# Supplementary material for: Transcriptomic point of departure determination: a comparison of distribution-based and gene set-based approaches
Source: Front Genet. 2024 May 9;15:1374791. doi: 10.3389/fgene.2024.1374791 (PMC11112360; doi:10.3389/fgene.2024.1374791)
Supplement: Supplementary file 6 [file DataSheet1.zip › Data Sheet 1/chlorpromazine_29day_Rat_Liver_rma.txt]

ProbesetID V2 V3 V4 V5 V6 V7 V8 V9 V10 V11 V12 V13
Dose 0 0 0 4.5 4.5 4.5 15 15 15 45 45 45
1367452_at 10.732948 10.602183 10.6612215 10.70222 10.698706 10.708872 10.589006 10.641278 10.576974 10.488822 10.461112 10.481777
1367453_at 10.056082 9.901738 9.968349 9.886582 10.085766 9.961023 9.952896 9.97768 9.926281 9.950036 10.024548 10.073633
1367454_at 10.172079 10.209632 10.19426 10.154497 10.166866 10.060915 10.124088 10.13673 10.08387 10.00161 10.222168 10.186996
1367455_at 11.599037 11.40401 11.525625 11.376636 11.355966 11.44334 11.523565 11.276779 11.381281 11.354231 11.364251 11.512076
1367456_at 12.053963 11.958046 12.066917 11.971835 12.049046 11.96934 11.895882 11.880485 11.91588 11.827293 11.981972 11.861241
1367457_at 9.149451 9.218914 9.116103 9.091257 9.081802 9.172359 9.031684 8.938091 8.918821 8.89469 8.981361 8.9399395
1367458_at 8.325574 8.228939 8.269831 8.221735 8.259888 8.306669 8.322102 8.192806 8.209629 8.210137 8.284592 8.278097
1367459_at 12.335199 12.288268 12.299852 12.247452 12.306152 12.309565 12.232911 12.216669 12.230029 12.1687355 12.222544 12.3030815
1367460_at 11.617897 11.597859 11.634071 11.479262 11.641169 11.492254 11.526365 11.46339 11.549931 11.494417 11.532336 11.454899
1367461_at 10.492815 10.587379 10.57354 10.499237 10.526241 10.441137 10.257546 10.416519 10.338972 10.260502 10.4627495 10.3792305
1367462_at 10.415297 10.488056 10.468855 10.583382 10.55621 10.541363 10.163025 10.357624 10.367358 10.051254 9.725755 10.235291
1367463_at 11.4826 11.440556 11.419085 11.109257 11.244355 11.192035 11.117992 11.195105 11.332153 11.267285 11.378198 10.96197
1367464_at 9.4665985 9.470465 9.320995 9.302849 9.379803 9.441082 9.486244 9.293781 9.411095 9.294347 9.215139 9.488325
1367465_at 10.479076 10.69105 10.402643 10.43742 10.466217 10.557207 10.4399395 10.560019 10.435545 10.473378 10.285652 10.412547
1367466_at 10.1063 10.156276 10.23174 10.106341 10.106946 10.069012 10.045392 10.153895 10.026729 10.027406 10.05026 10.115113
1367467_at 11.850167 11.869558 11.762038 11.843293 11.681513 11.872643 11.865196 11.873104 11.898181 11.871114 11.805286 11.775424
1367468_at 10.161309 10.113945 10.025156 10.135151 10.267752 10.402304 10.103151 10.244297 10.228851 10.057873 10.325974 10.2600355
1367469_at 12.176467 11.823575 12.017752 11.928587 12.1591215 12.106335 11.8509245 11.908797 11.88022 11.751983 11.597529 11.684527
1367470_at 10.287352 10.114912 10.335791 10.232536 10.28306 10.241272 10.11018 10.223892 10.166407 9.91177 10.201139 10.080219
1367471_at 9.446101 9.573037 9.478469 9.424548 9.461006 9.503976 9.502247 9.658616 9.4418745 9.537864 9.506063 9.442636
1367472_at 9.917367 9.901459 9.879535 9.800734 9.995747 9.931583 9.754247 9.800903 9.785575 9.752887 9.931389 10.027521
1367473_at 10.297623 10.268206 10.154217 10.17172 10.313239 10.280897 10.218529 10.218454 10.252795 10.162646 10.068863 10.04559
1367474_at 9.70278 9.626978 9.623099 9.698387 9.61287 9.753915 9.665226 9.569617 9.621286 9.629511 9.624802 9.903232
1367475_at 10.625078 10.694618 10.760638 10.645853 10.706699 10.66428 10.562813 10.575769 10.532253 10.575359 10.5424595 10.449617
1367476_at 11.776127 11.709836 11.626014 11.745175 11.659046 11.755506 11.827886 11.740829 11.630769 11.818346 11.633035 11.509382
1367477_at 10.686028 10.463547 10.449152 10.43652 10.510708 10.557146 10.414555 10.738453 10.646105 10.553654 10.371876 10.688099
1367478_at 7.9718704 7.913956 7.907243 7.9581413 7.983429 8.054583 8.000015 7.9902678 7.912611 7.9808826 7.890608 8.003878
1367479_at 11.457098 11.420313 11.401148 11.360547 11.391824 11.466675 11.3540325 11.425316 11.457896 11.380047 11.293714 11.385746
1367480_at 9.950782 9.77372 9.8574915 9.780483 9.96572 9.916405 9.669392 9.911973 9.864545 9.597188 9.597307 9.698127
1367481_at 9.804639 9.87738 9.768816 9.729431 9.901789 9.842344 9.710459 9.9158535 9.809338 9.801065 9.95448 9.77156
1367482_at 9.738497 9.849171 9.78973 9.694183 9.813721 9.883608 9.820319 9.794798 9.673672 9.707467 9.727154 9.816879
1367483_at 9.355781 9.246633 9.459212 9.278549 9.232649 9.411299 9.3532715 9.404982 9.28273 9.457371 9.491821 9.33247
1367484_at 9.709808 9.668643 9.661696 9.670698 9.707649 9.675152 9.573392 9.703879 9.758749 9.610136 9.420711 9.560926
1367485_at 10.284373 10.206316 10.326135 10.293577 10.223922 10.251869 10.206053 10.114324 10.008589 10.088824 9.990959 9.887788
1367486_at 9.597659 9.536363 9.533662 9.440295 9.551756 9.619725 9.562889 9.520431 9.585346 9.578561 9.689599 9.800775
1367487_at 7.550114 7.410811 7.499225 7.624207 7.543666 7.5274396 7.6019993 7.6014166 7.327965 7.6528735 7.478071 7.533023
1367488_at 7.97852 7.9419594 7.838105 8.003204 7.8113675 7.7981954 7.890429 7.9698863 8.1808605 7.9366384 7.553664 8.010438
1367489_at 6.371702 6.3162584 6.3450212 6.400358 6.5346303 6.380382 6.3986626 6.4342804 6.4465556 6.4773893 6.222434 6.5225058
1367490_at 7.478415 7.4743304 7.356545 7.3468304 7.2204967 7.422965 7.5851583 7.392717 7.287152 7.2844086 7.3370495 7.6469746
1367491_at 9.440041 9.522469 9.477213 9.470583 9.556628 9.348441 9.317429 9.33973 9.264693 9.268788 9.394409 9.293652
1367492_at 9.343257 9.395679 9.417393 9.376955 9.296858 9.43929 9.337719 9.3343 9.416939 9.433114 9.3517685 9.2817745
1367493_at 9.799453 9.638963 9.697703 9.705617 9.690311 9.801602 9.623098 9.570113 9.566434 9.480734 9.512263 9.569037
1367494_at 10.593006 10.58098 10.546081 10.555216 10.678941 10.583337 10.419237 10.6450405 10.6721115 10.387928 10.528863 10.558294
1367495_at 8.01439 8.045198 7.941641 7.999759 8.141289 8.156418 7.9090514 7.9910045 8.032747 7.7495465 7.7191825 7.9011374
1367496_at 11.115539 11.143569 11.08236 11.017684 11.073804 11.026755 11.130315 10.987668 11.048014 11.165368 11.124833 11.1270485
1367497_at 8.764824 8.765717 8.694069 8.703833 8.538267 8.764748 8.7156925 8.348431 8.473785 8.748632 8.698154 8.733369
1367498_at 8.694959 8.7131405 8.875727 8.781575 8.870824 8.803398 8.7113905 8.884698 8.902041 8.54909 8.643993 9.028435
1367499_at 8.239189 7.8763967 7.88403 7.9984674 8.21525 8.261227 8.11792 7.8304224 8.202501 7.9887886 7.959742 7.9329467
1367500_at 10.708027 10.778855 10.551123 10.579158 10.676872 10.676084 10.613019 10.644448 10.539019 10.585174 10.466634 10.501998
1367501_at 8.672022 8.863061 8.368969 8.63749 8.54579 8.658186 8.583298 8.390785 8.495126 8.51376 8.485954 8.562222
1367502_at 8.797375 8.939695 8.815304 8.87924 9.024717 8.935759 8.876539 9.04961 8.842855 9.072468 8.866842 8.754431
1367503_at 11.2709055 11.345396 11.282347 11.2718525 11.451748 11.279324 11.210229 11.333624 11.259286 11.331324 11.257867 11.319825
1367504_at 8.179764 8.262994 8.171717 8.200936 8.12806 8.308447 8.254083 8.112162 8.3351145 8.252588 8.072398 8.327286
1367505_at 8.3357525 8.391798 8.158312 8.299993 8.348996 8.421317 8.057745 8.302981 8.268721 8.313858 8.4358015 8.414399
1367506_at 10.394829 10.447214 10.260878 10.302067 10.380184 10.332407 10.244951 10.442249 10.319109 10.304491 10.3974285 10.466542
1367507_at 7.489097 7.659112 7.601767 7.5312023 7.4549713 7.6724405 7.644696 7.486682 7.7912374 7.4411535 7.368152 7.4709764
1367508_at 9.430763 9.52161 9.393398 9.320575 9.424676 9.356306 9.249804 9.45345 9.40276 9.333387 9.102308 9.247373
1367509_at 9.898116 9.980061 9.8883 9.821423 9.86261 10.016024 9.959495 10.056485 9.947951 10.116891 10.04922 9.955659
1367510_at 9.941169 9.890769 9.733696 9.791887 9.803296 9.789739 9.942373 9.891525 9.828527 9.993825 9.953211 9.999274
1367511_at 8.391224 8.404962 8.39776 8.335337 8.428301 8.361326 8.4543705 8.260038 8.08853 8.330551 8.446956 8.507329
1367512_at 11.259392 11.377692 11.282072 11.384411 11.310019 11.280189 11.350889 11.300936 11.115025 11.36092 11.271208 11.242512
1367513_at 8.325644 8.024202 7.9870496 7.976565 8.327053 8.163429 8.277445 8.064491 8.206631 8.174297 8.155179 8.369419
1367514_at 7.9699297 8.052825 7.9471483 8.014027 8.006032 7.8452086 8.053434 8.112451 7.85931 8.026656 8.0762825 8.034195
1367515_at 7.8067994 8.03992 7.8751407 7.907381 8.006596 7.604927 7.6961956 7.6580467 7.7537456 7.8766727 7.678041 7.2214537
1367516_at 9.347976 9.117744 9.0727825 9.103631 9.096677 9.291647 9.345749 9.000854 9.220772 9.183704 9.171655 9.255888
1367517_at 7.7790833 8.012337 7.9073043 7.80653 8.012424 7.8108816 7.8670588 7.7702055 7.8386745 7.916231 7.7266335 7.8000607
1367518_at 8.595053 8.6918125 8.700034 8.49207 8.638746 8.631153 8.647917 8.582222 8.617618 8.747622 8.683638 8.69929
1367519_at 8.661936 8.480842 8.503669 8.651969 8.61166 8.696198 8.695492 8.528257 8.487517 8.697254 8.75953 8.722847
1367520_at 10.350966 10.2915325 10.320153 10.252125 10.346618 10.330348 10.323747 10.480316 10.285856 10.433286 10.537132 10.430659
1367521_at 6.6418295 7.1242642 6.8259068 6.597973 6.464923 6.340635 6.921219 6.6838393 6.5228224 6.880128 6.762661 6.7732053
1367522_at 9.420549 9.341508 9.329462 9.305448 9.2004385 9.32099 9.267688 9.286968 9.357348 9.23113 9.124018 9.346078
1367523_at 9.09367 9.07401 8.989098 8.987849 9.05586 9.108875 9.016728 9.165776 9.092959 9.039406 9.171931 9.061952
1367524_at 7.5379076 7.131401 7.4193225 7.4054637 7.354917 7.3942122 7.3114634 7.3397613 7.3662534 7.0420856 7.364729 7.3300686
1367525_at 9.340307 9.391787 9.521975 9.437784 9.412249 9.324373 9.2932625 9.293274 9.455454 9.205688 9.284142 9.434095
1367526_at 9.297207 9.322791 9.217838 9.20867 9.347974 9.396077 9.317358 9.574743 9.310401 9.233622 9.289287 9.321345
1367527_at 8.124634 8.118649 8.031521 7.7634783 8.039565 7.928058 8.042466 7.8263025 7.9584055 8.059784 8.279615 8.131575
1367528_at 8.944388 9.083967 8.992867 9.097563 9.013672 9.016458 8.970258 9.135974 9.244685 9.080052 8.990356 8.981041
1367529_at 9.179247 9.1586 9.273923 9.234255 9.121834 9.208621 9.214084 8.92993 9.039117 9.162318 8.819183 9.090805
1367530_at 7.883562 7.845487 7.834028 7.981139 7.8988137 7.7453575 7.6719685 7.6983037 7.803959 7.8922286 7.808495 7.8275504
1367531_at 10.814477 10.709593 10.746885 10.709791 10.775362 10.798433 10.81282 10.800488 10.726907 10.665699 10.736422 10.826213
1367532_at 11.319065 11.361353 11.4304 11.304346 11.2491455 11.301557 11.306827 11.275926 11.330544 11.281485 11.327542 11.385831
1367533_at 8.791086 8.636693 8.668352 8.658373 8.798146 8.610392 8.591071 8.735026 8.59956 8.746079 8.58287 8.747297
1367534_at 7.405433 7.443767 7.5095186 7.453458 7.442433 7.523017 7.3191924 7.3822546 7.835881 7.747194 7.715891 7.574307
1367535_at 8.795235 8.73518 8.705702 8.7716255 8.701103 8.716833 8.66588 8.733816 8.853682 8.596737 8.610836 8.982729
1367536_at 8.229717 8.19503 8.010317 8.158004 8.179019 8.128924 8.086173 8.374967 8.227622 8.2712345 8.367453 8.144911
1367537_at 7.58732 7.5578303 7.514049 7.5794473 7.6810236 7.8288193 7.499628 7.7390447 7.925292 7.614944 7.4669933 7.934294
1367538_at 7.328185 7.5208483 7.509577 7.350598 7.441519 7.5146565 7.267448 7.5047245 7.3812575 7.551814 7.4852433 7.598704
1367539_at 8.688339 8.603562 8.797753 8.613842 8.712723 8.684024 8.498243 8.652736 8.6051 8.609924 8.363187 8.384097
1367540_at 7.399781 7.630811 7.6100445 7.4178057 7.722376 7.610607 7.4452853 7.6061583 7.3903756 7.734002 7.9842324 7.9253016
1367541_at 8.305558 8.40445 7.9160757 8.179595 8.278705 8.215821 8.212255 8.224863 8.096135 8.379853 8.309865 7.9049478
1367542_at 7.7878265 7.712387 7.5552173 7.6897383 7.771866 7.7588863 7.9182076 7.522722 7.657541 7.7076316 7.729198 7.4793253
1367543_at 8.785376 8.587656 8.470852 8.453629 8.753769 8.747486 8.578131 8.557081 8.493567 8.460154 8.648464 8.711088
1367544_at 6.899628 6.882075 6.9327374 6.702131 7.085252 6.940524 6.806555 7.282168 6.8941474 6.804239 6.87134 6.7110133
1367545_at 7.3146315 7.5766354 7.2377462 7.35734 7.3307548 7.4519196 7.4211183 7.477917 7.4848866 7.533506 7.3729696 7.3937593
1367546_at 10.57608 10.590961 10.62351 10.458256 10.245985 10.616308 10.663639 10.568663 10.705936 10.609163 10.203157 10.30814
1367547_at 7.835664 8.051897 8.103498 8.08137 8.103401 8.007399 7.889916 7.93809 7.959044 8.066599 7.8495097 7.9329853
1367548_at 8.614199 8.483923 8.497829 8.5589905 8.515932 8.46101 8.529324 8.332735 8.45426 8.524315 8.423483 8.420721
1367549_a_at 10.800327 10.619549 10.697329 10.726892 10.758438 10.656622 10.661535 10.524433 10.640871 10.638374 10.7182865 10.761442
1367550_a_at 8.917178 8.866816 8.672526 8.854442 8.60263 8.859121 8.955858 8.861297 8.952893 9.122983 8.912544 8.632171
1367551_a_at 9.284212 9.5309515 9.248737 9.334706 9.301413 9.31129 9.414733 9.259782 9.394913 9.348489 9.404585 9.46034
1367552_at 4.177897 4.2728963 4.392009 4.4116616 4.4044986 4.436082 4.3147383 4.450411 4.1526637 4.4154015 4.512739 4.334525
1367553_x_at 12.474104 12.177951 13.057341 12.08593 12.454462 12.577662 11.799874 13.52556 11.928133 12.847534 12.865597 12.947633
1367554_at 4.2008734 4.0365515 4.0590863 4.1053944 3.9972482 3.9995196 3.8920112 4.066038 4.13083 3.8790216 3.8108926 4.0097585
1367555_at 14.92283 14.909511 14.941861 14.958004 14.977903 14.986849 14.921171 14.901453 14.930838 15.005724 14.982574 15.005724
1367556_s_at 14.723478 14.712586 14.696168 14.7216215 14.715129 14.701359 14.700049 14.69493 14.700389 14.716867 14.709738 14.67363
1367557_s_at 12.938038 13.062492 13.066187 13.028921 13.124933 12.989454 13.0383215 13.097108 13.028971 13.159235 13.116369 13.3162565
1367558_x_at 3.1979177 3.3038902 3.3010714 3.1871533 3.124539 3.2332208 3.2787423 3.3650286 3.1090274 3.407247 3.1152015 3.2012486
1367559_at 13.25339 13.185908 13.160536 13.103571 13.273063 13.243132 13.130509 13.134329 13.103053 13.124492 13.26081 13.269967
1367560_at 12.361875 12.333303 12.368599 12.35902 12.353888 12.382547 12.328492 12.388278 12.354883 12.372916 12.5054655 12.494038
1367561_at 12.805504 12.768026 12.782322 12.691463 12.920305 12.801865 12.753506 12.819994 12.839043 12.906005 12.874995 12.799273
1367562_at 8.014536 8.334384 8.0618925 7.7043376 8.489761 8.458189 8.566499 8.4840765 8.566199 8.39119 8.599175 8.64855
1367563_at 9.3699875 9.343332 9.283223 9.133612 9.442909 9.485574 9.358992 9.332401 9.28165 9.378882 9.533914 9.518746
1367564_at 5.9451046 5.9609137 6.090358 6.038521 6.0305123 6.1511736 6.085762 6.056788 5.992853 6.1728287 6.2372885 6.292364
1367565_a_at 14.012139 14.057782 14.013845 13.986198 14.029258 14.0191145 14.070404 14.015345 14.033972 14.038097 14.014594 14.0254545
1367566_at 4.032463 4.1464252 4.2721925 4.178329 4.199328 4.1679287 4.227058 4.120757 4.402035 3.8909335 4.421623 4.1706324
1367567_at 12.497448 12.405715 12.512102 12.56105 12.570609 12.555985 12.360361 12.541749 12.486107 12.425068 12.445501 12.546667
1367568_a_at 9.236961 9.558597 9.218768 9.136458 9.353629 9.152963 9.132521 9.527158 9.213209 9.552808 9.712899 9.857812
1367569_at 12.189372 12.13768 12.077874 12.233604 12.1855955 12.271258 12.036186 12.272364 12.26643 12.108354 12.2402115 12.263974
1367570_at 6.6367054 6.936898 7.2151556 6.61185 8.341091 6.8075695 6.9004583 7.002659 6.952345 7.2858524 7.276429 7.3903956
1367571_a_at 5.355425 5.177612 5.0801587 5.33087 5.2069325 5.464267 5.2082157 5.126908 5.13833 5.26358 5.499018 5.399746
1367572_at 4.8804197 4.8090663 5.1209064 5.05844 5.039275 5.0832253 5.034791 4.8804197 5.013159 5.0308285 5.1436357 5.093891
1367573_at 12.776042 12.670156 12.798522 12.720686 12.826374 12.767135 12.626473 12.780478 12.586209 12.660717 12.825148 12.738168
1367574_at 8.150553 8.54034 8.34563 8.068909 9.047024 8.492016 8.406579 8.356619 8.262787 8.56038 8.544808 8.430649
1367575_at 11.551748 11.748077 11.560216 11.62777 11.720036 11.500797 11.543682 11.533191 11.662937 11.660559 11.709034 11.802859
1367576_at 13.984132 13.772061 13.892409 13.950994 13.966407 13.9056225 13.989986 13.8295145 13.887848 13.888047 14.109514 14.008304
1367577_at 6.667246 7.7651634 6.527254 7.037912 8.088083 7.7363567 7.743123 7.6671047 7.9220037 7.4378247 6.9911957 6.789284
1367578_at 10.590517 10.681915 10.590736 10.649515 10.733255 10.635855 10.605872 10.8714695 10.630529 10.676959 10.775011 10.848385
1367579_a_at 11.226042 10.798941 11.075504 11.10071 11.410759 11.298481 11.061222 10.971958 11.152343 10.875584 11.023798 11.082787
1367580_at 11.853415 11.849939 11.8836155 11.805805 11.99177 11.918512 11.722279 11.88759 11.800109 11.860025 12.081099 12.010024
1367581_a_at 6.0944557 6.351158 6.282597 5.5843606 6.2962227 6.381575 6.3975325 6.1909804 6.4427185 6.2511415 5.830322 6.2113895
1367582_at 12.10625 12.044151 12.149007 11.994903 12.178619 12.1263895 11.985667 12.175963 12.08314 12.110546 12.259195 12.274396
1367583_at 13.426672 13.437691 13.32159 13.474184 13.379837 13.451461 13.56423 13.400456 13.392769 13.395466 13.536053 13.448565
1367584_at 8.098917 8.316858 8.342248 7.9989777 8.766213 8.416667 7.956068 8.228771 8.020732 8.265341 8.327174 8.103991
1367585_a_at 10.804798 10.865168 10.859539 10.619156 10.924619 10.601141 10.811476 10.877714 10.6837845 10.831887 10.616078 10.948229
1367586_at 12.95207 13.250893 13.115144 12.886643 13.1398945 12.878644 12.809126 12.858187 12.944167 12.766848 12.583294 12.961713
1367587_at 3.442585 3.4938269 3.2900684 3.3015544 3.4512026 3.5106883 3.3921187 3.1955013 3.3618426 3.4043014 3.419159 3.4355676
1367588_a_at 11.959153 11.873005 11.893474 11.909582 11.992427 11.993942 11.929981 11.900969 11.939228 11.935729 11.968302 11.932223
1367589_at 9.426567 9.62602 9.412006 9.586782 9.514259 9.348341 9.65711 9.565813 9.474361 9.523621 9.508448 9.696674
1367590_at 11.463039 11.222239 11.257707 11.182863 11.467483 11.346913 11.191491 11.332632 11.055133 11.215477 11.072638 11.124866
1367591_at 10.322109 10.390385 10.294466 10.262903 10.305906 10.233841 10.288496 10.367434 10.227776 10.4580555 10.400236 10.369951
1367592_at 3.5654278 3.5480013 3.30895 3.2728815 3.5499616 3.5539327 3.3638196 3.3652081 3.5235085 3.6869886 3.475573 3.4705157
1367593_at 8.48489 8.341392 8.575477 8.5679035 8.264425 8.919606 8.359686 8.455608 8.327998 8.669817 9.179705 8.70499
1367594_at 9.068087 9.099526 9.049201 8.888817 9.144907 9.252386 9.326163 9.096361 9.274383 9.074773 9.271609 9.34531
1367595_s_at 13.997915 13.966335 13.956001 13.967249 13.989613 14.03999 13.9897585 13.908185 14.024403 13.941758 13.93293 13.932054
1367596_at 12.695232 12.674553 12.719536 12.686163 12.824832 12.708656 12.619486 12.793341 12.57972 12.7451935 12.77119 12.818204
1367597_at 12.437903 12.346195 12.405095 12.356063 12.550333 12.527028 12.353796 12.439251 12.414287 12.337566 12.41684 12.466293
1367598_at 14.354142 14.278682 14.290396 14.289887 14.318354 14.313484 14.29679 14.283638 14.28923 14.257682 14.314417 14.256788
1367599_at 12.64982 12.699786 12.5837755 12.538355 12.678065 12.481558 12.528533 12.705085 12.558048 12.672079 12.698495 12.613465
1367600_at 5.710346 5.25847 5.631174 5.3208055 5.644619 5.65472 5.4728804 5.650912 5.7050614 5.379839 5.6264153 5.5194063
1367601_at 8.377644 8.641161 9.049457 8.654522 9.277275 9.293798 9.585381 9.056213 9.0918865 9.038692 8.464384 9.073413
1367602_at 9.6395235 9.947964 10.516249 9.910431 10.577476 10.5323105 10.605478 10.339346 10.289518 10.154411 9.670035 10.033003
1367603_at 11.521 11.5329685 11.501848 11.404107 11.588841 11.528521 11.533273 11.55081 11.459375 11.423228 11.484176 11.64748
1367604_at 11.466248 11.313057 11.454581 11.4496765 11.457989 11.661289 11.580064 11.4999895 11.602782 11.288519 11.188138 11.318017
1367605_at 11.285526 11.174755 11.089495 11.026182 11.264282 11.249751 11.192984 11.098879 11.165367 11.07275 11.023729 11.189127
1367606_at 12.812399 12.679285 12.826371 12.765924 12.886025 12.814734 12.679978 12.893138 12.762665 12.78996 12.8399725 12.918595
1367607_at 13.003056 12.975123 12.894811 13.022179 12.959677 12.976056 12.99236 13.035355 13.019981 12.990203 12.996698 13.044314
1367608_at 5.216091 5.4878626 5.3463507 5.292492 5.1691217 5.314087 5.0671477 5.1481595 5.03452 5.3781724 5.1353593 5.0480204
1367609_at 12.330749 11.87599 12.062316 11.736914 12.3475895 12.258759 11.955242 12.148014 12.078715 12.057176 12.691095 12.453577
1367610_at 12.864663 12.716961 12.720106 12.788557 12.839955 12.842268 12.7195015 12.818489 12.759695 12.754879 12.845783 12.859098
1367611_at 5.244922 5.234438 5.5188746 5.277933 5.2191176 5.310253 5.3740807 5.3815565 5.3361464 5.3449535 5.3753834 5.278877
1367612_at 14.321871 14.253505 14.31639 14.27788 14.270048 14.292638 14.287123 14.319793 14.283829 14.296358 14.262961 14.240038
1367613_at 13.182297 13.0947 13.083521 13.11887 13.262533 13.259386 13.040028 13.154192 13.127469 13.077379 13.180469 13.111496
1367614_at 7.3755536 7.772735 7.7506976 7.1838055 8.814096 7.976408 7.5446525 7.943145 7.398081 7.820718 8.088486 7.734363
1367615_at 4.039809 4.2509384 4.1741657 4.12845 4.2227955 4.096518 3.9418352 4.2908382 4.2040677 4.31705 4.0579214 4.047997
1367616_at 4.5039577 4.5385675 4.4539833 4.513627 4.5143204 4.4705896 4.4898205 4.5235324 4.4517636 4.6134515 4.581085 4.4750805
1367617_at 9.30188 9.254162 8.904621 9.294569 9.284249 9.344739 9.328704 9.363476 9.377922 9.196199 9.481516 9.349335
1367618_a_at 11.337358 11.256186 11.223902 11.250294 11.449537 11.373131 11.2824745 11.417721 11.302225 11.340767 11.298862 11.382261
1367619_at 13.196889 13.231939 13.27945 13.241732 13.215024 13.213771 13.311863 13.212457 13.333358 13.270162 13.142479 13.039195
1367620_at 13.051165 13.117231 12.975331 13.008637 13.059481 13.067957 12.957427 13.027229 12.980974 12.991303 12.875284 12.990733
1367621_at 8.7604065 8.650275 8.626164 8.725501 8.770445 8.890739 8.878137 8.692669 8.656593 8.565335 8.607791 8.886819
1367622_at 12.742696 12.733153 12.639521 12.707143 12.805889 12.759001 12.639265 12.799579 12.726959 12.632649 12.777527 12.792247
1367623_at 12.595766 12.582347 12.560644 12.498869 12.728665 12.68655 12.447961 12.58461 12.567692 12.494991 12.584402 12.58008
1367624_at 10.933514 10.867432 11.006973 10.949392 11.171528 11.249163 10.759653 11.18144 11.109182 10.835346 11.272486 10.917118
1367625_at 13.434306 13.349814 13.377843 13.356833 13.518178 13.4212265 13.356932 13.460475 13.395491 13.346943 13.485657 13.403893
1367626_at 4.916589 4.9467087 5.1654673 4.952055 5.0233994 4.918744 4.9472046 4.9499664 4.961095 5.1753836 5.017724 4.9927206
1367627_at 8.339917 8.790192 8.257097 8.281626 8.473131 8.258159 8.681967 8.518729 8.795326 8.787148 8.469644 8.255295
1367628_at 6.1529675 6.5360494 6.6250157 6.277519 7.2155886 7.1426167 6.323109 6.8465204 6.4314785 6.7026377 6.821405 6.8990216
1367629_at 12.3672 12.511956 12.40612 12.47573 12.521476 12.398652 12.473492 12.447801 12.391064 12.388396 12.456149 12.581468
1367630_at 12.66692 12.66098 12.632971 12.613894 12.751319 12.764779 12.543581 12.7368 12.71006 12.6276455 12.668763 12.767124
1367631_at 6.1165395 6.0625854 5.1477327 5.764248 6.6363225 5.338253 6.2473125 5.6768837 5.6511884 5.584669 5.0555615 4.901849
1367632_at 10.258743 10.060541 10.274588 10.376026 10.329889 10.42613 10.632692 10.634073 10.822641 10.350694 9.8622265 9.85227
1367633_at 9.945777 9.802127 10.089821 10.182743 10.203516 10.174377 10.263982 10.473534 10.449927 10.231064 9.96081 9.815554
1367634_at 12.832787 12.663162 12.698669 12.715632 12.829517 12.849043 12.671314 12.819654 12.828636 12.735983 12.844421 12.854075
1367635_at 12.803466 12.837783 12.641856 12.724066 12.635375 12.674208 12.767716 12.601834 12.595574 12.72851 12.792992 12.758519
1367636_at 7.794015 7.9292984 7.7590036 7.7901115 8.08027 7.967003 7.8635063 7.992839 7.8805656 7.972967 7.912472 7.8480396
1367637_a_at 11.255876 11.312435 11.264687 11.208779 11.17508 11.217163 11.080938 11.034024 11.238144 11.097853 11.136734 11.095838
1367638_at 9.669283 9.60448 9.445146 9.474446 9.576484 9.576619 9.733226 9.671351 9.694442 9.605285 9.52026 9.761868
1367639_a_at 13.039198 13.101137 13.146797 13.092814 13.102963 13.147391 13.088205 12.969717 13.054904 13.058978 13.261904 13.054803
1367640_at 12.881942 12.743669 12.86667 12.811261 13.029555 12.96106 12.672181 12.938247 12.867882 12.785149 12.993547 12.988474
1367641_at 13.787626 13.608434 13.674909 13.679201 13.748489 13.765995 13.640804 13.7453985 13.626422 13.614404 13.779114 13.754543
1367642_at 11.302952 11.355412 11.107338 11.261253 11.209494 11.2656975 11.266647 11.302864 11.256567 11.301016 11.372814 11.306152
1367643_at 11.440956 11.488184 11.441058 11.472225 11.509293 11.63737 11.5061455 11.403535 11.451125 11.49389 11.703551 11.704465
1367644_at 7.532549 7.55135 7.579891 7.4088693 7.4662595 7.4479384 7.655322 7.500789 7.617197 7.875313 7.945411 7.749805
1367645_at 13.190812 13.068791 13.076168 13.100784 13.242336 13.170461 12.995119 13.169197 13.115744 13.096254 13.05794 13.182792
1367646_at 12.332883 12.307033 12.156507 12.163114 12.157203 12.442322 12.262662 12.099231 12.356938 12.361872 12.548666 12.325349
1367647_at 14.329948 14.367118 14.338034 14.360904 14.349689 14.374389 14.351751 14.362278 14.374897 14.401146 14.287658 14.326269
1367648_at 6.207771 6.280401 6.2335124 6.3844285 6.5581503 6.2333364 6.1729774 6.315883 5.8051925 6.7188973 6.6569414 6.128708
1367649_at 6.447362 6.5507627 6.6685095 6.535525 6.338874 6.4966197 6.3890195 6.6047444 6.8142023 6.4360595 6.52328 6.650182
1367650_at 6.5459037 6.5357585 6.278185 6.5472717 6.5120378 6.748872 6.679882 6.75068 6.78149 6.529483 6.596669 6.4775443
1367651_at 9.973175 10.022832 9.875998 10.098257 10.084083 10.006861 10.212124 10.193064 9.935461 10.167021 10.303437 10.422068
1367652_at 9.1459 9.465068 9.760641 9.728558 9.685684 9.706624 10.213819 9.905583 9.602223 9.702272 10.150258 9.838726
1367653_a_at 12.547012 12.677051 12.603189 12.664502 12.547401 12.525315 12.642556 12.692094 12.591182 12.768736 12.614875 12.72946
1367654_at 8.521248 8.593113 8.637133 8.615217 9.107686 8.71574 8.599418 8.663111 8.093485 8.676879 8.494238 8.536464
1367655_at 8.272664 8.669583 8.196951 8.323602 8.526425 8.7073965 8.412146 8.523522 8.553197 8.45614 8.700445 8.32426
1367656_at 11.115662 11.081818 11.008308 11.073155 11.100161 11.140316 11.06143 11.087229 10.948893 11.085772 11.038084 11.046492
1367657_at 12.779742 12.52307 12.721741 12.754538 12.583106 12.450778 13.062899 12.59617 12.680721 12.86062 12.324143 12.526532
1367658_at 5.998143 6.0952263 6.06666 6.1707463 6.0507355 6.180845 6.2425675 6.1253023 6.044431 6.24708 6.506622 6.4338202
1367659_s_at 11.059923 11.644073 10.911608 11.370046 11.468953 11.139426 11.174925 11.247265 11.027654 10.674955 11.282993 11.107058
1367660_at 6.7065644 6.227254 6.4144425 6.3553333 6.6627874 6.6658726 6.521435 6.6094613 6.520084 6.518128 6.424081 6.309115
1367661_at 6.848806 7.4844337 7.3119454 6.726406 7.617238 7.6547256 7.009066 7.1418295 6.85769 7.1223335 7.219386 7.2554708
1367662_at 12.690378 12.818531 12.755662 12.773165 12.718212 12.821256 12.836994 12.869502 12.877723 12.79951 12.604095 12.806505
1367663_at 11.896591 11.772917 11.711898 11.891113 11.914495 11.84539 11.882475 11.88174 11.865787 11.731476 11.934172 11.82688
1367664_at 4.2709236 4.4574804 4.1990013 4.3114343 4.837784 4.2156754 4.405598 4.565484 4.242487 4.5185347 4.2233853 4.0663595
1367665_at 4.2490387 4.0378084 4.2544794 4.142503 4.4672565 4.20024 4.0333214 4.2883883 4.047349 4.1013174 4.4300547 4.528305
1367666_at 10.1947565 10.104239 10.296849 10.192514 10.273876 10.2453575 10.020531 10.05135 9.848101 10.127949 9.974802 10.0475645
1367667_at 12.063219 11.874521 11.896636 12.1485405 11.927602 11.918293 12.054028 12.407592 11.459545 12.127921 12.54999 12.190287
1367668_a_at 7.0863924 6.9441767 6.5882792 6.9251385 6.8438134 7.007923 7.27001 6.923056 6.914782 7.0644593 7.1975446 6.970981
1367669_a_at 10.328972 10.600494 10.565677 10.511047 10.609324 10.431085 10.510432 10.671324 10.361846 10.561709 10.57872 10.455706
1367670_at 10.701664 10.982443 10.925386 10.891096 10.620542 10.711477 10.993887 11.062429 10.927982 10.657911 10.991516 11.192226
1367671_at 9.561434 9.746746 9.654058 9.734238 9.877314 9.783276 9.656723 9.608817 9.611017 9.671482 9.449924 9.4843235
1367672_at 11.835536 12.020322 11.999297 11.977577 11.97186 11.851633 12.017424 11.989694 12.0059805 11.957662 12.099231 12.126095
1367673_at 11.135997 11.167468 11.116805 11.12105 11.042502 11.1481495 11.329833 11.328359 11.296591 11.249932 11.378905 11.315107
1367674_at 9.543534 9.328627 9.405335 9.380463 9.491805 9.350659 9.388131 9.295738 9.31956 9.124979 9.269898 9.453368
1367675_at 9.6639185 9.627465 9.525313 9.517893 9.683463 9.681015 9.542014 9.6558485 9.594459 9.528347 9.563403 9.58759
1367676_at 7.7970686 8.356757 7.459397 7.726012 8.198742 8.289196 7.82379 7.79658 7.9724083 7.846254 7.8309956 7.7043066
1367677_at 11.880158 12.14781 11.961271 12.00075 12.047387 12.053769 11.993725 11.935135 12.050522 11.712932 11.850202 11.834699
1367678_at 11.44433 11.505089 11.341358 11.36602 11.240292 11.182638 11.381248 11.527771 11.392162 11.369337 11.501118 11.615404
1367679_at 10.211758 10.739599 9.845764 10.078127 10.207268 10.844229 10.388161 10.269875 10.487916 10.760609 10.701502 10.745523
1367680_at 12.13255 12.178492 12.183396 12.14184 12.164456 12.000688 12.223961 11.968186 12.108864 12.116745 12.217414 12.1622925
1367681_at 10.096067 10.096527 9.954401 9.964806 10.083786 10.062357 10.058468 10.02191 9.914759 10.114035 10.257956 9.9145565
1367682_at 6.7631474 6.6703563 6.6668086 6.6387115 6.5603285 6.5921574 6.425346 6.647327 6.625239 6.337573 6.8056808 6.692147
1367683_at 10.366676 10.442997 10.313594 10.1823635 10.556484 10.3199835 10.0722 10.064813 10.276556 9.958245 9.820584 10.078084
1367684_at 4.095352 4.125128 4.3522196 4.4333773 4.0231876 4.344677 4.287841 4.065444 4.4584265 4.391956 4.163727 4.320668
1367685_at 12.646431 12.506063 12.492397 12.564813 12.618828 12.656958 12.491357 12.582815 12.567072 12.551916 12.530931 12.571133
1367686_at 12.300073 12.274623 12.253995 12.340282 12.333647 12.271989 12.083616 12.165878 12.134522 12.166143 11.747953 11.975709
1367687_a_at 8.477164 8.4783535 8.4619465 8.289988 8.542807 8.37472 8.753927 8.554573 8.476236 8.476553 8.611191 8.613695
1367688_at 8.2301655 8.274951 8.079235 8.038888 8.116139 8.300725 8.142277 8.346173 8.271946 8.183412 8.006472 8.431563
1367689_a_at 8.829894 7.3668337 7.675727 9.02429 7.4960656 7.823076 9.208763 8.252725 7.7223287 8.289156 9.31002 8.656513
1367690_at 11.722851 11.763451 11.599763 11.731688 11.771946 11.714144 11.660888 11.819822 11.703989 11.624725 11.56878 11.696512
1367691_at 11.607927 11.169636 11.017035 11.1115 11.439909 11.600926 10.664421 10.93745 10.869645 10.526619 11.5174465 11.386883
1367692_at 3.7205904 3.6095529 3.6337938 3.6486392 3.6311836 3.7710528 3.700446 3.588658 3.6619995 3.8007102 3.74552 3.871822
1367693_at 10.223872 10.104998 9.953629 10.098906 10.333556 10.223401 9.903693 10.087394 10.020076 10.11342 10.128137 9.969452
1367694_at 11.306875 11.598817 11.268724 11.405056 11.342618 11.254644 11.348615 11.432227 11.311592 11.323983 11.424934 11.339148
1367695_at 12.496275 12.395813 12.549351 12.462891 12.346536 12.466864 12.607105 12.5322895 12.556044 12.494485 12.383459 12.425862
1367696_at 8.3118105 8.442117 8.127113 8.351138 8.554047 8.61981 8.486686 8.64622 8.375448 8.46675 8.487131 8.380378
1367697_at 10.037326 9.968175 10.002202 10.061076 10.020035 10.10381 9.868396 10.118961 10.227431 9.952044 10.135669 10.124784
1367698_a_at 9.064871 8.966403 8.753855 8.825172 8.91695 8.835342 9.426762 9.023239 9.096388 8.996859 9.040699 9.058334
1367699_at 6.5600424 6.508872 6.682332 6.654715 6.958372 6.896747 6.4576316 6.6953745 6.7085767 6.619238 6.6930923 7.030974
1367700_at 4.469736 4.314298 4.225724 4.4372177 4.3336 4.3499227 3.988144 4.058348 4.301901 4.0850654 4.4689417 4.361034
1367701_at 7.222203 7.117312 6.5951934 6.8209915 6.950839 7.2821684 6.9833884 6.921051 6.782777 7.002612 6.8936005 7.123369
1367702_at 12.737739 12.804378 12.776048 12.773143 12.80763 12.872688 12.711449 12.736984 12.79529 12.693514 12.61761 12.734714
1367703_at 3.8450003 3.6348264 3.8879433 3.9665594 3.9046104 3.855032 3.789745 3.7434173 3.8067796 3.9412766 3.823281 4.105714
1367704_at 8.642991 8.660294 8.744467 8.571368 8.801986 8.61034 8.668462 8.545467 8.575779 8.467456 8.694025 8.709242
1367705_at 8.995438 9.522881 9.1393585 9.148512 9.13657 8.907703 9.556513 9.38781 9.315357 9.533442 9.384668 9.503241
1367706_at 11.044102 11.188324 11.126083 10.977068 11.115183 11.070229 11.032368 10.922913 10.990234 11.104839 11.216316 11.061167
1367707_at 9.501379 8.570339 9.455675 8.980158 8.854271 8.383934 10.042469 7.955109 8.955967 9.985643 9.309628 9.999123
1367708_a_at 11.014828 10.002417 10.920631 10.599564 10.588383 10.05563 11.428595 10.056482 10.40959 11.2286415 10.879377 11.150841
1367709_at 9.811297 10.262227 9.943737 10.5818615 10.519429 10.573232 10.25176 10.407426 10.612076 10.165792 9.888941 9.481766
1367710_at 10.8524 10.784694 10.756096 10.866529 10.936982 10.940998 10.78183 10.925849 10.846738 10.735646 10.822685 10.810128
1367711_at 11.675343 11.482445 11.502535 11.643702 11.643325 11.715641 11.458912 11.509167 11.567465 11.299604 11.429438 11.460262
1367712_at 6.6539755 6.9228883 6.894105 6.7532263 7.2951345 6.9553146 6.8701987 7.009774 6.535983 6.950155 7.0236726 6.7914357
1367713_at 9.756408 9.6566515 9.611045 9.683091 9.821184 9.644092 9.504016 9.772707 9.701027 9.444452 9.177803 9.295758
1367714_at 7.665974 7.6758046 7.552082 7.591353 7.7611594 7.862333 7.61879 7.870247 7.6919947 7.5766845 7.552187 7.6269
1367715_at 10.203165 10.017872 10.03028 10.017307 10.124028 10.216995 10.097796 10.013761 10.110318 9.970897 9.943527 10.214036
1367716_at 8.183543 8.4718685 8.27759 8.201392 8.2476845 8.131842 8.323416 8.182985 8.335875 8.269948 8.2152195 8.306797
1367717_at 12.696957 12.698139 12.536496 12.645895 12.723896 12.796054 12.649314 12.70626 12.639454 12.787699 12.678447 12.667775
1367718_at 9.054468 8.882704 8.97098 8.959316 9.044949 9.1311245 8.962645 8.846251 9.105562 8.91279 8.907696 8.969152
1367719_at 9.896003 9.712386 9.816468 9.790523 9.738518 9.82932 9.688294 9.631981 9.645296 9.686997 9.89355 9.899937
1367720_at 11.480547 11.563381 11.551849 11.521384 11.691195 11.461663 11.652146 11.699114 11.61543 11.590178 11.46442 11.505169
1367721_at 11.442524 11.185164 11.539252 11.394169 11.327901 11.250575 11.515691 11.4298525 11.3507805 11.170997 11.140594 11.419234
1367722_at 7.3083816 7.335757 7.1533833 7.481137 7.1983767 7.386465 7.3330684 7.4018593 7.4777236 7.477852 7.543627 7.4629
1367723_a_at 7.9149113 7.986735 7.912021 7.798876 8.1049795 8.021688 8.120738 8.054942 8.0680485 7.993319 8.070138 8.024786
1367724_a_at 10.731128 10.87959 10.794309 10.826565 10.8209505 10.949694 10.912724 10.851146 10.673434 10.769927 10.734236 10.820322
1367725_at 7.710203 7.5299034 7.296103 7.7555895 7.428787 7.3072414 7.5444956 7.412443 7.523856 7.8889265 7.613394 7.8595505
1367726_at 6.7306733 6.8068027 6.7434897 6.7987485 6.713141 6.8748302 6.998479 6.887639 6.9071836 6.8359494 6.6245046 6.7968416
1367727_at 8.102115 8.146308 8.17698 8.161571 8.287776 8.275984 8.08465 8.152912 8.130483 8.097567 8.341553 8.318966
1367728_at 8.321197 8.374301 8.180497 8.238198 8.27932 8.256085 8.440078 8.195132 8.112617 8.031971 8.113732 8.076034
1367729_at 12.442272 12.317968 12.467605 12.443605 12.026371 12.424103 12.458652 12.112136 12.157199 12.210412 12.492929 12.368574
1367730_at 10.031214 9.851216 9.83439 9.95967 9.930516 9.829029 9.7157345 9.803526 9.792121 9.732636 9.491314 9.768359
1367731_at 7.9764357 8.371685 8.142212 8.257223 8.25135 8.275547 8.521103 8.219246 8.200096 8.24588 8.27264 8.204361
1367732_at 8.960978 8.899536 8.883011 8.902286 9.013679 8.848048 8.969423 8.86766 8.948308 8.992939 8.706326 8.724269
1367733_at 7.677807 8.204351 6.5713525 8.13278 7.0731454 7.153941 8.944256 7.6106925 7.5639257 7.31054 8.638874 7.77206
1367734_at 7.9046316 8.219855 7.9352 8.119216 8.07374 8.252015 8.234797 8.22624 7.861954 8.154886 8.138748 8.069885
1367735_at 12.050369 12.169661 11.945883 12.097542 11.764068 11.82019 12.079674 11.928789 11.977765 11.937516 12.11027 12.257643
1367736_at 10.223707 9.93148 10.106577 10.0423565 10.027754 10.163847 9.924257 9.929153 10.049034 9.5019 9.549753 9.715441
1367737_at 10.81087 10.964419 10.870042 10.956823 10.913935 10.856888 10.927711 11.027315 10.837913 11.003037 11.258923 11.220987
1367738_at 7.0104504 7.0569344 6.9041405 6.979737 6.9710064 6.9736605 7.032455 6.8202763 7.1411915 6.908063 7.108947 7.0404043
1367739_at 4.4415226 4.0168376 4.12791 3.9418113 4.2047143 4.347292 4.308486 4.17167 4.4195275 4.4324217 4.4238777 4.5084467
1367740_at 6.3010054 6.621984 6.2205114 6.351879 6.554204 6.702667 6.3187494 6.6352797 6.2924013 6.55817 6.5547223 6.467409
1367741_at 10.186669 9.83414 9.985835 9.66892 9.801763 9.438408 9.881159 9.860739 9.769249 9.914915 9.672673 10.028959
1367742_at 5.737154 5.6290064 5.676589 5.536921 5.6830273 5.726422 5.5552034 5.8722415 6.0301795 5.7224774 5.567919 5.6796603
1367743_at 6.035339 6.1602044 6.4780545 6.2665567 6.0790286 6.586084 6.845749 6.3463006 6.5081944 6.3939013 6.0244317 6.3869267
1367744_at 6.371282 6.3748 6.1894746 6.2232018 6.085761 6.393011 6.2950706 6.3048844 6.1559258 6.3192306 6.483161 6.3821917
1367745_at 8.419958 8.513502 8.491192 8.557307 8.509466 8.494328 8.687774 8.356276 8.651514 8.698887 8.794489 8.761038
1367746_a_at 8.138539 8.192078 8.055263 8.227224 8.200169 8.25507 8.285782 8.163407 8.158091 8.100193 8.327576 8.421291
1367747_at 8.499954 8.44083 8.508118 8.506858 8.365959 8.601687 8.609427 8.651804 8.524292 8.470301 8.551296 8.555066
1367748_at 9.789347 9.266064 9.65052 9.580124 9.351352 9.689829 9.87154 9.790392 9.779707 9.820496 9.487345 9.653595
1367749_at 3.3907921 4.3085537 3.9669867 3.2675533 3.530647 3.3054457 3.5048287 3.2359936 3.4715393 4.0195956 3.393254 3.6044347
1367750_at 9.482002 9.519271 9.233451 9.29804 9.327465 9.354298 9.306644 9.218051 9.471453 9.336127 9.20734 9.451759
1367751_at 8.369121 8.528469 8.477658 8.265032 8.540154 8.573544 8.530415 8.702073 8.782229 8.531004 8.687459 8.655054
1367752_at 8.78746 8.263379 8.504176 8.525469 8.568714 8.676749 8.543037 8.375362 8.635343 8.504971 8.555178 8.984502
1367753_at 7.252638 6.9084744 6.833476 7.1212044 7.063447 7.0705385 7.1625905 6.891308 7.0556736 6.8319993 6.897627 7.107548
1367754_s_at 10.677851 10.77299 10.825517 10.808329 10.865526 10.857676 10.988106 10.772947 10.702518 10.533066 11.0191 10.856886
1367755_at 13.742462 13.74669 13.840704 13.723174 13.635062 13.589447 13.700237 13.752693 13.792765 13.609863 13.659927 13.667778
1367756_at 9.754027 9.753783 9.509018 9.581679 9.714215 9.380535 9.542475 9.759733 9.655948 9.549382 9.436673 9.5788765
1367757_at 12.639704 12.763253 12.514626 12.720207 12.634079 12.6450205 12.651132 12.628675 12.602738 12.695685 12.671509 12.7519655
1367758_at 8.983189 8.948047 9.304612 8.674056 8.648735 8.961879 8.69911 9.237763 9.1539 9.124521 8.602683 9.099934
1367759_at 8.962581 8.758185 8.963541 8.451485 8.838419 8.99055 9.002865 9.2620735 9.0286255 8.889599 8.9142 8.838079
1367760_at 8.80225 8.649118 8.757364 8.801668 8.673264 8.67314 8.792286 8.75935 8.702042 8.532335 8.613348 8.623463
1367761_at 7.6435556 7.731558 7.448941 7.534587 7.7130585 7.483126 7.7543216 7.494427 7.697621 7.8321376 7.506975 7.903132
1367762_at 5.3235455 5.2286673 5.227808 5.2772493 5.2778587 5.4093447 4.9399586 5.098485 5.1744485 5.0843496 5.0578537 5.2359715
1367763_at 11.228418 11.500835 11.198801 11.219463 11.167969 11.407425 11.196785 11.532272 11.396437 11.432522 11.308975 11.223885
1367764_at 8.476352 8.436649 8.319862 8.083305 8.245829 8.13553 8.689332 8.210121 8.4959755 8.3557 8.05891 8.166694
1367765_at 10.465635 10.096996 10.043625 10.137598 9.905239 9.33914 10.369278 10.550417 9.296583 10.215851 10.92754 10.211067
1367766_at 11.177706 11.23171 10.982483 11.192922 11.235274 11.105627 11.2134 11.3872795 11.200361 11.227451 11.108421 11.133981
1367767_at 10.725442 10.870296 10.803264 10.667567 10.729325 10.812409 10.713517 10.900482 10.782256 10.788035 10.853107 10.830582
1367768_at 5.1931105 5.1767025 5.198274 5.261681 5.444601 5.4362392 5.206881 5.2379436 5.2770176 5.397304 5.5638466 5.496863
1367769_at 8.941601 9.164912 9.031102 9.020941 9.100783 9.138593 9.012844 9.16337 9.053241 9.223863 9.010026 8.960677
1367770_at 10.331163 10.408575 10.21407 10.367359 10.3478565 10.375509 10.558864 10.547293 10.345452 10.357658 10.401412 10.439508
1367771_at 9.731504 9.5089 9.570604 9.86322 8.8564625 8.8154335 10.186117 9.2222395 9.371447 10.358224 9.254756 9.542547
1367772_at 8.494738 8.580939 8.42503 8.465952 8.578335 8.556343 8.467766 8.479074 8.494369 8.374573 8.281946 8.353865
1367773_at 10.353364 9.991655 10.136611 10.061312 10.001264 10.179119 10.114665 10.125923 9.929077 10.086134 10.223431 10.290272
1367774_at 13.499898 13.45455 13.470469 13.529287 13.454873 13.445411 13.563596 13.481632 13.467146 13.617206 13.58734 13.412055
1367775_at 11.902791 12.830185 12.402152 12.744014 12.449277 12.951341 12.805768 13.080609 12.689156 12.647589 12.926599 12.950546
1367776_at 6.2523136 6.4746056 5.8697023 6.2107935 6.9911146 6.890625 5.979521 5.6183457 6.906339 6.374303 5.741003 6.4540453
1367777_at 11.473473 11.822321 11.491833 11.841923 11.740789 11.564269 11.535963 12.062802 11.587035 11.643857 11.785803 11.609789
1367778_at 9.272167 9.184232 9.181741 9.139805 9.112911 9.258584 9.375685 9.209001 9.416086 9.150573 9.191273 9.482999
1367779_at 6.622207 6.697065 6.4327054 6.7219114 6.751446 6.6836147 6.654337 6.602924 6.7183576 6.6650014 6.693248 6.745262
1367780_at 7.1099095 7.230034 7.125711 7.168774 7.5147276 7.448899 7.0000267 7.078052 7.747698 7.390496 7.0335402 7.5222335
1367781_at 3.754834 3.8579926 3.9660738 4.007045 3.9173741 3.7635398 3.6184387 4.025618 3.799353 3.7128527 3.7725272 3.8147647
1367782_at 4.526144 4.35282 4.3945627 4.491684 4.413847 4.3776255 4.181818 4.4598656 4.274259 4.448383 4.200037 4.5932255
1367783_at 12.055523 12.346938 12.161835 12.217638 12.155277 12.175971 12.291563 12.273966 12.199966 12.214611 12.162062 12.120976
1367784_a_at 13.0996475 13.154475 13.0365 13.086905 13.066083 13.101565 13.19554 13.206053 13.15876 13.054438 12.9934845 13.10835
1367785_at 4.593891 4.40185 4.828687 4.5647044 4.4449873 4.667697 4.4797106 4.82709 4.708148 4.496226 4.7845497 4.6494794
1367786_at 10.783142 10.556437 10.352517 10.601784 10.611992 10.856004 10.648718 10.358926 10.582615 10.172765 10.836658 10.447796
1367787_at 5.907956 5.547764 5.7651634 5.6950865 5.866311 5.919306 5.76272 6.044742 6.107364 5.1649513 5.7931085 5.896069
1367788_at 7.992403 8.219101 7.9624133 8.028141 7.9684224 8.076142 8.097283 8.136314 8.165444 8.151962 7.9418807 7.8969154
1367789_at 7.4748545 7.3494782 7.4833174 7.3252606 7.2430305 7.400525 7.6059003 7.332917 7.2798233 7.4409304 7.6414022 7.470876
1367790_at 9.90686 9.626573 9.535854 9.5626335 9.687337 9.696958 9.574336 9.704062 9.656468 9.690211 9.419249 9.6303835
1367791_at 7.4445186 7.494985 7.375425 7.3784237 7.73597 7.537448 7.6247435 7.8158493 7.607457 7.522998 7.6205072 7.583478
1367792_at 4.1817102 4.0467496 4.237254 4.398765 4.1784315 4.280957 4.074382 4.38262 4.3033204 4.3449545 4.26378 4.2386856
1367793_at 13.366055 13.325038 13.258242 13.275637 13.313793 13.405972 13.349388 13.273712 13.365194 13.282501 13.306846 13.305273
1367794_at 6.4280334 6.005148 7.258069 7.033402 6.2893486 6.4667215 6.73983 8.1034565 7.1819143 7.106114 6.443782 6.4043417
1367795_at 7.7978315 7.634948 7.655178 7.929449 7.8114243 7.78835 7.77894 8.061892 7.670792 8.261072 7.671978 7.5769687
1367796_at 8.437635 8.0252495 8.180351 8.322194 8.062923 8.053175 8.237934 7.986524 8.253559 8.074034 8.200697 8.236912
1367797_at 6.123214 6.167474 6.149544 6.287028 6.2695394 6.161526 6.319758 6.224295 6.548564 6.0964622 6.6448317 6.3034496
1367798_at 12.378482 12.523421 12.526003 12.487965 12.303816 12.385088 12.75792 12.448983 12.5240755 12.568486 12.48042 12.565541
1367799_at 5.7862825 5.699621 6.022549 5.5898027 5.905403 5.625536 5.6848397 5.80089 5.6934776 5.8446774 5.8107576 5.9710345
1367800_at 6.345831 6.831708 6.91564 6.723878 7.1993084 6.5011783 6.694443 6.586298 6.144998 6.897428 6.4428353 6.03682
1367801_at 9.06171 9.001888 8.93848 8.926416 8.880674 9.101967 9.323067 9.042084 9.28614 9.012247 9.118732 9.198658
1367802_at 9.768359 9.51561 9.886385 9.246002 10.730784 10.962106 9.398772 9.99286 10.361372 10.568728 7.9614644 9.710617
1367803_at 6.441441 6.6827135 6.902128 6.386127 7.1576805 6.8370724 6.4347286 6.611207 6.6076903 6.4928694 6.6147976 6.2002683
1367804_at 13.153477 13.060898 13.224756 13.262687 13.195944 13.066439 13.20111 13.177156 13.154379 13.039919 13.288765 13.209921
1367805_at 4.9812455 4.945183 4.9040327 5.175564 4.9107723 5.0229445 4.860237 4.8158493 5.2036066 4.9575777 4.83292 4.8943176
1367806_at 5.438636 5.4812994 5.412725 5.528664 5.407058 5.5095778 5.481285 5.4604106 5.3614855 5.177516 5.2721286 5.4574194
1367807_at 8.839258 8.967055 8.57917 8.820259 8.838584 8.877084 9.04025 8.736746 8.821118 9.046146 9.203286 9.080666
1367808_at 10.767174 10.781294 10.593252 10.674187 10.731026 10.833659 10.675203 10.7152195 10.767822 10.503981 10.441033 10.574756
1367809_at 4.8807354 4.760491 5.0030704 4.842263 5.0182085 5.147505 4.853612 4.83873 4.7288923 4.7447824 4.791354 5.080752
1367810_at 6.197873 6.2093105 6.247726 6.3098903 6.09904 6.1648803 6.2690043 6.4232726 6.602606 6.4637594 6.349751 6.2882943
1367811_at 5.416959 5.892904 5.3833356 5.246186 5.9876432 5.5244565 5.0563087 5.7523384 4.766391 5.0686336 5.701368 5.2353134
1367812_at 7.5339723 7.6303015 7.557922 7.2739124 7.527636 7.544631 7.3372602 7.375964 7.5606894 7.4352136 7.2662134 7.745923
1367813_at 8.528719 8.457419 8.498778 8.196357 8.806295 8.425289 8.64621 8.638602 8.504857 8.426403 8.271262 8.554954
1367814_at 8.957276 8.347615 9.190121 8.91831 8.861051 8.592593 9.640694 9.221815 8.800701 9.334695 9.076219 8.877872
1367815_at 8.44752 8.476785 8.395704 8.392939 8.531809 8.276372 8.64221 8.512947 8.504917 8.429338 8.32084 8.598614
1367816_at 5.3702126 5.4909105 5.4290924 5.527874 5.404353 5.537654 5.445462 5.5400715 5.2221437 5.546834 5.344696 4.6127377
1367817_at 7.9136095 7.586482 7.490354 7.728167 7.646042 7.7493496 7.7487717 7.6662 7.71304 7.4473825 7.4416957 7.6342897
1367818_at 9.575945 9.706425 9.534159 9.464554 9.632707 9.674215 9.442308 9.7034235 9.436901 9.634096 9.513655 9.567635
1367819_at 12.161394 12.13552 12.166491 12.102399 12.037183 12.103151 12.162442 12.079355 12.170752 12.054304 11.84182 12.078679
1367820_at 9.561684 9.508099 9.433268 9.3729 9.512957 9.582916 9.56155 9.500319 9.40226 9.53331 9.370518 9.346071
1367821_a_at 3.980988 3.742361 3.9264255 3.8942623 3.9089692 4.097957 3.9196367 4.0552983 4.0383015 3.9463823 3.8510523 4.2508216
1367822_at 5.8502913 5.8542924 6.0512123 5.860575 5.7168136 5.8236327 5.6653576 5.8744965 5.8105392 5.8981895 5.9841094 6.1013293
1367823_at 5.5760846 5.2596393 5.296258 5.549251 5.349414 5.4122143 5.2901716 5.2292323 5.394013 5.4234977 5.3555517 5.597565
1367824_at 9.069931 8.929864 8.915369 8.822728 8.988943 8.984318 8.909656 8.978477 9.085688 8.913652 8.9383745 8.969688
1367825_at 6.444245 6.465683 6.397867 6.4607716 6.4689074 6.391337 6.3310895 6.5806327 6.729665 6.6354203 6.5330396 6.520711
1367826_at 10.711899 9.927971 10.40317 10.357692 10.875989 10.893009 10.164931 10.385436 10.447977 10.204771 10.509489 10.2911
1367827_at 10.187119 10.044328 10.114803 10.166987 10.320962 10.2843075 10.149225 10.098308 10.017257 9.997152 9.975351 9.992215
1367828_at 9.46822 9.593782 9.227684 9.267715 9.286459 9.4145775 9.534713 9.61907 9.508877 9.544665 9.634303 9.792983
1367829_at 11.3809595 11.421518 11.390958 11.364806 11.210097 11.311597 11.522763 11.394823 11.425485 11.494293 11.58227 11.510743
1367830_a_at 7.608156 7.3919606 7.474245 7.436406 7.443452 7.5302534 7.4509277 7.4256644 7.511941 7.341079 7.662301 7.6328773
1367831_at 8.957279 8.640909 8.668768 8.720984 8.7232485 8.842994 8.65643 8.676017 8.706545 8.4252 8.489788 8.768022
1367832_at 11.362476 11.302318 11.377519 11.160238 11.232478 11.329939 11.277729 11.099825 11.286923 11.260399 11.0613985 10.847773
1367833_at 10.0482435 9.944642 9.863848 10.002479 9.968534 10.081016 9.870782 9.934186 9.958992 9.802806 9.810104 10.040878
1367834_at 7.928142 7.885 7.8362813 7.9860606 8.150907 8.137889 7.7432604 7.9945374 8.008618 7.470059 7.356261 7.8627205
1367835_at 5.5985804 5.7345076 5.6623483 5.608601 5.705384 5.7537537 5.6383095 5.6281576 5.5315886 5.6955175 6.0414424 5.9335237
1367836_at 8.299811 9.811607 9.056924 8.600676 8.477075 8.254982 8.733108 8.924089 8.841026 8.854938 9.092795 9.954642
1367837_at 10.317411 10.278288 10.121628 10.338108 10.250027 10.353724 10.1194515 10.16058 10.125528 10.115585 9.9845085 10.115843
1367838_at 12.687311 12.495201 12.802683 12.6587715 12.551964 12.64614 12.871784 12.702688 12.835875 12.939751 12.958097 12.782418
1367839_at 10.878885 10.833424 10.791538 11.038914 10.717094 10.832219 11.233143 11.2767105 10.662756 11.252136 11.432081 10.940035
1367840_at 8.450001 8.057433 8.18111 8.237011 8.392535 8.277995 8.23086 8.020708 8.165246 8.122787 8.05944 8.16259
1367841_a_at 3.3715153 3.6090398 3.7840726 3.4907904 3.554632 3.6189663 3.6695051 3.441377 3.6477528 3.5777607 3.6922946 3.6437097
1367842_at 6.299919 6.233301 6.2192907 6.3493857 6.146147 6.328102 6.1691847 6.287386 6.5606337 6.385189 6.280473 6.433137
1367843_at 10.596401 10.978042 10.782704 10.745385 10.78506 10.536822 10.954203 10.972517 10.920929 11.039857 10.92807 11.049973
1367844_at 8.726219 8.637562 8.375448 8.663597 8.730348 8.894022 8.749012 8.567873 8.704889 8.694744 8.675579 8.535786
1367845_at 3.8027813 3.7910411 3.6461608 3.819447 3.5561035 3.88109 3.624474 3.8333006 3.8576236 3.681679 3.851342 3.8276377
1367846_at 6.410348 6.3619 6.1591616 6.290062 6.2760067 6.6126833 5.9237638 6.204975 6.2141223 6.018015 6.4711533 6.2078714
1367847_at 8.064882 8.350735 8.356533 8.75065 9.123949 8.048145 8.931014 9.633244 8.323103 9.57048 10.14673 9.624942
1367848_at 7.588937 7.6807384 7.739489 7.636424 7.7047496 7.784853 7.675922 7.535795 7.7401137 7.906518 7.679797 7.738002
1367849_at 9.93593 9.408548 9.414223 9.465947 9.524745 9.514176 9.738154 9.053406 9.373407 9.255442 9.536648 9.592009
1367850_at 8.335459 8.856301 8.279144 8.703142 8.658266 8.5658245 8.176075 8.71642 8.509868 8.68216 8.600071 8.171127
1367851_at 4.1486278 4.4012003 4.0253496 4.3115644 4.3375025 4.099951 4.116472 4.084009 4.3077683 4.092846 4.305436 4.3893976
1367852_s_at 4.740775 4.692714 4.8277335 4.712124 4.9416194 4.8917356 4.8736854 4.6869555 4.84511 4.7903357 4.885598 4.8058553
1367853_at 8.065269 8.105154 7.888505 8.151893 7.896345 7.851412 8.124383 7.92867 7.892435 8.099531 7.8044043 8.076704
1367854_at 11.970732 11.111686 11.637507 11.256644 11.497982 11.1586 11.395795 11.328346 11.005981 11.639708 11.537497 11.689721
1367855_at 8.6762295 9.108898 8.833416 8.445131 8.638016 8.596272 8.925453 8.464721 8.612001 8.924772 8.926529 8.957415
1367856_at 8.628663 8.567958 8.746589 8.395274 8.408737 8.351726 8.337561 8.891324 8.343424 9.251514 10.149659 9.919751
1367857_at 12.117502 12.209847 12.127022 11.821284 12.310804 12.100135 11.510141 11.847234 11.456308 12.16714 12.25134 12.141125
1367858_at 3.8593671 3.7371159 4.161696 3.7383535 3.8716815 3.9027476 3.8423786 3.8866007 4.2405868 3.926983 3.6877108 3.833569
1367859_at 5.3350716 5.2715507 5.1700387 5.3840284 5.9950476 5.594813 5.352258 5.424857 5.2922006 5.372487 5.0382376 5.6593814
1367860_a_at 10.509596 9.951296 10.135108 10.33234 10.285317 10.418948 10.212892 9.578102 10.05395 9.611233 10.250098 10.086232
1367861_at 5.50766 5.8083315 5.6115294 5.7433844 5.67889 6.1995535 5.6397285 5.8218527 5.7566414 5.9432106 5.8944025 5.715276
1367862_at 4.149846 4.1913137 4.1523504 4.151704 4.1704707 4.2361565 3.903575 4.0932345 4.36138 4.0162306 4.4664288 4.15995
1367863_at 8.306056 8.213757 8.134084 8.040236 8.234623 8.213013 8.221265 8.28456 8.356072 8.146849 8.067577 8.102398
1367864_at 5.96209 5.7524886 6.011704 5.845745 5.8401275 5.7237334 5.934293 5.9147577 5.8829746 6.020505 5.902999 6.0335565
1367865_at 7.4581413 7.7196426 7.4889703 7.617606 7.642709 7.363117 7.741088 7.6389284 7.4558315 7.911601 7.9398866 7.7553844
1367866_at 5.906888 6.261619 6.101391 5.9467535 6.145521 5.971339 6.0032396 6.0874743 6.0673785 5.9245696 6.150876 5.7393017
1367867_at 9.35657 9.083989 9.161821 9.192891 9.10053 9.223887 9.25971 9.273057 9.484703 9.245546 9.492889 9.549511
1367868_at 7.153367 7.013247 6.8924317 6.964725 6.9043775 7.1573544 7.140991 7.0177884 7.128068 6.6587815 6.8432455 7.126471
1367869_at 10.179893 10.216231 10.293861 10.160271 10.058545 10.001483 10.340412 10.209338 10.219317 10.058501 10.274993 10.207972
1367870_at 10.034092 9.932075 9.980273 9.928056 10.081336 9.998651 9.97906 10.088476 10.020116 9.978075 9.907265 9.975006
1367871_at 13.844339 13.500488 13.740419 13.8906145 13.687529 13.748223 14.005122 13.860621 13.856301 13.728586 13.84495 13.899832
1367872_at 8.513386 8.409657 8.33792 8.287265 8.417696 8.472656 8.569641 8.316021 8.2934265 8.317289 8.335952 8.597663
1367873_at 9.617845 9.526795 9.500502 9.655782 9.602024 9.517915 9.591363 9.539316 9.411516 9.429952 9.637956 9.595285
1367874_at 6.023249 6.4163747 6.207592 6.0558887 6.364155 6.2343636 6.3330903 6.0516644 6.7085924 6.4432096 6.301897 6.185871
1367875_at 9.142207 9.0473385 8.919652 9.044346 9.06845 8.97641 8.98115 8.960351 8.957428 8.97364 8.978834 9.242843
1367876_at 6.6372185 6.5772634 6.482663 6.635461 6.763565 6.615217 6.6949167 6.596526 6.511073 6.3916464 6.276811 6.577071
1367877_at 8.146908 8.121589 8.022509 8.021053 8.096119 8.065506 8.081314 8.006754 7.851822 7.9931684 8.002334 8.077225
1367878_at 8.7975445 8.645762 8.819903 8.774997 8.658077 8.862741 8.793483 8.766051 8.648778 8.609732 8.840836 8.943679
1367879_at 7.608901 7.465809 7.4590487 7.28965 7.203207 7.5236874 7.6340923 7.4462333 7.4078183 7.4370418 7.2270184 7.5338745
1367880_at 5.6707435 5.423657 5.4018993 5.2625475 5.549541 5.142576 5.7744484 5.316077 5.46155 5.479122 5.648815 5.4104195
1367881_at 7.560425 7.6484 7.380802 7.5125055 7.7980103 7.729348 7.439386 7.7475224 7.5976534 7.4856014 7.793869 7.554018
1367882_at 6.936269 6.7324495 6.9416757 6.832973 7.080717 6.9477186 6.796047 6.8976436 6.9195323 6.486369 6.7402697 7.045731
1367883_at 7.2071133 7.0962644 7.3542814 7.1949053 7.466282 7.5245376 7.1031923 7.511091 7.46736 6.9964476 7.108612 7.3417583
1367884_at 10.831514 10.6155405 10.74412 10.690794 10.818873 10.780025 10.780957 10.649654 10.44603 10.73334 10.645809 10.715043
1367885_at 12.210012 12.194763 12.253355 12.245796 12.058391 12.210552 12.180862 12.199672 12.116695 12.229498 12.394361 12.199862
1367886_at 7.6025386 7.494763 7.360569 7.336244 7.609124 7.5595584 7.684412 7.446468 7.5633554 7.4769053 7.6843095 7.7047076
1367887_at 12.890487 12.951518 12.811426 12.812843 12.738755 12.844666 12.886024 12.750559 12.776767 12.684514 12.891137 12.846722
1367888_at 4.108154 4.0395207 4.129235 3.9633746 3.9531937 3.9545157 3.9710739 4.1824827 4.2231655 4.128923 3.877433 4.004469
1367889_at 9.290918 9.034839 9.017687 9.17942 9.005569 9.073543 9.311722 9.081216 9.08493 9.411702 9.319239 9.353882
1367890_at 7.0744066 6.9791117 6.870695 7.0769634 6.9454875 7.0167236 6.854458 6.8187394 6.950651 7.1971297 6.9279366 6.8329477
1367891_a_at 5.5531445 5.524972 5.434911 5.6687474 5.308224 5.719893 5.5851736 5.51593 5.35655 5.592416 5.591769 5.295416
1367892_at 10.43199 10.105647 10.094569 10.136755 9.824622 10.199781 10.440376 10.051157 10.278847 10.343025 10.478588 10.618276
1367893_a_at 7.3056116 7.3010964 7.4998236 7.2127066 7.3000655 7.2855186 7.6434464 7.3312893 7.5615435 7.387248 7.344406 7.1620903
1367894_at 11.527333 11.16901 11.494724 11.784639 11.214157 11.194473 11.670877 11.254337 10.530949 11.658529 11.425266 11.676592
1367895_at 11.312086 11.186953 11.29805 11.248123 11.328007 11.179916 11.199744 11.114176 11.222198 11.159582 11.156894 11.034414
1367896_at 13.738826 13.853764 13.833631 13.737713 13.6517105 13.703819 13.813396 14.007879 13.852215 13.818296 11.762678 13.238947
1367897_at 10.608837 10.776047 10.588289 10.63611 10.578957 10.507628 10.661002 10.542276 10.496275 10.503542 10.67633 10.778917
1367898_at 9.81071 9.90417 9.843365 9.841544 9.796706 9.878466 9.770583 9.959087 9.8617115 9.792082 9.865092 9.79111
1367899_at 6.947661 7.470106 7.076702 7.013004 7.8008714 7.623604 7.0620346 7.5744576 7.314835 7.145202 7.3012357 7.0655823
1367900_at 8.916985 8.545504 8.463556 8.478571 8.50783 8.609133 8.664228 8.606598 8.26169 8.966547 9.069279 9.004553
1367901_at 8.802992 8.864569 8.7228985 8.756792 8.671709 8.695162 8.956339 8.658455 8.572197 8.995455 9.391335 9.140497
1367902_at 7.777849 8.012038 7.7026434 7.8266964 7.754624 7.9095488 8.028306 8.112737 7.7234607 8.089258 7.8711824 7.5850105
1367903_at 9.694206 9.753742 9.578011 9.5525675 9.595608 9.711313 9.607178 9.776363 9.652632 9.346539 9.830662 9.776543
1367904_at 7.0121126 5.5638485 5.3052664 5.7647524 6.455491 6.473054 6.671009 7.041896 6.240462 6.6209326 7.59235 6.6772375
1367905_at 10.600902 10.869626 10.835271 10.870958 11.002415 10.760948 10.898268 11.022675 10.800758 11.060706 10.97015 11.136774
1367906_at 9.83552 10.072283 9.873902 9.7057 9.801847 9.730764 10.141665 9.950737 10.07027 10.275408 9.864716 10.095993
1367907_a_at 9.030164 8.79123 8.844008 8.855449 9.007058 9.125606 8.877959 9.006126 8.816814 8.827105 8.865194 8.98567
1367908_at 11.880402 11.747249 11.787269 11.733372 11.626945 11.850994 11.830157 11.840738 11.72428 11.883144 11.881702 11.7678795
1367909_at 11.828364 11.836652 11.652679 11.638009 11.594391 11.833651 11.941777 11.709236 11.952437 11.612162 11.616156 11.887339
1367910_at 7.593902 7.6372166 7.9451394 7.8289804 7.854416 7.692175 7.7715797 7.7131743 7.7379694 7.708616 7.6285014 7.8139367
1367911_at 7.5980606 7.7791247 7.4693785 7.6226544 7.6151853 7.5417857 7.696135 7.4486876 7.6816583 7.5626173 7.094262 7.817979
1367912_at 6.03011 6.4301577 6.2834873 6.3093815 6.4711013 6.3796077 6.402252 6.500118 5.9576955 6.552999 6.3905487 6.4888325
1367913_at 6.763961 6.8083515 6.8591194 6.5435524 6.6971707 6.6808224 6.8394465 6.8018503 6.693536 6.6311345 6.6887712 6.60934
1367914_at 6.743796 6.7575374 6.70463 6.869893 7.0296307 6.955594 6.842731 6.819596 6.349476 7.0655146 6.7562475 6.862376
1367915_at 8.982013 8.940746 8.786993 8.9164295 8.971359 8.9089775 8.981007 8.898014 8.960972 8.958927 9.033724 9.064413
1367916_at 5.906745 5.874214 5.6651363 5.7564497 5.731864 6.0410233 5.6300116 6.0140343 5.6286106 5.628622 5.8800488 6.020184
1367917_at 13.614307 13.5528755 13.586324 13.58881 13.544525 13.52496 13.568132 13.650907 13.571934 13.616112 13.604992 13.637283
1367918_at 4.9871855 4.973832 5.2350316 5.2548065 4.5460668 5.2535133 4.506998 5.0182776 5.04659 5.205197 4.7129207 5.316897
1367919_at 5.803681 5.842672 5.9275465 5.872756 5.674302 5.79634 6.0795026 5.80336 5.6440835 6.2118297 5.734835 5.956091
1367920_at 4.669992 4.7464423 4.8207703 4.5807443 4.8413563 5.4436636 4.668594 4.9061713 5.1311426 4.836394 5.027489 4.618231
1367921_at 7.771983 7.447216 7.726085 7.766821 7.708305 7.8417954 7.7643437 7.7425494 7.5205536 7.78417 7.5637646 7.448367
1367922_at 7.737614 7.962879 7.6559987 7.878734 7.789404 7.8878846 7.7641444 7.7487855 7.6930823 7.74893 7.736625 7.746953
1367923_at 5.5667014 5.272097 5.4338284 5.36724 5.2459726 5.100209 5.430532 5.3023434 5.3509197 5.3291645 5.468663 5.387
1367924_at 7.371202 7.35727 7.5361614 7.3991547 7.317183 7.403622 7.495727 7.4142203 7.6042705 7.4029655 7.339351 7.7997704
1367925_at 7.8859878 7.9898043 7.8558607 7.8843164 8.009283 7.8524137 7.881604 7.970726 7.8810835 7.88593 8.082395 7.7936444
1367926_at 8.576606 8.715173 8.634141 8.51067 8.705721 8.472516 8.665062 8.707279 8.503077 8.76203 8.675319 8.706114
1367927_at 10.881497 10.967693 10.908902 10.940807 11.020799 10.900342 10.843249 11.01982 10.904637 10.941813 11.070004 11.067263
1367928_at 3.996374 3.6115785 3.8472633 3.8380697 3.7811208 3.7894788 3.7238355 3.8971238 4.031064 3.907785 3.936112 3.8544855
1367929_at 10.25922 10.532405 10.553631 10.230622 10.309798 10.240973 10.247988 10.303734 10.334991 10.331219 10.566983 10.449351
1367930_at 3.8085108 3.784483 4.0188365 3.8164592 3.7657342 3.7362664 3.8057508 3.75264 3.7402074 3.6189208 3.6310706 4.051547
1367931_a_at 9.477058 9.235227 9.29968 9.245958 9.361794 9.36106 9.129723 9.049237 9.398329 9.039275 9.3026705 9.265899
1367932_at 12.090403 12.284937 11.97676 12.326253 11.562923 11.881273 12.46653 12.350925 11.923274 12.154801 12.671509 11.931651
1367933_at 8.045908 7.6497526 7.8728833 8.327958 7.9106236 7.4826803 8.239883 7.7060294 8.088617 7.789891 8.002105 7.905395
1367934_at 5.8717957 5.6788464 6.2497706 5.7320833 5.9021473 5.8311996 5.7267866 5.966997 5.8363886 5.670905 5.8649282 5.882395
1367935_at 9.178071 9.125848 9.1795435 8.929809 9.11311 9.186912 8.977957 9.10503 9.031158 8.948631 8.966052 8.767732
1367936_at 7.433179 7.7517986 7.453437 7.6336565 7.722951 7.722338 7.5782695 7.49124 7.4437003 7.642462 7.3005457 7.3457355
1367937_at 8.2238865 8.794085 8.200321 7.9839253 8.324278 7.9056463 8.463552 8.651654 8.7932205 8.334259 8.655887 8.29397
1367938_at 10.989546 11.143568 11.148585 11.178106 11.294922 11.044865 11.020768 11.33027 11.065551 11.066898 11.056397 10.927743
1367939_at 11.184489 11.035417 11.478012 10.979444 10.495247 11.727044 10.914324 11.158842 11.330776 10.94677 11.412741 10.9232235
1367940_at 6.136441 6.4719906 6.314122 6.221926 7.3934865 6.280919 6.2163887 6.1409554 6.1095276 6.2948174 6.200881 6.3035727
1367941_at 9.283528 9.435186 9.274819 9.319616 9.367363 9.17809 9.384542 9.47686 9.358331 9.407688 9.198591 9.167246
1367942_at 7.4819255 7.861763 7.6269517 7.528965 7.7106056 8.039182 7.7563562 7.964327 7.6706524 8.118316 7.781866 7.5130773
1367943_at 7.7938886 7.643634 7.6877313 7.7247853 7.8218775 7.905165 7.8552957 7.8176656 7.9515367 7.6918445 7.7470646 7.725463
1367944_at 5.5907106 5.7335267 5.7398887 5.563272 5.575071 5.7304325 5.299217 5.50382 5.6328287 5.7074757 5.637311 5.5094953
1367945_at 11.359175 11.279622 11.385914 11.295906 11.363408 11.487494 11.457258 11.571493 11.481676 11.244609 11.40581 11.438918
1367946_at 10.0689335 9.850431 9.810795 9.910044 10.115036 10.044115 10.005228 9.887753 9.718107 9.742929 9.689938 9.681261
1367947_at 9.121441 9.010679 9.000782 8.929661 9.03754 8.896149 9.038071 8.982662 9.009221 8.9915905 8.936262 8.872227
1367948_a_at 10.290955 10.373257 10.279884 10.445069 10.222636 10.176406 10.52042 10.397034 10.444101 10.483095 10.284929 10.2390375
1367949_at 5.9727073 5.916009 6.0249934 6.017898 5.823524 6.050592 6.0366483 6.075187 6.1390343 5.671491 6.032618 6.191341
1367950_at 7.2241406 7.9873357 6.9127307 7.693801 7.588526 7.332425 7.6494374 7.525202 7.4623175 7.3919287 7.5967393 7.5333195
1367951_at 4.5798883 4.656516 4.5671344 4.6567974 4.4751954 4.561221 4.424194 4.3704515 4.665323 4.6711864 4.822418 4.6387906
1367952_at 6.84923 7.0387526 6.914686 6.886249 7.008915 6.6965027 6.965239 6.9696684 6.457556 6.688673 6.5931425 6.555663
1367953_at 4.995981 4.8774366 4.575657 4.689131 4.7416906 4.7581406 5.004464 4.519809 4.6663017 4.834774 4.8721323 5.034953
1367954_at 6.466528 7.187146 6.672579 6.62529 7.1220126 6.675521 7.1433096 7.3216524 7.2085524 7.038025 6.009524 6.457756
1367955_at 6.3964343 6.3737264 6.127992 6.383137 6.3296614 6.263768 6.355425 6.233786 6.510956 6.5627875 6.285064 6.3802786
1367956_at 5.280986 5.0471735 5.3324146 5.1054 5.2056456 5.3373938 5.02262 5.205044 5.50683 4.8573565 5.149534 5.2942915
1367957_at 9.81159 10.317148 9.917361 9.553894 9.880903 9.49013 9.865892 9.671626 7.8432026 7.0605373 9.321035 8.063
1367958_at 8.887794 8.854463 8.774266 8.872537 8.836879 8.75155 8.979916 8.890743 8.761389 8.877516 8.891452 8.752614
1367959_a_at 5.7719 5.8308983 5.8757806 5.8756704 5.949731 5.7596273 6.119583 5.8693886 6.0972233 5.858075 5.621751 5.650519
1367960_at 8.339981 8.694492 8.566 8.441009 8.4611 8.361906 8.35887 8.347358 8.327953 8.632162 7.9549885 8.21125
1367961_at 4.1949444 4.630922 4.839889 4.204748 4.4048567 4.560498 4.3856735 4.38983 4.4853992 4.5283804 4.4568243 4.464645
1367962_at 4.7448378 4.765504 4.9727564 4.5783234 4.477665 4.840088 4.635848 4.5661 4.646983 4.5644464 4.8455086 5.1977167
1367963_at 7.460783 6.974046 7.267494 7.155631 7.092719 7.298881 7.0741982 6.933292 7.304126 7.026138 7.347361 7.451031
1367964_at 4.9911175 5.012946 5.0490685 5.1197267 5.078787 5.2192907 4.994441 4.967824 4.846959 5.304923 5.2396708 5.1327505
1367965_at 6.143471 6.2119837 6.33381 6.2928643 6.112034 6.235111 6.1363993 6.1368437 6.3034344 6.055626 6.399267 6.254195
1367966_at 9.603859 9.549106 9.519826 9.564315 9.382588 9.44503 9.586277 9.452035 9.450613 9.4398365 9.514076 9.681254
1367967_at 7.0543 7.1629806 7.07331 6.946521 6.885541 7.2176294 7.1953106 7.076666 7.0391674 7.4637184 7.194582 7.150492
1367968_at 3.5845997 3.55554 3.7298515 3.9109423 3.596491 3.6538987 3.5808084 3.5840209 3.5645382 3.5380762 3.7574966 3.834483
1367969_at 10.672724 10.707911 10.597755 10.643719 10.691505 10.636394 10.878771 10.854478 10.864515 10.839264 10.899556 10.854311
1367970_at 4.172721 4.1680126 4.202561 4.203146 4.5861855 4.168099 4.219564 4.2425075 4.167075 4.2457585 4.256669 4.3679028
1367971_at 10.299044 10.452151 10.241809 10.350513 10.424522 10.371713 10.3397665 10.341436 10.248006 10.318593 10.384861 10.327002
1367972_at 10.153051 9.975687 10.092842 10.051588 10.05265 10.018084 9.877411 9.833096 9.988886 9.871178 9.807852 9.961195
1367973_at 4.3840103 4.4284544 4.5035896 4.5675583 4.981265 4.703289 4.550496 4.5642548 4.657237 4.557411 4.9101243 4.592822
1367974_at 9.161538 9.577015 9.268522 9.614857 9.481419 9.619443 9.45211 9.545305 9.581385 9.770529 9.6373005 9.3455105
1367975_at 5.135893 5.679113 5.7685523 6.002509 5.517902 5.801238 5.5844245 5.498681 5.764746 5.6540914 5.9611187 5.315038
1367976_at 7.3752227 7.576325 7.4055076 7.4573464 7.7510915 7.3472323 7.301495 7.6211333 7.4230733 7.292446 7.1560755 7.2072673
1367977_at 3.6467628 3.8949392 4.0982647 4.177532 3.9745646 3.8120432 3.9497736 4.4783125 3.899068 3.9234107 4.2968597 4.091614
1367978_at 5.7037187 5.5227547 5.6647844 5.809815 5.7483654 5.8917975 5.6360765 5.5371256 5.5823326 5.6565433 5.599742 5.6747336
1367979_s_at 11.500077 11.547601 11.58286 11.87672 11.3476305 11.403774 11.733035 11.850687 10.996134 11.778027 12.131412 11.834228
1367980_at 8.397284 8.364483 8.23575 8.379978 8.149792 8.368002 8.462517 8.351898 8.133738 8.586857 8.446566 8.424175
1367981_at 7.5079613 7.2915916 7.339955 7.375361 7.3606815 7.289587 7.662115 7.4098587 7.5428834 7.5428805 7.7762036 7.755962
1367982_at 10.797651 10.595894 10.68985 10.468014 10.730434 10.589472 10.596472 10.314165 10.739092 11.043465 10.632578 10.672564
1367983_at 5.6282806 5.441202 5.5655174 5.510909 5.4986134 5.917099 5.4508533 5.473151 5.7321186 5.5799646 5.3795958 5.6692753
1367984_at 5.913461 5.5038786 5.515407 5.5876603 5.6415515 5.8148255 5.829371 5.6003356 5.633703 5.5196447 5.6157436 6.1467075
1367985_at 7.1534038 6.4316144 7.800824 6.643675 6.9474826 6.931195 6.7976074 8.772995 6.6103845 7.6584973 7.522872 7.8713293
1367986_at 6.9807096 6.6978545 6.686397 6.910609 6.681779 7.2558146 6.847247 6.6485653 6.7876105 6.8703203 7.2142744 6.7426963
1367987_at 8.804071 8.983257 8.655272 8.862255 8.790197 8.754074 8.803818 8.9630375 8.809971 8.999388 9.051807 8.769424
1367988_at 13.275746 13.275252 13.226958 13.283774 13.09667 13.258193 13.296375 13.154895 13.295757 13.285513 13.443905 13.193718
1367989_at 4.175812 4.0060563 4.4044843 3.8309507 4.0058546 3.8008833 3.83713 4.0818515 4.128865 3.9083552 4.083624 4.0344877
1367990_at 5.1169267 5.1206713 5.00931 5.029857 5.2117453 4.902483 4.9767265 5.3544726 5.201237 5.193608 5.1205544 5.5639515
1367991_at 9.114204 9.071792 8.826344 8.909901 8.974865 9.079367 8.9882555 8.8473015 8.98199 8.946638 8.908302 8.9935
1367992_at 4.6795673 4.6327257 4.542154 4.79157 4.6530156 4.7986403 4.641935 4.4438257 4.6451235 4.399372 4.58477 4.6057444
1367993_at 7.2078543 7.1344814 7.2399673 7.1566987 7.256388 7.309452 7.1267056 7.017028 7.1328936 7.4643393 6.9553304 7.0648036
1367994_at 10.675997 10.767579 10.833316 10.520379 10.629367 10.444072 10.7932415 10.136972 10.60216 10.6087 10.728841 10.928967
1367995_at 13.307988 13.390433 13.374853 13.3571205 13.330048 13.269573 13.355581 13.263119 13.349131 13.385178 13.199192 13.1943655
1367996_a_at 6.515418 6.1609154 6.213169 6.1783323 6.3566055 6.22283 6.3459773 6.0035963 6.1343207 6.1782875 6.535214 6.7096343
1367997_at 7.9623446 8.000729 7.8539476 7.9181447 7.865656 7.8315706 8.098461 8.056277 7.959514 8.165172 7.955291 8.035859
1367998_at 8.916796 9.18479 8.670441 9.01008 9.034447 9.820421 9.948099 9.927075 9.33269 9.356053 6.628869 9.92636
1367999_at 12.403501 12.274827 12.330183 12.216478 12.283261 12.220917 12.423806 12.282635 12.317195 12.246237 12.552218 12.442055
1368000_at 14.344484 14.301535 14.35298 14.303191 14.308993 14.373167 14.363882 14.299031 14.321397 14.309506 14.427408 14.404777
1368001_at 4.154951 4.186779 4.3502674 3.9683466 4.372179 4.401867 4.203186 4.151248 4.2353435 4.2499228 4.1836853 4.2001014
1368002_at 7.4316907 7.4597483 7.6109805 7.039377 7.385295 7.318781 7.5913935 7.3604603 7.503193 7.267747 7.3834333 7.5045447
1368003_at 5.451461 5.4811254 5.5550404 5.2959776 5.4774923 5.389495 5.539174 5.4160666 5.8263493 5.7984066 5.6607294 5.582617
1368004_at 9.79865 9.791203 9.667222 9.722234 9.724079 9.798048 9.873128 9.868516 9.796089 9.79902 9.901171 9.908803
1368005_at 5.7522717 5.447441 5.6045365 5.756164 5.7375584 5.593043 5.7962193 5.545562 6.0100527 5.308696 5.697042 5.797878
1368006_at 7.571732 7.7325726 7.497633 7.7553043 7.6389017 8.062906 7.7001576 7.917657 7.615505 7.8653574 7.7271047 7.6297226
1368007_at 6.9924135 6.769907 6.59297 6.9125996 6.6176734 6.8075247 6.597111 6.9645343 6.97621 6.582627 6.6132 6.870738
1368008_at 5.2773404 5.313336 5.076736 5.199553 5.4840164 5.2786465 5.323187 5.3104854 5.4780927 5.4180293 5.6534333 5.295357
1368009_at 9.665754 9.18157 9.344734 9.443371 9.415281 9.810551 9.690626 9.214836 9.480135 9.065668 9.824905 9.184813
1368010_at 7.635901 7.934658 7.543157 7.8168926 7.6614747 7.752417 7.7052245 7.682847 7.7230325 7.726391 7.9128256 7.6720333
1368011_at 7.8021345 7.6529746 7.632294 7.6892853 7.657436 7.6537843 7.759928 7.8119116 7.6434064 7.5517073 7.8727107 7.937353
1368012_at 6.9693127 6.7751617 6.815441 6.476608 6.660529 6.5638714 6.5271683 7.0626373 6.633315 6.7628574 6.6542406 7.050424
1368013_at 4.5340858 4.3298364 4.6159286 4.3747087 4.490608 4.3939514 4.3937936 4.3266335 4.404439 4.5911865 4.6081543 4.393411
1368014_at 3.9772782 4.2648177 4.182482 4.1025753 4.058891 4.084555 4.027772 4.2134104 4.1207952 4.024262 4.1275725 4.3406434
1368015_at 6.20843 5.8815303 5.9625087 6.104314 6.1074347 5.957863 5.9277287 6.071927 5.955451 5.916109 6.1720667 6.120172
1368016_at 13.080444 13.131066 13.130335 13.121164 13.109251 13.123867 12.950919 13.160588 13.049387 12.912073 13.088566 13.149767
1368017_at 4.8920937 4.9273605 5.061415 5.2431674 4.9123354 5.1219773 4.9500217 5.112341 4.982365 5.12971 4.835442 4.996034
1368018_at 9.158785 8.997635 9.128292 9.184477 9.094913 9.023672 9.184252 9.058454 9.036734 9.147766 9.351858 9.223738
1368019_at 7.606341 7.6724596 7.4955273 7.53719 7.4535184 7.3398857 7.56133 7.4390664 7.41287 7.5344486 7.739342 7.8357787
1368020_at 7.119327 6.9743576 6.729361 7.190531 6.6091256 6.9513326 7.080905 7.4754105 6.9042997 6.919583 7.3826027 6.946591
1368021_at 14.034429 14.067179 13.964149 14.082264 14.051713 13.866058 14.277465 14.327489 14.240063 14.140581 14.246109 14.321654
1368022_at 6.8860292 7.030701 6.902001 7.0072713 7.0068145 7.123706 6.9701605 6.6777635 7.0353856 6.8733683 7.0043063 6.8714056
1368023_at 6.6072536 6.7126994 6.246983 6.7351823 6.261355 6.620887 6.7189813 6.594077 6.5789857 6.6559377 6.9904604 6.723831
1368024_at 6.323282 6.292246 6.3794785 6.6083937 6.218797 6.342714 6.343341 6.3170853 6.3820553 6.220466 6.54895 6.4428287
1368025_at 6.740841 6.4562225 6.6580353 6.858831 6.196365 6.957665 6.5603228 6.6321692 6.8874187 7.182433 6.730447 6.6110106
1368026_at 7.38125 7.370226 7.120699 7.2411003 7.1933846 7.297823 7.340824 7.114447 7.4573426 7.128066 7.068757 7.1603947
1368027_at 6.8772016 7.0610175 6.766883 6.725668 6.8061004 6.9960403 6.9575634 6.86442 6.7968993 6.792758 6.898486 6.9811983
1368028_at 4.77194 4.5302896 4.5277877 4.4962773 4.579072 4.6741247 4.943144 4.366352 4.635916 4.5664363 4.5236692 4.386349
1368029_at 10.682911 10.664574 10.709278 10.639358 10.723448 10.51779 10.572586 10.599115 10.511239 10.723654 10.669538 10.520407
1368030_at 9.0415125 8.86847 8.983879 8.92951 8.984775 8.663343 8.994417 8.91675 8.866623 9.082701 9.164873 8.75276
1368031_at 7.359071 7.1060433 7.445488 7.495415 7.3542814 7.341444 7.28944 7.508728 7.5431843 7.0152225 7.1018605 7.310292
1368032_at 6.708743 6.1180325 6.328868 6.3854027 6.7660036 6.4895906 6.4940147 6.5588427 6.658049 5.8623824 5.648567 6.5604177
1368033_at 6.2921185 6.1718926 6.326888 6.234791 6.252934 6.3109283 6.315243 6.28504 6.492281 5.8407154 6.1664257 6.3865294
1368034_at 4.1988354 4.2279096 4.307033 4.325982 4.4789624 4.2658625 4.1024504 4.1485677 4.1952353 4.642585 4.321717 4.3154364
1368035_a_at 10.459202 9.930309 10.2947445 9.701681 9.700054 10.15531 9.885073 9.640467 10.007837 10.255287 10.193392 10.487278
1368036_at 10.382439 9.935017 9.999303 9.852171 9.8551655 10.20697 10.181419 9.707237 10.020683 10.161203 10.233519 10.439813
1368037_at 6.939436 7.2193613 7.020393 7.2232246 7.1578393 7.1589046 7.052738 7.241719 7.219519 7.378557 7.136872 7.2675714
1368038_at 8.229605 8.550282 8.410427 8.444944 8.44417 8.261827 8.644293 8.50522 8.428032 8.436102 8.284239 8.411104
1368039_at 5.0723066 5.491721 5.376116 5.271682 5.563897 5.061839 5.8890305 5.3246346 5.313859 5.1483164 5.265871 5.462329
1368040_at 8.042818 8.306353 8.04427 8.158503 8.128662 8.201485 8.067467 8.188612 8.123611 8.120693 7.9977493 8.203054
1368041_at 10.310063 10.137423 10.015847 10.057605 10.06895 10.198328 10.019662 10.219063 10.077611 10.312783 10.165493 10.260247
1368042_a_at 10.937658 10.828632 10.90335 10.902397 10.785173 10.955479 10.835665 10.911513 10.972066 10.807676 10.726252 10.653629
1368043_at 8.111699 7.9238524 7.985469 7.9589977 8.02522 7.9489202 8.125891 8.095301 8.012736 8.151744 8.082916 8.064089
1368044_at 3.3378584 3.2527735 3.2867184 3.3078918 3.372614 3.520075 3.4952497 3.2445586 3.3312664 3.446797 3.2367644 3.5116065
1368045_at 10.395136 10.513433 10.479066 10.3346 10.254511 10.324341 10.47444 10.236013 10.370844 10.54833 10.426656 10.26547
1368046_at 10.037103 10.129952 10.176785 10.07172 10.040174 9.836188 10.20762 9.945565 10.0997715 10.156604 10.275415 10.16869
1368047_at 7.12745 6.9756966 7.177281 7.4888787 7.1382284 6.9433866 7.629258 6.8873205 7.3589077 7.0727453 6.9941497 7.287793
1368048_at 14.287513 14.253985 14.327946 14.294986 14.252658 14.202124 14.081337 14.242623 14.176351 14.263981 14.214236 14.222101
1368049_at 11.218203 11.3565235 11.253807 11.189827 11.360493 11.33914 11.033577 11.377016 11.220787 10.87505 10.768908 11.121859
1368050_at 8.585524 8.791166 8.814007 8.572038 8.865743 8.653652 8.56295 8.713748 8.351442 8.208447 8.850541 8.509213
1368051_at 11.540414 11.581805 11.47219 11.558619 11.427022 11.374345 11.603701 11.572685 11.574945 11.707917 11.216583 11.469446
1368052_at 4.7725296 5.60142 5.084364 4.9193406 5.0888777 5.18577 5.1871905 5.427555 5.0652795 5.203684 4.8126698 5.1357794
1368053_at 5.804967 5.8092937 5.4587884 5.772451 5.626422 5.643442 5.8400016 5.808136 5.5667315 5.695196 5.5898457 5.7656727
1368054_at 6.7046857 6.507912 6.5463543 6.451725 6.586594 6.5225577 6.7826586 6.6638436 6.786717 6.4968257 6.560346 6.903048
1368055_a_at 8.052526 7.766799 8.01059 7.789424 8.100973 8.191605 8.115554 8.011547 8.14136 7.7978425 7.9816747 8.053382
1368056_at 7.323777 7.1142592 7.2332373 7.1012588 7.121538 7.164266 7.1711817 7.021128 7.240969 7.164285 7.248346 7.48508
1368057_at 8.4741745 8.979141 8.629955 8.539953 8.778524 9.062639 8.580681 8.462526 8.3590355 8.698795 8.846817 8.707449
1368058_at 7.1046853 7.103672 6.912389 7.008909 6.986916 7.194102 7.257438 7.1977477 7.2395606 7.1032233 7.2403336 7.286418
1368059_at 7.9450912 10.182905 8.355176 9.659109 9.351713 9.33605 8.005352 9.650259 9.8484 8.867756 8.308825 8.367125
1368060_at 13.355081 13.370015 13.39383 13.405415 13.445521 13.442688 13.344194 13.414596 13.311347 13.316629 13.408318 13.316114
1368061_at 5.7014036 5.5989666 5.6663284 5.736432 5.6117954 5.3379965 5.7540636 5.481675 5.4472456 5.555213 5.4445076 5.6644344
1368062_at 9.464807 9.27482 9.325969 9.247944 9.33394 9.439433 9.072657 9.229529 9.138588 9.132423 9.169581 9.109109
1368063_a_at 8.814629 8.728432 8.87978 8.778011 8.887799 8.761051 8.826952 8.863632 8.720566 8.662291 8.764301 8.800245
1368064_a_at 10.963978 10.701965 10.991001 10.733891 10.789597 10.975258 10.7896595 11.004086 10.81898 11.114267 11.213194 11.284815
1368065_at 7.4481106 7.5820293 7.544857 7.341079 7.522457 7.4688287 7.426972 7.349453 7.5704823 7.353179 7.30336 7.2540007
1368066_at 5.7248707 5.6801786 5.7429094 5.89491 5.672797 5.7660265 5.7512712 5.680086 5.925584 5.698332 6.0407724 5.819663
1368067_at 8.705797 8.797919 8.850408 8.7946005 8.707457 8.6838455 8.66921 8.701319 8.941125 8.85788 8.773801 8.827677
1368068_a_at 7.371354 7.331477 7.1251726 7.341523 7.4845004 7.174915 7.7213154 7.2381325 7.164088 7.304452 7.1589637 7.186001
1368069_at 8.08369 8.078457 7.9740105 8.0857115 8.052807 8.097112 8.091293 8.2308445 8.093604 8.219326 8.027313 8.274284
1368070_at 8.2138195 8.313251 8.093765 8.211908 8.219512 8.2036495 8.120335 8.3923 8.250205 8.065556 8.125814 8.216135
1368071_at 11.804926 11.822936 11.732396 11.78844 11.727522 11.699787 12.109933 11.670037 11.6305065 11.8191805 12.126349 11.910831
1368072_at 6.3218455 6.349776 6.212041 6.4466825 6.6908493 6.564282 6.118345 6.5905504 6.2588334 6.164617 6.702721 6.5201306
1368073_at 8.742061 8.263467 7.8157287 8.599637 8.822805 8.481579 8.591259 8.345007 8.761766 8.705798 8.725952 8.812197
1368074_at 6.8481207 6.8305774 6.5988355 6.748289 6.7915754 6.7521496 7.035799 6.9354763 6.4661045 6.784142 6.744875 7.180813
1368075_at 10.610789 10.85922 10.889949 11.120499 10.814356 10.561121 10.864394 10.597596 10.460187 10.875405 11.199338 10.920771
1368076_at 7.270167 7.190995 7.400254 7.253449 7.3876305 7.4119754 7.1649637 7.455485 7.3197308 7.060003 7.305345 7.3488965
1368077_at 13.358823 13.447315 13.338675 13.327773 13.218483 13.365311 13.32669 13.273043 13.365578 13.275411 13.282632 13.332711
1368078_at 3.8672333 4.191483 3.7953286 3.7093332 4.1320415 4.2445583 4.330574 5.4734783 4.263673 3.9909902 5.093994 5.6389885
1368079_at 9.054664 9.107722 9.117371 9.058337 9.03888 8.630096 9.048593 9.066337 9.106856 9.608216 9.850115 9.341365
1368080_at 3.7191727 3.7065258 3.383706 3.6283865 3.7152934 3.631614 3.845347 3.6751785 3.7717576 4.016324 3.8484156 3.5995278
1368081_at 7.348013 7.422275 7.6507106 7.527107 7.4845104 7.4826093 7.6249313 7.372778 7.5938635 7.5713186 7.443541 7.662565
1368082_at 7.8296022 7.533249 7.5413194 7.6975174 7.8199825 7.8008666 7.681182 7.658519 7.804655 7.7276106 7.7542534 7.880886
1368083_at 9.251615 9.270559 9.208378 9.346111 9.284436 9.2907715 9.329042 9.375955 9.30859 9.3038025 9.305466 9.142947
1368084_at 6.106512 5.9696045 5.8412504 6.0843706 6.0022507 5.9336042 5.857872 5.99874 5.9212656 6.0935526 5.842295 5.979616
1368085_at 10.725956 10.596456 10.657308 10.542339 10.419887 10.641469 10.811349 10.5765295 10.698335 10.514355 10.800004 10.553835
1368086_a_at 8.256434 7.6342316 7.635271 7.2122335 7.488491 7.792979 7.8863034 7.8401203 7.797921 8.17937 8.353924 8.08053
1368087_a_at 8.446051 8.07799 8.31772 8.432672 8.474893 8.333794 8.611045 8.258177 8.324692 8.080678 8.107056 8.615168
1368088_at 7.215279 7.2462344 7.327381 7.309853 7.4963026 7.3341017 7.320938 7.2019806 7.4426656 7.45159 7.363071 7.553485
1368089_at 8.442366 8.517731 8.2633705 8.445385 8.3188095 8.283543 8.504169 8.403133 8.257113 8.3234625 8.331429 8.485342
1368090_at 7.30495 7.3088965 7.372223 7.206012 7.3509026 7.34053 7.256283 7.3043957 7.3564587 7.216331 7.2560434 7.6847606
1368091_at 8.492117 8.816517 8.316494 8.511156 8.744722 8.438618 8.952094 8.747219 8.664754 8.767914 8.542263 9.053881
1368092_at 12.527962 12.558026 12.522799 12.514395 12.351824 12.54961 12.549999 12.516492 12.494875 12.607319 12.811392 12.589243
1368093_at 3.81867 3.621079 3.6403747 3.6818943 3.722834 3.7281704 3.5782924 3.9983015 3.95463 3.4910755 3.6583784 3.9142597
1368094_at 7.0401626 7.085519 6.941789 7.0326033 6.943656 6.9773755 7.285211 6.8881845 6.8031425 6.724912 6.8093643 6.8455954
1368095_at 9.689968 10.164019 10.109585 10.034098 10.124435 10.066603 10.185881 10.210165 9.979319 10.273132 9.993904 10.089941
1368096_at 9.780346 9.890284 9.919172 9.925566 9.74515 9.831895 10.054491 9.973227 9.835681 10.022068 10.0121155 9.895458
1368097_a_at 4.756154 5.092603 4.87653 4.6175017 4.8977494 4.710387 4.735924 4.979108 4.822706 4.9186106 4.905633 4.783276
1368098_a_at 7.6787267 7.2223263 7.724025 7.5807076 7.47633 7.7375474 7.4989514 7.528705 7.464097 7.39435 7.3090887 7.76198
1368099_at 7.2625847 7.473106 7.3254476 7.4741426 7.2888193 7.3347135 7.3374414 7.2609954 7.320422 7.4001946 7.2549067 7.2303886
1368100_at 10.667545 10.488623 10.541763 10.560904 10.485704 10.617298 10.688089 10.669983 10.668053 10.621037 10.79689 11.01174
1368101_at 7.558322 7.8151956 7.593508 7.703924 7.7044387 7.744934 7.780872 7.777363 7.8599863 7.9332438 7.9741883 7.881184
1368102_at 8.585274 7.97951 8.031457 8.348235 8.273925 8.386829 8.186545 7.987053 7.862012 8.181229 8.951101 8.476263
1368103_at 7.0731173 7.117355 6.484795 7.0867114 7.0479517 7.2229004 7.279355 7.4032874 7.2003775 7.256097 7.069201 7.060864
1368104_at 6.0978417 6.1058292 6.305856 6.2270956 6.459593 6.1617126 6.1524887 6.059576 5.9914117 5.9525113 5.800537 6.000918
1368105_at 4.7088223 4.75446 5.1038733 4.782087 4.9743085 4.870514 4.845257 4.711738 4.7849426 4.646097 4.9295483 4.8166924
1368106_at 9.098243 8.966712 9.193378 8.9964285 9.593674 9.105555 9.688591 8.703911 8.837545 8.355306 9.127926 9.033432
1368107_at 3.6006875 3.6437812 3.9596283 3.8650923 3.684588 3.8458998 4.1641784 3.8118918 3.573304 3.772888 3.745077 3.6061656
1368108_at 4.6743937 4.644258 4.7206945 4.816089 4.6531515 4.936183 4.763317 4.6850605 4.749714 4.780108 4.669198 4.595102
1368109_at 6.8674736 6.833398 6.604303 6.6866035 7.079916 7.0698905 6.7758727 6.8391514 6.740372 6.9753623 6.957829 6.9633317
1368110_a_at 4.371209 4.07736 4.2395086 4.143999 4.2266703 4.1560707 4.089835 4.366556 4.3686104 4.499793 4.16028 4.3363323
1368111_at 7.7472253 7.7384586 7.524975 7.9045258 7.870838 7.906473 7.830356 8.118763 7.842047 7.765688 8.001273 7.901659
1368112_at 5.756647 5.2844677 5.2241716 5.4430885 5.4792624 5.480485 5.282851 5.5082865 5.357447 5.2329865 5.522737 5.567765
1368113_at 4.2733736 4.7210093 4.3597746 4.4614267 4.550935 4.254792 4.3967447 4.0402174 4.458807 4.214649 4.6411695 4.371708
1368114_at 4.260654 4.1624584 4.281862 4.3958216 4.218868 4.337808 4.355993 4.1497726 4.5565395 4.320965 4.1513953 4.2012944
1368115_at 10.386796 9.975048 10.611091 9.983711 10.172044 10.271782 10.205397 10.330362 10.381362 10.346556 9.894638 10.320826
1368116_a_at 7.699952 7.721293 7.78271 7.9383035 7.5486417 7.786298 7.603836 7.602202 7.629252 7.653041 7.6713767 7.666432
1368117_at 9.156021 9.130262 9.029912 9.197213 9.054318 9.157101 9.343266 9.094167 9.168092 9.209659 9.265225 9.1719475
1368118_at 8.884321 9.053188 8.955887 9.034874 8.788347 9.086933 8.893372 8.60964 8.523106 8.846342 8.914154 8.680246
1368119_at 5.709418 5.4631357 5.7812386 5.827983 5.71071 5.6813326 5.671791 5.7260437 5.781625 5.4752116 5.56238 5.6868005
1368120_at 4.2829604 4.0095987 4.28104 4.2071314 4.156889 4.004969 4.3864164 3.9689765 4.3353844 3.9088922 4.1598506 4.021149
1368121_at 10.56768 10.526106 10.344849 10.337287 11.319207 10.621447 10.446778 11.287946 10.717215 10.629973 10.266262 10.503483
1368122_at 9.764786 10.0911045 10.02809 9.815773 9.989383 9.913775 9.8434105 9.875091 9.8745575 10.01136 10.012566 9.809025
1368123_at 5.9736323 6.0414195 5.977772 6.057113 6.1828146 5.874431 5.803286 6.0474334 6.1516027 6.019737 5.901628 6.297977
1368124_at 7.392557 7.5775695 7.8050895 7.5361457 8.241971 7.5223284 7.5974684 7.862537 7.5297775 7.5802174 7.6136575 7.4420214
1368125_at 6.2147818 6.1110926 6.0519986 6.074853 5.9998155 6.1306777 6.110387 5.9686017 6.0985713 6.0280595 5.9131627 6.416436
1368126_at 6.076949 6.1764836 6.110909 6.2452083 5.9623833 6.2667465 6.2899337 6.0719624 5.9243474 6.2821374 6.645225 6.426894
1368127_at 6.461632 6.3929396 6.441661 6.9151144 6.714467 6.249428 6.984251 6.845285 6.66339 6.8736253 7.2099686 6.7740335
1368128_at 5.5754204 6.271798 6.421902 6.222018 7.2878847 5.9179964 5.729198 6.4354463 5.798166 6.5747914 7.426253 7.030906
1368129_at 7.187082 7.3116736 7.1938086 7.204435 7.12805 7.204246 7.1770034 7.0893683 6.9872446 7.2961993 7.5426865 7.349014
1368130_at 4.6463637 4.6845703 4.962407 4.8657475 4.696262 4.6603646 4.7051654 4.809794 4.849253 4.7413607 5.011323 4.7496324
1368131_at 4.3836694 4.3026977 4.281936 4.439652 4.4805837 4.2970343 4.0850205 4.0593286 4.2627945 4.053135 4.2525115 4.4756694
1368132_at 10.560715 10.550787 10.640858 10.57412 10.59914 10.462413 10.651571 10.5595875 10.587562 10.81776 10.56351 10.188795
1368133_at 7.6920614 7.7670007 8.013774 7.9019456 7.8195434 7.5813704 8.141049 7.943614 7.781594 8.041882 8.43246 8.213762
1368134_a_at 8.515025 8.553192 8.066905 8.302729 8.606658 8.347024 8.718195 8.134651 8.378238 8.584421 8.507533 8.811541
1368135_at 5.7720747 6.469772 6.485361 6.0600066 6.293024 6.3841295 5.767006 6.485651 5.989407 5.9206924 6.061458 6.0556707
1368136_at 8.0156555 7.7978745 7.7974463 7.932064 7.954221 7.8915005 8.207221 7.8979683 8.047381 8.139831 8.173521 8.012736
1368137_at 6.3090076 6.128583 6.2823668 6.1971583 6.2277875 6.2269993 6.181331 6.238297 6.244076 6.221408 6.085745 5.914845
1368138_at 5.4632654 5.24781 5.5988984 5.4638515 5.317069 5.388894 5.3194814 5.271607 5.3466935 5.440202 5.6648846 5.6230025
1368139_s_at 5.3472815 4.964469 5.321042 5.3300705 5.3979626 5.376379 5.3625755 5.541643 5.4807568 5.325243 5.011977 5.437145
1368140_at 5.709623 5.370005 5.2824426 5.520735 5.3907614 5.3985662 6.096032 5.5364966 5.853373 5.4849114 5.2474947 5.827758
1368141_at 11.798272 11.687097 11.888422 11.766736 11.829202 11.794806 11.760085 11.8395405 11.891693 11.808385 11.810624 11.672325
1368142_at 5.208162 5.2426114 5.3123884 5.5603833 5.4706373 4.9705706 4.9625006 5.3183312 5.5701494 5.240895 5.0624223 5.201286
1368143_at 7.3503094 7.019274 6.8294997 7.5398026 7.3975253 6.960203 6.8944306 7.6734347 7.129905 6.9074674 7.066074 7.154933
1368144_at 5.70583 5.922496 5.854242 5.857348 6.189555 5.9580164 5.8380837 6.0583797 5.679615 6.125897 6.0940065 5.9059787
1368145_at 5.2956343 5.303524 5.3373775 5.268281 5.2888107 5.203841 5.4708176 5.446392 5.4047117 5.014514 5.4313936 5.2799406
1368146_at 10.460412 10.359008 10.115795 10.684449 10.690104 9.689054 9.712493 9.237061 8.483921 9.308724 8.976807 9.0288315
1368147_at 7.726302 8.01513 7.7895436 8.419881 8.367858 7.34073 7.3381166 6.743443 6.451867 6.9321194 6.7604456 6.5990925
1368148_at 4.5329695 4.512716 4.5821347 4.182425 4.3392143 4.5610614 4.2399716 4.292723 4.6036463 4.361122 4.5441284 4.61462
1368149_at 5.8825874 5.666688 5.765068 5.7926006 5.8638897 5.9571524 5.960303 5.738021 6.0540447 5.6279564 5.6093626 5.836669
1368150_at 12.759311 12.712613 12.729646 12.807501 12.824255 12.658774 12.762708 12.815892 12.701908 12.772909 13.048899 12.841684
1368151_at 10.371089 10.23493 10.387381 10.231617 10.316149 10.367008 10.38924 10.369074 10.214935 10.283285 10.235575 10.073638
1368152_at 7.4986873 7.4485974 7.6099215 7.5609274 7.5382795 7.555922 7.4369097 7.629778 7.6641016 7.4774203 7.444692 7.631516
1368153_a_at 7.2983656 7.2605762 7.4594345 7.3753633 7.359463 7.277624 7.260557 7.1866193 7.138994 7.463337 7.4710174 7.548932
1368154_at 8.141481 8.211473 7.9162974 7.923708 8.123961 8.163631 8.431092 8.305796 8.171588 8.331854 8.516471 8.321001
1368155_at 13.054723 11.838546 8.5725975 11.928758 12.463743 12.302712 10.745353 12.824748 11.151737 9.126461 13.666008 8.804169
1368156_at 5.582431 5.484767 5.6529274 5.4481773 5.5806985 5.308823 5.390621 5.6434135 5.753416 5.5498266 5.519233 5.356305
1368157_at 5.5576262 5.6519313 5.7657385 5.841813 5.5549746 5.8580065 5.6379914 5.787333 5.819205 5.3767366 5.838588 5.668909
1368158_at 9.760548 9.60149 9.803286 9.7898655 9.733986 9.701071 9.393705 9.725208 9.571228 9.482306 9.327078 9.414221
1368159_at 8.247387 8.469417 8.293667 8.22668 8.342998 8.1628895 8.519978 8.405474 8.344505 8.423189 8.316362 8.436911
1368160_at 7.445438 9.359998 7.0290666 10.181174 7.8206997 7.18836 9.2499 9.932017 7.9967346 10.827959 9.194726 8.239032
1368161_a_at 14.129444 14.05907 14.107993 14.092418 14.111086 14.132549 14.1181345 14.090832 14.057717 14.146693 14.110913 14.18295
1368162_at 4.7228904 4.6804657 4.888192 4.5286374 4.6797686 4.884777 4.6298966 4.590322 4.591023 4.692401 5.002731 4.9088063
1368163_at 10.30698 10.183761 10.166219 10.255082 10.232258 10.05789 10.256614 10.037814 9.9619 10.361592 10.682898 10.518419
1368164_at 8.0697 8.282409 7.7551684 7.9527855 7.748125 8.171573 7.899185 8.139616 7.9336104 7.9605594 8.101026 7.78144
1368165_at 8.073302 7.964522 7.8548946 7.841031 7.9407787 8.009198 8.099306 7.9107094 7.808167 7.9592137 7.647706 7.5920577
1368166_at 6.1956577 6.2276783 6.161224 6.123742 6.1361904 6.2067556 6.204632 6.15711 6.2019434 6.38447 5.835812 6.0119658
1368167_at 5.6685038 5.645343 5.700308 5.5822573 5.4365587 5.8514433 5.48505 5.519223 5.573201 5.624915 5.788018 5.5750217
1368168_at 9.838262 8.169503 8.497032 9.193957 9.194483 8.890593 8.408576 8.031841 7.8793416 7.868752 8.533819 8.157231
1368169_at 7.052214 7.0948772 7.000849 7.291113 7.2080564 7.262598 7.2193785 6.9566946 7.1152506 7.0697055 7.158846 7.249304
1368170_at 3.9769413 3.8874545 4.032303 3.6919081 3.795247 3.8557892 3.6825447 3.7967987 3.6860642 3.9341981 3.7908006 3.9459336
1368171_at 9.800972 9.841277 10.354658 8.836831 8.171128 10.534415 10.013235 7.9340487 10.550801 7.3532033 5.621134 7.586036
1368172_a_at 8.380128 8.348284 8.719677 7.270802 6.570647 9.09811 8.519645 6.2317753 9.040765 6.000106 4.748799 6.0863214
1368173_at 8.881008 8.278507 8.6716585 8.520399 8.82076 8.882111 8.577052 9.090855 9.179575 8.059597 8.037846 8.715677
1368174_at 4.175171 3.837036 3.9888077 4.1146097 3.992726 3.8895295 4.050449 4.0149446 3.9472938 4.084818 3.9055586 4.0257287
1368175_at 6.989004 7.0703087 6.957263 6.965267 6.903137 6.949688 6.995968 6.772359 6.7382374 6.910142 6.9020286 6.5589314
1368176_at 7.5771112 7.4133053 7.4888697 7.381776 7.4322524 7.4294505 7.410768 7.304118 7.467971 7.587549 7.4815207 7.5950193
1368177_at 7.991169 7.6565876 7.360463 7.4792123 7.5825396 7.633029 7.609686 7.4407687 7.4232955 7.5428324 7.440131 7.184301
1368178_at 9.248451 9.270278 9.216398 9.275793 9.171545 9.219162 9.497721 9.138845 8.899317 9.309544 9.691624 9.224927
1368179_at 7.602345 7.515175 7.406533 7.5536594 7.616928 7.6346393 7.2656326 7.464971 7.3744316 7.5770106 7.7882376 7.85314
1368180_s_at 13.3637905 13.666902 13.599141 13.493509 13.147136 13.66625 13.77844 13.662742 13.822329 13.317394 13.608873 13.609498
1368181_at 10.910595 10.486203 10.746436 10.938556 11.149458 10.77923 10.927314 11.006895 10.737528 11.079439 11.008156 11.023789
1368182_at 4.3644447 4.1947217 4.2784996 4.577139 4.171687 4.1632476 4.159433 4.611742 4.3842864 4.2920866 4.2679596 4.2037334
1368183_at 7.739747 7.655167 7.564271 7.789309 7.6833405 7.815792 7.7989006 7.541628 7.6660776 7.685471 7.869769 8.168542
1368184_at 9.255602 9.180643 9.326932 9.121889 9.008012 9.354266 9.358495 9.28751 9.311107 9.350505 9.282392 9.457871
1368185_at 4.9423923 5.011375 5.070801 5.085746 5.2248383 5.2204294 5.136766 5.070139 5.0965767 4.875593 5.141343 5.135642
1368186_a_at 6.4898562 6.2005577 6.262634 6.3825583 6.317958 6.3590336 6.3603306 6.4738083 6.3001323 6.0993567 6.4577875 6.3130217
1368187_at 7.945195 7.4030433 7.5340366 8.585655 8.028988 8.573242 8.15947 8.66177 7.845325 7.507866 8.575279 7.4190187
1368188_at 13.848644 13.691887 13.857622 13.912838 13.632884 13.891073 14.056983 13.802326 13.9869995 13.966295 14.072591 14.025862
1368189_at 10.443279 10.2488785 10.192095 10.431576 10.056839 10.27516 10.757252 10.808584 10.4769745 10.898441 11.012099 10.881547
1368190_at 5.5834293 5.5462065 5.0675354 5.5309496 5.343809 5.329585 5.402001 5.669164 5.459873 5.2668753 5.9429326 5.409589
1368191_a_at 10.649168 10.6462555 10.543564 10.525728 10.693291 10.548991 10.644869 10.774925 10.71768 10.695781 10.692055 10.830769
1368192_at 4.729184 5.0694633 5.0002303 5.057817 4.7076216 5.0796103 4.934787 4.851212 5.060701 5.3746424 4.7632957 4.90742
1368193_at 5.1736493 4.9741364 4.930258 5.0989575 5.113936 4.9317875 5.19424 5.0931797 5.2139134 5.2185974 5.2484345 5.0529475
1368194_at 4.470971 4.3439646 4.706591 4.6691217 4.677456 4.5692163 4.5740805 4.792989 4.2304983 4.5305905 4.460833 4.539837
1368195_at 6.639058 6.6709266 6.310407 6.366609 6.7526784 6.573915 6.446773 6.675849 6.4825883 6.735698 6.537089 6.7456737
1368196_at 4.848999 5.02064 4.94619 5.026694 5.0556936 4.764418 4.915527 4.72815 5.1765976 4.5368605 4.675631 4.964997
1368197_at 4.0557704 4.074377 4.0787587 4.047715 4.0317354 4.158525 4.005507 4.34395 3.9809215 3.8970618 3.9150987 3.871988
1368198_at 5.1391764 4.8337154 5.121828 5.1356745 4.878317 4.759277 4.5985193 4.4919605 4.9375 4.698982 4.6149883 4.7847757
1368199_at 8.7042885 8.81082 8.914067 8.747872 8.858879 8.8241415 8.683213 8.784331 8.73384 8.7092285 8.926948 8.690691
1368200_at 5.7128487 5.492049 5.4976377 5.800313 5.6313314 5.6378555 5.618867 5.7197285 5.8416038 5.69503 5.9273543 5.644984
1368201_at 6.2016187 6.2670875 6.060287 6.064966 6.2945967 6.2119823 6.296566 6.1282263 6.2076154 6.44119 6.2773185 6.4626875
1368202_a_at 8.218127 8.247107 8.166426 8.175433 8.053795 8.090468 8.092225 8.092316 7.789746 8.169181 8.421558 8.262008
1368203_at 4.95457 5.0663824 5.333961 5.157051 5.1680984 5.1641397 5.0860686 5.1171126 5.060817 5.1857824 5.1961665 4.932357
1368204_at 6.4312754 6.1762877 6.449682 6.640827 6.608428 6.511552 6.568838 6.4747267 6.4698014 6.6026015 6.723295 6.5744443
1368205_at 13.583573 13.518301 13.552274 13.560898 13.529075 13.516326 13.562539 13.440645 13.442297 13.515083 13.631535 13.562514
1368206_at 8.917025 8.98855 8.865837 8.837997 8.932694 8.892977 8.741865 9.050346 8.878131 8.972889 9.066963 8.819602
1368207_at 6.2468295 6.007455 5.847275 6.2218943 6.349674 6.2256975 6.0028853 6.3493285 6.0764475 6.169783 6.145796 6.123221
1368208_at 5.837819 6.334405 6.145166 6.3514576 5.988808 6.1657686 6.864461 6.114141 6.1787796 6.056553 6.1161456 6.178767
1368209_at 5.8708973 5.4833937 5.7750826 5.8087044 5.604764 5.79953 5.6044126 5.755518 5.36646 5.5604095 5.9444137 5.793729
1368210_at 4.7955637 4.6819115 4.8669004 4.7803516 4.8343735 4.865876 4.6001987 4.859558 4.7480564 4.991413 4.8469152 5.0874987
1368211_at 12.663374 12.585054 12.668892 12.624056 12.721424 12.720325 12.606694 12.687955 12.582422 12.635571 12.720524 12.7514515
1368212_at 8.779552 8.810654 8.784852 8.714602 8.838618 8.763559 8.811086 8.844448 8.71327 8.881381 8.49581 8.463292
1368213_at 8.552967 8.924299 8.548356 8.728119 8.465582 8.355075 9.147479 8.642317 8.340404 9.027699 9.068945 8.90254
1368214_at 7.818547 7.740763 7.8168087 7.6910233 7.7559376 7.6043954 7.8508444 7.7220364 7.709654 7.828716 7.8640747 7.6025467
1368215_at 9.966504 9.998438 9.877426 10.035445 9.908279 9.861454 10.033453 9.906836 9.855266 10.076899 10.144159 9.941716
1368216_at 9.536646 9.652424 9.362438 9.469142 9.486018 9.517916 9.545438 9.36892 9.516389 9.612098 9.422913 9.440168
1368217_at 8.381906 8.282831 8.140741 8.284666 8.3528385 8.284391 8.334425 8.3447695 8.267008 8.248442 8.152928 8.326422
1368218_at 5.596221 5.3668127 5.648445 5.675785 5.641326 5.172654 5.800866 5.594114 5.7959948 5.7185364 5.581547 5.5744343
1368219_at 6.331955 6.2915654 6.3368773 6.420499 6.0979047 6.3410683 6.7526207 6.3022013 6.427661 6.488547 6.836881 6.674458
1368220_at 9.4813385 9.571114 9.448919 9.525854 9.38369 9.327421 9.608904 9.501122 9.556101 9.626021 9.622802 9.473965
1368221_at 10.296181 10.259235 10.371239 10.197987 10.425676 10.649624 10.078089 10.660896 10.546331 10.080269 10.349464 10.192753
1368222_at 6.5943856 6.6902037 6.811554 6.750035 7.046383 7.0345416 6.2611327 7.1808743 6.9292884 6.342369 6.8526506 6.165458
1368223_at 7.535436 7.9588313 7.1349254 8.214247 7.350213 7.022117 7.9337635 7.309285 7.7079134 7.7099996 7.2016454 6.9260254
1368224_at 13.397494 13.709782 13.352501 13.4808655 13.482105 13.472683 13.455219 13.369381 13.365545 13.0779705 13.021515 13.110006
1368225_at 7.5150995 7.4944825 7.27124 7.4908385 7.3485236 7.4032087 7.5445585 7.494674 7.199068 7.1955523 7.527608 7.5906677
1368226_at 8.239303 8.306219 8.206422 8.232158 8.236788 8.007966 8.145597 8.286643 8.121225 8.184066 8.163851 8.169592
1368227_at 9.216087 8.980674 9.459816 9.356668 9.003202 9.0518055 9.1683445 8.82366 8.480612 9.160822 8.998307 8.43841
1368228_at 9.062425 9.003139 8.956314 9.107169 9.006253 8.962572 9.118052 8.890798 8.845318 9.045998 9.0108185 8.899214
1368229_at 7.267669 7.3677397 7.096962 7.0151615 7.0885506 7.1588755 7.2591567 7.339514 7.254254 7.505326 7.282855 7.12926
1368230_a_at 9.45392 9.28957 9.318262 9.404091 9.41246 9.379282 9.395971 9.514093 9.390654 9.470016 9.52277 9.537252
1368231_at 7.1142955 6.959161 6.9656415 7.0567493 7.000304 7.053467 7.1258454 7.052762 7.1354723 6.951276 6.998723 7.017
1368232_at 8.240143 8.092621 8.186155 8.309756 7.986557 8.0622225 8.539717 8.666556 8.138373 8.476518 8.48307 8.458027
1368233_at 8.444053 8.145255 8.250657 8.166521 8.107129 8.246704 8.272697 8.299889 8.456836 7.8961425 7.9792485 8.0424185
1368234_at 8.832479 8.488536 8.201355 8.510892 8.672626 8.364259 8.737324 8.5861435 8.897968 8.444495 8.426751 8.453032
1368235_at 7.7351217 7.9031343 7.839567 7.810874 7.7242804 7.73041 7.8220778 7.6524835 7.8011355 7.811801 8.03111 8.047697
1368236_at 4.322463 3.9142237 3.9776647 4.219883 4.058821 4.3728766 3.7792926 4.0738883 4.0303173 4.016796 4.188242 4.1757936
1368237_at 4.672418 4.4611807 4.63596 4.6743264 4.6572156 4.675856 4.659161 4.641437 4.6166687 4.6021605 4.630185 4.744224
1368238_at 4.894033 4.71422 4.9196963 4.863488 4.6996164 4.986988 4.5631666 4.827462 4.6033006 4.7369246 4.782887 4.6780577
1368239_at 8.414773 8.452357 8.266712 8.483437 8.4158745 8.262482 8.690932 8.356687 8.500465 8.51879 8.518743 8.6362915
1368240_a_at 4.6967015 4.536849 4.2457285 4.694277 4.510498 4.4618106 4.3320093 4.8201056 4.7391663 4.889293 4.233558 5.002761
1368241_a_at 8.474848 8.571571 8.47574 8.465521 8.669482 8.631561 8.4280815 8.720651 8.415703 8.756884 8.835945 8.674761
1368242_at 4.639718 4.673748 4.8530664 4.5956554 4.55293 4.7034903 4.5865326 4.683715 4.7823963 5.1511717 4.898491 4.8764553
1368243_at 5.076399 5.184244 5.1730022 5.2615156 4.9910026 4.9706626 5.13786 5.305411 5.049197 5.293721 5.1220374 5.162538
1368244_at 10.214503 10.897532 10.647589 10.623817 10.37949 10.373696 10.58097 10.620105 10.54781 10.688214 10.523371 10.423296
1368245_at 12.847375 11.794785 12.722604 12.955499 12.810703 12.526765 12.593203 12.7794485 12.652168 12.929126 12.631268 12.53911
1368246_at 5.041761 5.103193 4.913474 4.8674355 5.190508 5.350016 5.2532787 5.0219173 5.451103 5.4331055 4.997937 5.3147664
1368247_at 6.4957776 6.2578974 6.281651 6.2744064 6.673201 6.3520374 6.109741 5.8379774 6.0595045 5.7608767 5.929926 5.989359
1368248_at 5.449939 6.6281834 5.780767 6.19709 6.4494267 6.04059 6.088792 6.5397935 6.0683794 6.803447 5.664134 6.2860217
1368249_at 9.880837 9.693401 9.458163 9.700947 8.917301 8.872866 10.446676 9.20453 9.835321 10.006599 9.453147 9.785681
1368250_at 4.0705595 3.9326842 4.040494 4.0992393 4.1558065 4.04284 4.1308947 4.1079063 4.05241 4.1138678 4.272651 4.1676455
1368251_at 5.279535 5.7528186 5.520564 5.486241 5.4801683 5.418501 5.771202 5.507261 5.392982 5.554909 5.51624 5.4454174
1368252_at 3.701352 3.6574805 3.7076342 3.6299362 3.5864427 3.541032 3.7161992 3.753946 3.6975698 3.6778717 3.7326946 3.8249035
1368253_at 12.259262 12.373814 12.333308 12.324902 12.267959 12.427949 12.395592 12.211681 12.388357 12.382912 12.455093 12.418484
1368254_a_at 4.980815 5.0171947 5.2825108 5.0899563 5.14585 5.2627935 5.127898 5.0136595 5.1967125 5.0976048 4.9242764 5.1733656
1368255_at 4.3368325 4.410245 4.0997686 4.2814255 4.2398105 4.2591276 4.237334 4.3126373 4.4997478 4.319604 4.3628454 4.4692597
1368256_at 3.6555936 3.5969806 3.6981323 3.4867961 3.601974 3.4508693 3.6103263 3.6874514 3.5523171 3.6986961 3.3623626 3.6063545
1368257_at 4.102312 4.042102 4.1608706 3.9780226 3.9661133 4.010316 3.8549955 3.991988 4.0925965 3.895654 4.0723476 4.0610743
1368258_at 5.2588353 5.4012675 5.5243115 5.3393483 5.4274755 5.3695683 5.262027 5.201325 5.189723 5.073527 5.441102 5.2331553
1368259_at 7.6181498 8.085901 7.4536257 8.050455 7.854744 8.128374 7.9441786 8.060175 8.002841 7.96348 8.256949 7.6727433
1368260_at 4.874767 5.0190625 4.8903666 4.7474346 5.4960656 5.344441 4.855198 4.3209333 5.0354667 4.985544 4.717635 4.920757
1368261_at 4.4983177 4.7294216 4.6152987 4.7892647 4.4566936 4.574297 4.5924473 4.649184 4.6127443 4.4834704 4.5847597 4.563205
1368262_at 6.4486403 6.4898467 6.548981 6.4633503 6.657024 6.415993 6.7019663 6.8177466 6.730103 6.6963205 6.4661007 6.7197747
1368263_a_at 4.010657 4.07115 4.108922 4.2515664 4.179796 4.087718 4.149185 4.1205306 4.1106358 4.0922055 4.1045623 4.2779574
1368264_at 7.308842 7.111392 7.139536 7.1418753 6.9616375 6.9193773 7.215617 7.317297 7.2622747 7.1915708 7.3334374 7.613544
1368265_at 9.199931 9.413481 9.216653 9.006576 8.859255 9.314892 9.355143 8.934966 9.112924 9.191154 9.596823 9.1089115
1368266_at 13.404243 13.560423 13.572935 13.466607 13.394835 13.415444 13.590888 13.461095 13.547035 13.603138 13.292482 13.409241
1368267_at 7.7594595 7.7614655 7.684854 7.577697 7.6416426 7.5824294 7.775698 7.7780185 7.736744 7.9836617 8.004973 8.034543
1368268_at 8.004171 7.2687016 7.531458 7.242898 7.748325 7.8583684 7.513093 7.582995 7.541213 7.575882 7.2285395 7.411953
1368269_at 3.8189046 3.6703422 3.9377193 3.8855548 3.6707475 3.9119143 4.076763 3.730464 3.9091563 3.758423 3.7996416 3.7253335
1368270_at 7.574802 8.02538 8.034065 7.6819367 7.668749 7.520204 8.0197525 8.275057 7.717084 8.150154 8.492924 8.147152
1368271_a_at 4.515157 4.84343 4.704629 4.274295 4.8949986 4.96628 4.005268 4.774946 4.0448065 4.5609713 4.271764 4.932584
1368272_at 10.299626 10.810772 10.603035 10.7644005 10.414394 10.347 10.643497 10.775692 10.729234 10.473077 10.457961 10.8564205
1368273_at 9.49472 9.255014 9.398808 9.351465 9.364008 9.352493 9.243725 9.247696 9.31731 9.0574665 9.346834 9.493443
1368274_at 8.531119 8.337864 8.245669 8.365485 8.448994 8.592151 8.345887 8.343295 8.46866 8.23265 8.314624 8.23184
1368275_at 10.966793 10.856285 10.610613 11.117644 10.232047 10.627196 11.208163 11.189677 10.371007 11.064716 11.579255 10.784977
1368276_at 7.338254 7.452899 7.1855307 7.4982557 7.2276177 7.290076 7.184945 7.2767463 7.4652514 7.386854 7.2251444 7.37344
1368277_at 9.057706 9.006304 8.928901 9.012589 8.913504 8.959275 8.938837 9.007706 8.886951 8.7450485 8.800726 8.607651
1368278_at 6.6264715 6.67962 6.6470113 6.7154374 6.8969417 6.638952 6.5087314 6.921075 6.6800966 6.3874116 6.4399576 6.748698
1368279_at 4.8525968 4.9045157 4.7369103 4.800949 4.8004894 4.6227775 4.7813487 4.741527 5.1652365 4.9224596 4.765787 4.7788258
1368280_at 12.68621 12.687571 12.645537 12.664174 12.766233 12.481097 12.636413 12.597317 12.451311 12.668396 12.538888 12.573162
1368281_at 5.744058 5.5235453 5.993699 5.8770633 5.973408 5.680057 5.624484 5.8140264 5.7808895 5.8821445 5.761603 5.713879
1368282_at 4.5048513 4.61514 4.7226105 4.66153 4.7397337 4.4622574 4.660946 4.5240555 4.8994527 4.5340767 4.589424 4.7173157
1368283_at 11.682339 11.553884 11.225192 11.386793 11.341108 11.419912 11.575369 11.270022 11.365439 11.5318775 11.82217 11.539366
1368284_at 7.875183 7.8848577 7.6297646 8.145933 7.781941 8.224222 7.9405746 7.809221 7.998597 7.960909 7.9050846 7.4761043
1368285_at 5.117263 5.031223 4.974631 5.0968723 5.158736 4.922617 4.8777213 4.7089453 4.856834 4.9705186 4.6936274 4.738603
1368286_at 6.870526 7.114654 7.048912 7.0882244 7.0310917 6.756541 7.08133 7.270277 7.303649 7.286487 6.948842 6.9998665
1368287_at 4.8271637 4.725099 5.0070815 4.49384 4.822854 4.876978 4.8040915 4.7587795 4.6671124 4.9485416 4.3735223 4.609084
1368288_at 14.433908 14.446805 14.505102 14.456781 14.44011 14.409001 14.421898 14.40435 14.474942 14.446733 14.40651 14.398983
1368289_at 11.788538 11.56388 12.029908 11.869816 11.878257 11.806286 11.638655 11.328583 11.501381 11.931911 11.819796 11.466595
1368290_at 3.8341005 3.7565637 3.7370062 3.74848 5.654929 3.699001 3.5292134 4.0369415 3.8607738 3.7321103 3.6191645 3.7222087
1368291_at 8.853135 9.350611 9.440297 9.1995735 9.853707 9.692069 8.65848 9.697358 8.747798 8.35851 9.0681505 8.549592
1368292_at 7.1867785 7.10827 7.27514 7.28549 7.2704663 7.348472 7.2375584 7.1979446 7.35684 6.8009024 7.420437 7.3224916
1368293_at 6.010757 5.9790974 6.2654557 6.1103563 6.291131 6.206915 6.2750444 6.00993 6.2578874 6.039463 6.025918 6.253124
1368294_at 10.752455 10.971988 10.828445 10.764293 10.85541 10.979827 10.859549 10.847069 10.786912 10.816189 10.974492 10.878832
1368295_at 9.3414 9.433079 9.249382 9.272322 9.176388 9.372044 9.433865 9.38106 9.448568 9.440609 9.552952 9.686901
1368296_at 8.784166 8.995733 8.791245 8.851019 8.56724 8.779934 9.038198 8.878083 8.989744 8.955388 9.047303 9.033492
1368297_at 4.714606 4.5300045 4.6100006 4.677673 4.64493 4.6748056 4.635251 4.823697 4.490489 4.610056 4.691121 4.5203223
1368298_at 5.6915784 5.415739 5.680713 5.5510645 5.4156437 5.7454886 5.665934 5.711468 5.541269 5.2690806 5.9086027 5.6660533
1368299_at 4.1799564 3.940568 4.201853 4.1589403 4.144394 4.097788 4.060664 3.9455187 4.040933 4.047934 4.0957794 4.174847
1368300_at 5.6965637 5.5746026 5.5083666 5.739638 5.6046076 5.645575 5.752601 5.6288137 5.627126 5.716221 5.7918296 5.7332606
1368301_at 5.915918 5.751328 5.9435883 5.974032 5.7633924 5.691854 5.904386 5.88866 6.130784 6.028841 5.922523 5.893574
1368302_at 5.1665077 4.9215784 5.0700126 5.0831366 5.262162 5.1917963 4.9305167 4.9939985 4.9722466 4.7773314 5.0838923 5.16162
1368303_at 8.285357 6.7600627 6.735776 7.931853 7.838328 7.5236096 8.047797 6.58198 7.203174 7.7082343 7.70168 7.4038787
1368304_at 11.845825 12.360422 12.230231 12.068527 11.987664 11.808853 12.069495 12.445739 12.407058 11.919544 12.01099 11.858834
1368305_at 8.677864 8.583132 8.751574 8.684844 8.825703 8.680527 8.381956 8.571314 8.619101 8.551722 8.866505 8.658714
1368306_at 5.8266077 6.073131 6.2117662 6.172319 5.9232597 6.017995 5.959263 6.173026 6.072638 6.1065598 5.8685975 6.006003
1368307_at 6.402679 6.193013 6.235521 6.304538 6.283431 6.4416685 6.2315583 6.206128 6.370514 6.333592 6.1850147 6.313502
1368308_at 7.932142 8.072575 6.3777924 9.039407 8.092041 7.0522003 7.9767313 7.036384 5.6922097 7.2506604 7.599565 6.353462
1368309_at 7.447859 7.644277 6.9633617 7.220143 7.48423 7.299467 7.326431 7.594693 7.3676734 7.198163 7.298651 7.4452734
1368310_at 5.7919445 5.6876965 5.7626667 5.7656956 5.5805807 5.979158 5.661978 5.7659225 5.672966 5.3167706 5.7733717 5.944305
1368311_at 9.131719 8.804852 8.594137 8.239983 8.881845 8.576842 8.812457 8.892494 8.834594 8.811835 8.8728695 8.97421
1368312_at 4.9786005 5.1190715 5.10095 4.7562833 4.91768 4.8632526 4.725192 4.789777 4.9504576 5.107051 5.1456337 4.854561
1368313_a_at 4.471018 4.1953535 4.5071106 4.481715 4.0687037 4.374807 4.456368 4.0824423 4.184794 4.4439416 4.407603 4.764883
1368314_at 10.0089245 9.934683 10.085596 10.103025 9.940009 9.877676 9.785599 10.033579 9.948877 10.233198 10.354803 10.229311
1368315_at 6.7263713 6.793727 6.7985697 6.6381264 6.6830506 6.7665024 6.656794 6.839456 6.7535067 6.8346887 6.802659 6.762965
1368316_at 11.000048 11.080799 11.356928 11.231134 11.213289 11.211754 11.484203 11.277987 11.48914 11.523243 11.256426 11.167732
1368317_at 5.148288 4.7837996 4.8240557 4.8495607 4.889983 5.1861887 4.960059 5.2382174 4.752666 5.095225 5.2659087 5.0637507
1368318_at 7.840503 8.035622 7.708337 8.042931 7.673363 7.1548805 7.696215 7.2555385 7.4961457 7.97805 7.447018 7.9419904
1368319_a_at 5.160553 5.3024263 5.290389 5.354313 5.180538 4.864562 5.392524 4.888402 4.9410295 5.3431225 4.9715853 5.2371254
1368320_at 4.4991207 4.441019 4.4889965 4.5710254 4.4982266 4.2727904 4.551502 4.7092266 4.54143 4.473353 4.5496907 4.9227037
1368321_at 7.531343 9.551564 7.6484866 8.186133 10.463415 8.040137 9.236412 7.7759247 7.078025 8.252297 7.9637876 7.76642
1368322_at 7.885211 7.9418573 7.5340786 7.5866823 7.990527 8.078027 8.20421 8.030041 7.939489 7.7197227 7.7219696 8.014667
1368323_at 7.3144574 7.6914787 7.759096 7.7131605 7.5734925 7.6396184 7.7099676 8.111205 7.641587 7.9798374 7.88905 7.9055643
1368324_at 5.325117 5.4004545 5.3635464 5.4463854 5.622276 5.2832527 5.210232 5.277874 5.6395645 5.515845 5.718683 5.4214296
1368325_at 8.411666 8.617604 9.096683 8.632993 8.630389 8.377132 9.023763 8.756274 9.017734 8.977035 8.768724 8.1598835
1368326_at 7.012383 6.888811 7.229152 6.9348025 7.130418 6.7827454 6.689147 6.966728 7.1044188 6.9572535 6.995349 7.1581836
1368327_at 6.2236605 6.182736 6.173585 6.1055965 6.0522485 6.162582 5.92515 6.10987 5.8190627 5.895395 5.96865 5.9526668
1368328_at 8.7402725 9.149716 8.802161 8.99555 9.270498 9.056348 8.879512 9.053697 8.991421 8.781303 8.726715 8.726211
1368329_at 5.6422157 5.3574667 5.694024 5.40526 5.4826956 5.6201944 5.4904127 5.356498 5.551175 5.8045735 5.3715506 5.806223
1368330_at 7.5097733 7.459651 7.1231995 7.1356053 7.2286673 7.4176717 7.330318 7.4503064 7.3614454 7.1254797 7.2552423 7.2219806
1368331_at 12.1062355 12.00895 12.050696 11.708745 11.885681 12.049002 11.963399 11.769502 11.834742 12.025243 11.978562 11.906129
1368332_at 7.3992434 7.487374 6.5446568 7.0691557 7.336418 7.626417 7.2639966 6.9001675 7.451071 7.4168806 7.1519713 6.7733564
1368333_at 4.6749077 4.4562454 4.462165 4.673726 4.376584 4.755889 4.540017 4.4683056 4.4836483 4.410107 4.3117504 4.769815
1368334_at 7.1152925 6.7089357 7.0050445 6.969147 6.93225 6.801047 7.059619 6.97704 7.0282264 7.03481 6.9580727 7.1673107
1368335_at 13.819159 13.966601 13.837356 13.743951 13.957057 13.941867 13.527718 13.838195 13.748441 13.666893 14.0188675 14.025454
1368336_at 11.952181 11.552198 11.689839 11.900376 11.829982 11.972035 11.825615 11.601842 11.608421 11.528976 12.323465 11.7679
1368337_at 5.8167725 6.0550137 5.770998 5.780829 5.95172 5.89832 5.556553 5.784571 5.708277 5.837018 6.0944314 5.7089605
1368338_at 4.21611 4.1194334 4.4808025 4.1552863 4.339845 4.473524 4.3301516 4.995432 4.628168 4.553838 4.4304724 4.381943
1368339_at 4.5541687 4.6257443 4.399956 4.575853 4.4947267 4.50561 4.4125953 4.4683523 4.5675864 4.5279584 4.453175 4.2082806
1368340_at 7.722624 7.7953234 7.749443 7.627054 7.9820576 7.814366 8.111227 7.8032017 7.9556937 8.17479 8.148796 8.007216
1368341_at 8.158816 7.9220505 8.03261 8.078141 8.132911 8.215012 7.9709206 8.195163 7.916565 7.8161807 8.220582 8.120838
1368342_at 4.4846926 4.4450455 4.510007 4.6587677 4.6157217 4.2749424 4.4962053 4.8746924 4.530978 4.884362 4.23866 4.550625
1368343_at 5.445819 5.1660376 5.242337 5.4360065 5.2752447 5.437482 5.246771 5.3378563 5.3646913 5.5433574 5.3678875 5.340605
1368344_at 3.8254664 3.749023 3.5854225 3.77319 3.5006146 3.7336032 3.8387573 3.7998788 3.5371737 3.8490257 3.889204 3.820658
1368345_at 4.290203 4.5275326 4.6115417 4.333418 4.6210775 4.8070316 4.51234 4.3003645 4.267448 4.437886 4.446136 4.3679686
1368346_at 6.948158 6.516283 6.6093144 6.5036945 6.639647 6.547987 6.8056254 6.2130384 6.767947 6.6217756 6.663835 6.9823465
1368347_at 5.0832176 4.9520507 5.1515694 5.1466465 4.976385 5.034621 4.9510784 4.9777727 5.3097534 5.0770283 5.0951185 5.4286313
1368348_at 4.3149385 4.0825524 4.3142214 4.248573 4.218729 4.191959 4.27331 3.9675946 4.240578 4.1418395 4.1799436 4.392257
1368349_at 5.628483 5.686003 5.6357136 5.781908 5.8628454 5.707655 5.5648217 5.4585447 5.8139167 5.7465115 5.8070164 5.897165
1368350_at 3.7119865 3.5071099 3.6101108 3.4894123 3.3912377 3.5872076 3.6823967 3.5758448 3.460063 3.474446 3.5507917 3.6193433
1368351_at 6.449935 6.2497582 6.463643 6.302842 6.6207533 6.466946 6.429678 6.375936 6.4309564 5.9248695 6.5203233 6.518841
1368352_at 4.7219133 4.1876445 4.7826033 4.640359 4.767746 4.634862 4.745396 4.950863 4.780035 4.484289 4.840088 4.4568014
1368353_at 5.422894 5.2939425 5.06117 5.5210633 5.3312707 5.1935987 5.17972 5.33982 5.147692 5.06333 5.3830667 5.2590494
1368354_at 10.191178 10.294244 10.843778 10.411054 10.291933 10.057095 10.469884 11.192852 10.265085 10.562178 10.68591 10.683382
1368355_at 4.6879396 4.831205 4.771557 4.488303 4.841416 4.888436 4.9012113 4.4638066 4.4477654 4.3240275 4.8231964 4.797727
1368356_a_at 9.889217 9.879315 9.915709 10.25471 9.946756 9.83815 9.947638 10.055023 9.867743 10.13087 10.194137 9.722478
1368357_at 5.9116087 5.7655582 5.9647603 6.2469435 5.858051 6.0518756 5.7173815 5.658328 5.9502125 5.76023 5.9551454 5.812098
1368358_a_at 3.9508853 3.743808 4.002524 3.7643032 3.683718 4.0173745 4.2114954 3.5944223 4.0837593 3.870699 3.6468055 3.93756
1368359_a_at 4.527427 4.247646 4.311452 4.3805485 4.414644 4.4050574 4.3084087 4.420323 4.550333 4.19517 4.436384 4.4732523
1368360_at 13.806441 13.723109 13.752136 13.781739 13.762309 13.755416 13.767266 13.738255 13.683986 13.781457 13.812282 13.832033
1368361_a_at 8.072197 8.159347 7.965227 8.061016 8.231426 8.309444 7.881627 8.478887 8.147705 8.045992 8.442532 7.9803767
1368362_a_at 10.873428 10.907613 10.831066 10.901113 10.737895 10.818201 10.878729 10.896729 10.8388605 10.918588 10.992098 11.027356
1368363_at 3.8562021 3.9284277 4.039409 4.0504866 3.964336 3.9675355 3.699746 4.047166 3.7801483 3.9521294 3.8016756 4.0624294
1368364_at 4.6749825 4.789564 4.6929917 4.718163 4.6096807 4.5973477 4.4049625 4.42732 4.3710046 4.4231176 4.6864686 4.7381873
1368365_at 12.163843 12.070715 11.980296 11.9480295 12.037574 12.018658 12.1144905 11.861526 11.931552 11.972436 12.147195 12.152638
1368366_at 5.2115793 5.54788 5.404334 5.337697 5.410865 5.215972 5.380517 5.517624 5.5349503 5.608284 5.542989 5.103757
1368367_at 5.4883986 5.713296 5.636133 5.4487734 5.4498444 5.620628 5.527449 5.790512 5.540656 5.3676786 5.75599 5.9478364
1368368_a_at 10.214946 9.628577 9.791549 9.860759 9.938918 10.019921 10.135192 9.91593 9.909818 9.89072 9.935797 9.813192
1368369_at 4.774663 4.6872063 4.3284826 4.521946 4.35812 4.565001 4.3846216 4.714038 4.595976 4.686369 4.6341333 4.495205
1368370_at 5.1995535 5.531206 5.113682 5.413432 5.4354067 5.6582413 5.024269 5.5923395 5.3318233 5.392288 5.7185793 5.4330797
1368371_at 4.942735 4.971385 4.949708 4.9540415 4.981573 4.844303 5.0081463 4.8205996 4.7705946 5.267892 5.1436133 4.9919367
1368372_at 7.328266 7.783002 8.210702 7.938917 8.304399 7.422489 8.306999 8.458887 7.407787 8.098256 6.941165 7.556179
1368373_at 4.4532223 4.683961 4.564679 4.712148 4.4867616 4.310839 4.5080905 4.5912557 4.2826443 4.2055206 4.513225 4.477822
1368374_a_at 6.308077 6.1057825 6.217023 5.941176 5.9917426 6.3902164 6.2462077 6.1886435 6.4278727 6.297465 6.8594804 6.2985535
1368375_a_at 5.67391 5.861763 5.6764364 5.7599006 5.6988583 5.5900507 5.73425 6.0018907 5.339012 6.1431475 5.6273108 5.5126147
1368376_at 7.231845 7.4205112 8.575846 7.705367 7.1374464 8.611413 8.308329 9.086507 9.749902 9.663521 8.079184 9.264949
1368377_at 5.3216047 5.141125 5.447007 5.3751736 5.18751 5.401712 5.197867 5.6312437 5.486955 5.3925858 5.299375 5.27083
1368378_at 11.869824 11.573083 11.835929 11.850468 11.732796 11.950516 12.203717 12.005601 12.106265 12.072287 12.093184 12.073914
1368379_at 8.333586 8.08853 7.9265895 8.129681 8.056879 8.12693 7.9858103 8.197126 7.9300065 8.155125 8.250013 8.360001
1368380_at 14.077565 14.156114 14.184263 14.124075 14.100926 14.147897 14.133007 14.138712 14.119689 14.128668 14.147773 14.174165
1368381_at 4.831989 5.1462355 5.087771 4.9952793 5.1589546 4.750842 4.7493324 5.091099 5.1377482 4.9991856 5.0381284 5.3347363
1368382_at 5.46469 5.2650766 5.4319425 5.5309267 5.3727217 5.3733006 5.40367 5.4206142 5.545597 5.2932606 5.818218 5.7241664
1368383_at 6.137146 6.1234417 6.205694 6.1480026 6.150344 6.2794566 6.1736236 6.0453963 6.3646584 6.3556156 6.296633 5.8687897
1368384_at 4.109007 4.130799 4.197565 4.218608 4.2408624 4.222784 4.067945 4.079318 4.3529205 4.111321 4.131269 4.321604
1368385_a_at 9.150657 9.17849 9.161265 9.175639 9.090866 9.12662 9.231061 9.155171 9.126123 9.162202 9.30765 9.263814
1368386_at 9.638085 9.574032 9.63991 9.571808 9.664905 9.554525 9.785147 9.591383 9.641231 9.640314 9.545507 9.857534
1368387_at 11.615137 11.445402 11.381456 11.3909235 11.347343 11.3975525 11.221538 11.35727 11.30746 11.397047 11.453066 11.527274
1368388_at 5.29834 5.101022 5.312151 5.194086 4.823007 5.3722906 4.974182 5.1172657 5.147385 5.2367363 5.4916296 4.915951
1368389_at 8.856802 8.842522 8.742804 8.653929 8.879908 8.873476 9.086714 8.610653 8.711144 8.832279 8.788739 9.185169
1368390_at 8.938401 8.867256 8.892793 8.91479 9.000065 8.93461 8.911906 8.737534 8.817352 9.071768 8.90454 9.092314
1368391_at 4.788368 5.0642796 4.8584013 5.066751 4.8046627 5.0094156 4.6911273 4.8101172 4.5445805 4.6534557 4.7180767 4.9617767
1368392_at 6.739357 6.7553277 6.769681 6.7994447 6.704409 6.8212886 6.6922755 6.422816 6.620192 6.7954082 6.5212803 6.76306
1368393_at 5.7437506 5.890238 5.7873077 5.66722 7.060803 6.3265915 5.667059 6.600065 6.152176 6.0362425 6.811648 5.673488
1368394_at 5.8108177 6.0946646 5.8857493 6.0324373 6.0394316 5.9293365 5.8875866 5.578349 5.8855495 6.1566505 6.038997 5.8068876
1368395_at 5.445855 5.4027195 5.6581125 5.617482 5.448041 5.617489 5.5692215 4.9683104 5.176873 5.3477545 5.148121 5.1887083
1368396_at 5.4872184 5.2633677 5.597093 5.5542893 5.348431 5.451823 5.3599653 5.695823 5.277231 5.1732225 5.2060857 5.289628
1368397_at 13.19064 13.155118 13.113409 13.201905 13.136669 13.083623 13.203599 13.182883 13.239219 13.204493 13.218738 13.058635
1368398_at 4.5119896 4.5866003 4.528562 4.6069546 4.382753 4.5797777 4.6681013 4.495669 4.9129066 4.435276 4.4557943 4.2459493
1368399_a_at 11.751291 11.875397 11.842726 11.820245 11.692629 11.761132 11.859773 11.695031 11.791481 11.77412 11.415962 11.566843
1368400_at 9.227547 9.269333 9.3266735 9.130161 9.366844 9.121198 9.405731 9.567719 9.357599 9.267336 9.03717 9.340384
1368401_at 4.536076 4.3033943 4.40418 4.413907 4.436021 4.5983987 4.8031316 4.4146333 4.328539 4.338189 4.445772 4.745636
1368402_at 9.296915 9.224459 9.305615 9.25309 9.354294 9.321861 9.2423 9.124437 9.310904 9.056289 9.154285 9.214294
1368403_at 8.573427 8.851939 8.735002 8.674952 8.548784 8.543225 8.865574 8.5292225 8.7622385 8.734132 8.653173 8.671509
1368404_at 4.8813705 4.88175 4.5864096 4.651546 4.7698684 4.8482804 4.94516 4.7566776 4.8474197 4.6499815 5.0237894 4.798095
1368405_at 8.0576515 7.9142094 7.7385025 7.861095 7.98286 8.155034 7.7906475 7.854295 7.851642 7.8316646 7.7374988 7.847535
1368406_at 4.768539 4.2517977 4.3768873 4.4981666 4.5760307 4.447049 4.249702 4.4429684 4.5911536 4.3829355 4.4833755 4.6900897
1368407_at 4.989005 5.7736335 5.1624126 5.5109854 5.6844788 5.309703 5.0769978 5.3289223 5.3263063 5.069871 5.4615602 5.2075806
1368408_at 4.2535954 4.5108356 4.64937 4.7089624 4.634856 4.620927 4.9679527 4.979807 4.758464 4.753634 5.0133104 4.7238197
1368409_at 10.180333 10.249424 10.001114 10.406834 10.068883 9.998629 10.200499 10.54065 10.139296 10.189243 10.049457 10.151409
1368410_at 6.953372 7.1809464 6.926447 7.026692 6.9241004 7.205982 7.1524663 7.0235224 7.2390213 7.4577093 7.2504816 7.220437
1368411_a_at 4.0540905 3.8973398 4.3015165 4.223318 4.0840807 3.8980954 3.956288 3.7578073 3.901429 3.9283798 4.10197 4.065251
1368412_a_at 5.0804257 5.031383 4.9818153 4.9687686 4.8974915 4.974972 4.932106 4.9880924 5.093185 5.2277493 5.5239654 5.1286917
1368413_at 5.114278 5.25294 5.2029495 5.3213973 4.817691 5.3346534 5.1961956 5.390642 5.838728 5.6210213 5.1505423 5.214943
1368414_at 5.814472 5.59557 5.8922334 5.812639 5.730524 5.815087 5.784947 5.526292 6.090422 5.8243594 6.0368843 5.9046283
1368415_at 4.170582 4.1289287 4.1850796 4.016908 4.1386724 3.9580274 4.051086 4.047767 4.1985517 4.122281 4.1604314 4.02071
1368416_at 3.8698773 3.7687614 3.7704313 3.6075225 3.8104193 3.8891926 3.8223336 3.7726693 4.073726 3.5190513 3.8149087 3.7257988
1368417_at 4.7240767 4.782694 5.0103908 4.6593466 4.8295884 4.6556425 4.5575266 4.8539333 4.9528584 4.557743 4.8924575 4.5724125
1368418_a_at 13.023519 13.092405 13.291953 13.257244 13.204273 13.109353 13.190934 13.151644 13.107787 13.232736 13.335861 13.258317
1368419_at 9.121515 9.5737 9.240541 9.155591 9.271858 9.286648 9.315182 9.294312 9.322036 8.991289 9.3486805 9.129826
1368420_at 13.35807 13.400016 13.541629 13.532823 13.44876 13.454849 13.528429 13.473304 13.507565 13.481365 13.546947 13.372269
1368421_at 3.9974039 3.8568435 4.155861 4.0686674 4.0666122 4.01995 4.025249 4.096489 4.019436 3.9422772 4.0057096 4.044612
1368422_at 6.828275 6.6678686 8.443507 6.4119163 7.086192 6.5960884 7.2435846 7.3281913 6.6302395 7.0790873 6.819695 6.0642734
1368423_at 5.705224 5.5684824 5.4404716 5.7435207 5.6467104 5.6003695 5.526597 5.60172 5.558936 5.634062 5.842399 5.629738
1368424_at 7.4397664 7.427232 7.3415947 7.206194 7.3306317 7.3441467 7.4455566 6.9821157 7.098607 7.510299 7.46148 7.361549
1368425_at 4.8312583 4.6977577 4.9328375 4.786287 5.0701966 5.0786138 4.886539 4.7660637 4.8506966 5.01113 5.219271 5.3201666
1368426_at 11.362016 10.956408 11.555777 11.755487 11.443768 11.1332035 11.44349 11.76547 12.3325205 11.231195 10.929972 11.53875
1368427_at 8.317694 8.178584 8.368132 8.255499 8.3973465 8.213554 8.3103075 8.137636 8.3103285 8.147066 7.8768063 7.9565873
1368428_at 9.380878 8.409388 9.224344 9.081062 8.700602 8.840679 9.456934 8.632669 8.837656 9.247305 9.725252 9.427275
1368429_at 3.9287372 3.7666373 4.027518 3.6425037 3.7810113 3.595018 3.7522593 3.6259756 3.8402948 3.8758683 3.564747 3.2791357
1368430_at 9.581164 10.007115 9.584585 9.86491 9.862711 9.955051 9.815368 10.085558 9.868819 9.875269 10.032133 9.611354
1368431_at 11.359516 11.289885 11.232069 11.301498 11.196827 11.377523 11.542349 11.190241 11.338137 11.410067 11.5557785 11.6304245
1368432_a_at 4.541955 4.6644735 4.455389 4.356559 4.556815 4.899515 4.5681553 4.6465836 4.6500387 4.68894 4.599578 4.354411
1368433_at 9.771289 9.855912 9.879288 9.84104 9.720515 9.684286 9.972941 9.860436 9.8240385 9.987021 9.970854 9.888977
1368434_at 7.647235 7.9494247 7.804569 7.5732565 8.003571 7.686345 7.6301384 7.598969 7.7439933 7.4537396 7.9378405 7.217179
1368435_at 11.294013 11.311056 11.319653 11.279122 10.824432 11.217704 11.542567 11.48241 11.769771 11.691493 12.237172 12.177553
1368436_at 9.38756 9.399128 9.373161 9.249014 9.375191 9.470648 9.457382 9.523464 9.498787 9.354383 9.340855 9.438641
1368437_at 5.217702 5.1766763 5.2544556 5.2116404 5.0857954 5.13929 5.214673 5.1793785 4.875928 4.9995747 5.2421894 5.236432
1368438_at 4.4684258 4.4992104 4.6991014 4.489424 4.5148926 4.5544205 4.2752457 4.7415476 4.548899 4.5601587 4.520254 4.4561224
1368439_at 6.0268364 6.1245837 6.121668 6.051567 6.081415 6.1109543 6.085047 5.9809403 6.3286614 6.0496564 6.2339754 6.198817
1368440_at 6.985438 6.916771 6.8690286 6.3969746 6.9409833 6.6569047 6.736312 6.879685 6.7584567 6.498522 6.680563 6.787438
1368441_at 6.2042475 6.0009108 6.4145637 6.0415144 6.6177316 6.337166 6.388497 6.01066 6.1231003 6.29657 6.3347764 6.082023
1368442_at 13.395571 13.360797 13.348316 13.351079 13.4171095 13.354366 13.437076 13.369253 13.365178 13.461095 13.561025 13.54805
1368443_at 5.5447187 5.6773524 5.640626 5.673002 5.63364 5.847648 5.614613 5.4261885 5.5055847 5.532126 5.5311737 5.350153
1368444_at 8.359718 8.298009 8.352824 8.257404 8.4146385 8.340596 8.382968 8.2965145 8.434451 8.269262 8.438973 8.5088415
1368445_at 5.740098 5.6751614 5.869164 5.825989 5.702094 5.6969547 5.7300453 5.988053 5.693468 5.862617 5.683202 5.805292
1368446_at 7.5294394 8.705829 8.053292 8.303639 8.00015 7.34706 8.787357 8.379471 8.611115 8.666764 7.1002474 8.160883
1368447_x_at 8.2513685 7.4957476 6.732915 6.8640647 7.187346 8.203106 8.18667 7.5933847 8.235931 8.116909 6.668765 8.066999
1368448_at 6.6153803 6.6110168 6.597979 6.8028526 6.693885 6.6216154 6.6029425 6.6382422 6.704095 6.270321 6.8268995 6.7406297
1368449_at 4.880657 4.2937803 4.60176 4.6379633 4.351753 4.5045857 4.740084 4.841893 4.77272 4.6088285 4.6299896 4.3672137
1368450_at 5.253213 5.1635857 5.3285017 5.3924103 5.466566 5.328311 5.389333 4.9912825 4.901349 5.050852 5.1148405 4.7815447
1368451_at 6.547229 6.6545267 6.581032 6.6528325 6.6868114 6.6689944 6.4985666 6.53825 6.7331276 6.581706 6.763225 6.6479254
1368452_at 9.431925 9.414979 9.425895 9.319444 9.2687025 9.424519 9.473618 9.164022 9.39614 9.347232 9.514785 9.714849
1368453_at 10.863665 10.799278 10.719454 10.56397 10.6014 10.128835 10.285883 10.8996 10.046942 10.862596 11.369111 11.23093
1368454_at 4.0664997 4.090764 4.2447157 4.1648865 4.4027853 4.0207663 4.0248017 4.00333 4.176509 4.1008453 3.8742495 4.4999313
1368455_at 5.5033574 5.3967457 5.4837003 5.4869947 5.4165993 5.506829 5.604766 5.752411 5.505398 5.643204 5.211938 5.153794
1368456_at 4.007164 4.0547 3.997185 4.0214677 3.9598465 4.3305264 3.7598052 3.8109796 4.1903415 3.922497 4.066618 3.872854
1368457_at 3.8948872 3.409108 3.8069746 3.7587595 3.8164408 3.9639351 3.6180382 3.742118 3.7535667 3.726173 3.8059971 4.033661
1368458_at 10.776038 9.614847 9.727728 10.095315 8.780231 7.8840632 10.8818445 9.151324 9.417669 11.066077 8.930001 10.288651
1368459_at 4.1535034 4.1920204 4.2595224 4.11676 4.173013 4.1024814 4.1291075 4.1014967 4.271976 4.354342 4.1346765 4.1973357
1368460_at 7.5402126 8.081734 7.5401087 7.458159 7.3909116 7.485694 7.3946815 7.5306554 8.056929 8.33156 7.6604643 7.6331835
1368461_at 9.83156 11.286778 10.986959 10.020814 10.537919 10.401163 10.318291 10.775481 10.861237 10.61215 6.408173 8.82072
1368462_at 5.450714 5.43892 5.399913 5.3463593 5.416312 5.338377 5.2994585 5.1725054 5.1010685 5.1966057 5.6187696 5.5794
1368463_at 7.511679 7.4672546 7.3816385 7.4826665 7.542494 7.2426834 7.401162 7.172701 7.1104155 7.1167727 7.092658 7.239823
1368464_at 6.06726 6.276007 6.3125896 6.1270237 6.0571637 6.2964106 6.2866626 6.4006205 6.24199 6.224168 6.2161264 6.160703
1368465_at 3.5231543 3.7184284 3.7203646 3.739016 3.70253 3.9598863 3.5885103 3.6838646 3.6939332 3.8048923 3.8391285 3.5625432
1368466_a_at 5.6402397 5.589957 5.671485 5.6288023 5.3824625 5.7217255 5.440217 5.6098366 5.6721983 5.5529633 5.4730253 5.461048
1368467_at 13.033723 13.482106 12.961771 12.889847 12.961444 13.002226 12.983406 12.900321 13.01566 12.901393 12.942659 12.931544
1368468_at 4.7796135 4.3420863 4.5764627 4.487897 4.74309 4.6944256 4.468588 4.6567273 4.4267693 4.6678586 4.6022673 4.4755955
1368469_at 5.64703 5.5035706 5.4307175 5.582819 5.5288363 5.709641 5.6061416 5.3930464 5.6737056 5.892336 5.31917 5.5377603
1368470_at 8.971851 8.830719 8.791402 8.669427 8.901263 8.944584 8.759928 8.773804 8.648942 8.76632 8.821274 8.587717
1368471_at 5.5704937 5.164523 5.423005 5.4094915 5.245412 5.1424675 5.2207713 5.3248196 5.2504725 4.9361267 5.4360647 5.4667754
1368472_at 4.7575903 4.5550547 4.5964866 5.0239706 5.024947 4.7650347 4.679348 5.1792946 4.4904127 4.7461405 4.8208227 4.596591
1368473_at 4.896243 4.858442 4.9537053 4.675633 4.9007735 5.113786 4.8831234 4.837758 4.903221 5.0022664 4.8791175 4.5836983
1368474_at 6.747371 7.2650533 6.53828 6.7123156 7.1293325 7.0661516 7.167833 7.158718 7.1668367 6.934089 7.085387 6.4665117
1368475_at 4.960861 4.817993 4.7804546 4.8487473 4.468506 4.865924 4.426874 4.825552 4.5739384 4.774273 4.922965 4.738287
1368476_at 6.2788453 6.581406 6.6075716 6.69681 6.4399133 6.397476 6.49808 6.6519623 6.457676 6.672046 6.4819345 6.6100073
1368477_at 6.998155 6.993063 6.8360043 7.1616354 7.0313168 6.8584156 6.979334 7.060732 6.9174657 6.8453636 6.9081717 6.9095116
1368478_at 3.6311517 3.9096751 3.8435094 4.0610237 3.6899357 3.8322012 3.7740216 3.7396073 3.817198 3.596901 3.8556201 3.7951086
1368479_at 3.5123806 3.5749018 3.6828313 3.657707 3.5424213 3.7370048 3.642541 3.4171376 3.779661 3.6707175 3.6096134 3.5001187
1368480_at 6.408778 5.927573 5.9887085 6.527856 6.107743 6.0504913 5.9590206 6.08671 6.4031186 5.9350176 6.1661987 6.08057
1368481_at 5.4591837 5.337674 5.3419333 5.3879223 5.217292 5.2149916 5.0123444 5.3066435 5.174466 5.018114 5.026618 5.7776575
1368482_at 6.516135 7.039071 6.333724 6.95855 6.7131314 7.3653636 6.844181 7.1100106 7.0853167 7.2524223 6.919422 6.458931
1368483_a_at 4.2877383 4.374186 4.4891934 4.46422 4.2158656 4.1789527 4.270165 4.279725 4.3503056 4.348919 4.3904343 4.390156
1368484_at 5.261522 5.2401433 4.7778177 5.078705 5.0119367 4.9643965 5.366713 5.067822 5.371138 5.4380774 5.0245132 5.292327
1368485_at 5.1137114 5.0513678 5.2577324 5.2152395 5.1191206 4.8862915 5.0907145 4.9105406 5.090228 4.9475775 5.030263 5.0687313
1368486_at 7.327375 5.5918055 6.1473866 5.9657044 5.4275455 5.970295 6.8631115 6.1047707 6.4884133 7.1399026 7.5930815 7.5408716
1368487_at 3.3953447 3.4569366 3.4301338 3.3729396 3.3248246 3.3616138 3.390928 3.1332254 3.2560477 3.2691371 3.3369048 3.5396128
1368488_at 9.0993805 8.718311 8.828092 9.104072 9.103697 8.836903 9.173927 8.996233 8.373435 8.974068 9.583639 8.987669
1368489_at 5.267972 5.0848207 5.3401623 5.383262 5.1593847 4.9892635 5.179621 4.92007 5.1858215 5.3195047 5.0466604 5.1163135
1368490_at 10.405854 10.987187 10.162658 10.954319 10.793492 10.525074 10.476892 10.700031 10.251096 11.1491585 10.861057 10.524955
1368491_at 6.236518 6.41676 6.85921 5.7912035 6.6737704 6.3556156 6.411375 6.9972157 6.6416526 6.813518 6.4769726 6.866903
1368492_at 7.78033 7.883624 7.543739 7.885468 7.98987 7.801758 7.9080706 7.8196363 7.724671 8.129243 7.746118 7.3131375
1368493_at 4.971565 4.5120573 4.445772 4.314184 4.671422 4.6284575 4.430174 4.471987 4.850193 4.4119844 4.727107 4.9783707
1368494_at 4.5772505 4.509884 4.507184 4.5971823 5.0868206 4.301879 3.932607 5.0887957 4.445384 4.500658 4.641823 4.306711
1368495_at 5.4432516 5.647204 5.488958 5.3961596 5.572896 5.532925 5.4973984 5.5110817 5.5328455 5.523276 5.365359 5.506272
1368496_at 4.4771357 4.3045588 4.155755 4.276925 4.0739603 4.3533773 4.276455 4.191081 4.2608805 4.3194323 4.4181767 4.4275723
1368497_at 11.320797 10.496609 10.917135 10.952745 11.510887 11.082439 10.309877 10.820417 10.485729 10.634964 11.353094 11.07464
1368498_a_at 3.323571 3.6025581 3.4909458 3.3410296 3.3262408 3.3489106 3.195357 3.3793173 3.306071 3.2747128 3.2805934 3.3295312
1368499_at 3.5162194 3.5387924 3.2791512 3.417383 3.4979851 3.5518284 3.4348023 3.3819687 3.4521272 3.299842 3.2678168 3.2485924
1368500_a_at 6.9531374 6.816573 7.0126233 6.852322 6.9596252 7.045946 6.832814 7.054211 6.826558 6.8792467 6.9887676 6.8994412
1368501_s_at 7.090492 7.355568 6.9119744 7.4154177 6.8608255 7.3473797 6.7714043 7.507365 7.2898483 7.3637276 6.813892 6.9656663
1368502_at 4.241994 4.2093964 4.154067 4.2530136 4.0604715 4.299774 3.9385803 4.0541186 4.248552 4.0977697 4.25362 4.34457
1368503_at 8.672239 9.236965 8.838846 8.912053 9.11138 8.906925 8.86499 9.167591 8.894705 8.87533 8.107872 8.6637535
1368504_at 11.017361 11.093316 10.920312 10.93039 10.967162 10.994912 11.253281 10.97843 11.03743 11.034876 11.130141 11.080106
1368505_at 4.9356856 5.570475 4.7080464 5.470714 5.238918 5.064892 4.8747644 4.8869543 4.51473 5.365475 5.312406 5.2499766
1368506_at 4.5338483 5.093157 4.7414465 5.420805 5.047103 5.0902424 4.7584295 4.9768505 4.888276 5.1155233 5.3982134 4.9423656
1368507_at 11.761433 11.702177 11.63744 11.749603 11.747161 11.718067 11.586761 11.757908 11.687829 11.613552 11.549697 11.433414
1368508_at 8.757051 8.754065 8.875777 8.853031 8.854762 8.882318 8.558892 8.887182 9.0204315 8.6664505 8.575834 8.681958
1368509_at 5.9057045 6.768976 5.911695 6.1331997 6.1434774 5.6038837 6.5814486 6.1948047 6.226991 6.6708694 5.233632 6.2305083
1368510_at 4.628465 4.6551576 4.5936136 4.6860495 4.591087 4.4789124 4.572576 4.474117 4.6237564 4.6707306 4.9399343 4.88752
1368511_at 4.1305885 4.286667 4.128503 4.1305666 4.191246 4.8056784 4.1558495 4.4163985 4.430174 4.2788477 4.143571 4.260436
1368512_a_at 10.7062 10.730789 10.756808 10.799393 10.742418 10.642839 10.920296 10.377351 10.568087 10.563191 10.784842 10.60595
1368513_at 6.21725 6.2612195 6.1440153 6.593486 6.432913 6.560009 6.3331337 6.0982184 5.9453955 6.1127043 6.0636363 6.211549
1368514_at 11.571014 11.557486 11.587992 11.535046 11.620064 11.512859 11.622375 11.44599 11.529997 11.606362 11.349228 11.265291
1368515_at 4.81746 5.064246 4.6014137 4.794821 4.722662 4.734823 4.9452114 4.905526 4.7214565 4.837161 4.8738937 4.4107513
1368516_at 6.319242 6.704113 6.4590807 6.440978 6.5244265 6.3142576 6.4779053 6.358099 6.54825 6.6363425 6.5324526 6.347905
1368517_at 6.933223 6.6500416 6.627343 6.527957 6.7131004 6.775621 6.977062 6.6691694 6.659558 6.691965 6.7779093 6.520974
1368518_at 7.9164686 8.310954 7.868673 8.439151 8.151364 8.477041 7.9644675 8.465524 8.258379 8.374156 8.330754 7.8862815
1368519_at 5.086419 5.246501 5.1922226 5.02821 5.4121842 5.3446064 5.195484 5.229133 5.0880136 5.0183687 5.1914716 5.4550557
1368520_at 12.79104 13.335086 13.277077 13.107787 13.050984 13.123632 13.223259 12.64466 13.049073 13.06394 12.94786 13.258232
1368521_at 6.6866612 6.4709506 6.5058146 6.703224 6.3451653 6.9457455 6.801648 6.961947 6.8112574 6.9194536 7.2877393 6.6733313
1368522_at 4.2236414 4.2332926 3.942146 4.126675 4.476356 4.3078156 4.332238 4.496328 4.246746 4.40617 4.245619 4.166543
1368523_at 4.026738 3.75521 4.2170324 3.9373324 3.8500648 4.1404905 4.091901 3.9849524 4.040062 3.9958246 4.242116 3.97496
1368524_at 3.7644796 3.8248322 3.9468105 3.7269754 3.6985 3.7802272 3.6311948 3.6588125 3.7254632 3.7929676 3.6411967 3.9958215
1368525_at 7.0441165 7.32553 7.216328 6.9468875 7.052995 6.940511 7.111118 7.039023 6.93064 7.025241 7.1236234 7.0765004
1368526_at 7.4118214 7.5131087 7.5144773 7.508551 7.3877454 7.5080576 7.40178 7.4175067 7.3972483 7.489337 7.278981 7.3456507
1368527_at 3.1022317 3.2849674 3.3084886 3.3534853 3.3533113 3.490015 3.1335287 3.3360372 3.288078 3.108016 3.2559588 3.0671678
1368528_at 8.564997 9.015538 8.677951 8.6807995 8.37062 8.693553 9.042056 8.730781 9.067094 9.202722 9.099016 9.176174
1368529_at 4.6896877 4.7214413 4.7411337 4.863209 4.609741 4.8713675 4.8634996 4.707267 5.092848 5.0558176 5.0042973 4.7825394
1368530_at 4.1815386 4.5133905 4.4797506 4.6993785 4.595127 4.625987 4.4286866 4.7389917 4.5112305 4.3667936 4.530652 4.451002
1368531_at 3.872827 3.5100975 3.6347027 3.715129 3.478075 3.6558266 3.403593 3.401827 3.60513 3.6017854 3.5502245 3.5012603
1368532_at 4.0239143 3.929904 4.019069 3.8840072 3.766896 3.7266822 3.920692 3.7217307 4.087175 3.9827604 4.101845 4.4119306
1368533_at 5.139545 5.123933 5.412265 5.3235874 5.218706 5.556077 5.0906467 5.2490206 5.4832506 5.413228 5.422407 5.108083
1368534_at 6.1034956 5.91079 6.16961 6.118197 6.022127 6.111212 6.068514 6.2154922 6.0547724 6.090127 6.158269 6.0868025
1368535_at 5.433716 5.589752 5.4947844 5.2147207 5.160784 5.0348635 5.244734 5.3694134 5.5234804 5.6132784 5.3023205 5.0863504
1368536_at 10.627937 10.990828 10.861878 10.639517 10.394786 10.506179 10.817735 10.95374 10.811836 11.022596 10.564602 10.710672
1368537_at 6.288841 6.2376523 6.181002 6.370766 6.376316 6.354245 6.3521323 6.319786 6.5605054 6.462958 6.754128 6.3133316
1368538_at 8.30117 8.267613 8.444844 8.059965 8.336005 8.256781 8.289412 8.323588 8.2095175 8.416541 8.47562 8.461647
1368539_at 3.4098907 3.508129 3.3895793 3.514876 3.5187104 3.5996375 3.2420433 3.6039133 3.58517 3.4354327 3.4470868 3.4910128
1368540_at 4.5406094 4.5477443 4.1988926 4.062076 3.9113848 4.284334 4.301016 4.458813 4.437372 4.1729836 4.1959963 4.222368
1368541_at 6.2639103 6.4813366 6.841964 6.75107 6.4760733 6.6874785 6.140713 6.790018 6.364724 6.4260106 6.3878145 6.397913
1368542_at 4.5929136 4.8585486 4.414289 4.3776903 4.366381 4.5994534 5.0813923 4.0622096 4.4023666 5.0134845 4.520457 4.5732603
1368543_at 7.0868707 8.766234 8.081342 7.543262 7.8080177 7.562743 8.129212 8.163742 8.280242 7.757425 4.6242204 6.609582
1368544_a_at 4.6794887 4.954759 4.8075423 4.8677735 4.5653915 4.72325 4.890435 4.7311172 4.801335 4.8298287 4.66648 4.7215014
1368545_at 5.6286416 5.835307 5.9453864 5.6601253 5.471943 5.55855 5.710303 6.264779 5.586287 5.8365746 5.6285853 5.2639947
1368546_at 5.1788473 5.390337 5.0561275 5.4385486 4.93523 5.269848 5.1787925 5.184736 5.328166 5.1746936 5.040026 5.2325497
1368547_at 4.100459 3.8862262 4.134675 4.186885 3.877786 3.848853 3.9392745 3.8485792 4.062271 4.426536 3.9885576 4.080454
1368548_at 3.4369051 3.3063922 3.3489704 3.3782098 3.2502437 3.26692 3.3590155 3.315827 3.2329776 3.3169682 3.3847053 3.498724
1368549_at 9.238033 9.3446665 9.312328 9.210381 9.279409 9.224533 9.165337 9.170639 9.061964 9.439041 9.45926 9.389162
1368550_at 4.807523 4.8092804 4.954336 4.7958465 4.9539547 5.0446324 4.448697 5.118206 4.8015842 4.6265674 5.007112 5.1604476
1368551_at 4.8060055 4.6638007 4.896586 4.6728606 4.8553777 4.803734 4.749868 5.105885 4.8723288 4.4635663 4.8636823 4.8141847
1368552_at 11.048138 11.011427 10.992196 11.05269 10.956325 11.037251 11.101599 11.114973 11.0629425 10.964641 10.942687 11.103694
1368553_at 4.8250885 5.233287 5.1448083 5.0891533 5.222781 5.0329905 5.186284 5.2037463 4.942618 5.221423 5.309161 5.0251255
1368554_at 5.647843 5.7180614 5.6993737 5.6853476 5.5621424 5.7399716 5.5973597 5.80612 5.6935945 5.6280737 5.350473 5.429888
1368555_at 5.5454016 5.7454987 5.2889643 5.6202774 5.4897394 5.9178534 5.657528 6.025479 5.2394195 5.2367916 5.7055836 5.8541603
1368556_at 4.6962643 4.422784 4.7107697 4.48248 4.3467855 4.464713 4.658778 4.4501686 4.9062853 4.4644136 4.7575674 4.7199697
1368557_s_at 4.2530227 4.5581517 4.481113 4.855184 4.4793983 4.883749 4.2616615 4.698359 4.6329174 4.7919645 4.4222226 4.743972
1368558_s_at 8.473802 8.999229 7.97129 8.816182 8.724715 8.899221 8.719765 8.659535 8.863004 8.770688 8.97348 7.987527
1368559_at 5.5402255 5.364821 5.691576 5.504453 5.579934 5.3198624 5.1950774 5.7103047 5.5217104 5.437626 5.530329 5.413327
1368560_at 5.0770917 5.097624 5.3246803 4.914858 4.9826245 5.0625525 4.9508204 4.934869 5.296595 4.9685426 5.203939 5.131005
1368561_at 4.179995 4.0436254 4.3857274 4.2501054 4.3924108 4.081707 4.193188 4.2184834 4.5037026 4.009221 4.356829 4.511044
1368562_at 4.910777 4.7121477 4.811574 4.837719 4.6941795 4.8804035 4.62506 4.9349756 4.9986486 4.6659775 4.919549 4.9959993
1368563_at 6.438865 7.1654234 6.843979 6.2678666 8.194494 7.665344 7.3742666 7.906955 7.4651875 7.569567 7.710081 7.3041897
1368564_at 4.9401193 4.8588676 4.879571 4.971342 4.853694 4.86561 4.783798 4.8689923 4.6944094 4.6889324 4.914176 4.7022943
1368565_at 4.507687 4.7357974 5.8708067 5.2115555 4.8352127 4.75844 5.615674 4.236412 4.665805 5.760295 4.585565 5.033034
1368566_a_at 11.581968 11.48081 11.319806 11.273489 11.357762 11.677612 11.4548025 11.539737 11.559211 11.342085 11.67472 11.6748905
1368567_at 7.506307 7.4737773 7.6242394 7.6016054 7.6240025 7.3465333 7.710741 7.652391 8.057617 7.663586 7.419108 7.6791253
1368568_at 6.1226435 5.9438086 5.906629 5.8971586 6.004022 6.0015116 5.8667645 5.9623713 5.7748556 5.9922786 5.897942 6.062012
1368569_at 4.593292 3.8540792 3.8737648 4.1831303 3.915501 3.96489 4.243356 3.8890605 4.0889997 3.900809 11.208308 8.390723
1368570_at 7.792485 8.0369 7.821579 7.9944353 7.821946 7.803126 8.439436 7.9921885 7.995448 7.9354515 8.071073 7.7525616
1368571_at 4.529011 4.6859794 4.549692 4.526724 4.991601 4.651482 5.1076503 4.8258767 4.662224 4.7870517 4.670385 4.467164
1368572_a_at 5.23188 5.055891 5.456874 5.3483543 5.341179 5.5218353 5.3976965 5.4887915 5.616479 5.5695972 5.281069 5.528034
1368573_at 8.077384 7.795833 8.11896 7.872154 7.9529104 7.796381 7.9778423 7.8051314 8.026339 8.254709 8.054012 8.118383
1368574_at 10.268128 10.011669 9.990971 10.330188 9.76601 10.204888 10.799463 10.319306 10.276691 10.414121 10.5710125 10.374185
1368575_at 5.1085186 5.359785 5.2395916 5.351619 5.197912 5.3169537 5.0141854 5.270339 5.1799746 5.142494 5.2413206 5.1506834
1368576_at 4.2641845 4.233909 4.0508885 4.137569 3.9826984 4.474641 4.442393 4.3149495 4.4147696 4.3495803 4.0719566 4.10017
1368577_at 3.4876475 3.5438395 3.4899879 3.5620937 3.3718028 3.4718633 3.4767141 3.537766 3.5538795 3.5340257 3.6675184 3.36055
1368578_at 4.553932 4.881421 4.858916 4.9481187 4.921525 4.9991293 4.5402985 4.700945 4.8690853 4.6202245 4.5276155 4.8719788
1368579_at 4.644427 4.4562645 4.847496 4.7407026 4.5576186 4.4693384 4.6781936 4.5688553 4.529619 4.4944487 4.7725525 4.7094107
1368580_at 6.228401 6.1900086 6.50568 6.410158 6.360357 6.336709 6.419694 6.3345594 6.261855 6.364806 6.351637 6.483529
1368581_at 5.596408 5.408699 5.61681 5.772952 5.4745293 5.5804043 5.5772905 5.511753 5.5230227 5.4230156 5.807215 5.8052206
1368582_at 3.9831293 3.8116474 4.1333437 4.162274 3.9264345 4.064661 4.142843 4.082658 4.295787 3.8868763 4.0911674 4.1055527
1368583_a_at 13.939124 14.182809 14.056198 14.169947 14.0623045 13.96848 13.9429455 14.030402 14.126926 13.982668 14.155582 13.978449
1368584_a_at 4.5821238 4.706133 4.5438747 4.643363 4.6125956 4.507222 4.4164915 4.3281746 4.6862783 4.341234 4.7810802 4.7885313
1368585_at 5.986899 5.5704317 5.903171 5.9717956 5.9207506 6.0023375 5.893377 5.8250084 5.776194 5.745989 5.9095964 6.147912
1368586_at 5.16445 4.890744 5.0845985 4.9337277 4.8395844 5.140516 4.952028 5.0997324 5.145061 4.941147 5.252115 5.282988
1368587_at 14.043692 14.118902 14.054345 14.086149 14.084873 14.083404 14.141737 14.088583 14.100287 14.10883 14.056169 14.01295
1368588_at 6.5881414 6.5386877 6.626647 6.370015 6.642247 6.8137894 6.2702694 6.718555 6.859279 6.4819374 6.196416 6.1326814
1368589_at 7.861237 8.253105 7.7259502 8.322258 7.979711 7.9048243 8.28496 8.276599 8.399347 7.748446 8.40538 7.758266
1368590_at 4.2960863 4.3229294 4.4617996 4.3987913 4.2570534 4.529027 4.267936 4.445366 3.8177235 4.3672113 4.464226 4.4338837
1368591_at 8.8177595 8.93346 8.76053 8.63116 8.713263 8.916928 8.967899 8.7350235 9.022002 8.785234 8.656635 8.829392
1368592_at 7.6356664 7.8733215 7.6004086 7.728093 7.88047 7.757867 7.787849 7.742313 7.737392 7.8141913 7.5568514 7.555973
1368593_at 9.137167 8.953426 8.649147 8.750313 8.405905 8.768488 9.426537 8.563215 8.741043 9.209086 9.664473 8.989807
1368594_at 5.339531 5.5275297 5.5843153 5.4488964 5.2657995 5.4195757 5.423584 5.42509 5.2116737 5.4095945 5.4746523 5.6618223
1368595_at 4.5891953 4.552265 4.6999326 4.6849484 4.9235945 5.063163 4.631922 5.2258425 4.7163825 5.169742 4.6770816 4.758623
1368596_at 6.8148766 6.6452065 6.689921 6.8153596 6.7503223 6.7921247 7.0839367 7.127018 6.8679676 7.5131674 6.8850727 6.5807223
1368597_at 5.965833 6.1068616 6.244693 6.2061357 6.183403 6.1055155 6.162941 6.122061 6.2446327 6.226833 6.200817 6.142765
1368598_at 6.382393 6.4028473 6.4581995 6.3655753 6.513809 6.753449 6.531683 6.656679 6.520383 6.498058 6.4726 6.6283236
1368599_at 5.938112 5.7176647 5.8176594 5.9883423 5.9368615 5.893294 5.975486 5.7851443 5.866687 5.8416624 5.7969437 5.852646
1368600_at 10.729206 10.558399 10.4914055 10.541487 10.655169 10.609756 10.634019 10.237356 10.7357025 10.476812 10.240278 10.749672
1368601_at 4.611603 4.5729704 4.458002 4.415338 4.494625 4.4202747 4.51173 4.363905 4.545129 4.499851 4.5446453 4.5464354
1368602_at 4.0723686 4.0763083 4.0915265 4.048336 3.9176908 4.0158024 4.0267463 3.8594992 3.914926 4.171262 4.1636415 3.92056
1368603_at 4.574968 4.4974127 4.860712 4.829096 4.5848656 4.7206917 4.2376704 4.8681307 4.6604857 4.4491234 4.7435427 4.979424
1368604_at 4.9447985 4.784691 4.6770062 4.814649 4.6941004 5.088539 4.752781 4.8048654 4.689986 4.7842207 4.7628436 4.7377934
1368605_at 5.177431 4.651223 4.505087 4.8202186 4.83914 4.5083733 4.5867357 4.6999006 4.6498556 4.762993 4.526908 4.617202
1368606_at 4.495423 4.5213995 4.1441717 4.5136747 4.4951077 4.1851482 4.449648 4.152961 4.0502825 4.607415 4.2690744 4.1862288
1368607_at 5.7935777 9.092766 6.802952 7.4582744 9.307556 6.705744 9.181525 7.506101 8.743952 8.719034 8.774442 8.848571
1368608_at 10.403868 10.5300255 10.507683 10.194969 10.281443 10.642784 10.385704 10.3480835 10.51348 10.42466 10.330536 10.559401
1368609_at 12.775644 13.033451 12.984204 13.009453 12.916823 12.790443 12.980425 13.008798 13.021226 13.039774 12.982127 12.894096
1368610_at 4.1446266 3.7809896 3.9221432 3.8862762 3.9801235 3.938767 4.0120726 4.225303 4.002473 3.862696 4.041639 4.024188
1368611_at 4.017002 3.8508253 3.980825 3.7741985 3.7843072 3.8974917 3.9774938 3.9719427 3.9938326 3.792739 4.0592856 4.3729277
1368612_at 5.266162 5.400663 5.342976 5.5526547 5.400836 5.4638014 5.3683844 5.126281 5.680661 5.435807 5.3272243 5.4460015
1368613_at 4.1751413 4.2042475 4.4969997 4.293929 4.291191 4.1076345 3.849674 4.0789886 4.3185177 3.9528084 4.6608 4.008757
1368614_at 8.302486 7.8638625 8.000761 7.724131 7.9648976 8.057625 7.929629 7.8860197 7.9443345 8.135724 8.119087 8.468187
1368615_a_at 4.8573675 4.661294 4.9470215 4.6780243 4.6009073 4.580365 5.0332937 4.5792584 4.718583 4.751423 4.8220053 4.686287
1368616_at 5.9649673 6.3138704 6.0857325 6.2277 6.1004367 6.212863 6.2900343 6.141343 6.1828346 6.4109526 6.264472 6.1718884
1368617_at 4.2989197 4.163712 4.7160125 4.8255486 4.9456425 4.963403 4.3605795 5.010253 5.4228354 5.427449 5.2249694 4.8665447
1368618_at 9.128157 9.259553 9.2374935 9.00179 9.047464 9.316974 9.27248 9.15142 9.20441 9.046024 9.062917 9.199011
1368619_at 5.344371 5.4478087 5.374855 5.483411 5.506901 5.4163475 5.3147907 5.317544 5.3778477 5.5411034 5.453223 5.64198
1368620_at 5.696841 5.791191 5.6027474 5.7849507 5.4099493 5.6461873 5.5046053 5.357701 5.389057 5.548466 5.6948037 5.7557793
1368621_at 11.000723 11.066984 11.324715 11.195607 10.994743 10.941551 11.359125 11.154755 10.955709 11.316303 11.458441 11.298546
1368622_at 4.2872553 4.3208222 4.350397 4.411166 4.2849054 4.3731446 4.227663 4.37862 4.153822 4.3559933 4.3663616 4.394673
1368623_at 4.5020103 4.6727557 5.064576 4.8195243 4.7827287 4.457732 4.568235 4.488058 5.0891566 4.524831 4.4741383 4.432174
1368624_at 3.6967974 3.7405996 3.6698003 3.8087578 3.728486 3.758266 3.9019513 3.7590773 3.5950377 3.6984708 3.6890159 3.6257436
1368625_at 5.29445 5.2264967 5.211543 5.20883 5.304744 5.083173 5.2169447 5.0950375 5.2420254 4.7626286 5.5211744 5.412036
1368626_at 4.284196 4.4053507 4.523286 4.4644656 4.488492 4.3448057 4.273284 4.4879045 4.6311855 4.148884 4.7557745 4.562517
1368627_at 13.147684 13.052655 13.110355 13.046904 13.066518 13.103305 13.15988 12.812607 13.131385 13.058433 12.844894 12.777928
1368628_at 3.652528 3.7437186 3.8340712 3.9499521 3.8711028 3.795362 4.0098114 3.6153173 3.8378437 4.0383015 3.7559628 3.6840148
1368629_at 4.5559635 4.5237513 4.637539 4.645913 4.516222 4.711975 4.52306 4.414588 4.728422 4.5371237 4.438246 4.7780385
1368630_at 3.5430214 3.401963 3.3747191 3.3850162 3.4920764 3.3691015 3.5610473 3.7852845 3.8156376 3.684817 3.8261466 3.5333674
1368631_at 4.5183287 4.304556 4.293598 4.395917 4.15267 4.488189 4.585195 4.0538 4.5073843 4.4484043 4.8661346 4.5328236
1368632_at 3.4007537 3.3140168 3.3962858 3.4720204 3.407471 3.7303267 3.23191 3.375026 3.327964 3.4764185 3.541431 3.696002
1368633_at 3.6869824 3.5049837 3.5492518 3.4924912 3.6119864 3.6370711 3.5299122 3.5452783 3.492834 3.5528 3.5106432 3.680122
1368634_at 7.9577785 8.199732 8.114866 8.057132 7.920785 7.945068 7.9084187 8.034373 7.974765 8.319178 7.9448376 8.212355
1368635_at 4.363421 4.1234026 4.238399 4.204941 4.0628867 4.2068777 4.3143764 4.134228 3.8719172 4.458304 4.157115 4.2858725
1368636_at 5.7271385 5.544401 5.742073 5.6517916 5.7457895 5.5371504 5.6016836 5.7273264 5.3903966 5.295472 5.47923 5.4434643
1368637_at 4.189353 3.9826472 3.9590569 4.1497407 4.1937766 4.126719 4.2416778 4.292192 4.2452016 4.2024026 3.9983714 3.8283882
1368638_at 5.394226 5.2377 5.581077 5.2712855 5.3261094 5.4963584 5.0546813 5.1917195 5.260847 5.4776692 5.1767817 5.356828
1368639_at 4.062777 4.089533 4.1675086 4.35445 4.1683507 4.3566723 4.0157065 4.276312 4.532232 4.063087 4.2832108 4.5139184
1368640_at 5.1576767 5.207182 5.089986 5.2352867 4.8392143 5.143895 4.9731035 5.0247383 5.143715 5.019511 5.137916 5.203884
1368641_at 4.226718 4.5362043 4.4286246 4.222992 4.4368706 3.984595 4.4721847 4.131912 4.008317 4.612556 4.323359 4.3083076
1368642_at 9.6691265 9.555606 9.505959 9.435625 9.49916 9.728909 9.707923 9.615803 9.603542 9.785189 9.627624 9.590456
1368643_at 4.0209174 4.2045965 3.9546685 4.0259147 4.0500526 4.18319 4.1346416 3.8564513 4.161869 4.2357187 3.9381921 3.9038792
1368644_at 4.464284 4.35011 4.3558707 4.4203568 4.433095 4.3125315 4.2205067 4.3812265 4.469496 4.471425 4.5434446 4.4622507
1368645_at 5.790288 6.115245 5.988854 5.9907265 6.066645 6.0893526 6.082618 5.9372063 6.0059123 5.983926 6.1793685 6.215514
1368646_at 8.790369 8.172485 8.781476 8.572113 8.575437 8.596534 8.498068 8.32422 8.398735 8.464755 8.515754 8.488764
1368647_at 7.2647514 7.3855505 7.1000304 7.1805964 7.14819 7.460993 7.444762 7.3570633 7.288471 7.3165436 7.3382697 7.517257
1368648_at 4.754383 4.696782 4.6343174 4.6964693 4.545603 4.5963736 4.6649437 4.817134 4.842085 4.5786095 4.850313 4.5261765
1368649_at 8.027378 7.920059 7.8744497 7.9420524 8.177883 7.940673 8.065702 7.978372 8.038406 8.037876 7.7451167 8.072145
1368650_at 6.741991 7.6300893 8.593586 7.11524 8.854116 7.760564 7.4375963 7.8446627 7.696774 7.3851776 7.991302 7.8475933
1368651_at 10.884496 10.900037 11.191027 10.538871 10.794123 10.46241 10.470652 10.25732 10.722071 10.948225 10.772427 10.935996
1368652_at 6.9632335 6.8514752 6.8017306 7.01132 6.7332315 6.9636345 6.736161 6.9203596 6.927441 6.899771 6.6115346 6.924577
1368653_a_at 11.001732 10.952127 10.990957 10.898823 10.914045 10.9408455 10.9436035 10.980648 10.925844 11.000387 11.067806 11.166506
1368654_at 6.5099134 6.5217013 6.6557107 6.4206333 6.329763 6.4132886 6.325062 6.363733 6.254851 6.322922 6.500281 6.2027936
1368655_at 9.483858 9.536058 9.441504 9.444017 9.61541 9.68012 9.581827 9.715912 9.549818 9.719303 9.32048 9.349123
1368656_at 4.3090963 3.9179537 4.1264873 3.9978447 4.1629114 4.045771 3.9019399 4.044214 4.242682 3.8893073 4.106721 4.024731
1368657_at 3.8256822 3.6817822 3.838346 3.8273232 3.5992334 3.8331795 3.8223746 3.4726093 3.7685723 3.5494003 3.7380774 3.841308
1368658_at 4.510017 4.909763 4.5288115 4.7772784 4.7223196 4.764332 4.780086 4.2977443 4.64664 4.5107946 4.63052 4.7296243
1368659_at 10.818488 10.898271 10.839318 11.053072 10.8982315 10.262911 10.810389 10.256329 10.649014 11.117991 11.33993 10.990876
1368660_at 4.619689 4.557155 4.8663263 4.543495 4.7767744 4.7389565 4.6399584 5.081465 4.9282804 4.8423176 4.639246 4.672416
1368661_at 6.6338186 6.244386 6.7203155 6.849625 6.4318733 6.864322 7.04027 6.7602887 6.6710796 7.0567465 6.8159966 7.0169134
1368662_at 7.25144 7.842889 7.530752 7.335443 7.5596914 7.580232 7.283253 7.8679495 7.3053045 7.252211 7.5271993 7.1402097
1368663_at 3.847785 3.468569 3.6771731 3.666057 3.840481 3.5365307 3.8257375 3.8773227 3.6723204 3.438338 3.7026 3.5028243
1368664_at 5.1207523 5.288518 5.5797486 5.783024 5.59582 5.687727 5.3639574 5.7949553 5.338978 5.498516 5.322652 5.451951
1368665_at 8.884684 8.653511 8.80305 8.88687 8.799679 9.02387 8.717832 8.742622 8.673148 8.670038 8.807646 8.822461
1368666_a_at 3.949293 3.8379607 3.9964015 3.9779663 3.9222543 3.9816751 4.004466 3.976365 3.9241612 4.146718 3.9499757 4.0917964
1368667_at 5.3439856 5.4505467 5.155374 5.452475 5.3844953 5.5382266 5.241938 5.14391 5.746159 5.5419655 5.344677 5.3863564
1368668_at 9.053207 8.867899 8.864931 8.925747 8.861816 8.898186 8.756744 8.698408 8.738892 8.521999 8.433607 8.71393
1368669_at 6.9813504 7.3335843 6.9038787 7.3285804 7.1971803 7.4626093 7.308558 7.4425187 7.3906217 6.9902253 7.3393893 7.3660793
1368670_a_at 5.589446 5.480612 5.8721056 5.5331163 5.491706 5.7264376 5.714717 5.59793 5.517681 5.525506 5.6864357 5.8206415
1368671_at 6.1721163 6.3191457 6.4042788 6.660266 6.429246 6.398162 6.458087 6.4323144 6.137386 6.7455416 6.6426144 6.465288
1368672_at 4.611146 4.4512377 4.756869 4.641043 4.89609 5.0377865 4.9490237 4.56676 4.657203 4.97953 4.288045 4.8745675
1368673_at 3.8553867 3.8168426 3.7901018 3.854774 3.8508623 3.8698242 3.902228 3.8185983 3.6666663 3.9904773 3.9551556 4.0517387
1368674_at 11.5734 11.657474 11.626513 11.407326 11.505444 11.368633 11.487099 11.476559 11.5301895 11.541421 11.325911 11.386179
1368675_at 7.1619167 7.3700075 7.3425364 7.076097 7.186315 6.9880915 7.384562 7.4864364 7.1667075 7.5383058 7.925918 7.6536646
1368676_at 5.3640614 5.2578773 4.740506 4.884676 5.1697464 5.281804 4.9456024 5.2568445 5.0146265 4.9296627 5.1320333 4.870368
1368677_at 3.856336 3.8868964 3.7703116 4.0460215 3.7713869 3.736819 4.0581517 3.7609863 3.842714 3.8112857 4.1414957 3.8668265
1368678_at 4.240185 4.3495874 4.302883 4.31996 4.4322505 4.2890906 4.3084235 4.4329515 4.5474143 4.36341 4.4658127 4.4006824
1368679_a_at 7.3474116 7.09829 7.1298976 7.31397 7.2831335 7.1175847 7.1932945 7.064537 7.160735 7.381839 7.456543 7.0381875
1368680_a_at 4.4919863 4.149931 4.5984974 4.5677395 4.3533497 4.2519274 4.406493 4.2136064 4.5287952 4.230357 4.268161 4.5548925
1368681_at 6.1738434 6.1304026 6.152214 6.1727896 6.050234 6.45091 6.170452 6.2438626 6.2940717 6.1900616 6.333036 6.4566007
1368682_at 4.589011 4.669741 4.6649055 4.5541525 4.7338686 4.644963 4.4858365 4.5757985 4.8190722 4.7037916 4.4284544 4.764851
1368683_at 3.1339731 3.5529296 3.2099845 3.298647 3.4875598 3.3308382 3.2927406 3.581608 3.3870378 3.3346043 3.3502932 3.3314779
1368684_at 5.715317 5.695405 5.692486 5.641408 5.7706156 5.720708 5.486516 5.7574773 5.7520533 5.61186 5.45391 5.402396
1368685_at 5.258815 5.124403 5.0260143 4.9804497 5.2027116 5.144747 5.1052427 5.031306 5.082532 5.0798864 5.1958675 5.3974
1368686_at 14.149147 14.090551 14.083567 14.115752 14.119825 14.090981 14.068068 14.119825 14.11698 14.087251 14.195433 14.21523
1368687_at 6.4282765 6.3554006 6.2680454 6.448863 6.4459553 6.162877 6.21157 6.401495 6.4246793 6.114504 6.2572546 6.347993
1368688_at 4.901125 4.9110727 4.844591 4.923093 4.7194977 4.7764273 4.827425 4.8406096 4.979574 4.934861 4.625149 5.1661406
1368689_at 4.2517195 4.0899315 4.269376 4.15517 3.9580812 4.216512 3.8408494 4.1566386 4.0161624 4.2125096 4.1804733 4.0427017
1368690_a_at 4.3916397 4.24796 4.2978363 4.3758516 4.3114862 4.330552 4.1167707 4.497039 4.251193 4.20662 4.2361794 4.3053303
1368691_at 5.039748 4.593811 4.9241037 4.8545785 4.7942247 4.5878158 4.771113 4.5986643 4.5856385 4.7548556 4.6134663 4.841304
1368692_a_at 8.698509 9.033373 9.225447 8.573687 8.737488 8.833202 8.142572 9.060295 8.807351 8.431931 8.900225 8.755661
1368693_at 7.0629807 7.162115 7.0821347 7.030844 6.859907 7.1812963 7.3235517 7.118107 7.0740275 7.3569527 6.506683 6.892726
1368694_at 4.233611 4.1329193 4.3797884 4.268184 4.131495 4.132113 4.209889 4.409599 4.359915 4.242775 4.1493254 4.201997
1368695_at 12.695376 12.654672 12.524952 12.642678 12.598369 12.749722 12.43223 12.597345 12.628431 12.602701 12.682838 12.548482
1368696_at 5.163642 5.462163 5.348198 5.2746773 5.2467136 5.021276 5.407146 5.353116 5.0414352 5.296294 5.4998255 5.3901052
1368697_at 3.7232177 3.8586874 3.8022437 3.8778627 4.084303 3.7961874 3.721002 3.8010354 4.0080905 4.0002265 3.6164544 3.7871401
1368698_at 6.4717875 5.9912853 6.1684365 6.383015 6.283188 6.3954754 6.702903 6.1299906 6.357355 5.94766 6.284717 6.220233
1368699_at 4.397703 4.27639 4.2103057 4.2618055 4.296311 4.213277 4.1695375 4.1793156 4.2447886 4.060212 4.420596 4.230503
1368700_at 4.5000663 4.500373 4.4549017 4.382588 4.9841332 4.412562 4.943242 4.841516 4.465052 4.5141015 4.558212 4.543121
1368701_at 5.2424765 5.399302 5.3092985 5.100838 5.093747 5.247369 5.169422 5.336112 5.287185 5.154034 5.38253 5.1057444
1368702_at 9.0005 9.439081 9.549703 9.222767 9.653301 9.356541 8.837862 9.3408575 8.9706135 8.810112 9.310383 9.054729
1368703_at 7.1644406 7.181503 7.0445805 7.1551905 7.3889627 7.1015735 7.365139 7.0151553 6.998085 7.029006 7.244858 7.103623
1368704_a_at 4.838437 4.6302385 4.6147695 4.72206 4.423802 4.343833 4.6871767 4.540402 4.360463 4.5695553 4.67087 4.6999874
1368705_at 5.053604 4.75496 5.023723 5.015055 5.0401063 5.3213477 4.720977 5.02076 5.143794 4.8739734 5.1934266 5.050403
1368706_at 12.132291 12.040958 12.118703 12.124184 12.230645 12.096817 12.185527 12.054184 12.085639 12.181528 12.093319 11.889951
1368707_at 13.699761 13.631855 13.577515 13.636415 13.6592455 13.593623 13.750132 13.649003 13.549758 13.6873 13.800314 13.733148
1368708_a_at 4.855303 4.7761645 5.0067616 4.903984 5.055425 4.943817 4.813528 4.915569 5.035336 4.795531 4.8267336 4.9753957
1368709_at 4.0942535 3.9444575 4.1489105 4.061606 4.096081 4.3992167 3.9866514 4.137108 4.130528 4.06095 4.361681 4.321051
1368710_at 6.88464 6.633806 6.5830097 6.8278975 6.8918734 6.6744485 6.832042 6.825001 6.787824 6.5971265 6.568376 6.9007745
1368711_at 9.675901 10.117716 10.04599 9.85441 10.232796 10.296904 10.052551 10.572607 8.930876 8.587494 10.2235775 9.012703
1368712_at 8.755913 8.926989 8.958184 8.726216 8.581306 8.86844 8.833384 8.725464 8.781214 9.011561 8.955275 8.935914
1368713_at 4.4135656 4.228903 4.6310897 4.5391936 4.2089887 4.166951 4.578548 4.3092346 4.386317 4.458013 4.288767 4.276414
1368714_at 3.5723002 3.5374782 3.52614 3.5470586 3.4708261 3.4956932 3.3599374 3.5188062 3.4470592 3.4799545 3.4858596 3.610375
1368715_s_at 4.563784 4.3384047 4.6218014 4.3168216 4.2504864 4.3122535 4.20621 4.464396 3.99577 4.1422515 4.425106 4.1193566
1368716_at 4.2160296 4.2622585 4.3723164 4.419387 4.2717395 4.3743353 4.281353 4.3891377 4.580579 4.448857 4.3639407 4.439788
1368717_at 10.12301 10.008548 9.764949 9.90458 10.016219 10.009728 10.2121935 9.443 10.068818 9.915377 10.547951 10.22893
1368718_at 10.185093 6.4860525 7.9934144 8.861401 4.7256193 8.698271 10.210403 8.216017 8.90774 10.567772 11.358898 10.858049
1368719_at 4.899063 5.1175585 5.430835 4.8650427 4.9718466 4.98075 5.0989246 5.245473 4.732375 5.1874633 4.938072 4.975154
1368720_at 12.903968 13.183872 13.4383545 13.041557 12.981641 13.067894 13.473912 13.373796 13.410015 13.38062 12.956513 13.210405
1368721_at 5.932682 5.721192 5.985604 5.9611382 6.0961494 6.0280333 5.830486 5.9429 6.0599337 5.900603 6.000787 5.981087
1368722_at 3.8419096 3.7791657 3.662881 3.722276 3.579151 3.940472 3.8520737 3.8140922 3.8521059 3.6590889 3.9565628 3.8171263
1368723_at 5.1686053 5.0461116 4.8700447 4.9964457 5.024913 5.0490694 4.928489 4.924253 4.9517093 4.8819313 5.235998 5.012004
1368724_a_at 6.263466 5.996064 6.261221 6.269519 6.442651 6.170437 6.340558 6.1331997 5.985718 6.256077 6.064267 6.17894
1368725_at 4.7307086 4.7784023 5.0876355 5.209526 4.9034114 4.801893 4.8081484 4.9523096 4.8810253 4.6994796 4.8496704 4.704756
1368726_a_at 6.6926146 6.755385 6.833019 6.6818137 6.8073597 6.5641284 6.8209586 6.823818 6.479877 6.8757806 6.8534923 6.294393
1368727_at 3.8735175 3.6702032 3.6808043 3.7249577 3.8591838 3.7591734 3.9545584 3.8430018 3.6466622 3.7860174 3.8106964 3.6459506
1368728_at 5.370144 5.471809 5.597466 5.426342 5.578231 5.796214 5.6953807 5.5046344 5.332788 5.33619 5.465206 5.661691
1368729_a_at 4.6542487 4.4757843 4.589029 4.543968 4.6246424 4.386753 4.398852 4.3974895 4.652821 4.2753863 4.3647065 4.5518465
1368730_a_at 4.5916967 4.6950893 4.7073555 4.5457726 4.794508 4.3639154 4.601659 4.5794687 4.6493683 4.81022 4.727618 4.857374
1368731_at 13.434265 13.676026 13.493725 13.713469 13.430064 13.565148 13.852156 13.792666 13.906496 13.687506 13.471063 13.72644
1368732_at 7.048627 7.167324 6.8886013 7.1465917 6.948139 6.9282603 7.2192774 6.955019 7.057169 6.8671436 7.164583 7.196759
1368733_at 13.633591 13.594821 13.543668 13.713416 13.496635 13.649906 13.563344 13.370581 13.30132 13.525065 12.964873 13.328031
1368734_at 4.5341825 4.397769 4.648431 4.414291 4.5318403 4.5490437 4.5840406 4.525435 4.677682 4.681941 4.3904457 4.424481
1368735_a_at 4.382562 4.235523 4.21299 4.290753 4.2352395 4.195672 4.1115966 4.2548914 4.2213426 4.396676 4.2967854 4.2908516
1368736_at 3.815084 3.816796 3.7267 4.0446105 3.8118916 3.6374805 3.841824 3.7240071 3.841001 4.180053 4.611249 4.176982
1368737_at 5.2904453 5.2230535 5.060053 5.2245464 5.380807 5.1569853 4.9174376 4.9984913 5.104697 4.7873626 4.9702435 5.1633663
1368738_at 3.8346972 3.649154 3.7946734 3.8377357 3.6960223 3.8264809 3.59631 3.60399 3.6836524 3.9104958 3.5027156 3.8479452
1368739_s_at 4.9546685 4.756943 5.1154165 4.851983 4.6769023 4.812577 4.574445 4.9709635 4.806883 4.7607775 5.126911 4.950184
1368740_at 4.106309 4.069565 4.4705396 4.3069677 4.029304 4.5545216 4.1389112 4.381652 4.070649 4.316955 4.026071 3.9091938
1368741_at 13.561886 13.520306 13.431425 13.545031 13.578516 13.505375 13.492729 13.505678 13.421219 13.455851 13.413084 13.562511
1368742_at 6.939555 7.2110167 6.98692 7.2800794 7.174228 7.2192435 6.8359075 7.423649 7.289971 7.059893 7.0596614 7.035493
1368743_a_at 4.2339053 4.018032 4.1823196 4.06634 3.8873472 4.3193083 3.911443 4.0768495 4.044342 3.9146252 4.1295195 3.9065797
1368744_a_at 4.0308323 4.1188016 3.8214898 3.9984467 4.0597315 4.237721 3.9043741 4.107516 4.2226863 4.1119566 4.1179447 4.102771
1368745_at 6.6872067 7.0094934 6.815794 6.683033 6.3909574 6.8515644 7.415077 7.0938406 6.675597 7.0045567 5.5332174 6.1003513
1368746_a_at 5.5087643 5.4655085 5.5621543 5.9779186 5.3717575 5.6315994 5.5176373 5.5946093 5.5511465 5.769804 5.456072 5.4261694
1368747_at 5.1114664 5.0765886 5.1288085 5.1834407 5.1731963 4.968522 5.075014 5.2993636 5.2504177 5.255393 4.8739595 4.830265
1368748_at 5.850531 5.771899 5.987911 5.316897 5.774784 5.6830764 5.8271823 5.935487 5.780502 5.6846337 5.595312 5.8946085
1368749_at 5.9116454 5.9878592 6.0361433 5.9288235 5.940529 5.8791614 5.892258 5.9744825 5.7991524 6.189968 5.8343644 6.1177263
1368750_a_at 4.1471477 4.4623117 4.501301 4.455205 4.0668697 4.341482 3.9220104 4.406037 4.409669 4.0834894 4.0387206 4.343402
1368751_at 4.0611067 3.83814 3.7991552 4.350561 3.7847733 3.6660733 4.170428 3.9567091 4.034586 3.8767228 3.6905391 3.9795718
1368752_at 4.264659 4.1997705 3.9997299 4.1081185 4.2261343 4.1863904 4.0713935 4.1344104 4.1024218 4.0228057 4.0056133 4.2875514
1368753_at 4.1926537 4.513901 4.4386578 4.0094595 4.1588516 4.182149 4.207271 4.352868 4.1555047 4.1654243 4.2975664 4.2984977
1368754_at 6.323714 6.3119965 6.121841 6.330712 6.5116386 6.4357977 6.334879 6.50897 6.218154 6.5070686 6.43229 6.3823166
1368755_at 11.014536 11.298626 10.863951 11.4405 11.005976 11.359188 11.3064995 11.053173 10.995476 11.009966 11.265577 10.805124
1368756_at 5.1065025 5.162003 5.1425357 5.046566 5.176344 4.924217 4.860439 4.928892 5.2206454 4.910458 4.967128 4.90145
1368757_at 3.8762326 4.0573463 4.067701 4.069984 4.169591 4.057782 3.9728196 4.095078 4.016576 4.001825 4.1510863 4.112834
1368758_a_at 5.2353344 4.728257 5.0968494 5.216749 4.9402714 5.11674 4.835657 5.2087784 5.013548 5.080158 5.0758867 5.1212254
1368759_at 5.3257017 4.976671 5.4366984 5.4079723 5.279679 5.2154255 5.1131988 5.234041 5.4455385 5.588893 5.224896 5.337475
1368760_at 4.003239 4.044807 4.3890076 4.08478 3.9028232 4.106733 4.018996 4.4346876 3.9453392 4.261703 3.942044 3.7361653
1368761_at 3.924599 3.8348317 4.0370007 4.0190945 3.9181647 3.9303563 3.8971245 3.796757 3.9938827 3.7529063 4.002544 4.0314054
1368762_at 6.2377915 9.4257 9.696898 9.871769 9.946377 11.48588 10.818146 9.229987 9.611709 6.24278 10.959103 5.590087
1368763_at 5.026984 5.0659637 4.9480352 5.094007 4.904885 5.056482 4.964697 5.133068 5.1232467 5.0646687 5.043142 5.2027135
1368764_at 3.4776309 3.5585368 3.4068604 3.6161983 3.408647 3.3586633 3.28155 3.4848938 3.4632773 3.4583964 3.3819425 3.627688
1368765_at 4.89536 4.742199 5.0099792 4.88253 4.587125 4.6778517 4.7316923 4.834078 4.6113186 4.421484 4.8343573 4.9991097
1368766_at 4.817691 4.8678126 4.7360144 4.8184876 4.897113 4.8221946 4.765033 4.6095033 4.7051654 4.9208145 4.631993 4.5769653
1368767_at 5.72128 5.424022 5.615196 5.5977426 5.7665596 5.5391507 5.3680015 5.4318256 5.745066 5.418518 5.4400344 5.3152447
1368768_at 5.7415285 5.600606 5.9660053 5.627889 5.5583496 5.4896345 5.9050603 5.7711773 5.9779606 5.597714 5.574874 5.619405
1368769_at 11.332348 11.337059 11.452914 11.329684 11.4158535 11.23321 11.093845 11.513067 11.342386 11.422607 11.214609 11.260313
1368770_at 4.0963707 4.500045 4.1882806 4.144327 4.542779 4.5485053 4.3902893 4.38305 4.1929874 4.1244135 4.2305813 3.8443987
1368771_at 4.47873 4.5532656 4.789774 4.834511 4.6909285 4.8069506 4.6518536 4.7233152 4.6645765 4.479393 4.6736536 4.595249
1368772_at 5.446793 5.416827 5.4291453 5.5537844 5.4908786 5.53721 5.286442 5.8252397 5.6263843 5.4762454 5.310281 5.4551954
1368773_at 3.7040625 3.64932 3.732432 3.6666613 3.8108296 3.7267907 3.766891 3.6422925 3.771781 4.085489 3.5881422 4.074038
1368774_a_at 5.441927 5.428356 5.616849 5.604162 5.604951 5.5130053 5.5496674 5.579055 5.547346 5.704094 5.4612274 5.7231197
1368775_at 4.827199 4.878273 4.477105 4.140309 4.7345057 4.1978636 4.537814 4.742878 4.475727 4.7682543 4.631294 4.3388357
1368776_at 4.7478914 4.7586184 4.6667213 4.824985 4.6822596 4.7447634 4.7771626 4.560957 4.470587 4.5084624 4.6142178 4.5938215
1368777_at 4.9267125 4.6284785 4.4222646 4.7041407 4.517067 4.462297 4.634698 4.6545367 4.5295134 4.352863 4.399732 4.7312346
1368778_at 8.99636 9.293201 9.244353 8.4075985 8.052342 9.290887 8.668412 7.850415 8.633002 8.009985 7.6844454 8.08368
1368779_a_at 8.079166 8.065149 8.082908 7.854413 7.966549 7.980998 8.193584 7.945158 8.355386 7.9888287 7.741724 7.939716
1368780_at 5.3251677 5.2521 5.146939 5.233049 5.2935743 5.232132 5.234538 5.283565 5.2822328 5.0948915 5.197398 5.2835927
1368781_at 4.638954 4.531394 4.6873875 4.8393354 4.547923 4.6159334 4.638693 4.72025 4.8849363 4.6718655 4.870428 4.735326
1368782_at 3.6744514 3.3583443 3.9584014 3.9653056 3.5548704 3.8430343 3.6514947 3.8206964 3.750023 3.7395306 3.9318533 3.972327
1368783_at 4.19678 3.833236 4.1462746 4.3671246 4.191119 4.1752872 4.4556313 4.495459 4.142188 4.2181063 4.0917873 4.550311
1368784_at 8.801931 9.029801 9.045757 8.986967 8.908203 8.983932 9.323539 8.804764 8.567938 9.189617 9.503914 8.803981
1368785_a_at 3.5527575 3.5027683 3.3901107 3.5684793 3.4603763 3.5258634 3.5063062 3.672343 3.4379716 3.5633051 3.5359457 3.6488416
1368786_a_at 4.282523 4.2250867 4.4662213 4.463771 4.4528832 4.4521217 4.353148 4.4956956 4.541277 4.5498962 4.3470407 4.360695
1368787_at 5.7973895 6.2136087 6.2179255 6.2354426 5.989512 6.286285 6.0533953 6.0523844 5.9905815 6.1013947 6.448173 6.1884212
1368788_at 4.645976 4.490776 4.6689086 4.651752 4.5743175 5.0021057 4.581897 4.624644 4.784998 4.50977 4.8529935 4.5231996
1368789_at 5.077363 5.396843 5.7092924 5.094326 4.890215 5.2930756 5.3748274 5.509577 5.731572 5.3201036 5.0661697 5.2546663
1368790_at 12.186728 12.106926 12.190762 12.15857 12.211901 12.052086 12.09762 12.328606 12.057586 12.177095 12.435438 12.306765
1368791_at 5.279056 5.414862 5.595701 5.29041 5.377191 5.5186067 5.473608 5.235563 5.7104173 5.2650485 5.4660435 5.6219263
1368792_at 6.2385316 6.3270826 6.242594 6.463365 6.1102214 6.308104 6.196615 6.207076 5.915796 5.9066463 5.8427086 6.09808
1368793_at 4.654316 4.531104 4.5106387 4.6054463 4.596566 4.4909673 4.3557215 4.5298524 4.4227386 4.564 4.591609 4.3023334
1368794_at 11.101222 11.298303 11.177669 11.202595 11.097309 11.156458 11.397617 11.307902 11.285955 11.340089 11.429047 11.491626
1368795_at 6.7922087 6.624085 6.756488 6.620835 6.757336 6.7611713 6.5013905 6.7894354 6.735219 6.863696 6.639147 6.684066
1368796_at 6.114817 6.0473466 6.1391525 6.1486864 5.995293 6.0013614 5.9651356 6.1333876 6.0115213 6.089915 6.0340514 6.3753695
1368797_at 7.578173 8.364192 8.353697 8.062986 8.122595 8.262106 8.823051 8.664918 8.621964 8.934513 8.167814 8.503471
1368798_at 3.9446092 3.775388 3.8508406 3.7884724 3.8831804 3.7138088 3.967174 3.9609547 3.7812266 3.8569279 3.9626436 3.7446196
1368799_at 5.288593 5.462567 5.4065566 5.324593 5.426804 5.5302544 5.3904448 5.4389343 5.3735647 5.550014 5.2644715 5.7370334
1368800_at 4.189005 3.8729396 4.2416797 3.8640344 4.063317 4.306813 4.1919813 4.041523 4.0177913 3.9099798 3.9584038 4.1913433
1368801_at 4.2170906 4.4563637 4.015676 4.2315598 4.303992 4.1876545 4.4301395 4.1813316 4.3940086 4.495634 4.444771 4.309185
1368802_at 4.7864194 4.474522 4.96927 4.88396 4.8340936 4.549634 4.5039454 4.7230406 4.8069606 4.585445 4.659714 4.8133755
1368803_at 4.8070536 4.80944 4.8363037 4.8098087 4.9001665 4.888173 4.8487225 4.7672977 4.945855 4.7441015 4.883862 4.5366845
1368804_at 3.9709332 4.0350084 4.069213 4.084115 4.4275 3.8640301 4.257904 4.192444 4.293893 4.416233 4.131378 4.1344185
1368805_at 4.6957464 4.9447584 4.643649 4.903152 4.901994 4.725619 4.654175 4.6501727 4.6154175 4.609276 4.7504935 4.8894777
1368806_at 13.749694 13.868517 13.808195 13.82217 13.750773 13.686921 13.801342 13.7610655 13.786202 13.830527 13.680935 13.587315
1368807_at 5.678095 5.5212345 5.831124 5.8470526 5.4005623 5.4735737 5.510232 5.4687376 5.647061 5.773813 5.8175764 5.6283693
1368808_at 8.682186 8.541401 8.4808655 8.685541 8.596137 8.62669 8.668091 8.487068 8.72493 8.589426 8.819853 8.58119
1368809_at 9.033509 8.911378 8.605326 8.8918 8.889138 9.059448 8.981527 8.7649 9.003015 8.768695 9.123599 8.921713
1368810_a_at 4.1237373 3.758977 4.028469 4.0245514 4.198409 4.0586944 3.9938357 4.1026564 4.0196114 3.8705359 4.1591783 3.9706116
1368811_at 5.6082163 5.7770658 5.6153417 5.584265 5.6850376 5.671376 5.6772294 5.7931867 5.532007 5.701794 5.6969576 5.626893
1368812_at 4.5308056 4.632595 4.700555 4.7123384 4.7773504 4.6280937 4.780327 4.807562 4.5931373 4.6511383 4.524189 4.745193
1368813_at 5.419832 5.1501875 4.852314 5.138937 5.101363 5.123683 5.4034805 5.229538 4.897954 5.4415493 5.333246 5.662735
1368814_at 11.426463 11.4677305 11.694312 11.40261 11.231659 11.250282 11.351573 11.321057 11.1818905 11.454867 11.565824 11.31045
1368815_at 5.514763 5.2539134 5.5571475 5.4192133 5.406043 5.233983 5.289613 5.455278 5.531282 5.4890456 5.636967 5.4736366
1368816_at 4.349864 3.8915656 3.9985082 3.9592993 3.8005586 3.9081192 4.0234528 4.088012 3.9950218 4.251116 4.1900887 3.9032996
1368817_at 9.391039 9.62393 9.54001 9.5023155 9.592308 9.197285 9.35914 9.468817 9.229755 9.4785595 9.633583 9.400576
1368818_at 8.306772 8.339764 8.276254 8.299778 8.346088 8.175544 8.506901 8.278297 8.3070965 8.309345 8.396372 8.205778
1368819_at 9.812041 9.949356 9.819508 9.83205 10.154641 9.803375 9.843267 9.783349 9.717948 10.005752 9.913008 10.034586
1368820_at 7.5566354 7.2662086 7.5713224 7.2814817 7.3843126 7.3594046 7.289734 7.3342433 7.3364525 7.3050575 7.2387757 7.411417
1368821_at 5.8014197 5.9431868 6.108577 5.7438917 5.9340215 5.4457855 5.725601 6.0042677 5.713028 5.845558 5.955846 5.855291
1368822_at 6.8247137 6.8668556 6.924118 6.4203258 7.2297387 7.0645037 7.0028753 7.0434957 6.747943 6.9917784 7.0730286 6.7139235
1368823_at 3.933324 3.8687978 3.7639656 3.8292732 3.7017903 3.6952262 3.873291 3.6576042 3.7579737 3.8571384 3.9097228 3.804761
1368824_at 10.373486 10.265387 10.191314 10.264299 10.347499 10.442362 10.13471 10.087471 10.097999 10.046731 10.450863 10.388592
1368825_at 3.6269548 3.604688 3.7127233 3.8035119 3.5953295 3.5646076 3.8333437 3.5098236 3.7175407 3.8983324 3.731213 3.779119
1368826_at 13.046296 13.393248 10.474159 10.409191 13.057423 12.858928 10.443298 13.487614 12.815678 13.130695 10.833767 13.130625
1368827_at 6.7739315 6.1649284 6.51771 6.485505 6.65965 6.4474335 6.461463 6.284795 6.6022825 6.8295355 6.5312023 6.895235
1368828_at 5.831628 5.3990016 5.549242 5.668065 5.7859898 5.8254633 5.746643 5.612312 5.878473 5.807318 5.9385405 5.815104
1368829_at 6.753986 6.7134686 6.726359 6.418721 7.1450105 6.706996 6.445449 6.5289164 6.545546 7.05018 6.7151384 6.5050282
1368830_at 5.0663137 5.203315 5.0893297 4.9650335 5.224494 5.059968 5.0379725 4.8728237 5.204625 5.2032127 4.9708223 5.359148
1368831_at 8.848175 9.043981 8.843011 8.777247 8.786876 8.827486 9.161472 8.741962 9.102044 8.690885 8.688148 8.984757
1368832_at 7.590724 7.3404293 7.541275 7.2496376 7.244376 7.2049456 7.4182854 7.073421 7.239464 7.068438 7.530749 7.551567
1368833_at 5.0022774 5.0065517 5.0581264 4.9398355 5.071233 4.9007463 5.0334435 4.999873 5.106468 4.840068 4.8311415 5.0385427
1368834_at 6.417594 6.633444 6.3610134 6.4554515 6.442991 6.6279683 6.6164484 6.571178 6.4346557 6.500055 6.56922 6.145703
1368835_at 9.514217 9.50585 9.171078 9.495987 9.365245 9.579506 9.569038 9.403505 9.550327 9.519058 9.280533 9.273527
1368836_a_at 5.433408 5.54908 5.217136 5.4824038 5.410719 5.4386635 5.574333 5.342531 5.6350403 5.427582 5.472687 5.584402
1368837_at 7.4274225 7.471734 7.463738 7.5401487 7.699142 7.572293 7.331758 7.6775994 7.474551 7.8081975 7.445143 7.302913
1368838_at 7.2463636 7.254882 7.257868 7.295542 7.862875 7.3982143 7.2441773 7.2755084 7.1458373 7.4756694 7.4798517 7.3492413
1368839_at 7.293636 7.416006 7.2788796 7.1732235 7.020473 7.218871 7.445949 7.043582 7.3011837 7.2781124 7.39946 7.392315
1368840_at 12.43078 12.390036 12.233787 12.5762 12.334054 12.541528 12.760993 12.622698 12.549274 12.156679 12.465206 12.132664
1368841_at 7.2870636 7.291969 7.2375603 7.3898387 7.3249097 7.4660277 7.277617 7.332285 7.2249765 7.1374555 7.4096103 7.233012
1368842_at 7.6066837 7.7502728 7.625104 7.7516146 7.806278 7.834941 7.772118 7.85449 7.5437856 7.7979746 7.530848 7.6838346
1368843_at 9.974749 10.086083 10.026874 10.030819 9.978517 9.808524 10.096532 9.979422 9.931828 10.125558 9.868767 9.526441
1368844_at 8.932851 8.948823 8.905994 9.103691 8.896484 9.064169 8.622104 8.7235365 8.902663 8.799395 8.578442 8.81053
1368845_at 4.1368484 3.9192352 3.8990507 4.184866 4.053522 3.9484396 3.9229617 3.7415257 3.9499164 4.0820904 4.1109376 4.3383546
1368846_at 5.076845 4.9171352 5.038628 5.073756 4.9045177 4.9177947 4.8887024 4.814752 5.058086 4.9852123 4.860478 5.059373
1368847_at 9.292323 9.083033 9.071064 9.103605 9.306492 9.221487 9.179844 9.197069 9.156807 9.123405 8.971811 9.077724
1368848_at 9.117835 8.810578 9.01902 8.971796 8.905258 8.782334 9.153992 8.761526 8.899579 8.887779 8.880618 9.037203
1368849_at 7.973151 7.6100836 7.6811604 7.9826303 7.726775 7.747884 7.855583 7.3785133 7.630279 7.588747 7.6976113 7.948475
1368850_at 5.4707384 5.3831654 5.2791176 5.498122 5.188279 5.0642824 5.4465246 5.188572 5.506342 5.50447 5.5323 5.3116817
1368851_at 8.705231 9.015486 8.870214 8.711508 9.053157 8.736071 8.846803 8.960784 8.744176 8.699737 8.852444 8.671574
1368852_at 10.639982 10.7147255 10.71405 10.693615 10.76815 10.582182 10.7865505 10.705515 10.637369 10.510254 10.406847 10.634485
1368853_at 3.4589803 3.6942065 3.7021067 3.3459258 3.4252946 3.5265124 3.5419097 3.5534244 3.3555052 3.9467766 3.5267057 3.643174
1368854_at 3.6119084 3.6342707 3.5816321 3.7515829 3.671115 3.428113 3.3824062 3.4520955 3.6143785 3.7472458 3.4964676 3.6810536
1368855_at 6.045858 5.808705 5.82053 6.0150023 5.984502 5.889162 5.7102404 5.987118 5.9413204 5.9408627 6.010954 6.3129687
1368856_at 5.600422 5.4600267 5.614587 5.814561 5.9931593 5.836553 6.045899 5.7820816 5.9532647 6.14287 5.9405527 5.58803
1368857_at 3.310413 3.3706388 3.1678085 3.198904 3.2907357 3.2912042 3.374934 3.427476 3.2087748 3.1993349 3.3827024 3.309991
1368858_at 3.7425492 3.838036 3.6512938 3.5972538 3.5492566 3.7323 3.6505063 3.560547 3.837661 3.664148 3.6715174 3.5495052
1368859_at 8.746542 8.618206 8.531649 8.460436 8.535591 8.547555 8.529501 8.581547 8.423502 8.577418 8.626677 8.720713
1368860_at 4.230459 4.12171 4.3188076 4.432163 4.588232 4.260538 4.189001 4.227461 4.5599837 4.4040494 4.3957906 4.6374063
1368861_a_at 4.5606146 4.344212 4.5201797 4.554356 4.684274 4.525941 4.3842525 4.6465497 4.1921453 4.390724 4.352014 4.6515408
1368862_at 7.675048 7.464614 7.495779 7.5602846 7.6606026 7.647416 7.609658 7.316949 7.6552916 7.5310535 7.815646 7.674522
1368863_at 9.901979 9.798548 9.686388 9.775818 9.789293 9.930986 9.841766 9.590815 9.541239 9.770384 9.929588 9.845627
1368864_at 3.531418 3.6161397 3.6648746 3.7014081 3.670607 3.5357683 3.534076 3.6374314 3.6239245 3.6599936 3.481411 3.5493517
1368865_at 3.4870796 3.4337618 3.2411668 3.4608994 3.3993444 3.5099378 3.2296484 3.3850017 3.2814527 3.247069 3.3874586 3.4842038
1368866_at 6.313274 6.054564 6.24536 6.2471657 6.160725 6.137908 6.1065035 6.205606 6.0523453 6.058514 6.1102376 6.296776
1368867_at 6.484467 5.863034 6.094364 6.196147 6.0968633 6.3203053 6.3523107 6.2223806 6.5495596 6.2923126 6.3045697 6.858399
1368868_at 5.575068 5.2928586 5.483078 5.4494667 5.630991 5.231986 5.365167 5.4715567 5.482444 5.4488664 5.1296415 5.7812114
1368869_at 5.670617 6.032601 5.966173 5.849202 6.5786285 5.9788594 5.9892735 5.935565 5.5803595 5.725049 5.7969847 5.978841
1368870_at 8.51631 8.00062 8.9038105 8.719532 8.859813 8.776138 8.76902 8.364736 9.924012 9.508684 9.1144285 9.272769
1368871_at 8.159286 7.6435633 7.835017 7.8366466 8.205005 7.996616 7.8078384 8.005279 8.009838 8.145097 8.313142 8.146647
1368872_a_at 5.3732157 4.911276 5.1020713 5.094501 5.075904 5.256548 5.437038 5.087637 5.4452696 5.46463 5.5558968 5.276504
1368873_at 4.0408626 4.018575 4.10004 4.252325 4.0568185 3.787148 4.1090612 4.270646 4.109751 3.8208697 4.5316095 4.0817995
1368874_a_at 5.487411 6.0049615 5.590404 5.6762557 5.8024044 5.479214 5.858115 5.768561 5.200376 5.8663387 5.5853305 5.792537
1368875_a_at 7.257796 7.1406355 7.0826664 7.321396 7.3626804 7.1477222 7.235985 7.3093023 7.3767023 7.3261566 7.4537473 7.2715054
1368876_a_at 5.2797346 5.3270507 5.292217 5.222462 5.3475375 5.180405 5.1085324 5.2036605 5.078752 5.3969884 5.325925 5.308252
1368877_at 7.604433 8.773531 7.71084 8.205794 6.670966 6.6517735 9.049994 7.085126 7.418503 8.469855 6.745012 7.861057
1368878_at 10.239618 10.478073 10.046858 10.731569 9.757778 10.425423 10.731108 10.86128 10.005102 10.637585 11.003517 10.352373
1368879_a_at 4.477932 4.40742 4.4085255 4.3252344 4.211914 4.300562 4.304838 4.4297915 4.4109087 4.398198 4.383851 4.4489136
1368880_at 4.4172335 4.4904003 4.4507847 4.475428 3.9680686 4.2578464 4.1648345 4.392168 4.5649066 4.4278927 4.1562295 4.4762387
1368881_at 8.997074 8.890028 8.934311 9.151245 9.019487 8.911963 8.995779 9.114198 9.041809 9.106223 9.020108 8.633664
1368882_at 4.9677906 4.2274427 5.4315805 4.0795565 4.909992 5.7455683 4.279847 5.0271034 4.9474955 5.606745 4.126173 4.09531
1368883_at 4.7071056 4.5656443 4.918248 4.6728 5.014985 4.74047 4.6830463 4.5594063 4.704571 4.921566 4.767412 4.6858177
1368884_at 4.815448 4.928812 5.009694 4.8716784 4.782791 4.83508 4.687948 4.9396725 4.8801174 4.888015 4.819395 4.8888807
1368885_at 5.3788376 5.5337667 5.559965 5.304884 5.180279 5.3167458 5.715951 5.7273054 5.2736006 5.10422 5.368103 5.3764973
1368886_at 9.027628 9.225216 9.304651 9.102516 9.131009 9.212726 8.840171 9.093622 9.208779 9.016356 8.855956 8.994042
1368887_at 3.7355518 3.661605 3.9579985 3.6811578 3.58677 3.862645 3.6568244 3.3760326 3.6703095 3.729272 3.9958105 3.5643828
1368888_a_at 8.486858 7.95588 7.863307 8.324694 8.064526 8.065691 8.209288 7.5792804 7.491092 8.239937 8.9251175 8.123124
1368889_at 7.1981688 7.0871415 6.9433904 7.0976896 6.9690485 7.1499023 7.1075687 7.162346 7.4143324 7.246196 7.386313 7.144644
1368890_at 7.8471107 7.9120927 7.751323 7.6771574 7.762655 7.6032724 7.8590746 7.936352 7.748684 7.9221344 7.7629647 7.942833
1368891_at 6.056702 5.916032 6.007321 5.867261 5.9689865 5.681987 5.8620157 6.2767987 5.945319 6.3272843 5.841631 5.957499
1368892_at 3.9874015 4.139175 4.0038342 4.2251034 3.8887162 4.069765 3.824271 4.075019 4.1341324 3.9763637 3.835254 3.7063344
1368893_at 4.3452854 4.32444 4.4544353 4.5265384 4.389887 4.315283 4.291571 4.377013 4.1550236 4.25093 4.492196 4.722917
1368894_at 4.3686767 4.687492 4.8248715 4.583144 4.532666 4.7722483 4.659234 4.6883016 4.7842607 5.03825 4.7294087 4.6993937
1368895_at 4.1494865 4.093287 4.499557 4.3638783 4.1259604 4.3070097 4.01285 3.9583826 4.1633 4.081796 4.1251516 4.350213
1368896_at 6.3079495 6.289191 6.6517763 6.0153046 6.4079475 6.534816 6.358656 6.504769 7.3375254 6.883368 6.697079 6.7362933
1368897_at 4.5665274 4.2850513 4.5947204 4.4100413 4.5275145 4.352663 4.2860556 4.368845 4.8602753 4.6532373 4.517558 4.5951624
1368898_at 5.2081842 5.1961293 5.364729 5.192856 5.227298 5.250808 5.2209673 5.206621 5.217126 5.1668224 5.514422 5.205677
1368899_at 7.3647017 7.428216 7.421169 7.4436646 7.424163 7.281214 7.602809 7.4905357 7.344644 7.5068936 7.2749653 7.2899227
1368900_at 4.9144197 4.6651874 4.7509904 4.5454183 5.244023 5.1317754 5.004485 5.072197 5.2703753 4.831703 4.9807286 5.049735
1368901_at 4.8005686 4.529549 4.4874725 4.4819393 4.7538853 4.650823 4.9478393 4.848578 5.227182 4.6785293 4.8560376 4.47048
1368902_at 5.9685297 6.157345 6.091814 6.1811857 5.8656855 5.791689 5.800476 5.931363 5.5650396 5.5903196 5.9065537 6.2217903
1368903_at 7.5982738 7.759394 7.251218 7.625062 7.5638223 7.5003614 7.754192 7.5947237 7.721812 7.7108545 7.702986 7.624133
1368904_at 6.4907017 6.182329 6.1023407 6.462878 6.2296877 6.2828674 6.2211733 6.11242 6.024365 6.507533 6.1983757 6.5752845
1368905_at 8.0075655 8.007189 7.9921026 8.205288 7.8515444 8.054869 8.675784 8.402237 8.294937 8.736609 8.990459 8.879295
1368906_at 3.3781338 3.3509874 3.4460635 3.576783 3.2988622 3.5025935 3.3212042 3.5141847 3.301752 3.455215 3.3038456 3.5640464
1368907_at 4.9610825 5.000992 4.503597 4.712366 4.61522 4.877481 4.6771426 4.6789536 4.765596 4.7983894 5.118708 4.7137485
1368908_at 7.9796457 8.2787895 7.9386077 8.376345 8.001039 8.000801 8.014597 8.033464 7.869177 8.302776 7.951347 8.039424
1368909_a_at 6.7790394 6.5478687 6.7006464 6.521065 6.646629 6.682495 6.786943 6.4293184 6.7223334 6.6656513 6.834109 6.5229554
1368910_at 5.5314665 5.5841417 5.659488 5.446132 5.787187 5.732552 5.7328353 5.5730534 5.7332892 5.6933813 5.846239 5.5925064
1368911_at 6.729875 6.4229984 6.4970617 6.7874722 6.7338405 6.7057433 7.1416655 7.1986566 6.870301 6.8871217 6.938926 6.5388727
1368912_at 4.2284994 3.9636383 4.4765396 4.6876516 4.1706743 4.3187675 4.0647078 4.1276073 4.3953466 3.8245869 4.3842793 4.206252
1368913_at 3.807274 3.7551603 3.806908 4.0366597 3.7312214 3.7088034 3.5748801 3.7246156 3.6321657 3.9729388 3.9787781 3.624474
1368914_at 4.4638352 4.5877094 4.3655453 4.5789766 4.4554443 4.659089 4.51075 4.6112704 4.6569204 4.6344614 4.398115 4.4315424
1368915_at 10.979727 10.916218 11.177425 11.023523 10.790424 10.922972 11.280558 11.052729 11.000046 10.913517 11.41732 11.202507
1368916_at 10.627899 10.69087 10.679712 10.595421 10.693615 10.662727 10.82745 10.671278 10.678076 10.391022 10.902613 10.76058
1368917_at 5.3050284 5.270816 5.0829988 5.1821656 5.052997 5.066649 5.0119004 5.117616 5.1948586 5.3970575 5.412315 5.063594
1368918_at 5.4771757 5.2863326 5.440165 5.5707307 5.459484 5.4554505 5.435825 5.488056 5.6049614 5.5435147 5.335918 5.4026055
1368919_at 4.936794 4.8453064 5.1450605 4.9970894 4.815773 4.733617 4.5821786 4.6809216 4.7957344 4.5987525 4.8564024 4.7939167
1368920_at 5.1075096 5.0584583 5.391633 5.1523676 5.175803 5.219119 5.1052837 5.107332 5.273119 5.135707 5.3972673 5.3468475
1368921_a_at 5.468326 5.6817703 5.7769 5.8014584 5.6422367 5.562688 5.518051 5.775199 5.5845537 5.523425 5.788661 5.7181325
1368922_at 4.5758166 4.3977547 4.340927 4.6588902 4.4979486 4.4870224 4.542202 4.436989 4.369143 4.197972 4.5486526 4.319543
1368923_at 4.9971514 4.8910103 4.788568 4.6780386 4.793788 4.5351315 4.6487446 4.955646 4.6935234 4.8562765 4.8964877 4.9751735
1368924_at 10.618595 10.58679 10.871461 10.787101 10.743711 10.441466 10.627475 10.305745 10.51932 10.603698 11.090835 10.4417095
1368925_a_at 4.4633303 4.2574177 4.2656517 4.068944 4.1238556 4.247736 4.4959493 4.3068123 4.0851164 4.442641 4.4686947 4.2757587
1368926_at 4.5017815 4.4439716 4.7392454 4.5448093 4.512311 4.703694 4.392683 4.7640095 4.609963 4.5024524 4.7206535 4.537313
1368927_at 6.41729 6.4206085 6.259785 6.5686584 6.6120152 6.5191174 6.091238 6.464655 6.190491 6.3566375 6.562998 6.610076
1368928_at 6.1164823 6.1793485 5.9248023 5.7922173 6.204656 6.1315837 6.2135463 6.1756024 6.055899 5.621773 5.9822083 6.1120014
1368929_at 7.0883026 6.6476274 6.946848 7.103806 6.9032564 6.8135424 6.8178654 6.6569242 6.4398894 6.6571827 6.693003 6.576801
1368930_at 4.220114 3.9429107 4.098725 4.2795944 4.306647 4.2436852 3.8511288 4.1181707 4.1680055 4.3375015 4.467863 4.2101717
1368931_at 7.808004 7.9955244 7.8534937 7.807461 7.946963 7.85129 7.4217834 7.597963 7.496438 7.7896376 7.828737 7.704875
1368932_at 5.7379227 5.561623 5.4935217 5.6967382 5.715138 5.2595696 5.69002 5.4996414 5.529983 5.6190395 5.3814416 5.6804686
1368933_at 6.9036713 6.9275 6.8200455 6.8064475 7.1863775 6.979495 7.15872 6.9573293 7.022397 7.101755 6.90991 6.895306
1368934_at 10.995558 10.922939 10.451435 11.017305 10.695429 10.877397 11.273348 10.563639 10.805135 10.5620775 11.514414 10.960703
1368935_at 4.0760136 3.8191872 3.93416 3.7690234 3.9450965 4.0860233 3.8725338 4.0706277 3.6476738 3.931767 4.446581 3.9909782
1368936_at 11.080798 11.017911 11.001862 11.1676855 11.110785 11.14111 10.887579 11.032638 10.94614 11.000856 10.976042 11.012852
1368937_at 5.5819125 5.540921 5.5655665 5.6949744 5.7383323 5.484832 5.576484 5.5396876 5.680586 5.778444 5.8748345 5.6760187
1368938_at 5.406616 5.319681 5.5238953 5.2135363 5.4438 5.545704 5.601178 5.6931543 5.7711573 5.496352 5.5924797 5.7422247
1368939_a_at 4.4020853 4.5475774 4.362455 4.2227955 4.6049185 4.4824905 4.1821136 4.2433395 4.429303 4.641016 4.534114 4.5782914
1368940_at 10.100624 9.664527 9.598279 9.708103 9.875055 10.051407 10.254574 9.674571 9.841406 10.187892 10.307258 10.475153
1368941_at 4.350618 3.8911273 4.324933 4.0846195 4.1671185 4.019036 4.0173054 4.27795 4.026261 3.8444526 4.4368525 4.2217965
1368942_at 5.068554 4.9900746 5.0271573 4.8433013 4.937744 4.728567 4.7466016 4.9018965 4.9669447 5.0525227 5.006841 4.9625955
1368943_at 13.448114 13.52829 13.519175 13.490159 13.346939 13.372308 13.582536 13.503509 13.572584 13.54686 13.587694 13.570473
1368944_at 6.9700704 6.8707194 6.734886 6.783874 6.92709 6.899084 6.879669 6.7450323 6.6585107 6.916566 6.5477014 6.774852
1368945_at 5.385233 5.420386 4.920868 5.4307065 5.3232327 5.8098726 5.777 5.467121 5.1074333 5.567486 5.30389 5.7010717
1368946_at 5.659374 5.7892733 5.5702353 5.6713476 6.114651 5.617116 5.93141 5.8541746 5.7264185 5.7485714 5.7422676 5.712264
1368947_at 8.636174 8.871625 8.512595 8.711816 9.638419 8.809569 8.889172 8.557897 7.41267 7.2941 8.321983 7.958584
1368948_at 5.7941737 5.7330537 5.826808 5.800862 5.663641 5.798304 5.939106 5.728947 5.4302273 5.886802 6.109919 5.5911074
1368949_at 4.3281546 4.261893 4.1691513 4.3200235 4.4373307 4.517033 4.3939 4.3106375 4.3599133 4.149661 4.486861 4.6100097
1368950_a_at 5.5510926 5.632797 5.4349575 5.4163375 5.485134 5.373994 5.416112 5.3833966 5.9028726 5.455807 5.5075483 5.516755
1368951_at 4.284148 4.124649 4.323415 4.426897 4.238411 4.3966923 4.289297 4.5658646 4.3925505 4.5210066 4.4202566 4.5616455
1368952_at 4.4910474 4.492363 4.6405873 4.2296896 4.640489 4.7845626 4.595259 4.601773 4.454291 4.745276 4.3451896 4.6463943
1368953_at 7.778559 7.9061766 7.58762 7.7567177 7.9566293 7.7634363 7.7845087 7.8001533 7.53669 7.902747 7.724444 7.8116217
1368954_at 4.7622366 4.8343296 4.695031 4.9963903 4.8758497 4.7400465 4.678809 4.6945267 4.466812 5.0171356 4.614628 4.8817253
1368955_at 7.0945396 7.360934 7.1743546 7.0821824 7.1449428 6.739514 7.4125147 7.0720553 6.800487 7.162655 6.679612 6.9318666
1368956_at 5.2967396 5.3447323 5.3455286 5.278839 5.196444 5.3276987 5.283305 5.233586 5.355643 5.3558 5.482942 5.3334866
1368957_at 4.8703127 4.735328 5.1776524 4.9562106 4.8724737 4.954887 4.91938 4.7519426 4.898407 4.744143 4.798489 4.7816124
1368958_at 4.070662 3.7987075 4.242197 3.9431 3.8418822 3.82784 3.5915103 3.8570354 3.9412208 3.9110942 4.023585 4.147098
1368959_at 4.5889378 4.4796085 4.694788 4.7143793 4.6643467 4.5318213 4.3703384 4.6405063 4.4496446 4.7155533 4.829499 4.874096
1368960_at 9.639701 9.721564 9.660617 9.793377 9.763789 9.62356 9.481801 9.731551 9.595716 9.676026 9.542735 9.602282
1368961_at 5.8346043 5.909232 5.8203745 5.8934336 6.2871037 5.7387657 5.7229576 5.9433646 5.970913 5.925856 6.19573 6.071701
1368962_at 4.732534 4.9082637 4.7464914 4.8343697 4.7598424 4.992518 4.9735723 4.604782 4.947737 4.946903 4.8122277 4.861961
1368963_at 6.3935747 6.795788 6.4578857 6.5291843 6.442673 6.292357 6.652267 6.5588846 6.6845036 6.7409534 6.616365 6.856071
1368964_at 4.474091 4.3616104 4.084024 4.3287945 3.992691 4.517026 4.7528963 4.411808 4.341161 5.071761 4.774522 4.591179
1368965_at 5.2781076 5.2020197 5.245904 5.369801 5.0954094 5.557541 5.342708 5.446611 5.344557 5.247458 5.123656 5.4999876
1368966_at 4.2002296 4.073946 4.162734 4.2006636 4.126809 4.2022424 4.1145515 4.049405 4.2265453 4.343496 4.1212277 4.0507464
1368967_at 6.8875165 7.0309467 7.06687 7.067587 7.154066 7.0743666 7.0307517 7.109781 6.9405055 6.8302736 6.5345116 6.8491635
1368968_at 4.3658476 4.2527537 4.4012966 4.374921 4.0231404 4.4753637 4.269391 4.3152957 4.2095313 4.090149 4.440505 4.7983174
1368969_at 4.2218404 4.147841 4.116353 4.279252 3.9328146 4.2041154 4.4285665 4.242617 4.0282283 4.242761 4.550802 4.152705
1368970_at 4.9941382 4.7128367 4.9108114 4.536193 4.955771 4.8424635 4.8427362 4.6965303 4.8801455 4.6988754 4.940771 5.1253147
1368971_a_at 5.317563 4.6633496 4.59008 4.9549394 5.035788 4.57805 5.0696106 4.6469116 4.8336167 4.6958494 5.1024895 4.983002
1368972_at 3.85584 3.8042004 3.8991773 3.8121376 3.7061505 3.8993096 3.751618 3.7446752 3.838015 4.0657754 3.7918406 3.4848824
1368973_at 7.4608536 7.348919 7.331251 7.4724817 7.3344173 7.4453483 7.518502 7.2310915 7.3198442 7.4601717 7.20843 7.3388057
1368974_at 4.5404024 4.283077 4.637088 4.2919006 4.7102213 4.449943 4.5174303 4.3359127 4.7041836 4.5068636 4.59146 4.3716784
1368975_at 6.553188 6.0756416 6.2409916 6.5704727 6.34692 6.4318814 6.6722484 6.3180757 6.024458 6.094636 6.3975368 6.1777983
1368976_at 5.27695 5.1547146 5.1001043 5.2218437 5.54233 5.467202 5.5095615 4.923395 5.2992134 4.829096 5.3523455 5.1052275
1368977_a_at 8.677942 8.427068 8.481415 8.538801 8.716722 8.529723 8.612211 8.989155 8.494906 8.577869 8.665636 8.586926
1368978_at 5.297605 5.0249586 5.2557216 5.2695575 5.1840653 5.3427167 5.2056346 5.3598475 5.421831 5.4043536 5.0679936 5.5310545
1368979_at 5.745066 5.8576436 5.9319134 6.082793 5.8522043 6.0393863 5.917901 6.1536646 5.9796867 5.8449287 6.256283 6.126723
1368980_at 5.8571386 5.924913 5.642932 5.739559 5.9353914 5.2772064 5.548564 5.2183495 5.778861 5.7215896 5.8642473 5.503042
1368981_at 3.717235 3.4921625 3.666204 3.6601303 3.570588 3.5077221 3.3411238 3.4316404 3.7039638 3.6221943 3.4705951 3.856874
1368982_at 4.742695 4.455638 5.017356 4.8124766 4.561109 4.82328 4.8521314 4.7296925 4.453947 4.6483626 4.6517673 4.7976074
1368983_at 4.442056 4.305466 4.2692847 4.0760193 4.364534 4.124817 4.407972 4.269355 4.4631 4.272127 4.4429607 4.2817655
1368984_at 7.851928 7.619693 7.8197327 7.738956 7.9286494 7.7370253 7.801357 7.5295587 7.7923026 7.6308117 7.6786904 7.5705147
1368985_at 4.300723 4.016421 4.1880016 4.2616167 4.2843866 4.190875 4.2613707 4.1341543 4.2417 3.9350414 4.3397903 4.151313
1368986_at 4.7627115 4.8757343 4.864517 4.858638 5.134121 4.932042 4.726431 4.841512 4.6679935 4.836088 4.740946 4.963293
1368987_at 5.959958 5.754519 5.757535 5.650314 5.7585454 5.990887 5.540603 5.759242 5.843768 5.3484955 5.864342 5.730279
1368988_at 5.4343348 4.9944553 5.299259 5.386263 5.5436525 5.3957686 5.041243 5.338105 5.104294 5.336421 5.0019503 5.147296
1368989_at 4.918914 4.8470263 4.8583236 4.6140666 4.5899334 5.0430865 5.0602574 4.670324 4.745283 4.4389086 5.1006336 4.7981453
1368990_at 5.6860104 5.437234 5.5918856 5.6954803 5.6408215 5.627433 5.746291 5.335741 5.7401857 5.673689 5.554038 5.537995
1368991_at 5.9781156 6.049245 5.974713 5.894528 5.8182554 5.773015 6.4239035 6.5580206 6.5064983 6.3055425 6.361925 5.8757763
1368992_a_at 10.802847 10.838758 10.893251 10.95229 10.820667 10.923568 10.888438 10.921211 10.929443 10.91834 11.027532 10.90406
1368993_at 4.7507963 5.069133 5.638363 5.306777 4.7087545 4.8575797 5.4044 4.8649087 5.3467155 4.9779205 4.9509463 4.8363833
1368994_a_at 5.726513 5.7930946 5.809707 5.984053 5.786427 5.588253 5.412207 5.473844 5.4112782 5.8298464 5.7766714 5.648427
1368995_at 3.5087106 3.6097114 3.6358223 3.5995493 3.5399601 3.6289632 3.628623 3.4583595 3.896006 3.8032732 3.7349215 3.7062337
1368996_at 4.445729 4.196031 4.4558306 4.677288 4.49539 4.5263658 4.418989 4.235242 4.4159656 4.2593765 4.4638815 4.450978
1368997_at 4.5804467 4.2551503 4.527728 4.7939296 4.7219467 4.1050043 4.6155806 4.5972137 4.674136 4.3998356 4.1559176 4.549738
1368998_at 3.8443801 3.641286 3.7181895 3.750454 3.6631742 3.7288496 3.646976 3.7131863 3.7803638 3.504844 3.760102 3.8851337
1368999_a_at 5.1659803 5.089323 5.3780565 5.4609847 5.136836 5.2555995 5.3128767 5.363047 5.1311684 5.567459 5.347515 5.320929
1369000_at 5.275093 5.2383866 5.054904 5.305901 5.2167616 4.9507113 5.4852138 5.1587753 5.0642962 5.3732 5.4313264 5.529874
1369001_at 3.7762802 4.099452 4.1084375 4.097763 3.8505208 4.1181583 3.6561658 3.9515388 4.2181015 3.7926745 3.9125216 4.1990576
1369002_at 4.210268 4.307541 4.4934325 4.488197 4.386102 4.1077976 4.2977552 4.3206267 4.49289 4.4101624 4.031832 4.488758
1369003_at 5.9708495 5.9192963 6.123978 6.1107574 6.16187 6.0596614 5.8697777 6.125997 5.433554 6.142681 6.081365 5.748883
1369004_at 5.3097463 4.965357 5.346807 5.1933093 5.321093 5.365183 5.2702055 5.252832 5.2321725 5.089231 5.4218254 5.2733116
1369005_at 4.3334026 4.4198008 4.3667192 4.4344807 4.565124 4.5100327 4.4504323 4.6666718 4.4961843 4.53369 4.564495 4.3042374
1369006_at 4.134915 4.1543345 4.0652227 4.2829194 4.4582624 4.1674843 3.9570572 4.0963817 4.147549 3.966167 3.993442 4.079342
1369007_at 5.396182 5.290502 5.4227123 5.2346964 5.4763594 5.258871 5.25826 5.1823626 5.489826 5.4034967 5.402005 5.184659
1369008_a_at 4.4790287 4.182417 4.4252806 4.424638 4.4349217 4.386994 4.4455566 4.282313 4.4072676 4.305304 4.309989 4.264699
1369009_at 4.176284 3.7105572 3.9523485 3.733428 3.7041762 3.6652095 3.9042056 3.8818786 3.8492236 3.8601654 3.6343029 3.958692
1369010_at 4.676826 5.103375 4.982761 4.822973 4.93758 4.961853 4.964582 4.8694406 4.966289 5.466762 5.165385 5.0079994
1369011_at 12.612391 12.730188 12.591137 12.643103 12.560342 12.673116 12.350017 12.785049 12.483375 12.328402 13.046767 12.623032
1369012_at 6.2029996 6.2546635 6.0755377 6.1246934 6.012825 6.244952 6.1260204 5.991524 6.027846 6.2549424 6.1760626 6.059329
1369013_a_at 10.786198 10.758686 10.676865 10.772902 10.809338 10.781742 10.606571 10.869011 10.708134 10.652571 10.6917 10.732149
1369014_at 4.7415037 4.527091 4.5240407 4.8167953 4.6967344 4.878709 4.8539624 4.472713 4.91951 4.4316397 4.750497 4.67699
1369015_at 4.9185534 4.5879908 4.639991 4.6899886 4.7007256 4.9545183 4.8587437 4.8301935 4.6748857 4.775883 4.924054 4.893272
1369016_at 5.072538 4.913406 5.0591474 5.1692867 5.1124206 5.0167713 5.0078325 5.077263 5.356174 4.957878 4.9837112 5.0009737
1369017_at 4.333271 4.417385 4.513069 4.3609204 4.371924 4.6863775 4.0755663 4.4376464 4.4920025 4.3273983 4.5698 4.6810627
1369018_at 5.3869505 5.2790976 5.50597 5.371973 5.471522 5.6073675 5.316414 5.0871553 5.482896 5.4166327 5.3908124 5.5451703
1369019_at 3.7749548 3.5982738 3.9112353 3.5516472 3.6820846 3.4449635 3.769095 3.6484318 3.7215846 3.7126694 3.6919274 3.564825
1369020_at 4.5962124 4.481374 4.2810874 4.536724 4.473127 4.514537 4.4267154 4.330328 4.4294553 4.2695622 4.535973 4.4927306
1369021_at 6.017084 5.7630525 5.83817 5.7850876 5.7828197 5.995278 5.8186927 5.9083943 5.881861 5.880618 5.9286666 5.922796
1369022_at 6.0278454 5.822581 6.2817955 6.089713 6.3662043 6.0893126 5.8722878 6.0644274 6.466686 6.147353 6.237528 5.8772326
1369023_at 9.724405 9.921308 9.860747 9.699002 9.937038 9.624694 9.887663 9.946864 9.900817 9.823933 9.812536 10.027328
1369024_at 6.8567114 6.5788927 6.8914266 6.7904825 6.578861 6.8462615 6.885063 6.735211 6.9595695 6.9715767 6.944141 7.0562234
1369025_at 4.4473205 4.143668 4.233071 4.3257685 4.280944 4.5455155 4.153185 4.4871774 4.194681 4.445821 4.649089 4.1116056
1369026_at 5.9025035 6.021406 6.167428 6.2770653 6.026456 5.953762 6.0773077 6.031987 6.082396 6.158938 6.138972 5.815764
1369027_at 4.26707 4.3198133 4.3977633 4.2646246 4.3781214 4.593069 4.341392 4.204755 4.3915763 4.246959 4.309067 4.5242233
1369028_at 4.603949 4.8398547 4.7861514 4.8149967 4.862061 5.0025544 5.039486 4.790804 5.163302 4.738024 4.8349934 4.796799
1369029_at 5.7159777 6.1045723 5.1127253 6.2397804 5.772718 5.911827 6.0174866 5.677291 5.8879204 5.7715645 6.183667 5.2577133
1369030_at 4.2537127 4.190909 4.1449833 4.074074 4.2026415 4.230625 4.067719 4.364233 4.2235756 4.177292 4.2948036 4.3432693
1369031_at 8.63221 8.352886 8.426195 8.635111 8.434208 8.647132 8.3830805 8.137474 8.213382 8.209789 8.667439 8.3690195
1369032_at 7.7285557 7.6610045 7.752557 7.8501263 7.699326 7.7707734 7.7955956 7.691516 7.9314833 7.6151323 7.6569138 7.798078
1369033_at 3.4616792 3.699502 3.7004075 3.5380683 3.5272145 3.76984 3.6390042 3.5782475 3.6159496 3.7773845 3.683912 3.484794
1369034_at 4.596438 4.6080036 4.6584153 4.7601504 4.676435 4.316418 4.2603207 4.457858 4.617797 4.6341076 4.868702 4.815172
1369035_a_at 3.6877432 3.6411693 3.514856 3.535491 3.5401204 3.8583555 3.4668484 3.5380983 3.291341 3.656867 3.4707158 3.6235695
1369036_at 3.7494302 3.617179 3.844502 3.6599987 3.7316675 3.751915 3.7219458 3.751643 3.6897254 3.6018348 3.701315 3.938645
1369037_at 4.6338778 4.3185015 4.4100904 4.4931927 4.596899 4.2302055 4.1542006 4.2936277 4.2476473 4.3514643 4.6710806 4.108138
1369038_at 5.4290705 5.447445 5.5304427 5.5248137 5.5271406 5.374743 5.4395733 5.587899 5.6168933 5.420488 5.3532963 5.41291
1369039_at 7.610308 7.6327553 7.580727 7.648969 7.6391497 7.4701395 7.6246505 7.4635262 7.5597324 7.635797 7.642131 7.711202
1369040_at 5.63059 5.533521 5.6608505 5.698495 5.8453393 5.533209 5.558955 5.6293106 5.6123796 5.445568 5.5983477 5.6302943
1369041_at 3.7044632 3.531154 3.5204134 3.5929027 3.653481 3.7737863 3.6199038 3.5567358 3.6310642 3.6158495 3.651974 3.7394562
1369042_at 6.8980274 6.952012 7.2120676 7.174922 7.2629957 7.0992527 7.199306 7.070505 7.157759 6.9959073 7.039022 7.1298656
1369043_at 3.5729804 3.6233473 3.6700306 3.5761027 3.5861657 3.7507236 3.6025503 3.647174 3.6807327 3.5073702 3.8183181 3.381111
1369044_a_at 7.0043826 5.778977 5.813525 6.6355586 6.2769184 5.8016887 6.5265007 5.5531654 6.1867747 7.03497 6.220739 6.538772
1369045_at 6.8086963 6.7969093 7.002999 6.8456516 6.718396 6.7738757 6.7068424 6.872629 6.789715 6.8325706 6.705971 6.776311
1369046_at 3.8584132 3.8235853 4.169975 4.031209 3.6833565 4.176927 3.8058472 3.9154878 3.9919972 3.8967302 4.1799035 3.9733493
1369047_at 3.1393552 3.3997564 3.2660367 3.4207711 3.178261 3.1275687 3.195349 3.1569676 3.1647604 3.1724975 3.3034358 3.2533011
1369048_at 4.7468147 4.510789 4.7396774 4.888987 4.8928256 4.771793 4.766822 4.6076384 4.648307 4.713463 4.568146 4.7202463
1369049_at 3.861985 3.9634905 3.7502317 4.0289593 3.8887522 3.898842 3.8521376 3.7397888 3.7676659 3.7673209 3.8603644 3.728625
1369050_at 7.535423 7.892352 7.940181 7.639198 7.7051573 7.6588106 7.9279647 7.814325 7.8675623 8.133171 7.834398 7.6276913
1369051_at 6.3546515 6.642622 6.4539323 6.516192 6.5786448 6.567218 6.6207585 6.5333023 6.3566694 6.689741 6.389458 6.3986635
1369052_at 5.219713 5.530819 5.284728 5.2920823 5.8911824 5.4454474 5.6672235 5.3722925 5.4865885 5.1355495 5.458422 5.42938
1369053_at 4.3961544 4.2202673 4.323614 4.4179792 4.5433598 4.419816 4.0459414 4.396697 4.342741 4.416624 4.316002 4.041032
1369054_at 4.3154926 4.300318 4.24191 4.1028385 4.0965595 3.971499 4.272458 4.228547 4.302926 4.268508 4.482546 4.3361654
1369055_at 3.8739266 3.7481961 3.927856 3.7318413 3.7560396 3.7650256 3.806612 4.1242423 4.0420256 3.7968307 3.967513 4.0085196
1369056_at 3.6908894 3.5205152 3.6010952 3.5099897 3.5367134 3.76505 3.6108267 3.69143 3.6067495 3.5553746 3.4459238 3.6379926
1369057_at 7.5829377 7.2859564 7.325631 7.277569 7.363923 7.463536 7.4273887 7.3585315 7.46552 7.5299935 7.5799484 7.632853
1369058_at 4.958865 4.7920294 4.866212 4.578724 4.825718 4.609254 4.6617794 4.695098 4.8851604 4.8927245 4.793272 5.0367603
1369059_at 7.5517435 7.694355 7.7412457 7.714261 7.593417 7.5782127 7.5088325 7.7286043 7.7449036 7.642617 7.932986 7.7984447
1369060_a_at 8.16942 8.199511 8.32919 8.037885 8.110798 8.273845 8.340509 8.260748 8.134255 8.233168 8.207913 8.282659
1369061_at 8.016616 7.9107065 8.014192 7.803258 8.028142 7.9834757 7.9765573 8.212862 8.116346 8.268152 8.168764 8.010831
1369062_at 4.9811916 4.893765 5.2327147 5.155327 5.050223 5.153184 5.026357 4.968009 5.0343227 5.163947 5.315899 5.119625
1369063_at 9.633392 9.710392 9.734079 9.82453 9.809408 9.548706 9.905693 9.886545 9.99386 10.069353 10.19244 9.973955
1369064_a_at 3.7731092 3.7440155 3.753497 3.814244 4.0548763 3.775607 3.759158 3.8602428 3.92967 3.793823 3.9792523 4.022129
1369065_a_at 9.014818 8.640596 8.589458 8.91873 8.861589 8.794031 8.789095 8.844704 8.862375 8.481291 8.347881 8.829649
1369066_at 5.966708 5.8186884 5.481147 5.9092054 6.0842514 6.132316 5.8070555 5.7177763 5.6085777 5.976994 5.9315352 6.0294743
1369067_at 3.7470236 3.6438134 3.7288852 3.9324145 3.6099894 3.9120848 3.6480849 3.861955 3.7642982 3.4511032 3.538713 3.733426
1369068_at 4.228209 4.103395 4.380918 4.1175 4.257055 4.1745744 4.2181106 4.0763803 3.9949744 4.270637 3.968791 4.1266165
1369069_at 7.438405 7.122247 7.4112296 7.373263 7.420258 7.407008 7.5630136 7.2096567 7.4129677 7.389259 7.287557 7.3019257
1369070_at 8.062148 7.9701147 7.7699785 7.7990656 7.9639516 7.8537107 8.142521 7.9973927 7.8610916 8.066695 7.9802628 7.8821435
1369071_at 4.0867186 4.040125 4.1510167 4.018859 4.0571003 4.054444 4.0557427 4.076112 4.2165375 4.244121 4.130802 4.0353737
1369072_at 6.4403734 6.344037 6.0359187 6.455153 5.923379 5.6149745 8.219175 8.099337 8.146418 6.2745137 6.90332 7.3382735
1369073_at 9.824459 10.011967 9.773565 9.992609 10.12529 10.239552 10.14065 10.049057 10.589193 10.228661 10.340237 10.248863
1369074_at 12.722411 12.818568 12.793103 12.630037 12.540173 12.609343 12.78784 12.655951 12.609571 12.696189 12.80654 12.715253
1369075_a_at 4.777875 4.6392784 4.5307364 4.5566154 4.6334524 4.608505 4.508171 4.655251 4.8147025 4.8295875 4.8754044 4.4609804
1369076_at 8.47229 8.922277 8.472771 8.740635 8.643669 8.554482 8.825248 8.676327 8.769082 8.728539 8.588236 8.465816
1369077_at 6.6683726 6.896819 6.961471 7.0378866 6.9104486 6.9749537 7.094384 7.0895233 6.9077168 7.0987897 7.463669 6.990847
1369078_at 8.213266 8.200977 8.179126 8.089002 8.135352 7.9811525 8.194039 8.076096 8.136973 7.9612336 8.17773 8.042696
1369079_at 4.8836136 4.9517756 4.923907 4.758279 5.017093 4.8643684 4.8411446 4.74538 4.7418756 4.891638 4.88591 4.77295
1369080_at 4.4889665 4.29555 4.448581 4.4090543 4.586637 4.5284266 4.368954 4.513812 4.495076 4.52751 4.7071776 4.3920965
1369081_at 6.6584454 6.9066877 7.1006765 6.909213 6.8431716 7.1417527 6.8918314 7.395553 7.051139 7.05301 7.3645535 7.3501086
1369082_at 5.1183786 5.1190314 5.567153 5.2142515 5.058934 5.0108757 5.1636 5.107975 5.3045797 5.11089 4.9813213 5.258318
1369083_at 6.174043 6.449509 6.1301756 5.840469 6.14406 6.2931705 5.968968 6.3303943 6.0443287 6.260122 6.3552513 5.794167
1369084_a_at 7.121104 6.9191556 7.170191 7.023218 7.1988993 7.195372 6.915472 7.092971 7.0997458 7.1452312 7.065075 7.205679
1369085_s_at 5.834911 4.885546 5.805477 5.5212154 4.934081 5.4629607 5.7378244 5.313734 5.9328375 5.773767 5.1170554 5.9115644
1369086_a_at 5.2413673 5.709123 5.6090603 5.3261065 5.449286 5.5569005 5.4103947 5.3953357 5.494261 5.834153 5.4617643 5.3700457
1369087_at 5.083314 5.0652094 5.130706 4.7689857 5.094699 4.724906 5.160099 4.9583473 4.720479 5.048007 4.8550625 5.005434
1369088_at 6.7963786 7.0701075 6.943787 6.7114763 6.801096 6.7232146 7.04033 6.8898625 6.951056 7.181763 7.3481364 6.9098015
1369089_at 4.221301 4.3073287 4.3488927 4.2186027 4.385862 4.421634 4.2094045 4.3932877 4.1617317 4.012334 4.1377153 4.441453
1369090_at 4.0263114 3.9512587 4.139316 4.105205 3.8172636 4.0523953 3.8792279 4.0119324 3.9805872 3.946807 4.277617 4.070017
1369091_at 3.9584174 4.1232557 3.957554 4.0324745 3.9973736 4.016818 4.1402884 4.0698075 4.1029177 3.7190516 3.9870949 3.9804132
1369092_at 8.278397 8.272561 8.21382 8.277722 8.265442 8.287961 8.108759 8.010696 8.03557 8.12225 8.126882 7.8608503
1369093_at 6.66746 6.836449 6.7210093 6.5214953 7.0169506 6.740646 7.0384407 6.9738812 6.6193943 6.871117 7.119523 6.826211
1369094_a_at 5.677698 6.0486493 5.8803854 6.0302186 6.1311097 5.9512224 5.835283 5.9622545 6.2084603 5.9030037 6.1993294 5.9189024
1369095_at 4.497173 4.472257 4.308462 4.572576 4.4228735 4.517578 4.5834537 4.6600246 4.545187 4.6946583 4.5138655 4.4906044
1369096_at 4.2057877 4.1382093 4.148735 4.109404 4.0702715 4.298868 4.0740027 4.187301 4.2766623 4.171748 4.2524443 4.3876686
1369097_s_at 5.9477468 6.1203175 5.791541 5.794191 6.4280853 6.161429 6.883074 6.6140804 6.48108 6.3103886 6.3981547 5.895732
1369098_at 4.08053 4.336751 4.2570314 4.146224 3.9549196 4.2052946 4.2675486 4.3263464 3.8954535 4.4240685 4.0631638 4.058132
1369099_at 7.4344535 7.252955 7.6303926 7.3649673 7.4781036 7.4749756 7.6851087 7.5119114 7.876437 7.6078315 7.6950927 7.6380424
1369100_at 3.7369192 4.110468 4.0193453 3.9623158 3.9973164 3.9585953 3.8506877 3.972018 3.8993847 3.8722456 4.080412 4.2223873
1369101_at 7.553964 7.457725 7.4673843 7.6150126 7.191462 7.468157 7.650772 7.5181055 7.647187 7.6715145 7.743291 7.7121353
1369102_at 3.7603204 3.8464432 3.8993359 3.938229 4.020516 3.7015743 3.820158 4.0206656 3.9225645 3.9350405 3.9134703 4.296129
1369103_at 4.5909753 4.3262863 4.768217 4.821713 4.939553 4.902976 5.007696 4.800009 4.750512 4.9174137 4.946926 4.6466374
1369104_at 5.5369854 6.3758006 6.189141 6.163127 5.5764427 5.7127504 5.6285176 5.6821566 5.8245096 5.4035063 5.855213 5.1241646
1369105_a_at 4.32727 5.9469557 4.4851475 3.8620992 3.7187746 3.7065969 3.906833 4.669693 4.876353 5.0005455 3.882874 3.6964993
1369106_at 4.595576 4.597229 4.4308124 4.8748345 4.485439 4.878884 4.139318 4.7272267 4.535683 4.5447035 4.799364 4.943667
1369107_at 3.925197 3.794108 3.7212698 3.9896226 4.005295 3.9303043 3.8494098 3.6645083 4.1454086 3.7028694 4.0997148 3.9971988
1369108_at 4.126493 3.8462288 3.8372567 4.1255856 3.9587011 4.1949883 4.0443025 3.9114027 4.133847 3.9002476 3.8957772 3.9959557
1369109_at 3.6679351 3.768205 3.5934715 3.7518668 3.628621 3.606527 3.588185 3.532727 3.5097325 3.8899336 3.5485342 3.9010425
1369110_x_at 10.624201 9.659217 10.056254 10.476826 9.423636 10.746071 9.655444 9.030746 10.3297615 9.5972595 8.060588 9.793258
1369111_at 14.2897 14.231375 14.177378 14.254607 14.276297 14.219895 14.180055 14.219066 14.193011 14.23365 14.278096 14.279689
1369112_at 4.337402 4.2580223 4.1423774 4.276808 4.435362 4.358777 4.421634 4.3068094 4.271735 4.5248413 4.3377686 4.324554
1369113_at 3.4284139 3.6917043 3.2793958 3.3887062 3.26607 3.5102248 3.2523832 3.4770265 3.2095075 3.5960202 3.437642 3.2405622
1369114_at 3.3424726 3.2850437 3.1466684 3.3946328 3.197585 3.4181685 3.3704414 3.1407197 3.2024398 3.1792254 3.1860511 3.1599793
1369115_at 4.61325 4.7341523 4.4949093 4.9746246 4.8867593 4.2632833 4.357836 4.7886806 4.673563 4.3770504 4.575256 4.824977
1369116_a_at 6.2627716 6.084118 6.1143346 5.852809 6.047191 6.106622 6.132719 6.1215944 6.021656 6.25521 5.947756 5.8589964
1369117_at 4.1624784 4.18436 4.415061 4.0679026 4.1584215 4.46243 4.2199597 3.9550004 4.129302 4.3070107 4.1583333 4.0854993
1369118_a_at 4.763638 4.8574038 4.865507 4.574416 4.6630116 4.5693274 4.534667 4.511437 4.458043 4.874843 4.9628725 4.519237
1369119_a_at 4.6072416 4.661404 4.6074896 4.651 4.677994 4.698208 4.307836 4.5618095 4.625108 4.6897006 4.531744 4.5624604
1369120_a_at 7.1592712 7.2800055 7.452379 7.2661934 7.240356 7.3344545 7.0019326 7.238078 7.4032035 7.263584 7.216331 7.119451
1369121_at 4.9610033 4.8728366 5.184923 4.979664 5.18351 5.0178475 5.090732 5.1317635 4.966747 4.803598 5.1092453 4.8373284
1369122_at 7.881689 7.7836013 7.700021 7.8113027 7.8816953 7.899635 7.716611 7.8665433 7.723683 7.675968 7.8110094 7.7993526
1369123_a_at 5.9658813 5.8490644 5.914755 5.9811406 5.7759047 5.8450375 5.695015 5.7626667 5.7855725 5.8325806 5.759652 5.9008803
1369124_at 4.5166693 4.43723 4.4053087 4.4041586 4.237136 4.2883286 4.379257 4.219033 4.386671 4.4750004 4.3992205 4.138455
1369125_at 3.5619235 3.5957086 3.7202406 3.3010633 3.4956512 3.3047435 3.4766185 3.3491876 3.6128461 3.2632182 3.3788378 3.34767
1369126_at 3.985737 3.822394 3.7368233 3.8817544 3.872211 3.7437062 4.4308367 3.9227967 3.7080355 3.8584404 3.9973674 3.650146
1369127_a_at 7.085249 6.6758156 6.652587 6.9150033 6.6603684 6.6213355 6.838189 6.593008 6.4794297 6.5244274 6.3606024 6.738291
1369128_at 4.3164663 4.017767 4.2473707 4.0691204 4.3877416 3.981731 3.9559064 4.1183276 4.182863 4.2398005 3.8121703 4.214406
1369129_at 4.071122 3.9864721 3.9037008 3.767139 4.008488 3.9426198 3.760348 4.00265 4.1099243 3.7285123 4.018581 3.9386673
1369130_at 4.50145 4.5068984 4.68925 4.8047695 4.604059 4.563353 4.6837225 4.713538 4.745028 4.9639883 4.4394712 4.925641
1369131_at 4.3582325 3.933418 4.414131 4.139036 4.350484 4.2944307 4.204295 4.2839727 3.8474352 4.1139965 4.0054626 4.084155
1369132_at 5.326875 5.265665 5.2083073 5.295884 5.535345 5.2314587 5.2256947 5.2572546 5.2014847 5.0671244 5.511466 5.313072
1369133_a_at 3.745588 3.6422992 3.713432 3.8120456 3.665493 3.8529015 3.8813312 3.695016 3.911107 3.9469612 3.9298894 4.0137444
1369134_x_at 3.5356162 3.4358516 3.4802794 3.5962448 3.5589867 3.4968996 3.4626212 3.6255376 3.89699 3.596713 3.6589265 3.8671222
1369135_at 6.218217 5.9201107 6.2334967 6.318054 6.3174725 6.346895 6.10534 6.0458407 6.325676 5.9766684 6.2152815 6.1985583
1369136_at 3.9519968 3.8955398 4.3298526 4.3347144 3.9330149 4.186457 4.1378098 3.9387167 4.0513163 4.1801195 4.283171 4.0322294
1369137_at 4.9259787 5.0342326 5.220776 5.0561743 5.0247912 4.94939 5.0797358 5.1185765 4.9916005 5.2800117 5.106841 5.3464646
1369138_a_at 3.812229 3.6025171 4.0695453 4.067143 3.9805963 3.7858667 3.9501076 3.8715677 3.7598293 3.942821 3.800951 3.8431873
1369139_at 3.7034974 3.6298194 3.6845353 3.6532888 3.966722 3.8232558 3.748929 3.6963003 3.6284325 3.8727982 3.7522979 4.06324
1369140_at 4.0388465 4.021564 3.9801247 4.25531 4.088125 3.955504 3.9248137 4.0168433 4.1851315 4.0977726 3.9702158 4.0072174
1369141_at 3.5620875 3.618753 3.544089 3.5022461 3.476519 3.5903187 3.6550798 3.6703506 3.5165715 3.486514 3.8761082 3.4553075
1369142_at 3.9118996 3.3535864 3.6136475 3.518711 3.5241632 3.6788867 3.5412507 3.6586335 3.6279285 3.5585263 3.929492 3.596901
1369143_at 4.0423093 3.8319728 3.9502897 3.9472833 4.0203853 3.928475 4.098461 4.098231 3.753416 4.0138826 4.043782 3.7206035
1369144_a_at 4.232067 3.808564 3.932596 4.0440936 3.859269 3.8460288 3.8416739 3.8292394 3.9036107 3.8607264 3.6497078 4.212559
1369145_a_at 4.5709434 4.4341993 4.4909954 4.479869 4.251093 4.580763 4.4910107 4.4501963 4.6180253 4.6599493 4.511444 4.760458
1369146_a_at 6.787274 6.818555 7.1232777 6.584631 6.4527493 5.803108 7.23531 6.658634 6.548898 6.9828897 7.2963166 7.288549
1369147_at 4.9390397 4.8097467 4.9111834 4.7647753 5.0188127 4.705098 4.96719 4.960666 4.994211 4.862919 4.9369955 5.219722
1369148_at 7.7641535 7.905058 7.806304 7.7736926 7.7922764 7.9059095 8.083617 7.9098997 8.17105 8.070964 8.0490265 8.119891
1369149_at 4.9032183 4.886278 4.9449053 5.031784 5.24175 5.0407963 4.9968233 5.1028357 5.1904945 5.158188 5.078168 5.2662487
1369150_at 8.529086 8.416746 8.609217 8.270332 8.487949 8.392852 8.787635 9.059681 8.269575 8.370523 9.276737 8.529948
1369151_at 5.3149543 5.1796694 5.042514 5.1921873 5.148332 5.068877 4.868369 4.915046 5.020319 5.2084527 5.3147435 5.208445
1369152_at 7.02102 6.8775926 7.0625014 7.1047053 7.143051 6.720859 7.156595 6.765796 7.006303 6.8468256 6.799566 6.5410924
1369153_at 3.5611033 3.8349948 3.8209264 3.4462743 3.678999 3.7114491 3.5892546 3.8677158 3.5529823 3.63467 3.6189578 3.7122812
1369154_at 3.9617028 3.8036072 3.8846536 3.8859997 4.147633 4.022339 4.105318 3.99892 4.2634645 3.8981037 3.7212818 3.9961648
1369155_at 4.7178254 4.7750087 4.8693557 4.6657405 4.540806 4.7332997 4.4821243 4.671602 4.794352 4.6420965 4.774906 4.7443933
1369156_at 7.0228543 6.8728795 6.8656683 7.055828 7.0391026 6.6011047 7.062053 6.957053 6.8159585 6.9822154 6.7899895 6.725163
1369157_at 8.898394 8.676162 8.948575 8.803843 8.83359 8.898918 9.025174 8.67108 8.526493 8.876269 8.604504 8.378099
1369158_at 4.2859044 4.3850203 4.462207 4.2511373 4.2107086 4.228692 4.36327 4.218544 4.066782 4.0423183 4.356161 4.521198
1369159_at 5.149977 5.1230497 5.3142834 5.152773 4.9546967 5.0478306 5.35151 4.9113197 5.1575828 4.8715606 5.228792 5.172024
1369160_a_at 4.964927 4.887247 5.0721908 5.0166993 5.007157 4.802516 4.911066 4.5353107 4.748874 4.668047 4.6822677 4.904593
1369161_at 8.597511 8.970474 8.719792 8.808956 8.71311 8.467632 8.878812 8.8463125 8.759455 8.585474 9.012895 9.167999
1369162_at 3.9502118 3.8339639 4.166841 3.9094307 4.0084815 4.117114 3.7819405 4.2419043 3.8773365 3.9745886 4.0710826 4.294003
1369163_at 5.2406664 4.8819833 5.113074 5.1780324 5.2275686 5.3582997 5.01538 5.0835905 5.0241723 4.9639874 5.1805243 4.856331
1369164_a_at 4.5338044 4.3445706 4.354157 4.3433228 4.418765 4.5338287 4.5573096 4.3045197 4.3622346 4.4194937 4.222973 4.60985
1369165_at 4.3624496 4.5362844 4.339667 4.39633 4.0433125 4.1899977 4.385653 4.4574866 4.07449 4.3154507 4.483474 4.3285503
1369166_at 3.973215 4.175771 3.9055674 4.2385144 4.176908 4.4421306 4.0911713 4.005374 4.5189557 4.06033 3.7777183 4.2082434
1369167_at 5.8823156 5.5716047 5.830269 5.9728293 5.5698576 5.854006 5.640854 5.6807356 5.302033 5.5418315 5.7205334 5.9877257
1369168_a_at 5.0507717 5.100925 4.955089 5.170354 4.959064 4.856915 5.1603093 4.9975295 5.1615295 5.0170946 4.6926317 5.1889334
1369169_at 9.32753 9.291335 9.514127 9.39872 9.045757 9.25339 9.372402 9.010559 9.237526 9.338215 9.740411 9.733622
1369170_at 3.9273741 3.9510574 3.934207 4.0035386 3.821865 3.78561 4.0147095 3.8745506 3.9659638 3.7944536 3.9017546 4.0748363
1369171_at 11.320445 11.342478 11.31585 11.288296 11.178486 11.231823 11.438091 10.537705 10.537459 11.345986 11.630912 11.560858
1369172_at 3.9706867 4.25166 4.090581 4.1333647 4.2168493 3.946684 3.957691 3.9678242 3.9844792 4.290918 4.281644 4.2267294
1369173_at 5.1404896 5.2543883 5.1976037 5.288675 5.396078 5.221113 5.2476673 5.343668 5.2313147 5.371006 5.4493876 5.4899273
1369174_at 6.890416 6.95857 7.062957 6.884794 7.210929 7.1202297 6.906881 7.242879 7.3853106 7.018777 7.046921 7.1812053
1369175_a_at 3.9439292 3.6076427 3.6823668 3.9149947 3.6528568 3.9477944 3.885321 3.8201234 3.6675177 3.7560043 3.6697345 3.760105
1369176_at 6.5848484 6.430624 6.559271 6.553651 6.524864 6.5621915 6.248362 6.511284 6.2985153 6.3645883 6.508518 6.663022
1369177_at 7.10123 7.1284256 7.2861133 7.1278744 6.889081 6.964459 7.193843 6.9784913 7.2173 7.1859303 6.724931 6.811405
1369178_a_at 4.238314 4.0873384 4.1058683 4.103062 4.103861 4.3283105 4.1849203 4.1466722 4.1557093 4.259517 4.235465 4.2994967
1369179_a_at 6.5789347 6.1057544 6.1786823 6.307606 6.30692 6.612235 6.0204563 7.022717 6.7134843 6.3674135 6.163225 6.090079
1369180_at 5.125388 4.706826 5.273056 5.1837926 5.2720046 5.1362214 4.8856916 4.848053 5.1565228 4.996703 5.224535 5.409042
1369181_at 6.3047037 6.046268 6.2080665 6.1344767 6.15465 6.3487616 6.150005 6.141157 6.4988747 6.2961955 6.4821286 5.821033
1369182_at 3.8961685 4.058712 3.7362967 4.064664 3.9474068 3.5659783 3.8262157 3.9821424 4.120803 3.9789386 3.866274 4.0852056
1369183_at 4.9888763 4.7397394 4.9965487 4.978009 4.8048525 4.954267 4.572874 5.0012074 4.932122 5.029627 4.660267 4.998062
1369184_at 4.254424 4.299061 4.3252583 4.0842905 3.7423465 4.059976 3.9656582 3.9785602 4.138958 3.8127677 3.9679296 4.0742326
1369185_a_at 5.198206 4.888227 4.8885174 4.916435 4.916008 4.994341 5.0307765 4.846287 5.004051 4.675539 5.0812106 5.1279974
1369186_at 7.668086 7.8702164 7.3215656 7.8913426 7.7886376 7.8543663 7.7410703 7.860004 7.710211 7.647371 7.767427 7.2845173
1369187_a_at 7.1748543 7.045584 7.1367626 7.4387937 7.3325744 7.134854 7.2994447 7.182769 6.994311 7.2995214 7.5960064 7.3941326
1369188_at 3.7507668 3.566545 3.93026 3.8600712 3.969988 3.883916 3.9360313 4.254332 3.7274203 3.7024074 4.102826 3.801124
1369189_at 5.806993 5.5779867 5.7905974 5.393298 5.5572176 5.421663 5.566197 5.485811 5.503645 5.5647984 5.4624014 5.651369
1369190_at 5.804882 5.546919 5.7796717 5.6443586 5.6220894 5.770997 5.5841036 5.592533 6.0668325 5.4051533 5.8189626 5.8211784
1369191_at 3.628986 3.5920067 3.6669223 3.548798 3.5143585 3.7169545 3.5891917 3.7295175 3.623076 3.7518163 3.4974144 3.6172347
1369192_at 4.432717 4.681296 4.526327 4.4451976 4.6984453 4.7372627 4.4676104 4.313304 4.336544 4.7488866 4.5587416 4.581393
1369193_at 5.354375 5.2602663 5.223425 5.333534 4.9998016 5.1652584 5.079123 5.122923 5.475855 5.561232 5.497032 5.498807
1369194_a_at 3.7526608 3.781688 3.741117 3.7545505 3.7261698 3.7752032 3.6770158 4.1254163 3.9394624 3.8433683 4.0201273 3.8901443
1369195_at 6.487566 6.052797 5.836558 5.749173 5.9273596 5.8145056 5.7355366 5.765239 5.060712 6.013248 6.646903 6.5660896
1369196_at 5.300254 5.017729 5.3419657 5.212037 5.106575 5.12654 5.348151 5.399312 5.46649 5.485761 5.2927685 5.4587164
1369197_at 5.882604 6.037878 5.7917433 5.8909492 6.177613 5.909808 5.731195 5.6479907 5.646581 5.9717646 5.7371283 5.670047
1369198_at 5.149127 5.1032467 5.1902385 5.1468244 5.2357717 5.2692657 4.919367 5.085118 5.0250034 5.038241 5.0093455 4.951656
1369199_at 4.780259 4.6952972 4.798725 4.9743075 4.874469 4.956955 4.7822323 4.8461466 4.7463923 4.81464 4.801774 4.8141193
1369200_at 9.646498 9.471486 9.444786 9.698078 9.697671 9.451877 9.573931 9.284733 9.71752 9.774616 9.24775 9.739105
1369201_at 5.1445913 5.026205 5.2490892 5.127921 5.0022526 5.1285944 4.8406773 5.2199984 4.897828 5.2573795 5.414789 5.390876
1369202_at 3.4867485 3.5819426 3.625476 7.4946127 3.500163 3.5190704 3.5218174 3.5831215 3.431137 3.3862004 3.5607803 3.458889
1369203_at 3.9441812 4.3381176 3.9788947 3.8218727 3.9246619 4.0593143 4.0163403 4.064309 3.9786549 3.9093606 3.8560295 3.9575756
1369204_at 7.1926384 7.3932595 6.9719467 7.353403 7.2937794 7.4557304 7.2967944 7.490183 7.4855494 7.388666 7.443741 7.2191315
1369205_at 5.435338 5.4571333 5.2580853 5.574623 5.208853 5.490041 5.122906 5.3468657 5.235923 5.4060993 5.36635 5.3995476
1369206_at 12.832687 12.891901 12.729986 12.856848 12.785585 12.802074 12.806944 12.818218 12.74094 12.728799 12.859933 12.875206
1369207_at 4.2093716 4.6247387 4.9611073 4.5717134 4.882493 4.540139 4.4895067 4.4975414 4.600271 4.606187 4.4483724 4.301141
1369208_at 5.8776455 7.550691 6.6281004 6.230682 7.1063075 6.432039 6.4221926 6.2513237 6.355998 6.673182 6.1503987 5.853339
1369209_at 6.7524033 6.539564 6.622759 6.7653375 6.5519075 6.7359324 6.5638933 6.79449 6.749593 6.4361115 6.659961 6.792458
1369210_at 3.4206896 3.443379 3.230308 3.3859563 3.3871155 3.438478 3.4811592 3.3139296 3.5233912 3.386826 3.506072 3.4008586
1369211_at 6.238494 6.10635 6.4392343 6.394745 6.210004 6.2593946 6.2891893 6.329158 6.4265327 6.571053 6.4132586 6.2204833
1369212_s_at 7.2476006 7.3774557 7.169957 6.877943 6.9164686 6.881702 6.9138775 7.1072044 7.1163635 7.1522474 6.6605673 6.8984833
1369213_at 4.723716 4.6310906 4.721739 4.933276 4.5837607 4.7758584 4.6134586 4.7603164 4.6906095 4.7156334 4.757277 4.8038783
1369214_a_at 5.738246 5.8512173 5.9103556 6.0289855 5.7388115 5.880316 5.686986 5.806075 5.965654 5.877633 5.951819 5.8792686
1369215_a_at 9.913422 9.957819 9.895435 9.68802 9.890196 9.867542 9.784477 9.627449 9.57612 9.87538 10.024607 10.012846
1369216_a_at 5.5236416 5.441637 5.5184135 5.5081367 5.534339 5.504225 5.634161 5.3606243 5.6673875 5.6222925 5.608159 5.5613933
1369217_at 3.9198527 3.9510727 4.1562743 4.4009457 4.316302 4.1000133 4.277388 4.0617085 3.9011698 3.8216455 4.2912726 4.138391
1369218_at 7.196598 7.056898 7.276476 7.2260737 7.3898563 6.6251245 7.1507998 7.2983108 6.9151115 7.127176 7.41473 7.2198515
1369219_at 6.0848465 5.8834534 5.8817544 6.0447216 6.063877 6.3255186 6.1957707 5.954076 6.227069 6.225498 6.3179793 6.087694
1369220_at 7.3507833 7.186262 7.349072 7.2831717 7.329406 7.1721306 7.3354654 7.4359684 7.196458 7.176668 6.95182 6.9747715
1369221_at 5.783879 5.829849 5.747135 5.75268 5.5770116 5.639114 6.1042256 5.6028733 5.387714 5.888234 5.5523725 5.891667
1369222_at 5.356659 5.268141 5.3148556 5.2430296 4.969424 5.0327234 5.079795 5.3340406 5.3684225 5.073354 5.100894 5.1502085
1369223_at 6.639494 6.588673 6.781714 6.735853 6.6500235 6.8129773 6.438845 6.629323 6.738929 6.6765738 6.7326236 6.746134
1369224_at 9.601064 11.302353 8.228238 10.283826 11.061216 9.984875 11.202661 10.759768 10.825449 11.166547 8.310375 7.9393053
1369225_at 11.661193 12.384325 12.379884 12.367319 12.041214 11.879889 11.711439 12.15682 12.124916 12.028055 12.36469 12.028788
1369226_at 7.626624 8.341376 8.024946 8.0793495 7.6630735 7.8816347 7.9083195 8.07637 8.363423 8.275806 8.342011 8.202251
1369227_at 5.6547933 5.754828 5.962905 5.8466945 5.840063 5.8184447 5.766853 5.8987794 5.6698556 5.7877617 5.768463 5.552407
1369228_at 5.5845957 5.377798 5.415581 5.3994746 5.4913545 5.3901105 5.2878227 5.352669 5.3212976 5.238645 5.556573 5.540443
1369229_at 5.6078763 5.5747156 5.7231503 5.8351994 5.591261 5.7913694 5.598697 5.654869 5.4558053 5.5351825 5.9466696 5.5773897
1369230_at 4.522694 4.4301653 4.584496 4.4857254 4.6506867 4.55801 4.5477524 4.478143 4.4154253 4.351432 4.6531396 4.4624133
1369231_at 4.5421314 4.562151 4.870172 4.7047386 4.466585 4.7114263 4.588234 4.49566 4.427185 4.3879232 4.547948 4.8074474
1369232_at 4.4534254 4.533288 4.2796245 4.557514 4.407071 4.551829 4.5725317 4.546426 4.454979 4.3607187 4.5133586 4.481721
1369233_at 3.7275481 3.6643622 3.767881 4.006222 3.6298492 3.7778893 3.7331965 3.7742112 3.901122 3.5338984 3.8304148 4.055709
1369234_at 7.681906 7.3452373 7.4730206 7.1968794 7.279903 7.491619 7.4445386 7.2673306 7.4390903 7.537824 7.70673 7.4210334
1369235_at 4.6919575 4.6058245 4.5768604 4.7009335 4.529483 4.7050242 4.5032067 4.7450356 4.985844 4.723565 4.5208325 4.7266526
1369236_at 5.161556 4.9554033 5.1492543 5.1030393 5.3622413 5.2034125 4.869146 5.1876917 5.3119254 5.243612 5.348691 5.267329
1369237_at 5.1571326 5.2448883 5.1713896 5.227258 5.204862 5.3012037 5.163447 5.1541524 4.8657513 4.8527765 5.196645 5.2874546
1369238_at 10.255599 9.252169 9.950703 9.594052 9.736228 10.14665 9.531699 9.499957 10.022187 9.216334 10.084558 10.17484
1369239_at 3.922695 3.9020772 4.02429 4.025618 4.0975585 3.92575 4.277117 4.0607576 4.079374 3.9278417 4.1839066 3.906806
1369240_a_at 5.680974 5.7669687 5.853096 5.8305674 5.9227314 5.9702334 5.599024 5.844166 5.907749 5.806308 5.9122744 5.827153
1369241_at 5.3840733 5.378521 5.3980646 5.419796 5.373335 5.276718 5.329397 5.337475 5.017243 5.210516 5.3024635 5.1428947
1369242_at 3.4708836 3.3532686 3.4956763 3.5165653 3.3851757 3.380154 3.4988055 3.2772043 3.484242 3.6170864 3.4015784 3.5920806
1369243_at 3.8995957 3.954092 3.8795357 4.0596504 4.159566 4.0496073 4.042427 4.3688526 4.1622496 3.9266222 3.9630575 4.289488
1369244_at 6.6475697 6.6962733 6.855183 6.7302904 6.626052 6.561528 7.3306932 6.7639685 6.7341433 6.7766976 6.77949 6.9651885
1369245_at 4.1505218 4.1267323 4.411718 4.363089 4.360348 4.3977294 4.1760254 4.193945 4.394303 4.2697096 4.337742 3.9974654
1369246_a_at 3.798509 3.8282914 3.610437 3.7737806 3.8473125 3.9388099 3.6885006 3.7383869 3.9160075 3.7604244 3.7919202 3.7722702
1369247_at 6.006295 5.4647446 5.950185 5.722618 5.775241 6.027968 5.9180474 5.821388 5.7559404 6.284152 5.8466477 5.9709086
1369248_a_at 8.297777 8.048174 8.128279 7.967048 7.98197 7.2338405 7.882754 7.190004 7.7206955 7.975403 7.430997 7.5223045
1369249_at 8.274381 8.446429 8.42514 8.12432 8.42547 8.051364 7.938799 7.919615 8.646902 8.43005 8.13197 8.032162
1369250_at 5.121833 4.869437 5.1066704 4.9220686 4.9736624 5.3036823 4.7066565 5.1354876 5.331769 4.8808355 5.0633674 4.8747234
1369251_a_at 5.46845 5.243338 5.392771 5.3237896 5.2901473 5.168722 5.0215487 5.362422 5.5092278 5.22848 5.7013693 5.5485625
1369252_a_at 5.272597 5.2489786 5.181693 5.2250366 5.1411057 5.2515163 5.2520847 5.4165144 5.1282787 5.34488 5.2298 5.208825
1369253_at 3.9054751 3.8301022 3.7964356 3.7600167 3.7584064 4.132247 3.9858565 3.9751484 3.8354044 3.9482596 3.6164064 3.5999277
1369254_a_at 3.9777489 3.936962 3.9118853 3.9146404 3.7514207 3.9331841 3.7961679 3.9026337 3.8944783 4.28405 3.7806792 4.1173453
1369255_at 6.2046795 6.270711 6.558147 6.3172607 6.2947307 6.1458426 6.450962 6.5162754 6.392851 6.27899 6.6656423 6.2538133
1369256_at 6.008508 5.5798635 5.785 5.819207 5.662504 5.7893043 5.51054 5.8002834 5.752828 5.89955 5.5716753 5.8111115
1369257_at 4.998433 4.904229 5.210625 5.0263004 5.0296574 4.773138 4.9032993 4.990516 4.929834 4.9097753 5.1378803 5.032934
1369258_at 3.3119435 3.3436444 3.192463 3.2748747 3.1950307 3.3174095 3.2880569 3.248534 3.369117 3.410601 3.1625738 3.2837455
1369259_at 6.2865734 7.3870125 6.555558 7.357267 6.901597 6.9720244 6.328837 6.979394 6.2301373 7.2568884 5.919262 6.206618
1369260_a_at 4.313186 4.047543 3.9405012 4.1766844 4.0854907 4.1588144 4.0585513 3.966833 4.1680074 4.053837 4.3649354 4.1178017
1369261_at 5.0763044 5.290321 5.217669 4.8775454 5.031826 5.1642537 5.083943 4.801507 5.1844196 4.8458595 5.269921 5.0467806
1369262_at 7.0718718 7.0282545 6.969757 7.0463905 6.960173 6.9278765 6.909794 6.8513336 6.7633967 6.924192 7.0855336 6.8175125
1369263_at 3.3563163 3.4042532 3.5000021 3.535016 3.3302412 3.4247706 3.552131 3.5444736 3.4876971 3.4670148 3.524026 3.3720717
1369264_at 5.1733103 5.028118 5.2664633 5.047447 5.0828123 4.952075 4.768153 5.1966114 5.0564604 5.0783567 5.037776 5.352947
1369265_at 6.7172985 6.751097 7.077988 6.7777 6.735461 6.5528116 6.690104 6.7854924 6.7523737 6.6322293 6.9099197 6.7442193
1369266_at 6.1517725 5.962547 6.1102033 6.151507 5.9824715 5.6701975 5.675305 5.953642 5.2913036 6.0213995 5.807562 5.539465
1369267_at 3.8784168 4.0220017 3.7284448 4.071918 4.0864563 3.9057167 3.98549 3.766593 4.05558 3.867281 4.0194693 4.1309414
1369268_at 4.416128 4.458291 4.597088 4.469019 5.4095383 4.6882534 4.38191 4.522175 4.3187275 4.5016727 4.3781147 4.1492376
1369269_at 8.936037 9.039021 8.933514 8.710854 8.990413 8.905845 8.918828 8.538815 8.756317 9.116993 8.9928255 8.734677
1369270_at 8.800976 9.276376 9.08581 8.92124 8.701828 8.614088 9.075055 8.714453 8.85263 9.065502 9.087332 9.213593
1369271_at 4.463582 4.5369782 4.3962393 4.312087 4.373691 4.5723953 4.216651 4.167056 4.371019 4.102571 4.4931984 4.621485
1369272_at 5.227104 5.418293 5.1838436 5.3845797 5.3715134 5.420171 5.6924706 5.890132 5.2156925 5.5851536 5.713772 5.06389
1369273_a_at 4.4738665 4.353671 4.387377 4.583954 4.39898 4.6114573 4.387126 4.366173 4.326971 4.722758 4.341961 4.67486
1369274_a_at 4.0737224 4.096879 4.1777716 4.2991104 4.228772 4.3903522 4.4142904 4.0872965 4.4012527 4.1306114 4.400631 4.6330767
1369275_s_at 12.833746 12.834863 12.868403 12.897382 12.757954 12.7531805 12.996817 12.897692 12.86112 13.088097 13.118367 12.870309
1369276_at 5.32158 4.9593935 5.1986213 5.0558844 5.1841564 4.9797807 4.907148 4.944595 4.8659277 4.9284487 5.1835475 5.049408
1369277_at 5.3802934 5.460749 5.771448 5.3139443 5.5493913 5.5427113 5.436234 5.77412 5.6947474 5.5755053 5.5867786 5.3721776
1369278_at 7.1401005 7.708421 7.439045 7.498535 7.425104 7.116208 7.8383675 7.5171814 7.580905 7.704667 7.452987 7.879778
1369279_at 5.6970415 5.562894 5.5742655 5.63193 5.5027814 5.4384003 5.670822 5.605361 5.4762897 5.514429 5.633827 5.6646595
1369280_at 4.4803205 4.2569532 4.2081027 4.2968464 4.2474566 4.4579306 4.3939085 4.3592362 4.340521 4.37587 4.357745 4.3763337
1369281_at 3.5856876 3.4322996 3.7372036 3.5147228 3.5808516 3.7962089 3.4009178 3.5545363 3.6304758 3.4205322 3.3971014 3.1773825
1369282_at 3.4047203 3.4972396 3.3905804 3.653676 3.4619417 3.3630276 3.542306 3.1876056 3.108382 3.3132885 3.233109 3.5214787
1369283_at 3.8463628 3.724987 3.8130355 3.6133132 3.681076 3.5104475 3.6412933 3.7434707 3.941864 3.7896824 3.679554 3.912283
1369284_at 5.404503 5.23746 5.152699 5.2773986 5.304078 5.214396 5.265221 5.423783 5.5374656 5.1879573 5.4292 5.2134886
1369285_at 5.651942 6.4897676 6.747582 6.950303 6.281873 5.988438 5.9657884 6.091828 6.207836 5.7536488 6.245966 6.082639
1369286_at 12.615158 12.587282 12.571602 12.584687 12.576983 12.611484 12.594473 12.597643 12.593868 12.565878 12.711295 12.666373
1369287_at 4.787925 4.8219805 4.67957 4.5392103 4.6682453 4.877801 4.781801 4.607876 4.6859083 4.6658497 4.617955 4.8841476
1369288_at 4.4566445 4.4841394 4.3331494 4.2524824 4.45644 4.4130507 4.580847 4.194415 4.5031533 4.37334 4.4764433 4.431803
1369289_at 9.718527 9.499546 9.55007 9.466415 9.372116 9.385071 9.649952 9.428732 9.787903 9.576731 9.598139 9.59074
1369290_at 4.8775783 4.9038587 4.897576 5.008458 4.879175 4.9251504 4.688568 4.7496243 4.924194 4.6066103 4.8553877 4.4332566
1369291_at 10.294584 10.433486 10.436208 10.367788 10.209344 10.344927 10.299614 10.299532 10.264944 10.434329 10.797055 10.686882
1369292_at 4.501038 4.7096624 4.311082 4.320586 4.236144 4.371187 4.2112646 4.681486 4.423765 4.388667 4.495863 4.669508
1369293_at 6.0622544 5.76161 5.790829 5.839544 5.6696396 5.7123027 5.618071 5.401427 5.9069204 5.6915374 6.093531 5.8658447
1369294_at 4.713542 4.552041 4.7554846 4.9498262 4.825112 4.6909094 4.6225233 4.697751 4.8561835 4.6037936 4.813338 4.5494876
1369295_at 4.732304 4.8780985 4.7773743 4.8070326 4.579055 4.7253523 4.875209 4.7460423 4.9990506 4.51669 4.562809 4.796655
1369296_at 13.185927 13.169725 13.24398 13.211282 13.214156 13.173959 13.1075735 13.170179 13.212749 13.034356 12.425026 12.7575865
1369297_at 4.035617 3.7317944 3.9824467 4.3390026 3.8979197 4.1423626 3.724103 4.1353664 4.294945 4.0929365 4.083748 4.1919956
1369298_at 4.269252 4.166378 4.126172 4.3273816 4.3246317 4.222302 3.978483 4.034451 4.423902 4.0622945 4.503307 4.1855345
1369299_at 4.4874487 4.4734125 4.4604254 4.4229116 4.5867977 4.488846 4.4036455 4.280381 4.396315 4.5365515 4.5467825 4.5436583
1369300_at 4.2747164 4.4736876 4.1858234 4.3509607 4.2018747 4.287374 4.0378976 4.0769343 4.208744 4.217869 4.112076 4.058004
1369301_at 4.695504 4.4037676 4.545588 4.5755777 4.5908933 4.599448 4.4800196 4.6264596 4.5508347 4.349624 4.4796996 4.664336
1369302_at 4.2299924 4.0416164 4.3949423 4.363116 4.362215 4.2237663 4.2822905 4.417167 4.2339406 4.261038 4.3293867 4.3440943
1369303_at 3.7152882 3.6443565 3.7274666 3.6561608 3.9301617 3.6545253 3.5445542 3.6819246 3.5899866 3.6593926 3.692466 3.4278667
1369304_at 7.0679436 7.2486606 7.0768714 6.807957 6.7754774 6.86408 7.2702165 7.1179147 6.828232 7.252627 6.9765806 6.7376866
1369305_at 4.493685 4.5345697 4.3806868 4.6526613 4.452636 4.538204 4.506394 4.487398 4.4279947 4.6194963 4.690382 4.452058
1369306_at 4.4252477 4.732283 4.447478 5.02004 4.8073726 4.8831596 4.9647946 4.9357247 4.774603 5.265584 4.742477 4.4168453
1369307_at 5.155162 4.9976444 5.2459083 4.911961 5.18569 5.1433105 5.0560074 4.8600574 5.0080423 5.151449 5.146473 5.1058497
1369308_at 5.05198 5.0697756 4.9561167 5.0531397 5.286167 5.254429 5.0963507 5.3672466 5.1390514 5.167495 5.0213757 5.0422554
1369309_a_at 4.774842 4.7132406 4.5351806 4.7092276 4.614728 4.7375135 4.416378 4.7439156 4.5404987 4.6962614 4.744705 4.4392166
1369310_at 4.9827104 4.975523 5.087776 5.093768 4.939557 5.0880075 5.0900383 5.1432714 4.7418647 5.135441 5.146682 5.10174
1369311_at 3.766767 3.605011 3.6357164 3.7609277 3.5379708 3.830467 3.5825326 3.7727346 4.0002794 3.9331627 3.7530088 3.904476
1369312_a_at 8.878283 8.737761 8.920817 8.755028 8.834826 8.728022 8.741931 8.629246 8.657965 8.592234 8.888052 8.625617
1369313_at 4.8148093 5.0168495 4.8552613 4.6625905 5.000917 4.374225 5.2617493 4.608851 4.990521 5.072866 4.68746 4.7259645
1369314_at 4.4217777 4.1773663 4.5800714 4.2614017 4.4041653 4.4894347 4.3792033 4.320801 4.2993717 4.3828535 4.497052 4.4595356
1369315_at 4.086637 4.182744 4.2634716 4.476247 4.262542 4.233098 4.223818 4.356125 4.5704393 3.8877468 4.345162 4.21927
1369316_s_at 6.0131826 6.002431 5.849297 6.1690845 6.1668234 6.2304373 6.174947 6.0339465 6.313111 6.0773215 6.1126604 6.1513
1369317_at 3.941705 3.91353 3.9854069 4.1091723 3.6967106 3.9382043 3.9036236 3.885467 3.8725657 3.8951 3.9635139 3.8085232
1369318_at 6.497454 6.389914 6.469769 6.5767493 6.3981214 6.487537 6.277595 6.5574155 6.108413 6.863719 6.7795835 6.1151175
1369319_at 9.34672 9.262807 9.233379 9.222569 9.152702 9.237225 9.349269 9.270967 9.254758 9.313976 9.346203 9.224015
1369320_at 4.2825537 4.4115033 4.364291 4.44107 4.3948355 4.1871176 4.136115 4.280924 4.272996 4.151602 4.295126 4.4093876
1369321_s_at 3.413773 3.3708978 3.36834 3.273497 3.3661346 3.5798159 3.5764127 3.3860033 3.5933769 3.4304223 3.4397979 3.3920894
1369322_at 5.45503 5.1454434 5.112156 5.431555 5.421708 5.475418 5.622376 5.5283866 5.411081 5.434484 5.3636675 5.201929
1369323_at 7.2973213 7.2412786 7.298636 7.203459 7.176333 7.3147144 7.3194 7.3211575 7.2478027 7.4361963 7.181214 7.3799496
1369324_at 3.50812 3.4351301 3.6095164 3.708852 3.5343566 3.9097128 3.6701286 3.5527866 3.5008664 3.7829664 3.7630582 3.7536802
1369325_at 6.094439 6.057758 6.2253475 6.4952645 6.369608 6.133048 5.9438014 6.1628428 6.150097 6.6271534 5.881425 6.3409853
1369326_at 3.9660022 3.9714632 3.944201 3.8528423 3.9191847 3.8749766 4.015982 4.0458136 3.9299388 4.0625653 4.145449 3.9283414
1369327_at 4.8174686 4.2851396 4.443799 4.262355 4.3839903 4.3631625 4.1992936 4.1721582 4.4412208 4.0887656 4.370533 4.5799503
1369328_at 6.104279 5.654263 6.064323 5.77622 6.02171 5.7450366 5.733606 6.007192 5.4156513 6.3198237 6.9458914 6.5837874
1369329_at 5.0860763 5.3242564 5.346617 5.4125714 5.238797 5.182685 5.409495 5.208042 5.409738 5.4343576 5.1648774 4.9865327
1369330_at 5.013744 4.859514 5.138176 5.0064764 4.968731 5.065232 5.070182 5.024662 5.015391 4.7748747 5.1226215 5.036889
1369331_a_at 5.1987944 4.926504 5.2066183 5.207573 5.064741 5.135167 5.189584 5.191798 5.1113873 5.184388 5.0758333 5.539012
1369332_a_at 3.938721 3.551744 3.7685735 3.6301327 3.842998 3.9424229 3.8709803 3.55255 3.5563946 3.6075463 4.1154413 3.7778363
1369333_a_at 3.3813312 3.185619 3.1980362 3.366158 3.4129136 3.4214501 3.3421643 3.445906 3.325704 3.6123958 3.4091148 3.4847028
1369334_at 3.9270806 3.6875858 4.070504 3.961468 3.996942 4.244881 3.7992258 4.0415025 3.924588 3.8760204 3.9075718 3.9317603
1369335_at 3.9569306 3.6016717 3.4300623 3.6571994 3.5681157 3.3953266 4.0207663 3.7935488 3.614861 3.760102 3.828442 3.5661232
1369336_at 5.5277696 5.2440624 5.32476 5.3628006 5.5894003 5.145929 5.2061205 5.4966235 5.4775715 5.1359773 5.507199 5.6634107
1369337_at 4.458592 4.429552 4.4989285 4.384666 4.3963 4.478338 4.4633656 4.2339816 4.382166 4.3314233 4.690601 4.4174943
1369338_at 5.7186522 5.7931457 6.013491 6.1081514 5.5496635 5.8258233 5.8472095 5.622676 5.946332 5.915507 5.92095 5.7953835
1369339_at 5.7061 5.8990474 6.025373 5.9655466 5.919554 5.936738 5.749427 5.8573794 6.1807833 6.090686 5.9374356 6.083207
1369340_at 4.6249647 4.5001464 4.886764 4.6030507 4.404407 4.884837 4.369082 4.422798 4.8731637 4.5671906 4.5412955 4.486267
1369341_a_at 4.0764856 3.9372091 4.206847 4.149046 4.1389923 4.0848217 4.1188087 4.1275167 4.0436916 4.16601 4.1142063 4.177043
1369342_at 5.0566473 4.9476175 5.1997433 5.373226 5.0957785 4.941228 5.031577 5.255934 5.604171 5.18332 5.3201227 4.9472866
1369343_at 3.522718 3.5022402 3.530776 3.4200633 3.3426049 3.5019796 3.3204515 3.4352736 3.3193204 3.4135962 3.5399864 3.6361682
1369344_at 5.486121 5.2023134 5.58994 5.3991365 5.379012 5.439597 5.3324203 5.187955 5.046071 5.095585 5.2405815 5.4512234
1369345_at 3.9323385 4.340193 4.0723157 4.0644894 4.0105286 3.9442875 4.295742 4.077234 4.2009206 3.967402 4.404134 4.0843697
1369346_at 3.6025426 3.4546828 3.7657764 3.596261 3.6290538 3.907989 3.4358985 3.7661057 3.427604 4.1065054 3.7305465 3.8127642
1369347_s_at 5.7735744 5.7791047 5.8541307 5.8710093 5.7061024 5.863746 5.869547 5.617923 5.744563 5.929216 5.5821495 5.973597
1369348_at 4.3743505 4.3589287 4.288558 4.639699 4.286886 4.2260237 4.3025026 4.3193197 4.618332 4.11163 4.1262884 4.3522854
1369349_a_at 3.685722 3.6919513 3.6391997 3.569867 3.6065257 3.767456 3.4347012 3.602323 3.7219427 3.6785643 3.671223 3.7820828
1369350_at 5.7716923 5.501601 5.9566417 5.8613367 5.7213535 5.8706937 5.5724196 5.677979 5.44052 5.6123405 5.7072353 5.733303
1369351_at 4.56671 4.4488196 4.7873755 4.352473 4.7262273 4.7199807 4.6061645 4.547589 4.4811425 4.4588685 4.6843543 4.4746504
1369352_at 6.008831 6.00036 5.9727354 5.889075 6.044201 5.6253114 6.1360016 6.0161877 6.0147476 6.1156974 6.057639 6.019557
1369353_at 4.404333 4.2622786 4.466385 4.4988837 4.280779 4.2989874 4.352426 4.2100606 4.43402 4.2071943 4.2148285 4.645734
1369354_at 6.5908437 6.5901847 6.643033 6.7266493 6.542359 6.6127 6.495174 6.5556517 6.502541 6.3591557 6.5400586 6.639219
1369355_at 4.72853 4.8362174 4.8304553 4.726665 4.771215 4.856658 4.703506 4.806606 4.8419495 4.9360485 4.6768746 4.8082504
1369356_at 4.0031066 4.0728545 3.9565313 4.130271 4.1374784 3.9354374 4.1498566 3.9477527 4.0963454 3.967254 4.195713 4.0608134
1369357_at 5.019596 4.9149475 4.960024 5.03146 5.1535788 5.0255117 4.782563 4.774249 4.9378023 4.8356924 4.9824877 4.990778
1369358_a_at 6.1867747 6.159939 6.298847 6.3081455 6.1757827 6.307066 6.1827335 6.1763687 6.1953173 6.503844 6.139588 6.1912937
1369359_at 4.078376 4.1376905 4.131487 4.355315 4.3443155 4.499094 4.0011663 4.533941 4.0114765 3.9864547 4.0876665 4.2212105
1369360_at 5.8969254 5.998111 6.085582 6.1676083 5.9047675 6.0187798 6.0164304 6.028972 6.0907454 6.1152973 6.157592 6.1355553
1369361_at 3.5757074 3.5354064 3.814284 3.7947817 3.5803597 3.7921696 3.631562 3.6668372 3.87323 3.6505098 3.6880136 3.7861407
1369362_at 5.2601357 4.9619455 5.4019995 5.4705257 5.243685 4.898445 5.195344 5.425313 5.353428 5.073657 5.384857 5.19328
1369363_at 3.4992547 3.6004753 3.686707 3.693416 3.47723 3.636831 3.5379417 3.5767097 3.5769327 4.074445 3.853058 3.6738675
1369364_at 3.4922786 3.5551414 3.5110462 3.4013786 3.3786917 3.6112947 3.3589563 3.6255012 3.4898238 3.6732683 3.4627213 3.578039
1369365_at 4.1381903 4.2871833 4.338939 4.327172 4.503189 4.564703 4.471001 4.318006 4.550448 4.243863 4.656438 4.408986
1369366_at 5.09168 4.837497 4.955266 4.860905 4.9163046 4.567394 4.821608 4.760361 4.7105994 4.7385726 4.9058437 5.088008
1369367_at 4.2899485 4.524003 4.360612 4.563443 4.179 4.479824 4.0992947 4.1492367 4.284504 4.4102755 4.625513 4.328145
1369368_at 4.3930793 4.171048 4.394178 4.2667713 4.4697833 4.5551214 4.581449 4.3714986 4.3466053 4.267254 4.311903 4.3792906
1369369_at 4.776225 4.835231 5.216833 4.673937 5.117626 4.9235144 5.107683 5.0380735 5.251337 4.944516 4.9241047 5.1843624
1369370_s_at 5.088377 5.187844 5.004766 5.300649 4.766542 5.0489945 4.732746 4.9938264 5.387398 5.037062 5.480729 5.026295
1369371_a_at 4.313525 3.9936395 4.282714 4.514535 4.0545173 4.371288 4.537073 4.119061 4.229466 4.2642035 4.203686 4.330018
1369372_at 4.9690323 4.873702 4.9788265 5.167081 4.66724 5.0803695 4.9831295 4.8861713 4.7737236 4.8941135 4.879406 5.0121183
1369373_at 5.842324 5.792389 5.6762085 5.7092905 5.715762 5.895374 5.762413 5.671756 5.9026666 5.8272457 5.862192 6.047663
1369374_at 3.897598 3.7811456 3.8914504 3.8479557 3.820921 3.9969451 3.8863177 3.838343 3.953841 4.039854 3.864104 3.6527667
1369375_a_at 3.7078624 3.6270084 3.8885608 3.7828085 3.8548532 3.8276985 3.8907752 3.9142065 3.6055293 3.701304 3.669841 3.7352743
1369376_a_at 4.336302 4.1565504 4.4869604 4.1705294 4.2401924 4.199012 4.182192 4.150657 4.265965 4.419194 4.3760004 4.273343
1369377_at 3.6137369 3.6549425 3.593886 3.4146245 3.5669448 3.5250444 3.3759215 3.6374154 3.7059293 3.4249501 4.0064325 3.8163018
1369378_at 4.7384443 4.348771 4.8453846 4.7647743 4.632243 4.676568 4.4997435 4.6343536 4.3895483 4.8551464 4.423033 5.0413456
1369379_at 4.604536 4.8185053 4.8736115 4.791241 4.445127 4.368197 4.7508907 4.8813143 4.607489 4.709895 4.6475587 5.1007442
1369380_at 4.4509506 4.6056285 4.4734244 4.4557614 4.351047 4.7159166 4.399647 4.1373777 4.793983 4.4345913 4.553577 4.2926917
1369381_a_at 3.8560152 3.7162957 3.900652 3.7482877 3.8222625 3.6976259 3.7561407 3.7212815 3.8047578 3.8012633 3.7914178 3.783151
1369382_at 6.062786 6.1420956 6.0882835 6.129258 6.3227906 5.85337 6.027479 6.2719264 5.919045 6.1490135 6.310444 6.280414
1369383_a_at 4.8240557 4.305544 4.451403 4.5537944 4.4351306 4.7393656 4.4611173 4.5340276 4.5663576 4.699626 4.4815273 4.6942754
1369384_at 3.680537 3.7221236 3.8575397 3.75298 3.7953753 3.8051631 3.7838967 3.7492359 3.585666 3.6254854 3.975896 3.7798848
1369385_at 4.6384974 4.4455414 4.9688706 4.4854927 4.569236 4.696438 4.479085 4.5380793 4.597518 4.416142 4.56625 4.73305
1369386_at 4.101837 4.339051 4.012292 3.9524653 3.9967942 3.8152192 3.9679673 4.162176 3.7838948 4.0062723 3.8790057 4.258561
1369387_at 5.3076234 5.55999 5.583614 5.8007035 5.4368877 5.5645123 5.635713 5.8519397 5.441784 5.682335 6.1265736 5.7979445
1369388_at 3.8780708 4.14549 4.1792808 3.9277375 4.0501027 4.217659 4.1473746 4.1496525 4.2243676 4.0002885 4.079507 4.1362276
1369389_at 4.774902 4.743969 4.8219695 4.663975 4.5180993 4.6474137 4.513276 4.550477 4.5423465 4.456095 4.704751 4.742914
1369390_a_at 4.2822638 4.353713 4.459712 4.1405487 4.43311 4.0656023 4.2962933 4.510912 4.305065 4.042207 4.003194 3.9506526
1369391_at 4.2294836 4.214279 4.229331 4.3095675 4.055437 4.196641 4.040331 4.2417436 4.282116 4.1636276 4.3158073 3.9345193
1369392_at 4.978074 4.768594 4.890484 4.842243 5.090437 4.873843 5.136425 4.8689938 4.8541775 4.990548 5.2413654 4.931611
1369393_at 4.060047 4.467598 4.169195 4.626915 4.41654 4.0058885 4.4103203 4.1303606 4.1393614 4.2782154 4.628089 4.214899
1369394_at 4.239791 4.2761393 4.43462 4.628474 4.6242685 4.557083 4.2714815 4.3591156 4.401638 4.687989 4.3827906 4.4734316
1369395_at 3.626495 3.4870627 3.571659 3.539599 3.578079 3.5326931 3.590795 3.6607645 3.5186872 3.7146585 3.5287905 3.6782246
1369396_at 5.3616695 5.352994 5.5406675 5.5045958 5.2787237 5.329767 5.5589666 5.4652805 5.3810873 5.6876497 5.69611 5.437649
1369397_at 5.021758 5.1323595 5.112097 5.100913 5.0326967 5.006484 4.9999256 4.8946285 5.24804 5.2466345 5.21929 5.139992
1369398_at 5.5979548 5.50377 5.6662717 5.7562137 5.4849896 5.6269617 5.591001 5.625907 5.5703316 5.4840703 5.6621933 5.7506647
1369399_at 3.868037 3.7416496 3.6032465 3.5008833 3.6443062 3.4507766 3.6533422 3.826379 3.6833446 3.6615942 3.541142 3.6290836
1369400_a_at 5.0938244 5.021855 5.262238 5.140018 5.293523 4.9458222 5.0460153 5.217516 5.2451744 5.0079107 4.966115 4.9442554
1369401_at 3.6163118 3.6038136 3.4024425 3.4364352 3.3765426 3.5546403 3.464942 3.362801 3.4597852 3.55343 3.385254 3.4253516
1369402_at 6.619055 6.612284 6.8051353 6.8563857 6.7752495 6.6648483 6.661909 6.678788 6.4347215 6.792966 7.2493486 7.11042
1369403_at 4.4287186 4.236006 4.52985 4.597492 4.5635657 4.881356 4.75856 4.622224 4.6199894 4.747254 4.7659073 4.502897
1369404_a_at 4.54618 4.703908 4.6505766 4.555567 4.463933 4.629421 4.530323 4.5895457 4.598816 4.430212 4.5205417 4.5388494
1369405_a_at 4.301953 4.1305356 4.339925 4.2760763 4.09544 4.366189 3.9448051 4.3257656 4.422562 4.1959047 4.266487 4.3973618
1369406_at 4.091188 3.691576 4.04212 3.9301217 3.7898402 4.0293927 4.2727985 4.0549154 3.8422153 3.969571 4.3604503 4.21844
1369407_at 6.172084 6.381976 6.488169 6.429786 7.581131 6.594306 6.5156336 6.478194 6.239479 5.6980357 6.4102373 6.231498
1369408_at 4.491085 4.242626 4.3317065 4.3093204 4.399442 4.4017587 4.269642 4.7180524 4.2478056 4.2367964 4.553843 4.6016855
1369409_at 8.133549 8.076993 8.2858515 8.0015335 8.314243 7.840836 8.028083 7.90333 7.906082 8.297815 8.305435 8.001103
1369410_at 7.868446 8.456015 8.186517 8.040337 8.151921 8.005435 8.032414 7.9833136 7.9305663 7.971081 8.067034 7.8621616
1369411_at 3.9686248 3.8970864 3.9386444 3.6501353 3.8210163 3.811365 4.141517 3.9085224 3.7636273 3.9469097 4.230735 3.7665083
1369412_a_at 6.5548987 6.792158 6.6965427 6.8276987 6.7137327 6.6186132 6.612885 6.6169257 6.974022 6.799911 6.6864295 6.5817404
1369413_at 4.7554145 4.6365743 4.649629 4.7280235 4.4104834 4.590331 4.562586 4.5029163 4.517292 4.8227186 4.4732485 4.5703897
1369414_at 8.934873 9.042102 8.996768 8.934723 8.899558 8.931953 8.900614 8.786738 8.833916 9.077754 8.87409 8.885288
1369415_at 7.702376 7.7575912 8.815666 7.7267294 8.780524 8.665728 7.9075255 7.8054857 7.2587547 7.0403714 7.192878 7.7853603
1369416_at 6.3659573 6.123111 6.4182053 6.5485206 6.3590956 6.5205317 6.382939 6.3095236 6.57685 6.5079155 6.207447 6.3404074
1369417_a_at 4.212542 4.1799126 4.0783772 4.328447 4.1698837 4.289974 4.167454 4.0052233 4.253454 4.0901566 4.2163982 4.3713665
1369418_at 4.3283014 4.628245 4.679999 4.542497 4.629438 4.865818 4.3359203 4.189508 4.7246084 4.4937077 4.3052807 4.703865
1369419_at 5.291683 5.1526194 5.2715945 5.3032165 5.259329 5.3031435 5.1879487 5.1461034 5.283135 5.465271 5.342047 5.392865
1369420_at 4.428195 4.4163246 4.435931 4.2115593 4.3760185 4.275355 4.4886703 4.4915714 4.7007966 4.5181484 4.1259193 4.0764637
1369421_at 6.1613946 6.155085 6.1388183 5.9753184 6.1971745 5.922885 6.1668816 6.2256627 6.347087 6.0648265 5.866151 6.4455934
1369422_at 5.0196 5.039571 4.8464274 5.0905066 5.160288 4.9837904 4.948225 5.1339836 5.167412 5.0678844 5.208358 5.454665
1369423_at 4.610715 4.4212174 4.3211646 4.3538694 4.362126 4.1427794 4.682004 4.0352144 4.4643264 4.358439 4.6846924 4.3803673
1369424_at 12.816217 12.885801 12.88118 12.921075 12.791262 12.801212 12.968443 12.878251 12.841607 13.159941 12.942639 12.941542
1369425_at 3.8959436 3.8329358 3.969387 4.045911 4.0971966 4.1246057 4.055046 4.058415 4.1802664 4.2473073 4.3647795 4.0750356
1369426_at 4.9157286 4.8509073 4.9998846 4.9328337 4.8116703 5.196657 4.875987 4.865716 4.944227 5.251569 5.254265 5.036154
1369427_at 9.116173 8.912184 9.328777 9.326496 9.219452 9.2194395 9.5251255 9.465832 9.560725 9.451563 8.983679 8.772543
1369428_a_at 4.35563 4.292284 4.678323 4.5517073 4.3987 4.3655715 4.4051948 4.379417 4.306372 4.4132924 4.6734242 4.4340324
1369429_at 3.7004895 3.5935829 3.7035015 3.5261824 3.722096 3.8718905 3.6299648 3.626303 3.7724545 3.6310096 3.60497 3.7183468
1369430_at 9.214075 9.239139 8.657116 9.206179 9.274528 9.165109 9.284594 9.228878 9.132952 9.314898 9.456091 9.279977
1369431_at 4.484313 4.4265833 4.342197 4.4868813 4.7637053 4.318019 4.5739884 4.7541494 4.6855288 4.594281 4.8686275 4.502654
1369432_at 5.2415333 5.005663 5.1745815 5.1749945 5.2340326 5.0088577 5.0164843 5.163127 5.383441 5.2493916 5.304367 5.21043
1369433_at 5.4108696 5.38424 4.9866133 5.016591 5.1933165 5.180871 5.228712 5.051961 5.280328 5.3013287 4.7328277 5.2944784
1369434_at 4.1725774 3.856923 3.8696475 4.0178947 3.8926265 3.9211895 4.098402 3.9960647 3.9654913 3.79146 3.8944225 3.942791
1369435_at 12.579298 12.604183 12.778594 12.568697 12.56653 12.434614 12.641254 12.468308 12.635793 12.653429 12.726142 12.577358
1369436_at 4.072513 4.2541075 4.281614 4.0926275 3.8354192 4.242862 3.8884406 4.2132735 3.9538867 4.0875826 4.219562 4.0865445
1369437_at 4.3932037 4.6815066 4.623281 4.5832033 4.362074 4.523749 4.3197002 4.331549 4.5171084 4.2783866 4.379402 4.6801076
1369438_at 5.058096 5.2079287 5.0911036 5.203418 4.863512 4.9999256 5.033987 5.1072636 4.8958216 5.280257 5.2887316 5.1084213
1369439_at 3.6407251 3.5360475 3.788723 3.6083128 3.6920044 3.8516726 3.634508 3.9006 3.7261038 3.7799459 3.9129148 3.7902606
1369440_at 5.8406177 6.744569 5.799945 5.920934 4.921233 5.4277735 5.96126 6.123663 5.8018684 5.964428 5.673349 6.103413
1369441_at 4.727808 4.597 4.385114 4.726103 4.527956 4.5047836 4.694518 4.576161 4.6450024 4.548292 4.707402 4.68969
1369442_at 3.7619536 3.730162 3.5462327 3.5423641 3.4765677 3.4790885 3.6478455 3.5559435 3.5903387 3.6867898 3.4833002 3.5674276
1369443_at 6.1030855 6.5889654 6.7097607 6.171925 6.7450614 6.344954 6.780492 6.6483073 6.717224 6.9031196 6.659301 6.574171
1369444_at 3.9565744 4.0776076 3.9393258 4.1179943 4.0089912 3.9139214 4.2266974 4.0221806 3.9993744 4.227515 4.1126027 4.0514483
1369445_at 5.7851915 5.5409393 5.8073263 5.957861 5.843616 5.613595 5.7486434 5.418828 5.798717 5.937966 5.780562 5.4532237
1369446_at 6.9422054 6.830705 6.9264197 6.628339 6.874308 6.9557505 6.9303455 6.8265495 6.982493 7.1606064 7.187277 7.079748
1369447_at 5.7277665 5.7124147 6.0433855 5.9737873 6.053856 5.791793 5.7664948 5.692501 5.609194 5.6968 5.9460135 5.6221356
1369448_at 5.9091167 5.768666 6.1028633 5.898525 5.8028803 5.866958 5.7965803 5.940424 5.82995 6.047706 6.047534 6.063114
1369449_at 5.1000514 4.8358774 5.083129 5.058839 5.1483364 5.1669817 4.9760923 4.9689403 4.998756 5.0678673 4.9417477 5.071932
1369450_at 11.044791 11.615643 11.6649685 11.396002 11.398223 11.198907 11.3396435 11.626208 11.378888 11.409734 8.872422 10.629643
1369451_a_at 3.77326 3.5145006 3.7841115 3.7672546 3.8706102 3.7332597 3.6838746 3.6837132 3.750835 3.6484468 3.5541449 3.5538597
1369452_a_at 8.084349 8.276311 8.360588 8.022373 8.176512 8.015605 8.099771 8.204185 8.072912 8.04584 8.060258 8.087111
1369453_at 7.2345643 7.1733074 6.9128785 6.988717 7.0479784 6.96257 7.1512713 7.2524347 7.312247 6.9981046 7.031297 7.2381744
1369454_at 4.077112 3.9561954 4.049926 4.2257442 3.9866626 3.8580863 4.012349 4.224681 4.2429547 4.093367 4.0867677 4.140882
1369455_at 7.743068 8.590662 7.711995 7.707074 6.577228 7.476054 7.523981 8.1962385 7.1580796 7.486067 7.4460692 7.7457595
1369456_at 3.6627603 3.3609142 3.412989 3.67716 3.6019313 3.6255524 3.488476 3.3700945 3.4771707 3.3864973 3.5648112 3.5251713
1369457_a_at 4.350828 4.265547 4.4564123 4.3715754 4.7958136 4.457988 4.7773952 4.3168573 4.6784935 4.4021263 4.4032855 4.656275
1369458_at 4.469431 4.3455124 4.4548407 4.5444927 4.41099 4.352401 4.4051723 4.325283 4.404359 4.376628 4.5289106 4.668318
1369459_at 5.632712 5.6747127 6.046892 5.9366493 5.780751 6.071204 5.940267 5.5756893 5.8565793 5.978664 5.9479895 5.58797
1369460_at 5.4033966 5.4214916 5.732415 5.33107 5.3683386 5.2968054 5.767068 5.3944416 5.524745 5.367793 5.481784 5.49592
1369461_at 4.3306847 3.911797 4.1548285 3.9784837 3.913611 4.030101 4.015085 3.93523 4.198972 4.057922 3.8191712 4.30787
1369462_at 4.3348093 4.130032 4.1746063 4.135992 4.035441 4.4242854 3.9888964 4.1051564 4.223616 4.418072 4.1271343 4.2368836
1369463_at 5.6357713 5.247981 5.361277 5.247289 5.4788527 5.5904894 5.3491106 5.6884418 5.2325816 5.5313034 5.3860846 5.400846
1369464_at 4.5915117 4.4743795 4.4950933 4.4478927 4.329608 4.359207 4.3201046 4.61495 4.3775682 4.565132 4.5127945 4.4619703
1369465_at 12.83328 12.846619 12.973787 12.990891 12.664632 12.819948 12.753983 12.812128 12.899684 12.7417 12.15722 12.682601
1369466_at 3.9678237 3.7572443 3.7343242 3.987212 3.8858266 3.7990944 3.6443567 3.955193 3.8218112 3.6307948 3.943008 3.860052
1369467_a_at 9.749241 10.027626 10.079582 9.623242 9.595657 9.638896 9.682553 10.151993 10.266659 9.844511 9.353048 10.094795
1369468_at 6.840913 6.4012914 6.6006804 6.6999035 6.4453015 6.5555196 6.72951 6.466017 6.059893 6.3619514 7.183507 6.7491627
1369469_s_at 3.5318456 3.8304763 3.5985694 3.5630202 3.579964 3.691239 3.487579 3.5430274 3.6045759 3.796666 3.7609837 3.6428103
1369470_at 4.816997 4.6545725 4.8934193 4.676634 4.59356 4.675969 4.9706764 4.543954 4.5450335 4.5591846 4.68369 4.123768
1369471_at 4.701332 4.7534995 4.556348 4.4179034 4.5269423 4.523114 4.7927437 4.5092826 4.858303 4.853378 4.693443 5.042122
1369472_a_at 6.560296 6.446037 6.5202484 6.5903935 6.6300364 6.597804 6.4664183 6.259841 6.329629 6.3462043 6.383057 6.6381187
1369473_at 9.919108 9.903917 9.845974 9.847056 9.826371 9.684509 9.947891 9.726668 9.949822 9.995407 9.793689 9.961639
1369474_a_at 3.8135498 3.6813288 3.5933502 3.5579011 3.6236508 3.752192 3.557994 3.6158037 3.8240767 3.739021 3.802134 3.8969755
1369475_x_at 3.9852064 3.7412455 3.9478912 4.00095 4.083308 3.8764865 3.9968317 3.9462607 3.8588283 4.0273657 3.9087012 4.1119385
1369476_at 5.025217 5.012501 4.934022 5.004263 5.189579 5.1569986 5.1811996 5.0659227 5.0794287 5.032962 5.336054 5.0278587
1369477_at 4.388467 4.212949 4.358541 4.462432 4.152448 4.180506 4.152643 4.4468713 4.231801 4.2444534 4.493057 4.1654973
1369478_at 4.521505 4.282947 4.6880293 4.335112 4.4870596 4.490089 4.2158103 4.5770855 4.3033786 4.2749386 4.259345 4.6841416
1369479_at 6.501438 6.4931774 6.6852856 6.6010656 6.6022434 6.663194 6.5308566 6.462641 6.358294 6.4036846 6.5202284 6.82627
1369480_at 3.731189 3.5173407 3.7189054 3.8216505 3.8040893 3.845882 3.6608467 3.7480247 3.7596412 3.5155141 3.790242 3.541995
1369481_at 3.8316455 3.9521499 3.697634 3.9935193 3.863933 3.9933329 3.8173554 3.9841518 3.8788152 3.8170757 3.9541316 3.9911726
1369482_a_at 4.444869 3.9300642 3.905488 4.168393 3.9763815 3.9375339 4.0000763 4.179246 3.862697 4.0396237 4.1868567 4.2997465
1369483_at 5.987365 6.167492 5.8787756 6.2423744 5.798566 6.0957866 6.1096883 5.9897156 6.000792 5.992855 6.0351706 5.635092
1369484_at 4.1596894 4.2428985 4.5247307 4.370996 4.282967 4.324035 4.276899 4.5838466 4.5633707 4.505078 4.396164 4.4226756
1369485_at 9.681312 10.204847 9.986121 9.989866 9.828085 9.871124 10.320765 10.0939045 10.014095 10.044991 9.759344 10.020612
1369486_at 3.4454896 3.4635637 3.4392068 3.427468 3.6311185 3.8022594 3.5132174 3.6022344 3.7277122 3.6563184 3.5052726 3.7641912
1369487_a_at 4.0760813 3.8632095 4.102413 3.9960608 4.0592566 4.039731 4.0950127 4.083933 3.9516664 4.3756304 4.0544205 4.085903
1369488_at 4.331005 3.952224 4.2517276 4.108166 3.937296 4.292369 4.231916 4.156828 4.219452 4.076783 4.063832 4.1694517
1369489_at 6.0412636 6.0722775 6.007977 6.3807354 5.9914117 6.0658865 6.017661 6.097045 5.957058 6.19002 6.037636 6.0448856
1369490_at 3.9285226 3.7921953 3.978599 3.9571319 3.816671 3.8474765 3.9494724 3.6958094 3.932862 3.7949877 4.067664 3.98783
1369491_at 8.918553 10.097742 9.786081 9.745949 9.471877 9.644082 10.044443 9.670988 9.68879 9.717654 9.299468 9.52711
1369492_at 11.324607 11.24343 11.356976 11.406921 11.152796 11.23564 11.507283 11.107075 11.338327 11.387628 11.66335 11.43435
1369493_at 9.531782 6.155648 6.8468947 8.849074 7.624705 8.188011 7.822418 6.350381 7.38618 8.29636 10.822899 9.721979
1369494_a_at 5.9825335 5.987273 6.0579896 5.987468 5.8579836 5.875037 5.9862533 5.8672066 6.1516414 6.0428476 6.0037622 5.945961
1369495_at 6.04207 6.113284 6.2265477 6.0016794 6.089507 5.83847 5.8740177 6.242273 6.0977483 6.1369867 6.0183024 6.044746
1369496_at 7.1902914 7.3788776 7.380344 7.351374 7.1781263 7.2111416 7.369968 7.425182 7.369985 7.2783127 7.405452 7.240516
1369497_at 4.98807 4.4142895 4.4273643 5.007681 4.438446 4.752138 4.3176084 4.647281 4.160424 4.6568193 4.2026033 4.4427285
1369498_at 4.279647 4.4521995 4.466411 4.437961 4.360958 4.531999 4.40212 4.421365 4.395826 4.069133 4.3969746 4.457318
1369499_at 5.4996376 5.5563164 5.4734087 5.3176155 5.3254757 5.481675 5.535138 5.384103 5.283718 5.6500206 5.1965227 5.142874
1369500_at 5.3849015 5.000998 5.5683246 5.492932 5.4224443 5.3181725 5.3005905 5.398855 5.4782367 5.5363855 5.775948 5.3709335
1369501_at 5.8694863 6.1110487 6.151168 6.1139226 6.107875 6.0854497 6.18652 6.134866 6.142091 5.732194 6.3389688 5.9378886
1369502_a_at 12.823969 12.864068 12.893259 12.99804 12.750376 12.785151 13.071598 12.975434 12.977015 12.986955 12.784955 13.008711
1369503_at 3.1814313 3.230998 3.3830853 3.4062326 3.4138374 3.3320293 3.5114307 3.3316934 3.5144954 3.5934756 3.3978424 3.3083584
1369504_at 5.230453 5.410613 5.290313 5.57997 5.5632787 5.2636085 5.2525415 5.4322934 5.5157146 5.169945 5.2888546 5.4577937
1369505_at 5.32987 5.4431405 5.4495687 5.294623 5.1867857 5.4278355 5.4007897 5.7824907 5.2191534 5.0532103 5.4968433 5.3770933
1369506_at 4.2907753 4.3511324 4.400774 4.4685683 4.2195168 4.623786 4.1981773 4.4521327 4.465723 3.9245274 4.743068 4.355186
1369507_at 4.2653613 4.361433 4.1665797 4.3086114 4.433957 4.30562 4.1595016 4.262826 4.2641773 4.2374372 4.1874256 4.2943134
1369508_at 5.0012007 4.77945 4.8731956 5.111438 5.1623697 4.9210553 4.715784 5.0971665 4.859744 4.949708 4.773283 4.876937
1369509_a_at 6.2186007 4.389324 4.744019 4.9588804 4.5657196 5.0497837 4.509162 4.5064583 4.543593 4.763265 10.142998 5.133996
1369510_at 6.4040513 6.2876377 6.6544795 6.6288753 6.5020742 6.5214343 6.4592113 6.521478 6.8240523 6.7576346 6.6336627 6.555416
1369511_at 5.359907 6.121136 5.8610125 5.90427 5.9224935 6.0599337 6.175269 5.8313456 5.972643 6.0025454 5.7934027 6.0677776
1369512_at 5.3424897 5.232759 5.2856064 5.462601 5.2840815 5.641527 5.236639 5.390196 5.1283846 5.5692034 5.4045615 5.574892
1369513_at 4.889942 4.955495 4.8259907 4.8106194 4.8279734 4.555949 4.6821175 4.8043127 5.0041747 5.072138 4.548936 4.6983747
1369514_at 5.9100447 5.7233877 5.870217 5.930229 5.8547096 5.874917 5.6617184 5.9816217 5.965031 5.750883 5.8062477 5.7486362
1369515_s_at 4.453413 4.3870754 4.403638 4.5625644 4.349739 4.182415 4.454835 4.5377665 4.413669 4.5500927 4.4083996 4.387091
1369516_at 4.0063305 4.03658 3.9815521 4.0051465 3.8487027 4.37981 4.0371494 4.1445456 4.0676565 4.019701 4.3142247 4.220031
1369517_at 5.379372 5.3375964 5.376056 5.423913 5.401998 5.457115 5.2310348 5.3894095 5.6139913 5.1760926 4.995635 5.2882743
1369518_at 5.1749935 4.8939495 5.032948 5.1050982 5.236733 5.298708 4.711782 5.0463886 5.1750546 4.884458 4.837586 5.035098
1369519_at 4.355364 4.083247 4.2528095 4.279072 4.437833 4.1230745 4.0562468 4.651922 4.1596365 4.1255245 4.1460676 4.1962147
1369520_a_at 5.6998887 5.4624796 5.8520246 5.509425 5.6774836 5.7944674 5.9700384 5.5439844 5.460281 5.6734276 5.6874576 5.571493
1369521_at 3.6745377 3.5910776 3.7094598 3.6471353 3.4403546 3.6909513 3.6706212 3.5857925 3.4445436 3.2812505 3.8858514 3.6635945
1369522_a_at 3.4388382 3.3699772 3.5013542 3.4210415 3.2587268 3.544252 3.3325722 3.290208 3.387178 3.458633 3.2768235 3.3349159
1369523_at 5.617588 5.3025074 5.6819534 5.4878845 5.64256 5.5766296 5.6775417 5.5174236 5.4380245 5.6096706 5.641408 5.591076
1369524_at 4.4625072 4.6059885 4.457888 4.6460648 4.4254637 4.4925284 4.3061223 4.463688 4.5058084 4.454095 4.688048 4.461586
1369525_at 5.2630234 5.306117 5.124298 5.156317 5.3964696 5.321904 5.2969065 5.247017 5.6391916 5.0745068 5.7559347 5.474015
1369526_at 8.981057 8.986452 9.311518 9.083004 9.095773 8.622244 9.068593 9.061343 8.90588 9.0828085 9.1039 8.802699
1369527_at 5.7073445 5.268008 5.711323 5.675394 5.4527984 5.5609756 5.3709893 5.615734 5.5294538 5.6509414 5.642633 5.1618576
1369528_at 5.0839844 5.0463037 5.2899284 5.3126183 5.4159 5.246165 5.2007093 5.1823945 5.03131 5.442566 5.144858 5.438415
1369529_at 4.317 4.1909485 4.226306 4.348412 4.4316835 4.4969244 4.4606233 4.300217 4.215097 4.264453 4.296419 4.301834
1369530_at 4.604316 4.674214 4.679663 4.790137 4.7301927 4.462638 4.7208014 4.672095 4.7617774 4.923162 4.792997 4.944132
1369531_at 7.9853945 7.6339874 9.061983 8.882916 8.264177 8.505398 7.681847 8.587887 8.029252 8.677687 6.302267 8.654696
1369532_at 4.5934 4.5229664 4.7219105 4.551358 4.5430617 4.700727 4.658989 4.4929385 4.798885 4.8243227 4.517598 4.5922894
1369533_a_at 5.641263 5.5514617 5.6814213 5.80237 5.5212326 5.8862514 6.0503874 5.6502523 5.820922 5.6678915 5.6529646 5.974658
1369534_at 5.0906115 5.2524776 5.1777754 5.3263044 5.1488266 5.182845 5.132159 5.338334 4.9650803 5.1735697 5.1593847 5.3654814
1369535_at 5.0505943 5.039952 5.030408 5.243289 5.2361207 4.9831085 4.925631 5.1320057 4.7338786 5.2521477 5.0747576 5.066924
1369536_at 5.024512 4.919116 5.3612566 5.043177 4.965171 4.871433 4.6203027 4.752268 4.601083 4.765498 4.9268003 5.1232424
1369537_at 5.1492476 4.8265347 5.116087 5.11674 4.9495916 4.905074 5.1075935 5.0034704 5.094799 5.0219727 5.136508 4.9778967
1369538_at 4.5115767 4.550458 4.478312 4.5622253 4.6942234 4.4111843 4.4986305 4.5639076 4.704322 4.5377436 4.552091 4.7467704
1369539_at 5.573216 5.315821 5.7225847 5.397193 5.289218 5.5246553 5.8019257 5.7594967 5.2232738 5.29682 5.469202 5.921886
1369540_at 4.0797796 4.006492 4.1391835 4.3000593 4.126886 4.279865 4.1087923 4.165613 4.0609593 4.262711 4.023096 4.191269
1369541_at 3.5009694 3.7065167 3.6972518 3.4854863 3.5967343 3.6767685 3.5644403 3.5838034 3.734557 3.7544596 3.6915686 3.5173497
1369542_at 5.4785185 5.4375243 5.6437325 5.4554567 5.357842 5.6054583 5.120482 5.4507914 5.2361045 5.29751 5.353717 5.288141
1369543_s_at 6.4555674 6.5399375 6.417256 6.7662024 6.4876075 6.6201253 6.424581 6.5155625 6.3707776 6.196337 5.77828 6.511949
1369544_a_at 4.019753 4.2069035 4.0321293 4.176507 4.270088 4.4329753 4.1708646 4.176459 4.1401253 3.96939 4.1398993 4.1016593
1369545_at 5.1553836 4.7767067 5.332022 5.015782 4.9551716 5.333552 4.8555264 4.8518915 4.79032 4.7829456 5.00668 5.187262
1369546_at 11.34607 11.533723 11.526591 11.376587 11.186414 11.1970825 11.460655 11.290506 11.33342 11.443431 11.416026 11.502015
1369547_at 4.1177306 4.4276056 4.3010883 4.2707295 4.4054384 4.2051635 4.1520853 4.1351585 4.125134 4.02222 4.5156617 4.2194095
1369548_at 5.4418902 5.498933 5.717814 5.528389 5.7630167 5.2923894 5.6704 5.6003404 5.558266 5.4511137 5.340248 5.1980395
1369549_at 6.8041477 7.2502627 6.797499 7.24567 7.0328784 6.9512277 6.7978797 6.9918184 7.0770993 7.1862044 7.1383257 7.056779
1369550_at 3.8568797 3.594479 3.876307 3.7824535 3.906975 3.78088 3.641895 3.6051936 3.7123563 3.7032843 3.738774 3.546681
1369551_at 4.777255 5.0682964 5.0039773 5.0640135 5.0109577 4.9959197 5.0533066 5.0179005 4.851883 4.726966 4.9827642 4.813448
1369552_at 4.835483 4.7263656 4.625578 4.971794 5.0125065 5.0269375 4.7087746 4.8268757 5.0046854 4.7838383 4.924485 4.927413
1369553_at 4.7298403 4.636421 4.6718636 4.750187 4.901883 4.692504 4.747652 4.7896843 4.7503843 4.462838 4.6819677 5.002182
1369554_at 9.622141 9.60153 9.501684 9.627834 9.511295 9.539152 9.609417 9.499687 9.557959 9.592588 9.525958 9.576128
1369555_at 4.3426123 3.9552839 4.3265095 4.037938 4.0246286 4.3708925 4.2008877 3.9220178 4.106472 4.011712 4.129963 3.8710363
1369556_at 5.3152304 5.018511 5.117447 5.4261007 5.166936 5.333235 5.322611 5.2212515 5.432742 5.508503 5.2813225 5.3629274
1369557_at 7.1763744 7.048232 7.0642037 7.2215424 7.1959105 7.0740886 7.10593 7.1031594 7.1566124 7.261038 7.2721434 7.0071154
1369558_at 8.972693 8.682751 8.868317 8.580237 8.619065 8.728388 8.464935 8.273965 8.451245 8.380982 8.599694 8.456285
1369559_a_at 9.932495 9.983479 9.752733 9.941485 9.963062 9.816332 9.911753 9.871591 9.725451 9.898129 9.884576 9.644637
1369560_at 9.614901 9.347057 9.579422 9.26309 9.49226 9.456013 9.3472805 9.308578 9.33746 9.418463 9.573067 9.475065
1369561_at 3.789387 3.8865812 3.7842948 3.6525857 3.6822796 3.787509 3.6750298 3.9288363 3.6315298 3.6461556 3.601714 3.8627906
1369562_at 6.0778503 6.156242 6.076212 6.2661753 6.216383 6.1570244 6.065074 5.977635 6.1320868 6.2058907 6.44258 6.385416
1369563_at 4.369979 4.2569294 4.4616914 4.374375 4.3853455 4.605751 4.5625334 4.3169217 4.41166 4.4358435 4.5146008 4.4972353
1369564_at 4.5715346 4.368198 4.6102257 4.6198516 4.6730046 4.3462167 4.428935 4.325895 4.4117503 4.53625 4.34331 4.4366107
1369565_at 5.0582976 4.9830976 5.24067 5.1459117 5.1267085 5.41849 5.1224003 5.0337663 4.9089947 4.9609184 5.135949 5.0691743
1369566_at 4.8443213 4.6732016 4.975671 4.869032 4.8013854 4.941565 4.782678 4.653072 4.5583572 4.777914 4.5602903 4.572822
1369567_at 4.8607187 4.8754444 4.8765554 4.840296 4.671248 4.892747 4.6643596 4.8966403 4.8804793 4.627136 4.8976 4.820198
1369568_at 4.841344 4.578902 4.8092194 4.6683226 4.507138 4.6532617 4.641648 4.8387012 4.860224 4.9286637 4.773833 4.9434395
1369569_at 4.4195137 4.1475816 4.2833977 4.29972 3.9248798 4.0571833 4.0143685 4.2145963 4.2141523 3.895613 4.307703 4.2706995
1369570_at 3.5500505 3.549987 3.4194336 3.6385436 3.56693 3.2320178 3.6347628 3.3105567 3.3932056 3.3728127 3.5815027 3.4716978
1369571_at 8.691058 8.597275 8.553428 8.509515 8.608143 8.401945 8.656237 8.272006 8.46859 8.447503 8.419378 8.491337
1369572_at 3.8580883 3.8476367 4.22879 3.993789 3.8916247 4.216989 3.8644261 3.9709535 3.668652 4.0746303 3.8813453 3.9838123
1369573_at 4.243577 4.3718934 4.089955 4.145405 4.2554865 4.3523436 3.9642854 4.3503237 4.164665 4.2928567 4.0508475 4.3473425
1369574_at 3.6219232 3.8563976 3.8661394 3.9160187 3.8674388 3.919294 3.746146 3.6920612 4.1421003 3.8487878 3.7929215 3.7978137
1369575_at 3.825777 3.5178022 3.686965 3.6081324 3.5891004 3.4415934 3.5646844 3.6556103 3.6087556 3.477024 3.4751034 3.41138
1369576_at 3.8740134 3.5320864 3.5705314 3.6098099 3.6492562 3.5917249 3.846405 3.5238314 3.5061693 3.5875306 3.6279132 3.5280995
1369577_at 7.3836527 7.3616714 7.453558 7.90557 8.370889 8.677947 6.3429966 8.1958685 7.3874226 6.09206 8.266509 6.4164476
1369578_at 4.2203007 4.1560407 4.309085 4.555976 3.994237 4.2699614 4.109368 4.1951327 4.2771325 4.1037555 4.199588 4.2000103
1369579_at 5.9010763 5.8552723 6.0504436 5.9912057 5.881271 6.00781 5.59179 5.823919 5.667482 5.8978972 6.1872077 5.8336744
1369580_at 4.425708 4.3980947 4.1485357 4.2989683 4.3254747 4.119409 4.238427 4.5790462 4.1888123 4.4263506 4.163556 4.191818
1369581_at 11.299343 11.464897 11.3813305 11.289338 11.35431 11.267892 11.300913 11.346949 11.071123 11.4262905 11.437785 11.538909
1369582_at 5.962884 5.916489 6.0637174 5.983339 6.10985 5.9278493 5.763692 5.9009895 6.2569785 6.1117287 6.1520686 6.206795
1369583_at 5.0915656 5.1016746 4.7880845 5.0794435 4.864391 5.157399 5.1006646 5.140672 4.8713675 4.9592824 4.753752 4.886629
1369584_at 5.974715 6.0171065 5.8111734 5.9948854 6.094684 5.903553 6.3257422 6.179482 5.9985857 5.77113 6.070757 6.084214
1369585_at 3.750673 3.6429727 3.7269309 3.8278925 3.8080826 3.8619487 3.5098147 3.5825474 3.532908 3.696465 3.852672 4.127604
1369586_at 3.508521 3.591034 3.6389503 3.4994066 3.575696 3.5365748 3.563686 3.7749765 3.5173569 3.5950174 3.3707743 3.6662436
1369587_at 4.1315994 4.428072 4.1953897 4.3583364 4.2564516 4.2474203 4.0697002 4.381546 4.188574 4.533432 4.6269455 4.2216597
1369588_a_at 8.593653 8.716957 8.500006 8.645178 8.854043 8.736071 8.638588 8.931238 8.816008 8.884697 8.732166 8.580971
1369589_x_at 3.7591755 3.6180604 3.6572917 3.6769733 3.677322 3.7171144 3.6299243 3.682483 3.5252814 3.6907587 3.7798755 3.7416034
1369590_a_at 7.6049566 7.211889 7.3270965 6.9721527 7.526081 7.137126 7.571693 7.53935 7.518598 7.502514 7.675309 7.5013943
1369591_at 3.763997 3.804943 3.620675 3.7862678 3.6384757 3.8716702 3.6863585 3.7575388 3.7302878 3.8510575 3.9892557 3.8408172
1369592_at 6.537574 6.7235317 6.4469194 6.7200165 6.8154716 6.430069 6.624991 6.3980875 6.529994 6.719032 6.7936926 6.541655
1369593_at 3.4970589 3.4770222 3.5554578 3.6062768 3.5056572 3.4774375 3.437276 3.4444597 3.5854864 3.3676214 3.6009226 3.4166803
1369594_at 5.7882996 5.523398 5.562625 5.7179227 5.746889 5.555212 5.764613 5.396905 5.954011 5.267967 5.487693 5.807209
1369595_at 3.593272 3.509744 3.5278037 3.9212637 3.556625 3.7113883 3.6747272 3.6972315 3.747696 3.6552763 3.7195737 3.77178
1369596_at 4.317489 4.3028493 4.3984594 4.5366735 4.4865007 4.3586717 4.449583 4.3818097 4.543004 4.5945444 4.359241 4.4066105
1369597_at 7.6013474 7.314634 7.2586627 7.277132 7.268265 7.2920437 7.612267 7.430212 7.271095 7.484565 7.1333814 7.1457486
1369598_at 4.062953 4.2032604 4.28249 4.5966434 4.355382 4.1283083 4.2134523 4.2126884 4.325923 4.4444356 4.2178 4.5625
1369599_at 4.9176955 4.964981 4.966978 4.803294 4.9218526 4.8749948 4.900977 4.823715 4.817774 4.976982 4.884304 4.8559337
1369600_at 4.1827674 4.244697 4.3087683 4.3986754 4.145631 4.231192 4.090231 4.282095 4.371298 4.374515 4.291067 4.012136
1369601_at 4.75235 4.717393 4.676572 4.733127 4.660473 4.747391 4.5762525 4.5344076 4.9514585 4.5135837 4.9059463 4.5192976
1369602_at 4.440242 4.516957 4.5514355 4.2724524 4.3886843 4.425316 4.499977 4.382527 4.5732636 4.598088 4.4977007 4.525124
1369603_at 3.4635582 3.557706 3.7453663 3.5246584 3.5980363 3.645631 3.5905743 3.7132142 3.702527 3.4614432 3.8485181 3.8146608
1369604_at 4.72841 4.511063 4.6207876 4.5372725 4.4446945 4.7122707 4.4549866 4.502001 4.6599045 4.326851 4.461417 4.67622
1369605_at 5.308771 4.9857674 5.3745613 5.4691267 5.2321587 5.3269615 5.281472 5.1686735 5.081703 5.0746536 5.3952703 5.636181
1369606_at 4.0316734 3.7815351 4.175462 4.139941 3.9380608 3.8963087 3.878329 3.9117086 3.81166 3.9891477 4.070158 3.8836703
1369607_at 5.870678 5.7393703 5.8773446 5.7985635 5.631312 6.001266 5.6897955 5.7012777 5.680501 6.04488 5.8449516 5.8562427
1369608_at 4.2265205 4.1900573 4.2995386 4.301235 4.280836 4.111084 4.1521244 4.249428 4.3702774 4.21745 4.133956 4.2558556
1369609_at 3.9045458 3.5868871 3.6080089 3.5534158 3.6923733 3.7645836 3.509654 3.5513966 3.8479605 3.5267909 3.6734774 3.84405
1369610_at 6.296924 6.6146984 6.789093 6.5641804 6.3527813 6.3310804 6.391015 6.508894 6.396258 6.337554 6.408641 6.5637474
1369611_at 5.041893 5.0231237 4.9609394 5.0996323 4.9212036 5.1492624 4.992631 4.850959 5.0923433 5.2306433 4.7962933 4.9620056
1369612_at 4.7161694 4.535595 4.673397 4.765895 4.581048 4.569924 4.4173346 4.848995 4.740004 4.7346635 4.784372 4.80347
1369613_at 3.818081 3.8293734 3.7427266 3.7391908 3.8485737 3.9256964 3.6193738 3.8400414 3.7322488 3.8477676 3.992444 3.9602585
1369614_at 4.4368463 3.9969447 4.125659 4.177341 3.7885137 4.071931 4.0015335 4.020538 3.9022048 3.87096 4.309006 3.7935634
1369615_at 5.7806745 5.883436 5.8660955 5.8058586 5.828629 5.8602076 5.8019476 5.887997 6.0240912 6.04739 5.8480635 5.8149524
1369616_at 4.701955 4.2917295 4.3295918 4.6669574 4.549756 4.511812 4.649133 4.6321282 4.515329 4.5506477 4.7512465 4.6987286
1369617_at 7.3689213 7.348779 7.45695 6.739813 6.9279957 6.850966 7.026539 6.742268 6.8483043 6.672635 6.9026914 6.833352
1369618_at 4.2475414 4.0963383 4.6873875 4.227374 4.184125 4.3813496 4.0701876 4.425221 4.489569 4.351633 4.119459 4.341434
1369619_at 4.8805685 4.806754 4.7737722 4.7483892 4.9169307 4.834144 4.7773066 4.8881063 5.1523438 4.5928 4.906273 4.880233
1369620_at 3.6996942 3.9695022 4.0104365 3.8667076 3.8972967 3.801117 3.8346734 4.004799 3.8699963 4.047847 3.8426442 3.9372766
1369621_s_at 9.966831 9.832045 9.846184 9.707361 9.834209 9.91988 9.857405 9.85033 9.854448 9.802954 9.974575 9.86977
1369622_at 4.14825 4.4587574 4.3631363 4.352001 4.23872 4.1102734 4.1756954 4.144807 4.1227484 4.2555304 4.176937 4.3453097
1369623_at 4.5872574 4.352922 4.409025 4.3769903 4.407807 4.330983 4.484109 4.5693974 4.512086 4.3498764 4.531706 4.6009083
1369624_at 5.931595 5.8118725 5.966772 6.0871634 5.9011817 6.063946 5.897596 6.041438 6.0500193 6.1173105 6.1422997 6.143229
1369625_at 7.0728416 6.8187137 6.8049145 6.535767 6.349793 6.66176 7.2986507 6.5515437 6.6098514 7.026929 6.9651837 6.607901
1369626_at 8.660962 8.77604 8.753426 8.651629 8.708071 8.603778 8.612038 8.548617 8.377079 8.61478 8.674178 8.673565
1369627_at 3.7084389 3.745834 3.6878223 3.8896732 3.6606872 3.8695436 4.019811 3.7234418 3.800901 4.160717 3.973345 3.8193216
1369628_at 10.053972 9.45969 10.0750065 9.85862 9.951139 10.13575 9.816284 9.928808 9.782114 9.416525 9.322491 9.31992
1369629_at 11.866838 11.9563265 12.053494 11.93506 11.8978615 11.872842 12.010156 11.960197 11.937776 12.057981 12.0278635 12.004771
1369630_at 12.904092 12.956571 12.990156 12.920956 12.946876 12.910373 12.925158 12.873092 12.846415 12.920318 12.965265 12.878829
1369631_at 7.7416353 7.737324 7.6503496 7.70285 7.8990583 7.838944 7.7188764 7.5981116 7.5904074 7.552733 7.8562016 7.9001026
1369632_a_at 6.513856 6.6323533 6.6051545 6.357346 6.6427145 6.4312005 6.7882357 6.6940174 6.898306 6.378324 6.3592544 6.3725796
1369633_at 11.115721 11.1913395 10.894522 11.048096 11.050684 11.27006 11.332717 11.146757 11.096895 11.124281 11.328974 11.0387
1369634_at 6.3497744 6.259219 6.518288 6.408065 6.4057236 6.310259 6.519021 6.546982 6.372327 6.4279704 6.5083857 6.439686
1369635_at 11.836741 11.739197 11.657474 11.940397 11.700166 11.7722 12.08981 11.72514 11.957684 11.994562 12.239319 12.016885
1369636_at 12.51903 12.438404 12.314665 12.551733 12.344284 12.44267 12.743235 12.349622 12.56924 12.58741 12.783753 12.63566
1369637_at 4.888538 4.852376 4.714593 4.847023 4.6293583 4.913114 4.6809454 4.804442 4.78883 4.5672565 4.782365 4.6792054
1369638_at 5.3984766 5.203643 5.105281 5.446851 5.1918163 5.315281 5.58957 5.5448074 5.1699123 5.4806013 5.3127565 5.162385
1369639_at 3.9292748 3.6182282 3.6161804 3.825244 3.8716311 3.8876123 3.5969653 3.80866 3.5109723 3.8870625 3.8513708 3.6628008
1369640_at 5.155342 5.5217695 5.342355 5.2502966 5.449252 5.374999 5.8353505 5.702017 5.392495 5.5142984 5.4491463 5.505911
1369641_at 8.149651 7.979196 8.181553 8.07749 8.2518015 8.134445 7.8344727 8.164558 8.12117 7.8032246 7.7244654 7.641612
1369642_at 7.428337 7.44421 7.7242703 7.707785 7.9014616 7.542923 7.320448 7.8554726 7.4841847 7.149552 7.5211606 7.4014025
1369643_a_at 7.2926946 7.1319714 7.304248 7.4476414 7.721382 7.332599 7.1751003 7.495831 7.316027 7.4818225 7.6017623 7.689217
1369644_at 9.209015 9.032452 9.0896435 9.260145 9.216612 9.24011 9.066265 9.223198 9.01737 9.339752 9.227575 9.168535
1369645_at 3.9905257 3.90144 3.7381082 4.019002 4.153337 4.01887 3.93499 4.126732 4.0181375 3.7706385 4.019595 3.859432
1369646_at 3.6590338 3.5905693 3.7582846 3.9903421 3.670465 3.637915 3.6843953 3.661406 3.5735404 3.6642451 3.717581 3.4974241
1369647_at 6.452262 6.5901613 6.509787 6.323286 6.449797 6.2732954 6.6739397 6.1528277 6.4158735 6.695584 6.4385576 6.0232344
1369648_at 6.618305 6.723657 6.7228694 6.7573175 6.6725645 6.64981 6.600331 6.610577 6.271935 6.49077 6.6683993 6.361409
1369649_at 5.211277 5.295704 5.1054087 5.375538 5.1914406 5.1983433 5.0354176 5.232234 5.4719057 5.2456684 5.273804 4.8505197
1369650_at 7.1048965 6.942413 7.000552 7.051539 7.2408094 6.961769 6.910757 6.9167714 7.0096784 6.852248 6.9964294 6.9093523
1369651_at 4.8840165 4.847941 4.7636013 4.70008 4.828791 5.080521 4.6208735 4.8393717 4.910323 4.798866 4.7527466 4.5902147
1369652_at 3.6953897 3.7510638 3.992436 3.7729664 3.9705153 3.927867 3.6590424 3.926385 3.8125076 3.9323864 3.6646943 3.9578576
1369653_at 7.05954 7.127213 7.0686994 6.9765635 7.0930033 6.9375324 7.3290467 7.0697885 7.0676255 7.1128383 7.217721 7.05155
1369654_at 10.361834 10.731569 10.621336 10.5811 10.668297 10.527203 10.291861 10.6938305 10.343845 10.424194 10.733999 10.380768
1369655_at 7.997737 8.065578 8.453951 7.3269176 7.324733 7.7235866 7.7482424 7.35193 7.9387183 7.6262693 7.5878806 7.463523
1369656_at 7.0197372 6.989149 7.048312 7.0358996 7.0297384 6.663483 6.9631014 6.9098387 7.055938 7.0089684 6.965126 6.908044
1369657_at 4.4147205 3.9345334 4.040878 4.0042143 4.0900254 4.2803144 4.2550755 4.151619 4.085637 4.2357755 4.3796263 4.288683
1369658_at 8.637634 7.7299967 8.330576 8.132069 8.427801 8.26836 7.9643874 8.475315 8.870794 8.248728 8.099218 8.557682
1369659_at 5.6328406 5.571304 5.7066994 5.9220676 5.6733603 5.5934796 5.763821 5.9460444 5.8579135 5.613974 5.6769557 5.8802924
1369660_at 4.4138684 4.1327662 4.579578 4.410222 4.376633 4.411921 4.165934 4.3176265 4.6408863 4.369421 4.343774 4.4580226
1369661_at 7.8822126 7.7394567 7.671171 7.778128 7.661693 7.5563736 7.7262683 7.70791 7.698641 7.647631 7.9132857 7.9796925
1369662_at 3.6518834 3.7083085 3.5615063 3.574824 3.4266272 3.6746137 3.5566988 3.671711 3.434026 3.505658 3.5692384 3.687352
1369663_at 8.93617 9.680568 9.076736 9.270521 10.040245 8.868147 6.488933 9.522594 9.487741 10.036158 9.618364 9.125387
1369664_at 11.079641 10.189953 11.028449 11.022192 10.152248 10.328448 11.028263 10.062703 10.884253 10.912559 11.066227 11.051473
1369665_a_at 7.9107203 8.424994 7.9388194 8.205016 7.931543 8.142546 8.651107 8.295242 8.443674 8.189614 8.287882 8.072695
1369666_at 5.9010406 6.3408504 5.8154125 6.189804 6.127128 5.8518777 6.186745 5.955363 6.0869374 5.86022 5.909274 6.1616697
1369667_at 6.8448496 6.586235 6.51993 6.617523 6.491832 6.7020464 6.841529 6.7740226 6.354354 6.76137 6.8006063 6.7761173
1369668_x_at 3.7737055 3.7598279 3.990495 3.8753896 3.8229027 4.0096827 4.0803657 3.9112697 4.03984 3.8424969 3.912561 4.053394
1369669_at 7.682661 8.1517515 7.940635 7.8914795 8.051708 7.6477375 8.099043 7.8488574 7.8156753 8.052349 7.55333 7.8501987
1369670_at 5.1638336 5.1988316 4.9654636 4.965886 5.314306 4.9086494 5.054292 5.051996 5.018552 4.7763605 4.965961 5.127105
1369671_at 12.676436 12.583682 12.740353 12.643808 12.494322 12.575105 12.732867 12.607295 12.703215 12.672734 12.727313 12.703842
1369672_at 6.559582 6.8744464 6.7589912 6.8100677 6.6324935 6.818458 6.60957 7.0187597 6.758323 6.958328 6.6853194 6.7982965
1369673_at 3.9381833 3.9540453 3.9644532 3.7384613 4.424207 4.2193494 4.2581496 4.129153 4.653988 4.306013 3.922129 4.144542
1369674_at 3.6680684 3.413715 3.7301705 3.6057239 5.0060816 3.6730018 5.3188725 3.7272677 4.822399 5.1730576 3.6268837 3.6865916
1369675_at 6.4786015 6.433351 6.525627 6.499939 6.407215 6.3811502 6.513505 5.994498 6.4614925 6.724904 6.5609164 6.6009808
1369676_at 7.194315 7.0897927 7.262998 7.189064 7.207015 6.929716 7.2757177 7.1608863 7.055029 7.4728627 7.2123575 7.1723843
1369677_at 3.5735872 3.644285 3.4487152 3.8300729 3.5172682 3.741054 3.562254 3.3661442 3.5385077 3.4853673 3.5816712 3.7103407
1369678_a_at 7.2680893 7.3647523 7.562249 7.121192 7.2702775 7.369644 7.3890495 7.507408 7.577146 7.408168 7.4931107 7.281314
1369679_a_at 9.908974 9.962339 9.9512415 9.875329 9.8956785 10.172332 9.938855 10.012727 10.126571 9.961462 9.976589 9.823732
1369680_at 5.0749264 4.884804 4.774111 4.958365 4.9847155 5.034917 4.7227273 5.032417 5.2887726 4.697935 4.9224167 5.1927085
1369681_at 4.355211 4.148593 4.352547 4.322304 4.2521353 4.246361 4.131846 4.2838364 4.332878 4.3159194 4.4662437 4.5427027
1369682_at 6.3794556 6.3282957 6.3168225 6.261179 6.495601 6.4467993 6.2842035 6.2670264 6.6997375 6.3700185 6.335354 6.771106
1369683_at 7.4308915 7.0779853 7.3548193 7.2283044 7.1387568 7.2282333 7.5304675 7.4386983 7.259928 7.2693667 7.415004 7.378926
1369684_at 4.939868 4.9631004 4.859106 4.8798933 4.9910583 5.1657953 4.897956 4.778779 4.969436 4.829359 4.994504 4.9394403
1369685_at 4.30928 4.0050344 4.101264 3.9877782 3.9536078 4.047085 4.04727 4.0893965 4.0909023 4.113356 4.029399 4.098882
1369686_at 4.3142014 4.1950207 4.417687 4.23359 4.26305 3.9469619 4.0710487 4.2490635 4.4110165 4.508391 4.097127 4.3336363
1369687_at 4.2472105 4.108074 4.278088 4.6955605 4.0639896 4.45679 4.282117 4.1091976 4.366229 4.293784 4.3242483 4.335743
1369688_s_at 4.95838 4.5898128 4.954604 5.101557 4.628148 4.806677 4.806265 4.4791923 4.922791 5.11752 4.770423 4.839787
1369689_at 6.5945945 6.776663 6.814148 6.7797694 6.881376 6.7516956 6.7943583 6.5834937 6.5778265 6.7004232 6.6382484 6.8914337
1369690_at 6.8017006 6.953627 6.9708886 7.0912724 6.965381 6.711131 7.1089106 6.8262053 6.907967 6.7722707 7.0163045 6.7220545
1369691_at 4.4998865 4.529587 4.500289 4.5363364 4.3673515 4.5063977 4.435808 4.4665675 4.093618 4.675766 4.3226314 4.6642656
1369692_at 4.0319285 3.83543 3.9532146 4.1406775 3.80706 4.020831 4.009018 3.9354098 4.023941 4.0959387 4.051771 3.7515793
1369693_a_at 6.047969 5.655558 5.544928 5.9368715 5.8049917 6.131553 6.300025 6.416541 6.43546 6.3521395 5.9226747 5.6351213
1369694_at 3.5078974 3.4712877 3.5007045 3.660588 3.483758 3.5496912 3.6236384 3.4770198 3.5972621 3.8515415 3.370357 3.910129
1369695_at 4.507517 4.266308 4.3560677 4.24706 4.698429 4.3912888 4.2519255 4.3311644 4.743991 4.223464 4.438666 4.602582
1369696_at 3.720395 3.5822163 3.7020607 3.9665077 3.9363627 3.8946834 3.742787 3.8251996 3.7537239 3.6558127 3.8159585 3.7918468
1369697_at 3.9365046 3.9102356 3.715937 4.0117426 3.8678062 4.0193987 3.8356953 4.0297756 4.0865192 3.776469 3.7611609 4.30371
1369698_at 4.9880767 4.7973347 5.049108 5.026485 4.9916735 5.1997833 4.878645 5.1906505 5.109448 5.4393706 6.4650245 5.11368
1369699_at 4.7179146 4.742425 4.622669 4.6679273 4.5840883 4.7304964 4.372315 4.6305695 4.7244473 4.5280757 4.7825975 4.697541
1369700_at 5.684395 5.525922 5.7029486 5.6511965 5.6214347 5.5088177 5.615097 5.2320876 5.488469 5.4634986 5.426262 5.6941833
1369701_at 12.62373 12.499005 12.691521 12.701842 12.533819 12.516462 12.67804 12.424057 12.51354 12.525567 12.914627 12.826239
1369702_at 6.9411077 7.0081506 7.0361886 6.9057217 7.0344076 7.1774263 7.049099 6.9661403 6.976372 6.703515 7.00153 6.871455
1369703_at 6.7484064 6.7684107 7.3186803 7.0142527 7.0718937 6.922407 7.419458 6.888739 7.0085793 7.322203 7.176538 7.1548023
1369704_at 6.523243 6.5840774 6.582179 6.6528597 6.7265353 6.8168125 6.9049034 6.699744 7.0702276 6.7610354 6.74959 6.8642354
1369705_at 5.0116806 5.089713 5.339507 5.302739 5.1305137 5.347054 5.0569453 4.9933147 5.242001 4.9611807 5.2756095 4.9531555
1369706_at 3.5789156 3.602415 3.766644 3.8754122 3.5280907 3.7600064 3.705401 3.6705923 3.7081873 3.5971506 3.6466537 3.6993225
1369707_at 4.2163906 4.0744143 4.4829693 4.2971096 4.2968693 4.6264915 3.936082 4.2324753 4.434476 4.3965178 4.7128057 4.2312756
1369708_a_at 5.8425884 5.7050095 5.748995 5.5498695 5.8245687 5.718554 5.8096247 5.7086124 5.6873536 5.9018335 5.8617926 5.7304897
1369709_at 4.2594066 4.1937523 4.1507664 4.2113132 4.0959535 4.1000376 4.222052 3.9974532 4.0126405 3.9186199 4.238673 4.4830956
1369710_a_at 4.0453696 3.7832055 3.8931146 3.794347 3.9165812 4.0318956 3.8640728 3.6656811 4.1103435 4.203593 3.9921243 3.8930907
1369711_at 4.6440744 4.322585 4.838421 4.689142 4.6369324 4.7236395 4.4537067 4.452544 4.5458755 4.7606573 4.5647326 4.481722
1369712_at 7.5925684 7.4800353 7.2481556 7.5170617 7.3655224 7.3818526 7.6315446 7.461147 7.287531 7.4095187 7.340639 6.947143
1369713_at 5.6909127 5.450179 5.6779456 5.681996 5.6136827 5.845813 5.6445804 5.4770775 5.6494975 5.784191 5.667733 5.6781125
1369714_at 7.016634 6.989955 6.984224 6.80766 7.0911074 6.8703566 7.1488285 7.0616474 6.971621 6.946129 7.0603065 7.0177164
1369715_at 4.0915794 4.189507 4.3345337 4.21068 4.082713 4.1965637 4.21272 4.1575794 4.116671 4.359773 4.2261972 4.343026
1369716_s_at 10.068127 9.946364 9.76765 10.044959 9.947222 10.227722 10.152326 10.13779 10.142865 10.075753 9.966482 9.958881
1369717_at 4.5398035 4.366026 4.6185484 4.1705236 4.4374065 4.4640365 4.6054716 4.48122 4.443736 4.178605 4.719597 4.524129
1369718_at 8.698053 8.66275 8.5574465 8.667489 8.662053 8.520972 8.384549 8.314942 7.803903 8.638303 8.21372 7.512414
1369719_at 3.1698546 3.425071 3.358729 3.3329172 3.2298317 3.1198149 3.1558592 3.1039205 3.2386944 3.1459265 3.2612092 3.3768244
1369720_at 9.2675085 9.324418 9.599615 9.424371 9.288073 9.12655 9.528708 9.342894 9.256576 9.23605 9.357916 9.4387245
1369721_at 4.742538 4.9406986 4.8205266 4.9495378 4.7063923 4.9586205 4.8399334 4.841788 4.9515305 4.9769735 4.978981 4.9287896
1369722_a_at 8.135632 8.136117 7.93443 7.953336 7.96642 8.0128 8.467743 7.9731107 8.084896 8.129317 7.999376 8.374459
1369723_at 7.1226816 7.0887856 6.969825 6.778053 6.966008 6.839258 7.0727673 7.0540247 7.1764574 7.245492 6.9894457 7.223593
1369724_at 5.5872626 5.3363585 5.5763426 5.3448963 5.5884304 5.4098387 5.270248 5.4444776 5.1582513 4.922774 5.385555 5.498558
1369725_at 8.584984 8.391137 8.086898 8.36757 8.406145 8.822448 8.254371 8.636759 8.485816 8.055139 8.296796 8.6167755
1369726_at 8.450598 8.404327 8.244591 8.465887 8.355343 8.431309 8.360068 7.841678 8.317835 8.623461 8.595263 8.537268
1369727_at 14.092931 14.014418 14.070052 13.969173 13.963135 14.06215 14.168391 14.147353 14.14696 14.148886 14.191691 14.138336
1369728_at 6.6062546 6.194313 5.9072113 6.0854864 5.9612927 6.083735 6.4071875 5.7263613 5.995093 5.835333 5.9802823 5.9710903
1369729_at 8.424985 8.543423 8.735774 8.4843645 8.588998 8.583913 8.49105 8.77324 8.625991 8.637343 8.540634 8.704787
1369730_a_at 4.6372604 4.6901145 4.7365417 4.6425214 4.807995 4.7811346 4.6793222 4.7458553 4.890126 4.677647 4.4647465 4.5406623
1369731_at 3.5124393 3.6136389 3.3743489 3.5551195 3.6799784 3.2738326 3.6265514 3.5202413 3.5884392 3.327842 3.4109588 3.4760761
1369732_a_at 4.662428 4.5127997 4.651075 4.571415 4.814545 4.645224 4.9090633 4.9305115 4.853781 4.6432033 4.724579 4.8850384
1369733_at 8.492764 8.219516 8.279821 8.325901 8.325493 8.212734 8.502043 8.266567 8.059443 8.272167 8.493647 8.361736
1369734_at 8.875626 9.029327 8.879583 8.794537 8.752111 8.6652355 8.870022 8.568405 8.893442 8.920175 9.059866 8.866003
1369735_at 5.7947917 5.8765373 5.593169 5.806388 5.9007273 5.7970486 6.04857 5.724663 5.691494 6.0401387 6.1008205 5.7378798
1369736_at 5.3455105 5.104971 4.9946766 5.190982 5.3769274 4.999235 5.050721 5.0711536 5.2321253 4.908803 4.7443275 5.2118673
1369737_at 9.625076 9.897263 9.462281 9.729805 9.780117 9.812334 9.029371 10.057339 10.144665 9.354352 8.875193 9.054594
1369738_s_at 10.233146 10.355046 10.214279 10.333425 10.407232 10.398819 9.738695 10.496172 10.314921 9.910859 9.824354 10.111673
1369739_at 4.032526 4.011441 4.35699 4.0653033 4.053605 4.1601276 4.277981 4.3940473 4.0584517 3.9502063 4.2800756 4.1922555
1369740_at 5.1517963 5.005993 5.286246 5.1375513 5.260667 5.185594 5.071613 4.8290825 5.0148964 5.065861 5.562053 5.33544
1369741_at 5.5221057 5.421243 5.382713 5.5098624 5.514325 5.4645023 5.4755917 5.3876696 5.490816 5.415045 5.503958 5.3993387
1369742_at 4.8031087 4.765643 5.070319 4.842333 4.8858137 4.9602203 4.9614086 5.052207 4.8667564 5.3370895 4.599012 4.6582804
1369743_a_at 8.475214 8.564672 8.593117 8.998766 8.410641 8.822902 8.539494 8.658953 8.754587 8.4437275 8.56182 8.431244
1369744_at 4.272996 4.035821 4.1479774 4.257463 4.2426677 4.283634 3.9735003 4.0546346 4.064922 3.9547632 4.121525 4.1995974
1369745_at 6.353683 6.4961553 6.5497084 6.455139 6.558085 6.312149 6.088926 6.4733577 6.252196 6.2232966 6.518574 6.48614
1369746_a_at 11.522298 11.919949 11.963066 11.902018 11.641075 11.73053 11.865355 11.305572 11.549963 11.793856 12.095375 11.873965
1369747_at 6.68496 6.6545877 7.1636696 7.1361127 7.2350087 6.9561353 6.7886457 6.9970837 6.551567 6.5933065 6.495076 6.5152183
1369748_at 3.519856 3.5192347 3.557066 3.5545936 3.462073 3.6913052 3.451616 3.5467207 3.6002455 3.740779 3.5684543 3.798073
1369749_a_at 4.0183554 3.8507931 3.734012 3.920849 4.0105743 4.05037 3.6585593 4.0384865 3.8346035 4.1885347 4.124257 4.320216
1369750_at 3.8693564 3.6272564 3.8587015 3.856912 4.007139 3.84812 3.8062186 3.7657974 3.542663 3.8291807 3.70703 3.8566067
1369751_at 4.1384 4.107631 3.9866714 4.000379 3.8941674 4.0872216 3.8896508 4.189363 3.8318157 3.8518898 4.186683 4.4542184
1369752_a_at 4.63718 4.7371545 4.840666 4.928689 4.9292827 5.0984273 4.935436 4.983328 4.9209323 5.045494 4.761979 4.9566345
1369753_at 4.05089 3.581299 3.886926 4.0597 3.9139485 3.9589543 3.8369105 4.1205072 4.054799 3.8007755 3.8678887 3.7813275
1369754_a_at 8.076599 7.783927 8.131393 7.9595194 7.925729 7.849778 8.186974 7.982728 7.9283457 8.11274 8.371071 8.150831
1369755_at 3.9660172 4.029747 3.8341448 3.953504 3.8883471 4.0870895 3.7607636 3.8016791 3.8783002 3.7080503 3.8610427 4.010409
1369756_a_at 7.3692656 7.4371676 7.43673 7.384959 7.512767 7.021279 7.5245857 7.222951 7.1099944 7.352131 7.882 7.417699
1369757_at 5.617027 5.509072 5.509357 5.601094 5.4669013 5.622484 5.491319 5.606138 5.680218 5.439611 5.926446 5.6420746
1369758_at 8.219545 7.3775535 7.8064237 8.25124 7.9249687 7.748819 8.364029 7.544857 7.678302 8.242952 8.660152 8.433382
1369759_at 5.4601617 5.2426805 5.477086 5.2464905 5.2557883 5.3693748 5.383247 5.2112975 5.307687 5.3084416 5.4329324 5.3945904
1369760_a_at 3.9036157 3.7431748 3.7514489 3.7891502 4.0288386 3.7678142 3.6255376 3.656238 3.7338002 3.7440953 3.9451134 4.0655146
1369761_at 3.8348956 4.0409184 4.093853 4.0269823 3.9130855 3.8118258 3.8768675 3.6932163 3.8384042 3.7096388 4.091453 4.0551834
1369762_at 4.05785 4.10997 3.991098 4.113165 4.407424 4.137361 4.199169 3.8497703 3.905551 4.28825 4.077873 3.7572427
1369763_at 4.174924 4.264516 4.1574316 4.181569 4.2980137 4.489494 4.0102205 4.1265697 3.9012072 4.006428 4.072321 4.055006
1369764_at 13.133493 13.191744 13.087764 13.128997 13.172815 13.159395 13.141097 13.1133795 13.108072 13.190448 13.027834 13.064893
1369765_at 3.7585602 3.6923943 3.7716453 3.7418072 3.8183181 3.7962494 3.7625558 3.8869781 3.6970847 3.9003887 3.6479232 3.7475076
1369766_at 5.619445 5.5864515 5.58663 5.3175364 5.341449 5.63478 5.281005 5.571409 5.55169 5.6213913 5.5002823 5.4954214
1369767_a_at 3.832299 4.0835547 3.9794126 3.9695604 3.8317225 3.822759 3.7777488 3.830511 4.218541 3.7169578 4.0511584 3.9112098
1369768_at 6.8631096 6.58929 6.694411 6.481506 6.5997562 6.5650506 6.881904 6.824457 7.358363 6.636777 6.7108207 6.9197173
1369769_at 4.434276 4.6330113 4.505395 4.583152 4.642956 4.43417 4.56109 4.6266265 4.6501193 4.452345 4.347779 4.551188
1369770_at 3.8618436 3.823542 4.1313295 3.8845267 3.9892433 4.230835 3.9190369 3.996486 3.9644818 4.128115 3.9630141 4.23063
1369771_at 5.189869 5.0432777 4.7409143 4.738242 5.2686872 4.943269 5.804322 5.202531 5.0174017 5.298094 4.9920263 4.9008255
1369772_at 6.6797214 6.6812487 6.5193915 6.7127695 7.0014668 6.666873 6.9453616 6.6830087 6.670478 6.3490353 6.6026955 6.9608655
1369773_at 3.8139682 3.9089713 4.092739 3.7753682 3.681477 3.6657205 3.5364025 3.8971915 3.8779109 4.0120964 3.9387167 4.034644
1369774_at 4.4974785 4.0355787 4.6021833 4.314298 4.2955065 4.5875645 4.211315 4.085257 4.272805 4.3790207 4.261039 4.378215
1369775_at 8.485845 8.393317 8.286646 8.335032 8.3152895 8.391045 8.452001 8.289573 8.388102 8.291514 8.508119 8.5506
1369776_a_at 6.450341 6.3783617 6.655678 6.5187535 6.3776436 6.5732145 6.262166 6.5616646 6.5880136 6.52118 6.4743776 6.7339864
1369777_a_at 7.027992 6.968616 7.3290677 7.0503464 7.0537453 7.257643 7.5309963 7.349136 7.4102907 7.3125267 7.538764 7.3893933
1369778_at 3.9497397 3.7657306 3.7462778 3.997207 3.826328 3.9455817 3.5662913 3.8008282 3.773048 3.7555144 3.8983421 4.1565275
1369779_at 5.552305 5.441411 5.6056175 5.277425 5.631856 5.3783903 5.6083956 5.4764442 5.4121313 5.5237246 5.69637 5.4867573
1369780_at 6.201995 6.035019 6.0308022 6.02254 6.174733 6.1642632 5.9951816 6.0737753 6.276917 6.052282 6.0657973 6.226097
1369781_at 3.8865304 3.8604147 3.690555 3.9215267 3.817951 3.86946 3.899866 3.8970306 3.9692955 3.8565114 3.7303932 3.9420643
1369782_a_at 5.8995323 6.0434113 6.070032 6.299526 6.0288386 6.012073 5.9776716 5.9521766 5.9845276 5.9825315 5.9542503 6.1077147
1369783_a_at 5.4181952 4.96249 5.0564337 4.885362 5.1185327 5.214159 4.774994 4.90277 4.652193 4.7328315 5.196692 5.125575
1369784_at 4.0491266 3.7325199 3.7096634 3.7785745 3.7664065 3.6227608 3.8699915 3.8236408 3.986712 3.6596332 3.7204738 3.923257
1369785_at 8.182313 8.19028 8.086189 8.057468 8.285085 7.883747 8.0702 8.271917 8.310178 8.100651 7.4798417 7.524682
1369786_at 5.362751 5.6903343 5.8867197 5.516938 5.763955 5.918704 5.4499054 5.6118298 5.4693904 5.2361603 5.8586545 5.8058796
1369787_at 3.775618 3.6772888 3.570658 3.9405572 3.869475 3.5884683 3.5693161 4.0078044 3.856738 3.585548 3.80374 3.766661
1369788_s_at 8.70781 8.376792 8.368531 8.683074 9.616364 9.1413355 7.1946664 8.639929 7.230757 7.083475 8.1460085 7.508568
1369789_at 3.3502107 3.1757433 3.276265 3.2889533 3.5709 3.4998016 3.3400142 3.539594 3.4935231 3.570723 3.182901 3.4649086
1369790_at 11.477842 11.119852 11.1141205 11.870413 11.001339 10.845836 11.820589 10.758106 11.024568 11.871185 10.623927 11.1673765
1369791_at 7.745095 7.81502 7.9189234 7.86477 7.855165 7.6501703 8.051477 7.738183 7.5854874 7.906277 7.9919143 7.898239
1369792_at 5.9838204 5.908524 6.167383 6.2969313 6.098743 6.1758323 5.8546414 6.210262 6.1795363 5.9329176 6.1265655 6.0237412
1369793_a_at 4.067527 4.064397 3.9571054 3.8827667 4.088326 4.120268 4.0807605 4.159581 4.334399 4.267918 4.2176213 4.2381196
1369794_a_at 5.0065875 4.5014315 4.506444 4.7869277 4.750702 4.716302 4.680279 4.519662 4.810569 4.605426 4.634609 4.58689
1369795_at 4.392721 4.3364096 4.5249434 4.404446 4.4226327 4.5690327 4.3956885 4.5377603 4.3627105 4.4971566 4.5473104 4.6000743
1369796_at 4.8668356 4.500362 4.7340064 4.923093 4.4838276 4.5032525 4.722225 4.5844135 4.5034623 4.579709 4.3895116 4.40032
1369797_at 4.270193 4.042211 4.0116634 4.128773 4.166609 4.33918 4.0098677 4.1449246 4.1086903 3.8934643 4.1688156 4.355315
1369798_at 4.6525197 4.297963 4.685416 4.430526 4.442414 4.3932767 4.5501404 4.6466293 4.4487906 4.5660305 4.588113 4.702892
1369799_at 10.65445 10.804731 10.611921 10.633105 10.553788 10.54389 10.69513 10.69962 10.727182 10.783843 10.644836 10.818619
1369800_at 4.0830517 4.0341043 3.8358138 4.2312403 4.092778 3.8953981 3.9443023 3.845552 4.062725 3.9616349 4.0398283 4.0966506
1369801_at 4.720385 4.5510883 4.77542 4.634531 4.710243 4.6108894 4.474249 4.664939 4.633194 4.7201853 4.6308966 4.1692467
1369802_at 3.9648426 3.9289567 3.9970229 4.2629223 4.0007443 3.8065825 3.9066052 3.8232224 3.8260126 3.759165 3.8071373 4.3209057
1369803_at 4.5221815 4.301682 4.459433 4.2977552 4.454332 4.557941 4.416624 4.2714076 4.1667123 4.5742807 4.3832436 4.673525
1369804_a_at 4.351403 4.4444466 4.681543 4.658038 4.5801964 4.525562 4.5643063 4.7927713 4.5841756 4.6415305 4.861289 4.402458
1369805_at 3.9919436 3.5953383 3.980136 3.963889 3.9942467 4.32115 3.7288291 4.5061865 4.0485253 4.052066 3.8458464 4.3374233
1369806_at 5.3081884 5.647014 5.410103 5.4282074 5.7808833 5.4022207 5.607714 5.4790554 5.4555335 5.655973 5.4796705 5.4213333
1369807_at 4.3072324 4.37998 4.595084 4.5375776 4.486285 4.370899 4.2707033 4.5345263 4.392104 4.3012166 4.430902 4.472959
1369808_at 4.7369947 4.393832 4.8946877 4.5015593 4.6583724 4.601599 4.550555 4.4139633 4.5385866 4.1314025 4.3533077 4.7083077
1369809_at 5.0904837 4.7546396 4.716033 4.8211136 4.8309717 4.813959 4.7136097 4.6419086 4.8550034 4.6677427 4.8591437 5.0388975
1369810_at 6.290322 6.828548 6.7534537 6.366293 6.675775 6.774862 6.765326 6.7179246 6.7419457 6.7635093 6.4863977 6.612973
1369811_at 4.802528 4.53961 4.9736648 4.8734307 4.779307 4.639014 4.813909 4.6327496 4.7196474 4.6782694 4.731616 5.112629
1369812_at 5.8656373 5.9565525 5.751108 5.9299393 5.802978 5.612257 5.5095086 5.8022757 5.6636624 5.75564 5.6968107 5.58937
1369813_at 6.8506365 6.81385 6.9530234 6.8385496 6.9406404 6.7512045 6.8329926 6.7666903 7.0277867 6.8529034 6.6922846 6.897669
1369814_at 4.228547 4.2745852 4.401055 4.2045236 4.466389 4.4557815 4.279333 4.140867 4.570663 4.348036 4.448564 4.3521843
1369815_at 5.787993 6.1631236 5.970969 6.1418295 6.0273647 6.138093 6.0799026 6.0446563 6.286476 5.952777 5.820953 6.2371473
1369816_at 4.9150953 4.518156 4.8592844 4.7812824 4.692745 4.4955072 4.966112 4.704364 4.672579 4.9751005 4.769845 5.1050453
1369817_at 4.260108 4.059346 4.172481 4.492271 4.106925 4.0444226 4.0595465 4.598786 4.3673325 4.3178616 4.2948713 4.29568
1369818_at 4.875778 4.8337874 5.150565 4.7240605 4.825074 4.902894 4.6650877 4.651994 4.822454 5.0188932 4.65088 4.6668363
1369819_at 5.046248 4.8326235 4.925023 5.026939 4.7633486 4.991745 5.195932 5.112053 5.092093 5.0486746 4.9896903 5.1146135
1369820_at 4.110884 4.034771 4.20448 4.2614784 3.9201589 4.2737255 4.6749935 4.095872 4.613162 4.3999085 4.6130724 4.420519
1369821_a_at 4.724816 4.401417 4.7571535 4.9017286 4.740754 4.5789227 4.535518 4.6179414 5.2702074 4.749473 4.8976846 5.021698
1369822_at 4.175984 4.1249228 4.380265 4.546914 4.37678 4.352394 4.086186 4.044437 4.32763 4.3078084 4.48567 4.3119197
1369823_at 4.9098716 4.6456857 4.5794406 4.7565455 4.7201676 4.6510477 4.7418585 4.3646226 4.521282 4.6462646 4.7287517 4.6812034
1369824_at 4.772814 4.771356 4.5966063 4.5063562 4.5996895 4.517907 4.782709 4.420536 4.6626263 4.6688275 4.400459 4.9151926
1369825_at 4.9498262 4.731124 4.701065 4.5349865 4.8546295 4.749748 4.6951075 4.587867 4.8017864 4.5742645 4.788081 4.8253517
1369826_at 5.8215494 6.0583787 5.8561296 5.8716035 5.979149 5.8985014 5.796538 5.8782444 6.1419725 5.83477 5.823786 5.6373215
1369827_at 5.4047885 5.2552676 5.5312424 5.4234056 5.0829763 5.5237675 5.238286 5.371511 5.219155 5.5003557 5.5113792 5.2678227
1369828_at 5.5276732 5.686544 5.576241 5.7696686 5.5870504 5.617084 5.407083 5.7126474 5.574088 5.5822034 5.6107974 5.7100067
1369829_at 4.9206724 4.8708453 4.9105377 5.047406 4.9157543 4.893937 4.7818623 4.9109287 5.037063 4.8074136 4.9992 5.193634
1369830_at 4.485055 4.6541815 4.828762 4.4799137 4.6566315 4.8025475 4.501122 4.614023 4.774003 4.316086 4.549608 4.8560524
1369831_at 5.374359 5.330908 5.4364543 5.379056 5.234723 5.5035887 5.1257 5.548768 5.518858 5.3005877 5.368111 5.546384
1369832_at 5.5865316 5.48028 5.797135 5.6581573 5.377428 5.658975 5.539562 5.449743 5.761754 5.2075505 5.7378693 5.5383635
1369833_at 4.280199 4.1784487 4.27536 4.176798 4.29245 4.101492 3.98842 4.410681 4.1482553 4.255312 4.334897 4.279457
1369834_at 8.038656 8.341726 8.064276 7.836293 7.698672 8.071081 8.395671 8.464741 8.051851 8.009513 8.51207 8.18971
1369835_at 6.5035295 6.136734 6.330076 6.4063315 6.2933273 6.47398 6.1948304 6.395713 6.2184196 6.28017 6.64221 6.604865
1369836_at 7.045121 6.220877 6.1059694 5.8900414 5.8537946 7.6781425 5.8117766 5.837777 6.669354 5.742707 6.693489 6.522726
1369837_at 12.3700285 12.560542 12.432933 12.427035 12.164878 12.261089 12.3637295 12.242588 12.450054 12.505916 12.475792 12.442614
1369838_at 4.100136 4.007598 4.1271996 4.019015 4.184137 4.3996954 4.0825224 4.1670446 4.562769 4.3232746 4.141076 4.0603604
1369839_at 4.5143123 4.3819366 4.4943333 4.515382 4.373885 4.346876 4.416623 4.486597 4.415198 4.428216 4.572744 4.2452826
1369840_at 10.248833 8.336182 9.595201 10.416464 9.801656 9.52647 10.180846 8.963179 8.535028 9.4122305 10.955101 10.28499
1369841_at 3.6521702 3.864048 3.7671816 3.75288 3.6624835 3.628263 3.4940426 3.4629567 3.781214 3.4659388 3.7911844 3.846329
1369842_at 3.6408205 4.092699 3.9218535 3.5545907 3.7273335 3.6960602 3.9508076 3.7454257 4.004079 3.709642 3.978557 4.106163
1369843_at 4.109972 4.202 4.2375965 4.0535765 4.087353 3.9545538 4.2057467 4.119667 4.249181 4.3309064 4.0877676 4.331207
1369844_at 4.025821 4.00158 4.1381226 4.112613 4.0430455 4.1395054 4.0068154 3.9512243 4.1883345 4.028763 3.9833546 4.005602
1369845_at 5.6473517 5.402816 5.5652804 5.526577 5.694078 5.622456 5.3999004 5.372675 5.527307 5.402905 5.5493464 5.891829
1369846_at 3.4789865 3.336289 3.7612202 3.4004347 3.4254816 3.3862224 3.7169392 3.5084364 3.5336936 3.888749 3.555453 3.8094532
1369847_at 5.3960233 5.0940433 5.5606236 5.382456 5.3855724 5.468013 5.229331 5.43401 5.5039134 5.375077 5.1933684 5.478294
1369848_at 3.617787 3.6824536 3.594594 3.653222 3.6418169 3.5098143 3.6647391 3.5149236 3.8044271 3.5643883 3.636373 3.7337313
1369849_at 5.2300277 5.235876 5.1548104 5.108656 5.1517034 5.150527 5.0901194 5.285492 5.16541 5.262682 5.253122 4.9557915
1369850_at 5.7985773 5.6212416 6.059755 5.634637 6.0099316 5.064784 6.077636 6.013511 6.2579546 6.0432425 6.04035 5.8618016
1369851_at 7.293347 7.091276 7.228582 7.248714 7.138547 7.180208 7.053049 7.0064044 7.236202 7.024153 7.046721 7.2517757
1369852_at 12.1681385 12.314453 12.062416 12.189976 12.101317 12.055601 12.32469 12.260351 12.099804 12.295679 12.444063 12.361677
1369853_at 4.9711227 4.9580317 4.93106 5.134083 4.863858 5.1084595 4.7259426 4.8414574 5.09004 4.9458323 5.0428514 5.1973457
1369854_a_at 8.844871 8.684238 8.782723 8.455095 8.479926 8.743362 9.029852 8.0989895 8.54595 8.766788 8.4921465 8.786468
1369855_at 4.0290484 3.891684 3.7755365 3.984808 3.660353 4.031443 3.8089786 3.5578446 3.7832608 3.6592999 3.6639462 3.8692508
1369856_at 4.4895554 4.159573 4.312222 4.4378223 4.3036833 4.2690682 4.277844 4.315926 4.3882833 4.3332787 4.259507 4.3969564
1369857_a_at 5.8848605 5.8364973 6.1227484 6.162045 5.933915 6.1361217 6.06591 6.0904775 5.9424787 6.1995234 5.7860136 6.0438867
1369858_at 4.461611 4.1666636 4.66829 4.3031116 4.4455175 4.3484325 4.4455404 4.3122177 4.5212393 4.2770586 4.5565267 4.268916
1369859_at 4.8906145 4.072141 4.2753167 4.786871 4.3331647 4.154567 4.5165453 4.4696636 4.314154 4.2619333 4.36946 4.3660493
1369860_a_at 5.211828 5.383464 5.352192 5.162036 5.3573093 5.288744 5.065524 4.997267 5.060113 5.0746803 5.372965 5.176797
1369861_at 4.5075254 4.41078 4.446312 4.3321757 4.4443502 4.4720893 4.365548 4.3894343 4.386682 4.473002 4.2017117 4.1868443
1369862_at 4.6422715 4.5150414 4.7368064 4.4679284 4.584023 4.636727 4.4307475 4.4886174 4.3562374 4.610626 4.671796 4.487806
1369863_at 9.364729 9.879623 9.232706 9.802396 9.276096 9.205797 9.329992 9.788854 9.442131 10.201171 10.2039385 9.007703
1369864_a_at 9.732135 11.032571 10.955567 10.253452 9.361453 9.733996 10.762184 11.051243 11.311806 9.75013 9.4329815 10.654415
1369865_at 4.211696 3.8900704 4.0758123 4.1500106 4.0746155 4.1959443 4.3014736 4.060265 4.308789 4.163417 4.113285 4.1008453
1369866_at 4.4990354 4.2680345 4.5595055 4.4281282 4.4012456 4.4621983 4.4132376 4.4531093 4.5974436 4.25489 4.533039 4.485074
1369867_at 4.5666003 5.5764804 5.3649487 6.167383 5.192017 5.456683 5.1804256 5.1383095 5.283689 5.100194 4.7575 4.981599
1369868_at 10.394247 10.387291 10.304384 10.094909 10.233479 10.089836 9.95532 10.227986 9.8314 10.096501 10.250944 10.1549425
1369869_at 3.7291317 3.849848 3.93376 3.9555075 3.8048854 3.6692567 3.7128396 3.928718 3.8041923 3.8560667 4.0336814 3.5948944
1369870_at 7.05713 7.2018514 7.046094 7.0117154 6.9089622 7.2638893 7.1046867 7.1384296 7.2680583 7.1667023 7.0685673 7.0072947
1369871_at 3.7820635 3.6423135 3.6973636 3.7398198 3.7281067 3.9699936 3.6473973 3.6324518 3.5925055 3.607081 3.8462288 3.8647788
1369872_a_at 4.3988547 4.4914026 4.2751107 4.5040483 4.562372 4.337822 4.093452 4.3267207 4.259547 4.1444783 4.348759 4.116578
1369873_at 4.7656493 4.4463634 4.6144705 4.8583755 4.599707 4.721748 4.7576246 4.63631 4.628061 4.6083026 4.766583 4.6253896
1369874_at 4.736018 4.407394 4.7041006 4.5241528 4.7583523 5.0029225 4.350264 4.8321714 4.62546 4.617599 4.454989 4.604761
1369875_at 4.9154406 5.0216026 5.161395 5.111927 4.967086 4.9185696 4.9507265 4.8846474 4.922186 5.0273266 5.04846 5.366227
1369876_at 3.745751 3.789638 3.9063196 3.9629474 3.7540493 3.977011 3.719696 3.7396984 3.9177475 3.6825647 4.0793767 3.8017533
1369877_at 4.7348385 5.1155996 4.6205235 4.9165707 4.827613 5.0640965 4.4561024 4.9672422 4.887213 5.144058 4.6507845 4.4098825
1369878_at 4.3257027 4.039032 4.259262 4.442318 4.3054857 4.1447983 4.2438307 4.1531897 4.142986 4.109152 4.1086445 4.190201
1369879_a_at 13.003576 13.017902 13.015377 13.019023 12.933497 12.981962 12.94266 13.060198 12.929022 13.007713 13.085305 12.954636
1369880_at 4.093606 4.449145 4.350052 4.158291 4.25201 4.110609 4.2168727 3.9486966 4.0697594 3.9372272 4.27625 4.003859
1369881_at 4.2875295 4.429283 4.2702136 4.3670235 4.403883 4.4869165 4.191125 4.4652343 4.41527 4.19145 4.4200697 4.281606
1369882_at 4.6627254 4.4105005 4.5819 4.3777313 4.2184296 4.535428 4.5336294 4.456155 4.3434305 4.390571 4.6517987 4.4398346
1369883_at 3.427525 3.4576898 3.4518707 3.653154 3.5020573 3.716154 3.6129289 3.6496575 3.964447 3.5180688 3.60187 3.401195
1369884_at 4.862079 4.9062476 4.8733687 4.828985 4.602964 4.998403 4.844882 4.9129047 4.997424 4.773328 4.802725 4.8804917
1369885_at 5.020996 5.1922607 5.115053 5.408805 5.038642 5.272524 5.0529747 5.229659 5.303094 5.1991596 5.2094154 5.0409927
1369886_a_at 6.019911 5.845954 5.8322706 5.7338123 5.6247497 6.066684 6.1708407 5.867873 5.338319 5.6475916 5.9145193 6.3819957
1369887_at 4.593191 4.6972895 4.809182 4.70938 4.770857 4.654167 4.639059 4.7478743 4.712365 4.909836 4.77302 4.8247547
1369888_at 4.2561045 4.1956635 4.2612367 4.2916775 4.3600492 4.0316577 4.2673163 3.914029 4.4197407 4.4545574 4.199934 4.452112
1369889_at 4.306877 3.9515944 4.2391443 4.2905407 4.1017656 4.110858 4.41543 4.5674667 4.220392 4.0629826 4.300523 4.0705566
1369890_at 3.2294447 3.1934862 3.1683965 3.1143885 3.1747622 3.257838 3.253255 3.1453729 3.3166554 3.2879977 3.0335555 3.2133753
1369891_at 5.3302364 5.0773993 5.0973434 5.105172 5.001401 5.4896917 5.1074905 5.0310574 5.0609236 5.008832 5.3242903 5.2610044
1369892_at 3.9055228 3.4549692 3.7004075 4.076157 3.6690357 3.9485683 3.6645427 3.7512925 3.7337182 3.8050547 3.7742455 3.8612616
1369893_at 4.8836164 4.5642147 4.657565 4.822276 4.7292194 4.6567726 4.6594467 5.0208507 4.89192 4.7867947 4.7914047 4.6030893
1369894_at 3.285398 3.1749618 3.2977157 3.1398385 3.1363842 3.1994386 3.2382119 3.3605042 3.3455813 3.4155762 3.3972993 3.3840256
1369895_s_at 6.3916545 6.0615883 6.2191286 6.4249163 6.3645563 6.1060357 6.5093956 6.0366335 6.3502455 6.333707 6.3066635 5.8199625
1369896_s_at 7.3862524 7.4481 7.3614492 7.254446 7.466494 7.5325117 7.4578905 7.3389945 7.538025 7.10454 7.1982555 7.6336555
1369897_s_at 12.108245 11.996469 11.968618 11.943034 12.0695 12.057716 12.057735 12.012118 12.011432 11.847771 11.978491 12.087746
1369898_a_at 4.9230204 4.8647423 5.084011 4.970574 4.8739467 4.939133 5.0832753 5.3240943 4.994505 5.1032467 4.9376135 4.8668766
1369899_s_at 6.033476 6.6523314 5.894663 6.3393636 5.9350605 6.017406 6.523359 6.36599 6.2960157 6.365271 6.3119264 6.3469963
1369900_at 3.8681743 3.9279988 4.479536 4.071314 3.8844242 4.22044 4.067299 3.951187 3.9705374 3.9724162 4.240233 4.067671
1369901_at 4.3328686 4.403064 4.3584967 4.3896275 4.25987 4.204755 4.3302975 4.3259196 4.517653 4.0862174 4.297813 4.489481
1369902_at 7.2167196 7.129526 7.1474442 6.7869096 6.9755425 7.1419563 7.105068 7.0498695 6.879375 7.1588182 6.918042 7.042774
1369903_at 4.3636646 4.0271635 4.2127686 4.200212 4.028859 3.9285417 4.1028624 4.0036016 3.8902235 3.9676101 4.1347046 4.1741056
1369904_at 4.578298 4.5243483 4.721585 4.751608 4.674865 4.7087593 4.2966576 4.393759 4.3029256 4.459818 4.540254 4.7862124
1369905_at 3.635506 3.6377912 3.8404303 3.77824 3.8938134 3.5974078 3.9878683 4.041637 3.7543893 3.417027 3.7669122 3.7754905
1369906_s_at 12.062496 12.129893 12.178849 12.172859 12.117298 12.096511 12.163784 12.137601 11.948423 12.232556 11.986171 12.0772295
1369907_at 5.527685 5.5895557 5.895565 5.785784 5.724243 5.6431017 5.7826443 5.6093225 5.675394 5.730519 5.594658 5.698024
1369908_at 3.8068612 3.6795166 3.6398644 3.548009 3.7112064 3.6661003 3.6815245 3.6255543 3.5669432 3.7703078 3.3242853 3.881031
1369909_s_at 10.909065 10.906973 10.702892 10.710196 10.974787 10.941898 11.195702 11.111525 11.123196 11.025068 10.635921 11.034299
1369910_at 4.1838365 3.8671317 3.9069242 4.0493574 3.9046845 3.9713535 3.9135718 4.1354604 3.6994534 4.0692253 4.0465055 3.940151
1369911_at 4.938626 4.9474235 5.1381335 5.0213275 4.965854 4.841212 4.962691 5.027929 5.056015 4.9138536 4.9194417 5.055604
1369912_at 6.1062193 5.8688655 6.113739 6.0525455 6.0547237 6.1326303 6.248067 6.085197 6.10024 5.9807205 6.1527295 5.8840346
1369913_at 4.4139957 4.2193756 4.2978277 4.522748 4.2580595 4.46124 4.460155 4.244931 4.7658653 4.120474 4.2684073 4.3546343
1369914_at 4.2281694 3.85184 3.9281092 3.9583175 4.108998 3.7220964 4.150616 4.0968156 4.0747843 4.033672 4.2932854 3.7351866
1369915_at 6.758636 6.9096866 6.8980403 6.7614994 6.5924225 6.804485 6.698118 6.895585 6.818297 6.8596854 6.742496 6.824178
1369916_at 5.329169 5.466529 5.36901 5.4182496 5.2571783 5.2189436 5.120114 5.3359528 5.2485943 5.298831 5.160692 5.294185
1369917_at 5.3047147 5.4245224 5.2618923 5.5362873 5.2261567 5.3215904 5.1470265 5.4418664 5.025991 5.349644 5.415804 5.040883
1369918_at 3.9841359 4.068757 4.02916 3.9731936 4.063236 4.149232 3.888042 3.9808514 4.0987277 4.0843863 3.8161616 4.0432205
1369919_at 4.9471445 4.801548 4.834921 5.173024 5.0302467 4.9169526 5.1633816 4.9072056 4.9468346 5.049387 5.0536957 5.1959786
1369920_at 4.817641 4.542989 4.9417667 4.72155 4.793268 4.91614 4.750122 4.6956873 4.7844014 4.6623163 4.545272 4.8770876
1369921_at 6.8970094 6.569566 6.46786 6.5428514 7.9437447 7.677955 6.444426 7.1805515 7.399087 6.7499924 6.4638515 6.8957605
1369922_at 8.281946 8.26936 7.992999 8.299033 8.14183 8.178731 8.384999 8.225989 8.2163315 8.384578 8.589851 8.538222
1369923_at 5.800963 6.1404033 6.296172 5.7460465 6.3439035 6.3355284 5.7820325 6.309757 6.0899477 6.006527 5.7383456 5.8287144
1369924_at 5.678097 5.63701 5.7645354 5.450687 5.522647 5.630086 5.178683 5.8153954 5.884026 5.772214 5.9643774 5.8722215
1369925_at 4.151532 4.212331 4.084094 3.9096634 3.9090858 4.1496077 4.0157223 4.0497127 4.2753124 4.048563 3.867174 4.333458
1369926_at 7.6558475 7.6642075 7.654631 7.508292 7.7203574 7.619112 7.828536 7.802522 7.690146 7.7502365 7.904254 7.8175497
1369927_at 11.531072 11.521685 11.580652 11.500231 11.654276 11.400925 11.497995 11.697488 11.482351 11.465322 11.580554 11.64666
1369928_at 3.8205233 3.549224 3.7216144 3.5102808 3.736189 3.6750202 3.4733467 3.7240152 3.7827697 3.7875133 3.655016 3.6803036
1369929_at 11.435392 11.382968 11.281145 11.474578 11.397632 11.450761 11.427385 11.355063 11.386837 11.4225 11.657066 11.540063
1369930_at 12.192689 12.221288 12.216133 12.255606 12.273428 12.232311 12.146193 12.322752 12.187885 12.156811 12.1975155 12.104443
1369931_at 6.9532285 6.98947 6.870897 6.7628403 7.1878524 7.3012457 6.9467473 6.9586773 7.0018926 7.0426655 7.1015325 7.099629
1369932_a_at 10.246835 10.11913 10.143058 10.111918 10.313225 10.152273 10.108662 10.097449 10.133692 10.194698 10.126297 10.212704
1369933_at 11.510975 11.498448 11.480648 11.514707 11.643272 11.538794 11.520991 11.602885 11.413227 11.452326 11.426391 11.3696
1369934_at 12.121483 12.057951 11.956428 12.076883 12.054392 12.116646 11.950373 12.164923 12.116468 12.098969 12.013933 12.094957
1369935_at 7.8526726 7.6799645 7.6382904 7.809394 7.8181553 7.8484583 7.9639416 7.8511643 7.7659955 7.7814746 7.8749385 7.7190266
1369936_at 10.579945 10.462622 10.547146 10.308083 10.441805 10.632372 10.52566 10.478296 10.314161 10.5834255 10.27585 10.494886
1369937_at 11.333535 11.3013315 11.397448 11.171549 11.307144 11.3842745 11.098745 11.270881 11.136451 11.332199 11.031365 11.280232
1369938_at 7.4272757 7.385478 7.3334103 7.496991 7.606756 7.640423 7.438033 7.3078966 7.475128 7.4643564 7.3804836 7.4437723
1369939_at 12.283656 12.529682 12.24924 12.3142605 12.513892 12.351873 12.261667 12.306566 12.243566 12.254325 11.989474 12.240041
1369940_at 10.464463 10.651491 10.585279 10.556982 10.629445 10.522379 10.57262 10.630478 10.489371 10.656113 10.726579 10.807305
1369941_at 10.7858925 10.715319 10.693361 10.609234 10.885525 10.754425 10.639459 10.77659 10.535524 10.84211 10.891479 10.922275
1369942_at 8.940405 8.6438875 8.753212 8.739508 8.834808 8.886678 8.89649 8.65859 8.810141 8.680548 8.723364 8.93039
1369943_at 10.413401 10.17613 10.10638 10.176557 10.158628 10.083984 10.497837 10.305038 10.151146 10.050001 10.446848 10.420923
1369944_at 8.661125 8.5973015 8.398816 8.626488 8.715039 8.903239 9.042021 8.691731 8.602183 8.645072 8.667199 8.631652
1369945_at 4.906166 4.8162737 4.571432 4.9149227 4.8867054 4.873151 4.6749163 4.8846264 4.7789392 4.8077955 4.6444883 4.992875
1369946_at 6.4951897 6.906985 6.7540784 6.5468283 6.8093085 6.6741347 6.7172914 6.8005357 6.6067185 6.8304768 6.4461393 6.5191264
1369947_at 5.6286 5.883197 5.758028 5.856382 5.858148 5.689616 5.83305 5.3870625 5.9120617 5.815452 5.665034 5.9210987
1369948_at 7.7209983 7.8022118 7.6959534 7.8390813 7.9060416 7.8965254 7.5549765 7.882357 7.5285954 7.6215286 8.041864 7.9232116
1369949_at 7.0291853 7.1941876 6.962374 7.2105365 7.1525865 7.1484346 7.21681 6.974307 7.1239223 6.9423027 7.362212 6.7702813
1369950_at 9.619336 9.475355 9.442818 9.468904 9.573949 9.445532 9.658199 9.43488 9.445405 9.674873 9.671351 9.679293
1369951_at 3.955476 3.9388347 3.83027 3.9157596 4.144778 3.8784685 3.8805745 3.9225054 3.9652824 4.051856 4.099396 3.9257145
1369952_at 11.995152 11.88273 12.055104 11.967633 11.993452 12.03138 11.943587 11.9092245 11.824678 11.920362 12.095348 12.047342
1369953_a_at 4.174668 4.411052 4.3355446 4.193853 4.1940584 4.2559266 4.2483954 4.4272485 4.3132176 4.2694373 4.3146467 4.484266
1369954_at 13.01271 12.93894 12.932302 12.938497 12.867519 12.913551 12.951008 12.8724 12.810409 12.910522 13.267138 13.091173
1369955_at 6.1855617 6.2171206 6.3394613 5.8726277 6.3868666 6.467629 6.3955207 6.4896245 6.374736 6.2572517 6.4480453 6.753765
1369956_at 9.546577 9.680434 9.628253 9.529531 9.537514 9.645375 9.563999 9.756399 9.575224 9.581635 9.697339 9.532204
1369957_at 6.0654573 6.7235875 6.052821 6.479767 6.301022 6.1197453 6.6328926 6.7952685 6.203539 6.976509 6.541703 6.195653
1369958_at 8.241871 7.967129 7.996867 7.7366056 8.633646 8.206217 7.6782203 8.06754 8.145171 7.794181 7.232656 7.635987
1369959_at 12.607145 12.558478 12.621826 12.520587 12.777219 12.72476 12.405483 12.824506 12.401382 12.5515 12.794938 12.286967
1369960_at 10.250693 10.08435 10.007954 10.179429 10.002895 10.186887 10.336006 10.169303 10.169853 9.90639 10.1511 10.100395
1369961_at 9.154097 9.271864 9.177851 9.299879 9.239283 9.200826 9.2093 9.372188 9.318031 9.265142 9.259972 9.188193
1369962_at 8.580286 8.399731 8.137689 8.282484 8.348253 8.366052 8.160399 8.234438 8.264846 8.064876 8.112055 8.061055
1369963_at 5.11861 5.437317 5.2291164 5.2920027 5.3679924 5.0863867 5.4132023 5.4945107 5.1838684 4.9839964 5.479561 5.4572897
1369964_at 6.811879 7.0719995 6.689217 6.860811 6.694449 7.189333 6.688693 7.1844873 7.0123386 7.099513 7.1047063 6.673608
1369965_at 8.4305935 7.741001 8.345011 8.342056 7.819023 8.042991 7.8483005 7.8943963 7.9526863 8.432482 8.540847 8.202931
1369966_a_at 12.556844 12.497548 12.529386 12.488699 12.5961685 12.549983 12.484202 12.625888 12.554143 12.552901 12.677367 12.680391
1369967_at 8.65295 8.696832 8.538343 8.642872 8.549125 8.588525 8.725623 8.721303 8.775843 8.692102 8.720151 8.858857
1369968_at 5.8661375 6.209525 6.0130553 6.3064895 6.428431 6.3632154 6.5830927 6.2218065 6.4173226 6.319272 5.983382 5.8586226
1369969_at 9.49543 9.434727 9.387402 9.524164 9.415293 9.535095 9.461893 9.4684105 9.449696 9.562908 9.579214 9.567242
1369970_at 10.821367 10.869406 10.803017 10.75231 10.823109 10.841751 10.721502 10.935551 10.791138 10.763031 10.911591 10.771695
1369971_a_at 8.614614 8.646529 8.577958 8.412938 8.476968 8.396352 8.790078 8.554621 8.644407 8.281184 8.191055 8.384638
1369972_at 6.655704 6.9593906 6.6629176 6.657111 6.8077264 6.3680296 6.8839164 6.4983864 6.598704 6.4626245 6.433838 6.4002028
1369973_at 11.411697 11.456661 11.394558 11.443485 11.53471 11.313074 11.366154 11.686171 11.691925 11.407175 11.430048 11.423944
1369974_at 6.804108 6.6298213 6.83453 6.738283 6.8403077 6.8038096 6.7154975 6.7526784 6.629371 6.6141853 7.059085 7.0914946
1369975_at 9.001009 8.960455 8.779209 8.737639 8.813748 8.936838 8.886913 8.854797 8.938404 8.88506 8.847989 8.933861
1369976_at 10.556463 10.401611 10.185956 10.488433 10.7868395 10.614864 10.384621 10.283879 10.548637 10.396301 10.089362 10.364025
1369977_at 4.242126 4.0373106 3.92328 4.443274 4.2409005 4.26787 4.2806325 4.167243 4.2940025 4.0180225 4.2086935 4.282154
1369978_at 8.213911 8.271804 8.144175 8.281982 8.133693 8.147649 8.213494 8.154153 8.0592785 8.038099 7.9799223 7.9930325
1369979_at 9.139851 9.161859 8.850393 8.919586 8.968532 9.069819 9.016372 9.082393 9.001433 8.883369 9.001917 8.917242
1369980_s_at 9.29648 9.167306 9.115234 9.192689 9.186892 9.075261 9.250746 9.134645 9.12862 9.194105 9.2924 9.112039
1369981_at 8.9108095 9.025022 9.0075655 8.728743 8.928815 8.728856 8.928743 9.024254 8.752449 8.982964 9.365933 9.136827
1369982_at 9.050081 8.921543 9.21307 8.922407 9.187912 9.11318 9.4521675 9.150675 9.129208 9.120178 9.227146 9.639531
1369983_at 8.30041 8.710949 8.107287 8.634968 8.129708 8.700925 8.367466 8.751987 8.4170885 8.870634 8.277616 8.338485
1369984_at 9.823875 9.842285 9.647924 9.804056 9.823595 9.879255 9.974026 9.953249 9.872461 9.949143 9.818623 9.857908
1369985_at 6.0641713 6.0558877 6.450652 6.0539346 6.0562887 6.038706 6.0326166 6.041628 6.4142637 6.3306317 6.287776 6.1872377
1369986_at 12.214584 12.157991 12.168804 12.317742 12.2371025 12.377778 12.256488 12.270517 12.188566 12.09775 11.694557 12.018164
1369987_at 4.8394814 4.791992 4.8681326 4.9375935 4.7751594 4.8180456 4.7743177 4.673608 4.971793 4.8037066 4.867079 4.9577684
1369988_at 5.736309 5.7619777 5.8251357 5.945339 5.8259196 5.75479 5.743286 5.966872 5.740822 5.877205 5.6106725 5.980343
1369989_at 9.720267 9.869328 9.68419 9.620013 9.738149 9.542862 9.722412 9.708224 9.555687 9.546822 9.477648 9.607744
1369990_at 10.80271 10.807238 10.750734 10.725464 10.686154 10.7999325 10.732988 10.807231 10.724762 10.859701 10.876879 10.825432
1369991_at 10.494762 10.351404 10.209017 10.327627 10.364479 10.349552 10.117241 10.247902 10.237396 10.177473 10.138964 10.086422
1369992_at 8.916185 8.6853895 8.806984 8.64485 8.682609 8.861099 8.880069 8.74247 8.979711 8.740497 8.527334 8.6492605
1369993_at 6.585651 6.297645 6.2236495 6.4029603 6.5195203 6.24319 6.411705 6.3483624 6.4968567 6.5380197 6.3472304 6.3666167
1369994_at 7.825085 7.7155237 7.7578707 7.7078023 7.6488333 7.8100457 8.235952 7.9224787 7.8185296 7.6399345 7.765631 7.7474413
1369995_at 8.505119 8.610655 8.421978 8.520221 8.393787 8.542453 8.585852 8.273369 8.446921 8.477436 8.283789 8.483645
1369996_at 8.826647 8.679017 8.646742 8.632553 8.970684 8.858592 8.677205 9.043408 8.849952 8.736695 8.905974 8.848105
1369997_at 8.740765 8.549259 8.614035 8.657883 8.619278 8.649845 8.739047 8.519903 8.531467 8.49814 8.841694 8.895103
1369998_at 9.245792 8.786233 8.915907 8.930781 9.0567875 9.239552 9.123903 8.95242 9.143378 8.900822 8.8430395 8.752557
1369999_a_at 4.281209 4.196371 4.4581966 4.237236 4.106079 4.198758 4.33195 4.3139544 4.6768584 4.379277 4.3203573 4.38929
1370000_at 9.835371 10.387056 10.164772 9.938332 10.013961 10.230688 10.070498 10.241581 10.115653 9.938741 9.16926 9.660223
1370001_at 9.378039 9.396547 9.392843 9.4148245 9.362847 9.382987 9.454007 9.395453 9.4061775 9.379306 9.336383 9.352392
1370002_at 7.988442 7.7501974 7.8728194 7.8573337 7.916488 7.853395 8.090263 7.768975 8.022351 7.838198 7.9529123 8.027277
1370003_at 11.854311 11.680626 11.726997 11.722164 11.832064 11.75282 11.82774 11.73894 11.727226 11.780972 12.007651 12.056122
1370004_at 9.630554 9.700869 9.574919 9.529045 9.620165 9.728308 9.592949 9.558445 9.607734 9.716474 9.776588 9.636723
1370005_at 9.984684 9.658964 9.793018 10.280249 9.792381 9.851741 10.221624 10.056748 9.869804 9.935666 10.51091 10.2220125
1370006_at 11.457242 11.466788 11.37854 11.431246 11.460869 11.464557 11.467137 11.63155 11.402237 11.5098295 11.373376 11.421808
1370007_at 11.573172 11.183634 11.198967 11.438217 11.341402 11.339045 11.303379 11.490783 11.065948 11.150366 11.5177145 11.49458
1370008_at 5.7147746 5.8056293 6.1732 5.663672 5.944488 6.026661 5.676078 5.809702 5.9869094 5.9811625 6.053456 6.0733085
1370009_at 14.431298 14.429427 14.428147 14.395629 14.441256 14.438394 14.418917 14.402866 14.441154 14.404122 14.399691 14.36976
1370010_at 12.264294 12.44133 12.337949 12.400907 12.283187 12.288269 12.403202 12.224828 12.31815 12.236854 12.359752 12.322747
1370011_at 5.9777117 5.8778048 6.0753746 6.0915737 5.7925606 5.82195 5.8666596 6.072163 5.8796396 5.9008636 6.0294676 5.9403
1370012_at 6.313821 6.542059 7.14413 6.5727654 6.378264 6.639641 6.637188 7.016393 6.694476 6.473761 6.9704914 7.0870657
1370013_at 3.7382627 3.4800613 3.5802817 3.7056801 3.4766672 3.8891177 3.6129758 3.5889792 3.5614824 3.4837484 3.7731543 3.6812997
1370014_at 8.68327 8.692574 8.456766 8.605925 8.513916 8.593742 8.608011 8.5648985 8.535392 8.604638 8.633858 8.601713
1370015_at 8.024327 8.011415 8.011354 7.890043 8.058797 8.068981 8.118075 7.9425955 7.9186482 7.7678103 8.06955 8.120256
1370016_at 3.7851734 3.700819 3.8705316 3.6624396 3.7608774 3.8607564 3.602054 3.804294 3.6514661 3.727601 3.8169217 3.7095568
1370017_at 8.323801 8.253449 8.104245 8.31187 8.326668 8.2601595 8.283571 8.438625 8.324276 8.225485 8.149896 8.108751
1370018_at 4.8195195 4.9452066 4.8128576 4.7265267 4.72258 4.7970476 4.592788 4.9108586 4.5921373 4.5272303 4.79157 4.8168173
1370019_at 13.1154585 13.474992 13.365297 13.360588 13.17088 13.300941 13.53279 13.426629 13.534311 13.465372 13.369907 13.398931
1370020_at 9.893048 10.163377 9.66325 9.513825 9.691535 9.767002 10.425136 9.809959 10.034782 10.290176 9.927671 10.329132
1370021_at 3.5587862 3.7370775 3.62696 3.6332045 3.8287222 3.9480014 3.7593594 3.7373416 3.7003357 3.7626348 3.9499724 4.0290327
1370022_at 4.436466 3.8310645 4.269422 4.108715 4.378422 4.3207974 4.098523 4.2372932 4.1827426 4.1145225 3.9452317 4.179228
1370023_at 6.5699425 6.680338 6.5803657 6.786582 6.605709 6.6446066 6.696768 7.0037575 6.760723 6.9510684 6.918277 6.779729
1370024_at 11.517326 11.425104 11.066626 11.3625345 10.953302 11.145768 10.793037 11.310792 10.962716 11.162115 11.34465 10.800502
1370025_at 7.8160124 7.6622887 7.7846694 7.6141024 7.7820187 7.806688 7.6915884 7.489549 7.7314014 7.5601907 7.822445 7.8359714
1370026_at 7.2737536 7.095603 6.870454 7.1519675 7.708067 7.2595778 7.0271907 8.131648 7.2107377 7.4096212 7.2172565 6.923601
1370027_a_at 14.420192 14.289917 14.416223 14.318454 14.359816 14.350081 14.336097 14.337199 14.339502 14.3394375 14.347274 14.34336
1370028_at 4.5864286 4.5389576 4.5985336 4.5768023 4.5846543 4.441079 4.542444 4.523083 4.5575438 4.490362 4.529116 4.787724
1370029_at 9.274979 9.153376 9.067555 9.073334 9.181701 9.198577 9.305934 9.170052 9.155358 9.093941 9.025722 9.083017
1370030_at 10.587262 10.621974 10.337635 10.53069 10.881085 10.582688 10.558967 10.46488 10.477716 10.541868 10.369468 10.323853
1370031_at 8.313183 8.201225 8.149183 8.209988 8.32756 8.132942 8.068211 8.309838 8.2472 8.163882 8.035505 8.052054
1370032_at 7.870042 7.732829 7.5513115 7.5842595 7.5385084 8.001805 7.599048 7.8078704 7.7871265 7.67548 7.551692 7.5166054
1370033_at 4.1121826 4.0726156 4.2205124 4.055981 3.8592207 3.8866293 4.051037 4.1816473 4.0108447 3.962652 4.0020475 3.9463239
1370034_at 4.611867 4.942629 5.021492 4.4414797 5.0312757 4.92424 4.438654 6.11053 4.9467793 4.622424 5.1046553 5.327976
1370035_at 8.89113 8.93659 9.04616 8.783514 9.060192 8.9584675 8.749287 9.034651 8.997911 8.6497 8.534765 8.703512
1370036_at 10.193955 10.056172 10.034118 9.832535 9.634338 9.922893 10.156173 9.94734 9.96778 10.05677 10.364734 10.177047
1370037_at 4.228362 4.093335 4.4263854 4.1439486 4.2057257 4.091471 4.15055 4.184077 4.4785876 4.213332 4.37 4.231801
1370038_at 6.558789 6.4505076 6.6467814 6.4264584 6.3786664 6.4653277 6.409642 6.451715 6.6027474 6.571533 6.5479884 6.5728116
1370039_at 6.7109723 6.4621024 6.626086 6.6487737 6.6417127 6.7421727 6.627589 6.516822 6.6162095 6.7389855 6.866513 6.8391485
1370040_at 7.514559 7.432903 7.3549075 7.4018283 7.2227063 7.3287983 7.456792 7.5132885 7.5686216 7.52663 7.6539826 7.4904833
1370041_at 3.8178153 3.819757 3.7129803 4.0679617 3.7790418 3.6895857 3.9528189 3.969269 3.8950648 3.5870204 4.1888204 4.037745
1370042_at 3.8675609 3.9373217 3.8391185 3.7585552 3.616938 3.7041724 3.9255133 3.6986337 3.9186983 4.2057347 4.0750985 4.082026
1370043_at 9.980499 9.627624 9.976473 9.884403 9.875408 9.7163315 9.649925 9.539259 9.374021 9.623204 10.352216 9.951415
1370044_at 7.371434 7.4652157 6.942421 7.1815567 7.4112964 7.5346622 7.521096 7.3559113 7.2242026 7.5846868 7.434327 7.341141
1370045_at 8.55682 8.643728 8.732384 8.444659 8.60504 8.720661 8.50855 8.749134 8.655731 8.510078 8.471831 8.62678
1370046_at 6.0377965 6.0325193 5.970921 6.0401964 6.126545 6.075609 6.0641346 6.138605 6.2924433 6.203594 6.1543055 6.219743
1370047_at 9.920035 9.865625 9.6542845 9.824141 9.78193 9.773428 9.916169 9.493786 9.747108 9.961572 10.124105 9.495642
1370048_at 4.545271 4.688351 4.727049 4.4968343 4.1320653 4.418738 4.4558296 4.55894 4.815433 4.3620386 4.682038 4.549822
1370049_at 6.1028795 6.0985866 5.879749 5.8445096 5.8678527 6.1974373 6.223414 6.040348 5.8650603 6.2308683 5.894719 6.077266
1370050_at 8.724946 8.569585 8.526651 8.728442 8.677435 8.612966 8.718023 8.473567 8.465931 8.543676 8.636122 8.599789
1370051_at 4.6106687 4.6270666 4.6892934 4.894495 5.0002675 4.6790624 4.7838945 5.1584506 4.6546736 4.69739 4.878114 4.78573
1370052_at 5.8151274 5.8379364 5.85419 6.138483 5.9975667 5.9319954 6.012923 5.9966283 5.9902515 6.367757 5.6226716 5.24251
1370053_at 3.6773603 3.4823165 3.8144372 3.7246385 3.804236 3.7213705 3.626121 3.8986664 3.8555298 3.819008 3.6661403 3.6067219
1370054_at 7.32144 7.936062 7.4065647 7.497819 7.581232 7.8541284 7.393816 7.6097217 7.902558 7.617269 7.3399706 7.777438
1370055_at 6.183207 6.1379704 6.278402 6.292594 6.367836 6.479821 6.373972 6.1601033 6.2095623 6.460912 6.4766297 6.2321506
1370056_at 7.4685035 6.940571 6.557587 7.686394 7.329839 7.6243505 7.3497486 6.9437113 7.591327 7.472002 6.920193 6.351774
1370057_at 10.0133295 10.075422 10.147406 9.705226 10.080803 10.656873 9.4643545 9.54269 9.883447 9.672677 9.110182 9.514183
1370058_at 3.4014673 3.484396 3.5207891 3.4047656 3.4292972 3.4112115 3.4091167 3.5182495 3.4735203 3.7951336 3.4000049 3.554738
1370059_at 3.5552628 3.4815555 3.5450802 3.4753835 3.6149995 3.673623 3.587998 3.5483048 3.6615722 3.605445 3.5936184 3.6383338
1370060_at 10.050758 9.933666 9.985845 9.983386 9.8854065 9.9460335 10.010948 9.9312935 9.821272 9.980261 9.950687 10.064161
1370061_at 5.419824 5.353009 5.5434046 5.7353373 5.6372924 5.7235856 5.4788675 5.6563525 5.64928 5.575404 5.602224 5.7754803
1370062_at 11.0168295 10.974211 10.821013 10.903137 11.049358 10.936322 10.780788 10.943808 10.834136 10.7145 10.525017 10.802307
1370063_at 7.8207054 7.845092 7.9235687 7.7522893 7.802042 7.773454 7.883316 7.761015 7.61113 7.915393 7.7754 7.857126
1370064_at 7.764755 7.8250813 7.6427197 7.752154 7.5985656 7.7759376 8.205116 7.7629685 8.047768 8.065851 8.066796 7.8226886
1370065_at 13.941405 13.931658 13.917515 13.977301 13.946315 13.950687 13.948405 13.936076 13.9091215 13.858988 13.861646 13.844123
1370066_at 8.222817 8.323351 8.229371 8.191799 8.084694 8.220248 8.254811 8.073047 8.318992 8.333484 8.486602 8.329506
1370067_at 8.8921385 9.171709 8.933594 9.441992 9.203872 8.512179 9.024266 9.126884 8.228309 9.5401 9.8735285 10.009453
1370068_at 4.4997263 4.465618 4.326296 4.28217 4.543911 4.575755 4.408141 4.4720325 4.525072 4.5923223 4.69346 4.743765
1370069_at 5.1727667 4.7616696 5.234759 4.7627463 4.858906 5.0604906 4.8832607 5.331573 4.749383 5.0271816 4.909655 4.8356366
1370070_at 7.3263245 6.988269 7.031276 7.1699786 7.0445905 7.172167 7.0379944 7.313111 6.8598146 7.064306 7.0564117 7.0904703
1370071_at 6.6411333 6.7443404 6.6280684 6.5065455 6.7470546 6.607179 6.5983663 6.518397 6.596845 7.0291867 6.7873783 6.3510756
1370072_at 5.3231225 4.935954 5.062524 5.6310363 5.4657407 5.081187 4.8662615 5.5136185 4.666088 5.061857 4.232101 5.232392
1370073_at 11.470446 11.388988 11.1627 11.213234 11.235389 11.364507 11.307087 11.4301605 11.274388 11.33996 11.198098 11.359609
1370074_at 6.22519 5.988482 6.0666757 6.2284307 6.2433147 6.0637574 6.3977118 6.028514 6.0152426 6.3421593 6.0554485 6.2995644
1370075_at 9.921256 9.582224 9.496042 9.747791 9.489161 9.886632 9.482618 9.894743 9.458309 9.472811 9.855486 9.533143
1370076_at 3.9665792 4.1315603 3.6559455 3.7819 3.762628 3.6192336 3.618802 3.938482 3.828386 3.9660072 3.6889586 4.054194
1370077_at 5.7712326 5.706107 5.7917104 5.7696095 5.7536697 6.057122 5.6748056 5.7189093 5.5345774 5.7099943 5.5719805 5.936051
1370078_at 6.1636977 5.9914937 6.177598 6.255084 6.2379646 6.308951 5.901456 6.2314916 6.3396325 6.190954 6.413394 6.053997
1370079_at 4.545785 4.9206777 4.739923 4.655611 4.660963 4.933623 4.5453057 4.7978096 4.579818 4.51129 4.642122 4.968284
1370080_at 8.097668 8.297369 8.118063 7.8987894 8.325808 8.386453 8.287613 9.1797695 8.090651 8.350958 8.405758 7.928689
1370081_a_at 8.135883 7.971585 7.954774 8.060139 8.111682 8.151133 8.006772 8.010689 7.532802 7.9529715 8.251724 8.026366
1370082_at 6.2771997 6.001356 6.125301 6.4068813 6.204552 6.2323766 6.230466 6.130788 6.1904554 6.1719127 6.3041725 6.5289435
1370083_at 4.4114466 4.582861 4.7056503 4.6200924 4.8311605 4.4329634 4.1207094 4.4571075 4.2943993 4.4549246 4.670431 4.4664717
1370084_at 6.3157883 6.562657 5.957883 5.9647255 6.592025 5.8999066 6.06124 6.3393054 5.734788 6.2358775 6.1433268 6.388035
1370085_at 7.3480654 7.5447507 7.4578853 7.2879276 7.271509 7.3916574 7.1947427 7.27304 7.258773 7.335629 7.337954 7.317936
1370086_at 14.214786 14.261534 14.238868 14.206179 14.227533 14.25773 14.120302 14.174032 14.186313 14.180972 14.186019 14.098269
1370087_at 10.643894 10.636547 10.4701805 10.535326 10.568329 10.571156 10.403351 10.540056 10.4754925 10.564808 10.515831 10.486176
1370088_at 7.8149595 7.9630914 7.7409143 7.2852545 7.501766 7.3451576 7.621319 7.6785107 7.7028403 7.965514 7.4331203 7.770777
1370089_at 3.8960557 3.923685 4.032668 3.999893 3.890637 4.0767646 4.0188046 3.9355736 3.8415813 3.885265 3.7806354 4.054969
1370090_at 5.407792 5.7068014 5.1848392 5.4968405 5.4066677 5.168932 5.9071217 5.426136 5.667144 5.8090105 5.494272 5.395749
1370091_at 4.9109745 4.870044 5.038427 5.2602954 4.9701247 4.9482203 4.763456 4.921098 4.758093 4.967071 5.2394676 5.1004906
1370092_at 4.4436083 4.2283106 4.424897 4.413252 4.4110546 4.6016674 4.313529 4.365546 4.6156597 4.315794 4.3775215 4.3922777
1370093_at 3.6837955 3.8267477 3.7643964 3.9801052 3.703001 3.7505364 3.8543746 3.907549 3.8768034 4.0052924 3.9653795 3.742599
1370094_at 3.8873913 3.9322157 4.0453444 4.043813 3.9621572 3.9901495 3.9752755 4.0830026 4.0487614 3.6867263 4.0482817 4.034785
1370095_at 6.0573516 5.9783444 6.2251253 6.1393967 5.886749 6.0077686 6.253804 6.0242305 6.116318 6.076425 6.2664995 6.0359015
1370096_at 4.924958 5.3814673 5.023932 4.9315205 4.8530054 4.6685214 4.832412 5.1355667 4.792472 5.0704646 4.93803 4.84329
1370097_a_at 4.137807 4.0579224 4.246582 3.9544458 4.1596756 3.8620753 4.165783 4.068412 4.3384547 4.4126415 3.7602475 4.382532
1370098_at 10.424719 10.856008 10.744191 10.700655 10.517164 10.552171 10.770412 10.744263 10.47258 10.60708 10.366163 10.725436
1370099_at 7.130958 7.4311495 7.3039885 7.1179657 7.2236605 7.178774 7.131524 7.315087 7.0854864 7.4022493 7.487855 7.478021
1370100_at 6.246666 6.197776 6.405665 6.3487535 6.3448615 6.223481 6.526113 6.388411 6.4317975 6.280466 6.3998065 6.4692135
1370101_at 3.6249309 3.7262518 3.6806679 3.4946716 3.6423593 3.6864793 3.5353565 3.599439 3.400858 3.7044792 3.5793948 3.629848
1370102_at 6.9959583 6.985896 6.8422575 6.905053 6.829627 6.9466653 6.941375 6.9899664 7.052636 7.0766954 7.16105 7.0620327
1370103_at 4.72299 4.576936 4.8483157 4.9410763 4.685045 4.6504602 4.7315903 4.644108 4.4812937 4.5690546 4.745258 4.9049635
1370104_at 4.5793037 4.4086466 4.504671 4.6414547 4.5112886 4.3986473 4.4772453 4.402251 4.169409 4.406797 4.466016 4.428095
1370105_at 5.303601 5.1385117 5.0954814 5.1297755 5.148482 5.437914 5.1927605 5.2900968 5.2311926 5.1614056 5.3672357 5.148097
1370106_at 4.077021 4.2220864 3.8426552 4.048538 3.9376993 4.1124067 3.6693978 4.0044637 4.081856 4.155206 4.059762 3.8850598
1370107_at 5.243065 5.2526045 5.139983 5.3909082 5.363371 5.2115536 5.1364517 5.248829 5.517071 5.208996 5.3512697 5.1821704
1370108_a_at 8.015281 8.382639 8.090221 8.083465 8.163819 8.386369 8.371482 8.361173 8.082846 8.144889 8.163948 8.165113
1370109_s_at 13.2348385 13.228649 13.267532 13.261906 13.276667 13.1422 13.203268 13.265327 13.220219 13.28376 13.353559 13.266377
1370110_at 4.5209103 4.2970786 4.466559 4.4304557 4.672223 4.457719 4.461276 4.531341 4.8502703 4.68037 4.5816083 4.4907117
1370111_at 7.6415024 6.930481 7.601389 7.2712317 7.7558055 7.2289124 7.876867 5.3424845 6.933946 7.411772 8.345424 8.470867
1370112_at 9.371142 9.316184 9.204176 9.27939 9.127821 9.191639 9.414972 9.181117 9.274979 9.24259 9.620838 9.401079
1370113_at 6.223519 6.319985 6.557758 6.2808266 6.7361503 6.7560267 5.9186735 6.6376925 6.1240463 6.273194 6.600379 6.7008405
1370114_a_at 8.199341 6.942852 8.400351 8.279558 8.199791 8.085724 7.706825 8.24156 8.012131 7.471744 8.622544 6.098568
1370115_at 4.638336 4.457867 4.648992 4.808746 4.741055 4.6221356 4.589994 4.4859934 4.616527 4.7126555 4.547623 4.56019
1370116_at 4.013529 3.7558472 3.9654775 4.00546 4.0856094 4.046535 4.0271482 4.0793743 4.0369 3.9070823 3.798324 4.2454414
1370117_at 3.886197 3.6663136 3.859 3.596954 3.3579056 3.758593 3.6252918 3.5066962 3.4670248 3.929092 4.172726 3.6804638
1370118_at 6.3116727 6.331577 6.5665216 6.412878 6.4191933 6.425557 6.472892 6.187329 6.311773 6.318849 6.4879565 6.371763
1370119_at 8.070377 8.264191 7.706003 8.193021 8.279359 8.2486925 7.8694563 8.001174 8.211645 7.8056183 7.9946127 7.792694
1370120_at 4.222276 4.0812144 4.148763 3.9764621 3.992401 4.0226355 4.115267 4.048425 4.260571 4.0188246 4.275523 4.0578594
1370121_at 7.4176364 7.3271394 7.3380084 7.223517 7.3593597 7.397328 7.498385 7.329008 7.623455 7.6684656 7.5505447 7.6693516
1370122_at 4.2572165 4.060053 4.1434174 4.369731 3.8690827 4.2765665 4.0556126 4.014369 4.153764 4.1787043 4.316905 4.0810213
1370123_a_at 6.8296514 6.8679533 7.015475 6.678597 6.910773 6.839576 6.862296 6.835649 6.7443933 6.7071567 7.184062 7.0046124
1370124_at 6.5404344 6.492334 6.6735644 6.5289326 6.431115 6.689226 6.510969 6.4817204 6.642554 6.7825356 6.7234383 6.580807
1370125_at 4.6950617 4.7561126 4.592358 4.54851 4.5070047 4.705863 4.5478635 4.515556 4.674668 4.551659 4.9680715 4.5464144
1370126_at 3.7594523 3.7544515 3.8382504 3.7290812 4.050041 3.7384531 3.6225762 3.7325318 3.7115867 3.8976417 4.037677 3.5730035
1370127_at 6.040585 5.9018517 5.9035506 5.9768844 5.958533 5.865309 5.982347 5.98503 5.9139 6.02905 6.095295 6.2150803
1370128_at 6.820513 6.7321877 6.5548186 6.7933745 6.665469 6.871227 6.6365027 6.807267 6.719701 6.6827636 6.876499 6.8485003
1370129_at 7.352354 7.3238316 7.4525394 7.250869 7.311976 7.3236694 7.1596136 7.253681 7.250876 7.307619 7.086134 7.10601
1370130_at 10.222917 10.083211 10.150549 10.297536 10.247001 9.978622 10.23718 10.035813 10.130906 10.006649 10.255072 10.0636
1370131_at 5.1568184 5.2370105 5.366457 4.8051133 5.7689633 5.105339 5.142131 5.00329 5.3081856 5.485818 5.323022 5.001924
1370132_at 3.9715211 3.8958364 3.9907415 4.025878 3.9932957 3.840225 4.0479193 4.0967584 3.860504 4.211455 3.863756 4.1692286
1370133_at 6.0018487 6.008065 5.8812366 5.9460506 5.770923 5.893125 6.0535774 6.034898 6.0189986 5.836501 5.884905 6.201316
1370134_at 10.116225 9.959558 10.086105 9.988375 9.866805 10.00653 9.884558 9.819275 9.888492 9.839921 9.711372 9.812784
1370135_at 7.0107274 6.459545 7.169747 6.6491637 7.229144 6.918057 6.099969 7.258756 6.6300583 6.333429 6.457388 5.679178
1370136_at 6.6672473 6.3107233 6.3827915 6.6111846 6.6865277 6.8293552 6.4756694 6.59936 6.8161225 6.80208 6.5152106 6.592511
1370137_at 5.032097 4.966898 5.1529446 5.0040817 5.1125717 5.3082256 5.008626 5.345607 4.960555 5.1808987 5.3432703 5.488181
1370138_at 4.582244 4.8140135 4.8931074 4.6446037 4.692501 4.7005396 4.7477646 4.6102734 4.6966934 4.6463394 5.070742 4.668359
1370139_a_at 3.6890976 3.5734932 3.4186082 3.8932004 3.7837856 3.657634 3.6786947 3.9676895 3.776971 3.7080529 3.6301208 3.5563476
1370140_a_at 4.9080396 4.6070857 4.7492876 4.6450887 4.926216 4.891384 4.5238905 4.621806 4.7077103 4.7878985 4.898935 4.9097047
1370141_at 8.420055 8.43494 8.417833 8.446154 8.52581 8.488356 8.485469 8.727169 8.532845 8.372059 8.368798 8.483171
1370142_at 5.777063 5.4079943 5.7291007 5.595826 5.5346193 5.461132 5.387469 5.5469627 5.4137707 5.60669 5.773139 5.5500026
1370143_at 5.318655 5.2119884 5.4222813 5.3935547 5.4898815 5.3225737 5.279991 5.0610037 5.2418203 5.257001 5.3634872 5.467059
1370144_at 7.973792 7.7807093 8.177101 8.046825 8.010643 8.10066 8.17988 8.268335 8.432079 7.492577 7.7705364 8.128965
1370145_at 4.3462 4.0353146 4.1804204 4.3261385 4.151238 4.2059298 4.1873546 4.1255326 4.4415073 4.3081894 4.132104 4.3279076
1370146_at 3.4474585 3.4432876 3.393764 3.3418107 3.417595 3.6362422 3.2633226 3.599444 3.5699074 3.542953 3.615833 3.510158
1370147_at 7.8462057 7.719515 8.2509775 7.9296446 7.5532427 7.766058 8.642259 8.194351 8.36481 8.917043 7.6757884 8.035329
1370148_at 14.287887 14.372329 14.364027 14.329555 14.353799 14.318643 14.400745 14.394317 14.349809 14.34498 14.327667 14.334089
1370149_at 11.279547 11.503975 11.301161 11.300919 11.209082 11.2626 11.446104 11.439087 11.413078 11.346773 11.321358 11.412367
1370150_a_at 13.179873 12.789721 12.888536 12.705555 12.857756 12.530001 13.2362585 13.278144 13.15453 13.013645 13.0549555 13.427351
1370151_at 13.2169895 13.157124 13.374279 13.239682 13.193317 13.1391535 13.267149 13.156139 13.152286 13.253994 13.320726 13.362529
1370152_at 5.0076065 4.575577 4.89835 4.734374 4.832036 4.802903 4.810466 4.7657127 4.621905 4.7747135 4.7676353 4.7769413
1370153_at 6.711398 5.908914 6.0725837 6.131238 7.0728655 6.496254 5.986285 6.58775 5.954634 6.034148 6.991166 6.177767
1370154_at 10.980028 9.795475 10.49244 10.942697 11.010796 10.057625 10.849227 11.262806 11.013765 11.1800785 11.008132 10.719452
1370155_at 7.114632 7.691567 7.7287173 7.0664735 7.7838616 7.508118 7.4025064 7.3059044 7.1008625 7.6323023 7.7537675 7.866383
1370156_at 6.612854 7.0753846 6.945769 6.763305 7.163927 6.936068 6.932513 7.7412148 6.6195517 6.962254 6.7895203 6.925996
1370157_at 3.8141603 3.8658357 3.8278272 3.887341 4.082364 3.975415 3.9638124 3.8237317 4.04286 3.921344 3.9756727 4.0198765
1370158_at 6.33469 6.265726 6.4684772 6.282507 6.6492257 6.3109818 6.255619 6.4925647 6.187336 6.264651 6.590657 6.4712725
1370159_at 7.2390795 7.1219916 7.2733126 6.8269963 7.074968 6.9655504 7.49837 7.0033274 7.2431498 7.060202 7.0027323 7.0383983
1370160_at 8.932549 8.882045 8.756417 8.808699 8.92178 8.846249 8.823301 8.691193 8.87231 8.789159 8.7632475 8.848463
1370161_at 9.390193 9.1812 9.149839 9.290213 9.372959 9.48193 9.270521 9.25396 9.138014 9.282005 9.412144 9.383141
1370162_at 7.20821 7.142969 7.035725 6.9107094 6.870775 7.046482 7.1414943 7.066483 7.1310287 7.206055 6.879022 6.78093
1370163_at 9.590698 9.430248 9.413797 9.585379 9.532906 9.476147 9.519236 9.462399 9.472355 9.3521595 8.838144 9.397829
1370164_at 10.795391 10.985878 10.822258 10.909121 10.793268 10.840946 10.972511 10.921371 10.864691 10.823246 10.981026 11.005763
1370165_at 3.7062678 3.786995 3.9868455 3.8104563 4.0672274 3.890868 3.8058953 3.8940423 3.7113626 3.8852034 3.7196836 3.8631957
1370166_at 12.132162 12.151865 12.129523 12.0842085 12.035342 12.075338 12.16855 11.999052 12.165829 12.112022 11.95418 11.9032345
1370167_at 12.630941 12.513373 12.508554 12.524738 12.499156 12.588024 12.5162 12.494174 12.520779 12.440873 12.658505 12.490404
1370168_at 10.094381 10.249179 10.017856 10.157349 10.197131 10.055185 10.173481 10.154694 9.895344 9.998806 9.742292 9.775753
1370169_at 9.307352 9.328462 9.307081 9.255209 9.319748 9.286701 9.382118 9.225689 9.285254 9.36576 9.26988 9.296316
1370170_at 10.472031 10.392646 10.375563 10.409409 10.499947 10.463728 10.299475 10.418316 10.469488 10.201439 10.455984 10.339346
1370171_at 8.603317 8.54433 8.437897 8.54927 8.577109 8.545955 8.716273 8.502536 8.598985 8.710868 8.406486 8.244706
1370172_at 11.195651 11.175257 10.833853 11.152838 11.063465 11.047094 11.095757 11.174899 11.200918 11.109698 11.023913 11.080623
1370173_at 8.184254 8.006895 7.8708954 8.133172 7.9053154 7.9123135 8.426966 7.941444 8.277101 8.282087 7.897799 7.821789
1370174_at 5.9170446 6.3244224 6.0764017 6.3165507 6.4078093 6.2733855 5.929096 6.413581 6.060169 6.489403 6.222212 5.8928037
1370175_a_at 8.293304 8.321061 8.300794 8.240569 8.190461 8.494406 8.368057 8.39681 8.32632 8.256062 8.175522 8.2681
1370176_at 6.462958 6.9071527 6.5473976 6.714463 6.9057403 6.865747 7.4251623 6.727692 6.4621654 6.750469 7.280062 6.722819
1370177_at 5.33921 5.6218514 5.4853535 5.5186353 5.672132 5.518648 5.7004223 5.797156 5.69116 5.4956045 5.19162 6.0817647
1370178_at 4.7662563 5.034535 4.8546124 4.701314 4.906294 4.8231893 4.8032656 4.7068925 4.4842997 4.511479 4.778855 4.846645
1370179_at 10.511393 10.522535 10.52398 10.426893 10.444468 10.530697 10.37732 10.494518 10.422438 10.408024 10.44199 10.517994
1370180_at 11.131405 11.4125595 11.316542 11.226252 11.070892 10.926821 11.243252 11.277781 11.221218 11.081234 11.122345 11.239771
1370181_at 7.18022 7.258988 7.213663 7.1412907 7.1951027 6.990554 7.173095 6.9794197 7.129922 7.1059 6.7041616 7.2087936
1370182_at 4.780552 4.954854 4.8942323 4.8933454 5.056047 4.887025 5.013302 5.025498 5.077989 5.077662 4.8256383 4.9568105
1370183_at 7.452119 7.3989954 7.187809 7.273676 7.3221545 7.330983 7.359256 7.247014 7.2153125 7.5320144 7.4658613 7.291052
1370184_at 10.077259 10.038045 9.910936 9.8569355 10.188178 10.150027 9.968129 10.017924 9.888908 10.06932 10.0256195 10.077973
1370185_at 4.884367 4.567342 4.618548 4.5628467 4.4871297 4.744339 4.5707774 4.692381 4.717617 4.6008315 4.717124 4.379329
1370186_at 10.695506 10.137944 10.314079 10.361086 10.541448 10.806248 10.171413 10.652486 10.560295 9.8806305 10.40264 9.785589
1370187_at 10.971115 10.761574 10.958001 10.7509 10.789369 10.841442 10.795112 10.694026 10.856301 10.912558 11.100303 10.838771
1370188_at 10.481064 10.505315 10.36776 10.290616 10.485847 10.521914 10.22687 10.625846 10.471102 10.353457 10.175794 10.120747
1370189_at 10.464613 10.430258 10.399494 10.303755 10.476423 10.436936 10.254839 10.57011 10.405258 10.352755 10.135433 10.159359
1370190_at 12.073965 12.006756 12.139853 11.966454 12.126467 12.232829 11.954265 11.921499 12.042206 11.897588 11.972197 11.82121
1370191_at 8.254041 8.036746 8.226709 8.119082 8.468422 8.331126 8.132764 8.296671 8.024893 8.133436 7.94982 8.059982
1370192_at 8.377459 8.291659 8.330054 8.5379095 8.445387 8.386358 8.474717 8.354717 8.332821 8.231163 8.3954315 8.246792
1370193_at 11.081301 11.536434 11.587755 11.443022 11.287273 11.293819 10.943769 11.211506 11.29195 11.229914 10.740496 10.974539
1370194_at 7.8829184 7.8496995 7.838024 8.326284 7.9202824 7.778079 7.944354 8.005981 7.952008 8.035601 7.940584 7.9460716
1370195_at 8.470068 8.333109 8.278554 8.245833 8.419165 8.405517 8.251122 8.344428 8.014183 8.036614 8.318864 7.816507
1370196_at 6.713082 7.057618 6.8637815 6.780377 6.8225994 6.882673 7.111208 6.6347218 6.834848 6.8927016 6.486821 6.956292
1370197_a_at 6.5196447 6.326672 5.448796 6.288563 5.777947 6.109319 6.2046227 6.174053 5.9769077 6.233642 6.802925 6.243658
1370198_at 3.262933 3.7044497 3.4115126 3.3670356 3.2190166 3.4232688 3.279661 3.205254 3.1597443 3.2446203 3.2885606 3.2739758
1370199_at 10.083163 9.989263 9.90163 9.935814 9.821005 9.971336 10.058594 9.859203 9.83362 9.933833 10.042462 10.105232
1370200_at 11.796549 12.042146 12.058262 11.975655 11.906857 11.729391 12.121404 11.686592 11.968706 11.974603 11.807623 12.14357
1370201_at 3.7435384 3.7121415 3.85818 3.7100348 3.8257265 3.7979379 3.6432533 3.5480852 3.6495576 3.7682943 3.7799003 3.7287383
1370202_at 10.688349 9.661974 10.083324 10.438626 9.74123 10.286567 10.3270855 9.749449 9.74164 10.403831 11.631223 10.995325
1370203_at 7.79112 7.861326 7.5247946 7.999773 7.671456 7.770399 7.923708 7.846733 7.69046 8.19081 8.006075 7.926562
1370204_at 8.762636 8.719839 8.496691 8.655025 8.400227 8.571538 8.910599 8.763668 8.820473 9.045101 9.0589695 8.809488
1370205_at 4.005637 3.7058728 4.2136793 3.7518673 3.7113338 3.9902887 4.2835984 4.014891 3.9574876 4.125645 3.7007234 3.8843703
1370206_at 4.5493393 4.4232435 4.6187477 4.5254717 4.5949717 4.68624 4.546427 4.513961 4.549205 4.612363 4.766308 4.6568756
1370207_at 11.36913 11.327539 11.369972 11.326134 11.27364 11.338413 11.410576 11.333832 11.305954 11.351168 11.534199 11.569471
1370208_at 8.034449 7.9843187 8.012747 7.923732 8.031541 8.010542 8.1020565 7.8855867 7.983392 8.032823 8.160855 8.064921
1370209_at 9.761144 10.700109 10.252716 10.161262 10.001776 9.653988 9.458483 10.598773 9.789246 9.226423 9.553124 9.643305
1370210_at 5.348795 5.382192 5.6850753 5.4511013 5.406345 5.490558 5.370741 5.451474 5.3407173 5.2107844 5.527048 5.6256094
1370211_at 6.6410346 6.563505 6.756076 6.522455 6.454919 6.447164 6.134988 6.5995054 6.468437 6.522201 6.3278813 6.8927445
1370212_at 5.4408965 5.2049727 4.9846773 5.212211 5.1295595 5.3523097 5.126905 5.282661 4.697946 5.1770387 5.3263392 5.378222
1370213_at 11.870985 11.825054 11.780285 11.742802 11.796844 11.830933 11.864996 11.856427 11.7319145 11.761045 11.886889 11.915657
1370214_at 4.7532473 4.6817017 4.7636423 4.6114626 4.59445 4.671067 4.517581 4.6076775 4.8307133 4.8083544 4.821645 4.824911
1370215_at 10.147215 10.447702 10.0951 10.523361 10.339968 10.623322 10.318586 10.518879 10.440435 10.364838 10.548437 10.220097
1370216_at 4.339081 4.1869097 4.191498 4.295706 4.530449 4.215888 4.244814 4.0491 4.586311 4.4401665 4.2047296 4.2026215
1370217_at 5.3275037 5.3752804 5.6494956 5.5573177 5.425971 5.539072 5.2917013 5.4126353 5.2695236 5.2408113 5.4113727 5.3032947
1370218_at 6.0646515 6.277717 6.5254955 6.1548214 6.270217 6.1797 5.886216 7.0682516 6.5521317 6.57671 6.5674677 6.415984
1370219_at 8.5054035 8.63954 8.268087 8.595461 8.781332 8.888157 8.5152 8.775637 8.569887 8.718975 8.613573 8.391941
1370220_at 9.605419 10.911061 10.249185 10.433945 10.454491 10.467481 10.5245075 10.798848 10.263339 10.49704 10.470575 11.031369
1370221_at 4.7827682 4.496153 4.740202 4.862164 4.4374256 4.5785604 4.537427 4.706245 4.7561593 4.4477963 4.47861 5.012716
1370222_at 5.190731 4.693134 4.8257136 4.778248 4.8374295 4.7986364 5.069872 4.81363 4.829214 4.655364 4.882256 5.0350633
1370223_at 8.109116 8.1712055 8.005332 8.001557 8.117672 8.097593 7.8974667 8.1936035 8.049661 8.182339 8.103441 7.9764533
1370224_at 9.263948 9.736504 9.594284 9.11368 9.416763 9.401311 9.574416 9.413183 9.418354 9.622833 9.230565 9.799612
1370225_at 4.9030266 4.8133774 5.1000757 4.928542 4.8627067 4.838874 4.8490148 5.006556 4.789036 5.112868 4.9893026 5.031805
1370226_at 10.350074 10.355602 10.233458 10.314339 10.3300085 10.400149 10.27959 10.319505 10.16359 10.247738 10.413026 10.400831
1370227_at 3.4743814 3.3473418 3.2002876 3.4863987 3.3424165 3.2198849 3.262269 3.3317714 3.3421679 3.0555494 3.4461112 3.3479533
1370228_at 14.556094 14.509509 14.50827 14.530788 14.493652 14.520782 14.545203 14.535825 14.541127 14.569446 14.509285 14.530783
1370229_at 5.129788 4.9583735 4.9703345 5.0632644 5.278777 5.361238 4.981772 5.058118 4.7268443 5.0854716 5.005898 4.825724
1370230_at 11.500602 11.480772 11.308468 11.3827715 11.331138 11.473089 11.40408 11.451593 11.380651 11.417378 11.409661 11.570449
1370231_at 7.294263 7.3487167 7.311832 7.362935 7.430873 7.2828135 7.3116484 7.2386885 7.2354145 7.354847 7.5234394 7.730874
1370232_at 10.88077 10.797375 10.96977 10.815448 10.57738 10.884258 10.974432 10.80795 10.697146 10.518551 10.700511 10.813671
1370233_at 5.1135225 5.043664 5.2597494 4.942051 5.1683035 5.072796 5.038124 5.0357733 5.285365 5.0817194 5.115305 5.3237896
1370234_at 13.008158 12.990943 12.991709 12.906419 13.036633 12.934411 12.801579 12.7783785 12.908983 12.748055 12.807173 12.917527
1370235_at 13.127494 13.013641 12.955418 12.935707 13.018431 12.892539 12.819544 13.002576 12.673837 13.109558 13.286608 13.200005
1370236_at 8.857745 9.114972 8.560278 8.78429 8.669962 9.158212 9.07607 8.699922 8.925655 8.963323 9.38556 9.030062
1370237_at 12.259647 12.321517 12.1732235 12.158247 12.192664 12.160089 12.290566 12.102228 12.270362 12.178412 12.079177 12.112923
1370238_at 11.79774 11.912978 11.702089 11.77994 11.851018 11.791962 11.77435 11.880948 11.864554 11.893903 11.755575 11.961523
1370239_at 13.454253 13.085574 13.870941 13.028827 13.437367 13.518704 12.801029 14.294144 13.076156 13.759906 13.785576 13.837879
1370240_x_at 13.390539 13.071242 13.821751 12.964972 13.36502 13.460178 12.696398 14.278097 12.854724 13.698845 13.757185 13.831753
1370241_at 14.188418 14.019035 14.066955 14.117588 14.120861 14.0382805 14.109025 13.759115 13.985582 14.146076 14.193773 14.164205
1370242_at 12.801223 12.700346 12.680897 12.829927 12.880152 12.937526 12.76626 12.907124 12.823834 12.834467 12.880036 12.957926
1370243_a_at 10.23415 10.696205 10.703119 10.457846 10.855366 10.533276 10.436079 10.918435 10.919536 10.466972 10.33317 10.733583
1370244_at 12.571575 12.723994 12.662031 12.715628 12.643803 12.742051 12.693836 12.553747 12.7251835 12.710214 12.915542 12.730396
1370245_at 10.6629715 10.777228 10.777505 10.671719 10.651204 10.944468 10.745371 10.670566 10.546792 10.632543 10.932705 10.691859
1370246_at 12.093015 12.013985 12.082263 12.04992 12.1710415 12.11174 11.877456 11.966594 11.902282 11.915223 12.109639 11.97554
1370247_a_at 6.5664263 6.485185 6.717055 6.623574 6.9819803 6.6745415 6.6324863 6.7043476 6.508798 6.8155313 6.6302238 6.705523
1370248_at 6.8338103 6.4647074 6.4475 6.829865 6.4914675 6.6014304 6.780387 6.591349 6.6518555 6.924919 6.7347946 7.041886
1370249_at 7.0402503 8.008952 7.248183 7.784264 7.5140505 7.3192306 8.053122 7.5652933 7.6115274 7.79974 7.3589816 7.2943945
1370250_at 9.301055 9.362917 9.287013 9.210641 9.21223 9.381345 9.0433035 9.391718 9.294054 9.256942 9.262081 9.319224
1370251_at 6.4255314 6.7975674 6.5044703 6.4288554 6.419443 6.594502 6.752597 6.5712814 6.426789 6.5341253 6.2571473 6.585667
1370252_at 8.660206 9.00094 8.888268 8.610791 8.517586 8.600197 8.727043 9.130454 8.956566 8.830681 8.531521 8.668287
1370253_at 11.99991 11.7848425 11.864369 11.874124 11.914153 12.011373 11.905511 11.930265 11.834375 11.921243 12.021198 12.064812
1370254_at 3.6327574 3.7000096 3.589188 3.536619 3.7483478 3.7250996 3.5834336 3.8183966 3.61397 3.8299313 3.5763655 3.5128908
1370255_at 4.5037966 4.5375566 4.5959616 4.7516584 4.7338867 4.9035525 4.8625984 4.80707 4.717351 4.8086166 4.7850504 4.6231794
1370256_at 8.455165 7.9784455 8.532229 8.859804 8.063004 7.379859 7.797721 7.3394094 7.470267 7.9345865 8.466878 8.122525
1370257_at 4.248711 4.475126 4.3536487 4.1605606 4.248314 4.2549205 4.478675 4.333771 4.527244 4.185858 4.5706587 4.53805
1370258_at 5.1930113 5.790841 5.5707335 5.560875 5.633297 5.3552327 5.2847967 5.4801474 5.331738 5.453197 5.166861 5.1620283
1370259_a_at 7.490926 7.71143 7.412771 7.3558254 7.5865326 7.5590463 7.91934 7.9174213 7.961656 7.6718693 7.675906 7.9719443
1370260_at 6.713531 6.765225 6.7498755 6.4943547 6.7571054 6.6482496 7.0085573 6.8651004 6.808937 6.857061 7.1237073 6.865421
1370261_at 7.8394856 7.918664 7.872005 7.93256 7.806983 7.9734797 7.827638 7.63805 7.830199 8.070683 7.878031 8.150925
1370262_at 9.346949 9.314354 9.414505 9.312536 9.220079 9.305021 9.250866 9.0744 9.127382 9.156927 9.339123 9.319195
1370263_at 5.919236 5.803649 6.0058985 6.018025 5.6562977 5.962996 5.730482 5.8574257 5.9679103 6.0894175 5.776395 5.903755
1370264_at 7.461574 7.683671 7.780156 7.4668226 7.6017914 7.572976 7.4219465 7.6626363 7.663622 7.7260942 7.462905 7.799736
1370265_at 6.2417874 6.2382226 6.1424923 6.291205 6.0113754 6.24774 6.2055845 6.381628 6.2181153 6.368638 6.170016 6.1812716
1370266_at 6.769644 6.747904 6.534998 6.8729625 6.829911 6.553919 6.8491807 6.402933 6.6417627 6.6598206 6.888902 6.705349
1370267_at 6.6293793 6.51316 6.638404 6.591987 6.694933 6.7270794 6.6485605 6.6385736 6.614832 6.683336 6.6112647 6.870031
1370268_at 4.399485 4.421867 4.6556935 4.6542377 4.6148276 4.4753785 4.4821796 4.397407 4.277762 4.358623 4.273661 4.1677866
1370269_at 4.996976 5.0093064 5.27345 5.136166 4.9699326 4.829681 5.035691 5.2954617 4.9876194 6.877884 5.948345 5.989357
1370270_at 4.1847916 3.9059553 4.4027133 4.0585513 3.954823 3.795941 4.1272125 3.9154 3.9764013 3.9514117 4.1376038 4.1015124
1370271_a_at 7.13533 6.953633 7.08674 7.092343 7.0334845 6.9844265 6.9786596 7.150932 7.3138337 7.06481 7.3506656 7.3401313
1370272_x_at 5.602775 5.607159 5.9433274 5.8564053 5.773013 5.7932606 5.5172663 5.667443 6.018031 5.7917175 6.063428 5.904027
1370273_at 3.583625 3.5039067 3.454971 3.495283 3.5421038 3.6297827 3.4688778 3.3830838 3.432726 3.7758996 3.544937 3.7924669
1370274_at 13.036216 13.122784 13.0183 13.109189 13.12284 13.10646 13.005127 12.887494 12.818554 12.979933 13.125682 12.945172
1370275_at 12.753914 12.80977 12.705037 12.808424 12.716879 12.731092 12.8895235 12.80515 12.802035 12.773188 12.900223 12.964083
1370276_at 12.042706 12.318836 12.171302 12.184694 12.24564 12.105746 12.143946 12.310899 12.087729 12.319093 12.42605 12.340243
1370277_at 12.16038 12.243487 12.091459 12.110355 12.176745 12.103265 12.076549 12.124849 12.000961 12.096385 12.040764 12.166654
1370278_at 11.474454 11.491793 11.4234915 11.396075 11.520062 11.55549 11.541534 11.518141 11.462976 11.4406185 11.602808 11.660929
1370279_at 5.5444155 5.3676405 5.6083517 5.5519505 5.435946 5.397343 5.4982476 5.3606005 5.6476893 5.323495 5.655934 5.600533
1370280_at 10.646877 10.665615 10.552502 10.838127 10.698349 10.755078 10.917942 10.914871 10.641951 10.74184 11.004736 10.63422
1370281_at 10.559931 10.399511 10.21241 10.128541 10.305426 10.282103 9.780629 9.761507 9.004617 10.82354 11.021215 11.3276825
1370282_at 6.8780913 6.6044683 6.584628 7.0196514 7.202964 7.0768313 6.8360806 6.740847 6.5404024 6.6403146 6.986811 6.820031
1370283_at 12.7575035 12.55143 12.502097 12.742084 12.661294 12.675329 12.383279 12.563813 12.4944725 12.26078 12.203532 12.272079
1370284_at 12.2827425 12.37599 12.283123 12.265675 12.335535 12.294283 12.2547245 12.299797 12.317688 12.265797 12.305129 12.430181
1370285_at 6.411795 6.7260814 6.6227827 6.4457836 6.378149 6.4228773 6.598321 6.663021 6.515909 6.90874 6.6936812 6.670644
1370286_at 8.718233 9.469853 9.043121 9.671093 9.149322 8.559952 8.871461 8.870344 8.143724 8.911416 9.0059805 8.527392
1370287_a_at 9.44697 9.304039 9.306711 9.325031 9.687288 9.3312435 9.413422 9.237404 9.060974 9.537649 9.511076 9.414425
1370288_a_at 8.620956 8.464449 8.335623 8.5622225 8.902551 8.619532 8.656484 8.504662 8.465114 8.718405 8.760985 8.496384
1370289_x_at 3.5812535 3.6185308 3.7617855 3.5893009 3.8307838 3.7123418 3.601667 3.7953722 3.6900501 3.6480134 3.6095257 3.706543
1370290_at 8.394558 8.184738 8.098101 8.147884 8.537907 8.482134 8.236283 8.21563 8.535917 8.286631 8.525753 8.328045
1370291_at 5.623126 5.3720655 5.648757 5.3223696 5.705083 5.591542 5.243146 5.424921 5.4821234 5.4732924 5.462822 5.529867
1370292_a_at 4.048043 3.8943565 4.1171603 4.097688 4.052515 3.8774996 3.7505841 3.9734507 4.207831 4.2011714 4.0750813 3.953692
1370293_at 5.5417457 5.2496567 5.5625854 5.551758 5.6393127 5.368925 5.1765842 5.312852 5.333791 5.3018093 5.2924004 5.228285
1370294_a_at 7.1141706 6.858283 6.3706493 6.6568346 7.469369 7.0228543 6.8176956 6.283468 7.352353 6.7481346 6.665189 7.0071316
1370295_at 8.754471 8.91927 8.565899 8.687922 8.789635 8.729027 8.659952 9.038019 8.79199 8.88713 8.749418 8.732422
1370296_at 13.759335 13.700998 13.725596 13.720673 13.650781 13.75248 13.718064 13.711863 13.750756 13.749515 13.779248 13.818006
1370297_at 6.2599435 6.347915 6.29357 6.4227467 6.404316 6.4169493 6.192909 6.2410393 6.517746 6.343326 5.9881124 6.507171
1370298_at 10.144366 10.373821 10.41532 9.844849 10.365266 10.190834 10.070201 10.131227 9.876746 10.284964 10.046641 10.205307
1370299_at 13.913293 13.889271 13.842807 13.796275 13.8332 13.840097 13.858508 13.773126 13.903008 13.862006 13.87221 13.928424
1370300_at 8.406794 8.188711 8.228191 8.231062 8.426184 8.216175 8.290291 8.358692 8.325927 7.8392563 8.044495 8.466114
1370301_at 7.1664653 7.2415705 7.31492 7.03042 7.323427 7.305109 7.2430935 7.1767945 7.2135015 7.2713375 7.288055 7.26698
1370302_at 8.352885 8.327673 8.170396 8.367291 8.286396 8.154592 8.222118 7.9279656 8.128425 8.122227 8.251698 8.261841
1370303_at 6.5249968 6.6489587 6.501962 6.4863806 6.675808 6.7276263 6.616952 6.7629304 6.686187 6.3791833 6.409949 6.462572
1370304_at 9.182876 9.166461 9.188322 9.064292 9.2457905 9.174809 8.978146 9.241866 9.048527 8.742315 8.663234 9.057257
1370305_at 9.878215 9.750865 9.800666 9.691775 9.839429 9.750897 9.600058 9.738003 9.584738 9.596092 9.78459 9.71283
1370306_at 8.483621 8.437782 8.493845 8.566896 8.399756 8.556456 8.7561455 8.743074 8.566543 8.815134 8.8027725 8.817946
1370307_at 7.5996456 7.343648 7.226875 7.6056447 7.4507165 7.49076 7.582717 7.380349 7.4661274 7.4416995 7.533555 7.741199
1370308_at 7.817252 7.851615 7.892806 7.507739 8.155976 7.955661 7.702103 7.698667 7.872137 7.8540196 7.811881 8.028356
1370309_a_at 11.218507 10.919089 11.1184 11.080357 11.128423 11.1676 10.922758 11.011427 11.011201 10.5996895 10.745146 10.846807
1370310_at 12.968993 13.041946 12.916809 12.89099 12.846002 12.815996 12.808666 12.711764 12.853008 12.727219 12.93775 13.007679
1370311_at 8.592132 8.55106 8.596543 8.649937 8.693137 8.667549 8.533804 8.97632 8.692619 8.410001 8.592158 8.612274
1370312_at 4.140486 4.148998 4.0179796 4.214853 4.1240025 4.4623246 4.2446074 4.2337847 4.171658 4.0661497 4.1500278 4.183211
1370313_at 8.94758 8.806324 8.731443 8.907412 8.911791 8.990824 8.939037 8.919006 8.8856125 8.963339 8.983646 9.062208
1370314_at 7.770365 7.8099413 7.8072186 7.872086 8.082917 8.034533 7.778564 7.87173 7.8300095 7.8803825 7.8256626 8.143663
1370315_a_at 5.837989 5.9471073 5.9614654 5.9594336 5.754343 5.74127 5.78478 5.812877 5.6960983 5.5858583 5.9178743 5.8818707
1370316_at 8.122727 7.8900385 7.9298887 7.747656 8.096092 8.10314 7.9599237 8.019872 7.8909855 7.9460745 7.859005 7.867881
1370317_at 6.6822557 7.0177464 6.699262 6.6754713 6.725989 6.7773848 6.4861126 6.585012 6.7068295 6.7913914 6.684828 6.972716
1370318_at 7.189125 7.3344126 7.3462625 7.0558877 7.1596136 7.1663485 7.345422 7.3525553 7.186295 7.077773 7.202497 7.361824
1370319_at 9.45294 9.530738 9.514612 9.26393 9.07547 9.585813 9.870059 9.67925 9.6552 9.480136 8.914165 9.10816
1370320_at 11.038205 10.89365 10.958309 11.233593 10.7759075 10.819213 11.06361 11.124213 11.061305 11.348711 11.062267 11.023027
1370321_at 10.146637 10.334675 10.034393 10.177736 10.029751 10.070534 10.167162 10.131086 10.225597 10.150616 10.164703 10.197609
1370322_at 9.891748 9.992205 9.939272 9.955631 9.894989 10.04397 9.915958 9.9390335 9.828352 9.842533 9.8298 9.9175205
1370323_at 5.930047 5.9131193 5.4950943 5.8010607 5.478522 5.305229 5.8871717 6.008855 5.7200384 6.0454755 5.706093 5.976367
1370324_at 7.3929644 7.31057 7.3699346 7.2383866 7.3760414 7.372822 7.368067 7.1861253 7.035166 7.1721773 7.4570994 7.3719063
1370325_at 10.056906 9.795203 9.919014 10.065144 10.059322 9.9882765 9.865452 10.002309 9.840404 9.634375 9.944127 9.893331
1370326_at 7.446036 7.390928 7.3144236 7.288925 7.2213135 7.2730064 7.2861986 7.3162947 7.3118553 7.36969 7.3965726 7.4588985
1370327_at 8.145782 8.217374 8.13444 8.166253 8.029568 8.188334 8.1288595 8.135385 8.191218 8.378716 8.145775 8.419625
1370328_at 5.602572 5.7438464 5.700705 5.667493 6.0125804 5.911447 5.5873747 5.606299 5.3988223 5.55462 5.454809 5.6990614
1370329_at 9.068909 10.021563 9.375963 9.287373 9.056751 9.217756 9.595974 9.312075 9.525982 9.287392 9.003258 9.231558
1370330_at 7.0638385 6.776221 6.934509 7.042617 7.000204 7.0060806 6.8656473 6.8096223 6.985262 6.862432 7.134129 7.0075107
1370331_at 7.960801 7.6686635 7.7302885 7.5173073 7.3963428 8.007843 8.034103 7.9603257 7.8466687 7.429279 7.475335 7.825999
1370332_at 5.3866863 5.346957 5.2064734 5.342511 5.1788735 5.3377967 5.188255 5.368303 5.596918 5.63518 5.4668255 5.428014
1370333_a_at 13.691883 13.456142 13.49605 13.523209 13.5194 13.6279 13.345097 13.229785 13.370979 13.323833 13.559931 13.464593
1370334_at 8.023321 9.4347 8.947422 8.970731 9.232014 8.572098 8.956617 9.314685 8.812053 8.479488 8.520891 9.073928
1370335_at 7.678424 7.8088846 7.4825096 7.6481705 7.622505 7.6723237 7.7646885 7.77304 7.950412 7.780136 7.674515 7.91859
1370336_at 11.055793 11.296001 10.887482 11.367466 11.731823 11.7886715 10.694409 11.901604 10.893175 10.869437 11.902798 10.95089
1370337_at 7.970753 7.935991 7.9130416 7.83817 7.941687 7.9062696 7.8990645 7.764067 8.022094 7.868872 7.8697305 7.89054
1370338_at 3.6163495 3.4951181 3.5374126 3.4959154 3.5451279 3.574255 3.5338035 3.4787626 3.5508432 3.4443436 3.5477643 3.3579712
1370339_at 10.312338 10.203612 10.243552 10.298386 10.357053 10.460285 10.3744955 10.371717 10.190471 10.183464 10.127072 10.193096
1370340_x_at 9.325282 9.07989 9.278538 9.250951 9.316532 9.301901 9.326681 9.296193 9.27659 9.083476 9.315043 9.318158
1370341_at 3.790823 3.7835257 3.5396693 3.556129 3.6818244 3.8662257 3.676168 3.7298307 3.6027694 3.5750153 3.5901408 3.6808004
1370342_at 3.6654463 3.885562 3.7272048 3.5539062 3.434144 3.7559958 3.6486404 3.596961 3.7962043 3.4247277 3.9891906 3.5480025
1370343_at 6.877796 6.6211867 6.638089 6.424446 6.750807 6.77285 7.001254 6.803375 6.9039207 6.749728 6.638544 7.2225704
1370344_at 7.8968453 7.9787436 7.8851185 7.775729 8.137519 7.3865757 8.015217 7.926003 7.967013 7.7593184 7.556857 7.8650227
1370345_at 5.907573 6.0484242 5.843511 5.738443 6.4409204 6.411386 5.363256 5.5667977 6.74398 5.9840174 5.4853535 6.2121587
1370346_at 5.5737586 5.7470903 5.6302156 5.7061453 6.1313667 5.6851425 5.3339634 5.4105816 6.0166025 5.813567 4.957694 5.5400524
1370347_at 5.2989287 5.4804707 5.2942743 5.5673127 5.418754 5.453187 5.4812536 5.157876 5.4580564 5.2640657 5.2605205 5.414779
1370348_at 10.738968 10.634994 10.638353 10.57979 10.827692 10.809956 10.673105 10.537525 10.590892 10.585104 10.619099 10.61232
1370349_a_at 14.206926 14.224685 14.19377 14.20157 14.195657 14.178006 14.228462 14.178701 14.208336 14.257019 14.069984 14.045627
1370350_x_at 12.801558 13.125396 13.059948 13.411369 13.518632 13.591709 10.84081 13.400289 11.695906 10.857643 13.454313 10.762608
1370351_at 8.832796 8.769621 8.843579 8.60309 8.743236 8.704385 8.835975 8.662764 8.659533 8.871254 8.718466 8.824421
1370352_at 11.889568 11.968757 11.739308 11.956465 12.006316 11.753695 11.670355 11.898836 11.809106 11.616037 11.63146 11.667674
1370353_at 8.095464 8.290775 7.8023844 7.9911165 7.83414 8.0333 8.052409 8.218837 8.004501 8.164093 7.9755516 8.203077
1370354_at 8.0659275 7.9990225 7.9979973 8.002026 7.953248 8.091174 8.171895 7.9737334 7.8548846 7.812097 7.705557 7.5830617
1370355_at 12.922129 12.032715 12.538748 11.24597 12.241085 12.005505 11.377236 10.5642395 11.6593275 12.651435 12.625557 12.751541
1370356_at 7.7672186 7.20906 7.5207586 7.5573215 7.5738983 7.7652974 7.40912 7.4421606 7.4573584 7.2349443 7.540756 7.4641805
1370357_at 8.096603 7.973906 8.078304 8.004381 7.96477 7.9739804 8.060376 7.8270726 7.855822 7.8586063 7.9978743 8.200047
1370358_at 8.647828 8.578157 8.346739 8.600287 8.48762 8.4116745 8.622341 8.314829 8.560263 8.638603 8.832451 8.931402
1370359_at 12.632253 12.730611 12.693384 12.819939 12.533943 12.6033125 12.848944 12.711247 12.804859 12.773518 12.4248 12.76526
1370360_at 9.0304165 8.976901 8.873089 8.861392 9.155382 8.891429 9.046618 9.060899 8.80537 9.062625 8.8896885 9.233223
1370361_at 4.6239033 4.6753798 4.624674 4.801978 4.7986517 4.5875273 4.7993665 4.908305 4.660987 4.573352 4.5697155 4.8836374
1370362_at 7.304529 6.936942 7.220117 7.343558 7.0564394 7.2806096 7.3671064 7.200517 7.2511063 7.2262926 7.63809 7.3479834
1370363_at 12.279743 13.101967 12.404061 12.650964 12.63544 12.261745 12.390675 12.945958 12.569961 12.412151 11.981967 12.349064
1370364_at 7.7116957 7.398628 7.6066957 7.5139346 7.6101513 7.501549 7.4528475 7.4554725 7.5630665 7.524407 7.6598797 7.7457724
1370365_at 8.50182 8.712069 8.637204 8.655559 8.682848 8.563731 8.55754 8.549967 8.370519 8.637571 8.855869 8.632199
1370366_at 10.392571 10.408154 10.440731 10.335294 10.439907 10.527084 10.386326 10.45962 10.413058 10.383768 10.457406 10.454907
1370367_at 4.6098504 4.7519355 4.56661 4.76839 4.6105995 4.5580006 4.5660443 4.7515993 4.404585 4.3525524 4.8455734 5.02692
1370368_at 7.1135807 7.0706162 7.1182046 7.021305 6.9749093 6.963067 7.0122867 7.007868 6.9477043 6.9907894 7.117556 7.2351665
1370369_at 6.3488092 6.5474358 6.703691 6.762889 6.4312954 6.7791233 6.515386 6.6638975 6.6990585 7.112791 6.5472927 6.273687
1370370_at 8.220417 8.235392 8.417877 8.361025 8.311102 8.225275 8.289738 8.287634 8.138275 8.214977 8.2898655 8.396893
1370371_a_at 8.81873 8.66101 8.683391 8.558194 8.458636 8.713273 8.798564 8.313129 8.5561285 8.90004 8.400096 8.493381
1370372_at 4.4018545 4.5398693 4.696122 4.13832 4.35717 4.2394657 4.304882 4.361332 4.4902353 4.5160227 4.348626 4.329624
1370373_at 6.117803 6.2571497 6.2431073 6.2404766 6.064073 6.122347 5.8317275 6.1901927 6.2613773 6.1560144 6.3112535 6.1513653
1370374_at 8.85161 8.302572 8.683327 8.2259035 8.196608 8.416475 8.405424 8.38192 8.764695 8.433523 8.62764 8.67437
1370375_at 11.604057 11.753881 11.641093 11.411825 11.316531 11.637464 11.914695 11.550331 11.840551 11.639508 11.473728 11.892365
1370376_a_at 8.5596285 8.330059 8.702017 8.330022 8.355144 8.510864 8.39744 9.015738 8.417175 8.708883 8.526411 8.951373
1370377_at 13.147669 12.621218 13.148634 13.098449 13.15533 13.042189 13.012542 13.266385 13.181662 13.109201 13.32423 13.167846
1370378_at 12.36559 12.486346 12.378942 12.451991 12.369892 12.316039 12.390065 12.453184 12.297118 12.403473 12.403657 12.482865
1370379_at 6.0056577 5.9929237 6.0719543 5.557832 6.1446257 5.74789 6.1562014 6.119694 6.0644174 5.8514137 5.755557 5.603129
1370380_s_at 6.811141 6.6745234 6.8647385 6.825343 6.795695 6.8999205 6.905818 6.6456733 6.89406 6.5977125 7.061106 6.9078298
1370381_at 10.837917 10.829675 10.585475 10.912418 10.815669 10.938801 11.037903 10.967914 10.729206 11.049181 11.109995 10.649176
1370382_at 3.4055953 4.5181417 3.3989446 3.6627355 3.3062258 3.5776143 4.1410933 3.4423273 3.4394958 3.5562923 4.3859253 3.590397
1370383_s_at 8.101771 9.0580845 7.636229 7.9301987 8.006794 8.679794 8.638705 8.239274 8.388358 8.904073 8.960815 8.830611
1370384_a_at 8.362513 4.6134653 5.1849995 8.03375 6.2847524 6.784136 6.0228257 5.686166 5.2453003 6.335931 9.657818 8.568496
1370385_at 5.4866486 5.481003 5.488772 5.686827 5.458045 5.3411927 5.6362734 5.7187138 5.438108 5.530786 5.792801 5.75537
1370386_at 8.0044155 7.673393 7.7048364 7.7915645 7.9262905 7.7379026 7.755993 7.913538 7.799136 7.6490583 7.7241273 7.9091463
1370387_at 11.37218 11.649099 11.564968 12.159703 11.460093 11.912303 12.057525 11.37704 11.577167 11.734852 11.814466 11.228322
1370388_at 4.093382 4.1944923 4.1472764 4.1576166 4.214164 4.02118 3.897019 4.2010603 4.1769953 3.97063 4.111848 4.3708963
1370389_at 3.5576692 3.9473782 3.7500377 3.9355617 3.953054 4.0558305 3.786535 3.6447349 3.586942 3.8849676 3.942833 4.0044208
1370390_at 5.0377083 5.0025473 4.9067087 4.5205655 4.771004 4.964386 4.8735027 5.0216475 5.1196527 5.003393 5.0732965 5.149064
1370391_at 5.392517 5.301883 5.492095 5.112056 5.3183813 5.3728313 5.2991714 5.399332 5.5669594 5.21138 5.2574234 5.5233974
1370392_at 5.101388 5.227954 5.2011003 5.1580696 4.9828534 4.8081026 5.158483 4.9819365 5.0517464 5.2790546 5.1937532 5.0345354
1370393_at 5.220314 5.4566755 5.0948277 5.4302206 5.4853697 5.6212974 5.5978174 5.4132867 5.6589966 5.3687973 5.539649 5.072776
1370394_at 7.506622 6.8165565 6.283062 6.324657 5.7008343 6.063742 6.2312756 8.166034 8.519499 7.503225 5.8733783 6.213003
1370395_at 6.769875 6.6690516 6.9125295 6.742159 6.5159893 6.7551765 6.718424 6.608254 6.7306275 6.913938 6.745548 6.889722
1370396_x_at 14.304199 14.28468 14.301397 14.271197 14.316909 14.283128 14.277748 14.265029 14.242843 14.254483 14.150619 14.141761
1370397_at 12.306641 11.666956 12.101384 12.526348 11.761967 12.022146 12.124526 12.283962 11.763649 11.699905 11.836482 12.168974
1370398_at 6.2043114 6.3806095 6.6012635 6.076857 6.335586 6.1378818 5.8667483 6.4860916 6.4052267 6.660408 6.823056 6.5626225
1370399_at 7.359131 7.4931974 7.473462 7.3420315 7.2426662 7.436426 7.6961823 7.785086 7.7641306 7.5538406 8.001848 7.819604
1370400_at 5.2928495 5.2713823 5.2232237 5.3714647 5.5590534 5.2829704 5.6652575 5.390175 5.182639 5.09548 5.393793 5.118211
1370401_at 3.9402232 3.9798205 3.8756166 3.7843688 3.950284 3.855322 3.8095016 4.074342 3.7881627 4.035625 4.0812864 3.9402542
1370402_at 7.8294787 7.678672 7.527288 7.646716 7.8534713 7.76403 7.601914 7.529201 7.4954853 7.510577 7.522344 7.69779
1370403_at 4.953727 4.981445 4.8435297 5.2101846 5.1392117 5.0737534 5.1381965 5.102171 5.0690312 4.8083444 5.206053 5.309516
1370404_at 3.940966 4.059734 3.9422407 4.008082 3.9148645 3.8630826 3.872632 4.053643 4.1001635 3.9830885 3.997066 3.9547534
1370405_at 3.577701 3.8048065 3.5790992 3.5272691 3.697084 3.4811833 3.5299287 3.6860015 3.7344785 3.6731708 3.6178102 3.763621
1370406_a_at 3.9235888 3.7329323 3.7606204 3.840232 3.7611718 3.8831873 3.7693238 3.9474123 3.6950655 3.6037061 3.717308 3.8855238
1370407_at 8.830189 8.811608 8.490168 8.585804 8.530214 8.685413 9.040985 8.619972 8.862099 8.9223385 8.408983 8.57555
1370408_at 4.7554116 4.789673 4.962931 4.9633784 4.9501014 4.951243 4.9654684 5.2319617 4.614399 4.8185034 4.8863325 4.842087
1370409_at 4.679802 4.5630283 4.9519114 4.9601035 4.51927 5.1143103 4.487497 4.5344815 4.7625766 4.58823 4.6511884 4.794108
1370410_at 4.440792 4.0075502 4.0687256 4.3338413 4.254614 4.514287 4.0287075 4.035486 4.044743 3.8881018 4.185088 4.45827
1370411_at 5.520034 6.088858 5.6984262 5.787588 5.923292 5.976571 5.657057 5.6966143 5.8293304 5.8316736 5.4862394 5.8217783
1370412_at 4.025584 4.0543213 3.8029964 3.9674828 3.7885633 4.027151 3.8254004 3.8480065 3.9593399 3.9748843 4.445075 4.0896807
1370413_at 6.619583 6.6850214 6.6575556 6.5121384 6.6053395 6.4632063 6.8676867 6.4214983 6.562732 6.6592937 7.041028 7.0500517
1370414_at 9.3846655 9.121066 9.088124 9.601492 9.109376 9.379906 9.522553 9.263753 9.137832 9.313335 9.655895 9.23976
1370415_at 5.9067903 5.992567 5.6765604 6.196108 5.8610134 6.037129 6.0882993 6.0552683 5.9507165 6.0691853 5.951777 5.6456037
1370416_at 4.7078547 4.655394 4.80473 4.8408003 5.0647635 4.7427897 4.671903 4.757944 5.0058036 4.906883 4.9583106 4.973362
1370417_at 4.0228014 4.0730624 4.4553385 4.145316 4.418526 4.279456 4.221652 4.4775376 4.3447495 4.0646663 4.223016 4.171496
1370418_s_at 5.547067 5.381938 5.4807987 5.6019597 5.477823 5.3680596 5.3376474 5.2868447 5.390058 5.4885454 5.5813975 5.763695
1370419_a_at 5.67556 5.6441545 5.2659035 5.4964156 5.5018272 5.42731 5.535184 5.436845 5.6065044 5.3960342 5.690156 5.422393
1370420_at 12.648449 11.327255 12.117488 12.734724 12.008883 12.214104 12.789348 10.30619 11.611522 11.982634 13.143773 12.841856
1370421_a_at 6.121325 5.903449 6.0684376 6.2603393 6.0653405 6.1796274 6.1658835 6.083013 6.22975 5.9898343 6.0666046 6.1178093
1370422_at 6.612662 6.9694805 5.955661 6.916909 6.7698317 6.743022 6.568308 6.732615 6.9282255 6.8514743 6.891209 6.740858
1370423_at 5.8192525 5.570258 5.957024 5.7135305 5.993119 6.2441354 5.8337173 5.806293 6.014657 5.5415397 5.9615297 5.9612255
1370424_at 3.8170362 3.6890445 3.9031038 4.0269556 3.934189 3.7618732 3.9315763 3.9710443 3.9792588 3.8498595 3.944676 3.8605485
1370425_at 12.794283 13.005189 12.81831 12.982887 12.87773 12.85186 12.76228 12.666022 12.872714 12.804871 11.560374 12.650973
1370426_a_at 11.112866 10.9627285 11.001163 11.13791 11.05592 11.058123 11.007655 11.012979 10.992061 10.7626 10.570486 10.7624445
1370427_at 5.5781574 5.127289 5.0109787 5.211156 5.17624 5.2782593 5.493538 5.0367365 5.5300913 5.2146273 5.066457 4.9393306
1370428_x_at 12.040664 11.487522 12.147222 12.386732 12.257305 12.475201 11.553453 11.667702 12.202154 11.894597 11.606478 11.817168
1370429_at 9.98542 9.166512 9.907793 10.0658045 9.414393 10.1725445 9.097624 9.496206 9.765631 9.6319275 8.481733 9.873325
1370430_at 5.3903956 5.3303065 5.278245 5.358142 5.1949244 5.116065 5.217853 5.296179 5.0575438 5.447522 5.4963336 5.4549527
1370431_at 4.3348336 4.232896 4.459735 4.3167963 4.3813267 4.456476 4.5036716 4.252715 4.341611 4.5473022 4.523787 4.4258766
1370432_at 3.4951448 3.4140499 3.6739085 3.6140008 3.5113378 3.504159 3.612091 3.7352736 3.6217406 3.740449 3.2951436 3.3721616
1370433_at 10.027807 10.579723 10.05295 10.008488 10.399544 9.797573 10.191561 9.503187 9.504492 9.27437 9.566109 9.911142
1370434_a_at 3.6476746 3.5589042 3.5197618 3.4048586 3.5260625 3.4885736 3.5476835 3.5658631 3.5346212 3.5492623 3.4609997 3.5107431
1370435_a_at 7.5943303 7.829527 7.5574837 7.602833 7.4645457 7.514107 7.6039324 7.6930556 7.692555 7.6401334 7.796243 7.767765
1370436_at 7.865756 5.9045157 6.730267 7.5753837 7.824404 6.4828835 8.223862 9.420159 8.728037 7.1724896 8.598213 7.811071
1370437_at 6.249185 6.1703997 6.455189 6.351924 6.3808885 6.226642 6.218282 6.266032 6.301663 6.1460586 6.0643034 6.1387925
1370438_at 5.419463 5.244032 5.326628 5.554152 5.5047293 5.6311145 5.4649706 5.5544367 5.358865 6.097743 5.3426347 5.6349106
1370439_a_at 3.47442 3.385902 3.6982412 3.639664 3.3373957 3.4761648 3.4160013 3.370405 3.3547912 3.5675979 3.335166 3.2470667
1370440_at 7.4996033 7.236188 7.314645 7.206104 7.296783 7.4435644 7.5227675 7.302379 7.2852 7.504378 7.1948414 7.342567
1370441_at 3.843446 3.7461753 3.8129232 3.832417 3.7420917 3.8839862 3.634497 3.8908725 3.7339094 3.893093 4.361467 3.8221297
1370442_at 3.3097415 3.5736952 3.4457808 3.430503 3.3497748 3.4508157 3.447515 3.5662522 3.504676 3.3870032 3.3729792 3.542827
1370443_at 7.324627 7.4527135 7.1253147 7.4270983 7.269328 7.591655 7.4162893 7.4279976 7.4404464 7.4618344 7.6266527 7.6473274
1370444_at 4.6470623 4.3468695 4.716757 4.770096 4.813834 4.578061 4.4881105 4.9552193 4.5131598 4.0333805 4.852455 4.6904907
1370445_at 6.807246 6.7172804 6.7217994 6.8002863 6.767044 7.0695868 6.6741734 6.884521 6.821998 6.609698 7.4084706 6.622305
1370446_at 7.035219 7.0470743 6.9928694 7.0362372 6.9587126 6.9103413 7.1897545 6.8716874 6.8909793 7.072122 7.2232513 7.091893
1370447_at 4.7821784 4.801022 4.734973 4.835233 4.790232 4.694223 4.6463556 4.724926 4.7048826 5.032152 4.7182994 4.8872685
1370448_at 4.5097513 4.5868855 4.3540525 4.30023 4.3555703 4.282976 4.1515384 4.2768755 4.3067317 4.2956233 4.535636 4.222484
1370449_at 7.8838835 8.014433 7.9237957 7.938848 8.823024 8.301215 8.18868 8.466275 8.316476 8.194061 8.339886 8.206987
1370450_at 4.4776497 4.2516847 4.36581 4.312577 4.332896 4.311699 4.415993 4.3086305 4.568175 4.420914 4.3033504 4.354179
1370451_a_at 4.674608 4.7948446 4.94954 4.831979 4.5436754 4.927081 4.6057997 4.6823187 5.0204105 4.711755 5.1955986 5.2274323
1370452_at 3.9389734 3.8327005 3.9664133 4.0134683 3.8996878 3.9112349 3.8327682 3.8863022 3.857278 3.7753732 4.0279837 3.9244332
1370453_at 5.160277 5.1032963 5.0042295 5.1321483 4.93804 5.114314 4.9656453 5.3488207 5.088836 4.9726233 5.1687293 5.157836
1370454_at 4.804269 4.671751 4.716262 4.6747713 4.974186 4.341996 4.816556 4.7503376 4.767233 5.0496855 4.6422234 4.557785
1370455_a_at 3.3964186 3.3855782 3.3664937 3.468479 3.305409 3.2196627 3.2602117 3.3410778 3.3007374 3.1508057 3.523857 3.2708392
1370456_at 3.7603683 3.9270182 3.6720877 3.96134 3.9115937 3.8912416 3.7178125 3.914042 4.143167 3.7875605 3.8185697 4.0634437
1370457_at 4.221095 4.2365866 4.265105 4.263394 4.1671977 3.9616032 4.056986 4.4230247 4.307784 4.1648445 4.352144 4.4838567
1370458_at 4.2327747 4.262644 4.246459 4.2369475 4.431196 4.2054663 4.2063046 4.274131 4.296232 3.996948 4.3973866 4.230976
1370459_at 4.4678454 3.913732 4.055625 4.172874 4.176031 4.124471 4.0357275 3.8518627 3.8644505 4.0455623 4.4051194 4.0143824
1370460_at 7.4701247 7.6227713 7.5296197 7.6502995 7.6163073 7.4296093 7.4966803 7.4705186 7.570487 7.317524 7.478468 7.536942
1370461_at 5.043569 4.891036 4.7840657 5.045344 5.0213103 5.3553104 4.9175024 4.867758 5.1184244 5.2996955 4.814045 5.1064124
1370462_at 4.707799 4.9226484 4.65284 4.758942 5.155325 5.1460114 4.2801986 4.389537 5.1496096 4.9970903 4.422798 4.603921
1370463_x_at 5.786318 6.8278885 5.5914354 5.6669264 7.1288977 5.5722404 7.107823 5.576623 5.9627433 5.6706686 8.195208 6.120943
1370464_at 4.361599 5.8016653 4.861416 5.3948145 5.0575914 4.583205 5.448792 5.61592 4.7299104 5.0911546 4.661613 5.528925
1370465_at 4.5283875 5.6801786 5.365697 5.6013107 5.2002554 4.598261 5.4800196 5.7271986 5.3554974 5.4979434 5.3141327 5.7761865
1370466_at 4.012414 4.19165 3.9806545 4.1894975 4.023761 4.108541 4.025264 4.2318497 4.1236196 4.199353 3.8388782 4.1075983
1370467_at 4.4639254 4.389948 4.4495 4.5842524 4.5395937 4.634676 4.782793 4.638017 4.499777 4.7365904 4.5195093 4.873045
1370468_at 3.4304278 3.4899907 3.3211603 3.4361646 3.5307415 3.3488555 3.5181043 3.5210485 3.5123029 3.2825875 3.3821034 3.283109
1370469_at 5.577669 5.6920614 5.226097 5.6419086 5.4265976 5.482463 5.4607115 5.7009087 5.6743164 5.5895147 5.8185444 5.6188383
1370470_at 4.004707 3.99473 4.0627337 4.051725 4.1123023 4.0724545 3.8505309 4.1019406 4.2331123 4.2244263 4.15443 4.0706377
1370471_at 3.720431 3.908332 3.7907221 3.8233948 3.6824064 3.698432 3.7288609 3.9729784 3.7936583 3.7928386 3.7050772 3.7602983
1370472_a_at 4.9975924 4.853327 5.0163355 5.08726 4.9718266 4.986538 4.7082567 4.8733673 4.872802 5.0669894 4.857711 5.3531
1370473_a_at 6.707426 6.2472363 6.330715 6.4967675 6.274173 6.2480288 6.4213095 6.289632 6.3880305 6.418144 6.398327 6.2916965
1370474_at 5.7089877 5.8529305 5.741993 5.6875114 5.7499194 5.8776407 5.725005 6.0080185 5.653464 5.7501836 5.8403816 5.581274
1370475_at 13.414518 13.392764 13.352012 13.385178 13.4162445 13.416346 13.343611 13.279064 13.311926 13.433713 13.318937 13.39587
1370476_at 7.266465 7.468359 7.4108887 7.3082333 7.372593 7.2969646 7.574953 7.426732 7.3245835 7.4861794 7.398252 7.3486867
1370477_at 3.7855964 3.6772695 3.720219 3.6634393 3.812171 3.4658003 3.7753882 3.6065404 3.6528692 3.5517645 3.7875392 3.7321858
1370478_at 5.95145 5.7928815 5.738934 5.7045226 5.73855 5.6597886 5.463271 5.6271944 5.9102345 5.623922 5.8410344 5.6900907
1370479_x_at 13.360396 13.634215 13.472305 13.621563 13.5486965 13.25887 13.610125 13.465096 13.698487 13.765128 10.959159 13.217053
1370480_at 4.0008097 3.9760697 4.0244837 4.0742936 4.1754603 4.4550824 4.0561333 4.1998944 4.0433273 4.103136 3.9673429 4.0491085
1370481_at 5.483325 5.343045 5.736809 5.647971 5.437605 5.279243 5.3064313 5.6001043 5.4941664 5.4886084 5.6869326 5.5750628
1370482_at 5.6082087 5.2294455 5.23366 5.326762 5.394001 5.4135447 5.1719933 5.3338547 5.561201 5.2662883 5.4683666 5.517465
1370483_at 3.9004476 4.1280656 3.8977826 3.9959433 3.9144235 4.3963737 3.9436715 3.997554 3.7963746 4.00439 3.9906359 3.7933064
1370484_at 4.9182577 4.914769 4.8502655 4.9462833 4.886897 4.938944 4.933676 4.7755966 5.182407 5.023791 5.138566 5.0511627
1370485_a_at 4.532678 4.4129767 4.247979 4.478659 4.7046075 4.6312904 4.9709787 4.40234 4.6216364 4.795882 4.5436134 4.1641264
1370486_a_at 5.51492 5.4512243 5.5751543 5.6601276 5.390461 5.525532 5.5943108 5.513665 5.359213 5.332774 5.268508 5.440526
1370487_a_at 6.22803 6.241419 6.230769 6.313965 6.2842455 6.2682257 6.040339 5.98888 6.308287 5.963733 6.36375 6.1238847
1370488_a_at 5.5644364 5.9886346 5.422818 5.7034154 5.5838294 5.467548 6.333351 5.0840683 5.6583643 5.7067223 5.700477 5.861811
1370489_a_at 3.7767138 3.7053747 3.953619 3.8391535 3.989023 3.9153996 4.1197424 3.7112672 4.0707617 4.1199207 3.9400787 3.8073444
1370490_at 4.073249 4.323639 4.2349205 4.34729 4.216254 4.038168 4.21642 4.421198 4.2005224 4.2201357 4.1125593 4.1324053
1370491_a_at 5.4797387 5.224575 5.6475286 5.5217113 5.5297594 5.4081297 5.300472 5.3036165 5.4736447 5.4591975 6.2698836 5.769881
1370492_a_at 4.3813086 4.4721756 4.4589977 4.5775146 4.422961 4.553775 4.5518494 4.7339706 4.3906193 4.3898544 4.442012 4.28469
1370493_a_at 3.731003 3.7582195 3.7543292 3.8158307 3.6855865 3.8058236 3.7726045 3.6890314 3.5797596 4.2074475 3.7870164 3.9896908
1370494_at 4.2321315 4.340697 4.2722926 4.4567256 4.258239 4.4881988 4.132726 4.3123717 4.431238 4.171388 4.2079644 4.339296
1370495_s_at 13.37742 13.610748 13.635351 13.472685 13.594777 13.325868 13.53811 13.498202 13.576525 13.672384 12.443563 13.07959
1370496_at 12.868403 13.07558 12.966271 12.959602 12.875704 12.876888 13.042633 12.997634 12.889046 12.998961 13.056198 12.968451
1370497_at 4.065748 4.122671 4.1542797 4.2015934 4.1204576 4.173476 4.046728 4.2002115 4.3417263 4.186305 4.1646204 4.0887747
1370498_at 3.338501 3.1606424 3.3459868 3.3159933 3.3468966 3.2844174 3.2777104 3.478338 3.7475398 3.2885253 3.536795 3.2695866
1370499_at 4.4297786 4.6821814 4.4081573 4.4024534 4.41813 4.599262 4.5522475 4.676857 4.435588 4.8831606 4.4990945 4.41025
1370500_a_at 3.9764311 4.0740433 3.7100468 3.5643113 3.7000773 3.726112 4.184236 3.7456949 3.7671616 3.8636782 3.767689 3.8417525
1370501_at 9.276165 9.305973 9.32449 9.344395 9.289825 9.322355 9.253149 9.140089 9.207119 9.240719 9.288279 9.157265
1370502_at 4.331143 4.1688776 4.223675 4.156985 4.233071 4.40125 4.2498493 3.964742 4.259018 4.61961 4.292596 4.4376373
1370503_s_at 4.503416 4.4158134 4.380847 4.3811855 4.369545 4.342888 4.3718596 4.7676315 4.4614496 4.705339 4.421282 4.5107174
1370504_a_at 5.973528 5.8756695 6.2196493 6.0762343 6.058451 6.184082 6.0919924 6.276745 5.909126 6.186987 6.195915 6.1514025
1370505_at 6.2546735 6.363834 6.3176527 6.402561 6.291667 6.248727 6.4977727 6.670741 6.2587733 6.5285473 6.3948727 6.4753785
1370506_at 6.813081 7.0068154 6.656248 6.909019 6.8699946 6.621124 6.7293406 6.755892 6.873825 6.9435287 6.890483 6.9426823
1370507_at 6.050007 5.992157 5.8609543 5.9526916 5.988283 5.6738677 5.7938046 5.703951 6.082707 5.748024 5.8212214 5.979643
1370508_a_at 4.9604936 4.9438887 4.9888525 4.998859 4.9310555 4.9084134 4.9070263 4.9395285 5.133762 4.85174 5.2497716 5.076284
1370509_at 7.215753 7.5806656 7.441353 7.712166 7.5812654 7.267168 7.76603 7.7072234 7.507547 7.456091 7.7794633 8.312457
1370510_a_at 7.881475 7.6260366 7.755489 7.956059 7.697467 7.832732 7.9197025 7.6541104 7.7617884 7.8775654 7.783599 7.8336744
1370511_at 14.1218405 14.112208 14.118591 14.112208 14.108936 14.105483 13.928175 14.053396 14.000759 14.0509 14.103858 14.0293255
1370512_at 7.666807 7.7952127 7.6435432 7.482436 7.645155 7.7281218 7.6629953 7.6807756 7.3934 7.659094 7.664425 7.6302896
1370513_at 3.6268053 3.4759502 3.7369845 3.737799 3.6365218 3.7621782 3.5454946 3.4253383 3.9334736 3.6639276 3.7283716 3.862223
1370514_a_at 3.5574808 3.4667468 3.7136068 3.5637782 3.5516095 3.5149164 3.4004252 3.8266597 3.5723476 3.7867813 3.6356888 3.735619
1370515_x_at 4.1356974 4.242614 4.149618 4.242997 4.2146797 4.192998 4.078909 4.337495 4.266979 4.249483 4.5644913 4.2863083
1370516_at 6.1372375 6.52242 6.0051546 6.305394 6.1256056 5.950108 6.2322254 6.1688766 6.167383 6.511654 6.5159273 6.064594
1370517_at 4.0604234 3.7261822 3.741517 3.5788734 3.6258981 3.5225396 3.5851188 3.8617475 3.7171226 3.5033565 4.144606 3.79574
1370518_a_at 3.861362 3.9047499 4.0057697 3.7026634 3.8229792 4.0030227 4.086743 3.8909242 3.79258 3.818339 4.134119 3.997623
1370519_at 4.4859133 4.563783 4.345089 4.4414253 4.332402 4.3425107 4.304978 4.5743637 4.606344 4.456203 4.2202344 4.5353737
1370520_at 4.2844615 4.227689 4.5310116 4.2303653 4.4289875 4.5375566 4.437254 4.3751235 4.759614 4.6849437 4.546008 4.5111485
1370521_at 6.667218 6.640372 6.6436815 6.6910887 6.731611 6.5153193 6.8929768 6.7711353 6.3893266 6.654409 6.4816904 6.715686
1370522_at 9.438202 9.317671 9.120068 9.037769 9.119989 9.183294 9.664978 9.250441 9.293232 9.463552 9.562693 9.707439
1370523_a_at 8.261809 8.351311 8.114293 8.162298 8.308704 8.224924 8.5159025 8.266183 8.612124 8.36745 8.059849 7.6758738
1370524_at 9.354064 9.322271 9.270516 9.245333 9.363798 9.381292 9.368277 9.288382 9.354909 9.10412 8.887289 9.00796
1370525_at 8.525295 8.526619 8.351493 8.341896 8.5570545 8.457865 8.562712 8.533536 8.51433 8.458666 8.374764 8.372431
1370526_at 6.6332493 6.9313574 6.642395 6.6523323 8.378508 6.729109 8.512893 6.8040133 8.248318 8.567877 6.6390634 6.709364
1370527_a_at 8.773751 8.513356 8.843247 8.672544 8.5957155 8.563987 8.713236 8.602957 8.810824 8.597476 8.68677 8.906198
1370528_at 6.6004524 6.517192 6.8095136 6.59875 6.587728 6.527973 6.456107 6.3976135 6.530367 6.667625 6.589911 6.690255
1370529_a_at 7.3823385 7.6829147 7.393541 7.5316973 7.3729753 7.3816376 7.5809135 7.43094 7.194927 7.659323 7.34039 7.2239285
1370530_a_at 8.117715 8.551618 7.9276767 8.019188 8.088943 7.9954877 8.200758 8.3728895 8.245548 8.353167 8.032909 7.555322
1370531_a_at 5.684637 5.615509 5.537215 5.701062 5.37558 5.3169136 5.431757 5.727231 5.534317 5.7144227 5.505064 5.38384
1370532_at 5.6687527 5.829546 5.5904093 5.702349 5.81582 5.8248143 5.7320647 5.7630634 5.8636675 5.833615 5.9048724 5.771257
1370533_at 4.4706187 4.4864 4.530727 4.4259505 4.301943 4.3178477 4.3160653 4.288481 4.2813773 4.4082966 4.2001143 4.4115586
1370534_at 7.3332734 7.412285 7.184441 7.2008605 7.264825 7.3562393 7.411657 7.4570246 7.1407022 7.3679557 7.585167 7.2736053
1370535_at 4.0186796 3.9194636 4.3820343 4.0938115 3.8132584 4.2032895 4.111966 4.1885753 4.1061764 4.317694 3.9258246 4.061631
1370536_at 5.30645 4.8723493 5.1444945 5.1961775 5.101713 5.148174 5.3201246 5.3628817 5.4578195 4.6858125 4.8587384 4.906429
1370537_at 6.942855 7.2190433 7.1478233 7.047035 7.0283833 6.982412 7.2004886 7.305324 7.157794 7.112304 7.583101 7.344032
1370538_at 7.7347417 8.259608 7.3481045 8.184115 7.9611287 7.8681827 8.109275 8.09392 7.7279205 7.934355 7.3024955 7.7089763
1370539_at 7.409456 7.569342 7.237907 7.319375 7.684558 7.3621244 7.2411237 7.534789 7.468002 7.2523184 7.267537 7.0470715
1370540_at 4.117308 4.025263 4.3675914 4.3627033 3.9504526 4.165402 3.9696622 4.091367 4.0715714 3.9164755 3.9656038 4.002144
1370541_at 6.0987234 6.318937 6.6758294 6.0269732 5.9309497 6.1147013 5.9223223 6.0013423 5.813986 5.914751 5.9250493 5.768857
1370542_a_at 6.448947 6.5180826 6.659348 6.4349003 6.6120644 6.603011 6.383643 6.9411573 6.4693613 6.463919 6.7444916 6.200568
1370543_at 6.8160963 7.0717664 7.19551 7.2137904 7.2882414 6.8662167 7.2120156 7.1127667 7.034389 7.416824 7.1832023 7.156145
1370544_at 6.224243 5.9135637 5.89585 5.975002 5.8960447 5.8992834 5.9886985 5.9519334 6.0534077 6.2202306 5.739357 6.360157
1370545_at 4.95422 4.7610307 4.9240775 4.870149 4.924729 5.0979033 4.698448 4.6357155 4.660396 4.9564652 4.810999 4.88907
1370546_at 4.0661564 3.9941363 4.1246443 4.2003117 4.074396 4.1782966 3.9893758 3.965767 3.8745875 3.7619388 4.18754 4.0079474
1370547_at 14.008773 14.059294 14.043967 13.998848 14.0487995 14.015762 14.01654 14.013789 14.027291 13.981049 14.049505 14.003539
1370548_at 7.7822046 7.6585283 7.9200125 8.203371 7.3738146 7.739377 8.800387 7.9727983 8.440178 8.326451 8.427853 8.074449
1370549_at 6.31017 5.917803 6.1550236 6.209016 6.148732 6.1177015 6.000828 5.9422426 6.2630777 5.7989397 6.2820287 6.09247
1370550_at 5.612069 5.6339607 5.650367 5.7474356 5.661209 5.723949 5.5808506 5.7305775 5.8427877 5.877223 5.5618296 6.0713625
1370551_a_at 6.947961 6.9128575 7.131611 6.9762583 6.899313 6.9563217 6.8618345 6.9399095 7.1544824 7.170571 7.1410074 7.2124214
1370552_at 4.9806437 4.9615264 4.987008 4.9138618 5.066899 5.0525594 4.774581 5.2159815 5.0884004 5.146851 5.1260567 4.705584
1370553_at 7.4160323 7.3799405 7.2244606 7.172284 7.3316584 7.471144 7.7166233 7.5131907 7.257956 7.658715 8.045009 7.7822695
1370554_at 9.6545105 9.539526 9.552563 9.444147 9.571697 9.553457 9.403105 9.629965 9.499985 9.504316 9.482132 9.602633
1370555_at 3.9395728 4.0207253 4.04064 4.020194 4.302392 4.073781 3.9527798 4.2870865 4.133813 4.2079372 4.1317973 4.136571
1370556_at 4.7392707 4.8135715 4.9056234 4.684824 4.810913 5.0108347 4.704859 4.7606506 4.9683766 5.013384 4.755393 5.0244627
1370557_a_at 3.9319475 4.0022583 3.8955224 4.0360622 3.7252052 3.8272781 3.792655 3.8593554 4.062974 3.925273 3.8459692 4.070631
1370558_a_at 3.3266058 3.1908488 3.243777 3.3840675 3.1601808 3.2875524 3.281483 3.346356 3.3216572 3.3653836 3.166734 3.2420828
1370559_at 3.8127053 3.7442102 3.786347 3.7234402 3.8154502 4.002543 3.6164312 3.9176517 3.7193985 3.908795 3.787625 3.8463109
1370560_at 4.742017 4.262038 4.331521 4.2929916 4.3351545 4.511838 4.5569553 4.258079 4.2336187 4.2228584 4.2471514 4.2226377
1370561_at 3.8102884 3.8302245 4.2260633 3.8677201 3.968017 4.18165 4.095099 4.231769 3.9754891 4.234828 4.1521544 4.166499
1370562_at 4.841936 4.6365323 4.805716 4.786383 4.5809126 4.6005993 4.382894 4.4639974 4.453776 4.6557035 4.736661 4.4722967
1370563_at 11.80278 11.874615 12.025696 11.942818 11.736089 11.625428 11.947202 11.503044 11.6334 11.772077 12.175401 11.902937
1370564_at 4.464251 4.351268 4.4374247 4.3097754 4.231335 4.6138563 4.3349605 4.375375 4.40937 4.3310175 4.4100466 4.5549607
1370565_at 4.2446313 4.0638328 4.223416 4.12009 4.199252 4.463945 4.104635 4.199909 4.371256 4.26101 4.2781916 4.441624
1370566_at 9.37769 10.689688 10.091764 10.047313 10.268924 8.797417 10.631081 10.305667 10.65367 10.016086 6.4212275 8.006836
1370567_at 6.8351555 7.1981955 6.919112 6.9868026 6.974971 7.2519517 6.976489 7.086803 7.0933275 6.842695 6.952483 7.1494102
1370568_at 5.5166736 5.5024815 5.869932 5.912383 5.9076385 5.8279305 5.7689095 5.6001444 5.763788 5.86069 5.620735 5.7636156
1370569_at 4.7013006 4.620416 4.997703 5.23449 5.0176497 5.013346 4.942098 5.148874 4.8949513 4.8327317 4.7574997 4.852377
1370570_at 7.227781 7.3734784 7.04108 7.280925 7.341203 7.3005085 7.309126 7.1328773 7.0861096 7.187442 7.4341097 7.3304143
1370571_at 5.1434836 5.093223 5.0419993 5.3873334 5.0980372 5.293714 5.049763 4.907864 5.049539 5.1415973 5.3586774 5.1200604
1370572_at 3.745951 4.004585 3.9560308 3.8420243 3.7162368 3.906373 4.027797 3.848258 3.9494257 3.836853 4.0123696 3.811524
1370573_at 9.271655 9.120451 9.356486 9.258488 8.949729 9.155253 9.711864 9.033065 9.31213 9.402575 9.607845 9.606264
1370574_a_at 6.624902 6.549911 6.568909 6.569211 6.4990883 6.406761 6.4899993 6.6185856 6.536719 6.4932704 6.380566 6.4072413
1370575_a_at 8.750277 8.650482 8.675959 8.81501 8.93433 8.686227 8.651506 8.565037 8.583654 8.577696 8.243548 8.507347
1370576_at 5.4325294 5.9434204 5.7964125 5.8789663 5.5722847 5.780596 5.700412 5.813819 5.7917953 5.9109583 5.674959 5.957327
1370577_at 6.9961443 6.9904933 7.182953 6.94994 7.1128607 6.6391163 6.8571568 7.063164 6.895837 7.040839 7.1063766 7.0830417
1370578_at 7.0833793 7.2046347 7.196486 7.0756097 7.175921 6.7557683 7.4670463 7.023325 7.2569194 7.237347 6.9347696 7.1514783
1370579_at 8.82836 8.903041 8.907624 8.901104 8.901312 8.922386 8.979188 8.893453 8.966577 9.01699 8.936483 9.146524
1370580_a_at 13.632936 13.668269 13.688029 13.715287 13.686049 13.617489 13.849411 13.727007 13.949979 13.959829 13.794789 13.736274
1370581_at 3.8690329 3.75908 3.9494925 3.9293168 3.9080794 4.1441917 3.9403381 3.9213822 3.943624 3.8745685 4.0498104 4.0447755
1370582_a_at 3.415823 3.340157 3.4436526 3.336876 3.3747215 3.4752197 3.4941013 3.3768315 3.4358497 3.3038054 3.3129559 3.3637435
1370583_s_at 5.6802835 6.685747 5.983001 6.1978455 5.9773726 5.3380985 6.0278997 6.382169 5.804162 5.883991 5.8766527 6.408647
1370584_a_at 5.460812 5.421408 5.1688137 5.6390142 5.7837644 5.9214754 5.117296 6.1189637 5.73931 5.2362967 5.3748226 5.716227
1370585_a_at 6.406617 6.892808 6.2639017 6.5764046 6.623227 6.958572 6.483245 6.7021 6.783224 6.7837887 6.4414253 6.394489
1370586_a_at 5.780593 5.7202234 5.826433 5.8642354 5.5996714 5.9972773 5.750434 5.8538113 6.049958 5.8741817 5.8525763 6.2238336
1370587_at 4.961713 4.9073477 4.8970213 4.9230366 4.888465 4.7434072 4.7515326 4.803338 4.9460144 4.695526 4.838729 5.177598
1370588_a_at 3.911095 3.7893286 3.8164158 3.6993713 3.8248525 3.977127 3.868438 3.9873073 4.1166334 3.7606752 3.8394132 3.9643846
1370589_at 4.8087015 5.063221 5.0307026 5.196354 5.0455823 4.808504 5.1513796 4.8745193 4.945159 4.997987 4.821478 4.7920885
1370590_at 7.317075 7.32845 7.465478 7.3391085 7.340218 7.441426 7.3886795 7.312463 7.4796357 7.324274 7.333474 7.62822
1370591_at 7.5356336 7.5732036 7.4678526 7.5855007 7.5388308 7.5230923 7.389513 7.410488 7.1585937 7.543334 7.6784797 7.464596
1370592_at 6.3406224 7.212888 6.5685024 7.1966476 6.6059113 6.3019195 7.694378 7.7262383 7.164173 7.2317224 7.385853 7.222509
1370593_at 13.696781 13.654822 13.88351 13.89339 13.869147 13.916687 13.870963 13.81538 14.017305 13.977754 12.442024 13.5356
1370594_at 4.7958198 4.4716496 4.8873544 4.661383 4.7693725 4.6898293 4.6094213 4.661542 4.4926376 4.5136566 4.732124 4.6366034
1370595_a_at 3.859971 3.5983403 3.7697124 3.9033298 3.8584647 3.5911064 3.8381076 3.9369693 3.9806423 3.7268672 4.0077057 4.1869574
1370596_a_at 4.3782425 4.191801 4.431326 4.448016 4.268757 4.2443275 4.3282876 4.082753 4.3228197 4.3827267 4.3390083 4.4861507
1370597_at 5.9675894 6.012142 5.0744686 5.95401 5.94222 5.947528 6.2103133 6.1030126 6.005338 5.8963356 6.273783 5.619857
1370598_a_at 4.3739786 4.178026 4.458458 4.2685785 4.3351707 4.595188 4.4523745 4.202423 4.3729506 4.3227396 4.441729 4.7373447
1370599_a_at 7.2333074 7.2190204 7.3875847 7.1847773 7.037113 6.9014173 7.3600383 6.6624146 7.45716 7.1040745 7.2346945 7.4355583
1370600_at 5.5233245 5.832973 5.8111653 5.872456 5.6806087 5.461751 6.170398 5.5238986 5.665913 5.9818654 5.527643 5.6787596
1370601_a_at 4.4522443 4.331107 4.5245557 4.5586824 4.1140156 4.525052 4.5092363 4.45659 4.362669 4.504512 4.611262 4.298925
1370602_at 4.470472 4.4018836 4.336845 4.55167 4.629734 4.8269577 4.3827133 4.4194884 4.428244 4.354367 4.3755794 4.504309
1370603_a_at 5.339468 5.921388 5.591733 5.800981 5.6743517 5.824426 5.6764226 6.109396 5.5892687 5.859334 5.7846136 5.6421003
1370604_at 3.8018613 3.861416 3.8009455 3.6518555 3.7729452 3.7373226 3.635925 3.6290998 3.474101 3.7339861 3.944808 3.7137737
1370605_s_at 5.796341 5.963255 6.092478 5.5439777 6.1851897 5.9104986 5.573365 5.905076 5.948951 5.688284 6.285262 6.170198
1370606_at 6.381161 6.082233 5.9449396 6.265455 5.9290867 5.730658 6.0741034 5.8851423 5.5632167 6.272977 6.2867403 6.1371117
1370607_a_at 4.5795617 4.1822357 4.2752357 4.6488028 4.727774 4.4680877 4.1770773 4.078572 4.368916 4.0280294 4.376485 4.055889
1370608_at 4.0297275 3.9172058 3.9760883 3.859364 3.8042738 3.8824031 4.1122274 3.9280329 4.1558814 3.9739683 3.9657755 3.700416
1370609_a_at 10.159277 10.13956 10.207411 10.153885 10.056784 10.02033 10.162643 10.360479 10.193909 10.245785 10.434621 10.115193
1370610_at 4.7893915 4.603495 4.4687605 4.641203 4.811249 4.665366 4.488722 4.6866755 4.4845247 4.6189938 4.644982 4.929538
1370611_at 6.1969976 6.03633 6.09166 6.11192 6.358609 6.0585575 5.876633 5.9307537 6.1303086 5.9272704 6.1750736 6.264762
1370612_at 5.6319723 5.70059 5.6544447 5.893852 5.8279767 5.8321743 5.86917 5.8081203 5.804318 5.663666 5.7734113 5.834056
1370613_s_at 12.547579 12.719705 12.685657 12.879396 12.700455 12.639639 12.534115 12.730999 12.771654 12.843776 12.822176 12.810043
1370614_s_at 5.62903 5.357241 5.5907283 5.578574 5.6636095 5.2298474 5.5395374 5.43015 5.635923 5.838919 5.5467873 5.9357495
1370615_at 5.191742 5.0487432 5.0023136 4.9076347 4.9615726 4.9459696 4.862206 5.0416856 5.252573 4.895553 4.810557 5.126631
1370616_at 4.8378286 4.9050674 4.931877 4.980108 5.1150436 5.4339557 4.925999 4.934393 4.6781898 4.6940684 4.7696757 4.878011
1370617_at 4.6353145 4.962228 4.7851987 4.791895 4.623611 4.5244155 4.581099 4.741135 4.8567896 4.814155 4.633195 4.7203493
1370618_at 7.591299 7.8098965 7.670034 7.7190824 7.7621922 7.51704 7.761865 7.5387974 7.966647 7.89161 7.8592453 7.902237
1370619_at 5.0760064 4.9860163 4.931182 5.139263 5.176752 5.211683 5.028183 5.083068 5.1813593 4.961916 5.179943 5.0214386
1370620_at 4.464169 4.5418963 4.485196 4.623892 4.679334 4.69433 4.5559435 4.64155 4.6503563 4.538925 4.620759 4.514281
1370621_at 5.066971 5.0888076 4.758523 4.950692 5.062629 5.301342 5.172305 5.384471 5.08954 5.5326114 5.0073876 4.978474
1370622_at 4.221877 3.966759 4.4656453 4.558282 4.32857 4.3097606 4.232752 4.6169834 4.5792437 4.3075104 4.345751 4.340809
1370623_at 6.60094 6.7980614 6.522434 6.871661 6.8784976 6.785543 6.844845 6.9128585 6.8552284 6.7945466 6.823874 6.498242
1370624_at 4.285975 4.2710547 4.02133 4.5342464 4.2456064 4.2402487 4.2256927 4.3304687 4.4746227 4.125128 4.2591524 4.3059273
1370625_at 4.095335 3.816911 3.8904638 3.8455055 3.9032972 4.2261105 3.7553205 4.166751 3.7430558 3.7584257 3.8704596 3.6043925
1370626_at 3.5413814 3.3154135 3.3883066 3.4971938 3.300701 3.6038885 3.3573408 3.3363152 3.3778908 3.5769496 3.382213 3.309835
1370627_at 4.733036 4.849747 4.6360207 4.811644 4.5679183 4.8260183 4.62263 4.493946 4.3916445 4.711813 4.6094756 4.6578465
1370628_at 4.996559 5.442145 4.816099 5.2851734 4.937038 5.256442 4.822153 5.058277 5.0088763 5.251316 5.0345855 4.994094
1370629_at 3.8671525 3.9003336 4.0030136 3.833085 3.6603181 4.029047 3.817423 4.005903 3.931708 3.9765894 3.9650764 3.7682421
1370630_a_at 6.4696617 6.1644497 6.1716547 6.536011 6.3857727 6.130048 6.5606523 6.0156884 5.9003263 6.118708 6.329601 6.3800073
1370631_at 3.7883823 4.078307 4.194024 3.9803402 4.0040245 4.0047617 3.9091272 3.9345486 4.155957 4.25167 4.0956297 4.1845913
1370632_at 4.2596903 4.109235 4.0993233 4.2845974 4.293893 4.12271 4.194064 4.2471914 4.0347843 4.475381 4.404502 4.1882606
1370633_at 5.052408 4.8655624 5.068084 4.8225293 5.0811286 4.9627995 5.008004 5.1016345 5.0866804 4.856687 5.16741 5.212253
1370634_x_at 6.6382756 6.5827 6.7527056 6.6984773 6.6269155 6.6487083 6.639172 6.6118174 6.600725 6.543276 6.6303716 6.740194
1370635_at 5.3017254 4.7651424 5.1439176 5.1865606 5.121217 5.296435 5.0115347 5.2331715 5.0283294 4.997355 5.1441164 5.1475987
1370636_at 4.600709 4.4466352 4.648476 4.6709204 4.604035 4.795962 4.5995116 4.800761 4.650694 4.4716578 4.9320936 4.6628904
1370637_at 4.13317 4.036953 4.0032406 4.1192527 4.24088 4.0341377 3.8504179 4.0378165 4.03479 4.1528068 4.0622883 4.528675
1370638_at 5.1958256 5.262453 4.9348974 5.1063147 5.208517 5.333456 5.3479805 5.3281097 5.063246 5.1532116 4.9224014 4.9850855
1370639_at 7.6910195 7.4356065 7.535728 7.6980295 7.538885 7.622374 7.5957227 7.6068 7.620792 7.5886555 7.599565 7.4829617
1370640_a_at 5.484856 5.3889937 5.4892874 5.543751 5.3355236 5.4182134 5.366853 5.4532084 5.6100626 5.4298773 5.4224257 5.458029
1370641_s_at 6.62316 6.6313195 6.504169 6.5108523 6.5729084 6.752428 6.918189 6.5683165 6.8065424 6.7789946 6.910859 6.6864724
1370642_s_at 6.82849 6.8191156 6.727218 6.286235 6.5617337 6.6561127 7.0362854 6.317221 6.846717 6.3708034 6.600068 6.7443066
1370643_a_at 5.2343636 5.322098 5.2158747 5.28627 5.255087 5.377161 5.3225174 5.2739315 5.357853 5.099289 4.974718 5.3737617
1370644_at 3.5015898 4.012464 3.8422763 3.8237414 3.7352574 3.8199644 3.5940652 3.8224292 3.9071398 3.8436708 3.5719995 3.9063542
1370645_at 4.033633 4.1696577 4.3734684 4.1484027 4.1644716 4.537978 4.4359875 4.262595 4.420409 4.356765 4.1428013 4.2085814
1370646_at 6.4865446 6.718348 6.542913 6.6142173 6.5787973 6.4684677 6.573791 6.3539734 6.6162434 6.4468074 6.5577087 6.695662
1370647_at 4.490836 4.222846 4.328006 4.658781 4.3643494 4.414379 4.2024426 4.585209 4.431305 4.506633 4.2771707 4.5208282
[truncated: 3,479,350 more chars]
