# Supplementary material for: Transcriptomic point of departure determination: a comparison of distribution-based and gene set-based approaches
Source: Front Genet. 2024 May 9;15:1374791. doi: 10.3389/fgene.2024.1374791 (PMC11112360; doi:10.3389/fgene.2024.1374791)
Supplement: Supplementary file 6 [file DataSheet1.zip › Data Sheet 1/cimetidine_29day_Rat_Liver_rma.txt]

ProbesetID V2 V3 V4 V5 V6 V7 V8 V9 V10 V11 V12 V13
Dose 0 0 0 100 100 100 300 300 300 1000 1000 1000
1367452_at 10.376809 10.362115 10.20475 10.370612 10.214175 10.350124 10.335255 10.316017 10.463928 10.283496 10.22001 10.2922325
1367453_at 9.5812435 9.561596 9.473314 9.458007 9.535383 9.402308 9.526622 9.498232 9.52704 9.390178 9.447039 9.431815
1367454_at 9.971976 10.096896 10.044518 10.102924 10.165431 9.970578 9.960326 10.029119 10.017938 10.083635 10.004719 10.019231
1367455_at 11.17429 11.425029 11.36281 11.362089 11.317546 11.398051 11.190296 11.338997 11.282444 11.261449 11.272424 11.243762
1367456_at 11.723254 11.753184 11.675281 11.828382 11.689883 11.835665 11.732048 11.774851 11.883189 11.782546 11.738995 11.82302
1367457_at 9.090945 9.151002 9.242341 9.253748 9.225617 9.172702 9.164988 9.048748 9.32166 9.190418 9.134391 9.074548
1367458_at 8.135323 8.179136 8.06336 8.042687 8.140312 7.966724 8.000098 7.8273563 7.9413443 8.096543 8.217325 8.001227
1367459_at 12 12.039571 12.093829 12.14901 12.087672 12.10721 12.148558 12.121344 12.189994 12.142173 12.076864 12.096799
1367460_at 11.312285 11.406451 11.332518 11.432355 11.38992 11.286019 11.4158125 11.403841 11.401695 11.459496 11.40606 11.340925
1367461_at 10.258241 10.478583 10.535848 10.4752245 10.396142 10.522577 10.500635 10.5570135 10.644149 10.504447 10.391593 10.381039
1367462_at 9.988249 10.070656 10.062082 9.917698 10.118618 9.928111 10.380575 9.914508 9.778174 9.798439 10.047245 9.844407
1367463_at 11.195547 10.982698 11.276671 11.060716 11.137756 11.172673 11.232445 11.147282 11.160307 11.25891 11.316464 11.276812
1367464_at 9.287078 9.077169 8.993455 9.109613 9.075731 8.935015 9.124805 8.91087 9.0666485 9.112681 8.9138775 9.177985
1367465_at 9.971106 10.005904 10.017078 10.030084 10.1078615 9.9481 10.044595 10.180715 10.035373 9.900419 9.91953 9.895402
1367466_at 10.299446 10.414027 10.368779 10.35118 10.37774 10.346808 10.364824 10.367346 10.373672 10.26838 10.105841 10.300606
1367467_at 11.504812 11.561879 11.601311 11.617834 11.614109 11.691362 11.650487 11.658113 11.612547 11.671731 11.656439 11.507963
1367468_at 9.629569 9.389759 9.58024 9.463839 9.498008 9.578673 9.717673 9.734568 9.50675 9.41921 9.620999 9.725778
1367469_at 11.881771 11.702419 11.81572 11.814761 11.763851 11.905823 11.934678 11.808309 12.057416 11.836504 11.59166 11.959115
1367470_at 10.080002 10.11818 10.18562 10.007516 10.101027 10.297935 10.260364 10.202836 10.264176 10.059549 10.120995 10.007614
1367471_at 9.060784 9.155853 9.0813265 9.110773 9.1280985 9.068915 9.185959 9.088597 9.062548 9.06501 9.043019 8.991186
1367472_at 9.65895 9.730925 9.722488 9.877034 9.68037 9.683918 9.794808 9.724425 9.748042 9.709878 9.717767 9.674093
1367473_at 10.022089 10.027974 10.059514 9.997834 9.92515 9.898738 9.906629 9.837526 10.088223 9.938374 9.604834 9.969881
1367474_at 9.53017 9.552651 9.551479 9.627156 9.497485 9.651726 9.578714 9.652041 9.575538 9.429189 9.593678 9.2036
1367475_at 10.640564 10.669487 10.685144 10.629253 10.686715 10.621728 10.630744 10.604328 10.619622 10.599037 10.601457 10.595251
1367476_at 11.406616 11.456593 11.403726 11.537956 11.403874 11.308784 11.49034 11.349644 11.524392 11.588338 11.350771 11.478599
1367477_at 10.066836 10.0692215 10.163663 10.199646 10.056745 10.101585 10.114701 10.125531 10.051595 9.906802 9.974701 10.0534525
1367478_at 8.179798 8.028442 7.9864435 7.95836 7.75832 8.191019 8.021118 7.9634185 8.126953 7.965679 7.975434 8.122932
1367479_at 11.034702 11.093263 11.066502 10.944664 11.034854 10.989996 11.039955 11.080782 11.004066 10.980865 11.075509 11.033639
1367480_at 9.532749 9.614446 9.623472 9.58707 9.490341 9.657269 9.579769 9.554055 9.658549 9.527579 9.392459 9.623931
1367481_at 9.280463 9.3784075 9.30198 9.20166 9.269396 9.323868 9.348991 9.3803005 9.311451 9.276121 9.191264 9.252759
1367482_at 9.176079 9.257875 9.29587 9.234564 9.27247 9.114666 9.28059 9.3255415 9.128844 9.189578 9.319757 9.215296
1367483_at 8.943682 9.027702 8.799513 8.906345 9.075537 8.886587 9.104129 8.946598 8.94845 8.960042 8.841442 8.865259
1367484_at 9.395585 9.332651 9.411112 9.454587 9.342264 9.384151 9.408751 9.423503 9.441675 9.438372 9.322847 9.3701
1367485_at 10.206923 10.150674 10.253385 10.276406 10.25937 10.350939 10.248924 10.144458 10.4067335 10.181787 10.155445 10.256679
1367486_at 9.39058 9.211548 9.159746 9.328878 9.337103 9.245169 9.146362 9.192137 9.163187 9.25027 9.236499 9.179771
1367487_at 7.4098334 7.433923 7.518003 7.5336256 7.414086 7.546816 7.589546 7.6431813 7.5090966 7.52166 7.8643055 7.5861816
1367488_at 8.034225 7.9210367 8.229605 8.097188 8.042023 8.214045 8.315485 8.2864685 8.097975 8.052258 7.949953 8.084068
1367489_at 6.4041185 6.581344 6.4349365 6.315316 6.306262 6.6515923 6.499276 6.5808125 6.563653 6.3887124 6.704345 6.4843698
1367490_at 7.017609 7.1998787 7.232222 7.0294633 7.049166 7.3023925 7.214753 7.1571007 7.0515947 7.037503 6.970343 7.089572
1367491_at 9.465841 9.647919 9.4770775 9.407247 9.405669 9.568181 9.436333 9.370514 9.441609 9.488273 9.263916 9.462654
1367492_at 9.200404 9.223428 9.136835 9.269127 9.216164 9.114795 9.233986 9.2363825 9.339252 9.151692 9.131859 9.092847
1367493_at 9.265946 9.198452 9.417618 9.304798 9.292038 9.332452 9.358675 9.301443 9.421324 9.3446665 9.271978 9.383705
1367494_at 10.160532 10.1717 10.06807 10.211484 10.193055 10.351872 10.161726 10.259896 10.290943 10.127927 10.072219 10.100024
1367495_at 7.463442 7.2924867 7.560254 7.408994 7.4481297 7.570136 7.493162 7.5527396 7.568589 7.397251 7.2906322 7.5162416
1367496_at 11.06435 11.117867 11.136101 11.2694025 11.093319 11.214382 11.229951 11.15556 11.262152 11.209509 11.226661 11.273417
1367497_at 8.61677 8.447642 8.674002 8.608618 8.456693 8.588737 8.720096 8.405734 8.542477 8.649161 8.549492 8.430501
1367498_at 8.715605 8.751457 9.018812 8.544002 8.691351 9.18566 8.786671 9.064372 9.011064 8.714401 8.654487 8.692203
1367499_at 7.957412 7.7760334 8.153923 7.9042525 7.909345 8.078611 8.073179 8.209059 7.94291 8.0919 7.8937235 7.9673963
1367500_at 10.14804 10.161572 10.162576 10.180025 10.238156 10.066806 10.176707 10.170144 10.199242 10.120019 10.113021 10.052396
1367501_at 8.452536 8.484646 8.442452 8.429724 8.246724 8.5292 8.527294 8.391885 8.40672 8.465326 8.338136 8.388553
1367502_at 8.594787 8.503475 8.588992 8.598186 8.737939 8.586139 8.39381 8.614978 8.581253 8.465748 8.518672 8.517842
1367503_at 10.907489 11.11268 10.869869 10.966361 11.011651 10.972616 10.911984 11.028044 10.944485 10.946939 10.776608 10.895366
1367504_at 8.190636 8.168 7.9769964 7.990398 8.138975 8.166184 8.267903 8.244043 8.071161 8.156094 8.181686 8.155296
1367505_at 7.9468675 7.98098 7.928442 8.169717 7.797702 8.125532 8.191521 8.108939 8.186551 8.317586 7.8597565 8.068428
1367506_at 9.857111 9.960947 9.891947 9.885016 9.938603 9.828154 9.795652 9.926826 9.9072275 9.85416 9.633164 9.908709
1367507_at 7.1507835 7.208254 7.2505455 7.2286825 7.187137 6.9862766 7.143491 7.278997 7.078974 7.0163093 7.015931 7.292873
1367508_at 8.885871 8.879862 9.04001 9.039803 8.905164 8.936652 8.95624 8.823782 8.929001 8.8080015 8.615515 8.718805
1367509_at 9.432125 9.658662 9.492799 9.65918 9.6548 9.457973 9.707091 9.478282 9.595242 9.543056 9.529229 9.545538
1367510_at 9.675647 9.619946 9.607824 9.511492 9.517983 9.580157 9.624776 9.615957 9.631199 9.602511 9.608921 9.559888
1367511_at 8.3339615 8.333012 8.199871 8.332613 8.23768 8.392965 8.260348 8.306859 8.411556 8.260027 8.28494 8.442013
1367512_at 11.208455 11.315613 11.2665825 11.310947 11.226143 11.222932 11.184271 11.20889 11.301695 11.227536 11.157322 11.143029
1367513_at 8.141228 8.175949 8.240756 8.240555 8.056803 8.104857 7.810138 7.8531866 8.299765 8.359793 7.64258 7.9960938
1367514_at 7.8186 7.7197795 7.557866 7.819022 7.7652044 7.854866 7.73273 7.715837 7.672973 7.6671233 7.767211 7.6800547
1367515_at 8.038578 8.041775 8.19463 8.072964 8.128735 8.2187805 8.093767 8.074989 8.5567875 8.158005 7.8782115 8.082737
1367516_at 8.973603 8.774088 8.810583 8.995519 8.883711 8.979785 8.805792 8.778154 8.981075 8.87981 8.79347 9.039541
1367517_at 7.585879 7.690134 7.67972 7.69247 7.75832 7.7062454 7.6587157 7.5953846 7.6030145 7.703055 7.506436 7.617887
1367518_at 8.578987 8.607111 8.531328 8.549662 8.654001 8.726219 8.564288 8.601737 8.355913 8.536055 8.581482 8.4700775
1367519_at 8.420633 8.502065 8.4100275 8.55503 8.524372 8.482065 8.622652 8.57862 8.503445 8.50371 8.406496 8.513426
1367520_at 9.876165 9.8941555 9.82394 9.996973 10.091316 9.925797 9.9881115 9.924738 9.977864 9.860162 9.959495 10.099151
1367521_at 7.0516944 6.986314 7.307316 6.646166 7.0422816 6.7778463 7.043157 7.164776 6.8032207 6.556921 7.068174 6.8566895
1367522_at 9.028752 9.253016 9.201862 9.229352 9.153237 9.004784 9.288758 9.078161 9.078805 9.220417 9.099277 9.020082
1367523_at 8.626028 8.567611 8.592925 8.477758 8.542698 8.549617 8.600044 8.680725 8.607522 8.613697 8.484316 8.700026
1367524_at 7.3921447 7.306024 7.5606675 7.4419026 7.491813 7.380765 7.204877 7.4461017 7.3049493 7.3924246 7.227043 7.477673
1367525_at 9.185665 9.389424 9.155321 9.254398 9.27063 9.245949 9.234556 9.254577 9.218829 9.253295 9.038239 9.064197
1367526_at 9.024701 8.898058 9.076374 8.91485 9.008188 8.9845 9.0122 8.99775 9.060878 8.927616 8.876911 8.939988
1367527_at 8.0554 8.042576 8.147434 8.2293415 7.8760667 7.921839 7.9523134 7.857246 8.081846 8.0284195 8.072964 7.989052
1367528_at 8.999259 9.049434 8.790207 8.801636 9.072754 8.9456415 8.931254 8.825116 8.862396 8.873415 8.883075 8.91307
1367529_at 9.2013235 9.03389 9.163491 9.203558 9.114307 9.170906 9.124364 9.109714 9.205774 9.252839 8.99335 8.935349
1367530_at 8.059052 8.177778 8.123174 8.037899 8.218584 8.263445 8.173412 8.066071 8.22088 8.246261 8.103282 8.183356
1367531_at 10.68681 10.551798 10.643864 10.578086 10.566516 10.611569 10.728064 10.679205 10.626688 10.596845 10.548227 10.701474
1367532_at 11.250567 11.25608 11.247543 11.275887 11.207689 11.241888 11.28546 11.2335415 11.296709 11.298654 11.363641 11.259721
1367533_at 8.520107 8.67436 8.461096 8.521853 8.493073 8.4956 8.411903 8.653562 8.437061 8.571234 8.270754 8.485828
1367534_at 7.497379 7.4874973 7.476659 7.343818 7.4200335 7.6984754 7.5587807 7.4425645 7.5140443 7.495331 7.422631 7.566875
1367535_at 8.672497 8.642527 8.46944 8.788297 8.735363 8.570339 8.125664 8.54092 8.422517 8.602556 8.437547 8.577408
1367536_at 7.705852 7.877108 7.724941 7.8324256 7.646671 7.9191318 7.7863836 7.7707043 7.9872828 7.72224 7.764653 7.913186
1367537_at 7.3936105 7.2782454 7.5182843 7.440074 7.467274 7.6725225 7.609187 7.6692204 7.788866 7.6230135 7.4570355 7.644797
1367538_at 7.3913784 7.3867035 7.5388207 7.347279 7.4917846 7.665237 7.445838 7.5547876 7.596384 7.321692 7.3298063 7.4008102
1367539_at 8.456779 8.434049 8.5219 8.51695 8.493195 8.663109 8.675798 8.562581 8.6821785 8.57017 8.357896 8.483496
1367540_at 7.59781 7.9188166 7.441055 7.2988596 7.476956 7.807065 7.6377563 7.6528907 7.912121 7.5283346 7.707487 7.66027
1367541_at 8.054876 8.028024 7.9089584 7.849103 7.962725 7.8340354 7.661659 7.7834883 7.9459786 7.852741 7.521935 7.7650065
1367542_at 7.5332317 7.6217074 7.578583 7.8332257 7.737639 7.9405813 7.814221 7.8641233 7.9804997 7.6087265 7.555158 7.7957354
1367543_at 8.10165 8.099203 8.212652 7.939824 8.149925 8.154184 8.264635 8.232812 8.076601 8.082244 8.16363 8.113854
1367544_at 6.943468 6.923024 6.7338 6.707827 6.8832445 7.4339647 7.1988306 7.2822895 7.2641277 7.1916666 6.983455 7.103951
1367545_at 7.1527066 7.4601016 7.20188 7.2307014 7.092035 7.2636967 7.321451 7.276509 7.1543126 7.2643337 7.2173243 7.177734
1367546_at 10.349448 9.831062 10.27015 10.356014 10.597205 10.598656 9.793198 10.410317 10.296542 10.299639 10.160707 9.83357
1367547_at 7.8943524 8.016861 7.9038453 8.172569 8.0401 8.373838 7.955933 8.162491 8.1448765 8.180189 8.042965 7.9594693
1367548_at 8.512957 8.346338 8.190479 8.341811 8.303519 8.381914 8.289316 8.28604 8.35198 8.237598 8.309684 8.352653
1367549_a_at 10.629748 10.7628565 10.728394 10.658704 10.6743145 10.660729 10.688818 10.750663 10.699159 10.672522 10.67299 10.687454
1367550_a_at 8.687252 8.489844 8.512645 8.638824 8.596571 8.544009 8.770616 8.576866 8.826577 8.473895 8.649321 8.722888
1367551_a_at 9.187953 9.146282 9.287202 9.357815 9.236959 9.241623 9.242591 9.155052 9.287439 9.166876 9.274582 9.260935
1367552_at 4.268171 4.4542375 4.572482 4.645004 4.528927 4.2919526 4.35089 4.350915 4.4966383 4.1902504 4.425336 4.534277
1367553_x_at 12.253153 11.837891 12.01364 12.162572 11.9403305 11.979416 12.357616 11.847263 11.832297 12.060399 12.264903 11.858152
1367554_at 3.9603143 3.9849584 4.0862064 4.1439953 4.15145 3.7716131 4.102265 3.9267719 3.9016998 4.19608 4.004175 4.0011725
1367555_at 14.788234 14.776498 14.738573 14.767958 14.766345 14.727129 14.736052 14.738573 14.741463 14.778333 14.773615 14.775926
1367556_s_at 14.574371 14.5372715 14.559159 14.58105 14.597622 14.58939 14.570105 14.572577 14.559159 14.5832205 14.571802 14.58105
1367557_s_at 12.744723 12.729158 12.750275 12.825241 12.76842 12.8782425 12.668878 12.686999 12.870616 12.788002 12.577149 12.809535
1367558_x_at 3.2108538 3.0904112 3.1555166 3.1894598 3.0622542 3.160497 3.1074154 3.1532001 3.2599292 3.3267355 3.4267921 3.3159254
1367559_at 12.887586 12.899837 12.925154 12.9561405 12.93702 12.975501 12.887713 12.988716 12.982431 13.0327 12.856817 12.935031
1367560_at 12.103704 11.937683 12.099836 12.026489 12.151577 12.083204 12.107768 12.133138 12.12994 12.037887 12.056074 12.164784
1367561_at 12.321826 12.280859 12.228032 12.319295 12.236241 12.316 12.340868 12.458449 12.343221 12.317739 12.385083 12.406012
1367562_at 7.868375 7.327712 7.331782 7.7923408 7.527698 7.1204314 7.8987994 7.8068056 7.22168 7.4450774 7.961002 7.569588
1367563_at 8.986806 8.987889 9.004212 9.000128 9.094651 8.987286 8.931134 9.073706 9.191886 8.945513 8.99005 9.016376
1367564_at 6.094903 6.303129 6.17531 6.189161 6.1087093 6.0112224 6.118807 6.2022758 6.0359945 6.135975 6.145403 5.8573904
1367565_a_at 13.79107 13.699265 13.729191 13.68011 13.685497 13.710587 13.689816 13.743251 13.698408 13.679209 13.737442 13.750845
1367566_at 4.157361 4.347295 4.1555057 4.4200506 4.152688 4.0287867 3.9184048 4.2062836 3.952825 4.3651314 4.185094 4.2710457
1367567_at 12.22702 12.157286 12.229674 12.186238 12.171271 12.197928 12.054684 12.202263 12.269892 12.218161 12.040607 12.198985
1367568_a_at 9.224806 8.891409 8.870753 8.785308 8.64396 8.500123 8.842709 8.572594 9.264527 8.645442 8.375829 8.937862
1367569_at 11.677765 11.670027 11.582215 11.67196 11.82007 11.750727 11.613253 11.643806 11.661628 11.55439 11.640985 11.6370535
1367570_at 6.8908105 6.621931 6.3911486 6.6413517 6.4894958 6.39097 6.617448 6.736507 6.746545 6.7341046 6.8328347 6.6583576
1367571_a_at 5.27905 5.1572914 5.0480165 5.119993 5.2741995 5.1936874 4.988519 5.3251753 5.1294823 5.1528187 5.1846724 5.037656
1367572_at 5.0366964 5.0681624 5.0617456 5.026613 5.1674743 5.030287 5.088463 5.2494035 5.2824945 5.2258563 5.216157 5.1525664
1367573_at 12.451202 12.387975 12.411259 12.49479 12.461648 12.477028 12.353031 12.4225645 12.53812 12.461827 12.321145 12.461435
1367574_at 8.007145 7.638825 7.606425 8.048736 7.9334598 7.9328623 7.880193 7.797803 8.396374 8.029339 8.193394 8.263208
1367575_at 11.314272 11.342361 11.266409 11.413909 11.343004 11.437142 11.26856 11.337325 11.455695 11.406073 11.289067 11.384064
1367576_at 13.593512 13.628525 13.572906 13.757837 13.6183 13.6631565 13.619979 13.586422 13.780022 13.708493 13.71631 13.698311
1367577_at 7.609592 6.9533596 7.015575 6.2264977 6.8409753 7.2991233 7.449097 7.132112 6.289191 7.011339 7.11802 6.8168316
1367578_at 10.298298 10.237906 10.164146 10.237057 10.271315 10.333978 10.254019 10.243249 10.249343 10.229609 10.249102 10.321981
1367579_a_at 10.815917 10.455626 10.659242 10.723086 10.535221 10.614081 10.571503 10.764479 10.815525 10.552937 10.526171 10.896485
1367580_at 11.4052305 11.413999 11.308623 11.296648 11.470428 11.328969 11.447132 11.47326 11.461392 11.355852 11.34841 11.471856
1367581_a_at 6.458462 6.1814966 6.6334004 6.682489 5.877222 5.989752 6.1669493 6.00359 6.541665 6.1647234 6.2979903 6.223351
1367582_at 11.771714 11.742443 11.598734 11.69714 11.704585 11.765675 11.7067175 11.705392 11.803141 11.642678 11.603064 11.819921
1367583_at 13.249685 12.876348 12.896019 12.999718 13.222952 13.117575 12.984133 13.0395975 13.016028 12.958837 13.013825 13.144491
1367584_at 7.9759226 7.676503 7.5823345 8.211682 7.87332 7.8144245 7.809942 8.105367 8.274619 8.235359 8.180467 7.952595
1367585_a_at 10.922112 10.867332 10.88279 10.891621 10.649193 11.062183 10.87868 10.56468 10.61974 10.868674 10.44423 10.587378
1367586_at 12.869497 13.048918 13.053529 13.202771 12.867586 13.177682 12.937157 13.051319 13.056107 12.997083 12.84094 12.788087
1367587_at 3.415439 3.3959832 3.5061202 3.620619 3.5964017 3.2310197 3.2624204 3.4205754 3.2633278 3.4198744 3.683191 3.468632
1367588_a_at 11.640772 11.553518 11.417473 11.551131 11.511758 11.502098 11.518333 11.467783 11.645678 11.528774 11.459466 11.527179
1367589_at 9.504402 9.497242 9.502779 9.374905 9.444712 9.504443 9.472636 9.504184 9.448759 9.484094 9.151517 9.430057
1367590_at 11.235719 11.054301 10.950025 11.256994 11.069651 11.086239 11.0206175 11.186294 11.129653 11.063642 10.871133 11.182107
1367591_at 10.057652 10.137118 10.0818405 10.146731 10.240674 10.129 10.142024 10.122736 10.14519 10.221575 9.977233 10.097369
1367592_at 3.5346787 3.4560506 3.30655 3.5300932 3.4357152 3.4322362 3.3299804 3.314887 3.4305954 3.3223948 3.612468 3.459241
1367593_at 7.850079 7.7445784 7.307541 7.66993 7.7290096 7.590626 7.9310675 7.831498 7.5078077 7.6938734 7.5710654 8.039879
1367594_at 8.733238 8.554041 8.483997 8.482293 8.789972 8.530977 8.62874 8.508965 8.88092 8.499701 8.686163 8.623314
1367595_s_at 13.731488 13.607076 13.637564 13.688158 13.7744465 13.732936 13.774653 13.775459 13.717087 13.559191 13.742799 13.706731
1367596_at 12.288701 12.116804 12.156316 12.287933 12.290727 12.300753 12.166343 12.309643 12.330153 12.143674 12.306158 12.316471
1367597_at 12.020228 11.890336 11.836623 11.984967 11.933552 11.919196 11.890751 11.885644 11.985241 11.888215 11.868848 11.857565
1367598_at 14.071354 14.086811 14.060903 14.001719 14.06195 14.119085 14.047898 14.03588 14.1455555 14.088753 14.074177 14.133396
1367599_at 12.259048 12.196923 12.315274 12.351316 12.266994 12.168487 12.198015 12.111308 12.241769 12.439454 11.90443 12.177778
1367600_at 5.5105057 5.5035686 5.492057 5.420191 5.4050355 5.5911818 5.4560366 5.4082966 5.3853593 5.395515 5.1703634 5.450717
1367601_at 8.802374 8.640554 8.604433 8.500916 7.9804807 8.32103 8.162651 8.328682 8.154154 8.302639 8.360012 8.224312
1367602_at 10.1032715 10.06026 9.990526 9.9313135 9.510023 9.886585 9.539737 9.723006 9.655219 9.8438225 9.612676 9.555082
1367603_at 11.217866 11.083068 11.088755 11.215358 11.097781 11.068662 11.040136 11.012433 11.01968 11.092634 10.759346 11.001631
1367604_at 11.176402 10.934457 10.938757 10.904317 10.944684 10.933763 11.116863 10.892423 11.023663 10.886237 11.030708 11.251185
1367605_at 10.702855 10.604699 10.549484 10.626941 10.511704 10.641301 10.65474 10.596915 10.546188 10.789984 10.426851 10.657713
1367606_at 12.40109 12.5060835 12.448687 12.569061 12.496996 12.540875 12.399311 12.491231 12.550849 12.443062 12.435901 12.407115
1367607_at 12.685645 12.699537 12.692264 12.66079 12.662317 12.722274 12.708259 12.653168 12.6777935 12.719928 12.751473 12.718741
1367608_at 5.0085707 5.2637596 5.069215 5.1409464 5.0740433 5.083462 5.2204485 5.141955 5.275093 5.0589333 5.042382 5.103139
1367609_at 11.593396 11.928049 11.268572 11.164559 11.857299 11.397879 11.835304 11.808004 11.292324 11.768989 11.286625 11.874015
1367610_at 12.384777 12.34895 12.176007 12.334157 12.347941 12.431059 12.326564 12.309288 12.408369 12.266312 12.364306 12.426609
1367611_at 5.1736994 5.2330565 4.8688197 5.1125717 5.456817 5.063314 5.233501 5.028167 5.090755 5.349029 5.3409367 5.390271
1367612_at 14.160427 14.1451 14.172375 14.200132 14.151458 14.149994 14.148575 14.120125 14.154793 14.14559 14.14062 14.145917
1367613_at 12.852788 12.966631 12.709698 12.998267 12.894708 12.865327 12.701035 13.041457 12.839842 12.880801 12.594858 12.722341
1367614_at 7.5532923 7.661819 7.03019 7.605137 7.5662994 7.4423656 7.167062 7.501937 8.26901 7.5785522 7.568382 7.353347
1367615_at 4.2102513 4.154026 4.1162252 4.4198523 4.1492777 4.383828 4.1917615 4.2739644 4.00965 4.0701814 4.3255444 4.1732955
1367616_at 4.394434 4.477957 4.5098047 4.46511 4.517366 4.4724016 4.294443 4.340933 4.371108 4.515457 4.5504975 4.5219145
1367617_at 8.816211 8.426804 8.650348 8.560625 8.418343 8.609549 8.614856 8.693237 8.540863 8.581472 8.566744 8.580543
1367618_a_at 11.12658 10.892214 10.91746 10.837862 11.024408 11.007702 10.933141 10.937107 11.004439 10.784002 10.836642 11.054937
1367619_at 13.337196 13.231311 13.261963 13.275323 13.337305 13.251026 13.267841 13.278353 13.2170925 13.248647 13.1816225 13.2587805
1367620_at 12.728151 12.703429 12.747095 12.679813 12.65635 12.693345 12.683161 12.747369 12.690444 12.770338 12.517382 12.68805
1367621_at 8.194405 8.042523 8.088257 8.056218 8.14178 8.021437 8.129286 8.211723 8.176518 8.013106 8.232569 8.157256
1367622_at 12.269602 12.339275 12.365432 12.354918 12.411847 12.36734 12.333542 12.391066 12.366462 12.405305 12.296378 12.34713
1367623_at 12.086092 12.031448 12.07228 12.165925 12.127727 12.070167 12.017379 12.123485 12.089163 12.079895 11.988814 12.045375
1367624_at 10.868992 10.643516 10.848583 10.526747 10.694705 11.119258 10.980996 11.234272 11.12572 10.792535 10.839665 11.028487
1367625_at 12.959872 12.928336 12.835079 12.940883 12.959241 13.022126 12.918154 13.00169 13.130509 12.904684 13.020201 13.053959
1367626_at 5.1711283 5.0300446 4.85351 4.963466 5.059764 5.216529 4.8744946 5.115091 4.9041443 4.843588 5.433121 4.9506154
1367627_at 8.705574 8.592652 8.488165 8.715953 8.9373045 8.680999 9.035634 8.7526455 8.413019 8.95761 8.686951 8.624874
1367628_at 6.040316 6.1975117 6.1120944 6.452221 6.3961215 6.596042 6.3845 6.4505277 6.8894763 6.4217887 6.642033 6.160311
1367629_at 12.163123 12.197227 12.1835375 12.009985 12.122933 12.153036 12.067035 12.113264 12.081301 12.165976 12.043924 12.028718
1367630_at 12.437323 12.392587 12.36244 12.418684 12.420128 12.366526 12.339745 12.45404 12.410286 12.327682 12.401735 12.357149
1367631_at 6.5277286 6.2015553 7.5799255 6.0780773 6.2483816 5.6144695 6.2340727 6.295977 5.6565123 6.1959167 6.27851 5.7855725
1367632_at 10.47426 10.27007 10.047953 10.10883 10.030643 10.148564 10.024901 10.2485075 9.944608 10.240938 9.968913 10.235019
1367633_at 10.098918 9.919818 9.515241 9.628793 9.8177 9.702085 9.557464 9.832249 9.584847 9.694176 9.670093 9.881453
1367634_at 12.214456 12.108227 12.031641 12.239243 12.104873 12.133253 12.1273775 12.154472 12.157785 12.057592 12.114933 12.143635
1367635_at 12.783907 12.758861 12.678754 13.002675 12.928248 12.891312 13.008575 12.885764 12.781455 12.847534 12.746598 12.911753
1367636_at 7.8988 7.805871 7.5737047 7.896244 7.884738 7.7405567 7.796237 7.780155 7.916866 7.961948 7.598969 7.654084
1367637_a_at 11.026058 11.168005 11.173605 11.178014 11.21967 11.309879 11.199924 11.130958 11.305115 11.171148 11.064228 11.117482
1367638_at 9.327019 9.399499 9.307307 9.308351 9.23879 9.41902 9.332314 9.312029 9.22139 9.309193 9.467799 9.302936
1367639_a_at 12.883455 12.848972 12.824405 12.912982 12.911405 12.936442 12.832515 12.917248 12.934117 12.820484 12.911464 12.926745
1367640_at 12.539163 12.489786 12.342006 12.534559 12.5494585 12.503962 12.470524 12.534109 12.602495 12.428458 12.438074 12.461964
1367641_at 13.309442 13.272287 13.218996 13.309697 13.285554 13.302874 13.234113 13.30919 13.319096 13.279188 13.234015 13.287012
1367642_at 10.9704895 10.985479 10.931386 11.039029 11.044006 11.002904 10.980769 11.060098 11.006164 11.092514 10.8688755 11.095684
1367643_at 10.848031 10.945468 10.869664 10.867526 11.036142 10.832161 10.973018 11.058071 10.869144 10.9208145 10.999878 11.105448
1367644_at 7.5492096 7.618414 7.4556913 7.654914 7.6797757 7.8565497 7.8254514 7.836525 7.6076126 7.679545 7.866436 7.7145777
1367645_at 12.768524 12.646055 12.655074 12.723194 12.767253 12.669008 12.627851 12.7467 12.787498 12.632773 12.762221 12.681416
1367646_at 12.204392 12.279502 12.194331 12.087187 12.074462 12.37925 12.34027 12.094872 12.260998 12.454404 12.458957 12.393689
1367647_at 14.2081785 14.210899 14.192906 14.140199 14.194813 14.149506 14.170706 14.137622 14.17286 14.162279 14.191405 14.2081785
1367648_at 6.545837 6.0275545 6.169026 6.2202363 6.1417403 6.2038474 6.3753853 5.970658 6.0616956 6.060552 6.0780015 5.957832
1367649_at 5.929584 6.0795927 6.360325 6.2087326 6.245633 6.0196424 5.808004 6.0758505 6.2033434 6.190641 6.6915917 6.445441
1367650_at 6.3035913 6.377453 6.4667277 6.194086 6.4816008 6.29141 6.331915 6.3934026 6.4125986 6.3898535 6.5226293 6.330477
1367651_at 9.843347 9.893477 9.73484 9.738174 9.839273 9.840455 10.017067 9.742737 9.804431 9.923288 9.754501 10.05827
1367652_at 10.0316 9.775327 9.827513 9.760592 9.602439 9.641026 9.507571 9.617363 9.849392 9.433057 9.50186 9.7148905
1367653_a_at 12.238079 12.300548 12.5483465 12.6556635 12.523468 12.406374 12.450464 12.343566 12.423203 12.631922 12.399122 12.371618
1367654_at 8.273998 8.592332 8.16446 8.491497 8.168219 8.556059 8.867967 8.885867 8.523228 8.466716 8.3574915 8.5261545
1367655_at 8.190084 7.8733315 7.5589533 7.888502 8.042881 7.905056 7.823397 8.026709 8.099883 8.21068 8.057081 8.140011
1367656_at 10.826286 10.780969 10.751225 10.821211 10.838483 10.816258 10.729178 10.822847 10.661197 10.8064165 10.648524 10.83218
1367657_at 12.583431 12.644211 12.839692 12.729626 12.708069 12.717799 12.596875 12.583084 12.632991 12.677967 12.6305685 12.548087
1367658_at 6.546216 6.2626944 6.051587 6.3483524 6.2013702 6.3542156 6.524181 6.2747746 6.48896 6.5074563 6.8420897 6.385803
1367659_s_at 11.303394 11.273995 11.109042 11.185838 11.00199 11.56441 11.244038 11.4809475 11.165249 11.055796 11.3698435 11.291263
1367660_at 5.8215775 6.1321445 6.21414 6.274032 6.24289 5.6309605 6.1815863 6.007866 6.1474643 6.0843625 6.3236523 6.144217
1367661_at 6.5798383 6.750201 6.593426 6.903713 6.828645 6.890346 6.7281723 6.7725115 7.4710913 6.938542 7.03205 6.7968745
1367662_at 12.430838 12.445195 12.39442 12.116954 12.319184 12.397204 12.322764 12.392767 12.237561 12.315877 12.332834 12.236211
1367663_at 11.730665 11.445304 11.334758 11.510057 11.51244 11.431821 11.61211 11.519618 11.413808 11.535402 11.392385 11.711853
1367664_at 4.281899 4.2480555 4.48737 4.354325 4.181554 4.2880945 4.024272 4.3808565 4.1566124 4.358115 4.6711307 4.266917
1367665_at 4.4880676 4.2915897 4.286689 4.308491 4.199377 4.3649244 4.4108 4.3144436 4.1893992 4.457643 4.4828925 4.1541963
1367666_at 10.2638855 10.164757 10.402654 10.331219 10.3132715 10.629759 10.3921795 10.429971 10.500626 10.252822 10.162298 10.319277
1367667_at 11.6012945 11.6191025 11.49932 11.126068 11.258197 11.16076 11.323298 11.284306 11.3013115 11.670346 11.400846 11.904334
1367668_a_at 7.2015204 6.5849266 6.665446 7.124233 6.635629 6.6728816 7.0161858 6.883668 7.000053 6.9813776 7.0718737 7.0296173
1367669_a_at 10.14927 10.2744255 10.508841 10.02375 10.139022 10.162232 10.218956 10.317247 10.040731 10.21472 10.029953 10.0901165
1367670_at 10.503268 10.54361 10.664468 10.662695 10.590896 10.695116 10.47353 10.469837 10.508628 10.462944 10.357618 10.461023
1367671_at 9.35106 9.372296 9.411902 9.54412 9.384664 9.39793 9.337179 9.495898 9.525501 9.347462 9.261739 9.3263855
1367672_at 11.936335 11.990598 11.970783 12.022221 11.872283 12.023228 11.886235 12.024634 11.794562 11.903464 11.933148 11.896689
1367673_at 11.025341 10.992754 10.779369 10.82139 10.979959 10.827853 10.968043 10.919496 10.722503 10.955078 10.969811 10.98226
1367674_at 9.05649 9.059987 9.05238 9.190436 9.148364 9.230034 8.915644 8.958953 9.157193 9.261656 8.893692 9.271077
1367675_at 9.228586 9.267035 9.211266 9.235474 9.132654 9.276707 9.162586 9.263857 9.287258 9.079676 9.229381 9.273186
1367676_at 8.185408 7.469821 7.302258 8.212299 8.119688 7.748218 7.568641 7.5578194 8.169857 7.7470365 7.730068 7.7687087
1367677_at 11.520364 11.706456 11.24399 11.451841 11.44311 11.5684395 11.529565 11.509538 11.524482 11.714734 11.554377 11.461203
1367678_at 11.493326 11.2227545 11.395122 11.278165 11.405042 11.390351 11.411943 11.5358715 11.413533 11.339368 11.203741 11.20329
1367679_at 9.943112 9.526202 9.204616 9.899171 10.015446 9.547788 9.630899 9.772185 10.667035 9.844583 10.2394285 9.844399
1367680_at 12.142351 12.017801 12.080933 12.2632475 12.081377 12.2966 12.131251 12.111704 12.183017 12.24801 12.259815 12.230212
1367681_at 9.695137 9.675629 9.594735 9.719599 9.553044 9.799738 9.7673855 9.782705 9.683468 9.83681 9.97515 9.768168
1367682_at 6.503042 6.630849 6.514692 6.4027743 6.312996 6.515928 6.338894 6.3905587 6.3137274 6.534957 6.4653773 6.858754
1367683_at 10.136538 10.157707 10.146793 10.514774 10.088988 10.009661 9.84041 10.075502 10.288068 10.268462 10.04828 9.863642
1367684_at 4.104126 4.3379164 4.4329886 4.1629543 4.4094744 4.076572 4.0621057 4.1999316 4.034348 4.2912707 4.577438 4.3328404
1367685_at 12.188221 12.103515 12.015161 12.239122 12.168083 12.136073 12.039144 12.133947 12.271779 12.022607 12.104883 12.074818
1367686_at 12.145543 12.046225 12.351359 12.238027 12.193904 12.328132 12.20444 12.3209715 12.339366 12.189876 11.994138 12.123701
1367687_a_at 8.553524 8.301084 8.559229 8.399275 8.408235 8.324228 8.469948 8.427185 8.489087 8.446828 8.2715225 8.315892
1367688_at 7.833746 7.771414 7.8147945 7.699439 7.678257 7.787264 7.79013 7.7679176 7.7096405 7.7262654 7.709767 7.707385
1367689_a_at 7.968567 7.4824657 7.248815 8.572647 7.9614058 7.6305075 7.9737215 7.9454207 7.929775 7.939144 7.6493144 8.984249
1367690_at 11.530445 11.334984 11.547197 11.538644 11.434361 11.438656 11.460708 11.52691 11.403057 11.455459 11.265953 11.399208
1367691_at 10.87894 11.198935 10.963195 10.8627825 10.923449 11.03597 11.334742 10.524502 11.053164 11.514072 10.952779 11.116178
1367692_at 3.7851725 3.7118843 3.897393 3.6801562 3.6711075 3.7788482 3.6009328 3.7378602 3.603332 3.7505412 3.7528915 3.6684942
1367693_at 9.850561 9.918649 9.717454 9.901287 9.691112 9.910861 9.734313 9.754571 10.001829 9.828345 9.667652 9.893354
1367694_at 11.217563 11.395419 11.249874 11.377129 11.325163 11.399259 11.369018 11.499023 11.25679 11.254755 11.162531 11.247538
1367695_at 12.353735 12.231113 12.295377 12.228318 12.318475 12.1570425 12.2533865 12.318342 12.233249 12.263595 12.348911 12.286523
1367696_at 7.909204 7.831953 7.4544525 7.630694 7.64127 7.6587753 7.591933 7.946448 7.758863 7.5798855 7.850016 7.7475624
1367697_at 9.953968 9.916171 10.303253 9.756957 9.9147835 10.408702 10.11108 10.281542 10.307242 9.882504 10.021927 9.974136
1367698_a_at 9.106547 8.786341 8.645879 8.889271 8.760096 8.686696 8.973508 8.822285 8.6817255 8.925727 9.015902 8.874057
1367699_at 6.5624456 6.496044 6.4949937 6.5490613 6.147337 6.4995832 6.33648 6.4709387 6.4409475 6.2095747 6.5365224 6.5439954
1367700_at 4.0040007 4.130251 3.9131458 3.9441786 4.0833035 3.7103734 4.00859 4.2632723 3.9323478 4.0648594 3.8089855 4.035136
1367701_at 6.2594824 6.465902 6.371773 6.376273 6.4615374 6.4326525 6.44838 6.604899 6.5229406 6.3136206 6.690283 6.274398
1367702_at 12.604787 12.668406 12.64393 12.5700445 12.478953 12.565636 12.680512 12.546136 12.508741 12.521975 12.597073 12.411255
1367703_at 3.778148 3.8095226 3.8649113 3.757035 3.8366327 3.8371506 3.681722 3.713716 3.8046525 4.020318 3.87669 3.8786738
1367704_at 8.71637 8.576321 8.745747 8.557552 8.670658 8.491495 8.616255 8.621674 8.661606 8.611368 8.631502 8.700002
1367705_at 9.040171 9.022704 9.147544 8.882956 9.191322 9.007177 8.871513 8.951869 8.874019 9.227424 9.033458 9.034857
1367706_at 10.936963 10.934084 10.774643 10.735473 10.830624 10.8914 10.859645 10.877697 10.697322 11.001437 10.668725 10.902892
1367707_at 8.834333 8.645904 9.42449 10.77893 8.965702 9.207305 9.198591 8.563433 9.893491 10.705341 8.232577 9.284769
1367708_a_at 10.398405 10.446447 10.982008 12.14119 10.5889 10.75523 10.65493 10.396585 11.26231 11.96888 9.869179 10.813168
1367709_at 9.3506565 9.48196 9.349823 9.2840805 9.487795 10.659614 10.032697 9.790641 9.613482 9.765271 9.637687 9.442706
1367710_at 10.468455 10.54778 10.342232 10.524267 10.413628 10.355404 10.321069 10.598241 10.533676 10.399178 10.365038 10.584163
1367711_at 11.190324 11.198565 11.335206 11.213289 11.307391 11.161412 11.188285 11.327624 11.338081 11.169528 11.107888 11.285489
1367712_at 6.387219 6.230664 6.35961 6.3418164 6.6141076 6.334706 6.343801 6.4792185 6.848525 6.631111 6.501207 6.4969926
1367713_at 9.295056 9.310992 9.473502 9.2369995 9.331651 9.589058 9.389319 9.444965 9.474747 9.211822 9.182936 9.213225
1367714_at 7.1897554 7.1626735 7.3543735 7.0646505 7.2648606 7.203535 6.980137 7.079599 7.25068 7.1026325 7.3037133 7.0070367
1367715_at 9.891256 9.887704 9.759538 9.6598015 9.588818 9.839868 9.768442 9.813983 9.783236 9.69082 9.872267 9.836822
1367716_at 8.331308 8.319559 8.360281 8.259935 8.3477745 8.237346 8.346163 8.219214 8.227297 8.465303 8.398617 8.275707
1367717_at 12.310263 11.948813 11.983709 12.084861 12.133488 12.126026 12.181295 12.112175 12.196434 11.977433 12.228724 12.230622
1367718_at 8.90236 8.767815 8.587532 8.7691 8.903929 8.738452 8.957643 8.830468 8.759049 8.673567 8.738287 8.829355
1367719_at 9.749884 9.70179 9.575923 9.874598 9.6335335 9.829365 9.8334675 9.674845 9.784849 9.961273 9.741563 9.767813
1367720_at 11.398193 11.238702 11.156901 11.215856 11.357038 11.163642 11.2807045 11.273363 11.142324 11.126165 11.123598 11.320483
1367721_at 10.741585 10.981961 11.6897545 10.584252 11.09775 11.041947 11.040406 11.069129 10.826067 10.939691 11.042356 10.788128
1367722_at 7.168911 7.045124 6.8276486 6.944652 6.8120155 6.672675 6.944353 6.9611225 6.867031 6.9072213 6.967347 6.9175277
1367723_a_at 8.101643 8.013748 7.979505 8.021593 7.902761 8.097988 8.185095 8.0251465 8.021446 8.097393 8.069609 7.924297
1367724_a_at 10.468082 10.747193 10.7673435 10.468554 10.483675 10.579497 10.508015 10.660237 10.485859 10.5684185 10.547872 10.59483
1367725_at 7.4281764 7.814335 9.010525 7.4275928 7.6748257 7.3887625 7.569567 7.5868125 7.329897 7.249417 7.760182 7.716231
1367726_at 6.6460176 6.775821 6.4052377 6.597897 6.5775123 6.59159 6.5739613 6.5879064 6.3136535 6.6869993 6.88193 6.6442933
1367727_at 8.106189 8.17746 8.006407 7.916695 8.056461 8.222317 8.12359 8.152953 8.109247 7.99849 8.158224 8.302746
1367728_at 8.124903 8.255436 8.122902 8.30575 8.170008 8.121321 8.144787 7.9879813 8.255171 8.018745 7.887032 7.873244
1367729_at 11.883465 12.448946 12.193988 11.533413 11.952776 11.701679 11.956751 12.249271 12.128061 12.184777 12.518316 12.322951
1367730_at 9.809877 9.796408 10.060268 9.977381 9.913425 9.903834 9.913361 9.938485 10.1731 9.819569 9.939536 9.857533
1367731_at 8.075274 7.7523217 7.761916 7.7360473 7.810243 7.624854 7.8700714 7.3970094 7.8637133 7.7652183 7.5311317 7.820423
1367732_at 8.7739725 8.623088 8.766388 8.592669 8.464338 8.668363 8.65868 8.755581 8.707275 8.624163 8.759106 8.799524
1367733_at 6.7184157 7.4257913 6.5480804 6.905522 7.6641717 7.7991614 7.7196355 7.528438 7.3464866 7.862779 8.1872425 8.14292
1367734_at 7.8382254 7.959651 7.822994 7.8245115 7.823008 7.967026 7.733806 7.9291997 7.842822 7.8337607 7.789641 7.8794837
1367735_at 11.8047905 11.858481 11.594423 11.821968 11.73965 11.780905 11.742839 11.634465 11.793111 11.686398 11.559381 11.861735
1367736_at 9.436206 9.506715 9.714596 9.497754 9.340819 9.549466 9.593125 9.413701 9.544094 9.441597 9.101872 9.180231
1367737_at 10.839981 10.991887 10.67672 10.752948 10.870234 10.896321 10.76663 10.796547 10.731116 10.853183 10.699482 10.829966
1367738_at 6.890901 6.655986 6.6423316 6.7165856 6.8898673 6.81152 6.985084 6.9422894 6.7980943 6.5509176 6.8463154 6.9271455
1367739_at 4.50445 4.2642555 4.1776752 4.1777296 4.2413993 4.183325 4.397908 4.308136 4.5428553 4.428709 4.67301 4.4355774
1367740_at 6.043228 6.1759048 6.0010448 5.8457417 6.2896476 5.8791437 6.0708838 5.977263 6.092381 6.050582 5.799742 5.9369273
1367741_at 9.787346 10.02082 11.535616 9.7646055 10.202594 10.600917 10.6342125 11.137015 10.511442 9.797959 10.120787 10.114498
1367742_at 5.8221865 5.371129 5.5643406 5.7779155 5.6279883 6.0661645 5.384737 5.7366476 5.567441 5.6554418 5.894068 5.6798353
1367743_at 6.015849 5.805427 5.9183755 5.946033 5.3807354 5.8550267 5.9265213 5.845902 5.79498 6.181653 5.8493695 6.078205
1367744_at 6.4096227 6.1002035 6.029126 6.257319 6.2458844 6.208537 6.2394743 5.8191924 6.1083627 6.142159 6.1681337 6.1806693
1367745_at 8.478449 8.495398 8.29492 8.398877 8.16826 8.286916 8.413474 8.285158 8.265167 8.483015 8.465211 8.447878
1367746_a_at 8.00309 8.026066 7.9705048 8.0858555 7.9543757 8.151541 8.26771 7.940782 7.92374 8.205652 8.023476 8.055828
1367747_at 8.338425 8.213314 8.140078 8.218563 8.276836 8.172668 8.301577 8.168631 8.196537 8.277988 7.9474673 8.122382
1367748_at 9.29098 9.01183 9.269 9.452972 9.288996 9.096245 9.345833 8.928263 9.037611 9.127175 9.127181 9.162866
1367749_at 3.6450465 3.557429 3.4573805 4.268182 3.7762268 3.817346 3.4417272 3.7902517 4.122834 3.3190575 3.2073038 3.9976797
1367750_at 9.096803 9.109776 9.16375 8.946439 9.065685 8.99245 8.965788 8.990992 9.139201 9.118983 9.089958 8.915978
1367751_at 8.233185 7.90054 8.179085 8.301806 7.9546986 8.037262 8.129891 8.062321 8.099228 8.001412 8.028333 7.9942036
1367752_at 8.419492 8.328553 8.224915 8.228587 8.243919 8.321122 8.60931 8.305808 8.4193325 8.450306 8.439213 8.585685
1367753_at 6.813941 6.575039 6.454511 6.0985947 6.465661 6.518594 6.6137133 6.5002055 6.4302263 6.484265 6.5662274 6.7491446
1367754_s_at 10.415405 10.560432 10.567901 10.1592045 10.45583 10.686665 10.427064 10.2968235 10.410445 10.285676 10.445255 10.428453
1367755_at 13.443906 13.502524 13.608036 13.357972 13.507804 13.489017 13.471626 13.391699 13.453071 13.481699 13.490789 13.446376
1367756_at 9.635912 9.581476 9.628145 9.806466 9.720307 9.6033125 9.682982 9.726176 9.904561 9.574694 9.18035 9.572914
1367757_at 12.318019 12.312131 12.358788 12.39418 12.30991 12.254258 12.295091 12.259254 12.372183 12.333462 12.301605 12.364933
1367758_at 8.6454735 8.542971 8.662392 8.418675 8.745403 8.515397 8.704223 8.640277 8.461372 8.481402 8.474715 8.59493
1367759_at 8.750103 8.840756 8.287761 8.80766 8.32385 8.317366 8.500662 8.337762 8.443713 8.517095 8.461297 8.069195
1367760_at 8.670828 8.650033 8.622707 8.533931 8.552433 8.699634 8.720765 8.653568 8.753584 8.610947 8.599675 8.592029
1367761_at 7.712751 7.6029387 7.330134 7.857207 7.7181273 7.6446695 7.6527934 7.6939354 7.4893 7.9340644 7.5371 7.7550373
1367762_at 5.077448 5.1798773 5.1326046 4.795595 5.1450176 5.223919 5.093198 5.0515223 4.8938046 4.954381 5.109581 5.1655674
1367763_at 10.933775 11.038453 11.008337 11.123097 11.013975 11.328053 10.928647 11.29102 11.035475 11.029894 10.98258 11.130492
1367764_at 8.305947 8.229134 8.459005 8.675916 8.158246 8.61522 8.685262 8.208824 8.974082 8.270881 8.54813 8.206744
1367765_at 10.471558 9.940772 9.925449 9.535174 9.860201 9.268477 10.034985 10.360823 9.027977 8.896226 10.131001 10.5145645
1367766_at 10.944208 10.840868 10.916231 10.93197 10.8637905 10.957323 10.853352 10.955417 10.92912 10.8472185 10.875183 10.962209
1367767_at 10.537924 10.64633 10.469074 10.495594 10.577131 10.660868 10.537605 10.601115 10.501658 10.345127 10.378793 10.450618
1367768_at 4.9308195 5.2770505 5.2036138 5.3120184 5.3481073 5.2164245 5.298228 5.168775 5.2814045 5.266227 4.9531894 5.2375727
1367769_at 8.916808 8.9862995 8.942062 8.816576 9.023914 9.078468 8.790215 9.075954 8.798904 8.960564 8.588717 8.691437
1367770_at 10.025888 9.868664 10.015996 9.959662 9.912046 10.096589 9.972094 10.131841 10.129535 10.0483885 9.890656 10.105188
1367771_at 9.527118 9.529564 11.219874 9.231134 9.850586 9.255413 9.8327465 10.111276 8.883761 9.513833 9.176482 8.957031
1367772_at 8.15287 8.3179035 8.322716 8.252835 8.265661 7.971915 8.156766 8.10708 8.149452 8.051002 8.062697 8.170269
1367773_at 9.871404 9.910155 9.694971 9.867439 9.693101 9.853709 9.888087 9.6622305 9.925444 9.869371 9.807311 10.037138
1367774_at 13.459166 13.339103 13.435657 13.417989 13.520119 13.4495535 13.40915 13.440989 13.461005 13.546048 13.459561 13.588409
1367775_at 12.498412 12.32754 12.698099 12.710863 12.564825 12.919606 12.96272 12.526327 11.83426 12.990107 12.778552 13.000078
1367776_at 6.594135 6.4152536 6.1633754 7.3966923 6.9897685 6.3230844 5.740078 6.0404563 7.124422 5.539302 6.033739 6.4370184
1367777_at 11.4320545 11.66841 11.142805 11.405541 11.329794 11.757197 11.31282 11.5104 11.525627 11.026016 11.291707 11.416373
1367778_at 9.061449 9.11237 8.960997 9.003529 9.017408 8.869448 9.199921 9.060448 9.067093 9.073082 9.115953 9.091045
1367779_at 6.6880274 6.69175 6.3924346 6.539546 6.719229 6.5876274 6.5261855 6.5042014 6.529732 6.575006 6.5218825 6.591144
1367780_at 7.319475 7.254566 7.0821886 7.5617914 7.413653 6.9266763 6.978381 6.963151 7.4322476 7.0741673 7.2646866 7.2803636
1367781_at 3.8479114 3.9802756 3.940687 3.7651389 3.785639 3.7275915 3.5473502 3.9116797 3.836445 3.7175076 4.0139885 3.8170035
1367782_at 4.6183467 4.6086197 4.4950094 4.3454638 4.3502254 4.4226475 4.3096437 4.537733 4.721203 4.5999236 4.37393 4.431541
1367783_at 12.039476 12.12988 12.155801 12.118211 12.030227 12.1034155 12.069363 12.091037 11.999895 12.116224 12.098612 12.001347
1367784_a_at 12.927864 12.892652 12.918755 12.836801 12.90608 12.812495 12.994595 13.000048 12.754854 12.701877 12.969517 12.9818535
1367785_at 4.496339 4.338443 4.087218 4.494036 4.3594384 4.2339296 4.586512 4.3471403 4.2609096 4.369987 4.658467 4.391542
1367786_at 10.340346 10.286778 9.748548 10.484147 10.127882 10.08702 10.089763 10.072233 10.236794 10.060363 9.913204 10.502796
1367787_at 5.7076592 5.8895774 5.8148284 5.9716773 5.685005 5.312231 5.725926 5.6055 5.691637 5.8196864 5.4985914 5.544725
1367788_at 7.6415014 7.618855 7.679634 7.725917 7.7019563 7.8374267 7.878925 7.6040306 7.702675 7.6828976 7.6150937 7.6461387
1367789_at 7.44815 7.3045874 7.0929956 7.3003654 7.3492637 7.368273 7.461082 7.2676105 7.320504 7.286613 7.438186 7.487339
1367790_at 9.585949 9.343957 9.314025 9.557413 9.353992 9.3157215 9.423492 9.322546 9.334442 9.343684 9.245761 9.390165
1367791_at 7.2944517 7.1108327 7.253913 6.9350224 7.0271006 7.067809 7.0692363 7.293695 7.311703 7.140992 7.1077294 7.1282945
1367792_at 4.3029175 4.2264357 4.3797016 4.4576173 4.2395024 4.200626 4.1903963 4.1830306 4.1697083 4.208277 4.2422314 4.418913
1367793_at 12.933944 12.77989 12.792844 12.901095 12.89415 12.884076 12.799671 13.043799 12.921664 12.912948 12.942881 12.959812
1367794_at 6.9002733 6.0660896 5.581386 5.5112624 6.288671 6.5131307 5.7442327 6.0430784 6.132623 5.7459116 5.9927597 5.683523
1367795_at 8.112667 7.852137 8.782261 7.4660983 7.7608232 8.0958395 8.292465 8.20612 7.6639876 7.8915806 7.528862 7.537621
1367796_at 7.962055 8.005771 7.8334546 8.170249 7.9894733 7.9673214 8.0204525 7.8548207 8.010613 7.910684 7.9281335 7.961839
1367797_at 6.214173 6.2665396 6.3112955 6.0808754 6.183305 6.462215 6.3287983 6.1670976 6.1759987 6.1640363 6.2178035 6.255368
1367798_at 12.399729 12.246857 12.459892 12.230538 12.336078 12.37819 12.407672 12.335908 12.302431 12.535015 12.530176 12.431192
1367799_at 5.773927 5.658778 5.802963 5.7603955 5.9589314 5.8274717 5.893764 5.7671986 5.7066145 5.8163214 5.682042 5.654746
1367800_at 6.8630743 6.612974 6.612445 7.0162673 6.816478 6.634512 6.942919 6.9913692 7.3025684 7.213502 6.8718834 7.117755
1367801_at 8.99462 8.927866 8.984663 8.865213 8.751891 8.74452 8.96939 8.772684 8.808664 9.148638 8.923607 8.814997
1367802_at 10.340597 9.251047 9.722035 9.258779 8.556052 9.593692 9.476107 10.24104 10.252637 9.240254 8.816028 9.724374
1367803_at 6.2947097 6.4856744 6.5799866 6.4449964 6.362507 6.60863 6.9998636 6.9290357 6.7053065 6.156917 6.2471275 6.861443
1367804_at 12.756977 12.546149 12.809333 12.904526 12.850283 12.8247795 12.761009 12.772673 12.931204 12.803408 12.867603 12.8460455
1367805_at 4.986029 5.310145 4.960074 5.0025935 5.142635 4.8295302 4.6510773 4.8387947 4.791691 4.9308553 5.0028567 5.0044136
1367806_at 5.0292606 5.372238 5.2568665 5.217833 5.222019 5.417758 5.384503 5.148533 5.270769 5.2884417 5.185321 5.3959475
1367807_at 8.8925295 8.9369335 8.717724 8.803012 8.108171 8.775761 9.13226 8.888101 8.836492 8.99761 8.733584 8.8524
1367808_at 10.312153 10.111618 10.33494 10.197511 10.278143 10.176833 10.317213 10.173157 10.338246 10.221102 10.055719 10.28855
1367809_at 4.848279 5.0037208 4.907424 4.7574406 4.842241 4.6315904 4.7715206 4.877532 4.791691 4.7208347 4.964981 5.096334
1367810_at 6.314079 6.345464 6.170939 6.088041 6.1634903 5.956961 6.149499 6.1481776 6.136924 6.2222533 6.2593174 6.279877
1367811_at 5.353268 4.914917 5.315963 5.036589 5.267422 4.941495 4.9324226 4.9836493 4.9595056 5.3106813 4.51017 4.9698195
1367812_at 7.176556 7.609625 7.205298 7.220462 7.3066907 7.4147353 7.386461 7.041809 6.9122367 7.4228187 7.2719855 7.41279
1367813_at 8.099675 7.9379888 8.024322 8.065432 7.899835 7.9590893 8.014391 8.027852 7.696152 8.054401 7.660455 7.8266935
1367814_at 8.545365 8.261616 9.051608 8.828112 8.3137865 8.648508 8.463636 8.226558 8.320062 8.639066 8.079029 8.382147
1367815_at 8.626434 8.603788 8.398015 8.361988 8.305872 8.494287 8.564482 8.365668 8.29242 8.348982 8.458623 8.423954
1367816_at 5.7321115 5.275761 5.2227697 5.1916466 5.2737327 5.443455 5.5700226 5.4394026 5.6276207 5.476672 5.456244 5.826278
1367817_at 7.6038833 6.986595 7.464164 7.3315625 7.0593834 7.3571362 7.304615 7.2700534 7.438831 7.3061905 6.9859138 7.349321
1367818_at 9.354168 9.4658375 9.476173 9.591634 9.42179 9.446162 9.356228 9.594943 9.533627 9.516225 9.213397 9.327041
1367819_at 12.163066 12.011791 11.955943 12.141205 12.049448 12.07244 12.157195 12.016493 12.128423 12.039184 12.027356 12.082976
1367820_at 9.168345 8.931005 8.811784 9.025539 9.114111 8.920378 9.185697 8.968443 9.106648 9.081465 8.941706 8.926532
1367821_a_at 4.005469 4.0080194 4.1615 4.061728 4.191883 3.8584046 4.1955066 4.0332336 3.7151732 4.1365576 4.190342 4.0966682
1367822_at 5.668666 5.6030807 5.4248753 5.4623604 5.553303 5.4849052 5.337343 5.4510007 5.568992 5.720313 5.674738 5.5656385
1367823_at 5.3973355 5.2806854 5.0512395 5.085938 5.1262016 4.9697995 5.1502366 5.253353 5.3970556 4.970212 5.1020246 5.216283
1367824_at 8.73008 8.830164 8.732315 8.746805 8.643837 9.059209 8.836288 8.80348 8.82515 8.66715 8.766977 8.799728
1367825_at 6.487591 6.4128923 6.2424088 6.122862 6.2633166 6.1893435 6.169742 6.2418365 6.216389 6.3371353 6.099506 6.150234
1367826_at 10.244587 10.148403 9.407246 10.545606 9.949803 10.593228 10.300459 10.255619 10.7794895 9.856546 10.075471 10.534732
1367827_at 9.812045 9.948373 9.941079 9.957738 9.9107065 10.168555 9.954051 9.856857 9.990068 9.904988 9.896928 9.970606
1367828_at 9.172961 9.150166 9.229277 9.198211 9.185906 9.236444 9.298572 9.084134 9.061609 9.111041 9.115424 9.304395
1367829_at 11.135698 11.252954 11.243662 11.211452 11.338505 11.319929 11.360447 11.228273 11.347048 11.197953 11.419683 11.36619
1367830_a_at 7.142184 7.2020693 7.1889944 7.370954 7.1341047 7.102484 7.2617574 7.1695056 7.127868 7.0574036 7.195361 7.150396
1367831_at 8.467267 8.329796 7.9361353 8.4847355 8.210326 8.125484 8.137256 8.312412 8.413221 8.144172 8.0221195 8.118895
1367832_at 11.4902935 11.411567 11.52422 11.725443 11.566096 11.567995 11.556017 11.368601 11.677268 11.510888 11.329173 11.358205
1367833_at 9.541812 9.471281 9.548052 9.505836 9.49036 9.543307 9.441265 9.461493 9.534401 9.400878 9.289624 9.535171
1367834_at 7.472123 7.0874257 7.570249 7.0583205 7.2123647 7.6377873 7.484711 7.6781673 7.614895 7.253271 6.802344 7.528089
1367835_at 5.5553975 5.429465 5.433516 5.4939146 5.41425 5.234463 5.4603477 5.3712244 5.4163866 5.325011 5.292083 5.178025
1367836_at 9.051119 9.54818 9.525898 8.582055 8.912177 9.863874 9.47695 9.645052 8.937655 9.16665 9.885696 9.084495
1367837_at 9.908093 9.976514 9.964442 9.933156 9.953911 9.935735 9.896663 9.87015 9.93615 9.919882 9.650334 9.813885
1367838_at 12.8309765 12.696622 12.634558 12.342002 12.738289 12.549995 12.540537 12.731555 12.140643 12.65514 12.664005 12.668216
1367839_at 10.764862 10.739996 10.537475 10.240987 10.56643 10.16453 10.491054 10.538201 10.3206835 10.90334 10.723124 10.865559
1367840_at 8.015772 7.8893886 8.078951 8.029442 8.017523 7.937423 8.037271 7.9934273 7.91852 7.978269 8.092539 8.071589
1367841_a_at 3.4877472 3.5929518 3.6542654 3.594446 3.6280806 3.4520166 3.5524168 3.3757553 3.5121078 3.3834944 3.6704822 3.6764195
1367842_at 6.141717 6.397571 6.2061224 6.1976767 6.0965247 6.150029 6.03201 6.200405 6.117559 6.4409347 6.256495 6.158459
1367843_at 10.557039 10.436968 10.235999 10.236169 10.290625 10.311859 10.226972 10.3071 10.006796 10.290428 10.554174 10.545741
1367844_at 8.571515 8.321156 8.3255005 8.614482 8.260709 8.307993 8.4408655 8.483927 8.703294 8.4291115 8.398693 8.476711
1367845_at 3.3165128 3.5285227 3.5149803 3.4072175 3.5836732 3.3757546 3.5182865 3.809233 3.3949833 3.4841893 3.747571 3.2929323
1367846_at 6.339935 6.11698 5.7329006 6.332447 6.4618134 6.257741 6.236465 6.0869956 6.9804564 6.4744086 6.611199 6.3027487
1367847_at 7.8311996 7.4321513 8.589567 9.063057 7.90493 8.9658575 8.024608 7.7267327 8.768383 8.740602 7.2601547 8.037153
1367848_at 7.7956247 7.747764 7.3291984 7.5734406 7.59862 7.8185925 7.667788 7.7010007 7.5930195 7.5521736 7.50014 7.459271
1367849_at 9.223079 9.531601 8.991263 9.669403 9.410639 9.141594 9.266581 9.2495575 9.267154 9.3112545 9.368093 9.108778
1367850_at 8.207737 8.292903 7.945916 8.264334 8.256719 8.042589 8.005238 8.283308 8.088531 8.008905 8.12201 8.129351
1367851_at 3.9277587 4.0026255 4.0397606 3.988955 4.061167 4.035408 3.8823876 3.9929736 4.059849 3.8036807 4.1532516 4.00436
1367852_s_at 4.856613 4.805012 4.7896533 4.715565 4.68316 4.616991 4.8848486 4.8545427 4.5826907 4.94769 4.5257425 4.7097144
1367853_at 7.7890067 7.6342335 7.816515 7.9840536 7.820785 7.840972 7.81991 7.7602344 8.017409 7.8270555 8.08763 7.953638
1367854_at 11.494317 11.532026 11.737456 12.131045 11.217981 11.350162 11.388355 11.260113 12.039555 12.217501 10.860059 11.518156
1367855_at 8.504811 8.636267 8.482849 8.351805 8.826718 8.597756 8.763368 8.491108 8.481397 8.444071 8.264879 8.711791
1367856_at 8.5509815 9.079363 8.333839 8.896832 8.547985 8.948958 8.380642 8.259325 8.3657255 9.400855 8.007502 8.462563
1367857_at 11.964762 12.293455 11.84825 11.451333 11.924447 11.994784 11.782838 12.039353 11.75068 12.104885 11.937289 12.03191
1367858_at 3.8125534 3.837348 3.8182688 3.8750517 3.7947166 3.9946706 3.9502592 4.0953565 3.7905846 3.7719922 4.2347755 3.882575
1367859_at 5.266311 4.6725087 5.1906433 5.358726 5.2700024 5.4349623 5.2331967 5.2730446 5.2490907 4.9308553 5.167711 5.228243
1367860_a_at 9.885855 9.5724945 9.214828 9.935506 9.27247 9.552464 9.492928 9.8615675 10.18596 9.785414 9.985122 10.191234
1367861_at 5.8680396 5.527713 5.5089574 5.7035627 5.6444716 5.562288 5.450478 5.788655 5.729076 5.781673 5.8485203 5.3743887
1367862_at 3.8967006 4.1284513 4.0907173 4.1797013 3.919239 4.1207194 4.014818 3.9902475 3.825701 4.354982 4.228116 4.105265
1367863_at 7.820275 7.8701544 7.8344383 7.8976355 7.9454184 7.8031445 7.8943887 7.946169 7.9597583 7.942542 7.828939 7.583978
1367864_at 5.937853 5.994668 5.6479526 6.0623593 5.7761455 5.888182 5.731858 5.814902 5.657244 6.006895 5.8236747 5.782652
1367865_at 7.956885 8.084852 7.8635106 8.11364 7.807126 8.178274 8.04777 8.068653 7.9126835 7.9102755 7.993424 7.929543
1367866_at 5.983813 6.3247123 5.886479 5.9254537 6.2757816 6.1928167 6.0015974 6.051892 6.1173477 6.3603544 6.6713424 6.196399
1367867_at 8.84741 8.592332 8.846393 8.870884 8.892753 8.932821 8.954318 8.736469 9.02678 8.754808 8.8261 8.815468
1367868_at 6.920055 6.5637784 6.5269656 6.4787707 6.599044 6.5490365 6.68298 6.3470864 6.445413 6.684423 6.675732 7.197425
1367869_at 10.113616 10.251115 10.14891 10.300995 10.209313 10.397947 10.225491 10.2217865 10.195156 10.223407 10.238428 10.151856
1367870_at 9.698305 9.595426 9.619293 9.658794 9.534766 9.697588 9.531654 9.494763 9.686478 9.624483 9.451242 9.538201
1367871_at 13.492532 13.20607 13.162055 13.058828 13.550227 13.325621 13.307677 13.5074625 13.13284 13.290532 13.316932 13.539086
1367872_at 8.294912 8.303024 8.283435 8.427668 8.204632 8.251087 8.400954 8.211191 8.454533 8.350502 8.333588 8.231836
1367873_at 9.312931 9.275735 9.253095 9.239817 9.25724 9.268109 9.321827 9.237632 9.38959 9.234852 9.206335 9.1399
1367874_at 6.1737127 6.065049 6.1446986 6.440623 6.1130238 6.451447 6.344537 6.3012753 6.5248265 6.32599 6.388677 6.2484064
1367875_at 8.91381 8.891714 8.847182 8.975153 8.856578 9.0624485 8.899249 8.88615 8.870577 8.933871 8.813582 8.996722
1367876_at 6.34061 6.193642 6.418436 6.205635 6.2166133 6.2865825 6.377585 6.151818 6.1900635 6.238937 6.5062666 6.536446
1367877_at 7.9873257 7.8168015 7.9264092 7.893853 8.013399 7.738267 7.944085 7.67491 7.9424386 7.981023 7.7657495 7.8127294
1367878_at 8.49804 8.37492 8.907878 8.524797 8.610069 8.708207 8.763554 8.830001 8.782439 8.457571 8.593945 8.5949135
1367879_at 7.344033 7.125689 7.28389 7.477737 7.229824 7.3732142 7.3397675 7.3589 7.299631 7.1891656 7.170796 7.1104507
1367880_at 5.45348 5.500544 5.6783447 5.2384653 5.0646415 5.4118166 5.409456 5.076998 5.528639 5.4933453 5.3024793 5.427461
1367881_at 7.4342794 7.3761907 7.231941 7.370496 7.272902 7.468395 7.230061 7.2219663 7.301147 7.4013634 7.373322 7.2526636
1367882_at 6.8999314 6.987315 6.927752 6.7618217 6.884861 6.7349257 6.8052597 6.93046 6.624217 6.8616333 6.9065914 6.716653
1367883_at 7.1652346 7.085326 7.354297 6.960293 6.952607 7.3598185 7.2083764 7.2477493 7.356881 7.043676 7.04285 7.227786
1367884_at 10.585989 10.432438 10.43027 10.570517 10.274622 10.545241 10.650867 10.372517 10.566911 10.491563 10.378862 10.458372
1367885_at 11.928304 11.913032 11.992941 12.004514 12.103456 11.818669 12.003146 12.061018 11.954203 12.014622 11.961982 12.036157
1367886_at 7.3663526 7.357782 7.464164 7.438017 7.2110305 7.322213 7.380532 7.401561 7.5429215 7.4015994 7.459456 7.382918
1367887_at 12.707693 12.578006 12.672678 12.478138 12.531775 12.510672 12.790148 12.621698 12.740721 12.508997 12.674345 12.637721
1367888_at 4.1936145 3.96666 4.065587 4.0027647 4.2316656 3.800655 3.7825217 3.996698 4.0725694 4.1997933 3.9665189 4.0780344
1367889_at 8.674725 8.758862 8.825491 8.867569 8.720787 8.850294 8.875809 8.7703495 8.899311 8.714418 8.810308 8.924519
1367890_at 6.911064 6.88916 6.7620945 7.1396036 7.0251865 7.2165356 7.049207 7.0754204 7.2210526 6.9064064 6.7927155 6.869157
1367891_a_at 5.4701114 5.393532 5.516682 5.5965433 5.657481 5.8291726 5.894329 5.697845 5.785753 5.7400737 5.2960463 5.423756
1367892_at 9.997014 10.021696 9.99124 10.364361 9.991833 10.180449 10.077937 10.118599 9.937709 10.260122 10.050728 10.150461
1367893_a_at 7.340344 7.5247526 7.5690293 7.2773046 7.1429405 7.3740807 7.645709 7.347876 7.3875737 7.458456 7.1158876 7.1411457
1367894_at 11.954129 11.582425 12.587681 11.139499 11.508357 11.368089 11.803781 11.508797 11.392203 11.514152 11.171657 11.705543
1367895_at 11.009943 11.105808 11.088296 11.101922 11.025135 11.0513525 11.045268 10.999884 11.063924 11.052105 10.91542 11.020612
1367896_at 13.666765 13.4050255 13.518086 13.157212 13.333795 13.292765 13.286357 13.596534 13.364506 12.85763 13.446337 13.327739
1367897_at 10.556118 10.610798 10.644779 10.627018 10.601964 10.667167 10.598707 10.631512 10.503076 10.571284 10.367647 10.623859
1367898_at 9.437502 9.595993 9.572224 9.451142 9.507466 9.80811 9.664631 9.635373 9.490849 9.659283 9.649357 9.494673
1367899_at 7.0681787 7.4276114 7.0313897 7.225725 7.2702503 7.421652 6.9522743 7.4020433 7.8457217 7.572737 7.458532 7.0487638
1367900_at 8.403914 8.164406 7.974739 8.633251 8.605259 8.0622015 8.587945 8.304788 8.662441 8.299738 8.423088 8.631616
1367901_at 8.530695 8.777241 8.533043 8.661343 8.684567 8.632929 8.882427 8.546321 8.84731 8.671925 8.849377 8.8363905
1367902_at 7.5333548 7.523012 7.3946047 7.3560977 7.4695125 7.3240848 7.458783 7.3568826 7.5617485 7.344633 7.534598 7.461226
1367903_at 9.208511 9.157127 9.169468 8.945166 9.246601 9.436892 9.201853 9.245057 9.254105 9.100991 9.0807 9.216814
1367904_at 5.6784153 5.706561 4.9216075 5.0166407 6.295955 5.5236235 6.077431 5.5707827 5.629631 5.7290735 6.0694647 6.4610286
1367905_at 10.6269045 10.726828 10.559211 10.7782135 10.953076 10.497093 10.881888 10.9384 10.605168 10.985752 10.519885 10.624621
1367906_at 9.895527 9.986245 9.816658 9.937123 9.800073 9.729191 9.978671 9.746796 9.78129 10.036114 9.786242 9.699161
1367907_a_at 8.62695 8.580144 8.684572 8.568613 8.456229 8.792961 8.520567 8.689201 8.480278 8.66176 8.447013 8.543195
1367908_at 11.612678 11.604421 11.492799 11.525451 11.658274 11.636025 11.625426 11.54013 11.572323 11.586281 11.593853 11.587662
1367909_at 11.279385 11.021725 11.067223 10.905794 11.154571 11.06022 11.117545 11.266074 10.975313 10.930938 11.200359 11.268829
1367910_at 7.5581512 7.763308 7.7938986 7.764952 7.6562333 7.9037895 7.804874 8.001295 7.843905 7.5551457 7.853594 7.9403315
1367911_at 7.698914 7.3893366 7.265592 7.49179 7.1695385 7.4542704 6.995546 7.356409 7.074074 7.634588 7.1334634 7.455435
1367912_at 6.1569986 6.0915875 5.972354 6.006549 6.352001 6.028462 5.8880763 6.0240946 6.4436383 5.9710507 6.0208697 6.0425572
1367913_at 6.7383337 6.5100265 6.606626 6.39521 6.3569584 6.5995135 6.7805467 6.307495 6.476601 6.557569 6.459986 6.625472
1367914_at 6.4921637 6.3643675 6.127982 6.341621 6.4277415 6.2373633 5.9712186 6.14796 6.4904895 6.521828 6.342266 6.262156
1367915_at 8.70057 8.607852 8.452718 8.66318 8.418889 8.626144 8.716756 8.608123 8.708625 8.641813 8.819521 8.785301
1367916_at 5.510854 6.046627 5.6090617 5.5984297 5.9434285 5.9152265 5.8355103 5.511671 5.6747875 5.826926 5.675278 5.848483
1367917_at 13.370966 13.353461 13.375352 13.305009 13.371878 13.337888 13.371839 13.401511 13.288935 13.383559 13.385704 13.372892
1367918_at 5.2050714 4.862435 5.009396 4.908565 4.8748074 4.9827375 4.826537 5.179072 4.6133747 4.7778764 4.771936 5.1581335
1367919_at 5.9090734 5.783599 5.709673 5.6997356 6.059671 5.7487044 5.8232274 5.640909 5.637435 5.604764 5.66886 5.762037
1367920_at 4.789026 4.9391117 4.908925 4.6443124 4.956411 4.6994348 5.6165633 5.2029176 5.0221577 4.908165 4.606594 4.9691086
1367921_at 7.5142727 7.4045935 7.209208 7.239446 7.284934 7.4837694 7.5343833 7.412111 7.307351 7.2387447 7.190617 7.398989
1367922_at 7.852969 7.868352 7.685914 7.939848 7.794733 7.986721 7.9965982 7.9593916 8.027416 7.9719033 7.938822 7.893313
1367923_at 4.9308195 5.380619 5.2591085 5.2690845 5.3388367 5.440341 5.191874 5.2892036 5.269905 5.3244 5.2555227 5.168025
1367924_at 7.3592534 7.4060497 7.3208523 7.391968 7.151186 7.303277 7.4158697 7.366589 7.3170805 7.294659 7.549128 7.3761683
1367925_at 7.8214626 7.71403 7.5960746 7.9313293 7.7884765 7.9165154 7.6987233 7.7336545 7.801373 7.760874 7.802119 7.9114113
1367926_at 8.3799515 8.368708 8.381903 8.329566 8.458969 8.330248 8.227361 8.379631 8.323526 8.281077 8.0954075 8.370836
1367927_at 10.54678 10.706872 10.562188 10.606514 10.70142 10.665097 10.608396 10.70955 10.657444 10.528276 10.618556 10.701754
1367928_at 3.8632178 3.974838 3.861236 4.0890703 3.9044347 3.964423 3.8996031 3.9436672 4.053724 4.0258975 3.8998797 4.03557
1367929_at 10.400734 10.2033825 10.370726 10.253233 10.426544 10.362076 10.439255 10.167749 10.433973 10.446108 10.467567 10.419504
1367930_at 3.7345858 4.012169 3.5031686 3.7162015 3.7057426 3.6602843 3.901261 3.5746622 3.4235427 3.7007718 3.8239267 3.6720703
1367931_a_at 9.117811 9.043841 9.155717 9.156 9.103825 9.349112 9.246417 9.239437 9.257093 9.16234 9.147163 9.422103
1367932_at 12.128605 12.295613 12.024304 11.34021 12.032816 11.9500065 12.134961 12.087466 11.826717 12.177251 12.396117 12.409786
1367933_at 7.5874 7.6205063 8.028643 7.7360463 7.7938366 7.876201 7.7431784 7.5934253 7.837607 7.734955 7.4232154 7.8017955
1367934_at 5.7392006 5.8071017 5.706487 5.644231 5.722934 6.032149 5.67204 5.8250136 5.566083 5.7081995 5.5326443 5.9053736
1367935_at 8.858228 8.980961 8.959327 8.96456 8.945777 8.987891 8.931037 8.944411 8.964125 8.947383 8.649386 8.8125725
1367936_at 7.7261467 7.4089856 7.234056 7.584939 7.4521995 7.6470547 7.530689 7.7223907 7.613598 7.5981507 7.454106 7.5022993
1367937_at 8.440488 8.05924 7.9682636 7.8007936 8.071393 8.567324 8.945621 8.440444 8.175638 8.383621 8.084916 8.4513855
1367938_at 11.032438 11.153969 11.056328 11.073917 11.172151 11.19446 11.006812 11.2004595 11.038071 11.158961 10.999873 11.011102
1367939_at 10.5832615 10.808656 10.299102 10.695958 10.904945 10.432694 10.664298 10.779665 10.309643 10.555168 11.121287 10.264906
1367940_at 6.1223774 5.8409657 5.31544 6.2074847 6.2412834 5.975418 5.972089 6.2859006 6.198163 6.4758077 6.4050155 6.2939444
1367941_at 8.893528 9.006215 8.94762 9.043811 8.945815 9.123434 8.846337 8.886504 8.928416 8.892492 8.834313 8.971907
1367942_at 7.398207 7.5960174 7.4642415 7.6411505 7.110824 7.384567 7.612758 7.513029 7.8191504 7.3323207 7.211981 7.334583
1367943_at 7.3771124 7.1658764 7.506397 7.1545215 7.1885996 7.457368 7.291989 7.3851433 7.295057 7.210928 7.392499 7.499687
1367944_at 5.5886774 5.549548 5.6520696 5.3807793 5.3660603 5.179678 5.5804973 5.5524855 5.4853506 5.482129 5.4616523 5.643905
1367945_at 10.708058 10.93094 10.999694 10.773815 10.991573 10.710888 10.65336 10.787024 10.911193 10.561938 10.772378 10.611617
1367946_at 9.674163 9.2587 9.436792 9.666319 9.331082 9.273477 9.514248 9.393633 9.239122 9.38372 9.196762 9.604199
1367947_at 8.574447 8.617307 8.625747 8.720803 8.70687 8.714294 8.673954 8.616619 8.664083 8.527151 8.748066 8.70591
1367948_a_at 10.579244 10.371359 10.434161 10.514491 10.288155 10.4985 10.558979 10.557908 10.367253 10.480087 10.472181 10.456637
1367949_at 5.9302163 5.923324 5.95518 5.802138 6.017767 5.92485 5.979937 5.697829 5.9007626 5.9345274 5.9082475 6.0084615
1367950_at 7.643422 7.889402 7.500027 7.6940527 7.345707 7.663679 7.5733852 7.664878 7.1632338 7.795113 8.069796 7.8014836
1367951_at 4.4683995 4.649925 4.5465126 4.582748 4.6215634 4.911188 4.7118998 4.6055717 4.634493 4.5593386 4.469609 4.641797
1367952_at 6.7334776 6.755152 6.723813 6.866024 6.750885 6.727274 6.51863 6.584212 6.586563 6.736834 6.5733037 6.5074472
1367953_at 4.482531 4.540506 4.8362327 4.4498982 4.4580536 4.651865 4.7283998 4.723802 4.916649 4.6944838 4.7390857 4.8678813
1367954_at 6.995762 6.913615 7.2099123 6.126559 6.8838596 6.719682 6.8606534 6.7958884 6.2121468 6.2891817 7.6435666 6.63268
1367955_at 5.806894 6.0783057 6.2191954 6.0430856 6.1716194 5.5666804 6.0162296 5.870607 5.9988117 5.892387 6.0939527 6.1332107
1367956_at 5.063238 5.0271077 4.9510384 4.9427958 4.7021275 5.4532943 4.8787136 5.2267594 5.0324755 5.09931 4.9363623 4.902924
1367957_at 9.575566 9.982619 7.599997 8.757372 9.514939 9.059031 8.749669 8.89698 9.7098 9.368773 9.473585 9.812373
1367958_at 8.86581 9.029133 8.872395 8.837237 8.867179 8.86452 9.055841 9.143327 8.935971 8.984222 8.8192425 8.903391
1367959_a_at 5.7700806 5.780032 5.9412513 5.5380206 6.0267124 5.708124 5.6130085 5.832882 5.693039 5.9487133 5.730696 5.8527985
1367960_at 8.422793 8.423329 9.039598 8.284709 8.446568 8.316888 8.368319 8.062502 8.159634 8.009676 8.336653 8.246922
1367961_at 4.255019 4.250144 4.251609 4.236804 4.368846 4.286703 4.4174843 4.1424084 4.1671886 4.1320686 4.330267 4.173518
1367962_at 4.6122413 4.648223 4.5473213 4.446441 4.577616 4.482928 4.592326 4.7460213 4.5682364 4.583439 4.865056 4.625841
1367963_at 7.1098723 6.951745 7.075627 7.2558846 7.140221 7.0245786 6.9373426 6.887806 7.0348506 7.227855 7.1853375 7.1230183
1367964_at 4.991272 4.9723706 5.035986 5.2031307 4.912902 4.985053 4.6440644 4.8815 4.9676666 4.9524403 4.9503846 4.8302546
1367965_at 6.497033 6.3463364 6.207722 6.161989 6.400145 6.471301 6.222267 6.2560616 6.1402416 6.176201 6.5816817 6.1032095
1367966_at 9.278776 9.349781 9.416496 9.456026 9.347794 9.2309 9.386509 9.101088 9.467335 9.432726 9.195082 9.286915
1367967_at 6.8969393 6.7654643 7.008934 6.6266155 6.797366 6.894832 6.8036666 6.940459 6.8516655 6.7557764 7.1007257 6.8150067
1367968_at 3.5826616 3.6955316 3.5400414 3.5431626 3.7178829 3.540769 3.7825217 3.6679611 3.5704505 3.7945826 3.8108885 3.588822
1367969_at 10.602071 10.557739 10.510477 10.630736 10.517505 10.481309 10.618984 10.548487 10.501196 10.585174 10.511361 10.600766
1367970_at 4.359682 4.0965986 4.4256477 4.255616 4.123984 4.214488 4.1644106 4.0149293 4.151395 4.294759 4.329938 4.1376085
1367971_at 10.302667 10.133862 10.104614 10.177202 10.124008 10.225748 10.268452 10.124485 10.219846 10.266823 10.18401 10.142893
1367972_at 9.924211 9.984219 10.008846 9.8809395 9.927532 10.020185 9.940468 9.975457 10.029007 9.843294 9.816988 9.851995
1367973_at 4.508917 4.4945865 4.1397653 4.210683 3.9876695 4.4765186 4.3993754 4.443127 4.5269737 4.322748 4.543458 4.3197618
1367974_at 9.513188 9.239279 8.9467535 9.304676 9.191816 9.2764635 9.045762 9.104947 9.352759 9.0734 9.411656 9.394249
1367975_at 5.842119 5.619305 5.404712 5.6780477 5.2044196 5.622032 5.4968004 5.506313 5.621682 5.702369 5.8766494 6.0804296
1367976_at 7.414906 7.4813037 7.67174 7.333157 7.458547 7.958955 7.5105767 7.9534817 7.9860163 7.486834 7.5371 7.7103033
1367977_at 3.8558843 3.6208456 3.9334369 3.6455703 3.939201 3.7945864 3.9138265 3.9861479 3.9069133 3.799418 3.5340836 3.9871583
1367978_at 5.679302 5.6771007 5.804453 5.550184 5.8438063 5.7221107 5.7748346 5.5582128 5.832949 5.775711 6.01553 5.8550873
1367979_s_at 11.542216 11.624793 11.3882 10.755248 11.448909 11.1500025 11.2353 11.284183 11.139955 11.581608 11.468072 11.762641
1367980_at 8.347689 8.438831 8.238562 8.411016 8.3738575 8.338135 8.33251 8.081879 8.238556 8.448097 8.065252 8.308529
1367981_at 7.365977 7.3903956 7.3260927 7.3537703 7.43392 7.320254 7.4993734 7.16945 7.4029074 7.3838162 7.408065 7.394229
1367982_at 10.879631 10.775792 11.802822 10.439027 10.554711 10.914986 10.776541 11.103974 10.464758 10.3189335 9.983603 10.042301
1367983_at 5.3509965 5.143993 5.498227 5.70859 5.4901004 5.4526258 5.3598247 5.5356145 5.43741 5.238915 5.441231 5.444425
1367984_at 5.56197 5.42558 5.6531353 5.4992614 5.657661 5.8082113 5.696493 5.543537 5.4760003 5.4944196 5.4083314 5.1804934
1367985_at 6.979143 6.6022353 6.5070357 6.828281 6.8366165 6.880922 7.514006 6.561862 6.4375906 6.987809 7.262994 6.520184
1367986_at 6.3849087 6.473742 6.3417335 6.8434715 6.584462 6.7465444 6.424938 6.6584406 6.868405 6.567906 6.5282936 6.8235326
1367987_at 8.666958 8.7588625 8.505955 8.6359215 8.584999 8.4999485 8.601841 8.615455 8.676512 8.6764 8.619876 8.710899
1367988_at 12.952316 13.014236 12.871395 13.165847 13.171369 12.989627 13.053951 13.12978 13.1680975 13.124885 13.204786 13.100954
1367989_at 4.233865 4.276306 4.1910596 4.1866407 4.1255546 4.04712 3.974916 4.072357 4.0354123 4.016632 4.0052805 4.4082794
1367990_at 4.880894 4.923724 4.9649234 4.8756576 4.9383335 5.078872 4.904869 5.1968985 5.000298 4.933824 4.7401123 5.0309787
1367991_at 8.904612 8.583723 8.969438 8.5468 8.332957 8.775443 8.801638 8.692701 8.83784 8.404934 8.588996 8.816069
1367992_at 4.855663 4.513796 4.533655 4.645004 4.569721 4.3310223 4.5876107 4.9005156 4.867285 4.789163 5.0690427 4.733712
1367993_at 7.1488247 7.0223646 7.026635 7.3111663 6.9323993 7.1262393 7.0726466 7.0830426 6.9672847 7.2565103 7.009445 7.185343
1367994_at 10.32401 10.786676 10.535032 10.508344 10.469826 10.812117 10.645086 10.589904 10.280823 10.585597 10.835538 10.497361
1367995_at 13.281978 13.274527 13.223315 13.276041 13.337434 13.280476 13.256547 13.241926 13.292164 13.268177 13.22508 13.197274
1367996_a_at 6.4687862 6.000745 6.3952594 6.1913257 6.172561 6.1832886 6.5334806 6.3905587 6.4598713 6.4701667 6.446987 6.3697515
1367997_at 7.8764834 7.8503532 7.645388 7.9779706 7.9205456 7.8457117 7.882065 7.7707224 7.9707174 7.627508 7.729774 7.766322
1367998_at 9.317919 6.0533905 8.306408 6.2187324 9.529386 6.1065164 8.202106 9.546224 6.309024 8.372686 8.45242 8.988428
1367999_at 12.001318 12.079652 11.92954 12.009886 12.172065 12.185206 12.278156 12.021339 12.141588 11.911619 12.041895 11.963687
1368000_at 14.250887 14.235362 14.212738 14.272576 14.239179 14.244376 14.295703 14.190077 14.2690115 14.201232 14.239179 14.30808
1368001_at 3.917455 3.9619033 4.0221615 4.2879953 3.9805477 3.7998245 4.13579 3.9820611 4.0837445 3.9743636 4.2807894 4.16249
1368002_at 7.3676457 7.5399175 7.1272154 7.4580646 7.3582335 7.3256927 6.9203377 7.505813 7.2040324 7.5512114 7.260394 7.2005653
1368003_at 5.298372 5.560159 5.183968 5.6684694 5.806161 5.5251756 5.4050746 5.792343 5.547154 5.29974 5.9898267 5.660383
1368004_at 9.356115 9.047627 9.055938 9.201787 9.255414 9.16538 9.288698 9.231352 9.162186 9.125277 9.28656 9.272576
1368005_at 5.401201 5.7437963 5.5816293 5.4657226 5.5672884 5.3999486 5.2616143 5.506018 5.742878 5.583666 5.5043855 5.5487747
1368006_at 7.6979585 7.453713 7.02309 7.2681656 7.4457555 7.247456 7.408915 7.500992 7.486878 7.4407253 7.4666452 7.3741813
1368007_at 7.029517 6.5346303 6.3796983 6.6116734 6.686683 6.523823 6.5128336 6.7410975 6.9172916 6.793943 7.0344963 6.941057
1368008_at 5.845724 5.478856 5.5209317 5.3941946 5.549246 5.2204266 5.349097 5.174254 5.351949 5.700659 5.4002748 5.404372
1368009_at 8.607131 9.307504 9.042119 8.785919 9.184885 9.852345 9.218966 9.4193125 9.653118 9.028412 9.382289 9.414995
1368010_at 7.53641 7.619776 7.3542504 7.4920335 7.4956446 7.5104594 7.5033584 7.507564 7.563447 7.460762 7.454042 7.448997
1368011_at 7.664716 7.6006207 7.4944386 7.626519 7.544654 7.6581955 7.453231 7.4594173 7.537706 7.569969 7.6089034 7.4938936
1368012_at 6.52819 6.5276437 6.6422415 6.7024603 7.084397 6.7343445 6.847524 6.357897 6.635802 6.7067523 6.584246 6.784354
1368013_at 4.4708414 4.354371 4.377142 4.460888 4.3596973 4.256092 4.611807 4.3369303 4.573926 4.5008755 4.2785664 4.2349167
1368014_at 4.164731 4.122863 4.0489407 4.145933 4.2559776 4.13126 4.0987206 4.2442245 3.99859 4.232416 4.187005 4.2534294
1368015_at 6.1451893 5.8741446 6.021574 6.088467 6.01669 5.943873 6.1460013 5.965583 6.010384 5.9412313 5.8349943 6.125169
1368016_at 12.783389 12.92974 12.861981 12.88807 12.890497 12.881608 12.865457 12.931972 12.841203 12.906151 12.774414 12.935618
1368017_at 5.2775955 4.9995937 5.1095705 5.02923 5.2055693 5.0584416 5.075936 4.920713 5.2094254 4.870823 5.0719266 5.3204474
1368018_at 8.727517 8.789996 8.763412 8.874582 8.811624 8.871577 8.813911 8.648147 8.7521105 8.947762 8.696959 9.019381
1368019_at 7.403042 7.3299417 7.5275 7.6074443 7.4184594 7.516749 7.467262 7.38213 7.540582 7.536841 7.3183227 7.4196763
1368020_at 6.2143826 6.3008566 6.2318373 5.8246803 6.261445 5.575959 6.4831142 6.185312 6.202293 5.9223423 6.1738887 6.8410563
1368021_at 14.129353 13.604936 13.964623 14.124801 13.85977 13.725264 13.786667 13.924186 13.614002 13.680901 13.77173 13.964623
1368022_at 6.858988 6.831951 6.815508 6.826777 6.722456 6.841316 6.8924756 6.8348727 6.868516 6.7739344 7.215965 7.127834
1368023_at 6.6739407 6.513262 6.461051 6.321942 6.4219627 6.291935 6.6364856 6.3662763 6.3596125 6.4980626 6.4867606 6.5237255
1368024_at 6.552967 6.311854 6.4428177 6.3636203 6.390857 6.387897 6.511969 6.330798 6.51006 6.1840987 6.41259 6.581265
1368025_at 6.545025 6.6281514 7.3899975 6.45152 6.5830383 6.2133336 6.6515775 6.6354084 6.599612 6.4223228 6.444442 6.0801926
1368026_at 7.0220838 6.856602 7.0364013 7.0723405 6.888106 7.0063577 6.951924 6.955771 7.06064 6.836697 7.03118 6.9406204
1368027_at 6.6089206 6.5743656 6.4753437 6.6823254 6.634938 6.531758 6.479395 6.7993693 6.800174 6.737601 6.7093296 6.69801
1368028_at 3.9774845 4.256791 4.192989 3.9329436 4.381668 4.4420986 4.16598 4.1488457 4.127292 3.799888 4.195978 3.9609084
1368029_at 10.75674 10.761408 10.727089 10.890145 10.835639 10.90236 10.774222 10.814085 10.983001 10.877721 10.802776 10.803432
1368030_at 9.173636 9.235677 9.180988 9.31051 9.259327 9.344662 9.307683 9.223798 9.329645 9.100745 9.187654 9.257705
1368031_at 7.0130234 7.1645412 7.2550125 7.24663 7.2717896 7.4317946 7.0677137 7.2874923 7.272935 7.262407 6.73715 6.994356
1368032_at 6.1157603 5.9310093 6.2398176 6.0454597 5.9017444 6.672675 6.1403923 6.3012395 6.453697 6.088319 5.8177567 5.939966
1368033_at 6.0913634 5.86677 5.9992785 5.832699 5.724517 6.3570304 5.952247 6.2081656 6.0527782 5.6758747 5.944451 5.9399266
1368034_at 4.1512475 4.2364826 4.172518 4.2733474 4.4739695 4.196493 4.323571 4.1631536 4.114584 4.274501 4.2380686 4.319367
1368035_a_at 10.326187 10.241935 10.201973 10.165189 10.4736185 10.164885 10.46507 10.353268 10.140819 10.206902 10.231593 10.260098
1368036_at 10.062232 10.186763 9.894032 10.221148 10.222001 9.885976 10.283456 10.105732 10.006832 10.141672 10.07476 9.949606
1368037_at 7.128929 6.95673 7.0552683 7.0105686 7.185524 7.1558137 7.0584216 6.9676228 7.0046587 7.1824226 6.949271 7.0188484
1368038_at 8.684571 8.400367 8.5143795 8.331946 8.432875 8.696411 8.459163 8.483843 8.236742 8.292767 8.410732 8.397721
1368039_at 5.5069113 5.3651376 5.465738 5.452795 5.290253 5.717256 5.528462 5.4254036 5.241865 5.797631 5.3424044 5.5009484
1368040_at 8.001549 7.8877716 8.1969795 8.212828 8.074554 8.195084 7.9482574 8.083195 8.185289 8.071833 7.993509 8.174931
1368041_at 9.694914 9.77677 9.758412 9.854725 9.927446 9.802865 9.859817 9.9233265 9.93116 9.793359 9.808135 9.909901
1368042_a_at 10.805571 10.699712 10.764753 10.770213 10.720812 10.764678 10.846866 10.68829 10.742359 10.761165 10.680516 10.68523
1368043_at 7.969777 8.082691 7.816504 8.103928 7.930867 7.8603144 7.960391 7.9886627 7.950979 7.9319415 8.103716 7.8679523
1368044_at 3.234358 2.9962847 3.3578677 3.0644653 3.2490325 3.2914863 3.2655957 3.4094203 3.3168323 3.154755 3.314698 3.541378
1368045_at 10.344801 10.404136 10.470433 10.348454 10.392144 10.3861065 10.324566 10.3861065 10.39502 10.496346 10.370442 10.275246
1368046_at 10.280575 10.174767 10.390739 10.269945 10.28181 10.267825 10.260157 10.158303 10.237379 10.319797 10.072752 10.161476
1368047_at 7.269814 6.5684495 6.986712 7.017419 7.3255444 6.7522936 7.345949 7.185745 6.9295354 6.9475336 7.317278 7.153868
1368048_at 14.08742 14.155197 14.123435 14.005629 14.124467 14.058624 14.083493 14.036623 14.167029 14.101572 14.021756 14.134464
1368049_at 11.038728 11.058966 11.025564 10.759768 10.84386 11.050693 10.856681 10.956681 11.049062 10.762007 10.722413 10.869834
1368050_at 8.9811 8.994643 8.650654 8.731875 9.0937805 9.284489 8.629288 8.824958 9.14221 8.948558 9.114685 9.136944
1368051_at 11.583305 11.306524 11.587451 11.669702 11.51873 11.491782 11.525238 11.635756 11.625431 11.610602 11.569519 11.50753
1368052_at 5.1047955 4.8760633 4.845649 4.806306 5.0117064 4.779126 5.1181736 4.6899805 4.752039 4.7128534 5.333284 4.8834095
1368053_at 5.5724297 5.5007386 5.5465746 5.562524 5.5377164 5.3712606 5.761136 5.8862567 5.485452 5.8817406 5.4224706 5.8221555
1368054_at 6.3538227 6.376599 6.2484117 6.4991007 6.1239777 6.2865825 6.516281 6.2886524 6.3856854 6.346769 6.1873336 6.205488
1368055_a_at 7.5597253 7.38695 7.1264973 7.335394 7.43462 7.3580165 7.3964405 7.345893 7.5168176 7.427837 7.4013104 7.5469255
1368056_at 7.120858 7.0993557 6.8772125 7.1450157 7.0902963 7.100319 7.0675335 7.112075 7.151435 7.155178 7.0908737 7.168008
1368057_at 8.5179825 8.372638 8.318203 8.153635 8.097068 8.072731 8.14925 8.205711 8.677157 8.460365 8.256747 8.291789
1368058_at 6.837704 6.8706183 6.939602 6.799046 6.8095655 7.0835824 7.1332335 6.972307 7.0126185 6.751275 7.104173 6.849863
1368059_at 9.783332 9.5336075 9.499144 8.717611 9.182602 9.504747 9.01131 8.95294 9.235197 8.784929 8.832257 8.462467
1368060_at 13.207564 13.230448 13.260275 13.342441 13.2718725 13.316126 13.268165 13.391195 13.303372 13.192708 13.246529 13.217372
1368061_at 5.7820783 5.844322 5.659165 5.3773713 5.504631 5.218093 5.4681444 5.278644 5.3343086 5.6146326 5.586085 5.6647925
1368062_at 9.0881815 9.273318 9.173263 9.140717 9.16494 9.227615 9.0554085 9.292042 9.089854 9.197932 9.030018 9.238719
1368063_a_at 8.454709 8.675448 8.823966 8.57074 8.55327 8.78833 8.820433 8.751669 8.733865 8.514603 8.510262 8.605307
1368064_a_at 10.633451 10.65938 10.6008625 10.773303 11.048022 10.891972 10.6701145 11.051682 10.999243 10.604761 11.099942 10.856522
1368065_at 7.1221495 7.1332827 6.978162 7.2482247 7.1213064 6.9984818 7.0126653 6.7228127 6.981864 6.8104925 6.737853 6.998012
1368066_at 5.692028 5.6766253 5.7109003 5.5653763 5.5606985 5.879803 5.4121804 5.4780245 5.626763 5.650963 5.7441893 5.59693
1368067_at 8.643663 8.836206 8.747419 8.680764 8.749956 9.013752 8.846098 8.915051 8.898359 8.841996 8.731195 8.931946
1368068_a_at 7.083623 7.136603 7.23984 7.3259897 7.1843786 7.3070645 6.952929 7.2706532 7.007422 7.3581014 6.788919 7.205384
1368069_at 8.037163 7.88968 8.127508 7.871669 7.764288 7.7622104 7.888569 7.939386 7.7007785 7.8193774 7.9408207 7.8259816
1368070_at 7.829363 7.7728043 7.736315 7.7691936 7.825632 7.8865986 7.820343 7.7822695 7.8277416 7.8561034 7.74757 7.802167
1368071_at 11.656259 11.579174 11.693348 11.839012 11.579739 11.432223 11.702579 11.4713955 11.558852 11.528481 11.661041 11.627725
1368072_at 6.2391644 6.3527255 6.2238483 5.7791758 6.059583 6.321203 6.459464 6.4276333 6.1142936 6.0534263 6.1386104 6.408009
1368073_at 8.122231 7.85792 7.535203 8.529195 8.0007305 8.042589 7.922318 8.0612955 8.550663 8.265109 8.192318 8.596008
1368074_at 6.5151334 6.170103 6.4703484 6.521107 6.480721 6.2810745 6.3873973 6.308725 6.3388476 6.5422254 6.124265 6.2695613
1368075_at 10.524402 10.25207 10.373334 10.648373 10.500191 10.505921 10.523195 10.54472 10.471954 10.768237 10.5567465 10.739845
1368076_at 7.340689 7.1750274 7.1898394 7.1119857 7.128235 7.1825113 7.023704 7.3116465 7.4125924 7.0682116 7.1160316 7.199252
1368077_at 13.116452 13.112666 13.176467 13.119777 13.176467 13.236211 13.161871 13.126178 13.186644 13.186319 13.154001 13.137763
1368078_at 3.7297688 3.8690348 3.6831632 3.787338 3.8685203 4.0286407 3.4431064 3.6332707 4.7739553 4.261458 3.8776448 3.7225971
1368079_at 8.823655 9.083166 8.75782 9.38654 8.918338 9.208077 9.298292 8.905289 9.334965 9.367828 9.217995 8.943416
1368080_at 3.6148782 3.7272038 3.6696467 3.7746627 3.7644951 3.6262143 3.7172413 3.5505478 3.809243 3.477187 3.6978893 4.0489693
1368081_at 7.3855963 7.416931 7.482698 7.161662 7.582196 7.21878 7.199145 7.135871 7.1713915 7.42227 7.163023 7.333418
1368082_at 7.295321 7.2791305 7.202212 7.0403857 7.098182 7.287023 7.5459046 7.0808396 7.368857 7.4827833 7.3775053 7.3976207
1368083_at 8.955865 8.963906 9.044094 9.020011 9.073042 9.027018 8.96995 8.9311075 9.063959 8.953239 9.007048 9.034026
1368084_at 5.9688706 6.0061073 6.051776 6.0723667 5.8898973 6.0328426 6.0565004 6.366777 5.924808 6.073653 6.3002086 5.86384
1368085_at 10.19499 10.113645 10.179358 10.193412 10.156938 10.247837 10.519202 10.016807 9.978833 10.147494 10.297818 10.11812
1368086_a_at 7.456828 8.091546 7.4253497 7.073511 7.3418202 7.244944 7.6739917 7.48699 7.542639 7.8143454 7.039422 8.427661
1368087_a_at 7.563778 7.9064612 8.178058 7.91904 7.765241 8.232241 7.8597164 8.051817 7.967682 8.182064 7.6313086 7.969491
1368088_at 7.1604943 7.205665 7.3122697 7.093096 7.127347 7.025696 7.213847 7.057355 7.2967505 7.024489 7.3508363 7.1469626
1368089_at 8.252445 8.251653 8.16021 8.413367 8.270008 8.224542 8.187103 8.311682 8.241069 8.380245 8.5464525 8.232002
1368090_at 7.22008 7.0962815 7.607406 7.1485653 7.345748 7.1341968 7.114653 7.0734572 7.122067 7.3948674 7.599224 7.4074254
1368091_at 8.14786 8.050432 8.120792 8.19183 8.048106 8.372972 8.141571 8.3213825 7.8104033 8.16383 7.9593163 8.143337
1368092_at 12.177886 12.174697 12.172877 12.082938 12.287333 12.14405 12.203336 12.1471 12.167384 12.157363 12.239686 12.309192
1368093_at 3.6118605 3.5320456 3.5402815 3.834754 3.7928238 3.548228 3.5739715 3.5931127 3.7179282 3.6706636 3.6578426 3.753576
1368094_at 6.8380756 6.768058 7.000437 6.820636 7.027014 7.226143 7.09592 7.0829315 6.943998 7.145545 7.081379 6.9290543
1368095_at 10.009847 9.645561 9.789404 9.686203 9.788688 9.810119 9.783468 9.905455 9.457155 9.677441 9.9583235 9.861558
1368096_at 9.588987 9.847157 9.753884 9.625627 9.582937 9.756766 9.66326 9.786608 9.54292 9.826482 9.77372 9.69916
1368097_a_at 4.3683705 4.6886444 4.7429824 4.6106415 4.6014366 4.1055894 4.7943826 4.5224895 4.6586137 4.6695724 4.3064394 4.5199237
1368098_a_at 7.606997 7.0085716 6.7877526 7.5998454 7.498553 7.3725405 7.170518 7.366589 7.3177767 7.500576 6.9571342 7.6222334
1368099_at 7.2227287 7.3314953 7.2440724 7.3155026 7.1886845 7.2213783 7.3914475 7.469541 7.3306403 7.5020804 7.462198 7.370318
1368100_at 10.38221 10.219761 10.268248 10.222729 10.273627 10.371672 10.326873 10.218076 10.355225 10.35008 10.366684 10.403463
1368101_at 7.3016367 7.396222 7.2628403 7.3097386 7.338849 7.2992244 7.33987 7.3460917 7.2379723 7.2589035 7.483446 7.411711
1368102_at 8.212685 8.124426 7.8563085 8.225275 8.192369 8.146992 8.039745 7.9897904 8.363602 8.143287 8.329329 8.3286915
1368103_at 7.2700763 7.002256 6.936741 7.1859636 7.1814666 6.988039 6.875141 7.1028614 7.154888 6.9691334 7.1650643 7.0216556
1368104_at 6.165731 6.1908555 5.899417 6.09879 6.145575 5.8814673 6.008617 5.9722886 6.078913 6.00973 6.461601 6.045171
1368105_at 4.956691 4.69648 4.572272 4.6036806 4.757923 4.7199535 4.686283 4.3838196 4.6781697 4.8532014 4.9713597 4.7052574
1368106_at 9.006296 8.649946 8.690248 9.444511 8.778562 9.663695 8.582069 8.683263 10.023258 9.0582905 9.011816 9.671872
1368107_at 3.518673 3.6522563 3.6148274 3.4047 3.7338767 3.7300723 3.6210968 3.5427551 3.7024417 3.425795 3.5414667 3.7636595
1368108_at 4.765646 4.8480763 4.737872 4.6753454 4.955383 4.5920334 4.7723083 4.75623 4.7630587 4.7558937 5.153588 4.696734
1368109_at 6.827019 6.613921 6.4120936 6.777523 6.5101624 6.4289474 6.646209 6.7345157 6.787202 6.5719543 6.466582 6.876247
1368110_a_at 4.3337193 4.197633 4.0656886 4.0744653 4.1339173 3.850506 4.1504517 4.1838946 4.278174 3.9836137 4.291259 4.231676
1368111_at 7.656411 7.438491 7.8614926 7.3294244 7.8152485 7.763135 7.904136 8.064267 7.6421 7.3980064 7.8737936 8.190529
1368112_at 5.376487 5.3052616 5.221477 5.136554 5.3024564 5.0068893 4.9761205 5.090034 4.9718227 5.0459185 5.251104 4.947406
1368113_at 4.2628393 4.330003 4.19359 4.314925 4.1590486 4.183072 4.4368124 4.2710133 4.266721 4.3804913 4.0419807 4.400078
1368114_at 4.2231407 4.2399645 4.2577314 4.2922463 4.2874756 4.177198 4.26284 4.323209 4.1610613 4.1928434 4.360547 4.431982
1368115_at 9.862675 9.731919 10.616605 9.762065 9.7140255 9.480776 9.73093 9.551151 9.172553 9.483053 9.341861 9.431838
1368116_a_at 7.7668657 7.6698833 7.7850876 7.693638 7.780349 7.833625 7.9657946 7.7543936 7.824399 7.7488027 7.648237 7.7718835
1368117_at 8.922862 8.985194 9.053058 8.951038 8.956292 9.168656 9.148327 8.891697 8.974857 9.0083685 9.21289 9.097796
1368118_at 8.923309 8.787045 8.794569 8.913441 8.82122 8.997999 8.872675 8.831159 8.976789 8.789495 8.668646 8.980505
1368119_at 5.808951 5.8883743 5.584326 5.862484 5.8554616 5.7158384 5.8032565 5.7762504 5.6756954 5.7785873 5.7963996 5.8537865
1368120_at 4.3326645 4.13513 4.349222 4.330685 4.1540403 4.2198477 4.1939154 4.0119724 4.3033295 4.2461777 4.002055 4.255566
1368121_at 10.960935 10.5076065 10.114989 10.602513 10.676579 10.809334 10.444846 10.29813 9.732388 10.539359 10.374818 10.443907
1368122_at 9.822846 10.12473 9.928908 9.972782 9.9784565 9.967811 10.046132 9.996526 9.96145 9.92799 9.984523 9.711757
1368123_at 5.874204 5.8741446 5.875811 6.1118474 5.7986717 5.795301 5.718941 5.9964023 5.978173 5.9936805 5.8401337 5.9554863
1368124_at 7.7527184 7.1974993 7.2732153 7.3756223 7.028653 7.972458 7.237207 7.406804 7.7194624 7.3263454 7.5072303 7.5430894
1368125_at 6.107334 6.0570517 5.769656 6.2499886 6.4036975 6.206458 6.0995502 6.0382013 6.114474 6.336302 6.273798 6.09174
1368126_at 6.0528007 6.0911674 6.104668 5.9736786 5.9365187 5.7136235 6.272086 6.1958427 6.2061563 6.219506 5.9417076 6.426565
1368127_at 5.9805493 6.1456237 6.4735684 6.3400393 6.125385 6.2620006 6.218189 6.262883 6.3379292 6.3338466 5.9418807 6.3971524
1368128_at 5.9973245 5.8593583 5.8007884 5.928927 5.880169 5.730033 5.728857 5.655949 5.741311 6.1408195 6.212561 6.265177
1368129_at 7.04868 7.1379685 7.164442 7.1262774 7.0065737 7.1919923 7.255551 7.191931 7.009298 7.108971 7.2246423 7.3047304
1368130_at 4.535116 4.801833 4.6280813 4.6350284 4.579726 4.3163815 4.718231 4.6013737 4.5048275 4.9135656 4.4587736 4.5024567
1368131_at 4.3466725 4.018481 4.11231 4.061728 4.180114 4.1723585 4.078073 4.236413 4.3090343 4.1207857 4.096368 4.284376
1368132_at 11.069764 10.891671 10.919703 10.642036 10.622362 11.304797 10.598227 11.009593 10.9355955 10.718949 10.957412 10.848998
1368133_at 7.9431705 8.2894745 7.736486 8.125698 8.148098 7.771182 7.8936996 7.905316 8.069746 8.134254 7.8933377 7.6493363
1368134_a_at 8.178693 8.187789 8.1388445 8.446573 8.10832 8.16162 8.393826 8.027261 7.950968 8.269355 8.440345 7.9182215
1368135_at 5.629346 5.9810677 6.2090073 6.093799 6.198246 6.1940026 5.7865195 6.226301 6.056008 5.6031995 6.302853 6.0897255
1368136_at 7.8049045 7.8403015 7.709049 7.8414598 7.847265 7.47644 7.959657 7.735701 7.8702846 7.7403855 7.7786217 7.7434335
1368137_at 6.3840137 6.6078734 6.28933 6.378133 6.382036 6.3222885 6.010101 6.398355 6.096572 6.244009 6.1415997 6.3516054
1368138_at 5.212779 5.413104 5.449685 5.4148445 5.3205667 5.2562475 5.4554133 5.4887376 5.498302 5.4853725 5.4926624 5.5138345
1368139_s_at 5.247293 5.1425824 5.374116 5.6097503 5.3160486 5.386427 5.193319 5.1982565 5.0661488 5.259805 5.371518 5.3979616
1368140_at 5.4664555 5.6851187 5.7436447 5.789361 5.363126 5.3020697 5.6905775 5.792405 5.533719 5.6145988 5.2706385 5.654746
1368141_at 11.561835 11.582151 11.566896 11.662539 11.655888 11.595255 11.651897 11.613593 11.624337 11.594759 11.470867 11.50586
1368142_at 5.326664 5.42787 5.284237 5.5484815 5.3175116 5.3469944 5.431978 5.378217 5.339012 5.4756317 5.352903 5.3021193
1368143_at 6.961788 7.465152 6.6659703 6.81359 6.7601757 7.17356 6.4057593 6.6141076 6.9602275 6.7657175 6.6053877 6.954747
1368144_at 6.118691 5.833457 5.807924 5.9903417 5.961008 5.7410774 6.1882486 6.0914025 5.899336 6.1610527 6.0964966 5.8597927
1368145_at 5.604477 5.4271126 5.5074587 5.5353785 5.28283 5.40847 5.43902 5.496684 4.913025 5.4361305 5.0706167 5.3603396
1368146_at 11.737835 11.741363 11.323501 11.253424 11.53243 11.794339 11.120155 11.698202 11.664361 11.271167 11.737711 11.44191
1368147_at 9.566496 9.811291 9.074182 8.623488 9.350238 9.596058 8.749947 9.721838 9.383747 8.834877 9.658502 9.440682
1368148_at 4.4584546 4.5133276 4.2553697 4.3828297 4.410409 4.507346 4.4572754 4.3482943 4.3696527 4.601128 4.801792 4.2616143
1368149_at 5.9107666 5.782651 5.9368005 5.8156223 5.891485 5.832463 5.7073503 5.9104576 5.7399707 5.9139442 5.6132627 5.7689023
1368150_at 12.656364 12.749096 12.571802 12.774173 12.616462 12.848495 12.696697 12.70015 12.772919 12.706953 12.8370075 12.770027
1368151_at 10.446441 10.420748 10.30368 10.222073 10.177475 10.360464 10.368336 10.302873 10.376365 10.31396 10.156335 10.372842
1368152_at 7.379343 7.4999475 7.442713 7.332231 7.2080345 7.3090754 7.5220933 7.595568 7.37043 7.5141788 7.1755466 7.4094253
1368153_a_at 7.2259293 7.256262 7.246887 7.171268 7.584785 7.416643 7.2869525 7.3156233 7.2245955 7.223254 7.481201 7.3865023
1368154_at 8.226261 7.9942083 7.901031 7.8565254 8.024428 7.819755 7.992589 7.9841576 8.078712 7.939308 7.8420224 7.907545
1368155_at 12.603106 12.502249 11.737128 12.409914 12.199367 12.335575 12.438378 11.942332 12.481354 11.777365 11.40773 10.894852
1368156_at 5.491135 5.5073256 5.628901 5.616271 5.8097577 5.6366944 5.478764 5.810297 5.529423 5.5828342 5.4214687 5.838659
1368157_at 5.9973245 5.630127 5.8814783 5.724002 6.018707 5.6007323 5.6536 5.8020787 5.628713 5.693512 5.8576264 5.8433685
1368158_at 9.518522 9.382286 9.591881 9.593797 9.257883 9.368754 9.408912 9.596612 9.696514 9.347225 9.086504 9.30988
1368159_at 8.0122795 7.9453063 8.185707 7.7446723 8.198967 7.796501 8.184656 7.9366126 7.933225 8.102937 8.151522 8.129579
1368160_at 9.96916 10.360804 10.543237 9.711216 9.51613 7.109202 9.987318 10.855326 6.724342 9.846606 10.220135 8.622758
1368161_a_at 13.888177 13.910694 13.9231 13.800632 13.904078 13.955275 13.960445 13.902482 13.947337 13.92233 13.913883 13.9841175
1368162_at 4.672448 4.7383156 5.0198393 4.902075 5.1391106 4.7190504 4.8334713 4.865444 4.7585716 4.7924128 5.174775 4.7915688
1368163_at 10.034685 10.363426 10.036099 10.096271 10.203615 10.32066 10.304672 10.248121 10.17991 10.199103 10.167994 10.396516
1368164_at 8.0291395 7.7962117 7.7319646 7.9599385 7.842435 7.5620737 7.6494665 7.845984 7.8970656 7.3822646 7.5664244 7.765604
1368165_at 7.9497404 7.920366 7.7275753 7.835471 8.083295 7.9511437 7.883529 7.960904 7.920854 7.7748404 7.6232033 7.877414
1368166_at 5.4106183 5.9828005 5.7453613 5.855141 5.8406672 5.7878227 6.0056143 5.751982 6.003721 6.0895953 5.715761 5.442024
1368167_at 5.7961116 5.519798 5.395925 5.8119774 5.4628 5.093702 5.240839 5.608899 5.8623877 5.5507 5.7722635 5.6927986
1368168_at 8.259682 8.191983 7.2975745 9.473345 8.427458 8.324984 8.5679245 8.084136 8.730166 8.3646145 7.9948115 8.412313
1368169_at 6.9139895 6.6619806 6.599433 6.6133075 6.7860928 6.6115756 6.9113026 6.885667 7.047805 6.707722 6.8665915 6.92285
1368170_at 4.0370398 3.732374 3.8507035 3.7012823 3.7096574 3.6262143 3.6760156 3.8257706 3.7342958 3.880673 3.8355575 3.7739625
1368171_at 9.599918 9.859832 8.859694 8.929244 10.15531 8.896263 9.642687 9.975553 9.982252 8.985138 9.707837 9.419402
1368172_a_at 7.6911592 8.0241 7.064828 7.2500787 8.283601 7.001223 7.8033023 8.11586 8.134659 7.2384324 7.661429 7.4886503
1368173_at 7.943611 7.880143 8.612658 7.9753933 8.179199 8.760559 8.507876 8.634281 8.500584 7.816379 7.7865076 8.105632
1368174_at 4.055697 3.8224545 3.8881793 3.9923577 4.158616 4.2438164 3.6458037 3.93496 3.8308516 3.678604 3.962512 3.802824
1368175_at 6.835871 6.9356065 7.046683 7.150388 7.0576763 7.1083174 7.218652 6.818863 7.0172176 7.084422 6.94076 7.1290817
1368176_at 7.6010785 7.256402 7.259479 7.382504 7.375266 7.398581 7.5269966 7.3521185 7.3787065 7.4556985 7.800586 7.530743
1368177_at 7.7161627 7.779218 7.482368 7.686045 7.577072 7.373845 7.742339 7.4463763 7.333384 7.325733 7.2458267 7.5227184
1368178_at 8.863771 9.047627 8.841911 9.028392 9.271257 8.798748 8.964428 8.86146 9.075229 9.131176 8.926859 9.031146
1368179_at 7.318633 7.2329655 7.0170994 7.1838403 7.1571426 7.188524 7.253546 6.931313 6.9644427 7.2864156 7.237381 7.339593
1368180_s_at 13.372584 13.373912 13.118432 13.638792 13.373912 13.359492 13.103438 13.429966 13.231448 13.513561 13.338132 13.399289
1368181_at 11.055678 10.775431 10.576423 10.953665 11.005749 10.966172 10.87243 10.857659 10.337136 10.9384 10.668834 10.775227
1368182_at 4.1523094 4.281412 4.398189 4.3417883 4.2791195 4.389965 4.294174 4.4090204 4.186942 4.382432 4.027647 4.319539
1368183_at 7.439686 7.7631364 7.5877266 7.5843377 7.778212 7.8645244 7.889056 7.6080303 7.5723863 7.9014287 7.8527718 7.5519843
1368184_at 8.979818 8.932341 8.955167 8.855843 8.980125 8.666996 8.954746 8.990198 9.029988 8.904813 8.849157 8.799883
1368185_at 5.2929626 5.14064 5.100561 5.1880536 5.098396 4.899747 5.2633977 5.154052 4.7969666 4.931725 5.241514 5.1622925
1368186_a_at 5.9634743 6.0081134 6.179557 6.073847 6.159818 6.224712 5.9769163 5.877354 6.0986505 6.1777544 6.2983623 6.1434994
1368187_at 7.4480243 8.110215 7.408646 7.7569866 8.268364 7.2392187 7.792902 7.0351734 8.945887 8.350506 7.5731473 7.981343
1368188_at 13.643073 13.596834 13.599028 13.567543 13.662259 13.50591 13.657935 13.649677 13.598983 13.6654625 13.774762 13.669778
1368189_at 10.423865 10.300168 10.402025 9.977991 10.069249 10.003327 10.529467 10.181368 10.178449 10.822765 10.560834 10.650885
1368190_at 5.226363 5.3108745 5.317307 4.9434514 5.403254 5.052343 5.2115498 5.311743 5.4258695 5.0988874 5.3145704 5.4253726
1368191_a_at 10.428441 10.372635 10.225801 10.291825 10.463998 10.511973 10.472814 10.352667 10.397569 10.305738 10.238072 10.485187
1368192_at 5.1264563 4.767002 4.6913342 4.6763725 4.928841 4.6107254 4.626283 4.913569 4.7953606 4.924069 5.072058 5.005001
1368193_at 4.9308195 5.1895633 5.189265 5.056023 5.105053 5.148404 5.0712333 5.004584 4.9224286 5.149323 5.160534 4.8427024
1368194_at 4.4374123 4.456072 4.550743 4.387971 4.402695 4.6432843 4.3101926 4.6323233 4.4529123 4.3685417 4.69978 4.44884
1368195_at 6.515965 6.3003917 6.772934 6.40024 6.49738 6.5953326 6.6107044 6.399103 6.4123106 6.503662 6.480932 6.4696965
1368196_at 4.6538467 5.010717 4.922241 4.946884 4.900479 4.767096 5.039674 4.7481356 4.892018 4.674877 5.108182 4.837068
1368197_at 3.9035037 4.1236553 3.9296677 3.992868 3.9356036 3.8821194 4.0433865 4.2181187 4.004797 4.0040827 4.4265633 3.9185855
1368198_at 4.736936 4.7521563 4.6391354 4.8040094 4.976304 4.652615 4.7902727 4.8919616 4.7174344 4.8862877 4.9775205 4.8556395
1368199_at 8.6144905 8.759184 8.703953 8.6522255 8.812699 9.007958 8.772388 8.9488535 8.94993 8.51745 8.663901 8.838462
1368200_at 5.9049406 5.9527025 5.9090004 5.8544846 5.688956 6.0639334 5.997733 5.8010387 5.768611 5.696278 6.1922874 6.0821304
1368201_at 6.3761287 6.242078 6.1178756 6.288005 6.1716146 6.157332 6.1951857 6.1035137 6.0814333 6.1735916 6.0917525 6.0535755
1368202_a_at 8.12718 8.213514 7.956135 8.129033 8.235447 8.051648 8.218682 8.225699 8.166899 8.317347 8.022993 8.028479
1368203_at 5.2927437 5.252166 5.311409 5.198825 5.3344975 5.1341505 5.0400095 5.144103 5.166899 5.366728 5.356219 4.9945893
1368204_at 6.641365 6.2937555 6.2143984 6.803981 6.5210776 6.4550056 6.4035063 6.541327 6.7744546 6.2849145 6.562416 6.511853
1368205_at 13.389959 13.47969 13.396612 13.578803 13.44014 13.495227 13.450183 13.379576 13.479262 13.3296 13.436461 13.44067
1368206_at 8.628271 8.692008 8.650538 8.5810795 8.677847 8.584399 8.658995 8.609821 8.435547 8.633749 8.602487 8.768963
1368207_at 6.138393 5.9063573 5.668848 5.8287516 5.707476 5.909246 5.871055 5.9043536 6.1529675 6.319386 5.668311 5.767079
1368208_at 6.0140605 6.0740185 6.301902 5.9742956 6.1580334 6.1906805 6.201577 6.3647423 5.752164 6.1219544 5.767874 5.958926
1368209_at 5.769991 5.873091 5.776697 5.8843975 5.7121267 5.634886 5.8331656 5.8275366 5.6752377 5.79119 5.8105564 5.7698574
1368210_at 4.812056 4.7613792 5.045968 4.479961 4.9452586 4.6993017 4.8285837 4.751695 4.8927474 5.209442 4.911242 4.6459155
1368211_at 12.420602 12.390391 12.337443 12.368011 12.360538 12.40151 12.329574 12.444165 12.391725 12.28301 12.358226 12.447739
1368212_at 9.125387 8.986177 8.960559 9.01913 9.023858 9.023162 9.090342 9.148378 9.078594 8.916922 8.721476 9.113495
1368213_at 7.9543476 7.884646 8.911018 8.305874 8.267959 8.171229 8.106601 8.219106 7.8731174 8.831657 7.5046625 7.9838634
1368214_at 7.7383943 7.5658 7.6577044 7.5696483 7.7778354 7.806366 7.758827 7.6925316 7.76752 7.624806 7.8054514 7.7754703
1368215_at 9.822341 10.041957 9.800268 9.823012 9.877151 9.903702 9.970796 9.793906 9.9298315 9.835662 9.843384 9.887155
1368216_at 9.243872 9.191143 9.324231 9.25297 9.088678 9.1231785 9.328383 9.1968975 9.160523 9.290814 9.153655 9.078442
1368217_at 8.2593 8.056408 8.1028595 8.08725 8.106606 8.096998 8.220768 8.156691 8.354228 8.107409 8.159392 8.184152
1368218_at 5.7187333 5.6521215 5.4946322 5.462575 5.897712 5.5205207 5.466285 5.580835 5.5388093 5.575679 5.6447873 5.843353
1368219_at 6.096499 6.167002 6.1913147 6.2248554 6.3262196 6.1544547 6.2931256 6.157977 6.13432 6.3996153 6.275525 6.4145145
1368220_at 9.148294 9.127245 9.1455555 9.164011 9.212563 9.110216 9.084287 9.131629 9.050091 9.034673 9.288712 8.955968
1368221_at 10.222027 10.135148 10.2126465 9.98622 10.049823 10.374243 10.375759 10.663651 10.639076 10.365171 10.226091 10.122165
1368222_at 6.8802004 6.8197613 7.0951567 6.7569776 6.699955 7.300431 7.1474633 7.476087 7.5563707 6.6413565 7.053178 7.0733666
1368223_at 8.104532 7.735943 8.316654 8.043497 7.6784234 8.167717 7.8190784 7.9333706 7.6373973 7.6400356 7.7209926 7.787263
1368224_at 13.365988 13.592393 13.109183 13.404413 13.278647 13.505591 13.054856 13.222674 13.108633 13.352938 13.172791 13.243149
1368225_at 7.529183 7.43917 7.12731 7.2294226 7.221265 7.1478887 7.211918 7.0051174 7.122182 7.2325335 7.181726 7.341999
1368226_at 8.045994 7.609031 7.732417 8.011002 7.961969 7.8177924 7.820898 7.7397876 7.8046207 7.803289 7.540802 7.76711
1368227_at 8.959989 9.762507 8.636078 8.561782 8.75284 8.876924 8.631771 9.228907 9.457972 9.678942 9.437982 8.935248
1368228_at 8.69384 9.184147 9.239859 8.984695 9.247227 9.352174 9.27047 9.314155 9.373751 9.062392 9.033447 9.052822
1368229_at 7.096815 7.07554 7.157791 6.99147 7.184533 7.1047263 7.0961046 7.1998734 7.163852 7.028025 7.113699 6.784354
1368230_a_at 8.927139 9.046762 9.0572605 9.069415 8.964856 9.00597 8.991609 8.972185 9.102224 8.9734125 8.949323 9.004597
1368231_at 6.855313 6.899676 6.8064904 6.9920115 6.9265966 6.8125596 6.660149 6.6545277 6.632574 6.763849 6.9352794 6.8701687
1368232_at 8.025268 7.94021 7.874364 7.665434 7.8032193 7.49355 7.839846 7.7029834 7.61691 7.853799 7.737123 8.161085
1368233_at 7.7223616 7.6917863 7.7696195 7.946435 7.622252 7.6693435 7.634612 7.6928368 7.814437 7.8106794 7.59795 7.6394334
1368234_at 8.1593275 8.1609 8.261878 8.266108 8.047482 8.163194 8.294013 8.12798 8.173735 8.44029 8.23543 8.130501
1368235_at 7.6882014 7.830559 8.012661 7.575596 7.8822274 7.9198346 7.7833805 7.848131 7.9250536 7.771186 7.9223313 7.7832694
1368236_at 4.075022 4.0523977 4.00944 3.991317 4.0583696 4.0594826 3.9868145 3.8620956 4.1845636 4.0094423 4.2341247 4.303274
1368237_at 4.4630923 4.742585 4.267241 4.426577 4.425675 4.0761323 4.410631 4.630482 4.4584517 4.341975 4.452402 4.4176364
1368238_at 4.6563168 4.8728166 4.701 4.897101 4.817421 4.7167144 4.645891 4.743327 4.698197 4.8492675 4.694541 4.5701036
1368239_at 8.290161 8.015585 8.276386 8.001067 8.123906 7.987937 8.156902 8.108675 7.840387 8.097223 7.988933 7.9963145
1368240_a_at 4.5094934 4.4351015 4.247294 4.6448035 4.2812285 4.379016 4.4290085 4.474601 4.5836973 4.5006747 4.247025 4.2631583
1368241_a_at 8.280849 8.323066 7.980221 8.402949 8.368153 8.556051 8.316361 8.325668 8.213952 8.0198345 8.358321 8.282326
1368242_at 4.8412704 5.1796265 4.613739 4.743068 4.8697004 4.8742595 4.961322 4.840625 4.986496 4.7173285 4.8069324 4.783329
1368243_at 5.3059535 5.1015415 5.3728886 5.5483394 5.4971366 5.1914496 5.3951592 5.29212 5.3836207 5.1397386 5.1938896 5.3191714
1368244_at 10.383835 10.621611 10.785976 10.433292 10.471641 10.570871 10.629365 10.557112 10.525226 10.531581 10.739003 10.506641
1368245_at 12.424258 12.562469 12.616906 12.730325 12.645974 12.728801 12.501716 12.226835 12.34236 12.682146 12.534501 11.659732
1368246_at 5.212503 5.184622 4.8065014 4.9112935 5.2638025 4.7143083 5.175709 5.139018 4.9960637 4.9850035 5.194275 4.7547884
1368247_at 6.538121 7.5589256 7.344353 6.681636 6.9951706 6.987432 7.136363 7.64742 6.939503 9.97134 7.5867133 6.55082
1368248_at 6.314079 6.325099 6.0114403 6.005414 6.045881 6.4965367 5.804307 6.249414 5.9920945 6.000457 6.080301 5.8365393
1368249_at 9.460437 9.566179 10.513635 9.458328 9.530907 9.344462 9.696252 9.389024 8.903986 9.180613 9.764628 9.435185
1368250_at 4.04895 4.004464 3.9439712 4.0134144 4.1801224 3.8884888 4.165452 3.9564977 3.8695107 3.9274523 4.211856 3.8661597
1368251_at 5.423269 5.4854026 5.6914544 5.83728 5.5160856 5.4179926 5.492463 5.541893 5.1967597 5.7104063 5.5098577 5.537158
1368252_at 3.6173635 3.674552 3.4994547 3.332387 3.3354027 3.7321763 3.5611703 3.5286708 3.3942113 3.5119529 3.6505904 3.4579268
1368253_at 11.919256 11.921867 12.054225 11.870936 12.063343 11.813103 11.962905 12.02804 12.020077 12.129435 12.1337 12.035582
1368254_a_at 4.956285 4.995754 5.1800904 5.1527987 5.1375594 5.1871214 4.8929625 4.8796387 5.1852756 4.975244 5.1189437 5.1795154
1368255_at 4.3561034 4.4892344 4.264461 4.481721 4.339759 4.325134 4.3736577 4.33016 4.4913692 4.514508 4.3462763 4.269374
1368256_at 3.6108477 3.5726125 3.4831202 3.5071948 3.4642944 3.4127622 3.283987 3.55676 3.542541 3.2668905 3.6384346 3.5289721
1368257_at 4.0253353 4.171484 4.3030243 4.0041265 3.8781922 4.2146025 4.193649 4.0641212 4.034787 4.099349 4.0947123 4.2616515
1368258_at 5.2898026 5.2735233 5.2699666 5.2759447 5.1014433 5.1322594 5.1014028 4.9765077 5.2430034 5.561777 5.460097 5.268422
1368259_at 8.026117 7.72273 7.6202536 8.0886 7.8497186 7.9251866 7.7591467 7.9384356 7.7600083 7.7522936 7.8822656 8.013581
1368260_at 5.244276 5.220023 4.9919176 5.6365643 5.3994074 4.89217 4.634159 4.689165 5.490303 5.1238966 5.1329875 5.0716963
1368261_at 4.3295574 4.5597105 4.4817634 4.2579794 4.4345703 4.158598 4.2614694 4.2143517 4.023103 4.377246 4.75058 4.4861364
1368262_at 6.4447093 6.5683475 6.478958 6.5029736 6.2187934 7.0250807 6.5771346 6.610186 6.810386 6.371541 6.6975403 6.620293
1368263_a_at 4.1666174 4.085414 4.1327662 4.1149673 4.1808925 4.1997433 4.075714 4.1856284 4.142229 3.9946492 4.2387867 4.116283
1368264_at 7.064799 6.7907267 6.785271 6.639104 6.7592726 6.9514103 6.7009897 6.878118 6.8708553 6.8646483 6.8638797 7.152551
1368265_at 8.88852 8.82787 8.921977 8.489361 8.93148 8.696095 9.29938 8.955975 9.012409 8.797587 9.2405405 9.092806
1368266_at 13.382069 13.395742 13.64907 13.466417 13.448416 13.4492235 13.407685 13.500301 13.296501 13.479827 13.276227 13.399967
1368267_at 7.615552 7.4403114 7.5693965 7.552503 7.428791 7.5379844 7.6525745 7.3597655 7.619174 7.3749166 7.39175 7.618366
1368268_at 7.3670487 7.357226 7.6428084 7.1701603 7.644772 7.47443 7.6433353 7.518192 7.658767 7.47389 7.437727 7.545165
1368269_at 3.6219585 3.9189425 3.710508 3.619707 3.7024438 3.59435 3.8465939 3.6183603 3.9969015 3.606506 3.9913905 3.6676764
1368270_at 7.837644 8.109842 7.777322 7.595419 7.7096834 7.76057 7.630745 7.541333 8.023891 7.9049463 7.8789725 7.8745737
1368271_a_at 4.2576327 4.207387 3.972219 4.0137424 4.7164073 4.0985737 4.075582 4.400103 4.444935 4.7078114 4.207989 4.167614
1368272_at 10.522947 10.630941 11.429123 10.080895 10.60115 11.134828 10.904241 10.876864 10.213628 10.306001 10.522303 10.456466
1368273_at 9.404168 9.377999 9.719864 9.428399 9.175701 9.501459 9.410866 9.351991 9.482801 9.356822 9.044915 9.341304
1368274_at 8.190359 8.053194 7.836045 8.160625 8.039999 7.9100847 8.101267 8.102239 8.16595 7.9737983 7.8467946 8.161453
1368275_at 10.652145 10.845935 10.461356 9.928452 10.539841 9.892526 10.604807 10.362013 10.244955 10.6975765 10.631915 11.24704
1368276_at 6.9740644 7.1645494 7.347482 7.22111 7.36983 6.8874965 7.2439327 7.107099 6.9834642 7.256157 7.5860105 7.2940664
1368277_at 8.676888 8.720541 8.768512 8.894158 8.72144 8.891272 8.823217 8.9201975 8.919732 8.762559 8.8193 8.71801
1368278_at 6.5892243 6.550947 6.096195 6.0701346 6.453885 6.3579125 6.0214467 6.2102785 6.0168138 6.1016846 6.0044074 6.300938
1368279_at 4.678106 4.540254 4.663155 4.550379 4.4175463 4.564417 5.099432 5.0791225 4.96363 4.3171673 4.197328 4.702882
1368280_at 12.351979 12.493684 12.333079 12.474471 12.46276 12.641146 12.374675 12.545878 12.392219 12.342015 12.299878 12.569871
1368281_at 6.2022614 5.989533 5.8524146 5.808983 6.0253425 5.848119 5.869533 5.741517 5.8515234 5.811975 6.0390654 5.950124
1368282_at 4.407243 4.304403 4.219825 4.2828293 4.2870736 3.9687762 4.0213275 4.1256433 4.4364214 4.3215775 4.3535447 4.3362474
1368283_at 11.295098 11.1937685 11.095013 11.370733 11.451855 11.356576 11.191348 11.179504 11.279864 11.337227 11.529637 11.467099
1368284_at 7.9959674 7.755303 7.525249 7.8738494 7.9966283 7.6922827 7.8699036 8.210453 7.7744317 7.6198297 7.842258 7.8701725
1368285_at 4.6921387 4.793335 4.671528 4.826003 4.78093 4.591274 4.5036664 4.5372887 4.8216786 4.7868614 4.9106493 4.5448146
1368286_at 7.031233 6.8535514 6.721095 6.7859993 6.9257565 6.8302717 7.017617 6.9441185 6.7511344 6.8001814 6.807466 6.785493
1368287_at 4.718132 4.8205433 4.9652157 4.7387285 4.9 4.61901 4.8552814 4.614706 4.7030077 4.882409 4.897547 4.89668
1368288_at 14.258277 14.293319 14.30337 14.299116 14.303278 14.319796 14.347605 14.308318 14.300794 14.284609 14.247192 14.289111
1368289_at 11.403374 11.704173 10.931677 11.86728 11.485352 10.923968 11.606221 11.817188 11.899122 11.240517 11.549116 11.312821
1368290_at 3.9848778 4.009126 3.835707 4.018321 4.0100846 4.131687 3.6876445 4.126403 3.9286373 3.931751 4.2080774 4.0427885
1368291_at 9.285436 9.342091 9.189042 8.894232 9.573877 10.0302515 9.407762 9.73797 9.611391 9.22178 9.397569 9.418028
1368292_at 7.1443176 7.2184615 7.2958155 7.258421 7.303903 6.9617853 7.1314135 7.115877 6.949144 7.1393223 7.206156 7.2045608
1368293_at 5.9651685 5.762702 5.9057207 5.834211 6.1883354 6.1924663 6.2732887 5.974814 6.0601745 6.147511 5.8576803 5.786722
1368294_at 10.650613 10.761974 10.679391 10.666802 10.730391 10.560271 10.665942 10.747085 10.750443 10.6043415 10.797826 10.561154
1368295_at 9.371345 9.247366 9.174363 9.188063 9.262322 9.40823 9.383317 9.261327 9.327491 9.371389 9.512967 9.444971
1368296_at 9.136455 8.798197 8.761629 8.926602 9.181985 9.031453 9.067583 9.007627 9.077705 9.022326 9.120776 9.237117
1368297_at 4.7742453 4.768449 4.576111 4.661992 4.549651 4.6678696 4.8819695 4.694914 4.7998924 4.783247 4.9193707 4.479294
1368298_at 5.6625724 5.6001506 5.758269 5.474709 5.716851 5.4847155 5.68038 5.5919466 5.6986775 5.479519 5.5936804 5.5235777
1368299_at 4.058118 4.3723283 4.199195 4.075732 4.1974697 4.065564 4.0625544 4.275352 4.056587 4.2476215 4.3156695 4.107952
1368300_at 5.6634974 5.5338116 5.5544167 5.461761 5.443987 5.3875394 5.5065393 5.4457493 5.4607787 5.5348797 5.5333095 5.4286337
1368301_at 5.9608016 5.8870096 6.1206536 5.980091 6.073205 6.0163627 6.015327 6.0622373 5.838446 6.042504 5.9024086 5.726249
1368302_at 4.9937854 5.073423 5.191287 5.1041126 4.9729357 5.0059423 5.286392 4.9252315 5.0128617 5.2467446 4.79189 5.0417266
1368303_at 7.567012 7.011122 6.9486094 8.226216 7.0893345 6.749109 7.2588696 6.95004 6.783121 7.4754043 6.3745413 7.216433
1368304_at 11.991229 12.19796 12.264533 12.162149 12.185278 12.447642 12.056586 12.421586 12.306888 11.927564 12.294141 12.091069
1368305_at 8.122231 8.570428 8.117853 8.199125 8.5674925 8.5606365 8.41054 8.464576 8.466987 8.152257 8.611287 8.544251
1368306_at 5.990316 6.016427 5.9510255 6.059975 6.0160975 5.8968854 5.647221 6.0969024 5.7438865 5.9317403 6.115099 5.8689013
1368307_at 6.2276034 6.429076 6.3528624 6.1789126 6.39668 6.484685 6.2590837 6.209671 6.540188 6.3402753 6.3936834 6.4631824
1368308_at 7.8581214 8.457436 6.910316 7.9697237 7.596642 7.0108824 7.0880413 6.248879 6.647273 8.211858 8.3544855 7.8967175
1368309_at 7.3512683 7.241437 6.8998857 7.049076 7.3484416 7.0863895 7.04817 7.1651096 7.103579 7.435499 7.0081587 7.3322663
1368310_at 5.5559807 5.7263403 5.467407 5.525113 5.6388483 5.4867992 5.2828856 5.701909 5.3674603 5.570611 5.6873975 5.4917965
1368311_at 8.380265 8.352939 8.05546 8.757165 8.105293 8.483104 8.624128 7.7776814 9.042191 7.802663 7.5709205 8.318972
1368312_at 4.9084616 4.9625006 5.047798 4.780246 5.068373 4.9179955 4.7183027 4.840817 4.86873 4.7919054 5.2506266 4.8911796
1368313_a_at 4.510839 4.376762 4.4186134 4.452857 4.313945 4.6127152 4.5918694 4.535499 4.5760727 4.527991 4.3301826 4.4432445
1368314_at 9.967509 9.929063 9.770118 9.900459 9.8239975 10.093301 9.783269 10.193431 10.048431 9.886191 9.857159 10.080147
1368315_at 6.8052254 6.706266 7.0040574 6.8136244 6.7646384 6.8522277 7.006328 6.777502 6.85407 6.902 6.7531066 6.8453298
1368316_at 11.453388 11.198697 10.955152 11.145219 11.027083 10.492573 11.153746 11.00455 10.901552 11.067586 10.712831 11.148878
1368317_at 4.859495 5.0475016 4.84256 5.0069513 5.2810516 4.799634 4.85657 4.8353357 4.7555327 5.1561074 4.7645106 4.8980913
1368318_at 7.8806653 7.7661943 8.029751 8.140715 7.7243085 7.7017775 7.2207446 7.1512895 7.233021 8.003128 7.466508 7.594502
1368319_a_at 5.3432655 5.726007 5.6317124 5.595961 5.4582486 5.286856 5.214257 4.8613214 4.874545 5.6119723 5.527135 5.446571
1368320_at 4.383393 4.751157 4.4775815 4.551889 4.6237044 4.791279 4.63095 4.2742777 4.5695353 4.297005 4.401464 4.5563655
1368321_at 8.917811 9.396501 9.145792 9.7146845 7.613536 8.570854 7.6012697 10.303217 7.864029 9.287157 10.730094 7.756261
1368322_at 7.4319158 7.1433477 7.4472294 7.160437 7.3442426 7.1185303 7.170395 7.453923 7.322832 7.121731 7.3760667 7.355213
1368323_at 7.7698755 7.529818 7.3116574 7.4442 7.8092284 7.500677 7.6573267 7.6151414 7.7477317 7.6959143 7.5381474 7.7285404
1368324_at 5.3270288 5.1972938 5.2100067 5.3375335 5.3269434 5.1664696 5.0811887 4.9899936 5.252227 5.2203135 5.426837 5.246117
1368325_at 8.914495 8.450357 8.707548 8.785316 8.784441 8.304682 8.729607 8.271279 8.495859 8.426104 8.838069 8.698008
1368326_at 6.435215 6.910932 7.5020614 6.865794 6.6294312 7.1969395 7.121113 7.5574884 7.294726 6.85435 6.8764334 7.2213836
1368327_at 6.0432673 5.9260387 6.1093884 6.2107167 6.1880016 6.12516 6.0593677 6.0619607 6.1312766 6.008879 6.415411 6.143626
1368328_at 8.865197 8.658141 8.841431 8.832167 8.666257 8.80467 8.791422 9.004715 8.800456 9.019333 8.800761 8.310524
1368329_at 5.5169973 5.40976 5.4111457 5.447016 5.395916 5.1859426 5.519931 5.384843 5.0833926 5.16105 5.373131 5.591115
1368330_at 7.043632 7.063806 6.91623 7.189377 7.0020914 7.0742083 7.2071 6.8802896 7.1072726 6.9349775 6.905682 6.9784937
1368331_at 11.920312 11.903581 11.861526 11.902937 11.804119 11.794355 11.957644 11.867356 11.847078 11.989682 11.864407 11.936951
1368332_at 7.411461 6.936626 6.6131864 7.136866 7.150966 6.970853 6.680663 6.9692545 7.528511 7.298483 7.3670125 7.023648
1368333_at 4.655684 4.449519 4.651273 4.47403 4.6130815 4.447567 4.524268 4.478063 4.536443 4.4588995 4.741047 4.553125
1368334_at 6.8983326 6.7349505 6.821369 6.7889028 6.986083 6.557222 7.057217 6.785522 6.673605 6.275618 6.87965 6.7401905
1368335_at 13.366128 13.739124 13.297402 12.946185 13.419802 13.317541 13.162548 13.553844 13.294555 13.444477 13.216898 13.428364
1368336_at 11.255755 10.945385 10.986167 11.2751465 11.311046 11.130773 11.33544 10.987942 11.531496 11.304316 11.278635 11.53603
1368337_at 6.0202346 5.653124 5.911575 5.8416967 6.028562 5.609251 5.7011976 5.784927 5.852216 5.79601 5.973781 5.704641
1368338_at 4.2227364 4.4689255 4.3720446 4.3192997 4.517946 4.1666226 4.2571344 4.262457 4.3318686 4.496896 4.593235 4.3841114
1368339_at 4.3184347 4.321288 4.1640534 4.1742945 4.3672237 4.222337 4.1852427 4.13986 4.0883484 4.4945593 4.67706 4.29932
1368340_at 7.952899 7.8155227 7.5475926 7.8403287 7.9328256 7.7625947 7.8028946 7.6998525 7.78618 7.827253 7.996502 7.5657873
1368341_at 7.7992744 7.960357 7.859647 8.235831 7.805471 8.02621 8.042377 8.095106 8.041018 7.9969964 7.824051 7.966149
1368342_at 4.2342567 4.5286455 4.230444 4.329181 4.400732 4.3764124 4.379426 4.4307528 4.5010147 4.1361523 4.67941 4.1734514
1368343_at 5.4239106 5.2358923 5.138801 5.201296 5.372321 5.367099 5.2779336 5.3072777 5.308421 5.324848 5.2936926 5.187324
1368344_at 3.506392 3.731066 3.6358874 3.62162 3.5796905 3.7054422 3.65627 3.6316545 3.4936044 3.718863 3.570219 3.6893592
1368345_at 4.644911 4.4006577 4.5776167 4.4480286 4.4746175 4.4846087 4.4333725 4.597854 4.3191147 4.5265465 4.523563 4.592163
1368346_at 6.1227064 6.008165 6.003862 5.949739 6.004405 6.107146 6.26216 6.539863 5.956195 6.089796 6.4283347 5.585976
1368347_at 4.9347463 5.2573586 5.2700562 4.957735 5.179308 4.931568 5.10401 5.142806 4.87724 5.0518365 5.000888 4.7607923
1368348_at 4.1857076 4.3286953 4.2248054 4.2877502 4.0611672 4.32843 4.383601 4.236337 4.2247977 4.2752576 4.5054336 4.4169626
1368349_at 5.4979067 6.090125 5.734699 5.6993337 5.703458 5.5728674 5.6957393 5.4944077 5.653787 5.7464256 5.880475 5.4698086
1368350_at 3.5636446 3.5389276 3.5768075 3.4854443 3.513881 3.6141198 3.687958 3.5473063 3.5663462 3.3951008 3.6279771 3.423261
1368351_at 6.257877 6.2672014 6.397261 6.538585 6.411858 6.179878 6.2917714 6.4842744 6.3766723 6.3210363 6.2032475 6.285282
1368352_at 4.386647 4.500078 4.6298223 4.490396 4.432499 4.4004507 4.2907453 4.400026 4.1322904 4.2335777 4.658887 4.1815434
1368353_at 5.46789 5.3225975 5.2693725 5.4937725 5.2473574 5.1713924 5.3226056 5.330741 5.339042 5.41899 5.7522287 5.044195
1368354_at 9.926078 9.937731 9.712177 9.926287 9.865829 10.018041 10.415945 9.967318 9.629881 9.979229 10.506895 10.146601
1368355_at 4.6324406 5.031237 5.0594387 5.117417 4.8041935 4.9652963 5.1143494 5.04046 4.7001743 5.231465 5.022733 4.891016
1368356_a_at 9.895251 10.041647 9.945924 10.048897 10.1137085 9.979173 10.030883 9.950427 10.202305 10.137041 9.963575 10.137578
1368357_at 5.925867 6.182993 5.88789 5.9733725 5.9456267 6.163966 5.693525 5.756418 5.6747875 6.0480456 5.832336 5.9511213
1368358_a_at 3.8729372 4.1218176 3.934876 4.0399966 3.800442 4.07922 3.7017634 3.8650074 3.6499486 3.8304565 3.8313875 3.7917516
1368359_a_at 4.364826 4.470001 4.5127306 4.299023 4.5756054 4.3537655 4.345364 4.269136 4.147645 4.321221 4.3503137 4.519867
1368360_at 13.589399 13.58598 13.567818 13.577379 13.581188 13.617418 13.588079 13.612628 13.61972 13.564057 13.679875 13.710923
1368361_a_at 7.904176 7.8465962 7.9068556 7.903535 7.8497524 8.421747 8.098264 8.241978 8.213903 8.05928 7.9670777 8.148592
1368362_a_at 10.451685 10.569623 10.644866 10.3960495 10.507879 10.44155 10.654655 10.4612055 10.5189085 10.479916 10.659085 10.56099
1368363_at 3.7552729 3.697297 3.7476654 3.7096987 3.800641 3.848107 3.5141988 3.7284927 3.7091827 4.025894 3.9229383 3.843953
1368364_at 4.618498 4.760996 4.773371 4.7887335 4.5009565 4.554118 4.577257 4.7461343 4.598963 4.704971 5.096651 4.9647903
1368365_at 11.9978 11.872832 11.8147545 11.988492 11.872642 11.898653 11.842407 11.911582 11.818667 11.978347 11.86687 11.959096
1368366_at 4.855484 4.9257593 4.983621 4.872706 4.924856 4.957608 5.052685 5.344305 4.906717 5.064702 4.9212213 4.924917
1368367_at 5.4035115 5.520834 5.529522 5.6479077 5.743576 5.4084606 5.4971166 5.543763 5.606269 5.6349273 5.4316483 5.4567103
1368368_a_at 9.524285 9.321488 9.497229 9.648347 9.338602 9.219026 9.501993 9.319232 9.08791 9.317468 9.196011 9.226626
1368369_at 4.6245756 4.613969 4.394223 4.780575 4.5603447 4.429528 4.4637322 4.501279 4.3904557 4.465288 4.9079447 4.384365
1368370_at 5.574885 5.3632984 5.0559325 5.165942 5.2212567 5.4183016 5.528541 5.244833 5.3755293 5.2393026 5.3485227 5.2188463
1368371_at 4.8727994 4.914917 4.9088287 4.950864 4.956411 4.888956 5.0196385 5.078429 4.7885923 5.1266437 4.9336104 4.5909367
1368372_at 7.2808447 7.078045 7.213467 6.94579 6.8614874 7.2141266 7.8749213 7.243426 6.8567057 7.0290346 6.7202206 7.6209326
1368373_at 4.4534216 4.349124 4.461256 4.4272165 4.457408 4.5765963 4.524268 4.5828924 4.475034 4.549281 4.366708 4.510847
1368374_a_at 6.0258656 6.1021423 6.0664463 5.7135286 5.9223204 5.940289 5.9337745 6.2294364 5.7723436 5.8902535 5.66789 6.0537753
1368375_a_at 5.485636 5.3393216 5.198061 5.4175754 5.6872334 5.612736 5.2612295 5.2331467 5.3747435 5.5011826 6.2669983 5.727511
1368376_at 6.8420954 6.8594475 10.317894 7.1802745 7.630383 7.1586785 8.055149 8.979105 7.021221 7.290653 6.4236536 7.225733
1368377_at 5.1568613 5.184884 5.111002 5.1807446 4.777598 5.141195 4.9922347 5.0420933 5.2578044 5.092285 5.0364294 5.046628
1368378_at 11.851273 11.4366865 11.649384 11.586094 11.903341 11.756279 11.91415 11.465408 11.523855 11.852413 11.928666 11.847245
1368379_at 7.855659 7.9899106 7.946921 7.9162188 7.6874413 8.091175 7.739168 7.80614 8.126333 7.976476 8.012966 7.7529097
1368380_at 13.927256 13.911675 13.914826 13.923768 13.88481 13.897517 13.915751 13.879872 13.928901 13.906309 13.92182 13.932466
1368381_at 5.064602 4.945622 5.110419 4.917741 4.8938513 5.0127645 5.164077 5.104563 5.0640135 4.6180196 5.0517755 5.186917
1368382_at 5.4445515 5.559252 5.8204393 5.437792 5.601346 5.3934674 5.289482 5.1995096 5.3252068 5.227914 5.6754775 5.3168154
1368383_at 6.463622 6.4245806 6.474697 6.5584 6.4670734 6.380134 6.219855 6.3302007 6.3194075 6.4309554 6.5558286 6.696704
1368384_at 4.1310463 4.232977 4.3030243 4.1821775 4.271515 4.143717 4.1861773 4.1169205 4.1822886 4.214593 4.341686 4.214834
1368385_a_at 8.845763 8.866434 8.837383 8.912347 9.04467 8.8421955 8.777533 8.868752 8.9257145 8.722952 8.803197 8.809366
1368386_at 9.566787 9.444555 9.5621 9.518403 9.69467 9.637729 9.507792 9.537731 9.578355 9.426626 9.62597 9.498216
1368387_at 11.264418 11.50538 11.169515 11.338264 11.492261 11.484205 11.479734 11.264409 11.424953 11.199744 11.360744 11.378295
1368388_at 4.840911 5.0687146 5.2048492 4.9382443 4.7927594 4.861241 5.0385222 4.823687 5.0701475 5.0701084 5.332691 5.0846114
1368389_at 8.366805 8.013567 8.04936 8.103201 7.998684 8.22352 8.49111 8.228264 8.143572 8.046258 7.9902587 8.242561
1368390_at 8.784547 8.53786 8.547313 8.693743 8.827823 8.5683975 8.823298 8.73965 8.628078 8.703312 8.780041 8.6978855
1368391_at 5.0541487 4.856945 5.0340967 4.79885 4.8217483 4.8840117 4.643077 4.8353357 5.0889015 4.904709 4.9126925 5.0394726
1368392_at 6.756606 6.615678 6.73795 6.6274376 6.8306475 6.651599 6.54289 6.6868153 6.5349994 6.5352077 6.7728777 6.659782
1368393_at 5.6773295 6.639084 5.8025727 6.191504 5.8397536 5.719158 5.8666487 6.192018 5.6893306 6.1793694 6.3911414 5.6630025
1368394_at 5.9873447 5.7804413 5.801747 5.6581964 5.7638826 5.829113 5.711154 5.7612696 5.791473 5.932392 5.7913933 5.8682594
1368395_at 5.419126 5.14152 5.0835056 5.1581903 5.1879873 4.957453 4.815198 5.1904163 5.1493006 5.39761 5.3966284 5.3744082
1368396_at 5.4456744 5.7557683 5.5713606 5.71897 5.644498 5.6003475 5.5218434 5.405977 5.405752 5.5400496 5.655505 5.488813
1368397_at 13.089581 13.0217905 13.077921 13.077518 13.013054 13.050448 13.114628 13.178827 13.076583 13.116266 13.163541 13.143792
1368398_at 4.6305723 4.591929 4.35977 4.5884037 4.7433977 4.309202 4.561421 4.4283752 4.2177114 4.6875706 4.470871 4.384761
1368399_a_at 11.587638 11.770033 11.777463 11.788721 11.624357 11.736631 11.703375 11.755792 11.5263405 11.394404 11.710313 11.404947
1368400_at 8.969906 8.7256775 8.958921 8.741179 8.651427 8.835696 8.8827715 8.771356 8.857629 8.575565 8.489614 8.640556
1368401_at 4.651101 4.570093 4.6055317 4.5439997 4.181283 4.646253 4.5241394 4.5677285 4.3294506 4.6134663 4.554117 4.7179475
1368402_at 9.108832 9.015274 9.104923 9.039356 8.91471 9.238284 9.082656 9.013271 9.169879 9.142217 8.8990965 9.068919
1368403_at 8.787823 8.859741 8.8567295 8.734886 8.808953 8.760061 8.647387 8.694094 8.553328 8.752536 9.037795 8.822135
1368404_at 4.5625043 4.69591 4.601965 4.712698 4.4567575 4.650518 4.7038956 4.746422 4.5829296 4.8579226 4.451733 4.6180983
1368405_at 7.486694 7.296396 7.4118137 7.5749884 7.670427 7.6756525 7.544415 7.5142493 7.685839 7.663625 7.4323153 7.7356415
1368406_at 4.5624595 4.293108 4.3006907 4.4065657 4.211441 4.359134 4.359393 4.248502 4.4948807 4.359929 4.3108797 4.3767023
1368407_at 5.1277742 5.480936 5.346678 5.0333276 5.414913 5.0460167 5.070478 5.3082633 5.4788933 5.1393504 5.4054623 5.103176
1368408_at 4.9555616 4.9820447 4.716662 4.808176 4.9326305 4.783611 4.960777 4.8946524 4.651901 4.9218755 4.330165 5.2685156
1368409_at 9.772156 9.492517 9.654575 9.817709 9.614304 9.968981 9.878376 9.497255 9.684622 10.066381 10.0547085 9.472472
1368410_at 6.6766567 6.5055346 6.468078 6.59517 6.6187854 6.609835 6.647184 6.492467 6.634928 6.4264903 6.676936 6.643676
1368411_a_at 4.10876 4.088598 3.9321713 4.0890703 4.0096273 4.036198 3.8360946 4.0940623 3.9903305 4.143035 4.1107345 3.7006106
1368412_a_at 5.1859913 5.2798266 4.7295403 5.0069423 4.9738636 5.0216637 4.9629517 4.8405824 5.159109 5.232086 4.836962 5.105428
1368413_at 5.924324 5.3454475 5.2648115 5.3754597 5.3239202 5.351843 5.202426 5.59651 5.00284 5.1254663 5.7226715 5.515312
1368414_at 5.8508954 5.8055253 6.003622 5.852268 5.951815 5.776937 5.964358 5.865264 5.835743 5.85064 6.0281963 5.8892503
1368415_at 4.041798 4.080374 4.1528053 4.096291 4.303459 4.0328608 3.9185 3.855999 3.7355921 4.1595926 4.144253 4.102837
1368416_at 3.797276 3.858637 3.7878737 3.6222122 3.5186179 3.693478 3.840913 3.8286994 3.6923912 3.7000601 3.8458486 3.8059766
1368417_at 4.915181 4.6549587 4.696068 4.5972853 4.78368 4.8246937 4.770588 4.724663 4.903163 4.875223 4.7130737 4.816557
1368418_a_at 13.170104 13.504039 13.178101 13.509944 13.15894 13.480159 13.135239 13.262973 13.265327 13.377344 13.23971 13.18121
1368419_at 9.176759 9.294278 9.499735 9.111609 9.453417 9.501084 9.609688 9.312882 9.538989 9.25933 9.040701 9.283771
1368420_at 13.441992 13.548403 13.365202 13.629461 13.390127 13.599714 13.397849 13.398713 13.462363 13.559031 13.44354 13.472364
1368421_at 4.0775986 4.0626783 3.841313 4.005705 4.064814 3.9778934 4.079982 3.9564977 3.9483247 3.91379 3.9272337 4.091663
1368422_at 6.842046 7.2276034 6.251692 8.077532 7.0358143 6.753429 6.879392 7.1083674 7.562537 7.297872 7.4892974 6.897106
1368423_at 5.718234 5.7574735 5.831335 5.908293 5.6696897 5.8346987 5.636197 5.810049 5.656007 5.812479 6.0730085 5.740222
1368424_at 7.167767 7.330456 7.0985074 7.529333 7.033913 7.454602 7.263872 7.193149 7.4969406 7.130171 7.261229 7.226435
1368425_at 4.755144 4.805545 5.001523 4.905073 4.8179326 4.76912 5.078628 5.079287 4.8554215 5.2372055 4.8800497 4.9547668
1368426_at 11.264199 11.637123 11.170128 11.939292 11.337636 11.77711 11.737516 11.159874 11.742031 11.452834 11.514636 11.382705
1368427_at 8.160364 8.41063 8.319928 8.349601 8.00962 8.377272 8.312328 8.222325 8.195053 8.147383 7.862949 8.050211
1368428_at 8.454872 8.322424 8.543432 9.117582 8.839885 8.304762 8.742754 8.687397 8.826547 8.767868 8.775244 9.142674
1368429_at 3.5008895 3.6072037 3.398608 3.9354856 3.5759072 3.426792 3.572591 3.5264463 4.0362844 3.582123 3.7229164 3.838672
1368430_at 9.72784 9.7910595 9.405624 9.648515 9.706334 9.632319 9.548806 9.603042 9.423259 9.729929 9.5674715 9.705883
1368431_at 10.977006 10.825114 10.783291 10.733813 10.779264 10.837756 11.0029745 10.777411 10.836217 10.932523 11.021259 11.058229
1368432_a_at 4.5810246 4.424323 4.6434517 4.579733 4.509021 4.4222107 4.218128 4.4910097 4.563099 4.5548487 4.877939 4.7192054
1368433_at 9.878427 9.872692 9.915184 9.858385 9.865099 9.940887 9.93912 9.800033 9.930098 9.950526 9.970856 9.910599
1368434_at 7.5098767 7.6654663 7.7143307 7.525594 7.636418 7.6887946 7.6176553 7.7759075 7.5912013 7.796994 7.2135425 7.6368017
1368435_at 11.324953 11.887892 10.969427 11.075382 11.85987 11.181447 11.349132 11.274223 11.049687 10.683257 12.025536 10.882084
1368436_at 9.009279 8.838285 9.044035 9.039791 8.907214 8.849149 8.961377 8.7887745 8.8754635 8.966032 8.828881 8.915978
1368437_at 5.0049453 5.248055 5.2019916 4.926969 5.311605 5.0113287 5.1040382 5.144343 4.9029574 5.0503974 5.223638 5.121675
1368438_at 4.7184887 4.5451384 4.6495066 4.714175 4.495591 4.7394285 4.809215 4.787179 4.6496477 4.626028 4.6304865 4.5028157
1368439_at 5.8070064 6.0432124 5.844647 5.972249 5.8356094 5.753765 5.595294 5.7612696 5.5146747 5.9217157 5.7080655 5.6139607
1368440_at 6.826646 6.6449904 7.130073 6.9521422 6.836651 7.050504 6.6202292 6.7190285 6.921682 6.5719543 6.8102646 6.804164
1368441_at 5.6387167 5.934077 5.839812 5.699217 6.1852636 5.7023163 5.60009 6.0719643 5.910743 5.657278 5.9664288 6.014817
1368442_at 13.246908 13.186426 13.21499 13.261728 13.223707 13.187413 13.279306 13.15816 13.263904 13.197975 13.283966 13.239152
1368443_at 5.5148044 5.662454 5.6567187 5.595338 5.5205946 5.532138 5.2751555 5.589515 5.209624 5.665994 5.759731 5.67134
1368444_at 8.0166 7.854728 7.711455 8.0308895 7.95639 7.8372617 8.03192 7.969715 7.9107485 7.94092 7.9713283 8.134888
1368445_at 5.827646 5.8808537 5.772207 5.7869143 5.7983265 5.58189 5.758583 5.6798363 5.653147 6.0976944 5.9685497 5.9721627
1368446_at 8.3551235 8.524928 8.542152 8.477203 8.3708 8.107623 8.255203 8.275929 7.4131627 7.91532 8.726734 7.818224
1368447_x_at 7.252286 7.6933994 6.1063347 6.714362 6.0067925 7.504095 7.1438394 6.946673 6.847646 6.196483 6.7540636 6.22531
1368448_at 6.6346354 6.8466883 6.563842 6.5778832 6.4632144 6.3587103 6.467788 6.639179 6.3596125 6.548334 6.410053 6.4572587
1368449_at 4.6734247 4.591585 4.561802 4.77913 4.6224184 4.696447 4.4336214 4.791132 4.9098206 4.7909765 4.517992 4.7624073
1368450_at 5.1729903 5.3137956 5.33751 5.272115 5.2081666 5.287451 5.194697 5.058034 5.4047394 5.332942 5.5654826 5.273608
1368451_at 6.4662166 6.5027375 6.4624047 6.63522 6.534106 6.4920697 6.507133 6.4588757 6.3507395 6.4697657 6.7557855 6.541872
1368452_at 9.5804615 9.579668 9.395093 9.584153 9.601261 9.436034 9.6686735 9.439416 9.460217 9.593812 9.585829 9.513457
1368453_at 10.354403 10.796431 10.06863 10.367857 10.473492 10.5285225 10.084177 9.886353 10.0669985 10.546634 9.884289 10.295503
1368454_at 3.9049008 4.214162 4.1933165 4.0530596 4.09373 4.1746626 3.9885223 3.9888916 4.042245 4.1138134 4.148746 4.2029047
1368455_at 5.440841 5.3009453 5.0594387 5.189459 5.4387565 5.1109643 5.386382 5.021614 5.3684382 5.149323 5.3560624 5.20469
1368456_at 3.8896604 3.7931066 3.8037179 3.7350433 3.8727214 3.9588852 3.821956 3.8109741 3.8824522 3.8449569 3.8663025 3.8672373
1368457_at 3.718522 3.6904309 3.6531954 3.7769382 3.7397203 3.8946075 3.600406 3.6463673 3.5141773 3.5629227 3.6959538 3.9694524
1368458_at 9.6797695 9.794575 9.984501 9.376364 9.626871 7.6626744 7.9171433 7.7783566 7.252369 9.005351 7.078651 7.937043
1368459_at 4.0125337 4.002648 4.172548 3.998934 4.1626444 3.9651642 4.0762625 4.039262 4.035031 3.9912777 4.178399 3.9908223
1368460_at 7.895252 7.722265 7.5897923 8.768461 7.826113 7.9612556 7.9640293 7.878649 8.296217 8.646311 7.805882 7.6855674
1368461_at 11.325343 11.403982 11.088634 10.91973 11.120575 10.970543 11.282416 11.026703 10.556463 10.918654 10.6589775 10.643203
1368462_at 4.98534 5.333271 5.1478605 5.2895412 5.273235 4.9902472 5.215775 5.3315363 5.146494 5.3694425 5.3385363 5.38533
1368463_at 7.203591 7.3016357 7.0950418 7.1735644 7.267274 7.330014 7.3759136 7.138048 7.3100343 7.279705 7.3017197 7.269354
1368464_at 5.9813614 5.869006 6.116779 6.0992985 6.1515107 6.035716 5.8195577 5.9456863 6.4743214 6.0276556 5.878936 6.161592
1368465_at 3.6476152 3.6003752 3.588814 3.805413 3.5955625 3.4905481 3.6385334 3.749803 3.8935776 3.5656178 3.8457088 3.7171922
1368466_a_at 5.5541306 5.5153265 5.301204 5.2139015 5.3609653 5.5136795 5.467864 5.2272205 5.338749 5.398864 5.4985914 5.3083367
1368467_at 12.864969 12.725696 12.742784 12.662233 12.8779 12.770084 12.853148 12.730704 12.826532 12.730744 12.74018 12.72721
1368468_at 4.5944195 4.375267 4.5105195 4.6255617 4.520405 4.601379 4.4215813 4.64229 4.554209 4.681285 4.918723 4.453739
1368469_at 5.5029397 5.8991 5.5785995 5.775811 5.5586553 5.5492587 5.6036506 5.5914607 5.665698 5.59411 5.6588006 5.819933
1368470_at 8.798166 8.626966 8.913795 8.773022 8.956144 8.803502 9.094557 8.730715 8.800587 8.608127 8.680835 8.4975815
1368471_at 5.2725043 5.1386366 5.4852123 5.5265894 5.282194 5.271914 5.5435424 5.178127 5.2373834 5.423678 5.4401393 5.5187
1368472_at 4.789925 4.8660417 4.7479362 5.0502653 4.930129 4.6303787 4.741386 4.775083 4.775285 4.7530165 5.0309134 5.089262
1368473_at 5.1839094 4.8550835 4.9255447 5.132294 5.1550236 5.0611463 4.819825 5.037758 5.086177 4.9787927 4.9714966 4.994044
1368474_at 6.5041003 6.845058 6.7376895 6.7865305 7.0756373 6.2521615 6.467788 6.8020997 7.4770284 7.29933 6.901132 6.560664
1368475_at 4.956285 4.8960376 4.8888445 5.166348 5.0225415 5.117738 4.8068666 4.9531126 4.7758536 4.9132624 5.347085 5.0523996
1368476_at 6.684414 6.466798 6.413965 6.582054 6.5007167 6.516863 6.613431 6.618077 6.4783697 6.635366 6.065355 6.39332
1368477_at 6.858699 6.7058992 6.8972526 6.834827 6.953742 6.794933 6.776087 6.8112073 6.725797 6.9415507 6.752863 6.833681
1368478_at 3.769978 3.822694 3.939739 3.872415 3.6330266 3.6709816 3.6883779 3.771836 3.838659 3.5945709 3.5922203 3.8179157
1368479_at 3.5180285 3.6010962 3.783872 3.4582632 3.8384912 3.8606644 3.8096151 3.778821 3.7560463 3.6080036 3.5499456 3.5587506
1368480_at 5.755804 6.208238 5.947695 5.991773 6.1544423 5.929154 5.981969 5.858147 6.189442 6.0966315 6.479495 5.9736366
1368481_at 5.3270655 5.15651 5.4677134 5.239489 5.1841087 4.9768734 5.2297783 5.266406 5.0355988 5.0273643 5.0918345 5.1697674
1368482_at 6.643914 6.630182 6.1918616 7.072805 6.61641 6.561705 6.8079505 6.5734 7.048874 6.728692 6.6470113 6.7607403
1368483_a_at 4.4104795 4.126642 4.257369 4.137292 4.2809258 4.089748 4.414153 4.2987537 4.235014 4.1302824 4.198249 4.3197618
1368484_at 4.8355584 5.188679 5.024029 5.3385134 5.11423 4.560774 5.046713 4.5890884 4.619838 5.0017734 5.152017 4.866349
1368485_at 4.9963264 4.691785 5.4240484 5.3270845 5.104025 5.2161837 5.180316 5.1219616 5.1545334 5.126054 4.7760706 5.077669
1368486_at 5.4813247 5.3585467 5.361415 6.089751 5.518175 5.29326 5.5061316 5.218807 5.655339 6.0498133 5.3102293 5.6685047
1368487_at 3.2597501 3.3654761 3.1903238 3.2846127 3.214466 3.3905108 3.2059908 3.373143 3.4075758 3.3316936 3.5021641 3.2020996
1368488_at 8.940829 8.489781 8.14996 8.921989 8.539811 8.690936 8.776068 8.145555 8.885914 8.643081 8.766693 9.037268
1368489_at 5.063529 5.1729245 5.1798844 4.9700236 4.9816427 4.9774404 4.89122 5.138306 5.0274987 4.9569807 5.091274 5.0229163
1368490_at 9.799185 9.800491 9.571871 9.720996 10.054479 10.000139 9.947805 9.9952345 8.953107 10.39431 9.5619545 9.997408
1368491_at 6.110319 5.969432 6.5141015 6.0061526 5.8034754 5.8718686 6.1327124 6.0889444 5.626822 6.2331395 6.091334 6.2005787
1368492_at 7.3817067 7.596945 7.368631 7.4397535 7.602845 7.258932 7.2167244 7.5527396 7.465465 7.2356796 7.508487 7.539569
1368493_at 4.83785 4.9586515 4.59966 4.750671 4.5188627 4.350953 4.5499663 4.384154 4.808959 4.7582226 4.69978 4.6328225
1368494_at 4.2634664 3.776502 3.8349104 3.9081502 4.1060295 3.8598738 3.848083 4.1481247 3.8080199 3.7097857 4.3928456 3.936796
1368495_at 5.8189206 5.415578 5.749921 5.6325035 5.5800257 5.359173 5.492745 5.399576 5.5057526 5.586774 5.8950357 5.6226645
1368496_at 4.415263 4.227297 4.435209 4.3313274 4.260867 4.4189754 4.3350935 4.441098 4.4385853 4.43991 4.2462254 4.30742
1368497_at 10.911833 10.783558 10.975344 10.396666 10.562276 11.027111 11.048941 10.94073 10.828726 10.874845 11.243252 10.978682
1368498_a_at 3.1452796 3.1506295 3.1762414 3.1964183 3.098904 3.3784282 3.1387315 3.3832161 3.1637268 3.2297323 3.345481 3.182735
1368499_at 3.2120667 3.1722968 3.4923112 3.3685203 3.4904993 3.5787678 3.3126607 3.3716679 3.3518052 3.248618 3.2246492 3.3938336
1368500_a_at 6.796687 6.8200994 6.808819 6.9019156 6.6355033 6.7434835 6.8432627 6.723737 6.7947206 6.7328086 6.769011 6.881486
1368501_s_at 6.7503967 6.763051 6.5180607 6.832576 6.649879 6.3206673 6.762459 6.5215516 6.840307 6.482837 7.3251896 7.274597
1368502_at 4.183675 4.1534643 4.0978866 4.208512 4.032557 4.1667113 4.0432167 4.103963 4.0738363 4.041931 4.140748 4.2033134
1368503_at 8.622875 8.626616 8.580736 7.9344754 8.430887 8.489681 8.567205 8.490902 8.574858 8.449379 8.438677 8.759991
1368504_at 11.023122 10.949188 10.936027 10.969548 11.003488 11.056391 11.216273 10.978622 10.944914 11.010823 11.117581 11.046398
1368505_at 5.333589 5.0983763 4.7313247 4.898107 4.805091 5.4719133 4.9469314 4.776021 4.9041996 5.0844216 5.027728 4.926794
1368506_at 4.9666452 4.9518723 4.9907084 4.861352 4.664412 5.1013827 4.7377357 4.9775405 4.854916 5.022035 4.9456615 4.9257603
1368507_at 11.501602 11.496417 11.482647 11.514442 11.425835 11.494891 11.370856 11.5415945 11.473091 11.528877 11.306258 11.535851
1368508_at 8.492676 8.334593 8.807503 8.488856 8.616729 8.704633 8.564193 8.761086 8.489153 8.5314455 8.281421 8.460435
1368509_at 6.3537207 5.8741446 6.039032 5.9541073 6.0188537 6.1559916 5.5996294 5.5627866 5.5139446 5.5133715 6.2468314 5.5196967
1368510_at 4.638606 4.7434177 4.7479124 4.6499033 4.697518 4.786128 4.524268 4.778617 4.6330433 4.7312636 5.0341587 4.8030586
1368511_at 4.2979093 4.02401 4.249033 4.117118 4.0453944 4.0711036 3.9919674 4.1977835 4.1743402 4.09754 4.3426948 4.157629
1368512_a_at 10.59155 10.603724 10.62313 11.221891 10.680533 10.567804 11.020612 10.430814 10.9418955 10.95155 10.872592 10.64104
1368513_at 6.2752748 6.1975117 6.143 6.307446 6.1789246 5.9292555 5.948853 6.120309 5.797287 6.166775 6.2941847 6.250839
1368514_at 11.672103 11.67871 11.573926 11.645735 11.67455 11.716741 11.678629 11.772647 11.708788 11.60033 11.710652 11.4780445
1368515_at 4.8497953 4.9884605 4.893832 4.8573656 4.767541 4.8066406 4.676031 4.7858133 4.596195 4.8135853 4.7559943 4.89211
1368516_at 6.4762163 6.3752904 6.1430187 6.396768 6.448784 6.3135314 6.4075646 6.113841 6.38274 6.456181 6.26314 6.4540005
1368517_at 6.266688 6.253823 6.4846134 6.2200017 6.35111 5.9724936 6.321298 5.8831673 6.2061543 6.3409295 6.5320435 6.1869707
1368518_at 8.089932 7.9661164 7.733022 8.096065 8.027923 7.9133983 8.0459385 8.104233 8.2445545 8.026789 7.988639 7.9992437
1368519_at 5.2944202 5.0830173 5.4816465 5.1625843 5.0625753 5.22445 5.2061677 5.24065 5.0750427 5.177459 4.889453 5.1150317
1368520_at 12.869478 13.082701 13.228017 13.178655 13.061748 13.05627 13.055196 12.775486 13.142889 13.166897 12.450978 12.622097
1368521_at 6.59011 6.2362638 6.3999286 6.4614472 6.2650843 6.529374 6.456502 6.2609677 6.122594 6.3302684 6.526222 6.4255447
1368522_at 4.376459 4.2641344 4.3305135 4.2722545 4.349875 4.558182 4.2081356 4.3372374 4.5594206 4.394794 4.1550837 4.6326737
1368523_at 3.9744341 3.9890347 3.9659295 3.9852815 4.059209 4.0641174 3.8070369 4.0457907 3.8260374 4.102948 3.9774208 4.1294246
1368524_at 3.709555 3.8399072 3.5827217 3.6513278 3.8496377 3.7187736 3.6498127 3.5016327 3.5736692 3.7175076 3.9553378 3.730703
1368525_at 7.056378 6.751745 7.1659493 7.123933 6.7993884 7.199264 7.0401235 6.836923 6.909861 7.06234 6.863812 7.112673
1368526_at 7.572964 7.5014553 7.546865 7.6300435 7.7075586 7.506202 7.583197 7.5212436 7.661762 7.5253196 7.373149 7.546924
1368527_at 3.2758243 3.2890158 3.2470727 3.1654658 3.2869358 3.258999 3.2624204 3.237823 3.085144 3.2218332 3.3088248 3.2389803
1368528_at 8.7255 8.935566 9.065411 9.18895 8.794981 9.105131 9.2100315 8.911493 8.985903 9.2607975 9.385744 8.654263
1368529_at 4.5638385 4.6051884 4.560463 4.7242327 4.296876 4.739454 4.8365593 4.59898 4.6682963 4.5124726 4.8315554 4.608293
1368530_at 4.6338634 4.5425925 4.1992426 4.3641653 4.3428936 4.0795393 4.3840523 4.3574142 4.551692 4.149537 4.078223 4.3968463
1368531_at 3.3238864 3.52759 3.6453013 3.439069 3.5667596 3.5104167 3.4486978 3.5501773 3.4177022 3.3718855 3.7399235 3.799443
1368532_at 4.050954 3.9664793 3.6742637 3.7977886 3.9830742 3.9024088 3.9459662 4.081806 3.8518927 4.2490573 3.8571928 3.778973
1368533_at 5.5672693 5.6742277 5.2477546 5.183999 5.5575266 5.263384 5.305814 5.3995 5.5391035 5.1755033 5.2549534 5.1595125
1368534_at 5.862947 5.9554496 5.979185 5.6780477 5.8209267 5.550228 5.62189 5.861202 5.5913906 5.9217157 5.3276997 5.413044
1368535_at 5.329908 5.782651 5.791458 5.554825 5.611149 5.320408 5.4494 5.533182 5.1703887 5.429843 5.6279764 5.3255615
1368536_at 11.077209 11.155232 11.22424 10.916087 11.10027 10.797918 11.031495 10.669739 10.683418 10.664526 11.072239 10.852934
1368537_at 6.2327657 6.2978644 6.2813773 6.3707614 6.194181 6.5337305 6.4085336 6.412612 6.520849 6.4613986 6.4309072 6.4803367
1368538_at 8.149649 8.068191 7.961679 8.152685 8.015806 8.1020565 8.13371 8.041389 7.9908257 7.9688025 8.022139 8.01255
1368539_at 3.2373545 3.3237877 3.2375188 3.4978957 3.2097852 3.2914863 3.2849054 3.3592439 3.3089788 3.4432974 3.4739099 3.3637793
1368540_at 4.1262236 4.3867025 4.004762 4.001005 4.125907 4.005466 4.0793395 3.7124324 4.1064816 4.176573 4.180528 3.9954603
1368541_at 5.845733 5.862576 5.766347 5.7760763 5.8521237 5.9117036 5.637758 6.0529327 5.777167 5.798816 6.1423197 5.7780924
1368542_at 4.9030495 4.790333 4.358123 4.630257 5.235647 4.2390404 4.740916 4.9275174 4.7128615 4.504926 5.0860944 4.4021645
1368543_at 8.828032 8.317263 8.644667 7.800736 8.213121 8.40785 8.435482 8.48034 8.175309 7.457756 8.510408 7.58266
1368544_a_at 4.795287 4.699227 4.634637 4.5876207 4.529672 4.425317 4.63098 4.519081 4.3700757 4.745208 4.54409 4.5387278
1368545_at 5.7055106 5.9581847 5.5433545 5.5675335 5.6553354 5.3887515 5.5689297 5.81587 5.46613 5.633978 5.836228 5.216757
1368546_at 4.80492 5.0428505 4.8515577 4.8723283 4.852037 5.288718 4.7386775 4.859717 4.9158154 4.8563914 4.6713424 4.7052574
1368547_at 4.0606127 4.142342 4.1538005 4.0403647 4.086663 3.9541898 4.015931 4.0646677 3.9787426 3.9766486 4.0978117 3.864423
1368548_at 3.3135805 3.3129387 3.294286 3.2691443 3.1693373 3.3236506 3.2309597 3.2881794 3.2505264 3.1853986 3.3083377 3.2049673
1368549_at 9.193975 9.400682 9.303559 9.283416 9.444656 9.446671 9.427832 9.363915 9.429176 9.223545 9.34106 9.274461
1368550_at 4.7070246 4.924438 4.991206 4.7111154 4.886051 4.8994226 5.0307913 4.8604727 4.8769464 4.8783245 4.664057 4.9442596
1368551_at 4.931738 4.7802486 5.02524 4.6483164 4.7999926 4.9375277 4.843424 4.579002 4.7723265 4.678054 5.2012663 4.8472657
1368552_at 10.660259 10.614907 10.598045 10.682569 10.607012 10.730891 10.677478 10.61032 10.556905 10.792467 10.476415 10.636937
1368553_at 5.285099 4.999338 5.0247693 5.2014923 5.055254 4.957608 5.0125446 5.184183 5.182355 5.204541 5.1061773 5.30441
1368554_at 5.8386955 5.4485474 5.7597456 5.489773 5.512649 5.809264 5.8243914 5.3285165 5.3372107 5.477851 5.4852524 5.6791344
1368555_at 5.578271 5.341809 5.537313 4.8984094 5.0383205 5.180129 4.8491116 5.0351906 5.430992 5.08885 4.9419184 5.606314
1368556_at 4.561034 4.629492 4.7902203 4.8040094 4.911786 4.7344813 4.7694235 4.691442 4.6940937 4.658455 4.7204857 4.6039205
1368557_s_at 4.565841 4.4128194 4.761223 4.6007013 4.565028 4.5376573 4.532652 4.6168547 4.6620407 4.3872094 4.3535447 4.7000437
1368558_s_at 8.436369 8.190702 7.588691 8.0369835 8.219587 7.5476913 8.060293 8.313219 8.257671 8.067789 7.8003144 8.393555
1368559_at 5.282129 5.2742167 5.31334 5.405537 5.334118 5.0053864 5.2471137 5.320076 5.2925525 5.329234 5.308197 5.2963796
1368560_at 5.232147 5.279818 5.2338934 5.5348887 5.2055182 4.9651046 5.2306213 5.1365604 5.0687294 5.0359845 5.0883627 5.1356955
1368561_at 3.7469013 4.0107474 4.029604 4.331682 4.0237875 4.1769056 3.7221053 4.050597 4.133067 4.249532 3.9328995 3.9467366
1368562_at 4.677433 5.023795 4.88553 4.9433274 4.823907 4.9778295 4.5715513 4.9519415 4.9421496 5.055916 4.7767057 4.8650985
1368563_at 6.783129 7.3280554 7.6280065 8.00849 7.980481 6.81152 7.60533 6.6799417 7.554421 7.363809 6.135208 6.682041
1368564_at 4.702053 4.739173 4.9742184 4.741748 5.1399493 4.8190327 4.7902727 4.6033535 4.896164 4.593872 4.9096336 4.948847
1368565_at 5.2112975 4.4145913 5.3392105 5.8070025 5.1800814 6.636419 5.798759 5.504053 5.844995 4.1757226 5.1800137 4.379093
1368566_a_at 10.82719 10.634096 10.65627 10.537648 10.550369 10.815473 10.808669 10.688018 10.893394 10.696703 10.758919 10.929675
1368567_at 7.3101397 7.371171 7.390916 7.417131 7.2988005 7.3246145 7.373709 7.2107353 7.326395 7.415416 7.0757585 7.494379
1368568_at 5.8315797 6.011981 5.9700565 5.933815 5.757055 5.898749 5.769866 5.8652635 5.703328 5.9021654 5.525775 5.866018
1368569_at 3.6837876 3.961903 3.7657037 3.704149 3.6682258 3.8866982 4.080149 3.9028718 4.144549 3.9794621 4.203371 3.8308554
1368570_at 8.044648 7.729798 7.7255487 7.7625203 7.9057426 7.454416 7.727252 8.094921 7.720256 7.7830806 8.015513 7.561207
1368571_at 4.6145477 4.769394 4.768178 4.4917107 4.761298 4.558451 4.735284 4.6385503 4.6819 4.6741476 4.69978 4.8732867
1368572_a_at 5.3111224 5.596834 5.505601 5.2465963 5.3194413 5.041625 5.12593 5.4744773 5.124435 5.235157 5.1071496 5.1635847
1368573_at 8.086648 7.967185 8.08542 8.276957 8.020354 8.008359 8.039545 8.007045 7.9039407 7.942929 7.857379 8.121568
1368574_at 9.971467 9.820506 10.031956 10.092898 10.029971 9.743226 9.936888 9.866495 9.877671 9.960096 9.986676 10.155329
1368575_at 5.6330085 5.334136 5.354144 5.5315337 5.6204104 5.3168955 5.157401 5.4084325 5.3412113 5.390797 5.3227286 5.422061
1368576_at 3.9458082 4.1058006 4.08776 4.1879005 4.271821 4.0399756 4.243899 4.2685733 4.0014725 4.1441813 4.3148594 4.1753826
1368577_at 3.379799 3.53053 3.6753209 3.4981778 3.4412458 3.363635 3.2362337 3.2950196 3.397006 3.343064 3.4353275 3.3580253
1368578_at 4.7200317 4.6901994 4.730852 4.7438555 4.7406716 4.915206 4.925165 4.820981 4.721893 4.903448 4.874691 4.714523
1368579_at 4.7186885 4.7398853 4.8901744 4.606762 4.5019913 4.4866924 4.6543894 4.8460426 4.80926 4.533952 4.7882433 4.705189
1368580_at 6.0459657 6.325099 6.1897187 6.126308 6.040543 6.089079 6.3165774 6.29579 6.291894 5.9924507 6.106188 6.2077804
1368581_at 5.654492 5.652635 5.542361 5.551467 5.84169 5.575579 5.6935015 5.548523 5.727642 5.4550214 5.850653 5.4183345
1368582_at 4.305825 4.127887 4.1630297 3.9012606 4.153905 4.1384706 4.2103157 3.808741 3.8685458 4.119465 4.23351 4.0700483
1368583_a_at 13.763192 13.936694 13.959491 13.872225 13.908981 13.890296 13.787489 13.953284 13.7601795 13.879829 13.984571 13.733919
1368584_a_at 4.8654737 4.64259 4.6794353 4.296507 4.5853224 4.3292003 4.6447554 4.565805 4.7614512 4.574971 4.6247463 4.416874
1368585_at 5.757148 5.70197 5.6884823 5.711398 5.7353806 5.762489 5.596341 5.488538 5.504712 5.7028103 5.8144073 5.878305
1368586_at 5.1463532 5.067258 5.0349755 5.1100893 5.2021275 5.123236 5.153166 5.1424217 5.1727996 5.1789713 5.4492517 5.186917
1368587_at 13.8751135 13.715522 13.823494 13.732887 13.751944 13.786055 13.769847 13.839924 13.80013 13.782968 13.90143 13.852852
1368588_at 6.832236 6.3323455 6.911895 6.429722 6.577661 6.867189 6.612624 6.8348827 7.193092 6.344633 6.204652 6.6384
1368589_at 8.3527975 8.252298 7.801404 8.477231 7.71136 7.8012376 8.26769 8.262621 8.273696 8.416496 8.284603 7.4934545
1368590_at 4.0545893 4.2886267 4.376219 4.225176 4.3036995 4.2010503 4.2843323 4.358931 4.2066374 4.336513 4.4870358 4.2814937
1368591_at 8.729132 8.823378 9.043216 8.85768 8.881049 8.831633 8.93237 8.667704 8.86242 8.863111 8.795123 8.956802
1368592_at 8.225013 7.91097 7.654366 8.3466425 7.6967497 8.211698 7.8522997 8.344494 8.283541 8.263819 8.215252 8.000292
1368593_at 8.635403 8.546087 8.749895 8.819202 8.610071 8.718376 8.823509 8.540855 8.769524 8.68392 8.941881 8.861546
1368594_at 5.124805 5.178702 5.4096336 5.3507347 5.0117064 4.967431 5.102584 5.0850825 5.1452804 5.1797247 5.216526 5.353534
1368595_at 4.514779 4.7058706 4.6796517 4.7248244 4.5211687 4.628436 4.611871 4.587752 4.551348 4.7397146 4.732028 4.4025226
1368596_at 7.130887 6.464827 7.152688 6.966613 6.590525 6.9140034 6.8895216 7.291094 6.8221602 6.7913127 6.725519 6.8878074
1368597_at 6.162567 5.888662 6.068147 6.0452213 6.1218896 6.049197 6.1683006 6.2947507 5.85867 6.0206757 5.968562 6.033326
1368598_at 6.264344 6.61382 6.4011984 6.432601 6.1234794 6.2464275 6.412422 6.2667456 6.4284554 6.439591 6.381761 6.493721
1368599_at 5.7856035 5.8758 5.962347 5.8823843 5.9448643 5.93503 5.786043 5.782345 5.969207 6.0122743 6.0538297 6.02112
1368600_at 10.428876 10.401046 10.330396 10.33631 10.3282795 10.238273 10.404547 10.191102 10.37976 10.366494 10.350624 10.312733
1368601_at 4.6397715 4.593268 4.384916 4.713638 4.8180156 4.465386 4.822854 4.6389546 4.4993095 4.624203 4.9945364 4.484028
1368602_at 4.0903645 4.08189 4.0009003 4.049796 4.087784 3.9651642 4.1657767 4.160731 4.0453463 4.174998 4.0446644 4.0325356
1368603_at 4.75587 4.640546 4.8198204 4.778301 4.6143866 4.5914474 4.810952 4.502527 4.5352116 4.704971 4.6726637 4.7987995
1368604_at 5.083195 5.0186787 4.7332997 4.981968 4.956512 4.77727 4.525471 4.937655 4.968727 4.9320955 4.9531894 4.610817
1368605_at 4.9062586 4.680392 4.820353 4.5149283 4.7324066 4.779568 4.6122694 4.744312 4.8916483 4.628523 4.9312334 4.780124
1368606_at 4.0804133 4.038001 4.436509 4.5114527 4.3810554 4.612232 4.103997 4.4063406 4.587752 4.333102 4.429131 4.138401
1368607_at 5.6121087 9.023695 8.151381 8.423471 7.171088 7.3177986 7.308199 8.708237 7.6397815 8.99295 8.630894 5.9257827
1368608_at 10.299538 10.203094 10.414497 10.181767 10.220108 10.044854 10.33256 10.117396 10.174242 10.1835375 9.982311 10.053353
1368609_at 12.714665 12.858253 12.814913 12.70146 12.789285 12.764112 12.7585945 12.672937 12.695028 12.881964 12.657034 12.697653
1368610_at 3.9153688 3.9073873 3.7125409 4.138569 4.0273514 3.7671607 3.926744 3.8115358 3.7993443 4.2828298 4.276243 3.864853
1368611_at 3.9014683 3.9528542 4.070428 4.126233 3.9034898 3.7480905 3.904845 3.7264051 3.9116676 4.0620823 3.911185 3.9488583
1368612_at 5.2367845 5.34869 5.4412813 5.1434326 5.3456225 5.287245 5.2328286 5.49921 5.3889027 5.149323 5.639191 5.2151704
1368613_at 3.9410794 4.3874288 4.2132826 4.26136 4.1089706 4.103503 4.045637 4.250403 3.7852778 4.438113 4.0456877 4.0131836
1368614_at 8.05167 8.250665 8.159489 8.236249 8.325696 8.046849 8.546365 8.271807 8.284272 8.4431925 7.9418216 8.228372
1368615_a_at 4.6843243 4.599033 4.5344915 4.860688 4.5198593 4.8961654 4.7063556 4.7118163 4.6598935 4.8590155 5.1154356 4.9548116
1368616_at 6.3579965 6.2194524 5.9820366 6.1589923 6.3529763 6.193651 6.1883187 5.954101 6.180088 6.096583 6.2070856 6.2352138
1368617_at 4.530182 4.502737 4.7750106 4.641847 4.528056 3.842574 4.0817256 4.281407 5.1475897 4.512393 4.5968513 4.391982
1368618_at 8.9360285 8.816284 8.655096 8.851358 8.788914 8.685901 8.75093 8.725554 8.552715 8.932127 8.881978 8.861484
1368619_at 5.366802 5.2323923 5.3648453 5.3597393 5.3271646 5.07327 5.2936063 5.28753 5.229615 5.2424297 5.301483 5.2496233
1368620_at 5.3579826 5.740338 5.4211473 5.5235505 5.6127987 5.4898806 5.690873 5.4165707 5.4844007 5.656062 5.47254 5.5012617
1368621_at 10.865903 10.930813 10.843209 10.972421 11.1326065 10.563329 10.928228 10.782369 10.82879 10.859749 11.007521 10.971743
1368622_at 4.279792 4.294594 4.08058 4.3073277 4.286483 4.2695785 4.0807257 4.4006405 4.2203674 4.272157 4.3592596 4.353902
1368623_at 4.5057483 4.376025 4.3235893 4.56973 4.3411694 4.625801 4.7001925 4.6738234 4.421732 4.6441755 4.28294 4.5861216
1368624_at 3.6873143 3.7549663 3.9468093 3.827687 3.589118 4.018746 3.6885529 3.7475195 3.549015 3.783138 3.9203787 3.8413346
1368625_at 5.0589237 5.3486805 5.042076 5.041225 4.9940915 5.179515 5.191874 5.158327 5.225083 5.4825015 5.053111 5.041642
1368626_at 4.4715514 4.364125 4.1596227 4.091536 4.317218 4.404258 4.365863 4.36073 4.146384 4.455013 4.2234125 4.439075
1368627_at 13.047848 12.902763 13.095546 13.0252285 13.1678915 12.905119 12.983563 12.876719 13.005623 12.945708 12.979742 12.909738
1368628_at 3.6495967 3.7240782 3.7643862 3.8671918 3.7497191 3.9411936 3.7076814 3.7810452 3.6792562 3.6909103 4.0012217 4.19156
1368629_at 4.705502 4.5527306 4.7402987 4.5080576 4.7024207 4.6462235 4.5533743 4.65519 4.7405567 4.640554 4.78708 4.599326
1368630_at 3.5370777 3.6257067 3.7063432 3.5410469 3.4865708 3.5429025 3.6334665 3.6162586 3.4809825 3.63494 3.8672893 3.309437
1368631_at 4.243941 4.2118435 4.1563067 4.318486 4.288569 4.19445 4.254197 4.3608003 4.460403 4.168214 4.62796 4.494731
1368632_at 3.2592194 3.3877394 3.352024 3.4260123 3.349387 3.2981582 3.2383823 3.425848 3.1757326 3.2182283 3.2889347 3.23708
1368633_at 3.3967013 3.4338946 3.3506076 3.4637048 3.5165856 3.4036849 3.408494 3.43744 3.3101113 3.36848 3.501565 3.5317914
1368634_at 8.055725 8.113636 8.040951 8.076334 8.196417 7.9030557 7.9899282 8.003853 7.9912157 8.074619 8.319586 8.147022
1368635_at 4.175929 4.224701 3.9909856 4.0998383 4.280448 4.1123524 4.0872965 4.2401257 4.306837 4.1086073 4.1304045 4.1556087
1368636_at 5.8074064 5.581732 5.841544 5.6145587 5.695831 5.6187086 5.784564 5.818911 5.576445 5.658887 5.8944716 5.7305303
1368637_at 4.273938 4.360771 4.173712 4.338216 3.9318793 4.165629 3.972906 4.2487316 4.2348785 4.155596 4.464419 4.2180214
1368638_at 5.3843513 5.3271217 5.424241 5.550933 5.5526066 5.4443674 5.1864014 5.34206 5.3313236 5.506389 5.663703 5.258238
1368639_at 4.0633335 3.8963654 4.307564 4.050925 3.8857126 3.8358204 4.1395593 3.86247 3.841743 3.9510734 4.170843 4.1762695
1368640_at 5.4428887 5.303536 5.118059 5.054526 5.529527 5.225627 4.922112 5.254881 5.2320857 5.25149 5.2366886 5.207946
1368641_at 4.1468573 4.0714674 4.485607 4.2906017 4.1981335 3.918013 4.259001 4.4042826 4.3168187 4.3424745 4.3532424 4.357152
1368642_at 9.589702 9.444308 9.401393 9.554023 9.530004 9.432818 9.546213 9.532367 9.530485 9.422492 9.488632 9.375816
1368643_at 4.3362427 4.08279 4.156708 4.2729483 4.2064333 4.1488113 4.286519 4.041022 4.341506 4.5187597 4.168677 4.1132097
1368644_at 4.375604 4.28009 4.358123 4.4718666 4.262082 4.258978 4.388327 4.450559 4.535574 4.379277 4.5122046 4.387727
1368645_at 6.32589 6.1100764 6.292679 6.032321 6.0164094 6.409626 5.975199 5.8986106 6.1779165 6.238768 6.4106693 6.13061
1368646_at 8.5949545 8.540817 8.483317 8.818121 8.703433 8.729994 8.762752 8.687101 8.72068 8.854983 8.505604 8.65397
1368647_at 7.253066 7.2281213 6.933419 6.96795 7.0702486 7.1676006 6.859663 7.2016406 6.9220414 7.059069 6.998102 7.051335
1368648_at 4.338571 4.5907907 4.426847 4.5121374 4.757022 4.3622084 4.454603 4.4891777 4.554105 4.2571936 4.5860524 4.3974304
1368649_at 7.7775106 7.7681046 7.7713537 7.41451 7.6774564 7.856684 7.8865876 7.597347 7.5373626 7.667222 7.7198534 7.796556
1368650_at 7.722366 8.4676285 7.9478393 7.778525 8.425894 9.737392 8.160041 8.939726 9.301412 7.5404987 8.229657 8.579823
1368651_at 10.617483 10.59111 10.898724 11.107992 10.960989 10.364871 10.847632 10.566493 11.020062 11.093588 10.58293 10.583678
1368652_at 6.8724895 6.7748866 7.014697 6.866765 6.7995768 6.6498084 6.9288244 6.671718 6.7937183 6.6300397 6.608616 6.5327563
1368653_a_at 10.551193 10.695 10.631288 10.608493 10.760538 10.474145 10.758363 10.615337 10.439066 10.500379 10.561763 10.52005
1368654_at 6.4511104 6.268426 6.562732 6.5756326 6.524687 6.749109 6.411316 6.3905587 6.525076 6.241601 6.158533 6.5166354
1368655_at 9.682627 9.465461 9.39366 9.497876 9.550798 9.280876 9.57908 9.59923 9.468027 9.409355 9.581999 9.557332
1368656_at 3.9521642 4.2164726 4.06536 4.116581 3.9086094 4.1411486 3.8052046 3.9708164 3.8553808 3.9541557 4.19561 3.9791255
1368657_at 3.7725792 3.8026068 3.841852 3.879509 3.8627858 3.4103992 3.7650561 3.486577 3.9346673 3.9271946 3.7292013 3.6671386
1368658_at 4.9052486 4.745468 4.443098 4.651672 4.7230506 5.220314 4.583796 4.615287 4.667787 4.716283 4.67273 4.9144006
1368659_at 10.715158 10.293442 10.1193285 10.956828 11.049028 10.755836 11.176969 10.882675 11.4059305 10.649685 10.661684 10.277941
1368660_at 5.0346875 4.8378325 4.899701 5.0078654 5.047633 4.9045463 5.006585 4.770239 5.16947 4.888463 5.0018315 4.955293
1368661_at 6.525012 6.6384478 6.563653 6.6991873 6.695564 6.4934435 6.575807 6.58828 6.8061314 6.5660934 6.686024 6.868616
1368662_at 7.568619 7.6138062 6.5766277 7.163306 7.5349183 7.9945717 7.67989 7.4932437 7.6297426 7.240917 7.6585484 7.779812
1368663_at 3.3755548 3.5919852 3.8254771 3.6775281 3.6450562 3.601493 3.5957506 3.4085298 3.6465197 3.5817316 3.6377666 3.5626202
1368664_at 5.4083424 5.5486345 5.5297737 5.6814013 5.552468 5.3564568 5.556855 5.7458057 5.5499897 5.425908 5.4835825 5.5258756
1368665_at 8.308323 8.492153 8.4023 8.422171 8.346435 8.460911 8.399504 8.361637 8.634123 8.307314 8.293965 8.584302
1368666_a_at 3.9974248 3.8909192 3.8003767 3.7272666 3.9709885 3.7193696 4.084156 3.8190186 3.7906878 3.8680198 3.8251023 4.0596733
1368667_at 5.2471952 5.397345 5.5018325 5.295994 5.468543 5.180129 5.2471137 5.4945536 5.3653083 5.3856764 5.6115274 5.5250454
1368668_at 8.713064 8.569786 8.993374 8.593927 8.556862 8.778234 8.662988 8.759723 8.778065 8.610867 8.466763 8.630887
1368669_at 7.295975 6.538785 6.7829065 7.0570407 7.0366488 6.7895484 6.755944 6.824474 6.6973877 7.083991 7.095534 7.2620177
1368670_a_at 5.4910774 5.447994 5.687396 5.2915096 5.5780773 5.5949483 5.6905775 5.5010343 5.653089 5.7152786 5.967365 5.433475
1368671_at 6.541318 6.1822467 6.254513 6.040132 6.144588 6.077118 6.0113144 6.2138968 6.5829515 6.1404552 6.360178 6.436174
1368672_at 4.442955 4.6534758 4.622403 4.4747543 4.718141 4.7156568 4.413994 4.4105554 4.439633 4.4977374 4.6707053 4.5998497
1368673_at 4.0003624 3.9816568 3.9396148 3.9625387 3.9162002 3.9014492 3.9730344 3.8513775 3.661804 4.0575595 3.9761076 4.124592
1368674_at 11.663194 11.550912 11.68155 11.629764 11.663613 11.706377 11.753869 11.656636 11.7920265 11.76603 11.481349 11.557868
1368675_at 7.3903165 7.2983494 7.1787624 7.3748493 7.358562 7.7059474 7.302674 7.4909067 7.325437 7.3243484 7.3371553 7.5018067
1368676_at 5.266311 5.3696876 4.936507 5.3613763 5.2441373 5.252004 5.2887206 5.1611085 5.2153783 5.3971195 5.2468185 5.216757
1368677_at 3.8108711 3.7016473 3.7261314 3.729311 3.650384 3.6495638 3.5967882 3.4825118 3.6280663 3.3794174 3.5853014 3.7342932
1368678_at 4.428006 4.537058 4.3665304 4.334465 4.3287115 4.427409 4.358731 4.4010024 4.213152 4.495345 4.2587466 4.314078
1368679_a_at 6.9291687 6.9854007 6.569564 7.2045646 7.025104 7.1581573 6.9317684 6.9845166 7.0602674 6.9521346 6.953968 7.1460447
1368680_a_at 4.5320396 4.6143894 4.54691 4.434129 4.472921 4.4569845 4.603093 4.5999947 4.625775 4.5657587 4.7035713 4.6039205
1368681_at 6.1991754 6.2942533 6.0723124 6.190874 6.353086 6.159987 5.9123774 6.1588764 6.1512575 6.264409 5.962474 5.9744077
1368682_at 4.6369615 4.4854865 4.384916 4.5706367 4.6164994 4.422324 4.899112 4.781519 4.9410963 4.674341 5.106837 4.9450655
1368683_at 3.1816814 3.1631215 3.121136 3.1417704 3.2567592 3.3047595 3.2475 3.3143926 3.4363317 3.2023008 3.3857694 3.215685
1368684_at 5.4048767 5.663932 5.503522 5.7466226 5.4726324 5.643712 5.5785275 5.4506936 5.5620193 5.4586153 5.6943502 5.8474994
1368685_at 5.0657377 5.4044495 5.2325053 4.9982905 4.9077024 4.8629513 4.8577023 5.2039814 5.074458 4.857161 4.9018335 5.251775
1368686_at 13.879833 13.82019 13.845944 13.866149 13.837516 13.867991 13.839968 13.809643 13.867156 13.823781 13.827031 13.802104
1368687_at 6.0884595 5.8812637 6.148183 6.1027665 6.2348766 6.2121043 5.847413 6.135221 6.042541 6.019566 6.1020412 6.1755714
1368688_at 4.787237 4.8890696 4.830888 5.0046988 4.8376384 4.8170457 4.9422035 4.7937393 4.7614512 4.880212 4.8845034 4.760768
1368689_at 4.183675 3.9977856 3.9287658 3.9552853 4.2346 3.5809934 3.9191122 3.7454984 3.9260542 3.912985 3.9303415 3.9074235
1368690_a_at 4.2886877 4.2873344 4.2848787 4.7342525 4.368362 4.2762027 4.185448 4.290494 4.3549175 4.313772 4.69978 4.022953
1368691_at 5.184905 5.2646646 5.14868 5.2480335 5.165252 5.277411 5.232653 5.1310325 5.0205665 4.932017 5.294653 5.394478
1368692_a_at 8.5414915 8.561486 8.411128 8.386011 8.439827 9.102856 8.9684925 8.843773 9.166895 8.714783 8.706958 8.898109
1368693_at 6.78864 6.5331764 6.8550777 7.1333966 6.7767406 6.5613446 7.1923046 7.0968804 6.761843 6.7332864 7.0422316 6.628784
1368694_at 4.361786 4.3412623 4.3849163 4.1660776 4.1457386 4.186165 4.1668015 4.278574 4.1598396 4.333476 4.4310293 3.9674094
1368695_at 12.3316965 12.399384 12.440808 12.694755 12.545748 12.395564 12.382084 12.436075 12.5295315 12.394716 12.334789 12.305668
1368696_at 5.438713 5.188921 5.1244664 5.149214 5.3137074 5.101253 4.8155837 5.315208 5.1009793 5.34591 5.4263105 5.078633
1368697_at 3.6837878 3.809875 3.8294437 3.7010484 3.858903 3.8834112 3.7319233 3.9200428 3.8026266 3.6210325 3.690083 3.8435156
1368698_at 5.7887063 5.4767118 6.064579 5.9061346 6.0276127 5.7247224 6.1574845 6.170863 5.8556447 5.893154 5.630427 5.917095
1368699_at 4.2356052 4.1113243 4.2433195 4.2678337 4.3881598 4.3855352 4.1846867 4.3223276 4.1152716 4.198304 4.3028297 4.276182
1368700_at 4.396413 4.3737984 4.5035543 4.3641653 4.709135 4.786545 4.3963 4.269859 4.6029844 4.553155 4.391645 4.119481
1368701_at 5.1361713 5.2121177 5.52461 5.300006 5.261441 5.2325425 5.349398 5.11787 5.1823554 5.335175 5.1381598 5.222054
1368702_at 9.29827 9.531899 9.328924 9.074695 9.427536 10.227187 9.539612 9.809862 9.862627 9.301771 9.445248 9.626524
1368703_at 7.043963 6.886237 6.8366466 7.000367 6.9925017 7.1676006 7.0156813 6.9952335 6.9790792 6.8481574 7.0639224 7.0623283
1368704_a_at 4.5677147 4.3965874 4.316478 4.3646555 4.294649 4.7548027 4.3128376 4.5880976 4.501359 4.135873 4.470871 4.4963646
1368705_at 5.2010016 4.9958606 5.126096 5.0276847 4.9463105 5.100659 5.2754364 5.007048 5.071914 4.9784145 5.2400403 4.9860134
1368706_at 11.960934 11.76142 11.831716 11.954894 11.860193 11.75448 11.883015 11.827822 11.6166725 11.94155 11.750578 11.7801075
1368707_at 13.473589 13.462329 13.521737 13.644172 13.471737 13.4931345 13.487908 13.534245 13.579576 13.488406 13.534864 13.530998
1368708_a_at 4.6618853 4.9386954 5.0881977 4.869736 4.7782774 4.4811077 4.815653 4.9297895 4.9326525 4.8752227 5.218325 4.9384346
1368709_at 3.8471985 3.982733 3.7259185 3.58502 3.8104897 3.8712196 3.6229422 3.969212 3.633302 3.8458285 3.792006 4.103318
1368710_at 6.659821 6.7021685 6.8295946 6.723533 6.8151264 6.5893245 6.8706503 6.9093065 7.007016 6.878253 6.426283 6.9126725
1368711_at 9.861509 9.929661 7.9020176 9.388027 9.605424 9.989817 9.268548 9.116315 9.930461 9.854449 9.802267 10.282982
1368712_at 8.668528 9.001538 8.919733 8.893796 8.872925 8.847523 9.03026 9.020161 9.037521 9.061052 8.886856 8.780933
1368713_at 4.507592 4.2084103 4.3071947 4.420128 4.540199 4.3176823 4.4284225 4.6525464 4.3229713 4.3774743 4.3711977 4.3877964
1368714_at 3.3937411 3.6044767 3.3488612 3.4831178 3.5243979 3.403893 3.5284367 3.6439342 3.5136237 3.5890193 3.4628267 3.461035
1368715_s_at 3.9465883 4.1255903 4.0793896 4.446103 4.2624154 3.9209895 4.1155376 4.3793325 4.035921 4.341487 4.1560717 4.170256
1368716_at 4.2515464 4.1542196 4.391326 4.4465804 4.3883758 4.247797 4.3085155 4.287854 4.288378 4.609359 4.4564877 4.0949
1368717_at 9.67009 10.137791 9.69614 10.265614 9.989942 9.862452 10.010863 9.910575 10.0292845 10.177657 10.109467 9.779729
1368718_at 8.20803 7.75394 4.7255535 9.131767 7.902838 8.401812 8.073565 9.192638 3.6276448 8.895161 4.186474 10.159824
1368719_at 5.281812 5.1746645 5.2835712 5.0670357 5.2231402 4.895631 5.140103 4.885949 5.060582 5.330924 5.355296 5.2572236
1368720_at 13.000229 13.250204 13.521031 12.997461 12.963452 13.160939 13.053569 13.059938 12.870162 13.076328 13.243761 12.94233
1368721_at 6.1061344 5.9776244 5.904043 5.9283357 6.0409374 6.116463 5.7862678 5.782003 5.890366 6.0612836 6.000013 5.9809146
1368722_at 3.7574234 3.791132 3.6434727 3.8373773 3.5789864 3.6229277 3.5742745 3.7730293 3.6883845 3.6146626 3.807221 3.828588
1368723_at 4.681182 4.792525 4.691544 4.937048 4.669026 4.9157085 4.816711 5.0728326 4.84114 5.0417523 5.20689 4.9046984
1368724_a_at 5.9881663 6.16794 5.8704195 6.1229463 6.1490407 5.9570513 5.9624534 6.057702 5.8017507 6.075369 6.0222945 6.2521396
1368725_at 5.1460648 4.8206377 4.4841013 4.791054 4.8900642 5.201332 4.712433 4.8919706 4.8451757 4.917741 5.15082 5.1951017
1368726_a_at 6.6289034 6.861161 6.626074 6.6033983 6.880186 6.826026 6.744775 6.7927175 6.865415 6.7547693 6.643198 6.8994913
1368727_at 3.7877905 3.740687 3.6862724 3.5318894 3.8180895 3.3633199 3.8171616 3.8946207 3.7182271 3.4671586 3.7649271 3.5896986
1368728_at 5.343758 5.1645675 5.3523245 5.299966 5.5075865 5.4957237 5.390542 5.428212 5.4740148 5.1808567 5.1911645 5.4604464
1368729_a_at 4.399692 4.3638744 4.5718737 4.2136254 4.364363 3.9210598 4.316922 4.1506705 4.3518705 4.483706 4.0756655 4.386016
1368730_a_at 4.2648697 4.3688726 4.706565 4.446002 4.4949675 4.627907 4.2522454 4.4213824 4.5792794 4.23013 4.799451 4.6309195
1368731_at 13.436465 13.296126 13.530633 13.461177 13.151945 13.431052 13.369656 13.480307 13.304261 13.6041 13.469721 13.271497
1368732_at 7.0320783 6.9028897 6.470126 6.9798923 6.6043496 6.598838 6.779808 6.57044 6.7169027 6.7157755 6.8062744 6.962268
1368733_at 13.487259 13.411573 13.52714 13.445133 13.457712 13.285318 13.441534 13.377134 13.417452 13.474085 13.310157 13.43177
1368734_at 4.780903 4.4012747 5.080271 4.757408 4.709157 4.6754036 4.640017 4.7930455 4.7017307 4.4603825 5.0203905 4.669174
1368735_a_at 4.112719 4.1783876 4.3630695 4.131033 4.167765 4.1664934 4.1769533 4.2965727 4.21994 4.086131 4.086174 4.2155514
1368736_at 3.73021 3.6084836 3.5732515 3.4889834 3.6462877 3.822017 3.6102526 3.761471 3.633302 3.74978 3.759512 3.8308558
1368737_at 5.091859 5.178029 4.987862 5.069912 5.0499687 4.801921 5.1498804 5.3714647 5.0540724 5.114626 5.2792664 5.2227325
1368738_at 3.5842447 3.5581086 3.6279018 3.7966838 3.7134209 3.706537 3.707386 3.5692322 3.793734 3.5383353 3.9031088 3.587985
1368739_s_at 4.880492 4.831843 4.94901 4.825078 4.69175 4.7031164 4.951065 4.902062 4.8679338 5.095666 5.095781 4.9848223
1368740_at 4.279824 4.4898996 4.23549 4.329741 4.4425707 4.09379 4.4328866 4.301269 4.146742 4.3320346 4.5123124 4.370397
1368741_at 13.259932 13.338843 13.11809 13.458957 13.173319 13.275046 13.242294 13.201392 13.213967 13.203993 13.238833 13.208192
1368742_at 7.025444 6.949207 6.971647 7.095999 6.899142 7.004079 6.9089303 6.9176946 7.0199485 6.9521937 6.7143683 7.0739775
1368743_a_at 4.4136066 4.3276577 4.081135 3.8983169 4.13783 3.937328 4.1594887 3.9567196 4.001606 4.061984 3.911798 3.8023872
1368744_a_at 3.9553723 4.0134068 3.934369 3.7766042 3.891553 4.007732 4.267441 4.181385 4.0463257 3.9909806 4.0739226 4.0384636
1368745_at 6.7508307 6.781128 6.5109496 6.749578 6.465717 6.1438236 6.506333 6.7351108 6.0189447 6.657833 6.117161 6.4050817
1368746_a_at 5.3165126 5.613968 5.517715 5.396467 5.327467 5.2071953 5.449054 5.325175 5.2551374 5.60189 5.484784 5.2494116
1368747_at 5.2992086 5.3016195 5.1414886 5.0037045 5.435218 5.495467 5.266183 5.441053 5.254716 5.273967 5.3239756 5.4458394
1368748_at 5.428903 5.3936653 6.065232 5.763489 5.4616647 5.8181405 5.7082763 5.897248 5.822656 5.6340346 5.31777 5.7612767
1368749_at 5.7827187 5.913176 6.035899 5.9727135 6.052995 5.8715134 5.7166343 5.8588667 5.8457713 5.72681 6.1110706 5.918147
1368750_a_at 4.5026364 4.181168 4.060688 4.2070937 4.245209 4.589261 4.336466 4.571895 4.4210825 3.9994671 4.1777754 4.5308022
1368751_at 3.72527 4.181168 3.896161 4.050523 3.7749393 4.067972 3.9042876 3.8950734 3.6910906 3.762088 3.9272337 3.9863188
1368752_at 3.9078002 4.284111 4.034235 4.0520253 4.084837 3.7915795 3.860118 3.8964722 3.973795 4.119403 4.004175 4.1270137
1368753_at 4.1071944 4.1041107 4.354871 4.0985518 3.8240526 4.035408 3.918032 4.239229 4.1558924 4.244999 3.979886 4.0992413
1368754_at 6.536687 6.0235405 6.0904174 6.3957715 6.022963 6.327859 5.979168 6.1846914 6.3137274 6.305924 6.264116 6.2855825
1368755_at 10.829361 10.823574 10.406773 10.343628 10.591123 10.659684 10.81393 10.663949 10.576174 10.598386 10.690683 10.942299
1368756_at 5.005201 4.856412 5.3516183 5.116147 4.9401608 5.0461698 5.14342 5.089794 5.1430926 5.239521 5.213579 5.383126
1368757_at 3.9646256 4.01615 4.01982 3.8054929 3.8371007 3.7675102 3.7848635 4.025129 3.7581604 4.069078 3.8670444 3.9119377
1368758_a_at 4.9035287 5.2177353 4.880171 5.0437 4.928635 4.7893133 4.7261815 5.037979 5.0071406 5.0136313 4.6912932 4.7075014
1368759_at 5.132923 5.3697386 5.296015 5.015585 5.006342 5.231883 5.306094 5.0685196 5.14935 5.536919 5.1265106 5.0280066
1368760_at 4.104126 4.182248 4.206208 4.244547 4.227113 4.0354085 4.3026667 4.002983 3.9685686 4.2335277 4.2020497 4.1255465
1368761_at 3.818844 3.9094436 3.8482428 3.9794576 3.8776317 4.0960693 3.6841264 3.778821 3.757499 3.6080036 3.6553776 3.6816769
1368762_at 10.567707 9.612526 8.436405 10.400819 9.769554 10.061946 10.71624 9.699009 6.0185843 10.895013 5.743903 10.933093
1368763_at 4.783126 4.9822717 5.0543156 5.0144176 5.092884 4.9022975 4.7840924 4.936553 5.03188 4.9011374 4.8585367 5.0875087
1368764_at 3.2473297 3.5727582 3.509358 3.443572 3.3425992 3.377336 3.4551146 3.398731 3.3041039 3.3149729 3.5822644 3.439674
1368765_at 4.819207 4.719332 4.7366834 4.7911673 4.9325294 4.7186637 4.56419 4.671072 4.480122 4.756824 5.0596433 4.6513863
1368766_at 4.584727 4.46009 4.5925484 4.741151 4.5948806 4.620348 4.6453004 4.8789186 4.731737 4.975893 4.3622503 4.6080313
1368767_at 5.462304 5.58076 5.6206436 5.8935184 5.812971 5.358157 5.631055 5.688265 5.726554 5.660074 5.2085323 5.6294584
1368768_at 5.77036 5.6677837 5.677081 5.822201 5.6481256 5.581159 5.5506864 5.865266 5.65857 5.7120414 5.6786613 5.5768285
1368769_at 11.303772 11.35551 11.451909 11.453534 11.375687 11.502611 11.37037 11.3505335 11.415734 11.422247 11.514965 11.349533
1368770_at 3.9425035 4.1758347 3.8009984 4.051655 4.143377 3.8536878 4.121811 4.1304474 4.190752 3.933155 3.9388735 3.983894
1368771_at 4.661924 4.5561485 4.7691903 4.895118 4.817432 4.8181114 4.596604 4.8551826 4.872694 4.7427 4.693416 4.585508
1368772_at 5.2821326 5.210627 5.5055046 5.2971725 5.377068 5.3252425 5.2261906 5.267505 5.132138 5.267977 5.283428 5.2290616
1368773_at 3.8053493 3.7893054 3.7529197 3.9056196 3.8273075 3.6344407 3.5684323 3.8228076 3.7531252 3.7713504 3.708874 3.8155637
1368774_a_at 5.388295 5.4997797 5.600217 5.5490694 5.195552 5.3072534 5.459166 5.3376994 5.3775725 5.603628 5.755221 5.6793633
1368775_at 4.8507595 4.754026 4.6467 4.7948713 5.519888 5.826146 5.026132 4.91305 5.4053774 4.6473384 4.843916 4.564941
1368776_at 4.49551 4.383247 4.5320272 4.6551566 4.765005 4.5368853 4.604458 4.306349 4.617697 4.504834 4.470871 4.4632683
1368777_at 4.460978 4.3994265 4.4731936 4.518093 4.5033445 4.6856427 4.7350173 4.579733 4.717018 4.3834515 4.5363717 4.287697
1368778_at 9.1721 8.689967 8.388388 8.498213 8.712982 7.513274 8.319965 7.9129314 6.5388517 8.15635 8.137936 6.927458
1368779_a_at 8.16277 8.141601 7.996754 8.107228 8.157966 7.664424 8.188534 7.762706 7.6652026 8.033819 8.0669155 7.7166085
1368780_at 4.9870396 5.108618 5.286094 5.2348523 5.337639 5.134243 4.8237176 4.954421 5.1552525 5.168285 5.083071 5.244314
1368781_at 4.715196 4.9158506 5.0510287 4.8040094 5.0783224 4.791279 4.5995255 4.6475616 4.8040113 4.904439 4.7956553 4.5691752
1368782_at 3.6998084 3.9353325 3.983995 3.6052573 3.7861423 3.5734036 3.7530727 3.8257964 3.6912708 3.7250028 3.7550156 3.763897
1368783_at 4.1992865 4.2138815 4.270756 4.255616 4.4224615 4.3866677 4.249049 4.091183 4.4173446 4.2921033 4.304631 4.302136
1368784_at 9.235167 9.161402 9.231117 9.25605 9.2480135 9.423416 9.389025 9.266557 9.353598 9.08246 9.459611 9.428732
1368785_a_at 3.4261389 3.5631108 3.4029484 3.5477898 3.3482187 3.5608914 3.502087 3.4547524 3.4236662 3.4335177 3.6729972 3.5320108
1368786_a_at 4.264803 4.3486376 4.215773 4.357917 4.311041 4.146493 4.3442097 4.298703 4.305212 4.30844 4.4781075 4.3293014
1368787_at 6.311928 6.1363707 6.372273 6.126308 6.4017 6.2272305 6.284724 6.0404243 6.365466 6.1386743 6.2339454 6.2855825
1368788_at 4.802801 4.7693787 4.945877 4.8883047 4.544443 4.681237 4.5284023 4.6203403 4.6434565 4.589201 4.8620634 4.687558
1368789_at 5.174925 5.159322 5.6591296 5.49534 5.153528 5.0855284 5.243726 5.040097 5.166315 5.201318 5.2533755 5.1338377
1368790_at 11.908363 12.09275 11.846142 12.074045 11.989679 11.982621 11.868538 12.098279 11.997626 11.919636 12.018342 11.978523
1368791_at 5.035653 5.1178417 5.1831646 5.3528824 5.1240854 5.198276 5.1453953 5.0413284 5.070676 5.260872 5.4567766 5.237071
1368792_at 6.1289177 6.2167373 6.420769 6.0915923 6.205566 6.0063143 6.029762 5.8868184 6.247154 6.156941 6.1112475 5.977785
1368793_at 4.4557486 4.6217823 4.5223236 4.6666603 4.3727503 4.43019 4.5042934 4.2836475 4.547518 4.361699 4.727684 4.500945
1368794_at 10.994965 10.7907505 10.919098 11.070442 11.08651 10.88709 11.016364 10.683674 10.787043 11.057503 10.892892 10.964924
1368795_at 6.623029 6.7023873 6.5837007 6.527486 6.6352944 6.511447 6.3140326 6.643597 6.652939 6.5404925 6.486396 6.56627
1368796_at 6.106031 6.1072044 6.231406 6.1282277 6.0226827 6.175762 5.9123774 5.8906116 6.067931 6.0500774 6.0747814 5.779992
1368797_at 7.8791356 8.163949 8.579214 7.854995 7.992373 7.601613 7.7251654 8.298964 7.47538 8.131226 8.700178 7.5507216
1368798_at 3.9406667 3.7450826 3.8760295 3.8112543 3.69913 3.9338121 3.6619723 3.8827648 3.7595131 3.8182373 3.6821756 3.936847
1368799_at 5.2617073 5.5421734 5.2876706 5.5633883 5.5878396 5.150384 4.915244 5.393067 5.40087 5.3629766 5.053111 5.670172
1368800_at 3.9344537 3.842641 4.0017395 3.8253195 4.135824 4.071668 3.9205272 4.1866136 4.0213213 3.9861 3.8042812 4.104594
1368801_at 4.2648697 4.4927635 4.1509724 4.144952 4.277383 4.0819016 4.0846987 3.9540224 4.0184374 4.2634764 4.2979736 4.2122593
1368802_at 4.5717278 4.6562867 4.690637 4.766979 4.709897 4.640663 4.7273455 4.6708837 4.696484 4.7015867 4.8265524 4.6180325
1368803_at 4.607088 4.7845626 4.9088287 4.7707653 4.6669264 4.6026278 4.351058 4.843303 4.64759 4.726933 5.2865944 4.6717057
1368804_at 4.1330776 3.8702078 4.1527786 3.8495407 4.201025 4.0374336 4.0824394 4.129361 4.099936 3.8278222 4.4763927 4.1753836
1368805_at 4.894271 5.19915 4.9676657 4.7560487 4.7574043 4.488138 4.675047 4.8141546 4.631092 4.734478 4.838485 4.770958
1368806_at 13.714618 13.664591 13.696364 13.800719 13.73565 13.677391 13.613608 13.676665 13.641614 13.678803 13.610065 13.664411
1368807_at 5.7434998 5.528339 5.5049534 5.4729614 5.5212765 5.4969826 5.012265 5.399637 5.3425875 5.6201396 5.524497 5.6094275
1368808_at 8.597555 8.595911 8.44002 8.626365 8.444698 8.53816 8.388281 8.429499 8.630251 8.470893 8.468168 8.447683
1368809_at 8.853246 8.88847 8.5143175 8.898024 8.779786 8.829419 8.581987 8.572062 8.68077 8.674467 8.798831 8.465657
1368810_a_at 4.2186365 4.015647 4.1652107 4.02119 4.252515 3.9260511 4.0932083 4.0139046 3.988615 4.1159353 4.034704 4.1013618
1368811_at 5.574587 5.0669174 5.2882977 5.301298 5.686224 5.320711 5.2885485 4.9970903 5.484147 5.4149723 5.448681 4.753496
1368812_at 4.501838 4.4856277 4.620522 4.6055417 4.4699907 4.4377565 4.5625134 4.606517 4.553467 4.5011597 4.918556 4.8648596
1368813_at 5.014838 5.4098783 5.1358213 5.1936736 5.305904 4.9450035 4.90112 5.2143407 4.9807496 5.121068 5.3779488 5.160574
1368814_at 11.478711 11.793534 11.781834 11.923428 11.886734 11.780841 11.873165 11.85772 11.817142 11.66676 11.5954485 11.585833
1368815_at 5.3809185 5.435045 5.3393335 5.3958807 5.4407816 5.3891606 5.492745 5.2699323 5.440045 5.380192 5.459094 5.5640616
1368816_at 4.018655 4.085924 4.178233 4.0415087 3.7922394 4.129564 4.016986 4.065979 3.9212606 3.998656 3.9436822 4.1753826
1368817_at 9.468463 9.514244 9.312119 9.544805 9.486272 9.7434635 9.335814 9.52633 9.388827 9.772027 9.319353 9.483515
1368818_at 8.196762 8.290886 8.0178795 8.141588 8.296451 8.265074 8.029363 8.063037 7.9027486 8.344714 7.9198394 8.157383
1368819_at 9.695705 9.676274 9.536877 9.780963 9.674543 9.723771 9.579154 9.694689 9.539604 9.906822 9.594969 9.583009
1368820_at 6.980733 6.999582 6.9803886 6.888407 7.0017047 6.910815 6.993831 7.1106315 7.044269 6.8486705 6.9321427 7.059425
1368821_at 5.8520055 6.127693 5.794886 5.972779 5.576553 5.8104663 5.6174006 5.9560056 5.702022 5.9068418 5.714714 6.0592537
1368822_at 6.688597 6.939368 6.5542226 6.9503403 6.951909 6.698468 6.5843062 6.9267087 6.862837 7.0711713 6.9139 6.4905
1368823_at 4.037178 4.2136135 4.3848205 4.0158844 3.8613625 3.8287141 3.9458904 3.7646487 3.6767697 4.0057554 3.5876641 3.7756631
1368824_at 9.967947 10.016979 10.008134 10.144469 10.116215 9.978469 10.105292 9.93957 10.094054 10.000862 10.00063 10.128949
1368825_at 3.3990464 3.4338946 3.4715903 3.585878 3.6368206 3.5600576 3.5070956 3.5733485 3.7645402 3.880811 3.7817216 3.452891
1368826_at 12.838998 10.213766 13.16795 10.091245 13.211198 10.024384 12.71865 12.705647 12.609448 13.353987 13.102693 12.668156
1368827_at 6.077101 6.1047587 6.226268 6.4764695 5.887821 6.063604 6.107624 6.131019 6.1363316 6.1759024 5.733011 6.228804
1368828_at 5.6266356 5.5992155 5.7745557 5.7162147 5.8377614 5.586795 5.8247566 5.60374 5.6823406 5.6450877 5.6259503 5.7809973
1368829_at 6.7264576 6.685906 6.6537476 6.5205283 6.9763746 6.4381003 6.830496 6.7637177 6.779768 7.02602 6.9141436 6.5204415
1368830_at 5.256263 4.861758 4.91212 4.8624 4.991232 5.1773477 4.835217 5.1699257 4.9995213 4.9054804 5.0673523 5.267336
1368831_at 8.620643 8.677378 8.838399 8.762487 8.611611 8.7628 8.832173 8.643741 8.643535 8.686401 8.672623 8.682851
1368832_at 7.062859 6.899959 7.074331 7.0947714 7.1341405 7.1159406 7.08732 7.0419846 7.188519 7.073894 6.766533 7.2069864
1368833_at 4.61901 4.5852566 4.908719 4.754023 4.5733676 4.7309794 4.6296716 4.6975694 4.5332894 4.6529202 4.627544 4.79454
1368834_at 6.2387614 6.152087 6.0677304 6.325468 5.9857097 5.991414 6.2084403 6.055113 6.2566485 6.254192 6.097384 6.04994
1368835_at 9.649315 9.306072 9.140282 9.572216 9.016178 9.08926 9.26465 9.332588 9.664047 9.507526 9.396114 9.776257
1368836_a_at 5.5592933 5.6009393 5.415051 5.6567802 5.6144032 5.435834 5.3452554 5.3882914 5.735812 5.6632934 5.549507 5.540265
1368837_at 7.2382736 7.205514 7.3624816 7.2706375 7.214899 7.4677224 7.688473 7.800719 7.436936 7.5612035 7.614302 7.37528
1368838_at 7.148983 7.3089786 7.0967574 7.2501235 6.936211 7.563684 6.931808 7.2971525 7.3721724 7.048409 6.948181 7.1862783
1368839_at 7.2703285 6.980954 7.380424 6.8724446 7.0066075 6.966849 7.471559 7.359973 7.2715154 7.010203 7.289759 7.1660194
1368840_at 12.057359 12.284498 12.023232 12.142799 12.117246 11.864449 12.049298 12.223646 11.912677 12.216274 12.125506 11.963416
1368841_at 6.9453397 7.1255836 6.8269086 7.003109 7.0986924 6.792668 6.7685423 6.8418584 7.066723 7.080821 6.557801 6.7679257
1368842_at 7.394052 7.4713383 7.102804 7.4284654 7.2384334 7.426142 7.2512975 7.4055586 7.7503533 7.604581 7.555375 7.4169726
1368843_at 10.034189 10.0340805 10.069937 10.007994 9.977408 10.013622 10.100124 10.047027 9.977637 9.954727 9.895707 9.835059
1368844_at 8.776581 8.53803 9.268003 8.846903 8.874769 8.799561 9.180589 9.200862 9.122766 8.885749 8.382814 8.56258
1368845_at 4.041746 3.86995 3.9112976 4.2686887 4.062333 3.9156897 3.9153447 4.0149183 3.8583167 4.0865393 4.0605755 3.875463
1368846_at 4.836336 4.806354 4.9021645 5.004211 4.81539 4.819459 4.854245 4.992437 4.5853615 5.1651125 5.0672116 4.8814983
1368847_at 8.950888 9.03697 8.851751 9.123354 8.914872 9.08945 9.160797 9.032585 9.141742 9.042486 9.015282 8.849764
1368848_at 8.791644 8.977936 9.064983 9.100314 9.02924 9.0274 9.136748 9.082577 9.11068 9.122859 8.798739 8.954851
1368849_at 7.546393 7.705957 7.6443377 7.7986856 7.5255213 7.691749 7.634302 7.544279 7.6167517 7.6612005 7.465438 7.824341
1368850_at 5.2335687 5.1645675 5.123046 5.295791 5.3466005 5.3872533 5.437137 5.275113 5.3248796 5.1511617 5.144631 5.5546474
1368851_at 8.841703 8.84359 8.858408 8.80234 8.8196335 8.68325 8.83473 8.883772 8.867241 8.935371 8.84523 8.65115
1368852_at 10.438359 10.575995 10.687577 10.481978 10.688658 10.505469 10.56933 10.691554 10.48491 10.569597 10.490654 10.45306
1368853_at 3.4768374 3.546403 3.3010306 3.4946513 3.4165165 3.583314 3.6764784 3.455189 3.3399255 3.410667 3.473822 3.6153274
1368854_at 3.453588 3.5598977 3.5475569 3.6078722 3.6111903 3.486475 3.4321232 3.5624065 3.591255 3.5456653 3.8751216 3.4526262
1368855_at 5.904749 6.0700974 5.7992964 5.881428 5.740611 5.9842615 6.009664 5.840013 6.053542 5.7887053 5.7978296 5.8170214
1368856_at 5.7405376 5.9010715 5.77156 5.978802 5.8761334 5.625988 5.7597384 5.855043 5.9883933 5.813542 5.747324 5.8555956
1368857_at 3.0851042 3.0141373 3.114017 3.217221 3.2245603 3.4868276 3.253838 3.2402573 3.303846 3.191148 3.256531 3.0387552
1368858_at 3.7726758 3.5736282 3.6609824 3.6764252 3.5898063 3.7016652 3.4452527 3.6371815 3.425685 3.66952 3.5644395 3.5973494
1368859_at 8.238183 8.18513 8.190636 8.185442 8.140879 8.363023 8.350773 8.124148 8.238259 8.273315 8.275304 8.221366
1368860_at 4.2671204 4.321288 4.296435 4.3641653 4.4414754 4.367154 4.246003 4.298501 4.356469 4.341509 4.4136515 4.3836336
1368861_a_at 4.5422735 4.4224367 4.4393616 4.616523 4.969637 4.544638 4.6691923 4.5372887 4.6364512 4.412118 4.794629 4.7523
1368862_at 7.455926 7.4110384 7.340289 7.4757967 7.463057 7.401441 7.642369 7.434825 7.7715816 7.4604836 7.401936 7.540485
1368863_at 9.228159 9.535396 9.261172 9.2261915 9.312662 9.455383 9.484311 9.328571 9.217553 9.289978 9.418122 9.307684
1368864_at 3.4594865 3.4789236 3.4605105 3.683605 3.5037336 3.6047742 3.6087112 3.4722464 3.6669466 3.4119058 3.540926 3.5736234
1368865_at 3.2920194 3.2247977 3.4667552 3.235906 3.4581525 3.343419 3.3604188 3.1646101 3.2068253 3.389023 3.234769 3.4984043
1368866_at 6.2713747 6.1546893 6.279881 6.1312647 6.113447 6.5140185 6.2383695 6.3699737 6.1985216 6.175608 6.155124 6.1472864
1368867_at 6.4175024 5.994668 6.232496 6.181768 6.464396 6.4562635 6.301175 6.383893 6.430832 6.2462063 6.3357487 6.668154
1368868_at 5.6512737 5.3630505 5.4501333 5.5169 5.437457 5.199485 5.369355 5.522233 5.519251 5.5819674 5.4110384 5.3597703
1368869_at 5.7255635 5.6579747 5.6927505 6.0258794 5.864941 5.637959 5.49769 5.8001823 5.937564 6.2008195 5.9095936 5.704452
1368870_at 8.051107 7.4726543 8.041105 8.133768 7.849313 8.60151 8.539736 8.86974 8.595104 7.871885 8.430117 8.164065
1368871_at 7.7392426 7.915045 6.918941 7.920649 7.4038305 7.64394 7.4681993 7.3954515 7.742672 7.9189577 7.4899263 7.7233205
1368872_a_at 4.818085 4.935598 4.9641147 5.159877 4.842584 5.113923 4.9545436 5.087067 4.976431 5.3609443 5.101284 5.200713
1368873_at 4.110655 4.153282 4.007177 4.055217 4.17835 3.8893652 4.0023985 4.059819 3.9897656 3.9311986 3.8447976 4.2030306
1368874_a_at 5.76335 5.7733192 5.8271046 5.3351393 5.7823987 5.888092 5.8013496 5.681065 5.46613 5.6164985 6.0344 5.8367486
1368875_a_at 7.270229 7.191506 7.303775 7.3263865 7.3893104 7.21354 7.3081317 7.2120566 7.2509494 7.0603666 7.1106462 7.267174
1368876_a_at 5.163788 5.2606964 5.1449943 5.2930193 5.1191998 5.2540274 5.3598247 5.157804 5.275735 5.3011913 5.486765 5.4291773
1368877_at 8.6256895 9.382972 11.655673 7.1034765 8.757633 7.8581805 8.835647 9.84037 7.273241 7.7292166 7.7665024 7.1387296
1368878_at 10.008376 10.054158 9.96024 8.847413 10.146799 9.247122 9.854527 9.938596 9.499424 10.104791 9.949946 10.651884
1368879_a_at 4.2854815 4.253169 4.165421 4.2857594 4.162463 4.135231 4.2148275 4.249205 4.175832 4.54059 4.424396 4.221697
1368880_at 4.5330677 4.5743775 4.4648886 4.5127993 4.5066824 4.2919526 4.26745 4.3029437 4.239686 4.4977703 4.553794 4.7485533
1368881_at 8.834669 8.823737 8.805165 9.050175 9.076973 8.94312 8.817405 9.045472 9.061107 8.814872 8.700534 8.832459
1368882_at 6.0639753 4.7702785 4.3861775 6.3380947 4.5127563 4.4095883 4.2499356 5.5588217 4.4891872 4.4518623 5.619507 5.450313
1368883_at 4.84959 4.6807795 4.896626 4.533315 4.8967376 4.8659234 5.0137587 4.899258 5.0123816 4.851212 4.9358187 4.906458
1368884_at 4.968944 4.8378325 4.8850565 4.9539022 5.001668 4.721243 4.9899635 4.8353357 4.9317894 5.0140443 4.9731092 5.0743976
1368885_at 5.2955494 5.22078 5.0723867 5.444861 5.2778826 5.095155 5.1205535 5.479551 5.6747875 5.3797793 5.536768 5.2562695
1368886_at 9.064852 9.207252 9.363761 9.191393 9.153538 9.172197 9.204753 9.204435 9.171501 9.160884 9.167692 9.135488
1368887_at 3.691952 3.5602298 3.4930897 3.6586857 3.7922394 3.567194 3.4502797 3.4873564 3.5210514 3.5288532 3.5889401 3.602023
1368888_a_at 8.4324255 8.300752 7.381171 8.62894 7.914886 7.8401165 8.191491 7.706768 8.142143 8.100767 7.691567 8.5838375
1368889_at 6.9962716 6.7385807 6.7829027 6.85456 6.6533737 6.7162113 6.895706 6.8005543 6.947429 6.8688493 6.841308 7.090575
1368890_at 7.593279 7.5144024 7.583249 7.6055255 7.4248466 7.5667996 7.7788405 7.562803 7.4292035 7.626195 7.6118097 7.4774437
1368891_at 6.151912 5.6451097 5.8450923 5.4931655 5.7467704 5.544516 5.846597 5.686082 5.7230477 5.957092 5.485213 5.5740047
1368892_at 4.0539303 4.136467 3.950769 3.90815 4.062398 4.042274 4.0513363 4.051614 4.109994 4.1051188 4.2782536 4.1394024
1368893_at 4.516742 4.587425 4.5194864 4.4260616 4.485054 4.5497856 4.1892796 4.4431047 4.354721 4.471322 4.177968 4.412836
1368894_at 4.7856035 4.730613 4.7616158 4.409309 4.542347 4.556129 4.6998196 4.9765615 4.652503 4.8720717 4.926149 4.796464
1368895_at 4.0357466 4.3102503 4.324185 4.2261333 4.280876 4.3423433 4.330726 4.1464763 4.2499638 4.195711 4.5120173 4.3917217
1368896_at 6.1853614 6.1587505 6.4031982 6.2530403 6.3617415 6.777627 6.5406146 6.6754875 7.1672997 6.223557 6.043612 6.3849487
1368897_at 4.2515054 4.2642555 4.29472 4.3806477 4.36292 4.67955 4.6022654 4.820135 5.1804705 4.2608833 4.968156 4.3480062
1368898_at 5.121426 5.3237486 5.161905 5.4031343 5.1191998 5.0269265 4.9983363 4.96581 5.022394 5.2213774 4.9388313 4.957643
1368899_at 7.2808447 7.5240736 7.528273 7.801317 7.368285 7.388485 7.666966 7.719676 7.6180363 7.499922 7.8162274 7.5141835
1368900_at 4.725914 4.9078865 4.7056704 4.547144 4.950004 4.4175043 4.7417316 4.878225 4.660515 4.683688 4.8901806 4.8602057
1368901_at 4.673561 4.783176 4.599141 4.475835 4.81281 4.5150027 4.66732 4.8353357 4.754982 4.704674 4.8845034 4.682067
1368902_at 5.8634534 6.027935 5.7853503 5.7590113 5.5980597 5.6498947 5.6066847 5.9966087 5.77671 6.0288053 5.719494 5.560094
1368903_at 7.5135765 7.4910374 7.540592 7.3040714 7.3858333 7.624681 7.4851217 7.5678096 7.4424667 7.547721 7.3262634 7.5402575
1368904_at 5.7973447 6.0757437 5.9108386 6.037377 5.9070635 5.9655685 6.08919 5.8112035 5.729578 5.908914 6.0511084 5.8171396
1368905_at 7.817307 7.775218 7.823941 7.9037476 8.005711 7.9825244 7.932167 8.376209 7.628739 8.109848 8.0438 8.069236
1368906_at 3.3225822 3.2182405 3.4403484 3.4366398 3.4581292 3.3218515 3.2735019 3.3990867 3.2772927 3.3024502 3.294478 3.3969765
1368907_at 5.0402803 4.6670446 4.834031 4.885711 4.7138715 4.636626 4.794122 4.776021 4.329911 4.6958904 4.690968 4.3789206
1368908_at 7.9067354 7.9335604 7.7953343 7.972897 7.934047 8.457491 7.9380617 7.907608 8.008541 8.00845 7.8543415 7.906286
1368909_a_at 6.651018 6.6049285 6.769105 6.8860197 6.7054696 6.6315866 6.515158 6.712398 6.7082534 6.493564 6.702717 6.5607314
1368910_at 5.1722927 5.527671 5.4296403 5.5744104 5.4573703 5.902731 5.6668396 5.697829 5.669851 5.349029 5.4979444 5.760209
1368911_at 6.3706136 6.150173 6.069493 5.924018 6.188382 5.967892 6.234858 6.3576965 6.086263 5.94243 5.927084 6.060778
1368912_at 4.229528 4.0702825 4.2700987 4.2508783 3.9952993 3.7330832 3.8761542 4.0641356 4.1254888 4.1886535 4.1651773 4.0653605
1368913_at 3.7626305 3.9096553 3.9011734 3.4910183 3.8108342 3.7169075 3.578129 3.6302717 3.8448923 3.6313965 3.563415 3.729731
1368914_at 4.461722 4.580915 4.489277 4.356495 4.6091733 4.6171174 4.5770006 4.4710093 4.3890896 4.655018 4.248885 4.532174
1368915_at 10.808952 10.710041 10.99151 11.102784 10.981913 10.742681 11.01972 10.810778 10.846584 10.754893 10.996285 10.955406
1368916_at 10.337569 10.470622 10.4672165 9.96949 10.362422 10.521837 10.254182 10.237412 10.257918 10.098564 10.339859 10.335892
1368917_at 5.240153 5.3225374 4.9230275 4.8447084 5.109459 5.269903 4.577034 4.8149486 4.756631 4.8739114 5.0748115 5.198216
1368918_at 5.4295635 5.381646 5.328335 5.3239126 5.4429145 5.3781066 5.2906623 5.299613 5.356415 5.4064627 5.2128325 5.189066
1368919_at 4.772679 5.1497445 4.869966 4.859304 4.804451 4.6588197 5.0487127 4.912895 4.512492 4.853907 4.813475 4.889741
1368920_at 5.2035303 5.2377315 5.152984 5.1555524 5.230519 5.190809 5.09366 5.257832 5.2452645 5.1572022 5.421496 5.151201
1368921_a_at 5.791967 5.909989 5.6716337 5.9387712 5.755902 5.5755796 5.6695294 5.7079673 5.5470324 5.767039 5.457481 5.633653
1368922_at 4.4887176 4.46826 4.4580193 4.6069927 4.41794 4.3984494 4.0996056 4.507451 4.2559886 4.5465026 4.25618 4.473218
1368923_at 4.561812 4.6924734 4.731596 4.8618064 4.7702656 4.4812856 4.7348337 4.669401 4.8977313 4.834711 4.470871 4.82535
1368924_at 10.914029 11.178843 10.757797 11.175808 11.053762 10.938649 10.791743 11.037549 10.997533 11.069473 11.045967 11.140034
1368925_a_at 4.5631537 4.0457554 4.547406 4.54565 4.3034124 4.5368886 4.4622517 4.469601 4.7598996 4.535638 4.564702 4.5003567
1368926_at 4.571691 4.429235 4.4757276 4.5628047 4.449541 4.5459805 4.444389 4.510725 4.420705 4.64925 4.8083897 4.4453135
1368927_at 6.5483212 6.478632 6.251182 6.009478 6.2966537 6.125059 6.5509815 6.404139 6.390608 6.331714 6.1832776 6.1785593
1368928_at 5.913292 6.0508018 5.7623315 5.9774876 5.9250793 5.9864864 6.0296965 6.176221 6.014933 5.9928536 5.788309 6.137841
1368929_at 6.9370766 6.6407022 6.946564 6.7230988 6.9764805 6.9766903 6.800759 6.898349 6.6449513 6.849773 6.600029 6.8136396
1368930_at 4.056897 4.0720015 4.0058956 4.191699 4.056586 3.8827753 4.1337404 4.118818 4.0067687 3.9706411 4.1469107 4.175383
1368931_at 7.5280805 7.5724096 7.380113 7.6013465 7.634552 7.692574 7.77108 7.5581903 7.757041 7.694638 7.6185894 7.6785865
1368932_at 6.0944963 5.9314303 5.84803 5.8249416 5.863176 5.869749 5.677345 5.7982464 6.02169 5.712502 5.612788 5.6979723
1368933_at 6.998269 7.0081573 6.9462376 7.008996 6.808805 6.7282453 7.1017222 6.5068865 6.7438574 7.190143 6.953799 6.9271708
1368934_at 10.560359 10.4703 10.36205 11.087933 10.54599 10.924837 10.637156 10.499814 10.883507 10.86833 10.84949 10.984314
1368935_at 4.183675 4.1252556 4.2027946 4.040492 4.165824 3.9475267 4.0370407 3.8289099 4.066969 3.8329358 4.043436 3.899191
1368936_at 10.688845 10.685536 10.82855 10.717263 10.604075 10.7987995 10.747593 10.781535 10.778061 10.734912 10.615917 10.777319
1368937_at 5.71891 5.324095 5.522922 5.5453105 5.7596855 5.595647 5.550151 5.8072114 5.519675 5.310649 5.8628025 5.597083
1368938_at 5.266311 5.013713 5.2618237 5.5082283 5.402395 5.427982 5.2980957 5.408773 5.2098145 5.11569 5.312895 5.322042
1368939_a_at 4.5052395 4.5313516 4.547594 4.591093 4.4793344 4.5692797 4.3366246 4.4101906 4.351039 4.119038 4.775704 4.5549192
1368940_at 9.524098 9.812722 9.734179 9.918993 9.345389 9.1555195 9.646651 9.51103 9.692261 9.855873 9.484651 9.236004
1368941_at 4.1575723 4.1517816 3.9997966 4.047863 3.59713 3.9143822 4.3446507 3.9260716 3.984795 4.1198487 4.1596847 3.8238335
1368942_at 4.6863556 4.756351 4.7563663 4.879377 4.6941147 4.748187 4.950833 5.046736 4.796255 4.683075 4.7374053 4.8600135
1368943_at 13.341577 13.284915 13.314518 13.087251 13.2373 13.160217 13.286057 13.207244 13.219453 13.2387085 13.332121 13.326802
1368944_at 7.051972 6.9409046 7.0021534 6.9153585 6.9090624 7.1976657 6.9593916 7.002399 7.028344 6.95173 7.134609 6.912801
1368945_at 5.499916 5.0824175 5.14272 5.2913556 5.264016 5.271343 5.203933 5.349935 4.9643908 5.1543884 5.527135 5.2835493
1368946_at 5.826985 5.711605 5.6716337 6.039206 5.8033986 5.830345 5.771513 5.6463623 5.9065204 5.7422657 5.1984863 5.9044194
1368947_at 8.4398155 8.626764 7.722261 8.249939 7.6603785 8.932737 6.917104 6.922341 8.650878 8.489468 8.61134 8.647316
1368948_at 5.7701917 5.4863677 5.366849 5.706817 5.749985 5.6363425 5.598651 5.539518 5.6070538 5.7935286 5.5902176 6.1846046
1368949_at 4.118787 4.0998907 4.2273736 4.1820793 4.2340584 4.19627 4.3919106 4.236557 4.2142873 4.257785 4.7699966 4.2815094
1368950_a_at 5.670436 5.7393036 5.8450184 5.780568 5.6595516 5.7705183 5.826674 6.0758505 5.791132 5.680494 5.828137 5.836693
1368951_at 4.204789 4.5347958 4.3030243 4.4670596 4.2692213 4.3649244 4.1931505 4.2605014 4.272437 4.1898336 4.4096437 4.2212825
1368952_at 4.8232713 4.5947795 4.7804756 4.5844316 4.7696943 4.426679 4.841074 4.846154 4.43973 4.3599463 4.5466666 4.523778
1368953_at 7.875888 7.8759737 7.899351 8.120124 7.9946275 7.8739314 7.7881613 7.7959204 7.910913 7.7159505 7.8066216 7.8909793
1368954_at 4.7583203 4.596273 4.5038347 4.623516 4.8656464 4.6502686 5.1000214 4.6828694 4.431493 4.991701 4.810934 5.158213
1368955_at 6.9166856 7.0504622 7.155962 6.992215 7.0146413 7.246351 7.1114936 6.942883 7.0361385 7.0120606 6.973099 7.0440364
1368956_at 5.360208 5.2678957 5.282487 5.150409 5.260978 5.237534 5.2924547 5.2495656 5.3510337 5.0975456 5.6019144 5.367535
1368957_at 4.656136 4.7327204 4.8595266 4.551229 4.6997113 4.7274914 4.7022505 4.883358 4.8257284 4.689952 4.743646 4.672607
1368958_at 3.8433878 3.6946115 3.9296677 3.8829682 3.9911702 3.6327531 3.8286014 3.9384267 3.7903483 3.66242 3.9490194 3.7099197
1368959_at 4.5401287 4.807866 4.6252565 4.8683167 4.608537 4.682004 4.724686 4.604339 4.6691394 4.67309 4.624567 4.7589293
1368960_at 9.801867 9.893466 9.671204 9.661658 9.802446 9.767932 9.732498 9.636598 9.5949955 9.59046 9.719183 9.828515
1368961_at 5.423716 5.6283097 5.791311 5.525721 5.75858 5.576372 5.6904845 5.745633 5.664689 5.688286 5.4758897 5.6375494
1368962_at 4.777769 4.741082 4.782791 4.8191757 4.9840403 4.8902545 4.7081823 4.6164093 5.1292334 4.8752227 5.1561856 4.8889065
1368963_at 6.3371673 6.410774 6.321534 6.4477463 6.3340764 6.426388 6.140821 6.3905587 6.100316 6.318516 6.484889 6.420838
1368964_at 4.04313 4.406366 4.557559 4.219699 4.3643494 4.2560916 4.1261053 4.498451 4.240797 4.316853 4.0296283 4.0011725
1368965_at 5.3500714 5.2063584 5.4272475 5.2636247 5.522632 5.158923 5.324325 5.273099 5.3724194 5.3426294 5.3504987 5.385253
1368966_at 4.1929464 4.034667 4.0798674 4.2048826 4.103142 4.247451 3.9962084 4.004473 4.1113358 4.0163736 4.156643 4.1259155
1368967_at 6.395357 6.366488 6.749748 6.498585 6.6098413 6.7956247 6.528295 6.512934 6.5689654 6.289561 6.3809924 6.423735
1368968_at 4.122243 4.254376 4.2040787 4.054815 4.0394487 4.230373 4.144943 4.2333164 3.9628558 4.224896 4.431029 4.1903095
1368969_at 4.0220633 3.9580705 3.9966156 3.8460746 4.1319313 4.224559 4.22596 4.2970896 4.0238748 3.9151058 4.157831 3.8579772
1368970_at 5.041625 4.767736 4.795106 4.834429 4.899667 4.977812 4.66967 4.9019213 4.582004 4.8463993 5.034093 4.7893324
1368971_a_at 4.508917 4.802251 4.6701875 5.1697364 4.8497305 4.5643272 4.6798997 4.6139154 4.6532187 4.762473 5.07772 5.003455
1368972_at 3.7994041 3.5325844 3.6648526 3.6834915 3.6352663 3.651593 3.8366323 3.6116328 3.63631 3.7175076 3.7178483 3.5808897
1368973_at 7.4315677 7.3340645 7.232222 7.2672505 7.090237 7.4374285 7.358061 7.280815 7.4642997 7.2812743 7.372718 7.300194
1368974_at 4.520665 4.593078 4.710723 4.502344 4.358385 4.509383 4.5054455 4.507265 4.4879284 4.3953447 4.8556695 4.669247
1368975_at 6.4111814 6.119819 6.22536 6.211645 6.262091 5.660617 6.279623 6.385073 6.35882 6.0992193 5.8755407 6.4806447
1368976_at 5.278816 5.140001 4.9720216 5.33716 5.0301666 4.9116673 5.4126544 5.3745646 5.1561623 5.4543552 4.891252 5.2904015
1368977_a_at 8.001694 8.051592 8.117638 8.010368 8.15925 8.151013 7.977099 8.214852 8.037809 7.958129 8.090004 8.082963
1368978_at 5.34658 5.4222984 5.3638253 5.541077 5.448715 5.4585176 5.387351 5.5457797 5.2573314 5.426459 5.662349 5.513353
1368979_at 5.990081 6.0357037 5.912364 5.9859977 5.809323 5.906775 6.0960503 6.0608225 5.8554144 5.842201 6.2175794 6.241037
1368980_at 5.3318367 5.671781 5.53957 5.5837464 5.302782 5.932395 5.432831 5.821394 5.4536324 5.2888756 5.661833 5.25037
1368981_at 3.645142 3.6349733 3.604948 3.5689285 3.702339 3.5111005 3.3199618 3.4560952 3.2330139 3.7812254 3.4307806 3.3734944
1368982_at 4.869281 5.2735624 4.640332 4.6671257 4.8721476 4.6866026 4.576534 4.6067734 4.7534437 4.9586244 4.6874514 4.8410745
1368983_at 4.370162 4.44977 4.4167023 4.544923 4.3683677 4.3248634 4.2522454 4.147474 4.169502 4.3789873 4.5446568 4.3797107
1368984_at 7.683848 7.7012863 7.804863 7.7622705 7.81019 7.7803855 7.7953415 7.7857876 7.783089 7.460936 7.639437 7.7400274
1368985_at 4.2224483 4.305357 4.106136 4.0555053 4.3841934 4.0558214 4.0480795 4.0284357 4.1651154 4.1607504 4.216588 4.2056656
1368986_at 4.81452 5.0972433 4.761117 5.090718 4.901713 4.7788944 4.9107885 5.0265174 4.857113 4.831168 4.830122 4.6764374
1368987_at 5.633747 5.7744303 5.768025 5.4856987 5.5022516 5.4710546 5.4998965 5.569585 5.50099 5.525805 5.4925876 5.576294
1368988_at 5.118607 5.056801 4.995876 5.1554594 5.080181 4.923633 5.057779 5.1562853 4.8739944 5.0963807 4.9785137 4.9623528
1368989_at 4.4979267 4.516162 4.6614704 4.390045 4.7579 4.540371 4.560261 4.685351 4.6676016 4.6491494 4.9123263 4.867259
1368990_at 5.822288 5.738457 5.6860185 5.5951047 5.62314 5.643721 5.619217 5.637618 5.664743 5.52192 5.5136228 5.8673744
1368991_at 6.4359856 6.0458174 5.83739 5.6476884 5.6297755 5.5145106 5.9289827 6.1494775 5.805683 6.1095095 6.041833 6.239366
1368992_a_at 10.843652 10.7172985 10.801678 11.0183735 10.716958 10.530597 10.723896 10.898429 10.535645 10.9663515 10.6773815 10.684267
1368993_at 5.0541487 4.803788 5.3664694 4.7248244 4.9723954 4.801743 4.9373455 4.920525 4.7055216 4.893594 5.1184425 4.853257
1368994_a_at 6.005564 6.0335293 5.9507875 5.971499 5.94291 5.819159 5.965925 5.883725 5.909244 5.960324 6.057649 5.888589
1368995_at 3.693687 3.4440281 3.6076243 3.6665657 3.7330737 3.5031276 3.526325 3.4669008 3.439353 3.5819645 3.6329043 3.6922822
1368996_at 4.180788 4.3254876 4.458039 4.4487367 4.4453797 4.4991403 4.4701123 4.1953826 4.4041715 4.5696855 4.7176766 4.498494
1368997_at 4.482215 4.386293 4.524308 4.3448505 4.3640566 4.643101 4.413347 4.5570107 4.466429 4.526471 4.372052 4.463924
1368998_at 3.4644048 3.6503541 3.7528203 3.5253854 3.6946833 3.4458966 3.5994883 3.6458995 3.458664 3.5668368 3.44346 3.6513226
1368999_a_at 5.372507 5.1516714 5.345669 5.098625 5.305476 5.260826 5.1878014 5.2644286 5.220704 5.156351 5.365333 5.3353643
1369000_at 5.1971874 4.834274 5.0264883 4.9086905 5.1222534 5.2003555 5.2673936 5.319707 5.0151505 5.074139 5.312314 5.511347
1369001_at 3.8501906 3.571522 3.8359888 3.8983169 3.7090323 3.6747878 3.9674847 3.9471283 3.6812952 3.8507547 3.6406522 3.6528337
1369002_at 4.37449 4.4454575 4.370711 4.6199675 4.3956175 4.563947 4.4770384 4.5665674 4.3045588 4.447961 4.257384 4.4884605
1369003_at 6.0318394 5.7894278 5.942887 5.7713704 5.8350997 6.1630507 5.9292207 5.8796244 6.0849104 5.946768 5.5893197 6.0917616
1369004_at 5.030285 4.9668837 5.050022 5.1127567 5.0706377 4.9163094 4.965416 5.2124505 5.157421 5.2821045 5.1146955 5.0795183
1369005_at 4.6618385 4.703933 4.953335 4.642641 4.8108473 4.6597443 4.579501 4.7154465 4.597187 4.724063 4.7087903 4.638344
1369006_at 3.9944882 4.1517134 4.0977097 4.0124474 4.243808 4.135589 4.0089226 4.0242677 4.15524 4.1350307 3.8194544 4.2196884
1369007_at 5.472414 5.4319563 5.3869057 5.2794 5.4240355 5.657261 5.606428 5.549424 5.5264482 5.347229 5.6721363 5.5382514
1369008_a_at 4.126214 4.193822 4.1426663 4.3713 4.153347 4.2963724 4.1092854 4.280108 4.1930857 4.318263 4.327707 4.3367796
1369009_at 3.804604 3.8086035 3.6006536 3.6342702 3.782736 3.6227891 3.7049797 3.498317 3.6673117 3.731661 3.880125 3.964394
1369010_at 4.9087667 4.7822747 4.8516903 4.7844734 5.0178328 5.09995 5.034996 4.9121165 4.954056 4.9823256 5.116418 5.103782
1369011_at 12.28108 12.56602 12.476759 12.041874 12.374583 12.551711 12.651556 12.577559 12.679549 12.357398 12.675984 12.531967
1369012_at 6.2022614 6.0411315 5.9481754 6.1301913 6.1503787 6.042495 5.9732304 5.929216 6.2095313 6.128061 6.182916 5.9256196
1369013_a_at 10.27806 10.309471 10.1242895 10.233604 10.237703 10.2272415 10.184149 10.359394 10.176817 10.236636 10.131189 10.253546
1369014_at 4.810117 4.644746 4.812935 4.7055635 4.5346937 4.6064453 4.1622477 4.3586445 4.3042755 4.6180334 4.836169 4.488677
1369015_at 4.487584 4.4670477 4.597392 4.449299 4.696514 4.544638 4.504426 4.5035477 4.574321 4.5120907 4.592986 4.6458397
1369016_at 5.143893 5.2822833 5.188719 5.343253 5.1191998 5.180129 5.248556 5.1109786 5.055067 5.2035685 4.956699 5.307557
1369017_at 4.4098186 4.353368 4.5678773 4.5255075 4.392919 4.272583 4.392125 4.3628583 4.3540177 4.3917155 4.816763 4.6209803
1369018_at 5.4242744 5.543397 5.3980827 5.5139217 5.5713854 5.768405 5.492745 5.19038 5.728179 5.224322 5.5128098 5.4409094
1369019_at 3.424625 3.6049778 3.5144403 3.696886 3.6169193 3.6083384 3.5489857 3.641307 3.7828677 3.465833 3.634844 3.566232
1369020_at 4.4822984 4.6335545 4.702132 4.616523 4.557994 4.4318275 4.6587744 4.9249988 4.5419016 4.7444897 4.805931 4.7785625
1369021_at 6.015334 5.988132 5.806204 5.890844 5.808578 5.904937 5.578625 6.0573378 5.7594995 5.79061 6.022515 5.7520447
1369022_at 5.778093 5.8443284 6.071833 6.107334 6.014642 5.850553 5.9448924 5.7741756 5.99324 6.0445075 6.2159977 6.11798
1369023_at 9.974119 9.885833 9.916013 10.112064 9.849249 10.098778 9.940941 9.9144 9.888978 9.706405 9.635122 9.874646
1369024_at 6.3905745 6.3175473 6.4494267 6.382982 6.591955 6.544721 6.396865 6.2176723 6.419043 6.237608 6.5493703 6.538259
1369025_at 4.533681 4.2753806 4.380911 4.237024 4.581008 4.1104517 4.4723496 4.3830676 4.1785765 4.3704724 4.5587664 4.313939
1369026_at 5.7283077 5.8898463 6.0564566 6.043088 5.984355 5.8356233 6.201306 6.259689 6.0548396 5.996396 5.6691647 6.2317767
1369027_at 4.311553 4.1827374 4.230574 4.353814 4.350953 4.401582 4.239523 4.0587826 4.251277 4.2888703 4.33571 4.301778
1369028_at 4.676579 4.792508 4.7687235 4.7229877 4.838872 5.0509925 4.745738 4.789323 4.796813 4.6757193 4.698788 4.9038043
1369029_at 5.971379 5.842399 5.47499 5.912908 5.638822 5.821431 5.6030126 5.7305493 5.913642 5.603739 5.6762733 6.1323833
1369030_at 4.037819 4.155727 4.0423837 3.980919 4.121952 4.1937065 4.06223 3.9548802 3.9980407 4.2373085 4.10375 4.247588
1369031_at 7.9389725 8.0966835 7.8515453 8.314776 8.185586 7.708163 8.180377 8.142542 8.244562 8.040116 8.031307 8.299778
1369032_at 7.672675 7.4864383 7.624527 7.6709332 7.7586403 7.6623435 7.881524 7.6814537 7.6757946 7.510567 7.599429 7.7397556
1369033_at 3.5568926 3.7131498 3.652027 3.488855 3.6146574 3.5767822 3.582004 3.638845 3.6516387 3.6405122 3.8937433 3.595068
1369034_at 4.9052486 4.7026587 4.8182883 4.5687904 4.8961434 4.8002033 4.7294626 4.63875 4.5499525 4.751625 4.8845034 4.4698067
1369035_a_at 3.56169 3.4401896 3.6049895 3.4632401 3.3610976 3.5445108 3.746478 3.36305 3.423929 3.3209612 3.6209006 3.2542355
1369036_at 3.8857336 3.5917394 3.6069698 3.6866198 3.637629 3.5141878 3.7143424 3.7457612 3.8603714 3.4919662 3.9257116 3.76507
1369037_at 4.404973 4.3760257 4.4503794 4.4053073 4.6665955 4.328025 4.4957027 4.546776 4.4661155 4.3602624 4.4117517 4.3583035
1369038_at 5.388179 5.3572235 5.600368 5.4002132 5.372716 5.436282 5.223564 5.6543055 5.7094154 5.382291 5.746649 5.221954
1369039_at 7.4677153 7.392474 7.309348 7.383936 7.302878 7.5273695 7.487038 7.427884 7.440268 7.4683604 7.5130553 7.5381703
1369040_at 5.448793 5.3547363 5.576898 5.5783753 5.5848684 5.4267945 5.4431496 5.655949 5.42617 5.6162343 5.532809 5.481668
1369041_at 3.564317 3.5874212 3.5402963 3.650605 3.624317 3.597647 3.5575597 3.7695074 3.5665057 3.6560676 3.7011523 3.4311776
1369042_at 6.9642477 6.974349 7.4237647 6.8258133 6.965908 7.403613 6.9743514 7.183913 7.217202 7.024363 7.1823726 7.0625362
1369043_at 3.5698395 3.5448458 3.4156003 3.5520675 3.4830112 3.8304849 3.6365628 3.6112854 3.465608 3.5623925 3.5514882 3.5119584
1369044_a_at 6.4423842 6.266754 6.370766 7.4028134 6.2935257 6.972974 6.536246 6.5219316 6.0514045 6.747251 6.613178 6.277344
1369045_at 6.710054 6.7176294 6.730453 6.7408075 6.628056 6.578027 6.668027 6.7273283 6.707253 6.599445 7.0767994 6.9175277
1369046_at 3.954235 3.9994562 3.9755797 3.947327 3.7922394 4.1436806 3.7205832 4.04428 4.059391 4.0167713 3.885959 3.956732
1369047_at 3.2875578 3.1451397 3.2019696 3.1508164 3.1926506 3.2970212 3.137934 3.142975 3.136542 3.0612268 3.2476673 3.1765382
1369048_at 4.572132 4.6472054 4.6513796 4.6426435 4.4698534 4.651865 4.557338 4.7168474 4.480803 4.726307 4.647545 4.7365046
1369049_at 4.02009 3.856421 3.9464993 3.9254346 3.966951 4.1910563 3.7958634 4.0672913 3.799779 3.9989572 4.0905805 4.016534
1369050_at 7.8224683 7.6556177 7.8081865 7.8835177 7.6405396 8.032 8.030168 7.830085 7.7608304 7.6049457 7.593461 7.540275
1369051_at 6.655551 6.509595 6.7591815 6.4967084 6.5226197 6.6989517 6.275634 6.7052374 6.5828514 6.495285 6.6374316 6.4727225
1369052_at 5.1881795 5.1327257 5.1787586 5.0057178 5.186392 5.283617 5.190646 5.569772 5.5738077 5.0684366 5.4100595 5.3854413
1369053_at 4.3481 4.331785 4.403879 4.3438816 4.3021398 4.433455 4.6714478 4.3863945 4.489792 4.4620495 4.5670476 4.4928436
1369054_at 4.045866 4.064516 4.067539 4.229276 4.08823 3.707961 4.048919 4.0537505 3.954939 3.992332 4.3453226 4.258247
1369055_at 3.9472883 3.8038616 3.9144683 3.8697073 3.9077547 3.5583596 3.723064 3.802591 3.6601474 3.8076158 3.9100275 3.924503
1369056_at 3.5833893 3.6615453 3.6249266 3.3253882 3.3595562 3.5036275 3.633255 3.4857836 3.4713898 3.4454806 3.7045488 3.435735
1369057_at 7.3388643 7.4383764 7.114674 7.3250713 7.2443266 7.525845 7.2697134 7.3502545 7.256278 7.370593 7.3548484 7.3505006
1369058_at 4.830405 5.1067314 5.116952 5.043168 4.850992 5.3622785 5.061447 5.0854893 4.8941183 5.079445 5.27258 5.2979712
1369059_at 7.609592 7.9402723 7.7272377 7.9866796 7.762319 7.6622653 7.7510667 7.756609 7.7235065 8.004969 7.623563 7.6918945
1369060_a_at 8.085608 8.197609 7.957215 7.962562 7.946944 8.058197 8.187181 8.026476 8.155951 7.948333 7.999802 8.186108
1369061_at 7.785365 7.6133757 7.725779 7.877064 7.7798376 7.9327736 7.8459835 7.8046145 7.3764424 7.922944 7.999899 7.974514
1369062_at 5.1269045 5.0265174 5.1248617 4.991804 5.1830006 4.7648325 4.8891106 5.0263624 4.9981694 5.0684795 5.2552977 5.188218
1369063_at 9.085381 9.453836 9.440981 9.806824 9.343299 9.447821 9.421096 9.338837 9.29184 9.60501 9.073964 9.348997
1369064_a_at 3.9175098 3.8728378 4.0222645 3.9794576 4.070429 3.8151224 3.8585548 3.8476255 3.8795178 3.9694085 3.9220533 3.9144056
1369065_a_at 8.617621 8.361822 9.064741 8.535718 8.7134695 9.041547 8.845247 8.763925 8.987089 8.646636 8.477807 8.680309
1369066_at 5.791288 5.8731537 5.6676683 5.914256 6.166896 5.889583 5.813003 5.7731533 5.7955194 5.856898 6.02634 5.8891916
1369067_at 3.531015 3.611486 3.6002882 3.7820406 3.482228 3.6262143 3.6948874 3.495356 4.0994997 3.8744366 3.8085368 3.8515844
1369068_at 4.4283676 4.3691645 4.3375626 4.3765345 4.5558243 4.173344 4.691326 4.004265 4.43228 4.389974 4.161876 4.133045
1369069_at 7.215903 6.953547 7.209963 7.3081594 7.0073056 7.3827276 7.1898727 7.212929 7.263735 7.3126526 7.203811 7.3175826
1369070_at 7.654251 7.707756 7.9728837 7.6684723 7.826995 8.027596 7.9616966 7.842996 7.8842077 7.8201737 7.98513 7.8099976
1369071_at 4.081975 4.1258154 4.1929884 4.275548 4.2899394 4.2547836 3.9550526 4.1401196 4.261198 4.229209 4.427662 4.104661
1369072_at 7.518118 5.2668176 7.826927 8.110516 6.478393 5.7577424 6.800895 6.721763 6.0514045 6.1745763 6.1963444 6.9013333
1369073_at 10.069102 10.150221 10.058985 10.015034 10.01123 10.105127 10.183633 10.204348 10.16909 9.794959 9.78218 10.069227
1369074_at 12.396368 12.533478 12.674864 12.543644 12.423576 12.515652 12.568279 12.519518 12.41361 12.541108 12.485964 12.345759
1369075_a_at 4.835937 4.455864 4.4301915 4.6717257 4.595893 4.9237285 4.4435034 4.6049223 4.631399 4.4896317 4.859491 4.745338
1369076_at 8.727029 8.617133 8.593967 8.73704 8.641345 8.600376 8.685102 8.685487 8.701868 8.762259 8.480738 8.530596
1369077_at 6.623099 6.5169573 6.6776795 6.4151807 6.5236554 6.669504 6.4431024 6.599448 6.5351596 6.556743 6.4646034 6.559398
1369078_at 8.133091 8.054256 8.101739 7.974036 8.077252 7.885024 8.127441 8.064313 8.108377 8.06393 8.016682 8.133797
1369079_at 4.649333 4.656907 4.901124 4.603717 4.8026676 4.630518 5.1488795 4.8702493 4.9077654 4.784547 4.8435173 4.7231917
1369080_at 4.79283 4.60803 4.7139554 4.720612 4.5406017 4.4088016 4.682004 4.543941 4.4572687 4.7769885 4.704343 4.59828
1369081_at 6.8039193 6.7581077 6.83707 6.756661 6.517926 7.430032 6.8684545 6.9864383 6.9117665 6.871633 7.071153 6.842492
1369082_at 4.845244 4.84211 5.092905 4.9778457 4.9462514 4.8382373 4.8396115 4.9670105 4.795201 4.8773985 4.7790203 4.754689
1369083_at 5.6500864 5.78279 5.589148 5.4977045 5.654698 5.7951317 5.7266617 5.7451134 5.5552874 5.4900017 5.3011947 5.7797103
1369084_a_at 7.0721865 7.037177 7.068787 7.1038527 7.1974154 7.0041914 7.121332 6.8754034 6.922599 7.0354476 7.1617303 7.1445804
1369085_s_at 5.828685 5.47965 4.800608 6.3248897 5.9699044 5.4090633 5.3421392 5.523844 5.8008146 5.6980543 5.110735 6.041945
1369086_a_at 5.6151 5.4710546 5.5168552 5.4031343 5.984861 5.544076 5.8024263 5.6768074 5.6711073 6.0456057 5.753114 5.65386
1369087_at 5.202475 5.138129 5.291908 5.3712916 5.3424506 5.086925 5.053199 5.327338 5.0914693 5.220652 5.594696 5.0365834
1369088_at 7.1321025 7.374326 6.8915057 7.1372337 7.110465 7.2982535 7.2396793 7.180105 6.921707 7.0946646 7.688393 7.328804
1369089_at 4.168022 4.237153 4.13246 4.089758 4.0886874 4.2798705 4.032131 4.0328636 4.1435986 4.2348537 4.4040084 3.844385
1369090_at 3.7285736 3.818956 4.0053263 3.8668334 3.8996732 3.8759468 3.7116036 3.9780264 3.910675 3.9073954 4.004175 4.041809
1369091_at 3.6837878 3.9266057 3.9221535 3.7494323 3.726624 3.9071314 3.8281655 3.9566553 3.7370121 3.770797 3.9985278 3.774603
1369092_at 7.988266 8.470856 8.168753 8.620277 8.502065 8.323511 8.263053 8.220156 8.281037 8.439633 8.3271265 8.183037
1369093_at 6.822165 6.8577857 6.676846 7.090712 6.844957 6.6916604 6.800895 6.854901 7.013774 6.863165 6.903476 6.596258
1369094_a_at 6.4000626 6.4420276 6.3728476 6.1448264 6.182358 6.6846285 6.1092014 6.3411865 6.3000817 6.361002 6.133164 6.0940313
1369095_at 4.40399 4.376025 4.3628273 4.462842 4.223973 4.4593954 4.436115 4.356367 4.51336 4.544898 4.5727787 4.6201715
1369096_at 4.184684 4.1115713 4.0546064 4.1339583 4.1381555 4.2045107 3.8390558 4.1904964 4.0201187 4.1427345 4.402902 4.1533465
1369097_s_at 6.5652313 6.09391 6.192745 6.7851806 6.54777 6.1009207 6.4667077 6.372303 6.42053 6.418726 6.15613 6.5167737
1369098_at 4.050954 4.1712956 3.876412 3.815227 4.0563903 4.2919526 3.8556578 4.0794907 3.9932957 4.1159353 4.028798 4.0981545
1369099_at 7.823176 7.5776224 7.826805 7.885868 7.4838705 8.125842 7.6603894 7.819148 8.065819 7.8125134 7.688425 7.8386674
1369100_at 4.0535107 4.0448427 3.825546 4.196726 4.291112 4.018178 4.152709 3.9416752 4.0499315 4.1567354 4.220193 4.262988
1369101_at 7.463032 7.64226 7.4659486 7.6883254 7.626642 7.5624576 7.6573887 7.7327642 7.407756 7.5743814 7.5805125 7.614995
1369102_at 3.808559 3.8707216 3.8732533 3.8769934 3.7922394 3.6825771 3.8343291 3.7816057 3.5146112 3.7192538 3.6806722 3.8003182
1369103_at 4.7671313 4.5468073 4.6410837 4.566187 4.638757 4.6931906 4.600411 4.566251 4.8600535 4.7414646 4.6817217 4.661346
1369104_at 5.6485615 6.2924294 5.7021933 5.7551613 5.418914 5.8185716 5.5218954 5.4396677 5.8443255 5.5134497 5.474041 6.002162
1369105_a_at 5.5246315 5.07388 3.7057405 3.5438294 4.490753 4.4986434 4.3488436 4.470315 4.29618 3.925602 3.9632742 3.9401875
1369106_at 4.4657035 4.5041795 4.6250167 4.5884037 4.3264284 4.333204 4.7431154 4.466584 4.230768 4.5584383 4.145603 4.447763
1369107_at 3.7960286 3.7883046 3.8945022 3.8675933 4.0247297 3.7703161 3.7424848 3.8773732 3.8748696 3.9107718 3.7818542 3.788273
1369108_at 3.88317 3.7319055 3.9563363 3.7617018 3.9435666 3.9000142 3.8064394 3.99661 3.8721912 3.7389488 4.0554633 3.9433055
1369109_at 3.6975923 3.5295765 3.5226562 3.5574856 3.8551955 3.7011933 3.489379 3.6351697 3.5915358 3.5447073 3.5275328 3.7357635
1369110_x_at 9.669958 9.408486 9.5778265 10.312322 10.292698 8.082823 10.46289 9.514894 10.200867 10.104833 9.701705 9.848165
1369111_at 14.060299 14.092184 13.977191 14.08401 14.064427 14.085606 14.044385 13.9959345 14.08117 13.999567 13.834882 14.059253
1369112_at 4.3137693 4.356843 4.435107 4.26672 4.429064 4.2765613 4.3386984 4.4911585 4.5151243 4.118325 4.7217712 4.2019844
1369113_at 3.3428602 3.3730311 3.4973173 3.3593006 3.6397088 3.5332892 3.3644137 3.3342078 3.3339615 3.3316936 3.3320816 3.520972
1369114_at 3.126417 3.1176443 3.0529418 2.9491918 2.9963057 3.1330724 3.0256534 2.9123662 3.1501648 2.938887 3.1331098 3.1030066
1369115_at 4.41719 4.85755 4.679721 4.696013 4.919144 4.5416775 4.5923543 4.6394563 4.8810897 4.7026224 4.6175566 4.8410745
1369116_a_at 6.047282 6.0779743 5.895195 5.9663305 6.0269537 5.9757857 5.708207 5.9268765 5.9376273 5.8180223 5.93586 6.008018
1369117_at 4.1334925 4.0427756 4.007747 4.020757 3.8246303 4.1202335 3.9109924 4.0182257 3.9812257 3.971725 4.055849 4.003296
1369118_a_at 4.2331324 4.374397 4.444764 4.4013715 4.602651 4.4697876 4.3414545 4.525589 4.5310097 4.4770226 4.787764 4.4313145
1369119_a_at 4.658267 4.519039 4.570649 4.6052847 4.8497334 4.439438 4.467017 4.5249686 4.704734 4.4929676 4.898962 4.515156
1369120_a_at 7.2275515 7.3188915 7.2760963 7.2165084 7.332942 7.1031017 7.0395727 7.1730657 7.06324 7.3342447 7.429453 7.159429
1369121_at 5.200252 5.0952177 5.2576127 5.073739 4.994795 4.830451 5.036041 4.865615 5.0695944 5.0344377 5.6581383 4.9911427
1369122_at 7.4010386 7.2493286 7.3818746 7.4660983 7.4176006 7.6015797 7.4488463 7.2873983 7.542639 7.445691 7.307847 7.39382
1369123_a_at 5.826347 5.638319 5.6826315 5.762962 5.7729263 5.673335 5.873665 5.5728292 5.8177624 5.9844832 6.0042257 5.9369273
1369124_at 4.4494495 4.4207964 4.378666 4.255616 4.394161 4.2198343 4.289468 4.460785 4.5104756 4.401636 4.3538427 4.483219
1369125_at 3.2421653 3.294829 3.4573102 3.4524553 3.4831395 3.4453115 3.2014697 3.3209963 3.4304926 3.3593333 3.5416176 3.434683
1369126_at 3.5618618 3.6031098 3.8198874 4.1209803 3.8161557 3.6262143 3.7069745 3.7038348 3.5711172 4.263655 4.180124 3.8557024
1369127_a_at 6.426716 6.2844634 6.2122183 6.49402 6.3934393 6.100085 6.615727 6.2957625 6.3207846 6.456101 6.558444 6.487652
1369128_at 3.9556036 4.127612 4.069932 4.1363306 4.2451754 4.0708504 3.9125223 4.264973 4.0705767 4.468339 4.1194177 4.1877465
1369129_at 3.8767214 3.8887217 3.9329236 3.8668556 3.678923 3.941414 4.012782 3.9335053 3.7742717 4.081256 3.7778296 4.171133
1369130_at 4.6210938 4.5671406 4.6731167 4.640931 4.5730495 4.761586 4.77772 4.6218295 4.727933 4.6290092 4.736304 4.7659955
1369131_at 4.1002226 3.9633849 4.0022864 3.9739432 4.3810225 3.9651642 3.8612163 4.3917623 3.82256 4.0721045 4.121758 4.5506153
1369132_at 5.4340863 5.6164074 5.6664515 5.3322167 5.62614 5.0516195 5.6183867 5.450254 5.1032586 5.495153 5.1771917 5.2985325
1369133_a_at 3.7454066 3.828317 3.8163507 3.7391825 3.821903 3.6988416 3.7407837 3.8737643 3.6653078 3.9229991 3.7822824 3.748682
1369134_x_at 3.4789083 3.4213192 3.411913 3.4660614 3.4111593 3.435578 3.4877632 3.3203242 3.33424 3.378376 3.334404 3.401283
1369135_at 6.056723 6.2265143 6.239678 6.4656997 6.2396917 6.025354 5.9926934 6.228545 6.2997136 6.0707483 6.0248117 5.9806175
1369136_at 4.3879395 4.291196 3.9502585 4.3647127 4.0648265 3.8598733 4.2711105 4.1655464 4.2949696 4.358241 4.37874 4.2903767
1369137_at 5.184469 4.829189 4.888192 5.15697 5.0125256 5.1457443 4.9088726 5.2494035 5.136681 4.8870554 5.35123 4.7957215
1369138_a_at 4.0599146 4.060772 4.083583 4.2274923 4.121952 4.2591743 4.1737576 4.1376066 4.183297 4.2360897 3.8810701 4.0751476
1369139_at 3.760081 3.667496 3.7893522 3.7332213 3.651941 3.573935 4.000702 3.6816707 3.662175 3.5438871 3.8464417 3.7571719
1369140_at 3.946434 4.0238814 4.09339 4.0027084 3.8518417 3.999223 4.171704 3.8915887 3.8735101 4.104371 3.9640656 4.11376
1369141_at 3.5360408 3.6219974 3.8360775 3.7031763 3.536482 3.492758 3.4554737 3.4586422 3.4764879 3.4999866 3.875855 3.732952
1369142_at 3.7658305 3.4956534 3.8451183 3.810607 3.6829658 3.6262143 3.6970847 3.6398122 3.8255332 3.7294583 3.871495 3.850558
1369143_at 4.1402016 4.026832 4.178919 4.2147565 4.2360673 4.0124245 3.9563112 4.223362 4.1600857 3.9548495 4.1364784 3.98303
1369144_a_at 3.5322444 3.9016714 3.5810926 3.6623259 3.7132926 3.488173 3.7300763 3.5792913 3.9076145 3.8861475 3.8169246 3.810664
1369145_a_at 4.5495024 4.481073 4.423123 4.572903 4.824847 4.5367827 4.5638833 4.740619 4.370968 4.4776254 4.7290487 4.757467
1369146_a_at 6.7673507 7.1875052 7.6780505 6.818058 7.038526 6.439619 6.520484 6.842067 6.415451 7.0155563 7.3695035 6.784354
1369147_at 4.992929 4.751058 4.8562756 4.748515 4.901836 4.7637663 4.953745 4.8353357 4.9572525 4.6473384 4.7840056 4.866421
1369148_at 7.9146366 7.679987 7.774676 7.772645 7.4438815 7.7304006 7.720914 7.6946282 7.6445904 7.658311 7.906647 7.6180725
1369149_at 5.0049453 5.055527 5.2151856 4.796573 4.9476686 5.0011888 4.9454656 5.0452456 4.96875 4.969858 5.2584004 4.8212137
1369150_at 8.306072 8.793966 7.8189096 8.674429 8.684457 8.566805 8.942476 8.652956 8.757404 8.6015835 8.797525 8.952609
1369151_at 5.1872783 5.0421524 5.1515775 4.980176 5.1985927 4.957608 5.3103437 5.299831 4.903009 5.238271 5.227092 4.8751583
1369152_at 6.9884048 6.898192 7.2174478 7.102318 6.8927903 7.157879 7.220155 7.1004553 7.1495295 7.1415296 6.6182866 6.997929
1369153_at 3.6467855 3.6927018 3.6103911 3.3919103 3.5834064 3.6797419 3.5904644 3.505365 3.4669359 3.7334368 3.6001713 3.7999253
1369154_at 3.9776511 3.9962409 3.9245553 3.7511497 3.6510892 3.9121196 4.032883 3.9803052 3.9547129 3.8370159 3.959236 4.134161
1369155_at 4.5614047 4.7509665 4.8249516 4.6656322 4.796529 4.6781554 4.86607 4.69914 4.6651316 4.6970763 4.5860524 4.7421627
1369156_at 6.4119706 6.4948373 6.886291 6.9467134 6.429911 6.81152 6.8048773 6.6021132 6.9915943 6.666201 6.691443 6.5516534
1369157_at 9.019379 8.973339 8.848667 9.139442 9.061098 8.778322 9.203762 8.954784 8.800558 9.129574 8.902601 9.121082
1369158_at 4.4687624 4.103485 4.404009 4.062868 4.0330954 4.150923 4.059452 4.1332474 3.9005044 3.9983234 4.259925 4.18361
1369159_at 5.292076 5.024761 5.4028606 5.470314 5.3167477 4.929465 5.0719504 5.3640633 4.899864 5.107502 5.3348436 5.3337607
1369160_a_at 4.632811 4.7802877 4.929239 4.403591 4.7749567 4.81435 4.7187614 4.765828 4.9595757 4.652122 4.759056 4.949149
1369161_at 8.1830225 8.894329 8.777273 8.111884 8.785065 8.726514 8.716555 8.891965 8.341112 8.346581 8.827667 8.770593
1369162_at 3.8742707 3.8976095 3.83428 3.753927 3.7531683 3.7070682 3.8355563 3.9872873 3.9823966 4.0907464 3.9942698 3.7988605
1369163_at 4.980876 5.0782156 5.0679865 4.856774 5.115715 5.1206355 5.0462246 4.9544163 4.8111224 4.843525 4.9741645 4.772852
1369164_a_at 4.397366 4.2642555 4.4931884 4.260444 4.366085 4.1541543 4.2221675 4.422453 4.375345 4.275644 4.3809795 4.4425783
1369165_at 4.12545 4.1881547 4.515156 4.338395 4.2938595 3.947679 4.014179 4.1015415 4.053484 4.242853 4.210886 4.0380564
1369166_at 3.8550775 3.9581146 4.0384073 3.9471974 3.9241223 3.8668234 3.9114997 3.9577456 4.1220484 3.9157631 4.0343084 3.963646
1369167_at 5.5186462 5.845081 5.640964 5.6886687 5.6433625 5.429208 5.7488194 5.632222 5.614927 5.9181046 5.623466 5.481151
1369168_a_at 5.4757357 5.2573586 5.506389 5.320813 5.439094 5.4994993 5.3327317 5.69052 5.2476506 5.332368 5.2369757 5.431116
1369169_at 8.981648 8.982147 9.2027645 9.289246 9.297507 8.750674 9.3903475 9.089056 8.986607 9.438374 8.955284 9.038374
1369170_at 3.8587763 3.8700204 3.893564 3.926387 3.8197641 3.9015028 4.085879 3.787737 3.888756 3.838009 3.8971574 3.808984
1369171_at 11.203016 10.436204 11.15728 11.208824 11.175172 11.200241 11.324815 11.102643 11.34769 11.169353 10.442801 11.302987
1369172_at 4.163075 4.0397162 3.8985786 4.213348 4.2858725 4.104679 4.2081623 4.1347613 4.110218 4.1159353 4.1298695 4.143941
1369173_at 5.226378 5.216913 5.369502 5.3456593 5.312794 5.2644696 5.218178 5.3106685 5.1754136 5.033184 5.3531065 5.1940923
1369174_at 6.8790803 6.818969 6.8811746 6.8927503 7.004724 7.246383 7.278274 7.0512958 7.23005 7.069171 6.9838824 7.1488338
1369175_a_at 3.9539988 3.9078565 3.8733957 3.7301705 3.813517 3.9221642 4.038126 4.136298 3.8978837 3.7167814 3.9840524 3.7232425
1369176_at 6.5934153 6.5676894 6.279104 6.371268 6.2305746 6.1990705 6.295113 6.495147 6.309919 6.41099 6.56545 6.406929
1369177_at 6.892752 6.9328065 6.7105613 7.003229 6.750283 7.042797 6.907445 7.1076107 7.1002584 6.82149 7.049337 6.9229364
1369178_a_at 4.2276487 4.129526 4.2506366 4.0354595 4.012596 3.9291353 4.4577265 4.2919188 4.2215834 4.320571 4.3882523 4.2144165
1369179_a_at 6.5399065 6.4027853 5.955101 6.6043444 6.1324973 6.39065 6.2826624 6.233653 6.167859 6.0587025 6.0432487 6.2844505
1369180_at 4.9849277 4.9403224 4.9900475 5.278513 4.96626 5.041916 5.1139216 4.9112988 5.098903 5.19011 5.326217 5.0674953
1369181_at 6.2058673 6.1547713 6.3209534 6.049844 6.116538 6.1511507 6.2964673 6.1027303 6.092044 6.88105 5.9455247 6.6823173
1369182_at 3.8255026 4.0220904 4.2747483 3.752886 3.8740165 3.996087 3.9348931 3.7765977 3.7780213 3.9295285 4.067812 3.9333196
1369183_at 4.907216 4.8406124 4.941908 4.8156657 4.923217 4.890646 5.0479083 5.260353 4.7493935 4.857627 4.8134756 5.2442303
1369184_at 3.8742654 4.063038 4.205614 4.173563 4.1364145 3.9624865 3.9081662 4.0226603 3.9345863 4.2965946 4.1406612 4.046068
1369185_a_at 5.017609 4.990821 5.019872 5.043061 5.0891385 4.94633 5.1032596 4.887517 5.1913753 5.0861506 5.1869936 5.1045284
1369186_at 7.5336986 7.5218587 7.38394 7.440243 7.703376 7.450809 7.474471 7.6503015 7.6333714 7.6531186 7.425459 7.660607
1369187_a_at 7.364724 7.528577 7.180146 7.08838 7.4005055 7.27213 7.27568 7.226091 7.067748 7.087533 7.423981 7.3439827
1369188_at 4.169677 3.9680827 3.7808816 4.1771145 4.047406 3.774714 3.9091296 4.07765 3.7168748 4.1058607 3.633703 4.102528
1369189_at 5.606886 5.498449 5.6136937 5.5841317 5.799561 5.3481812 5.3159814 5.488732 5.28679 5.4567375 5.4702153 5.539196
1369190_at 5.510414 5.7408547 5.4527736 5.6338835 5.4566784 5.471839 5.4640884 5.435759 5.6102133 5.594952 5.658851 5.5602403
1369191_at 3.61516 3.7348568 3.626205 3.5945754 3.8122108 3.6573703 3.5905564 3.6820529 3.8245492 3.8212948 3.641329 3.6272638
1369192_at 4.6523623 4.7749076 4.958127 4.752327 4.6153564 4.733744 4.524268 4.699097 4.699131 4.6982856 4.882813 4.755773
1369193_at 5.3362217 5.5570393 5.300691 5.242717 5.5118413 5.193728 5.275201 5.4258747 4.9924936 5.50676 5.283428 5.0024467
1369194_a_at 3.7844799 3.624937 3.7410877 3.5948112 3.715188 3.8365693 3.6604831 3.5877345 3.6290207 3.696987 3.9125345 3.6552267
1369195_at 5.2898026 6.031953 5.1171174 5.6993337 5.719408 5.541625 5.4662848 5.5891514 5.3982463 5.695203 5.096121 5.6087537
1369196_at 5.404498 5.4761066 5.348899 5.6030655 5.5739365 5.395582 5.357257 5.4362555 5.181217 5.567031 5.5372343 5.496993
1369197_at 5.7839375 5.7358246 5.5830965 5.6802115 6.043455 6.1009207 6.0540433 5.860453 5.957641 6.0221047 5.855653 5.9325414
1369198_at 5.157002 4.9993954 5.322363 5.1478424 5.256666 5.2546043 5.2539654 5.1428056 5.365962 5.1824875 5.086094 5.3789415
1369199_at 4.796251 4.9967957 4.878888 5.058262 4.7506113 4.8546906 4.809722 5.039056 4.8206387 4.7234516 5.399174 4.8958206
1369200_at 9.697401 9.44661 9.383583 9.241112 9.491214 9.483571 9.587215 9.504534 9.305968 9.697708 9.452133 9.50053
1369201_at 4.717771 4.804131 5.038156 5.0166607 4.9168463 5.0287457 5.2870336 5.006491 5.236682 5.1119623 5.3779488 5.260523
1369202_at 3.5857003 3.66404 3.4292543 3.337364 3.4362106 3.5641778 6.389534 6.4009266 3.480848 3.569002 6.2538223 3.4306972
1369203_at 3.9385345 3.656341 3.8647676 3.7540205 3.9976668 3.9770777 3.748734 3.7458644 3.7357295 3.6334655 3.8631225 3.7088494
1369204_at 7.1764402 6.8970304 6.6599946 6.996627 6.9630218 6.9285297 7.030105 6.951924 7.1997333 6.9170313 7.1990733 7.225733
1369205_at 5.154399 4.9034085 5.200343 5.070161 5.1531706 5.1142583 5.097968 5.043339 5.019688 5.1540146 5.4465213 5.1580095
1369206_at 12.72926 12.74753 12.628892 12.572313 12.880883 12.735047 12.610811 12.712031 12.6680155 12.628881 12.590942 12.652975
1369207_at 4.6341996 4.4092464 4.2879558 5.3111753 4.451599 4.3454237 4.214699 4.536648 4.246232 4.4236536 4.797123 5.1841354
1369208_at 6.1890407 6.223484 6.181223 6.987957 6.3594747 6.4102592 5.9788036 6.5562577 6.4145684 6.0601773 7.089451 7.29322
1369209_at 6.4043884 6.338993 6.309516 6.408957 6.4662104 6.387254 6.2930865 6.570698 6.5032597 6.6014776 6.3697677 6.285254
1369210_at 3.1563532 3.2719557 3.2575474 3.188051 3.2148407 3.2700436 3.256869 3.2700672 3.3089788 3.3316936 3.649902 3.3366938
1369211_at 5.9655647 6.3797035 6.297081 6.137757 6.2661014 6.1157556 6.0747676 6.256469 6.033833 6.081731 6.5301957 6.2494764
1369212_s_at 7.1436543 7.0839972 7.072516 6.856065 7.2081356 6.841771 7.1386027 7.117918 7.1105366 7.064039 6.926619 7.0820785
1369213_at 5.045295 5.0148163 4.9315596 4.8344064 4.9695325 4.9674916 4.960495 4.748292 4.785908 4.8200655 4.7516975 4.961624
1369214_a_at 5.6818976 5.644528 5.806204 5.611324 5.7722917 5.5755796 5.6316104 5.741306 5.707849 5.7715306 5.811707 5.8584375
1369215_a_at 9.724833 9.879623 9.873424 9.752747 9.654904 9.895225 10.103912 9.872925 9.813066 9.79863 10.012741 9.9118395
1369216_a_at 5.27634 5.3685923 5.5564966 5.2953577 5.287897 5.3309984 5.3603935 5.3587847 5.4265895 5.397556 5.432611 5.520014
1369217_at 4.275422 4.3672085 4.4836082 4.151599 4.233883 4.1937027 4.4444695 4.209713 4.1165032 4.250367 4.0560665 4.373763
1369218_at 7.1500173 7.0883064 7.066739 7.027461 7.2331066 7.6187906 7.1973205 7.194503 7.222341 7.041812 7.0223446 7.155188
1369219_at 5.690662 5.734537 6.0010796 5.887674 5.92583 5.8366776 6.0090084 5.812513 5.5756884 5.839265 5.9583893 5.8272724
1369220_at 7.3913794 7.2373238 7.3292065 7.388401 7.1946635 7.2709365 7.3948536 7.2940083 7.343274 7.261121 6.793143 7.3049836
1369221_at 6.378815 6.323204 5.9860888 5.955816 5.972338 6.1976204 6.073954 6.1801286 6.2524056 6.1040335 6.139605 6.377832
1369222_at 5.2193456 5.258282 5.225454 5.074314 5.6518416 5.2660837 5.279957 5.2675 4.9571986 5.254673 5.245686 5.1912994
1369223_at 6.6956253 6.6956906 6.5688367 6.6109867 6.7516394 6.710918 6.6902766 6.512822 6.6053004 6.622673 6.624403 6.791136
1369224_at 8.826747 9.421997 9.483202 9.810156 10.084629 10.611321 9.259008 9.277012 7.50581 10.761335 10.943594 10.148472
1369225_at 11.887178 12.08203 12.312131 12.3113575 12.151474 12.298232 12.119006 12.101451 11.976126 12.025869 12.142122 12.016579
1369226_at 7.9827228 8.185852 8.436857 8.467104 8.484198 8.3236885 8.508125 8.15288 8.108496 8.268318 8.289593 8.119326
1369227_at 5.653939 5.8636527 5.7954555 5.7728214 5.764414 5.9686956 5.75997 5.884579 5.777548 5.763337 5.7998776 5.7117705
1369228_at 5.2916746 5.3995676 5.5157537 5.457185 5.6745605 5.5414395 5.465019 5.381328 5.3774323 5.5051975 5.358981 5.3460665
1369229_at 5.7751813 5.490416 5.87247 5.890845 5.500509 5.811185 5.754116 5.701329 5.639425 5.7189026 6.0730543 5.5690813
1369230_at 4.2813034 4.4662795 4.2754 4.2797484 4.3010154 4.3746924 4.3219395 4.4558263 4.253028 4.3750434 4.1652956 4.2242675
1369231_at 4.6580334 4.464697 4.719285 4.963917 4.6655664 4.770236 4.7628016 4.498893 4.7467904 4.7480874 4.8771605 4.497685
1369232_at 4.4945107 4.5698485 4.390146 4.8422127 4.4914503 4.826037 4.5451365 4.709583 4.698752 4.492402 5.048658 4.5701036
1369233_at 3.8259838 3.7718205 3.8003767 3.8180218 3.6369653 3.7484217 4.074795 3.901142 3.679996 3.883776 3.951887 3.8138065
1369234_at 7.421512 7.5980816 7.3809657 7.614232 7.5664554 7.477247 7.48653 7.396347 7.629256 7.591233 7.5351124 7.5055113
1369235_at 4.769099 4.6332245 4.818285 4.9266825 4.8173532 4.598362 4.64153 4.90011 4.786376 4.8465843 4.9304857 4.8080764
1369236_at 4.916725 5.0900517 5.105542 5.0003633 5.1432676 5.244831 5.183637 5.382524 5.10593 5.1140337 5.2088456 5.354981
1369237_at 5.032057 5.3027644 5.3409853 5.0590315 5.067669 5.0446777 5.5325866 4.976493 4.895993 4.9587173 5.0406666 5.1039066
1369238_at 9.461112 9.251109 9.502221 9.8464985 9.4525385 9.56444 9.769864 9.797206 10.041991 9.34717 9.065616 9.49835
1369239_at 3.6948447 3.7165327 3.8136268 4.0782404 3.7777355 3.7850296 3.8884366 3.9754372 3.847536 3.9706411 3.9020166 4.0910482
1369240_a_at 5.7552786 5.6876864 5.7309437 5.675168 5.880923 5.660581 5.7191153 5.497896 5.895353 5.810743 5.985568 5.710602
1369241_at 5.287505 5.15091 5.1806164 5.190135 5.3645353 5.2045093 5.368632 5.254963 5.2794847 5.201197 5.432069 5.3607616
1369242_at 3.2902808 3.322233 3.4558094 3.3537679 3.323555 3.4244964 3.4116638 3.2876565 3.3822908 3.3350253 3.573754 3.5080013
1369243_at 4.0733366 4.0807266 4.389031 4.0592446 4.081151 3.9747186 4.0845222 4.040138 4.195504 4.0478377 4.06178 4.3313255
1369244_at 6.711729 6.780124 6.687951 6.6728 6.5065403 6.681994 6.5880756 6.601523 6.54362 6.7045054 6.628061 6.6704082
1369245_at 4.033761 4.253602 4.24894 4.2520533 3.9847074 4.149879 4.1366506 4.0446687 4.098068 4.10095 4.26245 4.247588
1369246_a_at 3.6083696 3.471185 3.594315 3.4349413 3.6994042 3.4991078 3.4982722 3.6844513 3.7420948 3.5949929 3.6363435 3.5390644
1369247_at 5.746939 5.9771643 5.841409 5.9192023 5.993096 6.1648054 5.6351004 5.872275 5.9467897 5.801708 5.908651 5.7997756
1369248_a_at 8.254015 8.64571 8.093005 8.923183 8.397824 8.166087 8.25975 8.229578 8.153723 8.374543 8.333961 8.038967
1369249_at 8.144892 8.005624 8.300207 8.056195 8.157818 8.754052 8.184656 8.681448 8.10313 8.224278 8.972987 8.039007
1369250_at 4.9237037 5.055905 4.9587684 4.850839 5.1965876 4.6933174 4.9182973 5.052313 5.120861 5.056276 5.4073715 5.22365
1369251_a_at 5.4124994 5.5481033 5.483656 5.467685 5.400544 5.4625797 5.649749 5.4124517 5.519639 5.407546 5.534877 5.275717
1369252_a_at 5.290514 5.5900674 5.2702627 5.4705243 5.3196626 5.597211 5.385136 5.260152 5.1398644 5.1849785 5.619756 5.082574
1369253_at 3.877492 3.68164 3.7499282 3.6123433 3.8257213 3.6148612 3.6707132 3.704366 3.7140377 3.5921376 3.8388994 3.515257
1369254_a_at 3.895497 3.6886168 3.8320477 3.7167668 3.6587563 3.8359587 3.6534483 3.8162944 3.8651395 3.820527 4.0455294 3.700367
1369255_at 6.0966763 6.4192786 6.5209656 6.4269423 6.124858 6.631463 6.0106354 6.2930474 6.1230197 6.4837017 6.3411717 6.0902433
1369256_at 5.643974 5.633257 5.55146 5.7507453 5.4819274 5.4298534 5.6137037 5.8235397 5.612316 5.6319284 5.596438 5.7125487
1369257_at 4.910166 4.82833 4.877331 4.9626865 4.79956 4.805327 4.979728 4.8671794 4.7289724 4.7841053 4.8555956 5.0526457
1369258_at 3.0949805 3.0649936 3.3194609 3.241127 3.2120185 3.1748626 3.1046875 3.1066465 3.2918167 3.1105013 3.157209 3.2439127
1369259_at 7.323786 6.4309893 7.891145 6.1735306 6.860679 6.7283897 6.42047 6.075987 5.957181 7.1321936 7.0942893 6.150632
1369260_a_at 4.3297653 4.1835485 4.231262 4.1574974 4.023008 4.2965364 4.2013683 4.1577344 4.196436 4.2865934 4.2459807 4.1011724
1369261_at 4.849703 4.9742837 5.0920787 4.978133 4.8691387 5.036883 4.856501 4.984666 4.9272847 4.9823866 5.03533 4.9598746
1369262_at 6.6879616 6.705794 6.5680156 7.004042 6.6902213 6.651423 6.6814184 6.7158346 6.8215094 6.7485013 6.530424 6.7157745
1369263_at 3.3879285 3.2913888 3.2439306 3.3570683 3.5048444 3.4044309 3.4228966 3.359522 3.5210514 3.4527116 3.5220199 3.3372912
1369264_at 5.0027537 5.0975733 5.131325 5.0703697 5.0549545 5.140542 4.7897096 4.947426 4.7561855 4.9395113 5.0299487 4.8953624
1369265_at 6.271769 6.457198 6.729524 6.7755284 6.52564 6.895807 6.6388693 6.7936697 6.6277595 6.708707 6.5138073 6.8680506
1369266_at 6.390475 5.8924847 5.6584935 5.925756 6.1247764 6.0119805 6.2055597 5.8343215 5.4248962 5.9397783 5.55044 5.9123297
1369267_at 4.0584807 3.9067318 4.016015 3.9295444 4.103004 4.1668563 3.96259 4.0863843 4.05445 4.0138555 4.008722 4.0801573
1369268_at 4.3433447 4.5135703 4.0078363 4.233114 4.174886 4.6533957 4.181049 4.8925734 4.475041 4.3199487 4.90994 4.382209
1369269_at 8.957255 9.296284 8.875237 9.0287285 8.973549 9.076712 9.023984 9.053655 8.856666 8.960157 9.027352 9.017565
1369270_at 8.899375 8.923652 9.671488 8.874448 9.18583 9.248148 9.028719 9.243263 8.878494 8.95386 9.117607 9.038989
1369271_at 4.328244 4.112202 4.150407 4.201352 4.1283402 4.138987 3.9720628 4.2062926 4.3572516 4.046238 4.160608 4.4624434
1369272_at 5.275712 5.000536 4.862521 5.212313 5.3010483 5.0941515 5.135282 5.1780305 5.1413555 4.9700475 5.314891 5.2850738
1369273_a_at 4.3688345 4.198174 4.2969584 4.2561026 4.423747 4.6628323 4.2729044 4.5354843 4.274555 4.3399706 4.392068 4.5906534
1369274_a_at 4.27414 4.3850465 4.287898 4.431249 4.3010154 4.580852 4.143214 4.1788526 4.3636274 4.3059187 4.395236 4.2573953
1369275_s_at 12.69351 12.835903 12.655691 12.73433 12.746677 12.6875 12.914605 12.634272 12.786981 12.826001 12.808112 12.811676
1369276_at 4.992305 4.9945207 5.2231693 4.963466 5.271195 5.001459 5.08856 5.0315027 5.1583333 5.113311 5.0977407 5.212717
1369277_at 5.756112 5.6928644 5.591698 5.6841984 5.356047 5.43939 5.763033 5.7988286 5.5431647 5.638906 5.581658 5.5705695
1369278_at 7.499239 7.5275054 7.647197 7.579789 7.77868 7.4792976 7.5893364 7.3764777 7.379001 7.599663 7.6038966 7.525832
1369279_at 5.7594404 5.5581603 5.7834187 5.751917 5.767388 5.799774 5.8988123 5.9135404 5.4947624 5.7647 5.818721 5.8836164
1369280_at 4.03878 4.5215364 4.3396645 4.3390093 4.2175665 4.2716064 4.131932 4.3221827 4.3964577 4.1485105 4.22995 4.426853
1369281_at 3.6083696 3.5389285 3.6597135 3.6909897 3.4159496 3.5472481 3.692466 3.7344544 3.6021264 3.3673332 3.9334977 3.606492
1369282_at 3.2151785 3.31975 3.3570387 3.2435987 3.3443382 3.2366674 3.2736042 3.3326168 3.4662356 3.2485368 3.6356492 3.3078334
1369283_at 4.019001 3.7983077 3.7872906 3.8180218 3.7991216 4.10878 3.7387986 3.9263463 3.652777 3.8437874 3.9293792 3.7566018
1369284_at 5.3366613 5.294569 5.293236 5.2335978 5.0510798 5.222354 5.2412834 5.1530495 5.0366077 5.3871493 5.0851164 5.2461166
1369285_at 6.037979 5.8576117 6.204762 6.824399 6.488037 6.012823 6.103685 6.340793 6.086571 6.4673634 5.4712267 6.2140927
1369286_at 12.404977 12.328586 12.300372 12.270969 12.22875 12.270261 12.316247 12.207403 12.2907295 12.103148 12.339888 12.321741
1369287_at 4.6307 4.7315545 4.835489 4.593895 4.8832984 4.7566977 4.661645 4.7160053 4.847482 4.6697245 4.8231997 4.645253
1369288_at 4.4059105 4.7000685 4.385007 4.3891196 4.3294387 4.420523 4.44913 4.439492 4.303987 4.3972425 4.327248 4.402769
1369289_at 9.362907 9.382101 9.906701 9.515418 9.302636 9.495927 9.598947 9.760106 9.526954 9.245445 9.486736 9.3584
1369290_at 4.8610573 4.57271 4.8064766 4.913371 4.733405 4.6010466 4.6113644 4.6678743 4.9349384 4.560296 4.8056946 4.5469856
1369291_at 10.243135 10.443349 10.151973 10.266269 10.270002 10.25471 10.227867 10.169943 10.35138 10.206337 10.506327 10.697828
1369292_at 4.6084404 4.2928467 4.3687468 4.446972 4.5962033 4.513409 4.3735266 4.2899218 4.09021 4.272277 4.401659 4.7428675
1369293_at 5.8264694 5.716789 5.8035674 5.8129883 5.611123 5.6393023 5.8208504 5.7232275 5.579776 5.705876 5.802923 5.729866
1369294_at 4.667495 4.74001 4.768765 4.834014 4.3033996 4.4377565 4.3847976 4.8890224 4.659276 4.657155 4.5098104 4.540519
1369295_at 5.036785 4.9277463 4.846788 4.5057707 4.875706 4.5339394 4.686596 4.665557 4.7697067 4.70411 4.6594925 4.5146084
1369296_at 12.956373 13.161495 12.992442 13.026124 13.044544 13.064507 13.01615 13.063637 12.936619 12.9865265 13.122497 12.988295
1369297_at 4.1274242 3.8285615 4.358123 4.1727686 4.0603733 3.9545157 4.171301 4.2314515 4.1142297 4.1521826 3.896937 4.1880293
1369298_at 4.157361 4.35964 4.42655 4.211728 3.9160767 3.9969666 4.014093 3.9016578 3.755235 4.178143 4.1166005 4.211843
1369299_at 4.7013955 4.5837145 4.59346 4.58048 4.6876125 4.486296 4.6249313 4.496792 4.4261937 4.5361757 4.5353775 4.6588726
1369300_at 4.260464 4.182122 4.348795 4.319712 4.1239185 4.3330116 4.2583427 4.1352577 4.193699 4.138479 4.004175 4.010574
1369301_at 4.5113487 4.6903105 4.807874 4.6224947 4.645086 4.7286735 4.4440207 4.48639 4.41001 4.8253403 4.6532464 4.8707037
1369302_at 4.482207 4.642246 4.339592 4.3046923 4.6121526 4.478759 4.405981 4.717323 4.345702 4.285905 4.3719535 4.495773
1369303_at 3.485966 3.6668231 3.6477034 3.5012422 3.5161672 3.5426059 3.460382 3.5360582 3.591432 3.6781373 3.539239 3.5646946
1369304_at 6.2677317 6.4946175 6.658486 6.880738 6.661255 6.679619 6.8229094 6.800289 6.8540587 6.621589 6.6881437 6.4879436
1369305_at 4.5534453 4.5432267 4.438251 4.635003 4.457408 4.5131903 4.5012555 4.542391 4.622158 4.584399 4.632594 4.5794168
1369306_at 4.5936947 4.3750067 4.256147 4.651677 4.475922 4.9058723 4.4605856 4.640143 4.9120054 4.4587393 4.8724937 4.583929
1369307_at 5.0318723 5.2051644 5.076613 5.0149713 4.9791327 5.0766845 4.9888988 5.0469904 5.077832 4.970282 5.003284 5.074943
1369308_at 5.2457743 5.146285 5.1870375 5.0586953 5.2259593 5.443931 5.0448055 5.0372143 5.1197634 5.173375 5.8034625 5.4903545
1369309_a_at 4.5892377 4.822375 4.902318 4.803635 4.7981234 4.473537 4.8981137 4.520071 4.8399706 4.707617 4.6635466 4.8620596
1369310_at 5.4237013 5.290946 5.214822 5.240696 4.7960477 5.0026445 5.1599283 4.96959 5.341686 5.0797596 5.079959 5.007724
1369311_at 3.6332219 3.9968936 3.7648728 3.8180218 3.6291845 3.8456566 3.9046752 3.8131855 3.7633743 3.8582113 3.9607189 3.5443482
1369312_a_at 8.624167 8.654213 8.631426 8.739469 8.52594 8.749647 8.663593 8.853709 8.64272 8.588558 8.617332 8.685369
1369313_at 4.8375387 4.6953216 4.6826797 5.0187464 4.9844074 4.6079254 4.757108 4.601221 4.731737 4.7954845 5.1150546 4.781356
1369314_at 4.476819 4.429934 4.1999135 4.349678 4.3873396 4.5117292 4.426351 4.3104305 4.4171677 4.255275 4.5319986 4.22497
1369315_at 4.142535 4.3989716 4.4012423 4.227168 4.223445 4.337142 4.3573084 3.8941622 4.3450603 4.154566 4.046234 4.3314915
1369316_s_at 6.1567774 5.8833814 5.926705 5.906191 5.8948197 5.978451 5.9524126 5.805586 5.8156524 6.056806 5.693706 5.9625463
1369317_at 3.9841053 3.9239533 3.9051168 4.014434 3.7844582 3.7439315 4.076886 3.9810207 3.9962575 3.958565 4.074815 3.9543285
1369318_at 5.8431077 5.943893 6.1001353 5.951136 6.0710826 6.054098 6.176855 6.0552506 6.051873 6.131105 6.1482215 6.317426
1369319_at 8.977725 8.965378 9.060743 9.068882 8.896677 8.790904 8.978987 8.922619 8.997402 8.981255 8.984431 8.967538
1369320_at 4.24216 4.2364826 4.333081 3.9993417 4.254819 4.1829057 4.3225546 4.165621 4.3568306 4.2610884 3.9708273 3.9899297
1369321_s_at 3.4268024 3.336871 3.3552122 3.4644945 3.4847486 3.4147158 3.24626 3.4783313 3.4033496 3.3057182 3.2105572 3.4898837
1369322_at 5.1971874 5.607539 5.465434 5.2762623 5.416242 5.3682866 5.3598247 5.6166983 5.313581 5.1765227 5.2863674 5.3630557
1369323_at 7.1036725 7.1228137 6.9531937 7.038161 7.0631704 7.0018682 7.1833305 7.054881 7.256457 6.8274455 7.3409295 7.1368732
1369324_at 3.6188004 3.6010962 3.6082668 3.5232148 3.4594166 3.410019 3.5426059 3.596627 3.6792858 3.453862 3.5018494 3.5287814
1369325_at 6.727252 6.741454 6.769105 6.863273 6.5400677 6.346737 6.7877574 6.792012 6.4098597 7.0100226 6.4416485 7.007507
1369326_at 3.782924 3.8871465 3.8288493 3.6214159 3.7728577 3.8951938 3.7922003 3.694148 3.793642 3.9457505 3.7441943 3.5583894
1369327_at 4.2409205 4.3712406 4.508235 4.1728606 4.242574 4.2572603 4.1573033 4.1872654 4.0836363 4.33298 4.474456 4.2284036
1369328_at 5.7117825 6.2888937 5.6151705 5.7759256 6.0910974 5.9682794 5.7901363 5.727786 5.314684 6.235238 5.555274 5.799283
1369329_at 5.7748036 5.8027544 5.4304433 5.6633363 5.686475 5.2736163 5.363564 5.5594587 5.2643304 5.6428666 5.676117 5.903322
1369330_at 5.0617895 5.0244308 5.026595 4.978402 5.114002 4.925515 4.8931274 5.050985 5.1420975 4.92772 5.2097692 5.1262097
1369331_a_at 4.9921527 5.022882 5.07753 4.9774523 5.1811757 5.054588 4.693433 5.0350676 4.8809876 4.925767 4.8337665 5.0301304
1369332_a_at 3.786604 3.9619033 3.909362 3.8180218 3.8420374 4.054515 3.807058 3.7707386 3.7211595 3.8160694 3.9423382 3.9049258
1369333_a_at 3.3900478 3.2114568 3.2280912 3.2015963 3.244753 3.323586 3.4013102 3.2926333 3.3485115 3.278011 3.3577359 3.1897547
1369334_at 4.032339 3.975063 3.9028776 4.127902 4.2036886 3.7454257 3.911414 4.0822377 3.6220646 3.972706 4.2378373 4.2415285
1369335_at 3.5688257 3.5895796 3.683662 3.4332078 3.2815995 3.4452803 3.681982 3.4477196 3.2422152 3.4613233 3.6814163 3.4603093
1369336_at 5.266311 5.4978943 5.2710166 5.301301 5.5268726 5.123668 5.523777 5.1698785 5.4574337 5.427129 5.8711467 5.4735713
1369337_at 4.4323196 4.6641364 4.428415 4.3153367 4.4035625 4.356522 4.5930557 4.400552 4.2645903 4.327343 4.5479555 4.3131256
1369338_at 5.7632732 5.7538915 5.921283 6.143876 5.861927 5.821622 5.7661686 5.804347 5.6063905 5.790781 5.8026047 5.8551574
1369339_at 5.6803913 5.7635193 5.702916 5.582267 5.5002418 5.5458603 5.650545 5.824688 5.6758146 5.7248974 5.9687424 6.0063515
1369340_at 4.490213 4.547265 4.652237 4.439195 4.4316483 4.5140758 4.4539833 4.291881 4.3418236 4.560513 4.667114 4.6044903
1369341_a_at 4.1641145 4.042023 4.2295237 4.1619287 4.377877 4.2721157 4.2596316 4.189967 4.290943 4.175776 4.2749596 4.37614
1369342_at 5.0607905 5.763994 5.40343 5.2198477 5.0319247 5.3876 5.5581656 5.350786 5.0460587 5.3346977 5.306465 5.487751
1369343_at 3.412233 3.5178187 3.4182568 3.3958085 3.4892642 3.35414 3.3007076 3.446288 3.4819925 3.3341534 3.4412527 3.5858119
1369344_at 5.2716875 5.249309 5.425532 5.3111753 5.2161117 5.2501955 5.1183186 5.276684 5.4086485 5.3648353 5.0289874 5.346758
1369345_at 4.135193 3.865914 4.066538 3.8681533 3.988457 4.0632577 3.868272 4.3536925 4.0845733 4.265068 4.1396475 4.0819798
1369346_at 3.403385 3.4285243 3.4768488 3.5223827 3.4287188 3.390436 3.4370756 3.4497736 3.3688233 3.4387522 3.3218262 3.3491313
1369347_s_at 5.7698035 5.5860677 5.7114015 5.7278757 5.7755117 5.7573595 5.6426306 5.7884045 5.7493277 5.920733 6.0914946 5.756694
1369348_at 4.450032 4.3990817 4.3995767 4.2105827 4.203657 4.301636 4.0965185 3.9458058 4.1040354 4.3877172 4.1116843 4.4312096
1369349_a_at 3.466949 3.642276 3.3596454 3.5526755 3.4441214 3.520458 3.6011825 3.5016327 3.5370984 3.3376245 3.6006176 3.4214618
1369350_at 5.625926 5.655572 5.7453585 5.65493 5.7497163 5.525136 5.370669 5.6621284 5.635893 5.688286 5.797171 5.7368035
1369351_at 4.562505 4.740053 4.4524355 4.3815107 4.37405 4.456787 4.446023 4.3904724 4.517068 4.701213 4.5139008 4.391076
1369352_at 6.013212 6.071095 6.110207 6.2369585 6.051052 6.2923346 6.0824604 6.122886 6.1739087 6.0784793 6.0507736 6.2626057
1369353_at 4.373716 4.6093063 4.3901834 4.5865088 4.3721766 4.330531 4.469637 4.615049 4.4415607 4.4369493 4.149574 4.4273357
1369354_at 6.4771295 6.618291 6.5444746 6.537889 6.443118 6.4486175 6.3292537 6.4028087 6.47136 6.5771327 6.594129 6.5806813
1369355_at 4.685789 4.754736 4.9285836 5.054333 4.843576 4.8590994 4.9266143 4.651409 4.7087755 4.9552946 4.4851003 4.713738
1369356_at 4.024247 3.9311695 4.1556754 3.9953523 4.2112904 4.0493383 3.883813 4.0902357 4.0754213 4.0978684 4.0501723 4.136933
1369357_at 5.30162 4.988007 5.117807 4.8040094 5.064977 5.087421 5.0137587 5.0590086 5.0740395 5.164193 5.0459037 5.0632405
1369358_a_at 6.1464458 6.445638 6.1702623 6.3961205 6.2293844 6.1482635 6.38348 6.394088 6.2338505 6.469615 6.4278693 6.432797
1369359_at 4.266011 4.1546626 4.391686 4.1331906 4.3490205 3.918438 3.9491088 4.087542 3.883703 4.351185 4.189326 4.180917
1369360_at 5.985035 6.0939794 5.9952927 5.831377 5.9474125 6.067787 6.089927 5.7153955 5.9286604 5.650502 6.110219 6.014578
1369361_at 3.747273 3.6142478 3.6811664 3.6762633 3.6245127 3.7910671 3.5682056 3.7632434 3.4316628 3.5490346 3.6733663 3.4724057
1369362_at 5.087871 4.894129 5.3384776 5.119277 5.0212064 5.106873 5.0833116 4.845586 4.976483 5.1141863 5.022618 4.8909574
1369363_at 3.683605 3.4858177 3.4874527 3.7382026 3.7400444 3.5879028 3.842446 3.7071116 3.8087807 3.7705097 3.5635417 3.6652713
1369364_at 3.4081795 3.5962741 3.5793848 3.5928135 3.6419537 3.5691047 3.6811872 3.7007668 3.4094164 3.517305 3.4425347 3.4672673
1369365_at 4.604899 4.29198 4.243963 4.4245543 4.628915 4.4377565 4.4996114 4.314399 4.226168 4.657882 4.5406685 4.507516
1369366_at 4.797723 4.6360817 4.9644136 4.672369 4.9669504 4.786012 4.9727287 4.893925 5.0298705 4.7232895 4.813475 4.8558636
1369367_at 4.334469 4.4245954 4.4200687 4.568304 4.265026 4.651865 4.3893456 4.476708 4.3284245 4.0833006 4.39574 4.243241
1369368_at 4.34912 4.622876 4.4648886 4.38046 4.2766685 4.388932 4.2787714 4.272169 4.3276215 4.2635493 4.4828277 4.416589
1369369_at 5.1709437 5.255146 5.0349755 5.036059 4.8594766 4.838662 4.961109 5.191606 4.9637375 5.0926867 5.060721 5.1635203
1369370_s_at 4.8311257 5.104554 5.007364 5.242426 5.0383205 4.7512856 4.6520867 5.0883346 4.806156 4.9582796 5.1785073 5.090138
1369371_a_at 4.1434484 4.3547325 4.366458 4.2274923 4.355959 4.369597 4.4432397 3.9790409 4.4984293 4.5064535 4.4591637 4.363347
1369372_at 4.8346725 5.161167 4.8841453 5.069895 4.936023 4.981482 4.839943 4.965722 4.7602844 4.8369055 5.0567613 4.87034
1369373_at 5.268196 5.2161255 5.404607 5.4798985 5.0613303 5.479028 5.3364863 5.243527 5.6155157 5.7310605 5.272897 5.390271
1369374_at 4.254278 4.1193204 3.840112 4.2311115 4.091958 4.1222663 4.0151625 3.9766958 3.8730478 4.0567217 4.1111665 4.1098824
1369375_a_at 3.979478 3.9343777 3.7036083 3.6623259 3.708755 3.421681 3.736058 3.8443632 3.5776403 3.690614 3.7543771 3.6428938
1369376_a_at 4.347866 4.1950617 4.2507463 4.3135037 4.446895 4.5150375 4.237116 4.132222 4.036599 4.2401404 4.156751 4.4518833
1369377_at 3.3952365 3.4332192 3.3516066 3.6117914 3.2932186 3.6630826 3.458835 3.4553757 3.2013466 3.4017975 3.5830154 3.429604
1369378_at 4.612432 4.6113467 4.5327473 4.582112 4.479338 4.8315353 4.5746837 4.7916937 4.4431977 4.65594 4.83082 4.7052574
1369379_at 4.737838 4.903577 5.2285204 4.885711 4.8987155 5.3228846 4.8232555 4.858202 5.0273438 4.955771 4.957315 5.1415277
1369380_at 4.580413 4.3595953 4.517496 4.528701 4.6160254 4.4184656 4.314881 4.600741 4.7662773 4.323717 4.5479155 4.5207157
1369381_a_at 3.6903927 3.9165378 3.8243284 3.5420628 3.6759224 3.5995624 3.8046565 3.7129836 3.6189892 3.5851452 3.687747 3.8637955
1369382_at 5.963885 5.837454 5.7192745 6.08456 6.024517 6.087073 5.923703 5.952446 5.738965 6.2865887 5.782955 5.8286023
1369383_a_at 4.6616917 4.7290716 4.5995727 4.7953815 4.9341707 4.5029 4.5804973 4.7650213 4.6863317 4.745111 4.5496798 4.778687
1369384_at 3.658336 3.904084 3.8812916 3.852552 3.7681973 4.182844 3.8422031 3.8446143 3.7509947 3.6768715 3.7527869 3.8880603
1369385_at 4.570193 4.563029 4.6799307 4.631523 4.4322658 4.6719184 4.666101 4.853433 4.6140113 4.8451605 4.881658 4.800961
1369386_at 4.3210654 4.4546194 4.128104 4.092809 3.9567938 4.2705555 4.184687 4.050667 4.292472 4.213903 3.9347982 4.1873946
1369387_at 5.7674356 5.688312 5.7149873 5.6780477 5.530832 5.574424 5.684022 5.6949744 5.845237 5.589923 5.67111 5.9280257
1369388_at 4.1179504 4.0340314 3.985337 3.9029977 3.9973505 4.1052446 3.942152 3.9263463 4.057206 3.9347517 4.121758 4.1296144
1369389_at 4.491028 4.163954 4.4648886 4.3131413 4.4810524 4.224387 4.5927124 4.488621 3.9578192 4.2329106 4.7592373 4.271942
1369390_a_at 4.7060313 4.4856277 4.507534 4.837774 4.7288322 4.516489 4.5200505 4.549082 4.3652406 4.2600603 4.7133603 4.4992113
1369391_at 4.2205935 4.3639207 4.240347 4.0113597 4.021879 3.9893878 3.966531 4.023794 3.8767467 4.1962023 3.8924863 4.35602
1369392_at 5.078724 4.968727 5.009396 4.8371296 5.017543 5.08379 5.179941 5.118025 5.2804747 5.041805 5.18638 4.8019857
1369393_at 4.846764 4.5967026 4.5255957 4.1812057 4.4814262 4.39879 4.4248004 4.769914 4.591922 4.1107106 4.385658 4.9200864
1369394_at 4.379178 4.5978045 4.375634 4.5543203 4.577715 4.0903864 4.4029703 4.6374526 4.3634343 4.53516 4.6209517 4.4091263
1369395_at 3.672876 3.6994033 3.638263 3.6153274 3.7630904 3.5576012 3.5102847 3.4880292 3.4211721 3.549527 3.475897 3.8225682
1369396_at 5.6435823 5.6257896 5.514024 5.4757195 5.492977 5.4632006 5.64818 5.5514374 5.6428957 5.433936 5.809847 5.7141714
1369397_at 5.128335 5.1765738 5.258873 5.0343456 4.937137 5.1770554 5.191874 5.10356 5.014337 5.048225 5.170352 4.9735866
1369398_at 5.6906943 5.714475 5.788321 5.567007 5.6129556 5.602093 5.783609 5.557667 5.620618 5.6947002 5.852647 5.55075
1369399_at 3.6867633 3.5876782 3.609333 3.562477 3.5213003 3.2151647 3.4961958 3.5536988 3.4435449 3.6977956 3.3218262 3.4819474
1369400_a_at 5.3363914 5.5397043 5.4622884 5.3546157 5.2912908 5.208047 5.2155285 5.281945 5.1416287 5.5170174 5.483211 5.306691
1369401_at 3.5559804 3.265189 3.5160415 3.303594 3.4183018 3.4959576 3.326048 3.4075038 3.4548 3.4854326 3.5141685 3.702902
1369402_at 6.567366 6.581683 6.5868683 6.769675 6.482045 6.6448517 6.751964 6.541369 6.57474 6.484188 6.446987 6.82078
1369403_at 4.3027434 4.5221133 4.5405564 4.5398464 4.4776673 4.355312 4.119459 4.580254 4.4940042 4.494629 4.3367934 4.2303505
1369404_a_at 4.441832 4.6116276 4.748636 4.7456236 4.447137 4.5913167 4.548364 4.6400585 4.5278406 4.4212074 4.621259 4.860936
1369405_a_at 4.111604 4.355647 4.202408 4.1410837 4.154569 4.079114 4.223849 4.2587824 4.0727363 4.218645 4.2565517 4.2413187
1369406_at 3.9965773 4.0971212 4.0819573 3.9254346 3.879961 4.208869 3.9458904 4.2036557 4.0238748 4.136705 3.9544573 3.8774211
1369407_at 6.25009 6.4936423 6.0443735 6.0863457 6.2039857 6.2792544 6.4563327 7.1234345 6.6432858 6.605237 6.200221 6.5883904
1369408_at 4.1368394 4.4856277 4.1894846 4.2513795 4.313555 4.3136473 4.367814 4.050477 4.3450785 4.342192 4.4344745 4.3549204
1369409_at 7.8817067 8.072354 7.937228 8.02345 7.8643565 8.148908 7.9114323 7.877033 8.029129 7.981496 7.8733006 8.099067
1369410_at 8.159866 8.549269 8.498849 8.319487 8.595656 8.707242 8.26086 8.628666 8.447625 8.448044 8.15063 7.8030586
1369411_at 3.5883281 3.7924001 3.8178315 3.9066467 3.8261096 3.5773327 3.8764243 3.7480142 3.5533047 3.8817632 3.6338043 3.260771
1369412_a_at 6.709511 6.6943936 6.6407833 6.6710534 6.45903 6.671599 6.636798 6.622906 6.446717 6.593481 6.6881437 6.5336957
1369413_at 4.6318374 4.5585313 4.761643 4.4774265 4.7835584 4.7649484 4.6170516 4.835062 4.6265416 4.566779 4.725718 4.772852
1369414_at 9.045174 9.108528 8.878353 9.212275 9.0955715 8.917156 9.0023 8.954506 9.063517 9.003342 8.784721 8.941427
1369415_at 8.513037 7.5971904 7.1401854 7.8102565 7.166321 9.456362 6.86199 8.003453 9.088955 8.055187 7.010273 8.709171
1369416_at 6.340474 6.464486 6.4488163 6.403954 6.5032377 6.205601 6.33638 6.3712764 6.3443174 6.337354 6.4231353 6.479004
1369417_a_at 4.1804867 3.9814014 4.007182 4.1543694 4.0558205 4.3616414 4.459029 4.1716824 4.113614 4.3804913 4.31486 4.211843
1369418_at 4.2326355 4.3252373 4.1829967 4.321783 4.321397 4.328616 4.35655 4.633871 4.6428666 4.3317556 4.6797447 4.3509483
1369419_at 5.1980376 5.0291224 5.216615 5.175076 5.3481073 5.1039634 5.257763 5.2527566 5.070073 5.248542 5.4001594 5.1637077
1369420_at 4.5256143 4.4298587 4.219337 4.4382496 4.18925 4.2950535 4.3853626 4.2613993 4.275284 4.3328743 4.2867785 4.3995185
1369421_at 5.8914213 5.791268 6.270268 6.0404234 5.9335165 6.269284 5.9522533 6.1559854 6.24411 5.6902347 6.0361404 6.01993
1369422_at 5.0816164 5.1605163 4.985054 5.1050725 5.0722747 5.027943 5.1413345 5.088283 4.8494196 5.219295 5.100355 4.969828
1369423_at 4.605707 4.3288193 4.6259646 4.173948 4.3090925 3.9096227 4.2712154 4.2613993 4.287316 4.252902 4.615531 4.2893696
1369424_at 12.735114 12.973249 12.784614 12.894261 12.861627 12.691341 12.967079 12.68521 12.8813715 12.948905 12.8080435 12.836913
1369425_at 4.0080633 4.161049 4.1550913 4.144953 4.2668047 4.2275314 4.135605 4.1535 3.9908214 3.9947672 4.3006487 4.2059584
1369426_at 4.9086046 5.058799 5.114142 5.189907 5.0253773 4.8287897 5.1942296 5.007742 4.884491 5.2202377 4.9116592 5.2361937
1369427_at 9.830833 9.53615 9.597047 9.515962 9.124862 9.457972 9.240282 9.522968 9.751147 9.577447 9.165227 9.565336
1369428_a_at 4.5214195 4.6129003 4.7043743 4.5996113 4.7281656 4.708334 4.7223973 4.5959024 4.5398703 4.5100365 4.7946835 4.43966
1369429_at 3.9571738 3.6687858 3.775704 3.560926 3.7283547 3.876564 3.821547 3.5640829 3.5980835 3.5823188 3.6753654 3.6801488
1369430_at 9.322065 9.343075 9.134516 8.724951 8.473902 8.524394 9.107043 9.214732 8.659846 9.247099 9.229693 8.456139
1369431_at 4.5203996 4.430445 4.409315 4.4381256 4.5966244 4.3647223 4.5675287 4.4005795 4.486432 4.4265313 4.548796 4.404136
1369432_at 4.9556675 5.210127 5.067861 5.198358 5.200524 4.866133 5.1632466 5.163641 5.1639853 5.1848516 5.305477 5.2221885
1369433_at 5.1414976 4.926001 5.0297914 5.176513 5.4578567 4.9852996 4.747814 4.9307294 5.0423546 5.0593843 5.251104 5.0973673
1369434_at 3.9531336 4.0937796 4.121645 3.9443512 4.233444 4.0007467 4.135815 4.125842 4.009845 4.026966 4.043947 3.9200385
1369435_at 12.632758 12.703963 12.688688 12.793601 12.8267 12.600534 12.719129 12.753544 12.747672 12.781717 12.702826 12.590009
1369436_at 4.0408297 4.1198745 4.3605394 4.3003225 4.186556 4.2786093 4.190362 4.3055935 4.218954 4.04858 4.2689896 4.2400265
1369437_at 4.818134 4.7315545 4.4917226 4.551112 4.621455 4.486579 4.3489017 4.39943 4.667864 4.585267 4.530842 4.380863
1369438_at 4.8639464 4.8143334 5.0236745 4.817735 5.0444508 4.9163384 4.951065 4.8353357 4.9013457 4.7445602 5.240904 5.094333
1369439_at 3.6332219 3.6482193 3.8089807 3.8591669 3.746243 3.654345 3.4650517 3.684494 3.6048777 3.9105196 3.539239 3.8657813
1369440_at 5.894195 5.845559 6.0994625 4.639649 6.3963513 5.5098696 6.810179 6.6207914 5.3404045 4.688631 6.5816817 7.0553246
1369441_at 4.5343447 4.731284 4.8004727 4.45453 4.605199 4.348655 4.4094896 4.4127235 4.6396065 4.6065464 4.257823 4.3994846
1369442_at 3.5745833 3.4233882 3.4682567 3.485661 3.5148346 3.4204144 3.5485704 3.4787855 3.3410273 3.3171437 3.357663 3.3409505
1369443_at 6.3010197 6.5081058 6.390519 6.061787 5.949102 6.1687264 6.1822777 6.2254877 6.243286 6.371782 6.6153383 6.383377
1369444_at 3.8181403 3.8759847 3.892435 3.6939025 3.8096595 3.959112 3.9385502 3.63919 3.944253 3.5973992 4.0921726 3.700625
1369445_at 6.0299916 5.7559824 6.0193686 6.1951895 6.0821543 6.011633 6.168466 6.041845 5.999429 5.712769 6.0529017 6.156505
1369446_at 6.723273 6.809178 6.877288 6.8277802 6.6595945 6.7835126 6.6450424 6.8827376 6.5309997 6.7844124 6.5872793 6.7181225
1369447_at 5.6536293 6.0106864 5.7977524 5.7317567 6.2059307 5.936325 5.9261165 5.8711677 5.6895375 5.677392 5.9924994 5.7572603
1369448_at 5.89144 5.745117 5.816772 6.0780916 6.1079273 5.8237543 6.044524 6.0969543 5.966939 5.8250303 6.1832185 5.863704
1369449_at 4.7890415 4.9260297 4.926326 4.72655 4.8664494 4.71171 5.113628 5.023669 4.793042 5.028865 4.968913 5.089924
1369450_at 11.515326 11.482918 11.562904 11.545801 11.543174 11.523691 11.386154 11.59937 11.392539 11.297416 11.52594 11.119525
1369451_a_at 3.7338398 3.7108881 3.7641592 3.619195 3.7445104 3.8617394 3.669512 3.7984848 3.6534286 3.8448765 3.5068033 3.7972658
1369452_a_at 8.147441 8.258097 8.343971 8.201307 8.166052 8.501806 8.192419 8.396141 8.330257 8.319139 8.130495 8.270727
1369453_at 6.9013066 6.67895 6.8589706 6.7392783 6.6677155 6.5338984 6.997291 6.7202277 6.86583 6.5735435 6.9604115 7.2060127
1369454_at 4.1781964 4.3421335 4.2774096 4.111087 4.28337 4.061804 4.12829 4.027583 4.068673 3.9368439 4.276058 4.156003
1369455_at 7.5388875 7.5705657 7.6272173 5.8301673 8.1409 7.010467 8.402191 8.321703 6.9515758 6.5874095 8.07926 8.632423
1369456_at 3.4342568 3.3190217 3.4433458 3.3347619 3.3328402 3.3200161 3.4260988 3.3943298 3.2606049 3.3608842 3.2319636 3.3939095
1369457_a_at 4.4937177 4.5436177 4.595003 4.6301713 4.643401 4.2915497 4.3021984 4.456628 4.8870945 4.3552694 4.2507772 4.3820066
1369458_at 4.546905 4.6095767 4.450762 4.4712195 4.56885 4.5993485 4.4404025 4.590207 4.6020217 4.544031 4.6247463 4.5470953
1369459_at 5.7294464 5.8565416 5.5948973 5.633603 5.770727 5.804793 5.841525 5.718981 5.781086 5.642548 5.7987804 5.719681
1369460_at 5.3946357 5.618633 6.190051 5.4825773 5.431032 5.772909 5.5182824 5.307914 5.423526 5.695478 5.397284 5.292642
1369461_at 3.9852793 3.8888435 3.9818964 3.947742 4.0931664 4.101477 3.9687085 4.0459723 3.9079988 3.931027 4.2288575 3.8435347
1369462_at 4.207483 4.34824 4.0282 3.8969634 4.1121073 4.1275907 3.9796638 3.9530976 3.9525745 4.0679073 4.173046 4.1244516
1369463_at 5.366246 5.3636985 5.1499047 5.409288 5.33389 4.9631376 5.14128 5.152883 5.186023 5.146619 5.307112 5.088654
1369464_at 4.3253117 4.3079014 4.6011353 4.4847407 4.32978 4.2825284 4.385923 4.3428264 4.4185047 4.5600395 4.5118484 4.1783075
1369465_at 12.934772 12.624056 12.921596 12.485174 12.7603445 12.659112 12.65294 12.8350725 12.436488 12.650588 12.259779 12.480413
1369466_at 3.6739435 3.8026907 3.6041372 3.7704966 3.6007075 3.6177351 3.846499 3.5871537 3.772457 3.7110238 3.6373765 3.7677693
1369467_a_at 9.601676 9.664876 10.381045 9.2298975 9.637085 10.152225 9.638956 10.172009 10.191452 9.3947525 9.634413 9.563097
1369468_at 5.8574743 6.127919 5.959408 6.2019033 6.1611676 5.91012 5.89016 6.08936 6.113937 6.057996 6.1898165 6.095757
1369469_s_at 3.4487677 3.3269718 3.4185777 3.7046952 3.5825572 3.6527264 3.613146 3.541788 3.5385275 3.6971216 3.5353198 3.518937
1369470_at 4.4810476 4.382148 4.70313 4.4772353 4.7187877 4.5872545 4.4171133 4.625558 4.3734455 4.5674224 4.9663234 4.3953204
1369471_at 4.8392963 4.523177 4.6098213 4.7008996 4.66121 4.6740522 4.8112993 4.5614166 4.666637 4.77883 4.7992115 4.834502
1369472_a_at 6.7180033 6.4763327 6.9045515 6.7426763 6.7271047 7.009393 6.7321887 6.7549953 6.7175827 6.4800324 6.324236 6.551168
1369473_at 9.69331 9.5310755 9.847055 9.878967 9.61391 9.652589 9.7417 9.537976 9.755187 9.819956 9.616136 9.78063
1369474_a_at 3.6947682 3.7380137 3.6932037 3.684505 3.7630255 3.689137 3.6838942 3.626125 3.7007236 3.63494 3.6972008 3.74996
1369475_x_at 3.9350967 4.041492 3.939566 3.9307323 4.0294614 4.077507 3.9684196 4.0144286 4.103232 3.6928093 3.774916 3.904147
1369476_at 4.8434 4.9303584 4.71627 4.884656 4.736037 4.6941705 4.951065 4.852458 4.818366 4.7401237 5.192493 4.607104
1369477_at 4.3302402 4.463432 4.163868 4.308099 4.2670255 4.3792686 4.289208 4.132906 4.3364873 4.4977374 4.1121626 4.2123456
1369478_at 4.417811 4.4392967 4.1255493 4.177028 4.1090775 4.29404 4.0624785 4.2336283 4.078931 4.417062 4.3225584 4.3587217
1369479_at 6.3957534 6.2592998 6.2386885 6.2996926 6.451617 6.272587 6.253266 6.3317966 6.561423 6.2514973 6.7302556 6.623634
1369480_at 3.6274292 3.8880265 3.9156508 3.6934597 3.6433692 3.5010328 3.5806296 3.8008986 3.776929 3.7607043 3.6730049 3.8049634
1369481_at 3.7332683 3.7795084 3.7769253 3.7209337 3.7115622 3.7423847 3.6571295 3.7810946 3.6185029 3.5539634 3.708874 3.7972658
1369482_a_at 3.958541 3.973103 3.8918846 3.8142016 3.7446475 3.9905436 3.9156613 4.0323334 3.7502763 3.8461013 3.8901508 4.146263
1369483_at 5.943814 5.8741446 6.066609 5.7696695 6.0456767 5.6266994 5.646835 5.950498 5.73912 5.815746 5.8840294 5.925398
1369484_at 4.5430417 4.5152 4.2981796 4.5238 4.382358 4.4756665 4.46841 4.505329 4.2923584 4.428459 4.6138725 4.4273357
1369485_at 10.127213 10.074894 10.597178 10.058437 10.113327 10.37418 10.2568035 10.3202095 10.236205 10.197926 10.536437 10.189779
1369486_at 3.4384243 3.3875375 3.2306902 3.611649 3.49211 3.386219 3.4131715 3.524996 3.549015 3.6095395 3.5963037 3.4807162
1369487_a_at 4.0783997 4.032503 4.177042 4.199183 4.0237236 3.9704497 4.218128 3.9021826 4.0465198 3.9481127 4.3994837 4.440295
1369488_at 4.250107 4.1536183 4.1276064 4.0572214 4.0875573 3.9471648 4.18371 4.182381 4.138543 4.20775 4.1642275 4.003746
1369489_at 6.1144123 6.188808 5.94897 6.2173405 6.271593 5.9270525 5.9536023 6.247693 6.1454678 6.106611 6.289936 6.2536764
1369490_at 3.8363554 4.030343 3.7156453 3.8998199 3.7324965 3.76885 3.8990772 3.638943 3.8695195 4.0372944 4.1156254 3.7532728
1369491_at 10.052148 9.109346 9.67535 9.665818 9.416095 9.100596 9.510764 9.3459635 9.098922 9.477293 9.193473 9.860101
1369492_at 11.075426 11.329031 11.185655 11.449614 11.333385 11.169485 11.436495 11.324381 11.372274 11.239817 11.367285 11.316051
1369493_at 6.3561573 6.8458815 6.3053393 6.710859 6.8249025 6.7205276 7.6621084 6.27982 8.185993 7.6413364 6.842298 8.62437
1369494_a_at 5.894469 5.745117 5.895195 5.843723 5.8519483 5.90525 5.7587614 5.9239225 5.8047585 5.9762216 5.950872 5.9508867
1369495_at 5.8027916 5.7680016 5.878044 5.7015142 5.7052994 5.697153 5.6110487 5.648488 5.5223455 6.021471 5.691784 5.759142
1369496_at 7.317588 7.3699827 7.218616 7.3771663 6.941413 7.734262 7.526409 7.44897 7.442145 7.5011597 7.649974 7.5214024
1369497_at 4.6877236 4.596273 4.176574 4.703691 4.441581 4.206613 4.555833 4.3038535 4.4649496 4.7855244 4.6161184 4.5976715
1369498_at 4.381917 4.3233366 4.425832 4.58613 4.3483553 4.3091936 4.2892184 4.488552 4.5202627 4.427925 4.61915 4.5261235
1369499_at 5.3839426 5.3350053 5.0992274 5.6115446 5.5882406 5.2729726 5.4835515 5.729022 5.6278234 5.6806664 5.7575994 5.1301785
1369500_at 5.3461113 5.110527 5.224204 5.13429 5.2990904 5.536399 5.2287755 5.583968 5.021432 5.136627 5.1545405 5.4403067
1369501_at 5.899544 6.2319164 6.3682113 6.254049 6.055516 6.817163 6.340978 6.743923 6.626134 6.2710266 5.920829 6.421202
1369502_a_at 12.659276 12.711161 12.781194 12.738948 12.712481 12.769571 12.632596 12.707429 12.692885 12.459618 12.66433 12.696011
1369503_at 3.1953206 3.4098246 3.5469189 3.4647808 3.3494089 3.4386015 3.3144703 3.2469976 3.2480314 3.3612213 3.4425876 3.361389
1369504_at 5.650199 5.427434 5.6018934 5.613073 5.6123457 5.6614757 6.0296993 5.9262085 6.0514045 5.533257 5.83122 5.631819
1369505_at 5.8115916 5.180486 5.3579826 5.2413025 5.5377164 5.5684924 4.9553304 5.6890726 5.1478696 5.0646477 5.8863573 5.418114
1369506_at 4.532911 4.5907097 4.635759 4.6494617 4.3315287 4.390881 4.241286 4.7213583 4.4098887 4.393453 4.301888 4.325407
1369507_at 4.24857 4.4910774 4.1575127 4.280792 4.198598 4.401582 4.1846867 4.0923643 4.347019 4.0886135 4.433301 4.4233847
1369508_at 5.624189 5.210346 4.938205 5.6284084 5.237097 4.9902472 5.039647 5.142806 5.0210376 5.148408 5.207118 5.023869
1369509_a_at 4.1856985 4.4914074 4.463212 4.415264 4.6218443 4.2426367 4.448265 4.383134 4.4933004 4.4174747 4.5416937 4.4685907
1369510_at 6.563785 6.4637356 6.5245147 6.3929334 6.6932073 6.40371 6.3617625 6.4099493 6.419043 6.529221 6.4687433 6.2900248
1369511_at 6.0538173 6.267502 6.8016653 6.199404 6.479844 5.68238 5.6630583 6.7697935 6.783202 5.8630443 6.127724 6.313202
1369512_at 5.5380116 5.766532 5.622614 5.593148 5.4291544 5.333436 5.396536 5.634495 5.375267 5.4400215 5.4135284 5.4899926
1369513_at 4.85845 4.6508713 4.8336906 4.764413 4.901625 4.6984777 4.8290777 4.656055 4.8215694 4.9035163 4.949483 4.7052574
1369514_at 6.1550603 6.1533 6.07785 6.136357 5.9365187 5.8702087 6.0342445 5.875904 5.765819 6.0814233 5.999933 5.870846
1369515_s_at 4.4712787 4.6503963 4.444701 4.45421 4.548588 4.6171174 4.305189 4.571347 4.4558353 4.612179 4.247997 4.3549924
1369516_at 4.0564675 3.908563 3.8170896 3.7213836 3.7993672 3.8130758 4.061851 3.8117619 3.84287 3.7585082 3.8900676 3.998519
1369517_at 5.189817 5.0984 4.9587684 4.890145 5.1673737 5.3236303 5.2049685 5.325175 5.1909404 5.247079 4.972573 4.998352
1369518_at 5.457773 5.285944 5.5971465 5.050044 5.292939 5.2487736 5.288451 5.245308 5.2851887 5.2657924 5.3235435 5.117417
1369519_at 3.9823084 4.3493624 4.2205725 4.255378 4.5163083 4.071668 4.030146 4.1226587 4.2594147 4.43908 4.4237866 4.1488914
1369520_a_at 5.565176 5.457294 5.790783 5.6941404 5.6660533 5.0321174 5.501844 5.357624 5.6063905 5.6285744 5.6768646 5.5035305
1369521_at 3.484412 3.4181864 3.448701 3.530597 3.317585 3.361117 3.7349036 3.4822986 3.3952446 3.434465 3.6223993 3.462612
1369522_a_at 3.4868295 3.3419473 3.4723115 3.4709713 3.4658515 3.3963463 3.3144643 3.3218102 3.3089788 3.4241273 3.387327 3.6066563
1369523_at 5.673403 5.80832 5.587963 5.5394025 5.5383644 5.4070406 5.5817866 5.632555 5.284657 5.57043 5.876209 5.5068264
1369524_at 4.4096766 4.592647 4.4648886 4.3128366 4.5181146 4.425088 4.4566803 4.4213095 4.301182 4.5365615 4.431029 4.3173914
1369525_at 5.108369 5.2978554 4.9953585 5.107276 5.2198753 5.179044 5.0834627 5.063841 5.0463247 4.999278 5.2276926 5.1590266
1369526_at 9.102525 9.277301 9.170167 8.941285 9.324762 9.52403 9.253519 9.192967 9.481812 8.870066 9.131223 9.242155
1369527_at 5.60562 5.5399957 5.4835134 5.5742993 5.512813 5.3197694 5.652799 5.4450235 5.351652 5.3859806 5.553975 5.5203977
1369528_at 5.3133564 5.237378 5.305975 5.434307 5.2734976 5.5887723 5.36724 5.3832965 4.951938 5.3356414 5.2772264 5.1030364
1369529_at 4.2894793 4.395681 4.3248305 4.1644354 4.1022153 4.331123 4.1389236 4.293269 4.014635 4.399285 4.2150254 4.3513722
1369530_at 4.879486 4.763248 4.986396 4.750671 4.9969363 4.6563406 4.7696586 5.01688 4.956503 4.8532043 4.8861213 5.1193814
1369531_at 7.0827665 7.7248516 7.447597 7.939444 7.802122 7.389889 8.12554 7.900352 6.7937922 6.577876 8.430441 7.4135666
1369532_at 4.8370547 4.887484 5.0835056 4.739005 4.6462812 4.963307 4.7899323 4.846011 4.707015 4.7511554 4.984422 4.7252464
1369533_a_at 5.797746 5.685136 5.7896514 5.673093 5.598281 5.5629315 5.646817 5.6347103 5.491456 5.81833 5.7532115 5.5704465
1369534_at 4.984523 5.0446453 5.0304384 4.9971237 5.1222105 5.0371437 4.8299036 4.921685 5.1030693 4.8977604 5.108054 5.0286045
1369535_at 4.96216 5.0290833 4.875474 5.0630336 5.0874586 5.018317 4.955202 5.068134 5.2723856 5.1224446 4.8622913 5.3337607
1369536_at 5.0691094 4.832319 4.98201 4.957832 4.812971 4.9682918 4.6882014 4.857593 4.7259645 4.8497105 4.4210887 4.5755324
1369537_at 5.130332 5.1384935 5.00692 5.0048184 5.047078 5.015929 5.0391264 4.989504 4.94331 5.2911844 5.084411 5.093908
1369538_at 4.539361 4.51387 4.3305135 4.6484795 4.9521103 4.653394 4.6791472 4.5045004 4.4426346 4.725135 4.859315 4.7461324
1369539_at 5.3006344 4.968504 5.300764 4.835928 5.449052 4.905635 5.231101 5.225525 5.218628 5.137128 5.285735 5.2820673
1369540_at 4.113004 4.2274046 4.327862 4.05148 4.122295 4.385167 4.064916 4.0307856 4.0412273 4.2216606 4.3724985 4.0653477
1369541_at 3.3830388 3.6257067 3.5606308 3.5890381 3.5123453 3.6790938 3.4041781 3.583237 3.5377145 3.676571 3.4090383 3.6258783
1369542_at 5.089629 5.4468884 5.4613585 5.4244013 5.362961 5.3594027 5.154845 5.3822293 5.359941 5.0811715 5.6069503 5.328648
1369543_s_at 5.980866 5.951487 6.359231 6.2093525 6.05142 6.340182 6.290187 6.296955 6.1922235 6.523707 6.053615 6.368641
1369544_a_at 4.1662035 4.070283 4.162649 4.3984995 4.1985416 4.033785 4.127342 4.3158593 3.9538295 4.0963583 3.9225943 4.1914883
1369545_at 5.032117 4.956255 4.972361 4.9941897 4.8183866 5.011458 4.866022 4.996891 5.23817 5.033071 5.1396885 4.906231
1369546_at 11.161408 11.440599 11.513059 11.396311 11.454722 11.255102 11.270584 11.372416 11.541373 11.389024 11.216657 11.357101
1369547_at 4.198904 4.0281744 4.3383083 3.852609 4.1748962 4.236861 3.9458902 3.9776418 4.341775 4.3138504 4.167839 4.1706495
1369548_at 5.4055557 5.251303 5.7852664 5.408354 5.6518416 5.499998 5.4662848 5.5681877 5.295509 5.228468 5.715782 5.4779034
1369549_at 7.183802 6.748067 6.494919 7.0017357 6.567262 6.664599 6.732375 6.8836393 6.9228463 6.887815 6.666838 6.9852853
1369550_at 3.9189837 3.5978503 3.6298225 3.5945253 3.9730406 3.55605 3.5792892 3.6829648 3.6500766 3.6011317 3.5922914 3.7108455
1369551_at 4.8706284 5.203311 5.095502 4.7854867 4.946419 4.656501 4.9340096 4.885692 4.9998827 5.204664 5.007985 4.7668858
1369552_at 4.7729874 4.6588326 4.832517 4.980359 4.7467465 4.8614683 4.580665 4.6889257 4.6580176 4.7100925 4.800505 4.7646346
1369553_at 4.455894 4.680059 4.787775 4.8325443 4.831342 4.6795654 4.834004 4.573263 4.7737384 4.630131 4.844548 4.645441
1369554_at 9.475983 9.342652 9.328526 9.26386 9.193108 9.2436905 9.334442 9.343037 9.331796 9.363201 9.3214655 9.444846
1369555_at 4.0235267 4.111031 4.115826 4.138032 4.08 4.123844 3.8036456 4.0481024 4.0271935 4.096141 3.8421738 4.000025
1369556_at 5.1948156 4.9627876 5.1768293 4.962679 5.0262966 5.2676125 5.103015 5.1849623 5.246934 5.103158 5.4096994 4.9611607
1369557_at 7.188885 7.056642 6.867411 7.1287165 7.0242453 6.7866335 6.9215407 6.994573 6.9726243 6.9676237 6.884806 7.2471204
1369558_at 8.298525 8.081263 8.354704 8.589565 8.3984995 8.455949 8.507303 8.345527 8.710909 8.155674 8.21059 8.205159
1369559_a_at 9.741853 9.454152 9.169665 9.636205 9.400281 9.58548 9.521114 9.489588 9.471568 9.45338 9.5406475 9.719114
1369560_at 9.515206 9.388658 9.400443 9.766822 9.493132 9.581901 9.549639 9.4378395 9.460506 9.511982 9.120715 9.376937
1369561_at 3.5794232 3.702214 3.6396244 3.5723107 3.6420512 3.6254613 3.4989812 3.4946947 3.5691674 3.7172506 3.888909 3.4827356
1369562_at 5.945498 6.061566 5.7408185 5.9197555 5.9365187 5.8648205 6.002204 5.970658 5.8825264 5.931849 5.6756034 5.9531965
1369563_at 4.424582 4.4987903 4.486244 4.614656 4.367745 4.4919705 4.4889917 4.206315 4.1655064 4.3485913 4.0697117 4.3695703
1369564_at 4.23979 4.5389833 4.4203715 4.4469104 4.3594723 4.229642 4.1838245 4.292326 4.2245774 4.4672737 4.605598 4.2830715
1369565_at 5.0541525 5.0283136 5.118743 4.9208093 5.0128474 4.7844434 5.147285 4.9734077 5.3032956 4.7553267 5.1268945 5.011161
1369566_at 4.743234 4.943697 4.7619348 4.6817064 4.7473226 4.6511335 4.8463564 4.6844664 4.806044 4.8675394 4.9245143 5.112398
1369567_at 4.84392 4.6508713 4.702523 4.634262 4.841086 4.6918645 4.84163 4.993766 4.902216 4.837662 4.8944583 4.728198
1369568_at 4.6994667 4.504285 4.7300453 4.6702776 4.41792 4.7202663 4.506052 4.5551124 4.808085 4.560837 4.8687944 4.603921
1369569_at 4.147459 4.405592 3.8844848 4.05509 3.8597565 3.922841 4.047847 4.2708097 4.1279826 4.1800494 4.06567 3.916695
1369570_at 3.3528285 3.2109656 3.425427 3.3752136 3.5427332 3.4382796 3.5070956 3.3246107 3.3612313 3.433265 3.4425876 3.6050992
1369571_at 8.367499 8.299534 8.314856 8.356834 8.1934595 8.394792 8.396093 8.394721 8.4131775 8.427047 8.312988 8.3988285
1369572_at 4.0157194 4.1562376 4.058076 4.057105 4.0694523 3.8621316 4.011849 3.9144135 3.9762204 3.9943514 3.964595 4.0633254
1369573_at 3.9806662 4.418655 4.28448 4.5418777 4.3217793 4.296736 4.274581 4.2159553 4.189175 4.1244106 4.400361 4.436448
1369574_at 3.9063504 3.8493388 4.035217 3.8710988 3.7689395 3.807333 3.7077458 3.7585075 3.7676384 3.9209244 3.7659876 3.7998421
1369575_at 3.5097322 3.7011297 3.6259525 3.5123374 3.5027053 3.6444077 3.394284 3.406772 3.6085851 3.5341954 3.4520175 3.5736234
1369576_at 3.7583053 3.8476467 3.7796857 3.5464697 3.5269606 3.6102629 3.5880585 3.7107716 3.7912402 3.5150895 3.9562383 3.8987675
1369577_at 7.3431535 7.0771523 5.8824043 6.4341893 7.4767675 7.6035023 7.8235903 7.059069 8.517412 6.9540787 7.9176645 8.134087
1369578_at 4.183675 4.3430767 4.198428 4.283081 4.108384 4.173935 4.1066127 4.0551167 4.2512555 4.161004 4.5001483 4.1241536
1369579_at 6.0109744 6.1640086 6.155011 5.911502 6.2099266 5.76254 6.2284155 5.952446 6.0222993 6.0528235 6.039407 6.1208153
1369580_at 4.0363445 3.937809 3.961754 4.0163164 4.031223 4.2367935 4.212219 3.9271038 4.029675 3.8764281 4.1987967 4.0116606
1369581_at 10.747786 10.922519 10.725905 10.595494 10.779627 10.834573 10.605439 10.526403 10.369311 10.598929 10.574614 10.765631
1369582_at 6.1144075 5.9377666 5.9559813 5.9710217 5.9587827 6.012422 5.848978 5.9324093 5.925251 5.904258 6.4233403 5.910827
1369583_at 4.7964783 4.7964444 5.144894 4.850619 4.7911215 5.0553255 4.950857 5.2229886 4.813164 4.8789105 4.9667587 4.8801975
1369584_at 5.8734055 6.031659 5.8552456 5.9448495 5.8906436 5.9934287 5.728669 5.7220345 6.114785 5.791559 5.9452653 6.0200987
1369585_at 3.6546984 3.6228898 3.7433076 3.7872777 3.629723 3.8233316 3.825749 3.6160016 3.8203683 3.630437 3.884923 3.7164075
1369586_at 3.6098256 3.3154695 3.3798087 3.431166 3.4590082 3.5943217 3.6117866 3.3312712 3.3595116 3.3399181 3.5184538 3.4645069
1369587_at 4.2441554 4.078644 4.3774805 4.342353 4.3022046 4.130851 4.347356 3.9658937 4.3336916 4.128526 4.286234 4.0444956
1369588_a_at 8.433479 8.013784 7.906592 8.119406 8.290201 8.187787 8.111634 8.275111 8.236654 8.23639 8.14213 8.317558
1369589_x_at 3.6439612 3.9078565 3.7499282 3.6743062 3.694259 3.7361813 3.8088572 3.7729266 3.7035012 3.6095326 3.8536038 3.7091749
1369590_a_at 6.986201 6.7747593 7.1164217 7.157413 7.23667 7.32544 7.158103 7.410489 7.086957 6.9150963 6.775978 6.993702
1369591_at 3.598797 3.7364035 3.602232 3.6515207 3.5122523 3.4664688 3.3318794 3.4624796 3.5321913 3.7583 3.6205907 3.5051718
1369592_at 6.5284243 6.649063 6.6534657 6.5233626 6.198246 6.6834564 6.7415123 6.76474 6.5719357 6.544415 6.5442967 6.651074
1369593_at 3.5702963 3.2849343 3.429256 3.3792205 3.4819252 3.3789594 3.478443 3.4774256 3.583796 3.6045616 3.5520563 3.4844012
1369594_at 5.629345 5.762623 5.641851 5.680298 5.5331345 5.6472034 5.893201 5.757845 5.785143 5.6234074 5.8776445 5.7690773
1369595_at 3.477913 3.870092 3.652027 3.502659 3.865159 3.6743212 3.685187 3.6445384 3.706482 3.6860447 3.79252 3.5641224
1369596_at 4.6805115 4.4288754 4.547636 4.5278225 4.4105635 4.485074 4.631036 4.5265145 4.4350595 4.4936657 4.870122 4.724659
1369597_at 7.3983216 7.1602783 7.344278 7.2411284 7.239499 7.0615644 7.4043064 7.3039417 7.2072916 7.1363244 7.100055 7.199042
1369598_at 4.3718524 4.4229693 4.435645 4.451807 4.5398045 4.3599825 4.564458 4.2791376 4.4584517 4.193368 4.460197 4.060255
1369599_at 5.0668945 5.064232 4.9146495 5.0022883 4.804995 4.9633594 4.678119 4.9564333 4.8176913 4.7966533 5.04705 5.182799
1369600_at 4.3903203 4.1293993 4.384916 4.168814 4.414881 4.4452386 4.0983667 4.2138534 4.0868917 4.2883816 4.3668156 4.3764534
1369601_at 4.668067 4.9932256 4.7733574 4.884877 4.673427 4.4735365 4.816033 4.6662035 4.6419477 4.9152517 4.662547 4.8298607
1369602_at 4.4188104 4.6273403 4.403082 4.4802833 4.2407184 4.3553877 4.5923543 4.319786 4.6591973 4.5490475 4.383912 4.4939146
1369603_at 3.5034964 3.6967487 3.5552387 3.7848682 3.895578 3.7808247 3.6643686 3.5550437 3.7506218 3.6725006 3.523011 3.729312
1369604_at 4.701907 4.617113 4.8906507 4.467952 4.714036 4.4120703 4.41926 4.7859745 4.538293 4.74368 4.584244 4.4191656
1369605_at 5.3569336 5.4716706 5.4152684 5.385939 5.5501513 5.224039 5.331664 5.4072948 5.266806 5.3705416 5.1897902 5.249409
1369606_at 3.7466304 3.9093993 3.9155824 3.7361128 4.012281 3.6262143 3.8822136 3.9564977 3.90027 4.014578 3.934016 3.4801126
1369607_at 5.710078 5.7038407 5.910298 5.7330794 5.9361587 5.889819 5.7437124 5.716204 5.65839 5.713011 6.1864696 5.8467464
1369608_at 4.12867 4.190586 4.0870986 4.1409025 4.154702 3.9957623 4.107285 4.0612345 4.123246 4.382323 3.9973168 4.1639853
1369609_at 3.5362692 3.7482007 3.6182787 3.609816 3.7720811 3.7979827 3.6883779 3.63919 3.5347626 3.7421534 3.776894 3.7332878
1369610_at 6.7166557 6.695436 6.8296847 6.7767305 6.797824 7.0863895 6.498027 7.0236135 6.7967324 6.6478 6.8411856 6.566364
1369611_at 5.061222 5.1151185 5.170325 5.2023373 5.0598006 5.0466285 5.066997 4.9764276 5.249278 4.9704003 5.200044 4.880865
1369612_at 4.763157 4.909465 4.791367 4.8960323 4.7670135 5.0586224 4.9169464 4.707279 4.895338 4.872958 4.99828 4.938923
1369613_at 3.7483003 3.8899095 3.8782208 3.7393086 3.7507663 3.6758347 3.9877322 3.7731955 3.7182322 3.6875982 3.8809214 3.5863476
1369614_at 3.9586015 4.086841 3.8023376 3.9683864 4.041329 4.1554327 3.9249952 3.9910665 4.2045193 4.162354 4.298987 3.8094347
1369615_at 5.729328 5.8911524 5.8634367 5.7282004 5.864649 5.7433043 5.858291 5.767417 5.9215 5.7484317 5.8189936 5.8962245
1369616_at 4.3644357 4.468854 4.6601543 4.4422235 4.475527 4.464334 4.5393295 4.416886 4.333842 4.523247 4.2512 4.4735417
1369617_at 6.405755 6.6245 6.1408634 7.103136 6.229767 6.3475165 6.879391 6.733505 6.359566 6.2234373 6.2232866 6.6082172
1369618_at 4.413359 4.3760386 4.4604 4.4178653 4.920603 4.5701113 4.621811 4.23403 4.5629067 4.4649143 4.445642 4.1734824
1369619_at 4.7195296 4.756882 4.6191964 4.7486053 4.9607058 4.9566793 4.8693166 4.925001 4.764005 4.762473 5.0301747 4.9316955
1369620_at 3.7564666 3.8420632 3.6474493 3.8835993 3.7517958 3.699151 3.7110674 3.7543385 3.7741752 3.9147615 3.7231424 3.7956676
1369621_s_at 9.441186 9.366987 9.380315 9.599918 9.523141 9.365457 9.627217 9.420582 9.562185 9.434126 9.386906 9.535834
1369622_at 4.3243833 4.3160224 4.248022 4.3105464 4.3182015 4.149825 4.20696 4.341038 4.348628 4.2070937 4.652768 4.2402334
1369623_at 4.792549 4.6042194 4.652193 4.5414457 4.457408 4.788162 4.5849276 4.683419 4.5500793 4.5953074 5.0075684 4.6965513
1369624_at 5.807792 5.5822635 5.770823 5.6925464 5.705665 5.689815 5.63913 5.7636504 5.6154494 5.700522 5.6411924 5.5643516
1369625_at 5.6650143 6.322173 5.8828163 5.924028 6.422379 6.5561795 6.2654433 6.266957 6.3993993 6.8230925 5.7978296 6.358937
1369626_at 8.621007 8.564563 8.715973 8.677524 8.6812525 8.464897 8.737178 8.83591 8.551632 8.700994 8.63323 8.64025
1369627_at 3.7447917 3.9661677 4.007747 3.7954073 4.1550255 3.6751025 3.8566582 3.9913578 3.7292745 3.6173248 4.05338 4.041401
1369628_at 9.480102 9.854983 9.608557 9.768741 9.755176 9.931908 9.705937 9.483202 9.933712 9.362899 9.698895 9.281664
1369629_at 11.733489 11.792918 11.911184 11.7350025 11.919412 11.857524 11.813927 11.910044 11.813927 11.921968 11.860491 11.759743
1369630_at 12.742688 12.878801 12.82535 12.790509 12.889694 12.830335 12.78524 12.900334 12.799085 12.869825 12.786832 12.784833
1369631_at 7.7123184 7.8089323 7.6354647 7.650723 7.6892385 7.6395903 7.436798 7.5591784 7.6595645 7.5243635 7.6927996 7.5815034
1369632_a_at 6.5753756 6.4139233 6.5194435 7.230578 6.8463454 6.4656463 6.8499293 6.5152607 6.6064596 6.6273365 5.9442453 6.3409643
1369633_at 11.123028 10.961335 10.435031 10.839861 11.071738 10.547326 10.929041 10.875185 10.823103 10.624758 11.175812 10.819869
1369634_at 6.508329 6.364836 6.4754834 6.3741574 6.487891 6.2739053 6.355092 6.2221246 6.42383 6.3612285 6.357862 6.458945
1369635_at 11.633582 11.445224 11.583988 11.5968 11.722249 11.35812 11.70484 11.482012 11.585676 11.573496 11.720433 11.750584
1369636_at 12.31059 12.02007 12.123193 12.248558 12.197683 11.935334 12.325309 12.034078 12.155869 12.231668 12.270538 12.275263
1369637_at 4.970414 4.9945574 4.982301 4.85285 4.7721705 4.42962 4.4624214 4.7687755 4.5405717 4.9369407 4.5203133 4.2573957
1369638_at 5.2989545 5.2440233 5.16684 5.189459 5.2483163 5.2804155 5.293961 5.4534354 5.1690464 4.9481735 5.047613 5.2750616
1369639_at 3.7111468 3.6242375 3.609704 3.7630956 3.7480135 3.6534472 3.6570811 3.749803 3.7217596 3.6498687 3.8633618 3.5426137
1369640_at 5.294505 5.3697143 5.221494 5.3449597 5.603704 5.119626 5.3808017 5.2924013 5.4589906 5.3784747 5.312517 5.373866
1369641_at 7.7700562 7.8331065 7.9106026 7.831192 7.8216705 8.179054 7.9221983 8.055679 8.141589 7.6807704 7.622894 7.899251
1369642_at 7.39185 7.582098 7.5444345 7.350963 7.443941 7.9033284 7.71597 7.829506 7.817267 7.2845345 7.211743 7.5539756
1369643_a_at 7.388939 7.4460535 7.35012 7.3507175 7.26789 7.6592255 7.836845 7.6503015 7.680904 7.2846003 7.5999246 7.5022483
1369644_at 9.216347 9.37184 9.176881 9.213721 9.252146 9.382591 9.5164 9.596722 9.467574 9.265845 9.453589 9.219548
1369645_at 4.019492 4.152052 4.1036777 4.077256 4.0867705 3.8977485 3.932666 4.02962 4.166566 3.9951067 4.008195 4.057767
1369646_at 3.520053 3.5904117 3.6432078 3.6413414 3.7073362 3.6697953 3.5990028 3.5842993 3.6043067 3.576532 3.7288153 3.495432
1369647_at 6.5551186 6.673886 6.660553 6.6026077 6.649879 6.672675 6.554918 6.815573 6.541665 6.52723 6.3870564 6.465683
1369648_at 6.8865204 6.664889 6.4373097 6.754839 6.8199797 6.3514333 6.6839194 6.744485 6.705921 6.727676 6.9141674 6.5165377
1369649_at 5.225034 5.502046 5.2119956 5.212258 5.199444 5.298662 4.9171286 5.0762553 5.0042534 5.1358657 5.2946506 5.0832324
1369650_at 6.6834207 7.1722503 7.1797123 7.1323814 6.9326386 7.086862 7.2061205 6.966409 7.067381 7.1631756 7.1744523 6.908354
1369651_at 4.7700853 4.889785 4.715744 4.835629 4.9907813 4.5793495 5.1487093 5.0112553 5.012161 4.932521 4.7065625 4.9468374
1369652_at 3.675718 3.6010962 3.9149947 3.9339156 3.710751 3.8738122 3.937531 3.8375185 3.6162686 3.9986 3.9734359 3.7972658
1369653_at 6.908831 7.1645494 7.0215306 7.101957 6.9125776 7.0767546 7.087068 6.9957604 7.130604 6.9669843 7.0538397 6.9015446
1369654_at 10.593643 10.540502 10.564623 10.349369 10.532255 11.095439 10.705139 10.666862 10.82053 10.542942 10.755383 10.594284
1369655_at 7.51843 7.734211 8.686659 8.652075 7.985449 7.8094254 8.400713 7.489476 8.779572 8.277414 7.7959466 7.6385164
1369656_at 6.792351 6.6564827 7.1595306 6.8762927 6.845226 7.1307716 6.801684 7.154877 6.965474 6.697314 6.903321 6.763939
1369657_at 3.9930074 3.742404 4.229562 3.9526992 3.90935 4.104171 4.15155 3.8442218 4.1886787 4.0974717 4.2140903 4.118223
1369658_at 7.9677725 7.938421 8.513771 7.354126 8.19924 8.25481 8.072273 7.9841576 8.469728 7.792999 7.8512454 7.7338185
1369659_at 5.7455816 5.7700276 5.508486 5.7136083 5.8421855 5.341535 5.5658092 5.57006 5.661061 5.8572435 5.7945333 5.6310253
1369660_at 4.3900614 4.3124514 4.379301 4.2972836 4.356185 4.5973997 4.3258758 4.386826 4.109054 4.3804913 4.3084793 4.5216
1369661_at 7.587615 7.427314 7.294674 7.490927 7.422576 7.5566835 7.3968196 7.437811 7.6072955 7.438884 7.748951 7.610902
1369662_at 3.5181892 3.5405574 3.3908422 3.4471943 3.325406 3.59338 3.580125 3.4757328 3.446786 3.3860557 3.5238144 3.4681578
1369663_at 6.411173 10.203754 8.8835 9.819114 6.5689893 10.376198 8.790098 9.841441 9.110144 9.235287 9.984606 6.383681
1369664_at 10.226522 10.313861 10.196496 10.571914 10.8823185 9.97248 10.147758 9.533973 10.215537 10.187568 10.131538 10.459064
1369665_a_at 7.90033 7.800537 7.7092505 8.162668 8.013338 7.7008233 8.215658 7.9459987 7.9123135 8.120131 7.9300036 7.9792986
1369666_at 5.8828406 5.8913903 5.785627 5.9222093 5.970301 6.168979 5.7153444 5.9094114 5.8574104 6.2613626 5.8234143 5.887074
1369667_at 6.284627 6.6502047 6.526604 6.315104 6.4640183 6.7246366 6.334338 6.1573024 6.235933 6.1497674 6.56545 6.6016917
1369668_x_at 3.762924 3.9890347 3.9043186 3.6277843 3.8592153 3.8640182 3.7863553 3.6610224 3.825679 3.8159583 3.8125472 3.997432
1369669_at 8.135603 7.9789915 8.160648 8.705666 8.119295 8.218672 8.12656 8.112987 8.259911 8.180569 8.039568 8.130349
1369670_at 5.369943 5.182667 5.0594387 4.979107 4.8750973 4.825451 4.8821697 4.95612 5.0402365 5.1765647 5.0030885 4.8919845
1369671_at 12.564872 12.497882 12.56984 12.613354 12.55175 12.564463 12.557645 12.606184 12.621375 12.422594 12.593172 12.583391
1369672_at 6.465006 6.694213 6.5442934 6.7151284 6.505433 6.533217 6.4803524 6.607603 6.7206078 6.280118 6.2828064 6.7781334
1369673_at 3.9749472 4.060809 4.108423 4.501583 4.4834867 4.2945633 3.877812 4.089322 4.047223 4.574801 3.9923506 3.973672
1369674_at 3.5555742 3.5424342 3.7331252 5.341053 4.6760263 4.786805 3.673395 3.503874 3.3817 5.795306 3.7837665 3.7096868
1369675_at 6.755223 6.7668138 6.5328918 6.448083 6.4342265 6.3477173 6.563113 6.420837 6.6590157 6.6791306 6.696069 6.5559964
1369676_at 7.4679646 7.2890663 7.3622885 7.2094946 7.4521995 7.284375 7.3146806 7.115996 7.3936586 7.0876865 7.2100005 7.295882
1369677_at 3.5901234 3.5903866 3.6783843 3.5713694 3.6097577 3.5379875 3.5762932 3.6440966 3.5247517 3.3481867 3.554363 3.5736234
1369678_a_at 7.4295416 7.3077574 7.412578 7.261553 7.3119884 7.581463 7.4841065 7.5073094 7.389954 7.46465 7.5299 7.3037105
1369679_a_at 10.012596 9.891874 9.858724 9.812475 9.857214 10.132584 10.007433 9.970542 9.921432 10.002877 9.94977 9.848578
1369680_at 4.96737 5.269328 4.96782 5.058736 4.8691273 5.0240293 5.3145895 4.885487 4.916296 5.1821947 5.145802 4.95929
1369681_at 4.567878 4.544067 4.452781 4.454947 4.4599543 4.5048885 4.4719353 4.5812936 4.5722227 4.4904647 4.5098104 4.458075
1369682_at 6.2343307 6.3447604 6.075835 6.2192063 6.17874 6.206319 6.2930865 6.2421827 6.1922526 6.375714 6.3444886 6.121979
1369683_at 7.187551 7.0915112 6.960091 7.1410136 7.1196723 6.8468413 7.141644 7.1538076 6.9891763 7.0057454 6.879884 7.0221534
1369684_at 4.775596 4.9500747 4.5853314 4.8428283 4.726149 4.7254214 4.9135985 4.897907 5.009274 4.9723043 4.7585773 4.70967
1369685_at 3.9709256 4.278112 4.0277677 3.958562 4.037827 4.0273085 4.218128 4.131373 4.2211537 4.0171647 4.0738487 4.1485043
1369686_at 4.176118 4.214524 4.1070814 4.144903 4.0974526 4.3567076 4.27543 4.337693 4.3775997 4.170096 4.2064676 4.205376
1369687_at 4.300807 4.180892 4.2153225 4.283642 4.2640867 4.161971 4.423152 4.1053925 4.2512703 4.29921 4.436273 4.578344
1369688_s_at 4.800722 5.0202847 4.9755664 4.474585 4.915615 4.96961 5.2098246 4.6729302 4.8245525 4.865791 4.901971 4.8078136
1369689_at 6.865198 6.9225245 6.8873715 6.818058 7.0697637 6.884525 6.8882685 7.1189117 6.9961715 6.7712135 7.0544524 6.9545603
1369690_at 7.0239 7.0488515 7.1111717 7.1112957 7.1811213 7.296883 7.113051 7.0752883 7.0858707 6.9332237 6.990039 6.9952917
1369691_at 4.817281 4.4908867 4.4506006 4.4902563 4.341423 4.130378 4.4571753 4.3269644 4.4300394 4.4335136 4.5746093 4.409063
1369692_at 3.8156397 3.6671574 3.6359608 4.0081654 3.6698391 3.874697 3.833322 3.806856 3.8448691 3.7639115 3.6984525 3.7972658
1369693_a_at 6.0791945 5.6798935 5.311843 5.337237 6.104532 5.506897 5.191874 6.1031337 5.329311 5.573004 5.715137 5.6221576
1369694_at 3.7257965 3.650866 3.6100514 3.5116491 3.4317937 3.6359386 3.555689 3.645651 3.4088123 3.626345 3.7445004 3.4967864
1369695_at 4.183675 4.205619 4.25412 4.3039417 4.270867 4.1506987 4.137428 4.270025 4.0836344 4.176288 4.219886 4.2914257
1369696_at 3.5737512 3.6483047 3.6861825 3.7335882 3.7085817 3.6087987 3.6816666 3.7678602 3.7853582 3.6433628 4.3037014 3.9240756
1369697_at 3.6535711 3.9271343 3.8595989 3.8042274 3.8693743 3.8153539 3.5579505 3.7863457 3.7649162 3.9692948 3.8159375 3.8746643
1369698_at 4.920961 4.8676257 4.787932 4.7510686 4.845399 5.0111327 4.981831 4.5210466 5.0148864 4.8236995 4.8125777 5.3318286
1369699_at 4.4782667 4.779194 4.384916 4.487271 4.5729427 4.581932 4.6395197 4.663683 4.4343348 4.7955866 4.361269 4.461858
1369700_at 5.6798973 5.773008 5.8186517 5.868512 5.5835757 5.86416 5.8079348 5.72189 5.8156524 5.678129 5.731692 5.8724957
1369701_at 12.45791 12.596796 12.4875 12.530936 12.464837 12.617736 12.580221 12.483304 12.522014 12.55198 12.538557 12.494535
1369702_at 6.928879 6.85226 6.913822 6.7534037 6.8291545 6.9420276 6.926378 6.6416707 6.965222 6.871694 6.920857 7.041949
1369703_at 7.0207095 6.999687 6.750297 6.8952975 6.8697963 6.794375 6.7403646 7.085313 6.916819 6.9932523 7.2685895 7.0339046
1369704_at 6.880313 6.6269526 6.5642505 6.8748894 6.582944 6.645598 6.635318 6.5726547 6.4931054 6.647167 6.5181017 6.6322446
1369705_at 5.0377197 5.2420464 4.9587684 5.1556063 5.052653 5.1180778 5.0061636 5.169926 5.1024137 5.3220744 5.3220544 5.2324657
1369706_at 3.8124104 3.8558261 3.9379723 3.6662154 3.6739137 3.6587355 3.635718 3.6751525 3.748455 3.8255215 3.9089255 3.7763546
1369707_at 4.498652 4.454564 4.6515775 4.6056004 4.5300403 4.541782 4.4698143 4.5700965 4.6177588 4.5276732 4.553245 4.4250865
1369708_a_at 5.625207 5.549918 5.596033 5.576134 5.5850043 5.819629 5.516731 5.535265 5.7006955 5.7032003 5.434679 5.9998217
1369709_at 4.3593135 4.4127874 4.2328467 3.949588 4.0900083 4.1124105 3.9826336 4.228147 3.8063083 4.081996 3.70568 4.0494347
1369710_a_at 3.7844799 3.8808641 3.8360362 3.6873038 3.7992105 3.596732 3.9122727 3.5821006 3.9277737 3.688392 3.8522065 3.9649012
1369711_at 4.396683 4.6238046 4.4614744 4.447399 4.7697825 4.6677713 4.751342 4.698806 4.582797 4.5790286 4.661841 4.632559
1369712_at 7.3140316 7.299136 7.405934 7.330448 7.3603077 7.4835553 7.5733852 7.424808 7.472471 7.2344475 7.2543926 7.2477536
1369713_at 5.2977076 5.7445383 5.576137 5.502511 5.5502067 5.258969 5.6550436 5.554636 5.6639495 5.3063846 5.532273 5.607036
1369714_at 6.808844 6.752828 6.8980193 6.8000913 6.5268164 6.685797 6.6511745 6.8149843 6.76976 6.6769834 6.587972 6.5396953
1369715_at 4.104126 4.407059 4.3015003 4.177771 3.9097905 4.033445 4.160798 4.0083075 4.1469193 4.237052 4.2235327 3.8091695
1369716_s_at 10.148278 9.605421 9.77624 9.997955 9.69927 9.900283 9.708562 9.869333 9.673597 10.094125 9.474632 9.973094
1369717_at 4.5043597 4.257931 4.4292994 4.5622177 4.2039685 4.506878 4.3613586 4.5681686 4.455563 4.409931 4.4236336 4.3046327
1369718_at 8.546887 8.071461 8.512733 8.37699 8.178448 8.279114 8.25468 8.349772 8.5183525 8.29543 8.221292 8.231518
1369719_at 3.0525954 3.2197423 2.9796345 3.1734018 3.0413556 3.0948794 2.9833727 3.0315936 3.0447733 3.1514146 3.1768446 3.020357
1369720_at 9.161728 9.151856 9.581738 9.462318 9.244384 9.588928 9.47101 9.340429 9.476356 9.401987 9.404322 9.458583
1369721_at 4.896153 4.7315545 5.077906 4.8316917 4.665544 5.193026 4.7004232 4.796812 4.8329215 4.820959 5.5628886 4.8607817
1369722_a_at 7.963072 7.816185 7.847386 7.7132945 7.86345 7.921253 8.0415125 7.6732802 7.6628027 7.835246 7.764013 7.939772
1369723_at 6.9169965 6.9916844 6.5631866 6.9762607 6.955041 6.905906 6.9729395 6.799676 6.7504 6.9069953 7.0498466 6.936738
1369724_at 5.022053 5.251333 5.307964 5.5212398 5.1323714 5.0786157 5.542558 5.1995106 5.0721745 5.466282 4.9101624 5.343627
1369725_at 8.0352545 8.02519 8.123657 7.654577 7.907245 8.233756 8.528037 8.508979 8.466381 7.915741 8.175065 8.110126
1369726_at 8.428435 8.191308 8.080855 8.195806 8.050986 7.783754 8.180529 8.359893 8.051282 8.344368 8.28412 8.380082
1369727_at 13.856353 13.688267 13.93322 13.884752 13.766939 13.774536 13.858068 13.8008 13.83114 13.900724 13.859276 13.82095
1369728_at 5.0511203 5.809637 5.249071 5.402127 4.968524 5.5012827 5.333973 5.3101892 5.1094847 5.6656904 5.637844 5.060047
1369729_at 8.669571 8.536974 8.65428 8.567714 8.145252 8.8258095 8.677008 8.488887 8.7711525 8.605772 8.666393 8.667522
1369730_a_at 4.8830976 4.6376977 4.926594 4.8996253 4.916157 4.7756953 4.6751356 4.8577023 4.5146575 4.887356 4.8285594 4.8370376
1369731_at 3.0851042 3.4577236 3.3068938 3.4248884 3.4397078 3.3360453 3.346972 3.3798122 3.2266707 3.3620687 3.7236812 3.4960678
1369732_a_at 4.9521284 4.965974 4.9505253 4.7519917 4.7558727 4.6016827 4.7577667 4.800564 5.09624 4.505905 4.8993273 4.9125347
1369733_at 8.339713 8.134407 8.2147455 8.250731 8.228622 8.413081 8.329444 8.161501 8.259219 8.297346 8.271773 8.318131
1369734_at 9.140908 9.202972 9.225566 8.910236 9.267328 9.143114 9.32098 9.107329 9.316057 9.198416 9.313678 9.208353
1369735_at 5.884667 5.811791 5.9249005 6.0198703 6.0829663 5.702612 5.693083 5.787786 5.7110767 6.173124 5.760618 6.0634875
1369736_at 5.1201086 4.967242 4.9729376 5.0378036 5.2409506 5.107979 5.018795 4.93612 5.0389447 5.412185 5.0286884 5.069208
1369737_at 10.018894 9.634099 10.018657 9.708389 9.839794 10.459329 10.161045 10.160547 10.0123005 9.805772 9.796604 9.780613
1369738_s_at 10.277603 10.2316885 10.60644 10.15221 10.270561 10.753729 10.567845 10.480344 10.370745 10.153513 10.31141 10.153503
1369739_at 4.371648 4.30316 4.181671 4.154019 4.189432 4.195528 4.3864956 4.165411 4.154854 4.3996334 4.1811757 4.295374
1369740_at 4.9252515 5.208558 4.8840356 5.0600247 4.926839 4.7758274 5.0708513 4.886624 5.2733936 5.218762 5.0422797 5.0365834
1369741_at 5.504912 5.4718857 5.6206074 5.424165 5.3931723 5.5689077 5.5680695 5.493947 5.508481 5.289254 5.4985914 5.3689675
1369742_at 4.6498566 4.691557 4.647051 4.6730185 4.8206472 4.7099895 4.7741137 4.7874475 4.7352457 4.9127607 5.0515833 5.1150856
1369743_a_at 8.750456 8.349872 8.724995 8.326979 8.306645 8.29071 8.338753 8.409815 8.35877 8.650548 8.518419 8.6636715
1369744_at 4.28867 4.500089 4.2752304 4.2418766 4.181277 4.2651157 4.1098104 4.176414 4.2126126 4.1159353 4.3629503 4.098533
1369745_at 6.117517 6.355266 6.3081875 6.1003456 6.3306007 6.190069 6.245976 6.2876563 6.22509 6.252576 5.990675 6.101254
1369746_a_at 11.721095 12.261509 12.227954 11.807215 12.1397295 11.95401 12.078723 12.099515 12.033569 12.025355 12.209038 12.093545
1369747_at 6.8541293 6.815451 6.787061 6.5044384 6.7172713 7.321664 6.6106925 6.916692 6.957966 6.9844275 7.0671244 7.028151
1369748_at 3.691405 3.6909244 3.4866579 3.6455224 3.5698001 3.712689 3.5192971 3.607612 3.6042125 3.521378 3.7570686 3.5119584
1369749_a_at 4.0315 4.0812283 3.8341901 4.2950306 3.8660173 3.8965628 4.0863934 4.151597 3.900927 4.1340055 4.4234886 4.2507687
1369750_at 3.892285 3.8090277 3.7082782 3.6290026 3.545026 3.8627684 3.6454842 3.8665934 3.6023798 3.6898277 3.752992 3.7827642
1369751_at 3.911304 4.3453255 4.0347385 4.1727686 3.854369 3.9298482 3.9345129 4.0176992 4.152627 3.9868815 3.753424 3.861268
1369752_a_at 4.933463 4.8672814 5.0204854 5.010136 4.8174043 4.6907253 4.94953 4.8946524 4.9063225 4.7018385 4.974915 5.05132
1369753_at 3.8289309 3.8662934 3.9558735 3.9254346 3.9293742 4.02304 3.6617076 4.0934167 4.1156993 3.9706411 3.9645278 3.9489207
1369754_a_at 7.989893 8.250835 8.037904 8.285919 8.185715 8.255953 8.212978 8.071439 8.221044 8.208441 8.197005 8.287549
1369755_at 3.6928868 3.6848834 3.8142529 3.595117 3.8957427 3.5324786 3.7664633 3.8059258 3.6099138 3.7354958 3.5311544 3.6713614
1369756_a_at 7.328498 7.4626484 6.9862256 7.5670853 7.119977 7.497939 7.1031623 7.0737414 6.9359193 7.330559 7.3282995 7.370882
1369757_at 5.677619 5.6936936 5.7345 5.5791774 5.6084785 5.7464447 5.734583 5.570022 5.7546043 5.62536 5.5893216 5.739445
1369758_at 7.9305763 7.8216476 7.7870526 8.843747 8.332842 7.864381 7.932324 7.901024 8.021906 8.737141 7.7557487 8.375976
1369759_at 5.5353074 5.401167 5.416541 5.3764057 5.516864 5.392518 5.209584 5.327234 5.215348 5.4051557 5.351743 5.5891557
1369760_a_at 3.818399 3.697047 3.866149 3.7193325 3.7298632 3.58274 3.618884 3.8843217 3.7569013 3.7705386 3.7155142 3.6420102
1369761_at 3.8372395 4.2642555 4.079053 4.0715923 4.0293293 3.7735786 4.060404 3.8871155 4.032061 4.0836077 3.9351492 3.7810764
1369762_at 4.0579877 4.011042 3.748332 3.8625088 3.932423 3.9104562 3.7859263 3.8964722 3.8127935 3.8300145 3.7445004 3.5846605
1369763_at 4.214608 4.2292643 4.0966415 3.9981241 4.2813582 4.0158014 4.2577977 3.9945314 4.246724 4.2405434 4.291376 3.8871286
1369764_at 13.1928005 13.104065 13.096459 13.40676 13.190336 13.219738 13.21456 13.157467 13.201961 13.129571 13.299484 13.23296
1369765_at 3.7621262 3.8214111 3.6222267 3.8328452 3.950878 3.6917648 3.9298081 3.778821 3.6137035 3.5802987 3.8537738 3.6860704
1369766_at 5.492717 5.3618846 5.3990526 5.242847 5.3907843 5.29648 5.4306135 5.5580077 5.3913856 5.4519463 5.5564785 5.4303317
1369767_a_at 4.078143 3.8543887 3.9744716 3.8606453 3.7791378 3.866811 4.048079 3.9816105 3.9880824 3.9297845 3.7843676 3.8573358
1369768_at 6.34003 6.530084 6.3474784 6.4066854 6.1432056 6.1438885 6.4612074 6.294738 6.244386 6.5312915 6.3640265 6.131548
1369769_at 4.466652 4.4461403 4.627728 4.5572042 4.5885825 4.4524527 4.794609 4.671847 4.5548887 4.591055 4.5866737 4.3825855
1369770_at 4.157361 4.105777 4.215465 4.116581 4.315647 4.1510134 4.085286 3.8964722 3.9974735 4.2923727 4.1825523 3.9185238
1369771_at 5.26577 4.984173 4.8951206 5.3351393 4.7358074 5.015738 5.09219 5.0592394 4.839902 4.9034634 5.1477184 4.8146744
1369772_at 6.563785 6.946113 6.7091064 7.0969925 6.4733863 7.053278 6.6377597 6.719583 6.6344943 6.940786 6.4982204 6.608918
1369773_at 3.9244058 3.9673896 3.8254771 4.048797 3.9418914 3.9967747 4.048079 3.84827 3.933032 4.0790005 4.034498 3.759921
1369774_at 4.267562 4.1774626 4.444521 4.405738 4.4476266 4.3876014 4.376249 4.164659 4.3176804 4.0939164 4.341186 4.6475935
1369775_at 8.29661 7.967864 8.289001 8.23596 8.189441 8.194025 8.307805 8.168392 8.141164 8.100338 7.9958644 8.088626
1369776_a_at 6.5751486 6.7732043 6.6232195 6.6570444 6.6764936 6.660357 6.6714125 6.6708784 6.4915957 6.841683 6.4408784 6.686414
1369777_a_at 7.0006485 7.3168573 7.270471 7.1351495 7.02569 7.2072797 7.214829 7.356592 7.214268 7.1484036 7.0298777 7.337516
1369778_at 3.7588818 3.7983487 3.8405383 3.6370654 3.840655 3.9373631 3.8446589 3.9393907 3.778119 3.773097 4.0655365 3.7736013
1369779_at 5.7507696 5.5318713 5.6411433 5.7546067 5.62334 5.28323 5.672277 5.611206 5.7909718 5.7045436 5.5981455 5.8478003
1369780_at 6.112961 6.434093 5.9830427 6.292146 6.0663853 5.991738 6.4815106 6.054779 6.041444 6.107301 6.4445148 6.1050725
1369781_at 3.927806 3.8365583 3.9793003 3.7734258 3.5772994 3.817709 3.7094593 3.683002 3.7334743 3.8661742 3.7746775 3.8823977
1369782_a_at 5.771869 5.8911514 5.9199305 6.0554237 5.982718 5.9047246 5.8072014 5.860453 5.7600574 6.1911507 5.9983315 5.9578314
1369783_a_at 4.6409645 5.1150737 4.718391 4.9465446 5.0271425 5.207262 5.0430503 5.2299356 5.114711 4.9094405 4.9517365 5.005001
1369784_at 3.7315 3.662131 3.726145 3.739885 3.6954083 3.6712618 3.818067 3.9667842 3.87535 3.7620733 3.549688 3.7888935
1369785_at 7.96102 7.5951686 8.0654335 7.988777 7.9318624 7.9026875 8.024799 7.8139315 7.780614 7.969185 7.54825 7.751486
1369786_at 5.754971 5.7065797 5.6892796 5.7562094 5.8397536 5.916423 5.7484517 5.7655935 5.662622 5.741224 5.516686 5.7621164
1369787_at 3.6752503 3.6357164 3.7499282 3.6983645 3.8464298 3.5665116 3.5167892 3.7029867 3.6326673 3.7905 4.0743446 3.8161628
1369788_s_at 8.728491 9.294472 7.792462 8.807962 7.916329 8.916198 7.642253 9.325587 8.65189 9.288491 9.117749 8.500585
1369789_at 3.3242173 3.2801483 3.484397 3.4399936 3.4796002 3.1890388 3.4442596 3.4808786 3.4160366 3.375937 3.5668397 3.2020996
1369790_at 11.38468 11.081155 12.456441 11.529618 11.074708 11.015079 11.059181 11.40849 10.355714 11.097129 11.011397 10.543015
1369791_at 7.98208 7.976698 8.130827 7.919929 7.91932 8.031988 7.9507127 8.01054 7.8643575 8.023256 8.014508 7.959293
1369792_at 5.8247085 5.6905284 5.9190607 5.85358 5.954428 6.0184937 5.848783 5.813672 5.7498574 6.0478125 5.8025947 5.819461
1369793_a_at 4.0066404 3.9813383 4.118868 3.978522 3.9394875 3.8922179 4.061446 4.1419153 4.0773306 4.002247 4.1217585 4.1810546
1369794_a_at 4.5133104 4.908602 4.7119303 4.6062794 4.6759534 4.8916416 4.5923543 4.6422553 4.4155645 4.9026566 4.5308867 4.6492124
1369795_at 4.337637 4.2873025 4.5904217 4.3873396 4.325281 4.245229 4.306834 4.3544602 4.2539177 4.494793 4.4461517 4.328122
1369796_at 4.6401005 4.5680966 4.7776933 4.544696 4.7586794 4.842078 4.6059694 4.5643187 4.5977297 4.5118065 4.8271184 4.597442
1369797_at 4.05068 4.2367682 4.176126 3.989832 3.9873886 4.136648 4.1597605 4.205319 4.044615 4.1518598 4.383748 4.0536976
1369798_at 4.5562477 4.6299887 4.479186 4.649866 4.5188694 4.5144424 4.5085926 4.5101237 4.6195326 4.5607233 4.3617682 4.779152
1369799_at 10.4526825 10.65396 10.609344 10.544444 10.683191 10.389738 10.544605 10.641211 10.3421135 10.514785 10.546213 10.583713
1369800_at 3.7307575 3.826644 3.7569165 3.9198236 3.7581139 3.9281397 3.9304082 3.8964722 3.7508488 3.9269924 3.8904285 3.67015
1369801_at 4.5211773 4.5014005 4.5453253 4.5769315 4.6042476 4.420604 4.662243 4.3602424 4.602402 4.5674105 5.0197606 4.711839
1369802_at 3.7931042 3.9082346 3.9744182 4.0337887 3.9860616 3.752472 3.7909296 3.8038287 3.692774 4.058852 3.7876232 3.5491176
1369803_at 4.549913 4.523007 4.5386133 4.7387714 4.6482115 4.7155285 4.662994 4.5179534 4.312667 4.5038486 4.4455996 4.2770333
1369804_a_at 4.5507355 4.6479826 4.791005 4.57578 4.82956 4.4416437 4.6322165 4.650071 4.5544753 4.3835278 4.632898 4.627436
1369805_at 4.000078 3.9433358 4.0615306 3.9121373 3.8403594 3.8997757 3.9657505 3.8898158 4.096004 4.109595 3.8537738 4.1083126
1369806_at 5.151913 5.027322 5.073202 5.0185738 5.2748203 5.359173 5.3598247 5.0643816 5.284978 5.014277 5.187806 5.0753922
1369807_at 4.482531 4.3749075 4.353471 4.465864 4.802764 4.367764 4.318754 4.330629 4.364136 4.343624 4.7950315 4.39133
1369808_at 4.220462 4.3988285 4.579148 4.3730516 4.457408 4.427433 4.2103653 4.4116483 4.226675 4.504447 4.549785 4.5021706
1369809_at 5.040162 4.880709 4.9977827 5.078016 4.6600537 4.6254272 4.6067114 5.0460243 4.923427 4.8556633 5.0042305 4.9194207
1369810_at 6.342911 6.9341745 6.550492 6.79489 6.8113046 6.8128347 6.79814 6.6301765 6.6400743 6.705653 6.663735 6.481506
1369811_at 4.6593466 4.8665466 4.9795427 4.958482 4.693613 4.9485626 4.920081 4.938504 4.92284 4.9310074 4.95319 4.67826
1369812_at 6.0049615 6.1001997 5.887255 5.8493276 6.0141134 5.6364717 5.816185 5.9525843 5.672202 5.9063506 5.8579383 5.9096966
1369813_at 6.6153827 6.458089 6.40016 6.32509 6.4938283 6.599791 6.619894 6.337522 6.57671 6.6769342 6.557817 6.330082
1369814_at 4.211581 4.5935307 4.643939 4.560439 4.277169 4.4062233 4.291962 4.397608 4.544326 4.373624 4.5098104 4.488269
1369815_at 5.6721897 5.6195765 5.4192767 5.6654882 5.426748 5.747953 5.4221554 5.860453 5.7322907 5.5807853 5.8552904 5.450982
1369816_at 4.7753234 4.665027 5.0768476 4.6231594 4.65728 4.651865 4.8667827 4.843291 4.5548625 4.4695024 4.8994155 4.8345823
1369817_at 4.2923045 4.4046044 4.1431975 4.1339245 4.273936 4.230782 4.442896 4.5190926 4.280835 4.3803873 4.210635 4.211843
1369818_at 4.844737 4.8882794 5.17943 5.070349 4.8453474 4.9592834 4.658774 4.643725 4.6966486 4.9382753 4.729455 4.84136
1369819_at 4.518674 4.724185 4.863413 4.9381456 4.785088 4.7403507 4.7577133 4.8812194 4.853605 4.953251 4.9093695 5.031523
1369820_at 4.138626 4.1252556 4.134685 4.116148 3.8510158 4.278833 3.8882475 4.088516 3.9716053 4.0548143 4.655914 4.158102
1369821_a_at 4.562505 4.85802 4.79632 4.773136 4.9872026 4.7382135 4.886306 4.805296 4.9606485 4.735755 4.710847 4.6577272
1369822_at 4.383289 4.17109 4.487582 4.5568066 4.292741 4.386036 4.392583 4.3681474 4.4579763 4.305428 4.4459896 4.274458
1369823_at 4.683529 4.691519 4.8282437 4.644758 4.4655495 4.5436373 4.6892805 4.5959024 4.5810194 4.588625 4.5367184 4.5233946
1369824_at 4.715337 4.5899696 4.8396025 4.738909 4.6574726 4.652269 4.2719307 4.5539975 4.5293927 4.4152384 4.760681 4.669283
1369825_at 4.58788 4.807805 4.8257837 4.6334753 4.8007956 4.672738 4.6954155 4.740284 4.7863455 4.9171014 4.8493953 4.6893525
1369826_at 5.894195 5.8990655 5.808616 5.8278704 5.61112 5.934483 5.6258354 5.9274015 5.942187 5.7707996 5.944936 5.8826237
1369827_at 5.5062065 5.628721 5.556614 5.3154545 5.6744795 5.535095 5.622036 5.4496355 5.3118105 5.6084614 5.2842436 5.443076
1369828_at 5.349015 5.9183335 5.6792355 5.7410784 5.399251 5.4245396 5.6851225 5.6323967 5.91582 5.67731 5.764292 5.7099943
1369829_at 4.9522204 4.8984127 5.1298256 4.9140873 4.903404 4.895916 4.947092 4.993266 4.8989215 4.963609 4.882511 4.898584
1369830_at 4.461385 4.5718117 4.532292 4.7494073 4.3485856 4.8911543 4.5794024 4.56472 4.7091293 4.6712794 4.463652 4.3994985
1369831_at 5.394066 5.166786 5.554244 5.3499584 5.32008 5.131756 5.3127623 5.350786 5.3470154 5.3639603 5.326598 5.437447
1369832_at 5.498102 5.4764485 5.7029586 5.685713 5.3291492 5.204234 5.473057 5.4594836 5.504159 5.6461725 5.254324 5.344409
1369833_at 4.365298 4.078314 4.1603003 4.0850067 4.1813526 3.9298482 4.160843 4.1330338 4.174323 4.2256365 4.3222513 4.0140204
1369834_at 7.5491138 7.6451597 7.677479 7.6748343 7.7087665 7.7439227 7.7065034 7.827304 7.6495047 7.7081275 8.062212 7.229585
1369835_at 6.228476 6.1358986 6.173618 6.197013 6.168892 5.9487023 6.2207513 6.193173 6.0262866 6.1429057 6.0915484 6.0241203
1369836_at 7.510436 6.779281 6.556329 7.0856524 6.3028674 5.643197 6.490531 6.610666 6.9507504 6.7784586 6.3549895 7.795089
1369837_at 12.225704 12.42715 12.398691 11.940349 12.487517 12.16985 12.2162485 12.1241455 12.231558 12.341914 12.292648 12.123166
1369838_at 4.131852 4.2401495 4.384916 4.3137403 4.3334236 4.0372124 3.9519439 4.436315 4.352087 4.15641 4.1401534 4.093989
1369839_at 4.6003876 4.5536313 4.7595034 4.672369 4.552045 4.518224 4.450986 4.347604 4.5654182 4.47128 4.6420155 4.7482824
1369840_at 7.4342794 8.8389015 6.7018275 9.393489 9.483282 8.682514 8.415965 8.440683 9.590708 9.048084 8.562386 9.707763
1369841_at 3.5921993 3.5367832 3.6047928 3.7131763 3.5257998 3.70621 3.8702426 3.6177802 3.6873577 3.7314599 3.5630956 3.5609565
1369842_at 3.5688784 3.8061993 4.0793486 4.061728 3.6971679 3.9716878 3.9999921 3.7885683 3.8408952 3.8419685 4.2378373 3.9744956
1369843_at 4.2080917 4.2589016 4.0731754 4.1758537 4.1828322 4.192662 4.15135 4.5627184 4.2152615 4.4338665 4.2245893 4.140068
1369844_at 4.309103 3.8476849 4.3151283 4.393156 4.394161 4.0794287 3.884806 4.213619 4.277534 4.0574026 4.333597 4.330147
1369845_at 5.4519444 5.4934864 5.501489 5.401334 5.3210993 5.1488633 5.209016 5.2285748 5.3302517 5.394515 5.353958 5.363908
1369846_at 3.4508436 3.4154592 3.368187 3.423563 3.5586522 3.4902973 3.4030058 3.4500453 3.4221704 3.412926 3.5788774 3.583
1369847_at 5.5749803 5.4409394 5.321587 5.359292 5.361279 5.2147703 5.332121 5.258625 5.4315367 5.2380204 5.5777106 5.304195
1369848_at 3.5335927 3.5602717 3.6801746 3.4990091 3.7727582 3.7703416 3.6428294 3.5348275 3.6066895 3.7539763 3.8049235 3.4834218
1369849_at 5.167678 5.1473217 5.2769833 4.9898415 4.966403 4.957608 4.887971 5.321414 5.2118864 5.1198244 4.8880587 5.333891
1369850_at 5.6368546 6.3450975 5.9976172 6.009591 6.408344 6.1798944 5.917454 6.192018 5.743064 6.2377777 6.134245 5.9825363
1369851_at 7.230899 6.9187827 7.2440386 7.1944857 7.2301216 7.2912245 7.080775 7.4056873 7.220714 7.136607 7.4549346 7.18533
1369852_at 11.999173 11.890052 11.912538 11.877241 11.788005 11.894342 11.968461 11.731628 11.957649 11.892978 12.089891 11.93516
1369853_at 4.8641043 4.9403224 4.9508085 4.8362694 4.908678 4.8021345 5.157415 4.8353357 5.0210376 4.950081 4.5860524 4.8128333
1369854_a_at 8.547777 8.634307 8.944658 8.899027 8.730415 8.811338 8.755184 8.536364 8.599815 8.8632345 8.500967 8.704493
1369855_at 3.8546433 3.6798043 3.7847657 3.8555293 3.8990448 3.8947947 3.9200797 3.7866242 3.7891304 3.7898805 3.675435 3.7404504
1369856_at 4.53749 4.429082 4.6547904 4.312812 4.2160583 4.3874073 4.3912964 4.3758984 4.321438 4.396928 4.4933953 4.3407836
1369857_a_at 5.8608737 5.792494 5.8727026 6.0233173 5.8263507 5.4886312 5.7710624 5.6756654 5.809426 5.6539145 5.9433208 5.595009
1369858_at 4.394784 4.3645215 4.468644 4.343423 4.3991485 4.622522 4.426693 4.2314515 4.042827 4.3634925 4.3279476 4.058373
1369859_at 4.3027987 4.402515 4.2422066 4.334098 4.549766 4.4092093 4.3830647 4.2092834 4.4584517 4.0663137 4.5860524 4.366225
1369860_a_at 4.9823627 4.6117697 4.7284822 4.6772404 4.683197 4.9905767 4.8780146 4.826597 4.630665 4.8461857 5.0472507 5.0173054
1369861_at 4.079905 4.83421 4.444312 4.177517 4.313965 4.328025 4.2059593 4.285193 4.235096 4.2566204 4.486305 4.411876
1369862_at 4.579496 4.5158987 4.6116343 4.294589 4.5945497 4.4323626 4.658774 4.32349 4.493888 4.6336913 4.1746387 4.433863
1369863_at 10.119699 9.521667 8.2274475 9.131384 9.858482 9.19031 9.334517 9.3539505 8.83847 9.336787 9.588443 9.950796
1369864_a_at 10.362478 10.996016 11.806071 10.476055 10.774118 11.2326565 10.879153 10.782045 10.0650015 10.945375 10.983807 10.125784
1369865_at 4.077794 4.3895893 4.34098 4.2960467 4.1274986 4.2411237 4.1130285 4.170174 4.078395 4.1421585 4.5608006 4.387908
1369866_at 4.4519978 4.5422544 4.432679 4.466944 4.467051 4.2721443 4.4250073 4.4460506 4.4066114 4.5315876 4.510223 4.385884
1369867_at 5.2588654 5.258356 5.008141 6.0178375 5.5788593 4.9631963 5.2857976 5.033695 5.773983 5.1182327 5.46997 4.8254013
1369868_at 10.023067 9.869133 9.959431 10.194799 10.173308 9.892581 9.98144 10.349281 10.381252 10.225629 10.17204 9.921169
1369869_at 3.5549505 3.6268823 3.8459256 3.582172 3.8523583 3.3586059 3.708826 3.767962 3.5885453 3.6636462 3.6256115 3.6788218
1369870_at 6.931244 7.018118 7.0262775 6.8374662 6.789342 6.620846 6.8757544 6.695687 6.8058834 6.8131747 6.932714 6.853354
1369871_at 3.7724607 3.6912854 3.664651 3.6380258 3.6247556 3.5100062 3.6066582 3.4310012 3.7027352 3.8394787 3.5472546 3.6162338
1369872_a_at 4.335303 4.413518 4.411929 4.2232018 4.3709764 4.3346176 4.436288 4.215049 4.4324036 4.415197 4.405659 4.6814737
1369873_at 4.6540794 4.6269426 4.8388577 4.631471 4.7141356 4.791279 4.490222 4.718243 4.7140284 4.4482355 5.0357018 4.779666
1369874_at 4.447138 4.6679745 4.3903084 4.4753036 4.650404 4.3070045 4.4281077 4.655261 4.267886 4.5144124 4.3969326 4.2700205
1369875_at 5.0084076 4.9221115 4.7614503 4.836238 4.6990395 4.7699404 4.7711697 5.0402365 4.9073715 4.8745575 4.5782843 4.803261
1369876_at 3.923609 3.8756857 3.9404085 3.9080527 3.8034754 3.860878 3.5890286 3.8138268 3.7168396 3.7740688 3.8263807 3.7944217
1369877_at 4.7290583 4.7099237 4.6449122 4.985673 4.7259445 4.770732 4.8302374 5.000511 4.6081696 4.4479847 4.689722 4.7885356
1369878_at 4.142454 4.0684853 4.3155003 4.1420946 3.8455696 4.1889577 4.157684 4.1078043 4.4114566 4.1619816 4.0964694 4.1598396
1369879_a_at 12.856018 12.858338 12.772778 12.831966 12.862228 12.904482 12.856525 12.800411 12.863836 12.848228 12.924047 12.937188
1369880_at 3.9510586 4.0306206 4.0949407 3.9526992 4.07584 4.045521 3.976152 4.0886497 4.0565033 4.120895 4.4192295 3.8990703
1369881_at 4.592775 4.144247 4.5605125 4.5439167 4.6872416 4.436786 4.660235 4.4070444 4.408347 4.498334 4.93233 4.534877
1369882_at 4.2466097 4.6268463 4.5194864 4.63927 4.5031395 4.551533 4.576757 4.5426455 4.672894 4.496828 4.69158 4.6981115
1369883_at 3.5940852 3.5764318 3.6404977 3.6164668 3.3870056 3.449232 3.4608405 3.5703962 3.5043967 3.386626 3.6179993 3.3977077
1369884_at 4.6588073 4.857995 4.7323008 4.7578955 4.7465005 4.74611 4.6884313 4.7232466 4.8959002 4.6619005 4.8068676 4.7154946
1369885_at 5.175152 5.21867 5.107652 5.0785875 5.406578 5.0082464 5.1285224 5.115091 5.1823554 5.0825853 5.4686785 5.4464226
1369886_a_at 5.731641 5.564168 5.870937 5.42592 5.4631343 5.5891266 5.8880196 5.707375 5.3404045 5.9559007 5.662312 5.8142843
1369887_at 4.5410557 4.5237484 4.5465126 4.659631 4.638694 4.790125 4.6485057 4.528966 4.690214 4.6228037 4.613529 4.50919
1369888_at 4.104126 4.349124 4.1337333 4.354933 4.1371727 3.934792 4.2238665 4.3223276 4.0628843 4.0406346 4.1530766 4.5524373
1369889_at 4.2480145 4.3041277 4.1659937 4.0002804 4.048671 4.1711025 4.281604 4.2419224 4.0674047 4.362933 4.043638 4.2443285
1369890_at 3.106427 3.2359753 3.1415162 3.102009 3.0139723 3.243745 3.2594297 3.198471 3.2350988 3.3372881 3.124552 3.1267037
1369891_at 5.3138046 5.176118 5.1094804 5.164624 5.1543036 5.1087327 5.315167 5.2545323 5.29592 5.1617837 5.4199867 5.1528707
1369892_at 3.820634 3.606238 3.5644357 3.92961 3.6379995 3.719445 3.573202 3.6206968 3.550867 3.7719922 3.7492955 3.735955
1369893_at 4.6974745 4.7364836 4.4960475 4.906698 4.8313465 4.6953597 4.5891876 4.943171 4.763575 4.7110753 4.6921487 4.713645
1369894_at 3.3168542 3.1907146 3.1284983 3.2839582 3.1997588 3.3364193 3.2923884 3.2303996 3.3325741 3.214173 3.2398803 3.3947456
1369895_s_at 6.18466 6.341146 6.124903 5.949064 6.144147 6.181322 6.008003 6.0544744 6.2101603 6.206725 5.9205713 6.256823
1369896_s_at 7.405986 7.3164 7.1693277 7.1584682 7.2012224 7.483695 7.2937565 7.464362 7.4652867 7.1567764 7.2549834 7.305219
1369897_s_at 12.003009 11.912571 11.801353 11.875773 11.870077 11.946322 11.959775 11.931482 11.852225 11.84471 11.993782 11.987104
1369898_a_at 4.74945 5.383742 4.757184 5.1165757 4.782275 4.782889 5.074252 4.899297 4.6652184 4.8040576 5.3544693 4.915959
1369899_s_at 6.4753513 6.167002 6.351186 5.981864 6.08711 6.122973 6.458661 5.9041233 5.9247413 6.2629104 6.0611796 6.2771726
1369900_at 3.9839199 4.1170692 3.837319 3.9254346 4.223152 3.727143 3.7953067 3.749803 3.8992162 3.811761 3.832243 3.7770472
1369901_at 4.5218177 4.5842624 4.470436 4.4748616 4.477609 4.3675323 4.3630166 4.4147463 4.51165 4.46707 4.2590055 4.247588
1369902_at 6.8765974 6.8882265 6.4972925 6.934654 6.773088 6.3692603 6.9245367 6.525079 6.7930183 6.881592 6.724223 7.081269
1369903_at 4.1740565 3.9658594 4.299545 4.1678286 4.2019835 3.8819883 4.0810804 4.008956 3.767288 3.9451041 4.377369 4.182698
1369904_at 4.59814 4.8320675 4.6642637 4.698992 4.7337017 4.5093827 4.5943108 4.55611 4.639267 4.5885983 4.873378 4.4785976
1369905_at 3.7130892 3.676599 3.6210012 3.676049 3.668026 3.6314428 3.63507 3.6548266 3.6109588 3.8314273 3.5017023 3.5295138
1369906_s_at 11.879135 11.950417 12.118865 11.949962 11.925417 11.684154 11.909447 11.944039 11.7669525 11.848322 11.723654 11.74464
1369907_at 5.699861 5.448922 5.750446 5.5315404 5.577804 5.9582477 5.7226377 5.6907816 5.7197685 5.703933 6.035321 5.793895
1369908_at 3.5166225 3.509615 3.6966562 3.3932362 3.544721 3.708954 3.536735 3.4981453 3.4017477 3.6899338 3.6051257 3.423261
1369909_s_at 10.874201 10.582175 10.587503 10.538126 10.349707 10.697374 10.65851 10.626373 10.189571 10.556702 10.646908 10.58484
1369910_at 3.971057 3.8696995 3.895981 3.932162 3.9448695 4.1461587 4.066117 3.8673906 3.984643 3.8875253 4.140905 3.7976813
1369911_at 5.086708 5.334924 4.9902506 5.3605704 5.0020385 5.085686 4.8686514 5.1262636 5.164905 5.175718 5.2106037 5.1866007
1369912_at 6.086883 5.980952 6.033127 6.0651145 5.9926424 6.436644 6.112967 6.0617857 6.136427 6.063189 6.0771823 6.1721587
1369913_at 4.3388834 4.2888355 4.139724 4.370926 4.0193205 4.395366 4.3373423 4.270384 4.223894 4.3729534 4.403336 4.503907
1369914_at 3.9445775 3.8407729 3.9073818 3.697517 3.8312173 3.8036308 3.7042966 3.7509236 3.872275 3.759679 3.7039645 3.7332878
1369915_at 6.7711167 6.6770587 6.77183 6.8636093 6.8095207 6.7117686 6.694581 6.74693 6.5862203 6.8514557 6.807109 6.6372867
1369916_at 5.313712 5.2851944 5.304647 5.0670853 5.2870135 5.22941 5.1171846 5.3658166 5.3099637 5.294182 5.29323 5.336237
1369917_at 5.099149 5.2093225 5.327748 5.1445146 5.1377687 5.332456 5.1497846 5.139834 5.0868635 5.085469 5.360041 5.000435
1369918_at 3.943269 3.9711576 3.9528427 3.902546 4.0266023 3.9828093 4.164535 4.175457 3.813093 3.7998004 4.083185 3.9674094
1369919_at 4.682685 4.889785 4.955269 4.9497833 5.033947 4.5541306 4.986621 4.80317 4.7642384 4.962376 4.989706 4.855205
1369920_at 4.6122217 4.766396 4.857365 4.8678856 4.649601 4.440735 4.519849 4.4069347 4.9186563 4.912324 4.7779593 4.706715
1369921_at 6.6432853 6.778581 6.1567764 6.107144 6.5233226 6.9661527 6.230504 6.6259403 6.292804 6.445483 6.895597 6.320876
1369922_at 7.923119 7.87055 7.7128067 7.6592274 7.8897796 7.7651424 7.9634666 7.6997643 7.895254 7.771186 7.8159866 8.0208235
1369923_at 6.068182 5.62706 5.74701 5.7796783 5.778961 6.117131 5.7983923 6.064763 5.7061615 5.8893576 5.7715425 5.9325438
1369924_at 5.6318245 5.921917 5.711185 5.601742 5.861116 5.456288 5.6659985 5.7371554 5.868032 5.7029047 5.67084 5.654019
1369925_at 4.2372546 4.1442947 4.375888 4.051251 3.9656918 4.100874 4.15091 3.9900498 3.8719537 3.9540608 4.1408324 4.35602
1369926_at 7.2352047 7.3538575 7.29703 7.397307 7.5409923 7.232769 7.143839 7.261213 7.5235133 7.212255 7.5371 7.5625167
1369927_at 11.235225 11.362043 11.274429 11.290206 11.485682 11.268838 11.134316 11.335722 11.259132 11.28655 10.8818655 11.200689
1369928_at 3.6848617 3.6097906 3.5997326 3.6151266 3.6932094 3.5859377 3.6222868 3.7071197 3.4903271 3.5293667 3.6428387 3.5229142
1369929_at 11.37437 11.300398 11.20152 11.225283 11.272016 11.374137 11.301894 11.272027 11.374247 11.326623 11.277347 11.370874
1369930_at 11.911695 11.876522 11.940963 11.818371 11.832813 11.816534 11.768015 11.992292 11.800154 11.761955 11.780108 11.842518
1369931_at 6.9577045 6.9225245 6.4515777 6.6759715 6.5648246 6.5859284 6.5963707 6.7839813 6.880444 6.9616914 6.6455865 6.722163
1369932_a_at 10.275191 10.143688 10.036946 10.091669 10.050452 10.16917 10.132221 10.033073 10.144171 10.137901 10.2207775 10.2993
1369933_at 11.347849 11.2719345 11.256382 11.27078 11.322427 11.282125 11.190713 11.250095 11.341308 11.27187 11.142269 11.356211
1369934_at 11.774743 11.723635 11.696061 11.877644 11.787235 11.721929 11.787388 11.815849 11.773126 11.725839 11.638658 11.733785
1369935_at 7.5628633 7.4404674 7.331564 7.41552 7.386032 7.7045393 7.486411 7.3172803 7.559045 7.494726 7.6603746 7.614058
1369936_at 10.277585 10.293185 10.016879 10.239348 10.313763 10.147426 10.338835 10.409838 10.259988 10.515071 10.108527 10.1005535
1369937_at 10.786885 10.839357 10.722325 10.89617 10.929792 10.801701 10.777711 11.063645 10.938522 11.049439 10.495712 10.633494
1369938_at 7.440885 7.4861145 7.4980426 7.3323627 7.4332833 7.518229 7.301869 7.3678083 7.4648023 7.2896967 7.3367095 7.5386662
1369939_at 12.212649 12.200908 12.150314 12.204347 12.096321 12.215379 12.077743 12.167558 12.028062 12.180363 11.915925 12.017958
1369940_at 10.421232 10.468394 10.570213 10.487003 10.597494 10.63807 10.6339245 10.391779 10.610759 10.307552 10.41386 10.382638
1369941_at 10.328008 10.710492 10.144013 10.124877 10.482627 10.573161 10.494385 10.413093 10.407512 10.203724 10.617491 10.489337
1369942_at 8.629342 8.698684 8.337856 8.442907 8.6761675 8.445946 8.596612 8.4236555 8.512411 8.530552 8.6408615 8.486699
1369943_at 10.12131 9.655223 9.703175 9.967566 9.728608 9.69478 9.723855 9.732291 9.764656 9.784364 9.753448 9.948698
1369944_at 8.606593 8.149998 8.024126 8.300343 8.269662 8.153821 8.5393505 8.350794 8.462521 8.407959 8.484632 8.32965
1369945_at 4.7267294 4.758 4.74539 4.48993 4.681241 4.700007 4.572663 4.8640327 4.9814987 4.7186437 5.3153615 4.6644907
1369946_at 6.408134 6.574076 6.3781466 6.273909 6.3448286 6.3040156 6.4255524 6.379232 6.453109 6.4202747 5.997212 6.617726
1369947_at 5.491587 5.6629467 5.70749 5.649101 5.3776083 5.376443 5.4933186 5.553739 5.632352 5.6840696 5.6497126 5.293761
1369948_at 7.717263 7.5806313 7.461388 7.585925 7.670192 7.5886636 7.495389 7.5469275 7.44954 7.5065384 7.429753 7.7509937
1369949_at 6.9384 6.9728775 6.6234274 6.962569 6.8273253 6.4320602 6.833157 7.012641 6.7034793 6.7297525 7.293245 6.8885994
1369950_at 9.197753 8.86577 9.026397 9.19865 9.104284 8.968189 9.186636 9.31231 9.213722 9.237134 9.098315 9.233959
1369951_at 3.9181721 3.8048391 4.1371603 3.9807062 4.0560036 4.223466 4.144225 4.0594287 4.0679126 4.1012707 4.009862 3.9333196
1369952_at 11.875427 11.875245 11.91535 11.851949 11.861382 12.043879 11.911555 11.954173 12.018377 11.886533 11.863587 12.000013
1369953_a_at 4.3401237 4.002436 4.1838307 4.4786224 4.400896 4.071668 4.397953 4.487098 4.2756534 4.588625 4.350216 4.5228424
1369954_at 12.699112 12.903162 12.681605 12.945909 12.90761 12.77583 12.865164 12.745132 12.804884 12.884484 12.794473 12.868406
1369955_at 6.250874 6.230681 6.109654 6.276332 6.270286 5.972279 6.256777 6.260454 6.010666 6.261992 6.300039 6.0722003
1369956_at 9.527538 9.412599 9.340312 9.331615 9.341805 9.4209 9.375636 9.528012 9.583681 9.359335 9.367508 9.242688
1369957_at 6.005791 6.075317 6.1783013 5.928407 6.05432 6.1130037 5.9168677 6.12891 5.5200114 6.0045333 5.7911944 5.7780747
1369958_at 8.0667305 8.217396 8.167868 8.116876 7.564868 7.528563 7.538141 8.196665 7.918788 7.7507915 7.5332947 7.8375773
1369959_at 12.661873 12.562161 11.856883 12.668656 12.347378 12.5229645 12.393656 12.669385 12.652756 12.397756 12.602533 12.586669
1369960_at 9.803192 9.560987 9.771393 9.533475 9.718992 9.49307 9.761128 9.6254015 9.424813 9.472422 9.647015 9.620906
1369961_at 9.021193 8.96911 9.035391 8.782308 8.867025 9.122369 9.011377 9.209568 9.184045 8.914796 8.939928 8.965861
1369962_at 8.023871 7.9741077 8.068924 7.850326 8.043461 7.879548 8.005972 8.068078 8.163731 8.170428 7.803376 7.977356
1369963_at 4.855857 5.209607 5.0130835 4.654826 4.9672546 5.0545874 4.9338074 4.963479 4.8494196 4.851778 4.5048923 4.491991
1369964_at 7.0177016 6.3609834 5.788472 6.5029674 6.6286535 6.573238 6.49395 6.4544125 7.02603 6.9068933 6.504643 6.8550267
1369965_at 8.002211 7.947628 7.9073887 7.934247 8.444621 8.233195 7.829969 8.034922 8.031784 7.9953074 7.970399 7.5474443
1369966_a_at 12.174236 12.100168 12.042075 12.175977 12.178368 12.130756 12.036381 12.184589 12.199435 12.099276 12.12225 12.1920395
1369967_at 8.566779 8.4407215 8.450048 8.392336 8.546062 8.482621 8.555909 8.469608 8.458695 8.5045185 8.4417305 8.540754
1369968_at 6.2645054 6.2219567 6.020604 6.270484 6.264394 6.1759396 5.96408 5.9986296 6.717038 6.411205 5.720129 6.208681
1369969_at 9.52485 9.348456 9.390247 9.356887 9.113721 9.316626 9.428161 9.496339 9.541456 9.495743 9.146545 9.435791
1369970_at 10.356808 10.431456 10.289593 10.38532 10.263134 10.38614 10.271203 10.379131 10.435397 10.450783 10.340856 10.314235
1369971_a_at 8.231053 8.070752 8.0689335 8.265799 7.9404206 7.5762243 8.217155 8.021041 7.782407 8.016347 7.834479 7.9780283
1369972_at 6.8210564 6.355883 6.4446707 6.280041 6.1404905 6.5884356 6.108603 6.1761637 6.128388 6.558329 6.254761 6.608579
1369973_at 11.330634 11.288023 11.236759 11.285581 11.079011 11.495161 11.282553 11.5381565 11.32303 11.288335 11.486029 11.522785
1369974_at 6.890901 6.70051 6.6358852 6.7467127 6.8056846 6.680981 6.8648534 6.8255076 6.912165 6.6668015 6.8607216 6.64763
1369975_at 8.52931 8.499704 8.508778 8.486242 8.450583 8.560209 8.499529 8.428769 8.545235 8.414551 8.47574 8.559667
1369976_at 10.002643 9.635094 9.826888 9.607498 9.776412 9.886602 9.771803 9.951135 10.0097275 9.408924 9.642975 9.820283
1369977_at 4.2020435 4.2338085 4.461444 4.277118 4.444277 4.2757826 4.4761877 4.2535796 4.160046 4.095402 4.591224 4.3985605
1369978_at 7.8817716 7.7863364 7.7447777 7.8873506 7.6824126 7.7509146 7.907156 7.7076817 7.925788 7.8244076 7.6445303 7.712628
1369979_at 8.877153 8.873222 8.691667 9.037423 8.6807995 8.934353 8.861389 8.845125 9.076214 8.938541 8.801878 8.742752
1369980_s_at 9.135927 9.1943655 9.00372 9.288169 9.126904 9.138108 9.063768 8.9597 9.023532 9.219524 9.119032 9.153337
1369981_at 8.598972 8.57423 8.592383 8.49221 8.837335 8.661211 8.740726 8.766047 8.737688 8.758213 8.628542 8.565907
1369982_at 8.902008 9.033717 9.168594 9.114543 9.150756 9.205575 9.407432 8.799613 9.309803 8.942779 9.1777935 9.00129
1369983_at 7.9387035 7.73965 7.6622868 7.7668653 7.689502 7.751843 7.986782 7.9779716 7.869896 7.7663136 7.985997 7.982411
1369984_at 9.368427 9.214691 9.284797 9.339687 9.281064 9.156629 9.275706 9.308777 9.283077 9.325241 9.081067 9.427589
1369985_at 5.9828105 6.1191497 5.9963045 6.165027 5.956601 6.116028 5.641411 6.111434 5.940735 5.9729424 6.0905924 6.2626452
1369986_at 12.004953 11.834202 11.95959 11.839753 12.03983 11.934491 11.93583 11.92 12.041491 11.823362 11.959531 11.977975
1369987_at 4.8509426 4.8863497 4.8841453 4.754125 4.976305 4.828966 4.9080777 4.9215727 4.701092 4.7335587 5.2237453 4.8799853
1369988_at 5.691822 5.751852 5.8501534 5.7686815 5.7876883 5.583704 5.801837 5.949188 6.0139465 5.7970967 6.091367 5.9504375
1369989_at 9.535343 9.606308 9.207133 9.449204 9.054493 9.363383 9.672488 9.627264 9.553788 9.294443 9.463207 9.383042
1369990_at 10.426719 10.264479 10.356514 10.211071 10.43604 10.385225 10.510544 10.342364 10.438005 10.383955 10.505189 10.544501
1369991_at 10.065413 10.014856 10.060911 10.078528 10.077111 10.011773 10.007747 10.183467 10.052346 9.993603 9.6491585 9.816545
1369992_at 8.560655 8.210543 8.452977 8.4542265 8.294825 8.32379 8.530333 8.398634 8.214558 8.4644575 8.465115 8.636898
1369993_at 6.4914885 6.2565618 6.026389 6.2122264 6.2309375 6.291549 6.0863175 6.1594057 6.2835 6.3073187 6.1536107 6.3279324
1369994_at 7.565064 7.2905803 7.6315765 7.688937 7.4868555 7.4314613 7.6331024 7.392167 7.1217265 7.4806914 7.5527296 7.5892024
1369995_at 8.28067 8.274679 8.361013 8.345932 8.148287 8.324568 8.349367 8.190893 8.217356 8.3468075 8.276663 8.281084
1369996_at 8.0382395 8.121026 8.089358 8.173053 8.282961 8.095068 8.264602 8.3978405 8.345771 8.004837 8.51127 8.250332
1369997_at 8.487974 8.447801 8.380676 8.390101 8.424026 8.602879 8.551051 8.484871 8.52852 8.429811 8.344406 8.705638
1369998_at 8.851874 8.500216 8.377726 8.92097 8.2694435 8.641207 8.683437 8.7259035 8.817446 8.614396 8.423863 8.780434
1369999_a_at 3.9072225 4.1405716 4.2392573 4.077033 4.2070045 4.0309176 3.947471 4.2397323 3.8454874 4.1442924 4.052962 4.297886
1370000_at 9.968386 9.884832 9.777379 10.034451 9.911091 9.80029 9.917708 10.101823 9.89688 9.638832 9.616132 9.527698
1370001_at 9.227682 9.131628 9.224696 9.194442 9.122212 9.081404 9.175535 9.200294 9.098439 9.238181 8.950847 8.965956
1370002_at 7.696198 7.4366703 7.694126 7.6479397 7.379818 7.6311493 7.727943 7.6129074 7.8096232 7.6863546 7.7388573 7.7997875
1370003_at 11.609836 11.433163 11.549482 11.629835 11.653054 11.708646 11.552138 11.518109 11.753511 11.572733 11.600652 11.638266
1370004_at 9.434263 9.430927 9.116815 9.350399 9.412287 9.353132 9.300206 9.2499 9.396432 9.290635 9.334508 9.4534
1370005_at 9.662302 9.834658 9.688465 9.90528 9.912319 9.5630665 9.891748 9.790352 9.729914 9.802433 9.71092 9.756046
1370006_at 11.096125 11.097214 11.081332 11.098022 11.194474 11.059002 11.21518 11.050513 11.109013 10.937726 11.028328 11.116943
1370007_at 10.8818 11.073767 11.192375 11.1194315 11.118851 10.940297 11.051852 11.089294 11.1931095 11.252267 10.786831 10.949784
1370008_at 5.4146934 5.670599 5.6971207 5.442057 5.4663386 5.963061 5.774557 5.512333 5.680203 5.664266 5.4584928 5.5590405
1370009_at 14.178904 14.161394 14.201038 14.211995 14.151517 14.19348 14.168031 14.186142 14.211398 14.20097 14.167039 14.139114
1370010_at 12.246594 12.433447 12.436825 12.3884735 12.363556 12.360855 12.344836 12.448195 12.321883 12.391253 12.301592 12.293059
1370011_at 6.094903 5.935194 5.9618196 6.1036177 5.9937706 5.8463182 5.822853 5.9407425 5.9465837 6.045605 5.8877306 5.9139757
1370012_at 6.1800747 6.4420276 6.5209656 6.292208 6.338198 6.039364 6.2018995 6.431875 6.4322624 6.3893676 6.393379 6.377563
1370013_at 3.573869 3.639103 3.4837966 3.5192487 3.46644 3.3707414 3.461506 3.453243 3.531251 3.423104 3.6656847 3.4128888
1370014_at 8.196003 8.332136 8.087438 8.208823 8.284946 7.925451 8.211071 8.271806 8.036949 8.050022 8.207882 7.9779115
1370015_at 7.9786406 8.138426 8.190322 8.239707 7.915876 7.8522077 8.044396 8.086565 8.14793 8.110859 8.121947 8.22251
1370016_at 3.7755158 3.6687632 3.798998 3.6655848 3.7718897 3.6401033 3.6760924 3.63919 3.7714806 3.8732743 3.7705967 3.6396182
1370017_at 8.099315 7.859788 8.028643 7.883604 8.001861 8.3046055 8.044997 8.134178 8.177174 7.9265337 7.7423725 8.058539
1370018_at 4.473214 4.4562106 4.6904325 4.4707265 4.515464 4.479446 4.606597 4.437303 4.5932007 4.676382 4.649996 4.5476108
1370019_at 13.182052 13.211085 13.341457 12.985643 13.09667 12.994876 13.15986 13.197989 13.050357 13.28342 13.233138 13.145563
1370020_at 10.152698 9.607721 9.875051 9.614731 9.850889 9.73413 10.065202 9.8562 9.403237 9.701882 9.620356 9.931778
1370021_at 3.9171972 3.8017359 3.697589 3.744503 3.6246696 3.8644156 3.7862816 3.682784 3.7440372 3.634462 3.8628786 3.6747127
1370022_at 4.1920447 4.381218 4.3752127 4.216264 4.3344383 4.2181005 4.017002 4.218216 4.4709334 4.28446 4.412219 4.026967
1370023_at 6.717732 6.8415236 7.1652174 6.4295874 6.4805984 6.4393563 6.666917 6.7376094 6.5458455 6.4533257 6.5788827 6.5030103
1370024_at 11.068933 10.0919285 10.872318 10.338778 10.77004 10.972833 10.562334 10.015823 10.936758 10.218631 11.027425 10.464418
1370025_at 7.3718677 7.7865267 7.5892444 7.623149 7.4599066 7.7676473 7.6413164 7.5934715 7.762454 7.786835 7.5931106 7.643329
1370026_at 6.932571 7.067308 6.677112 7.1632714 6.6950917 7.101213 6.534608 7.0340195 7.114879 7.0540404 6.777473 7.1474395
1370027_a_at 14.299194 14.288163 14.2988615 14.234444 14.299194 14.330565 14.325075 14.283715 14.300854 14.255796 14.321039 14.28275
1370028_at 4.4777594 4.5733085 4.618402 4.533315 5.064949 4.3876495 4.545568 4.598008 4.472788 4.478231 4.836028 4.5940714
1370029_at 9.096596 8.986004 8.832199 8.89851 8.871581 9.064182 9.122303 9.122931 9.014853 9.017456 9.080572 9.018948
1370030_at 10.657169 10.342227 10.497025 10.346789 10.511032 10.5802765 10.471831 10.210686 10.497011 10.691938 10.4298525 10.49187
1370031_at 7.943546 7.854849 8.0245285 8.10771 8.001371 7.9076314 8.024079 7.9081454 7.916482 7.8139386 7.798789 7.878584
1370032_at 7.3099494 7.037177 7.2757382 7.151439 7.031816 7.257165 7.371132 7.469541 7.274156 7.1400585 7.376672 7.1279287
1370033_at 3.733351 3.7573671 3.6542797 3.874991 4.053858 4.0724125 3.8336468 3.9881952 3.7563322 3.9737616 3.8447487 3.8536012
1370034_at 4.6123047 4.8402047 4.9670286 4.8689604 4.9629183 4.848764 4.9516983 4.4577074 4.6363516 4.9760847 5.0959053 4.9617524
1370035_at 8.900015 8.886902 8.880549 8.762537 8.867395 9.272646 8.987833 8.993404 9.011263 8.892144 8.794344 8.785282
1370036_at 9.84957 9.835003 9.851506 9.955529 9.886536 9.680358 9.979522 9.805518 9.833455 10.047518 9.703342 9.840162
1370037_at 4.1748505 4.166327 4.187893 4.1964145 4.0676126 4.1453123 4.106683 3.9986596 4.3435593 4.126877 4.314128 3.7702491
1370038_at 6.460137 6.413919 6.563012 6.1502 6.3724823 6.465818 6.296177 6.4332523 6.139364 6.2628026 6.5771704 6.2236185
1370039_at 6.492857 6.4917555 6.7059855 6.792681 6.6573443 6.6222777 6.494114 6.6141076 6.6212807 6.545801 6.3918104 6.589486
1370040_at 7.3453207 7.3201194 7.331207 7.3633146 7.4452443 7.345838 7.3233585 7.4163375 7.3374953 7.513881 7.370048 7.3845224
1370041_at 3.812646 3.5259604 3.6525338 3.7301126 3.4795158 3.497876 3.795164 3.7157521 3.772048 3.6730108 3.8954797 3.5921266
1370042_at 3.936928 3.7179444 3.8450887 3.7022238 3.9335785 4.06571 3.8405926 3.7433279 3.7557747 4.0174685 4.3619976 3.7091396
1370043_at 9.381297 9.317405 9.565061 9.728802 9.645761 9.730342 9.516288 9.4643135 9.75216 9.638832 9.413068 9.662181
1370044_at 6.926993 6.9545307 6.8154855 7.104662 6.8174863 6.978616 7.104622 6.8428187 6.9649944 6.7712135 6.793911 6.7522416
1370045_at 8.690027 8.961363 8.625567 8.635886 8.398476 8.839083 9.02955 8.987983 8.781993 8.991144 9.141329 8.950827
1370046_at 5.9464626 6.222945 5.924501 5.761237 5.8091626 6.081549 5.96904 6.1376767 5.9731417 5.8546515 6.0934486 6.261418
1370047_at 9.846928 9.48294 9.746875 9.559274 9.793239 9.564225 9.917564 9.836083 9.901716 9.848656 10.001097 9.9620905
1370048_at 4.2979307 4.387523 4.416603 4.5191145 4.260601 4.5480485 4.5129504 4.468382 4.4952755 4.3697987 4.486744 4.4863605
1370049_at 5.7128778 5.5424137 5.6691976 5.888646 5.4908414 5.704622 5.7932134 5.473529 5.7398157 5.5522404 5.3834176 5.582541
1370050_at 8.616432 8.507232 8.547169 8.851472 8.759159 8.582502 8.685194 8.724873 8.520342 8.754065 8.457487 8.403713
1370051_at 4.6042767 4.8292904 4.962043 4.9641123 4.727721 5.003754 4.734509 4.884273 4.700599 4.9201164 4.622276 4.8940372
1370052_at 5.97911 6.0079327 6.39111 6.044909 6.009182 6.259277 6.1013365 6.3962193 6.5314975 6.063189 6.1003428 6.4168253
1370053_at 3.7088563 3.6257067 3.9326918 3.7699962 4.0227785 3.631278 3.5212455 3.498231 3.5682707 3.5102131 3.5625849 3.8644836
1370054_at 7.6118484 7.5905704 7.5604115 7.868902 7.878473 7.674399 7.3870034 7.607925 7.7304807 7.7117205 7.6299133 7.583063
1370055_at 6.3307576 6.166861 6.239209 6.499493 6.087737 6.0195303 6.264962 6.3167853 6.142017 6.422183 5.851345 6.150401
1370056_at 7.573021 6.5507 6.1240196 7.25151 6.755191 6.958708 6.5113664 6.8862863 6.8960466 7.1416936 6.53804 7.604208
1370057_at 9.97845 9.18231 9.8548355 9.727799 9.678771 9.463248 9.699598 9.596699 9.427768 9.772638 9.442099 9.380225
1370058_at 3.5490568 3.4104478 3.4157574 3.3748598 3.4147987 3.5929492 3.6162267 3.5940535 3.3515015 3.6080036 3.4425876 3.4583285
1370059_at 3.5586677 3.4307265 3.5469818 3.6861265 3.5188878 3.6090336 3.5734618 3.6782582 3.426102 3.516465 3.5158486 3.4670918
1370060_at 9.897468 9.944457 9.928366 9.984391 9.89269 9.902971 9.957766 9.824683 9.850215 9.953087 9.858148 9.944852
1370061_at 5.5041084 5.546259 5.8436 5.616271 5.849718 5.7710595 5.566453 5.7475686 5.80723 5.5967636 5.9142833 5.279204
1370062_at 10.4887905 10.581518 10.551073 10.456569 10.30813 10.358938 10.343973 10.482274 10.418843 10.476858 10.095707 10.410504
1370063_at 7.7887044 7.685133 7.505559 7.692096 7.8324056 7.5201244 7.668365 7.562932 7.6299124 7.614243 7.609255 7.610738
1370064_at 7.8158154 7.8284225 7.7647014 7.835874 7.8277593 7.5265956 7.71195 7.721479 7.4786987 7.8333864 8.193678 7.7686687
1370065_at 13.788276 13.782164 13.761604 13.877436 13.711308 13.743698 13.766055 13.780267 13.896084 13.785571 13.863362 13.804182
1370066_at 8.440773 8.200119 8.102202 8.316432 8.356531 8.163551 8.156365 8.365667 8.298024 8.325329 8.228644 8.344711
1370067_at 9.250965 9.5344715 9.205629 9.463032 8.756393 9.241724 8.769704 8.486363 8.816046 10.031447 8.457925 9.604372
1370068_at 4.3882537 4.3884635 4.4045596 4.2575693 4.2578974 4.300741 4.3021464 4.3343577 4.1930947 4.0763903 4.369794 4.1149945
1370069_at 5.1239004 5.109599 5.3134966 4.792877 4.851776 4.758231 5.0255966 5.0352087 4.9615126 4.8533773 5.2439137 5.2461176
1370070_at 7.3296514 7.05657 6.9126306 7.1589065 7.144529 7.3747845 7.0580416 7.2074633 7.333365 6.8800187 7.2649026 7.3931913
1370071_at 6.2069273 6.1440163 6.038212 6.2676396 5.781474 6.119266 6.0603795 5.9244976 6.0244737 6.147511 6.142874 6.0215487
1370072_at 5.0511875 4.702703 4.7516046 4.98444 4.706106 5.241106 4.6775236 4.73024 4.3725533 4.3215775 4.430772 4.247588
1370073_at 11.045706 10.835071 11.0584955 11.02356 10.995493 11.043985 11.053888 11.097187 11.158815 10.856885 11.03676 11.019516
1370074_at 6.03003 6.4345512 6.011554 6.2618256 5.917704 6.0640545 6.1864967 5.989562 6.136424 6.12657 5.948481 6.0136256
1370075_at 9.302345 9.234691 9.270771 9.444972 9.319637 9.41671 9.921109 9.662439 9.933971 9.1247425 9.601943 9.359384
1370076_at 3.7091835 3.6239297 3.7176027 3.5702047 3.6751237 3.7356486 3.8158877 3.7363272 3.6232865 3.5984037 3.8901508 3.6700788
1370077_at 5.5509777 5.8494053 5.6082945 5.5988727 5.6491942 5.5792427 5.929094 5.749238 5.7061706 5.7702036 6.0502625 5.8650637
1370078_at 5.8679347 5.9169335 5.9923463 5.81772 6.0547643 6.1654544 6.1309814 5.91849 6.0098386 6.014368 5.941708 6.039979
1370079_at 4.679562 4.746057 4.6752963 4.8487263 4.7396536 4.460697 4.7177258 4.766864 4.656127 4.7446923 4.768564 4.5794163
1370080_at 8.122584 7.9116826 7.851659 7.4939375 7.946074 7.8891425 7.6980176 7.858763 8.044964 7.895944 7.758524 7.813921
1370081_a_at 8.169062 8.02258 7.911236 7.9415708 7.9055057 8.361033 8.051239 8.044981 8.349069 8.090992 8.193191 8.374506
1370082_at 5.9246893 5.5397778 5.8788004 5.6126513 5.757274 5.5251756 5.6246076 5.8218255 5.902073 5.882474 5.890387 5.9891996
1370083_at 4.6613026 4.5515537 4.6198764 4.531623 4.3315287 4.494293 4.1502895 4.6747494 4.3336916 4.3877916 4.2849293 4.417374
1370084_at 6.449303 6.545927 6.1341834 5.781478 6.955847 5.900372 6.4077992 6.468114 5.9092207 5.7648354 6.1495266 6.152212
1370085_at 7.1207194 7.3204856 6.9676437 7.20013 7.196183 7.362326 7.3208303 7.3596025 7.3808026 7.167681 7.314688 7.2480288
1370086_at 14.032334 14.042815 14.012167 14.087532 14.033937 14.0769205 14.025175 14.048562 14.093493 14.022889 14.011511 14.033234
1370087_at 10.267536 10.308047 10.307804 10.383629 10.426153 10.315972 10.263266 10.380105 10.381711 10.425326 10.279252 10.320636
1370088_at 7.053373 6.9027176 7.200727 7.2603703 7.3042145 6.599232 6.925199 6.791921 6.8376455 7.1275682 7.038973 6.9175277
1370089_at 3.741293 3.8794036 4.007483 3.907193 3.7899673 3.7197456 3.7975342 3.9263463 3.7016735 4.0247335 3.6867695 3.6794884
1370090_at 5.533047 5.1727533 5.299824 5.798836 5.453212 5.451934 5.093046 5.522233 5.8058558 5.518251 5.427419 5.730152
1370091_at 5.095109 4.9169745 5.0665045 4.535316 5.1774225 5.0192213 4.5843754 5.137207 4.7501736 4.806113 4.9709253 4.910006
1370092_at 4.271846 4.302569 4.3305135 4.320155 4.386963 4.3407607 4.5273395 4.1918716 4.2357645 4.4986963 4.4890876 4.5308437
1370093_at 3.8089 3.8428564 3.874109 4.0565176 3.9012668 3.9045773 3.7999244 3.833204 4.0425024 4.0506954 4.128908 4.020712
1370094_at 4.2943907 4.5597987 3.8601558 4.3690405 4.121952 4.097945 4.4024067 4.150516 3.989948 4.200759 4.235217 4.3475895
1370095_at 5.9020534 6.059661 5.859909 5.9527826 6.0016723 5.6207595 5.939315 6.099166 5.9519916 5.739873 5.9692907 6.0244713
1370096_at 5.2102633 5.227395 4.8841453 4.8596797 4.868622 4.5988975 4.990393 4.825182 4.791691 4.8013906 5.3348784 4.984171
1370097_a_at 4.127723 4.103428 4.437071 4.2315197 3.8332453 4.021864 4.048079 4.0748324 4.058298 4.3836064 4.1381893 4.0400906
1370098_at 10.63596 10.556116 11.041149 10.668185 10.613544 10.465441 10.853247 10.518442 10.473931 10.564833 10.538442 10.507821
1370099_at 7.2071633 7.4503846 7.348456 7.3553786 7.417267 7.3892674 7.3788133 7.5638113 7.386636 7.2666225 7.440671 7.367358
1370100_at 6.071785 6.081069 6.1895657 6.302986 5.8588533 6.19121 6.1609216 6.118449 6.1018467 6.2427425 6.168263 6.099891
1370101_at 3.405635 3.488364 3.6892335 3.6655862 3.5800564 3.7625973 3.4565747 3.3385613 3.4863806 3.6363482 3.7817073 3.3727398
1370102_at 6.7816186 6.7088003 6.7542367 6.6767044 6.8510017 6.836621 6.7004 6.6755505 6.4752254 6.6940193 7.3544474 6.929144
1370103_at 4.6944942 4.801469 4.694083 4.776751 4.703807 4.655041 4.8026743 4.776021 4.62515 4.6828203 4.8144083 4.771113
1370104_at 4.660983 4.8591166 4.5756593 4.669425 4.706806 4.5434923 4.5248175 4.8003263 4.7162266 4.723975 4.7157116 4.4115767
1370105_at 4.811613 5.1480303 5.043565 5.215593 4.9207306 5.06067 5.102426 5.0723763 4.9456983 5.066686 5.350811 5.1340146
1370106_at 4.0008597 3.9262428 3.9325914 4.0931654 3.9630027 3.9079566 3.7938066 4.03691 4.2402115 3.7719922 3.9544349 4.1276507
1370107_at 5.547201 5.52121 5.3364058 5.328272 5.382625 5.286104 5.393483 5.42088 5.244481 5.3982325 5.1940007 5.3246784
1370108_a_at 7.726708 7.586045 7.7962584 7.7772975 7.925961 7.162073 7.9141192 8.071739 7.8925905 7.433473 7.815646 7.790842
1370109_s_at 13.2383175 13.175191 13.192288 13.21083 13.292692 13.145698 13.0646515 13.174499 13.168044 13.236832 13.185984 13.141705
1370110_at 4.327795 4.422104 4.3777065 4.3233185 4.4015713 4.396571 4.458003 4.21826 4.3929586 4.3289757 4.3020363 4.5067434
1370111_at 5.908519 7.0015306 6.5975113 7.3824434 8.04151 6.8834796 7.480713 6.3333087 8.096527 7.2222276 7.8541155 6.685188
1370112_at 9.098721 8.935434 9.061049 9.269871 9.065148 9.172494 9.156217 9.106434 9.154051 9.122878 8.968677 9.082336
1370113_at 6.308435 6.1975117 6.046205 5.984221 5.87247 6.4007263 6.136427 6.1851463 6.454085 6.1765327 6.24318 6.3495965
1370114_a_at 8.008585 7.9287925 6.7774386 6.6161346 6.4382095 8.405094 6.317588 8.217749 8.157923 7.768699 6.100384 8.020719
1370115_at 4.482301 4.539318 4.624342 4.4289513 4.7711153 4.638684 4.780254 4.8109193 4.760373 4.4792995 4.593725 4.6946735
1370116_at 3.710955 3.7757866 4.060688 3.834327 4.3769293 3.8598733 4.002158 3.7584953 3.9297934 3.8744662 3.9156775 3.9333198
1370117_at 3.412955 3.8486583 3.4282117 3.6633315 3.5276968 3.672317 3.654049 3.4140553 3.6974463 3.4596882 3.905475 3.8121798
1370118_at 6.230224 6.378835 6.4245954 6.1535525 6.29248 5.8114896 6.321134 6.03265 6.1560903 6.1438227 6.3222337 6.409546
1370119_at 7.807668 7.7823 7.5908318 7.7505183 7.7802577 7.5950794 7.7633862 7.7935443 7.7682343 7.8305516 7.8783183 7.818224
1370120_at 3.8726537 3.964244 4.0355196 4.1685495 4.000595 3.9358597 3.9982555 4.0070953 3.851148 3.9866455 4.238404 4.1065493
1370121_at 7.4495716 7.432256 7.2456303 7.1434555 7.192133 7.140259 7.247072 7.2814918 6.979942 7.2216845 7.3439116 7.3593
1370122_at 4.036031 4.07102 4.018571 4.061728 4.091477 3.852311 4.0334563 3.836194 3.9587398 3.8847616 3.8459506 4.258498
1370123_a_at 6.983787 6.813817 6.806509 6.791994 6.97899 7.0478506 6.7538857 6.822581 6.7982078 6.7010975 7.034335 6.7977705
1370124_at 6.534558 6.6589394 6.513298 6.678347 6.696661 6.6184597 6.529084 6.59344 6.7947206 6.539127 6.838776 6.784354
1370125_at 4.689285 4.6767716 4.761933 4.4511995 4.972675 4.442608 4.520155 4.5152717 4.7459226 4.7366734 4.7450337 4.5701036
1370126_at 3.6370275 3.3891435 3.5463414 3.7078943 3.6514146 3.7198496 3.514334 3.6250496 3.947225 3.5657637 3.7803032 3.7862606
1370127_at 6.008871 5.8124094 5.742691 6.1021647 6.000165 5.895908 5.8563795 5.9806037 5.8364367 6.083323 5.722599 5.8455615
1370128_at 6.597139 6.4380116 6.54334 6.564569 6.632282 6.557112 6.6515775 6.6774087 6.651967 6.3701982 6.614675 6.6636577
1370129_at 7.3715897 7.3158445 7.159855 7.21247 7.3261704 7.15689 7.0885396 7.2531576 7.3977895 7.387159 7.1910605 7.362649
1370130_at 9.702368 9.564266 9.660895 9.772107 9.629831 9.611167 9.691402 9.69019 9.634647 9.820788 9.617342 9.66027
1370131_at 5.1072354 4.745319 5.1683145 5.1216183 5.379402 5.343456 5.1632466 5.155579 5.9545684 5.149323 5.2222743 5.091946
1370132_at 3.8899965 3.853173 3.832505 3.7656028 3.9008338 3.9298482 4.0480795 4.048338 3.8376691 3.753957 3.8477778 3.74019
1370133_at 6.110671 6.091449 5.895195 6.146873 5.971615 6.045809 5.725597 5.877547 6.0532694 5.9621162 5.92906 5.7734265
1370134_at 9.737804 10.006278 10.156008 9.934286 10.092114 10.23148 10.129488 10.118335 10.319666 10.026086 9.991348 9.957845
1370135_at 6.4556036 6.9627852 5.9217305 7.1650767 6.235127 6.914955 7.025124 6.40587 6.7837915 6.4889727 6.808278 6.4709234
1370136_at 6.569203 6.269715 6.377953 6.4392047 6.3936706 6.463428 6.568688 6.347991 6.452056 6.36429 6.280582 6.453228
1370137_at 5.0832596 5.3083673 4.8563643 5.0394497 5.222019 5.074615 5.285415 5.1511827 5.3782077 5.234815 4.8165245 5.2837996
1370138_at 4.5528784 4.581172 4.288307 4.418028 3.9439678 4.1874237 4.3552265 4.5606694 4.456956 4.68577 4.4728346 4.001173
1370139_a_at 3.808134 3.5356565 3.764326 3.630282 3.9249094 3.7133687 3.754343 3.538428 3.5408418 3.455908 3.4409373 3.63943
1370140_a_at 4.895611 4.5680966 4.8221893 4.458511 4.6990395 4.958168 5.0448055 5.0213757 4.789971 4.7732944 4.775704 4.642269
1370141_at 8.421457 8.557582 8.453609 8.352487 8.471055 8.804792 8.726297 8.604287 8.603125 8.404843 8.555882 8.664239
1370142_at 5.7668424 5.5211315 5.4638405 5.404981 6.2933655 5.5647097 5.5977435 5.627064 5.463955 5.7825212 5.3453803 5.6617193
1370143_at 5.126526 5.1349745 5.026405 5.088858 5.101196 5.1562734 5.315161 5.4938264 5.1777177 5.340279 5.069554 5.3257284
1370144_at 8.020876 7.814212 8.2112255 7.6186833 7.784752 8.382799 8.047668 8.248163 8.172585 7.571974 7.754443 7.9719453
1370145_at 4.191518 4.3230953 4.0446234 4.155898 4.1142397 4.2068434 4.3381605 4.082941 4.109106 4.110566 4.179989 4.2037344
1370146_at 3.3225822 3.3519542 3.346788 3.2605698 3.4512398 3.3243628 3.4144154 3.4657602 3.302922 3.366364 3.6840355 3.4540858
1370147_at 7.477748 7.843079 8.770125 7.694914 7.9450974 7.456148 7.4141774 8.206986 7.9468193 7.7919607 8.703846 7.893313
1370148_at 14.216553 14.196996 14.278188 14.271708 14.161807 14.152584 14.208473 14.219662 14.196996 14.245933 14.181859 14.158426
1370149_at 11.162664 11.07242 11.292265 11.179396 11.204138 11.132886 11.191652 11.083931 11.196202 11.157927 11.085966 10.964917
1370150_a_at 12.614638 12.587163 13.242276 13.442616 12.628559 12.362122 12.85595 12.651785 13.196966 13.218613 12.1028 12.685249
1370151_at 13.145303 13.1970215 13.244704 13.103013 13.173494 13.232865 13.170722 13.191269 13.169058 13.19429 13.152626 13.206985
1370152_at 4.6654806 4.6917057 4.560071 4.463602 4.595908 4.616912 4.537715 4.7168474 4.4260073 4.7526474 4.436411 4.4024925
1370153_at 6.980582 6.677203 6.16309 6.372908 6.197033 5.9858966 6.217326 7.188718 6.238423 6.1111765 6.7351446 6.8234944
1370154_at 10.543092 10.338462 10.369883 10.854814 10.875997 10.8950815 10.735022 10.230577 10.397056 10.968519 10.382338 10.7029915
1370155_at 7.440694 7.3952045 7.1423197 7.363624 7.7789383 7.2853885 7.118445 7.2866945 8.033809 7.450877 7.426178 7.204346
1370156_at 7.6866317 8.256347 6.50113 7.0573955 8.156925 7.9833336 6.7480497 8.155016 8.692201 7.144645 7.1334634 6.948075
1370157_at 3.9728012 3.8345404 3.9109983 3.7650993 3.7193744 3.8128495 3.8116057 3.7896056 3.8087368 3.7839274 4.0931587 3.862568
1370158_at 6.151604 6.4032235 6.112615 6.3266125 6.3016863 6.1971965 6.238581 6.048379 6.5391607 6.6125374 6.3679447 6.3055954
1370159_at 7.0812383 6.975361 7.258915 6.910984 6.8805466 7.1004734 6.9451346 7.1192994 7.0747824 6.9273133 6.8360972 7.170942
1370160_at 8.756036 8.67027 8.623299 8.603388 8.487461 8.565941 8.73946 8.467528 8.610241 8.620572 8.671919 8.506583
1370161_at 9.010605 9.148499 9.0383005 9.091116 9.312296 8.961548 9.079294 9.275787 8.970031 9.139757 9.121511 9.121433
1370162_at 6.8449116 6.6182637 6.8697786 6.875685 6.6049557 6.99869 7.050954 6.7529683 6.8798523 6.9036617 7.051403 6.995203
1370163_at 9.176247 8.864931 9.440862 9.120668 9.100274 9.166507 9.00123 9.125855 9.075919 9.149822 8.883139 9.016422
1370164_at 10.711214 10.742138 10.626891 10.724609 10.687478 10.837731 10.832474 10.768233 10.714344 10.616479 10.592694 10.630949
1370165_at 3.821653 3.9679046 3.8166807 3.8999581 3.7922394 3.8127642 3.8273482 3.79256 3.5818822 3.7446468 3.8111296 3.7929513
1370166_at 12.148711 12.141082 12.038004 12.023766 12.106344 12.09941 12.15053 12.086068 12.074958 12.13631 12.095683 12.02556
1370167_at 12.263847 12.230857 12.257905 12.2457285 12.2725315 12.277195 12.424011 12.322334 12.396561 12.284993 12.42767 12.340128
1370168_at 10.041335 10.288567 9.771084 10.223103 10.214821 10.013494 10.095633 9.719415 10.147732 10.10992 9.794567 10.216261
1370169_at 9.180258 9.051776 9.11978 9.225723 9.190726 9.14111 9.149152 9.096603 9.068635 9.343691 9.08236 9.063007
1370170_at 10.024375 10.022953 10.029078 10.0894985 9.977208 10.192881 10.162413 10.041567 10.078309 9.911008 9.97484 10.021291
1370171_at 8.424904 8.604161 8.399867 8.357118 8.479827 8.3813925 8.35839 8.538044 8.415693 8.3800745 8.481211 8.291225
1370172_at 10.466597 10.44842 10.462177 10.538031 10.4025755 10.483989 10.392127 10.5561695 10.494538 10.489566 10.363118 10.469446
1370173_at 7.761371 7.5348954 7.8765717 8.013754 7.741336 7.81592 7.863194 7.750526 7.9693727 8.055887 7.774872 7.823189
1370174_at 6.5059056 6.3174367 6.7618756 6.3642106 6.363993 6.4877133 6.40239 6.456779 6.364282 6.241907 6.6565766 6.2956104
1370175_a_at 8.427629 8.2404175 8.239228 8.174198 8.284441 8.664588 8.461983 8.533818 8.4718075 8.29092 8.405137 8.360457
1370176_at 6.7451954 6.7072086 7.4774594 6.8230276 6.7236876 6.7129436 7.6942034 6.544731 6.5717177 6.5154514 6.656157 7.4515157
1370177_at 5.591423 5.63494 5.875901 5.394106 5.464608 5.9444976 5.2020054 5.7956996 5.839119 5.529458 5.2549076 5.5490065
1370178_at 4.8177066 4.993303 4.4545836 4.8445983 5.2635403 5.0869117 4.90551 4.505474 5.0212154 5.051063 4.6731577 4.4432573
1370179_at 9.982744 10.094208 9.836791 9.955657 10.050814 9.874127 9.974652 10.000204 9.945063 10.083535 9.978477 9.940464
1370180_at 11.214455 11.156291 11.37391 11.001276 11.136544 11.38139 11.180538 11.179321 11.167528 11.070344 11.212167 10.961034
1370181_at 6.714551 6.503493 6.8436327 6.5943804 6.4684443 6.5069203 6.7001853 6.891484 6.4691224 6.9716277 6.635091 6.693213
1370182_at 4.8999424 5.0735555 5.033412 5.08566 5.14857 4.914089 4.6638355 4.6733027 4.7213535 4.8979416 5.2514286 5.081153
1370183_at 7.173991 7.14836 7.187514 7.133085 7.054508 7.2671056 7.505273 7.477103 7.328327 7.2881856 7.491735 7.3015523
1370184_at 9.749407 9.458848 9.367349 9.546393 9.432473 9.49968 9.450754 9.57301 9.578689 9.705426 9.541831 9.67437
1370185_at 4.739473 4.8522058 4.6800838 4.5044894 4.8107953 4.688356 4.584401 4.542157 4.5501704 4.694643 4.655966 4.548112
1370186_at 9.806122 9.695702 9.568084 10.240768 9.828177 10.013684 9.945913 10.285899 9.978769 9.902444 9.635377 10.085602
1370187_at 10.621882 10.670151 10.614856 10.59128 10.754943 10.70752 10.804909 10.654996 10.733963 10.5136795 10.781768 10.720729
1370188_at 10.47696 10.542587 10.573669 10.499095 10.471573 10.625932 10.5485325 10.582095 10.666311 10.218239 10.358832 10.261835
1370189_at 10.3227825 10.303286 10.353241 10.224626 10.323944 10.420676 10.3824215 10.431128 10.429191 10.107112 10.207542 10.117196
1370190_at 11.935431 11.934367 11.928212 11.908494 11.699057 11.963896 11.814315 11.934621 11.944839 11.908365 11.754131 11.716309
1370191_at 8.34202 8.176868 8.329888 8.128598 8.1409 8.269148 7.973913 8.017704 8.345644 8.0170555 7.8176494 8.057937
1370192_at 8.306393 8.316707 8.398252 8.211619 8.22281 8.400581 8.160432 8.464279 8.357312 8.30582 8.192484 8.470657
1370193_at 11.347061 11.485021 11.579858 10.90217 11.545721 11.695024 10.925679 11.844181 11.62211 11.219122 11.689965 10.858453
1370194_at 8.041806 8.224284 8.088453 7.9651666 8.420617 8.143218 7.954342 8.216068 8.331198 7.845732 7.8914804 7.9944277
1370195_at 7.9991117 8.045791 8.108995 8.293535 7.8729105 8.331146 8.277073 8.169374 8.222887 8.269445 8.071985 8.09403
1370196_at 7.040743 6.8674474 6.8585334 7.074463 6.979737 6.70412 6.879391 6.6761775 6.697804 6.9249597 7.035029 6.653597
1370197_a_at 6.060595 6.154454 5.9930954 6.1728926 5.943145 6.3081427 5.791784 6.109361 6.064105 6.142907 6.186144 6.3362517
1370198_at 3.4492276 3.2613938 3.288798 3.3455124 3.3179872 3.1243932 3.1173394 3.238066 3.2904809 3.2294464 3.4117947 3.207246
1370199_at 9.7536335 9.885089 9.695332 9.757727 9.905943 9.736754 9.927536 9.800037 9.747013 9.704628 9.84873 9.779537
1370200_at 11.840896 11.746394 11.885452 11.463666 11.772618 11.887589 11.759535 11.821906 11.665618 11.68129 11.789929 11.686931
1370201_at 3.7267942 3.620368 3.6041877 3.5873404 3.6543562 3.723685 3.7295694 3.5630288 3.7802854 3.7010882 3.6910496 3.6454785
1370202_at 9.191717 9.090573 9.146457 9.593223 9.803424 9.017244 9.378588 9.633265 9.570155 9.404265 9.733924 10.053353
1370203_at 7.8218117 7.897145 7.575003 7.6087084 7.7908964 7.862169 7.9565916 7.517788 7.787312 7.5531964 7.7495904 7.807332
1370204_at 8.49027 8.376124 8.207443 8.302163 8.330841 8.610879 8.6176815 8.260879 8.444227 8.236417 8.587336 8.374745
1370205_at 3.9425032 3.989939 3.8679576 3.5995827 4.0377064 3.6215043 3.6451428 3.6400342 3.9901702 3.9179988 3.772829 3.9984653
1370206_at 4.6315713 4.6214476 4.533516 4.8270645 4.7501664 4.320691 4.479013 4.4222555 4.6975646 4.672884 4.5510435 4.7343116
1370207_at 10.889492 10.856614 10.775448 10.855191 10.902236 10.835802 10.925312 10.880851 10.813588 10.760404 10.901809 11.008863
1370208_at 7.6022835 7.5733294 7.492461 7.3680286 7.4797106 7.6094103 7.6444798 7.5232244 7.503742 7.5271287 7.678507 7.6832037
1370209_at 10.323616 10.588006 10.456993 9.025675 10.148289 10.615649 10.112021 10.241784 10.140446 9.999178 10.321937 10.087249
1370210_at 5.43464 5.4643297 5.591698 5.353752 5.4934053 5.29232 5.3598247 5.4553313 5.2500615 5.4981184 5.3082705 5.180357
1370211_at 6.2938695 6.263671 6.404232 6.4272647 6.265842 6.286633 6.438125 6.1966195 6.3237524 6.5321536 6.324278 6.261351
1370212_at 5.0540476 5.2573586 4.7515836 4.989841 5.0117064 5.3688803 5.159824 5.1925254 5.023099 4.825476 5.0679083 4.9500184
1370213_at 11.764371 11.704815 11.705636 11.663772 11.638639 11.789069 11.6501045 11.671315 11.770111 11.59543 11.695653 11.689081
1370214_at 4.7712517 4.8352613 5.0098376 4.813013 4.8101764 4.6721296 4.9126015 4.85165 4.791691 4.7309313 4.9057565 4.73867
1370215_at 10.01791 9.956165 9.496892 9.669319 9.607248 9.698848 9.867711 9.963236 9.673105 9.736436 9.604255 9.7493925
1370216_at 4.428223 4.385624 4.464197 4.3644176 4.5654182 4.3830104 4.4120026 5.0936 4.3267517 4.6316214 4.6392794 4.5051613
1370217_at 5.3386273 5.5354404 5.2021747 5.377456 5.409278 5.346787 5.442877 6.658506 5.3331256 5.3424616 5.36219 5.40918
1370218_at 6.585242 6.078505 5.9375033 6.1896424 6.143759 5.72645 6.317857 5.67335 5.862454 5.9502735 5.6297417 6.46181
1370219_at 8.155724 8.120769 7.707743 8.120733 8.166517 7.85744 8.066238 8.266618 8.207929 8.098781 8.218536 8.211969
1370220_at 10.3241205 11.12566 10.754912 10.380246 10.835503 10.202483 10.4922285 9.728125 10.852859 9.605891 9.649036 9.431586
1370221_at 4.4714975 4.8109984 4.7265816 4.4769835 4.2317214 4.1516867 4.4999375 4.4565363 4.387398 4.2815504 4.2041397 4.3701305
1370222_at 4.84925 4.917864 4.991037 4.9022202 4.7877903 4.857595 4.6989717 4.758377 4.5561113 4.6415796 4.7509756 5.0567493
1370223_at 7.8093863 7.8188148 7.698768 7.9790964 7.8734846 7.8902063 7.754408 7.849424 7.9566445 7.713697 7.5797467 7.7921777
1370224_at 9.156774 9.447611 9.712683 9.734346 9.49942 9.412759 9.192145 9.455806 9.214705 9.359552 9.591853 9.47592
1370225_at 4.997309 5.0378985 5.185642 5.189149 5.136734 4.6882324 4.774416 4.9734306 4.9349384 5.088082 5.089977 4.73867
1370226_at 9.91139 9.992229 9.654917 9.846128 9.961704 9.8989315 9.819185 9.8584175 9.910595 9.96797 9.779545 9.924141
1370227_at 3.272468 3.2059722 3.187448 3.288558 3.142331 3.1523998 3.2094002 3.2315829 3.2910535 3.1685727 3.402998 3.261454
1370228_at 14.442574 14.373727 14.43846 14.374611 14.3465805 14.429518 14.404836 14.350722 14.382343 14.43846 14.410226 14.383837
1370229_at 5.057697 4.9351215 5.1552525 4.9430437 4.900843 4.6477933 5.10401 4.9200206 4.944437 5.102197 5.27104 5.330637
1370230_at 10.861296 10.804694 10.8708725 10.935237 10.914291 10.849156 10.866263 10.837412 10.874219 10.844505 10.884763 10.914017
1370231_at 7.3270855 7.239146 7.0497546 7.066158 7.052095 7.1998777 7.257836 7.248363 7.1848836 7.13988 7.4554615 7.260575
1370232_at 10.170691 10.469697 10.717559 10.242472 10.761543 10.302421 10.499676 10.661138 10.313382 10.365399 10.571415 10.251332
1370233_at 4.980876 4.8673654 5.0811005 5.3307877 4.923119 5.0555105 5.0045176 4.852812 4.7563066 5.2052 4.8845034 5.158597
1370234_at 12.818282 12.87477 12.80943 12.900213 12.7986355 12.968036 12.8526945 12.859824 12.838059 12.907522 12.881507 12.917687
1370235_at 12.808441 12.919594 12.635116 12.771 12.758308 12.918823 12.516312 12.601992 12.674944 12.935817 12.5842495 12.860406
1370236_at 8.901962 8.73146 8.213016 8.7578335 8.789006 8.554774 8.496786 8.486954 8.799489 8.59115 8.763233 8.534378
1370237_at 12.153925 12.180683 12.094565 12.217272 12.20354 12.2044735 12.143272 12.116061 12.180328 12.196518 12.17976 12.077633
1370238_at 11.281472 11.325803 11.365687 11.321895 11.298088 11.329788 11.332266 11.2939825 11.234737 11.390902 11.297743 11.340325
1370239_at 13.166238 12.95404 12.948155 13.078645 12.928186 12.944535 13.374423 12.746018 12.901067 13.0276165 13.169628 12.869826
1370240_x_at 13.122934 12.9290695 12.923027 13.054219 12.887566 12.914917 13.317529 12.742701 12.839338 13.009666 13.116508 12.882722
1370241_at 13.814117 14.035934 13.884748 14.008573 14.102312 13.985958 13.973958 13.934457 14.025534 14.030573 13.952628 14.083051
1370242_at 12.511053 12.359798 12.294415 12.395561 12.368882 12.41005 12.413791 12.405559 12.49948 12.379278 12.507445 12.342783
1370243_a_at 10.055955 10.162815 10.084756 10.133514 10.075738 10.359343 10.134434 10.270397 10.387791 10.345451 9.7973175 9.612762
1370244_at 12.3974905 12.593598 12.581855 12.328432 12.508917 12.359334 12.525836 12.499618 12.372254 12.705999 12.536652 12.45657
1370245_at 10.592371 10.690755 10.658584 10.415375 10.527536 10.498744 10.651698 10.54741 10.45016 10.638743 10.747714 10.490934
1370246_at 11.875283 11.969742 11.924161 12.183146 11.843336 11.962305 11.928142 11.826022 12.036438 11.901418 11.853015 11.958296
1370247_a_at 6.379283 6.4009247 6.2368965 6.1906013 6.156686 6.17481 6.2778406 6.4248424 6.4779534 6.4723415 6.3375688 6.4903393
1370248_at 6.0000095 6.491307 5.831588 6.2241726 6.3392467 6.389188 6.3368826 6.735993 6.265357 6.296507 6.199131 6.4462166
1370249_at 7.3281913 6.89921 6.991135 7.1684403 7.172519 7.0043793 7.2844586 6.988471 6.867918 7.267942 7.334882 7.3277774
1370250_at 9.036456 9.076413 9.286384 9.24819 9.095544 9.206863 9.424243 9.311982 9.343731 8.994306 9.078358 9.1856785
1370251_at 6.3656344 6.1800175 6.01454 6.1831074 6.2101107 5.997648 6.1648455 6.0612335 5.8825264 6.1328945 6.1681757 6.101254
1370252_at 8.167812 8.3284025 7.959597 8.042659 8.015606 8.05526 8.4874735 8.046455 7.8915086 8.024542 8.049738 8.163381
1370253_at 11.59473 11.581693 11.446844 11.559964 11.605318 11.640069 11.568624 11.565954 11.622842 11.503067 11.681556 11.643249
1370254_at 3.7338398 3.6901114 3.7011456 3.6826053 3.808809 3.5870466 3.487833 3.5286708 3.4638748 3.7439728 3.6015785 3.6744657
1370255_at 4.584403 4.7279816 4.851481 4.7886066 4.685815 4.7646303 4.527169 4.4989023 4.6242046 4.892169 4.537916 4.6681957
1370256_at 7.565064 9.018982 8.328352 7.741497 7.7889333 7.7120714 8.266033 8.018915 8.658536 7.877764 8.827478 7.4260545
1370257_at 4.237316 4.4546604 4.1885805 4.3000364 4.1515064 4.09787 4.1444874 4.3856344 4.2094345 4.093039 4.318038 4.4412146
1370258_at 5.351839 4.947432 5.0667334 5.0993924 5.1554217 5.4100347 5.456238 5.0599065 5.8108416 5.1387715 4.883669 5.225874
1370259_a_at 7.1461163 6.825451 7.116715 7.221283 6.921642 7.029381 7.127302 7.263672 6.982029 7.063464 6.866319 7.2176256
1370260_at 7.0659747 6.887481 6.9438324 6.8717885 6.928498 7.1429405 7.185243 6.9381576 6.783202 6.9478993 6.804228 7.0963087
1370261_at 7.7927146 7.726691 7.8912244 7.8060427 7.59839 7.7764716 7.947524 7.601587 7.816334 7.770607 7.690117 7.6990356
1370262_at 9.06892 9.156685 9.035803 9.282375 9.058132 9.137384 9.199403 9.079119 9.156427 9.192759 9.09486 9.214542
1370263_at 5.9707146 5.882351 5.869878 5.8985357 5.93549 5.9346776 5.8541813 5.988812 5.814808 5.9523215 5.838198 6.104182
1370264_at 7.8888936 7.847814 7.7179627 7.7012587 7.586382 7.9765434 7.6852374 7.501436 7.6657715 7.861895 7.8433394 7.680815
1370265_at 5.976883 5.759408 5.706936 5.935672 5.7745347 5.7785378 5.881789 6.1290126 5.6599536 5.9395776 6.185322 5.9419413
1370266_at 6.515775 6.3945556 6.6945724 6.585899 6.7222114 6.544721 6.6198277 6.651695 6.827632 6.4551444 6.69268 6.74127
1370267_at 6.5769606 6.505747 6.4639335 6.33254 6.379117 6.4048047 6.453753 6.5479717 6.669556 6.534957 6.4159856 6.5204024
1370268_at 4.2890334 4.4168987 3.8837383 4.3439093 4.4929395 4.4899035 4.320426 4.527891 4.4768586 4.4682145 4.1937227 4.308561
1370269_at 5.02926 4.8561125 5.1109357 5.032889 4.8841343 4.9857492 4.8816113 4.9351673 5.0101514 5.86779 5.527135 5.6539125
1370270_at 4.0918055 3.8764732 4.209215 3.9595995 3.8692892 3.8232214 4.226884 3.9151146 3.9247544 3.721162 3.692357 3.9045353
1370271_a_at 7.1906104 7.002172 7.038026 7.1175165 7.1900496 6.8202353 6.9894505 7.052615 6.9063616 7.0941563 7.2093077 7.209534
1370272_x_at 6.010558 5.6618757 5.965571 5.9141235 5.967005 5.7364736 5.859695 5.9155793 5.7410483 5.8868737 6.0580883 5.8317623
1370273_at 3.567801 3.6915922 3.4936063 3.6028612 3.4094913 3.417898 3.5181432 3.4060035 3.6691616 3.5424843 3.5765626 3.544832
1370274_at 12.983965 13.098016 13.056296 13.119513 13.092618 12.906931 12.999663 13.051824 12.891328 13.044718 12.795391 12.8956785
1370275_at 12.602209 12.541023 12.575836 12.588414 12.571844 12.691273 12.624715 12.5488405 12.622299 12.59099 12.550931 12.715836
1370276_at 11.864797 11.927153 11.950223 11.861939 11.948847 11.894054 11.852653 11.985858 11.804025 11.932182 11.8043 11.899433
1370277_at 11.812612 11.778463 11.852608 11.899424 11.804131 11.942431 11.782545 11.767836 11.822093 11.81174 11.719759 11.841949
1370278_at 11.107747 11.054418 11.01281 10.893927 10.977135 11.046543 11.131195 11.040863 11.022959 11.038146 11.100403 11.286813
1370279_at 5.664548 5.4375997 5.671316 5.550415 5.437999 5.4327254 5.540742 5.5961037 5.5790243 5.802179 5.5934634 5.554843
1370280_at 10.528808 10.318449 10.295465 10.464273 10.463332 10.215163 10.45854 10.598706 10.231762 10.561674 10.414932 10.425773
1370281_at 9.511702 9.322898 9.880934 10.409551 9.541113 9.669269 9.807497 9.254841 9.588227 10.610879 9.36128 9.784057
1370282_at 6.610866 6.368684 6.04345 6.2031527 6.4018545 6.58071 6.2073455 5.9965515 6.2665777 6.3271036 5.6998234 6.7090564
1370283_at 12.4657955 12.386989 12.689923 12.401677 12.453272 12.656636 12.457638 12.706089 12.729293 12.370661 12.172629 12.322005
1370284_at 11.941427 11.968992 11.986685 11.8982315 11.917019 11.964861 11.875457 11.857612 11.8995075 11.883559 11.925081 11.989353
1370285_at 6.6727905 6.832346 6.4125204 6.581516 6.658873 6.665894 6.6653924 6.5474567 6.7938504 6.598023 6.801005 6.5749526
1370286_at 9.466733 9.322229 10.654158 9.077735 9.031492 9.906028 8.938685 9.430388 9.47202 9.198414 9.395861 9.2529335
1370287_a_at 9.3281555 9.324087 8.917165 9.177575 9.225498 9.181762 9.100286 9.153043 8.936551 9.416412 9.120539 9.22222
1370288_a_at 8.162106 7.924666 7.9225616 8.392256 8.190821 8.105885 7.9912844 8.0916195 8.000542 8.119286 7.855166 7.9661093
1370289_x_at 3.698966 3.5813966 3.7662578 3.684904 3.557537 3.5381637 3.648367 3.6310873 3.6575444 3.7525744 3.6292944 3.8061242
1370290_at 8.058828 7.6978483 7.6080394 8.236585 7.977419 7.78751 7.561531 7.943814 8.345105 7.7758718 7.420385 7.8215957
1370291_at 5.3121495 5.5194836 5.520739 5.610148 5.745413 5.4607635 5.5088816 5.3526106 5.323659 5.491453 5.354604 5.246117
1370292_a_at 3.9979765 3.951598 3.876412 3.8084023 3.8226426 4.0000257 3.9451954 3.814781 3.6463253 3.8497653 4.0502934 3.9080415
1370293_at 5.428931 5.225589 5.239347 5.4057484 5.354505 5.359173 5.483897 5.3826246 5.46437 5.201311 5.4142704 5.557136
1370294_a_at 7.258615 7.115863 6.78923 7.3907957 7.132858 6.917545 6.0824327 6.5800567 7.5084305 6.8284645 6.732817 7.0196114
1370295_at 8.412242 8.224797 8.358653 8.529207 8.470266 8.154903 8.361273 8.294339 8.487848 8.270776 8.300859 8.330481
1370296_at 13.451259 13.567483 13.57926 13.55853 13.560616 13.557866 13.489115 13.566603 13.557866 13.517943 13.485452 13.470544
1370297_at 6.592224 6.2757115 6.42432 6.611221 6.5797806 6.4433827 6.4232106 6.3396683 6.6081395 6.3589635 6.298093 6.458645
1370298_at 9.577855 9.555973 9.417481 9.70182 9.541554 9.449986 9.589884 9.733084 9.393505 9.820984 9.505977 9.7279005
1370299_at 13.69313 13.633483 13.692179 13.765256 13.71662 13.719914 13.669203 13.723024 13.74792 13.727582 13.674456 13.626388
1370300_at 7.8087616 7.7175107 8.088312 7.4776793 7.602867 8.128651 8.044397 8.144558 7.983817 7.674161 7.8051395 7.857798
1370301_at 7.1387906 7.098264 6.954595 7.1233134 7.275833 6.83186 6.9444566 7.0503235 7.036689 6.980733 6.7411594 6.745363
1370302_at 7.6521206 7.958209 7.7788687 8.153241 8.123982 7.9138947 7.8784356 7.983949 7.913917 7.9607363 8.28243 8.008548
1370303_at 6.546545 6.4197445 6.3174915 6.408809 6.33422 6.78255 6.4770026 6.704061 6.681183 6.1393533 6.3912115 6.5474405
1370304_at 8.755673 8.812776 8.834092 8.826304 8.608801 8.81545 8.658994 8.641642 8.676511 8.788591 8.221682 8.580339
1370305_at 9.249189 9.481222 9.301006 9.214266 9.330385 9.317265 9.261423 9.2545805 9.354362 9.247469 9.167026 9.291705
1370306_at 8.632885 8.5648775 8.324152 8.527277 8.465478 8.420495 8.602447 8.507435 8.504418 8.492762 8.249698 8.622847
1370307_at 7.5461025 7.533352 7.214338 7.3969183 7.3352137 7.4967175 7.642107 7.3639054 7.405175 7.7055087 7.5399218 7.645702
1370308_at 7.6102033 7.676133 7.4054823 7.597395 7.6568575 7.476126 7.522092 7.638996 7.508549 7.302343 7.3198795 7.5461206
1370309_a_at 10.8588 10.613085 10.837587 10.777289 10.636565 10.783374 10.732359 10.65626 10.933122 10.6723585 10.471377 10.708867
1370310_at 12.894646 12.85485 12.859972 12.714294 12.758153 12.981771 12.901971 12.874314 12.794805 12.748139 12.8622875 12.827848
1370311_at 8.087935 8.211867 8.583417 8.333576 8.245941 8.527359 8.523203 8.479389 8.492214 8.194307 8.179209 8.231892
1370312_at 4.050954 3.8802464 4.09686 3.9300125 4.053404 4.0422134 4.1032667 3.8352818 4.1472006 3.9645712 4.301815 4.4535255
1370313_at 8.577865 8.632057 8.604493 8.647006 8.666546 8.577627 8.728589 8.554581 8.547938 8.7615795 8.438298 8.675119
1370314_at 7.7087893 7.5045285 7.55153 7.5236354 7.479184 8.045432 7.679457 7.909592 7.91259 7.644398 7.298216 7.4149785
1370315_a_at 5.888335 6.1067667 5.9734364 6.129903 6.2220707 5.932889 5.639126 5.957619 6.1329694 6.0303116 5.9637914 5.921423
1370316_at 7.6332774 7.436424 7.2899895 7.2960215 7.2311177 7.3215566 7.3668513 7.3887267 7.1920133 7.3309937 7.3444653 7.533148
1370317_at 6.652545 6.891271 6.980634 6.8544836 6.8973436 7.0810766 6.883409 7.0579176 7.1285596 6.9812665 6.828569 6.9567094
1370318_at 7.524675 7.370809 7.431829 7.1684403 7.0049987 7.755873 7.376003 7.202424 7.396175 7.1144347 7.301678 7.306219
1370319_at 9.451615 9.196335 9.647725 9.55865 9.321478 9.409091 9.615804 9.357143 9.419576 9.471838 9.460444 9.670077
1370320_at 10.721431 11.071271 10.764228 10.969113 11.284125 11.208062 10.891808 10.888649 10.541525 11.017197 11.0574045 11.1357975
1370321_at 10.07882 10.1763735 10.029287 10.21013 10.035804 10.12661 10.126431 10.053799 10.117748 10.129441 9.853302 10.016077
1370322_at 9.671609 9.665889 9.903866 9.645946 9.765734 9.618602 9.700161 9.567111 9.637321 9.625758 9.452564 9.508442
1370323_at 5.634914 5.403947 5.155101 5.669593 5.6606193 5.4689574 5.4002533 5.5902324 5.6130815 5.4015694 5.3172755 5.8310347
1370324_at 7.2838545 7.036712 7.2889886 7.329043 7.166665 6.9228024 7.3707614 7.177253 7.17998 7.1080008 7.1522946 7.5169897
1370325_at 9.452966 9.323856 9.498968 9.4784975 9.452473 9.673313 9.542926 9.648818 9.698933 9.519262 9.455769 9.665868
1370326_at 7.082332 6.971398 7.050608 7.1038527 6.9534826 7.128783 6.8346353 6.9987097 7.0611 7.1253066 7.2405467 7.1096034
1370327_at 7.7625656 7.9244556 7.9315467 7.7458153 7.9501624 7.8341565 7.786668 7.8692656 7.94903 7.9454436 7.865708 7.7958903
1370328_at 5.7046776 5.710444 5.5365696 5.616271 5.59106 5.633579 5.5446873 5.523595 5.8653893 5.5110116 5.737004 5.3943896
1370329_at 9.348179 9.346287 9.802875 9.065437 9.463581 9.226546 9.276164 9.5479765 8.9608965 9.118247 9.226273 8.835943
1370330_at 6.9727483 7.0053368 7.2047496 6.8445325 6.7538576 6.9605994 6.829419 6.9849043 6.8382792 6.7807846 6.670657 7.0253215
1370331_at 7.3667116 7.5761104 7.66434 7.713608 7.559104 7.643065 7.630224 7.3250217 7.5626435 7.627328 7.3315177 7.193585
1370332_at 5.230401 5.5227776 5.230745 4.9828796 4.9957232 5.1181684 5.4137244 5.4751244 4.984804 5.1468086 5.5057187 5.0646796
1370333_a_at 13.201662 13.23256 13.224878 13.179882 13.294506 13.16249 13.291838 13.153421 13.326616 13.245682 13.216856 13.281579
1370334_at 8.624405 9.006772 8.407892 7.9422274 8.209452 8.508738 8.256977 8.437118 7.913261 8.451109 8.217569 8.3948765
1370335_at 8.003603 7.665939 7.683461 8.03887 7.940182 7.818194 7.850119 7.7509913 7.5256205 8.007769 7.96396 7.8593993
1370336_at 11.148536 10.891274 8.748008 10.776578 10.981928 10.672848 11.15581 11.107375 11.323959 11.329278 11.449513 11.688565
1370337_at 7.7136483 7.689365 7.8274684 7.8198214 7.7151327 7.694521 7.987642 7.8109465 7.782126 7.7468147 7.575066 7.9118295
1370338_at 3.4744608 3.5117536 3.3917906 3.4349382 3.4860585 3.4050574 3.4372187 3.5489192 3.367313 3.6021326 3.681011 3.3808672
1370339_at 10.141639 9.981632 9.77624 9.963496 9.8533 9.962337 9.901355 10.032698 10.039987 9.975936 9.750993 10.063856
1370340_x_at 9.014249 8.857404 8.749332 8.964802 8.859112 8.900115 8.824062 9.01293 9.070237 8.858011 8.781742 8.994382
1370341_at 3.8698323 3.803137 3.7159712 3.6702151 3.7633162 3.543447 3.7623568 3.7017453 3.8653076 3.9415262 3.7065873 3.8193367
1370342_at 3.5412474 3.6503541 3.5105941 3.699377 3.53832 3.4664688 3.7265666 3.3239625 3.6912708 3.5432138 3.7889779 3.4693491
1370343_at 6.498002 6.242489 6.591531 6.443326 6.362586 6.470909 6.5832057 6.5365777 6.5586934 6.1025805 6.3459954 6.3558884
1370344_at 8.041342 7.74313 7.9493318 7.8883624 7.645062 7.643517 7.6969805 7.765625 7.656696 7.790237 7.329192 7.416158
1370345_at 6.09582 5.979659 5.8082705 6.708127 6.652799 6.0268884 5.4807367 5.897248 6.607311 5.91001 6.038599 6.4020486
1370346_at 5.894195 5.9831586 5.8944173 6.512506 6.3017945 5.8944597 5.173213 5.6105356 6.374367 5.6461725 5.283428 6.0592537
1370347_at 5.452836 5.182207 5.239608 5.342659 5.43245 5.073585 5.2845488 5.2235837 5.374997 5.2915106 5.4950485 5.1052
1370348_at 10.215582 10.123047 10.012445 10.0396 10.174317 10.051364 10.296208 10.073747 10.008067 10.157538 10.201037 10.24413
1370349_a_at 14.114542 14.069497 14.112461 14.169782 14.120155 14.040526 14.124059 14.042317 14.112413 14.065077 14.099411 14.118021
1370350_x_at 13.338643 13.447548 11.701596 13.235824 12.946621 13.4449415 12.242772 12.738508 13.311779 13.256445 13.460589 13.601139
1370351_at 8.767519 8.672983 8.640541 8.895093 8.823866 8.78069 8.665543 8.658095 8.799682 8.673845 8.758451 8.852438
1370352_at 11.787371 11.672005 11.548751 11.378936 11.691935 11.736287 11.667713 11.687613 11.627712 11.714781 11.738885 11.855955
1370353_at 7.473408 7.533627 7.468229 7.683578 7.7747903 7.485809 7.5611444 7.640204 7.4686666 7.691021 7.390925 7.502805
1370354_at 7.791815 7.6875143 7.912652 7.861327 7.9448066 7.8146067 7.9501004 7.7416153 7.9970713 7.783693 7.777204 7.713803
1370355_at 11.919676 11.966727 12.537531 13.282201 12.42508 13.000956 12.489423 11.990713 12.94341 13.212198 12.078743 12.16495
1370356_at 6.929679 7.182429 7.255521 7.1821136 7.1237574 7.254561 7.2393484 7.296907 7.2661753 6.8125167 6.774647 7.3227696
1370357_at 7.7504044 7.9018865 7.8547735 7.8811154 7.5605016 7.8474417 7.8779173 7.852231 8.051899 7.9795113 7.893686 7.858254
1370358_at 8.513037 8.440263 8.48173 8.314886 8.352612 8.400829 8.560493 8.399074 8.490276 8.297346 8.216398 8.51569
1370359_at 12.697019 12.698581 12.835011 12.774864 12.774569 12.6900215 12.642709 12.712019 12.7365265 12.7274275 12.678949 12.601096
1370360_at 8.909998 8.643242 8.781993 8.755744 8.812876 8.750407 8.790558 8.731047 8.764648 8.612778 8.743608 8.771736
1370361_at 4.5753255 4.7264194 4.7810726 4.731551 4.624484 4.60631 4.624007 4.7511625 4.244296 4.5861325 4.8654256 4.8573813
1370362_at 7.178118 6.944921 7.085224 7.059524 7.2510667 6.9545283 7.45153 7.014885 7.1356764 7.1404605 7.8724895 7.542141
1370363_at 12.541401 12.095664 12.428937 11.814312 12.123196 12.19427 12.514001 12.458151 11.890402 11.934144 12.173539 12.235957
1370364_at 7.248828 7.258373 7.5353723 7.420598 7.3457503 7.4833956 7.25324 7.3359985 7.4662476 7.4522552 7.562307 7.3691936
1370365_at 8.637219 8.445453 8.507861 8.813548 8.60967 8.428677 8.434238 8.334792 8.410612 8.622206 8.332266 8.528938
1370366_at 10.114454 10.024608 10.096094 10.125096 10.098125 10.03386 10.073309 10.014601 10.039674 10.114176 10.064749 10.038228
1370367_at 4.3387213 4.5667667 4.5355244 4.658685 4.6847224 4.6838007 4.519802 4.648934 4.6377544 4.4832497 4.7374053 4.679203
1370368_at 6.9511347 7.054416 6.8966227 6.9687276 6.973819 6.769044 7.0401077 6.840107 6.9933844 6.760186 6.843128 6.914008
1370369_at 6.443522 6.225816 6.3477435 6.5033336 6.296676 6.4738526 6.2702847 6.40349 6.304812 6.3546467 6.93431 6.7069383
1370370_at 8.161539 8.1500435 7.9999514 7.9690113 8.356657 8.291679 7.832998 7.976298 8.247042 8.135553 8.151226 7.9937124
1370371_a_at 8.607348 8.684628 8.83516 8.8012 8.720787 8.798485 8.728567 8.547041 8.59711 8.988657 8.519768 8.745663
1370372_at 4.723202 4.758 4.67826 4.3619237 4.320555 4.2752295 4.3130484 4.837977 4.96363 4.3084373 4.861819 4.5859127
1370373_at 6.216689 6.0606313 6.1911836 5.9966025 5.9468217 6.087436 6.0780725 5.9698734 5.9408746 6.0273275 6.3460097 6.195808
1370374_at 8.393074 8.420898 8.22616 8.3025055 8.765416 8.149253 8.294482 8.256623 8.027723 8.824268 8.06752 8.431369
1370375_at 11.631934 11.645636 11.712748 11.410733 11.398033 11.672424 11.694088 11.573323 11.406489 11.722987 11.595073 11.780559
1370376_a_at 8.284046 7.826679 7.7559958 7.984066 8.075516 8.043135 8.220861 8.024784 8.005911 8.085115 7.98212 8.126521
1370377_at 12.946638 12.927836 12.643754 12.794888 12.667541 12.9362335 12.903366 12.570478 12.920289 12.628749 12.976645 12.926654
1370378_at 12.359892 12.365076 12.377924 12.287101 12.337513 12.463062 12.361138 12.31054 12.327702 12.270312 12.241169 12.414701
1370379_at 5.740008 6.0427127 6.2010217 6.1332984 6.0673456 5.872919 6.167418 6.0332265 5.6614227 5.896079 6.260553 5.9009137
1370380_s_at 6.5806947 6.6113076 6.294649 6.4512014 6.6753592 6.6429524 6.723825 6.594606 6.6540546 6.571425 6.269666 6.6028237
1370381_at 10.788983 10.348929 10.346443 10.500809 10.440108 10.396953 10.783849 10.48182 10.554127 10.400199 10.814041 10.8897295
1370382_at 3.8149261 3.7738578 3.1846712 3.440933 3.3334923 3.4268777 3.2559798 3.3087635 3.4008627 3.3901715 3.4530346 3.9236028
1370383_s_at 8.318491 7.976845 7.2065754 7.8563347 8.013042 7.7700195 7.5661793 7.9684515 8.5508585 7.9430876 8.326984 8.127803
1370384_a_at 4.820454 5.126313 5.3209677 4.919689 5.583515 4.945641 5.7184443 5.127688 6.7014847 6.27578 5.2679358 7.2311125
1370385_at 5.4759665 5.33896 5.5585837 5.250621 5.513829 5.2416286 5.4877796 5.4309483 5.2610803 5.2632656 5.5870733 5.5070467
1370386_at 7.5294323 7.462644 7.4602976 7.583822 7.479853 7.516592 7.5270944 7.504225 7.435274 7.398113 7.1743293 7.243779
1370387_at 12.239844 11.226078 12.047177 11.731171 11.762994 11.115201 12.200468 11.562923 10.397112 11.654366 11.656413 11.781838
1370388_at 4.048915 4.189332 4.1696796 4.4163914 4.218567 4.014301 4.1866956 4.311335 4.1884303 4.324299 4.7029753 3.9284608
1370389_at 3.6578426 3.61955 3.6104922 3.7878497 3.7065394 3.5054939 3.5473368 3.694148 3.9051907 3.929645 3.760618 3.6765647
1370390_at 4.715165 5.091248 4.921912 4.9626565 5.0888076 5.0796623 5.134238 4.9236746 4.887766 4.835496 5.257788 4.840541
1370391_at 5.218251 5.0845256 5.254586 4.95238 5.233466 4.9013243 5.4248166 5.214596 5.185586 5.1922417 5.395288 5.1023254
1370392_at 5.3998837 5.00176 4.9521704 5.2848935 5.2152743 5.160924 5.0741944 5.338633 5.0419807 5.1312866 5.103628 5.0973673
1370393_at 5.185388 5.3248215 5.33856 5.437225 5.4287567 5.0002337 5.577488 5.6344953 5.2501407 5.2672944 5.3893275 5.212256
1370394_at 7.8199735 7.6448283 6.2891364 5.6722603 6.883263 6.371456 7.8179317 8.2141075 5.4114513 6.0634875 7.528656 7.250278
1370395_at 6.860344 6.9962177 6.962784 7.108912 6.9712124 6.7746773 6.7724624 6.7890296 6.83628 6.8588247 7.1243553 6.9858756
1370396_x_at 14.091161 14.089593 14.100073 14.128072 14.137734 14.093769 14.116508 14.127892 14.06474 14.069997 14.123304 14.108149
1370397_at 12.190114 11.761404 11.949715 11.83628 12.167579 12.323618 12.066458 12.164194 11.951107 11.604839 11.780242 12.225238
1370398_at 6.1106114 6.15779 6.2619133 5.9671164 6.198246 6.4457912 6.3386784 6.044431 6.326995 6.2851424 6.1200733 6.3988566
1370399_at 7.3815103 7.905215 7.4339185 7.284429 7.542414 7.6850996 7.409221 7.619835 7.4731355 7.4509892 7.6457324 7.547614
1370400_at 5.4145455 5.4001675 5.049355 5.2973886 5.6187277 5.2250867 5.303336 5.390609 5.5727754 5.616102 5.4894385 5.8938675
1370401_at 3.7422311 3.947668 3.9985263 3.9202719 3.955234 4.0345125 3.7363894 3.8755448 3.9155455 3.9201791 3.9272337 3.8855562
1370402_at 7.538273 7.4810534 7.3864236 7.637318 7.358815 7.1771255 7.620845 7.6071405 7.477988 7.6644316 7.7041473 7.684277
1370403_at 4.9833994 4.9338326 4.8253384 4.7251587 4.7802553 4.754279 4.8478036 4.9067655 4.6834965 5.068241 4.828856 4.9390182
1370404_at 4.0586953 4.101701 4.0783157 3.8330636 4.054522 4.0008817 3.98309 3.8636837 4.014691 3.9255736 4.302356 3.995505
1370405_at 3.72309 3.7132044 3.7357697 3.5452697 3.6208816 3.6201434 3.5761123 3.4528224 3.5639663 3.4076996 3.5476584 3.810699
1370406_a_at 3.8069828 3.8266625 3.4486036 3.6631463 3.4890013 3.563967 3.6854527 3.7524455 3.459349 3.6639197 3.924583 3.6527817
1370407_at 9.126905 8.745003 8.69679 8.824765 8.610851 8.760602 8.864726 8.559432 8.717934 9.058343 8.8115015 8.902805
1370408_at 4.5463915 4.541836 4.538021 4.5712366 4.738453 4.4835615 4.566572 4.7802114 4.731737 4.481658 4.6611905 4.670851
1370409_at 4.6929297 4.8540974 4.68799 4.644912 4.691615 4.6130753 4.5359473 4.9022655 4.5162153 4.8157825 4.8410974 4.779821
1370410_at 4.0674667 4.1686373 4.086602 3.971381 3.95011 4.2560916 4.266507 3.8346164 4.1785765 4.0022097 4.0638533 4.1193047
1370411_at 5.681516 5.6482015 6.004116 5.5425186 5.6730666 5.727789 5.8192406 5.774029 6.0215135 5.782532 5.958845 6.031011
1370412_at 4.033576 3.9169092 3.975446 3.8703058 4.10751 3.88434 4.079398 3.9349613 3.950296 3.738073 3.8169248 4.035136
1370413_at 6.240542 6.587139 6.523839 6.4744267 6.3653564 6.545725 6.568252 6.535135 6.842194 6.3236094 6.5108657 6.5119324
1370414_at 8.761667 8.917223 8.760778 9.302804 9.126144 9.060059 9.036254 9.226171 9.217757 9.2100935 8.863668 9.143471
1370415_at 5.957966 5.6608953 5.614727 5.8217206 5.897367 5.78241 5.7119203 5.655949 5.6755075 5.833036 5.9101467 5.90546
1370416_at 4.8406096 4.9253263 4.730085 5.042884 5.121761 4.6097407 4.880224 4.8969965 4.6828556 4.878401 4.841732 4.987217
1370417_at 4.230569 4.3514643 4.0860176 4.2379584 4.2022595 4.1298733 4.2963 4.077922 4.2036214 4.150552 4.4216027 4.4713707
1370418_s_at 5.575271 5.464496 5.7234893 5.5033393 5.536827 5.6530094 5.6520143 5.6338925 5.6134305 5.7447762 5.55185 5.216266
1370419_a_at 5.655554 5.67601 5.61911 5.5310764 5.6202755 5.4702034 5.588045 5.7144337 5.678589 5.578415 5.774374 5.6091623
1370420_at 11.525255 11.627528 11.748157 12.519302 12.228211 11.3167095 12.275252 11.689543 12.486527 12.563005 11.962165 12.614069
1370421_a_at 6.1890445 6.25325 6.068091 6.110574 6.082441 6.0866337 5.849123 6.0380754 6.034304 6.245328 6.2544174 6.4095116
1370422_at 6.8144116 6.518995 6.4900837 6.9233155 6.737841 6.462255 6.565811 6.6783056 6.572533 6.769629 6.8512444 6.9517016
1370423_at 5.647133 5.823265 5.806227 5.6074595 5.5377164 5.58799 5.622662 5.708528 5.6970015 5.698706 5.985432 5.694106
1370424_at 4.017644 3.895574 3.7627165 3.7960396 3.865183 4.10878 3.933884 4.0522633 3.8085709 3.8779693 4.134158 3.863479
1370425_at 12.668881 12.762552 12.793595 12.648159 12.647986 12.768055 12.63216 12.832359 12.484785 12.607194 12.898653 12.628142
1370426_a_at 10.846303 10.59741 11.183079 10.730339 10.754453 11.025254 10.935899 11.0705595 11.039652 10.9130745 10.7347555 10.864153
1370427_at 5.1221395 5.154991 4.784955 5.1976023 5.000348 5.481843 5.1942787 4.9710455 5.000592 5.095666 5.11574 5.2178
1370428_x_at 11.332875 11.132482 11.878654 12.108296 12.137895 11.804723 12.10427 11.7201 12.148516 11.937944 11.805237 11.431289
1370429_at 9.040545 9.131999 9.572689 9.7936325 9.853105 9.407091 9.825953 9.152151 9.79001 9.690779 9.39976 9.097618
1370430_at 5.017375 4.9393277 4.9710298 4.913513 4.539017 4.9357357 5.0981727 4.926961 5.1623683 4.8967524 5.251104 4.9851027
1370431_at 4.3171177 4.262679 4.4509473 4.383428 4.3785477 4.060369 4.494425 4.1372037 4.2102294 4.383996 4.569068 4.3815203
1370432_at 3.388716 3.2324116 3.3010306 3.583836 3.3501494 3.628178 3.394284 3.5078483 3.466195 3.6080036 3.8106341 3.6866891
1370433_at 9.099138 9.643696 8.957201 9.391059 9.612618 8.931602 10.17816 9.997804 8.532998 8.933463 10.306473 8.753335
1370434_a_at 3.3660161 3.6285994 3.5789309 3.6248982 3.438792 3.673499 3.5424097 3.5286708 3.427757 3.450989 3.4699972 3.4586902
1370435_a_at 7.126701 6.9481664 7.087304 7.246392 7.279851 7.3680706 7.1270204 7.0744762 6.9735084 7.1051974 7.034529 7.168048
1370436_at 5.335771 6.1614623 5.259808 6.7256603 7.080494 6.181212 6.5250425 6.920175 5.790952 6.0900784 6.4677577 8.096678
1370437_at 6.083016 5.9559193 6.5146484 6.2717237 6.245675 6.7819176 6.3345633 6.4896574 6.472796 6.0238967 6.3269987 6.4602633
1370438_at 5.5917735 5.8441577 5.492166 5.5626836 5.6613812 5.7742734 5.3970046 5.912546 5.5651875 5.8567066 5.5591984 6.145277
1370439_a_at 3.3846612 3.1828046 3.270103 3.4172297 3.3738909 3.321819 3.4545746 3.4170156 3.4485474 3.4121225 3.5315647 3.2783158
1370440_at 7.345859 7.2261863 7.4569206 7.3737507 7.3792725 7.3958483 7.345138 7.2753744 7.2224903 7.2555895 7.2367945 7.408403
1370441_at 3.719672 3.9692326 3.602632 3.8030295 3.7686648 3.7021167 3.4013016 3.5721774 3.7667568 3.8822508 3.6945581 3.6632166
1370442_at 3.3004816 3.3215313 3.334845 3.3286145 3.3747408 3.2041688 3.3868392 3.265007 3.2401624 3.2401586 3.4927619 3.2139797
1370443_at 7.237297 7.1260056 6.989641 6.944147 7.038526 7.0888853 7.2080073 7.1295137 6.774786 7.2599387 7.1939316 7.3947124
1370444_at 4.706747 4.7497916 4.7630076 5.022456 4.594038 4.557536 4.724594 4.764396 4.73789 5.104315 4.628711 4.4893894
1370445_at 6.4307876 6.5983458 6.120114 6.1944094 6.4076624 6.203249 6.4085507 6.2084804 6.184917 6.4207425 6.3515406 6.2553697
1370446_at 6.5290875 6.682685 6.643946 6.762735 6.962478 6.679415 6.678638 6.5995455 6.478221 6.7774444 6.812435 6.6646247
1370447_at 5.027278 5.0291953 4.8219633 4.91347 4.878092 4.7956934 5.0230227 4.6810417 4.746477 5.013632 4.618659 4.734727
1370448_at 4.3983235 4.5280476 4.411415 4.513912 4.475327 4.3088813 4.6135597 4.364411 4.2269588 4.3706555 4.384358 4.652999
1370449_at 7.948427 7.6660337 7.7900496 7.811485 7.537864 7.599426 7.504756 7.9106874 7.6955314 7.451432 7.46522 7.69639
1370450_at 4.6914325 4.645712 4.5194864 4.33055 4.385603 4.4876933 4.566185 4.4491434 4.6825566 4.470051 4.531615 4.6404586
1370451_a_at 5.167017 4.9897194 5.104385 5.0682974 5.0836077 4.8185596 4.9457946 4.670676 4.892976 4.829089 5.2940254 4.9931216
1370452_at 3.662541 3.8664143 3.8496444 3.79173 3.840911 3.664158 3.8717866 3.8749382 3.9233367 3.82069 3.971381 3.681899
1370453_at 4.910682 5.0794272 5.007087 5.0371165 4.8537188 4.805977 4.7049885 5.0202575 4.827286 4.945143 4.839708 4.9556465
1370454_at 4.8657517 4.9454637 5.0031457 5.079454 4.8147492 5.053726 5.3743334 4.939761 4.77872 4.9791636 4.98198 4.4538717
1370455_a_at 3.2021475 3.1506295 3.1555166 3.2605567 3.1251264 3.0188901 3.124636 3.094577 3.0892596 2.9681203 3.2254298 2.9812672
1370456_at 3.7393456 3.9383457 3.885532 4.0748997 3.7378137 3.9645936 3.7968595 3.9040384 3.930403 3.918135 4.034664 3.9143696
1370457_at 4.178881 4.2067437 3.9641595 4.030559 4.0851164 4.096345 4.2368417 4.0865192 4.0126762 4.219455 4.606202 3.9913213
1370458_at 4.293007 4.3574734 4.2235518 4.1503973 4.202989 4.0968037 4.201281 4.3127174 4.2917514 4.136986 4.2393622 4.216143
1370459_at 4.246542 4.10244 4.112821 4.1378746 3.906146 3.9148693 4.0824394 3.9263463 3.9251366 4.3353243 4.1439548 4.001689
1370460_at 7.29589 7.6146135 7.4864793 7.5785904 7.6563835 7.786379 7.598265 7.786414 7.7670717 7.636987 7.4766197 7.39614
1370461_at 5.404923 5.0963125 5.162901 5.567434 5.43757 5.1704564 5.10401 4.869439 5.468898 5.05523 5.444685 5.127953
1370462_at 5.086253 4.891817 4.8970685 5.53458 5.0421777 4.475674 4.410243 4.3895397 5.1204343 4.504842 4.793834 4.8750124
1370463_x_at 7.015605 7.277121 5.630567 5.8544846 5.6406083 6.0202217 5.666276 7.830488 5.554201 5.6073236 5.6043177 7.0942664
1370464_at 4.751619 5.063657 5.1734824 4.700714 4.9618874 4.8845844 5.2385926 5.134675 4.6564603 6.379699 4.916766 5.3757854
1370465_at 4.506245 4.9233384 5.422644 5.069743 4.8877153 4.6051607 5.4863772 5.350786 4.548004 5.9205832 4.9531894 5.3664837
1370466_at 3.9716117 3.9080849 3.8136325 3.915378 4.0725145 3.9391105 3.859788 3.99221 4.025762 4.161255 3.9288237 4.028495
1370467_at 4.820589 4.401028 4.453268 4.6399827 4.6851654 4.5234275 4.195853 4.4741993 4.730548 4.4682145 4.8724165 4.572853
1370468_at 3.2562802 3.3644621 3.2706127 3.1042747 3.3109157 3.1634154 3.374869 3.2131667 3.1138253 3.1707723 3.4547768 3.4965727
1370469_at 5.8252645 5.9669685 5.8079877 5.6967134 5.752421 5.579011 5.711721 5.680052 5.759909 5.5261497 5.785543 5.627231
1370470_at 3.93188 4.0780063 4.062565 3.8185687 3.8639565 3.837994 3.8797357 3.7816463 3.930617 3.7780173 4.590377 3.8709536
1370471_at 3.7844799 3.9575279 3.726673 3.9440942 3.8529618 3.9276447 3.8927677 3.873088 3.7957847 3.7090642 3.8966517 3.8057349
1370472_a_at 4.8271055 4.760609 4.9404893 4.885711 4.817198 4.7329445 4.805772 4.615519 4.7714767 4.8465843 4.622976 4.73867
1370473_a_at 6.11458 6.1453547 6.17043 6.1881304 6.256422 5.9688435 6.1223655 6.042146 6.2656903 6.032071 6.2912993 6.0317845
1370474_at 6.0047765 6.2581496 5.744693 5.861123 5.798327 6.0732737 5.869533 5.570553 5.8444986 5.826791 5.8304443 6.042791
1370475_at 13.167212 13.162792 13.228578 13.193788 13.249747 13.141493 13.171477 13.152562 13.145577 13.1653595 13.118065 13.272759
1370476_at 7.102274 7.164031 7.048549 7.1388245 6.846554 7.2251654 7.165097 7.213455 7.073913 6.9182777 6.781224 7.044461
1370477_at 3.7584467 3.521388 3.81114 3.5129957 3.678923 3.747374 3.7058332 3.5241659 3.661804 3.4162517 3.271814 3.5773582
1370478_at 5.871772 5.7680254 6.0589824 5.6989403 5.733487 5.6827703 5.6830425 5.7835965 5.421253 6.0002766 5.666944 5.4812384
1370479_x_at 13.55076 13.562991 13.538226 13.420942 13.373606 13.422019 13.371326 13.569936 13.327865 13.44726 13.416089 13.366762
1370480_at 3.9295976 4.057675 3.9620175 3.9107196 3.8907225 3.8795764 3.8117025 4.0700207 4.087998 4.02776 4.219715 4.1401725
1370481_at 5.355138 5.2441077 5.3380795 5.502312 5.5763216 5.2999816 5.481185 5.3754377 5.103069 5.4869742 5.508457 5.6911535
1370482_at 5.6603603 5.663457 5.4330864 5.508746 5.513829 5.404133 5.281016 5.432947 5.2350254 5.660589 5.4036903 5.390271
1370483_at 3.9911675 3.962939 3.9598358 3.8737223 3.7679644 3.9298482 3.6216984 3.9202754 4.236129 3.7856312 3.8009727 4.084962
1370484_at 5.1280384 5.1379085 5.0707693 5.0498347 5.2899036 5.1900625 5.0826097 5.169614 5.019161 5.290649 5.401597 5.0874863
1370485_a_at 4.4755588 4.292847 4.7683415 4.512186 4.4894457 4.463426 4.423152 4.3988557 4.7600846 4.612017 4.296648 4.273979
1370486_a_at 5.688228 5.2893825 5.4248753 5.3543544 5.4615903 5.702717 5.445053 5.234896 5.525108 5.28155 5.4985914 5.4220233
1370487_a_at 5.7674356 5.852599 5.895195 5.7261434 5.673107 5.8640413 5.851141 5.718981 5.7853594 6.160929 5.750452 5.760101
1370488_a_at 5.9732656 5.70263 5.904918 6.218801 6.0150466 6.263961 6.0228057 5.65922 5.8863196 6.162178 5.798304 5.9369273
1370489_a_at 3.7362788 3.9223168 3.9544268 3.9329355 4.17016 3.9916847 3.8775485 3.910238 3.9569964 4.028271 4.0660114 4.0630093
1370490_at 4.152573 4.1240544 4.401199 4.199798 4.0649414 4.142393 3.9229016 4.092692 4.057703 4.1191964 4.276331 4.2993546
1370491_a_at 5.218619 5.564168 5.59303 7.064141 5.6015115 5.1766148 5.1306705 5.4502535 5.465323 5.133969 5.541827 5.580428
1370492_a_at 4.526752 4.489155 4.5903516 4.4717946 4.548532 4.6807637 4.716483 4.651841 4.5202627 4.409931 4.6246204 4.158393
1370493_a_at 3.749719 3.7767408 3.795906 3.8988473 3.7510562 3.7251205 3.6054466 3.7830694 3.8711705 3.560993 3.4619126 3.54604
1370494_at 4.4916487 4.5268984 4.172888 4.3121147 4.2868977 4.074028 4.337269 4.485462 4.5641785 4.407275 4.5884743 4.2561264
1370495_s_at 13.394962 13.432636 13.348587 13.501492 13.314284 13.437158 13.398506 13.424821 13.310092 13.357579 13.359416 13.332938
1370496_at 12.684289 12.750341 12.703339 12.624257 12.807538 12.701244 12.747032 12.72037 12.64361 12.889987 12.769709 12.728912
1370497_at 4.0599756 4.198532 4.120879 4.180312 4.2086496 4.043232 3.9550524 4.211321 4.1041346 4.179942 4.2718773 4.270014
1370498_at 3.2388031 3.3518798 3.291391 3.389933 3.3211646 3.6009576 3.1622667 3.1554704 3.373617 3.296478 3.2390292 3.4292536
1370499_at 4.346162 4.130832 4.111863 4.047353 4.056733 4.0906506 4.0920005 4.383677 4.054888 4.249556 4.1219416 4.0813184
1370500_a_at 3.8825212 3.970746 3.5749834 3.7045906 3.8094633 3.8255641 3.683683 3.8235042 3.7481215 3.6118574 4.228261 3.8035252
1370501_at 9.134676 9.321986 9.320339 9.5587845 9.332594 9.396721 9.427814 9.39585 9.42499 9.2959795 9.33407 9.29198
1370502_at 3.9434252 4.028539 4.004639 4.114249 4.021557 3.9048998 3.9327905 4.13986 3.8570192 3.9893522 4.0474586 4.0493364
1370503_s_at 4.1920176 4.4083595 4.253666 4.505633 4.319638 4.1390495 4.452174 4.1837654 4.3199725 4.2839513 4.407607 4.3856077
1370504_a_at 6.1225286 6.39646 6.0346117 6.035371 6.296492 6.06115 6.000218 6.2357917 5.969749 6.1713037 6.3164177 6.132997
1370505_at 6.1387672 5.968997 6.078626 6.1982307 5.958825 6.164306 6.016945 5.9456687 5.9809427 6.1355686 6.156302 6.0795026
1370506_at 6.546666 6.4899664 6.772867 6.6909733 6.724931 6.430844 6.7846346 6.4082484 6.6143646 6.777192 6.427665 6.581007
1370507_at 6.076233 5.6579175 5.8157682 5.8805614 5.745385 5.8125396 5.699819 5.893752 5.9248943 5.899387 5.888311 5.7586374
1370508_a_at 5.067712 5.126114 5.12964 5.3060036 4.9873075 5.170101 4.9272895 5.045813 4.9208984 5.196882 4.9221835 5.011969
1370509_at 7.2993035 7.4126925 7.6457734 7.2122054 7.112921 7.9180765 6.785811 7.461895 7.5797 7.318048 7.5538497 7.6756887
1370510_a_at 7.769096 7.6829395 7.7760677 7.738531 7.8600492 7.752524 7.8668313 7.7047925 7.7130747 7.6947017 7.5682497 7.8360076
1370511_at 13.823642 13.816378 13.82981 13.940518 13.807328 13.928306 13.849882 13.852919 13.975538 13.765149 13.825696 13.924624
1370512_at 7.8064313 7.620437 7.3850484 7.693638 7.479661 7.738753 7.6556125 7.57794 7.4581437 7.6865897 7.661429 7.779365
1370513_at 3.5468721 3.6269436 3.498628 3.626773 3.585153 3.6273367 3.769909 3.6270812 3.5946162 3.5308883 3.610641 3.5737877
1370514_a_at 3.594744 3.625505 3.4843996 3.656195 3.5378878 3.5339053 3.578304 3.4741209 3.7395184 3.6706512 3.8410237 3.3851054
1370515_x_at 4.117972 4.1294727 4.296514 4.196732 4.2318997 3.824839 4.249551 4.037232 4.0857496 4.224671 3.8420997 4.1401725
1370516_at 6.3059225 5.813683 5.835097 6.012278 6.0939436 5.688673 5.8492503 6.0949473 5.9732933 6.045605 6.070193 6.2968993
1370517_at 3.6788735 3.6754105 3.639677 3.7784915 3.619504 3.7676404 3.7197886 3.6627254 3.693279 3.655284 3.5581696 3.7115264
1370518_a_at 3.90252 3.7509096 3.9220464 3.9788995 3.8568804 4.1689863 3.8465395 3.6938894 4.147645 3.7411916 3.8563626 3.8990703
1370519_at 4.5952935 4.47723 4.4231534 4.4030814 4.343979 4.267598 4.27529 4.2425137 4.307728 4.5391436 4.243717 4.082506
1370520_at 4.5096974 4.2575912 4.8630667 4.7688627 4.4552655 4.9239826 4.4485188 4.500722 4.6303782 4.661809 4.635004 4.96027
1370521_at 6.62113 6.50372 6.591531 6.638178 6.63669 6.3823624 6.5704494 6.5117803 6.687535 6.604425 6.4936886 6.187029
1370522_at 9.24455 9.214405 9.013244 9.178612 9.241889 9.182039 9.423051 9.176138 8.711182 9.135304 9.256507 9.35999
1370523_a_at 8.415174 8.367189 8.457188 8.24041 8.313587 8.416043 8.36273 8.305634 8.542036 8.36462 8.186012 8.24146
1370524_at 9.224243 9.323572 9.409062 9.309055 9.284025 9.333655 9.403863 9.275148 9.256673 9.323641 9.305422 9.140889
1370525_at 8.23667 8.186825 8.42395 8.220297 8.088476 8.433626 8.382851 8.37446 8.366644 8.201456 8.2864 8.370607
1370526_at 6.269708 5.9279394 6.438346 7.802164 7.8168163 7.5322576 6.4345217 6.2503896 6.296138 8.347727 6.1432567 6.46149
1370527_a_at 8.510455 8.515133 8.872442 8.562114 8.325166 8.401165 8.428357 8.560253 8.367104 8.395994 8.558741 8.384926
1370528_at 6.575328 6.619244 6.6655555 6.51568 6.522648 6.6850414 6.5341325 6.395309 6.4130974 6.62233 6.7202835 6.618843
1370529_a_at 7.638906 7.401088 7.451925 7.755473 7.2752576 7.5479946 7.6949844 7.9221096 7.7133226 7.555758 7.7368026 7.5240674
1370530_a_at 8.193353 7.795127 8.066827 8.300539 7.8186436 8.187832 8.162687 8.414987 8.140147 8.097097 8.215393 8.009705
1370531_a_at 5.660283 5.4148445 5.9173326 5.9285936 5.607168 5.7561703 5.7375793 5.905633 5.7593946 5.7905793 5.7237673 5.5841484
1370532_at 5.760585 5.738955 5.751648 5.741835 5.535881 5.719324 5.68042 5.9567614 5.654034 5.581216 5.754099 5.824233
1370533_at 4.2401915 4.360707 4.283639 4.194811 4.4430304 4.4299498 4.4437685 4.347224 4.3326745 4.3911667 4.210573 4.272999
1370534_at 7.1733136 6.9852033 7.0111375 7.1119857 6.8102055 7.481837 7.541992 7.0460534 7.3165607 7.0864496 7.320929 7.1296535
1370535_at 4.237316 3.9602067 4.0068884 4.007119 4.1626015 3.937344 4.2731085 4.270301 4.2022667 4.4214487 4.147236 4.2488804
1370536_at 5.1277742 4.9166145 5.085306 5.06036 5.0252323 5.1048803 4.986883 4.9721966 4.95932 5.0417037 4.8076525 5.141408
1370537_at 6.9912243 6.954971 6.9433208 7.0470247 6.8089347 6.8499236 7.1159782 6.940082 6.9388776 7.06234 6.70917 6.831803
1370538_at 7.6025853 7.3414435 7.5613093 7.720349 7.345554 7.220997 7.654088 7.5498066 6.9477615 7.4251914 7.115997 7.3081856
1370539_at 7.0315638 7.008702 6.8545084 6.9465923 6.92267 6.9459133 7.124216 7.085727 7.2219977 7.134 6.94226 6.910849
1370540_at 4.051279 4.817212 4.1507845 4.0118957 4.074658 4.9122443 4.293125 4.099448 4.3235025 4.1265755 4.640219 4.2896113
1370541_at 6.252093 7.326924 6.758942 6.287092 6.693554 7.6373677 6.6788216 6.5359993 7.206526 6.8769693 7.2050033 6.9970837
1370542_a_at 7.0848775 6.9311314 6.396063 6.7394843 6.607473 7.053649 6.956104 7.0676985 6.9615593 6.8878927 6.9505 7.100195
1370543_at 7.4143014 7.4463897 7.4339185 7.540537 7.5225 7.497427 7.4278398 7.5902004 7.5429573 7.6807704 7.516638 7.5192385
1370544_at 6.0624247 6.141669 5.796862 5.887301 5.825922 6.1219826 5.813999 5.6333747 5.9681225 5.8786974 6.022971 5.6334524
1370545_at 4.7675767 4.79792 4.940309 4.9201274 4.7035093 4.863471 4.9594784 4.6609473 4.961777 4.8963833 4.665783 4.641796
1370546_at 3.8105886 3.854195 3.9653263 3.7402136 3.8720717 4.008387 3.7273855 4.143934 3.7565155 3.8759816 3.8390417 3.8241668
1370547_at 13.931513 13.930904 13.908148 13.955343 13.820497 13.988601 13.990805 13.984532 13.998661 13.799591 13.972697 13.85662
1370548_at 7.5392947 7.735343 7.5108323 7.376256 7.6286287 6.9849916 7.3886614 7.6474733 7.2404976 7.3163843 7.7916594 7.601314
1370549_at 5.9481983 5.8784223 5.9686346 6.1486893 5.8346057 5.980749 5.827948 5.826401 5.993625 5.8862886 5.5038385 6.1410494
1370550_at 5.80355 5.5711784 5.6993957 5.6662593 5.7847853 5.654726 5.386382 5.792311 5.738965 5.609219 5.523784 5.7160482
1370551_a_at 7.0225387 7.041487 6.9724946 7.0515475 7.038526 6.790568 6.866578 6.817781 6.7550197 7.081067 7.2584467 6.929532
1370552_at 5.131995 5.1397343 5.276162 5.252433 4.9806004 5.104553 5.0166655 4.9382343 5.0033684 4.9606113 5.1520166 5.1340504
1370553_at 7.290751 7.2339177 7.0196385 7.6430135 7.5315814 7.0898204 7.168581 7.3070893 7.29121 7.3771105 7.255024 7.3679996
1370554_at 9.276173 9.237918 9.182531 9.100051 9.31741 9.221521 9.125239 9.158947 9.316038 9.191418 9.00039 9.147411
1370555_at 3.906349 4.2341204 4.0872183 4.1457195 4.1003523 3.9228754 3.9450016 4.2822886 4.2277164 4.0936623 4.4057474 3.9674094
1370556_at 4.7141685 4.832531 4.829931 4.732727 4.9115486 4.685912 4.617538 5.069764 4.828614 4.912697 4.555858 5.039158
1370557_a_at 3.670718 3.953699 3.954005 4.010313 3.8725498 3.8494065 3.738201 3.8314955 3.6589062 3.927569 3.9719145 3.8139083
1370558_a_at 3.3684285 3.3059242 3.235783 3.3802938 3.2113652 3.2092988 3.3075008 3.2770865 3.3998408 3.3844326 3.2824154 3.3158271
1370559_at 3.9164414 3.7617302 3.630221 3.7607594 3.94814 3.7205133 3.664614 3.808182 3.6449807 3.7719922 3.728244 3.6499007
1370560_at 3.974822 4.166954 4.309791 4.1447787 4.236308 4.031615 4.052424 4.2465916 4.333083 4.4562964 4.198849 4.077522
1370561_at 4.1824675 4.0995655 4.162224 3.8400989 4.120852 3.8811998 3.6819694 4.0486374 3.8687756 4.037421 3.7037218 4.0604944
1370562_at 4.583372 4.5285006 4.755496 4.5771503 4.685534 4.297876 4.5545697 4.6425176 4.596081 4.677655 4.445053 4.602904
1370563_at 11.493301 11.809926 11.764803 11.698981 11.776072 11.545963 11.482895 11.595026 11.575409 11.78943 11.839879 11.867011
1370564_at 4.3589735 4.3652463 4.241706 4.203168 4.3850307 4.4116015 4.317239 4.36262 4.1250987 4.367525 4.443503 4.1333723
1370565_at 4.3413606 4.2822843 4.1317463 4.3548546 4.3557034 4.2598853 4.340441 4.089482 4.5131836 4.165386 4.0793567 4.381942
1370566_at 10.742909 10.4900875 10.006506 9.590669 10.518479 9.510498 10.170838 10.291359 9.103835 9.710817 10.281856 9.798045
1370567_at 6.986888 7.0786552 7.020847 6.9430027 7.024977 6.793709 6.7605195 6.7439046 6.789272 7.1183248 7.585408 6.924493
1370568_at 5.6249566 5.68544 5.719743 5.8191457 5.8456306 5.686093 5.730542 5.806308 5.7090583 5.7591143 6.24115 5.512024
1370569_at 4.7480183 4.9292903 4.9841056 4.950218 5.084491 5.1811647 5.056901 5.3414617 5.177422 5.0244265 4.5920954 5.0049133
1370570_at 7.4193816 7.4191074 7.2614365 7.422702 7.2331114 7.2646017 7.343624 7.3915377 7.428705 7.4655123 7.3648157 7.2986646
1370571_at 4.902565 4.9969144 4.9335756 5.178881 5.147058 4.9869776 4.6550484 5.076229 5.0764966 4.8970137 4.629651 5.0423474
1370572_at 3.70479 3.745357 4.026534 3.7813506 3.661173 3.744522 3.7951431 3.7803977 3.8731368 3.699244 3.7415621 3.783569
1370573_at 9.155388 9.257846 9.108971 9.210158 9.314212 9.020321 9.262135 9.161648 9.091715 9.279118 9.267636 9.277479
1370574_a_at 6.694916 6.5305514 6.539038 6.5034413 6.5602856 6.4675837 6.452843 6.5254326 6.4134436 6.412393 6.6649594 6.6942706
1370575_a_at 8.81726 8.893334 9.137512 9.066113 8.824535 9.159039 8.75223 8.731839 9.0322485 8.901425 8.386739 8.670977
1370576_at 5.770743 5.5684433 5.637926 5.360939 5.4444757 5.5556006 5.411982 5.545379 5.4155064 5.688286 5.4788065 5.695672
1370577_at 6.5443606 6.9112816 6.8107834 6.564286 6.79544 7.100834 6.6985373 7.107009 7.300884 6.833258 6.8573756 6.984798
1370578_at 7.0360847 7.1358304 7.0479035 6.9035096 7.1161227 7.0799336 7.1103883 6.8532653 6.917388 7.2259984 7.189606 7.1972804
1370579_at 8.966755 9.034611 9.089687 9.046749 9.043852 9.035311 9.047602 8.957125 9.007486 9.059891 9.12014 9.020174
1370580_a_at 13.416832 13.558315 13.44531 13.713755 13.550104 13.546045 13.506836 13.631584 13.4447365 13.670676 13.487497 13.620884
1370581_at 3.844886 3.815687 3.8884506 3.9378562 3.908942 3.861508 3.7696192 3.9668996 3.7195818 3.9650784 3.9387205 3.6948712
1370582_a_at 3.3224258 3.4960241 3.411913 3.264561 3.2293298 3.3305058 3.3566256 3.2445097 3.2455823 3.260541 3.2032447 3.4902775
1370583_s_at 5.611051 5.9817934 6.017426 5.9860864 5.5220985 5.6285453 6.183405 6.2418847 6.1659937 6.5818024 6.5929804 6.4478745
1370584_a_at 5.4943686 5.595185 5.3516984 5.5945873 5.552141 5.558066 5.3909173 5.486649 5.8035283 5.524221 5.1335955 5.365225
1370585_a_at 6.432669 6.1411676 5.9292107 6.307373 6.3508086 6.019712 6.406286 6.4958596 6.1179943 6.3466206 6.2166085 6.324151
1370586_a_at 5.6762877 5.7616034 6.0989466 5.8611803 5.6082983 5.7899647 5.973922 5.720071 5.645797 5.7703686 5.8274355 5.9246883
1370587_at 5.0305405 5.142092 4.8811293 4.8793907 4.9044724 4.9236345 4.8449965 4.9773817 4.9527397 4.9924526 4.8845034 5.0159216
1370588_a_at 4.1373568 4.2481008 4.169001 4.3822384 4.0716662 4.3449445 3.8789334 4.2792654 4.1004252 4.245976 4.393842 4.1729565
1370589_at 5.078724 4.9897833 5.109339 5.1426888 4.954977 5.045733 4.97509 5.040744 5.0630445 4.7620373 4.8797417 4.9301543
1370590_at 7.323509 7.4990997 7.3637576 7.317536 7.209236 7.2416906 7.2439327 7.1777496 7.3868556 7.2764764 7.283618 7.266966
1370591_at 7.584513 7.9332576 7.5369325 7.8560133 7.8361554 7.573875 7.544415 7.716985 7.735565 7.5643616 7.880511 7.5743527
1370592_at 6.7185297 6.927388 6.502781 6.8512115 6.832741 6.6848803 6.8359156 6.791067 6.8376455 6.594547 7.1989303 6.6840663
1370593_at 13.83562 13.717853 13.691352 13.797781 13.769511 13.517754 13.726727 13.89089 13.132191 13.530051 13.664814 13.630112
1370594_at 4.5721483 4.7871857 4.587062 4.608967 4.7879195 4.793498 4.524268 4.445837 4.546768 4.5954113 4.859276 4.8378134
1370595_a_at 3.5802698 3.7463214 3.7726033 3.4685307 3.8269255 3.5967307 3.9122727 3.910032 3.6964898 3.874136 3.863298 3.8484285
1370596_a_at 4.135212 4.2237453 4.196271 4.145049 4.152468 4.0709286 4.3168783 4.0422 4.0890503 4.0073566 4.467968 4.4883766
1370597_at 6.4001584 6.4230723 5.5161047 5.989939 6.303506 6.040398 6.226271 5.7102785 6.1737742 5.990566 6.296409 6.3486896
1370598_a_at 4.5218506 4.3238554 4.323902 4.291132 4.283333 4.2232084 4.2261047 4.372011 4.135235 4.1435413 4.2427244 4.1948237
1370599_a_at 7.211177 6.995132 7.2836223 7.5576687 7.2678456 7.3732424 7.3547087 7.076945 7.0764008 7.35358 7.0241194 7.0982556
1370600_at 5.8914547 5.5937085 5.800453 5.6315975 5.7507567 5.730564 5.7947726 5.590459 5.4961934 6.0377455 6.0182214 5.874302
1370601_a_at 4.5657473 4.58988 4.5411377 4.570629 4.5331497 4.4570084 4.585064 4.479684 4.6072054 4.670987 4.6094384 4.282426
1370602_at 4.4295187 4.3155265 4.4021397 4.5056324 4.4565783 4.475589 4.8423734 4.2918806 4.3419104 4.3886786 4.526391 4.6992493
1370603_a_at 5.982227 5.5860677 5.5297737 6.1510415 5.9195266 5.727227 5.541924 5.8988576 6.2170515 6.16472 6.02802 5.9030967
1370604_at 3.8958778 3.9176624 3.8466878 4.07907 3.8584476 4.093384 3.8357852 3.9726396 3.8027277 3.9754164 3.703935 3.8826783
1370605_s_at 5.903797 5.687686 5.7946453 6.42871 5.607168 6.297482 6.0521064 6.308461 5.7846594 6.288808 5.5266294 5.577412
1370606_at 5.883697 5.897686 6.1763687 6.513891 6.200089 5.9189396 5.6905775 5.778495 6.01114 6.2027206 5.9763336 5.9894595
1370607_a_at 4.3040853 4.4025846 4.311001 4.2362843 4.411087 4.596701 4.6477594 4.451112 4.658334 4.439771 4.1602726 4.113327
1370608_at 3.859142 3.9336908 3.8761344 3.993231 3.910783 3.7205565 3.9402041 3.9495788 3.810259 3.5917907 4.01743 3.8141463
1370609_a_at 9.989436 10.092329 9.802759 10.048248 10.138137 10.171485 10.23001 10.156762 9.983473 10.13054 10.085067 10.023973
1370610_at 4.292057 4.6563444 4.4609995 4.4966393 4.4364724 4.1124573 4.550805 4.537089 4.5479937 4.4078856 4.8845034 4.2199326
1370611_at 6.3621674 6.269351 6.173674 6.160112 6.140605 6.2217703 6.271719 6.127782 5.959398 6.105651 6.41259 6.1208143
1370612_at 5.931783 5.9824057 5.717642 6.0033813 5.8215294 5.886753 5.746 5.722196 5.759551 5.8735714 6.070286 5.56259
1370613_s_at 12.744801 12.435808 12.297188 12.47545 12.705005 12.580909 12.693193 12.5317 12.327672 12.689518 12.704094 12.966909
1370614_s_at 5.613811 5.5225368 5.492102 5.5558157 5.9223623 5.6156793 5.5513377 5.665813 5.390864 5.422253 5.6784616 5.1117234
1370615_at 4.942878 4.825713 4.972069 4.7076893 4.974906 4.8790617 5.069172 4.772235 5.0060797 4.6418424 5.143133 4.695141
1370616_at 4.9898777 5.042913 4.8634024 4.7584467 4.7783494 4.9691534 4.815713 5.0149927 4.904983 4.9262733 5.0555096 5.067804
1370617_at 5.011238 4.72075 4.7824793 5.164624 5.1850796 4.9094186 5.0612345 5.2727156 5.0463233 5.005031 5.374959 4.961148
1370618_at 7.9397097 7.8356123 8.178193 8.001188 7.906508 8.112844 7.9867992 7.9271193 8.026142 7.875431 8.038765 7.9861236
1370619_at 5.0406756 5.078063 5.3941865 5.338489 5.1757793 5.096722 4.888368 5.218107 5.363583 5.0672884 5.276027 4.763561
1370620_at 4.5184007 4.5680966 4.883041 4.776947 4.83445 4.523829 4.595846 4.8009996 4.6544275 4.817709 4.7100363 4.6159782
1370621_at 5.1277742 4.864563 5.1077228 5.144912 4.925365 4.942705 4.789081 5.172941 4.9810266 4.9495783 5.2559934 5.0424805
1370622_at 4.2514114 4.1286945 4.250882 4.1898117 4.299514 4.1218214 4.3712697 4.1905155 4.1973467 4.329038 4.340473 4.0110407
1370623_at 6.7186713 6.7763333 6.4906635 6.7934227 6.7699723 6.6205015 6.573226 6.716071 6.796366 6.8052573 6.6730886 6.5594397
1370624_at 4.5131183 4.2882285 4.5498457 4.7199955 4.571366 4.389367 4.4646015 4.581437 4.3964987 4.512051 4.466035 4.143341
1370625_at 3.8386424 3.7190526 3.9843414 3.9185967 4.0389466 3.9513857 3.9545925 3.995045 3.9732523 3.7036386 4.3915424 3.8881514
1370626_at 3.4348943 3.720317 3.347912 3.4560344 3.4390697 3.3352733 3.4257624 3.4685407 3.2877443 3.307003 3.6730049 3.3832772
1370627_at 4.6986957 4.3695087 4.62803 4.484066 4.8037972 4.6787515 4.474963 4.7065687 4.604268 4.6461706 4.716661 4.499976
1370628_at 5.231675 4.916089 4.715812 5.195825 4.9206247 4.946146 5.1645794 5.001525 5.014044 4.7647386 5.20649 5.2421803
1370629_at 3.775797 3.8693016 3.7421694 3.85818 3.6047492 3.718429 3.7488418 3.914735 3.6735814 3.515621 3.7758195 3.755612
1370630_a_at 6.4451914 6.3964057 6.5617614 6.58262 6.4169154 6.355148 6.5659924 6.514042 6.1948295 6.5361195 6.34986 6.404302
1370631_at 4.0206985 4.2303147 4.086457 4.0672407 4.113401 3.8118844 4.1525645 4.4713326 4.066757 4.1101117 4.5250654 4.012988
1370632_at 4.2059975 4.454111 4.2382116 3.9476776 4.191202 3.9880142 4.0635242 4.0934954 3.855236 4.1859803 4.083185 4.3197613
1370633_at 4.943539 5.0303917 5.1290193 4.890161 4.9669127 5.065763 4.755709 4.8722124 4.7771072 4.889504 4.8956556 5.127188
1370634_x_at 6.502678 6.708334 6.7390885 6.5432487 6.654046 6.475161 6.6113157 6.3626046 6.50538 6.6624203 6.6044793 6.379232
1370635_at 4.801747 4.9690356 5.0618796 4.9606433 4.8149366 4.599889 5.020676 4.8871098 4.9256997 4.852238 4.8297815 5.057264
1370636_at 4.3976183 4.503317 4.5264053 4.528764 4.6154785 4.5180216 4.5680914 4.351601 4.426113 4.3035088 4.571578 4.512912
1370637_at 3.8361483 3.9269085 4.365124 4.1089816 4.0668955 3.9433753 4.073995 3.9382963 4.0923486 3.8883338 4.021055 4.3335333
1370638_at 5.583005 5.159425 5.3036356 4.803671 4.9115305 4.995239 5.1774945 5.0770016 4.997937 4.9240637 5.2646933 5.1278706
1370639_at 7.634122 7.832726 7.572728 7.793393 7.6604342 7.5273695 7.58083 7.518886 7.5501304 7.818052 7.579131 7.5842133
1370640_a_at 5.323221 5.344718 5.2600193 5.192743 5.378459 5.17163 5.2985296 5.2573833 5.2260323 5.173955 5.3898115 5.160718
1370641_s_at 6.4043884 6.5552125 6.574543 6.6964498 6.5163484 6.70226 6.6155095 6.4487967 6.6193323 6.668567 6.933676 6.650639
1370642_s_at 6.564091 6.3697586 6.317443 6.307279 6.370095 6.3040156 6.3784013 6.2942243 6.3596125 6.43831 6.4704275 6.219948
1370643_a_at 5.2193456 5.252488 5.231084 5.2636247 5.1457024 5.2368517 5.2558403 4.9543037 5.3052683 5.261928 4.9819155 5.3049555
1370644_at 3.6538856 3.6590757 3.568822 3.6076853 3.5859501 3.64481 3.6152656 3.6176512 3.8245444 3.6453445 3.9212956 3.8401418
1370645_at 4.1825213 4.1535835 4.2435246 4.214074 4.1525917 4.3882704 4.2476044 4.291916 4.202131 4.115524 4.300461 4.2228003
1370646_at 6.2219133 6.3917685 6.469894 6.4007854 6.3288803 6.349133 6.2103243 6.245927 6.3670816 6.245631 6.563096 6.4845066
1370647_at 4.6158714 4.6056414 4.4902115 4.661809 4.6165004 4.566559 4.887971 4.4161005 4.344371 4.490422 4.526784 4.6787972
[truncated: 3,479,869 more chars]
