# Supplementary material for: Transcriptomic point of departure determination: a comparison of distribution-based and gene set-based approaches
Source: Front Genet. 2024 May 9;15:1374791. doi: 10.3389/fgene.2024.1374791 (PMC11112360; doi:10.3389/fgene.2024.1374791)
Supplement: Supplementary file 6 [file DataSheet1.zip › Data Sheet 1/ciprofloxacin_29day_Rat_Liver_rma.txt]

ProbesetID V2 V3 V4 V5 V6 V7 V8 V9 V10 V11 V12 V13
Dose 0 0 0 100 100 100 300 300 300 1000 1000 1000
1367452_at 9.802905 9.86185 9.767205 9.757727 9.854852 9.846776 9.753866 9.802067 9.871546 9.83062 9.810581 9.811839
1367453_at 9.814648 10.021173 9.841578 9.895623 9.884985 9.944636 9.936894 9.912671 9.91724 9.857833 9.886853 9.841853
1367454_at 9.4481735 9.296995 9.441751 9.360436 9.66226 9.543726 9.477638 9.516522 9.672396 9.451746 9.459793 9.402433
1367455_at 11.037857 10.960803 11.001915 11.123539 11.107179 11.0387945 11.084628 11.021452 11.065286 11.136975 11.20953 11.162381
1367456_at 11.545709 11.670052 11.607389 11.660972 11.607251 11.580629 11.540786 11.435973 11.683756 11.581437 11.788025 11.722785
1367457_at 8.443894 8.478349 8.355394 8.5526495 8.587518 8.505495 8.471499 8.560796 8.493698 8.565575 8.490051 8.600406
1367458_at 8.710797 8.77152 8.714199 8.698244 8.760268 8.564126 8.7523575 8.65941 8.8199835 8.751669 8.650601 8.649863
1367459_at 12.151535 12.124669 12.000762 12.132226 12.165895 12.0729685 12.124524 12.06964 12.188784 12.071085 12.069988 12.074361
1367460_at 11.112946 11.183738 11.057342 11.245265 11.200809 11.098213 11.276779 11.071352 11.277338 11.236994 11.190519 11.092955
1367461_at 9.712954 9.867976 9.857408 9.80148 10.036607 9.942277 9.932291 9.708561 9.910884 9.937167 9.876667 9.767629
1367462_at 10.4985 10.575374 10.868226 10.634676 10.687075 10.415359 10.279329 10.463826 10.559177 10.3867855 10.426912 10.81222
1367463_at 10.702503 10.776664 10.646626 10.551284 10.913239 10.8617115 10.644066 10.32371 10.691398 10.83413 10.606527 10.849525
1367464_at 8.897982 9.17819 8.999659 9.047844 9.023094 9.156004 9.07029 9.143278 9.172193 9.21254 9.020871 9.166557
1367465_at 10.2501335 10.2400055 10.00197 10.141637 9.970342 9.93414 10.108538 10.221969 10.11459 9.997221 10.021658 9.998842
1367466_at 9.766335 9.327343 9.635851 9.762318 9.967501 9.946977 9.918043 9.839684 9.90305 9.752275 9.898067 9.916937
1367467_at 11.291525 11.415894 11.193357 11.329954 11.290372 11.123654 11.34883 11.309469 11.272411 11.184573 11.303989 11.2820425
1367468_at 9.263774 9.593423 9.676405 9.74846 9.577173 9.517604 9.36636 9.481082 9.636733 9.444802 9.488074 9.464095
1367469_at 11.34258 11.594504 11.560418 11.572037 11.776011 11.710016 11.515951 11.564897 11.646832 11.8406315 11.7156725 11.636425
1367470_at 10.005845 10.126162 10.11469 10.156909 10.24815 10.168883 10.206979 10.12794 10.186358 10.298355 10.196617 10.241947
1367471_at 8.533439 9.075296 8.801879 8.702629 8.620891 8.650547 8.543753 8.710867 8.407354 8.689621 8.602758 8.841966
1367472_at 9.958026 9.8107605 9.737146 9.958044 10.073567 10.124075 9.977266 9.911572 10.099611 10.054272 10.058598 9.99576
1367473_at 9.652328 9.863522 9.65567 9.642399 9.583999 9.554544 9.665369 9.754101 9.713994 9.7162895 9.6812 9.685617
1367474_at 9.287063 9.34613 9.319171 9.254177 9.543215 9.528838 9.419928 9.390124 9.535674 9.464765 9.481252 9.351865
1367475_at 10.182598 10.080016 10.12647 10.18584 9.9739065 10.107288 10.094044 10.173826 10.066182 10.044042 10.093294 10.150416
1367476_at 10.787589 10.995318 10.764192 10.828649 10.789304 10.67083 10.781551 10.644205 10.779117 10.83203 10.793563 10.862123
1367477_at 9.550317 9.789625 9.412752 9.492012 9.455079 9.334847 9.425731 9.525 9.665909 9.401997 9.510676 9.520588
1367478_at 8.1396885 8.250294 8.266322 8.211054 8.097261 7.975629 8.001888 8.08962 8.185222 7.926561 8.126702 8.068245
1367479_at 10.90277 11.051107 10.72094 10.828483 11.021551 10.629945 10.924117 11.062585 10.895563 10.853957 10.773073 10.971316
1367480_at 9.036047 9.321379 9.153192 8.986626 9.201651 9.16865 9.10867 9.133122 9.086916 9.111843 9.077349 9.083067
1367481_at 8.783066 8.979254 8.847185 8.589586 8.674412 8.563697 8.652712 8.645611 8.64966 8.748136 8.831262 8.634689
1367482_at 9.592683 9.81482 9.53248 9.542483 9.588572 9.27937 9.382437 9.496168 9.472976 9.555968 9.531534 9.515123
1367483_at 8.264414 8.563946 8.255728 8.262451 8.310785 7.9737067 8.398352 8.389261 8.221148 8.370916 8.247145 8.366205
1367484_at 8.63042 8.880398 8.727438 8.720867 8.849207 8.830061 8.591649 8.682825 8.737922 8.581626 8.362002 8.350566
1367485_at 9.417775 9.441563 9.323558 9.321302 9.340314 9.224845 9.335242 9.37981 9.248057 9.495238 9.430645 9.470967
1367486_at 9.685123 9.559199 9.564413 9.494509 9.574292 9.524861 9.649466 9.572824 9.512641 9.560091 9.392972 9.482402
1367487_at 7.5197186 7.9850607 7.7535152 7.961711 7.842252 7.775863 7.7010937 7.869421 7.8678756 7.8324127 7.522751 7.621131
1367488_at 7.528299 7.2249236 7.666876 7.710949 7.747778 7.700806 7.5994964 7.4274235 7.831843 7.7959166 7.716617 7.804878
1367489_at 6.609505 6.566471 6.44636 6.730636 6.412144 6.629541 6.470796 6.59297 6.6655283 6.5723314 6.6346993 6.84785
1367490_at 6.971631 7.0440993 6.7529964 6.661922 6.7511 6.8329773 7.012716 6.641366 6.913008 6.8230844 6.9276724 6.600993
1367491_at 8.851425 8.898426 8.726606 8.844711 8.74303 8.659759 8.8462925 8.736132 8.759301 8.847891 8.865835 8.730898
1367492_at 8.449522 8.827802 8.694327 8.581459 8.612644 8.449173 8.657484 8.69001 8.647377 8.58585 8.628052 8.688473
1367493_at 9.526556 9.55395 9.440651 9.506394 9.596246 9.636255 9.410049 9.520733 9.628973 9.605526 9.63249 9.579589
1367494_at 9.391229 9.703153 9.291205 9.378445 9.393283 9.274375 9.302532 9.45946 9.376146 9.40589 9.406539 9.532584
1367495_at 6.673272 6.999591 6.208379 6.6970425 6.396735 6.547759 6.3539677 6.803428 6.6016254 6.8062925 6.4931116 6.8135653
1367496_at 11.072064 10.938871 10.943969 11.27193 11.166023 11.196142 11.171569 11.111501 11.1171665 11.214825 11.109264 11.27491
1367497_at 8.137997 8.360851 8.390846 8.515947 8.24117 8.536906 8.303865 8.309147 8.439972 8.249546 8.301721 8.4079275
1367498_at 8.343368 8.477125 8.21149 8.402714 8.462664 8.440313 8.3405485 8.455347 8.515422 8.426539 8.52785 8.475194
1367499_at 8.108274 7.7618203 7.9332314 7.878855 8.252068 8.113598 7.959936 7.9515953 8.037724 8.036835 8.170416 8.070608
1367500_at 9.599802 9.878276 9.67307 9.774164 9.645445 9.56558 9.655618 9.803634 9.707427 9.810492 9.568806 9.691042
1367501_at 8.246083 8.199818 8.235422 8.386159 8.2711935 8.310606 8.273403 8.364145 8.26288 7.994789 8.228415 8.446909
1367502_at 7.861542 8.084223 7.8158374 7.8551207 7.7534227 7.6359982 7.6751046 7.6291614 7.7719893 7.899992 7.8263154 7.8742833
1367503_at 10.656732 10.711614 10.555593 10.713295 10.642855 10.494756 10.5649805 10.5411415 10.564927 10.366213 10.570092 10.69957
1367504_at 7.8361177 7.9793506 7.9581857 7.840253 7.977363 8.054691 7.9148135 7.821085 8.198616 8.085789 7.9818945 7.9149103
1367505_at 7.680913 7.5069532 7.678212 7.5998797 7.6231813 7.6070547 7.8265495 7.6145263 7.66742 7.7407904 7.617567 7.607428
1367506_at 9.324017 9.723694 9.32684 9.323145 9.270525 9.484558 9.469791 9.221536 9.300508 9.227437 9.400063 9.454801
1367507_at 6.991306 7.294201 7.0169005 6.94784 7.016654 6.9938116 6.8044662 6.9366965 7.1617503 6.9037876 7.0286384 6.880866
1367508_at 8.321926 8.718868 8.566486 8.375686 8.46079 8.3031845 8.513196 8.445112 8.420146 8.529217 8.411001 8.393928
1367509_at 9.365826 9.59687 9.166128 9.293054 9.029816 9.202457 9.372681 9.275007 9.245265 9.263725 9.268108 9.500998
1367510_at 9.22327 9.4792185 9.353224 9.369867 9.247375 9.299321 9.304691 9.4142475 9.302175 9.348758 9.388566 9.452536
1367511_at 8.149607 8.183779 8.044847 8.200009 8.159622 8.107559 8.045343 8.162412 8.047534 8.245071 8.18557 8.126949
1367512_at 10.629666 10.735594 10.589974 10.685671 10.748821 10.476782 10.613617 10.682366 10.732059 10.5566025 10.549634 10.756031
1367513_at 7.3601117 7.823898 8.059239 8.152294 7.7488422 7.816903 8.240747 8.10351 7.318396 8.159813 8.017979 7.851405
1367514_at 7.4456964 7.480247 7.470333 7.6621027 7.425759 7.399157 7.451656 7.452193 7.312915 7.279077 7.5438128 7.5285187
1367515_at 6.7093654 7.349817 7.204307 7.0568123 7.0281396 6.6776137 7.27327 7.2245755 7.2117696 7.174724 7.2348123 7.119399
1367516_at 8.354519 8.442769 8.296207 8.455273 8.412562 8.34553 8.293933 8.565761 8.356411 8.377324 8.469976 8.389868
1367517_at 7.373128 7.1059027 7.687714 7.292236 7.6311383 7.4605374 7.5800385 7.4083405 7.344137 7.2392755 7.1447673 7.170525
1367518_at 8.174233 8.380517 8.351358 8.247359 8.171491 8.132291 8.032997 8.2202425 8.254233 8.102956 8.127682 8.175251
1367519_at 7.877901 8.191808 8.20981 8.051641 8.129257 7.8871517 8.06122 7.926393 8.042356 7.895332 7.9651575 8.015863
1367520_at 9.644554 9.805788 9.449107 9.644209 9.513198 9.366823 9.536442 9.606147 9.535491 9.513558 9.64412 9.523024
1367521_at 6.9232674 6.8838897 6.8157454 6.910883 6.6849155 6.8269444 7.091511 7.1470757 6.7197366 6.9205036 6.8508444 6.800492
1367522_at 8.982978 9.255495 9.006979 9.039246 9.044866 8.944006 9.080488 9.016614 9.170946 9.255245 9.010503 9.1253605
1367523_at 7.5377088 7.876188 7.7527466 7.728837 7.519839 7.567898 7.3498397 7.3841696 7.4802938 7.4334784 7.331092 7.5208735
1367524_at 7.453516 7.3887963 7.1471543 7.4911847 7.7013526 7.3125553 7.500581 7.434624 7.4020824 7.254786 7.450694 7.266801
1367525_at 9.127872 8.863661 9.101034 9.273818 9.348384 9.557914 9.342634 9.290215 9.219083 9.273776 9.382767 9.48839
1367526_at 8.7092905 8.844579 8.377917 8.317526 8.2584095 8.449267 8.28522 8.339392 8.358366 8.171362 8.327481 8.3591385
1367527_at 7.602088 7.250231 7.5718594 7.779797 7.6450787 7.4870925 7.659444 7.6473875 7.4593506 7.4450464 7.712687 7.45543
1367528_at 8.673959 8.702286 8.650769 8.746245 8.608281 8.4097185 8.590508 8.635571 8.398828 8.536176 8.562437 8.558863
1367529_at 9.077038 9.055299 8.932404 9.019027 9.064413 8.824997 9.046986 8.977303 9.215745 9.146931 9.135597 9.058027
1367530_at 7.475793 7.4337106 7.2877107 7.3800526 7.607866 7.4950824 7.7859306 7.437065 7.341096 7.415671 7.5139565 7.327681
1367531_at 10.429646 10.472886 10.369807 10.483054 10.5053005 10.43493 10.3621645 10.465903 10.524558 10.448473 10.3586645 10.425951
1367532_at 10.811041 10.995695 10.934305 10.820972 10.911589 10.847972 10.915018 10.864169 10.914886 10.9952345 10.980167 11.14653
1367533_at 7.8681383 7.8518753 7.8556776 7.987706 8.0486965 7.801997 8.091783 8.094249 8.0249605 7.855939 7.931491 8.108848
1367534_at 7.3208847 7.254072 7.5147367 7.624468 7.7111745 7.8617578 7.425538 7.3182592 7.410856 7.328307 7.412816 7.5530744
1367535_at 8.653732 8.891186 8.718205 8.863045 8.694605 8.897446 8.668398 8.788481 8.796835 8.848322 8.770662 8.862716
1367536_at 7.423413 7.6206865 7.428269 7.492709 7.3661847 7.350151 7.3372626 7.3856435 7.317985 7.3982463 7.158881 7.44235
1367537_at 7.082996 7.1783757 7.123722 7.429285 7.1771636 7.4017925 7.1902514 7.344962 6.951172 7.061783 7.196309 7.186171
1367538_at 6.46804 6.2749853 6.2697415 6.6265044 6.7204022 6.4679537 6.844983 6.7352467 6.6934834 6.497914 6.6603417 6.646204
1367539_at 8.331521 8.276825 8.373094 8.559276 8.489796 8.237511 8.670591 8.147543 8.558018 8.649708 8.418926 8.576064
1367540_at 6.9714894 6.6221766 6.7496667 7.1827765 7.0264325 6.9864945 7.0611467 7.1720037 6.9151845 6.8672295 7.0366564 7.0495315
1367541_at 7.3899217 7.5716166 7.2449303 7.0301127 7.309437 7.010505 7.061889 7.1375756 7.4835753 7.1207004 7.082085 7.157437
1367542_at 7.604679 7.760828 7.7042994 7.868712 7.7092257 7.618803 7.7315497 7.7219043 7.6474223 7.654392 7.8843174 7.984999
1367543_at 8.391076 8.549204 8.276394 8.554092 8.2901 8.338659 8.272008 8.357998 8.251488 8.447248 7.9205947 8.108536
1367544_at 5.946886 5.6799884 5.7113166 6.2523837 6.1681013 5.7749963 5.9092813 6.11474 5.9281406 6.1938834 6.0160666 5.6385484
1367545_at 6.9735055 6.868163 6.8006454 7.0848107 7.326116 6.8308487 6.8437104 7.142927 7.2903953 7.1663127 7.1742554 7.1105127
1367546_at 9.937334 9.887467 9.802262 9.8166685 9.799598 9.726718 9.807281 10.018409 9.8027 9.737094 9.621014 9.995575
1367547_at 7.585139 7.379123 7.21374 7.619745 7.668483 7.4780107 7.577578 7.504174 7.659923 7.5056353 7.536645 7.40582
1367548_at 8.444463 8.59278 8.486212 8.380026 8.525553 8.444674 8.606643 8.529331 8.561623 8.55888 8.559447 8.533484
1367549_a_at 9.870677 9.599873 9.753621 9.930476 10.010016 9.850855 9.911793 9.850084 9.840831 9.757297 9.977465 9.826648
1367550_a_at 8.079908 8.684375 8.431803 8.453596 8.363449 8.113105 8.191131 8.280588 8.326765 8.544682 8.198776 8.494904
1367551_a_at 8.3401165 8.471922 8.28014 8.442061 8.266209 8.063076 8.240344 8.327089 8.19374 8.229617 8.30636 8.153538
1367552_at 4.5703554 4.593047 4.580701 4.4976683 4.4656205 4.510236 4.4956036 4.4022446 4.470276 4.732585 4.330659 4.511072
1367553_x_at 11.789269 12.499872 12.39183 12.446292 12.611465 12.02316 12.77235 12.144951 12.92972 12.795071 11.60218 12.72121
1367554_at 3.9535162 3.9721034 3.96623 3.9001148 3.8924377 4.0121956 4.0701437 3.9533522 4.035843 4.216094 3.92609 3.9016232
1367555_at 14.718914 14.717045 14.72276 14.718243 14.743664 14.682107 14.728453 14.72809 14.68323 14.743664 14.696352 14.739397
1367556_s_at 14.546411 14.561312 14.6121025 14.542155 14.445664 14.463522 14.60068 14.594791 14.54429 14.626001 14.498701 14.583615
1367557_s_at 12.931066 12.946327 12.85825 12.912078 12.837236 12.814201 13.023824 12.872179 12.949791 13.102853 12.93918 12.849442
1367558_x_at 3.0510237 3.081203 3.069721 3.0685956 3.1015327 3.0605166 3.078726 3.159097 3.10428 3.0365338 3.0853512 3.0031722
1367559_at 13.0103655 13.126167 13.086673 13.195166 13.133465 13.0529785 13.128997 13.198073 13.143488 13.2169285 13.23279 13.190327
1367560_at 11.73375 12.023735 11.799393 11.955736 11.780591 11.707794 11.7747965 11.858152 11.900923 11.745453 11.887188 11.864219
1367561_at 12.132651 12.290877 12.199386 12.243287 12.093538 12.109504 12.05519 12.21642 12.178168 12.095195 12.162481 12.194485
1367562_at 7.9295382 8.166683 8.0872135 8.119236 8.271057 8.308401 8.314463 8.153465 8.556849 8.610128 8.483454 8.346285
1367563_at 8.473248 8.4664135 8.485304 8.558854 8.7048855 8.710529 8.561395 8.536574 8.759494 8.566946 8.549388 8.590559
1367564_at 6.0748787 6.1131177 6.081667 6.115717 6.0143604 5.933409 5.8961515 5.952077 6.0784497 5.9389496 6.0725083 5.933278
1367565_a_at 13.74074 13.87422 13.826593 13.788202 13.826518 13.710456 13.737779 13.769082 13.700758 13.683633 13.655421 13.730818
1367566_at 4.3927264 4.3484106 4.3545933 4.203006 4.2466736 4.2975435 4.265499 4.2266636 4.142022 4.4952946 4.3373175 4.1825247
1367567_at 11.744281 11.843209 11.760219 11.737282 11.81266 11.604711 11.540994 11.757731 11.7163515 11.791981 11.774325 11.748991
1367568_a_at 8.010597 8.465934 8.4494295 8.413021 8.674815 8.244326 8.034589 8.399929 8.351278 8.225149 8.504692 8.413395
1367569_at 11.766284 11.859888 11.645041 11.677384 11.6016865 11.741664 11.625128 11.53806 11.785912 11.620774 11.575078 11.575459
1367570_at 6.160313 6.18135 6.23926 6.0517435 6.2288456 6.22902 6.027036 6.0707927 6.204591 6.2051597 6.049413 5.915981
1367571_a_at 5.758667 5.290882 5.593144 5.5036 5.509469 5.537471 5.479725 5.491684 5.4085913 5.501502 5.6349325 5.4902177
1367572_at 5.069298 5.1001654 4.994629 5.1299677 5.1290207 5.0792427 5.102303 5.0472736 5.2383685 5.164515 5.023918 5.144492
1367573_at 12.407625 12.561546 12.383615 12.3448715 12.27976 12.30268 12.276035 12.440639 12.39138 12.505392 12.492658 12.256162
1367574_at 7.63248 7.6937017 7.7371325 7.4769588 8.111073 7.6652317 7.3840957 7.7100463 8.097813 8.004478 7.9029922 7.6398234
1367575_at 11.437847 11.307837 11.3070135 11.461552 11.450039 11.197142 11.367912 11.402007 11.563269 11.374873 11.383142 11.40174
1367576_at 13.613627 13.754651 13.639992 13.672655 13.744101 13.625934 13.664525 13.75371 13.685 13.757481 13.857147 13.674836
1367577_at 6.78685 6.6830072 6.8168592 7.079599 6.6030574 6.468898 5.796729 7.3523173 6.130031 5.7850738 5.647872 5.683182
1367578_at 10.1607065 10.386557 10.251621 10.312192 10.250328 10.103171 10.178227 10.261675 10.123497 10.3408785 10.376727 10.217224
1367579_a_at 11.367021 10.935631 11.227698 11.110962 11.315551 11.418255 11.156733 11.117694 11.489275 11.387104 11.206372 10.937296
1367580_at 10.892003 10.981932 10.865928 10.967547 10.829254 10.721068 10.8021965 10.95222 10.985958 10.898919 10.993404 10.925957
1367581_a_at 5.7893233 6.3454843 5.868807 5.6242213 5.70257 5.3142643 6.055666 5.8487186 5.6721478 5.935351 5.67841 5.5640745
1367582_at 11.0991 11.190766 11.1072445 11.096739 11.01587 10.926181 11.033551 11.140854 11.1135845 11.107157 11.206376 11.14263
1367583_at 13.286301 13.33751 13.298089 13.332494 13.314094 13.2328615 13.300832 13.3401575 13.315912 13.3157015 13.23888 13.253389
1367584_at 7.5141034 7.5517354 7.5610065 7.754703 7.797334 7.6479645 7.6517563 7.750911 8.017691 7.70972 7.7489643 7.638381
1367585_a_at 10.876307 10.627729 10.775135 10.853384 10.976602 10.92036 10.727968 10.7362175 11.072398 10.980347 10.959218 10.84155
1367586_at 12.920504 12.8372965 12.865882 12.808756 12.842286 12.842039 12.859301 12.82799 13.056814 12.8633585 12.797154 12.894562
1367587_at 3.6987083 3.788036 3.765811 3.6005154 3.582223 3.7637773 3.6600232 3.6806943 3.6479247 3.6394098 3.6430645 3.6918871
1367588_a_at 11.210061 11.406614 11.134595 11.262351 11.031928 11.058599 11.057935 11.327721 11.191228 11.23865 11.273921 11.228365
1367589_at 9.40567 9.388447 9.321494 9.261495 9.430678 9.217587 9.262923 9.276729 9.289347 9.295382 9.254461 9.290033
1367590_at 10.818013 10.814475 10.769081 10.691389 10.701443 10.553505 10.661993 10.665281 10.920001 10.943744 10.673139 10.64289
1367591_at 9.665233 9.8778 9.612678 9.655578 9.83126 9.60525 9.634366 9.623843 9.749613 9.652628 9.72626 9.761206
1367592_at 3.3759239 3.3915403 3.5359733 3.3710864 3.2971194 3.4154744 3.4244907 3.3200233 3.53626 3.5087712 3.4495819 3.487323
1367593_at 8.404525 8.603509 8.285814 8.156124 8.715016 8.30254 8.410833 8.427341 8.383921 8.832426 8.351638 8.287751
1367594_at 9.326971 9.1257 9.236654 9.076685 9.631069 9.352871 9.1653 9.277105 9.270033 9.357529 9.306366 9.377825
1367595_s_at 13.549177 13.639479 13.699314 13.585235 13.651763 13.646263 13.637291 13.606201 13.502866 13.55655 13.541609 13.600632
1367596_at 11.911026 12.0041275 11.901351 12.03129 11.889988 11.664973 11.794323 11.884939 11.944751 11.90251 12.067513 11.910756
1367597_at 12.086746 12.102279 12.010891 12.06435 12.045232 11.955882 11.915431 12.100215 12.144215 11.9528675 12.031005 11.989544
1367598_at 14.262539 14.273198 14.325866 14.289984 14.198373 14.249617 14.281546 14.242134 14.25589 14.276014 14.2397175 14.23002
1367599_at 12.1942005 12.2460985 12.114959 12.306621 12.377699 12.069388 12.086329 12.191702 11.622621 11.858454 12.189941 12.036304
1367600_at 5.609162 5.3556566 5.561237 5.534564 5.5332465 5.641018 5.2573915 5.295136 5.6117496 5.4275165 5.414705 5.653995
1367601_at 9.01688 8.222755 8.421093 7.53294 7.6838255 7.994678 7.8438816 7.738455 7.910332 6.98464 7.631666 7.955292
1367602_at 9.915763 9.108009 9.277517 8.66041 8.771452 9.252394 9.100817 8.819678 9.02419 8.168529 8.609616 9.072187
1367603_at 11.273417 11.316729 10.945288 11.093237 11.196693 11.109791 11.086182 10.978918 10.90442 11.196766 10.88297 10.891962
1367604_at 11.157124 11.291216 11.0696945 11.264052 11.563484 11.293375 11.00089 11.154491 11.130693 11.091484 11.072547 11.167022
1367605_at 10.696521 10.8777485 10.810085 10.861401 10.896672 10.69441 10.673888 10.94393 10.927745 10.790566 10.54093 10.586
1367606_at 12.046083 12.220421 12.004311 12.051804 11.970164 12.0211735 12.0947485 12.051804 12.086362 12.036354 12.108354 11.988066
1367607_at 12.5447445 12.621197 12.488031 12.588666 12.50396 12.414874 12.501846 12.526517 12.520456 12.48102 12.510201 12.477875
1367608_at 5.1816206 5.263607 5.215279 5.0779085 5.513637 5.3109417 5.4631605 5.2705855 5.206907 5.205558 5.1234264 5.450898
1367609_at 11.942447 11.817944 11.034742 11.1778345 11.765763 10.71756 10.988066 11.118967 11.514405 11.151734 11.388812 11.401182
1367610_at 12.31809 12.287228 12.279678 12.226512 12.133965 12.012816 12.13846 12.306712 12.241225 12.123677 12.344978 12.207729
1367611_at 5.586994 5.275057 5.3959937 5.765214 5.382488 5.5549693 5.640502 5.458392 5.515318 5.1544724 5.5242457 5.622148
1367612_at 14.099367 14.025479 14.047575 14.074897 14.009464 13.990862 14.091548 14.106449 14.047575 14.072863 14.0218525 14.006067
1367613_at 12.786985 12.844814 12.736062 12.771942 12.805244 12.781418 12.733616 12.790708 12.854623 12.855182 12.865392 12.832349
1367614_at 7.169202 7.1250467 7.10655 6.859045 7.2097306 7.1685796 7.1842318 7.0680933 7.2607603 7.3800144 7.3618517 7.1207695
1367615_at 4.1817045 4.231261 4.421679 4.296174 4.2872686 4.3662453 4.315481 4.3622046 4.202057 4.3206263 4.288602 4.287476
1367616_at 4.5336285 4.753841 4.8107805 4.628516 4.7348375 4.6928434 4.6266193 4.6924543 4.7650146 4.632387 4.5151725 4.773861
1367617_at 9.335821 9.610618 9.510154 9.454581 9.450766 9.482333 9.358421 9.614302 9.547443 9.475202 9.547053 9.583915
1367618_a_at 11.232271 11.331594 11.153253 11.228809 11.109039 11.064945 10.99515 11.260808 11.242009 11.169139 11.206023 11.093435
1367619_at 12.558062 12.742167 12.652878 12.792723 12.775858 12.550838 12.626306 12.752294 12.409214 12.547991 12.5179205 12.592097
1367620_at 12.822198 12.906423 12.829778 12.855116 12.857234 12.718101 12.766712 12.816882 12.899073 12.922888 12.799883 12.726175
1367621_at 8.638061 8.736289 8.466177 8.394355 8.631464 8.541026 8.434426 8.509838 8.543502 8.556789 8.541823 8.357516
1367622_at 12.13113 12.198937 12.10718 12.10611 12.018067 11.921897 12.113474 12.109558 12.057879 12.116362 12.008487 12.017731
1367623_at 11.777476 11.854095 11.676608 11.77477 11.874077 11.78244 11.698743 11.832574 11.895925 11.81129 11.790819 11.61122
1367624_at 10.189259 10.545445 10.15698 10.61959 10.4731 10.019041 10.31118 10.406862 10.306464 10.35355 10.637422 10.2992525
1367625_at 13.391821 13.466492 13.383677 13.405741 13.349593 13.324687 13.371202 13.397526 13.426156 13.353612 13.366731 13.293762
1367626_at 5.0926533 5.0308695 5.071288 5.124952 5.229984 5.0561876 4.8267384 4.9798203 5.17444 4.8900247 4.940854 5.1266203
1367627_at 7.6183734 7.6130238 8.077083 7.88947 7.84609 7.65048 7.803802 7.93216 8.205373 7.9927416 8.100078 7.8191504
1367628_at 5.897797 6.134714 5.5907054 5.762818 5.941176 6.0658474 5.7077017 5.6244574 6.043213 6.6558304 5.990328 5.670755
1367629_at 11.966715 12.118772 12.052773 12.054088 11.955309 11.907164 11.891027 11.887504 11.767544 11.814752 11.841301 11.945011
1367630_at 12.204355 12.330074 12.105585 12.170423 12.166739 12.025178 12.138124 12.259987 12.1283045 12.12458 12.1801195 12.067632
1367631_at 5.3462086 5.184366 4.3951397 5.1369677 4.8685694 4.934042 5.071654 5.367403 5.3031797 5.763629 4.5123444 4.741866
1367632_at 10.684111 10.335208 10.732339 10.578749 10.139149 10.624777 10.171479 10.163894 10.44369 9.7396755 10.250936 10.79513
1367633_at 9.745594 9.42521 9.639945 9.573816 9.354147 9.624908 8.911637 9.071324 9.512917 8.66155 9.349908 9.81218
1367634_at 12.211261 12.224166 12.127204 12.127487 12.126061 11.93879 12.0609455 12.140705 12.081488 12.054088 12.247167 12.118366
1367635_at 13.140712 13.149654 13.112637 13.182275 13.034093 13.182259 13.191716 13.14544 13.189776 13.186977 13.182275 13.052009
1367636_at 7.944398 7.608536 7.850397 7.966977 8.254141 7.8651276 7.962146 7.8255053 7.946937 7.859247 8.019398 7.95871
1367637_a_at 10.32505 10.514784 10.395715 10.364683 10.425286 10.393467 10.41004 10.339788 10.321068 10.434777 10.492565 10.442655
1367638_at 9.708723 9.708922 9.541993 9.599779 9.676819 9.680883 9.60116 9.667831 9.79296 9.443873 9.504511 9.598966
1367639_a_at 12.417768 12.557301 12.378853 12.431104 12.459816 12.349297 12.337981 12.425335 12.552691 12.3388405 12.361865 12.306167
1367640_at 12.643318 12.6629095 12.578593 12.604715 12.521891 12.439004 12.552235 12.648687 12.624559 12.52093 12.652831 12.545571
1367641_at 13.488574 13.577199 13.547082 13.550601 13.442657 13.393768 13.46341 13.486014 13.446963 13.615497 13.56131 13.43653
1367642_at 10.776612 10.894852 10.5887575 10.645019 10.687444 10.363631 10.479365 10.584114 10.566482 10.659603 10.699635 10.554501
1367643_at 11.513256 11.656703 11.622114 11.724874 11.705864 11.511104 11.50091 11.494397 11.528984 11.516887 11.561307 11.374567
1367644_at 7.503231 7.3292704 7.5648456 7.740705 7.5577393 7.4033103 7.5516577 7.73242 7.695506 7.2585464 7.3165436 7.5561233
1367645_at 12.569874 12.845926 12.606775 12.65442 12.516353 12.370359 12.388806 12.63618 12.589876 12.624735 12.5947075 12.55708
1367646_at 12.007754 12.111513 11.796544 11.935063 12.244158 12.0822735 12.145775 12.078701 11.719825 11.869064 12.212572 12.093443
1367647_at 14.116541 14.185748 14.178721 14.152575 14.161187 14.1291275 14.15192 14.166473 14.145715 14.157825 14.07538 14.118536
1367648_at 7.064421 6.4708705 6.804129 6.575645 6.5491233 6.649621 6.270571 6.2427864 6.7574854 6.717944 7.000718 6.8740683
1367649_at 6.316865 6.1977224 6.4520016 6.320629 6.386596 6.1771846 6.211265 6.4818554 6.3694453 6.2693634 5.8828325 6.436318
1367650_at 6.4102716 6.183458 5.9702263 6.284589 6.3789415 6.3551083 6.33231 6.205496 6.57022 6.448047 6.277128 6.4083943
1367651_at 10.327522 10.369293 10.408676 10.523875 10.204218 10.330043 10.220203 10.249008 10.252979 10.465909 10.449147 10.485499
1367652_at 9.278694 8.181964 8.985593 8.319862 9.047696 8.81374 8.144795 8.7875805 9.019358 8.929388 8.326705 8.44674
1367653_a_at 12.182054 12.144504 12.197069 12.167632 12.2502165 12.115359 12.334337 12.207507 12.17019 12.325862 12.301945 12.098825
1367654_at 8.159117 7.5536075 8.384502 8.862573 8.444263 8.485346 8.2316675 8.2315 8.83378 8.609493 8.545778 8.617317
1367655_at 7.1633224 7.4053087 7.522115 7.328781 7.370575 7.4660354 7.321835 7.3979163 7.4189496 7.4660006 7.134454 7.25563
1367656_at 10.402271 10.564912 10.369785 10.393019 10.354059 10.246097 10.2738285 10.36934 10.342439 10.44536 10.363066 10.299041
1367657_at 12.455659 12.304079 12.126119 12.399797 12.483185 12.480825 12.463951 12.524484 12.66964 12.618858 12.392107 12.360879
1367658_at 6.5232477 6.6097326 6.450089 6.5343266 6.4447937 6.617761 6.4181595 6.9850783 6.963396 6.777321 6.4681783 6.496236
1367659_s_at 10.976045 11.384205 10.883218 10.802347 11.179353 10.393189 10.3215885 10.772462 10.602927 10.438326 10.407338 10.503766
1367660_at 6.031638 6.187725 6.025926 6.122984 6.0853844 5.8552985 5.7092834 6.150753 5.890416 6.0550923 6.0424967 5.9347596
1367661_at 6.3912206 6.5775895 6.334874 6.184895 6.527674 6.2461534 6.323267 6.4123435 6.5855837 6.5445447 6.549529 6.5157747
1367662_at 12.257655 12.448097 12.263257 12.38624 12.24306 12.144284 12.14773 12.267256 12.108919 12.249862 12.285501 12.422234
1367663_at 11.448156 11.555407 11.479408 11.293961 11.464388 11.337967 11.385219 11.373281 11.349227 11.312395 11.382021 11.189874
1367664_at 4.2767572 4.1283436 4.131399 4.226695 4.2141814 4.3497753 4.244725 4.3393645 4.133561 4.1933374 4.1338634 4.297944
1367665_at 3.9901743 3.9482017 4.200584 4.331511 4.2642217 4.0948315 4.1244793 4.1447587 3.982075 4.247887 4.0055 4.0952773
1367666_at 8.711297 8.688261 8.390721 8.939442 8.693395 8.932889 8.980197 8.703345 9.094032 8.836912 8.814025 8.448509
1367667_at 11.89319 11.9839735 12.03655 11.763663 11.428531 11.855031 11.3921 11.808575 12.263153 12.214229 12.061599 11.724224
1367668_a_at 6.2472854 5.801951 6.552773 6.554594 6.3971677 6.1284375 6.4660425 6.155256 6.106854 6.206947 6.799611 6.2905717
1367669_a_at 9.301979 9.646644 9.402966 9.572311 9.259964 9.123375 9.186798 9.5192585 9.253088 9.246805 9.17203 9.298196
1367670_at 10.443239 10.267237 10.169991 10.2943325 10.239117 10.232604 10.126627 10.1632395 10.11825 10.0985155 10.15251 10.065388
1367671_at 9.008754 9.195311 9.060089 8.875822 9.057164 8.809334 8.91825 8.833339 8.892546 8.949636 8.919893 8.918579
1367672_at 11.573466 11.533368 11.382882 11.52878 11.710579 11.379892 11.531039 11.473522 11.407946 11.215469 11.551042 11.438967
1367673_at 10.626234 10.757154 10.571139 10.596883 10.778451 10.486978 10.669496 10.478392 10.392404 10.455434 10.571456 10.598448
1367674_at 8.987344 9.019718 9.0725765 8.975038 9.079519 9.070854 8.926675 8.936248 9.222484 9.153309 9.038836 8.9851055
1367675_at 8.700653 8.889299 8.602661 8.710326 8.568285 8.560561 8.675746 8.582096 8.7568865 8.651685 8.460172 8.5637455
1367676_at 7.0655723 6.6347785 6.539725 7.0525165 6.8066263 6.8920245 7.081962 6.824959 6.9210443 7.0057616 6.659524 6.618991
1367677_at 11.508202 11.517269 11.180666 11.820988 11.116952 11.300659 11.4018135 11.229691 11.704049 10.952247 11.2831 11.449179
1367678_at 10.881146 10.984695 10.452239 11.080567 10.847259 10.958912 10.704032 10.634303 10.732464 10.7597885 10.904935 11.049984
1367679_at 9.426727 10.284475 10.528556 9.305504 10.024968 9.664037 10.182951 9.598789 9.966285 9.853022 9.343826 9.355626
1367680_at 11.913986 11.9046545 11.849052 12.007691 12.104694 11.925822 11.948347 12.009521 11.769887 11.973593 12.032836 12.026162
1367681_at 9.787494 9.926533 9.648738 9.683209 9.743296 9.749379 9.707531 9.833086 9.638629 9.766475 9.780024 9.711936
1367682_at 6.6854877 6.8879514 6.575497 6.5084352 6.8330965 6.707342 6.846122 6.8688617 6.709984 6.9082136 6.6941824 6.619736
1367683_at 9.57669 9.345004 9.433202 9.534792 9.765881 9.488432 9.536513 9.912645 9.681541 9.716842 9.589129 9.380317
1367684_at 4.2711887 4.465592 4.4535155 4.2977552 4.5794587 4.356871 4.2725897 4.5008597 4.5129786 4.2044396 4.33634 4.419
1367685_at 12.027555 12.063029 11.935415 12.101342 11.952213 11.839195 11.973504 11.928794 11.98523 11.875911 12.102496 11.83045
1367686_at 11.6979475 11.532779 11.6185465 11.852517 11.6532545 11.548106 11.734394 11.6626625 11.865219 11.651665 11.749387 11.560979
1367687_a_at 8.166947 8.038513 8.162756 7.9629974 8.323235 8.225975 7.7944674 7.9378653 7.8675747 8.245653 8.122831 8.125017
1367688_at 8.114386 8.219414 8.07938 8.382939 8.271736 8.121145 8.07098 8.180862 8.3041935 8.152361 8.216828 8.236168
1367689_a_at 7.11913 7.4116344 6.8961897 6.631911 7.1040516 6.8000956 7.1145644 6.3191876 7.097442 6.8532467 7.667163 7.2181077
1367690_at 11.380585 11.583566 11.235479 11.53951 11.399889 11.351232 11.296541 11.3445215 11.436067 11.158666 11.251577 11.217423
1367691_at 9.822747 10.75182 10.557362 10.343808 10.364787 10.293426 10.265767 9.919482 10.152176 11.077917 10.1135435 9.835306
1367692_at 3.8409698 3.9867713 3.8465633 3.9941223 3.8121505 3.972609 3.8431504 3.9848728 3.9989424 4.060981 4.1105924 3.9269586
1367693_at 9.640095 9.575406 9.439672 9.518807 9.600223 9.677113 9.601719 9.700376 9.77155 9.746694 9.522639 9.66745
1367694_at 10.885481 10.951046 10.694794 10.824088 11.160008 10.788918 10.703692 10.749122 10.796962 10.716937 10.745561 10.825064
1367695_at 12.3581295 12.317032 12.308928 12.140699 12.26315 12.132308 12.164344 12.298136 12.12216 12.105289 12.316765 12.259709
1367696_at 7.737901 8.020837 8.004524 7.620662 7.879717 7.9730854 7.5521684 7.8118157 7.6795874 7.666616 7.582286 7.484892
1367697_at 9.922138 9.998814 9.8960285 10.278268 10.287983 10.197529 10.309439 10.114004 10.229441 10.099228 10.242067 10.326189
1367698_a_at 8.768594 8.548647 8.843976 8.74282 9.052956 8.806847 8.621517 8.62776 8.866477 8.680053 8.692684 8.656953
1367699_at 6.4326315 6.766358 6.7827334 6.5733414 6.6191783 6.7237587 6.6025968 6.776406 6.565901 6.6818604 6.5621605 6.6711273
1367700_at 4.114141 4.228003 4.3440475 4.3176355 4.1466265 4.3751993 4.382105 4.3657856 4.3373365 4.35182 4.4831133 4.1790133
1367701_at 6.260677 6.3305883 6.5906434 6.7322235 6.1591363 6.6065903 6.4705334 6.7105293 6.4291577 6.3843737 6.976447 6.4511437
1367702_at 12.587571 12.607543 12.623602 12.59016 12.64452 12.55335 12.496758 12.497127 12.483879 12.484242 12.438014 12.536024
1367703_at 4.6024814 4.5201383 4.4771104 4.4864454 4.46879 4.3717055 4.643569 4.6964936 4.644969 5.135853 4.2423124 4.687337
1367704_at 8.780653 8.614557 8.691149 8.7408905 9.109258 9.09552 8.701296 8.760891 8.988218 8.95155 9.144416 8.79035
1367705_at 8.6295395 8.943753 8.378681 8.653793 8.511234 8.333594 8.4645195 8.477779 8.503155 8.408299 8.379028 8.437753
1367706_at 10.819127 10.931022 10.719467 10.872823 10.878206 10.788322 10.756801 10.802949 10.902361 10.889359 10.852597 10.817321
1367707_at 8.163278 7.499319 8.084351 8.588595 8.334493 7.920453 9.702082 8.942318 9.632917 9.598429 9.203991 7.9693775
1367708_a_at 9.715858 9.031269 9.530926 9.641697 9.805241 9.519093 10.926111 10.187628 10.979553 11.070631 10.699808 9.4194145
1367709_at 9.873657 10.122622 9.901251 10.073977 9.476174 10.084869 9.506129 8.905765 9.388929 8.753021 8.960462 9.347437
1367710_at 9.87313 10.06582 9.915465 9.7924 9.827356 9.888694 9.780541 9.794392 9.933435 9.7781 10.006175 9.693712
1367711_at 10.651721 10.917775 10.707949 10.668191 10.7681265 10.819293 10.732175 10.759127 10.823063 10.880059 10.731974 10.588339
1367712_at 5.499355 5.3899455 5.781958 5.5268106 5.7266617 5.5920773 5.470407 5.5911126 5.799651 6.017431 5.733933 5.445576
1367713_at 8.923837 9.068764 8.939372 8.724084 8.851436 8.834414 8.684887 8.901997 8.812006 8.965688 8.676532 8.827541
1367714_at 7.295224 7.491925 7.4075437 7.1882844 7.223991 7.3348455 7.1538043 7.091188 7.2663975 7.495695 7.251017 7.317574
1367715_at 10.256304 10.342042 10.113157 10.244218 10.227097 10.290501 10.142275 10.116127 10.291867 10.28211 10.15404 10.181719
1367716_at 8.0154505 7.730343 8.064468 7.742555 7.8701344 7.684233 8.002102 7.589708 7.9759364 8.041822 8.283941 7.9962606
1367717_at 12.172866 12.401142 12.371626 12.311556 12.124572 12.063566 12.110145 12.355232 12.105618 12.229557 12.264836 12.119539
1367718_at 8.526068 8.503435 8.425054 8.571323 8.616532 8.633623 8.583635 8.606388 8.583212 8.650073 8.705366 8.655822
1367719_at 9.055901 8.857945 9.066179 9.271762 9.295046 9.133939 9.347184 9.085702 9.178463 9.280039 9.57941 9.15026
1367720_at 11.276145 11.374289 11.301289 11.235288 11.273307 11.28842 11.078923 11.140053 11.33184 10.979709 11.157015 11.255733
1367721_at 10.888152 10.443083 11.041429 10.683234 11.093128 11.2412 10.796944 10.73561 11.056698 10.702774 10.910588 10.959287
1367722_at 6.9322834 7.0264153 7.0850153 6.8895445 7.0741553 7.0274725 6.978092 6.8498597 6.9653244 6.5646825 6.9212284 7.064279
1367723_a_at 7.5194893 7.486774 7.503432 7.5406218 7.5340405 7.6548285 7.6591554 7.721723 7.5148005 7.578862 7.5279694 7.611977
1367724_a_at 9.840422 10.212528 9.943713 9.953142 9.889529 9.840206 9.884565 9.881214 9.981123 9.9242325 9.787483 9.935708
1367725_at 7.059434 6.885084 7.065196 7.4511085 7.3709617 7.570767 7.313482 7.236434 7.501367 7.5886197 7.2175035 7.4429436
1367726_at 6.894944 6.844503 6.91171 6.991141 6.948085 6.8393574 6.8401203 6.8055487 7.1599336 6.8260837 6.932028 7.099589
1367727_at 7.567093 7.85229 7.909979 7.8372383 7.4773097 7.5263934 7.85454 7.976371 7.594882 7.6221266 7.741743 7.912144
1367728_at 7.167284 7.4160295 7.098865 7.384442 7.3023753 7.2859344 7.1797605 7.271202 7.4041047 7.2993197 7.213562 7.221815
1367729_at 11.860486 11.458853 12.275033 11.578139 11.394753 11.514693 11.609475 11.973732 11.85017 12.129187 11.698912 12.106835
1367730_at 9.414074 9.400016 9.378508 9.428048 9.475321 9.472532 9.584265 9.385362 9.538022 9.435273 9.3582 9.338881
1367731_at 7.2295895 7.5752172 7.522353 7.7204337 7.581296 7.4409733 7.5039697 7.544874 7.279434 7.5169044 7.590123 7.4729276
1367732_at 8.423126 8.540364 8.444838 8.491073 8.390524 8.491436 8.414133 8.56149 8.420543 8.55463 8.469898 8.472769
1367733_at 6.5676513 7.168902 6.7987947 7.167593 7.152702 7.105752 7.3908443 7.4016495 7.4983587 7.7454624 7.3229055 7.3357816
1367734_at 7.3138328 7.566791 7.2734694 7.263756 7.4528413 7.31977 7.195296 7.3405857 7.353761 7.3755445 7.530162 7.3779764
1367735_at 11.577019 11.867781 11.712881 11.667459 11.7272215 11.502423 11.693439 11.744622 11.73064 11.825152 11.725838 11.529948
1367736_at 9.088024 9.088106 9.037361 9.09789 9.142786 9.269949 9.209218 9.082751 9.118025 9.175579 9.130014 9.061839
1367737_at 10.418645 10.394185 10.393391 10.362578 10.54282 10.465448 10.4499655 10.362663 10.327793 10.402246 10.569982 10.504701
1367738_at 6.647924 7.244373 6.9696016 7.226595 6.8021636 7.092555 6.6313677 6.938675 7.2253556 6.4410896 6.724188 6.8606877
1367739_at 4.3955235 4.543336 4.5231338 4.4824696 4.4775023 4.5653176 4.446166 4.3916874 4.3455515 4.4209538 4.5895553 4.4696674
1367740_at 6.238008 6.3379803 6.382139 6.374818 5.8226357 6.266259 6.1867676 6.1347394 6.244548 6.424352 6.045561 6.2527823
1367741_at 9.003036 9.652848 9.457945 10.113682 9.7978525 9.836846 10.114146 9.482697 9.99183 9.918922 9.976925 9.904069
1367742_at 5.3661766 5.7994547 5.579444 5.7367353 5.5539556 5.61633 5.66743 5.52197 5.6752534 5.3798428 5.480231 5.583234
1367743_at 6.7296886 6.6919947 6.978047 6.748704 7.1002574 6.9954348 6.7176604 6.4634247 6.979711 6.9922657 6.6513515 6.7164702
1367744_at 5.7384315 5.9074697 5.71955 5.56618 5.5578504 5.6461487 5.2595463 5.2476573 5.5840044 5.4062943 5.7387114 5.5706067
1367745_at 8.353273 8.485655 8.284092 8.407758 8.3671465 8.325712 8.432541 8.368341 8.498447 8.367322 8.413983 8.306883
1367746_a_at 8.497358 8.513911 8.501196 8.490177 8.542446 8.343163 8.420157 8.529658 8.339787 8.321188 8.492421 8.429705
1367747_at 7.708638 7.843363 7.884107 7.96467 7.7545257 7.6162353 7.773215 7.8942327 7.828233 7.672794 7.7977023 7.6021094
1367748_at 9.427117 9.575634 9.403655 9.5461445 9.515469 9.139988 9.473167 9.13355 9.605369 9.3019285 9.2378 9.408206
1367749_at 4.1984916 3.8230233 3.5057878 3.8490975 3.652286 3.593142 3.6195421 3.5308206 3.9553797 3.5103037 3.5943682 3.9366417
1367750_at 8.789791 8.942317 8.801824 8.874003 8.824505 8.921642 8.797617 8.937341 8.973182 8.790194 8.844469 8.85506
1367751_at 7.7522144 7.7180343 7.845022 7.7254972 7.6806736 7.7312317 7.601237 7.892593 7.7343316 7.9593706 7.641247 7.34941
1367752_at 8.544804 8.377185 8.657016 8.375755 8.75921 8.6601715 8.793655 8.763012 8.747841 8.404195 8.738955 8.638323
1367753_at 7.644609 7.4955025 7.6222854 7.487046 7.7234716 7.5703754 7.6069927 7.631783 7.679451 7.5901976 7.6389465 7.4846745
1367754_s_at 10.257601 10.366055 9.936307 9.9291525 9.934373 9.932158 9.825667 10.167504 9.948902 10.053714 10.09611 10.094727
1367755_at 13.3642645 13.389848 13.368156 13.221495 13.321432 13.382479 13.281129 13.379531 13.328301 13.35433 13.274554 13.433532
1367756_at 9.336521 9.104215 8.819231 9.159536 9.136556 8.709737 8.862809 9.081235 9.059927 9.069361 8.899864 8.804133
1367757_at 12.252544 12.351345 12.305466 12.3498745 12.26358 12.2104225 12.266965 12.159492 12.309337 12.267382 12.3048315 12.2262745
1367758_at 7.9565234 8.0104065 7.9623356 7.8862553 7.923289 7.849482 7.91879 7.7071853 8.036604 7.8584766 7.735185 7.6970534
1367759_at 8.823227 8.872504 8.5933895 8.458469 8.413976 8.508137 8.268678 8.507492 8.138675 8.223662 7.9581857 8.510814
1367760_at 8.602913 8.49534 8.553008 8.713784 8.914787 8.608485 8.544555 8.543076 8.576058 8.571269 8.709999 8.607064
1367761_at 7.018233 7.146632 6.9108124 7.1541657 7.141333 7.0883965 7.134167 7.603019 7.2926517 7.1798906 7.1939936 7.1298957
1367762_at 5.207755 4.9982376 4.880376 5.081606 5.1440043 5.152015 5.035568 5.090905 4.99648 4.9550133 4.99751 5.0690274
1367763_at 10.835314 11.104046 11.122827 11.171526 11.327385 11.090301 11.232995 11.441244 11.127475 11.172501 11.038467 11.184498
1367764_at 7.461784 7.630188 7.5956078 7.54276 7.416359 7.3861876 7.598295 7.568204 7.8648553 7.8236327 7.596606 7.484046
1367765_at 9.683295 10.113261 9.048426 10.198303 9.676309 9.653803 9.476112 9.039853 10.117098 10.103745 9.592784 10.034479
1367766_at 10.823694 10.8991 10.695728 10.816206 10.822604 10.716028 10.731963 10.757074 10.841916 10.61549 10.490625 10.4263525
1367767_at 10.18523 10.301441 10.009758 10.118696 10.20682 10.025076 9.894892 10.026745 10.230466 9.84716 10.218457 10.303922
1367768_at 5.1318107 5.1345234 5.2991576 5.0968485 5.0714655 5.081756 5.2873535 5.166171 5.152661 5.1181293 5.258631 5.108114
1367769_at 8.210112 8.578678 8.217897 8.283986 8.091391 7.9000363 8.186446 8.219379 8.221031 8.190498 7.9591093 8.296563
1367770_at 9.42006 9.827707 9.471334 9.669777 9.755426 9.339801 9.353182 9.48956 9.3407755 9.536592 9.356892 9.604925
1367771_at 9.334297 9.391227 8.538762 9.562684 8.952046 8.9281435 9.422527 9.510501 9.279978 9.871339 8.804949 8.621752
1367772_at 7.4927635 7.6293554 7.5287385 7.393757 7.564231 7.4805245 7.553976 7.524661 7.520505 7.50932 7.5443215 7.670051
1367773_at 10.770416 10.854433 10.803774 10.70745 10.792115 10.784092 10.7525215 10.937993 11.114527 11.177786 10.994301 10.865845
1367774_at 13.032379 13.190971 13.017847 13.060805 13.138776 12.924402 12.961985 12.990052 12.930257 13.240732 13.206865 12.987753
1367775_at 12.262194 12.046946 12.357137 10.9649935 12.016055 11.731643 11.921966 11.838306 11.841074 11.765249 11.805247 11.982884
1367776_at 6.873202 6.0103807 6.2166886 6.786916 6.3411865 6.430244 6.773765 6.025181 6.4909596 6.5901914 6.4182568 5.9009876
1367777_at 11.350047 11.436918 11.162931 10.967093 11.000712 10.816471 10.789362 11.210769 10.958653 10.792342 11.006149 11.330596
1367778_at 9.300205 9.35895 9.369019 9.558741 9.385908 9.546797 9.455499 9.4428005 9.454172 9.396395 9.534021 9.586037
1367779_at 6.607369 6.696771 6.6626425 6.707896 6.846544 6.609468 6.627725 6.888028 6.5781617 6.7185884 6.501678 6.5459347
1367780_at 7.53829 7.3563356 7.767058 7.3993263 7.5447655 7.410334 7.7624154 7.3522444 7.626122 7.411075 7.5439343 7.405422
1367781_at 4.217821 4.119294 4.158481 4.108082 4.1797667 4.0973835 4.0521593 4.2629566 4.0793896 4.144513 4.051738 4.078307
1367782_at 4.5703554 4.778309 4.6899977 4.5381775 4.429186 4.585744 4.42502 4.3806276 4.381501 4.5325785 4.467101 4.6204157
1367783_at 11.716028 12.00617 11.667124 11.795086 11.668917 11.690014 11.570233 11.665407 11.654318 11.635736 11.759399 11.829816
1367784_a_at 12.846878 12.723044 12.837572 12.750808 12.791582 12.820001 12.779576 12.784317 12.644389 12.584413 12.751107 12.955175
1367785_at 4.358391 4.3996835 4.5609255 4.4151373 4.3912344 4.383116 4.4811707 4.420043 4.4656134 4.3321714 4.3986955 4.4783926
1367786_at 9.895777 10.053966 10.126764 9.821694 10.141273 10.146762 10.037884 9.979149 10.013828 10.015606 10.026195 9.0316
1367787_at 5.781967 5.8566895 5.5733333 5.671234 5.8293114 5.8951383 5.761441 5.716481 5.7395983 5.842505 5.915509 5.589205
1367788_at 7.574942 7.717812 7.591685 7.2127733 7.5789237 7.5637445 7.3856606 7.440201 7.4830365 7.394953 7.3707175 7.508608
1367789_at 7.516426 7.4766817 7.274042 7.4063363 7.204091 7.5021887 7.3031945 7.2974806 7.494406 7.5156093 7.445294 7.5064836
1367790_at 9.745521 9.417719 9.485481 9.880206 9.708763 9.551509 9.752379 9.657021 9.803175 9.458665 9.697678 9.505353
1367791_at 6.855229 6.764251 6.8239055 6.6627917 6.854091 6.790735 6.230051 6.8433504 6.6784353 6.939454 6.994176 6.5013056
1367792_at 4.66883 4.5433598 4.895104 4.728201 4.5634203 4.6845903 4.7352805 5.0605507 4.6484227 4.857228 4.6296945 4.694838
1367793_at 12.895253 12.935104 12.96452 12.979548 12.947394 12.877483 12.81314 12.916596 12.937286 12.891276 12.946608 12.898846
1367794_at 6.5088005 6.460641 6.668349 6.4225564 6.321881 6.52803 6.807283 6.6930614 6.0653405 6.55709 5.57628 6.9194484
1367795_at 6.39456 6.4646797 6.155402 6.962612 6.230948 6.215982 6.579072 6.581433 6.70382 6.7223573 6.227163 6.490807
1367796_at 8.197986 8.217037 8.325604 8.188638 8.278355 8.248759 8.328586 8.166788 8.249483 8.555353 8.355404 8.2302685
1367797_at 6.287383 6.284302 6.1839857 6.443275 6.363023 6.1715403 6.4377975 6.401878 6.5032954 6.2006354 6.373163 6.4085116
1367798_at 12.350652 12.538479 12.284204 12.452313 12.617357 12.311607 12.383412 12.407965 12.259829 12.373308 12.415279 12.528377
1367799_at 5.632287 5.6125417 5.5550833 5.489574 5.3174915 5.482514 5.49959 5.5424805 5.527446 5.5366135 5.4831333 5.3096533
1367800_at 5.9510813 6.1995053 6.1970277 6.0064797 6.250865 5.909183 5.9201717 6.1137137 6.0608253 6.148332 6.145121 5.862927
1367801_at 9.235011 9.078224 9.202128 9.208272 9.382325 9.213945 9.331892 9.294929 9.081903 9.210815 9.177223 9.249617
1367802_at 8.187376 7.981805 8.939534 9.836198 9.042233 8.567797 8.396556 8.390155 9.199625 9.587878 10.10764 10.026424
1367803_at 6.0904984 5.9886713 5.8458476 5.943352 6.006073 5.9244437 6.225647 5.9706545 5.995362 6.0182533 5.926743 5.9378834
1367804_at 12.866206 12.818977 12.760972 12.749704 12.805481 12.849431 12.780754 12.671304 12.817922 12.797952 12.717739 12.907457
1367805_at 5.4061275 5.1932626 5.2668624 5.319744 5.054545 5.2969356 5.0672393 5.1651025 5.277283 5.226936 5.333303 5.322476
1367806_at 5.7235794 5.660286 5.7169356 5.5944824 5.633342 5.591201 5.5484586 5.418375 5.851356 5.540656 5.7643914 5.7016034
1367807_at 8.976599 8.8632965 8.9066725 9.066389 9.103267 8.987145 8.922576 8.953776 8.894833 8.916892 8.913528 8.9044695
1367808_at 10.120537 10.2298 10.111231 10.124569 9.988684 9.973759 9.829205 10.152342 10.188328 10.251686 9.887463 9.760228
1367809_at 5.080366 5.007791 5.057865 5.1066484 4.9257855 4.827977 4.7867265 4.922547 5.032506 5.042888 5.1997614 4.782527
1367810_at 6.3445444 6.5792694 6.505716 6.39107 6.5884533 6.370536 6.36714 6.210938 6.032286 6.2158027 6.2486544 6.2029524
1367811_at 5.196843 5.2433276 5.2755303 5.140381 5.0638785 5.400976 5.1905656 5.1466627 4.9527545 5.0293307 5.1687636 5.0901146
1367812_at 7.455665 7.0121193 7.3851185 7.49845 7.6011515 7.70513 7.5372386 7.573371 7.4811034 7.422091 7.3575187 7.764246
1367813_at 7.478191 7.45518 7.322987 7.3852267 7.11896 7.1325946 6.9562726 7.046266 7.023863 6.6971755 6.637397 6.648965
1367814_at 8.310242 8.297671 8.353119 8.079414 8.062242 7.9354444 8.136592 8.182545 7.9931145 8.478296 8.3106785 8.436066
1367815_at 8.486313 8.602938 8.328192 8.492627 8.53249 8.431694 8.372223 8.490013 8.437235 8.523259 8.464369 8.353489
1367816_at 4.8611355 5.396895 5.1769686 4.787417 5.2198873 5.173713 5.308216 5.315395 5.3286824 4.930016 4.930214 4.961381
1367817_at 7.4096227 7.4253736 7.3637414 7.3286242 7.428979 7.4851604 7.2376003 7.2521796 7.378974 7.295371 7.37025 7.2477965
1367818_at 8.568544 8.619036 8.555141 8.474964 8.585729 8.453005 8.60692 8.572313 8.511491 8.582472 8.355326 8.518935
1367819_at 11.744261 11.779878 11.768378 11.90563 11.9617815 11.795653 11.743812 11.826259 11.714062 11.674793 11.877661 11.884524
1367820_at 9.1304865 9.225325 9.083485 9.141561 9.079395 8.866084 9.027001 9.268352 9.165569 9.252526 9.101117 9.003081
1367821_a_at 4.0053463 3.8657222 4.1145697 3.944891 3.9462843 4.066304 3.8454642 3.7735236 3.7626534 3.9201164 3.9610567 3.9534454
1367822_at 5.6915245 5.5755434 5.5077724 5.5271597 5.5700655 5.5719852 5.453349 5.5543985 5.5087433 5.6842613 5.427435 5.5550337
1367823_at 6.269317 6.129052 6.1509304 6.3118005 6.1341763 5.9638534 6.285595 6.220536 6.1513586 6.2605147 5.970642 6.234027
1367824_at 8.65724 8.809894 8.554356 8.518068 8.690934 8.388699 8.742068 8.596547 8.613588 8.774328 8.665479 8.628053
1367825_at 6.8781104 6.7787657 6.847386 6.6530366 6.917242 6.738849 6.6975646 6.9276643 6.560705 6.7755394 6.593464 6.670731
1367826_at 9.684878 9.657337 9.754668 9.77405 9.957676 9.901975 9.908586 9.722605 9.988281 9.832391 10.188872 9.8476095
1367827_at 9.355191 9.390953 9.313843 9.405217 9.560051 9.525557 9.450761 9.635874 9.34474 9.542231 9.525013 9.251015
1367828_at 9.528733 9.559367 9.42559 9.580675 9.782006 9.461644 9.3176985 9.3753195 9.445042 9.205612 9.229004 9.468735
1367829_at 11.594285 11.601503 11.515916 11.600356 11.639404 11.439013 11.595991 11.581599 11.367319 11.509386 11.624286 11.730073
1367830_a_at 7.439631 7.376252 7.3635364 7.346265 7.459441 7.43374 7.434655 7.404505 7.4943485 7.4735107 7.4481874 7.4992747
1367831_at 8.735611 8.694956 8.759382 8.615511 8.8280325 8.746387 8.69152 8.728486 8.81191 8.854194 8.626271 8.766315
1367832_at 10.952742 11.002156 10.800829 11.127546 10.855786 10.77064 11.055017 11.017188 11.014258 11.032351 11.132784 11.068372
1367833_at 9.076669 9.107336 9.0918255 9.127359 9.147713 9.0708475 9.07512 9.085542 9.190046 9.312336 9.191582 9.105745
1367834_at 7.6241965 7.8962665 7.6221185 7.6421294 7.739952 7.8308825 7.4558825 7.6890016 7.8824954 7.615894 7.595381 7.487333
1367835_at 5.624805 5.595566 5.5539165 5.8470354 5.7427363 5.645771 5.6935573 5.506036 5.7460294 5.6798024 5.812794 5.558227
1367836_at 8.930557 9.07312 9.440502 8.779916 9.702775 9.763699 9.051543 9.026204 9.320743 8.824771 9.2040615 10.211366
1367837_at 9.326129 9.413828 9.209185 9.1244 9.401328 9.294131 9.142659 9.380723 9.2263775 9.371569 9.260881 9.225181
1367838_at 12.570393 12.612793 12.452416 12.653646 12.658607 12.271152 12.667292 12.466573 12.491574 12.477823 12.719812 12.588232
1367839_at 10.242251 10.159402 10.313494 10.075975 9.778728 10.100262 9.733378 10.035744 10.357345 10.2668705 10.47257 10.153723
1367840_at 7.747156 7.778323 7.5750866 7.8437243 7.9450483 7.8553247 7.9154787 7.8509555 7.630151 7.8784914 7.701106 8.006545
1367841_a_at 3.7769902 3.6839094 3.9446838 3.6570873 3.786035 3.7468638 3.5669935 3.9681494 3.5795162 3.885633 3.8822021 3.7497911
1367842_at 6.4318204 6.0953746 6.148363 6.2906227 6.398844 6.288793 6.1064405 6.18585 6.2327666 6.042294 6.161524 6.1200895
1367843_at 10.589529 10.78113 10.5077 10.473762 10.580605 10.343387 10.334095 10.476377 10.448209 10.481967 10.597465 10.6285
1367844_at 8.975894 9.099937 9.058473 9.077311 9.108965 9.053499 8.923096 8.96005 9.07406 8.944329 8.841473 8.799782
1367845_at 3.9069583 3.807824 3.8312824 3.72214 3.680198 3.6123538 3.7013364 3.6915452 3.7801068 3.765168 3.7061796 3.7384257
1367846_at 5.8735943 6.3345222 6.024083 5.66563 6.048532 6.1730666 5.857883 5.998343 6.134519 6.017431 5.9523697 5.88094
1367847_at 6.736266 7.6190352 6.5224133 7.12003 5.088353 6.8373046 8.123608 7.2019353 7.593916 7.2237 7.450272 7.309622
1367848_at 7.4132323 7.280025 7.378119 7.4191813 7.5008154 7.621137 7.460053 7.5788846 7.486293 7.4862514 7.4612308 7.533695
1367849_at 9.493412 9.363395 9.48592 9.562083 9.673229 9.625087 9.472203 9.584676 9.717155 9.786599 9.751307 9.540629
1367850_at 7.654886 8.512339 8.229864 7.675626 7.9199023 7.8906784 8.268397 8.305846 7.801316 7.9666944 8.20772 8.1723
1367851_at 3.9603834 3.837273 4.1632853 3.9953644 4.0509768 4.118432 4.107732 4.129245 4.0160637 4.088728 4.162575 4.046221
1367852_s_at 4.7734437 4.9002113 4.983448 5.1321173 4.9539905 4.696253 4.909439 4.830574 4.941991 4.955839 4.7664766 5.005774
1367853_at 7.9273643 7.7978945 8.027739 8.137257 8.068719 7.895283 7.9744234 8.047512 7.9869037 7.9388595 7.8762565 7.7375784
1367854_at 11.293441 10.979647 11.000081 10.741562 10.631461 10.898313 11.498993 11.261127 12.19551 12.037897 11.777562 10.703735
1367855_at 8.89306 8.916656 9.014746 8.912487 8.8981285 9.190166 8.395964 8.724818 9.240597 9.193299 9.081427 9.174565
1367856_at 9.033085 8.73064 8.879776 8.608578 8.6551285 8.898803 8.673232 8.686844 9.107305 9.112326 8.986008 8.553696
1367857_at 12.069975 11.735428 11.977778 12.066461 11.248753 12.091785 11.811053 11.923145 12.427368 12.36643 12.059448 12.099463
1367858_at 4.338163 4.597972 4.419278 4.4159966 4.2514944 4.2765665 4.632313 4.462464 4.4309864 4.757208 4.3253193 4.3775215
1367859_at 5.1916757 5.153809 5.4438024 5.306185 5.6762652 5.246687 5.206695 5.448917 5.4893823 5.4494076 5.551358 5.2550178
1367860_a_at 9.346186 10.038925 9.638066 9.960744 9.9830885 10.336018 10.287557 10.229262 10.525452 10.706771 10.278591 10.276547
1367861_at 5.3346286 5.447095 5.4429827 5.5959735 5.594998 5.695559 5.367953 5.50861 5.3402824 5.342558 5.384645 5.40053
1367862_at 3.9274213 4.0413866 3.9069061 4.0050573 4.0187144 3.9848428 3.849881 4.0538864 3.9113233 4.0533385 3.9938898 3.7936044
1367863_at 8.031007 7.9911394 7.8372035 7.5853386 7.72873 7.7047105 7.9083695 7.9252424 7.6691713 7.780491 7.5980086 8.088089
1367864_at 6.4468355 6.4701743 6.517435 6.400895 6.3519344 6.3139315 6.1331577 6.211777 6.0706544 6.045579 6.013762 6.246489
1367865_at 6.91356 6.9880886 6.8833537 7.3794074 6.8668494 6.846773 7.2761045 7.0216517 7.4365406 6.6402054 7.0423956 6.926408
1367866_at 6.005824 6.104875 6.081547 6.1041307 6.041716 6.051489 6.105536 5.988495 6.1022625 6.187418 6.01248 6.04756
1367867_at 8.709477 8.87132 8.43848 8.717442 8.527018 8.382681 8.581153 8.6360855 8.702217 8.65045 8.548987 8.625019
1367868_at 7.7763762 7.8771505 7.991405 7.7396665 7.80188 7.8980203 7.6469164 7.942562 7.7399745 8.050361 7.875963 7.853563
1367869_at 9.503754 9.403884 9.560295 9.74968 9.455952 9.256455 9.628792 9.734535 9.302555 9.538942 9.62173 9.391679
1367870_at 9.059977 9.173513 8.848307 9.004283 9.037847 8.783322 9.026163 9.015124 9.05032 8.916041 9.019759 8.77536
1367871_at 13.301588 13.489113 13.59017 13.243405 13.364788 13.467119 13.14177 13.418935 13.424559 13.571992 13.413511 13.427727
1367872_at 8.472677 8.361948 8.351546 8.50882 8.556269 8.534997 8.522671 8.344042 8.516195 8.491171 8.409145 8.489408
1367873_at 9.095325 9.143788 8.960452 9.22084 9.158682 9.201315 9.108328 9.231921 9.194872 9.251566 9.144745 9.088944
1367874_at 6.1276402 6.1765537 5.867336 6.013805 5.9893417 5.799912 6.067476 6.246524 6.1729693 6.047181 5.984049 5.883152
1367875_at 8.80366 8.930856 8.509974 8.892918 8.827402 8.798105 8.810799 9.028202 8.80125 8.867575 8.886155 9.057465
1367876_at 6.452619 6.668323 6.6759024 6.4664836 6.8006086 6.5874534 6.5460696 6.617769 6.749491 6.639764 6.597937 6.5646544
1367877_at 8.109823 7.8424916 7.946629 8.153021 7.83173 8.073034 8.061447 7.9967504 8.118646 8.021807 7.965243 8.008097
1367878_at 8.508496 8.44376 8.595364 8.58576 8.628103 8.726414 8.781033 8.437247 8.715261 8.694461 8.884077 8.973992
1367879_at 6.861411 7.2940316 7.00438 6.888106 6.7143497 6.742976 6.804717 6.624795 6.88294 6.9157352 7.010453 6.859352
1367880_at 5.0085487 4.934018 5.001872 5.1423078 5.3308434 5.117772 5.137115 5.084804 5.2798953 5.0801973 5.1589556 5.025934
1367881_at 8.140287 8.251807 8.323683 8.055496 8.208405 8.177124 8.221252 8.3334255 8.341747 8.206591 8.186847 8.16497
1367882_at 7.3900094 7.355581 7.281295 7.480001 7.4361286 7.421307 7.138032 7.3231153 7.433283 7.6535916 7.4122715 7.512642
1367883_at 6.7863503 7.15731 6.8663745 6.921774 6.8397217 6.970551 6.9123983 6.9987707 6.8535023 6.864771 7.0905943 6.8777246
1367884_at 10.491245 10.369365 10.402748 10.577268 10.495837 10.047432 10.293037 10.355678 10.690432 10.630098 10.403831 10.3258295
1367885_at 11.857058 12.02341 11.844126 11.940819 11.858782 11.789826 11.8813305 11.9656725 11.8466425 11.885245 11.902775 12.026314
1367886_at 7.5665874 7.564165 7.6217194 7.582155 7.6013465 7.499996 7.6957793 7.549054 7.7528906 7.479643 7.7248397 7.6023417
1367887_at 12.647727 12.719727 12.694764 12.842745 12.820748 12.789783 12.72173 12.637416 12.785361 12.8952465 12.794389 12.96168
1367888_at 4.304166 4.3070374 4.188607 4.2009797 4.137111 4.137585 4.0304747 4.0777535 4.2881975 4.241493 4.327344 4.3402677
1367889_at 8.116594 8.60923 8.02928 8.333054 8.179261 7.8760915 8.179943 8.227144 8.3071375 8.310062 8.167051 8.062495
1367890_at 6.724764 6.753271 6.7306566 6.6604223 6.551644 6.7570243 6.639159 6.4341326 6.593007 6.5720453 6.734018 6.8125396
1367891_a_at 5.6517787 5.4072995 5.2547054 5.446496 5.4273424 5.3836975 5.1866975 5.3049917 5.2426386 5.187132 5.6945615 5.407469
1367892_at 10.495504 10.473294 10.431943 10.557148 10.570918 10.395997 10.502589 10.431616 10.435913 10.444158 10.4932575 10.348524
1367893_a_at 6.7213545 6.6791315 6.6420875 6.900301 6.529201 6.4800196 6.684112 6.795828 6.7082705 6.6937714 6.6460104 6.6895914
1367894_at 11.549975 11.301052 10.570263 12.117322 10.423191 11.158002 11.680993 11.977286 12.53326 12.840479 12.535651 11.355554
1367895_at 10.462909 10.440401 10.434462 10.420451 10.544755 10.509858 10.454036 10.472542 10.526643 10.54656 10.512811 10.40297
1367896_at 13.585397 13.317291 13.58856 13.465442 13.384794 13.317231 13.326699 13.637931 13.584949 12.674015 13.079271 13.538064
1367897_at 10.048186 10.087908 9.904854 10.216767 10.233468 9.922626 10.005931 10.169038 9.959852 9.991721 9.943702 10.095824
1367898_at 9.227074 9.311494 9.359649 9.305989 9.199696 9.258016 9.37078 9.260158 9.188795 9.170303 9.137019 9.181459
1367899_at 6.933997 6.7025037 7.179672 6.9255743 6.9869237 6.8141203 6.538305 7.2541823 6.952194 7.0185113 6.895007 6.6839466
1367900_at 7.889352 8.084442 7.913238 7.9272823 8.108665 7.62222 8.159273 8.213917 7.875556 8.042484 8.287386 7.9739385
1367901_at 8.418934 8.5072775 8.545974 8.626846 8.469713 8.4458 8.524032 8.335527 8.470455 8.671858 8.540439 8.605231
1367902_at 6.888272 6.9661217 7.23505 7.137688 6.928432 7.0679955 7.1215262 7.1543717 7.1574135 6.7310653 6.921265 7.1598525
1367903_at 8.716969 9.203307 8.807704 8.865471 8.834706 8.885118 8.835668 8.821557 8.694256 8.6267605 8.624813 8.7492695
1367904_at 6.644617 6.451297 6.2933817 6.182648 6.6715374 6.2118354 6.2811856 6.079718 6.1592293 6.2897224 6.5969744 6.6456904
1367905_at 10.192743 9.922997 9.876264 10.009132 10.2971325 9.933257 9.952549 9.790731 9.776466 9.744443 9.889299 10.031908
1367906_at 10.0453 10.047479 9.833059 9.925353 9.825889 9.665534 9.920167 9.912222 9.818272 9.759632 9.827979 9.920854
1367907_a_at 9.114964 9.040742 9.057589 9.065953 9.152181 9.30469 9.048412 9.243979 8.975438 9.189438 9.028284 9.181344
1367908_at 11.352249 11.600721 11.353069 11.47061 11.418382 11.310193 11.395912 11.42336 11.38369 11.47913 11.519112 11.449725
1367909_at 11.845123 11.8375435 11.736047 11.817754 11.827976 11.450907 11.515785 11.686015 11.326695 11.475454 11.729514 11.76193
1367910_at 6.8968406 7.187024 7.140932 7.20697 7.352358 6.797817 7.0545487 6.876269 6.828677 7.13301 7.199838 7.1882944
1367911_at 7.7825327 7.7386847 7.565912 7.58278 7.915497 7.6518354 7.706009 7.674156 7.725729 7.864392 7.6302805 7.7375464
1367912_at 6.034832 5.7004967 5.800114 5.876364 5.8878784 6.0357833 5.8211193 5.610512 5.8473587 5.908234 5.857135 5.795127
1367913_at 6.7399654 6.6847243 6.762289 6.741105 6.855524 6.7110043 6.6409173 6.6928134 6.559819 6.594583 6.4977007 6.619496
1367914_at 6.3337507 6.5651503 6.3940296 6.2471128 6.4002376 6.597221 6.231219 6.5052752 6.427199 6.4192643 6.2981324 6.246433
1367915_at 8.520576 8.630698 8.288149 8.572681 8.317421 8.519735 8.497034 8.504165 8.72739 8.651349 8.704355 8.661479
1367916_at 6.2299213 5.9707184 5.9363003 6.0406094 6.236891 6.2783537 5.9305787 5.982779 5.9059606 5.986819 6.1060653 6.099668
1367917_at 13.575767 13.516642 13.604157 13.528491 13.436407 13.52883 13.526125 13.491463 13.421383 13.466144 13.462435 13.571847
1367918_at 5.118374 5.2737727 5.187041 5.173354 4.9947405 5.337983 4.9996266 5.0531693 4.867576 4.9843826 5.1834383 5.222088
1367919_at 5.6592946 5.7355804 5.783951 6.0865917 6.23426 5.701161 5.919433 5.934452 5.733946 5.873705 5.6520276 6.061046
1367920_at 5.141845 5.578194 5.5037985 5.7010126 5.670142 5.3117537 5.0602283 5.0391912 5.078624 5.004935 5.223502 5.464831
1367921_at 7.213564 7.4451213 7.1405125 7.2866673 7.274882 7.3550034 7.142566 7.3302603 7.1579185 7.173511 7.1276746 6.9816823
1367922_at 7.411624 7.501342 7.6133623 7.586435 7.4509706 7.5851116 7.728309 7.5485516 7.7049966 7.4757276 7.585206 7.5600643
1367923_at 5.769559 5.5414667 5.492658 5.727893 5.3217397 5.62387 5.489587 5.50861 5.6040187 5.4543357 5.2881584 5.578559
1367924_at 7.1974163 7.0831013 7.2680564 7.4416003 7.2296476 7.2447376 7.500778 7.29315 7.2975783 7.2552414 7.2087765 7.4687805
1367925_at 6.9240117 7.198183 7.0465927 6.8497853 7.3414435 7.2453685 7.0901604 7.206246 7.1643806 7.1351075 6.983592 6.793896
1367926_at 8.315796 8.345722 8.3615 8.28123 8.173264 8.293385 8.203982 8.42344 8.258703 8.363763 8.390051 8.381592
1367927_at 9.986063 10.229756 10.094486 10.187335 9.983572 9.80286 9.816557 10.021671 10.018726 9.877907 9.943746 9.816046
1367928_at 3.764137 4.1137705 3.959086 3.876583 3.76287 3.963302 3.7961118 3.8578663 3.996275 3.9823165 4.0744133 3.8846688
1367929_at 9.461275 9.798279 9.5347805 9.654026 9.5215435 9.357012 9.453604 9.471346 9.234331 9.35564 9.398291 9.385175
1367930_at 4.0527215 3.9895253 4.1162486 3.8983564 3.825622 3.820443 3.9350789 4.0276065 4.040601 3.8107424 4.096299 4.1652517
1367931_a_at 9.16983 9.174886 9.385507 9.466009 9.470898 9.609897 9.445834 9.626759 9.663095 9.626277 9.682382 9.5529585
1367932_at 11.931737 11.615137 12.018358 11.726009 11.685902 11.972281 11.518717 11.7642975 11.873119 11.823659 12.223887 11.892676
1367933_at 7.890979 7.540538 7.4206166 7.3951173 7.3815722 7.4873333 7.4221134 7.5275335 7.8955193 7.9098988 7.367867 7.412977
1367934_at 5.561963 5.712551 5.555503 5.5316896 5.420207 5.864874 5.530668 5.58794 5.749937 5.791129 5.7017612 5.663528
1367935_at 8.085328 8.156214 8.248717 8.04615 8.241493 8.142117 8.042214 8.068396 8.047468 8.064849 8.258623 8.237897
1367936_at 6.8996563 6.715872 7.0089955 6.8694777 7.1226063 7.22803 7.0282927 6.9658723 7.1237087 6.68454 6.9430537 6.858172
1367937_at 7.300598 7.0084796 7.5544467 7.3809166 7.8661113 7.834292 7.499734 7.5528717 7.2927594 7.902046 7.2556996 7.8579226
1367938_at 10.823962 10.889832 10.741282 10.736711 10.829267 10.962424 10.816441 10.8583765 10.936847 10.592444 10.906982 10.75998
1367939_at 9.661868 10.07549 10.317198 10.198004 10.343632 9.712461 10.068702 10.513446 10.349547 10.246224 10.316211 10.54181
1367940_at 5.08761 5.251025 5.3723288 5.2622604 5.460209 5.343038 5.3659554 5.679726 5.618397 5.653805 5.759919 5.455324
1367941_at 8.589315 8.891958 8.623154 8.695597 8.812034 8.590542 8.526091 8.813177 8.625703 8.647863 8.64114 8.485186
1367942_at 6.6284914 6.891763 7.0059085 6.9216332 6.945781 6.7873316 7.288672 6.6879263 6.860195 6.7905354 6.313845 6.7722917
1367943_at 7.4051948 7.5458927 7.581697 7.203518 7.3261347 7.431446 7.3872457 7.685452 7.3454 7.3801713 7.431972 7.2987385
1367944_at 6.1105475 6.0697 5.8528976 5.9942546 5.94087 6.1670756 6.180353 5.5911126 6.039889 6.1150208 6.0089374 5.9355025
1367945_at 11.491484 11.62406 11.192259 11.389498 11.051832 10.7010975 11.183435 11.065993 11.184069 11.322892 11.086632 11.125177
1367946_at 9.532316 9.451018 9.390612 9.6953535 9.902949 9.625187 9.557689 9.644294 9.576763 9.627294 9.620802 9.134429
1367947_at 8.286641 8.559864 8.404308 8.522104 8.47774 8.48801 8.494568 8.51499 8.588394 8.444617 8.388802 8.369407
1367948_a_at 9.6657 9.69387 9.761954 9.809671 9.789721 9.835621 9.70105 9.55767 9.683088 9.307261 9.866289 10.018496
1367949_at 7.0116744 6.711572 6.8251624 7.136124 7.020113 7.1782436 6.890489 6.744938 7.006973 6.7303257 6.7772474 7.099093
1367950_at 7.807194 8.062523 7.916698 7.6503725 7.9617286 7.721041 7.8143363 7.9305053 7.5256634 7.758727 7.65174 7.7926655
1367951_at 4.4708824 4.4423027 4.3604364 4.453569 4.3689804 4.585847 4.601492 4.7243295 4.7797527 4.6188817 4.5617566 4.485297
1367952_at 6.220338 5.527221 6.008099 6.2409644 5.907604 6.102945 6.0434694 6.0802655 6.4641557 6.3591175 6.2140584 6.0238714
1367953_at 4.7341394 4.638747 4.7570105 4.949319 4.6726837 4.963881 4.44641 4.666917 4.6375103 4.520073 4.462207 4.794525
1367954_at 6.629693 6.7935863 6.732937 7.271421 6.908999 7.0736814 6.9627314 6.683757 6.9000535 6.6228433 6.621584 7.0266705
1367955_at 6.2312236 6.5985155 6.1377125 6.2454934 6.294679 6.1562324 6.3640375 6.4404955 6.3971596 6.3638735 6.287186 6.374978
1367956_at 5.331488 5.4706035 5.634421 5.563831 5.5688167 5.5825725 5.482364 5.7345023 5.7837605 5.803472 5.4805264 5.7960095
1367957_at 9.051318 9.313569 9.592542 8.866091 9.179527 8.045138 8.33752 9.0450325 8.030117 9.171151 8.746131 8.391797
1367958_at 8.36597 8.394915 8.515047 8.467825 8.457757 8.22686 8.24536 8.369216 8.299063 8.546152 8.329403 8.367119
1367959_a_at 6.3180943 6.763065 6.4427238 6.4277 6.573736 6.4011006 6.08785 6.258138 6.307173 6.025192 5.8851843 6.453994
1367960_at 7.611302 7.704904 7.620734 7.847281 7.523807 7.5172253 7.41623 7.9119344 7.850329 8.009876 7.7081122 7.6482396
1367961_at 4.1393504 4.4114943 4.0884666 4.0316324 4.079213 4.1007953 4.2476807 4.083804 4.118923 4.3210907 4.2232533 4.334402
1367962_at 4.7573466 4.6622515 4.6383815 4.7531323 4.689863 4.6780586 4.71987 4.496229 4.60784 4.6603527 4.4359484 4.6241713
1367963_at 7.230013 7.0947013 7.05579 7.0998344 7.2354045 7.207214 7.0242386 6.9587255 7.1575093 7.462701 7.2977014 7.158694
1367964_at 5.0196056 5.0695333 4.9991517 5.0299854 5.044154 4.9529214 4.9585724 4.9686975 4.9756346 5.0040135 5.013547 5.0764456
1367965_at 6.7496395 6.5135407 6.5599203 6.576802 6.443112 6.5712237 6.563673 6.650668 6.7227116 6.41822 6.821374 6.6428747
1367966_at 9.416588 9.3213215 9.282717 9.546673 9.3335285 9.316578 9.418541 9.437017 9.411783 9.556389 9.304327 9.442863
1367967_at 6.5384617 6.9461603 6.615146 6.722029 6.665881 6.569857 6.608355 6.7231216 6.5454583 6.775279 6.453132 6.7186403
1367968_at 4.1208506 3.9351819 3.7252436 3.719709 3.8573666 3.7749834 3.8432426 3.7119415 3.7093265 3.7996302 3.8619525 3.8292587
1367969_at 10.586605 10.663124 10.454234 10.616895 10.387581 10.364154 10.521422 10.626226 10.438956 10.660566 10.426618 10.523178
1367970_at 4.383396 4.373439 4.3542604 4.360411 4.2420397 4.260399 4.3439584 4.226344 4.372236 4.3870363 4.3202453 4.5338497
1367971_at 9.4453 9.785654 9.727437 9.748649 9.647136 9.497662 9.743429 9.75011 9.593131 9.6483555 9.724465 9.663322
1367972_at 9.516733 9.316612 9.2843895 9.565416 9.680363 9.501841 9.575528 9.512892 9.613676 9.609361 9.653704 9.350439
1367973_at 4.963909 4.793588 5.0367885 4.8468347 5.143177 5.114844 4.635624 4.720862 5.1200037 4.881143 5.004142 4.90754
1367974_at 8.1766405 8.644304 8.515116 7.920414 8.624904 8.348434 8.672365 8.571361 8.612404 7.9120474 8.488146 8.17248
1367975_at 5.1477203 5.3815594 5.7955675 4.755734 5.1567507 5.7074156 5.778553 5.5183105 5.3011065 4.742069 5.717552 4.667678
1367976_at 6.4961643 6.5416484 6.484052 6.583765 6.5140066 6.442638 6.4795074 6.580453 6.374926 6.4940987 6.58425 6.465108
1367977_at 4.184911 4.01608 4.0759177 4.1642447 4.2637587 4.0182247 4.1404047 3.9748127 4.207844 3.982522 4.044944 4.37041
1367978_at 5.952772 6.0039096 5.808062 6.028147 5.8836436 6.004141 5.9270353 5.8335905 5.8262453 6.032944 6.048833 6.122452
1367979_s_at 11.151155 11.231471 11.447666 10.980772 10.428964 11.125756 10.372939 11.003659 11.413914 11.587797 11.4695635 11.177771
1367980_at 7.947383 7.6573544 7.953255 7.8679852 8.013582 7.7595325 7.614849 8.076525 7.8928485 7.795523 8.01055 7.8891964
1367981_at 6.81941 6.625764 6.9402165 6.8139043 6.987742 6.821955 6.8426914 7.1980195 6.9353113 6.9729533 6.91355 6.9079237
1367982_at 9.833412 10.176255 9.789228 10.466878 9.998433 9.580204 9.833535 10.370882 10.27682 9.831181 9.236522 9.600045
1367983_at 5.5305257 5.263143 5.394637 5.481723 5.4346685 5.4473085 5.315664 5.2339787 5.4824185 5.4916253 5.6096716 5.3112354
1367984_at 6.3912206 6.281773 6.414882 6.3746076 6.4914727 6.615431 6.2921896 6.2783837 6.4619656 6.530396 6.1071334 6.44499
1367985_at 6.970242 7.824151 7.88787 7.8337483 7.8111897 7.1300173 8.273049 7.461031 8.446697 8.201005 7.230455 8.248489
1367986_at 6.5054307 6.2752433 6.3194647 6.4000006 7.009172 6.650501 6.4750366 6.4899235 6.565693 6.797768 6.8790417 6.772493
1367987_at 8.310424 8.720506 8.64041 8.570861 8.453066 8.476966 8.513268 8.4486065 8.606886 8.423912 8.212987 8.5071335
1367988_at 12.968882 12.869373 12.865293 12.870382 12.851736 12.774344 12.893108 12.835127 12.6767845 13.046853 12.927372 12.811021
1367989_at 4.691436 4.318075 4.393149 4.331753 4.4190283 4.5754666 4.542563 4.551949 4.3326406 4.454112 4.3002615 4.458455
1367990_at 5.543196 5.584527 5.504758 5.361951 5.458911 5.623651 5.315664 5.3342605 4.8872924 5.219919 5.4488525 5.158473
1367991_at 9.075975 9.001604 9.16346 9.159786 9.152712 9.189276 9.099266 9.180786 9.1277075 8.991107 9.056268 9.140147
1367992_at 5.0288715 4.660215 4.97693 4.969983 4.771617 4.778776 4.8755326 4.8930864 4.7890215 4.7710676 4.6876736 4.7590694
1367993_at 6.464585 6.5788193 6.6994224 6.796077 6.9747076 6.612068 6.54364 6.701512 6.865045 6.665932 6.9819584 6.779403
1367994_at 9.768171 9.8193 9.760269 9.908121 10.211312 9.673369 10.196797 9.838784 9.804781 9.973815 10.266015 10.245415
1367995_at 13.145993 13.07587 13.179859 13.115869 13.136541 13.054136 13.22173 13.229768 13.081806 13.154048 13.20177 13.112219
1367996_a_at 7.0569015 6.932631 7.2747703 7.2721634 7.3290515 7.00943 7.159999 7.312262 7.0837216 7.470374 7.208852 7.1663513
1367997_at 7.626066 7.7027464 7.587963 7.728565 7.642259 7.501055 7.5493565 7.7571745 7.4983397 7.4367313 7.468987 7.5006685
1367998_at 8.84982 8.403471 9.769143 6.666088 8.546852 8.869872 6.337687 8.189784 9.503325 6.6944737 8.075422 6.6394434
1367999_at 12.44519 12.301211 12.456047 12.491574 12.5573 12.634712 12.596285 12.494384 12.567785 12.396074 12.523518 12.615088
1368000_at 14.353292 14.348293 14.339258 14.386419 14.408203 14.395232 14.378099 14.350638 14.4136 14.357693 14.42191 14.399949
1368001_at 3.970172 4.141729 4.300495 4.1409836 4.0979223 4.1591015 4.146627 4.2134547 4.119089 4.111123 4.0890675 4.148988
1368002_at 7.229894 7.2360983 7.162268 6.9782715 7.1180363 7.290341 7.1318026 7.3141794 7.383952 7.0568886 6.941753 7.1999207
1368003_at 5.7235827 5.7194304 5.8732185 5.92642 5.7019167 5.6915693 5.7584534 5.83117 5.755726 5.7639804 5.899218 5.860384
1368004_at 8.896458 9.274834 9.091218 9.179061 9.090546 8.971072 9.132204 9.176751 9.096507 9.1357155 9.198503 9.172094
1368005_at 5.9128056 5.720004 5.902188 5.78391 6.022971 6.161413 5.8834314 5.6787806 5.591503 5.670274 5.939716 5.749531
1368006_at 7.146699 7.6481123 7.328111 7.0200224 7.433336 7.450373 7.350236 7.219449 7.4351482 7.2251444 7.3042994 7.2551165
1368007_at 6.883593 7.155509 7.0028815 6.4307327 7.023139 7.0054526 6.88349 6.531769 6.2474003 6.647966 6.932788 6.5092173
1368008_at 5.335698 5.2430067 5.1580076 5.200464 5.229258 5.2448254 5.139627 5.3849688 5.247577 5.4044566 5.2577295 5.3026924
1368009_at 8.940278 9.082586 9.243278 9.056344 9.458198 9.422765 9.220663 8.845869 9.112165 9.466143 9.341615 9.585424
1368010_at 7.3741755 7.5218353 7.2610254 7.1593256 7.274078 7.2884026 7.2065644 7.334785 7.2061396 7.300151 7.167242 7.1566434
1368011_at 7.7283697 8.011065 7.732598 7.931321 7.7610416 7.592908 7.92615 7.7729216 7.7754064 7.7715335 7.800758 7.5283823
1368012_at 5.936023 5.5392675 5.9006634 6.22285 6.2250185 6.125675 6.2092257 5.825225 5.9554887 5.923561 5.946495 6.167226
1368013_at 4.443082 4.7356453 4.6750307 4.572797 4.484869 4.464263 4.683646 4.6373186 4.633238 4.5980825 4.6018395 4.594469
1368014_at 5.14277 4.572586 4.887171 4.7681 5.028207 4.822919 5.0834656 5.109686 5.0186596 4.815792 4.7670527 4.871603
1368015_at 6.1620817 6.1815042 6.2018824 6.315662 6.3128624 6.163478 5.989351 6.234501 5.9068246 6.096445 6.143296 5.980018
1368016_at 12.57394 12.655237 12.544888 12.576335 12.603477 12.611719 12.63051 12.601143 12.816256 12.796495 12.698581 12.713607
1368017_at 4.9386096 4.898127 4.8948574 5.040374 4.8479013 5.008495 4.770735 4.871105 5.044177 4.7898145 4.88935 5.0886726
1368018_at 8.249401 8.419777 8.398232 8.348036 8.452783 8.39062 8.386066 8.4419155 8.479306 8.653245 8.509146 8.294808
1368019_at 7.089045 7.076334 7.2612896 7.4255214 7.316341 7.2249393 7.253749 7.3684006 7.310853 7.339301 7.3004026 7.24583
1368020_at 6.415964 6.7565274 6.8293824 6.5264854 6.0164514 6.5968575 5.801345 6.0176854 6.907106 7.147406 6.8991833 6.159729
1368021_at 13.98851 13.679725 13.914157 13.730937 13.9264765 13.795499 13.654812 13.610357 13.765381 13.395385 13.916648 13.451437
1368022_at 6.6308475 6.3943605 6.4624343 6.667606 6.811558 6.5220838 6.5550404 6.533202 6.584333 6.5492134 6.3738937 6.529789
1368023_at 6.6814547 6.8374887 6.651839 6.573833 6.8016887 6.800796 6.706187 6.685008 6.669516 6.7247596 6.726234 6.695323
1368024_at 6.503087 6.586211 6.629509 6.3038774 6.763249 6.5817146 6.557923 6.518661 6.7407203 6.57298 6.3607554 6.53235
1368025_at 6.4854584 6.4676394 6.549723 6.889312 7.054668 6.751058 7.092759 6.6194067 6.97021 7.0870156 7.203365 6.5184903
1368026_at 7.180136 7.326785 7.2491508 7.2038956 7.271324 7.127969 7.247313 7.091842 7.2243853 7.2701674 7.3176184 7.134301
1368027_at 7.0048203 6.8435597 6.866346 6.74879 6.825568 6.8636885 6.7407684 6.7608685 6.653576 6.8564672 6.6804066 6.7812877
1368028_at 4.551238 4.3860054 4.41276 4.4988184 4.6848097 4.7993636 4.6330366 4.359656 4.5314555 4.770372 4.3366523 4.27053
1368029_at 10.393961 10.42871 10.187937 10.434044 10.407981 10.366539 10.411725 10.323838 10.312248 10.402574 10.395705 10.32201
1368030_at 8.457103 8.382131 8.283443 8.509653 8.2381 8.157768 8.393901 8.093018 8.399675 8.332853 8.578815 8.532846
1368031_at 7.064726 7.1317086 6.877569 6.9036913 7.2124915 7.3217072 7.1565323 7.1130557 7.3274765 7.392624 7.0879374 7.0485363
1368032_at 5.5722265 5.4725256 5.661745 5.8747306 5.9911823 5.933966 5.699366 5.761209 5.9745784 6.0341783 5.915509 5.9191074
1368033_at 5.966228 6.104875 6.2501864 6.2376156 6.029989 6.1818743 6.079835 6.06524 6.0727644 6.148742 6.1242604 6.3095913
1368034_at 4.2308083 4.3993773 4.416195 4.230299 4.4089108 4.135213 4.2416983 4.285305 4.2453346 4.242608 4.308067 4.102579
1368035_a_at 10.078906 9.510434 9.879712 10.30764 10.152546 9.57839 10.52222 10.016666 9.913005 10.159129 10.269577 10.275871
1368036_at 10.115838 9.763308 10.116435 10.32502 10.42714 10.217711 10.411794 10.46729 10.345209 10.507011 10.336061 10.302424
1368037_at 6.7770653 7.0930095 7.0208077 6.8849683 6.916027 6.944183 6.759015 6.9473925 6.858206 6.607929 6.7211423 6.7299104
1368038_at 8.134943 7.8761635 7.613689 8.077684 7.9077916 7.984867 7.743183 7.680395 7.647479 7.4477944 7.5924416 7.464027
1368039_at 5.812397 5.45261 5.500483 5.9904075 5.676842 5.442302 5.5069304 5.38896 5.559754 5.4742813 5.602398 5.4453692
1368040_at 8.154066 7.8157907 7.889961 8.122049 8.048048 8.044182 7.922378 7.884045 8.041004 8.1321945 8.228269 7.918638
1368041_at 9.122233 9.191434 9.279664 9.1238575 9.165037 9.278202 9.26984 9.197417 9.36642 9.270895 9.002677 9.184659
1368042_a_at 10.686228 10.8701935 10.78588 10.8143835 10.824256 10.786499 10.751968 10.759409 10.726861 10.721741 10.774249 10.916392
1368043_at 7.5045743 7.9031396 7.7976336 7.4814043 7.675682 7.5404773 7.7087255 7.69127 7.7072678 7.7231646 7.6174636 7.7319374
1368044_at 3.5012891 3.3856688 3.4483073 3.3285487 3.45517 3.738708 3.484379 3.3648942 3.3231997 3.4677935 3.385898 3.5123022
1368045_at 9.461979 9.5307045 9.3625 9.574633 9.322561 9.3066 9.210072 9.411081 9.468587 9.463795 9.624894 9.494902
1368046_at 9.438324 9.440383 9.06274 9.432304 9.512807 9.068588 9.386812 8.98428 9.477517 9.242022 9.61086 9.465492
1368047_at 7.8671794 7.9558997 8.506578 7.6818604 7.3520446 7.735482 7.4291825 7.716285 7.7381597 7.2199802 7.371665 8.217394
1368048_at 13.991357 14.181369 14.061718 14.125294 14.003823 13.951887 13.899471 14.02301 14.061398 14.173692 14.052726 14.109384
1368049_at 10.809637 10.976192 10.745154 10.749682 10.975976 10.928559 10.57992 10.706977 10.819785 10.644865 10.474332 10.528857
1368050_at 6.916224 7.107968 6.9437346 7.032762 7.261886 6.9428287 7.4333067 7.3698444 7.075756 6.9753375 7.2210026 6.781009
1368051_at 11.171699 11.292428 11.201411 11.403912 11.359489 11.094106 11.158982 11.385703 11.277302 11.276851 11.295237 11.349607
1368052_at 4.6761165 4.879713 4.9067426 4.8457294 4.673046 4.6041136 4.834902 4.7641134 4.7602167 4.7714124 4.7919927 4.905426
1368053_at 5.6946516 5.867614 5.6572742 6.190455 5.902188 5.5572233 5.5186253 5.8589435 5.748578 5.6415596 5.7101007 5.7705364
1368054_at 6.5831566 6.7832556 6.6644444 6.8334103 6.638656 6.8539863 6.8412547 6.873261 6.792546 7.077418 6.787939 6.6811867
1368055_a_at 7.680913 7.552009 7.539422 7.3303647 7.458857 7.46092 7.426363 7.403622 7.572327 7.4871244 7.303311 7.2306867
1368056_at 6.851802 6.892578 6.9002275 6.840489 6.845585 6.8956814 6.864019 6.967496 6.973517 6.8230844 7.208055 7.057896
1368057_at 8.173448 8.163368 8.290329 8.352005 8.200306 8.304941 8.108012 7.72063 8.3852005 7.968166 7.907654 7.8517866
1368058_at 6.413512 6.501145 6.582943 6.52991 6.6337 6.491097 6.5560675 6.4904056 6.613982 6.789846 6.68568 6.582696
1368059_at 9.058987 8.555942 9.099102 9.057817 9.09175 7.596084 8.773297 8.382608 8.195206 6.5473623 8.207126 8.133566
1368060_at 12.950176 12.993516 12.853675 12.867126 12.856835 12.791342 13.022658 12.747033 12.859661 12.71233 12.850859 12.872116
1368061_at 6.1584973 6.185464 6.013421 5.6741614 5.8488197 5.9343314 5.543611 6.376826 6.0892134 5.7420015 5.5986457 5.794019
1368062_at 8.250221 8.45911 8.408297 8.479738 8.47184 8.48341 8.406092 8.283953 8.554543 8.516483 8.417043 8.389164
1368063_a_at 8.08142 8.08258 8.065384 8.271343 8.208016 8.081791 8.235293 8.147126 8.194005 7.957261 8.037037 8.217864
1368064_a_at 10.2110195 10.053337 10.096874 10.629399 9.924571 9.8149395 10.035385 10.268239 10.139294 10.154029 10.056881 10.099647
1368065_at 7.042591 7.139272 6.9636593 7.0576887 7.141333 7.042808 7.1630287 7.131679 7.027609 7.0851855 6.8861365 6.92386
1368066_at 5.767928 5.9333673 5.9139214 5.806904 6.120824 5.8412104 5.919656 6.0874386 6.010903 5.894284 6.001413 5.5686417
1368067_at 7.8586545 7.8425817 7.912195 8.093073 8.143834 8.142717 8.115746 7.997803 8.234324 8.119816 8.155981 8.003738
1368068_a_at 6.991498 6.7934246 6.766084 6.9192624 6.952115 6.863242 6.7984385 6.7975745 6.7100744 6.6924863 6.8435736 6.557151
1368069_at 8.037673 8.067146 7.99493 7.7456326 7.704803 8.066147 7.884632 8.064745 8.004334 8.064518 7.946333 7.991444
1368070_at 7.7448277 7.9641047 7.650858 7.77962 7.69359 7.563885 7.671888 7.795078 7.7217727 7.705824 7.690372 7.5086403
1368071_at 11.835124 11.886995 11.616106 11.699897 11.81511 11.668176 11.508501 11.817611 11.872077 11.720818 11.841549 11.897237
1368072_at 6.1870832 6.161275 6.0961742 6.086099 6.116506 5.885406 5.9756913 5.9079437 5.984682 5.9494777 5.887353 6.015428
1368073_at 8.3472595 8.127545 8.3632765 7.302721 8.429587 7.8666434 8.04868 7.78419 8.1630945 8.230226 8.134882 7.7458405
1368074_at 6.0518045 6.1966867 6.2200813 6.2073793 6.1303196 5.88749 6.1640644 6.1183367 6.653013 6.5300217 6.1578393 6.0245266
1368075_at 10.384638 10.484515 10.695273 10.562466 10.489047 10.593714 10.6595955 10.597528 10.636572 10.845412 10.75994 10.537912
1368076_at 7.178645 7.1986275 7.0720334 7.2817793 7.161007 7.1379623 7.23301 7.273954 7.3751645 7.0819483 7.243685 7.023601
1368077_at 12.796838 12.735961 12.585101 12.79411 12.89344 12.701589 12.939358 12.862578 12.744525 12.920563 12.91757 12.888781
1368078_at 3.7001982 4.029103 3.7431405 3.875718 3.842138 3.8899276 3.8168511 4.249872 3.7071078 3.7922943 3.8602824 3.8566034
1368079_at 8.125312 8.4944515 8.2992115 8.472313 8.070307 8.016824 8.755534 8.598838 8.58245 8.5895405 8.671312 8.269485
1368080_at 3.7857277 3.7605534 3.6789489 3.6292605 3.8696256 3.8187282 3.9065301 3.8180132 3.7143939 3.7099092 3.7773166 3.7453566
1368081_at 6.871949 7.10716 6.9608994 7.023676 6.8663597 7.0524845 6.8063474 7.1268373 7.174721 7.0376306 6.7128067 6.915507
1368082_at 8.095562 7.923536 8.16618 8.152613 8.191392 8.227875 8.136924 8.0316925 8.198359 8.149052 8.236386 8.196186
1368083_at 8.285481 8.6624155 8.365204 8.541199 8.773665 8.294167 8.444718 8.288284 8.358422 8.457526 8.815495 8.827962
1368084_at 6.4385686 6.161471 6.1401863 6.046527 6.082225 6.344473 6.1180654 6.1429486 6.0298986 6.212972 6.1023903 6.0405254
1368085_at 10.273073 10.620517 10.366979 10.319116 10.372554 10.275953 10.278383 10.129703 10.268798 10.152348 10.267118 10.28969
1368086_a_at 8.310438 7.7054224 8.800905 7.79042 7.9982367 8.35009 7.7330656 8.176249 7.924658 8.824082 7.898592 8.638161
1368087_a_at 8.045849 8.240529 8.088609 7.8067226 8.224924 8.1912775 8.052831 7.9869823 8.185494 8.290983 7.9851813 7.9449406
1368088_at 6.713555 6.944326 6.8895082 6.695163 6.6596117 6.7289658 6.7369475 6.781293 6.789631 6.844501 6.3534875 6.65506
1368089_at 8.049377 8.278191 8.312808 8.259663 8.140485 8.303423 8.319462 8.178847 8.352117 8.0052595 8.371071 8.334064
1368090_at 7.2075667 7.132917 6.8288784 7.176517 7.006311 7.201658 7.259022 7.1638575 7.134606 7.224578 7.276582 7.0451446
1368091_at 8.766656 8.838379 8.613187 8.914863 9.009651 8.808273 8.700241 8.757708 8.74398 8.498996 8.589507 8.352932
1368092_at 12.098754 12.250343 12.197214 12.211499 12.480507 12.249205 12.303994 12.311585 12.156485 12.324692 12.3954 12.40889
1368093_at 3.7996197 3.8570385 3.8253767 3.7198837 3.622638 3.6246293 3.69656 3.711035 3.7221847 3.9441931 3.827387 3.7128406
1368094_at 6.0952115 6.2005024 6.2615995 6.542158 6.411306 6.271803 6.2997637 6.131143 6.23151 6.468772 6.4104214 6.1672554
1368095_at 9.644072 9.794034 9.800456 9.692437 9.772397 9.565545 9.250774 9.681833 9.178373 9.447632 9.325733 9.845431
1368096_at 9.22331 9.246474 9.129537 9.221439 9.214159 9.200485 8.978173 9.072993 9.210706 8.858802 9.044174 9.146529
1368097_a_at 4.54935 4.63711 4.6927385 4.473054 4.725418 4.935507 4.585489 4.858162 5.0384035 4.90012 5.085622 4.6606445
1368098_a_at 7.4369493 7.7436185 7.623693 7.854733 7.8550234 7.5031476 7.6598105 7.487679 7.747065 7.2861896 7.3470135 7.7063794
1368099_at 6.7360206 6.559766 6.709527 6.816743 6.9130735 6.6678886 7.0512166 6.7842197 7.048043 6.7681446 6.7002 6.9682074
1368100_at 10.315657 10.267143 10.321606 10.376399 10.466905 10.368241 10.397347 10.486904 10.507879 10.575056 10.518028 10.435486
1368101_at 7.0213084 7.3398623 7.3011456 7.165183 7.114127 7.10056 6.984403 7.2109537 7.0957613 7.1819015 7.3400745 7.2190995
1368102_at 7.7198453 7.922059 7.980083 8.026571 7.794649 7.7917876 7.8801146 7.936579 7.582723 8.357639 8.240395 7.818094
1368103_at 6.9717712 7.100269 7.430542 6.6323333 7.2252097 6.8905153 7.1524415 7.1119375 6.9352856 6.988473 6.9967604 7.022458
1368104_at 6.3448133 6.5151796 6.1620793 6.7133055 6.637888 6.4788995 6.518745 6.49404 6.3953557 6.5241356 6.473839 6.543424
1368105_at 5.727412 5.402003 5.9017944 5.2351933 5.275312 5.4063635 5.468577 5.2046776 5.586959 5.1137156 5.361991 5.653995
1368106_at 9.33307 8.375993 8.77848 8.509699 8.663597 8.827287 8.875533 8.313778 9.080544 8.711384 8.966238 8.72097
1368107_at 4.1318426 3.8275914 3.981559 3.9916534 4.126299 3.8828142 3.9601974 3.7519896 3.7075658 3.7081025 3.8723245 3.906996
1368108_at 4.8712277 4.913082 4.699498 4.8132734 4.636647 4.908829 4.7766953 4.703191 4.7383065 4.824883 4.835516 4.752803
1368109_at 6.7531033 6.997281 7.063643 6.846445 7.1267242 7.030643 6.772882 6.7259083 7.047063 6.851752 6.706341 6.8968253
1368110_a_at 4.112394 4.2718854 4.2528105 4.3708487 4.1299167 4.205215 4.0758066 4.1452684 4.2509174 4.0999722 4.2135205 4.2692814
1368111_at 6.844922 7.580152 7.5026584 7.5691957 7.590272 6.782014 7.7008405 6.977419 6.797619 7.4543443 7.177451 7.248927
1368112_at 5.2947145 5.0694475 5.038975 5.113243 5.2271333 5.213547 4.988429 5.2051263 5.1700063 5.1587977 5.102392 5.056623
1368113_at 4.8303537 4.664031 4.569356 4.4822617 4.6401134 4.839754 4.397641 4.461422 4.3071523 4.5532537 4.3337264 4.7668586
1368114_at 4.8136263 4.778155 4.7826853 4.8418484 4.8783092 5.2554426 4.651695 4.4142694 4.9454966 4.7013373 4.625779 4.833007
1368115_at 10.201039 9.981331 9.91598 9.829871 10.018371 10.038347 9.964262 10.09101 9.969218 9.9843445 9.685339 9.746873
1368116_a_at 6.672679 6.692942 6.565079 6.7152014 6.771855 6.6787095 6.7034006 6.591935 6.6542535 7.022706 6.854818 6.716109
1368117_at 8.539995 8.621185 8.659261 8.764254 8.707319 8.510814 8.855139 8.6637 8.634398 8.494974 8.673297 8.852555
1368118_at 7.597269 8.166237 7.72395 7.774509 7.7142234 7.8137 7.7661433 7.8813753 7.630252 7.9737134 7.867452 8.059755
1368119_at 5.8987226 5.927025 5.9419746 5.93473 5.99621 6.121831 5.71105 5.8565364 5.726351 5.7830706 5.7640324 5.969542
1368120_at 4.563324 4.577115 4.61883 4.423691 4.574849 4.606703 4.492935 4.5113206 4.3729525 4.566906 4.477338 4.541379
1368121_at 10.396315 10.343257 9.828234 9.835089 9.699193 9.721914 9.952768 9.856725 9.475374 9.493906 9.390484 9.271978
1368122_at 9.324807 9.332104 9.173524 9.540293 9.541368 9.3282585 9.373983 9.368408 9.238902 9.107106 9.340756 9.390861
1368123_at 6.52547 6.267753 6.881989 6.8591146 6.927873 6.9475956 6.5614433 6.7773995 6.565099 6.5137596 6.684843 6.9079747
1368124_at 7.8936605 7.289686 7.647406 7.004775 7.586216 7.229709 7.3851347 7.2895513 7.441314 7.107533 7.5387254 7.5207787
1368125_at 6.1746387 6.2875514 6.2636123 6.2654505 6.3494673 6.4740276 6.154781 6.1101007 6.172705 6.2531466 6.212266 6.132794
1368126_at 6.1287374 6.167595 6.149584 6.366688 6.338603 6.43783 5.992082 6.2124734 6.3349752 6.50776 6.441497 6.3562164
1368127_at 6.717832 6.5056505 6.7135067 6.419094 6.770166 6.5992527 6.3606653 6.4460616 6.553897 6.6673093 6.384734 6.4401526
1368128_at 6.408593 6.497011 6.5252204 6.2465806 6.2424517 6.610949 5.87309 6.289993 6.632986 6.2117276 6.3754334 6.1947575
1368129_at 6.5801105 6.811907 6.984033 7.040064 6.678608 6.7879057 6.80341 6.973518 7.1322627 7.181134 6.9918013 7.1376185
1368130_at 4.8024387 4.7949233 4.714301 4.7896795 4.833889 4.75718 4.7312264 4.7809925 4.957158 4.775952 4.712858 4.7064333
1368131_at 5.116412 4.6616592 4.945146 4.677922 4.6452823 4.988906 4.57707 4.700776 4.7721353 4.8264127 4.7095284 5.005774
1368132_at 9.850822 9.857081 9.635422 9.800982 9.550106 9.384635 9.9166155 9.995616 9.504536 9.7786665 9.860536 10.04522
1368133_at 7.385464 6.9844747 7.0678396 7.193061 7.0381393 7.1475096 6.921278 7.1691265 7.2484927 6.9479785 7.3899117 7.0446453
1368134_a_at 8.297934 8.159276 8.200723 8.250286 8.473667 8.3621235 8.331185 8.299154 8.05412 8.035632 8.135898 8.192222
1368135_at 6.6890416 6.136098 6.424999 6.495115 6.329485 6.3517904 6.4174643 6.7110534 6.165488 6.1397 6.076802 6.672845
1368136_at 7.439186 7.585984 7.875294 7.481754 7.635006 7.668764 7.641528 7.730261 7.3501534 7.788402 7.4736876 7.571772
1368137_at 6.3741016 6.340895 6.21066 6.234807 6.26178 6.305872 6.125083 6.1733904 6.4749513 6.099702 6.120179 6.3809967
1368138_at 5.946873 6.1540737 5.827932 5.913532 6.0515723 6.547206 5.8383093 5.9084005 6.0715904 6.0204005 6.016045 5.954586
1368139_s_at 5.7817497 5.3896923 5.632707 5.7116785 5.6057763 5.519636 5.327959 5.4534025 5.7347474 5.261989 5.4705596 5.5822563
1368140_at 5.6707172 5.060973 5.5198154 5.3474703 5.458911 5.3899784 5.4058886 5.406649 5.650001 5.8740463 5.2456 5.239104
1368141_at 11.173511 11.2620945 11.038435 11.216718 11.380961 11.05603 11.290034 11.322129 11.205978 11.24704 11.2261305 11.191491
1368142_at 5.423911 5.3927135 5.4945664 5.3957744 5.3773556 5.4523063 5.4046345 5.337802 5.6126366 5.305152 5.4802313 5.347394
1368143_at 6.224016 6.88134 6.832651 6.7336884 6.7663217 6.778458 6.607927 6.2339926 7.022806 6.4124465 7.163088 6.4496794
1368144_at 5.0999517 5.3935423 5.3500175 4.9769974 5.2498302 5.2557573 5.3550415 5.3331547 5.447874 5.3308496 5.284779 5.3207746
1368145_at 6.559218 6.4780617 6.9643183 6.6434093 6.5326557 6.43287 6.4154654 6.6886635 6.280616 6.660987 6.320897 6.5026703
1368146_at 10.50556 8.813283 8.277283 9.75437 8.287795 7.6256213 9.645479 9.317745 8.067793 9.52506 8.635364 8.527888
1368147_at 8.305394 6.631073 5.8880167 7.258183 5.8420696 5.350214 6.9793396 6.7834444 6.1783843 7.1674347 6.345121 6.257399
1368148_at 4.6378117 4.736239 4.761032 4.715556 4.539932 4.306819 4.6721983 4.7189827 4.477452 4.628829 4.4664006 4.740492
1368149_at 6.4939733 6.35981 6.5954638 6.269718 6.323221 6.256925 6.1313286 6.2467456 6.3329377 6.3353715 6.1160374 6.0405254
1368150_at 12.612761 12.306456 12.579591 12.556061 12.599161 12.341097 12.527401 12.281643 12.541056 12.572982 12.657211 12.574144
1368151_at 9.761107 9.825857 9.682182 9.795625 9.934156 9.813196 9.748 9.862096 9.923929 9.8659315 9.848946 9.816558
1368152_at 7.180136 7.289304 7.1367598 7.2839284 7.19624 7.126329 7.134167 7.083311 7.215959 7.173964 7.2251816 7.2123017
1368153_a_at 6.982792 7.2046056 7.197379 7.1065726 7.144307 7.3001347 7.1633177 7.0023913 7.3748436 7.400383 7.2703376 7.3630886
1368154_at 7.06832 6.8534384 6.7367716 6.790751 7.2511883 6.921212 6.612919 6.8693542 6.845864 7.090264 7.0557218 6.9574437
1368155_at 12.149088 10.834026 12.686407 10.524087 11.879488 9.957781 11.57953 12.692264 11.75728 12.072838 12.521777 10.479788
1368156_at 5.5835233 6.186865 5.9900455 5.784553 5.707275 5.6124563 6.0622015 5.880427 5.8517656 5.8898478 5.631729 5.8424363
1368157_at 6.3628993 6.3990364 6.2872663 6.6115685 6.4833083 6.372002 6.262085 6.2584147 6.2750187 6.3855 6.5027533 6.2212005
1368158_at 8.311672 8.335635 8.203884 8.109186 8.426274 8.329298 8.332106 8.3725 8.41322 8.433911 8.439737 8.157743
1368159_at 8.304648 8.352079 8.371411 8.517885 8.274618 8.232307 8.157664 8.240938 8.09587 8.235082 8.331056 8.484479
1368160_at 8.276766 8.689896 7.006477 8.743922 6.67027 8.5425 6.5631495 7.592432 5.345043 8.3272085 7.1587524 8.837443
1368161_a_at 14.090877 14.146594 14.115426 14.167658 14.060815 14.087813 14.144284 14.109652 14.1771145 14.172581 14.128277 14.141119
1368162_at 4.5103083 4.7747602 4.6862745 4.501196 4.5528746 4.579955 4.8609047 4.637826 4.6933174 4.7057104 4.849224 4.7487545
1368163_at 9.635327 9.668706 9.563609 9.628995 9.7974205 9.551001 9.621037 9.68752 9.534966 9.761674 9.870722 9.796198
1368164_at 7.151443 7.083585 7.292228 7.147416 7.1868176 6.981017 7.18255 7.024888 7.2835417 6.9949446 7.227539 7.0523953
1368165_at 7.528299 7.7864017 7.6110997 7.8189454 7.7425523 7.518814 7.441545 7.6266923 7.6519785 7.863845 7.755636 7.5701556
1368166_at 6.025912 6.0532274 5.8080606 5.909401 5.677299 5.7360506 5.9248424 6.0299077 5.9396143 5.683017 5.5513263 5.951417
1368167_at 5.6857295 5.9807205 5.914641 5.8806934 5.8078218 6.071984 6.017882 5.672282 6.007664 5.678771 5.664193 5.923155
1368168_at 8.349375 7.9267607 9.146695 8.011498 8.793545 8.457729 8.826908 8.472517 8.783732 9.512369 8.729955 7.9221826
1368169_at 6.445645 6.573105 6.5047283 6.628563 6.543178 6.4890714 6.423234 6.281936 6.5730963 6.5144086 6.250411 6.523795
1368170_at 3.939224 4.0957775 3.7514699 3.8657932 3.8778985 3.752162 3.8850472 3.8821366 3.8574846 3.9193656 3.6863859 3.72824
1368171_at 9.176146 8.375765 9.803387 10.28684 10.598032 8.946775 10.064012 10.231071 9.318821 9.293149 8.527536 9.380056
1368172_a_at 6.354844 5.622602 7.5210953 7.8822675 7.9923944 6.1185846 7.696077 7.6352515 6.6310234 6.4281096 6.0766153 6.7048216
1368173_at 7.219368 7.442464 7.3334336 7.402004 7.5671687 7.4687557 7.3335514 7.2795315 7.574613 7.5661626 7.259159 7.475307
1368174_at 4.1711226 4.5869284 4.3286715 4.3725133 4.1728907 4.2242703 4.085401 4.129764 4.0030007 4.112768 4.047595 4.1725254
1368175_at 6.757935 6.8677645 6.9474125 7.1277747 7.0920057 6.8373127 6.9415894 6.9479504 6.97628 6.977962 7.1195474 7.012907
1368176_at 7.971747 7.903984 7.6921787 7.8386955 7.9450593 7.9849467 7.828328 8.036529 7.821081 7.644594 7.908703 7.9607925
1368177_at 7.321571 6.978818 7.532865 7.8254843 7.327051 7.3469625 7.567681 7.9812627 7.5344205 8.008225 7.7809043 7.6623554
1368178_at 8.821053 9.047316 9.073292 8.928606 8.853256 8.806887 8.580138 8.59743 9.014784 9.244369 8.894164 8.890487
1368179_at 7.342572 7.372834 7.312707 7.179599 7.17915 7.246872 7.214699 7.033692 7.286257 7.1145315 7.1283665 7.4064713
1368180_s_at 13.517353 13.132276 12.956532 13.391675 12.875481 12.841051 12.926683 13.3139305 13.268264 12.72014 12.917545 12.891206
1368181_at 10.368089 10.093913 10.026399 10.314506 10.124658 10.395626 10.120487 10.268921 10.020608 9.867759 10.26336 10.213445
1368182_at 4.4957886 4.522023 4.702039 4.582736 4.3847446 4.580143 4.571192 4.515439 4.447873 4.4553804 4.531356 4.5682707
1368183_at 7.6786942 7.893255 8.042025 8.023759 8.141178 7.932086 8.026693 8.158192 7.815456 7.7645164 7.8952227 7.9684844
1368184_at 8.311985 8.463603 8.115635 8.064843 8.046591 7.9690666 8.23625 8.366943 8.30704 8.095697 8.31393 8.201813
1368185_at 4.8815837 5.0984387 5.186362 5.2094035 5.067173 5.324011 5.1346207 5.1287766 5.1379995 5.246598 5.1927814 4.9887967
1368186_a_at 6.5852866 6.5143147 6.636588 6.505491 6.629715 6.8014846 6.567624 6.4486227 6.42377 6.475775 6.6222014 6.623542
1368187_at 7.554795 8.278958 7.935662 7.722874 8.38312 8.324563 7.880343 7.7234855 7.735327 7.9070015 8.050704 7.2806487
1368188_at 13.43657 13.63261 13.609912 13.506248 13.553604 13.451464 13.495196 13.670766 13.5121155 13.58912 13.6245575 13.497912
1368189_at 10.409105 10.312492 10.502874 10.363583 10.1749735 10.448612 10.031422 10.515808 10.282498 10.831563 10.733408 10.653713
1368190_at 5.2938843 5.2126226 5.133042 5.344363 5.5332775 5.1399217 5.0747633 5.315395 5.032872 5.193775 5.196625 4.9959946
1368191_a_at 11.02882 11.090068 10.965326 10.941668 10.9098425 10.831608 10.795593 10.837807 11.062857 10.940676 10.74094 10.869988
1368192_at 4.8989973 5.0569353 5.3622565 4.819556 4.8808794 5.1498723 4.9349985 5.1530967 5.110936 4.9657426 4.884386 5.1531134
1368193_at 5.5705914 5.613986 5.767389 5.183117 5.1930223 5.390231 5.424835 5.420834 5.54741 5.244577 5.413684 5.412758
1368194_at 4.557684 4.5479827 4.6147747 4.494311 4.5210404 4.4203606 4.416258 4.5964003 4.4896746 4.5505714 4.6282444 4.478265
1368195_at 6.1285763 6.399561 6.2318435 6.248146 6.377561 6.3252854 6.310166 6.4662127 6.2458167 6.254848 6.1305976 6.1921053
1368196_at 4.9161963 4.9846573 5.0260334 4.8666134 4.9354124 4.926652 5.024728 5.0579786 4.854273 4.8418593 5.0100346 4.882218
1368197_at 4.9092274 4.643628 4.4686327 4.3097453 4.3915076 4.3795094 4.356697 4.6260624 4.3829927 4.43883 4.4070497 4.2937117
1368198_at 5.795907 5.623704 5.888081 5.8141847 5.9199543 5.748217 5.656761 5.381281 5.627936 5.721573 5.8585954 5.5883355
1368199_at 7.5201063 7.5745044 7.5918145 7.6332603 7.616305 7.4888997 7.638981 7.533944 7.532824 7.489244 7.7303004 7.8484325
1368200_at 5.992298 5.7763414 5.9084716 5.902084 6.1596403 6.2358837 5.9593077 5.9115024 6.2238245 6.200413 5.9329214 5.874382
1368201_at 5.995983 5.9320955 5.895415 6.1404333 5.998095 5.9875 6.06281 6.2407722 6.0764832 5.958945 6.062325 5.9554873
1368202_a_at 7.958313 7.733575 8.036088 7.9430876 7.992014 7.986062 8.09798 7.841958 7.977559 7.9784575 8.124026 8.004991
1368203_at 5.557023 5.240513 5.169933 5.3371506 5.8835263 5.7763214 5.361245 5.170734 5.1642213 5.402261 5.6826982 5.21029
1368204_at 6.0375977 6.2409015 6.078814 6.2383337 6.1484222 6.3224883 6.3219867 6.4305553 6.0682178 6.1994805 6.3190207 6.1894584
1368205_at 13.119246 13.142471 13.052789 13.294672 13.243477 13.16813 13.203574 13.155001 13.00466 13.232999 13.2859 13.306774
1368206_at 8.111664 8.46072 8.260139 8.277695 8.131756 7.874971 7.892036 7.8832016 8.0907135 8.188223 8.171062 7.8696103
1368207_at 5.810344 6.672115 6.0661488 6.073237 6.202623 6.3733044 5.990498 6.3948355 6.204392 6.1752496 5.920237 6.0586205
1368208_at 6.1393347 6.0465765 5.997225 5.8153806 6.202933 6.277749 6.090786 5.9719515 6.26121 5.843766 5.827736 6.147737
1368209_at 5.910284 6.1954327 5.7020693 5.6743307 6.1416144 6.180072 5.860238 6.005224 5.997163 6.0692225 5.942719 6.1126204
1368210_at 5.237945 4.9995136 5.0773554 5.0047135 5.1974387 5.0149665 5.137328 4.765316 4.679567 4.9843826 4.8786902 5.085131
1368211_at 12.068732 12.221996 12.119981 12.140549 12.028792 11.9555235 12.000941 12.113342 12.016779 12.082674 12.135657 12.070675
1368212_at 7.634159 7.731573 7.8651876 7.894289 7.757593 7.6660767 8.073333 7.881687 7.836944 7.8226385 7.88196 7.870653
1368213_at 8.264154 8.13953 8.216328 8.6144 8.412981 8.414672 7.937647 8.598965 8.508589 8.802416 8.00362 8.171539
1368214_at 7.0797744 7.450014 7.1451116 7.45252 7.193086 7.0339727 7.157618 7.249358 7.3009944 7.4492455 7.1730866 7.346466
1368215_at 9.660023 9.585921 9.60333 9.65141 9.671943 9.563102 9.657727 9.518494 9.462638 9.413667 9.722561 9.665975
1368216_at 8.944524 9.053164 8.902291 8.911432 8.9982395 8.65556 8.895219 8.880687 8.86613 8.868101 8.743336 8.830049
1368217_at 8.448758 8.375778 8.476283 8.477531 8.391188 8.587648 8.346763 8.401644 8.046455 8.252762 8.418976 8.246265
1368218_at 5.1706953 5.2971783 5.34558 5.5676455 5.429412 5.2810793 5.4223723 5.2801404 5.45344 5.1595817 5.2559457 5.3413615
1368219_at 6.2867885 6.4702 6.3289056 6.4416065 6.4160743 6.156615 6.6433463 6.6340513 6.2474003 6.4584785 6.407226 6.2487345
1368220_at 8.194506 8.480935 8.276204 8.372417 8.28449 8.133061 8.085578 8.267357 8.161104 8.240167 8.147655 8.351745
1368221_at 9.52589 9.694229 9.819322 9.952915 9.77336 9.581164 9.973724 9.80954 9.477517 9.54132 9.562252 9.74995
1368222_at 5.888823 6.114493 6.0934634 6.407141 6.029684 5.664769 5.8703084 5.8272357 5.7521763 5.867595 6.231367 6.0747256
1368223_at 6.9650936 7.0569057 6.4436016 7.3123055 6.7054844 6.7192307 6.854743 7.257344 6.955039 7.3868537 6.5454087 6.689801
1368224_at 13.424088 13.0596695 12.926172 13.147739 12.924697 13.086833 12.907343 12.9710455 12.954998 12.681336 12.992069 13.078399
1368225_at 6.728677 6.9788184 6.9069943 6.9609547 6.9433756 6.9427915 6.921444 6.7294846 6.764514 6.902988 7.0415964 6.8978834
1368226_at 7.417199 8.1128235 7.5695686 7.639869 7.685508 7.309648 7.4153223 7.250424 7.8993263 7.484586 7.5883217 7.1289706
1368227_at 8.459593 8.555654 8.092033 8.183652 8.1352215 8.436013 8.753636 8.201582 8.113536 8.367363 9.118622 8.773967
1368228_at 7.891303 8.22864 8.046158 8.082066 8.247369 8.247766 8.379683 8.110645 8.361584 8.269558 8.052389 8.038654
1368229_at 6.5598164 6.5498047 6.4652495 6.5374274 6.3717847 6.3909984 6.289062 6.3442173 6.5435524 6.324857 6.275766 6.3477316
1368230_a_at 8.46434 8.725727 8.635844 8.454336 8.5625515 8.405312 8.529478 8.44911 8.609806 8.608093 8.093984 8.398776
1368231_at 7.233048 6.720539 7.1712375 6.845117 7.462858 7.329915 7.2015862 7.2140894 6.972705 7.2085304 7.128144 6.889197
1368232_at 7.9646106 7.999622 7.999708 7.9005513 7.667322 7.7867193 7.654188 7.9746475 7.909768 7.9673653 7.9214096 7.768339
1368233_at 7.8824844 8.010887 7.9201097 7.5637274 7.8596387 7.8338633 7.8898735 7.812184 8.106351 7.914165 7.900514 7.6455803
1368234_at 8.066987 8.026201 8.059032 8.160091 8.081377 8.352375 8.009689 8.443821 8.2964525 8.402165 8.35888 7.875972
1368235_at 7.2626595 7.3438935 7.1235046 7.473579 7.269507 7.335395 7.4603324 7.3728266 7.312915 7.2427835 7.205129 7.282499
1368236_at 4.580139 4.2601566 4.7541413 4.3403373 4.447491 4.4330926 4.7264295 4.162204 4.6792808 4.5453672 4.4842615 4.3932443
1368237_at 4.8828907 4.7703395 5.3805676 5.1070004 5.1030817 5.277551 4.8702874 4.6398497 4.710028 4.396702 5.0743775 5.0605593
1368238_at 4.8933268 5.259541 5.027689 5.2210674 5.190035 4.9486012 5.334141 4.7209682 4.731099 5.067944 5.12896 4.782722
1368239_at 8.705191 8.916342 8.828756 8.802824 8.666464 8.548943 8.811451 8.82555 8.522293 8.601886 8.564704 8.696562
1368240_a_at 4.557007 4.5023856 4.6012115 4.772113 4.6295085 4.70927 4.730698 4.5871754 4.6957116 4.5406194 4.6288404 4.340595
1368241_a_at 8.351552 8.272451 8.32278 8.211884 8.200897 8.252496 8.514096 8.34771 8.177509 8.059889 8.251688 8.4225855
1368242_at 4.6848335 4.6544533 4.701888 4.7955337 4.54698 4.488266 4.470186 4.5964246 4.701089 4.690228 4.772255 4.6257615
1368243_at 4.944998 5.2622433 5.3050747 5.1541 5.168828 5.126071 5.158863 5.1616077 5.1187587 5.327313 5.101636 5.0600805
1368244_at 9.836905 9.841677 9.664494 9.834018 9.827779 9.713986 9.951435 9.937864 9.826608 9.615892 9.583141 9.809841
1368245_at 12.263864 12.281155 12.354735 10.990194 12.174149 12.363055 12.369158 12.280688 12.335501 12.049291 11.829459 11.740367
1368246_at 5.7018185 5.5055227 5.5692487 5.4551606 5.4230285 5.653804 5.429079 5.3128448 5.4182444 5.3842363 5.5600185 5.485865
1368247_at 6.2848873 6.512184 6.1030636 6.185374 6.187304 6.320197 6.223378 6.3967714 6.4434676 6.394411 6.604385 6.2004504
1368248_at 6.1808467 6.0165625 6.478122 5.931285 5.7111278 6.1503773 5.765869 6.1590023 5.943944 5.558177 5.553769 5.6423454
1368249_at 8.696839 8.9509735 8.729252 9.047601 8.81144 8.913155 9.269069 8.934395 9.108431 9.398914 9.025939 9.19046
1368250_at 4.0042915 3.9415028 3.8677874 3.8119195 3.7931657 4.085468 3.8366487 3.7240603 3.9204257 4.039486 3.9847932 3.9294827
1368251_at 5.6500807 5.7456813 5.7961454 5.9820724 6.0187397 5.8996944 5.8082066 5.6200304 5.7524557 5.8511543 5.8623724 5.6498795
1368252_at 3.4740264 3.5548127 3.5013137 3.6888332 3.5202985 3.4470358 3.5934956 3.5033078 3.556945 3.389904 3.311443 3.4352672
1368253_at 12.188067 12.304179 12.146928 12.297732 12.271197 12.07653 12.235715 12.205507 12.203305 12.250234 12.319596 12.143635
1368254_a_at 5.2940927 5.541186 5.3285365 5.544101 5.5188174 5.633663 5.5124755 5.3968787 5.4199185 5.54899 5.4897943 5.575216
1368255_at 4.400477 4.4818864 4.545587 4.2803574 4.453908 4.369484 4.5457196 4.4817386 4.4848785 4.476381 4.4882307 4.3211865
1368256_at 3.6133764 3.705853 3.5593529 3.5333517 3.568017 3.5226576 3.6666453 3.6459448 3.5023994 3.5696144 3.5099654 3.584912
1368257_at 3.9959207 4.0971813 4.3476315 4.264064 4.1651125 4.2374125 4.173504 4.1771355 4.202838 4.2171555 4.135249 4.111987
1368258_at 5.778795 5.6030354 5.5718927 5.5993023 5.4353848 5.6343517 5.478791 5.797879 5.4725323 5.6043477 5.599783 5.4869666
1368259_at 6.9321184 7.230679 7.5601587 7.0426083 7.3415403 7.0444446 7.3171153 7.2319283 7.2591696 7.2307463 7.4775805 7.3753715
1368260_at 5.7486877 5.2783585 4.978348 5.3579235 5.9039936 5.625103 5.5156736 5.208983 5.2685194 5.0548263 5.263565 5.412797
1368261_at 4.7750754 4.522614 4.682528 4.593396 4.4171395 4.621 4.7333503 4.4827166 4.458435 4.549936 4.695236 4.6908464
1368262_at 6.18384 6.4427695 6.2924166 6.3436766 6.4912105 6.291106 6.3376584 6.65692 6.3355527 6.366885 6.2983904 6.483431
1368263_a_at 4.4571147 4.3533754 4.281996 4.439001 4.578552 4.4802146 4.5697665 4.4077997 4.235787 4.2744102 4.2961946 4.3020782
1368264_at 7.10054 7.3309464 6.875287 7.273789 7.262837 7.1682096 7.285996 7.3588347 7.3586464 7.143375 7.3225994 7.168602
1368265_at 8.1529255 8.847541 8.709993 8.819687 8.962933 8.628894 8.4790125 8.335138 8.246831 8.299528 8.479519 8.584923
1368266_at 13.161314 13.153122 13.07453 13.212867 13.298237 13.150451 13.056296 13.083136 13.194432 13.155071 13.053909 13.133971
1368267_at 7.6666007 7.11927 7.10118 7.4057713 7.037635 7.104692 7.383897 7.398146 7.0093427 6.8593025 7.0979247 7.2779665
1368268_at 7.3851037 7.3270965 7.2200627 7.4407268 7.5009456 7.2837014 7.342912 7.4462523 7.555483 7.7385178 7.239631 7.4424844
1368269_at 3.8122396 3.7545137 3.7518933 3.768426 3.7712626 3.83712 3.6863928 3.6968784 3.7821038 3.7676706 3.8761585 3.94962
1368270_at 6.4240017 6.9803987 6.926165 6.4085717 6.532521 6.532928 6.882055 6.9352636 6.3625517 6.8424144 6.653978 6.841243
1368271_a_at 4.272736 4.326444 4.6765294 4.3505836 4.1999006 4.1605926 4.484378 4.343673 4.2607136 4.3364034 4.4079795 4.4939585
1368272_at 10.102554 10.156339 9.78302 10.087629 9.435218 9.935592 9.895583 9.978201 9.972314 9.723809 9.468632 10.012367
1368273_at 9.24744 9.047398 9.20929 9.199902 9.25552 9.016746 9.128818 9.419028 9.336601 9.25957 9.322338 9.145401
1368274_at 8.079719 8.2486515 8.026495 8.180853 8.235932 8.167807 8.258934 8.257367 8.193399 8.360519 8.198684 8.233252
1368275_at 10.46262 10.54729 10.550257 9.920984 9.802538 10.351993 9.717592 9.748372 10.423209 10.659621 10.839878 10.053635
1368276_at 7.9861817 8.139787 8.134356 8.2084255 8.161432 8.174309 8.233246 7.9153366 8.194037 8.23044 8.114012 8.368465
1368277_at 7.8791504 8.091092 8.268872 8.239297 8.284314 8.3337345 8.510465 7.9660106 8.276538 8.347793 8.357678 8.375342
1368278_at 6.3512273 6.890787 6.913029 6.4317317 6.2724648 6.5620914 6.5136104 6.329464 6.4085374 6.7619705 6.3957024 6.6368747
1368279_at 4.2317715 4.4036956 4.4916897 4.448939 4.1558356 4.451579 4.576783 3.9981298 4.323475 4.7218494 4.243928 4.4621673
1368280_at 12.05263 12.035511 12.059696 12.059856 11.827757 12.030668 12.102496 11.994098 12.088476 12.0709095 12.213462 12.334293
1368281_at 6.0141706 6.081734 6.0765896 5.8375106 6.022543 6.136447 5.868015 6.013961 5.9886904 5.738434 5.8483043 6.0038557
1368282_at 4.1631384 4.281823 4.4292574 4.373749 4.3385773 4.298874 4.297138 4.667355 4.3425674 4.428168 4.455462 4.4466677
1368283_at 10.475272 10.748351 11.042904 11.303567 10.995932 10.785222 11.117356 10.942389 10.585503 10.92049 11.200537 11.12751
1368284_at 8.1574135 8.224573 8.16592 7.735907 8.194403 7.8954434 8.000208 7.9299707 7.900051 7.484054 7.7786207 7.6731286
1368285_at 5.2740254 5.1843443 5.211712 5.2774053 4.991413 5.265736 5.408403 4.947302 5.3537726 5.1856956 4.969904 5.0800104
1368286_at 7.0126667 7.105836 7.176841 7.135783 6.9821463 7.0690117 7.1277094 7.117159 7.0688744 6.781636 6.835405 6.9816823
1368287_at 4.9230304 5.660286 5.6706004 5.087058 5.4531674 4.8910437 5.8795924 5.274014 5.25792 5.671421 5.4027715 5.4983506
1368288_at 14.216725 14.251161 14.145484 14.222108 14.2392235 14.202564 14.251161 14.241681 14.280963 14.30414 14.18926 14.222108
1368289_at 11.145284 11.088259 10.492369 11.6912985 11.245195 11.037611 11.153893 11.537155 11.38258 11.302367 11.087939 11.670452
1368290_at 3.8044777 3.4772568 3.511917 3.5964513 3.4382315 3.4413 3.4553957 3.5865989 3.5979173 3.517952 3.4893577 3.5863008
1368291_at 8.966309 9.192605 8.790099 9.228277 9.137556 8.299931 8.828035 8.852484 8.4449415 8.655381 8.70796 8.501271
1368292_at 7.599006 7.5227585 7.4424934 7.273505 7.762654 7.7143755 7.4024787 7.464987 7.4187484 7.5495887 7.487184 7.5256147
1368293_at 5.8464355 5.7312274 5.7530003 5.7827916 6.060535 5.936987 5.7557554 5.78818 5.954833 5.7898374 6.059893 5.77009
1368294_at 9.991859 10.441202 10.202085 10.303806 10.371123 10.342402 10.371269 9.980315 10.411656 10.016851 10.141201 10.245873
1368295_at 9.238006 9.085337 8.998781 9.358586 9.321374 9.244229 9.364417 9.247306 8.885913 8.990767 9.230988 9.305274
1368296_at 8.938334 8.774291 8.708003 9.082584 8.922225 8.950498 8.996013 8.782694 8.73745 8.719168 9.233765 9.085429
1368297_at 5.120002 5.24841 5.2364616 5.149391 5.3983116 5.1827936 5.282095 5.2685995 5.1892214 5.2864304 5.2311945 5.4384737
1368298_at 6.000755 5.900115 5.778129 5.916897 5.7271 5.675495 5.7449207 5.7552953 5.805042 5.8832664 5.754578 5.7484946
1368299_at 4.395256 4.689604 4.4958496 4.547657 4.579358 4.398016 4.3470764 4.4624987 4.501465 4.341653 4.410225 4.295225
1368300_at 5.932286 6.0123725 6.0622373 5.842126 5.7106767 5.9549036 5.539926 5.90691 6.033301 5.875093 6.138414 6.152628
1368301_at 6.5244675 6.578863 6.781752 6.1057916 6.346323 6.3499455 6.445763 6.236001 6.2653375 6.454879 6.486684 6.738069
1368302_at 5.3774424 5.2258024 5.1739454 5.20862 5.3325233 5.2529683 5.3325844 5.0547376 5.216245 5.1181064 5.353166 5.296722
1368303_at 7.71377 7.2674446 7.361799 7.339624 7.4839916 6.971165 7.167981 7.552584 7.4776397 7.9899206 7.083749 6.055395
1368304_at 11.19028 11.671876 11.304168 11.708145 11.49042 11.424263 11.212989 11.566606 11.407392 11.420158 11.168601 11.636911
1368305_at 8.207346 8.093165 7.9656787 7.878896 8.016426 7.9867706 7.9599743 8.084998 8.000335 7.998606 8.102966 8.1939945
1368306_at 6.76868 6.3570423 6.334874 6.306287 6.62872 6.496655 6.278333 6.3859 6.6527634 6.340566 6.554468 6.257399
1368307_at 6.1155863 6.1118994 6.374257 6.484372 6.1565943 6.203973 6.184331 6.431265 6.2580347 6.161256 6.1183777 6.366534
1368308_at 7.8898673 7.0844083 6.9317064 6.7625103 6.310514 6.088336 6.0367284 6.109718 6.2365046 7.2005568 6.19117 6.316504
1368309_at 7.222941 7.2144165 7.10096 7.2580743 7.0845313 7.0811243 7.005338 7.3110614 7.1705523 7.0381556 7.0375113 7.282304
1368310_at 5.8513527 5.9381666 5.9772806 6.0645046 5.9495735 6.1139765 6.019676 5.89076 6.0199223 5.916711 6.049243 6.00138
1368311_at 7.416923 7.699744 7.925188 8.235146 7.490309 7.3389053 8.013662 7.6509047 8.00413 7.699005 7.765236 7.637094
1368312_at 5.039324 4.9843884 4.974128 5.040975 5.158643 5.0399723 5.1231613 4.9329147 5.115411 4.8710914 4.965973 4.934451
1368313_a_at 4.478926 4.3197184 4.4044003 4.6766033 4.7520003 4.7480373 4.657945 4.5639153 4.520261 4.3680687 4.7804475 4.4432483
1368314_at 9.786677 9.427301 9.669632 9.787636 9.592931 9.418692 9.483498 9.967938 9.607771 9.924018 9.714989 9.936385
1368315_at 7.0590005 7.1177487 7.104405 7.1426034 7.238204 7.188371 7.175822 7.073038 7.269506 7.041934 7.253202 7.1772103
1368316_at 11.17 11.002985 11.047181 11.127938 11.037481 11.087797 11.033801 11.267977 10.939958 10.614754 11.065239 10.99929
1368317_at 5.32011 5.420374 5.438732 5.2345357 5.2380543 5.1640906 5.2042274 4.996703 5.2433043 4.87807 5.164665 5.3497477
1368318_at 7.2123103 6.8329372 6.814881 6.377622 6.6829658 6.7129893 6.174325 6.8176765 6.8929152 7.415468 6.9484143 6.68116
1368319_a_at 5.1913285 5.158868 5.1780005 4.9261646 5.053381 4.877954 4.892016 4.842358 4.880721 5.369614 5.055244 4.927839
1368320_at 4.727695 4.531037 4.8181996 4.47896 4.807422 4.7083716 4.6257076 4.49298 4.5518417 4.576186 4.812691 4.788058
1368321_at 6.9062624 7.013283 7.2931075 6.8513637 7.458857 8.384626 7.4544997 6.724131 5.5449905 6.2184563 6.8860917 8.019831
1368322_at 8.147507 8.152034 7.9456553 7.626711 8.375312 8.104605 7.720349 8.010463 7.9060583 8.100121 7.9413614 8.010873
1368323_at 6.4426746 6.7781677 6.661666 6.646388 6.8489833 6.262212 6.633401 6.6066775 6.3749323 6.4523005 6.7480474 6.6001973
1368324_at 5.4587903 5.330891 5.302034 5.1415043 5.3838615 5.513107 5.2220354 5.438177 5.225668 5.0568275 5.1780167 5.456338
1368325_at 7.9651117 7.580558 7.8225365 7.86763 8.035862 7.8458734 8.084837 8.041504 7.789659 7.372899 7.599394 7.8317695
1368326_at 6.033839 6.4795837 6.6051383 6.8199377 6.4017706 6.5846887 6.8407917 6.299377 6.820827 6.88746 6.941441 6.5886183
1368327_at 6.451702 6.1324654 6.391227 6.5229626 6.36672 6.7221212 6.3889856 6.126924 6.352875 6.2091517 6.0784693 6.223041
1368328_at 8.276837 8.0785885 7.68573 8.222057 7.5871263 7.8253365 7.917855 8.24539 7.612646 7.895634 7.6337147 7.734012
1368329_at 5.0664697 5.0672784 5.197769 5.1562295 4.953681 5.0149665 5.296051 5.2042294 5.2722087 5.387238 5.0706115 5.2509575
1368330_at 6.0752926 6.394022 6.391525 6.4415364 6.4272556 6.257526 6.3960767 6.413566 6.19872 6.443546 6.4867163 6.484481
1368331_at 11.202243 11.359184 11.136912 11.351464 11.334062 11.237707 11.318907 11.377418 11.121399 11.511981 11.3514805 11.407236
1368332_at 6.0788693 6.6178703 6.46249 5.6455975 6.393812 6.17243 5.854159 6.4726024 6.6527634 6.29678 6.3524084 5.7879033
1368333_at 5.1888313 4.8447156 4.849022 4.806359 4.9349656 5.089585 4.6433897 4.8376455 4.9482064 4.7489414 5.061776 4.910066
1368334_at 6.5566306 6.792605 6.9802027 7.0767956 6.9354324 7.0460753 6.8552413 7.0134215 7.0626154 6.9522266 7.0417967 7.1665554
1368335_at 13.648184 13.730816 13.766468 13.751746 13.455576 13.760013 13.651065 13.631152 13.788227 13.813187 13.652559 13.815044
1368336_at 10.813347 11.311397 11.132077 10.918819 11.208223 11.215791 10.984225 10.850464 11.10132 11.358894 11.352612 10.678705
1368337_at 5.740219 5.5605335 5.6943407 6.0031767 5.817362 5.9849954 5.840963 5.5584145 5.653912 5.6907206 5.737995 5.5724072
1368338_at 4.571337 4.7594333 4.8058066 4.809084 4.8038073 4.707676 4.679127 4.5731335 4.840979 4.726295 4.6783834 4.8419967
1368339_at 4.713314 4.73007 5.098194 4.7913246 4.64546 4.702861 4.6144905 5.1983757 4.772135 4.6343846 4.852969 5.0957956
1368340_at 7.433934 7.4032407 7.270322 7.597163 7.4313293 7.3150516 7.756372 7.9745383 7.5795646 7.531443 7.396665 7.27716
1368341_at 6.8262644 6.9158387 7.056342 6.870878 7.07296 6.8210244 6.950753 6.906513 7.0595436 7.1337924 6.9906344 6.9129257
1368342_at 4.275614 4.3243437 4.0503616 4.261505 4.1962233 4.206642 4.3057556 4.1736326 4.1982765 4.2238684 4.3344326 4.549324
1368343_at 5.268887 5.5114746 5.2791867 5.211363 5.4656615 5.3598824 5.1553655 5.35956 5.36653 5.4466505 5.3615775 5.458105
1368344_at 3.6102843 3.5455964 3.5794683 3.5459538 3.577547 3.7305741 3.5596504 3.6275203 3.4723933 3.5381541 3.6922157 3.6310663
1368345_at 4.551238 4.5220237 4.5125427 4.762267 4.736028 4.6910496 4.2989135 4.432093 4.615078 4.5732813 4.604781 4.530869
1368346_at 6.6408777 6.9600053 6.927933 6.7136483 6.7521057 6.9214897 6.5691533 6.6542907 6.590448 6.793759 6.5375385 7.0812116
1368347_at 6.1177635 5.926785 5.8753905 5.8104167 5.728818 5.6790724 6.025717 5.9565887 5.701269 5.825183 5.6630106 5.752357
1368348_at 4.6829214 4.922519 4.599072 4.982468 4.765802 4.52092 4.974203 4.897867 4.690565 4.8159003 4.7382193 4.6894875
1368349_at 5.609134 5.6943016 5.500727 5.560055 5.515575 5.465028 5.54753 5.728471 5.5919213 5.55864 5.7270365 5.710449
1368350_at 3.779443 3.857059 3.846784 3.791345 3.8151124 3.8401628 3.7191348 3.6431386 3.7414095 3.822501 3.7694852 3.7327683
1368351_at 6.4220433 6.431139 6.3867726 6.8903804 6.735973 6.511859 6.344149 6.3760667 6.389046 6.4001126 6.3092213 6.5618296
1368352_at 4.7211885 4.5255475 4.649207 4.6984215 4.6503067 4.7686625 4.424302 4.373059 4.627099 4.488182 4.6070843 4.608125
1368353_at 5.8339887 5.671529 5.6568623 5.8497834 6.0177183 5.6111636 5.5420094 5.738795 5.908351 5.87395 5.8340225 5.963011
1368354_at 9.601694 9.667386 9.213449 9.47736 9.75597 9.126377 9.433375 9.436449 9.556196 9.774635 9.453622 9.88453
1368355_at 4.8746266 4.6304812 5.187294 4.546707 4.929035 4.7256722 4.880355 4.857705 4.75868 4.859739 4.7955747 4.8718204
1368356_a_at 9.258862 9.136302 9.273712 9.583397 9.249729 9.3806505 9.2088375 9.363866 9.155012 9.223801 9.622416 9.2986355
1368357_at 6.040907 6.194419 6.1275697 6.240978 6.2357774 6.134202 6.3558803 6.3646436 6.2914996 6.440046 6.2513065 6.1898165
1368358_a_at 4.5813327 4.5776143 4.4663773 4.391637 4.0795517 4.745153 4.3925295 4.1094174 4.4099865 4.4518204 4.290619 4.289424
1368359_a_at 4.453104 4.3539305 4.33144 4.629545 4.459246 4.4196053 4.245396 4.654695 4.4250393 4.339101 4.31938 4.365859
1368360_at 13.684674 13.601424 13.7253065 13.762895 13.662983 13.740392 13.686153 13.661562 13.768887 13.675246 13.859866 13.799465
1368361_a_at 6.8288527 7.1486344 6.9267526 7.0429683 6.975171 6.8117785 7.306983 7.2292304 6.8826942 6.9847374 6.996525 7.1164885
1368362_a_at 10.672268 10.767656 10.705266 10.8042345 10.67545 10.615697 10.6799755 10.72678 10.785016 10.669726 10.582116 10.701283
1368363_at 4.317383 3.9062536 4.1387367 3.9228394 4.2257795 3.8550067 4.0652037 4.1601715 3.9547682 4.082328 3.9726567 4.061185
1368364_at 5.2471085 5.3022833 4.9947205 5.252693 5.2530937 5.5179133 5.2196937 5.373937 5.1464624 5.2847953 5.3462706 5.310324
1368365_at 11.903003 11.931954 11.918196 11.908612 11.943415 11.719725 11.834125 11.792415 11.847584 11.793066 11.805948 11.801734
1368366_at 5.083191 5.094584 5.061758 5.022065 5.001487 4.8405075 4.7416925 4.863424 4.8704777 4.825098 4.9200325 4.959707
1368367_at 6.0530005 5.7589254 5.831645 5.979853 5.943925 5.919412 5.772383 5.8638663 5.9375873 5.763339 5.9053674 5.9759445
1368368_a_at 9.521133 9.678041 9.562981 9.454555 9.476492 9.467813 9.395908 9.441247 9.530377 9.439273 9.2553 9.270104
1368369_at 4.288248 4.5271435 4.487121 4.5950794 4.483504 4.511135 4.422553 4.330755 4.6189976 4.4459467 4.4030685 4.731474
1368370_at 5.019517 5.035225 5.0365705 5.061173 5.205128 5.1544704 5.2703233 5.5091257 5.233597 5.1001754 5.0717616 5.1615906
1368371_at 5.610308 5.3191204 5.525527 5.2090836 5.3627987 5.5763087 5.4733963 5.417644 5.2287264 5.394289 5.292346 5.7285395
1368372_at 7.435477 7.0606027 7.2116446 7.4899144 7.2552505 8.429308 8.194286 8.237911 7.4272895 7.106194 8.133902 7.260683
1368373_at 5.047575 4.7990828 4.518901 4.792552 4.654209 4.906289 4.591954 4.801811 4.7110667 4.832753 4.709528 4.751656
1368374_a_at 6.1563454 6.12473 6.137856 5.950282 5.947655 6.144068 6.2427382 6.2023935 5.881935 5.8558908 6.166537 6.1438947
1368375_a_at 5.272611 5.543039 5.5498095 5.3391395 5.5330286 5.60964 5.620151 5.406676 5.6477814 5.560209 5.0276327 5.6100655
1368376_at 6.2879004 6.2581496 7.2729993 8.758935 8.426658 8.8538265 8.841072 8.6815 7.868373 8.138105 9.371325 9.010979
1368377_at 5.026776 4.964344 4.9977913 4.990732 5.0900607 5.2979445 4.7533383 4.6968007 4.920684 5.027237 4.9715548 5.1273036
1368378_at 11.482812 11.224685 11.46404 11.601008 11.731199 11.586572 11.654565 11.394655 11.635137 11.462076 11.690012 11.310389
1368379_at 7.515343 7.7060003 7.873571 7.7770023 7.842234 7.8883324 7.711969 7.811489 7.793151 7.84566 7.8160696 7.852001
1368380_at 14.003438 13.997847 13.964384 14.092497 14.023161 14.058649 14.021215 13.99992 14.028276 14.00481 14.058649 14.073161
1368381_at 4.745994 5.015216 4.6703296 4.978645 4.9878063 4.8922844 4.9746532 4.7454476 4.8528075 4.745882 4.9446115 4.904998
1368382_at 6.768503 6.3977947 6.58749 6.6431236 6.3753223 6.38066 6.3911734 6.2103086 6.4702063 6.3022084 6.6435795 6.6791573
1368383_at 6.387511 6.032762 6.2333407 6.3482103 6.37859 6.169918 6.170194 6.2206826 6.3214192 6.064486 6.3141193 6.4358816
1368384_at 4.5225983 4.14363 4.2505856 4.248932 4.3443627 4.573023 4.3834243 4.4851108 4.407645 4.282283 4.3115644 4.323184
1368385_a_at 8.334868 8.397151 8.199489 8.335875 8.448334 8.010433 8.313175 8.324945 8.314286 8.423013 8.42978 8.381181
1368386_at 9.381617 9.406186 9.322116 9.306094 9.482128 9.165738 9.424735 9.442725 9.45478 9.451816 9.430645 9.318632
1368387_at 10.929676 11.031893 11.148093 10.911909 10.884861 10.642722 10.819035 10.907017 10.846172 10.738604 11.184016 11.14745
1368388_at 5.099109 4.859034 4.9154115 5.174852 5.3749614 4.8946743 5.0211363 5.1006265 4.841915 4.9701233 5.2322 5.1716375
1368389_at 8.77705 8.9986725 8.814992 9.000407 8.743422 8.923144 8.731248 8.882492 9.08141 8.981974 8.731379 8.849429
1368390_at 8.61201 8.831122 8.574883 8.62327 8.724414 8.536341 8.616148 8.807162 8.543906 8.603275 8.7198305 8.748005
1368391_at 5.0017753 5.2802296 5.0481367 5.049448 5.128157 5.5852165 5.068756 5.221011 5.405316 5.2481003 5.116747 5.2007484
1368392_at 7.6811523 7.600419 7.5151935 7.5717473 7.549978 7.7403255 7.426714 7.148395 7.604593 7.4296565 7.4163413 7.692925
1368393_at 5.321122 5.396993 5.454979 5.305621 5.6431084 5.388476 5.0242815 5.4876523 5.707256 5.2785673 5.41635 5.500905
1368394_at 5.9607077 5.8521795 5.8855014 5.979854 5.991155 5.861065 5.885975 5.9269223 5.995679 5.7343082 5.828681 5.941243
1368395_at 5.489 5.2906113 5.406293 5.4224524 5.227785 5.4420166 5.468869 5.4602923 5.2691565 5.442831 5.414775 5.2930365
1368396_at 6.1302323 6.0577917 6.014227 5.710708 5.732665 5.925256 6.092271 5.9782834 5.9844637 5.8277073 5.8450313 5.970439
1368397_at 12.670381 12.900292 12.718259 12.7405615 13.007514 12.8097105 12.829311 12.5839815 12.604667 12.7321615 12.735029 12.675217
1368398_at 4.499674 4.4383116 4.4794064 4.594719 4.5444975 4.2933025 4.356061 4.3971186 4.414977 4.385826 4.196114 4.5305176
1368399_a_at 11.520288 11.497592 11.496606 11.573966 11.529578 11.285128 11.524683 11.34773 11.318867 11.19585 11.413031 11.469617
1368400_at 8.239925 8.519972 8.25803 8.427856 8.118353 8.129515 8.070953 8.326522 8.19849 8.241497 8.072176 8.028559
1368401_at 5.107554 5.012897 5.126421 5.013923 4.912119 5.016885 4.9704866 4.754521 4.930728 4.7247605 4.992374 5.1247315
1368402_at 8.778225 8.566198 8.65806 8.825101 8.786025 8.82184 8.849656 8.898837 8.8230295 8.830646 8.899788 8.752977
1368403_at 8.232836 8.182438 8.094367 8.223921 8.161678 8.141876 8.2872715 8.291041 7.991947 7.971558 8.356075 8.375196
1368404_at 5.1983404 5.312333 5.378915 5.449845 5.459593 5.3330116 5.1451263 5.155961 5.1380653 4.8295975 5.713534 5.238521
1368405_at 7.3903637 7.5323296 7.236913 7.077657 7.4350224 7.2848024 7.4131193 7.4322042 7.295416 7.5500116 7.130576 6.8822474
1368406_at 4.4166594 4.5529957 4.416915 4.5609665 4.4991217 4.3706846 4.1309004 4.2459908 4.3933983 4.657365 4.5639467 4.3908734
1368407_at 5.4087605 5.110858 5.965401 5.9443126 5.527937 5.919413 5.757224 5.7444715 5.7515626 5.342335 5.500904 5.539723
1368408_at 4.63842 4.5145392 4.2956796 4.458899 4.842438 4.5566645 4.654141 4.574516 4.6009655 4.478505 4.787036 4.543441
1368409_at 9.376659 9.632708 9.590839 9.453743 9.678915 9.499813 9.531565 9.783411 9.309376 9.533207 9.53602 9.375678
1368410_at 6.2436194 6.365552 6.4304233 6.324856 6.303254 6.3156424 6.057802 6.481914 6.4623594 6.341884 6.086982 6.467195
1368411_a_at 4.1242256 4.058779 3.943311 3.9404335 4.0486536 4.1384773 4.058263 3.9503634 4.04321 4.101195 4.065628 4.054846
1368412_a_at 4.878998 5.1757064 5.0268984 4.726933 5.173272 5.196599 4.913037 4.909459 5.230811 4.9186687 4.872343 5.048891
1368413_at 5.194124 5.084944 5.2313423 5.2511253 5.370617 5.2945023 5.3849134 4.8497734 5.098709 5.3177643 5.1153574 4.95651
1368414_at 6.332171 6.1181045 6.303621 6.4069185 6.3193345 6.3830934 6.49413 6.023386 6.4463367 6.3421655 6.3781085 6.4825363
1368415_at 4.154546 4.2183766 4.169265 4.203521 4.047288 4.278013 4.089513 4.234248 4.087817 4.3179283 4.131901 4.281781
1368416_at 3.8510084 3.7281258 3.9793043 4.1103306 3.7344055 3.9663749 4.07672 3.6604702 3.7501287 3.8011687 3.7654886 4.147355
1368417_at 5.237768 5.199026 5.314247 5.581579 5.338764 5.479892 5.1133847 5.073348 5.5074577 5.2795076 5.3224154 5.3461514
1368418_a_at 12.920466 12.790686 12.953487 13.041582 13.079842 13.168181 13.114709 12.923431 13.056764 12.972544 13.139526 13.202189
1368419_at 8.802073 8.789949 8.891427 8.944079 8.921458 8.631609 8.640688 8.70107 8.382005 8.611251 8.899137 8.795722
1368420_at 13.014852 12.994327 13.046661 13.086834 13.063919 13.062467 13.109121 13.02302 13.117516 13.083756 13.078997 13.149775
1368421_at 4.3338304 4.15862 4.1842723 4.0689936 4.455577 4.1814966 4.229353 4.184264 4.3531585 4.0987806 4.120332 4.182635
1368422_at 5.9702272 5.6967707 6.0973 6.8813114 5.5107174 5.4272785 5.485713 6.2078853 6.1261773 4.737034 5.8361087 6.6414847
1368423_at 6.2561917 6.0246725 5.9708915 6.06161 6.064374 6.1217794 5.9758253 5.9823203 6.13418 5.9350104 6.084991 5.9766507
1368424_at 6.922345 6.91479 6.897133 7.300894 7.120814 7.240168 7.367572 6.993583 7.2997904 7.215788 7.2737756 6.9131675
1368425_at 4.968775 4.9885874 4.7539544 4.7780323 4.912224 5.172194 4.9034243 4.751635 5.0327945 4.722866 4.8628883 4.746634
1368426_at 11.672326 11.292822 10.84806 10.910749 11.428392 10.940414 11.0771265 11.093648 11.092475 10.808358 10.978236 11.142586
1368427_at 8.076502 7.848435 7.869228 8.205933 8.037539 8.215063 8.023028 8.067628 8.188 7.960643 8.148789 8.225221
1368428_at 8.472994 8.400709 8.569734 8.641882 8.504106 8.454199 8.801688 8.339084 8.617254 8.999101 9.084057 8.778404
1368429_at 3.6036437 3.8472497 3.8865829 3.7011902 3.6348271 3.7339334 3.6413965 3.769653 3.6380093 3.918356 3.5630045 3.6048245
1368430_at 8.970086 9.178653 9.130532 8.959481 9.2423935 8.913075 9.041938 9.051732 9.210697 8.86 9.081971 8.949199
1368431_at 11.1565 11.2785845 11.176059 11.264033 11.354921 11.341625 11.24402 11.139233 11.185751 11.320796 11.196558 11.350847
1368432_a_at 4.8694596 5.088271 5.0310764 4.659314 4.7880335 4.822919 4.7456717 4.7283497 5.0451527 5.134989 4.6958513 5.0262985
1368433_at 9.288176 9.286113 9.201274 9.311633 9.284103 9.1704645 9.235044 9.227724 9.253951 9.079657 9.267497 9.224187
1368434_at 6.057191 6.712264 6.714836 6.4463205 6.464404 6.589728 6.59712 6.4915204 6.795134 6.9501796 6.7264857 6.663111
1368435_at 11.802054 11.599259 11.307215 10.864097 11.018273 10.879816 11.057664 11.088905 11.34109 10.422032 11.212552 11.351772
1368436_at 8.809052 8.852689 8.808488 8.882299 8.728368 8.640163 8.72186 8.941936 8.910093 8.695602 8.7365055 8.795893
1368437_at 5.2443485 5.248871 5.030803 5.264205 5.06436 5.3014894 5.068908 5.397177 5.0868497 5.140071 5.163716 5.3270435
1368438_at 4.9234776 4.9508357 4.873211 4.898299 4.810212 4.8646603 4.5889773 4.805251 4.9572134 4.851909 4.8337383 5.0967674
1368439_at 7.005347 6.758995 7.010635 6.613846 6.6751122 6.63457 6.968957 6.7436695 6.851117 6.7199783 6.783578 6.773611
1368440_at 6.9007006 6.8331556 6.6963162 6.9770527 7.0403814 6.7996287 6.363272 7.038035 6.990432 6.7955456 6.7950673 6.7693305
1368441_at 6.08254 5.854921 6.184537 6.208661 6.4698634 6.327085 6.2007985 6.15909 6.3449306 6.1966696 6.42429 6.240088
1368442_at 13.259547 13.337162 13.263354 13.381518 13.287935 13.291419 13.286834 13.325274 13.333877 13.344524 13.307122 13.38715
1368443_at 5.862349 5.648419 5.6796765 6.0095882 5.940225 5.9748755 5.757941 5.5077963 5.8119597 5.6068134 5.8089557 6.0287595
1368444_at 7.8172884 7.819807 7.666054 7.9449606 7.881512 7.764476 7.785682 7.904887 7.978216 7.8190775 7.895468 7.7432737
1368445_at 6.64917 6.5498037 6.854397 6.499755 6.6219587 6.9286747 6.820174 6.5670934 6.5512104 6.5723314 6.7736845 6.7034473
1368446_at 7.259084 7.7614126 7.7043843 7.3844404 7.2837267 7.5786448 7.5875463 7.3725624 7.4118185 7.3116207 7.9184437 7.9344854
1368447_x_at 5.983097 5.814821 7.0396104 6.567438 6.3211584 6.2068496 6.909024 6.4530234 6.1314692 6.301625 6.435182 6.0087986
1368448_at 7.5885496 7.5047545 7.5943837 7.6674337 7.5293283 7.658611 7.7220945 7.2791734 7.628344 7.5355635 7.649349 7.6077504
1368449_at 4.7404604 4.7364492 4.7544765 4.6779222 4.851077 4.746663 4.7043815 4.7165565 4.7145667 4.657365 4.7591124 4.6990814
1368450_at 5.1907396 5.165312 5.3720574 5.298924 5.184768 5.104786 5.238735 5.3676176 4.9339886 5.279791 5.312299 5.214244
1368451_at 6.5873594 6.387533 6.845497 6.520016 6.63317 6.5360155 6.561438 6.5484047 6.509979 6.579578 6.698342 6.70511
1368452_at 9.428053 9.031285 9.244083 9.538837 9.612147 9.445284 9.73509 9.566285 9.545232 9.408589 9.480506 9.540152
1368453_at 10.861599 10.776541 10.608042 10.585676 9.9032955 10.345778 10.339868 10.462036 10.999868 11.104241 11.216311 10.900494
1368454_at 4.252885 4.2364044 4.378484 4.4353037 4.2510514 4.237695 4.2887516 4.1225204 4.2050614 4.0909786 4.5817766 4.3038836
1368455_at 5.8904595 6.1050076 6.1599216 5.7018585 5.885983 6.084254 6.033022 6.049143 6.0500903 5.7545815 5.5980387 5.9661407
1368456_at 3.8690538 4.199099 4.201704 3.9607208 4.2362046 4.0894833 3.9549358 4.190939 4.1912193 4.2594814 4.049417 4.027564
1368457_at 3.8864942 4.0817575 4.3137755 4.023315 4.07971 4.024524 4.4096136 4.1073875 4.315052 4.1119323 4.2091427 4.1154356
1368458_at 8.975078 8.948572 8.597812 9.456303 8.712025 8.971039 8.329783 7.980178 8.957166 9.262108 8.211435 8.310555
1368459_at 3.9958613 4.199322 4.0027404 3.9214 3.947524 3.9232264 3.9812315 4.0337877 4.0981107 4.1570854 4.3694897 4.129552
1368460_at 7.5355363 7.355702 7.4557414 7.5465446 7.31957 7.282709 8.023823 7.8509707 7.9185147 7.7667456 7.48979 7.4453917
1368461_at 11.064699 11.338573 11.2008295 11.250478 11.216436 11.250199 10.81462 10.951324 11.253873 10.3369465 10.437883 10.954473
1368462_at 5.1187 5.0454097 4.9707413 5.035062 5.049994 5.097512 5.0142174 5.0559855 5.1247454 5.241492 5.1435027 5.2292438
1368463_at 6.497164 6.630311 6.6356025 6.5859284 7.0124607 6.7008395 6.593628 6.7369285 6.545317 6.9141316 6.8647 7.025603
1368464_at 4.922182 5.4252567 5.3542066 5.3139353 5.4320436 5.2439747 5.057474 5.2645936 5.2863955 5.148751 5.411845 4.774414
1368465_at 3.6591191 3.8136368 3.763273 3.9634705 3.8345194 3.878092 3.6735108 3.7771358 3.6739163 3.8200474 3.6261744 3.6827893
1368466_a_at 5.165243 5.2293196 5.345716 5.384484 5.413804 5.0646844 5.0933537 5.3768973 5.249119 5.112581 5.3437214 5.4286327
1368467_at 12.685013 12.668487 12.7094755 12.810887 12.853793 12.705721 12.757233 12.692537 12.657385 12.724683 12.814201 12.79545
1368468_at 5.309534 5.2216444 5.083081 5.016244 5.031606 5.5168185 5.194075 5.0064163 5.228987 5.2361064 5.5113783 5.0597515
1368469_at 5.3416824 5.7017503 5.6593504 5.570432 5.3362126 5.4503217 5.5411544 5.6474905 5.658323 5.7353516 5.452071 5.505458
1368470_at 7.7198453 7.922095 7.781451 7.743854 7.911943 7.539972 7.6027274 7.6075134 7.657346 7.801927 7.462396 7.4321613
1368471_at 5.9209776 6.0787735 5.7750607 5.831496 6.1531525 5.775495 6.132421 5.844362 6.2347507 5.9982514 5.91284 6.0405254
1368472_at 4.9661927 4.8913684 4.931663 4.968349 5.1663613 5.0352683 4.9209857 4.8898854 5.06432 4.915785 5.0525846 5.0022206
1368473_at 5.6162615 5.6265073 5.4631414 5.736704 5.4364166 5.4436593 5.4784536 5.593554 5.6378026 5.5025883 5.3994265 5.4566355
1368474_at 5.992936 6.3782554 6.3709784 5.9841275 6.4075723 6.0839243 6.3836584 6.710932 6.5987754 6.12189 6.043043 6.4324427
1368475_at 5.0150695 4.9700193 5.237722 5.38083 5.119254 4.920588 5.0885234 4.969678 5.166956 5.018056 5.1356297 5.159189
1368476_at 6.4725723 6.337765 6.303332 6.7061605 6.4591103 6.3151693 6.5556374 5.898278 6.223821 6.001383 6.787838 6.0740886
1368477_at 7.173684 7.1725707 7.2733297 7.3842754 7.432892 7.2607183 7.04499 7.0633864 7.1798534 6.8518023 7.2347136 7.293372
1368478_at 4.357384 4.3136463 4.213374 4.133127 3.9505975 3.9450114 4.052393 4.2548084 4.037861 4.1629715 4.0192595 4.027586
1368479_at 3.8690538 3.8441908 3.9460645 3.7594836 3.8277352 4.0747623 4.0071588 3.8476124 3.9289834 3.9072666 3.654595 3.8551152
1368480_at 6.295616 6.358078 6.2608805 6.057433 6.601122 6.3171186 6.4374223 6.360241 6.278055 6.54324 6.405854 6.4790134
1368481_at 5.7954993 5.4983187 5.5412893 5.3068457 5.510717 5.223626 5.3709884 5.4278307 5.2789354 5.3460083 5.358367 5.12475
1368482_at 6.142153 6.860922 6.7469263 6.3133597 6.7125206 6.4420953 6.386506 6.658806 6.347883 6.338317 6.3966846 6.266932
1368483_a_at 4.1915035 4.236743 4.185485 4.14186 4.1103997 4.130138 4.1927114 4.082447 4.3495526 4.1950483 4.2093744 4.2364397
1368484_at 5.2918506 5.2354074 5.173195 5.284662 4.7707567 5.1133323 5.0619707 4.8884506 4.794091 5.0094833 5.0464625 5.0300064
1368485_at 5.0973005 4.9174986 4.958414 5.0608177 4.919183 5.228096 5.287986 5.0027456 5.137312 5.08267 4.9728003 5.17659
1368486_at 5.76293 5.355367 5.7381096 5.6934834 5.3696713 6.1142926 6.4239945 6.294392 7.4394217 6.8431106 7.432619 6.7761655
1368487_at 3.4111788 3.4444902 3.6165655 3.3588264 3.435834 3.599118 3.5263608 3.3848672 3.5246654 3.4323683 3.4121041 3.5381093
1368488_at 8.81024 8.918358 8.637366 8.655758 8.614732 8.269185 8.439674 8.774051 7.985815 8.758968 8.568565 8.681021
1368489_at 5.687911 5.4284153 5.669027 5.5612197 5.3907866 5.390158 5.480203 5.3885827 5.3226714 5.5146403 5.519443 5.3933973
1368490_at 10.197646 9.822798 9.925045 9.351184 9.763486 9.554499 9.341849 9.035322 9.763286 8.696263 9.190151 9.522825
1368491_at 6.4595094 5.666202 5.7955675 5.4596267 6.060535 5.5889792 5.8731985 5.730665 5.6424565 5.9207463 5.622523 5.672043
1368492_at 7.0995884 7.3843493 7.382076 7.074522 7.397312 7.1340327 7.165248 7.2817917 7.1821837 6.8654585 7.15908 7.2480893
1368493_at 5.232271 4.963532 5.2041883 5.4260516 5.1313624 5.3256626 5.006058 4.972336 5.0195546 4.981941 5.2820315 5.1268907
1368494_at 3.8956313 4.2908263 3.8336096 3.835647 3.5239737 3.895276 4.050432 3.673809 4.072935 3.7587874 3.88702 3.855116
1368495_at 6.4202375 6.4172125 6.304603 6.447917 6.6196666 6.575368 6.3125772 5.645606 6.2082787 6.231391 6.288852 6.33343
1368496_at 4.628747 4.4357367 4.553356 4.495776 4.6842194 4.5007477 4.490575 4.4686317 4.507945 4.683296 4.351942 4.3895674
1368497_at 9.935539 9.997057 10.293295 10.80067 10.480367 10.933268 10.764913 10.493352 10.5724325 10.7263775 10.945503 10.6218195
1368498_a_at 3.248427 3.2686749 3.331657 3.3175316 3.3837194 3.1634228 3.1850502 3.275177 3.2902105 3.3372283 3.31041 3.3577235
1368499_at 3.4424622 3.4429703 3.3154795 3.4159865 3.5413172 3.4650497 3.3171096 3.5507634 3.3875048 3.4247797 3.4872904 3.3305023
1368500_a_at 6.866314 6.9433537 6.943962 6.9988565 7.0751452 7.106348 6.8874936 6.928 6.741647 6.888849 6.8445187 6.884531
1368501_s_at 6.120472 6.1055837 6.3389783 6.162502 6.1285467 6.190387 6.253546 6.559025 6.6788273 6.208127 6.45892 6.347308
1368502_at 4.4671807 4.2626724 4.234857 4.2222104 4.298319 4.5655065 4.248776 4.1831145 4.210925 4.4103403 4.267682 4.306245
1368503_at 7.0936537 7.227408 7.134248 7.161577 7.332819 6.959298 6.9392157 7.380454 7.3976083 7.2163396 7.1246576 6.8575234
1368504_at 10.960568 11.248634 10.919366 10.961654 11.08354 11.057192 11.080726 11.158077 10.91709 10.866006 10.984399 11.036936
1368505_at 5.7933283 5.627006 5.5449247 5.5993824 5.7910223 5.745626 5.5521803 5.647024 6.0395246 5.659924 5.7327127 5.397483
1368506_at 5.027334 5.048506 4.9858527 5.1085043 4.9166036 5.2553787 4.8753004 4.9802504 5.0880384 5.1090555 4.97257 5.0473604
1368507_at 10.833168 10.973666 10.715063 10.836144 10.791771 10.773895 10.743018 10.70699 10.814088 10.930226 10.7567005 10.739194
1368508_at 7.7141647 7.7677765 7.691761 7.8869505 7.6556706 7.7817073 7.5321026 7.8310876 7.74951 7.7144566 7.631572 7.829123
1368509_at 5.202219 5.398985 5.385629 5.0751915 5.038019 5.1252623 5.216474 5.195156 4.960445 4.831071 4.923482 5.2525516
1368510_at 4.6637607 4.876007 4.912362 4.8031845 4.798436 4.9465513 4.7456846 4.762038 4.850542 4.870554 4.770854 4.8829527
1368511_at 4.395256 4.36759 4.094767 4.2945323 4.507823 4.523763 4.2032456 3.9484038 4.266057 4.1100388 4.431709 4.30857
1368512_a_at 9.777329 9.798914 9.676989 10.104052 10.218127 9.680977 10.262099 9.98124 9.910089 9.946508 9.955229 9.500361
1368513_at 6.2217093 5.979537 6.2543244 6.139616 6.2666507 6.0514402 6.178917 6.189693 6.1923413 6.128264 6.192882 6.0732756
1368514_at 11.425457 11.331108 11.198338 11.478621 11.36585 11.328386 11.365491 11.368637 11.280857 11.221063 11.381634 11.473691
1368515_at 5.3053875 5.1859565 5.3146434 5.174697 5.2707796 5.311966 5.1688385 5.2948856 5.137564 4.988797 5.0661316 5.283949
1368516_at 5.930702 6.155852 6.1514974 6.1877184 6.183813 5.9691877 6.3259683 6.021493 6.0114355 5.979911 6.164237 6.268406
1368517_at 6.478952 6.56036 6.5237327 6.288779 6.601865 6.250832 6.4125705 6.3317213 6.2127094 6.5292125 6.4175367 6.2173333
1368518_at 7.3212795 7.780306 7.739059 7.047627 7.6622252 7.352964 7.50303 7.3269954 7.3819895 7.310062 7.4925666 7.398168
1368519_at 5.1169214 5.037633 5.102631 4.973921 5.2440205 5.0843425 5.058584 5.107582 4.959102 5.0231686 4.965754 5.078154
1368520_at 12.353078 12.73722 11.955694 12.763756 13.045829 12.786581 13.065256 12.748148 12.805719 12.583356 12.350396 12.70409
1368521_at 6.611459 6.75274 6.6022468 6.2907968 6.5404253 6.5290937 6.6153502 6.5407934 6.311294 6.179535 6.4189725 6.4300804
1368522_at 4.212861 4.5198617 4.817841 4.723412 4.571416 4.3420143 4.177081 4.4186044 4.473759 4.3809524 4.3874226 4.3158
1368523_at 4.604083 4.3042264 4.4972672 4.4465423 4.579024 4.3048286 4.327093 4.375104 4.450968 4.10098 4.180869 4.5176783
1368524_at 3.8510084 3.7681904 3.761684 3.7600305 3.7440364 3.7201777 3.8128371 3.706408 3.7456641 3.8447104 3.6808515 3.7820547
1368525_at 6.4867363 6.616833 6.4514084 6.833871 6.5911613 6.3114133 6.314663 6.675254 6.7347765 6.576251 6.3908463 6.501017
1368526_at 6.966766 6.947698 6.920631 6.9400406 7.094851 6.909577 7.0183754 6.970953 6.954868 7.02553 6.974181 7.096569
1368527_at 3.2744462 3.2581787 3.417729 3.3565614 3.2806225 3.3016984 3.349029 3.1458094 3.213822 3.2374582 3.31194 3.3162167
1368528_at 8.414175 8.370236 8.038798 8.337807 8.331598 8.197542 8.156275 8.416239 8.050735 8.361496 8.503677 8.397337
1368529_at 4.536494 4.6846905 4.344795 4.7223763 4.6428347 4.3122272 4.1168013 4.360725 4.6077943 4.43063 4.79899 4.7052774
1368530_at 4.9528537 4.5037737 4.7737393 4.5219865 4.7382326 4.5476923 4.746189 4.7091236 4.477463 4.847043 4.5731974 4.752788
1368531_at 3.759902 3.4145176 3.5777867 3.5728278 3.7037547 3.6438928 3.5148513 3.4775212 3.5981212 3.5464697 3.570961 3.52914
1368532_at 3.998034 3.9734986 3.9613662 3.815671 3.9834342 3.9463277 4.3842354 4.2134547 4.360613 4.1258574 3.9335148 3.917654
1368533_at 5.5310755 5.2737722 5.5195017 5.361951 5.463559 5.5055695 5.4397497 5.2530274 5.4099336 5.3996553 5.534316 5.53889
1368534_at 6.1975846 6.3423095 6.4907207 6.20967 6.205287 6.2095785 6.236381 6.2219586 6.0353274 6.0472183 6.137103 6.2119155
1368535_at 5.755347 5.775011 5.6615586 5.863308 5.4604883 5.471575 5.6855745 5.7880735 5.661395 5.7497015 5.8743176 5.884709
1368536_at 10.092491 10.167094 10.10772 10.561031 10.490429 10.229772 10.158329 10.276535 10.268759 10.016199 10.250311 10.686443
1368537_at 5.6195426 5.7182107 5.5909443 5.951661 5.874331 5.8098702 5.764796 5.7975364 5.821207 5.5676045 6.0341854 6.0818267
1368538_at 7.3649735 7.2754664 7.2967877 7.332495 7.341748 7.279904 7.2613077 7.3562055 7.28595 7.272877 7.219518 7.4228144
1368539_at 3.4015863 3.525909 3.4153855 3.434136 3.4527574 3.396299 3.5074286 3.5357778 3.5121412 3.5781317 3.2859914 3.498695
1368540_at 3.9133685 3.8046432 4.063337 4.070217 4.0416617 3.9793363 3.9605875 4.0014834 4.0048623 3.9368215 3.9685209 4.2857065
1368541_at 5.7567096 6.2720585 6.336156 5.857095 5.915216 5.8598046 6.226438 6.104394 5.952256 6.325041 5.7795587 6.2778
1368542_at 4.557584 4.6213264 4.6511903 4.612757 4.634073 4.532484 4.6618643 4.532063 4.3241515 4.496637 4.6019998 4.49961
1368543_at 7.203086 7.2273164 7.1323338 7.478343 7.027653 6.996317 6.620605 6.983 6.6434517 5.720328 6.6730404 7.282822
1368544_a_at 4.6948023 4.795204 4.630885 4.8626604 4.731388 4.7894993 4.645503 4.6137156 4.722809 4.5956063 4.8562407 4.6043987
1368545_at 5.8604 6.0247216 5.9595175 5.3720665 5.58264 5.776191 5.767276 5.9339237 5.552065 5.456541 5.66579 5.7440195
1368546_at 4.6741242 5.005763 5.1325817 4.753376 5.2905416 4.8942842 5.250741 5.3221292 5.2021427 5.095935 4.8585386 5.244765
1368547_at 4.417782 4.137742 4.1655293 4.089059 4.152852 4.0647035 4.2936864 4.165721 4.072316 4.2801723 4.0875745 4.0187454
1368548_at 3.2488763 3.201879 3.3026452 3.380625 3.345097 3.3484933 3.2937663 3.235097 3.3003404 3.2470853 3.2910426 3.3577235
1368549_at 8.482741 8.710948 8.618448 8.885607 8.814524 8.842386 8.796185 8.589869 8.650167 8.528484 8.936234 8.92121
1368550_at 5.2470646 5.1596627 4.949479 5.1467133 5.1806307 5.0681305 5.082056 5.0499535 4.944013 4.9224434 5.099965 5.0953283
1368551_at 4.7393823 4.8358335 4.747056 4.677855 4.8091164 4.906703 4.6674347 4.415787 4.7808 4.582113 4.572099 4.6208863
1368552_at 10.375262 10.721454 10.283178 10.4420805 10.511803 10.333922 10.333864 10.4528265 10.455693 10.228573 10.389931 10.429917
1368553_at 5.3401737 5.362789 5.5401163 5.083808 5.2415276 5.330351 5.2799406 5.69244 5.25539 5.2795057 5.22488 5.2187986
1368554_at 5.371582 5.568741 5.4166737 5.307536 5.569946 5.318534 5.5030355 5.51562 5.5562553 5.507825 5.5653524 5.367057
1368555_at 5.471941 5.778801 5.710782 5.5254927 5.6785417 5.559631 5.572936 5.718689 5.4451838 5.350171 5.5217996 5.491054
1368556_at 4.6806355 4.8002515 5.158314 4.5888195 4.786764 4.8368473 4.979024 4.705433 4.545271 4.7005186 4.7749248 4.727461
1368557_s_at 4.756783 5.132465 4.808586 4.9008336 4.8315053 5.035479 5.06009 5.346389 4.87607 4.868348 5.0976887 5.182295
1368558_s_at 7.2948837 7.8825855 7.8357806 7.396496 7.753707 7.6917815 7.3337855 7.8346186 7.8151093 7.5844536 7.4938545 7.2521615
1368559_at 6.0572805 5.9146647 6.031875 6.046527 6.1894073 6.22854 6.353978 5.910179 6.0038056 5.97194 6.1365438 6.143216
1368560_at 5.587412 5.571983 5.60357 5.536836 5.663951 5.6891522 5.548464 5.469907 5.513642 5.55702 5.541106 5.7367153
1368561_at 4.2360296 4.001208 4.056822 4.2237215 4.2654495 4.5734634 4.184845 4.058896 4.125278 4.1138334 4.30257 4.387315
1368562_at 5.4575963 5.1608086 5.133042 5.045276 5.1374073 5.2404985 5.1602097 5.1690383 5.1446676 5.2198534 5.2319984 5.1187983
1368563_at 6.8143253 6.9886923 7.5137086 7.6038523 8.112158 6.5513735 7.13961 7.5422955 6.7225533 6.899634 7.444164 7.4477835
1368564_at 5.3707895 5.0121865 5.4231887 5.3333764 5.2874684 5.0016394 5.200447 5.456554 5.2394495 5.1163454 5.124777 5.3093433
1368565_at 4.7053776 4.1454854 4.354685 4.7901864 5.0475364 4.8492723 4.2830553 4.3311977 4.5889034 4.396503 4.4965634 4.1751957
1368566_a_at 10.858475 11.011665 11.14316 11.209448 11.092244 10.921195 11.021288 11.328469 10.930965 10.853268 11.031604 11.118501
1368567_at 6.9541655 7.298161 7.063939 6.859294 6.765995 6.9650636 7.108608 7.115876 7.222524 7.389595 7.2290754 6.8003855
1368568_at 5.6922746 5.9003816 6.1489906 5.9371653 5.938564 5.8672447 5.7631555 5.7550273 5.9859533 5.7648296 5.812919 5.954954
1368569_at 4.741718 4.481073 4.05066 4.1582594 4.473579 4.614154 4.3548856 4.126918 4.4327655 7.537296 5.4615016 4.371291
1368570_at 7.279581 6.7724214 6.6809936 6.988138 7.522134 6.9160757 7.151845 7.102355 6.969579 6.9516735 7.4152336 7.062227
1368571_at 4.967135 4.911064 4.9969325 4.7999945 5.2669888 4.9978766 5.0740466 5.182969 4.8111796 5.187146 5.0674806 5.05017
1368572_a_at 5.495565 5.424895 5.488862 5.478336 5.3481283 5.373482 5.2429166 5.25628 5.5894303 5.066715 5.6016335 5.563144
1368573_at 7.81147 7.6385617 7.4168735 7.638025 7.4751425 7.475144 7.7319374 7.4560056 7.844233 7.8467875 7.834113 7.401739
1368574_at 10.167574 10.176929 10.041451 10.316269 10.120266 9.844149 10.035028 9.954609 9.865113 10.200523 10.244704 10.070549
1368575_at 5.5783105 5.708057 5.461486 5.677537 5.7305136 5.6421895 5.662203 5.705139 5.6001835 5.614213 5.77365 5.5891495
1368576_at 4.435059 4.8135743 4.6369705 4.4883637 4.3582697 4.247813 4.4159575 4.66094 4.5862093 4.787971 4.6242013 4.5888824
1368577_at 3.6992397 3.4981337 3.5545073 3.5118127 3.5900583 3.5193067 3.3492396 3.4470847 3.46683 3.5593884 3.4310763 3.7093415
1368578_at 5.1971574 5.199507 5.1391997 5.3743467 5.124838 5.2854333 5.1178236 5.107538 5.3503337 4.981361 5.1699157 5.151012
1368579_at 4.851122 5.1976085 5.0615625 5.0959554 4.9120393 5.2275925 5.1992636 4.830346 4.8867726 5.0278416 5.109004 5.3111506
1368580_at 6.320723 6.3479834 6.195514 6.4300156 6.474113 6.254264 6.349991 6.1862173 6.36402 6.32254 6.3597608 6.445398
1368581_at 5.9353414 6.0096173 5.7966056 5.805952 5.962612 6.1775956 6.083145 5.877324 5.9151893 6.071383 6.0365844 6.2136106
1368582_at 4.5263853 4.5172424 4.346987 4.5070333 4.4145594 4.4717855 4.2759676 4.3212442 4.2881155 4.404211 4.572853 4.824565
1368583_a_at 13.640582 13.643195 13.637008 13.621953 13.888563 13.803541 13.820447 13.888295 13.677641 13.696073 13.907881 13.715864
1368584_a_at 4.8683133 4.649494 4.919811 4.879877 4.6765094 4.9231663 4.8358407 4.8111773 4.464113 4.7370334 4.8632007 4.69571
1368585_at 6.600344 6.0942087 6.206035 6.2894707 6.2987385 6.244929 6.314888 6.100555 6.2584496 5.9490237 6.258588 6.15344
1368586_at 5.41177 5.615072 5.3622565 5.4551606 5.439142 5.6686134 5.4517193 5.35232 5.3564935 5.1776385 5.496833 5.608195
1368587_at 13.944652 14.043601 13.959753 14.041652 13.911893 13.910459 13.953628 13.995236 13.915931 13.910925 13.952116 13.996891
1368588_at 5.464527 5.465127 5.184143 5.5909104 5.526887 5.448263 5.462014 5.6088758 5.634066 5.6242685 5.420728 5.7300587
1368589_at 7.486809 7.2986307 7.9315166 7.605579 7.4515934 7.98961 8.040298 7.468336 8.282222 7.9975653 8.153478 7.647361
1368590_at 4.1589336 4.040677 3.9560869 3.989471 4.1819534 3.87663 3.8869486 4.036922 4.05211 3.9932172 4.058529 4.052104
1368591_at 9.150489 9.377826 9.201067 9.557445 9.40984 9.41321 9.427939 9.719004 9.365674 9.598112 9.292981 9.402567
1368592_at 7.327653 6.779089 7.122441 6.9837756 7.076329 7.1728077 7.1670914 7.09799 7.112474 6.985803 7.241002 7.416972
1368593_at 7.875609 8.031544 8.29777 8.059501 8.084387 7.79458 8.281019 8.031551 8.156351 8.192839 8.181149 7.9460135
1368594_at 5.2774124 5.247676 4.9790916 5.1788063 5.237722 5.0254564 5.3662043 5.253439 4.937755 5.324934 5.075226 5.290347
1368595_at 4.478247 4.61386 4.64236 4.75566 4.706951 4.5142937 4.9025354 4.6743736 4.2696304 4.739085 4.4833555 4.443724
1368596_at 6.9420033 6.930134 7.0204234 7.2296944 6.8521767 7.2892942 7.2826605 7.029045 6.9675455 7.1621337 7.1636534 7.57951
1368597_at 6.2859826 6.345264 6.4245963 6.2431374 6.22975 6.2882943 6.304938 6.1257915 5.9766374 6.3026834 6.348239 6.7975965
1368598_at 6.5169044 6.444743 6.4558997 6.4637847 6.568829 6.4150577 6.468072 6.592992 6.433051 6.5040703 6.4872756 6.543459
1368599_at 6.1453943 5.9773917 6.0683846 6.3472667 6.087278 6.094735 5.9434457 5.835042 5.9292464 5.783434 6.2419715 5.9988346
1368600_at 10.739855 10.517217 10.690347 10.775999 10.936912 10.861083 11.019815 10.869954 10.936062 10.981998 10.734712 10.859282
1368601_at 5.16104 4.895398 5.020152 5.0071726 5.0071187 5.1490793 4.989287 4.8416386 5.1785736 5.0026107 5.2137537 5.230247
1368602_at 4.312189 4.2097373 4.1766148 4.049554 4.321939 4.402191 4.0846233 3.9570324 4.3169527 4.1188025 4.16252 4.366267
1368603_at 4.7476788 4.8216567 5.00305 4.741657 4.745801 4.735017 4.924612 4.890998 4.6951356 4.9104652 4.7478447 4.900599
1368604_at 4.944455 5.024088 5.0136023 5.0013733 4.9894285 4.8835864 4.892016 5.1151195 4.9566255 4.9843826 5.111689 4.915031
1368605_at 4.9234776 4.9700193 5.161937 4.830853 4.973016 5.0149665 4.7050877 4.9916945 4.7547007 5.2337236 4.7780776 4.8022766
1368606_at 4.50949 4.424118 4.3651567 4.679086 4.3346796 4.542737 4.551114 4.3757524 4.528344 4.571189 4.496621 4.1246753
1368607_at 7.3569775 8.533756 6.45073 6.431554 9.00776 7.823323 7.3065524 6.5911345 7.9074044 5.961984 7.4672165 7.7633286
1368608_at 9.710027 9.884802 9.4121065 9.877426 9.872461 9.583276 9.853765 9.875422 9.700409 9.452026 9.740225 9.663736
1368609_at 12.482484 12.5213995 12.547824 12.46975 12.433922 12.470767 12.535578 12.507747 12.484548 12.499823 12.5651655 12.602839
1368610_at 4.178361 4.0148926 4.1616364 3.989736 4.054427 4.069068 4.035693 4.2760925 4.100428 4.0995617 3.9797513 4.2522388
1368611_at 4.1839046 4.1007557 3.9599638 3.9270515 3.9104028 3.9560285 4.004273 4.056654 4.0627036 4.2050257 4.070006 3.9217136
1368612_at 5.4032536 5.4533834 5.3863764 5.5617905 5.527937 5.408667 5.5834455 5.425783 5.879586 5.4565535 5.466052 5.8179727
1368613_at 4.77615 4.8437915 4.8785267 4.777405 4.9182463 4.976945 4.7474937 4.8286924 4.8508286 4.9588203 4.730104 4.8685074
1368614_at 7.380464 7.3952074 7.340132 7.6799164 7.601333 7.552887 8.092243 7.708611 7.811922 7.8669457 7.8148394 7.6107626
1368615_a_at 5.117253 5.1069365 4.790271 4.994571 4.889277 5.128859 4.9623404 4.9765754 4.874853 4.77973 4.884682 4.956771
1368616_at 6.1553617 6.420671 5.953964 6.3715925 6.34924 6.517951 6.556358 6.483397 6.4448595 6.0097485 6.3971934 6.5815763
1368617_at 4.1349936 4.5096364 4.1460247 4.561714 4.3299637 4.1663475 4.4274044 4.370664 4.224778 4.418316 4.261516 4.286251
1368618_at 9.1599655 9.153348 9.160861 9.0051775 9.091178 9.169692 8.970785 8.922142 9.016529 9.082568 9.024465 9.082659
1368619_at 5.7028375 5.780034 5.8536515 5.887696 5.7608876 5.8812017 5.718457 5.688102 5.663293 5.694124 5.817831 5.8886366
1368620_at 6.048723 5.672061 5.6201935 5.9450254 5.7521214 5.968055 5.8297453 5.752554 5.684895 5.8279514 5.827137 5.7631016
1368621_at 10.636924 10.683075 10.550112 10.485666 10.412181 10.455458 10.52894 10.357486 10.884253 10.847882 11.003532 10.801525
1368622_at 4.33521 4.2493715 4.3978057 4.247685 4.34004 4.2375216 4.3319397 4.2410755 4.2427616 4.3754807 4.2839656 4.274884
1368623_at 4.31745 4.6191797 4.6891856 4.373576 4.49772 4.6705885 4.942185 4.742852 4.7192154 4.4994597 4.785095 4.551161
1368624_at 3.7211125 3.7847514 3.9468222 3.8396237 3.7345517 4.168609 3.6603146 3.8091838 3.805521 3.7554348 3.7492046 3.7189512
1368625_at 5.496118 5.5448365 5.4794097 5.2563834 5.318021 5.64643 5.4553046 5.3763747 5.363319 5.572962 5.3029366 5.3217654
1368626_at 4.348922 4.3811336 4.4596477 4.255713 4.3683243 4.250127 4.2505136 4.400106 4.2806525 4.431364 4.447847 4.5406113
1368627_at 12.45809 12.536005 12.655168 12.696557 12.635348 12.529011 12.629329 12.457234 12.804533 12.762842 12.673894 12.657609
1368628_at 3.9807906 3.7780807 3.9599638 3.856554 3.9104028 3.9522178 3.7642014 3.8097372 3.804184 3.7630196 3.7633958 3.9163451
1368629_at 4.889757 4.875688 5.0384917 5.0743823 4.898102 4.706928 4.8808594 4.862421 4.8719234 4.86522 5.0576854 4.9273186
1368630_at 3.2804759 3.545099 3.422324 3.4757395 3.4235818 3.4366682 3.555282 3.5507634 3.560652 3.4010813 3.5559773 3.4307168
1368631_at 4.171316 4.5332556 4.52144 4.547163 4.3443627 4.19141 4.3320136 4.3406076 4.559862 4.566988 4.2413015 4.39687
1368632_at 3.1955817 3.2331073 3.3775811 3.1709533 3.2360468 3.2808044 3.1869547 3.2468216 3.3748138 3.337412 3.1692996 3.4558537
1368633_at 3.9585292 3.9252474 3.9520018 4.006549 3.6608055 3.878092 3.781995 3.8243277 3.8809671 3.697298 3.7229412 4.082301
1368634_at 7.960404 7.9680367 8.159378 8.106434 8.101454 8.133064 8.0827465 8.127911 8.085222 8.07436 8.006783 8.167044
1368635_at 4.312788 4.3256607 4.243105 4.1870103 4.299121 4.295847 4.138653 4.293269 4.273316 4.202936 4.2205396 4.0549717
1368636_at 6.354295 6.5231133 6.4928055 6.3278046 6.5981135 6.425404 6.462005 6.026078 6.3614187 6.2265344 6.335029 6.437698
1368637_at 4.3473334 4.2658863 4.3193235 4.2938604 4.3246255 4.2510643 4.2730875 4.0788 4.1273713 4.183569 4.166233 4.1668167
1368638_at 5.127065 5.143514 5.2561684 5.2518673 5.1753044 5.22136 5.176244 5.205456 5.1068726 5.2135983 5.244314 5.1729283
1368639_at 3.9474196 4.0255036 4.1803246 3.9462166 3.9390023 3.91785 3.9976785 3.7693894 3.9185834 4.0801554 3.9783776 3.8148532
1368640_at 5.795743 6.147841 5.837903 5.5482354 5.5619416 5.801778 5.967547 6.275753 5.836675 5.916711 5.8234177 6.0022326
1368641_at 3.9586618 3.9006135 3.940006 4.2821856 4.1545916 4.069575 3.9735773 3.8452246 3.9158952 3.9173691 3.832505 4.056647
1368642_at 9.038423 8.850712 9.183895 9.270965 9.1777725 9.040848 9.222748 9.125171 9.006087 9.08582 9.143672 9.027864
1368643_at 4.309728 4.101343 4.3144927 4.2558804 4.351282 4.149057 4.208805 4.3850822 4.3391447 4.4808435 4.2359176 4.3642173
1368644_at 4.630616 4.7368484 4.890008 4.5314417 4.5172358 4.3555784 4.380519 4.658964 4.375826 4.5398054 4.3905573 4.6409073
1368645_at 5.880123 6.0037804 5.916389 6.1530895 5.9605384 6.1174574 6.1663065 6.1335416 6.124011 5.7735915 5.934919 6.130721
1368646_at 8.189892 8.235521 8.330465 8.446045 8.544992 8.434457 8.469851 8.121255 8.486535 8.422297 8.641582 8.673104
1368647_at 7.2375326 7.2815824 7.4916687 7.4386907 7.566406 7.320675 7.391298 7.301079 7.4669404 6.989886 7.6511836 7.3537726
1368648_at 4.661918 4.598569 4.8372207 4.644425 4.655221 4.589431 4.467719 4.575058 4.529257 4.689132 4.7421885 4.6539764
1368649_at 7.4030766 7.381102 7.357455 7.3360734 7.3822117 7.3159213 7.171991 7.405434 7.2734065 7.3595386 7.2120585 7.39545
1368650_at 6.1525083 6.979327 6.934462 6.8363934 7.879759 7.7325416 8.0065155 7.256832 7.9712887 6.488759 7.654836 7.722077
1368651_at 10.438322 10.242272 9.865487 10.726889 10.478416 10.150944 11.270968 10.757568 11.06252 10.882636 10.869258 10.383418
1368652_at 7.2025933 7.0730863 6.783578 6.9131737 7.18508 6.8410873 6.8313923 6.587946 6.9499254 7.044635 6.8540664 6.8609686
1368653_a_at 10.477797 10.576512 10.304113 10.513377 10.499414 10.269258 10.369898 10.323006 10.571696 10.451825 10.556333 10.331191
1368654_at 5.8922544 5.9207664 5.7666445 6.0324345 6.0663157 6.034182 6.195915 5.9460506 6.213103 5.8869085 6.2983904 6.077905
1368655_at 9.01026 9.50273 9.340329 9.294492 9.320645 9.190904 8.978886 9.236761 9.12641 9.062729 9.284354 9.152308
1368656_at 4.1865726 4.2141304 4.200364 4.0241156 4.116908 4.0615015 4.076329 4.1203213 4.265055 4.0277095 4.2412443 4.1847215
1368657_at 3.6566868 3.8048134 3.583724 3.8042455 3.9986892 3.8416498 3.734386 3.7669742 3.692821 3.6940408 3.8029509 3.6561923
1368658_at 4.4997654 4.0817575 4.164296 4.2208915 4.5199156 4.1703525 4.060412 4.435357 4.289606 4.200051 4.511286 3.9957473
1368659_at 10.2735615 10.616954 10.547777 11.006377 9.265357 10.365828 10.178909 10.533087 10.057446 9.550159 11.005308 10.877305
1368660_at 4.9723554 5.042149 5.11111 4.8705754 5.027731 4.932805 5.261798 4.752923 4.981327 5.309502 5.265446 4.864393
1368661_at 6.990027 6.760706 6.743882 7.2784257 7.0318456 6.973429 7.2062063 7.0869374 6.9856586 6.8478208 6.7978525 6.804998
1368662_at 7.0904436 7.672285 7.2694454 7.3043513 7.188511 7.031811 7.3031826 7.5068426 6.744293 7.1024823 7.133025 7.2486153
1368663_at 3.863177 3.9033644 3.9120746 3.9259925 3.868176 3.9009135 3.9521642 3.911513 3.9886224 3.7789764 3.953587 3.8835235
1368664_at 6.3298316 6.268639 6.4255757 6.2572036 6.270614 5.9721193 6.205491 6.316242 6.3496857 5.7384553 6.0286627 6.4248166
1368665_at 7.867726 8.040492 7.8868666 8.112859 7.968804 7.7960896 7.9108386 7.8236814 7.955297 7.940121 7.888713 7.900954
1368666_a_at 3.8528402 3.7919862 3.9256866 3.7381165 3.9055326 3.7341075 3.8377728 3.8562617 3.956335 3.9441931 4.020113 3.834296
1368667_at 6.870625 6.262556 6.266231 5.895931 6.1258416 6.517155 6.0047007 6.36317 6.0898023 6.397334 6.084281 6.3475466
1368668_at 8.375723 8.20094 8.190491 8.344828 8.379781 8.374151 8.391232 8.131891 8.472858 8.595365 8.567347 8.263943
1368669_at 7.882723 8.195993 8.247028 7.9012423 8.057741 7.927494 7.929982 8.0409775 8.051083 7.8832417 7.723753 7.907023
1368670_a_at 5.3549075 5.7643104 5.817557 5.616943 5.7070465 5.687664 5.754317 5.5308223 5.71372 5.6107044 5.826873 5.7901607
1368671_at 6.2454576 6.2980843 6.566336 6.528496 6.437424 6.482587 6.326484 6.3464975 6.2610464 6.0835457 6.433564 6.4178076
1368672_at 4.9296894 4.810664 4.8679495 4.81499 4.734128 4.904052 4.572609 4.9405813 4.871909 4.71676 4.793711 4.767808
1368673_at 4.033944 4.0427127 3.928785 4.2288895 4.1348705 4.0083084 4.151132 4.292353 3.9536226 3.9228628 3.910982 4.093237
1368674_at 10.926024 10.696605 10.960152 11.098229 10.891596 11.103908 10.991536 10.867631 11.175944 10.833726 10.926088 11.110129
1368675_at 7.14752 6.572986 6.760834 7.237625 7.204977 6.795813 7.052314 6.7423553 6.8268814 6.821702 6.984781 6.677014
1368676_at 5.5642085 5.515689 5.3498373 5.5939374 5.677113 5.441112 5.5356836 5.468345 5.699306 5.7031894 5.6946836 5.4751496
1368677_at 3.683752 3.7396512 3.662534 3.638261 3.7130032 3.7070522 3.676948 3.6771388 3.6148612 3.8270378 3.6699839 3.6281106
1368678_at 4.4311194 4.3336935 4.3602314 4.473036 4.515275 4.5105023 4.315021 4.3392773 4.428747 4.2524967 4.2985573 4.331569
1368679_a_at 6.9544487 7.1053524 6.470631 6.512705 6.8100677 6.452569 6.527971 6.8356533 6.8930964 6.777948 7.216938 6.894558
1368680_a_at 4.925273 5.0109944 4.9076753 4.8005676 5.233149 5.114304 4.955868 4.990281 5.0189843 4.880199 5.1941175 5.1287303
1368681_at 6.635777 6.4363008 6.4298654 7.0094404 6.5671844 6.8299317 6.5771723 6.875907 6.7329307 6.5312257 6.4321856 6.740423
1368682_at 4.4937634 4.497977 4.687273 4.4709625 4.6730714 4.667403 4.655632 4.488087 4.752933 4.702032 4.85908 4.7233014
1368683_at 3.2041984 3.1996644 3.1961975 3.2288256 3.1265 3.2319 3.2189388 3.266919 3.24816 3.2450674 3.1986988 3.2497652
1368684_at 5.507989 5.6994734 5.1218863 5.7627363 5.738241 5.7765923 5.812229 5.5152006 5.9659524 5.5675135 5.7022276 5.6517878
1368685_at 5.3801284 5.2737727 5.280873 5.119069 5.260558 5.0254607 5.2223716 5.0786524 5.12278 5.225036 5.106156 5.0736704
1368686_at 14.073146 14.080953 14.093472 14.059724 14.119927 14.11435 14.105349 14.034781 14.06208 14.103332 14.079522 14.114862
1368687_at 5.860723 6.1701093 6.0411167 6.0529904 6.0157247 6.064631 6.191533 6.247568 6.1163406 6.09096 6.341553 6.125091
1368688_at 4.7625637 4.8245983 4.789537 4.669312 4.863265 4.7814784 5.0498524 4.8396273 4.677224 4.8719716 4.7316275 4.950348
1368689_at 4.639232 4.2498255 4.2440968 4.3762326 4.410774 4.521275 4.3505363 4.3228245 4.2904654 4.215582 4.3130865 4.333751
1368690_a_at 5.085953 5.0340214 4.9067426 4.917656 4.7143207 4.822919 4.691378 4.7642426 4.8860807 4.9782834 4.842634 5.1818604
1368691_at 4.691627 4.5249934 4.596569 4.7913246 4.555401 4.8701596 4.773728 4.918043 4.9160385 4.813339 5.030293 4.7603254
1368692_a_at 8.015351 8.647552 8.317625 9.002783 8.994547 8.610795 8.906702 8.916969 8.684557 9.193228 8.620775 8.877323
1368693_at 6.55417 6.8502336 6.9728575 6.7133055 6.975685 6.8996844 6.4857593 6.9683847 6.5532546 6.464338 6.2610316 6.6602845
1368694_at 4.5297923 4.3861065 4.4961576 4.488182 4.315033 4.5553265 4.4423847 4.29667 4.352091 4.3734407 4.416729 4.3846145
1368695_at 11.820585 11.998467 11.817456 12.068331 12.068554 11.861263 11.887867 11.7569895 12.103935 11.873078 11.955009 11.8448
1368696_at 5.953434 5.7932267 5.7955675 5.851727 5.9090266 5.6466618 5.681008 5.7442017 5.631463 5.8493867 5.766685 5.817309
1368697_at 3.697806 3.7914948 3.7804463 3.849794 3.6983242 3.6697273 3.6368906 3.695528 3.8456771 3.7869701 3.7652245 4.022955
1368698_at 6.1642556 5.6916537 5.8120203 5.668815 6.146911 6.2106614 6.095056 6.194045 6.1388173 6.120921 6.1480603 5.709619
1368699_at 4.044052 4.0987988 4.3019953 4.075421 4.02484 4.108839 4.1730976 4.1298895 4.0471277 4.130397 4.113106 4.017211
1368700_at 4.3343067 4.065199 4.2024546 4.116914 4.2451396 4.04202 4.091503 4.0570335 4.1177945 4.0022335 4.2031236 4.235655
1368701_at 5.5024867 5.675401 5.627823 5.550631 5.39797 5.5986905 5.407215 5.467281 5.409229 5.5177884 5.5737886 5.5757394
1368702_at 7.6799507 8.18874 7.839072 8.55011 8.225435 7.9636407 7.9412527 8.243476 7.9972134 8.217482 8.172051 8.041138
1368703_at 6.3371453 6.4735384 6.0867915 6.714365 6.6088204 6.4121776 6.4425335 6.022455 6.3261347 6.689552 6.916341 6.868418
1368704_a_at 4.82261 4.8618364 4.786088 5.0331936 4.53633 4.93277 4.841195 4.6835585 4.9687557 4.7496996 4.4987497 4.4467793
1368705_at 5.04493 4.9444647 5.195456 5.0184298 5.233565 4.867515 4.8001533 5.0517406 5.043607 5.1274586 5.2013683 5.0633764
1368706_at 11.71533 11.706693 11.5189295 11.598114 11.73478 11.543026 11.476366 11.767833 11.592523 11.592986 11.666035 11.68023
1368707_at 13.430244 13.334076 13.385498 13.462917 13.478408 13.505595 13.447266 13.3961935 13.47486 13.500642 13.511572 13.571938
1368708_a_at 5.3267584 5.4105945 6.0898666 5.618257 5.485443 5.339553 5.3529468 5.642686 5.4806404 5.3961315 5.4283547 5.636578
1368709_at 4.116315 4.4929895 4.0803967 4.621726 4.365692 4.48787 4.2240043 4.2941856 4.1972766 4.4129353 3.9823775 4.1275587
1368710_at 6.6716423 6.62885 6.8273196 6.7726727 6.6854725 6.8323293 6.7492886 6.727002 6.7554655 6.864791 6.600354 6.913987
1368711_at 9.380382 9.468275 9.526018 8.813023 8.3856735 7.632345 8.219747 8.6016445 7.856871 8.464559 8.397371 8.653977
1368712_at 6.959989 6.7477446 6.758984 6.872832 6.9633937 6.980774 7.462387 7.0820975 7.3024974 7.12399 7.033965 7.1030617
1368713_at 4.496094 4.5639563 4.5532017 4.5371118 4.459613 4.55107 4.386567 4.7067685 4.38208 4.646281 4.6567316 4.4864492
1368714_at 3.6463075 3.5906928 3.618241 3.6156626 3.5235815 3.545158 3.7058618 3.6844642 3.5266404 3.633215 3.5978887 3.7103586
1368715_s_at 4.7807927 4.9437704 4.8533278 4.7444944 4.7382326 4.6184483 5.131274 4.8186426 4.967991 5.0441017 4.423808 4.608109
1368716_at 4.2184577 4.3674326 4.174539 4.307912 4.274831 4.1617756 4.2240043 4.359656 4.2185955 4.3206873 4.2176304 4.2938137
1368717_at 10.240455 10.269258 10.044922 10.350985 10.469242 10.031743 10.417911 10.155026 10.239897 10.241087 10.539176 10.38827
1368718_at 4.865586 8.214584 8.340349 7.3247547 7.6387863 8.321516 6.3723164 8.315769 8.602729 8.393082 4.4353642 7.3233533
1368719_at 5.2610426 5.328069 5.3911157 5.426358 5.312379 5.239698 5.4407 5.2495103 5.3098626 5.666581 5.3257027 5.415931
1368720_at 12.80859 12.820664 12.733569 12.64578 12.606467 12.73166 12.686805 12.787792 12.788088 12.649496 12.748978 12.878012
1368721_at 6.3108344 5.9973183 6.258211 6.1654296 6.2914653 6.395307 6.1964784 6.0660233 6.281614 6.1110992 6.2517543 6.272916
1368722_at 3.7458916 3.7148178 3.9256315 3.9132845 3.7827067 3.7666216 3.7301884 3.8824952 3.873254 3.791743 3.734928 3.8136523
1368723_at 4.957037 4.77854 5.0033693 5.255911 5.1373935 5.264195 4.913998 4.9929028 4.962538 4.957301 4.9716787 5.274889
1368724_a_at 6.1493382 5.9180436 6.232684 6.007496 6.1522417 5.8172297 6.080414 6.353005 6.0993304 5.8407736 6.111878 6.0556445
1368725_at 4.807873 5.160434 4.9145794 5.110525 4.6936445 4.713829 4.9560757 5.276949 4.6116543 5.1966896 4.773884 4.813276
1368726_a_at 5.448168 5.755397 5.452387 5.656641 5.4905634 5.7060995 5.7654467 5.7443037 5.8857617 5.6668015 5.6575193 5.5775776
1368727_at 3.9377632 3.8968925 3.860854 3.956872 3.7789948 4.093776 3.9467802 3.8814695 3.796938 3.8078697 4.009308 3.985771
1368728_at 5.5888658 5.2624903 5.570942 5.3789062 5.495491 5.3372087 5.4404078 5.4750566 5.3818107 5.188944 5.310352 5.553192
1368729_a_at 4.5165577 4.528614 4.544959 4.702209 4.6306677 4.479362 4.5647154 4.40549 4.5257196 4.4451857 4.3876987 4.452819
1368730_a_at 4.322309 4.275393 4.296316 4.1922474 4.277186 4.296313 4.2746615 4.1317096 4.086878 4.384845 4.2878036 4.368677
1368731_at 13.165836 13.1961975 12.730971 12.872748 13.13235 13.167451 13.095437 12.88977 13.085243 12.480531 12.402665 12.806189
1368732_at 6.6228986 6.7620587 6.7847877 6.975382 7.0436263 7.0839725 6.994664 6.7362385 6.961352 6.851348 6.810683 6.5538907
1368733_at 13.035672 13.1396475 13.265748 13.278753 13.088723 13.042116 13.202286 13.103819 13.11241 13.266146 13.012335 13.080735
1368734_at 4.655348 5.222844 4.746311 4.8913746 4.9049945 4.754076 5.2007694 4.979354 4.846406 5.102354 4.8144617 4.741788
1368735_a_at 4.0642014 4.2210245 4.408617 4.040347 4.160721 4.1452413 4.3015547 4.3648233 4.092108 4.049418 4.095443 4.1726227
1368736_at 3.8573952 3.6162407 3.8187854 3.713286 3.9576025 3.7962127 3.742197 3.7635455 3.951242 4.4135857 3.9445534 3.7906466
1368737_at 5.6222057 5.3860636 5.4087753 5.582299 5.522094 5.392171 5.325549 5.4154415 5.210697 5.3292427 5.5484953 5.4776535
1368738_at 3.8397517 3.7688909 3.9291964 3.724028 3.6633153 3.7488134 3.8479908 3.9408774 3.961984 3.9676366 3.8060231 3.9842234
1368739_s_at 4.8936234 4.622793 4.593618 4.907073 4.8245406 4.938228 4.602995 4.8339744 4.7527 4.6368647 4.9075007 4.69571
1368740_at 4.6485643 4.772605 4.7530723 4.7401843 4.4426103 4.751826 4.706268 4.8016267 4.7377815 4.727838 4.4280624 4.5996246
1368741_at 13.284507 13.287577 13.295123 13.270136 13.223954 13.198895 13.342613 13.276547 13.285947 13.203994 13.232266 13.250611
1368742_at 6.534919 6.807199 6.9229007 6.629273 6.6566257 6.555743 6.268986 6.425494 6.7672343 7.0012264 6.712771 6.67517
1368743_a_at 4.6128793 4.5378704 4.499794 4.389709 4.6084185 4.779001 4.4605427 4.4730625 4.579535 4.497881 4.5411215 4.6100245
1368744_a_at 4.326874 4.54076 4.328949 4.327878 4.6417885 4.3409195 4.496995 4.593937 4.227177 4.324825 4.196114 4.372599
1368745_at 6.6044126 6.7083025 6.860588 6.562294 6.8161664 6.00814 6.345792 6.3091335 6.8063993 6.1952214 6.450484 6.3202453
1368746_a_at 5.6549845 5.5318403 5.609655 5.514846 5.6474757 5.7433467 5.5869274 5.506943 5.49002 5.5346766 5.7853246 5.7470136
1368747_at 4.5937853 4.784767 4.703599 4.696542 4.825682 4.7829313 4.740609 4.7897177 4.6488905 4.5992556 4.84286 4.989344
1368748_at 5.7442603 5.597439 5.4833183 5.857556 5.67794 5.951063 5.6719337 5.5295076 5.8294516 5.915735 5.500504 5.818513
1368749_at 5.918007 5.859946 6.066386 5.8282466 5.7974696 5.921426 5.734335 5.948955 5.7972937 5.8678026 5.959399 5.9285455
1368750_a_at 4.142051 4.165433 4.039253 4.135353 4.0462074 3.98979 4.2868376 4.112691 4.049774 4.185953 4.061077 4.141269
1368751_at 3.8151236 3.9825785 3.7855039 3.7486444 3.8566773 3.9056256 3.8419964 3.8414128 3.8068142 3.8730261 3.813057 3.8729818
1368752_at 4.104081 4.151974 4.0412135 4.0297413 4.009556 4.0805655 4.0010834 3.9675748 4.076812 3.9799044 4.0246143 3.940798
1368753_at 4.1790824 4.0749125 4.1964808 4.0572977 4.1295643 4.1577806 4.052393 3.9374027 4.070177 4.087187 4.120829 4.0364504
1368754_at 6.537776 6.6028175 6.6232657 6.7097464 6.6920223 6.5703683 6.3273025 6.394145 6.5041933 6.290904 6.4540424 6.3665915
1368755_at 10.53983 10.625124 10.839577 10.427742 10.885463 10.751116 10.734263 10.477343 10.632675 10.367301 10.1549635 10.459109
1368756_at 5.2387586 5.2244945 5.1408377 5.233939 5.287786 5.5166755 5.2065244 5.223665 5.1599164 5.211798 5.3615246 5.3925047
1368757_at 4.095832 4.0186324 4.1157436 3.9975562 4.1068697 4.1447816 4.1018467 4.076223 4.0793896 4.1987057 4.029912 3.9320235
1368758_a_at 4.757697 4.88865 4.9488335 4.8944736 5.158233 4.9432526 5.026582 4.826552 4.812598 4.7750144 5.1313868 5.0475497
1368759_at 5.8532925 5.597806 5.730203 5.734692 5.8494954 5.9086018 5.558549 5.83338 5.605601 5.5757747 5.7408376 5.85217
1368760_at 4.549094 4.2336907 4.483017 4.453569 4.3948264 4.5727224 4.127963 4.0525517 4.156705 4.3298173 4.2248297 4.2781057
1368761_at 3.9717464 3.9312599 3.8623617 4.094385 3.865475 3.9450114 3.9539614 3.9848988 3.7607102 3.823128 3.912481 3.9450986
1368762_at 9.539495 9.554518 10.235132 8.954826 10.357987 9.574999 9.99908 9.930149 9.585025 11.064186 10.348864 9.415939
1368763_at 5.147005 5.0992455 5.0208473 5.1736326 5.1381226 5.057869 5.321453 4.9771495 5.1202555 5.112596 5.3313894 5.034078
1368764_at 3.6396365 3.5569232 3.5690815 3.4233646 3.4505563 3.5140834 3.491273 3.327098 3.4020238 3.5632594 3.557485 3.418169
1368765_at 4.7651467 4.778155 4.7297997 4.572797 4.7728176 4.646661 5.058584 4.8086495 4.6897125 4.909371 4.969428 4.9664073
1368766_at 5.0806394 5.2568016 5.182373 4.889855 4.9547424 4.9422565 4.986345 5.402638 4.81524 5.425648 5.3663692 4.9597626
1368767_at 6.450467 6.7819557 6.6388063 6.250495 6.2912126 6.1932664 6.0671883 6.2404976 6.388001 6.51784 6.3185606 6.4880075
1368768_at 5.8571324 5.595174 5.784533 5.879127 5.8087263 5.460473 5.6603327 5.9395413 5.81258 5.799087 5.8640103 6.0816126
1368769_at 10.812157 10.607592 10.785541 10.858518 10.763904 10.70994 10.957579 10.78593 10.760636 10.680265 11.072513 11.058256
1368770_at 3.8016477 4.077343 3.8644009 3.9118228 3.8849437 3.9568021 3.9319582 3.9365108 3.9545925 3.854216 3.807299 3.8708606
1368771_at 4.6409035 4.9639397 5.145736 4.872366 4.8886704 4.8334513 4.973894 4.851 4.8231325 5.11612 4.668093 4.902191
1368772_at 5.5965276 5.5125175 5.221141 5.4325376 5.6710386 5.681413 5.5570016 5.544978 5.4322953 5.3376923 5.6340394 5.5287724
1368773_at 4.473021 4.123584 4.1598477 3.8840196 3.8628185 4.286831 4.059887 4.028243 3.86248 4.0020328 3.8593516 4.0673146
1368774_a_at 5.5544095 5.457302 5.338458 5.447425 5.464453 5.659808 5.4406652 5.482167 5.5020094 5.6798983 5.5077004 5.486772
1368775_at 3.65709 4.4002657 4.316945 3.9818492 3.855452 3.9946465 4.188713 4.255324 4.012147 4.169996 4.0682635 4.1959934
1368776_at 4.563799 4.5257473 4.544574 4.556029 4.628368 4.591971 4.760892 4.5344143 4.4655237 4.516598 4.4280543 4.6428323
1368777_at 4.551238 4.4054956 4.522153 4.423127 4.3625755 4.532484 4.5643034 4.423911 4.3199916 4.3975916 4.337164 4.350661
1368778_at 8.085897 6.4109077 7.347082 7.304727 8.612711 8.128252 7.166136 7.1888585 7.1913705 8.711678 7.396087 8.598856
1368779_a_at 7.465434 7.3543515 7.622679 7.119304 7.291179 7.519279 7.404255 7.389943 7.2232966 7.333651 7.2753396 7.3802304
1368780_at 6.193223 6.2381167 6.279318 5.8002615 6.1751237 6.279727 6.0798583 5.97898 5.7898817 5.90767 5.9002066 5.9983015
1368781_at 4.9762096 5.0392118 4.8045826 4.9371033 4.811378 5.3560476 4.759621 4.9990687 5.2712936 5.1170626 4.9744105 5.1093407
1368782_at 4.284767 3.9843757 3.9977357 3.8473902 4.207058 4.008311 3.9433658 3.9631183 3.955754 3.9000719 3.986938 3.9415681
1368783_at 4.4003525 4.3912024 4.3131065 4.2902284 4.5019646 4.3009663 4.512678 4.4792027 4.4362555 4.3421946 4.4165893 4.453077
1368784_at 8.627162 8.401204 8.524689 8.5178795 8.735264 7.8350506 8.459299 8.663623 8.645758 8.816677 8.707546 8.749508
1368785_a_at 3.7665646 3.4773018 3.5648434 3.4313703 3.621959 3.4833348 3.5578253 3.4229548 3.473532 3.4247797 3.572846 3.5520818
1368786_a_at 4.5697813 4.376345 4.468992 4.3893423 4.447977 4.4801025 4.4364643 4.4016685 4.6080565 4.479368 4.594904 4.43012
1368787_at 6.2763658 6.1128874 6.1661897 6.3020024 6.2337823 6.1252875 6.1492767 6.144287 6.1699276 6.086831 6.0914927 6.2119155
1368788_at 4.986106 5.019225 5.0246096 4.9431305 4.8089895 4.99666 5.0905275 4.9215965 4.9989166 4.9508333 4.9297705 5.011429
1368789_at 5.1325793 5.216896 5.3442583 5.0448146 5.2653375 5.235686 5.541824 5.6056285 5.2300706 5.179506 5.0260677 5.592415
1368790_at 12.065353 12.101707 11.926659 12.054144 11.89633 11.802917 11.82431 11.927989 11.837987 11.892734 11.924186 12.029342
1368791_at 5.1218967 5.059282 5.193325 5.1763678 5.336253 5.0482683 4.987772 4.9271116 5.117217 4.829771 4.9473658 5.0177336
1368792_at 6.2990627 6.2258744 6.313739 6.280076 6.219079 6.417889 6.1836157 6.1064167 6.3316946 6.222976 6.416636 6.2944293
1368793_at 4.5561237 4.82842 4.7188773 4.676276 4.692857 4.6166096 4.6735144 4.8653717 4.594696 4.8033943 4.638045 4.447426
1368794_at 10.996604 11.067112 10.853411 11.017174 11.07333 10.843767 10.888301 10.9144535 10.940728 10.825823 11.038417 11.032201
1368795_at 7.3192005 7.455733 7.219302 6.747778 6.7867837 7.0274224 7.1653037 7.109682 7.037432 7.2303 6.966299 7.1008673
1368796_at 6.1270905 6.212781 6.3063774 6.095103 6.3653893 6.4592104 6.1784773 6.4443803 6.3072424 6.213328 6.3109517 6.395659
1368797_at 7.6407294 7.7877154 7.765981 7.1264896 7.7911963 7.495273 7.407944 7.310784 7.542123 6.353106 7.278538 7.815407
1368798_at 3.687686 3.8954923 3.9406133 3.7413652 3.82485 3.855232 3.9848397 4.0436807 3.8106284 3.9822516 3.870877 3.779755
1368799_at 5.93048 5.7730117 5.8595705 6.066716 5.7560544 5.8892527 5.801149 5.8866773 5.8978662 5.715711 5.82191 5.6259055
1368800_at 4.1892967 4.261766 4.0193024 3.9074802 4.202988 4.182151 4.245761 4.276763 4.167852 4.3205876 4.1531076 4.256874
1368801_at 4.177808 4.0239086 3.9905338 3.992323 4.068675 4.1686087 4.0644536 3.9391687 4.049235 4.032218 3.9520547 4.078307
1368802_at 5.1029654 4.983322 5.234565 5.045276 5.0503635 5.29428 4.9349985 5.216193 5.2151933 4.8869405 5.188659 4.928075
1368803_at 4.5891805 4.5624495 4.532458 4.6108046 4.6582355 4.646661 4.4803085 4.8301597 4.5266485 4.633441 4.5769453 4.5868564
1368804_at 4.908476 4.588174 4.669545 4.833003 4.8753786 4.586399 4.5602913 4.7665596 4.5050335 4.6145115 4.465128 4.5663795
1368805_at 5.643058 5.1971655 5.5279503 5.510063 5.5225315 5.9861383 5.625783 5.1683664 5.548835 5.624795 5.4630737 5.7605085
1368806_at 13.457804 13.465452 13.464623 13.434973 13.479252 13.429828 13.47594 13.440678 13.486578 13.441609 13.49503 13.462025
1368807_at 6.540397 6.410737 6.9462247 6.8203573 6.3776155 6.440424 6.4566746 6.5615964 6.5399985 6.0744896 6.2345986 6.5962176
1368808_at 7.985194 8.132654 7.973607 8.081164 8.244154 8.082207 7.899922 8.031549 8.218173 8.185032 8.181885 8.0816145
1368809_at 8.432052 8.505443 8.582972 8.463147 8.705119 8.590835 8.421371 8.59015 8.515886 8.782437 8.515384 8.559362
1368810_a_at 4.165122 4.4933558 4.3120804 4.420127 4.4597554 4.146877 4.3233223 4.1721983 4.4414845 4.044162 4.3868446 4.4177475
1368811_at 5.70705 5.251361 5.2901993 5.1306343 5.224308 5.1401033 5.2363143 5.296791 5.1844053 5.215644 5.3039427 5.1953173
1368812_at 4.1996226 4.435959 4.389999 4.486932 4.3207893 4.5698113 4.539349 4.457583 4.300852 4.393773 4.336232 4.5471144
1368813_at 5.2145066 5.392506 5.252506 5.095447 5.157769 5.293283 5.2538733 5.450764 4.94999 5.460384 4.9830985 4.6742606
1368814_at 11.1297865 11.074515 10.973043 11.288631 11.354705 10.948715 11.1196165 10.803883 11.134048 11.204471 11.530277 11.360998
1368815_at 5.6163263 5.550522 5.4139547 5.4866567 5.443944 5.4143 5.52412 5.398852 5.4632397 5.4640064 5.2306733 5.526725
1368816_at 4.434025 4.1262894 4.3046427 4.102906 4.5056524 4.3462324 4.356105 4.4591 4.3013496 4.2044144 4.3089404 4.178376
1368817_at 9.236732 9.124578 9.051464 9.350594 9.3370695 9.194734 9.113272 9.251377 9.032772 9.238856 9.362674 9.1055975
1368818_at 7.838239 7.7652955 7.9406404 8.051433 7.9286966 7.756421 7.861805 7.918852 7.6671743 7.9934316 7.9945793 7.8790803
1368819_at 10.068794 10.1452 10.191896 10.314416 10.288289 10.211726 10.294975 10.177633 10.178077 10.097883 10.35012 10.251718
1368820_at 7.003992 6.9325275 6.7068176 6.781635 6.851232 6.7394395 6.7457476 6.96843 6.928694 6.873839 6.9239993 6.960699
1368821_at 5.652834 5.829728 6.1072803 6.0456862 5.974255 5.7866464 6.234844 5.706798 5.9776216 6.1488023 6.1365438 5.920474
1368822_at 6.6032043 6.5176287 6.874721 6.6897383 6.7477193 6.7221766 6.9284124 6.777996 6.758538 6.5438833 6.924383 6.704581
1368823_at 3.9024737 3.8160493 3.8461838 3.7617795 3.6317673 3.918345 3.82876 3.8963532 3.6578965 3.835106 3.8953888 3.805349
1368824_at 9.275363 9.304043 9.165402 9.287215 9.389379 9.064056 9.165268 9.014244 9.319847 9.376949 9.38703 9.214199
1368825_at 3.7258084 3.5641773 3.6341777 3.56107 3.578292 3.6317477 3.5426307 3.6292093 3.6519597 3.6120079 3.5857532 3.6378512
1368826_at 13.002998 12.532122 12.472786 12.952373 12.339058 12.344072 12.4618435 12.457747 12.597418 12.513736 12.442447 12.804031
1368827_at 6.106748 5.8873405 6.119938 5.865451 6.4179435 6.399433 6.31934 5.852225 6.5494266 6.291783 6.3947926 6.4870653
1368828_at 5.513438 5.7652493 5.5287585 5.4864993 5.662376 5.401685 5.6148853 5.42566 5.7665653 5.5685725 5.624491 5.58353
1368829_at 6.685165 6.196874 6.4433484 6.63357 6.782615 6.7545395 6.518745 6.9690757 6.8091288 6.833608 6.887736 6.662624
1368830_at 5.1032495 5.0395923 5.0462933 5.1516333 5.054472 4.9008007 5.1468325 5.2419853 4.9383364 4.9149942 4.9762487 4.8961506
1368831_at 8.5160475 8.719547 8.614259 8.772433 8.892368 8.610719 8.662045 8.71059 8.60573 8.753656 8.718974 8.50646
1368832_at 7.6170497 7.623446 7.506187 7.5915785 7.514806 7.665821 7.5679045 7.5641203 7.7597766 7.7832594 7.708691 7.593683
1368833_at 5.477159 5.355111 5.741847 5.3865266 5.513686 5.6727805 5.471929 5.3602433 5.3295455 5.338321 5.5243077 5.412725
1368834_at 5.7193956 5.5951996 5.7609124 5.743583 5.750679 5.6257296 5.7144265 5.6500382 5.6273174 5.216933 5.5481434 5.346465
1368835_at 8.846592 9.04636 9.276001 8.895536 9.245356 9.078573 9.310211 9.177322 9.059002 9.240557 9.294434 8.728903
1368836_a_at 5.474166 5.6502767 5.5689564 5.642575 5.61512 5.681431 5.7202907 5.639395 5.522494 5.713486 5.618562 5.512255
1368837_at 6.365693 6.450177 5.99407 7.1976204 6.3860903 6.4364495 6.648365 6.7467017 6.7644362 6.6775455 6.404619 6.216827
1368838_at 6.4580655 6.717015 6.412647 6.1630383 6.8802342 6.375623 6.6270866 6.2811675 6.9360385 7.1188846 6.7568116 6.220543
1368839_at 7.428847 7.4361963 7.270322 7.117621 6.980043 7.396234 7.1956067 7.3358297 7.2520103 7.2264166 7.2977014 7.4321613
1368840_at 12.052495 12.146126 12.089919 11.787999 12.099221 12.17322 12.143526 12.11426 12.015085 11.667621 12.188709 12.198585
1368841_at 7.345483 6.8667917 7.2968698 6.8363934 6.9674416 7.1333284 6.949779 7.092503 7.142628 7.0300937 6.9972653 7.0634656
1368842_at 6.6626053 6.398998 6.9907746 6.6746492 7.0403 6.839719 6.99456 7.309168 6.871703 6.9048514 7.005201 6.6910615
1368843_at 9.121002 9.330928 9.191326 9.354445 9.29461 9.121361 9.2698965 9.196109 9.22302 9.276961 9.273939 9.283351
1368844_at 7.6732616 8.088237 7.9124556 7.988864 7.5539756 8.002864 8.007171 7.8835015 7.887296 7.8225 7.861589 7.5877266
1368845_at 4.2253547 4.0443854 4.5153475 4.276105 4.085411 4.330184 4.199071 4.1937284 4.324173 4.3535395 4.084938 4.294284
1368846_at 5.3252707 5.244855 5.4956264 4.9796944 5.6075244 5.071291 5.3300104 5.089592 5.4046702 5.484969 5.5016623 5.2522817
1368847_at 8.48774 8.890186 8.788243 8.852037 8.777408 8.721235 8.695686 8.831253 8.753376 8.853605 8.765648 8.827059
1368848_at 8.294323 8.009128 8.2062 8.369073 8.31256 7.9362054 8.365684 8.125791 8.517412 8.183282 8.595041 8.482573
1368849_at 7.28221 7.2938156 7.3254595 7.386822 7.412 7.1545243 7.268423 7.3615556 7.511815 7.6142964 7.573459 7.2358103
1368850_at 4.8278933 4.8863945 4.7496567 4.9123354 5.026947 4.958538 4.88074 4.7551217 4.90608 5.191886 4.846196 5.0438056
1368851_at 8.475362 8.168747 8.472767 8.52178 8.314537 8.386441 8.472993 8.566282 8.420544 8.392302 8.470892 8.4664
1368852_at 10.31017 10.381691 10.256866 10.1241665 10.292189 10.1277 10.104359 10.278747 10.105466 10.109236 10.106485 10.058265
1368853_at 3.5391173 3.6073391 3.6489546 3.4029987 3.813315 3.605523 3.8024807 3.7009203 3.6230621 3.5106401 3.6562166 3.6352868
1368854_at 3.6024983 3.5398946 3.7524462 3.6154284 3.684588 3.603068 3.529891 3.480968 3.5551603 3.4420195 3.6421988 3.7362998
1368855_at 5.882117 5.870334 5.6882977 5.8663397 5.957166 6.080686 5.777254 5.852072 6.126979 5.8081584 5.90041 5.9889812
1368856_at 5.5193605 5.434316 5.4995847 5.4580894 5.857329 5.6783185 5.5547304 5.466803 5.931971 5.340017 5.582408 5.581093
1368857_at 3.2016172 3.165481 3.438526 3.1324015 3.2707133 3.2989407 3.2261558 3.3886209 3.3019063 3.264481 3.2506552 3.1473424
1368858_at 3.888131 3.923278 4.018264 3.852595 3.935974 4.1637917 3.8902082 3.8372536 3.9521506 4.045253 3.9451225 3.793724
1368859_at 8.506774 8.55169 8.240408 8.490344 8.48802 8.419024 8.439685 8.452245 8.439128 8.566616 8.630113 8.490429
1368860_at 4.035059 4.248951 4.1319523 3.981975 4.1626806 4.232538 4.039895 4.3196287 4.1444397 4.3447905 4.1799126 4.2572436
1368861_a_at 5.155146 5.050727 5.288694 4.990435 5.1768007 5.0151234 4.913998 5.1300473 4.723141 4.9455905 5.017954 5.1313343
1368862_at 7.6805396 7.7882137 7.7239037 7.8743997 8.166775 7.8852606 7.9450827 7.8248796 7.823456 7.75484 7.795785 7.587146
1368863_at 8.823967 9.345506 9.109455 9.000504 8.934349 9.016746 8.974766 9.201491 8.851608 9.172059 8.795311 8.84813
1368864_at 3.5253565 3.548653 3.5739038 3.6430209 3.6534636 3.4422994 3.6436412 3.544269 3.6629808 3.421131 3.5425327 3.7131402
1368865_at 3.7984076 3.6872587 3.6218925 3.5946496 3.7812927 3.78535 3.4517832 3.548489 3.6447403 3.5830064 3.606783 3.6974943
1368866_at 6.131485 5.6908603 6.1837606 6.157759 6.1486173 6.071346 5.8312044 5.8303647 6.1338825 6.148105 6.0992937 6.2421875
1368867_at 6.508503 6.202313 6.2905984 6.4209304 6.4846992 6.076087 6.0641394 6.1504207 6.237334 6.2088675 6.2838 6.091698
1368868_at 5.3451424 5.00957 5.10252 5.189519 5.227927 5.2587366 5.120119 5.1925354 4.9880114 5.0934525 5.1167817 5.186762
1368869_at 6.0390677 5.6861696 5.8468947 6.147816 5.9301085 6.067087 6.0755043 6.007064 6.088601 6.0144424 6.2542343 5.870631
1368870_at 7.5398617 7.6498 7.9312563 7.9184976 8.884676 8.537458 7.785878 7.49835 8.992862 7.480713 7.6513724 8.053466
1368871_at 8.535318 8.008352 8.311987 8.015546 8.26833 8.598425 8.27406 8.367243 8.286244 8.081436 8.412465 8.3279505
1368872_a_at 5.1564646 4.9819336 5.1308746 5.589162 5.3307533 5.259495 5.024886 5.027296 5.1685195 5.295244 5.224837 5.1382875
1368873_at 4.3847284 4.25238 4.505601 4.287812 4.209347 4.233349 4.323741 4.4278336 4.136835 4.239354 4.289139 4.260439
1368874_a_at 5.5258822 5.348757 5.5098386 5.518747 5.4223638 5.446006 5.706177 5.7377625 5.613622 5.564409 5.76472 5.5259485
1368875_a_at 7.1976595 7.206921 7.232974 7.2240424 7.42708 7.262197 7.044087 7.1267586 7.3358173 7.1879363 6.9647827 7.155462
1368876_a_at 5.145066 5.2211304 4.949053 5.0865116 4.9982147 4.991026 5.136051 5.1600037 5.1480007 5.1447554 5.0780625 5.241503
1368877_at 6.9388885 6.727594 6.4245963 8.595178 6.895641 6.9428434 7.3630843 8.021807 7.2335496 7.753584 6.354511 6.449868
1368878_at 9.039227 9.491346 9.577137 8.996088 8.753484 9.4593525 8.628261 8.959694 9.4000635 9.609928 9.686174 9.305333
1368879_a_at 5.326279 5.1013427 5.378915 4.8414392 4.695147 4.779001 4.846154 4.7433176 4.355155 4.666751 5.1953254 5.259246
1368880_at 4.6972723 4.3634768 4.6316323 4.432362 4.200929 4.4433937 4.344192 4.2321405 4.431657 4.3244696 4.593956 4.5026517
1368881_at 7.944384 8.148185 7.9925594 8.064568 7.8776426 7.994873 7.9697447 7.7884116 8.227376 8.007287 7.977643 7.8610325
1368882_at 5.235197 5.2094173 5.2622733 5.449234 6.0952377 5.421249 5.1339917 5.791556 4.9546075 5.1103444 5.783104 4.9149933
1368883_at 4.879523 4.6684403 4.694834 4.50489 4.5716705 5.037228 4.651838 4.6912656 4.85895 4.716076 4.882976 4.711807
1368884_at 4.833983 4.6650553 4.7067485 4.6500816 4.926416 4.7809515 4.5201263 4.7443166 4.8597407 4.6325197 4.80791 4.941969
1368885_at 5.525757 5.5429068 5.508355 5.4136505 5.42272 5.6274743 5.469151 5.523833 5.3124366 5.3479757 5.6827707 5.759691
1368886_at 9.222937 9.138018 9.207281 9.296663 9.32381 9.114008 9.202708 9.166597 9.340186 9.297093 9.2919035 9.292499
1368887_at 3.696394 3.6797242 3.8383546 3.9156766 3.8975084 3.7321222 3.748464 3.6858542 3.7528324 3.6852412 3.6990714 3.6346788
1368888_a_at 7.096216 7.1933317 7.4158635 7.629404 7.4065266 7.3384666 7.9277205 7.498363 7.4266458 8.109707 7.942851 7.2521763
1368889_at 6.381408 6.512137 6.4477043 6.5711985 6.350562 6.507965 6.446834 6.4211664 6.280208 6.712913 6.8638525 6.573512
1368890_at 7.6179795 7.5840006 7.3552303 7.692338 7.5415635 7.399587 7.5320134 7.432118 7.7330904 7.506991 7.568492 7.369019
1368891_at 5.6344457 5.508838 5.6108966 5.69593 5.474342 5.5295415 5.5021453 5.405125 5.5104213 5.5174785 5.3648353 5.436768
1368892_at 4.6442633 4.618887 4.73093 4.41732 4.3815293 4.4865503 4.7086287 4.558518 4.5881376 4.8027744 4.8528666 4.8440585
1368893_at 4.626282 4.6949463 4.480685 4.734044 4.91411 4.769513 4.432853 4.468874 4.5472007 4.611884 4.685794 4.5890236
1368894_at 5.6077394 5.381897 5.2920885 5.340693 5.210327 5.1967373 5.350709 5.227537 5.284091 5.3730984 5.4538226 5.5859985
1368895_at 4.665976 4.753975 4.7771616 4.723412 4.6145945 4.63324 4.63636 4.541253 4.315739 4.7036204 4.442007 4.817754
1368896_at 5.639578 5.7575016 6.392857 6.5980434 6.6737084 6.5053134 6.447811 6.337228 6.600165 6.291619 6.6940565 6.840167
1368897_at 4.33506 4.6873293 4.8550596 5.15843 5.3099356 5.3046484 5.4566565 4.8479776 5.2912283 4.934285 5.4770765 5.7750025
1368898_at 6.163173 5.796801 6.235742 6.275433 6.140692 5.865515 5.851563 6.03679 6.331151 6.072823 6.0623465 6.2118745
1368899_at 7.492868 7.5862393 7.5635653 7.45232 7.4484487 7.4761634 7.4193 7.558254 7.404713 7.5493217 7.43373 7.5767913
1368900_at 4.7761497 5.091881 4.99384 5.0559187 5.040818 5.1116915 4.9682264 5.0931015 5.007348 5.059928 5.2089777 5.150771
1368901_at 5.628563 5.3640695 5.8753986 5.7252874 5.3687367 5.316665 5.520924 5.865152 5.353203 5.4308815 5.7285676 5.5333343
1368902_at 6.9872036 6.9541726 7.4796653 7.215699 6.6196666 7.0166116 7.041657 6.9880176 6.680684 6.753203 7.251715 7.2257657
1368903_at 7.256918 7.461932 7.194051 7.13857 7.3418345 7.283994 7.3624663 7.524338 7.6149225 7.2485 7.72066 7.4544525
1368904_at 6.379076 6.2585015 6.284019 6.090148 6.6301203 6.290005 6.1982174 6.5184617 6.161049 6.1354685 6.2018948 6.5026546
1368905_at 7.3197937 7.175784 7.076001 6.967911 7.5018034 7.400156 7.1941686 6.981837 7.0091805 7.1745157 7.2812 7.0970764
1368906_at 3.3338103 3.31396 3.3494205 3.2823446 3.4242988 3.3708675 3.3112848 3.4365587 3.2699924 3.3728743 3.2526577 3.3883455
1368907_at 4.6962247 4.5659885 4.9036655 4.5620837 4.9316273 4.815265 4.82522 4.5013666 4.461034 4.9156675 4.9624634 4.6499586
1368908_at 7.8662906 7.9291887 7.7694216 7.745265 7.770765 7.7748394 7.8233876 7.802566 7.6132164 7.6209273 7.824473 7.714809
1368909_a_at 6.3778543 6.277573 6.663046 6.692439 6.2553144 6.7214684 6.919785 6.4127803 6.5147514 6.66538 6.8420815 6.4438334
1368910_at 5.133658 5.260552 5.587012 5.431575 5.2156525 5.4778886 5.253429 5.3312206 5.609465 5.627113 5.6762 5.2620316
1368911_at 5.9213257 6.016487 5.8399177 5.8614645 6.338534 6.063757 5.6881304 6.011663 5.781889 5.9086056 5.9384465 6.153039
1368912_at 4.551238 4.434922 4.499791 4.240908 4.516085 4.3906927 4.6052427 4.526061 4.4182563 4.3680267 4.2599964 4.4370055
1368913_at 4.2788925 4.0614214 3.9933956 4.187051 4.2630043 4.0118775 3.9997756 3.914894 4.087116 3.8160498 3.948359 4.316267
1368914_at 4.3620625 4.521329 4.495903 4.404134 4.5188713 4.509776 4.547072 4.460662 4.5614443 4.393524 4.5463777 4.6486344
1368915_at 10.354496 10.566874 10.336276 10.480793 10.624667 10.356759 10.249098 10.293618 10.206047 10.340388 10.506308 10.573762
1368916_at 10.581553 10.48931 10.285112 10.188387 10.250053 10.37042 10.08173 10.455964 10.285248 10.335365 10.380127 10.390174
1368917_at 4.736066 4.983648 5.0768423 4.970524 4.985139 5.075216 5.1977825 4.795742 5.0250397 5.055596 5.135637 5.1997466
1368918_at 5.81139 5.597886 5.5848722 5.657188 5.534194 5.472232 5.801706 5.526723 5.7616396 5.622154 5.7367325 5.6486197
1368919_at 5.2005086 5.100819 5.0077806 5.1081457 5.007791 5.0610485 4.9505935 4.9674993 5.0842986 5.0986238 5.212874 4.9757447
1368920_at 4.909013 4.77325 4.8030186 4.915223 4.7683773 5.0783844 4.7910557 4.804812 4.869317 4.7404613 4.639099 5.0488706
1368921_a_at 5.983096 6.1512747 6.046511 6.1184583 6.176106 6.21361 6.0136023 5.952898 6.101348 6.146136 6.0227346 6.0533924
1368922_at 4.760739 4.77332 4.9140434 4.9246693 4.512616 4.883953 4.9204197 4.6649003 4.626705 4.5600863 4.808671 4.8971014
1368923_at 4.77834 4.9582763 4.6913824 4.573013 5.1355906 4.621147 4.621211 4.4962473 4.621627 4.636891 4.575499 4.8440585
1368924_at 10.24458 10.373454 10.334271 10.53609 10.290341 9.935162 10.373041 9.863802 10.691606 10.5403 10.777118 10.735961
1368925_a_at 4.1076565 4.453487 4.5844326 4.392527 4.721111 4.2980146 4.2573805 4.5560207 4.275028 4.4577646 4.618129 4.424821
1368926_at 4.8491488 4.7940655 4.789537 4.676503 4.750558 4.839381 4.673728 4.7347016 4.8606114 4.9523983 4.730104 4.90814
1368927_at 6.8000507 6.9290395 6.906287 6.771234 6.962437 7.0642767 6.7509 6.9422536 6.826508 6.7741194 6.7142878 6.8736925
1368928_at 6.3200226 5.910461 6.104801 6.282052 6.0196934 6.3341236 6.1431146 6.415356 6.264224 6.0618124 6.0564632 6.1207314
1368929_at 6.8916593 6.3943496 6.5104403 6.7807956 6.894711 6.9384108 6.8141785 6.5527625 6.8929954 6.7769356 7.229024 6.9125075
1368930_at 4.482059 4.313561 4.364031 4.2958827 4.281227 4.2209444 4.2868376 4.367267 4.0534105 4.2048163 4.3028693 4.2454762
1368931_at 7.372784 7.328579 7.4535375 7.6488485 7.5631866 7.6320705 7.381055 7.2310395 7.7374225 7.623155 7.570608 7.2906218
1368932_at 5.496118 5.6596394 5.672817 5.66407 6.0063515 6.0659904 6.1324143 5.722207 5.9588003 5.6312413 6.1199827 5.819074
1368933_at 6.8389153 6.692482 6.874785 6.7361627 6.5850134 6.738957 6.3937654 6.55165 6.643967 6.5431323 6.8219337 6.616807
1368934_at 9.9794445 10.466428 10.555291 10.354019 10.815316 10.172965 10.566882 10.229664 10.3392315 10.817744 10.943476 10.560529
1368935_at 3.8801942 3.8473423 3.8763368 3.873837 3.7719293 3.8540785 3.8450773 3.7788699 3.781762 3.8253303 3.6025333 3.7237308
1368936_at 10.007091 9.95138 10.0994835 9.969692 9.937004 10.085597 9.9408 9.798181 10.07251 10.152272 10.000853 9.990172
1368937_at 5.385014 5.392758 5.1352572 5.479357 5.4117 5.2139254 5.0289016 5.134759 5.339932 5.343859 5.425137 5.399374
1368938_at 5.2335243 5.235302 5.646888 5.4232225 5.778937 5.741627 5.803331 5.5972195 5.933418 5.005098 5.5680556 5.6698165
1368939_a_at 4.31865 4.4481797 4.3440075 4.518998 4.445939 4.50702 4.494068 4.4729247 4.420394 4.4481597 4.3206153 4.3762813
1368940_at 10.00815 9.904933 9.766844 9.477455 9.89768 9.850278 9.933703 9.757188 10.234496 10.234074 9.694334 9.670286
1368941_at 4.1558666 4.3056946 4.0254345 4.1402535 4.435249 4.4245415 4.0909934 4.117235 4.0753083 4.1064553 4.2860427 4.334998
1368942_at 4.4683547 4.743018 4.5726056 4.4976683 4.376563 4.3704515 4.4398117 4.7081676 4.383713 4.517853 4.566098 4.4740458
1368943_at 13.0100565 13.098063 12.936685 13.183199 13.062669 13.186764 13.261116 13.031436 12.959974 12.977195 12.958564 13.318155
1368944_at 6.2048836 6.29459 6.188996 6.3455157 6.2708244 6.409026 6.432997 6.1132326 6.4765763 6.517913 6.5501933 6.626799
1368945_at 5.2047453 5.3619876 5.385302 5.178317 5.2564 5.2867203 5.3114457 5.183346 5.035285 5.001051 5.0007052 5.2058
1368946_at 5.675048 5.6227884 5.60357 5.486307 5.628831 5.408667 5.476035 5.685028 5.6050262 5.626281 5.6955547 5.4074063
1368947_at 7.9859138 7.2052 7.191642 6.694819 6.7859797 6.516391 6.47435 6.1025376 7.080174 7.2282577 6.8622913 6.7027626
1368948_at 5.854834 5.936951 5.8220453 5.677513 5.797665 5.8232274 5.6901436 5.9867606 6.100301 5.7080355 5.9074326 5.918523
1368949_at 4.3952074 4.4505315 4.4097347 4.282232 4.404348 4.4777937 4.496338 4.3486595 4.4259043 4.242604 4.430827 4.2013216
1368950_a_at 5.122107 5.648306 5.3894863 5.4732723 5.5450964 5.55497 5.402095 5.7398825 5.536661 5.6125975 5.678241 5.4377537
1368951_at 4.628166 4.4766793 4.66189 4.29826 4.428067 4.5047917 4.466983 4.4428663 4.4469633 4.5239363 4.410225 4.3518353
1368952_at 4.8711796 4.8074656 4.939354 4.868515 4.5634203 4.7571797 4.703912 4.6675677 4.665449 4.6198 4.56968 4.716444
1368953_at 7.2923107 6.797283 6.962918 7.257045 7.0041504 6.9499907 6.9928956 6.9051886 7.39024 7.4751053 7.3688912 7.0957923
1368954_at 5.0568285 4.9623327 4.929962 5.0734215 4.9713106 5.196517 4.7430477 4.8910055 4.9900618 5.0073895 5.098862 5.1855774
1368955_at 6.853012 6.7966156 7.247765 7.057615 6.8284755 6.930696 7.1698446 6.6462426 7.1562743 6.8702726 6.974292 7.0232306
1368956_at 5.187233 5.287469 5.242627 5.045276 5.0982957 5.240786 5.3147755 5.352299 5.2850437 5.2179265 5.3433986 5.2054515
1368957_at 5.2590866 5.205166 5.1444454 5.0896196 5.3017397 5.2230387 5.3914866 5.1363335 5.201335 4.939816 5.2843847 5.18039
1368958_at 3.5939174 3.8163166 3.7373762 3.7405295 3.8591042 3.718583 3.5057814 3.7922735 3.6059477 3.861012 3.6666663 3.845381
1368959_at 4.659322 4.6788034 4.799668 4.6544805 4.704236 4.6982346 4.442501 4.483203 4.646456 4.6019554 4.5912876 4.7365017
1368960_at 8.882362 8.926618 8.735686 8.8526745 8.956306 8.859691 8.858451 8.763146 8.804425 8.58605 8.903884 8.812628
1368961_at 5.7514753 5.8294735 5.643148 5.655488 5.804623 5.658018 5.6732855 5.660122 5.591082 5.8454833 5.792321 5.6769032
1368962_at 4.854867 4.670904 4.5149326 4.487277 4.7142262 4.553341 4.5818954 4.525838 4.571068 4.527483 4.697116 4.8129396
1368963_at 6.0811214 6.0912614 6.1114497 5.835079 5.7316475 6.118022 6.176252 6.1694064 6.082207 5.9781914 6.199735 6.183038
1368964_at 4.0557804 4.043729 4.201704 4.2498507 4.2143183 4.0850735 4.187741 3.9903686 3.8960044 3.8304453 3.9899411 4.142699
1368965_at 5.5974255 5.3144684 5.478196 5.431188 5.3524904 5.599573 5.591729 5.67749 5.448964 5.4964566 5.511696 5.4165807
1368966_at 3.9780984 4.0438995 3.9642098 4.024055 4.0889206 3.9866319 4.038373 4.0046844 3.9914942 3.9042482 3.7685733 4.152217
1368967_at 6.5584154 6.600436 6.5396185 6.371961 6.4240017 6.2665434 6.6238685 6.0819836 6.5031953 6.742381 6.1331873 6.5753365
1368968_at 4.170231 4.3237314 4.3202744 4.1908793 4.0495167 4.180277 4.2525234 4.0984597 4.160189 4.225192 4.2329254 4.3793554
1368969_at 4.0408063 3.934629 3.9080856 3.8906376 3.9892592 3.9005172 3.8526511 3.8507633 3.971247 3.9495804 4.2164316 4.006337
1368970_at 5.0705476 5.3819556 5.291621 5.482649 5.232661 5.3176193 5.2680416 5.214385 5.30478 5.447463 5.326023 5.2928534
1368971_a_at 4.658841 4.6098394 4.684675 4.641794 4.7321243 4.6910496 4.6751 4.921197 4.617261 4.9991155 4.8310227 4.583919
1368972_at 3.785513 3.539674 3.7088218 3.665649 3.8277352 3.598201 3.702126 3.66233 3.6919498 3.8973305 3.7236788 3.634525
1368973_at 6.943277 6.9124517 7.004674 7.1566358 7.5612955 7.33313 7.150422 7.0050592 7.2419295 7.1088367 7.2595706 7.162394
1368974_at 4.7379966 4.713194 4.4940786 4.5737705 4.8508267 4.7000384 4.696851 4.5719075 4.6288533 4.559696 4.732522 4.652914
1368975_at 6.087736 6.262834 6.1843987 6.5508575 6.1965337 6.3020854 6.325608 6.188573 6.409245 6.01144 6.041917 6.1991444
1368976_at 5.093154 5.5184417 5.2067 5.27034 5.3485456 5.449062 5.351845 5.292223 5.6570716 5.4289155 5.0844884 5.291405
1368977_a_at 7.5101624 7.629604 7.6167912 7.443761 7.3457108 7.2873774 7.4336004 7.6827526 7.594882 7.4652476 7.1882386 7.378496
1368978_at 5.7185493 5.733455 5.894884 5.6256685 5.9514103 5.906234 5.8611727 6.197241 5.8178463 5.927477 5.88907 5.8940344
1368979_at 5.6866174 5.863876 6.278043 5.9512663 6.0751095 6.195639 5.631278 5.984244 6.060451 5.9296756 5.982313 5.8669453
1368980_at 4.5703554 4.6616592 4.5654316 4.7506022 4.9273715 5.2966423 5.149165 4.8315296 4.9688525 4.927877 5.015237 5.024935
1368981_at 4.2174606 3.8502054 4.1827693 3.8188934 4.07222 4.3916645 3.8431504 3.932488 3.9068613 3.9806316 3.9550827 4.0377607
1368982_at 5.1307464 5.0505 5.030626 5.1749578 5.17935 5.3093586 4.855422 4.726473 4.9728208 5.2399855 5.103442 4.921542
1368983_at 4.440175 4.4686155 4.32374 4.399954 4.423044 4.593029 4.4623284 4.337134 4.43749 4.3559675 4.312254 4.2528834
1368984_at 6.6706166 6.325653 6.5694165 6.4654107 6.8832755 6.764917 6.4344378 6.7390485 6.986392 6.934634 6.999486 6.7466464
1368985_at 4.483951 4.2898474 4.1803246 4.208199 4.5634203 4.2027826 4.2240047 4.3722944 4.1801634 4.362544 4.2053614 4.4602575
1368986_at 4.9357166 4.9452786 4.911461 5.0972466 4.9737687 4.8361607 4.859062 4.9347563 5.0924683 4.883563 5.1254463 4.8789024
1368987_at 6.0782967 6.1259427 6.125072 6.0248275 6.2508087 6.168312 6.0863237 6.098017 6.139156 5.862894 6.121854 6.037205
1368988_at 5.2813773 5.132494 5.3905463 5.366805 5.2028656 5.3286653 5.2495975 5.0777407 5.6955647 5.1197977 5.1784515 5.5436387
1368989_at 4.776611 4.972019 4.6418524 4.763752 4.566168 5.0113516 4.822126 5.0140886 4.699944 4.6907134 4.861513 5.012054
1368990_at 6.083027 5.594072 6.014295 6.063815 5.9763956 6.0726886 5.8248076 5.9690113 5.9258127 6.092938 6.070761 6.138456
1368991_at 6.1802535 5.8939404 6.1334343 5.8487954 5.813868 5.9548717 5.5152144 5.9863067 5.980923 5.61855 5.739755 6.135523
1368992_a_at 9.662696 9.250394 9.325469 9.589506 9.743098 9.32633 9.769822 9.794737 9.593374 9.542835 9.4634285 9.7488575
1368993_at 5.411465 5.2744856 5.5548253 5.2489505 5.349367 5.1051083 5.424658 5.5424805 5.1188297 5.421273 5.233884 5.411525
1368994_a_at 5.4487815 5.66074 5.558904 5.422521 5.689943 5.5579634 5.94797 5.689031 5.395141 5.573164 5.699105 5.6854744
1368995_at 3.6534033 3.624075 3.5154116 3.5514102 3.7219746 3.5823793 3.5352402 3.7116935 3.6178405 3.6814404 3.5403376 3.4900696
1368996_at 4.5315747 4.5774965 4.7113676 4.9008336 4.551118 4.409029 4.622933 4.5306296 4.4431877 4.596125 4.364343 4.4894967
1368997_at 4.76037 4.5360537 5.0309668 4.9009156 4.7260857 4.9456854 4.8193197 4.629842 4.8232403 4.934743 4.531601 4.958367
1368998_at 3.563469 3.4768531 3.5574093 3.4313703 3.5883918 3.6088364 3.4729505 3.6304822 3.4966743 3.6041863 3.5231142 3.469994
1368999_a_at 5.520063 5.2492256 5.439041 5.396476 5.2636123 5.393991 5.13189 5.352576 5.4260464 5.0646434 5.2764 5.5443573
1369000_at 5.2423835 5.2440386 5.231553 5.1396313 5.441223 5.1829896 5.188241 5.471846 5.436341 5.1302547 5.2085085 5.457085
1369001_at 4.219983 3.88347 3.9676142 4.18684 3.8755567 4.1311436 3.9202702 3.772143 4.0191374 4.131504 3.9194317 4.1080027
1369002_at 4.802074 4.9321694 4.892028 4.7661552 5.046775 4.9567037 4.805492 4.9494 4.93178 4.713792 4.6937256 4.981362
1369003_at 5.141715 5.017703 4.8852463 5.2688355 4.7601156 4.8100758 4.524622 4.9769864 4.7902985 4.65578 4.6436806 4.8977504
1369004_at 5.014308 4.941427 5.1981416 5.042191 5.260953 5.083707 5.1580753 5.2925625 5.1097674 5.177337 5.2356415 5.30755
1369005_at 4.846914 4.777437 4.835097 4.9008336 4.866809 4.659929 5.0625114 5.1942825 4.8387494 4.908229 4.761693 4.987493
1369006_at 4.3890524 4.3005505 4.4038563 4.4050016 4.5871544 4.3980155 4.2521605 4.3982134 4.4606514 4.212985 4.4990034 4.5947123
1369007_at 5.4344993 5.1345778 5.4703064 5.2201834 5.350934 5.3142643 5.2472496 5.2313743 5.220439 5.2399855 5.4382267 5.347892
1369008_a_at 4.65047 4.5170884 4.5160456 4.5628586 4.579148 4.560368 4.284021 4.42422 4.382756 4.3611965 4.6021614 4.561455
1369009_at 3.8740878 3.5773072 3.7336645 3.7746344 3.8131752 3.8142292 3.8744953 3.882398 3.575501 3.8124292 3.7144325 3.7361577
1369010_at 4.9390464 4.7649164 4.951295 4.9664764 4.8355646 4.903762 4.8635135 4.6196423 4.7680273 4.439604 4.9793262 4.710037
1369011_at 11.915004 12.395568 12.202525 12.231425 12.192231 12.313519 12.142173 12.139568 11.975907 12.348461 12.2504835 12.503718
1369012_at 5.8258123 5.60711 5.808161 5.879144 5.74352 5.7118077 5.5124755 5.6412935 5.8217525 5.6403203 5.642752 5.6355457
1369013_a_at 10.015514 10.206224 10.12792 10.177406 10.080388 9.9916315 9.933672 10.176469 10.110123 10.072511 10.007597 10.095164
1369014_at 5.667754 5.4023504 5.148775 5.243663 5.3686543 5.4642916 5.7546825 5.0598617 5.529127 5.4776163 4.9464493 5.3985434
1369015_at 4.7790155 4.7976813 4.795138 4.8846827 5.009654 4.873758 4.5808554 4.6596556 4.670855 4.9527297 4.772782 4.6742606
1369016_at 5.574323 5.590875 5.818138 5.578825 5.8325424 5.7062206 5.3624077 5.537225 5.6759787 5.45927 5.4647403 5.380086
1369017_at 4.378781 4.3831997 4.4470463 4.335063 4.3729744 4.337782 4.3658123 4.240194 4.2728844 4.303685 4.281063 4.342307
1369018_at 5.5763173 5.365519 5.4396825 5.362051 5.521402 5.5777164 5.5676603 5.4138656 5.3791084 5.6790566 5.4798093 5.2424364
1369019_at 3.561771 3.6699955 3.682344 3.6479418 3.684331 3.6589484 3.6624415 3.7433372 3.5589683 3.6114733 3.7037473 3.6914532
1369020_at 5.4650936 5.1606674 5.241913 4.955335 5.1722107 5.2338448 4.973365 5.133954 4.8705635 5.059929 5.1561728 5.1718407
1369021_at 6.282584 6.0786915 6.0248094 6.1547112 6.241079 6.2438197 5.9556317 6.0481744 6.2584496 5.9994297 6.2231126 6.146584
1369022_at 6.01252 5.935599 5.9960437 6.006674 6.0992665 5.931428 6.1028066 6.1673617 5.9247546 5.967799 5.928271 5.9167275
1369023_at 9.854449 9.84332 9.659666 9.824247 9.851159 9.670341 9.767029 9.772368 9.720901 9.517672 9.743669 9.821041
1369024_at 5.6857295 5.836547 5.534236 5.9765177 5.7322106 5.8898335 6.000144 6.0276513 5.876437 5.9118023 6.124468 5.9436116
1369025_at 4.471574 4.5058465 4.352398 4.2034974 4.4306674 4.3111825 4.213157 4.476551 4.563803 4.4166713 4.4787025 4.309603
1369026_at 5.6300106 5.9271502 5.6093774 5.847263 5.354455 5.446006 5.812263 5.390885 5.906845 5.9192495 5.994772 5.9125776
1369027_at 4.4018803 4.337753 4.3171916 4.2614417 4.3303843 4.304717 4.382196 4.493273 4.2314806 4.6262703 4.3288627 4.4201355
1369028_at 4.7002335 4.5862045 4.733523 4.8136926 4.6721797 4.6909423 4.5352306 4.5713406 4.722062 4.6328554 4.5827847 4.568231
1369029_at 5.221545 5.5077505 5.2992167 5.044013 4.7982807 5.1449337 4.8703613 5.161159 5.6276436 4.7750144 5.163679 5.0244756
1369030_at 4.7661557 4.696269 4.789244 4.6076555 4.5985003 4.7859335 4.641098 4.594821 4.5705304 4.6562777 4.513157 4.670013
1369031_at 7.8248334 8.242565 8.230417 8.058593 8.21981 7.957022 8.169437 8.145979 8.082596 8.47802 8.218334 7.950382
1369032_at 7.660208 7.615486 7.5951905 7.686088 7.7037115 7.605943 7.7741523 7.7227473 7.489176 7.567149 7.6943736 7.745346
1369033_at 4.4653215 3.8908846 4.0069704 4.126504 3.7366931 4.1436644 3.9173474 3.9819362 4.058664 3.7986722 3.787917 4.2164855
1369034_at 5.0867395 5.300869 5.0465107 5.1984005 5.0695953 5.023204 4.986122 5.3092136 5.246778 5.1891317 5.3212013 4.898072
1369035_a_at 3.6341898 3.6241527 3.6180522 3.532923 3.6139426 3.5930688 3.4675043 3.7836242 3.4906726 3.5255582 3.5315907 3.5913796
1369036_at 3.5750716 3.6281824 3.5494647 3.5912642 3.7071633 3.6583788 3.5412462 3.720848 3.6264892 3.5294476 3.520351 3.6743715
1369037_at 4.636222 4.3302197 4.1421375 4.403394 4.3376007 4.6020346 4.436091 4.484261 4.402322 4.5515084 4.490595 4.6076126
1369038_at 5.922987 5.986773 6.037609 5.8670263 5.8057227 5.9464245 6.036501 5.880492 5.83595 5.9929523 5.9144206 5.9111447
1369039_at 7.389432 7.682295 7.5370812 7.473231 7.5081797 7.3711386 7.4063807 7.5061555 7.66494 7.5338054 7.570203 7.541978
1369040_at 5.2562914 4.825913 4.7234516 4.793434 5.3055754 4.961205 5.0124054 5.207422 4.959476 5.2450414 4.9445276 5.291355
1369041_at 4.0027075 3.7836423 4.195839 3.795877 3.9169376 3.7651944 3.8903625 3.7742777 3.8513753 3.8915377 3.904544 3.8597972
1369042_at 6.6408134 6.579593 6.7447076 6.74686 6.846043 6.5430856 6.591228 6.632176 6.5680757 6.6900086 6.619287 6.719249
1369043_at 3.7564368 3.761695 3.7902296 3.66218 3.877582 3.6089919 3.7779346 3.7247782 4.0071993 3.8107028 3.6301553 3.8420002
1369044_a_at 6.1425605 5.3824 5.001872 5.2004595 4.825682 5.967449 5.4242473 5.278007 5.5617857 5.824707 4.9539137 6.3772707
1369045_at 7.001184 6.8396187 6.956031 6.8977327 6.9417143 6.9190664 6.884508 7.1365576 7.0461187 7.022837 7.040683 7.042934
1369046_at 3.8235297 3.823336 3.9277077 4.124485 3.9356472 3.8529742 3.899239 3.8872643 3.9922848 3.9397097 3.8794687 3.923001
1369047_at 3.0748413 3.153212 3.1279206 3.148335 3.164983 3.1696994 3.1836963 3.1534681 3.063957 3.0857236 3.1491282 3.158539
1369048_at 5.180244 5.1301126 5.2014217 5.0410185 5.007456 5.1740265 4.975397 5.145859 4.8907537 5.0026107 5.1548166 5.115698
1369049_at 3.8196635 3.734436 3.7297797 3.7941313 3.9500184 4.1020584 3.8960302 3.8814695 3.9265895 3.91608 3.8446398 3.7448647
1369050_at 7.489464 7.6191583 7.6949043 7.787288 7.633917 7.6251884 7.8010273 7.8871913 7.330223 7.406445 7.4950867 7.8105764
1369051_at 6.803143 6.5870767 6.5879397 6.661922 6.809384 6.757169 6.798393 6.428943 6.6695724 6.5123954 7.060322 7.172152
1369052_at 4.982401 4.8168273 4.941485 4.995481 5.089388 4.893762 5.0917435 5.0072966 4.9819007 4.869662 5.071465 4.958268
1369053_at 4.5167694 4.988743 4.8650765 4.6097827 4.6546917 4.533986 4.693604 4.5884943 4.5663586 4.716048 4.6134334 5.009487
1369054_at 4.107065 4.2788367 4.069867 4.0056257 4.0391707 4.067573 4.047122 4.0389194 4.1251497 4.05882 4.1781697 4.091959
1369055_at 3.818792 4.001856 3.6294672 3.8001795 3.7808354 3.5976608 3.8126943 3.7759256 3.845854 3.7609258 3.9201896 3.693632
1369056_at 3.4088252 3.763349 3.5363925 3.6513457 3.8266356 3.6221085 3.6110685 3.5052347 3.696225 3.703641 3.567467 3.5450728
1369057_at 7.5117126 7.5380106 7.5026584 7.404539 7.4389844 7.6241765 7.5943956 7.5887656 7.476568 7.441978 7.475691 7.523538
1369058_at 5.1140556 5.2188687 5.454184 5.322386 5.4035516 5.325207 5.301808 5.3785157 5.2226424 5.1607065 5.2428064 5.3495007
1369059_at 7.37908 7.657812 7.511275 7.694682 7.4472837 7.4346976 7.7699833 7.4470553 7.6888385 7.317292 7.8733845 7.9503045
1369060_a_at 7.1576667 7.5355754 7.2993917 7.6314564 7.507524 7.335424 7.4635196 7.5209446 7.5476775 7.431698 7.523421 7.385965
1369061_at 8.208213 8.179712 8.025218 8.201277 8.102138 7.9148293 7.9453506 8.090454 8.052635 8.057219 8.117268 7.947377
1369062_at 5.289029 5.1098747 5.31917 5.233223 5.137393 5.2325897 5.1133833 5.1346083 5.241414 5.0031147 5.2833443 5.306731
1369063_at 9.443535 9.450948 9.1494875 8.975996 9.156381 8.709714 9.245522 9.207643 10.01319 9.031748 9.113745 8.774596
1369064_a_at 3.917977 3.9680057 3.9506476 3.8612354 3.923821 3.9503267 3.8640134 3.7886102 3.9453773 3.8904557 3.8605616 3.9099355
1369065_a_at 8.4620075 7.897072 8.2980385 8.239575 8.333838 8.437979 8.275582 8.457892 8.653946 8.3686075 8.2799225 8.042034
1369066_at 6.7669835 6.6864867 6.7452006 6.7746854 6.671704 6.7034826 6.742848 6.707002 6.674765 6.4094877 6.8963714 6.8193536
1369067_at 3.7802045 3.8560505 3.927401 3.779751 3.8772357 4.05283 3.6606305 3.887221 3.8829749 3.8602872 3.8490388 3.7539213
1369068_at 4.1619706 3.818165 3.931242 3.9390311 4.013742 3.7070515 3.7922368 3.7964268 4.04652 3.8185034 3.943119 3.936606
1369069_at 7.097695 7.1122437 7.232637 7.2209253 7.093452 7.2625513 7.270481 7.004763 7.3233204 7.237111 7.51642 7.4425387
1369070_at 7.2036858 7.380244 7.3628736 7.3143005 7.34991 7.370011 7.3550663 7.367584 7.3315525 7.34472 7.270748 7.4252534
1369071_at 4.1481442 4.130374 4.27117 4.4976683 4.278553 4.5644474 4.244725 4.1518927 4.414977 4.151984 4.4182377 4.4591484
1369072_at 6.337828 5.865093 6.40549 5.9349976 6.557084 6.1040344 5.530668 5.3900666 6.0923796 5.4418507 6.7967978 5.3112354
1369073_at 9.6733465 9.367833 9.383926 9.800135 9.935153 9.865519 9.522251 9.539518 9.699431 9.046528 9.601799 9.833029
1369074_at 12.378095 11.969532 12.139497 12.14301 12.195701 12.119452 12.089729 12.138618 12.216949 12.228523 12.014216 12.330633
1369075_a_at 4.7211885 4.750641 4.296405 4.4618797 4.5045004 4.467516 4.6455107 4.7255726 4.7721353 4.813339 4.595732 4.6742606
1369076_at 8.622224 8.821178 8.404308 8.770968 8.432821 8.43479 8.638672 8.722767 8.680384 8.653461 8.494446 8.523025
1369077_at 6.495045 6.7929344 6.661003 6.5097785 6.619012 6.51378 6.4921737 6.567789 6.6117077 6.5433707 6.6965866 6.7638493
1369078_at 7.6875997 7.4836707 7.459649 7.7634425 7.758201 7.7486744 7.4592595 7.308171 7.733933 7.7204056 7.5352426 7.7514787
1369079_at 5.369231 5.004836 5.0542164 5.2502637 5.236171 5.2297945 4.9617915 5.0337977 5.18686 5.1657248 5.293113 5.2075024
1369080_at 4.888184 4.9481416 4.9509373 4.8263507 4.7854896 4.99857 4.716796 4.8560886 4.871645 4.8169456 4.9415493 4.894317
1369081_at 6.5628667 7.1865325 6.693196 6.9850154 6.599708 6.6682673 7.02882 6.971897 6.834616 6.8547297 6.8698306 6.87731
1369082_at 4.8776665 4.863649 4.844636 4.925014 5.055973 4.9373884 4.889698 4.8002043 4.988011 4.7394724 4.7887697 4.6865644
1369083_at 5.183276 5.2367053 5.058729 5.284951 5.426882 5.438703 5.02237 5.123818 4.8427544 5.191851 5.112525 5.410083
1369084_a_at 7.132759 7.1572123 7.1547313 7.0272813 7.204145 7.2796946 7.0868554 7.249672 7.099886 7.2375374 7.2231793 7.150669
1369085_s_at 4.82932 5.057637 4.6723013 5.2719364 5.236189 5.0200415 5.301879 5.4106264 5.2940016 5.0296516 4.8457036 5.1599774
1369086_a_at 4.974905 4.947979 5.4220314 5.3339567 5.2000694 5.2478065 5.3657837 5.5711145 5.0401306 5.315877 5.0056367 4.923649
1369087_at 4.9959826 4.9917464 4.990141 5.071972 5.031538 4.8237777 4.946829 4.9780874 4.9281197 5.12854 5.1272707 5.40053
1369088_at 7.2975225 7.185269 7.447002 7.681621 7.529542 7.3288884 7.34141 7.3520937 7.184146 7.224872 7.629235 7.684394
1369089_at 5.074073 4.8555756 5.178377 4.7447844 4.659701 4.8345127 4.9143214 4.6846566 4.787553 4.6262465 4.9500847 4.88525
1369090_at 4.220167 4.8916955 4.369059 4.345562 4.3260484 4.355263 4.7119784 4.408772 4.258802 5.0541687 4.405199 4.153139
1369091_at 4.192662 4.43252 4.3060436 4.2602143 4.253275 4.1576815 4.26229 4.1893044 4.251095 4.10396 4.107977 4.276145
1369092_at 7.748183 7.9185257 7.6608324 7.869342 7.8432226 7.670182 7.765615 7.6978374 7.704324 7.8900185 7.9819083 7.887448
1369093_at 6.6761746 6.4400573 6.6770916 6.52382 6.8051524 6.721804 6.3131495 6.857482 6.746454 7.1695466 7.228828 6.60927
1369094_a_at 5.4618225 5.9407377 5.5358014 5.925356 5.6790204 5.622176 5.5811043 5.8992643 5.679527 5.8733597 5.6491933 5.795065
1369095_at 4.2619343 4.6036654 4.3229666 4.2833157 4.448579 4.11598 4.3621483 4.47046 4.5228224 4.5511847 4.5561 4.540888
1369096_at 4.083186 4.1338835 4.164078 4.1768227 4.047287 4.120715 4.2612514 4.317332 4.0490136 4.246927 4.086813 4.041336
1369097_s_at 5.83963 5.657189 5.7863646 5.488183 6.1789684 5.68188 5.7403994 5.573388 5.8504224 5.750711 5.899726 6.014401
1369098_at 4.220233 4.426968 4.1803246 4.243952 4.131756 4.144562 4.175247 4.196905 4.266057 4.44079 4.309487 4.1693907
1369099_at 7.358239 6.8972673 7.0496535 7.4760647 7.507259 7.205957 7.458519 7.1133347 7.644212 7.2456207 8.042671 7.6215916
1369100_at 4.3277283 4.4365416 4.291325 4.279525 4.163538 4.311367 4.4843216 4.375045 4.002965 4.2805696 4.194135 4.087185
1369101_at 7.5908794 7.619606 7.6925416 7.7582693 8.067965 7.75223 7.669869 7.713019 7.784679 7.5670404 8.078245 8.078514
1369102_at 3.6663716 3.8405013 3.7154837 3.900088 3.7774365 3.8855615 4.0780287 3.7088265 3.7637742 3.8782299 3.7180588 3.7134247
1369103_at 4.577763 4.5621595 4.6889524 4.4592357 4.7316284 4.7281704 4.4501786 4.5900674 4.5256023 4.49783 4.555707 4.4950843
1369104_at 4.9432955 5.1081595 4.5280504 5.354627 4.9269714 5.2221456 5.198349 4.9209375 5.1676846 4.884127 5.077615 5.249965
1369105_a_at 4.0583897 3.501087 4.0765877 3.4313703 3.5337453 3.3949912 3.2670908 3.4521856 3.9155798 3.7220898 4.0077124 4.141269
1369106_at 4.2240386 4.43128 4.467759 4.283949 4.531024 4.520155 4.0383763 4.2830787 4.472897 4.241555 4.2626963 4.294918
1369107_at 3.8999143 3.8044758 3.946579 3.7986865 3.9087248 3.9594932 3.8679905 3.9051208 3.9145448 3.989563 4.026037 3.8803372
1369108_at 3.9868078 3.9528604 4.0463333 3.9990005 4.0586324 4.160778 3.9522762 4.0170794 3.9451134 3.973603 4.0854707 4.0159216
1369109_at 3.7824175 3.7881107 3.9595976 4.045617 3.8257992 3.9298532 3.8561568 3.7228334 3.920728 3.888371 3.9700978 3.7752862
1369110_x_at 9.955448 10.703595 10.313921 10.115567 10.362655 10.243455 8.803082 10.007106 9.941559 10.087932 10.348501 9.506337
1369111_at 13.913577 13.981262 13.988327 13.949426 13.9344225 13.896728 13.890316 13.916051 14.010061 14.02521 13.930856 13.892746
1369112_at 4.3563833 4.3565335 4.2848063 4.2918496 4.347539 4.233472 4.484378 4.2328825 4.2337875 4.4577866 4.470545 4.392671
1369113_at 3.327055 3.4980383 3.4492538 3.3151193 3.5251493 3.3135824 3.4406874 3.4858036 3.3193934 3.3253922 3.3695862 3.6915295
1369114_at 3.091512 3.0911732 3.0247624 3.0436866 3.0771945 3.1159346 3.0406 3.1947985 3.1818266 3.0702958 3.081286 3.0166578
1369115_at 5.358415 5.3347473 5.10293 4.7061014 5.2138495 4.9842124 5.136507 4.8818316 4.8069205 5.031983 5.0816064 4.71265
1369116_a_at 5.825265 5.8516455 5.938092 5.8696876 5.7726946 5.8916607 5.8993535 5.6694536 5.913511 5.840163 6.035014 5.9372325
1369117_at 4.2648754 4.334656 4.088774 4.4634495 4.3103585 4.1629744 4.252098 4.2724376 4.5222588 4.2506127 4.1763754 4.2089972
1369118_a_at 5.205323 5.1572294 5.0390487 5.124113 5.1639805 4.8282948 5.210168 5.278007 4.871009 5.384795 5.2508907 4.793308
1369119_a_at 4.982854 4.8240995 4.958871 5.265626 4.8791695 5.0561876 4.7263556 4.834388 4.920662 4.8414707 4.8478203 4.8051662
1369120_a_at 7.619802 7.4443617 7.7291617 7.6208243 7.4415894 7.8057094 7.332267 7.085382 7.521003 7.2333493 7.6459265 7.6003823
1369121_at 5.114311 5.2737727 5.3498425 5.210726 5.4075356 5.1293464 5.118665 5.1473136 5.3362303 5.082312 5.210618 5.1671634
1369122_at 7.186828 7.238608 7.124296 7.1034393 7.183955 7.1006536 6.996471 7.2409663 7.0823503 7.175844 7.054399 7.034658
1369123_a_at 5.672456 5.9178796 5.679634 5.9512663 5.864375 5.9886456 5.6148853 5.8249226 5.9356446 6.0569577 5.9831767 6.093281
1369124_at 4.7211885 4.541359 4.527255 4.397584 4.4318304 4.6535625 4.7247295 4.5754004 4.6282644 4.5961246 4.4231577 4.6109476
1369125_at 3.352818 3.4709136 3.398175 3.391987 3.2529428 3.4348369 3.5055149 3.3980289 3.4006686 3.3718944 3.3410747 3.347101
1369126_at 3.7141185 3.6295877 3.5700898 3.5245912 3.6205592 3.725266 3.8053162 3.6043394 3.7328305 3.5774057 3.7287335 3.7986186
1369127_a_at 6.3545394 6.444573 6.663726 6.532506 6.665881 6.650075 6.4726157 6.2296658 6.5655518 6.605491 6.545086 6.5693436
1369128_at 4.0005674 4.0805283 4.1556253 4.0022554 3.9859653 3.9681075 3.9611983 3.9487572 4.0716276 3.8717709 3.9922612 3.9928026
1369129_at 4.1000495 4.0695267 4.2477403 4.120556 4.168135 4.356683 4.099601 3.996979 4.2049446 4.070139 4.202141 4.243863
1369130_at 4.941502 4.7167835 5.0861287 4.984844 4.617296 4.9187517 4.96739 4.8330917 4.710028 4.883466 4.7734127 4.708619
1369131_at 4.088925 4.0034666 4.5427904 4.3079524 4.215719 4.207399 4.247175 4.3859277 4.3441405 4.1715517 4.0851398 4.2494283
1369132_at 6.248424 6.4824166 6.1619196 6.0272017 6.387082 6.0996523 6.20856 6.515483 6.0931573 6.158006 6.364882 6.0151267
1369133_a_at 3.7416923 3.9178975 3.8130164 3.8045578 3.8235013 3.8349586 3.8372943 3.8817034 3.7481167 3.863811 3.8748806 3.8340209
1369134_x_at 3.5902193 3.6547482 3.652624 3.502045 3.5043447 3.5419762 3.6182642 3.6320088 3.6893735 3.636202 3.762843 3.6911428
1369135_at 7.2497435 6.9512534 6.6099606 6.6340375 6.915192 6.9935465 6.7454524 6.9003844 6.6684833 6.808489 6.8070855 6.924311
1369136_at 4.4305754 4.8873615 4.5355783 4.7402267 4.615901 4.46218 4.302552 4.651722 4.5913544 4.7223196 4.6227045 4.4045033
1369137_at 5.048123 5.108794 4.9413733 5.02494 4.9080586 5.075464 4.9705596 5.1794643 4.984618 4.936815 4.9467225 5.129693
1369138_a_at 3.7479484 3.7137172 3.8450718 3.8906376 3.6933515 3.6246293 3.7755382 3.7193937 3.8143446 3.8928072 3.9400816 3.695523
1369139_at 3.7696836 4.08665 3.8933554 3.6154284 3.7927089 3.951093 4.2015257 3.910548 3.6414416 4.172292 3.951803 3.9116466
1369140_at 3.9526556 4.1264424 4.060189 3.839536 3.9919498 3.9635506 4.0351934 4.2019634 3.9161372 4.0715265 3.9730685 3.9366412
1369141_at 3.575169 3.7089489 3.8721511 3.5333238 3.585163 3.639956 3.7136672 3.6753194 3.7808316 3.8165605 3.571155 3.6581013
1369142_at 3.6729836 3.8543248 3.6398551 3.7146142 3.608811 3.760653 3.6631207 3.6494644 3.6624322 3.7157016 3.6286662 3.7630916
1369143_at 4.1730304 4.1833286 4.018899 4.136079 4.0281134 4.1843925 4.0693645 4.211293 4.1959457 4.17015 4.038803 4.130447
1369144_a_at 4.6050997 4.148237 4.5472507 4.3004465 4.3050747 4.323517 4.201414 4.372546 4.728938 4.178644 4.519304 4.335353
1369145_a_at 4.6162386 4.772952 4.592045 4.4930706 4.656982 4.3732114 4.578943 4.707772 4.648386 4.635852 4.396999 4.504413
1369146_a_at 6.2393594 5.9418015 6.5087743 6.148013 6.368666 6.4652133 6.8869677 5.8521013 6.780873 6.435622 6.6173105 6.6612463
1369147_at 5.261448 5.174548 5.0955076 5.218309 5.199725 5.2792935 5.1507616 5.215572 4.913766 5.3123913 5.2434287 4.764805
1369148_at 7.908703 7.831939 7.7010098 7.9046836 7.9631724 7.7938704 7.9935646 7.997117 7.6605234 7.624348 7.4655185 7.8930607
1369149_at 5.2504573 5.1955767 5.2304745 5.154115 5.2999296 5.3022203 5.1266656 5.15493 5.1488695 5.410658 5.275573 5.4352922
1369150_at 7.9103317 7.9294367 7.9195223 7.9321866 8.09078 7.675642 7.8743525 7.835189 7.7343493 7.8545465 8.445364 8.219049
1369151_at 5.3722157 5.509309 5.504091 5.2879868 5.4992 5.440384 5.2743692 5.3247256 5.338454 5.2554374 5.3085413 5.3758874
1369152_at 6.6308665 6.7469487 6.454084 6.758612 6.810107 6.466081 6.6514354 6.3167324 6.95113 6.9629273 7.000889 6.8115945
1369153_at 3.5524735 3.4690518 3.5111449 3.5150678 3.5491295 3.5219505 3.5229456 3.4586496 3.5047657 3.5972893 3.3682234 3.5244553
1369154_at 3.7774 3.9420087 3.8732092 4.0131288 3.867367 3.824177 4.0377784 3.9559748 4.0096703 4.016732 3.848963 3.9297469
1369155_at 5.2594676 4.8686695 5.2728543 4.9529805 5.125717 5.131497 4.890213 5.022752 4.7892256 4.79498 4.9576883 5.1740174
1369156_at 5.767928 6.4315033 6.2166886 6.623964 6.5292187 6.2278233 6.2295914 6.16446 6.403229 6.1759686 5.747562 6.652123
1369157_at 8.121529 8.097963 8.055244 8.462778 8.113468 8.034452 8.258125 8.055807 8.009048 8.386719 8.370863 8.181377
1369158_at 4.4046507 4.330444 4.25025 4.333083 4.661911 4.4170923 4.4063883 4.5184917 4.381446 4.259067 4.3910027 4.4244375
1369159_at 5.614796 5.4255013 5.841024 6.0088954 5.8391323 5.8161016 5.9204874 5.769451 5.9453487 5.6529193 5.513263 5.5238595
1369160_a_at 4.6400514 4.623901 4.773222 4.65219 4.8255234 4.72111 4.570262 4.4053373 4.7118154 4.586489 4.519067 4.6078854
1369161_at 8.311102 8.2930765 8.545792 8.150564 8.539379 8.799362 8.39403 8.287058 8.426037 8.484344 8.391892 8.715919
1369162_at 4.5294657 4.146803 4.225536 4.15977 4.3344183 4.6017704 4.2181783 4.095095 4.055284 4.225022 4.1529083 4.3067455
1369163_at 5.5043697 5.665929 5.3922157 5.5085483 5.5589714 5.408667 5.0797024 5.5322013 5.3346415 5.495715 5.6388106 5.7545233
1369164_a_at 4.554414 4.6201034 4.4059114 4.5214443 4.421624 4.4053965 4.5943255 4.579003 4.5880184 4.463629 4.6170006 4.6433935
1369165_at 4.1415143 4.044385 4.025819 4.1003237 4.1034307 4.003868 4.0857735 4.0148373 4.074109 4.059613 4.0660934 4.1384935
1369166_at 4.1292605 4.1753144 4.26404 3.9993584 4.1734233 4.2140317 4.073472 3.909234 4.1666875 4.0987043 4.0661497 4.058923
1369167_at 6.257392 6.5684466 6.217183 6.0853176 6.0063515 5.9620585 6.0666957 5.94871 6.085229 6.225739 6.111878 6.0022326
1369168_a_at 5.235562 5.222739 5.246958 5.2864714 5.190959 4.9939985 5.2786736 5.1709213 5.1036353 5.0792394 5.3733816 5.3015456
1369169_at 8.935228 9.065686 9.000023 9.097165 9.239408 9.224702 9.222058 9.193871 9.13372 9.387936 9.311096 9.317485
1369170_at 3.9142945 3.8461185 3.9848318 3.9679568 3.9009733 3.8349414 3.7592916 4.10995 3.935119 4.03343 3.871465 3.9311924
1369171_at 10.822658 10.788323 10.519668 11.176464 10.006724 11.047588 10.921883 10.76424 10.994923 11.046548 10.850007 11.046173
1369172_at 4.0907073 4.156315 4.0837703 4.167924 4.007771 4.0118775 3.9351058 4.041182 3.9800248 3.9668255 4.0116725 4.0213075
1369173_at 5.3963137 5.4496045 5.362982 5.274317 5.2036715 5.3758926 5.25867 5.346466 5.302363 5.417413 5.2889404 5.422184
1369174_at 6.4200864 6.5455484 6.553535 6.922437 6.689795 6.481064 6.3172073 6.3131895 6.73197 6.313013 6.7808905 6.5707583
1369175_a_at 4.770137 4.292404 4.56439 4.3171315 4.1498365 4.4532957 4.0616474 4.4673448 4.266057 4.17278 4.56522 3.9228325
1369176_at 6.530074 6.3473387 6.5105076 6.5544734 6.545805 6.3688655 6.4193482 6.5677524 6.372833 6.420747 6.5261917 6.433423
1369177_at 7.0632334 6.6732345 6.5418253 6.8154225 6.566238 6.502598 6.677361 6.8020906 6.9793386 6.8185115 6.831097 7.039321
1369178_a_at 4.241522 4.218151 4.466218 4.3458796 4.485431 4.1675997 4.3069453 4.5884767 4.2354198 4.205034 4.450168 4.342147
1369179_a_at 5.997381 6.058622 5.9012127 6.019619 5.90793 5.78032 5.7723837 6.479378 6.186497 5.6634026 5.7455072 6.0367684
1369180_at 4.7973323 4.733533 4.8541594 4.9307313 5.221518 4.9946675 4.9126277 4.963299 5.079388 4.8630037 4.854829 5.092373
1369181_at 5.755905 5.710548 5.719987 5.858715 6.244963 5.739292 6.003067 5.657302 5.6779723 5.728516 5.758127 5.888749
1369182_at 4.0245285 3.8816512 4.066044 3.8259683 3.9388123 4.12472 3.9194398 3.8138955 4.1231833 3.9450781 3.9212508 4.0497923
1369183_at 4.7106285 4.6635165 4.7698526 4.8132734 4.7022276 4.725894 4.7664175 4.7223654 4.6169086 4.6147604 4.842514 4.713896
1369184_at 4.400279 4.530736 4.5674934 4.372739 4.497465 4.3531656 4.5438247 4.2665386 4.508032 4.334222 4.2049837 4.652421
1369185_a_at 5.562939 5.4904513 5.5974083 5.505973 5.5297475 5.542899 5.4372926 5.5666194 5.2280993 5.613625 5.311135 5.4036274
1369186_at 6.631062 7.2298436 6.9719863 6.9204493 7.006697 7.0641475 6.9220033 7.094321 6.7608404 6.954228 6.8228164 7.1507983
1369187_a_at 7.4552813 7.66778 7.515032 7.574669 7.7103896 7.132353 7.1175246 6.910829 7.482464 7.09026 7.470096 7.509561
1369188_at 3.916066 4.1223807 3.881264 4.130679 3.92871 3.950189 3.9194295 3.8883166 4.1329803 3.9389954 3.945334 4.0087385
1369189_at 6.0921435 5.7704997 5.968441 5.8389993 5.909628 5.755522 5.796255 5.6901746 5.784695 5.5409536 5.7606306 5.748833
1369190_at 5.767928 5.9199524 5.787024 5.858545 5.877846 6.130222 5.851643 6.2064466 5.707568 5.930294 5.879853 5.6953363
1369191_at 3.4817548 3.7051113 3.7653494 3.8512168 3.6272626 3.75171 3.6865232 3.7636878 3.6836483 3.7104414 3.742373 3.7432556
1369192_at 4.485278 4.885401 4.6460743 4.4965267 4.564746 4.581223 4.7867265 4.538998 4.596635 4.528403 4.5154114 4.5298367
1369193_at 4.896582 5.0522604 4.990761 5.1124883 5.136346 4.954829 4.938019 4.86992 5.000097 5.1294947 5.070503 4.962429
1369194_a_at 3.4669645 3.5582726 3.5523987 3.691607 3.659083 3.803047 3.6182325 3.7558644 3.5103705 3.5807521 3.5671785 3.6363647
1369195_at 4.860612 4.895398 5.4881 5.4332333 5.488727 5.4272785 5.5846953 5.352576 5.8541813 6.5321226 5.9019127 5.684857
1369196_at 5.3010244 5.54661 5.5526314 5.2889156 5.257269 5.277547 5.5172405 5.5882874 5.2843637 5.5202055 5.3097477 5.5990515
1369197_at 5.8460145 5.6508684 5.7234607 5.847922 5.644081 5.679415 5.633219 5.907973 5.813814 5.661153 5.676259 5.617714
1369198_at 5.6703997 5.6292515 5.7348146 5.7624054 5.752382 5.700595 5.491186 5.8365283 5.4831314 5.6349154 5.691494 5.744782
1369199_at 5.3189907 5.6759048 5.432267 5.497363 5.410739 5.386361 5.675839 5.478453 5.2659054 5.5421343 5.4108305 5.552731
1369200_at 9.0777645 8.988975 9.188671 8.68595 9.113798 8.507767 9.125538 9.315672 8.2402115 8.803521 9.233636 9.23682
1369201_at 5.255072 5.821124 5.6274877 5.8263555 5.5137844 5.604182 5.57989 5.8798676 5.677603 5.841546 5.854123 5.658036
1369202_at 4.0582824 4.184871 4.138425 3.7334664 4.0904064 4.0514383 4.054143 4.1439934 3.8286116 3.994862 4.46199 4.1349883
1369203_at 3.6922717 3.8194575 3.8366897 3.9018536 3.8281975 3.7559383 3.7687957 3.749985 3.9621022 3.7848144 3.7865715 3.968404
1369204_at 6.901897 7.253358 7.0678625 6.794607 7.152029 6.882284 6.8686767 6.793998 6.926788 6.932165 6.7115154 6.687709
1369205_at 5.259135 5.433077 5.1502495 5.184735 5.491233 5.4288893 5.199295 5.3483114 5.289849 5.4927115 5.250529 5.457775
1369206_at 12.4480095 12.529235 12.334231 12.500116 12.669373 12.421726 12.336603 12.41486 12.497708 12.38699 12.4403 12.486217
1369207_at 4.167658 4.120704 4.305685 4.3361998 4.284605 4.197694 4.397108 4.2769737 4.431203 4.177891 4.170084 4.2454762
1369208_at 6.1425605 5.955554 6.0735984 6.0811443 5.6592116 5.904989 6.4135923 5.977968 6.0480127 5.6656623 5.855992 6.1404963
1369209_at 6.6158566 6.368006 6.435179 6.384021 6.603007 6.6532917 6.4036703 6.417322 6.5820737 6.38459 6.476566 6.6210804
1369210_at 3.251971 3.3330154 3.2675283 3.391049 3.3410711 3.2946393 3.2290602 3.2581227 3.3645833 3.3759124 3.3529286 3.3840647
1369211_at 6.0163226 6.158451 6.078983 6.049545 6.0919137 6.045289 6.0835733 6.1044745 5.9779773 6.1272583 6.1247764 6.1366835
1369212_s_at 7.260744 7.3966703 6.9914565 7.259404 6.96783 7.1954417 6.23212 7.348452 6.8266754 7.303321 6.7416863 7.407848
1369213_at 5.795882 5.558944 5.479964 5.670496 5.5678897 5.7945504 5.803655 5.6054955 5.786502 5.5667205 5.5719953 5.5753126
1369214_a_at 5.881478 6.2057743 5.9793863 6.08842 6.3574524 6.5187263 6.442952 6.367168 5.944301 6.0224004 6.641122 6.142694
1369215_a_at 9.612011 9.157139 9.395252 9.924624 9.839655 9.660236 9.659784 9.5597725 9.52494 9.559898 9.520266 9.680829
1369216_a_at 5.5478897 5.5392675 5.7230005 5.663286 5.736479 5.530218 5.502912 5.87551 5.403487 5.9263053 5.747874 5.6128154
1369217_at 4.3469315 4.62951 4.418831 4.3862944 4.652281 4.572899 4.2240043 4.3806276 4.529781 4.7720985 4.4024124 4.3369465
1369218_at 6.585466 6.6518707 6.832651 6.7563868 7.069373 6.82846 6.7369475 6.255501 6.87644 6.871887 7.263159 7.407751
1369219_at 6.257392 6.5613556 6.4538026 5.9089193 6.2598305 6.2449293 6.5808487 6.5473657 6.3929667 6.5826 6.5180893 6.469521
1369220_at 6.6009026 6.5249205 6.4472084 6.6702604 6.5833354 6.7540083 6.594351 5.992448 6.898212 6.8151593 6.8817596 6.7270737
1369221_at 5.9373283 6.041502 6.1325884 5.9103894 5.777276 5.999796 5.91677 5.9751315 5.852606 5.991234 5.855932 6.0977507
1369222_at 5.2395363 5.417321 5.6537156 5.5837026 5.6956797 5.6564684 5.7052355 5.5795703 5.5304413 5.4870434 5.492159 5.752859
1369223_at 7.1355042 7.04491 7.0435176 6.989143 7.140138 7.0896034 7.183817 7.0042796 7.0266757 7.0626693 6.9227266 7.1470447
1369224_at 7.328224 10.184211 10.849053 9.889215 10.45912 10.050597 9.262098 9.259295 10.903597 10.251906 9.862167 9.729294
1369225_at 11.668356 12.013192 11.749418 11.478493 12.236616 11.963882 11.907602 11.986291 11.38046 11.516764 12.267067 11.971686
1369226_at 7.2563133 7.4374 7.3259 6.9610515 7.680298 7.3623695 7.805682 7.277585 7.334555 7.244666 7.538474 7.460088
1369227_at 5.792295 5.205953 5.5773153 5.472234 5.7111135 5.5487595 5.530889 4.8673925 5.4245467 5.4569063 5.520947 5.868847
1369228_at 5.5280724 5.97387 6.2554946 5.8518605 5.778885 5.753175 5.785506 5.949742 5.6131463 6.168307 5.737072 5.80746
1369229_at 6.021392 6.178438 6.011572 6.3303986 6.019668 6.476231 6.0935364 6.0595193 6.121726 6.0530868 6.277722 6.222473
1369230_at 4.9765983 5.0263367 4.979502 4.578166 4.5746546 4.668147 4.618284 4.779219 4.7615843 4.702243 4.902001 4.8779335
1369231_at 5.5650063 5.3330126 5.500389 5.602588 5.413506 5.2863665 5.314388 5.0915823 5.2539287 5.294749 5.620711 5.481126
1369232_at 4.405741 4.652905 4.5013943 4.570512 4.5537534 4.6210318 4.495185 4.6136065 4.560336 4.625832 4.6024847 4.467558
1369233_at 4.0528045 3.8965912 3.944943 3.9716074 4.125126 4.0796022 4.131531 4.1354876 3.983107 4.128924 4.2157383 3.940612
1369234_at 7.3592606 7.485524 7.298966 7.9904466 7.8642006 7.536014 7.4240375 7.7431135 7.4992504 7.4799547 7.9480686 7.8944
1369235_at 4.9534225 5.089155 4.666662 4.735201 5.074179 4.661088 4.765856 4.890998 4.987205 5.0082684 4.8421235 4.933204
1369236_at 4.8226414 4.8919826 4.905056 4.9201827 4.937721 4.889514 4.9425178 5.148809 4.856262 4.9932833 5.1299367 4.951668
1369237_at 5.4767056 5.41164 5.1910505 5.2154126 5.3748503 5.192259 5.134322 5.276524 5.310793 5.24317 5.2457232 5.219589
1369238_at 9.33187 9.163784 8.781123 9.148741 9.85365 9.62962 9.692226 9.419595 10.08628 9.593777 9.497795 9.520132
1369239_at 4.0485525 3.8923476 4.2228365 3.9759905 3.8068154 3.8878164 3.802038 3.996091 4.0095587 4.0715513 3.9603648 3.8756196
1369240_a_at 5.8870735 5.9329414 5.775369 5.762245 5.6611786 5.9110003 5.8060794 5.7654715 5.81523 5.8801923 5.726883 5.9237957
1369241_at 5.476098 5.756903 5.6080866 5.4927964 5.702014 5.482194 5.341712 5.38736 5.4549923 5.4325438 5.690874 5.716944
1369242_at 3.7610755 3.5757349 3.818752 3.602039 3.6392379 3.501268 3.8137898 3.5665116 3.5648632 3.8112018 3.5266016 3.571737
1369243_at 4.06255 3.95713 4.15147 4.2089944 3.9364727 4.1493964 4.046369 3.9535282 4.1335316 3.9417014 4.0167074 4.1082706
1369244_at 6.323087 6.436216 6.0890856 6.3020196 6.6616106 6.311881 6.307712 6.231602 6.3536243 6.450667 6.4849224 6.4647927
1369245_at 4.8757734 4.9685287 4.7100782 4.86149 4.7084627 4.841905 4.8645687 4.8495874 4.867364 4.93384 4.9821024 4.850583
1369246_a_at 3.9291582 3.7086241 3.846095 3.882639 4.0515733 4.18943 3.8767726 3.796944 3.9882257 3.7862685 3.909982 3.9643714
1369247_at 5.624445 5.5932684 5.4617934 5.633929 5.7854466 5.3862143 5.2956104 5.457314 5.7789893 5.531126 5.6821012 5.8193774
1369248_a_at 7.707904 7.3129907 7.3789763 7.1966214 7.551873 7.367021 7.2465034 6.6525745 7.9685802 7.7508025 8.058102 7.714809
1369249_at 7.854745 7.9327803 7.761549 7.955292 8.39368 8.133063 7.692112 7.4892282 8.523394 8.07608 8.13438 8.005629
1369250_at 5.026289 5.1784344 5.068989 4.971946 5.1096554 5.1783037 5.1555467 5.0605874 5.1052804 5.1891856 5.2238817 5.2626653
1369251_a_at 5.7843027 5.878006 5.8499975 5.647525 5.730339 5.663726 5.6507664 5.672352 5.871112 5.5730953 5.829228 5.578619
1369252_a_at 5.549761 5.598882 5.4410973 5.468479 5.337083 5.2847238 5.2999597 5.5972376 5.3400335 5.5847735 5.397346 5.3933697
1369253_at 3.7876458 3.9998696 3.8997636 3.7976768 3.9724982 3.9390528 3.8639498 4.0061083 3.8309717 3.7565439 3.8528423 3.835487
1369254_a_at 3.897398 3.8774219 3.8387222 3.82369 3.692565 3.8137803 3.8431504 4.0443664 3.9218273 3.9427981 3.9327135 3.835966
1369255_at 6.003765 5.920024 5.634421 5.9951024 6.146215 5.8728414 5.9609976 5.8805304 5.9144464 5.8764167 6.0448647 5.9479413
1369256_at 5.737984 5.7282877 5.558104 6.020355 5.502568 5.7308855 5.84916 5.430957 5.974339 5.992303 6.0792303 6.0909224
1369257_at 5.2445016 5.345718 5.544759 5.4487076 5.284515 5.1970754 5.3356614 5.278895 5.2436543 5.4269037 5.3735247 5.29902
1369258_at 3.188674 3.161758 3.1800277 3.2521925 3.1301215 3.1381943 3.3013215 3.1072598 3.232635 3.163755 3.2286775 3.2500935
1369259_at 6.918716 6.890109 8.024003 6.6278834 7.3379946 7.3910856 7.070109 6.35031 6.9759645 6.1116414 6.146234 6.68083
1369260_a_at 4.370162 4.0415087 4.125765 4.201645 4.150522 4.16965 4.190428 4.026103 4.15772 3.9800632 4.115141 4.186568
1369261_at 4.8666644 4.73458 4.7966175 4.844453 4.8148026 4.6659193 4.8569326 4.8661923 5.00154 4.920272 4.856802 4.9415026
1369262_at 6.468979 6.5815763 6.3172593 6.377713 6.3691993 6.438302 6.45444 6.1681604 6.1389427 6.533408 6.4938025 6.45625
1369263_at 3.445279 3.521728 3.5099812 3.6273882 3.507098 3.3348515 3.5149353 3.5398185 3.4252765 3.6046567 3.4987912 3.4189491
1369264_at 5.296455 5.260741 5.189209 5.2402043 5.2532597 5.414527 5.3521156 5.3301125 5.316862 5.2219768 5.1331162 5.1509943
1369265_at 5.9860473 5.973891 6.091886 6.184895 6.116567 6.115821 6.311263 5.712175 6.208649 6.3512726 6.507339 6.25649
1369266_at 5.8413796 6.0865855 6.304422 5.810052 5.7274013 6.0416613 6.1722436 5.9773927 5.861638 5.863323 5.97991 5.7184587
1369267_at 4.356991 4.48728 4.277195 4.258395 4.380602 4.25984 4.3106146 4.258891 4.4038453 4.341696 4.3633575 4.429184
1369268_at 4.196846 4.348411 4.1463604 4.1119986 4.095536 4.946108 4.176385 4.587796 4.0858455 4.0679865 4.0302896 4.046509
1369269_at 8.324893 8.210071 8.221996 8.464374 8.439293 8.178162 8.402683 8.180238 8.333969 8.355198 8.542159 8.613895
1369270_at 8.021003 8.285614 8.147123 8.284799 8.220214 8.450118 8.144078 8.095726 8.363713 8.22024 8.168982 8.355679
1369271_at 4.2574015 4.2800064 4.1037307 4.2761497 4.0124073 4.174402 4.2121186 4.159067 4.050684 4.2224126 4.078125 4.113693
1369272_at 4.766271 4.914028 5.2426906 4.615943 5.013656 4.9699063 4.825368 4.8661027 4.7721353 4.619908 4.693983 4.724892
1369273_a_at 4.339488 4.269534 4.200872 4.1644735 4.25936 4.1799803 4.1734414 4.1378074 4.4097815 4.4093647 4.1174145 4.261797
1369274_a_at 4.626493 4.797843 4.8288503 4.628589 4.5264306 4.670395 4.8286457 4.833884 4.7304487 4.807128 4.64692 4.8298664
1369275_s_at 12.269409 12.380776 12.451183 12.302351 12.226007 12.086386 12.164323 12.087988 12.130029 12.299758 12.456525 12.483479
1369276_at 4.7160764 4.717712 4.7766275 4.6652484 4.6279364 4.727302 4.5116844 4.7255163 4.679394 4.729487 4.7995734 4.74286
1369277_at 5.402127 5.6474295 5.4638104 5.5222063 5.578392 5.461085 5.7415314 5.5494847 5.6256895 5.71801 5.4759517 5.506921
1369278_at 8.037081 7.6873374 7.4003315 7.6780214 7.7339044 7.3308945 7.449277 7.3182616 7.915782 7.4396806 7.834226 7.750474
1369279_at 6.077049 6.068877 5.885642 6.3690915 6.279855 6.247271 5.8054585 5.940924 6.145673 5.8629465 6.076561 5.6395135
1369280_at 4.619828 4.4379625 4.4218554 4.435479 4.621748 4.380683 4.3532743 4.362114 4.3084106 4.1277943 4.9195466 4.460745
1369281_at 3.4974544 3.5505583 3.5498097 3.829301 3.4413223 3.578725 3.407878 3.445918 3.4581797 3.6149392 3.5099654 3.7750907
1369282_at 3.432082 3.3159802 3.3426383 3.3270164 3.4659076 3.5041084 3.3972654 3.5666616 3.4238534 3.2324326 3.4509358 3.2469563
1369283_at 4.056429 4.0255613 3.9143944 4.135955 3.8977022 3.9149911 3.80655 3.9162843 4.004594 3.8953452 3.9199588 3.8551152
1369284_at 5.8230524 5.7946773 5.9844584 5.633067 5.84942 5.699994 5.7160864 5.7930174 5.7764025 5.9614716 5.9034243 5.891673
1369285_at 5.5747776 5.734499 5.447931 5.555722 5.4241214 5.5020366 5.3892426 5.254454 5.565435 5.695543 5.55933 5.6379843
1369286_at 12.280545 12.237803 12.218772 12.455774 12.35536 12.317493 12.305772 12.320041 12.266604 12.195775 12.42784 12.560228
1369287_at 4.885779 4.898054 4.8010435 4.742179 5.0930405 4.8322816 4.8214517 4.9374876 4.8851323 4.997105 4.988353 4.820816
1369288_at 4.776752 4.9906073 5.03743 4.656208 4.9720044 4.852949 4.8425894 4.809223 5.048663 4.817136 4.789921 4.6741037
1369289_at 9.202177 9.171787 9.061987 9.253188 9.347447 9.191941 9.037033 9.041065 9.143721 9.238177 9.509248 9.5446825
1369290_at 4.37854 4.919629 4.394943 4.382207 4.6204147 4.482986 4.7087746 4.7147064 4.5323296 4.5475883 4.6721044 4.4284906
1369291_at 9.201127 9.3428 9.453915 9.304493 9.705537 9.694776 9.356265 9.262123 9.626601 9.583561 9.566102 9.966199
1369292_at 4.2855625 4.445285 4.471613 4.326538 4.3658657 4.3531656 4.265499 4.0966434 4.1802917 4.2991924 4.20896 4.3463125
1369293_at 5.8653054 6.164704 5.8895006 6.205766 6.1723976 6.117753 6.3577495 5.9331923 5.9769845 6.1366463 5.9383183 6.0789485
1369294_at 4.6152153 4.837762 4.549365 4.673992 4.6186476 4.7547064 4.631114 4.5538235 4.724842 4.5725236 4.5952196 4.581996
1369295_at 5.398881 5.17134 5.357526 5.14646 5.123217 5.1130414 5.2553654 5.1258883 5.2151933 4.986514 4.9564347 5.4352922
1369296_at 12.532307 12.552459 12.684015 12.609883 12.497711 12.611617 12.358843 12.557082 12.623079 12.40746 12.553057 12.6326275
1369297_at 4.106079 4.0814247 3.9842248 3.976582 4.1367865 3.8389385 4.000699 3.9012153 4.0171237 3.9162276 4.040695 4.018282
1369298_at 4.435108 4.632559 4.4851475 4.655647 4.3641644 4.414154 4.1968937 4.200787 4.459568 4.1954165 4.406955 4.416629
1369299_at 4.9230757 4.930893 4.6086893 4.66882 4.736006 4.837272 4.7874403 4.827452 4.9278035 4.8380632 4.884982 4.82874
1369300_at 3.8873837 4.2036014 4.0197635 3.9904683 4.1188917 4.2140317 4.0387745 4.086169 4.3609395 3.9982524 4.113422 4.0708017
1369301_at 5.1205287 5.1992702 5.023069 4.933681 5.1124473 5.067334 5.0876017 5.010917 4.8959126 5.082917 5.079806 5.267471
1369302_at 4.604641 4.6508512 4.8245625 4.7111554 4.742981 4.8649793 4.882849 4.7972755 4.7201605 4.916467 4.884578 4.77804
1369303_at 3.6394455 3.61823 3.6551046 3.6915133 3.6568313 3.6439092 3.5975919 3.5174394 3.542271 3.7787857 3.6530688 3.6112754
1369304_at 6.497001 6.5369186 6.3461413 6.592871 6.271182 6.2495494 6.441376 6.690568 6.4606466 6.625817 6.4941187 6.5842223
1369305_at 4.738599 4.7110424 4.897779 4.5732913 4.500926 4.779001 4.5516376 4.6660624 4.4759974 4.739584 4.793895 4.872422
1369306_at 4.369584 4.619684 4.4059114 4.0834246 4.287225 4.353166 4.1653013 4.3000937 4.245299 4.1293297 4.164628 4.3303685
1369307_at 5.423751 5.249135 5.280983 4.8165073 5.3668194 5.255722 5.1109953 5.310526 5.4620647 5.137166 5.447318 5.0287333
1369308_at 5.1282578 5.314264 5.010121 5.1674047 5.1257133 5.197127 4.909757 4.9526167 5.3394217 4.9168687 5.0971246 5.176344
1369309_a_at 4.7754602 4.719295 4.630885 4.652313 4.845542 4.770893 4.571192 4.6595135 4.7359633 4.3961267 4.6768847 4.572668
1369310_at 4.656481 4.9039135 4.7906284 4.842305 4.831558 4.893902 4.7067347 4.637826 4.699313 4.776594 4.9495163 4.9331007
1369311_at 3.6680875 3.6663113 3.7464206 3.773619 3.9064405 3.703983 3.7036922 3.9133308 3.7798188 3.871187 3.566756 3.8306673
1369312_a_at 7.8234496 7.7193255 7.6913505 7.9715624 7.9632974 7.4967175 7.64359 7.3585954 7.6845937 7.7826138 7.959508 7.9918094
1369313_at 4.3279476 4.412669 4.3537116 4.248858 4.49841 4.4151483 4.418211 4.2612796 4.4586134 4.5225487 4.269165 4.430828
1369314_at 4.19366 4.2005863 4.1990967 4.15826 4.155173 4.1355457 4.1458917 4.2287025 4.1994247 4.306118 4.1515064 4.10154
1369315_at 4.49457 4.6986113 4.696966 4.640381 4.713806 4.6687946 4.506112 4.724329 4.5491867 4.8296814 4.4733744 4.5333986
1369316_s_at 5.709989 6.2173405 5.917898 5.9753695 5.8516755 5.872554 6.0086746 5.7444496 6.093646 6.211218 6.0233207 6.191901
1369317_at 3.9123397 3.926987 3.9245503 3.7748427 3.878167 3.891581 3.7662768 3.8720772 3.902096 3.962773 3.9608703 3.789784
1369318_at 5.368869 5.575731 5.71688 5.318261 5.9933677 5.6838865 5.695737 5.6301365 5.622509 5.7857504 5.7548966 5.5417485
1369319_at 8.426583 8.499 8.025581 8.336428 8.43344 8.256899 8.360367 8.307265 7.9720488 8.514252 8.343473 8.196615
1369320_at 4.662011 4.2796164 4.5612297 4.474034 4.3904266 4.6633673 4.2563963 4.4492683 4.234616 4.2650537 4.1903133 4.368988
1369321_s_at 3.4374096 3.3553495 3.5538578 3.3890152 3.4612348 3.3285308 3.4884562 3.410303 3.60885 3.4642408 3.475849 3.321449
1369322_at 5.369858 5.5434465 5.5077806 5.5645275 5.543895 5.7262344 5.419736 5.448039 5.565328 5.541126 5.552311 5.739199
1369323_at 6.290653 6.300462 6.441936 6.178507 6.3192368 6.5378213 6.440574 6.46602 6.415879 6.303189 6.476861 6.5466247
1369324_at 3.8680463 3.7051 3.5940013 3.8054464 3.6750667 3.6363637 3.7328022 3.762538 3.744977 3.712539 3.6242626 3.6941652
1369325_at 6.214333 6.1377597 6.104721 6.4288764 6.1367846 5.9055376 6.304301 6.282201 6.1838727 5.850172 6.3915253 6.361159
1369326_at 4.388502 4.300593 4.335825 4.1904726 4.3754807 4.260504 4.194725 4.4820995 4.326825 4.58733 4.397705 4.2629786
1369327_at 4.329109 4.3387585 4.343223 4.255148 4.3117023 4.3245893 4.282062 4.125885 4.234824 4.379621 4.560927 4.242217
1369328_at 5.7752805 5.617337 5.9768915 5.506427 5.459459 5.8389983 5.66963 5.679085 5.984493 6.339776 6.306511 5.895516
1369329_at 6.3025155 6.7150316 6.753149 6.029579 6.4556837 6.1715913 6.6655383 6.47762 6.482276 6.6970506 6.204246 6.5325007
1369330_at 4.9653955 5.1577706 5.020562 5.019534 5.0681825 5.0768766 4.898214 4.961292 5.07281 4.9875326 5.1177125 4.9802823
1369331_a_at 5.2421966 5.0883265 5.165028 5.1683464 5.0745096 5.363342 5.0017376 5.1998444 5.141299 5.3347707 5.0427294 5.210428
1369332_a_at 4.560357 4.219556 4.370084 4.353239 4.3508787 4.545822 4.2764683 4.1676054 4.4395013 4.309313 4.2745504 4.3746347
1369333_a_at 3.2289302 3.2722113 3.2760913 3.2244484 3.2246644 3.1010628 3.3043659 3.3708766 3.234771 3.3248577 3.2784684 3.2820184
1369334_at 5.405055 5.0518036 5.310663 4.9207706 5.076149 5.194009 5.2238636 5.315809 5.1931095 4.9225845 4.9457483 5.0710115
1369335_at 3.7437084 3.5550265 3.6426 3.5133348 3.678098 3.5495512 3.7282481 3.6707988 3.6759684 3.7194524 3.549145 3.6450932
1369336_at 6.151516 6.0249414 6.082413 6.056948 5.916846 6.224274 5.8608923 6.07381 6.0445914 6.2544575 6.021953 6.0863733
1369337_at 4.4727364 4.659209 4.6933045 4.556118 4.5759935 4.757881 4.540091 4.243455 4.6543493 4.7051687 4.540007 4.65754
1369338_at 6.0815134 5.7915998 6.254651 6.2197747 6.2890286 6.1004977 6.038558 6.0175037 6.249568 5.881352 6.2417035 6.014432
1369339_at 5.627207 5.731475 5.703431 5.6311817 5.526019 5.7332573 5.7237387 5.6810675 5.6793427 5.62702 5.780178 5.789689
1369340_at 4.513638 4.6671705 4.5800223 4.4980245 4.687342 4.609523 4.5034223 4.6135077 4.5375566 4.488095 4.656976 4.551144
1369341_a_at 4.0129805 4.259988 4.1914005 4.15826 4.213398 4.2818875 4.2868376 4.198088 4.2833834 4.353027 4.303256 4.1861687
1369342_at 5.7962403 5.4672923 5.51744 5.657365 5.632212 5.798688 5.986515 5.676041 5.796956 5.808471 5.7234616 5.66191
1369343_at 3.4497046 3.6271691 3.589895 3.5743456 3.5318742 3.6108525 3.749713 3.760505 3.5339177 3.619518 3.8264527 3.612377
1369344_at 5.301392 5.1109104 5.394055 5.3853173 5.412951 5.2874947 5.4147167 5.0640926 5.2415543 5.218123 5.6827707 5.3934774
1369345_at 4.161441 4.1647325 4.270426 4.095863 4.104592 4.0031385 4.08813 4.0418015 4.2046094 4.244026 4.0941453 4.314865
1369346_at 3.397632 3.4951944 3.319998 3.52961 3.332905 3.5388103 3.3662908 3.501734 3.3879364 3.4957843 3.4195652 3.5687268
1369347_s_at 5.821991 5.746187 5.963779 5.9370985 5.8733845 5.8042803 6.0088696 5.993904 5.8707585 5.829517 5.7932677 6.024665
1369348_at 5.234291 5.2450743 5.0185447 4.913126 4.939624 5.1397405 5.575693 5.0756593 5.202712 5.1146264 5.3780713 5.1025352
1369349_a_at 3.7387955 3.6812274 3.7654178 3.645015 3.6319296 3.7984586 3.7820482 3.7836242 3.5187593 3.6571574 3.693993 3.6951728
1369350_at 5.5109305 5.772683 5.6747775 5.403863 5.5371213 5.6840553 5.7474947 5.432013 5.624892 5.6538944 5.62 5.594304
1369351_at 5.7404404 5.843679 5.8429832 5.577321 5.597604 5.6470766 5.6123667 5.663863 5.5903797 5.6152563 5.5661535 5.754571
1369352_at 5.365182 5.355375 5.213656 5.4943695 5.45134 5.3028736 5.4673133 5.295757 5.3174076 5.5373354 5.73328 5.700175
1369353_at 4.8609514 4.7144146 5.4222674 4.9958305 4.6485863 5.2860665 4.618276 4.4885426 4.8378134 4.705948 4.796955 4.3325815
1369354_at 7.0536485 7.035065 7.1003847 6.9997177 7.054125 7.0889735 6.897858 7.0524015 7.1002836 7.0350647 6.969016 6.9847126
1369355_at 4.936975 4.969619 4.9206533 4.7041917 5.05057 4.711609 4.9105406 4.790639 4.8564277 4.8055363 5.0807657 5.0001583
1369356_at 4.032847 4.058278 4.066824 4.121473 4.151828 4.0653925 4.0430107 4.2147627 3.980719 4.3380475 4.1529083 4.020643
1369357_at 5.4803705 5.1516943 5.3029137 5.4686327 5.5279207 5.4001017 4.976004 4.980599 5.3775983 5.528963 5.118027 4.954749
1369358_a_at 6.7180977 6.8689456 6.98236 6.962599 6.8034563 6.8534336 6.7140064 6.776185 6.7652087 6.769114 6.6628942 6.8329697
1369359_at 5.7271852 5.553254 6.0147233 5.6882925 5.47978 5.394177 5.39942 5.4626493 5.724369 5.4316416 5.762641 5.308096
1369360_at 6.074496 6.1563144 6.421333 5.8975525 5.9987636 5.96909 6.065496 6.218938 6.132093 6.0727425 5.9712334 6.018489
1369361_at 4.192265 4.02525 4.119212 4.081319 3.9272676 4.033975 3.8567505 3.8850424 4.254104 3.8184028 3.9710963 4.0993075
1369362_at 5.410454 5.510704 5.451919 5.0609517 5.1478233 5.277753 5.3040185 5.522236 5.25652 5.439275 5.2498264 5.2444267
1369363_at 3.9128532 3.676792 3.7445881 3.7672284 3.5979786 3.7564764 3.567941 3.5235877 3.652349 3.5771039 3.651791 3.8567996
1369364_at 3.5953302 3.4806128 3.4751563 3.46885 3.4601424 3.5184796 3.3968396 3.493304 3.5849113 3.534223 3.4498234 3.6154735
1369365_at 4.919294 4.855823 4.8014736 4.975903 5.021023 4.820518 4.665573 4.910908 4.929216 4.702525 5.0671935 4.798742
1369366_at 4.9796624 4.91408 4.8112726 4.7913246 4.46333 4.779001 5.1221457 4.709491 4.7556963 4.9188695 4.9258347 5.0008507
1369367_at 4.7341743 4.9372787 4.4159 4.89742 4.7611165 4.910579 4.3769326 4.5771694 4.4037623 4.485939 4.8237696 4.457433
1369368_at 4.688986 4.7115192 4.4014134 4.4935255 4.6056824 4.5511312 4.73425 4.683919 4.650785 4.7653847 4.620511 4.6082344
1369369_at 5.189769 5.4481626 5.5070105 5.3625793 5.4743476 5.40314 5.5720086 5.5631385 5.4595222 5.6713514 5.6456633 5.4706903
1369370_s_at 4.8728623 4.748297 4.845764 4.943131 4.9185596 4.8426905 4.6721487 4.625386 4.750992 4.642335 4.676097 4.830308
1369371_a_at 4.2707224 4.1477904 4.274603 4.1607313 4.202605 4.176849 4.2686605 4.3094187 4.2806673 4.510974 4.5118256 4.2796063
1369372_at 5.1575894 5.0256877 5.2755303 5.3966184 5.3159833 5.0322747 5.2040033 5.073348 5.49563 5.1143126 5.3437214 5.329725
1369373_at 5.710306 5.053641 5.338148 5.281188 5.904233 5.963328 5.560367 5.289801 5.648144 5.6716204 5.8377075 5.716794
1369374_at 4.0856705 4.0810494 4.024917 4.159017 4.2011757 4.110983 4.0405946 4.512088 4.081982 4.0238495 4.002446 4.1483374
1369375_a_at 3.7977428 3.8962498 3.9981482 4.0579567 4.0395455 3.922926 3.8572612 3.8762245 3.910074 3.9548202 3.7423089 3.966873
1369376_a_at 4.2916784 4.127919 4.518196 4.4622126 4.1568446 4.465083 4.5186057 4.2167683 4.309277 4.337098 4.3567495 4.3270493
1369377_at 3.9336686 3.8926067 3.9183474 3.5826075 3.8104644 3.7088373 3.6531825 3.8735602 3.830173 3.750712 4.0961494 3.6775043
1369378_at 4.7029734 4.615857 4.6116457 4.463039 4.8776913 4.5231347 4.945113 4.364072 4.8321204 4.504527 4.707664 4.869843
1369379_at 4.8767867 4.6627336 4.496832 4.745499 4.628167 4.713829 4.571192 4.4711366 4.825505 4.576186 4.678119 4.777053
1369380_at 4.8638754 4.7671556 4.6611967 4.7934594 4.635705 4.6386237 4.8988824 4.6387897 4.650844 4.6705265 4.828842 4.624021
1369381_a_at 3.7842577 3.7856154 3.9172392 3.5703595 3.8500087 3.878092 3.7311654 3.8621495 3.7420743 3.7928476 3.5287204 3.7075596
1369382_at 5.653817 5.5245266 5.5729456 5.6297426 5.611274 5.5332093 5.803331 5.632799 5.739891 5.6484323 5.785585 5.60601
1369383_a_at 5.105304 4.7570577 5.0290484 5.2494164 5.26293 5.217516 4.7644873 4.642274 5.340276 4.966491 4.803879 5.340238
1369384_at 4.002741 3.8659282 4.0882397 3.9418755 4.1666546 3.853213 4.1687355 3.9478018 4.0442896 4.0796084 3.9875786 4.039418
1369385_at 4.8762116 4.8994617 4.9024644 4.7679243 4.91735 5.006656 4.955386 4.7600565 4.935185 4.7978034 4.8763833 4.888751
1369386_at 4.2842216 4.3134847 4.392572 4.4307833 4.3728476 4.2079597 4.3983574 4.3060393 4.178539 4.1452885 4.2387686 4.4095044
1369387_at 5.7206078 5.5939975 5.6481347 5.6548324 5.523951 5.668215 5.4469523 5.6715918 5.5482707 5.3544664 5.456718 5.587971
1369388_at 3.8873837 3.8433795 3.9089112 3.9586773 4.0518336 4.0840025 3.947716 3.816382 3.7640352 3.840231 3.8209567 4.072735
1369389_at 4.649093 4.2062454 4.3525763 4.5710773 4.597582 4.5198765 4.3157434 4.2795906 4.281276 4.4204884 4.345866 4.252907
1369390_a_at 4.1052637 4.225217 4.7410026 4.848389 4.2760677 4.588627 4.1842318 4.260613 4.3887405 4.234478 4.220148 4.203437
1369391_at 4.487647 4.4455266 4.3962536 4.2685065 4.288231 4.1301413 4.3141913 4.2222404 4.303637 4.182667 4.333474 4.26372
1369392_at 4.8217363 5.0016127 4.8334513 5.0378513 4.9394183 4.959746 4.819236 4.7755804 4.7917385 4.8141565 5.0130377 4.9837904
1369393_at 3.7972977 3.842537 3.7470696 3.785031 3.8667908 3.7083879 3.9234917 3.7785165 3.7519133 3.698649 3.7699368 3.6763356
1369394_at 4.8916693 4.6486893 4.546436 4.477677 4.636086 4.931763 4.418211 4.5608835 4.722253 4.596125 4.591237 4.765912
1369395_at 3.475873 3.3487833 3.4070225 3.526405 3.5655038 3.5349758 3.54085 3.453198 3.4520667 3.3646727 3.4826145 3.5227199
1369396_at 5.6383214 5.682066 5.679019 5.62438 5.58496 5.440386 5.623268 5.609893 5.584963 5.4715147 5.5463915 5.5891495
1369397_at 5.0842047 5.118799 4.947735 4.993588 5.013532 5.060941 4.967417 4.905281 5.175414 5.136076 5.143218 5.1978827
1369398_at 5.8308964 5.9491463 5.910619 6.2092676 5.978642 5.7061987 5.730385 5.646621 5.674107 5.6770234 6.131216 5.587847
1369399_at 3.678678 3.867135 3.8124356 3.8098793 3.6328025 3.7675328 3.6983218 3.8535414 3.663768 3.8413222 3.714343 3.6669831
1369400_a_at 6.1088395 5.887217 6.162967 5.8684077 6.346988 6.031368 6.026621 6.2036 5.9290085 5.920606 6.0845366 6.286069
1369401_at 3.289071 3.489929 3.3320792 3.4771793 3.39686 3.3899767 3.3429763 3.3633869 3.4190361 3.3841515 3.5055945 3.4127624
1369402_at 6.662398 6.6962733 6.6428986 6.5731115 6.759338 6.6346035 6.5560417 6.5326447 6.5548353 6.588184 6.889096 6.9714704
1369403_at 4.174736 4.5492997 4.493963 4.361015 4.496486 4.402667 4.551689 4.622321 4.501465 4.58694 4.4510574 4.5238447
1369404_a_at 4.344636 4.23116 4.298007 4.3568597 4.3244 4.322115 4.1289473 4.286182 4.4426107 4.3157306 4.2758446 4.375991
1369405_a_at 5.155146 4.719295 5.167942 4.6849775 4.798368 4.907739 4.719996 4.778713 4.7843313 4.9229727 4.916508 4.9717636
1369406_at 4.3254437 4.301121 4.060053 4.4172206 4.096718 4.4004908 4.152482 3.9198942 4.158414 4.2896395 4.4029584 4.040349
1369407_at 6.2369537 5.9125695 5.965325 5.6712446 6.022901 5.842074 5.5155587 5.470149 5.8901806 5.8912435 6.2484064 5.9825983
1369408_at 4.33825 4.403463 4.6567826 4.3198385 4.224862 4.33391 4.469031 4.43293 4.3385706 4.455103 4.425812 4.370522
1369409_at 7.9014 7.7629747 7.8287616 7.999333 7.9318857 7.7779684 7.719105 7.5361657 7.976225 7.740584 8.04941 7.7567434
1369410_at 7.946881 8.062361 8.034606 7.999097 7.9416685 7.759407 7.8438826 8.077088 7.70077 7.9575634 7.8563066 8.089801
1369411_at 3.6180403 3.5380113 3.6348722 3.5966356 3.6467814 3.7750096 3.4158638 3.7038496 3.5912895 3.58034 3.7081559 3.5761392
1369412_a_at 6.605232 6.7586293 6.577525 6.7222176 6.6918564 6.6572347 6.588232 6.6768675 6.626821 6.5279818 6.597234 6.677245
1369413_at 4.75663 4.902823 4.7698193 4.613579 4.53321 5.1823997 4.582452 4.8514304 4.4597282 4.723751 5.025569 4.4867377
1369414_at 7.8714504 8.111502 7.986484 8.1569 8.066305 8.043646 8.150116 7.93444 8.068697 7.9518113 8.244235 8.152211
1369415_at 8.172466 7.0938168 6.385226 7.638399 7.555664 6.5456514 7.3502584 6.5085154 7.986589 6.9487834 7.812384 6.0568376
1369416_at 6.193549 6.0361853 6.5513177 6.2882943 6.0937004 6.2217646 6.2372074 6.117511 6.0029583 5.9912543 6.1966705 6.225966
1369417_a_at 5.155281 4.8179116 4.965283 4.673238 4.9672723 4.6417274 4.6801815 4.6467214 4.600455 4.690307 4.8087687 4.5377254
1369418_at 4.242777 4.358405 4.068354 4.209771 4.35781 4.323558 4.1550617 4.0959373 4.266057 4.0954657 4.3028693 4.3176975
1369419_at 5.5035806 5.535067 5.659097 5.3334703 5.43667 5.415559 5.593451 5.595774 5.3321886 5.5351796 5.6428304 5.568909
1369420_at 4.831735 4.573797 4.787198 4.511585 4.713326 4.6313386 4.5864944 4.716877 4.478575 4.5253468 4.5044403 4.2674346
1369421_at 5.1029654 5.207727 5.285459 5.220416 5.544257 5.275527 5.384726 5.1147842 5.559437 5.5987134 5.5996327 5.4384413
1369422_at 5.6260643 5.393818 5.4821978 5.5145464 5.6567783 5.8212957 5.454294 5.308016 5.2778025 5.3117156 5.3445387 5.3455844
1369423_at 4.4809175 4.2662597 4.405108 4.2255864 4.2831154 4.398534 4.3565164 4.407574 4.5434604 4.4934754 4.131901 4.2416096
1369424_at 12.346978 12.560213 12.415283 12.357685 12.1959915 12.030646 12.349284 12.277588 12.304958 12.29001 12.589466 12.552422
1369425_at 4.334181 4.6034184 4.404397 4.3543224 4.1802273 4.302843 4.2655 4.3319187 4.4745092 4.395381 4.1529083 4.5091743
1369426_at 5.1749635 5.1503925 5.31478 5.432728 5.077846 5.1488967 5.2096367 5.174987 5.2790194 5.094263 5.370043 5.2212434
1369427_at 8.388095 8.45191 8.398351 8.577276 8.684864 8.7978735 8.5307865 8.12039 8.450216 8.573993 8.964111 8.986029
1369428_a_at 4.5967064 4.488352 4.638881 4.6453366 4.478197 4.6798935 4.606063 4.569886 4.8019123 4.5432982 4.417248 4.635562
1369429_at 3.6962204 3.6395528 3.6981843 3.6487327 3.6503572 3.7422352 3.7889144 3.744693 3.6774964 3.6129327 3.683849 3.6565282
1369430_at 8.948486 8.551406 8.240408 8.873766 8.860877 8.674507 8.648934 8.799006 8.945385 8.905973 8.801279 8.191001
1369431_at 4.4517326 4.4866586 4.5508776 4.513595 4.499907 4.6266756 4.47505 4.228218 4.3106112 4.3801365 4.4065914 4.6041565
1369432_at 4.93891 5.1169453 4.9639053 5.269683 5.1001067 5.071965 4.921238 4.7759166 4.7872715 4.8913546 5.077599 4.9918585
1369433_at 4.847423 4.704667 4.760998 4.6733875 5.069792 4.580316 4.880042 4.979957 4.5547576 4.693354 4.8159723 4.6051807
1369434_at 4.4098787 3.786772 4.1905785 4.1118383 4.2403913 4.2039914 4.426857 4.019656 4.4546833 4.0817537 4.49566 4.5753527
1369435_at 12.347826 12.555218 12.318686 12.349051 12.325134 12.176577 12.368041 12.306759 12.156437 12.320355 12.504474 12.488012
1369436_at 4.270877 4.242796 4.1560173 4.240749 4.1115785 4.083436 4.220504 4.104433 4.2800493 4.097926 4.123415 4.2085614
1369437_at 4.954191 4.8823457 4.9501624 5.031461 5.008775 4.6966233 4.855775 5.2472343 5.000407 5.0777073 4.7974243 4.965886
1369438_at 5.4252152 5.3454385 5.3552556 5.303453 5.42711 5.4019265 5.368729 5.335543 5.3937497 5.6027865 5.433025 5.4714427
1369439_at 4.203537 3.8340313 3.9697738 4.1945753 4.129437 4.092516 4.054529 3.964195 4.182113 3.966918 4.0267763 3.821174
1369440_at 5.600236 5.7306805 7.1391644 6.0721803 6.040954 6.9801984 6.0368752 5.735631 5.9437804 6.1776786 6.715879 6.9125075
1369441_at 4.5616064 4.8161974 4.7402215 4.725681 4.670823 4.507655 4.7416015 4.7827134 4.5901256 4.656075 4.578968 4.59229
1369442_at 3.4314184 3.5287414 3.3741574 3.494604 3.4659393 3.3876214 3.4379537 3.428839 3.3186698 3.5159318 3.6136248 3.442223
1369443_at 6.3521566 6.1477633 6.414882 6.1237187 6.608971 6.405758 6.146515 6.34123 6.375372 6.511705 6.426879 6.0923033
1369444_at 3.834542 3.85641 3.863258 3.8729334 3.8975239 3.7455208 3.6027458 3.7659216 3.9415076 3.80344 3.887631 4.0337744
1369445_at 5.58421 5.7942634 5.6340427 5.6413164 5.488841 5.4274473 5.846977 5.5844064 5.674319 5.6733346 5.5491447 5.886791
1369446_at 7.0551248 6.909802 6.811492 6.9469676 7.027457 6.9216805 6.7457476 6.896845 7.019305 6.9835563 7.1593466 6.8968883
1369447_at 5.8357406 5.824816 5.8361235 5.823887 5.8991957 5.935167 5.7240067 5.7758985 5.9649954 5.8834887 6.186914 5.7712684
1369448_at 6.24193 6.05602 6.190683 6.13012 6.319358 6.4585524 6.18666 6.141627 6.314728 6.3666706 6.442133 6.2055955
1369449_at 5.0596848 5.207244 5.428378 5.1516905 5.1887155 5.276471 5.137328 5.043209 4.941206 5.130698 5.103956 5.324939
1369450_at 11.173991 10.925493 11.213286 11.178866 10.792046 11.094108 10.791885 10.966401 11.162676 10.467879 10.806955 11.269049
1369451_a_at 3.625741 3.8120477 3.8421745 3.7578979 3.7412875 3.7612443 3.7815518 3.8406594 3.5985382 3.6785724 3.6823788 3.6647887
1369452_a_at 7.7760553 7.8286414 7.733111 7.91426 7.750328 7.569498 7.7444243 7.3945518 7.762081 7.6816716 7.750732 7.8261113
1369453_at 7.6902914 7.6618633 7.871716 7.877745 7.6691403 7.775717 7.655241 7.7849226 7.7398767 7.6915793 7.707262 7.7437224
1369454_at 4.6154785 4.8761873 4.795307 4.3259964 4.458082 4.2307444 4.5572653 4.7741756 4.321682 4.6232586 4.719842 4.540263
1369455_at 6.782747 6.973712 8.504836 7.5607634 7.7177725 8.25838 7.6283627 7.1416483 7.178009 7.9171805 7.710668 7.9723406
1369456_at 3.4641643 3.4664009 3.541504 3.4184048 3.5934622 3.527095 3.5456128 3.587596 3.5899043 3.6399798 3.4212377 3.5885813
1369457_a_at 4.275098 4.3635297 4.2266016 4.4217496 4.321939 4.4839897 4.4558845 4.256364 4.31326 4.4101543 4.4354467 4.6742606
1369458_at 4.5348167 4.636411 4.740162 4.5878778 4.645667 4.4638205 4.5131493 4.557724 4.5527835 4.647586 4.4979286 4.730086
1369459_at 6.2442455 5.8559895 6.1185822 6.0701175 6.269025 6.2310276 6.1173196 6.078125 6.2187185 6.1478095 6.621772 6.2202806
1369460_at 5.242399 5.2824197 5.002755 4.916681 5.0349836 5.0151625 5.224653 5.2071214 5.1117845 5.349418 5.184205 5.1647906
1369461_at 3.9975703 4.075658 3.9577913 3.9055166 4.001044 4.0077157 4.049713 3.9434745 3.905833 3.994085 4.1744084 3.9120138
1369462_at 4.4109683 4.2959447 4.5397987 4.3034115 4.2668514 4.435397 4.251096 4.4402556 4.186466 4.556212 4.3794966 4.5007463
1369463_at 5.784399 6.112299 6.172364 6.078329 6.0189333 6.293318 5.754461 5.8573103 5.7126603 5.708525 6.0401993 5.7323565
1369464_at 4.5757875 4.6842256 4.6802692 4.9100657 4.7936907 4.658042 4.6047554 4.4936714 4.6966863 4.4608994 4.87251 4.741104
1369465_at 12.743281 12.642382 12.609525 12.748941 12.927005 12.823459 12.631524 12.595826 12.5948105 12.513152 12.657192 12.507179
1369466_at 4.0173035 4.063514 3.9006815 4.0939655 3.9803255 3.986618 3.9669094 3.8275144 3.8406248 3.7997646 3.8684454 3.939854
1369467_a_at 8.783201 9.1025505 8.853164 9.08499 9.107607 9.276762 9.197004 8.883981 9.522251 8.995111 8.650932 9.1666355
1369468_at 6.533586 6.925909 6.611881 6.571179 6.984377 6.961849 6.74759 6.531116 6.7474785 6.743611 7.1173773 6.868327
1369469_s_at 3.5133471 3.5971034 3.449348 3.5854762 3.5602865 3.501926 3.624531 3.588717 3.6629136 3.6188269 3.6369746 3.5231175
1369470_at 4.8294215 5.4060497 5.29376 4.937102 4.722248 5.040585 5.5150995 5.2029114 5.1883507 5.2457757 5.509188 4.8200264
1369471_at 4.4074683 4.796195 4.603697 4.405249 4.631862 4.5458126 4.57987 4.5128665 4.552002 4.4536095 4.5833993 4.7164173
1369472_a_at 6.084765 6.2522492 6.344041 6.032697 6.401525 6.1221137 6.20118 6.041764 6.2909174 6.134265 6.6181684 6.4341826
1369473_at 9.779151 9.52803 9.407991 9.805035 9.573755 9.431452 9.578416 9.5443 9.633471 9.710143 9.658688 9.655883
1369474_a_at 3.7973514 3.760673 3.657926 3.7299552 3.6882865 3.7444758 3.6821918 3.7564945 3.5819736 3.634277 3.6740818 3.6849988
1369475_x_at 4.033019 3.8149352 3.8116198 3.8946009 4.0569654 3.9085488 3.8595645 4.017788 3.8613873 3.8996801 3.846625 3.9758677
1369476_at 5.019388 5.0314713 5.1625314 5.0949244 5.086419 4.980583 5.065324 5.107729 4.9072485 4.949154 5.031573 4.8802366
1369477_at 4.539821 4.4221015 4.2432604 4.241691 4.7472215 4.512087 4.302462 4.250417 4.329827 4.3846974 4.3828287 4.1571336
1369478_at 4.467094 4.9676733 4.5876665 4.5152655 4.377281 4.632513 4.356974 4.529114 4.441471 4.56526 4.535709 4.8613873
1369479_at 6.2678347 6.313875 6.303332 6.6196666 6.4156017 6.4484468 6.2247148 6.4207096 6.4978456 6.3690443 6.139154 6.3390355
1369480_at 4.033339 3.7689152 3.7769065 3.902422 3.7447705 3.5330567 3.8276 3.8288636 3.774775 3.7080133 3.59762 3.8582127
1369481_at 4.33825 4.146267 4.1598477 4.3779144 4.314744 4.025711 4.158375 3.98702 4.0498867 4.164651 4.2377253 4.247769
1369482_a_at 3.9276104 4.006882 3.890735 3.8667169 3.8939083 3.874134 3.7383828 3.7218747 3.8390267 3.981999 3.8064027 3.8760629
1369483_at 6.715941 6.7550535 6.914621 6.701407 6.695462 6.923397 6.682349 6.5001874 6.6812987 6.453214 6.8885603 6.905788
1369484_at 4.606218 4.944529 4.738768 4.626543 4.7443066 4.7899923 4.813249 4.6073227 4.614209 4.6533628 4.581415 4.6081944
1369485_at 9.068772 9.291371 9.079599 9.185989 9.502232 9.12814 9.02505 8.814157 9.129234 8.875323 9.205454 9.5412
1369486_at 4.002215 3.856818 4.0296326 3.7841535 3.7782204 4.088427 3.814486 3.772766 4.0319796 4.0786147 4.101095 3.8814769
1369487_a_at 4.190078 3.988436 4.119212 4.1401186 4.0530415 4.1715136 3.874777 4.0077467 4.0395555 4.102377 4.0060225 4.079641
1369488_at 4.111098 4.034031 4.2632513 4.1189833 4.026145 4.3881187 4.05772 4.1137924 4.1318626 4.0120497 4.1802263 4.0782013
1369489_at 7.1704426 7.0856733 7.0080376 6.754329 7.072421 7.2475367 6.6727114 6.9203086 7.0455375 6.8922286 7.0959225 7.043124
1369490_at 3.8574216 3.782058 3.9812129 3.9719217 3.962923 3.87731 3.7144487 3.7294693 3.7726252 3.7988598 3.917718 4.150898
1369491_at 8.834022 8.9578905 9.05465 9.137282 9.375308 8.750278 8.685914 8.848528 8.624377 8.79205 8.769424 8.914474
1369492_at 10.191014 10.659822 10.455329 10.593891 10.497821 10.3517885 10.668173 10.562081 10.488081 10.9317255 10.745073 10.725043
1369493_at 6.455806 8.433687 7.88226 7.7382584 8.27825 7.7703247 8.371699 8.028492 8.146642 9.787997 9.559597 7.8155074
1369494_a_at 6.188682 6.271402 6.2056994 6.1949143 5.8637414 6.291121 6.1103206 6.0510554 6.3015895 6.2173824 6.093272 6.3552117
1369495_at 5.961358 6.5501795 6.3291245 6.3369236 6.2395334 6.174191 6.0331726 6.3002777 6.349536 6.2223372 6.1591206 6.3194895
1369496_at 6.904206 7.1156654 7.0633187 6.959873 6.862439 6.894962 7.1205163 7.0165777 7.058524 6.998253 7.2051897 7.217374
1369497_at 4.5673246 4.607864 4.762577 4.286024 4.5986724 4.724618 4.520925 4.5228367 4.7928753 4.489209 4.8252277 4.7164173
1369498_at 4.36393 4.290826 4.4192414 4.4754877 4.364306 4.4617233 4.28016 4.3461576 4.246724 4.3473697 4.499918 4.5736084
1369499_at 5.2006054 5.474207 5.7075 5.587432 5.6074386 5.68684 5.5954 5.2897744 5.499043 5.501153 5.7399545 5.7029047
1369500_at 5.276862 5.3332405 5.15263 5.166955 5.275699 5.0867968 4.989383 5.1285725 5.172506 5.254587 5.1022377 5.2113357
1369501_at 5.6996727 5.772109 6.0360017 6.071723 6.090983 5.7548294 5.8828497 5.8365293 6.0186415 5.7694144 6.2433763 5.9362493
1369502_a_at 12.281034 12.359174 12.3739395 12.542532 12.459275 12.408004 12.407564 12.509722 12.037677 12.409028 12.437594 12.493578
1369503_at 3.3056297 3.354339 3.3551095 3.403465 3.3237178 3.3943875 3.3950262 3.3884585 3.3561022 3.3413925 3.4361634 3.4463923
1369504_at 5.1894107 4.9269795 4.980603 5.071122 5.0148377 5.2722206 5.138107 4.6185308 5.1561413 5.0814424 5.516044 5.5758157
1369505_at 5.996937 5.753771 5.516087 5.4227433 5.4742746 5.5819607 5.3535776 5.5012517 5.479805 5.155667 6.321185 6.438946
1369506_at 4.524437 4.7512126 4.689419 4.6771793 4.621874 4.976889 5.0180445 4.550187 4.5731964 4.3922763 4.624694 4.8059516
1369507_at 4.8197203 4.5961504 4.5362234 4.46084 4.711693 4.5790462 4.6822014 4.5813932 4.532446 4.8010273 4.5400066 4.428004
1369508_at 5.4042397 5.707798 5.344569 5.366025 5.409753 5.414031 5.309594 5.5353003 5.476882 5.538253 5.3909473 5.4134865
1369509_a_at 4.4234543 4.4476166 4.4123764 4.542662 4.548138 4.4236727 4.5664005 4.5969763 4.3563156 6.064721 4.794797 4.1992626
1369510_at 7.231305 6.962 6.8923416 6.9956384 6.9671793 7.041712 6.835204 6.868948 6.9722524 6.6969905 7.228872 7.0284033
1369511_at 6.5687156 6.6024113 6.528679 6.0198116 6.2662015 6.020474 5.898255 6.3987575 5.9749994 6.567304 6.7424483 6.756846
1369512_at 5.19836 5.186604 5.3908825 5.2183785 5.3208966 5.246909 5.14923 5.196225 5.236544 5.1655855 5.411195 5.145035
1369513_at 4.7772045 4.711232 4.663417 4.6375713 4.7676826 4.909299 4.9270983 4.787798 4.9606457 4.8900247 4.7388115 4.6454754
1369514_at 6.800768 6.799785 6.923455 6.636945 6.9444346 6.8520136 6.8832536 6.6402564 6.8058634 6.7180085 6.5614767 6.892552
1369515_s_at 4.3588448 4.426284 4.499077 4.5163736 4.356696 4.305647 4.3108234 4.4469976 4.419841 4.4415455 4.5008154 4.3495073
1369516_at 4.0857453 3.75026 3.9047215 4.134932 4.0104766 4.0162563 3.921309 3.9840791 4.0051565 3.898899 4.094196 4.058777
1369517_at 5.20704 5.3653092 4.9679284 5.2196503 5.336864 5.3593454 5.18646 5.181717 5.12671 5.166182 5.4123154 5.3165145
1369518_at 4.9732423 5.112878 5.185854 5.174494 5.240714 5.000305 5.3606944 5.196603 5.18764 5.063673 5.078437 4.83742
1369519_at 4.6382504 4.5718207 4.7274237 4.576524 4.7566032 4.637999 4.527694 4.569041 4.366992 4.3559217 4.597209 4.701911
1369520_a_at 5.5435467 5.5407486 5.3726535 5.3656225 5.432433 5.4245787 5.1937475 5.254675 5.460104 5.588185 5.567839 5.5460787
1369521_at 3.8171346 3.6521275 3.6820426 3.9310658 3.7351556 3.852741 3.6477668 3.7124293 3.7349885 3.696315 3.7035491 3.8113728
1369522_a_at 3.8608391 3.6827846 3.6552932 3.6430535 3.544318 3.8585074 3.494775 3.6123037 3.6862695 3.652258 3.8039894 3.69673
1369523_at 6.0126667 5.6100254 5.9017944 5.8263035 5.9159884 5.7304807 5.866419 5.9474716 6.236043 5.5346003 6.082413 5.7154565
1369524_at 4.9036384 4.518832 4.5996685 4.619159 4.6178226 4.8479295 4.7358 4.788173 4.674702 4.7821603 4.6754584 4.68666
1369525_at 5.1815996 5.3086996 5.1910734 5.1291656 4.99946 5.0594115 5.112636 5.133029 5.026042 5.1317196 5.167724 5.1636553
1369526_at 8.087736 8.125792 7.7839518 8.04655 8.101575 7.7995644 7.6468625 7.321892 7.734576 7.581754 8.7895975 8.324969
1369527_at 5.483946 5.9002943 5.6394114 5.5612197 5.4775724 5.8073463 5.4619083 5.671937 5.7405686 5.571776 5.7115536 5.935147
1369528_at 5.4187174 5.295306 5.278714 5.266896 5.2884965 5.4551764 5.1909103 5.20212 5.4382567 5.2720833 5.436449 5.4458675
1369529_at 4.3311944 4.3575583 4.3822756 4.4710073 4.316556 4.4416924 4.5917253 4.553673 4.409487 4.339305 4.7328663 4.48919
1369530_at 4.7122602 4.805396 4.7833004 4.7097034 4.849754 4.9192057 4.709409 4.752247 5.050997 4.7558117 4.820499 4.7578216
1369531_at 7.120392 6.807251 7.4737015 6.9165277 6.5726357 7.0037155 6.34371 7.101635 6.934003 5.822245 7.0578356 7.0899773
1369532_at 5.000805 4.807812 5.0353875 5.086522 5.0777817 5.042922 4.9983296 5.1163907 4.9130917 5.0062685 4.9791203 4.960677
1369533_a_at 6.6626525 6.4497766 6.4783616 6.499333 6.378891 6.4897103 6.3301497 6.264697 6.2214627 6.582757 6.494946 6.2109036
1369534_at 5.0544424 5.1718636 5.0972767 5.2164965 5.219825 5.025733 5.1220713 4.9492865 5.1583776 5.1657324 5.0925484 5.248705
1369535_at 5.18025 5.3933344 5.5046835 5.397712 5.1920934 5.390359 5.266076 5.096373 5.344942 5.3815947 5.6645107 5.348969
1369536_at 5.2957015 5.4302416 5.431321 5.0842466 5.5402594 5.446006 5.375204 5.416078 5.2587323 5.514969 5.2791843 5.2970805
1369537_at 5.6077127 5.8239985 5.861522 5.7681036 5.7281027 5.3099937 5.7797365 5.5006647 5.796997 5.9500227 5.618926 5.796814
1369538_at 4.652326 4.902909 5.0294785 4.806456 4.8201632 4.87753 4.8901315 4.926542 4.791315 4.9538016 4.9010386 4.943171
1369539_at 5.2992067 5.366479 5.296479 5.51381 5.3307 4.753641 5.1230507 5.38974 5.3976536 5.5175753 5.250413 5.5145197
1369540_at 4.8002844 4.510149 4.618769 4.288777 4.365866 4.6291714 4.213939 4.64742 4.6307483 4.6072726 4.5742188 4.639602
1369541_at 3.7618709 3.948073 3.8158963 3.7405295 3.5930543 3.5445185 3.720663 3.8375251 3.6996317 3.9086752 3.8355725 3.7288675
1369542_at 5.311756 5.4839296 5.4951797 5.4594264 5.3333263 5.5721684 5.2974706 5.31781 5.4658747 5.225856 5.371906 5.404898
1369543_s_at 5.726133 6.1861463 5.9948254 6.0327716 6.0852847 6.1496863 6.039363 6.052727 6.1717534 6.1381373 6.0491753 5.8675656
1369544_a_at 4.10618 4.121442 4.364088 4.1224537 4.243369 4.0953655 4.1157618 4.077317 4.0512114 4.0665293 4.1557193 4.0891285
1369545_at 5.0097895 5.064033 5.192835 5.1647 5.254372 5.275527 4.981533 5.0059395 5.274035 5.1798396 5.1992135 5.40053
1369546_at 10.321829 10.673838 10.341472 10.564973 10.636319 10.309762 10.558209 10.315268 10.762287 10.645851 10.758414 10.716919
1369547_at 4.7898283 4.688257 4.482863 4.5884857 4.68042 4.683809 4.422827 4.5582914 4.537754 4.5588884 4.6520205 4.4456873
1369548_at 5.0970526 5.4163265 5.252636 5.380418 5.0659227 5.0898843 5.206642 5.1406894 5.2087593 5.424445 5.277783 5.4076476
1369549_at 7.1351323 7.107363 7.283264 7.24814 7.4249315 7.2765555 7.2970223 6.9336324 7.2466755 6.967555 7.4409623 7.229429
1369550_at 3.7601712 3.753972 3.747982 3.7321277 3.513228 3.7561688 3.6099224 3.886652 3.5230062 3.706738 3.722904 3.6820443
1369551_at 4.949191 4.9950757 5.018652 4.9688416 4.807084 5.0182695 5.0794353 5.0254993 4.97488 5.127521 4.9841375 4.776677
1369552_at 5.142793 5.0444365 4.812411 4.6730595 4.943456 4.9961343 5.2169704 5.055091 4.99197 4.9941187 4.942895 4.7151756
1369553_at 5.1952133 5.1045475 5.064616 5.0220823 5.0437346 5.1449385 5.0433044 5.1025076 4.954234 4.9417167 5.28791 5.069604
1369554_at 9.122497 9.292573 9.166357 9.237651 9.135853 9.151224 9.142407 9.184425 9.216387 9.098729 9.3204155 9.274407
1369555_at 4.645457 4.57388 4.654912 4.7362494 4.7210183 4.448753 4.285766 4.4292426 4.2108335 4.4870977 4.4672318 4.523724
1369556_at 4.91111 5.068449 4.988328 4.9211216 5.066039 5.039812 4.7696 4.9055386 5.0555434 5.00655 4.9799395 5.0123806
1369557_at 6.442604 6.3033032 6.358446 6.604356 6.2322583 6.465503 6.401882 6.1159716 6.152322 6.4750896 6.5975113 6.547495
1369558_at 8.211113 8.272592 8.208544 8.528706 8.337857 8.568136 8.365505 8.438813 8.808494 8.850256 8.450962 8.591592
1369559_a_at 9.1978445 9.336934 9.470865 9.25755 9.4548645 9.512967 9.3020735 9.415327 9.330916 9.44773 9.335762 9.320197
1369560_at 9.374415 9.194528 9.009806 9.311036 9.471919 8.909896 9.125642 9.109991 9.478813 9.056527 9.520475 9.324199
1369561_at 4.096182 3.7501428 3.7731519 3.7508528 3.7622318 3.922926 3.7614338 3.7545068 3.8983219 3.7220898 3.8165722 3.7624671
1369562_at 6.205853 5.86559 5.8672695 6.1049395 5.810295 6.1507716 5.7878304 6.0222793 5.8938026 5.8470263 6.0042615 5.890961
1369563_at 4.6652236 4.554542 4.570048 4.6309 4.530644 4.4921985 4.462085 4.3633275 4.6548104 4.405887 4.457463 4.5661764
1369564_at 4.8303204 4.5165424 4.599817 4.442469 4.633593 4.7447634 4.5847754 4.64779 4.6353617 4.5455236 4.6860867 4.7940693
1369565_at 4.9831204 4.895398 4.7010727 5.0862494 4.9069195 5.1771336 4.895701 4.870795 4.989057 4.7703924 5.080413 5.1209583
1369566_at 5.5152445 5.9573207 5.3278775 5.626814 5.445345 5.6752434 5.580061 5.4050646 5.583797 5.644848 5.478506 5.531387
1369567_at 4.7837706 5.1601124 4.9705153 4.8845277 5.059853 4.903017 4.9493523 4.8972716 5.0392747 4.9037533 5.1099358 4.9528775
1369568_at 4.436449 4.5565004 4.5587683 4.5495114 4.514397 4.449161 4.4539623 4.4433966 4.4924827 4.6450534 4.5204105 4.5415277
1369569_at 5.0321817 4.5252976 5.070479 4.442481 4.8642287 4.7458224 4.7656565 4.700151 4.3724446 4.6774173 4.8562365 4.5584836
1369570_at 3.396835 3.7126904 3.630909 3.5841665 3.5491807 3.5238352 3.5046003 3.6692233 3.5551603 3.5949647 3.5671785 3.38913
1369571_at 8.4521675 8.52979 8.429799 8.454303 8.51904 8.348342 8.489582 8.395197 8.484092 8.580883 8.577174 8.50071
1369572_at 4.664713 4.5871997 4.714212 4.4901915 4.6011224 4.616166 4.551912 4.4684367 4.547148 4.59174 4.6899443 4.6847324
1369573_at 4.511545 4.43664 4.4372625 4.4976683 4.387059 4.8722005 4.499821 4.716265 4.5686316 4.562026 4.3851852 4.549465
1369574_at 4.3537 4.5579915 4.5533123 4.1082864 4.3254957 4.1088066 4.5280924 4.31126 4.406127 4.3497257 4.2128353 4.343625
1369575_at 4.063362 3.666268 3.7530165 3.600935 3.7042458 3.7770278 3.7244973 3.8826187 3.6887867 3.6426098 3.8168232 3.8136523
1369576_at 3.887673 3.8917022 3.9609048 3.912555 3.909271 4.0077724 3.9502351 3.8406532 4.0324097 3.74139 3.9450479 3.8337135
1369577_at 6.0390925 7.5288377 7.38897 8.078984 7.247151 6.878819 7.1096697 7.6268797 5.8457136 7.162478 6.7313123 7.8154163
1369578_at 4.822459 4.976626 4.782585 4.767062 5.0007353 5.140373 4.8974442 4.9402757 5.0155115 5.032249 4.9529467 4.9139566
1369579_at 5.9611917 5.8586855 5.8060412 5.837548 6.0104227 5.9884696 5.8506484 5.751646 6.0515842 5.7847986 6.017296 5.9420547
1369580_at 4.9487505 5.057563 4.81048 4.7056212 4.784824 4.7538877 4.6769595 4.6034 4.785207 4.7517753 4.78316 4.7138996
1369581_at 11.229348 11.461046 11.170351 11.3583975 10.926612 11.247759 10.929343 10.988779 11.167332 11.119607 11.200607 11.249481
1369582_at 6.045051 5.9783545 5.9966917 5.8614383 6.051857 6.3415556 5.920812 5.891865 5.974538 6.0829506 5.9644284 6.0956483
1369583_at 4.8468094 5.2130475 4.992173 5.0785313 4.9549637 5.1288147 4.865629 5.2054563 5.0843987 4.871477 4.8687983 4.9415216
1369584_at 6.0080976 5.7319713 6.106428 6.09247 6.0979567 5.927539 5.8020253 5.8230243 6.095489 5.6796885 5.9851336 5.9867835
1369585_at 4.058343 3.8971808 3.7260253 3.820024 3.5042348 3.8347876 3.8176534 3.7454097 3.7239575 3.7526124 3.7523735 3.6834397
1369586_at 3.3304608 3.3022475 3.2233074 3.3759165 3.120948 3.2885993 3.4242227 3.4995165 3.4173772 3.3439646 3.3033488 3.2609172
1369587_at 4.260645 4.1386576 4.2161093 4.3646064 4.26839 4.4203143 4.2279677 4.182615 4.2050037 4.2390814 4.3193946 4.4370055
1369588_a_at 7.3527613 7.636241 7.450392 7.3303647 7.281809 7.0433707 7.089532 7.273126 7.1178336 7.283136 7.163122 6.937148
1369589_x_at 3.6871457 3.8582003 3.7930994 3.734929 3.8134308 3.7242374 3.7486882 3.736532 3.809455 3.818635 3.816014 3.7778468
1369590_a_at 6.109839 6.581932 6.2773514 6.2697268 6.240779 6.1561093 6.590506 6.4519444 6.4714527 6.1643977 6.6049657 6.1674657
1369591_at 4.148145 4.1497974 4.364109 3.959342 4.0197344 3.8883705 3.917219 3.9539335 3.9913707 3.8444045 4.2706566 3.9477816
1369592_at 7.107843 6.9938855 6.986429 6.988614 6.998336 7.041876 7.0223804 6.815667 7.0002594 7.130467 6.977179 6.909642
1369593_at 3.5584552 3.712502 3.4897904 3.5009089 3.414171 3.534421 3.5468714 3.467268 3.5391526 3.368037 3.4378717 3.4699955
1369594_at 5.5492816 5.604975 5.599555 5.596217 5.64486 5.8359566 5.8611493 5.5836525 5.8266926 5.721794 5.5683804 5.683386
1369595_at 3.610656 3.6328235 3.5634527 3.5859902 3.7037547 3.8038993 3.5372689 3.5229821 3.4975407 3.5955932 3.6642246 3.5762002
1369596_at 4.931222 5.041259 4.9267464 4.7456236 4.9266577 4.861381 4.9789486 4.911209 4.8824425 5.0719833 4.939536 4.815221
1369597_at 7.5797815 7.7107897 7.4003572 7.639424 7.500271 7.168122 7.492062 7.548096 7.728147 7.7214746 7.306453 7.3871083
1369598_at 4.3139124 4.4410725 4.332612 4.315998 4.3745575 4.2405562 4.148138 4.339524 4.330746 4.2449536 4.305809 4.3752365
1369599_at 5.5603466 5.3849444 5.5065694 5.3321204 5.437136 5.4759974 5.48288 5.564837 5.4005923 5.3362985 5.105259 5.456677
1369600_at 4.2319946 4.378708 4.2184367 4.490749 4.444709 4.367721 4.246833 4.4588804 4.220543 4.2949657 4.45729 4.320415
1369601_at 5.789782 5.5623436 5.6718974 5.598916 5.7887325 5.595749 5.8175917 5.7604713 5.668714 5.5145507 5.9174237 5.955922
1369602_at 4.4959908 4.366483 4.5050793 4.811183 4.774409 4.4727097 4.4290357 4.755118 4.3870497 4.4078827 4.5714316 4.409603
1369603_at 3.5138903 3.6110482 3.569228 3.464277 3.5381317 3.657343 3.5321727 3.5762038 3.5446963 3.472627 3.4938354 3.5861657
1369604_at 4.501237 4.645903 4.6294603 4.8220387 4.6553645 4.6829634 4.475126 4.637826 4.770458 4.64177 4.53662 4.5828342
1369605_at 5.200275 5.3775682 5.37685 5.334568 5.455739 5.25083 5.3180294 5.5778804 5.2459807 5.1695495 5.2321935 5.4428487
1369606_at 3.7898922 4.157923 3.7869375 3.8540795 3.8078728 3.8187428 3.9851394 3.6650603 3.9557111 3.861307 3.9108827 3.9163451
1369607_at 5.9102297 5.9008102 5.823708 5.74245 5.9375257 5.976285 5.861688 5.9332547 5.719684 5.8111763 5.77365 5.820396
1369608_at 4.2544756 4.3020315 4.1520157 4.19753 4.3200173 4.4412193 4.1501427 4.304865 4.299059 4.1836395 4.201124 4.3315916
1369609_at 3.7470503 3.7481613 3.6452174 3.6765034 3.6614404 3.6878107 3.5537844 3.7605155 3.621285 3.7352142 3.5928104 3.65241
1369610_at 5.6988378 5.7799783 5.5377793 5.8464813 5.7745357 5.6231313 5.8734155 5.5876846 5.6745996 5.798788 5.9813895 5.8679504
1369611_at 5.200527 5.35789 5.2704067 5.216323 5.312619 5.3233666 5.2675276 5.302849 5.300734 5.277495 5.2307787 5.4502463
1369612_at 5.256274 5.393493 5.3705873 5.297554 5.269473 5.3008575 5.3996983 5.21609 5.1154466 5.188285 5.505939 5.501342
1369613_at 3.8690538 4.1422625 4.039459 4.0342493 3.937928 3.878092 4.239357 3.9646885 3.9378283 4.189022 3.9806871 3.8100717
1369614_at 3.909611 4.1042366 4.13101 4.0088882 4.074585 4.050384 4.0755005 4.303257 4.2106714 3.9685936 3.9657824 4.155187
1369615_at 5.7135878 5.8321276 5.7610083 5.9652925 5.7100754 5.7228084 5.5691586 5.765273 5.8600307 5.7012453 5.886614 5.752571
1369616_at 4.5566416 4.7715364 4.631554 4.7196465 4.797659 4.7056336 4.612623 4.7018085 4.746712 4.6276402 4.756058 4.6842704
1369617_at 7.124527 7.2791314 7.2804728 6.8137016 6.7336 6.9722753 7.0996804 6.9124265 7.034645 6.868827 7.224568 7.0865903
1369618_at 4.5860405 4.2853575 4.489921 4.285431 4.263 4.4938354 4.1952662 4.3342953 4.4848166 4.3887796 4.3365703 4.326269
1369619_at 5.471525 5.436757 5.5671754 5.806904 5.3449345 5.8529396 5.280298 5.4933395 5.53557 5.360952 5.462583 5.3855915
1369620_at 4.1809607 4.3107243 4.278434 4.1956573 3.9904048 3.9938476 4.144676 4.1601496 4.018608 4.4409237 4.2865696 4.378189
1369621_s_at 9.229995 9.367276 9.068401 9.29764 9.262795 9.101354 9.213303 9.186028 9.11077 9.340797 9.143643 9.127827
1369622_at 4.4173417 4.522728 4.456168 4.203521 4.3904486 4.4110928 4.440582 4.4876127 4.2914267 4.3851433 4.345866 4.302928
1369623_at 4.9045734 4.797682 4.72828 4.867223 4.94044 4.919153 4.8164473 5.027341 4.9915266 4.9489107 4.8592224 5.1238184
1369624_at 5.703528 6.154405 5.8416595 5.752373 5.786824 5.5552363 5.935127 6.1169367 5.785782 5.989055 5.8572497 6.1223297
1369625_at 6.852607 6.667444 7.2025404 6.3422084 6.5656834 7.201693 7.0325775 6.366595 6.5802608 6.399247 6.7855616 6.828224
1369626_at 8.6916065 8.5122595 8.497809 8.636057 8.726905 8.514489 8.691509 8.524503 8.769917 8.704085 8.6481495 8.711979
1369627_at 4.696064 4.1768456 4.3004246 4.166429 4.44162 4.6048613 4.440582 4.3874574 4.3624744 4.427861 4.349326 4.3173237
1369628_at 8.357481 6.2748194 6.81124 7.7828045 7.3303537 7.664511 9.289651 8.798184 8.937747 7.8603234 8.002756 7.951311
1369629_at 11.416441 11.527118 11.378228 11.446757 11.387176 11.208236 11.394095 11.37561 11.339033 11.403505 11.413973 11.470395
1369630_at 12.578979 12.437506 12.431619 12.47789 12.623484 12.378388 12.529095 12.492194 12.36309 12.370308 12.425057 12.637061
1369631_at 7.671556 7.495925 7.737375 7.822219 7.869132 7.8358097 7.5617647 7.658741 7.849845 7.634714 7.732374 7.7555842
1369632_a_at 6.168518 6.144663 6.1318336 6.6189513 6.4436235 6.142555 6.4002004 6.347219 5.8187757 5.972812 6.099657 5.8757777
1369633_at 10.458189 10.4718685 10.210733 10.063293 10.753152 10.036649 9.975694 10.116576 9.971677 9.828772 9.997391 9.850262
1369634_at 6.471758 6.4188027 6.5338264 6.781564 6.609655 6.53735 6.556259 6.4092493 6.6723228 6.554209 6.574863 6.6262274
1369635_at 11.56684 11.669805 11.533621 11.648815 11.674614 11.453318 11.472046 11.431719 11.644957 11.609257 11.642067 11.485071
1369636_at 12.3689995 12.351395 12.289907 12.324124 12.350849 12.190031 12.358006 12.257201 12.294378 12.328558 12.364055 12.269201
1369637_at 5.4801598 5.368181 5.1140594 5.3249836 5.458911 5.561427 5.2944374 5.137475 5.1545987 5.3656282 5.3521795 5.109078
1369638_at 5.3007894 5.3109803 5.2715807 5.447429 5.5379715 5.512484 5.316422 5.3747473 5.3726983 5.2443023 4.972741 5.3788323
1369639_at 4.189572 3.804769 3.8086016 3.9566827 3.9935124 3.9534466 3.8278823 3.8137114 3.8595147 3.8275464 3.8267329 3.9366417
1369640_at 5.3675895 5.233036 5.39978 5.2668867 5.463867 5.455182 5.2193613 5.371795 5.2784986 5.2523785 5.616599 5.5752482
1369641_at 7.099053 7.4488726 7.3065953 7.2576265 7.435125 7.311279 7.1484985 7.151997 7.274229 7.4200263 7.2718325 7.2734814
1369642_at 6.4439173 6.731347 6.781477 7.0364323 6.9246783 6.547316 6.5959487 6.347713 6.885911 6.57722 6.8620234 6.708552
1369643_a_at 5.9014444 5.950447 6.4116206 6.645357 6.545053 6.2291017 6.5658345 6.4791455 6.3576393 5.984635 6.4669104 6.3759556
1369644_at 8.438034 8.258779 8.592188 8.724081 8.425165 8.555967 8.818322 8.58994 8.446057 8.413871 8.404742 8.575756
1369645_at 4.1151466 4.3107243 4.1621456 4.4939637 4.585518 4.3475814 4.190138 4.373727 4.213532 4.2594814 4.249161 4.46159
1369646_at 3.8149922 3.763894 3.6833205 3.703689 3.6860454 3.8227322 3.8640134 3.6707847 3.7101398 3.7033877 3.5291343 3.8436427
1369647_at 5.962887 5.920162 5.9891553 6.012 6.069541 6.085081 5.8222833 5.350347 6.008691 6.0131526 6.300054 6.2895126
1369648_at 6.1751738 6.198262 6.210094 6.264596 6.238935 6.3192863 6.0193114 6.0730453 6.3068585 6.3467565 6.4739614 6.440034
1369649_at 5.2754307 5.264063 5.271101 5.0091524 5.2941318 5.3520193 4.9556274 5.29626 5.1215754 5.1552124 5.0995355 5.2226195
1369650_at 6.6583586 6.8747697 7.092837 6.674974 7.036506 6.9427457 6.8827987 6.7231245 7.063736 6.9948483 7.1288695 7.083718
1369651_at 5.6379094 5.495537 5.3281984 5.421692 5.486168 5.317899 5.2175417 5.4275174 5.358963 5.476963 5.2832065 5.144365
1369652_at 3.820568 3.933913 3.8502622 3.677755 3.991778 3.922926 3.7621844 3.8421714 3.8571792 3.908712 3.9284782 3.7375236
1369653_at 6.9316945 6.7199564 6.6936364 6.918981 7.1040606 6.5851645 6.68091 6.67401 6.8397417 6.632989 7.10159 6.853308
1369654_at 10.292597 10.386168 10.349868 10.5089245 10.433308 9.986765 10.476962 10.43672 10.031201 10.218076 10.343213 10.5716
1369655_at 6.983961 6.852604 7.860073 7.8040304 7.9659414 7.4999266 7.846352 7.2640276 7.2521873 7.430132 7.712967 7.2446146
1369656_at 6.3900228 6.907513 6.5338264 6.698714 6.727034 6.498071 6.799261 6.652025 6.9663587 6.843104 6.7734 6.8559732
1369657_at 4.1494217 4.1188507 4.1065884 4.159488 4.231185 4.1205435 4.018734 4.129764 3.9041495 4.04106 4.03207 3.989395
1369658_at 8.558565 8.781152 8.416597 8.920911 8.7927265 8.5579405 8.678272 8.725982 8.996116 8.756056 8.507305 8.762138
1369659_at 6.175139 5.9065795 5.94963 5.8150806 5.798256 5.8694544 5.9355416 5.8737893 5.866129 6.043264 5.769509 5.8595467
1369660_at 5.109037 4.970036 4.965385 4.8667345 5.0179353 5.1732216 5.0125265 5.0088015 4.9720354 5.1973486 4.916888 5.1439624
1369661_at 7.6117263 7.6397147 7.762881 7.643912 7.8146577 7.8238473 7.804871 7.8532825 7.8822656 7.9292765 7.91437 7.8087234
1369662_at 3.44967 3.479726 3.5555694 3.4596765 3.38284 3.5236192 3.5961912 3.560331 3.4146194 3.4794986 3.3510382 3.457746
1369663_at 9.415869 9.050493 9.521708 8.734449 8.86082 8.645804 8.777444 8.911845 8.802721 9.099905 8.665248 6.1738405
1369664_at 9.888602 9.712977 9.9439 10.11706 10.1962 10.1578865 10.533965 10.345546 10.723501 10.745784 10.60916 10.2952795
1369665_a_at 7.4836364 7.601523 7.672652 7.089138 7.3966722 7.5113792 7.3570566 7.373866 7.3833113 7.448244 7.472244 7.21047
1369666_at 5.953377 6.1222143 6.179767 5.705854 5.937197 5.9704566 6.025407 6.1538982 6.447471 6.208332 5.8870826 5.87897
1369667_at 6.473381 6.5056505 6.414882 6.39205 6.5074983 6.433308 6.565005 6.710075 6.703503 6.6182218 6.705467 6.679541
1369668_x_at 3.751224 3.7237284 3.8404372 3.9318683 3.9009678 3.8491697 3.6821918 3.7635455 3.8185346 3.7607865 3.7696784 3.7486339
1369669_at 7.4074283 7.5581355 7.2163005 7.5297065 7.2492876 7.095513 7.778954 7.6586556 7.4013495 7.5781164 7.5699263 7.3028145
1369670_at 5.897797 5.5067406 5.212476 5.2926455 5.6788626 5.5991325 5.4303284 5.370177 5.413121 5.5089154 5.4488525 5.6850157
1369671_at 12.205329 12.223313 12.132575 12.301377 12.3222065 12.03692 12.289149 12.218436 12.111588 12.083051 12.320547 12.265511
1369672_at 6.096072 6.308719 5.9297724 6.045467 6.1011686 6.177075 6.2130184 6.1754923 6.5513234 6.252031 5.9978104 6.271286
1369673_at 4.4021287 3.9022806 4.1461287 4.11299 4.6320333 4.067128 4.5324373 4.234565 3.966555 4.3757086 4.361794 3.9280314
1369674_at 4.77235 3.718466 3.6612132 3.6788974 4.337529 3.6254432 4.6891165 3.6780963 3.6719575 3.7725656 4.253655 3.8965383
1369675_at 6.2192593 6.515677 6.598331 6.4886384 6.4149833 6.4091344 6.509119 6.5302453 6.211715 6.6244836 6.5155687 6.4747586
1369676_at 6.870485 6.603668 7.087207 6.9771914 6.872034 6.9444146 6.959919 6.9929595 6.596509 6.7634263 7.0740137 7.0334973
1369677_at 3.6984198 3.6625593 3.8181922 3.614303 3.6990602 3.7278264 3.650502 3.7600994 3.5042129 3.6276283 3.6965444 3.7643762
1369678_a_at 7.316458 7.3180556 7.153509 7.377528 7.376204 7.281241 7.4801025 7.343427 7.2069974 7.132248 7.4292035 7.375631
1369679_a_at 8.694208 8.912064 9.136538 9.0338125 9.056314 8.789445 8.908808 9.022586 8.635732 8.6617565 8.918651 8.9093685
1369680_at 5.3068795 5.2220144 5.264639 5.3558874 5.0591664 5.471319 5.3928742 4.851 5.125988 5.297192 5.3870997 5.2264175
1369681_at 4.7335057 4.547716 4.622285 4.5455194 4.695147 4.6189985 4.671787 4.649167 4.592979 4.657365 4.6204243 4.927014
1369682_at 6.9217415 6.803604 6.5266237 6.7232013 6.9456344 6.78785 6.6841073 6.8425684 6.946415 6.804701 6.896104 7.0831757
1369683_at 6.496809 6.271011 6.015138 6.0582643 6.3060226 6.2899704 5.907803 6.3033786 6.325316 5.916711 6.271324 6.063904
1369684_at 4.8136263 4.777943 4.717748 4.856873 4.872159 4.902001 4.9819593 4.923253 4.81208 4.8781424 4.7925763 4.9436116
1369685_at 4.0339985 3.818235 3.7707393 3.9233422 3.9825678 4.069541 3.6132617 3.6719017 3.7945395 3.6687696 3.9506042 3.9526262
1369686_at 4.50317 4.6775584 4.495833 4.574602 4.411444 4.370366 4.6152945 4.2665687 4.4586134 4.5367537 4.4050946 4.6310434
1369687_at 4.38058 4.239182 4.143419 4.075451 4.25021 4.279505 4.144497 4.1666155 4.2844357 4.201298 4.3745837 4.2912645
1369688_s_at 5.0215178 5.2534084 5.2082815 5.1281524 5.337205 5.152446 5.2517986 5.066378 5.0816746 5.183498 5.1724343 5.101139
1369689_at 6.5556445 6.25494 6.3793716 6.441882 6.5667 6.482814 6.3837557 6.3430986 6.478615 6.4860187 6.7002 6.7280807
1369690_at 7.0124307 6.3558946 6.6119385 6.4826584 6.991803 6.81829 6.7457476 6.49404 6.884096 6.8875813 6.9604445 6.8442507
1369691_at 5.5550423 4.994511 5.2140055 4.798457 4.934057 4.9527855 5.301646 5.2637825 4.8361487 5.0832243 4.972982 5.213866
1369692_at 3.8555806 3.9481235 3.9270258 3.8672554 3.9121058 3.7499695 3.7445679 3.859146 3.776499 3.8558602 3.9539812 3.9263608
1369693_a_at 5.3082366 5.5836973 5.7319574 5.3996577 5.527937 5.2448688 4.9376626 5.5874686 5.070972 4.7063003 5.2973266 5.58989
1369694_at 3.4741101 3.6142905 3.492962 3.5098577 3.2958775 3.5523787 3.4861863 3.5039554 3.7055945 3.70947 3.7587352 3.4570875
1369695_at 4.49239 4.1862826 4.46129 4.168218 4.3545103 4.4759626 4.4528446 4.4192185 4.182113 4.296345 4.131901 4.1588764
1369696_at 4.0653706 3.8056912 3.8231273 3.7407565 3.7425587 3.923283 3.714197 3.6095238 4.010279 3.7403252 3.9321527 3.6545522
1369697_at 4.4388757 4.470793 4.3335357 4.1048064 4.346119 3.9560623 4.1260896 4.145487 4.3475485 4.079864 4.2174687 4.1578894
1369698_at 5.184313 5.0517015 5.2655497 5.0659685 4.891055 4.5967107 5.078111 4.8918004 5.0651636 5.001928 5.1617775 4.9421916
1369699_at 5.3565197 4.957391 5.3930445 5.548357 5.235792 5.2900286 5.030785 5.3344164 5.6178207 4.9639597 5.3431425 5.218158
1369700_at 5.874269 5.6321564 5.7835608 5.897622 5.8189926 5.7446647 5.749156 5.5595136 5.876399 5.6462097 6.035503 5.831883
1369701_at 11.914054 12.116888 12.073568 12.172085 12.108459 12.028603 12.236277 12.127617 12.211229 12.374376 12.310701 12.154878
1369702_at 6.607476 6.969275 6.796482 6.89597 6.7442093 6.326079 6.8817 6.784685 6.390049 7.0528283 6.808473 6.7930713
1369703_at 7.179103 6.926903 6.828303 7.245764 7.252051 7.334026 6.8983665 6.847267 7.408654 7.070104 7.2497373 7.2809277
1369704_at 7.1518745 7.2323437 7.0756946 6.9772344 6.7023478 7.0326242 7.2376904 6.8030195 6.936762 7.1089406 7.0698166 7.059717
1369705_at 5.3343234 5.2265544 5.194661 5.2284007 5.279338 5.3381276 5.364239 5.1600504 5.158646 5.1659656 5.3437214 5.1892037
1369706_at 4.255032 4.2725472 3.9327826 3.8259683 4.0864835 4.1311226 3.9795675 3.980831 3.8969061 4.1172476 3.941015 3.895313
1369707_at 4.5994544 4.626211 4.859754 4.810451 4.566403 4.4443903 4.3663917 4.5171103 5.033917 4.693491 4.7296305 4.736858
1369708_a_at 5.338325 5.3044796 5.378239 5.3188477 5.3059773 5.3031826 5.2170696 5.186388 5.141452 5.2526927 5.4629035 5.511021
1369709_at 4.5748906 4.3275833 4.387023 4.439625 4.526287 4.4446073 4.4246845 4.295208 4.4107943 4.2594743 4.3793964 4.364602
1369710_a_at 3.6472178 3.563788 3.6006842 3.5178573 3.8834398 3.6821535 3.51197 3.7275364 3.579951 3.598396 3.544447 3.683417
1369711_at 5.314275 5.3086996 5.4777226 5.56001 5.5990915 5.55624 5.279732 5.278007 5.2371426 5.4576464 5.411355 5.3816066
1369712_at 6.8464527 7.011538 6.835925 6.8565364 6.8794503 6.891024 6.8456173 6.962484 6.813229 7.0486345 6.784912 6.802705
1369713_at 6.4841795 6.551873 6.522638 6.2087564 6.3353305 6.6893396 6.515292 6.520888 6.488838 6.3358016 6.2216496 6.835059
1369714_at 6.443858 6.414039 6.593423 6.4677687 6.581964 6.4867225 6.434235 6.551441 6.6495123 6.553796 6.399986 6.564437
1369715_at 4.3706636 4.4408007 4.1796885 4.32374 4.580556 4.3711753 4.4783077 4.3264003 4.585528 4.358033 4.306415 4.3271155
1369716_s_at 9.677099 9.671815 9.56559 9.512253 9.850934 9.998336 9.548581 9.458842 9.65991 9.359341 9.276689 9.497753
1369717_at 4.8783665 4.431649 4.4782715 4.5107675 4.388224 4.6445613 4.4794674 4.50227 4.496486 4.6188145 4.5043006 4.5790696
1369718_at 8.166536 7.9621987 7.955171 8.456581 7.917636 7.794506 8.140272 7.8550982 8.08791 8.000422 8.3172455 8.063681
1369719_at 3.4121513 3.2784207 3.3426383 3.401715 3.2153049 3.2568202 3.39475 3.4620032 3.4407282 3.270335 3.4175704 3.345662
1369720_at 8.704866 8.795836 8.954068 8.832769 9.124815 8.967383 9.091248 8.819147 8.976249 9.076975 9.298655 9.293892
1369721_at 4.9058433 4.779561 4.7943053 4.8912387 5.192116 5.01853 4.7430277 4.8214984 4.8281436 4.790277 4.9443526 4.930129
1369722_a_at 8.040159 8.030535 7.958023 8.016421 7.7662716 7.814545 7.8739614 7.9222183 7.9413376 7.8819156 7.7288427 7.857662
1369723_at 7.266288 7.1575985 7.20134 7.1053715 7.1029043 6.935183 7.0701447 7.1140485 7.1510143 7.0219154 6.9188614 6.9179463
1369724_at 5.5445523 5.502692 5.4593945 5.5098095 5.5021987 5.469547 5.4322824 5.473776 5.479712 5.6053295 5.4868517 5.441807
1369725_at 7.7695007 8.018039 7.711245 7.699585 7.8941183 7.744313 7.6295295 7.6450043 7.4531736 7.707757 7.306839 7.6768494
1369726_at 8.075245 8.218301 8.026457 8.227554 8.245091 8.0356 8.183952 8.300697 8.092332 8.092995 8.068593 8.418642
1369727_at 13.72245 13.875401 13.880448 13.82029 13.696362 13.775267 13.78155 13.799362 13.849742 13.9075985 13.873269 13.608873
1369728_at 5.071127 5.3329344 5.215006 5.4556847 5.4089108 5.576403 5.397784 5.3978915 5.2965693 5.468012 5.2953935 5.297358
1369729_at 7.93152 8.190915 7.942767 8.178993 8.473456 7.931657 7.9192004 8.093257 8.250008 8.066896 8.271948 8.170942
1369730_a_at 5.119446 4.901931 4.8646183 4.686017 4.9724803 4.828181 5.194195 4.899235 4.854369 5.0026107 4.8865614 4.8440585
1369731_at 3.437852 3.5137053 3.5976229 3.6314232 3.475979 3.4536548 3.7352936 3.3744252 3.5920925 3.5557926 3.6587648 3.6748376
1369732_a_at 4.8348007 4.9951696 4.8562937 4.5518084 5.0457735 5.062854 4.8505735 4.924651 4.8268194 4.737033 4.9984818 4.968006
1369733_at 8.264863 8.112567 8.335319 8.387251 8.331699 8.227714 8.265093 8.32756 8.189477 8.463543 8.582236 8.464883
1369734_at 8.524085 8.479182 8.474633 8.717418 8.665954 8.394798 8.652651 8.51364 8.64924 8.512486 8.949997 8.828822
1369735_at 5.884691 5.9789467 6.032702 5.9486604 6.048079 5.7958846 5.9969444 5.962528 5.798224 5.9606433 5.883316 5.7538276
1369736_at 5.181303 5.220312 5.0911846 4.987697 5.270738 5.092782 5.2500153 5.1228466 5.383359 5.4072523 5.087259 5.4040384
1369737_at 8.617829 8.880487 8.387945 9.046688 8.345309 8.218359 8.917108 8.817569 8.482046 8.492246 8.50882 8.604395
1369738_s_at 9.400198 9.351326 9.0760355 9.564838 9.177503 9.068523 9.322495 9.3987465 9.257197 9.087311 9.345552 9.338833
1369739_at 4.4020233 4.4641914 4.5230503 4.417277 4.3825493 4.403882 4.3303976 4.406434 4.499313 4.726985 4.366587 4.6047316
1369740_at 5.4234858 5.601202 5.5869756 5.435677 5.170924 5.563268 5.287966 5.581147 5.4347186 5.4844036 5.4127617 5.5646877
1369741_at 6.142908 6.0910378 6.1456327 6.0390477 6.057211 5.9014864 5.93711 6.01976 6.0459847 6.1539354 6.155035 6.0414205
1369742_at 4.760029 4.6529455 4.750456 4.903978 4.8168726 4.7914925 4.6531596 4.614344 4.8720727 4.6868386 4.786398 5.0455227
1369743_a_at 8.174621 8.305034 8.490498 8.295024 8.452501 8.155831 8.011544 8.569061 8.07395 8.385112 8.177805 8.175572
1369744_at 4.871369 4.8039436 4.682526 4.7913246 4.9049554 4.7242026 4.808021 4.7243295 4.8750987 4.7979517 4.863999 4.805198
1369745_at 6.3081617 6.2453227 6.158048 6.2945576 6.3331594 6.333484 6.3650126 6.374435 6.121725 6.1564407 6.2477965 6.3320456
1369746_a_at 11.122305 11.133371 11.188846 11.331336 11.324878 10.9127655 10.920738 10.50706 11.35621 11.36191 11.272417 11.529378
1369747_at 6.720182 6.649705 6.4092073 6.814501 6.3654957 6.2512407 6.088298 6.540928 6.365871 6.2796683 6.4109917 6.689188
1369748_at 3.7848067 3.7168825 3.88177 3.8197327 3.8515224 3.7485046 3.700239 3.5887473 3.572652 3.740049 3.780036 3.733705
1369749_a_at 4.681539 4.840661 4.4802585 4.5452137 4.5603704 4.514984 4.534812 4.6059074 4.6430593 4.7163353 4.4529047 4.851344
1369750_at 4.150255 4.0725117 4.034085 4.024041 4.091357 4.088068 3.9559226 4.065736 4.089114 3.9663694 4.051704 4.02009
1369751_at 4.645805 4.2648764 4.5801873 4.394891 4.365866 4.5628963 4.448506 4.502121 4.3084106 4.1961536 4.3969994 4.1895347
1369752_a_at 4.9661283 4.968136 5.0107102 4.987952 4.944873 5.112826 4.822196 4.9638 4.884138 4.9906363 4.9147825 5.165989
1369753_at 4.3243976 4.4442225 4.445923 4.269142 4.2784925 4.213751 4.1692834 4.194935 4.2498455 4.1147466 4.1105924 4.2964234
1369754_a_at 7.3757954 7.5286093 7.422582 7.5710464 7.626376 7.413522 7.6168633 7.480902 7.6335607 7.6516824 7.777672 7.70948
1369755_at 3.7626822 3.863612 3.4897585 3.632765 3.7426095 3.6928666 3.7512457 3.7433372 3.6327991 3.7331119 3.7342124 3.8551152
1369756_a_at 7.6318827 7.452604 7.3116655 7.468531 7.7089677 7.495911 7.315992 7.0685697 7.807198 7.4203024 7.380072 7.5475273
1369757_at 6.1124434 5.89578 5.961738 6.018436 6.096434 5.865682 5.8897543 5.7088556 5.8361273 5.887313 6.1363487 6.1162996
1369758_at 7.5562897 7.355562 7.023727 7.324986 7.2122226 7.158875 7.4895444 7.138378 7.9382844 7.809188 8.32488 7.7895613
1369759_at 5.4525757 5.4436707 5.1861014 5.518797 5.504368 5.2553887 5.253405 5.3009753 5.2572627 5.435099 5.2803845 5.340437
1369760_a_at 3.8690538 3.999781 3.9066124 4.040723 4.0682707 3.8261998 3.9599938 3.7488103 3.7509563 4.109599 3.9179904 3.854092
1369761_at 4.2407475 3.9004748 3.916241 4.179625 4.2434564 4.144058 4.2046905 3.92805 4.0320606 4.0596952 4.0395403 4.278832
1369762_at 4.1832633 4.0283737 3.9957361 3.9942806 4.2372065 4.044305 4.076435 3.908339 4.0241337 4.068598 4.0066376 3.9471016
1369763_at 4.1445575 4.270964 4.202622 4.255261 4.1352563 4.4255514 4.1170073 4.2019763 4.1823406 4.2191787 4.2385583 4.3063755
1369764_at 13.073305 13.12423 12.888289 13.071089 13.054667 13.021912 12.978856 12.81861 12.994824 12.870494 13.028553 12.97911
1369765_at 3.4488442 3.6493995 3.5594337 3.639183 3.7012653 3.6030593 3.6345682 3.6886988 3.6075747 3.6230435 3.6862016 3.517253
1369766_at 5.5317626 5.7734027 5.4210157 5.5950923 5.694501 5.7111993 5.4063497 5.5741706 5.976813 5.8165755 5.8123684 5.8803983
1369767_a_at 4.144705 4.0970364 4.1346807 4.2528667 4.2023067 4.061649 4.1032963 4.0684137 4.0852385 4.0406284 4.179388 4.0599227
1369768_at 6.2628007 6.193264 6.3668747 5.989686 6.1741085 6.139945 6.0215063 6.272771 6.0578117 6.166052 6.2351108 6.1472926
1369769_at 4.604601 4.704729 4.647098 4.642554 4.9437466 4.8086014 4.564454 4.5637503 4.6963344 4.6061897 4.6521473 4.69571
1369770_at 4.5937696 4.599024 4.6639795 4.3802285 4.4224043 4.447802 4.432773 4.5385222 4.746935 4.68674 4.523864 4.8669214
1369771_at 5.457901 5.475437 5.1982403 5.1463995 5.4686537 5.385642 5.3262177 5.384301 5.211582 5.4209566 5.1001472 5.403023
1369772_at 7.1861486 7.132664 7.1909704 7.0977163 7.0482183 7.3262506 7.116176 7.0673876 7.323384 7.272585 7.203802 6.8399124
1369773_at 4.6015463 4.343256 4.7420664 4.7326713 4.527832 4.4635515 4.633435 4.5749483 4.5991645 4.5282593 4.852941 4.5857067
1369774_at 4.4039955 4.7483964 4.410477 4.340929 4.6527033 4.380624 4.440582 4.405116 4.309345 4.5200334 4.381462 4.3573775
1369775_at 7.8377695 7.7764025 7.81107 7.937795 7.7656536 7.8783393 7.6143765 7.582294 7.8528805 7.7680616 7.631219 7.811154
1369776_a_at 6.896624 6.861885 6.804095 6.7800794 6.940062 6.7687583 7.066935 6.92366 6.9344363 6.9493723 7.034431 6.9263597
1369777_a_at 6.8711686 6.5071936 6.779867 7.332167 7.2442265 7.261592 6.6385975 7.064768 7.4898114 7.096205 6.980366 6.788694
1369778_at 4.178302 4.1386576 4.1390343 3.9822998 4.168135 4.226283 4.0777044 4.00395 4.2827463 3.964374 4.0890675 4.078307
1369779_at 5.4379897 5.6169806 5.5092816 5.3774915 5.538996 5.424806 5.5153933 5.309685 5.9303083 5.6834297 5.621276 5.4681726
1369780_at 6.731432 6.40686 6.7047806 6.5236454 6.512494 6.5471025 6.253133 6.8043146 6.742533 6.3349247 6.2983904 6.721774
1369781_at 4.3473706 3.9340532 3.853976 3.8257577 3.9165883 3.957925 3.881558 3.8597157 3.894242 3.703965 3.9674335 3.944526
1369782_a_at 5.855979 5.8984537 5.8853974 5.942047 6.076641 5.7688007 6.071619 5.908888 5.877173 5.9886127 6.0766244 5.8761635
1369783_a_at 4.5184565 4.783629 4.679601 4.473139 4.8500423 4.5998626 4.874485 4.5171156 4.6960993 5.1390657 4.9463367 4.673594
1369784_at 4.169909 3.9017003 4.098709 3.7440338 3.9948556 4.094631 3.9438567 3.7240522 4.1195164 3.9560623 4.175611 3.7889001
1369785_at 7.766611 7.416435 7.5951905 7.5658565 7.709533 7.602547 7.6791162 7.6395416 7.7248974 7.7937555 7.717954 7.710267
1369786_at 6.9032564 6.6457586 6.767 6.797545 6.8390956 6.872768 6.754298 6.693918 6.6807275 6.7588296 6.8494835 6.828485
1369787_at 4.195267 4.2684584 3.8678215 4.0235186 3.9449372 4.1494703 3.8699808 3.8378856 3.7885847 4.0523796 4.007228 4.21847
1369788_s_at 8.0145235 7.366724 7.2857223 7.137515 7.0579658 7.2796845 6.9048567 7.22362 6.826611 7.7561226 7.0434265 7.0983024
1369789_at 3.4828217 3.5938694 3.697089 3.573879 3.4523628 3.844634 3.608897 3.9424927 3.709816 3.9072666 3.8860343 3.8959825
1369790_at 10.732158 10.258209 9.702215 11.091362 9.717734 10.270543 10.4146385 10.812709 11.210813 11.705938 10.349534 11.101026
1369791_at 7.4210196 7.7665706 7.3351927 7.6701326 7.6513968 7.482165 7.530363 7.347972 7.6974683 7.6439166 7.781981 7.802018
1369792_at 5.81906 6.1190696 5.962341 5.9512663 5.98216 5.8608136 5.9122453 6.0030427 6.0557766 6.1012845 6.024065 6.0334945
1369793_a_at 4.4081507 4.483514 4.3282423 4.3821545 4.34136 4.295061 4.434373 4.1927776 4.6260567 4.4105396 4.381491 4.2856903
1369794_a_at 5.0405974 4.870255 4.9927683 4.867933 5.190985 4.859953 4.887913 4.9053693 4.8337417 5.0958414 4.908314 4.864557
1369795_at 4.2139287 4.314766 4.296077 4.228261 4.263983 4.27806 4.312808 4.195982 4.2111325 4.3762574 4.2001753 4.197949
1369796_at 5.014308 5.022046 5.193191 5.0583324 5.0375595 5.0229383 4.8491435 5.00882 4.9944663 4.9843826 4.928893 4.8725214
1369797_at 4.40697 4.3338385 4.39445 4.3375716 4.3855824 4.415118 4.418171 4.326309 4.3244696 4.416909 4.512268 4.4677286
1369798_at 4.761443 4.50706 4.6741495 4.5969706 4.8963737 4.882843 4.59332 4.576681 4.6158957 4.576065 4.583499 4.673485
1369799_at 10.27146 10.366226 10.214387 10.171256 10.275337 9.935145 10.172184 10.171786 10.084021 10.217233 10.301707 10.476756
1369800_at 3.9158413 4.048277 3.874354 4.008129 4.05309 3.9498508 3.985342 3.9020672 3.921233 3.86972 4.1701703 4.072341
1369801_at 4.8726397 4.9246974 4.9596725 5.023526 5.020588 5.028226 4.904314 4.999671 5.1174912 4.7724705 4.7735105 5.1824613
1369802_at 4.055104 4.002889 3.9793043 3.8584902 3.9926817 4.003255 3.762492 4.094122 3.8834467 3.962773 3.8362725 3.8238983
1369803_at 5.0945945 4.9768643 4.911068 4.738127 5.080294 4.901949 4.9675007 4.7873335 4.9665813 4.8304796 5.016587 5.024093
1369804_a_at 4.490265 4.5961037 4.5477605 4.744022 4.6228843 4.712421 4.5679107 4.631835 4.592225 4.4369593 4.486579 4.45802
1369805_at 4.2595525 4.0475726 4.15533 4.0137806 4.190282 4.2985535 4.0473523 4.0630846 4.325835 4.003025 4.069748 3.9884858
1369806_at 4.738736 4.8565903 4.9378324 4.7668633 4.763529 4.771756 4.915268 4.8613615 4.9866266 4.9483347 4.924431 4.7950974
1369807_at 5.2058396 5.0870404 4.964138 5.222143 4.755112 4.95189 5.124456 5.124679 4.8762956 5.0100346 5.1048403 5.2171807
1369808_at 6.072501 5.3505306 5.9911947 6.0300703 5.7749224 5.6446943 5.8890786 5.60489 5.924075 5.479613 5.449531 5.833711
1369809_at 5.2843122 5.2646394 5.2566547 5.1256475 4.9848423 5.2358055 5.1885405 5.1654663 5.080875 4.934987 5.0403748 5.108664
1369810_at 6.660317 6.839718 6.6603165 6.56952 6.48847 6.4608445 6.6023808 6.266793 6.717237 6.4118752 6.48325 6.729223
1369811_at 4.8953657 5.251137 5.0329475 5.134635 5.2540874 5.364745 4.99487 5.1083136 4.9900284 5.082549 5.098222 5.02932
1369812_at 5.9323115 6.056354 5.9992495 5.9868827 6.2184772 6.017515 5.916872 5.9353724 6.181279 5.924424 6.0068154 5.9560013
1369813_at 6.269896 6.3879747 6.2356167 6.355144 6.516303 6.0452375 6.3186197 6.483557 6.425664 6.3750267 6.5401974 6.5226145
1369814_at 5.008885 4.541059 4.983197 4.6257944 4.768763 4.768541 4.7867265 5.1952033 4.7793746 4.558277 4.840891 4.6265354
1369815_at 5.675799 6.1261334 5.9341955 5.552873 5.903537 5.7677674 5.769989 5.7650623 5.839442 5.549601 5.846629 5.888796
1369816_at 4.6765733 4.7771487 4.537528 4.6320653 4.547258 4.7919726 4.5101833 4.6825976 4.6900997 4.6233363 4.609832 4.6524215
1369817_at 4.099669 4.429047 4.1726494 4.4309163 4.2233486 4.061703 3.999362 4.3317766 4.0411925 4.095963 4.3528395 4.405856
1369818_at 4.574502 5.057354 4.8361406 4.722543 4.585518 4.4805055 4.7074633 4.8401814 4.750992 4.7338066 4.521509 4.7812243
1369819_at 4.8412857 4.843293 4.8466554 5.0680175 4.794029 4.776106 5.0396433 4.981348 4.8955984 4.940072 4.9035664 5.0156045
1369820_at 4.214466 4.495272 4.3792477 4.0337377 4.1637936 4.2253456 4.2195754 4.255521 4.182113 3.997489 4.26606 4.0961704
1369821_a_at 4.755274 4.708085 4.6149864 4.669011 4.3599834 4.814737 4.739554 4.6586804 4.6736784 4.5733213 4.8414173 4.562105
1369822_at 4.2230325 4.305167 4.4034624 4.345634 4.4310184 4.504257 4.2636013 4.41234 4.4920936 4.340316 4.4057856 4.493553
1369823_at 5.085634 4.9138346 5.252185 4.9428854 5.1181307 4.991411 5.2750025 5.243784 5.14972 5.142453 5.1188602 5.0667744
1369824_at 4.8462973 4.9407597 4.8810587 4.616515 5.148513 4.729191 4.8167973 4.770609 4.5724936 4.893716 4.864792 4.6715384
1369825_at 5.034403 5.139534 5.1017036 5.1451483 5.182267 5.037219 5.0683823 5.001298 4.97134 5.2111444 5.1243267 5.0648785
1369826_at 5.9594326 5.749577 5.873784 5.8438315 6.012878 5.943529 5.658381 5.717357 5.7894506 5.691027 6.035937 5.962037
1369827_at 6.0069294 5.7005224 5.8220453 5.6322527 5.804324 5.5398283 5.5642805 5.5039463 5.547621 5.727791 5.6703835 5.5611343
1369828_at 6.121846 5.9468503 5.9514065 6.160279 5.940379 6.0437694 5.694604 6.0112057 5.8504715 5.942002 5.8590727 5.8992105
1369829_at 5.492177 5.499716 5.4901476 4.9010773 5.3277407 5.4265113 5.5124755 5.2507534 5.4159255 5.361535 5.1621876 5.522369
1369830_at 4.2998137 4.1818967 4.2228365 4.289683 4.5356336 4.391221 4.2446632 4.41939 4.3165507 4.317929 4.5092487 4.459149
1369831_at 5.8041124 6.1048756 5.977383 5.7502923 5.676116 6.012353 5.6842165 6.1671886 5.8249164 6.0413947 5.877692 5.590205
1369832_at 6.6842012 6.3755445 6.5345516 6.257694 6.4241524 6.5718603 6.470892 6.341993 6.546337 6.4055243 6.5814185 6.2093153
1369833_at 4.66743 4.617901 4.507618 4.900338 4.6730714 4.5789795 4.4912634 4.492509 4.8367243 4.513183 4.7218986 4.7593007
1369834_at 6.9692287 7.2050767 6.8680854 7.114374 7.109343 6.424637 6.6983876 6.6387553 6.536468 7.1261525 6.265588 7.0422883
1369835_at 6.2518034 6.0307455 6.080231 6.335701 6.5137343 6.355539 5.886177 5.801916 6.026367 6.158136 6.1518 6.053393
1369836_at 6.672818 6.7193007 6.675574 6.559059 7.92433 7.638148 6.38268 6.8237376 6.767321 6.7663174 6.8623567 6.947016
1369837_at 12.0941925 12.081498 12.347825 12.374821 12.206013 12.283348 12.344149 12.2557125 12.661164 12.422495 12.404238 12.335992
1369838_at 4.0900264 4.14517 4.0487027 4.3016124 4.1926928 4.3073297 4.0681167 4.137641 4.191186 4.072113 4.1564245 4.1485624
1369839_at 4.9761305 4.822753 4.974166 4.886157 4.709611 4.951332 4.973936 4.969246 4.936167 4.9864035 5.031349 4.924656
1369840_at 8.162106 9.037094 8.9868555 9.092026 9.363889 9.351392 8.822144 8.571765 9.164534 10.02313 10.198169 9.180791
1369841_at 3.5547607 3.542806 3.6804814 3.6738524 3.6313765 3.617094 3.5207071 3.46984 3.5131302 3.614078 3.5023992 3.5897434
1369842_at 3.922564 3.8576944 3.8858237 3.9566827 3.8619328 3.9450114 3.8260891 3.9449553 4.030076 3.836496 4.021822 4.0749083
1369843_at 5.0798264 4.911112 4.5798855 4.933463 4.8038073 5.1178102 5.002887 4.649851 4.673812 5.0506153 4.7155657 5.0057745
1369844_at 4.400605 4.1361294 4.1058846 4.2492895 4.110118 4.273985 3.9848623 4.062436 4.3481493 4.270735 4.1721783 4.3703876
1369845_at 6.1534057 6.0371895 6.1534944 6.185443 6.31034 5.8281336 6.3317847 6.319755 5.879995 6.185185 6.177967 5.8649116
1369846_at 3.3924203 3.564612 3.6210716 3.391049 3.5638454 3.466576 3.5028894 3.4201083 3.5598977 3.4784293 3.422696 3.537707
1369847_at 5.894219 6.124854 5.9577413 5.867168 5.8571277 6.004154 5.7353573 6.075519 5.8243203 5.8297377 6.0289555 6.022027
1369848_at 3.6805873 3.679213 3.6036563 3.5921962 3.6252346 3.6093388 3.6224172 3.5842814 3.6112037 3.6568675 3.5917642 3.6619608
1369849_at 5.0145025 4.9263773 4.960721 5.1309967 5.101527 5.040244 5.22309 4.929138 5.0066633 4.9678106 4.891013 5.0808773
1369850_at 5.9628935 5.7554135 5.0432863 5.4710345 6.0676885 5.607061 5.6061945 5.344019 5.657673 5.5441136 5.9880123 5.313799
1369851_at 7.532481 7.2626796 7.478906 7.470123 7.3533173 7.44085 7.5627728 7.530832 7.424188 7.330576 7.5925994 7.3376784
1369852_at 11.876156 11.945387 11.962547 12.103384 11.930463 11.926222 12.019284 11.992576 12.058955 12.050288 11.993718 12.166904
1369853_at 5.2633805 5.0313015 5.0352564 5.1773777 4.9810195 5.266828 5.1236362 5.0258746 5.2297435 4.9709606 4.956599 5.385185
1369854_a_at 7.6706038 7.2586455 7.2034807 7.7148113 7.827906 7.534488 7.629373 7.323735 7.3935533 7.4086685 8.131305 7.826025
1369855_at 3.6685324 3.834994 3.8871741 3.6773238 3.6718018 3.7566204 3.708847 3.6212056 3.8235688 3.859193 3.7832856 3.8239627
1369856_at 5.217862 4.9989815 5.3480234 5.2761626 5.219839 5.0441217 5.2634773 5.0605326 5.04065 4.732787 5.148465 5.1843996
1369857_a_at 5.9438615 6.2636743 6.0563 5.9176717 5.953237 5.9240203 5.89203 6.123973 6.0871854 5.879602 6.062325 6.037
1369858_at 5.1523914 5.042818 5.115859 5.2917333 5.0172687 5.319612 5.075226 4.813985 4.992111 4.9910326 5.1561728 5.238521
1369859_at 4.4419527 4.4861984 4.261429 4.330475 4.4377136 4.2807856 4.2621317 4.414675 4.5204554 4.4603415 4.4734564 4.1873555
1369860_a_at 4.8747387 4.930355 5.069392 5.030985 5.156868 5.0547743 4.97787 4.8667355 5.2571707 4.8624372 5.0659256 4.8367033
1369861_at 5.318242 4.9732475 5.0784893 4.6248217 4.980686 4.886976 4.6691723 5.010552 4.93871 4.7326493 4.572336 4.5849175
1369862_at 4.4021344 4.241864 4.7081556 4.3156104 4.2849154 4.465083 4.227165 4.4839354 4.4414206 4.337098 4.463539 4.509326
1369863_at 8.440684 8.641592 8.440523 8.791514 8.656049 7.300315 7.962084 8.139492 7.5106916 7.6856403 8.781441 8.237211
1369864_a_at 9.838162 10.092462 9.117119 10.130651 9.522714 10.228023 10.158172 10.26474 9.063315 10.092966 9.138669 10.398226
1369865_at 4.366741 4.271191 4.428913 4.4482636 4.4490857 4.3442574 4.3980713 4.470043 4.4994535 4.5048065 4.3599486 4.6153216
1369866_at 4.645295 4.6482744 4.700888 4.6625104 4.648071 4.613457 4.606052 4.5730605 4.650049 4.5117702 4.634452 4.7904973
1369867_at 6.1604033 6.0100856 5.568933 5.7426023 6.043079 5.636743 5.357327 5.7394295 5.4557867 5.686949 6.0959015 5.690875
1369868_at 9.850416 9.9756155 9.776667 9.977192 9.981671 9.615152 9.998319 9.625243 9.626677 9.811491 10.204461 10.008601
1369869_at 4.0766225 4.044923 4.122465 4.0664816 3.955398 4.148549 4.1589737 4.0777116 4.047763 4.0318055 3.9253907 4.125733
1369870_at 7.334156 7.337454 7.362969 7.3851385 7.291787 7.473341 7.25842 7.1538587 7.5385046 7.3628325 7.446655 7.5767307
1369871_at 3.7505708 3.6525607 3.671412 3.6914995 3.7487464 3.672641 3.5869167 3.7433372 3.8121076 3.677235 3.6865265 3.764649
1369872_a_at 4.3879604 4.406232 4.201226 4.4401917 4.3194366 4.3113184 4.3236294 4.1704707 4.429645 4.2841406 4.2670674 4.3979697
1369873_at 4.5703554 4.629186 4.817219 4.7412906 4.8106976 4.646661 4.642517 4.585759 4.6472125 4.6774178 4.7440276 4.64613
1369874_at 5.7280526 5.770886 5.7507286 5.6029654 5.654898 5.619793 5.6202383 5.57857 5.8029675 5.544691 5.528414 5.7910643
1369875_at 5.402335 5.1521444 5.425946 5.2722197 5.480402 5.388295 5.230633 5.089972 5.1968956 5.3671293 5.241271 5.3534203
1369876_at 3.856041 3.8458629 3.9149003 3.9294217 3.8755345 3.643032 3.7944605 3.895763 3.867879 3.9173205 3.8264313 3.9749732
1369877_at 4.97756 5.1520357 5.0773554 4.7777014 5.0022764 5.0182185 4.813575 4.858838 4.5719714 4.763484 4.5301676 4.849214
1369878_at 4.6819468 4.352035 4.3923435 4.464938 4.322496 4.3622856 4.270136 4.4673448 4.4089603 4.3913803 4.355375 4.434501
1369879_a_at 12.736704 12.714841 12.660638 12.809135 12.814562 12.676552 12.710421 12.680632 12.622954 12.702358 12.814856 12.791015
1369880_at 4.139068 4.157482 4.0776787 4.3724976 4.251156 4.2887316 4.1266737 4.036746 4.1604652 4.3312736 4.2236967 4.3142357
1369881_at 4.7163696 4.562361 4.944209 4.840333 4.7830706 4.6813593 4.5845256 4.45401 4.772067 4.569359 4.873887 4.869878
1369882_at 4.8019004 4.8977814 4.6954236 4.690301 4.8246226 4.8437815 4.55254 4.7454476 4.703551 4.9367104 4.8763833 4.8111277
1369883_at 3.8154685 3.80038 3.6824207 3.9353194 3.7859933 3.6636446 3.7960653 3.7416003 3.7692547 3.754093 3.6627347 3.8279927
1369884_at 5.1200705 5.072225 5.34492 5.2257752 5.0143247 5.239483 5.383376 4.7433844 5.1190424 5.205546 5.4256773 5.025934
1369885_at 5.501332 5.5499725 5.7507815 5.4772143 5.471791 5.414354 5.4695196 5.1954145 5.3446603 5.145455 5.378796 5.735554
1369886_a_at 5.7189007 5.6551456 5.742749 5.773252 5.6758895 5.695613 5.5934877 5.547908 5.654684 5.325362 5.5560145 5.544265
1369887_at 4.155884 4.57071 4.412399 4.4186263 4.321939 4.343836 4.473446 4.407721 4.4037247 4.4119844 4.4213686 4.338579
1369888_at 4.2590675 4.1508427 4.2505283 4.2701006 4.240197 4.200344 4.2299805 4.2264023 4.0874076 4.30575 4.281063 4.4020405
1369889_at 4.3307405 4.514122 4.2423663 4.374651 4.2184305 4.320592 4.412978 4.4580097 4.2452993 4.2707453 4.1958466 4.4484916
1369890_at 3.3294342 3.1281989 3.1936936 3.1971383 3.2544255 3.2023387 3.2241943 3.194837 3.1179192 3.108981 3.2826784 3.1857343
1369891_at 5.1111445 5.240784 5.228293 5.104572 5.3308434 5.1926217 5.103982 4.9494324 5.007348 5.1190386 4.8893375 5.1766486
1369892_at 3.38122 3.4169538 3.491899 3.5948536 3.5557375 3.4171734 3.5149944 3.4099495 3.5479994 3.5841632 3.619591 3.5804088
1369893_at 4.719887 4.9695334 4.970536 4.690173 4.703015 4.822919 4.8286457 4.643612 4.6662893 5.0129905 4.7274814 4.8440585
1369894_at 3.2396772 3.1232855 3.1313767 3.1272583 3.2048724 3.229665 3.1850407 3.1003757 3.1025832 3.1406515 3.1332102 3.2074943
1369895_s_at 6.7446904 6.7854786 6.4788384 6.4394975 6.725579 6.518999 6.5029793 6.460883 6.3913527 6.4441977 6.5622916 6.519714
1369896_s_at 7.049071 6.999688 6.947608 6.895621 7.143788 7.1758256 7.032086 6.982356 6.9546776 6.894241 6.928033 7.176395
1369897_s_at 12.136591 12.200535 12.102554 12.193603 12.176862 11.945311 11.968786 12.003623 12.088277 11.854763 12.090306 12.038941
1369898_a_at 4.5098696 4.6252666 4.773267 4.889514 4.833843 4.7360353 4.891849 5.0494876 4.7314973 4.572852 4.713242 4.8244596
1369899_s_at 5.855409 5.8306413 6.091064 5.9920316 6.074543 5.623651 6.0243874 6.094891 5.941178 5.9459443 5.730193 5.883487
1369900_at 3.9014323 3.963057 4.0584083 3.9747546 3.7812638 4.0549293 3.9893477 3.9715872 4.161768 4.1102943 3.9847076 4.0578218
1369901_at 4.7359695 4.8284583 4.6633587 4.602744 4.593877 5.0001993 4.6695075 4.484421 4.635419 4.589826 4.7142696 4.6136346
1369902_at 7.1982107 7.180077 7.1545696 7.1776037 7.1349993 7.189631 7.297678 7.31516 7.0210223 7.2005725 7.468768 7.5627456
1369903_at 4.6590176 4.5483866 4.629095 4.449842 4.2704296 4.549449 4.578026 4.5835 4.6215086 4.6216116 4.431709 4.481148
1369904_at 5.2925205 5.1604223 5.1587124 5.335336 5.339672 5.637433 5.478547 5.23658 5.2612047 5.1518073 5.406385 5.4005294
1369905_at 3.7866154 3.8385255 3.758228 3.9613485 3.7694054 3.80827 3.7540183 3.8582327 3.8131034 3.8663113 3.99375 3.761104
1369906_s_at 11.849673 11.993037 11.939078 11.753558 11.980898 11.842376 11.687449 11.709222 12.048787 11.813624 11.82277 11.834344
1369907_at 5.745352 5.7612166 5.9814177 5.9246645 5.8386164 5.893232 5.864279 5.9547243 5.9069514 5.826437 5.80819 5.984146
1369908_at 3.7972977 3.8058956 3.7265334 3.6433966 3.8285828 3.6743224 3.7923079 3.7627895 3.712111 3.6681914 3.6184213 3.7177324
1369909_s_at 11.191695 11.267438 11.0673065 11.099245 11.124032 10.957458 10.91085 11.0668545 10.951778 10.733276 10.621005 10.994726
1369910_at 4.1073217 3.827257 3.8790858 4.0318847 4.017957 4.204193 3.758603 3.934155 3.941886 3.895484 4.084958 4.000449
1369911_at 5.126313 5.1137137 5.061679 5.324146 5.148902 5.175108 5.066613 5.3085814 5.167315 5.20344 5.1183214 5.14408
1369912_at 5.895537 5.7613735 5.8259845 5.808805 6.035867 5.7321863 5.6848354 5.7917876 5.939849 5.970333 6.0849156 5.9083705
1369913_at 4.6045237 4.8756876 5.0593014 4.83486 4.6930165 4.9262257 4.684602 5.14056 5.0241427 4.737033 5.020932 5.004607
1369914_at 4.1841455 4.0616317 4.0899544 4.058205 3.9498336 3.9690073 3.898407 4.1588235 3.946863 4.0628185 3.9572864 4.004839
1369915_at 7.150653 6.851152 6.993563 7.2799263 7.110445 7.231675 7.2783146 7.029347 7.4111767 6.892391 7.4716425 7.3802304
1369916_at 5.217628 5.117261 5.330906 5.053393 5.088701 5.3754053 5.0328927 5.280328 5.348358 5.0697713 5.2014647 5.319627
1369917_at 5.239456 5.3203425 5.293619 5.3365026 5.419321 5.194258 5.3898144 5.4039836 5.2756567 5.193308 5.3142 5.4323125
1369918_at 3.979211 4.080512 4.151778 4.229851 4.099626 4.05493 4.2240043 4.185255 4.2449903 4.1188025 4.047595 4.1622267
1369919_at 5.08158 4.968469 4.9128227 5.235573 5.1743174 4.866689 4.9328985 4.9997296 4.9988627 4.924096 5.091757 5.2781916
1369920_at 4.854286 5.022315 4.997016 5.0450735 5.0294867 5.3412237 5.1445684 5.000492 5.007348 5.0011816 4.951582 5.1942105
1369921_at 6.834357 6.3095517 6.7839074 6.3363466 5.9507265 6.4280467 6.565006 6.617037 6.4614034 6.2246532 6.454043 6.262618
1369922_at 8.3793 8.63805 8.468698 8.8338585 8.382112 8.562213 8.528444 8.560116 8.505648 8.444951 8.637471 8.643717
1369923_at 5.811327 5.7914534 5.724392 5.8723836 5.679186 5.7057123 5.576108 5.8572893 5.471746 5.511903 5.5616527 5.3980803
1369924_at 5.7295823 5.909015 5.7830906 5.6882896 5.534915 5.7239566 5.9724627 5.718209 5.7232122 5.8590913 5.5321608 5.935251
1369925_at 3.8437755 3.9095943 3.7596562 3.7983978 3.7846415 3.8234618 3.9142027 4.014225 3.8766973 3.8152373 3.8926592 3.9509182
1369926_at 7.8444347 7.936021 7.8536158 7.6278563 7.9073477 8.072151 7.963032 7.420761 7.948848 7.738119 7.570847 8.022582
1369927_at 11.130523 11.294698 11.184775 11.202847 11.149194 11.004492 10.911635 11.141942 11.006086 11.263559 11.0518875 10.977698
1369928_at 3.600441 3.7168825 3.704515 3.8038924 3.616299 3.6517627 3.568113 3.7004797 3.6823518 3.7835746 3.6147935 3.533439
1369929_at 11.298742 11.299231 11.267438 11.3072605 11.332776 11.326698 11.254283 11.292859 11.198512 11.153659 11.220438 11.240927
1369930_at 11.164831 11.149244 11.080948 11.1393385 11.1536045 11.094782 10.973958 10.9879675 11.267757 11.068889 11.149966 11.053105
1369931_at 7.02795 7.4407415 7.0805373 6.8572216 7.3697023 7.2902937 7.077725 7.2718525 7.243786 7.1395082 6.995696 7.0231023
1369932_a_at 9.694691 9.601779 9.545582 9.529482 9.578831 9.666841 9.631606 9.743505 9.733153 9.732096 9.83103 9.651193
1369933_at 10.815951 10.822449 10.77329 10.9217825 10.904175 10.719542 10.753915 10.77894 10.998722 10.9341 10.89977 10.853805
1369934_at 11.6254015 11.668333 11.484637 11.672466 11.447791 11.612445 11.590904 11.658577 11.583044 11.365008 11.565628 11.444333
1369935_at 8.116197 8.095695 8.122224 7.8401237 8.001785 8.076907 8.14974 7.988883 8.064865 8.057617 7.9485116 7.9540877
1369936_at 10.7166 10.545286 10.55583 10.3693695 10.65021 10.339835 10.397886 10.529903 10.49732 10.451375 10.36872 10.300566
1369937_at 10.713303 10.538435 10.455096 10.424894 10.53179 10.2912 10.387463 10.537957 10.501742 10.590322 10.402574 10.213399
1369938_at 6.834534 6.8420644 6.398678 6.7260394 6.714878 6.6235714 6.560162 6.7121553 6.350605 6.5197606 6.5359035 6.672767
1369939_at 11.948001 11.823474 11.717991 11.684242 11.767527 11.570862 11.644588 11.764932 11.728258 11.536378 11.583494 11.707782
1369940_at 9.9122095 10.159736 10.002777 10.130734 10.0009 9.738741 9.973018 9.803288 9.9503765 9.904888 9.937747 9.871087
1369941_at 11.037807 11.1720705 11.072001 11.3248205 11.189203 11.258671 10.986763 11.125629 11.186043 11.001167 10.895127 11.020693
1369942_at 9.088875 9.035507 9.025696 8.900451 9.061448 9.036494 8.893007 9.031776 9.12016 9.008389 9.083055 9.106533
1369943_at 10.028877 9.873794 9.748859 9.670321 9.9534855 10.042515 9.951645 10.013894 9.756475 9.658137 9.810639 9.65955
1369944_at 8.767115 8.4549 8.500632 8.443324 8.853711 8.5306635 8.468224 8.703583 8.866374 8.777649 8.385993 8.275712
1369945_at 4.8402014 4.666874 4.7426157 4.842436 4.5923986 4.787241 4.659387 4.769902 4.743212 4.8010817 4.473199 4.6275
1369946_at 6.2269073 6.363788 6.290789 6.283488 6.1793065 6.158947 6.1275387 6.3030133 6.1195292 6.264271 6.1486974 6.1905913
1369947_at 5.6828985 5.718086 5.7781825 5.816469 5.840463 5.6362925 5.82079 5.878058 5.8470426 5.8130193 5.798903 5.7723227
1369948_at 7.9251175 7.880566 7.71196 7.7236743 7.5505056 7.7839813 7.592928 7.7465563 7.891372 7.8721247 7.7909436 7.9488215
1369949_at 7.072839 7.186224 7.1020474 7.026524 6.9421396 6.9755573 7.2224245 7.2628446 6.9198766 6.946454 7.2977014 6.8765564
1369950_at 9.1956415 9.325557 9.306061 9.193888 9.257984 9.147566 9.225588 9.207079 9.275826 9.269961 9.323035 9.136566
1369951_at 3.966572 3.937886 3.9082637 4.046178 4.050747 3.9397905 4.215642 4.0362825 3.9565544 3.9642062 3.9852018 3.9487906
1369952_at 11.606291 11.739072 11.760146 11.843867 11.961316 11.863367 11.976464 11.838827 11.796747 11.858494 11.99243 11.878036
1369953_a_at 4.2808905 4.5619354 4.515251 4.3424773 4.2595186 4.519703 4.660052 4.4114017 4.517268 4.6056843 4.137968 4.4337363
1369954_at 12.521066 12.629171 12.609828 12.672407 12.685433 12.510329 12.698391 12.5886755 12.6418915 12.803731 12.819494 12.787677
1369955_at 6.263875 5.716452 5.8215303 5.6849923 6.3021827 6.0946093 6.214614 6.044025 6.17271 6.0194025 6.1567125 5.7534113
1369956_at 8.652486 9.102621 8.882593 8.82513 8.9874935 8.820391 8.925229 8.914174 8.908748 8.621156 8.650171 8.848558
1369957_at 5.4872985 5.6261845 5.305543 5.3427052 5.4544716 5.584568 5.4449067 5.3364444 5.711586 5.1008487 5.3786554 5.6053214
1369958_at 7.8945804 7.994878 8.026882 8.066593 8.466545 8.171751 8.0838375 8.28648 8.501659 8.437796 7.9124312 7.8094487
1369959_at 12.033634 11.862232 11.795365 11.899895 11.878236 11.857153 11.932034 11.902149 11.533236 11.840576 12.026719 11.943051
1369960_at 10.067862 10.423686 10.120073 10.043141 10.232236 9.932058 10.098941 10.1135235 9.915604 9.94909 9.844986 10.049002
1369961_at 8.485331 8.447507 8.454409 8.535564 8.340961 8.47826 8.432818 8.359789 8.329602 8.152954 8.318865 8.646479
1369962_at 8.331414 8.306709 8.195785 8.247515 8.486587 8.59793 8.333352 8.114344 8.443464 8.276199 8.222367 8.322777
1369963_at 4.807931 5.1270866 4.9843082 4.8132734 4.703454 5.1003084 4.8230743 4.8650684 4.8126163 4.6446238 4.793895 4.6976013
1369964_at 6.16066 6.5939097 6.599339 6.2229767 6.334331 6.733491 6.3310843 6.547752 6.3257055 6.240006 6.2751913 6.5224614
1369965_at 8.083468 8.226317 7.955316 8.101965 8.043343 7.7500596 7.95221 7.7264085 8.137041 8.241221 8.242988 8.010502
1369966_a_at 11.703339 11.86528 11.6982355 11.79492 11.695247 11.612903 11.668536 11.77577 11.734359 11.629787 11.649741 11.563868
1369967_at 8.190428 8.362568 8.244113 8.442396 8.236301 8.317562 8.430231 8.273094 8.288717 8.36069 8.322924 8.185793
1369968_at 5.576193 5.2101254 5.489012 5.5406637 5.807679 5.713648 4.8175526 4.969453 5.3900576 5.2627273 5.8592005 5.7593594
1369969_at 8.693346 8.764887 9.087376 8.728346 8.861316 8.797289 8.791878 8.811113 8.987228 8.804007 8.6086445 8.842149
1369970_at 10.222572 10.299006 10.188637 10.194797 10.165171 10.08952 10.04411 10.245685 10.16235 10.08453 10.209559 10.365303
1369971_a_at 8.245841 8.066053 8.266903 8.23366 8.31791 7.974454 8.120295 8.278907 8.227944 8.316742 8.102724 8.358617
1369972_at 6.3559985 6.4407563 6.190632 6.188387 6.2330613 6.1154075 5.97821 5.983267 5.9737735 6.034402 5.8950267 5.970626
1369973_at 10.70938 10.447103 10.561155 10.602249 10.595894 10.488259 10.8909855 10.626455 10.736068 10.380562 10.623103 10.5929575
1369974_at 6.8382406 6.862882 6.895844 7.0154805 6.883326 6.93689 6.7161365 7.0633864 7.1042485 7.080458 6.4144106 6.893094
1369975_at 7.7265873 8.037708 7.673664 7.930829 7.710569 7.699463 7.694107 7.7700295 7.808046 7.7873216 7.6368127 7.6706133
1369976_at 9.793405 9.969604 9.647091 9.514473 9.361687 9.445219 9.421048 9.381979 9.498949 9.625342 9.643228 9.260368
1369977_at 4.102028 4.0388107 4.0359573 4.255375 4.1760716 4.062392 4.128925 4.0506754 4.1307373 4.117325 4.3286905 4.1442933
1369978_at 7.2476645 7.6009564 7.459368 7.2567544 7.132365 7.2182813 7.447364 7.7117867 7.318102 7.4100485 7.1788783 7.159512
1369979_at 8.564541 8.672462 8.679064 8.580986 8.867922 8.642546 8.76405 8.718628 8.630114 8.705307 8.775768 8.580639
1369980_s_at 8.710563 8.812271 8.693596 8.81395 8.918927 8.961468 8.922187 8.79158 8.824373 8.746162 8.843608 8.821052
1369981_at 7.9380984 8.386877 7.9257703 8.235236 8.140496 7.9701495 7.733636 7.7696033 8.010239 8.049323 8.002483 7.7564507
1369982_at 9.16847 9.174959 9.259531 9.240625 9.144362 8.967828 9.157778 9.111092 9.079468 9.243696 9.32104 9.255689
1369983_at 7.8456745 8.47971 8.176605 7.623378 7.9778695 8.161536 8.005124 8.120097 7.9642696 7.900541 7.8805094 8.181461
1369984_at 8.989941 9.160205 9.006148 9.116494 8.807054 8.766295 8.873401 8.981174 8.875235 9.091566 8.830768 9.015301
1369985_at 5.5218067 5.7740197 5.5751 5.7920833 5.7140794 5.9924793 5.530867 5.698042 5.725457 5.652622 5.6204243 5.8121824
1369986_at 11.492245 11.652777 11.491788 11.561299 11.535911 11.288443 11.298603 11.423795 11.394299 11.429643 11.396301 11.342543
1369987_at 5.6971607 5.4145756 5.572342 5.6646996 5.338277 5.408375 5.1794205 5.435582 5.372666 5.1541853 5.2371407 5.449053
1369988_at 6.04255 6.025157 5.9984417 6.085925 5.87233 5.962059 5.8538175 5.892993 5.8604374 5.9860077 6.0105176 5.9038954
1369989_at 8.839364 9.295864 8.954996 8.901565 9.219516 9.277953 9.091445 9.019112 8.752489 9.05751 8.783742 8.979275
1369990_at 9.926288 10.1225395 9.942892 9.94972 9.989026 9.886218 9.957481 9.989059 9.936238 9.94095 9.948875 10.121358
1369991_at 9.662178 9.750624 9.687496 9.711431 9.686525 9.651016 9.6688385 9.779993 9.702893 9.514476 9.625411 9.570998
1369992_at 8.1900425 8.059387 8.187155 8.446026 8.296835 8.2754345 8.301867 8.465898 8.344067 8.457521 8.36527 8.240928
1369993_at 6.2298365 6.524933 6.421588 6.5363655 6.5765204 6.6750827 6.4135923 6.514923 6.160849 6.4843597 6.330484 6.5065193
1369994_at 7.203445 7.2873363 7.4516277 7.2996025 7.4025593 7.2035217 7.472261 7.308171 7.340995 7.3297095 7.282546 7.5448465
1369995_at 8.051112 8.147089 8.046436 7.9984636 8.07316 8.181612 7.956643 8.156023 7.971417 7.994789 8.014741 8.114417
1369996_at 8.0252905 8.365124 7.802994 8.156327 8.028872 7.951788 7.8066387 7.854122 7.767784 8.119719 8.010601 8.007437
1369997_at 8.510399 8.646006 8.550305 8.629279 8.7190695 8.817375 8.719328 8.664344 8.815471 8.857285 8.681111 8.571053
1369998_at 8.873897 8.921796 8.946489 9.076685 8.985987 9.11745 9.182081 9.302466 9.239456 9.177066 8.769664 9.04547
1369999_a_at 4.492693 4.416775 4.254213 4.2442474 4.320283 4.408876 4.656265 4.359656 4.372904 4.223366 4.495772 4.292981
1370000_at 9.438724 9.326824 9.0885 9.316094 9.173273 9.197607 9.364546 9.703255 9.019313 8.656313 8.840229 8.990327
1370001_at 9.413723 9.446625 9.362003 9.38976 9.403398 9.404648 9.4110365 9.265293 9.416129 9.347627 9.321371 9.285398
1370002_at 7.82288 7.962494 7.901327 8.031836 7.901948 7.900037 7.984568 8.100207 7.9074316 7.9668794 7.948101 7.9839554
1370003_at 11.891658 11.97324 11.909782 12.086867 11.937345 12.005566 11.932938 12.063825 12.202434 11.997933 12.095515 11.942431
1370004_at 8.582145 8.651798 8.528079 8.580138 8.438785 8.326588 8.59236 8.48447 8.131877 8.37493 8.495467 8.441371
1370005_at 9.480468 9.65681 9.527839 9.63436 9.179416 9.345094 9.429382 9.017662 9.83558 9.920148 9.777189 9.652751
1370006_at 10.958748 11.09674 10.934663 10.939239 10.9571 10.827599 10.970947 10.960768 11.011141 10.9673395 11.046185 10.93613
1370007_at 11.3268795 11.352657 11.200719 11.384812 11.439717 11.436486 11.390669 11.4687605 11.50725 11.542226 11.3926115 11.010484
1370008_at 5.917419 5.8660007 5.8562536 5.6123047 5.7623878 5.9362006 5.6633415 5.7485585 5.735206 5.8006377 5.769453 5.774637
1370009_at 14.19148 14.199607 14.189654 14.190435 14.19148 14.201955 14.224915 14.202912 14.202912 14.149708 14.194385 14.204115
1370010_at 12.289482 12.408401 12.332901 12.248948 12.419567 12.405908 12.292766 12.252407 12.305344 12.32888 12.347469 12.455387
1370011_at 5.9926143 5.811054 5.909271 6.1413317 5.951725 6.0251927 5.6845293 5.71017 5.7989297 5.9497066 5.873567 6.000534
1370012_at 6.508991 6.3485813 6.5450325 6.561154 6.503539 6.690315 6.3449197 6.5680256 6.5036645 6.751384 6.4149466 6.7116895
1370013_at 3.6589205 3.6111975 3.5517485 3.6976876 3.5922368 3.5226576 3.4961786 3.3731625 3.5932999 3.5464697 3.5415244 3.571891
1370014_at 7.933839 8.184427 8.018775 8.069481 8.030708 7.9663153 8.213719 8.224021 8.005688 8.185316 8.06106 7.894574
1370015_at 8.250937 8.240553 8.264862 8.237517 8.332758 8.303429 8.197018 8.256479 8.168333 8.335707 8.244913 8.042805
1370016_at 4.0028315 4.102969 3.9255068 3.9300258 4.142645 3.8569503 4.052393 4.0160513 3.9320843 3.9860344 4.0113506 3.8932085
1370017_at 7.8535924 8.020924 7.862418 8.072802 7.662877 7.930785 7.6766424 7.9738827 7.8229327 7.794709 8.039909 7.7242603
1370018_at 4.5410376 4.622793 4.4661474 4.717325 4.38485 4.4618626 4.8010817 4.8223877 4.542311 4.603022 4.5575695 4.399835
1370019_at 13.029738 13.159714 13.07392 13.08951 13.04693 13.045192 13.04758 13.069643 13.025509 12.985643 13.053501 13.104564
1370020_at 10.176799 9.94015 9.736509 9.663648 9.95148 9.601124 9.973017 9.996164 9.762753 9.889545 9.803079 9.802454
1370021_at 3.7028048 3.6991076 3.8671744 3.7535276 3.6837769 3.645474 3.5396545 3.6328173 3.7414095 3.6381326 3.6534085 3.6763356
1370022_at 4.167658 4.225933 4.097592 3.9528365 4.0563254 4.175193 4.102249 4.225913 4.093133 4.23147 4.1860695 3.9288201
1370023_at 6.468594 6.4596972 6.3749905 6.183617 6.462095 6.426721 6.444921 6.236998 6.3366184 6.5104175 6.5706563 6.47544
1370024_at 10.654039 10.587972 11.130412 10.620932 10.026366 10.789663 10.287857 10.131002 10.874486 10.384007 10.494147 11.071943
1370025_at 7.226636 7.2432 7.3372726 7.2012057 7.0523586 7.1238832 7.306367 7.2106533 7.148781 7.1684046 7.1418886 7.2549276
1370026_at 6.65685 6.782108 6.6033077 6.7064276 6.613447 6.8638153 6.8778944 6.867876 6.6361537 6.6906853 6.691525 6.730921
1370027_a_at 14.246721 14.14368 14.241739 14.267755 14.325583 14.282967 14.297925 14.241102 14.251172 14.229168 14.245337 14.253898
1370028_at 4.607773 4.6579194 4.3151526 4.6118255 4.593815 4.628252 4.384908 4.210875 4.5621853 4.3854685 4.3487916 4.6088047
1370029_at 9.161834 9.25792 9.202008 9.32133 9.19855 9.319393 9.224656 9.262643 9.307121 9.347571 9.123384 9.354763
1370030_at 10.096745 10.642966 10.56051 10.361635 10.199205 9.780965 10.515871 10.299054 10.001532 10.092862 10.314622 9.986919
1370031_at 7.6080227 7.7879014 7.661644 7.5879097 7.2275586 7.4965086 7.499895 7.6003556 7.5700536 7.571578 7.6022015 7.6254897
1370032_at 7.9931173 7.8871098 7.7519073 7.9263906 7.645742 6.9520288 7.757346 7.641879 7.5858107 7.711883 7.7327976 7.4730244
1370033_at 4.069275 4.0256605 4.059714 4.0600977 4.0102015 4.0704775 3.958514 3.945372 4.23438 3.9720087 4.208414 4.1051607
1370034_at 4.843645 5.4983754 5.35233 5.3209434 5.406629 5.188336 5.7380905 5.4218926 5.794953 5.716246 5.053371 5.3909745
1370035_at 7.9968357 7.728441 7.983529 8.057463 8.052225 8.014956 7.896427 7.8206034 8.024449 7.741843 7.9701715 7.9996285
1370036_at 9.439423 9.526699 9.377355 9.575118 9.590642 9.436157 9.526027 9.412082 9.376542 9.72888 9.7213125 9.578998
1370037_at 3.9718757 4.3672905 3.8898954 3.912555 3.9936376 3.970662 3.991684 4.058627 3.9996347 4.0734625 4.0210676 4.0042644
1370038_at 6.625333 6.7482595 6.5151362 6.851785 6.431164 6.501283 6.5624247 6.7633724 6.683112 6.995425 6.6872587 6.4504476
1370039_at 6.6920753 6.6206646 6.6405926 6.6424074 6.5373063 6.554247 6.585366 6.570721 6.572763 6.6815324 6.724318 6.6002626
1370040_at 7.0674844 7.0671325 7.044132 7.303312 7.0643945 7.125944 7.051708 7.1229296 7.20743 6.9769225 7.2178416 7.307645
1370041_at 3.928372 3.8416202 3.8030992 3.7856853 3.6330242 3.7417784 3.7221055 3.9329896 3.8386583 3.6983826 3.80399 3.6031075
1370042_at 3.8663883 3.7134597 3.9046729 4.0158367 3.9064755 3.8569503 3.8206646 3.9291718 3.873088 3.6764786 3.705973 3.9163451
1370043_at 9.318132 9.13094 9.405961 9.346637 9.320789 9.481511 9.487824 9.171467 9.3083515 9.515339 9.537304 9.436724
1370044_at 6.4269977 6.5905237 6.398028 6.6483483 6.474877 6.479621 6.52118 6.3788924 6.3152804 6.6291804 6.4758916 6.324462
1370045_at 8.168925 8.48666 8.587635 9.100176 8.964291 8.530693 8.809582 9.064867 8.531564 8.66505 9.084839 8.9606495
1370046_at 5.710302 5.909878 5.744077 6.201129 6.131011 5.7659197 5.7495303 5.9483047 6.067574 5.7045445 6.4661355 6.0745106
1370047_at 9.336745 9.219477 9.190112 9.382881 9.143999 9.236051 9.312592 9.216979 8.791607 9.260073 9.289673 9.327964
1370048_at 4.3810678 4.4256682 4.369931 4.434333 4.419447 4.5436854 4.615101 4.477051 4.4285603 4.2281337 4.621859 4.66304
1370049_at 5.6478496 5.88334 5.95613 6.0351973 5.98147 5.6663733 5.8407764 5.9374037 6.236043 5.6686816 5.341602 5.8825054
1370050_at 7.8475056 7.692417 7.972701 7.7091703 8.109296 7.8605394 8.138057 8.197187 7.950632 7.9585943 8.076624 7.8468857
1370051_at 4.8336053 4.9700193 5.1908736 5.0752025 4.9837713 4.897392 5.0225544 4.798189 4.8138485 5.022831 4.7510114 5.006115
1370052_at 4.717946 4.7556868 4.7201366 4.9222746 4.6730714 4.547021 4.6568832 4.652993 4.5449343 4.7667294 4.6199503 4.7265444
1370053_at 3.6990707 3.453933 3.7081373 3.656411 3.6659675 3.5859964 3.6120925 3.5595865 3.7185462 3.589219 3.6050315 3.6336784
1370054_at 8.353081 8.254732 8.419992 8.134239 8.028446 8.183966 8.331589 8.460581 8.284939 8.289173 8.148563 8.228811
1370055_at 6.693991 6.5393653 6.4300036 6.3562903 6.2805085 6.389002 6.2476377 6.417346 6.366609 6.2535157 6.4711986 6.579795
1370056_at 6.7180977 6.8538814 6.7304583 6.5234146 7.5849266 7.3506694 6.351943 6.957793 6.896309 5.9416203 5.8572373 6.339077
1370057_at 10.104556 10.0757885 10.016644 10.198969 10.1434145 10.208637 10.178776 9.837216 10.098235 10.034461 9.798839 9.685299
1370058_at 3.72349 3.6804135 3.8099947 3.8321862 3.8634517 3.8416574 3.6081944 3.8612204 3.8701253 3.8152373 3.7832856 3.7678292
1370059_at 3.8572073 3.804769 4.184407 3.9755557 3.7571135 3.8736033 3.747146 3.9025466 3.8270931 3.7655356 3.755655 3.8743505
1370060_at 9.806681 9.920754 9.871621 10.089547 9.787044 9.759072 9.798659 9.778765 9.826726 9.724798 9.792769 9.913932
1370061_at 5.7662907 5.858527 5.569272 5.523773 5.844657 5.617297 5.7830048 5.706564 5.636386 5.8928967 5.588197 5.642775
1370062_at 10.259199 10.342883 10.19937 10.096151 10.139397 9.951381 9.869915 10.144048 10.190067 10.089777 9.995989 10.003821
1370063_at 7.9804525 7.398804 7.756748 7.650856 7.7603345 7.679312 7.3188815 7.244986 7.5635767 7.309658 7.444332 7.642535
1370064_at 7.44389 7.6762676 7.561378 7.776642 7.662893 7.644982 7.5103736 7.770921 7.683816 7.42312 7.6777625 7.8189964
1370065_at 13.745204 13.770294 13.839433 13.850099 13.751364 13.789212 13.848956 13.887388 13.898881 13.848157 13.833129 13.906405
1370066_at 8.040749 8.019231 8.061552 8.133074 8.052377 8.029144 8.194077 8.266572 8.1723795 8.2414665 8.166855 8.26754
1370067_at 8.31772 8.731835 8.764965 8.744367 8.366038 8.52297 8.851735 8.719761 9.473827 9.919412 9.366548 8.755443
1370068_at 5.0472097 4.913081 5.1185737 4.700801 5.044823 5.0935836 4.6605477 4.8642592 4.719526 4.8736577 4.8039036 4.458775
1370069_at 5.3850985 5.4046745 5.578724 5.6537676 5.278721 5.3912916 5.3578873 5.220709 5.4881554 5.658781 5.4541245 5.422762
1370070_at 6.956909 6.9644465 7.0793223 7.1561604 7.021076 7.0116 7.151106 6.723002 6.9873447 6.9992747 6.9572453 6.989707
1370071_at 5.8201013 6.1435513 5.928073 6.150967 6.1271486 6.228387 6.0786114 6.3721404 6.1892433 6.35416 6.243712 5.977826
1370072_at 5.110862 5.1368694 5.1561403 4.675917 4.895059 4.972761 4.730307 4.629387 4.4669204 4.548235 4.750497 4.842067
1370073_at 10.646518 10.693303 10.47397 10.753088 10.473441 10.529299 10.521918 10.69259 10.768008 10.483559 10.636918 10.566496
1370074_at 6.0119452 5.7583222 5.8622723 5.8303046 5.80368 5.839774 5.7857523 5.983508 5.910472 5.82148 5.8846507 5.848034
1370075_at 9.288653 9.358298 8.985125 9.432525 9.410598 9.32455 9.260461 9.352657 9.392342 9.325878 9.143355 9.566081
1370076_at 3.8410072 3.7650826 3.6637752 3.9118254 3.9240644 3.7340784 3.8215377 3.8520706 3.6542926 3.783525 3.8008025 3.6381977
1370077_at 6.1531243 6.09929 6.323288 6.3020024 6.186085 6.3752384 6.0743628 6.1402044 6.179405 6.2999234 6.4976435 6.385572
1370078_at 6.029921 6.354808 6.2651424 6.144545 6.253996 6.5758047 6.138635 6.42653 6.3534307 6.5385656 6.4433904 6.3121476
1370079_at 5.1462507 5.1035376 4.75373 5.260891 5.220022 5.5079107 5.1534476 4.917948 5.221045 5.1682844 5.0724454 5.1840096
1370080_at 8.069313 8.176056 8.42401 8.039173 8.069356 7.690199 7.9233513 8.133333 7.8186297 8.152509 8.12904 8.198669
1370081_a_at 7.5265646 7.5519423 7.2048507 7.5613914 7.4607596 7.2824287 7.4337087 7.3508015 7.4779425 7.403595 7.7635713 7.528225
1370082_at 6.3448133 6.642748 6.778865 6.423123 6.738824 6.525694 6.5273757 6.3749485 6.5725417 6.491972 6.497469 6.468138
1370083_at 4.271852 4.3896394 4.348389 4.4053106 4.6729937 4.4828577 4.081607 4.316036 4.388084 4.1348276 4.198768 4.369364
1370084_at 6.1563377 6.6781874 6.0086555 5.9230895 5.992166 5.774904 5.945966 6.3157506 5.5938373 6.1112475 6.5362377 5.421251
1370085_at 6.6289887 6.3675165 6.4079585 6.704487 6.7282786 6.488624 6.6762886 6.516076 6.9024935 6.5222664 6.7238235 6.7045264
1370086_at 13.913936 13.9481945 13.923417 13.912938 13.916317 13.958148 13.919023 13.912614 13.93648 13.925471 13.924456 13.94477
1370087_at 9.837236 9.775807 9.604271 9.826607 9.780809 9.653258 9.755283 9.606686 9.741281 9.761357 9.775808 9.769684
1370088_at 6.650929 6.717106 6.7958937 6.652817 6.5224543 6.537608 6.650159 6.476367 6.533122 6.5338664 6.590068 6.2599745
1370089_at 3.8205223 3.7523625 3.837949 4.0031133 3.8198338 3.8633137 3.6265607 3.719485 3.7486498 3.7238615 3.863887 3.8551152
1370090_at 4.86024 5.009868 5.447135 5.084885 5.3046374 5.178129 5.4488807 5.0921245 5.1130595 5.306087 5.511392 4.798122
1370091_at 5.1539674 5.0973616 5.330093 5.2731376 5.3038406 5.4801955 5.3163366 5.1300473 5.1785736 5.1904135 5.4317675 5.2625294
1370092_at 4.954965 4.7390175 4.93089 4.8148685 4.6730714 4.899841 5.0976415 4.551949 4.627025 4.637359 5.108274 5.104816
1370093_at 4.0711308 4.0554976 4.185844 4.1137276 4.511091 4.3754582 4.1910095 4.0455947 4.19112 4.0149307 4.3802633 4.5117707
1370094_at 4.593755 4.7351203 4.237646 4.489866 4.3612757 4.5223217 4.3860254 4.3805523 4.2059584 4.574439 4.3813 4.5139523
1370095_at 5.805432 5.848409 5.938326 5.960616 5.8626676 5.9883986 5.8082976 5.743246 5.6023483 5.5528197 5.858921 5.769973
1370096_at 5.454878 5.223649 5.5142465 5.189519 5.088852 5.438883 5.265849 5.3342605 5.2697897 5.181017 4.8722196 5.5850744
1370097_a_at 4.2384276 4.050126 3.838717 4.1137276 4.152877 4.628336 3.9645214 4.028207 4.23338 4.0416365 4.0108814 4.0164886
1370098_at 9.880777 9.772323 9.678101 9.942115 9.857541 9.741785 9.409818 9.406935 9.229144 9.573021 9.680477 9.534308
1370099_at 7.248495 7.0690904 7.077184 7.0968137 7.263791 7.3204484 7.133063 7.1506996 6.9571033 6.983418 7.098037 7.236891
1370100_at 6.4004726 6.7267017 6.7378387 6.6846266 6.4630837 6.629541 6.7384005 6.6981916 6.7163153 6.6247787 6.674053 6.631842
1370101_at 3.5778053 3.6517513 3.6467288 3.571456 3.6033788 3.5248563 3.6291215 3.6074235 3.5921156 3.7011075 3.4733703 3.7259607
1370102_at 6.4653697 6.460883 6.5993986 6.7937913 6.590452 6.3203044 6.6036634 6.593587 6.588814 6.5827107 6.4193854 6.52852
1370103_at 4.84074 4.8412476 4.7786865 4.9111166 4.746457 4.7356405 4.8657494 4.741229 4.8530173 4.8612833 4.7912054 4.7446404
1370104_at 5.129925 4.912258 5.0299215 5.0931063 5.072771 5.1965175 5.08426 4.9248857 5.032111 4.829508 4.9591293 5.113332
1370105_at 5.07617 5.183338 5.042667 5.326645 5.2125278 5.297213 4.8757763 5.31618 5.09778 5.1334686 5.006073 5.34339
1370106_at 3.6428888 3.7168825 3.7622178 3.8909588 3.598209 3.9190183 3.7426996 3.6969297 3.8839433 3.753598 3.81721 3.6739278
1370107_at 5.8150263 5.6642785 5.5735455 5.844985 5.827675 5.815788 5.799971 5.6863527 5.617831 5.752 5.742953 5.8231425
1370108_a_at 6.7437034 7.289362 7.2457438 7.189507 7.1547546 6.6121273 7.027557 6.988835 7.008217 6.892346 6.6762342 7.112814
1370109_s_at 12.975192 13.054183 13.023559 13.189892 13.062481 12.997194 13.012908 13.109075 12.994103 13.123746 13.106349 13.051199
1370110_at 4.633268 4.6608276 4.531092 4.6543345 4.747205 4.5589056 4.7149377 4.614499 4.761183 4.6493554 4.70189 4.8908634
1370111_at 5.981328 7.332771 6.366836 6.7395673 7.0283136 6.577146 7.4445357 7.325256 7.1707735 7.4972777 6.9733944 6.6791496
1370112_at 8.616831 8.743961 8.424021 8.637563 8.69153 8.518204 8.693997 8.632053 8.670142 8.694765 8.966815 8.835632
1370113_at 6.008194 5.872333 6.065736 6.121845 6.2177143 6.254716 6.2021437 5.9891367 6.084925 5.8810697 6.0219717 6.1722174
1370114_a_at 7.915118 7.594719 5.427191 5.6595387 8.501413 5.5492573 7.705225 6.2761493 5.3840375 5.8111553 7.8829975 7.6888347
1370115_at 5.259783 5.431229 5.338018 5.5161524 5.0691504 5.216259 5.177806 5.1425967 5.4716434 5.3206024 5.588143 5.36911
1370116_at 4.3573847 4.4256687 4.547761 4.399626 4.1229677 4.2401595 4.1603355 4.234248 4.023846 4.228634 4.444171 4.627122
1370117_at 3.7085803 3.8829052 3.5947926 3.677755 3.7351298 3.5379817 3.677377 3.6458364 3.7458255 3.6402218 3.6418142 3.7271895
1370118_at 6.533586 6.3226633 6.398653 6.5055704 6.257441 6.48849 6.3082976 6.557225 6.5033665 6.218439 6.3240957 6.299422
1370119_at 7.631077 8.036294 7.7669353 7.430694 7.778023 7.710591 7.2829313 7.7311277 7.691612 7.428073 7.596461 7.422101
1370120_at 4.087768 3.933913 3.9221716 4.0381446 4.0632114 3.901509 3.9608529 3.9065862 3.9979634 3.8139708 4.174638 3.977152
1370121_at 7.4311748 7.663431 7.512557 7.519167 7.5906835 7.5323553 7.698617 7.609714 7.2831545 7.5921364 7.589337 7.55666
1370122_at 4.1513386 3.9765182 4.164449 4.1542597 4.068501 4.1953936 4.0549116 4.233609 4.046592 4.186736 4.0423107 4.247782
1370123_a_at 6.1941414 6.0418158 6.1072803 6.1176925 6.466862 6.208495 6.1120563 6.001499 6.100634 6.3985376 6.0992937 6.4044824
1370124_at 6.8281913 7.0150723 6.8102765 7.0946426 7.057167 6.811864 6.842761 6.875703 6.990054 6.900519 6.9223394 7.280288
1370125_at 4.76416 4.8773985 4.741489 4.571276 4.954441 4.8006783 4.7668247 4.7362533 4.892458 4.8794374 4.902478 5.0119276
1370126_at 3.7854524 3.9334733 3.7508168 3.7388463 3.726746 3.6876082 3.637181 3.924588 3.8368568 3.72515 3.8596768 3.787846
1370127_at 5.8689504 5.9150515 5.8978987 5.825739 5.7936506 5.801778 5.934748 5.805045 5.8757267 5.7789025 5.929574 5.8916736
1370128_at 6.244971 6.4436164 6.2277155 6.4400992 6.168097 6.369791 6.3450007 6.454715 6.287683 6.2333975 6.395522 6.111453
1370129_at 7.097422 6.8787675 6.6955013 7.148473 6.9949703 7.006269 7.295427 7.039329 7.152119 6.898422 7.2873945 7.5206175
1370130_at 9.718845 9.876209 9.527196 9.703484 9.785702 9.486574 9.606427 9.601931 9.801937 9.749467 9.801809 9.722997
1370131_at 4.7769294 5.557712 5.1243005 4.807839 5.121876 4.841658 4.9782324 4.913768 5.3175025 4.9452095 5.1819096 4.9765744
1370132_at 4.0164437 3.812353 3.8131447 3.895508 3.8981977 3.901002 3.9142423 3.8760302 3.8185349 3.9423597 3.8547173 3.8267267
1370133_at 6.409646 6.5775895 6.2501864 6.0038877 6.4406505 6.386605 6.285632 6.239293 6.351287 6.1641583 6.151845 6.2040024
1370134_at 9.682633 9.784182 9.574634 9.80255 9.791498 9.650647 9.833365 9.446359 9.776857 9.727458 9.857981 9.608295
1370135_at 6.184265 5.6794586 6.385904 6.2027936 6.3760424 6.5705843 5.9206147 6.2915225 5.7183557 5.784961 6.2983904 5.9273
1370136_at 6.958898 7.1878753 7.247313 6.915744 6.9400377 7.0033197 6.7564163 6.932224 7.067049 7.210443 6.8376503 6.9547954
1370137_at 5.1706905 5.185537 4.8743777 4.9606414 5.0007253 4.8179393 4.9445214 5.0128317 5.1278133 5.262892 5.2789235 5.094497
1370138_at 4.6193933 4.579095 4.8892374 4.641246 4.7523394 5.0184727 4.6556063 4.6320763 4.8975496 4.4743533 4.5983973 4.5939817
1370139_a_at 3.8329475 3.804769 3.8073616 3.771755 3.816719 3.7274168 3.6443753 3.7351136 3.6861777 3.7587867 3.712294 3.7816722
1370140_a_at 4.6576705 4.7390175 4.895782 4.6119027 4.647995 4.7758636 4.6464252 4.5029736 4.660927 4.9781446 4.4919915 4.85899
1370141_at 8.700602 8.598942 8.459726 8.895768 8.656385 8.578078 8.582504 8.499877 8.483888 8.564204 8.596393 8.512346
1370142_at 5.756631 5.7185273 5.510604 5.7657743 5.772972 5.7280893 5.676156 5.585699 5.5330825 6.2713804 5.642535 5.718104
1370143_at 5.53222 5.7153993 5.35886 5.71052 5.418442 5.6563797 5.5013103 5.3061132 5.40957 5.210661 5.3998184 5.4250116
1370144_at 7.2164726 7.5875187 7.413845 7.6762156 7.5640955 7.579763 7.404112 7.306724 7.7871304 7.6511292 7.512384 7.7698836
1370145_at 4.4923897 4.2541366 4.4995484 4.2014346 4.497465 4.375458 4.0576296 4.306014 4.0967007 4.237265 4.5732284 4.3526936
1370146_at 3.4911406 3.5769088 3.6843884 3.4693232 3.5917964 3.6346264 3.624531 3.532077 3.6415958 3.5948408 3.5777884 3.6542375
1370147_at 7.755208 7.414309 6.243565 7.5262203 7.026003 6.8837376 7.4033365 7.73507 6.6281605 7.9283767 7.78309 8.002411
1370148_at 14.29979 14.268518 14.21259 14.256431 14.283075 14.3187275 14.184692 14.232678 14.24606 14.172027 14.244077 14.338664
1370149_at 10.646651 11.002442 10.879925 10.863742 10.887307 10.502702 10.741458 10.9858675 10.606163 10.6953945 10.718668 10.704756
1370150_a_at 12.100718 12.261832 11.779438 12.489654 12.357199 12.071597 12.742065 12.423957 13.102742 12.806382 12.45791 11.473199
1370151_at 13.189874 12.742774 12.855586 13.117078 13.226032 13.110513 13.188566 13.102118 13.12842 13.233809 13.304967 13.235863
1370152_at 5.0888777 4.9360228 4.9564676 4.870386 4.879428 4.9679537 4.8966327 4.807066 4.6026297 4.818549 4.7878256 4.9450827
1370153_at 5.591305 5.781083 5.518358 5.716399 5.516557 5.806398 5.5884075 5.725248 5.6901035 5.625057 5.7964573 5.7607946
1370154_at 10.099289 9.572867 9.1271305 9.927364 10.423568 9.992505 10.002714 9.87558 10.724689 10.366299 9.953263 9.920723
1370155_at 6.7815022 6.3249764 6.611891 6.667184 6.9723096 6.6907353 6.352592 6.5064936 6.9161906 6.6424575 6.7949834 6.644687
1370156_at 7.3957095 7.936744 6.1514974 6.327499 7.580061 7.38103 7.2296324 6.2296658 6.5291004 6.631395 7.522017 7.8603606
1370157_at 3.89335 3.844697 3.8526125 4.068704 3.8006914 3.9008634 3.8822212 3.9692936 3.968182 3.9866948 3.922021 3.818503
1370158_at 6.559445 6.136449 6.5099587 6.535987 6.6371903 6.5687127 6.262071 6.4207196 6.602523 6.644828 6.682697 6.3865056
1370159_at 7.2118044 7.408107 7.3045144 7.3758187 7.4257956 7.3788714 7.596683 7.494764 7.363809 7.082512 7.387664 7.387232
1370160_at 8.564235 8.311798 8.349789 8.372687 8.391127 8.272316 8.319494 8.541991 8.269619 8.341057 8.416557 8.264282
1370161_at 8.828087 8.571869 8.753117 8.546461 8.8319435 8.75369 8.944597 8.814171 8.874517 8.805555 8.821304 8.75902
1370162_at 6.980522 6.9157276 6.902736 6.8243656 7.1028867 6.976999 6.9184794 6.831045 7.107401 7.2570624 6.886472 6.8244843
1370163_at 9.026177 9.099566 9.193533 9.037746 9.234695 9.020524 8.871839 9.086666 9.430958 9.171432 8.755449 8.663409
1370164_at 10.734199 10.634272 10.550827 10.739417 10.735093 10.436108 10.629508 10.673016 10.665231 10.497193 10.554995 10.759007
1370165_at 3.807925 3.9009438 3.9200354 3.8436522 3.8251772 3.8606336 3.8819642 3.7586017 3.8320255 3.8786638 3.862341 3.8681707
1370166_at 11.814574 11.816486 11.7836075 11.857338 11.866536 11.640326 11.7812395 11.735776 11.671214 11.578982 11.775518 11.822593
1370167_at 12.2756605 12.325409 12.243267 12.372053 12.304725 12.126575 12.236997 12.143977 12.185777 12.159042 12.21751 12.236594
1370168_at 9.22405 9.467471 9.027075 9.051467 8.748355 9.12189 9.051914 9.047072 9.019228 9.250112 9.224605 9.148892
1370169_at 8.657339 8.881627 8.637403 8.833826 8.839335 8.735415 9.006199 8.698005 8.599541 8.83557 8.858304 8.799963
1370170_at 9.895476 9.774388 10.002333 10.111863 10.168545 10.042683 10.201404 10.088056 10.183525 10.204273 10.073598 10.109067
1370171_at 8.467232 8.229584 8.454435 8.276758 8.435364 8.513449 8.540325 8.389106 8.408871 8.451899 8.317856 8.394266
1370172_at 10.577711 10.743267 10.4797325 10.6945915 10.721148 10.517707 10.523314 10.670996 10.564017 10.662494 10.746402 10.645625
1370173_at 7.5504827 7.4380283 7.4145846 7.6314564 7.468435 7.269642 7.680593 7.753848 7.2117395 7.5871143 7.4558187 7.229418
1370174_at 5.727412 5.7880836 5.802271 6.1744504 5.67161 5.5047126 5.519334 6.0081367 5.577716 5.842918 5.626694 5.654115
1370175_a_at 7.859295 7.7681847 7.9296937 7.8657274 8.082777 7.9576917 8.18774 8.008057 7.930233 7.9439297 8.177834 8.055834
1370176_at 7.143236 6.4795837 6.967602 7.142209 7.266531 6.986659 5.978187 6.5913644 6.4716616 6.426468 6.4540424 7.188546
1370177_at 5.3541317 5.2174554 5.2258205 5.336014 5.2431755 5.418715 5.3182764 5.3618507 5.3666444 5.385066 5.219781 5.476834
1370178_at 4.798289 4.712575 4.7703924 4.9172225 4.800396 4.747792 4.662233 4.976352 4.747579 4.802949 4.694966 4.715024
1370179_at 9.703725 9.861862 9.78404 9.871717 9.701224 9.6039 9.673852 9.705289 9.821245 9.878511 9.624397 9.755782
1370180_at 10.745728 11.048401 10.673707 11.030795 11.160542 11.123402 10.840938 10.952809 10.851239 10.859002 10.700359 11.029441
1370181_at 6.8410153 7.141054 7.1370854 6.988212 6.9025173 6.9863873 7.002699 7.2478695 7.0262017 7.2942 6.8231606 7.057375
1370182_at 5.672456 5.443408 5.497527 5.1936007 5.2458534 5.690978 5.3345594 5.376539 5.657917 5.422782 5.37887 5.2007484
1370183_at 7.038594 6.877209 6.9034615 7.088043 7.028121 6.8891625 6.9721456 7.066284 6.88283 6.9098997 7.07702 6.822355
1370184_at 9.974713 10.093278 10.162499 10.142339 10.117406 9.926486 9.896468 10.023451 10.043576 10.198515 9.995355 9.879689
1370185_at 5.307687 5.41321 5.3456297 5.342426 5.2666144 5.5095677 5.3041677 5.265249 5.2812886 5.2187247 5.4277797 5.316029
1370186_at 9.714014 9.533392 10.01484 9.57158 9.823167 9.851477 9.648477 9.506915 9.566267 9.481972 9.6061 8.615119
1370187_at 10.323132 10.352518 10.287813 10.309262 10.430476 10.377183 10.316915 10.364764 10.25366 10.305643 10.270701 10.452211
1370188_at 9.621121 9.529945 9.524317 9.707412 9.685006 9.412597 9.653213 9.297388 9.573227 9.485933 9.377155 9.615405
1370189_at 9.652704 9.716292 9.594353 9.607443 9.690374 9.380535 9.770416 9.507876 9.506056 9.494103 9.577781 9.663888
1370190_at 11.506806 11.266677 11.374449 11.3436365 11.500646 11.330709 11.27229 11.329509 11.361053 11.410777 11.283726 11.548841
1370191_at 7.736601 7.6549544 7.7292767 7.782025 7.5966496 7.8744755 7.6609073 7.927421 7.670515 7.80561 7.8771424 7.575717
1370192_at 7.5464425 7.502057 7.6773143 7.687795 7.6511183 7.5231314 7.585455 7.6517663 7.482356 7.812791 7.6680984 7.7498264
1370193_at 10.336418 10.727084 10.104309 10.739357 10.331494 10.771873 11.065771 10.701182 10.441936 10.807016 10.607441 10.236698
1370194_at 7.2011466 7.466219 7.2700253 7.278228 7.2438054 7.135966 7.359162 7.5735416 7.3628154 7.684986 7.4371185 7.219517
1370195_at 7.300208 7.5184693 7.3529468 7.3745027 7.46745 7.409484 7.4963098 6.573053 7.4943333 7.0293407 7.39737 7.1634054
1370196_at 6.7524586 6.8331766 6.3676915 6.2981772 6.533656 6.5577354 6.598627 6.689001 6.789631 6.6446066 6.7228246 6.4326673
1370197_a_at 5.72183 5.84648 5.6726227 6.034972 5.90601 5.8993635 5.9105077 5.7957644 5.8496547 5.8350224 5.741838 5.969793
1370198_at 3.456044 3.3831158 3.4421785 3.6361377 3.4063601 3.5898688 3.2863078 3.3691514 3.2496324 3.3052516 3.5671785 3.4521406
1370199_at 10.23271 10.321824 10.140484 10.453473 10.562438 10.307397 10.217104 10.269333 10.224236 10.273627 10.402602 10.277453
1370200_at 11.781753 11.70638 11.596956 11.71505 11.73977 11.844548 11.763887 11.688536 11.736138 11.62788 11.704924 11.717892
1370201_at 4.4828434 4.0517187 4.3478117 3.9788973 4.012108 4.3716574 4.318186 4.2725477 4.1869 4.2097635 4.3743153 4.30857
1370202_at 8.505617 9.251262 9.001514 9.012159 8.816427 8.869311 8.912465 9.008028 9.220598 9.667226 9.371607 9
1370203_at 7.729567 8.117425 7.8952255 7.8511133 7.9147043 7.615215 7.809006 7.9715505 7.8127775 7.9136615 7.7247148 7.937896
1370204_at 8.256739 8.722635 8.44214 8.653451 8.59552 8.585373 8.673132 8.460776 8.376261 8.279859 8.397268 8.556741
1370205_at 4.146078 4.1612854 4.114288 3.9864306 4.003249 4.2845235 3.9408226 4.0762873 4.1739326 4.1303434 4.1888266 4.199812
1370206_at 4.4872766 4.890949 4.5642138 4.51351 4.5240755 4.398774 4.849736 4.6729126 4.6492767 4.5876617 4.549221 4.6494846
1370207_at 11.144698 11.322653 11.287424 11.2204685 11.129709 11.107106 11.069831 11.181212 11.027995 11.105838 11.182925 11.127711
1370208_at 7.782804 8.03308 7.778418 7.810943 7.9670005 7.7061305 7.706611 7.7950916 7.880655 7.812027 7.9634986 7.948771
1370209_at 9.1670685 9.3211155 8.910871 9.434133 9.132076 9.016746 9.106405 9.377642 8.881763 9.16234 8.58969 9.143257
1370210_at 5.760276 5.6701107 5.7380843 5.6509156 5.640158 5.7813935 5.7515664 5.6378026 5.7347474 5.7307615 5.7455115 5.822324
1370211_at 6.690853 6.8418117 6.907598 6.6926904 6.799935 6.57339 6.7903895 6.5463853 6.906765 6.339704 6.379974 6.8700824
1370212_at 4.9479733 4.988513 4.905411 5.2229166 5.0221915 5.060812 5.1929584 5.0113926 5.0210524 5.0760994 5.188325 4.9263554
1370213_at 11.652432 11.617505 11.59509 11.663238 11.616424 11.457085 11.577885 11.49859 11.579783 11.414055 11.62446 11.574744
1370214_at 4.988894 4.9271193 4.8739586 4.8791237 4.9068713 5.2607427 4.963722 4.9529476 5.0359774 5.0148783 5.0170946 5.125968
1370215_at 9.490014 9.761742 9.7673 9.176439 9.725071 9.551077 9.44017 9.556448 9.48482 9.332355 9.572796 9.486532
1370216_at 4.444707 4.2944145 4.393872 4.442581 4.45266 4.2958717 4.327426 4.448594 4.49982 4.318109 4.455473 4.48747
1370217_at 5.6920776 5.8197036 5.833904 5.6579967 5.8235197 5.8416977 5.8681903 5.8088074 5.8501186 5.7707367 5.8486795 5.778228
1370218_at 6.1795845 6.536705 6.6184545 6.1509643 5.966027 6.1492314 6.2693276 6.0838637 6.6080823 6.0711403 6.427193 6.5269203
1370219_at 7.599122 8.338587 8.067786 7.551846 7.934541 7.968893 7.599106 8.011829 8.059913 7.8911533 8.034209 7.89182
1370220_at 10.397215 10.124889 9.397092 9.932869 10.506108 9.625913 9.875929 10.202764 9.552773 9.391951 9.843837 10.503674
1370221_at 5.3077292 5.3564963 5.3083973 5.5055294 5.312619 5.2275023 5.1922493 5.231144 5.2474685 5.5882044 5.289634 5.4852567
1370222_at 5.202525 5.0812383 5.133042 5.0454884 5.055973 5.4272785 5.000101 4.976113 5.004358 5.140237 5.0069833 5.099473
1370223_at 7.4100556 7.7408357 7.3568535 7.2750125 7.518939 7.2018175 7.342025 7.21236 7.5983458 7.5210123 7.5952587 7.40203
1370224_at 9.225519 9.243385 9.28769 8.98729 9.3123665 9.538087 9.274865 8.98776 9.618522 9.23973 9.001232 9.13424
1370225_at 5.017516 5.3393054 5.1166778 5.238166 5.147791 5.175947 5.0433774 5.1004157 5.1533303 5.2961445 5.0087833 4.9865217
1370226_at 9.679892 10.087767 9.769907 9.806038 9.628393 9.57394 9.758772 9.903524 9.4904785 9.659666 9.55106 9.748922
1370227_at 3.3494165 3.2856236 3.2741375 3.2078109 3.4426956 3.3831284 3.3015654 3.3389382 3.3304973 3.3684614 3.412595 3.4462874
1370228_at 14.396665 14.396238 14.379215 14.417257 14.436042 14.388833 14.43846 14.388833 14.414551 14.408584 14.442574 14.383681
1370229_at 6.0572834 5.4918337 5.5725946 5.724413 5.743799 5.904818 5.7666802 5.579567 5.8856688 5.7142444 5.7129984 5.6020994
1370230_at 11.067749 11.184377 11.007989 11.048197 11.023103 10.863656 10.998971 10.984054 10.945465 11.047672 10.993702 11.020159
1370231_at 7.244854 7.070266 7.2982645 7.5314074 7.33238 7.2324862 7.105362 7.164999 7.1384397 7.0909452 7.1377263 7.2539067
1370232_at 10.300399 10.392579 10.145446 10.407621 10.211231 10.089103 10.51324 10.349014 10.019765 10.116949 10.5180025 10.609602
1370233_at 5.006654 4.8675346 4.919856 5.031046 4.8213344 4.968691 4.8015356 4.864853 4.7865763 4.8498545 4.8360543 5.0048943
1370234_at 12.671099 12.34271 12.683667 12.788237 12.837435 12.856915 12.768232 12.884704 12.765702 12.883513 12.716671 12.7469015
1370235_at 12.652489 12.820364 12.702219 12.741244 12.407072 12.397454 12.513403 12.632748 12.867061 13.009318 12.818195 12.603069
1370236_at 8.156179 8.380791 8.344895 8.092417 8.331599 8.109016 8.056418 8.269254 8.004282 8.086863 8.212147 8.310248
1370237_at 12.0038595 12.014815 11.927458 12.077664 12.170308 12.016075 12.004287 12.021917 12.037939 11.982258 12.163007 12.161615
1370238_at 11.326229 11.523898 11.360277 11.260345 11.266759 11.16902 11.221352 11.240959 11.227102 11.144992 11.056614 11.131744
1370239_at 12.994495 13.446149 13.437333 13.373448 13.434866 13.125143 13.677318 13.158941 13.800065 13.734573 13.064116 13.531887
1370240_x_at 13.006451 13.409516 13.400162 13.416658 13.393218 13.071671 13.542888 13.096705 13.787521 13.613013 13.0285425 13.435303
1370241_at 13.674479 13.741528 13.652583 13.75425 13.882996 13.642441 13.768543 13.727168 13.776804 14.007988 13.843943 13.772397
1370242_at 12.550898 12.602156 12.531569 12.476243 12.429966 12.424921 12.522128 12.4351845 12.462904 12.435556 12.725718 12.533263
1370243_a_at 10.175052 10.316244 9.78144 9.357486 9.546488 9.55548 9.665285 9.434843 9.814357 9.52632 9.453258 9.4444275
1370244_at 11.829396 12.029389 12.035402 12.114198 12.062895 12.089835 12.025309 11.973494 11.964695 11.887415 11.971997 12.209731
1370245_at 9.7282505 9.742522 9.834805 9.899365 10.122146 10.036095 9.958543 9.874664 9.643447 9.6208515 9.819165 10.132063
1370246_at 11.347995 11.439474 11.359334 11.295995 11.288019 11.2537565 11.323718 11.194583 11.466509 11.471003 11.350456 11.236643
1370247_a_at 6.4613914 6.556016 6.39547 6.255533 6.4986825 6.5470233 6.5864463 6.506705 6.412093 6.216927 6.41239 6.3522973
1370248_at 5.9938016 6.493249 6.147268 6.119246 6.196557 6.3581696 6.0201716 6.0886397 6.142972 6.2234793 6.343794 6.4022717
1370249_at 6.971173 7.378943 7.2924604 6.8709607 7.360409 7.5802536 7.3286858 7.1167874 7.492369 6.97413 6.7469916 7.3749437
1370250_at 8.503969 8.737387 8.538146 8.9775095 8.807041 8.54235 8.601113 8.507975 8.655229 8.663434 8.672073 8.8883295
1370251_at 6.3646507 6.3199944 6.3787255 6.0207505 6.0901175 6.365016 6.1112404 6.1904197 6.294528 6.1418405 5.941843 6.230878
1370252_at 7.9028244 7.8413486 7.492446 7.6785154 7.1347303 7.579256 7.2565823 7.8543773 7.8565135 7.465144 7.3471155 7.36544
1370253_at 11.356465 11.454538 11.303504 11.342191 11.358487 11.163125 11.303867 11.371198 11.319748 11.343538 11.502113 11.297838
1370254_at 3.7757936 3.576393 3.926342 3.670089 3.6393135 3.7910492 3.7823088 3.8062482 3.8176997 3.777602 3.8936892 3.8577824
1370255_at 4.7848663 4.6185665 4.965618 4.878701 4.6275196 4.588893 4.663417 4.5758886 4.676791 4.7221127 4.7964115 4.7027264
1370256_at 8.501499 8.936311 7.0801196 7.313793 8.056984 7.2922583 7.613988 8.309427 7.648797 7.8753176 7.835481 7.7046328
1370257_at 4.24607 4.5428247 4.5153294 4.32691 4.300478 4.539981 4.42192 4.832117 4.5463996 4.5690756 4.4529686 4.5315723
1370258_at 5.2749915 5.1710253 5.4633026 5.318417 5.317411 5.2611203 5.391642 5.290102 5.3847804 5.249746 5.2414703 5.1600804
1370259_a_at 7.0149245 7.1610913 7.064455 6.8017664 7.480753 7.183088 6.9982896 7.1293187 7.016248 7.378472 7.1081567 7.428689
1370260_at 6.6281843 5.960837 6.658223 6.1107473 6.2529044 6.105565 6.2640705 6.172163 6.1785436 6.241805 6.3971934 6.3682876
1370261_at 7.56773 7.6390395 7.2704344 7.5129976 7.3614945 7.312934 7.4403925 7.618279 7.7637906 7.669686 7.68438 7.6550813
1370262_at 9.020592 9.116255 9.0002 9.161022 9.079933 9.14143 9.171989 8.905373 9.094198 9.077961 8.974899 9.183517
1370263_at 5.5975165 5.812997 6.0722013 5.8181586 5.8937387 5.855334 5.8512197 5.8409066 5.842821 5.8528776 5.761815 5.6551886
1370264_at 7.501166 6.9247 7.1765146 7.5672016 7.4888015 7.512958 7.4491735 7.32561 7.6085725 7.2766995 7.519346 7.4842052
1370265_at 5.8735943 5.979875 6.0163403 5.9479294 6.136259 5.951557 5.6819973 5.9450235 5.8074927 5.7673616 6.00531 6.0985427
1370266_at 6.247993 6.338644 6.2048697 6.5418944 6.4350357 6.232639 6.311543 6.2296658 6.375313 6.353172 6.741606 6.3552475
1370267_at 5.6100607 6.1581593 6.0006266 5.9800467 5.933162 5.936135 6.010715 6.2626033 6.1080985 6.1067743 5.858779 5.9394593
1370268_at 4.7411804 4.6387105 4.8483744 4.7913246 4.5202355 4.8879867 4.5800047 4.7563896 4.8511186 4.4962454 4.889255 4.8545604
1370269_at 6.01005 6.080273 6.2391467 5.732431 5.864338 5.599126 5.9437404 6.1280546 6.213103 6.1793456 6.073316 6.0097547
1370270_at 4.1839833 4.310113 4.297358 4.249549 4.3090944 4.1808248 4.2528906 4.0158377 4.1471834 4.045778 4.2303715 4.135169
1370271_a_at 7.403884 7.858743 7.676322 7.596636 7.7221875 7.568177 7.8401256 7.7981043 7.7134585 8.054919 7.722104 7.584992
1370272_x_at 5.97554 6.4330854 6.5963964 6.255232 6.2458115 5.9620585 6.4992437 5.820199 6.31455 6.161567 6.330484 6.164941
1370273_at 3.3821127 3.8869922 3.541539 3.6246314 3.452006 3.4900439 3.6195972 3.606206 3.500271 3.6007257 3.6381392 3.5422513
1370274_at 12.788975 12.90957 12.973405 13.109987 13.0759115 13.062995 12.951242 12.796597 12.965534 12.977852 12.895315 13.003297
1370275_at 13.021579 13.002599 12.966551 13.0457535 13.11859 13.032818 12.970114 12.984096 13.005712 13.0148535 12.977325 13.010185
1370276_at 11.183283 11.412458 11.285057 11.222141 11.139808 11.080643 11.179853 11.165387 11.149836 11.140647 11.292534 11.107644
1370277_at 11.704887 11.704412 11.523513 11.753135 11.65463 11.530316 11.610292 11.586556 11.608962 11.629577 11.634955 11.520657
1370278_at 11.166194 11.190622 11.155313 11.210842 11.147163 10.974487 10.884503 11.037372 11.093431 11.128292 10.914138 11.022862
1370279_at 5.8385625 6.0099697 5.812291 5.8909492 5.8479776 6.0769224 5.6932373 5.8223968 5.9441805 5.9296756 5.806062 5.8950706
1370280_at 10.023803 10.253148 10.1303 9.954473 10.149367 9.794273 9.937736 9.901879 9.977855 9.85132 10.02629 10.10719
1370281_at 9.405797 9.523396 9.312225 10.499723 9.6272955 9.703295 10.51265 10.152957 10.374197 10.915152 10.209678 9.927779
1370282_at 6.294812 6.497775 6.18158 6.568372 6.336818 6.323005 6.0611143 6.2104917 6.6281605 6.37867 6.1860433 6.077533
1370283_at 12.216239 12.028592 11.8362255 11.927883 11.947473 12.037187 12.018991 12.038438 12.227617 12.054475 12.16288 11.683952
1370284_at 11.777912 12.0521 11.863327 11.907256 11.869045 11.776303 11.803968 11.643493 11.778819 11.711227 11.709177 11.77989
1370285_at 6.716878 6.788017 6.72721 6.8440385 6.8164926 6.648138 6.8740015 6.7202263 6.7694836 6.514443 6.7612367 7.0481925
1370286_at 8.036155 8.141846 7.6115017 8.191735 7.5993395 7.4365187 7.8572583 8.110788 7.742543 8.505083 8.192389 7.4254913
1370287_a_at 8.898446 9.139403 9.042807 9.039805 9.16751 8.856698 9.007803 9.186454 8.998783 9.116943 8.842486 8.833336
1370288_a_at 7.4188704 7.845076 7.4495473 7.580342 7.596648 7.1007786 7.51561 7.710774 7.5632854 7.9843535 7.57684 7.489464
1370289_x_at 3.7337492 3.682215 3.5950496 3.6771486 3.6684546 3.6093338 3.7073832 3.5478969 3.6975381 3.6859868 3.5666082 3.49068
1370290_at 8.714668 8.518704 8.434931 8.760035 8.652254 8.482657 8.778113 8.734923 8.691884 8.725395 8.70013 8.356094
1370291_at 5.6862664 5.538846 5.623625 5.5202045 5.5803547 5.5288277 5.468734 5.8318243 5.6408916 5.780834 5.504431 5.6115503
1370292_a_at 3.8695292 3.738408 3.7763045 3.7059128 3.7440364 3.8025897 3.8617742 3.702415 3.827418 3.9659293 3.7499497 3.782831
1370293_at 5.9949074 5.859401 5.9613 5.8222785 6.0858994 5.8799973 5.321997 5.6792564 6.018859 5.7604346 6.049243 5.8409004
1370294_a_at 6.7299857 5.8145833 6.301184 6.6101346 6.4931436 6.8410873 6.7818923 6.043271 6.391345 6.440655 6.341553 5.763244
1370295_at 8.197248 8.223582 7.852562 8.180638 7.8832245 7.6382985 8.093238 8.1243105 8.158703 7.9493785 8.216982 7.9279666
1370296_at 13.43561 13.468455 13.453454 13.480303 13.500342 13.434745 13.531568 13.450545 13.483035 13.4377365 13.526977 13.4675455
1370297_at 6.6525483 6.4985046 6.6683426 6.4434667 6.529459 6.6655145 6.5439544 6.4009113 6.580185 6.449276 6.570429 6.6318393
1370298_at 8.990061 9.377103 9.368623 9.353398 9.154844 9.289951 9.324709 9.213074 9.135035 9.22604 9.040075 9.137537
1370299_at 13.695199 13.77537 13.59683 13.817695 13.840378 13.618143 13.803442 13.7166815 13.83743 13.784934 13.763578 13.609745
1370300_at 7.760608 7.716261 7.741151 7.742531 7.6329246 7.838687 7.646083 7.7341003 7.8401737 7.82644 7.553609 7.813898
1370301_at 7.19972 7.3054967 7.6110935 7.0455885 7.322846 7.3673334 7.3953977 7.301409 7.3831553 7.332008 7.4480476 7.553609
1370302_at 8.094477 7.977072 8.087721 8.040984 8.148815 8.207115 8.065198 7.9716063 7.9760385 8.257785 8.071145 8.022105
1370303_at 6.1504626 6.2389603 6.2906885 6.5756664 6.5282736 6.486648 6.112821 6.372908 6.453068 6.280647 6.222678 6.4359217
1370304_at 8.556764 8.655123 8.575495 8.475651 8.4830065 8.491579 8.306961 8.472459 8.557501 8.682564 8.276037 8.493925
1370305_at 9.143718 9.385391 9.109292 9.207081 8.9426565 9.04666 9.115928 9.208116 9.159756 9.074397 9.028346 9.316703
1370306_at 9.523513 9.465676 9.155008 9.311365 9.418827 9.065304 9.142691 9.307556 9.534875 9.04022 9.28691 9.168409
1370307_at 6.453497 6.1271043 6.410836 6.56454 6.783092 6.900931 6.9066615 6.8689985 6.420959 6.577108 6.793475 6.679478
1370308_at 7.2713184 7.4376864 7.0631 7.299708 7.2890735 7.0566497 7.209718 7.058339 6.9993167 7.3319616 7.1344304 6.873158
1370309_a_at 10.578687 10.702365 10.613013 10.550911 10.718999 10.652003 10.603209 10.597387 10.721488 10.813698 10.77798 10.640247
1370310_at 12.851478 12.8314705 12.744831 12.914569 13.078378 12.913273 12.903528 12.855602 13.01426 12.648611 12.839217 12.897804
1370311_at 7.5551023 7.8390684 7.313917 7.6167407 7.613356 7.397547 7.3455133 7.391859 7.551103 7.723344 7.5800233 7.87967
1370312_at 4.3280554 4.483807 4.455072 4.203521 4.2194834 4.1020584 4.4428244 4.2787323 4.1985044 4.093504 4.3401866 4.1523914
1370313_at 8.829455 8.853943 8.802335 8.818703 8.835125 8.616359 8.6776905 8.83508 8.6910515 8.834859 8.775513 8.612676
1370314_at 7.37854 7.4945755 7.289682 7.3849616 7.6805058 7.6261125 7.363523 7.6676884 7.430461 7.612458 7.410521 7.4581847
1370315_a_at 5.9674306 6.2008586 6.054033 5.9895678 6.1795135 6.124869 6.1246095 6.044185 6.0139236 6.0827627 5.98637 6.0298996
1370316_at 7.6307354 7.7147794 7.576987 7.610482 7.583745 7.5739822 7.376263 7.6544704 7.6935062 7.648621 7.6298018 7.487978
1370317_at 6.489835 6.5042605 6.3083606 6.624759 6.517062 6.6166396 6.5272026 6.4702964 6.485577 6.7246943 6.7863135 6.587994
1370318_at 6.776046 6.6463294 6.7587743 6.886614 7.196296 6.7232337 6.9068494 6.8302546 6.514797 6.792411 6.8254395 6.926599
1370319_at 9.198733 9.332272 9.4034 9.156056 9.1857395 9.087263 9.050759 9.098375 9.150109 9.206537 8.941125 9.0790205
1370320_at 10.644323 10.776387 10.248654 10.559195 10.725686 10.065484 10.191734 10.261522 10.180336 9.970474 10.211937 10.653833
1370321_at 9.960883 10.039447 9.960527 10.108637 10.066277 9.858927 10.093454 10.013948 10.014026 10.003058 10.179173 10.113256
1370322_at 9.481656 9.5739975 9.390997 9.578858 9.348844 9.519018 9.420208 9.473976 9.611684 9.354405 9.253849 9.339089
1370323_at 5.9092016 5.8508124 5.9612694 5.945126 6.0029225 5.9465256 6.161909 5.903894 6.0406294 6.022365 5.9479003 5.865382
1370324_at 7.7275085 7.659423 7.587668 7.763034 7.6123986 7.6084723 7.5352845 7.5988235 7.5616355 7.730424 7.5569935 7.6098504
1370325_at 9.593138 9.761964 9.649692 9.502357 9.492515 9.481022 9.56431 9.549234 9.540548 9.691963 9.628192 9.448316
1370326_at 6.716988 7.0951977 6.962146 6.9628468 6.76857 6.983898 6.855931 7.0396957 6.96085 6.9624677 6.990602 6.922843
1370327_at 7.288961 7.4859776 7.4380145 7.203092 7.263286 7.284074 7.358162 7.3977933 7.4128065 7.2378387 7.0517583 7.417731
1370328_at 6.282257 5.7856 5.9020057 5.8407483 6.2114573 6.046368 5.906262 5.9796414 5.938379 5.9779496 5.932185 5.9057474
1370329_at 9.415113 9.288368 9.337913 9.428732 9.488071 9.436687 9.326272 9.302063 9.132256 8.979267 9.042394 9.404098
1370330_at 6.635542 6.480384 6.9652057 6.7161818 6.8905005 6.6510205 6.9284124 6.9236217 6.8645797 6.5512056 6.835122 6.6396384
1370331_at 7.948357 7.978072 7.465771 7.645266 7.6410913 7.827576 7.595602 7.312128 7.6926403 7.570582 7.7245297 7.6585703
1370332_at 5.2948637 5.8068237 5.446885 5.341861 5.489714 5.3804398 5.375676 5.4544764 5.476033 5.6095324 5.710349 5.3369427
1370333_a_at 12.900544 13.014935 13.016732 13.134022 13.056818 13.033365 13.0792265 13.074785 12.9811 13.1371355 12.971003 12.925311
1370334_at 8.599981 8.65279 8.951372 8.263779 8.170608 8.838453 7.6876507 8.493744 8.111383 7.4956946 7.6358795 8.551468
1370335_at 7.9997597 7.7896533 8.101013 8.0276375 8.091511 8.01727 7.750705 7.9882283 8.044254 7.6387024 8.044589 7.6652074
1370336_at 9.875169 11.043404 11.474955 11.15493 11.444011 10.903185 11.083444 11.075193 9.968533 10.636132 11.619995 11.110979
1370337_at 7.397338 7.230679 7.1910925 7.6578355 7.360236 7.2968783 7.3818607 7.395001 7.2020874 7.2050624 7.372086 7.5732517
1370338_at 3.3313718 3.361632 3.4076145 3.452543 3.3850405 3.3236008 3.3986042 3.263275 3.4024744 3.3456104 3.4799433 3.448915
1370339_at 10.031246 10.101172 10.127816 10.053975 10.153374 10.105483 9.956579 9.956879 10.0536995 10.058845 9.924444 9.848174
1370340_x_at 8.75062 8.888191 8.863648 8.891678 9.004716 8.897809 8.8747835 8.759445 9.040921 8.994894 8.9725685 8.693934
1370341_at 3.6168423 3.449644 3.4061546 3.4410565 3.515757 3.540624 3.5666091 3.4921274 3.5514565 3.411415 3.5555353 3.5255027
1370342_at 4.185298 3.9633384 3.8777227 3.9566827 3.971342 4.0162687 3.9050934 4.032981 3.9291377 3.9659195 3.9301012 3.7223425
1370343_at 5.951484 6.0925627 6.0416584 6.2488203 6.3467665 6.164908 6.223531 6.3828945 6.0976763 6.279518 6.2005105 6.449707
1370344_at 7.528002 7.489684 7.5549335 7.5980024 7.532488 7.499751 7.4373875 7.5641437 7.464906 7.463348 7.463773 7.346104
1370345_at 5.885395 5.022218 5.618799 6.0280967 5.6227093 5.936526 6.236792 5.505413 5.641695 5.860896 6.060887 5.4721594
1370346_at 5.83748 5.228157 5.679634 5.919721 5.5619416 5.727565 6.0780373 5.653627 5.318378 5.512402 5.8163757 5.461446
1370347_at 5.3163214 5.4167233 5.5442543 5.265702 5.486063 5.4634285 5.3573627 5.51807 5.4614396 5.5520077 5.5488157 5.398597
1370348_at 10.361842 10.447684 10.359057 10.468665 10.2503605 10.312226 10.13906 10.196445 10.41251 10.218786 10.287819 10.274166
1370349_a_at 13.993523 13.966532 14.024578 14.023885 14.018766 13.95228 14.063469 14.025423 14.057566 14.05758 13.994611 14.0063
1370350_x_at 10.475508 9.413973 9.677681 10.3750725 10.27924 8.816259 10.363166 10.397403 8.924574 9.463884 8.867459 9.213262
1370351_at 7.6888003 7.905174 7.7463684 7.680263 7.688254 7.8702817 7.809648 7.8354726 7.892162 7.9540358 7.9091954 7.8905106
1370352_at 10.976102 11.576801 11.430725 11.257872 11.130827 11.079903 11.098773 11.556835 11.25927 11.30811 10.911541 11.168218
1370353_at 7.3689322 7.5476313 7.3446527 7.3992653 7.365457 7.2763143 7.287571 7.2754087 7.596235 7.3628325 7.3631825 7.394221
1370354_at 7.6890545 7.820022 7.61211 7.7162485 7.973566 7.794191 7.9702854 7.7718024 7.916865 7.8480334 7.7393556 7.7371197
1370355_at 11.138833 10.961421 11.438026 12.6038 11.93642 11.95996 13.33317 12.519651 12.499106 13.047401 12.951375 12.39087
1370356_at 6.8781104 6.947212 6.958313 6.870885 6.9910116 7.0620885 7.131016 6.858607 6.9210715 7.2392755 6.9295983 6.8283677
1370357_at 7.802333 7.873483 7.9821377 7.893072 8.040661 8.194383 8.037839 7.779104 7.8728952 7.8219724 8.070282 7.9905205
1370358_at 8.39147 8.32798 8.385017 8.499656 8.506403 8.342655 8.324239 8.151802 8.349885 8.444913 8.405444 8.511262
1370359_at 12.22897 12.404116 12.34525 12.592461 12.514679 12.277729 12.474907 12.439587 12.485604 12.47588 12.526517 12.578822
1370360_at 8.001434 8.300758 8.108237 8.004934 8.084406 7.683576 8.077868 8.238019 8.06492 8.078196 8.147425 8.027185
1370361_at 4.6841855 4.677167 4.731499 4.8331947 4.7207475 4.7420034 4.7002373 4.757128 4.5262775 4.692964 4.7059917 4.80694
1370362_at 7.4130416 7.3833137 7.4126344 7.601187 7.5237174 7.6136236 7.31167 7.456208 7.365989 7.527457 7.5922403 7.630089
1370363_at 12.395867 11.838562 11.809777 12.386777 11.50073 11.539245 11.696598 11.616037 11.670467 10.946898 11.548425 11.705067
1370364_at 7.3015866 7.4085765 7.5975447 7.7584605 7.527447 7.378455 7.3531013 7.507945 7.6521335 7.4501143 7.583503 7.775369
1370365_at 8.397515 8.3423 8.379696 8.549832 8.414712 8.405015 8.399973 8.490013 8.545804 8.611817 8.515251 8.397088
1370366_at 9.751333 9.954813 9.538401 9.7752495 9.733603 9.650888 9.542021 9.680118 9.579674 9.667029 9.57401 9.702789
1370367_at 5.039093 5.112381 5.2513733 5.2511415 5.120762 5.1945944 5.217662 5.2258596 5.08626 4.8568463 4.968988 4.863428
1370368_at 6.7149053 6.870532 6.7452216 6.6152663 6.850374 6.7335157 6.5251474 6.7802596 6.5423293 6.9355125 6.566843 6.670334
1370369_at 6.0525584 6.4829264 6.2373967 6.0730605 6.298736 6.521385 6.3970895 6.3980427 6.398313 6.312915 6.3700776 6.491417
1370370_at 7.9982967 7.861177 7.7062535 7.7895093 7.9428186 7.709565 7.912217 8.061487 7.9041724 7.8322453 7.798341 7.736901
1370371_a_at 8.045424 7.723615 7.687502 7.8457093 8.141194 7.801248 7.7444243 7.4960938 8.060964 7.805419 8.452587 8.219953
1370372_at 4.7075357 4.5938177 4.345962 4.614966 4.6054997 4.4470167 4.545699 4.4195127 4.3143396 4.582448 4.511221 4.573104
1370373_at 6.4633703 6.205013 6.246955 6.615777 6.465332 6.5419054 6.2724447 6.356513 6.1592593 6.158319 6.320947 6.664609
1370374_at 8.201463 7.720216 8.124644 8.17975 8.214556 7.93598 8.045745 8.105952 8.064572 7.8260827 8.512837 7.997647
1370375_at 11.513944 11.594851 11.2505455 11.123276 11.523354 11.280379 11.236368 11.220581 11.033327 11.2063875 11.230815 11.461381
1370376_a_at 7.801847 8.51207 8.136274 8.259183 8.063053 7.8254547 8.197613 8.140654 8.398321 8.43084 7.8157806 8.388739
1370377_at 13.008447 13.168336 13.003566 13.028215 12.790331 12.613781 12.885297 12.736943 12.71607 12.965221 13.077701 12.86409
1370378_at 12.318421 12.209161 12.060055 12.261697 12.404883 12.203997 12.138139 12.10505 12.250431 12.10186 12.167594 12.033737
1370379_at 6.13092 6.3035097 6.5038075 6.166252 6.07331 6.035519 6.354649 6.360305 6.093691 6.2823453 5.9831767 6.257399
1370380_s_at 7.16579 6.94619 6.8173914 7.271998 7.0915575 6.89804 7.034232 7.2942424 7.297298 7.04775 7.0388603 7.1249804
1370381_at 10.372325 10.787089 10.803274 10.833442 10.680479 10.461335 10.81257 10.780916 10.291642 10.729422 10.853826 10.845029
1370382_at 3.3176894 3.7598853 3.7114086 3.4061794 3.381491 3.3352282 3.5971413 3.875801 4.287574 4.185376 3.4682214 3.4297488
1370383_s_at 8.027198 8.815624 8.996975 8.154247 8.395266 8.162056 8.717337 8.558762 8.7203455 8.81763 8.119198 8.280752
1370384_a_at 5.4636497 6.2627516 6.0547175 5.3362217 5.9489574 6.259905 6.4648924 5.889535 6.2962785 7.850259 7.931882 5.939534
1370385_at 4.994224 5.2424107 5.155928 5.205694 4.9947405 5.201783 5.0976415 5.084418 5.186888 5.469432 4.9492073 5.226758
1370386_at 6.830255 6.8295736 6.5896716 6.7362537 6.721412 6.710034 6.734148 6.7107034 6.918695 6.83041 6.5520387 6.517445
1370387_at 11.095516 10.572317 11.344405 11.217001 11.536095 10.9193 10.668977 10.1412525 10.208459 10.073549 10.603883 10.120328
1370388_at 4.93355 4.6505146 4.6594806 5.037773 4.9419413 5.172979 4.5310426 4.6616197 4.7434306 4.5510044 4.697407 4.6423135
1370389_at 3.7539601 3.916051 3.7778597 3.736001 3.7655418 3.886934 3.645575 3.871193 3.864205 3.8000276 3.8171144 3.7845366
1370390_at 5.1276617 5.2859745 5.1393833 5.0586605 5.0120516 5.0974708 5.1170754 5.056764 4.80267 4.927877 5.1435165 4.9560513
1370391_at 5.2680516 5.2618704 5.4692965 5.492897 5.5790005 5.481696 5.184142 5.2273273 5.3733215 5.2816067 5.39757 5.495431
1370392_at 5.0467887 5.084823 5.1471834 5.0203924 5.0952826 5.063291 5.1037464 5.2214923 5.012434 4.966572 4.833604 5.0788965
1370393_at 4.7994533 4.7083693 4.9466586 4.7489824 4.718987 4.646661 5.057749 4.343172 4.501465 4.6725426 4.632685 4.870146
1370394_at 6.452098 7.405808 6.1277227 6.45034 6.1114473 7.244339 6.734105 5.899466 7.5950055 6.634193 5.814316 6.5667133
1370395_at 7.1444573 6.981387 7.1689095 7.274207 7.2863503 7.2690268 7.0988646 7.013501 7.1339636 7.0871215 7.105871 7.117989
1370396_x_at 14.119863 14.110259 14.104727 14.142664 14.155936 14.091936 14.0344305 14.106151 14.115191 14.124932 14.106919 14.109099
1370397_at 12.118508 12.033596 11.938005 11.89419 11.910274 11.809446 11.389744 12.0881 11.883177 11.881838 11.757444 11.644263
1370398_at 5.5109305 5.7422876 5.7813597 5.722764 5.5245914 5.409858 5.8577304 5.8784504 5.647939 5.8016076 5.8319716 5.860838
1370399_at 6.92886 7.312101 7.2539883 7.0984197 7.126297 7.5397277 7.130352 7.0319633 6.978159 6.5547886 6.935594 7.398077
1370400_at 5.3176894 5.318199 5.16912 5.292216 5.4050283 5.3779306 5.3912554 5.2642922 5.0256867 5.0658245 4.99751 5.1955357
1370401_at 4.0474806 4.0532813 3.9105704 3.9680057 3.9362457 4.410918 3.8464572 3.8311174 4.1151257 3.9185236 4.0204425 4.078579
1370402_at 7.6053567 7.359392 7.4868774 7.6537 7.6226873 7.5280766 7.4987626 7.6190205 7.5488415 7.5882616 7.623438 7.478895
1370403_at 5.455717 5.5834017 5.244529 5.045007 5.4743524 5.2584753 5.725604 5.489037 5.627796 5.5978785 5.5182557 5.802917
1370404_at 3.9560597 4.00744 3.9847455 4.1701827 4.179823 3.957803 4.0026736 4.0036716 3.9102073 4.0565553 4.2197623 4.174409
1370405_at 3.5299294 3.576393 3.609096 3.532923 3.4085624 3.6275206 3.5287654 3.551509 3.7628634 3.598396 3.5835233 3.511388
1370406_a_at 4.022292 4.031782 3.9438927 4.1631184 3.9962518 4.0324936 4.157528 3.920921 4.0329695 3.883049 4.0093775 3.9514735
1370407_at 8.401762 8.540801 8.653297 8.818778 8.513657 8.236367 8.77073 8.534889 8.312598 8.566108 8.464933 8.388714
1370408_at 4.7024455 4.323262 4.1743326 4.6163054 4.715509 4.672575 4.1620097 4.1936245 4.6699643 4.3378158 4.314751 4.479153
1370409_at 4.936844 4.835333 5.051648 4.9266596 4.9417076 5.060533 4.9350667 4.6353474 4.665036 4.7929325 4.9759426 4.9183526
1370410_at 5.147237 4.8796725 4.462475 4.806388 4.4584293 4.8139787 5.0279016 4.5071974 5.051871 5.082425 4.7860365 4.985876
1370411_at 6.0661755 6.3155274 6.184417 6.0994425 6.452101 6.406671 6.108616 6.1165996 6.0578747 5.9954424 6.2507114 6.365759
1370412_at 3.8476667 3.9427118 3.8896687 4.0449247 3.9545367 3.8547282 4.020056 4.022403 3.8317506 4.034457 4.012288 3.7407553
1370413_at 5.773298 5.97721 5.972597 5.9230895 6.189572 6.0231724 6.1751676 6.0106835 6.236913 6.1783648 6.0528903 6.067819
1370414_at 8.745912 8.86974 9.0159855 8.655623 8.37216 8.504929 8.729643 8.643326 8.926478 9.048813 8.615431 8.502821
1370415_at 6.213597 6.3577747 6.207194 6.1696215 5.8884873 6.382377 6.2094088 6.31651 6.019644 6.342922 6.257974 6.3664203
1370416_at 4.806765 4.886684 5.153054 4.9784904 5.071705 5.0172153 5.1938453 4.847334 5.090304 4.997511 5.0573015 4.8548923
1370417_at 4.49161 4.668186 4.706486 4.7406206 4.730783 4.714445 4.533598 4.2882123 4.463522 4.527782 4.5996504 4.6140394
1370418_s_at 5.8193083 5.7778726 5.8956923 5.708063 5.853221 5.764037 5.6179123 5.88255 5.864167 5.6456337 5.8608007 5.955841
1370419_a_at 5.9924474 6.416334 6.1564703 5.9991117 6.0334053 6.1308174 6.2116857 6.1632795 6.048843 6.1472692 6.0446215 5.9516344
1370420_at 11.230321 11.570634 11.761609 11.840462 12.199308 12.192316 12.011901 11.45852 12.023079 12.5433445 12.605861 11.863391
1370421_a_at 6.5246673 6.240043 6.3789663 6.4912395 6.702134 6.5983214 6.4861317 6.426614 6.4839377 6.5388207 6.481204 6.2595162
1370422_at 6.3222528 6.424729 6.551236 6.2298355 6.296121 6.217132 6.2114115 6.1968822 6.4054427 6.2362947 6.1928554 6.3029585
1370423_at 5.3394556 5.515316 5.5687532 5.622883 5.5795774 5.3401694 5.4482574 5.3464108 5.3533096 5.2650967 5.432646 5.467227
1370424_at 3.951648 3.9731703 4.0509806 4.1814613 3.971389 4.117026 4.1191044 4.0332813 4.0011415 3.9716403 4.329174 4.272809
1370425_at 12.540582 12.570227 12.598816 12.689291 12.550998 12.478142 12.360667 12.3768635 12.544551 11.88982 12.125706 12.421161
1370426_a_at 10.939401 10.618201 10.667744 10.790756 11.07993 10.940676 10.900035 10.704756 11.073584 11.08744 11.003068 10.898157
1370427_at 5.0533676 5.2100825 5.064392 5.3103456 4.9471493 4.849971 5.0917587 5.196243 5.0879507 5.3371325 5.05581 5.0512056
1370428_x_at 11.479892 11.668546 11.795093 11.691479 11.866584 11.714998 11.5768 10.624987 10.513991 10.469652 11.675008 11.438976
1370429_at 9.32934 9.644263 9.63446 9.488039 9.752868 9.536389 9.694219 9.081056 9.116837 8.808413 9.669031 9.329052
1370430_at 4.7611547 4.8371124 4.8378983 4.934926 4.880337 5.0613356 4.799176 4.765476 4.952939 4.637359 4.918208 4.772905
1370431_at 4.373493 4.4988317 4.509229 4.5647697 4.50826 4.3976984 4.6280107 4.6582575 4.5763893 4.9535437 4.529534 4.6699076
1370432_at 4.4440427 4.4063687 4.4675827 4.1117744 4.2233944 3.6296592 4.182288 4.2587247 4.0684586 4.480941 4.051859 4.4945035
1370433_at 10.424295 10.649683 10.018296 10.043033 10.218041 9.987812 9.859222 9.129993 9.72929 9.965633 9.580535 9.130196
1370434_a_at 3.508167 3.4437506 3.5943224 3.60019 3.4870114 3.4413 3.5537431 3.495628 3.482264 3.5884998 3.4361634 3.5765953
1370435_a_at 6.425882 6.754362 6.5664496 6.3183026 6.452243 6.391463 6.3996115 6.645209 6.4008956 6.2435713 6.320223 6.537425
1370436_at 4.840181 7.0076575 5.7190385 6.3831077 5.38869 7.1820064 5.217599 6.126924 6.243802 7.1756988 5.666698 6.7407594
1370437_at 5.8497076 6.033486 6.1625457 6.0599303 6.098728 5.861851 6.258564 5.7253866 6.097296 6.122823 6.066921 6.117771
1370438_at 6.0045075 5.993781 6.014069 6.2139792 5.974908 6.0135274 6.178867 6.2024107 6.1562433 6.0136824 6.09267 6.0999227
1370439_a_at 3.4253366 3.294297 3.315531 3.385283 3.314945 3.2872474 3.3585284 3.3590646 3.2739258 3.261175 3.2746167 3.4464157
1370440_at 7.5522957 7.5288844 7.2913256 7.616058 7.582002 7.44402 7.557228 7.4691324 7.7850704 7.7065506 7.548927 7.533703
1370441_at 4.0907073 4.014594 3.9847472 4.008172 3.9955192 4.168609 3.9944837 3.9693024 3.996679 3.733546 4.181738 3.9163451
1370442_at 3.3790376 3.3243442 3.3784397 3.3049212 3.3786218 3.2896922 3.2763207 3.4856133 3.1897116 3.3100002 3.4092176 3.3437126
1370443_at 7.5804367 7.6106696 7.4989843 7.3950186 7.3275604 7.569387 7.4348755 7.37917 7.3354483 7.2280984 7.371006 7.4996967
1370444_at 6.2926965 6.053736 6.2715344 5.936989 6.2641954 6.469121 6.1778784 6.078431 6.048738 5.6924644 6.1662626 6.339475
1370445_at 6.3624687 6.676698 6.7745876 6.612477 6.7316346 6.711074 6.5561 6.492511 6.146102 6.3522453 6.4015584 6.619593
1370446_at 6.4268665 6.4867234 6.227076 6.4434667 6.3031034 6.316294 6.315672 6.4696136 6.2202315 6.3226614 6.1303053 6.0928206
1370447_at 4.979474 4.9084616 4.9445205 5.1272287 4.980567 5.1158314 4.9594717 4.866431 4.8465853 4.9827175 4.8987226 4.982627
1370448_at 4.4531016 4.605401 4.507064 4.4803596 4.444607 4.392248 4.4893274 4.6111097 4.3056564 4.45185 4.470398 4.459149
1370449_at 7.532243 7.3557343 7.4499493 7.306841 7.453332 7.1576757 7.1160083 7.336407 7.031131 7.2653756 7.4214764 7.075706
1370450_at 4.8083835 4.677479 5.027416 4.8820076 4.9795322 4.777401 4.8228707 4.585693 4.8025804 4.4016204 4.6612124 4.7723794
1370451_a_at 5.2146554 5.8706746 5.5892487 5.0954313 4.9925694 5.252171 5.265562 5.1793437 5.486133 5.4345417 5.1296034 5.37855
1370452_at 4.084271 4.0166163 4.1626654 3.9293413 4.038695 3.8724504 4.0740795 3.9112744 4.013601 4.116494 4.2392907 4.128516
1370453_at 4.8617344 4.759882 4.9186883 4.6989336 4.7652197 4.8697042 4.539572 4.6541443 4.7928753 4.793723 4.858775 4.6637917
1370454_at 4.8279686 4.606721 4.825594 4.7693233 4.856937 4.9134665 4.7047405 4.7192063 4.5487804 4.4739733 4.5729914 4.593614
1370455_a_at 3.3699002 3.3007028 3.2907288 3.273418 3.060993 3.2408025 3.2965786 3.2542133 3.3341787 3.1176133 3.3049307 3.2784936
1370456_at 3.977693 4.0602617 4.058917 4.018649 3.9842877 3.8688033 3.9935386 4.150445 3.9124193 4.080776 3.9169822 3.9468575
1370457_at 4.0195932 4.099903 4.0007257 3.9951382 4.125598 3.8476956 3.8347697 4.056817 4.008379 3.9670086 4.032584 4.0068703
1370458_at 4.222434 4.267769 4.3395567 4.290569 4.416904 4.353166 4.259277 4.298914 4.307995 4.3288097 4.377534 4.3773775
1370459_at 4.560288 4.3672905 4.261035 4.1012535 4.2792435 4.5747414 4.1692915 4.1504254 4.320829 4.2109094 4.0858355 4.178611
1370460_at 6.596474 7.2553215 6.889834 6.8996315 7.156779 6.947781 7.03712 6.98212 6.9726515 7.2795916 7.1232715 7.003383
1370461_at 5.392111 5.0564623 5.3271165 5.2803164 5.3295984 5.3224607 5.4242473 5.2855225 5.3635993 5.342558 5.4278297 5.1113844
1370462_at 5.897797 5.0002227 5.645635 5.62256 5.4134564 5.729641 5.63491 5.2440963 5.441776 5.5288663 5.466052 5.4352922
1370463_x_at 5.6436815 6.4419994 5.926035 5.7804365 5.8018003 5.8718367 6.3084655 6.952101 6.8123503 7.225341 6.013167 6.450177
1370464_at 4.743972 4.7815914 4.9740386 4.925412 4.6469426 4.95189 4.203224 4.6980734 4.621243 4.777659 4.7488346 4.554927
1370465_at 4.768507 4.8935494 5.103621 4.792144 4.804367 4.9672813 4.7629166 4.4310837 4.445214 4.5923347 4.452969 4.6760793
1370466_at 3.966965 3.9680407 3.9278457 4.082631 3.9873219 4.113738 3.941209 3.9434814 3.814907 3.860285 3.804316 3.956119
1370467_at 4.932798 4.7643185 4.708888 4.705589 4.839739 4.9613113 4.682202 4.8214574 4.697092 4.9380703 4.877714 4.6353846
1370468_at 3.3613083 3.2451286 3.2422864 3.2042725 3.271277 3.2790813 3.2549536 3.3622284 3.2693496 3.241028 3.230833 3.2234943
1370469_at 5.6002054 5.640501 5.5162625 5.4136624 5.503685 5.6693892 5.648023 5.8288984 5.5725164 5.643205 5.6740494 5.731005
1370470_at 4.397438 4.4409776 4.335474 4.1616683 4.2972775 4.3305726 4.535343 4.4609017 4.4625673 4.2616143 4.288803 4.566148
1370471_at 4.2797956 4.171279 4.3757343 4.1346903 4.142425 4.44792 4.399413 4.2403603 4.080814 4.0710373 4.1008644 4.0825906
1370472_a_at 4.803961 4.9534597 5.07008 5.0609145 5.128726 4.906245 5.0733795 5.0904827 4.9616876 4.890497 4.953615 5.00051
1370473_a_at 6.0527616 6.1339636 6.1441846 5.9516845 6.019048 6.209589 6.1082735 6.3310018 6.437506 6.269895 6.0317144 6.3650513
1370474_at 5.088854 5.190448 5.102043 5.366766 5.638623 5.2386847 5.4179206 5.493147 5.006058 5.230033 4.9656224 5.175583
1370475_at 13.271927 13.146217 13.153337 13.2526045 13.35395 13.196503 13.169921 13.200821 13.338165 13.311791 13.351405 13.258564
1370476_at 6.9181347 7.1811047 7.123295 6.5433745 6.8186383 6.6658177 7.017028 6.9888244 6.833452 6.887175 6.9043455 6.946292
1370477_at 3.639751 3.646161 3.6542447 3.6295483 3.6157072 3.6517603 3.6064353 3.713571 3.6133933 3.5279443 3.7837968 3.5422688
1370478_at 6.1660333 6.085545 6.078091 6.0145946 6.0597897 6.522173 5.932829 6.0348635 6.1789427 5.979911 6.052496 6.469556
1370479_x_at 12.942536 13.071244 13.026012 13.034325 12.694831 12.879216 12.546671 12.5998125 12.794149 11.803654 12.44672 12.8777895
1370480_at 3.9991906 4.0492096 4.1356363 4.010293 4.041936 4.107793 4.028652 3.965346 3.9867795 4.2191787 4.0097046 4.0150576
1370481_at 5.846807 5.877826 5.8631177 5.726447 5.772335 5.67776 6.011662 5.8069215 5.7493777 5.7373805 5.734014 5.8291984
1370482_at 6.154437 5.9597244 6.0429983 5.7381964 6.0929193 6.0395794 5.9645014 6.0444965 5.901269 6.202728 6.035335 5.816738
1370483_at 3.7691972 3.9374847 4.077856 3.9060776 3.8235314 3.8163838 3.817109 3.7979057 3.7286294 4.0662327 3.990282 3.8139691
1370484_at 5.1228075 5.1376615 5.1003146 5.2473507 5.1291285 5.297555 5.088484 5.085417 5.133644 5.25528 5.102822 5.235039
1370485_a_at 4.7207694 4.8525767 4.883699 5.1429534 4.7174473 4.594861 4.969864 5.223557 4.6040716 5.0950713 4.9564195 4.728844
1370486_a_at 5.503326 5.713545 5.8067803 5.5327663 5.659299 5.607246 5.558095 5.7779613 5.826231 5.6809235 5.6293406 5.807426
1370487_a_at 6.370932 6.1891375 5.8832965 6.0855117 6.324147 6.3264604 6.2306185 6.2031956 6.1684637 6.2767835 6.269654 6.225152
1370488_a_at 5.8305945 5.684071 5.8031354 5.825972 6.1331577 5.7399993 5.7306185 5.5039606 5.5373707 5.7455583 6.043407 6.0104275
1370489_a_at 3.8882198 3.7962725 4.057494 3.8586054 3.8412907 3.8759909 3.9436684 3.765686 3.9295301 3.8521414 4.1229954 3.998478
1370490_at 4.1455107 4.268663 4.304643 4.1547213 4.387059 4.555326 4.2573423 4.1142683 4.538364 4.295679 4.5181975 4.3932123
1370491_a_at 5.4091163 5.2567205 5.419448 5.39712 5.37392 5.620803 5.2424192 4.8129187 5.6063595 5.4400687 5.345189 4.8673115
1370492_a_at 4.292425 4.1238356 4.0788937 4.14375 4.390653 4.1003003 4.2353377 4.2213507 4.385167 4.274356 4.4313893 4.2829614
1370493_a_at 3.5527043 3.8189435 3.872936 3.472134 3.688197 3.562634 3.8640134 3.9229968 3.6479247 3.8664358 3.6252701 3.7658343
1370494_at 5.567896 5.5688496 5.7043867 5.6133842 5.5284967 5.9016976 5.835745 4.969948 5.8012686 5.6227293 5.7807255 5.591874
1370495_s_at 13.291457 13.192477 13.238544 13.304274 13.366081 13.175 13.172634 13.2690115 13.351048 13.026669 13.300624 13.240403
1370496_at 12.609219 12.617602 12.542876 12.5516815 12.645435 12.51291 12.418871 12.549662 12.536636 12.497277 12.604881 12.666899
1370497_at 4.0429125 4.0117927 3.93547 4.350683 4.078631 4.31826 4.0922813 4.1231275 4.100297 4.104457 4.108663 4.1599684
1370498_at 3.3417413 3.4371843 3.502316 3.3503864 3.3004355 3.351159 3.5785084 3.3912027 3.4338214 3.5518844 3.4231608 3.3191156
1370499_at 4.1322045 4.5319157 4.2726045 4.232105 4.2709017 4.3750906 4.393174 4.3894105 4.2762365 4.3344164 4.239208 4.3699875
1370500_a_at 3.6910868 3.663363 3.6045737 3.656448 3.6544428 3.6123383 3.6208987 3.7664568 3.7952561 3.7384274 3.660264 3.6189609
1370501_at 8.387555 8.599432 8.453067 8.640406 8.702204 8.307563 8.386363 8.325311 8.498823 8.591077 8.731252 8.560581
1370502_at 4.0186157 3.9304943 3.9599707 4.0386095 3.901161 4.0269384 4.0929937 3.8887706 3.9519572 4.0012064 4.278041 4.1602345
1370503_s_at 4.180695 4.036181 4.095937 4.1614094 3.990152 4.1157503 4.0982294 4.138757 4.152521 4.049493 4.06453 4.003452
1370504_a_at 6.2700577 5.9995856 6.080194 6.0503936 6.316161 6.238979 5.921385 6.328747 6.1353955 6.3406487 5.9348536 6.0063214
1370505_at 5.77271 6.0879574 6.023596 5.756395 5.938079 6.006637 5.891414 6.0561914 6.0649233 5.9892483 5.8384066 5.931609
1370506_at 6.3649473 6.5027385 6.486324 6.390071 6.187959 6.143393 6.718628 6.626886 6.5220914 6.5540123 6.463843 6.438343
1370507_at 5.4419813 5.459031 5.4183307 5.592292 5.7190585 5.4777255 5.543051 5.2030096 5.665209 5.5923076 5.583214 5.6319194
1370508_a_at 5.423099 4.875688 5.2520914 5.2463326 5.283885 5.357717 5.199258 5.0214705 4.994391 4.9684377 5.182752 5.1270404
1370509_at 6.664702 6.7430634 6.4719887 6.6506934 6.8489833 6.858489 6.5042787 6.470489 7.256792 6.868263 6.9409094 7.131509
1370510_a_at 7.188426 7.3064985 7.087789 7.2532067 7.30037 7.0508585 7.347436 7.1700277 7.244921 7.409793 7.4326477 7.2679553
1370511_at 13.744812 13.827675 13.71179 13.909405 13.828405 13.839099 13.853904 13.91706 13.87167 13.854689 13.772715 13.908743
1370512_at 7.55275 7.1377916 7.5125275 7.594527 7.8915386 7.6327257 7.767781 7.6690936 7.680097 7.6293755 7.656918 7.3640823
1370513_at 3.9016302 3.9237385 3.8590765 3.9623947 3.70845 3.785829 4.06503 3.8449106 4.130494 4.173411 3.916594 3.9558163
1370514_a_at 3.9632747 4.16428 4.2542686 4.217417 4.014263 4.053253 4.2517557 4.4673448 4.0765467 4.1909933 4.2260666 4.197669
1370515_x_at 4.5813313 4.380646 4.7050757 4.5304337 4.430887 4.3842688 4.342195 4.337982 4.35019 4.3099465 4.3428326 4.454706
1370516_at 5.950247 6.2219596 6.481156 5.9256387 6.2033563 6.006458 6.023012 6.0631843 6.1333084 6.1367226 6.2692933 6.0729284
1370517_at 3.993139 4.0245466 3.8881116 4.1125345 3.8774393 4.0568523 4.1460342 4.000578 3.7522001 3.7174847 3.7229412 4.009798
1370518_a_at 3.9149182 3.9643266 3.9921136 3.9487739 4.218955 3.99135 3.9135246 3.8637824 3.993569 3.9349499 4.157219 3.9299994
1370519_at 4.779978 4.7575326 4.626951 4.7613 4.6496305 4.6850486 4.7281823 4.8201675 4.866313 4.469981 4.7868547 4.881781
1370520_at 4.162705 3.9684856 4.0186987 4.328588 4.0795517 4.2234445 4.3519125 4.3080993 4.2147884 4.1833315 4.07656 3.9619732
1370521_at 6.3308334 6.2436876 6.1358657 6.1686797 6.5724072 6.1924157 6.140306 6.012996 6.421185 6.3277273 6.430815 6.315637
1370522_at 8.567273 8.797732 8.274923 8.663869 8.739408 8.581287 9.038541 8.973749 8.741226 8.498941 8.833782 8.683853
1370523_a_at 7.5702977 7.8819513 7.8959603 7.8649387 7.7029514 7.363753 7.8094616 7.9078226 7.789984 7.941349 7.8970714 7.810495
1370524_at 8.970959 9.49815 9.2477045 9.225533 9.086427 9.052804 9.228073 9.268291 9.293749 9.30898 9.0881195 9.2775345
1370525_at 8.171772 8.496395 8.087135 8.342127 8.2633095 8.21183 8.243298 8.1147 8.379673 8.338623 8.335175 8.555622
1370526_at 7.1351323 5.7895226 5.616037 5.5959735 7.0011525 5.3520193 6.812391 5.6859403 5.7639394 5.557277 6.776964 5.452924
1370527_a_at 7.9205446 7.9895697 8.001817 8.174873 8.288071 8.163614 8.11 8.183515 8.328037 8.161486 8.2018 8.173299
1370528_at 6.2957635 6.3882627 6.255187 6.3838487 6.329158 6.4486685 6.4017425 6.381044 6.3396378 6.641069 6.372519 6.525223
1370529_a_at 7.3411474 6.7180343 6.8893576 7.095252 7.015996 6.9773917 6.58921 6.695691 6.828112 6.7794323 6.9712033 7.1180563
1370530_a_at 7.721307 7.460198 7.8358083 7.7234592 7.447223 7.6925735 7.5485873 7.578871 7.6584773 7.484845 7.458533 7.702112
1370531_a_at 5.001494 5.2109447 5.221141 5.109619 4.9759855 4.9757853 5.101942 5.2951984 5.0765944 5.3025055 4.952488 5.005407
1370532_at 5.934263 6.0152907 5.885538 5.765526 5.818213 5.896055 6.1026673 6.0276513 5.6857886 6.063346 5.942511 5.9873605
1370533_at 4.4455953 4.4646034 4.6327868 4.521407 4.4556446 4.589072 4.3514595 4.4050894 4.4131117 4.384278 4.4370227 4.53421
1370534_at 6.844991 6.5567145 6.465961 6.813121 6.830113 6.6360116 6.361961 6.5658774 6.9205985 6.611109 6.486084 6.475415
1370535_at 4.3500586 4.25848 4.326621 4.2623806 4.3350534 4.1521473 4.4888372 4.7517357 4.1881037 4.5875883 4.0856886 4.488633
1370536_at 5.110568 5.1291847 5.3105154 4.9915657 5.190923 5.179437 5.3156643 5.110924 5.15199 5.443571 5.1180277 5.243454
1370537_at 6.282891 6.4361596 6.5015993 6.7088084 6.3083944 6.190256 6.3241186 6.0653453 6.340494 6.2069054 6.247021 6.239007
1370538_at 7.487488 7.603052 7.6790385 7.6863346 7.4098773 7.5453997 7.25842 7.3410835 7.531037 7.408994 7.240326 7.2031093
1370539_at 6.6639767 6.6836996 6.9529347 6.957487 6.761916 6.7351937 6.740198 6.932296 6.727696 6.929099 6.7713437 6.678655
1370540_at 4.044506 4.1121907 4.0350122 4.128979 4.1896615 4.3057613 4.0952444 3.8894782 3.9558506 3.800052 4.236023 4.276222
1370541_at 5.551587 5.824292 5.7585998 5.5163794 5.690388 6.2411747 6.000732 5.7306314 5.8527527 5.657491 5.970647 6.590671
1370542_a_at 6.384897 6.642343 6.1518993 6.4294095 6.4218245 6.4671082 6.4824305 6.1900926 6.3981624 6.3309536 6.572633 6.2550583
1370543_at 6.442397 6.2399583 6.4386134 6.5979533 6.6128974 6.671573 6.6301575 6.5248995 6.7028055 6.607759 6.8836203 6.561389
1370544_at 6.0417314 6.056506 6.084689 5.758786 6.0742316 5.8590236 6.0246024 5.9025435 6.1085615 5.993013 5.945405 5.828168
1370545_at 5.706329 5.309964 5.4414835 5.2363143 5.479111 5.376663 5.2148843 5.0231133 5.3901887 5.280034 5.313536 5.237432
1370546_at 4.9170046 4.6265335 4.822913 4.4852533 4.7476926 4.446106 4.558882 4.468671 4.2854486 4.6414886 4.4247484 4.5512877
1370547_at 14.017259 13.839479 13.946384 14.019327 13.997382 13.983391 13.996053 14.00707 14.000721 13.952496 13.97081 13.99849
1370548_at 7.4145827 7.539133 7.555484 7.455391 6.9556375 6.95377 6.994215 7.883029 7.0813184 7.333226 7.7939496 7.8628707
1370549_at 5.930887 5.9232345 5.8221908 5.695125 5.703001 5.885737 5.8168907 5.5766587 6.082913 6.0789223 5.85002 5.879802
1370550_at 5.7759495 5.9158015 5.739475 5.726608 5.852548 5.7395215 5.7230597 5.497463 5.690793 5.689479 5.5816474 5.5918245
1370551_a_at 7.713695 7.6784496 7.798478 7.187651 7.5779767 7.6375356 7.4965158 7.4109073 7.638864 7.425044 7.6356635 7.696636
1370552_at 5.4699574 5.444875 5.5261707 5.441268 5.671834 5.303666 5.527174 5.6324883 5.662286 5.5977125 5.6834965 5.6560526
1370553_at 6.8035417 6.6618524 6.3870654 6.737065 6.60957 6.089603 6.508027 6.829768 6.5158772 6.4161277 7.0279584 6.5195184
1370554_at 7.893751 8.385442 7.8699226 8.044623 7.9333587 8.003775 7.936801 8.085499 8.124823 8.178585 8.099605 8.0267105
1370555_at 5.150198 4.9513083 5.0611143 4.7758627 4.842559 5.091213 4.8763666 4.328708 4.8997316 4.6167393 4.9262276 4.78881
1370556_at 5.6933937 5.6328573 5.4438105 5.3461056 5.4442687 5.408327 5.482982 5.650077 5.488453 5.5787687 5.4515142 5.548157
1370557_a_at 3.9584706 4.0485296 3.888053 3.8929024 3.8247554 3.6752222 3.9656677 3.8028996 3.821191 4.0275335 3.8180695 3.9433372
1370558_a_at 3.182068 3.2993858 3.1336997 3.2066832 3.2413185 3.2207246 3.1429472 3.2236848 3.2064815 3.1060896 3.230833 3.2909517
1370559_at 3.7568502 3.7081292 3.8231273 3.9908042 3.8087254 3.7910492 3.822519 3.8154337 3.960042 3.663358 3.8500862 3.79045
1370560_at 4.2146587 4.390749 4.423044 4.457672 4.4708176 4.3031006 4.223054 4.393657 4.0921283 4.167245 4.2833557 4.307971
1370561_at 4.132085 3.916059 4.113819 4.0590973 4.190282 4.1352296 3.8905761 3.9177852 4.0074267 3.9386122 4.0854774 3.7721877
1370562_at 5.037628 4.742585 4.8415623 5.1583424 5.0833364 5.2019577 5.063711 4.936278 4.8552566 4.5633154 4.947435 4.7812243
1370563_at 11.091808 11.41819 11.091555 11.0903015 11.296583 11.232983 11.024978 10.831209 11.316687 11.365566 11.468796 11.189547
1370564_at 4.2499537 4.4901285 4.2768345 4.5652604 4.4211745 4.3033414 4.2961035 4.1322985 4.3950768 4.3757086 4.410225 4.2890162
1370565_at 4.8060155 5.1516943 4.983197 4.70967 5.2164555 4.986557 4.689055 4.728481 4.5340347 5.052506 4.8553033 4.8646765
1370566_at 10.842805 10.492667 9.669649 10.65776 10.575375 9.24065 9.604832 9.778588 9.736362 8.848308 9.448473 10.498681
1370567_at 6.76876 6.7991385 6.7828927 6.933594 6.8006606 6.734065 6.6104517 6.6059937 6.55749 6.7037735 6.329649 6.5778713
1370568_at 5.628758 5.6972895 5.643528 5.754397 5.7357907 5.813882 5.6144977 5.713429 5.7987237 5.607606 5.7082906 5.7465515
1370569_at 5.4330206 4.911678 5.158297 5.3415613 5.397731 5.249571 5.004693 5.1613183 5.5533657 5.1744733 5.235905 5.4204426
1370570_at 6.3891354 6.3528204 6.2305746 6.574052 6.649194 6.7150187 6.239604 6.6940517 6.585209 6.312172 6.6376853 6.5619836
1370571_at 5.0535874 4.9042706 5.068786 5.112511 4.784567 4.9014163 5.0505376 5.073348 4.9786143 4.98982 5.2489576 5.110669
1370572_at 3.9506376 3.774195 4.0486784 3.8622918 3.9108899 3.7351563 3.7665975 4.0805483 3.717557 3.7655478 3.959367 3.8078973
1370573_at 9.059232 9.196411 9.010763 9.427816 9.581087 9.2850895 9.278571 8.879545 9.51343 9.266009 9.870385 9.861761
1370574_a_at 7.0432467 6.9057326 7.046109 6.9008546 7.045076 6.986659 6.9129477 7.0982866 6.773781 6.783774 6.919264 6.88265
1370575_a_at 8.108039 8.166538 8.006607 8.100728 8.050674 7.9985576 7.9821544 8.06701 8.25647 8.401674 8.376792 8.03442
1370576_at 5.6597137 5.473832 5.4209065 5.4903593 5.664143 5.519636 5.527666 5.218586 5.383973 5.418833 5.643625 5.6214175
1370577_at 6.071658 6.2188773 6.22144 5.833669 5.927851 5.8660707 5.9500217 6.2663517 6.011903 5.912697 6.0183077 5.9797297
1370578_at 6.784595 6.900441 6.993563 7.226713 7.0501866 6.9612985 7.096185 7.0382643 7.0880694 6.9813724 7.091053 7.2941356
1370579_at 9.230055 9.22914 9.312609 9.297778 9.272321 9.075029 9.060353 9.064718 9.140192 9.333992 9.260893 9.35306
1370580_a_at 13.136669 13.34835 13.187534 13.214042 13.134908 13.042304 13.222355 13.093426 13.281247 13.356313 13.182679 13.230435
1370581_at 4.7150908 4.6129627 4.930434 4.765004 4.7212973 5.1746597 4.737096 4.8091784 4.9099417 4.720875 4.638768 4.722101
1370582_a_at 3.3103976 3.3828514 3.30767 3.2905924 3.327581 3.3306496 3.3670468 3.2933924 3.405039 3.4393709 3.2259357 3.3022718
1370583_s_at 5.749596 5.785354 5.9939704 5.4858966 5.4086127 5.530836 5.7907968 5.4619017 5.581303 5.9315033 5.5831876 5.746022
1370584_a_at 5.489195 5.404663 5.783937 5.5252204 5.239221 5.940271 5.733264 5.555517 5.908078 5.9683914 5.841982 5.721892
1370585_a_at 5.699403 6.061299 6.434971 6.024961 6.4561243 6.133 6.493835 6.5691767 6.1133614 6.1667 6.0332794 6.277629
1370586_a_at 5.7131367 5.926633 5.781358 5.6919622 5.831217 5.898098 5.934748 5.975024 5.9497356 5.988866 5.942719 5.850834
1370587_at 4.922818 4.86145 4.7571616 4.8515606 4.9667397 4.920038 4.9757595 4.956032 5.051198 4.78765 4.875799 4.719986
1370588_a_at 4.589232 4.483514 4.6450295 4.2498507 4.205941 4.646661 4.484378 4.3668995 4.939792 4.226672 4.604781 4.126723
1370589_at 5.0804796 4.89221 5.059145 5.127277 4.996319 4.9409175 5.11521 4.947629 5.1193986 5.0625706 5.0166693 4.864484
1370590_at 7.1786537 7.394315 7.231643 7.2367535 7.266589 7.389489 7.3007345 7.1818705 7.3650312 7.1249824 7.349026 7.3181562
1370591_at 7.018233 6.9888687 6.811492 7.0814404 7.105251 6.7950244 7.097826 7.0382986 6.8726425 6.9191923 7.138744 7.0487056
1370592_at 6.1409073 6.406954 5.750603 6.053831 6.0719457 6.1174436 5.7498956 6.3355045 5.8845077 5.291294 6.211449 6.0394344
1370593_at 13.325605 13.055378 13.4510145 13.510216 13.5059 13.52238 13.333375 13.339831 13.199012 13.312661 13.117328 13.662933
1370594_at 5.379594 5.1653385 5.3206396 5.3762026 5.38645 5.374668 5.5761604 5.3779335 5.2830667 5.2870617 5.627758 5.4360886
1370595_a_at 4.27529 3.9128728 3.9591115 4.0562463 4.0795517 4.168609 4.0125127 3.9161553 3.9943252 4.168915 3.8866744 4.3746533
1370596_a_at 4.1322927 4.36257 4.1595283 4.133505 4.1509056 4.0331154 4.138525 4.260635 4.0200124 4.0253153 4.0890675 3.9858098
1370597_at 6.0962753 6.3266125 5.9667125 6.1303926 6.0125866 5.91483 6.402211 6.0873356 5.623372 6.4976344 6.30491 6.3500953
1370598_a_at 4.5182943 4.4918237 4.45717 4.426586 4.528468 4.4614353 4.577771 4.455352 4.3958364 4.5666366 4.2922964 4.441879
1370599_a_at 7.2127137 6.9604077 7.188536 7.3175864 7.4063935 7.228093 7.621378 7.374665 7.324837 7.3650365 7.578103 7.483277
1370600_at 5.332892 5.1523757 5.2799625 5.414317 5.2220583 5.0038166 5.301864 5.3419185 5.2716956 5.4927115 5.6985865 5.3908305
1370601_a_at 4.607773 4.9462733 5.16912 4.9970527 5.1773205 5.035479 4.789404 4.8894334 4.983622 4.8652935 4.751004 5.2566304
1370602_at 4.97756 4.7869196 5.167901 4.951109 4.6172085 4.845174 4.549099 4.637825 4.7963343 4.567233 4.7081385 5.1158075
1370603_a_at 5.327429 5.46022 5.6975265 5.2911224 5.5787244 5.726871 5.7137256 5.4615946 5.6926856 5.4676256 5.7206516 5.522369
1370604_at 3.8630881 3.6731346 3.7732303 3.7329533 3.8322086 3.8053973 3.87768 3.808548 3.826268 3.7401419 3.8861823 3.8840764
1370605_s_at 5.7731094 5.4294415 5.5432367 5.559808 5.574458 5.8323374 5.4778748 5.676754 5.5199404 5.861747 5.531374 6.06322
1370606_at 5.9199977 5.846317 6.1322455 5.4903593 5.923203 5.9620585 5.846977 5.9751315 6.0128617 6.1146393 6.0227346 5.8568783
1370607_a_at 4.446185 4.5636787 4.661713 4.4725037 4.595678 4.4081078 4.3530455 4.503646 4.467591 5.0029726 4.477172 4.7345686
1370608_at 3.79179 3.7537417 3.8727555 3.7829676 3.8023236 3.8822613 3.8117123 3.7448084 3.760489 3.7411182 3.8474696 3.745167
1370609_a_at 9.476316 9.752253 9.72014 9.621102 9.682112 9.359468 9.425204 9.627017 9.413711 9.411536 9.58505 9.715356
1370610_at 4.7598505 4.817453 4.8982544 4.7483 4.7896194 5.048417 4.752218 4.7597046 4.8192368 4.767324 4.7538276 4.7324862
1370611_at 6.2225103 5.9005156 6.0627456 5.9396524 5.9953012 6.0484366 5.9415092 5.9399056 6.152114 6.0255523 6.1325703 5.9738083
1370612_at 7.0902653 6.529114 6.7772603 6.6650796 6.2826033 6.546673 6.871539 6.748608 6.7054214 6.609185 6.7955923 6.483261
1370613_s_at 12.77198 12.737069 12.927895 12.868124 12.808278 12.657127 12.618558 12.756988 12.6494055 12.742675 12.777693 12.989386
1370614_s_at 6.048627 6.3422728 6.070162 5.902273 5.8460784 5.769143 5.861688 6.413748 6.068952 6.195491 5.898182 6.0627065
1370615_at 5.044824 5.151046 5.1187506 5.106511 5.1951246 5.1986637 4.9107623 4.9010024 5.1750317 5.2164497 5.1123095 5.001811
1370616_at 5.3668423 5.1904993 5.2755303 5.43695 5.455717 5.343999 5.159536 5.158293 5.1756725 5.3867598 5.207438 5.3822565
1370617_at 4.7371426 4.7536097 4.7668285 4.6262493 4.6562386 4.8419952 5.035118 4.814698 4.703169 4.8971663 4.746299 4.7298975
1370618_at 7.68596 7.5974545 7.3266983 7.940719 7.709834 7.4208283 7.637045 7.701423 7.6982446 7.616954 7.8233943 7.6219163
1370619_at 4.934938 4.9966164 4.9067426 4.9273605 5.0117264 4.802197 4.730299 4.6809587 4.899695 4.959457 4.9464493 4.9869986
1370620_at 4.8774257 4.7792463 5.05652 4.4417157 4.878402 4.6807218 4.834804 4.808318 4.8033586 4.647058 5.0622616 4.925193
1370621_at 5.350705 5.316848 5.2309794 5.337861 5.217688 5.220307 5.332489 5.3677316 5.57612 5.179302 5.133459 5.320156
1370622_at 4.7211885 4.1717978 4.457909 4.422539 4.4524403 4.333279 4.3228693 4.1616387 4.15601 4.300213 4.2332683 4.3470793
1370623_at 6.8587513 7.3001394 7.14275 7.0116186 6.975416 7.0570946 6.923001 7.330175 7.063279 7.219738 7.1292496 7.0767465
1370624_at 4.884518 4.695873 4.8668394 5.001727 5.0214934 4.7496595 4.828185 4.8175306 5.0063987 4.945661 4.564465 4.989172
1370625_at 3.8709195 3.6635194 4.113669 4.1137276 4.0795517 3.95302 3.947716 4.010895 3.9557111 4.0801554 4.1105924 3.9957473
1370626_at 3.5624661 3.4999812 3.4054832 3.474041 3.5422788 3.59472 3.3989022 3.4092882 3.433197 3.4357529 3.4479144 3.3662994
1370627_at 4.7573466 4.944979 4.9611573 4.958722 4.711809 4.834829 4.7031574 4.5494347 4.842611 5.0272164 4.738893 4.7615986
1370628_at 4.7980113 4.9803886 5.206324 4.9639482 5.0758705 5.0823984 4.925026 4.854218 5.008367 4.9859014 4.762339 4.963026
1370629_at 3.5932825 3.8083534 3.751364 3.7160177 3.697552 3.6246293 3.7314332 3.7704456 3.784913 3.9629986 3.8904254 3.9344501
1370630_a_at 6.2243495 6.288399 6.116733 6.049196 6.4091015 6.246046 6.406719 6.1000175 6.3630795 6.688137 6.8854904 6.531627
1370631_at 4.291911 4.1578097 4.3282 4.5099382 4.369907 4.253485 4.2331667 4.3855824 4.459951 4.501761 4.341952 4.3347864
1370632_at 4.7000504 4.710211 4.840094 4.596285 4.5112886 4.99984 4.525791 4.7003956 4.6243725 4.5418377 4.486685 4.503069
1370633_at 5.0807314 5.2586594 5.1405663 5.0088406 5.0982957 5.137277 5.307375 5.1967597 5.2638607 5.1873555 5.2538023 5.089851
1370634_x_at 6.7546635 6.778354 6.5789065 6.6484656 6.7085195 6.8501954 6.7724533 6.616023 6.7632794 6.6905384 6.6860576 6.444973
1370635_at 5.255379 5.443408 5.333082 4.9639482 5.170781 5.374102 5.267279 4.945696 5.4448533 5.273654 5.0178957 5.1636558
1370636_at 4.9531527 4.883838 4.9067793 4.8068066 4.501484 4.67719 4.6847935 4.6902237 4.723465 4.879918 4.7051945 4.581144
1370637_at 4.805888 4.573697 4.3138885 4.534859 4.1648283 4.3754582 4.244751 4.196039 4.11448 4.243157 4.2417545 4.2524223
1370638_at 4.9928946 4.800584 4.7331476 4.891683 4.7910385 4.6985235 4.6090164 4.59864 4.63004 4.604658 4.6366544 4.9867487
1370639_at 7.848019 7.8868256 7.829265 8.00534 8.011751 8.078585 7.6719217 7.696626 7.921181 7.9841385 7.7475348 7.8270516
1370640_a_at 5.5892773 5.740464 6.0465813 5.67132 5.766754 5.694071 5.742445 5.709731 5.755432 5.670067 5.6361294 5.9115553
1370641_s_at 6.468315 6.5045805 6.324668 6.392311 6.415798 6.3138647 6.384324 6.4623137 6.5016546 6.510105 6.3884416 6.437867
1370642_s_at 6.8550453 6.4409084 6.4881873 6.646698 6.7792816 6.7283587 6.6996074 6.9304276 6.6888323 7.0526843 6.733758 6.7769504
1370643_a_at 5.676958 5.497705 5.52795 5.8408 5.3438234 5.7075386 5.530668 5.4225345 5.4451838 5.6932106 5.3519907 5.540179
1370644_at 3.6843543 3.628787 3.7569623 3.8136313 3.8068154 3.7410195 3.6744313 3.7327528 3.7594204 3.717449 3.6485665 3.7585993
1370645_at 4.639804 4.4831133 4.560872 4.2824373 4.4318237 4.503153 4.3805027 4.3262286 4.506322 4.457787 4.408346 4.5220833
1370646_at 6.5563345 6.4836054 6.3353405 6.5063047 6.581044 6.4133406 6.476603 6.617565 6.364238 6.5683937 6.3709645 6.3753533
1370647_at 4.7215953 4.342971 4.3015785 4.320097 4.387059 4.504906 4.383067 4.3879657 4.697292 4.3757086 4.452969 4.4534154
1370648_a_at 5.566782 5.2442384 5.2985 5.2700644 5.367871 5.401251 5.505373 5.428954 5.392783 5.6165137 5.2927103 5.453887
1370649_at 5.8771076 5.9276505 6.006837 5.624343 6.0285325 5.9472294 6.2781796 5.9912844 5.803154 6.122623 5.8324456 6.2928753
1370650_s_at 3.9020083 4.065627 4.0340405 4.0496187 4.03891 4.0159316 4.1816497 4.144922 4.075119 4.059416 4.0829363 4.0413804
1370651_a_at 6.385758 6.076473 6.229435 6.363453 6.246145 6.255482 6.032061 6.392879 6.134519 6.140088 6.5995626 6.1973605
[truncated: 3,479,547 more chars]
