# Supplementary material for: Transcriptomic point of departure determination: a comparison of distribution-based and gene set-based approaches
Source: Front Genet. 2024 May 9;15:1374791. doi: 10.3389/fgene.2024.1374791 (PMC11112360; doi:10.3389/fgene.2024.1374791)
Supplement: Supplementary file 6 [file DataSheet1.zip › Data Sheet 1/clofibrate_29day_Rat_Liver_rma.txt]

ProbesetID V2 V3 V4 V5 V6 V7 V8 V9 V10 V11 V12 V13
Dose 0 0 0 30 30 30 100 100 100 300 300 300
1367452_at 10.155163 10.173958 10.364019 10.325305 10.371962 10.280164 10.376539 10.375778 10.3577 10.529492 10.326591 10.356983
1367453_at 9.893576 9.8231945 9.763131 9.685724 9.791242 9.687672 9.770826 9.753154 9.77198 9.685817 9.856469 9.838774
1367454_at 10.079763 10.027868 10.008453 10.059369 10.078649 9.970383 10.083343 10.095282 10.069867 10.172258 10.013478 10.127131
1367455_at 11.292836 11.224459 11.260668 11.28093 11.232185 11.329082 11.391332 11.411921 11.292046 11.582246 11.529061 11.314023
1367456_at 12.033814 11.948728 11.942355 11.942434 11.828007 12.008689 11.91294 11.92371 11.894728 11.863644 11.854667 11.780385
1367457_at 9.06382 9.089069 9.072395 9.0251045 9.091609 9.152486 9.017051 9.149829 9.13794 9.07413 8.966566 8.990836
1367458_at 8.310705 8.429582 8.265219 8.281831 8.152308 8.29348 8.374548 8.279869 8.296483 8.176845 8.374859 8.131735
1367459_at 12.081459 12.013333 12.095789 12.104811 12.165676 12.071416 12.013533 12.061197 12.060862 12.203752 12.05959 12.098615
1367460_at 11.315343 11.360503 11.330843 11.244822 11.294118 11.313319 11.257512 11.323326 11.34075 11.49295 11.346176 11.288705
1367461_at 10.273812 10.345152 10.436645 10.447708 10.450667 10.337893 10.066827 10.404678 10.263368 10.17241 10.149546 10.176695
1367462_at 10.898677 10.526078 10.721431 10.463425 10.797664 10.295391 10.742745 11.162874 10.379857 10.749384 10.875622 10.646925
1367463_at 10.893932 10.806606 10.933134 10.932047 10.733599 11.13608 11.207426 11.085039 10.769236 11.3405485 11.018652 11.354061
1367464_at 9.447781 9.303806 9.4820385 9.388802 9.320441 9.401333 9.45567 9.321231 9.331523 9.327354 9.491217 9.295396
1367465_at 10.215228 9.874281 10.024272 10.122699 10.268889 10.001683 9.973384 9.965897 10.250214 10.110431 10.244609 10.342871
1367466_at 10.249159 10.26745 10.205211 10.179517 10.119486 10.264715 10.088616 10.134224 10.259686 10.295497 10.2531595 10.181308
1367467_at 11.5410185 11.525813 11.562668 11.512469 11.551024 11.522725 11.553111 11.564635 11.597127 11.616411 11.700215 11.622435
1367468_at 9.887426 9.61257 9.771249 9.74637 9.644146 9.754913 9.904527 9.859981 9.843586 10.04297 10.029104 9.957704
1367469_at 11.665967 11.688116 11.663705 11.7862835 11.75761 11.803055 11.798715 11.9731455 11.808348 11.922029 11.692439 11.778459
1367470_at 10.091099 10.095035 10.246278 10.185989 9.952547 10.1131525 10.033241 10.185954 10.243585 10.166625 10.023166 10.038063
1367471_at 8.94442 8.803283 8.937929 8.760402 8.91521 8.854357 8.945363 8.998236 9.117339 9.430407 9.121016 9.353755
1367472_at 10.189972 10.081253 10.058157 10.127731 10.104775 10.127459 10.015363 10.131208 10.08718 10.14707 10.070063 10.098711
1367473_at 9.922903 9.894372 9.911072 9.779993 9.765972 9.879665 9.806715 9.857665 10.041008 10.162562 10.025452 10.069457
1367474_at 9.631632 9.415563 9.586645 9.683302 9.537966 9.580219 9.476773 9.626748 9.64363 9.722319 9.676134 9.673994
1367475_at 10.554113 10.506086 10.642264 10.526392 10.553441 10.582652 10.491504 10.505287 10.5440035 10.475052 10.612809 10.486538
1367476_at 11.227232 11.002479 11.141178 11.23756 11.1497555 11.125218 11.133323 11.3000345 11.214404 11.645631 11.510083 11.582941
1367477_at 10.131712 9.966663 9.965037 10.042192 10.146092 10.083485 10.227134 10.17662 10.207338 10.293134 10.319025 10.485081
1367478_at 8.022404 7.9048343 8.010414 7.957345 8.123843 7.992889 7.8737035 8.130161 8.217707 8.296312 8.257172 8.4416275
1367479_at 11.290673 11.278864 11.167667 11.185129 11.172211 11.250065 11.133656 11.173373 11.12989 11.031837 11.109123 11.157004
1367480_at 9.360587 9.641296 9.677693 9.726809 9.58215 9.357938 9.630054 9.543189 9.47208 9.731033 9.668676 9.532034
1367481_at 9.331114 9.324088 9.3073845 9.245069 9.1810465 9.326019 9.386617 9.382092 9.446408 9.624049 9.385379 9.554099
1367482_at 9.39324 9.344845 9.381708 9.296901 9.450587 9.364718 9.188305 9.243926 9.383648 9.042403 9.1729145 9.139445
1367483_at 8.933196 8.814878 9.018402 9.02924 8.987284 8.978926 8.996151 8.943226 9.050438 8.866756 9.114774 9.047869
1367484_at 9.183928 9.102217 9.397878 9.400102 9.222395 9.071978 8.867895 9.103921 9.370097 9.342359 9.2959 9.212838
1367485_at 9.957091 10.008125 10.08155 10.120243 10.025485 10.021896 9.97671 10.100873 10.112155 10.057956 10.020827 9.908901
1367486_at 9.70679 9.484287 9.482636 9.695572 9.452726 9.449753 9.529191 9.604194 9.582435 9.688673 9.7114725 9.69928
1367487_at 7.2119956 7.419133 7.3585467 7.2129874 7.144371 7.129046 7.1308618 7.248211 7.056047 7.1600475 7.3824115 7.0716233
1367488_at 7.793284 7.820318 7.8412385 7.633064 7.653371 7.845796 7.715145 8.134589 8.3970585 8.178007 8.082338 8.298319
1367489_at 6.4770374 6.1292944 6.561684 6.345714 6.532211 5.9788384 7.057544 6.206952 6.365394 6.5511384 6.483808 6.449662
1367490_at 7.1622977 7.3014445 7.1162753 7.1223407 7.0266423 7.0639257 7.270282 7.1848145 7.373814 7.2891893 7.157248 7.4370155
1367491_at 9.342833 9.411367 9.571081 9.239848 9.315101 9.145486 9.301133 9.268146 9.361983 9.485492 9.166175 9.295703
1367492_at 9.142207 9.074147 9.185359 9.165288 9.165786 9.109491 9.080243 9.140377 9.110794 9.380251 9.327805 9.4001875
1367493_at 9.516035 9.628622 9.567725 9.699356 9.39269 9.459683 9.59581 9.613216 9.70729 9.48356 9.484296 9.478409
1367494_at 10.1804285 10.262704 10.216333 10.188571 10.138287 10.055895 10.360136 10.322289 10.207707 10.515637 10.297738 10.395513
1367495_at 7.373097 7.474085 7.469752 7.562793 7.2310085 7.368005 7.460589 7.5845895 7.5499477 7.6706324 7.511242 7.7719064
1367496_at 11.263751 11.186155 11.192256 11.201209 11.210078 11.17415 11.090847 11.181045 11.169848 11.190338 11.110308 11.2097645
1367497_at 8.727183 8.579428 8.552607 8.592764 8.685583 8.584706 8.530137 8.466551 8.527449 8.382503 8.464281 8.517188
1367498_at 8.699339 8.76308 8.745124 8.506275 8.660597 8.673511 8.438218 8.942828 9.079963 8.734376 8.795111 8.972738
1367499_at 7.9421077 7.94336 8.099184 8.097555 7.9014435 7.734817 7.6734776 7.910288 8.220795 7.8337646 7.9057994 8.180946
1367500_at 9.961432 9.817458 9.968904 9.8564005 10.207583 10.079329 9.816385 10.113468 10.1328745 10.19542 10.27581 10.247512
1367501_at 8.670668 8.4333725 8.541392 8.424519 8.701517 8.370163 8.539803 8.7152405 8.693962 8.427322 8.520633 8.378211
1367502_at 8.402524 8.469681 8.481247 8.500674 8.498144 8.431865 8.688947 8.579115 8.632055 8.926561 8.67751 9.058157
1367503_at 11.073077 11.053949 10.842464 10.917166 10.9720545 10.857668 11.03884 11.053764 10.997527 10.976005 11.000044 11.029787
1367504_at 7.9445233 7.9753995 8.270462 7.9710135 8.016977 8.062513 7.9655366 8.037228 8.240046 8.192852 8.05142 7.868554
1367505_at 8.270331 8.051056 8.105793 7.94311 8.108959 8.128798 7.8727994 8.137494 8.192989 8.207192 8.2519245 8.177107
1367506_at 10.036386 9.88713 10.035479 9.966039 9.909288 10.0983715 10.091275 9.982945 10.012608 10.271183 10.062185 10.279529
1367507_at 7.3156266 7.221004 7.5172267 7.420202 7.023518 7.1040406 7.726332 7.275825 7.4386406 7.4807644 7.6686397 7.588227
1367508_at 8.765196 8.686901 8.753305 8.842733 8.486767 8.687004 8.427954 8.665679 8.762313 8.917377 8.737703 8.771086
1367509_at 9.512545 9.458963 9.504569 9.537342 9.4978895 9.450001 9.605951 9.522267 9.660048 9.779001 9.702197 9.876171
1367510_at 9.664326 9.495766 9.584006 9.669947 9.655434 9.71552 9.749126 9.579861 9.785675 9.671712 9.769031 9.671345
1367511_at 8.517969 8.538982 8.323179 8.470396 8.410036 8.376661 8.386632 8.587313 8.247587 8.274994 8.197012 8.207307
1367512_at 10.951407 11.060538 11.0558405 11.0009985 11.09448 11.058847 10.906252 10.998652 11.080502 11.01775 11.025892 10.98309
1367513_at 8.017956 7.8175397 8.390469 8.284847 7.9901094 8.015101 8.304734 7.8243523 8.128155 8.569704 8.130561 8.4145155
1367514_at 7.8815303 7.8764777 7.8617444 7.837927 7.810272 7.7301593 7.83932 7.9627023 8.052663 8.243683 8.173168 8.301634
1367515_at 7.083623 7.5380764 7.639181 7.3730054 7.502235 7.1813517 6.8193865 7.5048714 8.024466 7.8125167 7.521351 7.660977
1367516_at 9.139718 9.17009 9.247048 9.125302 9.119466 8.991403 9.201397 9.126031 9.202825 8.975177 8.930803 8.932253
1367517_at 7.39923 7.3884454 7.4864125 7.68243 7.6422253 7.7290354 7.5026956 7.616145 7.4526157 7.2434278 7.5207653 7.260696
1367518_at 8.586813 8.524344 8.626508 8.577976 8.403482 8.468063 8.518768 8.493479 8.567763 8.737501 8.690442 8.777314
1367519_at 8.561891 8.422145 8.5350065 8.530913 8.424097 8.307573 8.427218 8.590882 8.482209 8.460282 8.597946 8.451052
1367520_at 10.0269575 10.041728 9.894589 9.983873 10.033854 10.05898 10.120582 9.898128 10.07635 10.08938 10.0734215 10.244143
1367521_at 6.7063093 6.952309 7.278852 6.7092824 6.9304867 7.254857 6.494668 6.7604737 7.0513277 6.4376454 6.9244585 6.460782
1367522_at 9.43477 9.356553 9.52888 9.295298 9.311803 9.256749 9.379419 9.3921795 9.3631 9.0203705 9.343668 9.171695
1367523_at 8.3836355 8.5386715 8.6342945 8.6421385 8.4546795 8.362049 8.47239 8.496034 8.4638 8.789642 8.528478 8.594766
1367524_at 7.3207083 7.7535205 7.6611485 7.486753 7.4097977 7.5435524 7.069794 7.339167 7.3940544 7.4336696 7.431507 7.2035174
1367525_at 9.225765 9.238719 9.2422085 9.099109 9.181696 9.202517 9.258633 9.27507 9.141213 9.272486 9.270937 9.216806
1367526_at 8.921686 9.032921 9.058566 9.188663 9.105966 9.070735 8.954664 9.039685 8.986255 9.153027 9.136007 9.228046
1367527_at 7.8682075 7.607106 7.963757 7.891534 7.92999 7.7412505 7.92431 7.9145503 8.025429 8.061329 8.048985 7.8299503
1367528_at 8.85557 8.919048 8.8315325 9.119777 8.671952 8.758009 8.902168 9.21438 8.928926 8.849218 9.028105 8.955729
1367529_at 8.933218 8.892569 8.933552 9.100592 8.985578 8.921195 8.96683 9.002327 9.030518 9.054613 9.064297 9.252849
1367530_at 7.539022 7.4915924 7.371328 7.430602 7.527688 7.5764413 7.3895473 7.3718896 7.511768 7.5025053 7.4886737 7.558539
1367531_at 10.884315 10.779579 10.946898 10.964567 10.846449 10.8686695 10.878152 10.937949 10.915195 11.027457 10.918568 11.007878
1367532_at 11.302016 11.209599 11.3209305 11.328299 11.269698 11.26842 11.230053 11.224059 11.292045 11.440475 11.374604 11.295363
1367533_at 8.697007 8.518945 8.539825 8.350685 8.6503525 8.452877 8.347839 8.687101 8.356285 8.769098 8.393457 8.598851
1367534_at 7.383162 7.315588 7.3991313 7.195425 7.490849 7.5093975 7.1847205 7.6134458 7.567423 7.338552 7.6031904 7.525477
1367535_at 9.021396 8.863168 8.900524 8.896145 8.955352 8.954636 8.851684 8.867306 8.869963 8.544885 8.825532 8.759689
1367536_at 7.9005275 7.7200437 7.8561177 8.066679 7.855292 7.8580875 8.169559 7.786986 7.97396 8.569235 8.201199 8.440291
1367537_at 7.665418 7.768769 7.6857753 7.5487356 7.647825 7.715857 7.543567 7.9592505 7.8288097 7.8474636 7.8650155 7.696292
1367538_at 6.6883187 6.7784405 7.0678353 6.7407517 6.6644893 6.7622995 6.7367573 6.502016 6.647779 7.086368 6.8466635 7.0823817
1367539_at 8.432856 8.318451 8.08012 8.493478 7.9857 8.006007 8.300087 8.3427725 8.582651 8.530194 8.4704685 8.465288
1367540_at 7.406684 7.471256 7.5470686 7.2258863 7.522654 7.362802 7.493857 7.7778354 7.5013843 7.837506 7.953689 7.89824
1367541_at 7.9140453 7.8285303 7.776885 8.04508 7.687449 7.776822 7.5879445 8.031439 7.9318094 8.024504 7.744881 7.8583302
1367542_at 7.885865 7.63957 7.94805 7.649353 7.756274 7.646659 7.430185 7.826446 7.930612 7.5112906 7.693198 7.486607
1367543_at 8.733566 8.754727 8.722004 8.76652 8.571151 8.611563 8.530259 8.763977 8.528375 8.733078 8.700047 8.800397
1367544_at 6.335884 6.232895 6.3475733 6.493041 6.427447 6.6523886 6.206562 6.6123104 6.3826895 6.666248 6.6946416 6.5865684
1367545_at 7.186297 7.2073936 7.3823586 6.8923354 7.1709123 7.3679357 7.279629 7.452126 7.605538 7.3498716 7.467086 7.449102
1367546_at 10.226086 10.423903 10.225468 10.116455 10.221643 10.179855 10.404519 10.5158 10.443083 10.608598 10.308559 10.597809
1367547_at 7.8408484 7.760883 7.756967 7.960898 7.882752 7.686869 7.679176 7.695893 7.691373 7.8346643 7.8244224 7.5820203
1367548_at 8.501696 8.445181 8.451464 8.545573 8.473432 8.241869 8.565676 8.527438 8.661027 8.7357435 8.676841 8.617634
1367549_a_at 10.681075 10.725819 10.806584 10.892463 10.694158 10.507556 10.564254 10.830518 10.691307 10.672937 10.627405 10.586397
1367550_a_at 8.575432 8.519827 8.620329 8.640552 8.851297 8.883367 8.645963 8.704078 8.7545185 8.834971 8.940368 8.8630295
1367551_a_at 9.191401 9.171743 9.263882 9.209692 9.339594 9.239881 9.310012 9.501355 9.469637 9.4118395 9.518573 9.57815
1367552_at 4.6343327 4.894717 4.541175 4.509391 4.4826155 4.4579163 4.429408 4.435826 4.352989 4.234334 4.5365257 4.279613
1367553_x_at 12.203445 12.475872 12.0394745 11.972376 12.155791 12.150006 11.848451 12.111869 12.144968 11.945713 12.0568695 11.340023
1367554_at 4.347068 4.149434 4.1905813 4.0278263 3.8595967 4.0770288 4.1014166 4.208573 3.9977055 4.042601 4.129298 4.060548
1367555_at 14.686079 14.718243 14.72266 14.706564 14.733719 14.720774 14.708343 14.697931 14.730532 14.709865 14.733719 14.698438
1367556_s_at 14.574572 14.576824 14.542209 14.559159 14.559159 14.569642 14.583615 14.559159 14.556362 14.515762 14.559159 14.559159
1367557_s_at 13.064298 13.022721 13.015737 12.993827 13.111471 12.909153 13.134397 13.119048 13.05665 13.242105 13.249048 13.383627
1367558_x_at 3.1252902 3.2714343 3.203559 3.2381878 3.0502357 3.1121013 3.056564 3.1199582 3.2477913 3.1332495 3.1993809 3.1927774
1367559_at 12.884505 12.974247 13.037087 12.917705 13.040551 13.093321 12.99208 13.009047 12.93771 13.171522 12.989477 13.05999
1367560_at 12.106245 12.185221 12.174018 12.122507 12.050181 12.181146 12.181348 12.068194 12.127511 12.204744 12.182805 12.353169
1367561_at 12.47824 12.494787 12.442715 12.505425 12.482246 12.591428 12.6434555 12.47174 12.60997 12.655205 12.652586 12.775486
1367562_at 8.443056 8.446735 8.397324 8.476015 8.69639 8.853383 7.993357 8.4606905 8.186038 7.95163 8.173504 7.9732823
1367563_at 8.36972 8.686172 8.476845 8.634539 8.719006 8.672893 8.620044 8.525464 8.395489 8.3094635 8.520087 8.4929695
1367564_at 6.4914417 6.206936 6.1327925 5.922717 6.2297 6.3172135 6.3145413 6.011625 6.228365 6.2059636 6.148961 6.027615
1367565_a_at 13.828818 13.855543 13.835967 13.788397 13.808584 13.858959 13.887717 13.890506 13.863867 13.877137 13.910686 13.942898
1367566_at 4.245284 4.119624 4.129566 4.263507 4.216177 4.262866 4.631776 4.0065393 4.159683 4.0951834 4.050788 4.1427326
1367567_at 11.990297 12.101633 12.029926 12.153543 12.030634 12.115599 12.177797 12.158169 12.123332 12.35275 12.233884 12.324495
1367568_a_at 8.89598 9.112797 9.052544 9.233836 9.30599 8.710424 8.968939 8.633387 8.783826 8.784592 8.476861 8.585096
1367569_at 11.966577 11.973933 11.929239 11.948668 11.909007 11.970611 11.975298 11.800835 11.843855 12.053049 11.917264 12.155585
1367570_at 6.869833 6.711632 6.9167013 6.785149 6.8562183 6.433314 7.0241885 6.1700573 6.638315 6.630189 6.860217 6.80157
1367571_a_at 5.508232 5.90538 5.488618 5.8996572 5.494774 5.6656256 5.4621286 5.7223625 5.20628 5.6132555 5.324527 5.2781553
1367572_at 5.4775314 5.310933 5.06015 5.121869 5.2333555 5.1450505 5.6479735 5.0919247 5.1852093 5.068168 5.143614 5.1708336
1367573_at 12.363548 12.366971 12.364556 12.4521475 12.288107 12.457635 12.486002 12.360712 12.418072 12.546243 12.445739 12.613948
1367574_at 8.08654 8.026043 7.8345933 8.029937 8.489124 8.18295 8.237508 7.741329 7.762476 8.198984 8.204289 8.254139
1367575_at 11.524406 11.367046 11.442765 11.486585 11.45403 11.212455 11.500186 11.487522 11.449446 11.66821 11.698519 11.729609
1367576_at 13.748507 13.790725 13.665811 13.685888 13.587265 13.728293 13.597985 13.556556 13.699486 13.434143 13.475087 13.600377
1367577_at 7.415304 6.9821343 7.318007 7.197741 8.414413 8.305479 9.453282 9.968401 8.757191 10.587539 10.470798 10.344465
1367578_at 10.43084 10.437178 10.289221 10.367072 10.418009 10.364559 10.395377 10.31856 10.309353 10.428402 10.48088 10.581824
1367579_a_at 11.185632 11.073045 11.182756 11.097506 11.332003 11.266995 11.24569 11.3665695 11.023044 11.607777 11.379547 11.590423
1367580_at 11.468565 11.493698 11.406267 11.486956 11.441892 11.488598 11.760675 11.4878025 11.469693 11.757373 11.624088 11.884803
1367581_a_at 5.707227 5.993225 5.9491253 5.892039 6.507892 6.3261147 5.581697 5.9631553 6.357862 6.3183603 6.2422185 5.817887
1367582_at 11.584852 11.742298 11.611915 11.65183 11.713233 11.812142 11.841045 11.747056 11.7857485 11.93437 11.894896 12.032443
1367583_at 13.322177 13.310798 13.257524 13.363728 13.431766 13.454128 13.39895 13.500548 13.448379 13.434039 13.48637 13.498848
1367584_at 7.9373713 8.009681 7.779144 7.888613 8.372723 8.041958 8.078941 7.6964808 7.6019363 8.156973 7.806544 7.966654
1367585_a_at 10.988545 10.805962 10.887312 11.075752 10.783362 10.79418 10.579851 10.781028 10.784573 10.766338 10.890465 10.948545
1367586_at 12.989335 12.940192 12.915268 12.971622 13.026316 12.767023 13.23069 13.102467 12.91214 13.386528 13.063064 13.426498
1367587_at 3.3809533 3.497509 3.436891 3.3085442 3.3435185 3.6818986 3.572881 3.6104083 3.4902394 3.4661942 3.3728423 3.3348243
1367588_a_at 11.402333 11.384418 11.48513 11.425131 11.545361 11.63064 11.464368 11.520291 11.563608 11.706829 11.704649 11.787611
1367589_at 9.656385 9.570085 9.597667 9.798827 9.676501 9.556507 10.101062 10.19764 9.846579 10.538601 9.994942 10.612041
1367590_at 11.110989 11.066303 10.992974 11.035396 11.107181 11.20307 11.20791 11.17396 11.129021 11.9036045 11.401109 11.683558
1367591_at 10.162675 10.044833 10.120057 10.138426 10.23778 10.220265 10.395266 10.341222 10.445519 10.364773 10.49089 10.495674
1367592_at 3.614091 3.585433 3.381865 3.5698366 3.4866726 3.4905171 3.4066832 3.230784 3.368372 3.5610676 3.4409573 3.5805879
1367593_at 8.4887295 8.182602 7.7699223 7.9258485 8.154252 8.237245 7.247613 6.9793 6.7499394 7.2049036 7.0847526 7.059367
1367594_at 9.04829 8.807186 9.023584 9.032696 9.183859 9.138983 8.992371 8.681221 8.903275 8.708368 9.006111 8.616085
1367595_s_at 13.7115345 13.680492 13.697836 13.719707 13.760687 13.652764 13.705251 13.720092 13.686159 13.625877 13.703603 13.672151
1367596_at 12.243987 12.2760725 12.164922 12.247373 12.228985 12.364069 12.425667 12.24118 12.395849 12.5542145 12.454239 12.767603
1367597_at 11.991361 11.971788 12.038442 12.131567 12.092173 12.200288 12.157706 12.0782385 12.034584 12.235829 12.230664 12.321787
1367598_at 14.097297 14.115289 14.097683 14.134191 14.098965 14.112251 14.068317 14.0461645 14.0817175 14.046196 14.075301 14.015396
1367599_at 12.321698 12.276819 12.255534 12.204732 12.158102 11.958112 12.231424 12.167128 12.282569 12.323445 12.255534 12.482721
1367600_at 5.7240467 5.8813834 5.3242307 5.7287464 5.0215206 5.5273275 5.5026617 5.4919424 5.3109016 5.428349 5.2591743 5.241933
1367601_at 8.568083 7.7824383 7.8265953 8.815849 8.131376 7.8141365 7.9353433 8.056513 9.272314 8.015528 8.180435 9.093676
1367602_at 9.731274 9.1713 9.122627 9.99324 9.333256 8.824683 9.252515 9.128365 10.402732 9.38105 9.47129 10.239315
1367603_at 11.410879 11.238728 11.138113 11.279763 11.218845 11.116151 11.190992 11.147036 11.005692 11.344482 11.120612 11.40806
1367604_at 11.526787 11.502545 11.47965 11.488075 11.4522705 11.3885975 11.351592 11.396334 11.363889 11.171986 11.231184 10.936995
1367605_at 10.94209 10.911363 10.973467 10.876646 10.891154 10.929685 11.073207 10.946987 10.947717 11.00984 10.804963 11.024012
1367606_at 12.356608 12.347805 12.384404 12.41856 12.386256 12.4987755 12.401311 12.337863 12.382573 12.625796 12.433733 12.627055
1367607_at 12.6865015 12.720056 12.7279215 12.721239 12.758535 12.730467 12.761387 12.80422 12.782872 12.987629 12.917919 13.059347
1367608_at 5.179049 5.302346 5.1564465 5.2404394 5.331646 5.039966 5.4031153 5.2555504 5.1443787 5.1041203 5.1417685 5.111184
1367609_at 11.620697 11.810607 11.585511 11.591626 12.086469 11.74627 11.430236 11.998234 11.496385 11.259622 11.937248 11.355916
1367610_at 12.390616 12.417536 12.380553 12.42837 12.349575 12.53423 12.602348 12.4352045 12.520057 12.609805 12.695363 12.785203
1367611_at 5.1074595 5.34124 5.273334 5.311438 5.210834 5.252433 5.256957 5.078056 5.3084784 5.445896 5.390283 5.3817906
1367612_at 14.062646 14.05943 14.066041 14.0610485 14.058941 14.019527 14.022889 14.034534 14.108149 14.109502 14.118489 14.111836
1367613_at 12.971943 12.911696 12.903166 12.951904 13.000764 12.989046 13.07486 13.038183 12.959671 13.044076 13.056874 13.023475
1367614_at 7.3103704 7.389954 7.015151 7.2441707 7.640563 6.934963 6.9470654 6.883674 7.1185265 7.1556263 7.2859826 7.378022
1367615_at 4.2514687 4.3541813 4.087376 4.3776608 4.1608586 4.105324 4.2671576 4.3592753 4.132813 4.388439 4.083433 4.3807373
1367616_at 4.505163 4.5223475 4.5080485 4.549155 4.6011076 4.7564993 4.6102514 4.4833775 4.400796 4.524523 4.6433434 4.6819334
1367617_at 9.3363285 9.485162 9.284523 9.205385 9.407987 9.156213 9.788685 9.580382 9.459424 9.861043 9.695221 9.959408
1367618_a_at 11.146565 11.176429 11.039497 11.214446 11.146221 11.264029 11.364066 11.111569 11.1932535 11.3396225 11.269169 11.563648
1367619_at 12.918326 12.88204 12.960019 12.824666 12.898707 12.866384 12.615539 12.711851 12.858118 12.711965 12.846595 12.576048
1367620_at 12.738914 12.764704 12.740417 12.77772 12.769649 12.745594 12.91196 12.915885 12.790365 12.996809 13.019485 13.007486
1367621_at 8.457087 8.23668 8.464099 8.383938 8.364363 8.290306 8.429389 8.599003 8.65438 8.562032 8.562587 8.732525
1367622_at 12.523408 12.513324 12.524113 12.513672 12.495381 12.493658 12.616193 12.480979 12.496204 12.58266 12.569412 12.722533
1367623_at 12.173248 12.13129 12.109639 12.196234 12.116999 12.2266865 12.1559925 12.144677 12.124467 12.251629 12.169758 12.309815
1367624_at 10.468624 10.9168215 10.840247 10.796068 10.64447 11.171651 11.037685 11.340751 11.019739 11.279121 11.111709 11.139607
1367625_at 13.236322 13.2119255 13.236919 13.191248 13.163047 13.345317 13.286419 13.27237 13.313572 13.327889 13.225304 13.336163
1367626_at 4.940096 4.8718176 5.021264 5.2247944 5.109666 5.0221834 5.230977 5.2006946 4.820304 4.6740685 4.902009 4.8541102
1367627_at 7.5348916 7.866195 7.6098843 7.994917 8.029944 8.203004 7.271133 7.883194 8.156014 8.406406 7.81226 7.709232
1367628_at 6.3777585 5.6942825 6.1708016 6.2891054 6.6546326 5.846032 6.3520827 5.6905665 6.0032473 5.700186 5.796172 6.146393
1367629_at 12.225311 12.304952 12.219207 12.172717 12.250569 12.2037115 12.318294 12.296557 12.223133 12.47738 12.356855 12.572559
1367630_at 12.421206 12.412697 12.3241625 12.497956 12.500573 12.421802 12.461929 12.414803 12.367873 12.489394 12.482915 12.6909895
1367631_at 5.449333 6.775916 6.6831245 5.5766478 5.9111876 5.928505 6.186707 5.837338 6.4728737 6.1408086 6.6896086 6.1506257
1367632_at 10.333681 10.1644745 10.465906 10.518581 10.557385 10.094338 10.323031 9.830962 10.265484 9.985727 10.109887 9.926744
1367633_at 10.149608 10.028402 10.144413 10.258425 10.193308 9.76009 10.217453 9.441107 9.772442 9.866821 9.917753 9.758689
1367634_at 12.549157 12.585505 12.473861 12.594014 12.59853 12.6102495 12.626407 12.573007 12.515492 12.644387 12.639036 12.777242
1367635_at 12.578144 12.556883 12.662294 12.651439 12.699793 12.678087 12.453765 12.439034 12.590226 12.430182 12.56426 12.5089655
1367636_at 7.805865 7.921707 7.757633 7.7363377 7.694954 7.841855 8.038527 7.852636 7.8568664 8.052017 7.949224 7.935411
1367637_a_at 11.116957 11.103229 11.209756 11.049675 11.092487 11.151655 10.866362 10.980459 11.082898 10.885358 10.964184 10.711566
1367638_at 9.6943 9.468861 9.609609 9.633025 9.559877 9.508519 9.8483515 9.753619 9.579024 10.0396385 9.788056 10.135312
1367639_a_at 12.607558 12.646479 12.728389 12.652135 12.692902 12.753562 12.686506 12.534271 12.589644 12.659172 12.618583 12.7252655
1367640_at 12.578051 12.608772 12.519878 12.6217575 12.615531 12.742446 12.701575 12.490579 12.565311 12.739928 12.68746 12.776922
1367641_at 13.450676 13.516143 13.4430485 13.450091 13.509933 13.453737 13.551267 13.532678 13.52653 13.545334 13.568721 13.59468
1367642_at 10.932167 10.940469 10.9779825 11.066339 11.106291 11.231916 11.722499 11.560216 11.449291 11.8791485 11.673355 11.879385
1367643_at 11.529051 11.476129 11.503435 11.4235935 11.526256 11.3590765 11.643414 11.460251 11.462496 11.534849 11.626932 11.751991
1367644_at 7.408089 7.3867407 7.5141125 7.1264462 7.3830185 7.5284114 7.35842 7.4108706 7.243016 7.6394863 7.579498 7.3301673
1367645_at 12.7429695 12.7886 12.749549 12.836512 12.82929 12.886097 12.875393 12.738914 12.834053 12.934204 12.852984 13.026525
1367646_at 12.093901 11.974536 12.144509 12.072374 11.99508 11.904336 12.183923 12.073471 12.160304 12.099478 12.191464 12.115947
1367647_at 14.120515 14.133132 14.109146 14.1233835 14.141655 14.049288 14.030604 14.054237 14.011331 14.023301 14.028962 14.062029
1367648_at 6.2338877 6.3487806 6.1872306 6.438238 6.2736773 6.966329 6.537296 6.28274 6.2885594 6.8658853 7.2133927 7.3903956
1367649_at 6.431108 6.529269 6.4063606 6.5291605 6.4872427 6.347751 6.669361 6.3924217 6.5371075 6.6187563 6.4185076 6.7199945
1367650_at 6.5690603 6.5973983 6.450406 6.556727 6.5703316 6.6650558 6.6954412 6.283948 6.6263514 6.363599 6.526417 6.5777054
1367651_at 10.100428 9.949554 9.975554 10.011543 10.1016245 9.895982 10.299755 10.189769 10.083746 10.366446 10.462203 10.596812
1367652_at 9.324855 9.2019205 9.505173 9.605503 9.471631 9.428202 9.102841 8.79022 9.176185 8.868998 9.100891 8.474155
1367653_a_at 12.214191 12.239559 12.184069 12.294242 12.251595 12.041603 12.250493 12.196637 12.304642 12.4051485 12.353336 12.520334
1367654_at 8.466765 8.491281 8.219336 8.346566 7.801461 7.9695015 8.081167 7.8686776 8.363136 8.365183 8.31642 8.220741
1367655_at 8.195503 8.037856 7.9797735 8.058815 8.456142 8.236403 8.542603 8.081453 7.9825897 8.918833 8.960954 9.230057
1367656_at 10.962456 10.899905 10.897069 11.055855 10.977218 11.025008 11.233232 11.169592 11.117925 11.632366 11.554548 11.58821
1367657_at 12.551923 12.53106 12.689243 12.561421 12.597694 12.505821 12.58385 12.245149 12.836911 12.346699 12.673155 12.636736
1367658_at 6.215749 6.066523 6.290172 6.198282 6.4454446 6.2593937 6.5708413 6.1639924 6.32755 6.525647 6.042159 6.4332395
1367659_s_at 11.430927 11.540555 11.458224 12.07887 12.392739 12.554679 13.643129 13.4987335 13.294172 13.784931 13.579776 13.802001
1367660_at 6.499117 6.0396395 6.4181767 6.470789 6.188258 6.4823256 7.203149 6.2145224 5.9167595 11.838236 9.57913 11.352961
1367661_at 6.914897 6.770056 6.1194634 6.767343 7.063571 6.741068 6.9568686 6.516311 6.56723 6.7352476 6.5655847 7.1339703
1367662_at 12.542957 12.518786 12.531982 12.505471 12.538998 12.498908 12.721175 12.657348 12.644935 12.767839 12.748996 12.880571
1367663_at 11.708675 11.741459 11.735215 11.733857 11.69333 11.767798 11.820677 11.76746 11.747179 11.629462 11.638928 11.652615
1367664_at 4.220357 4.5109434 4.0450206 4.1489134 4.034142 4.3355904 4.8184757 4.095817 4.1589527 3.908026 4.3003454 4.042838
1367665_at 4.6581793 4.5064554 4.511805 4.390714 4.3203883 4.4263716 4.292603 4.305597 4.392703 4.1968603 4.4456177 4.1808023
1367666_at 9.612262 9.594776 9.834242 9.658782 9.730536 9.845868 9.712406 9.836695 9.982559 10.148259 10.049812 9.941807
1367667_at 11.350823 11.492152 11.386576 11.91171 11.611912 11.665705 11.564751 11.905415 11.544779 12.223556 11.851455 12.164392
1367668_a_at 5.877769 6.302202 5.985119 6.1659803 6.776202 6.3698206 6.1404934 6.0423875 6.5597215 9.455494 8.704186 10.351557
1367669_a_at 10.148387 10.105227 10.302153 10.0265465 10.017736 10.00562 10.016287 10.164313 10.145145 10.322663 10.347253 10.425582
1367670_at 10.778953 10.784277 10.649069 10.78196 10.629668 10.808438 10.943422 11.031032 10.849742 10.937117 10.853392 10.729599
1367671_at 9.089499 9.454009 9.487314 9.294076 9.332459 9.302843 9.176143 9.205725 9.210982 9.2333765 9.153108 9.061858
1367672_at 12.028528 11.956381 12.026336 12.053053 12.049858 12.181992 12.440364 12.446107 12.3067665 12.580082 12.4799 12.5518
1367673_at 10.923424 10.869079 10.918727 10.969315 10.812236 10.900812 10.798105 10.861363 10.869265 10.700943 10.880493 10.685883
1367674_at 9.363078 9.421688 9.377015 9.610897 9.157695 9.210362 9.43708 9.332693 9.469811 9.409434 9.334392 9.458336
1367675_at 9.25716 9.284416 9.170625 9.15723 9.196157 9.084219 9.178816 9.202959 9.275878 9.282377 9.292135 9.252817
1367676_at 7.3347235 7.065321 7.5738416 7.457573 8.107662 7.415356 7.188329 6.5892987 7.226417 7.1361513 7.6352067 7.4011188
1367677_at 11.823424 11.508238 11.366512 11.813519 11.829928 11.7081375 11.923023 11.657523 11.826891 11.959511 11.927179 12.116999
1367678_at 11.43618 11.167312 11.41291 11.474764 11.4776125 11.291918 11.524518 11.539916 11.426276 11.206777 11.635431 11.208879
1367679_at 9.835024 10.1681185 9.518473 9.566704 10.20971 9.755575 9.863339 9.185367 9.320994 9.758176 10.039267 9.564216
1367680_at 12.325871 12.28353 12.167243 12.340463 12.379906 12.44278 13.556149 13.383365 13.147027 13.863773 13.58225 13.779416
1367681_at 9.828337 9.7103405 9.772453 9.720621 9.82308 9.705044 9.517402 9.681817 9.643599 9.670754 9.832677 9.750727
1367682_at 6.870149 6.7604527 6.8102207 6.714983 6.5685987 6.817563 7.0751495 6.927635 6.5949445 6.6255655 6.323419 6.532211
1367683_at 9.983384 10.213572 10.380805 10.023729 10.449564 10.038351 9.762744 9.722892 9.863763 9.703924 10.025003 9.691906
1367684_at 4.196574 4.1931334 4.1877904 4.4368978 4.2476077 4.423894 4.207363 4.431127 4.283189 4.3145895 4.389349 4.482908
1367685_at 12.191194 12.14743 12.088603 12.2053 12.254719 12.266348 12.209195 12.137221 12.287945 12.406242 12.395474 12.517973
1367686_at 11.957548 11.906195 12.1301565 12.065272 12.2261915 12.018771 11.916744 12.093129 12.23827 11.949937 11.900361 12.012783
1367687_a_at 8.585049 8.562606 8.485341 8.590699 8.361734 8.613833 8.350906 8.351241 8.520612 8.353311 8.333156 8.145987
1367688_at 8.1271305 8.058524 8.188519 8.08969 8.277292 8.133791 8.255245 8.299396 8.172002 8.33 8.332591 8.481874
1367689_a_at 7.414914 7.386046 7.0215063 8.073286 7.717659 8.241365 9.500439 9.501217 9.756895 11.053247 10.338945 11.11014
1367690_at 11.549694 11.591362 11.4302845 11.482443 11.596625 11.456539 11.411369 11.427957 11.537266 11.240729 11.419056 11.492867
1367691_at 10.375476 10.18531 11.044063 11.111035 10.357999 9.990554 10.64037 10.875501 9.835142 11.019486 10.475419 10.872784
1367692_at 3.9272869 3.8402853 3.691372 3.769267 3.9912343 3.6478143 3.8667798 3.788409 3.7303226 3.704938 3.784253 3.8875093
1367693_at 9.753522 9.897327 9.93092 9.70521 9.821242 9.906513 9.8602295 9.756399 9.79213 9.637526 9.731001 9.542494
1367694_at 11.489238 11.333894 11.473622 11.656494 11.794076 11.756298 12.579729 12.601087 12.229733 12.728491 12.504068 12.765951
1367695_at 12.283023 12.349454 12.311442 12.265935 12.235876 12.199032 12.194193 12.117023 12.240467 12.190092 12.273791 12.150769
1367696_at 7.8823376 7.9260626 7.8012147 7.861527 7.8484263 7.791748 7.7775507 7.455887 7.4413657 7.652939 7.6797214 7.746805
1367697_at 9.977636 10.199523 10.256919 9.854761 9.963762 10.389376 9.517263 10.35217 10.333807 9.962492 10.159146 10.1998825
1367698_a_at 9.055998 9.069061 8.982928 9.0793295 9.130764 8.932135 9.07 8.946842 8.90908 9.275724 9.018631 9.105546
1367699_at 6.371391 6.467758 6.634123 6.612114 6.65175 6.7371683 6.5531864 6.6637263 6.854681 6.7083445 6.753683 6.730428
1367700_at 4.5406303 4.0546737 4.2511115 4.2556596 4.320208 4.54143 4.2336564 4.1586266 4.046432 4.057582 4.0264554 4.0334115
1367701_at 6.471509 6.381786 6.5656056 6.224858 6.1688614 6.199222 6.115269 6.3960905 6.5401177 6.260391 6.5518994 6.409936
1367702_at 12.729964 12.498022 12.70573 12.625314 12.741192 12.6573715 13.014457 12.918349 12.7199335 12.952696 12.931578 12.968329
1367703_at 3.94359 4.346887 4.0354004 4.3232837 4.0610394 4.124123 4.47803 4.161724 4.18476 3.7564235 3.8428252 3.7377856
1367704_at 8.626516 8.641405 8.749429 8.882385 8.687035 8.748877 8.803382 8.746472 8.678057 8.772539 8.66175 8.67472
1367705_at 8.961374 8.820759 8.867896 9.087789 8.977687 8.922526 8.885205 9.134249 9.095606 9.14184 9.122365 9.189876
1367706_at 10.945498 11.014423 10.978619 10.958027 10.884649 10.8686695 11.183675 11.095461 10.835469 11.292513 11.161563 11.263668
1367707_at 8.49998 7.654362 7.1529646 8.28893 7.866136 6.5714192 8.32821 8.065426 9.497877 9.282459 8.834642 10.873462
1367708_a_at 9.94158 9.430119 9.14012 9.85977 9.59054 8.784245 10.011118 9.863537 11.020893 11.167463 10.592432 12.268824
1367709_at 9.902978 9.213181 9.807335 9.083612 9.872778 10.032494 8.884158 8.950171 8.410526 9.09309 8.6531725 9.173369
1367710_at 10.373761 10.47715 10.4490595 10.569808 10.446595 10.37695 10.476226 10.223628 10.542901 10.457179 10.42884 10.519818
1367711_at 11.157443 11.195714 11.359214 11.407135 11.243269 11.215896 11.382516 11.501708 11.293624 11.691543 11.413839 11.606711
1367712_at 6.3926063 6.4886527 6.5023055 6.149162 6.81764 6.400039 6.276759 6.0215445 6.140763 6.277132 6.3637466 6.4199963
1367713_at 9.157099 9.266346 9.463307 9.324038 9.187589 9.046715 9.118654 9.237616 9.447149 9.486891 9.248488 9.370778
1367714_at 7.476105 7.560845 7.3597827 7.6964507 7.502722 7.4377985 7.2678485 7.5797815 7.592662 7.575372 7.7315035 7.766446
1367715_at 10.318134 10.141741 10.304385 10.349268 10.1554165 10.106547 10.00361 10.078643 10.113149 9.726014 9.986543 9.628813
1367716_at 8.004135 7.9299355 8.174253 8.146497 8.058796 7.9883394 8.089418 8.287529 8.239309 8.416592 8.27253 8.275317
1367717_at 12.483406 12.490861 12.346452 12.469858 12.537372 12.546938 12.585473 12.435832 12.5907755 12.590157 12.588619 12.844804
1367718_at 8.982113 8.801729 8.862588 8.93321 8.969639 8.873348 9.155844 9.042084 8.989721 9.386157 8.961195 9.353216
1367719_at 9.675404 9.481246 9.536999 9.695307 9.608372 9.507038 9.460478 9.474999 9.383427 9.605655 9.542452 9.43029
1367720_at 11.340306 11.285152 11.2753 11.261252 11.195175 11.41117 11.269453 11.238886 11.313528 11.5114355 11.186425 11.282753
1367721_at 10.904901 11.663688 11.887755 11.508941 11.12744 11.071404 10.853479 11.021213 11.19051 10.816276 10.9401 10.702336
1367722_at 6.8729916 7.0433006 6.9077044 6.9732723 7.0257807 6.9533954 6.631601 6.9388194 6.7196627 7.204341 7.099401 7.1655135
1367723_a_at 8.0715885 7.731989 8.035017 7.809115 7.850298 8.024608 7.9290943 7.870044 7.821472 7.8787556 7.925789 7.78475
1367724_a_at 10.52916 10.51069 10.607132 10.354516 10.393857 10.172824 10.195535 10.37191 10.312234 10.255831 10.319987 10.387422
1367725_at 7.599922 8.63884 8.64469 7.63515 7.7679267 8.054571 7.328647 7.8726172 7.7746634 7.5143857 7.8595653 7.292117
1367726_at 6.9273305 6.5970755 6.66954 6.72417 6.8237166 6.810032 6.92236 6.70405 6.6583056 6.7119 6.6692348 6.767615
1367727_at 7.891304 8.056648 8.174981 7.87748 8.012487 7.98585 7.9910674 8.006335 8.064611 8.070887 8.161342 8.160249
1367728_at 7.9866447 7.717848 8.151398 8.055815 7.9590545 8.078604 7.7314544 7.873738 8.0843525 8.022919 7.826289 7.9776196
1367729_at 11.39308 11.4155855 11.815967 11.734892 11.428229 10.119713 10.581504 10.396201 10.632287 10.584724 10.80633 10.459238
1367730_at 9.572111 9.449446 9.795086 9.718778 9.737898 9.701638 9.338621 9.657133 9.835444 9.663386 9.520768 9.621147
1367731_at 7.8667235 7.779686 7.9904685 7.9445925 7.7847953 7.818165 7.649131 7.8244658 7.9800267 7.771364 7.901573 7.5897493
1367732_at 9.136528 8.77065 9.09365 9.027074 8.935192 9.090501 8.673529 8.867738 8.909914 8.9116335 8.907922 8.673596
1367733_at 6.71331 7.1499043 6.6720667 7.471646 6.393874 6.351893 6.5538363 6.105341 6.119102 6.480475 6.6250887 6.7379513
1367734_at 7.9968405 7.9088817 7.8310094 7.879528 7.908851 7.745656 7.6951795 7.416467 7.773627 7.907191 7.7480736 7.732727
1367735_at 11.90287 11.821566 11.87269 11.999062 12.144593 12.183258 12.473191 12.43684 12.336769 12.619672 12.516671 12.61924
1367736_at 9.776366 9.773482 9.764837 9.889046 9.480919 9.536965 9.539968 9.750084 9.762919 9.532886 9.620345 9.489321
1367737_at 10.907481 11.027519 10.799299 10.8744135 10.995452 10.811236 10.95052 10.861218 10.889397 10.928958 10.999405 11.202203
1367738_at 6.7050724 7.1245575 6.9135537 7.0186152 7.1390867 7.246666 7.146988 7.1361065 6.7374744 6.7930284 6.9810205 6.849709
1367739_at 4.33386 4.4178104 4.4933724 4.540149 4.494833 4.585123 4.5669775 4.2083883 4.2188807 4.3206353 4.1128054 4.4793315
1367740_at 6.1308746 5.9271164 6.1933084 5.779882 6.2989817 6.1736283 6.306535 5.76425 5.839695 6.025339 6.048571 5.9698014
1367741_at 9.525887 10.63385 10.531994 9.333586 9.694184 10.524274 9.517307 10.444189 10.923799 10.247505 9.877779 10.444696
1367742_at 5.6841707 5.3732104 5.513223 5.4453654 5.6530867 5.1637 6.4900723 6.0482354 5.8143954 9.759496 8.31215 9.368738
1367743_at 6.814291 6.333931 6.5235324 6.778097 6.6083426 6.8723745 6.9201565 7.1726975 6.7863355 7.290457 7.000576 7.1171355
1367744_at 6.076488 6.260918 6.2036996 6.338628 6.1560874 5.969775 5.7330003 6.3878984 6.0313687 6.400891 6.254055 6.332619
1367745_at 8.4398 8.394739 8.41939 8.317388 8.392761 8.316198 8.512159 8.291933 8.318292 8.619356 8.643105 8.63022
1367746_a_at 8.333593 8.330925 8.435797 8.400562 8.474268 8.440853 8.624147 8.676853 8.386288 8.71874 8.582688 8.783777
1367747_at 8.397375 8.384331 8.253513 8.332613 8.302721 8.483929 8.271722 8.388058 8.306795 8.365959 8.410482 8.309185
1367748_at 9.269239 9.457005 9.189275 9.242541 9.230086 9.218896 9.343905 9.322482 9.377657 9.511291 9.388356 9.796022
1367749_at 3.217263 3.298121 3.3917155 3.245043 3.3553076 3.1912854 3.193311 3.0751953 3.403749 3.45042 3.3012755 3.1462388
1367750_at 9.058525 8.846195 9.008547 9.11418 9.11349 8.925779 8.818987 9.248141 9.074613 8.987785 8.978086 9.009721
1367751_at 8.033628 7.8691196 8.148494 7.9374466 8.243337 7.879664 8.1046505 7.9317093 7.8726454 8.003898 8.053563 8.387556
1367752_at 8.71715 8.585024 8.250783 8.7905245 8.513123 8.508619 8.467398 8.838029 8.474575 8.37109 8.787275 8.643356
1367753_at 7.1919765 7.10656 7.315888 7.3431125 7.2163973 7.4433756 6.9762573 7.444955 7.603557 7.462967 7.5879397 7.5646195
1367754_s_at 10.453516 10.591811 10.823356 10.492395 10.355698 10.497576 10.248417 10.298109 10.290923 10.297058 10.292198 10.119794
1367755_at 13.483519 13.663024 13.532677 13.46983 13.494795 13.424411 13.502441 13.492379 13.511144 13.122432 13.397679 13.191255
1367756_at 9.569838 9.473463 9.464133 9.634712 9.78252 9.740987 10.006429 9.936783 10.100151 9.975856 10.016562 10.167708
1367757_at 12.274334 12.238927 12.268382 12.333913 12.255745 12.206788 12.327152 12.351777 12.276702 12.431497 12.354692 12.539202
1367758_at 8.621207 8.517799 7.9852433 8.386995 8.489897 8.059791 8.341916 7.535375 8.046217 8.264809 8.287677 8.3224535
1367759_at 8.837433 8.359084 8.480534 8.831369 8.395267 8.520548 8.303931 8.117169 8.094775 8.260471 8.444748 8.2883215
1367760_at 8.39513 8.6084585 8.734897 8.703708 8.533395 8.372513 8.303253 8.480188 8.551527 8.469302 8.417345 8.414879
1367761_at 7.804492 7.758901 7.7196035 7.664974 7.8879795 7.4352384 7.7468815 7.760075 7.6590242 7.952178 7.6264215 7.663767
1367762_at 5.264241 5.1336393 5.236826 5.0738373 5.017057 5.128392 4.9634857 5.3752317 5.148859 5.078309 5.071578 5.3128138
1367763_at 11.507731 11.143994 11.300478 11.494454 11.536028 11.644754 12.608303 12.344731 12.067665 12.600674 12.351577 12.636373
1367764_at 8.233782 8.380842 8.209223 8.10324 8.225506 7.9812083 7.8650885 7.982371 8.345328 8.114156 8.027838 8.025381
1367765_at 9.84212 9.759272 9.807743 10.117733 9.336126 9.651422 8.968632 9.384021 9.459045 9.571037 9.6046 9.397835
1367766_at 10.867122 10.972107 10.99939 10.879128 11.127188 10.928331 10.956766 10.972919 11.0480995 11.357674 11.299252 11.6095295
1367767_at 10.727511 10.659598 10.704605 10.597252 10.799398 10.708489 11.346466 11.257394 11.024955 11.658781 11.4004965 11.670051
1367768_at 5.032182 5.160407 5.1880097 5.2016625 5.3906875 5.2222013 5.34339 4.982694 5.131641 5.128645 5.225117 5.359112
1367769_at 8.362571 8.561418 8.649033 8.556246 8.62675 8.317847 8.482117 8.525463 8.691072 8.778103 8.675579 8.812925
1367770_at 10.148947 10.257686 10.093195 10.041331 10.107706 10.156538 10.127402 10.250112 10.31527 10.181294 10.407904 10.162569
1367771_at 8.8765335 10.495092 10.773941 9.378884 9.744745 9.805923 9.147433 9.351239 10.3082285 9.872306 9.719226 9.177567
1367772_at 7.978442 8.017186 8.142405 8.180432 8.144248 7.840419 8.059273 8.128853 8.18264 8.087819 8.131199 8.124684
1367773_at 10.460669 10.348736 10.344477 10.503655 10.328869 10.398449 10.452206 10.559598 10.488461 10.567367 10.670295 10.723037
1367774_at 13.140958 13.121505 13.319481 13.273653 13.219212 13.290521 13.179264 13.121842 13.257507 13.171339 13.183792 13.143464
1367775_at 12.034625 11.905731 12.238961 12.264469 12.122998 11.893899 11.979703 12.419643 12.420394 11.614793 11.826984 11.562197
1367776_at 6.1354513 6.2194304 6.933181 5.6587195 7.34966 6.8996215 5.7704306 5.8643475 5.452361 5.3337398 6.0517535 5.255293
1367777_at 11.851912 11.777287 11.977844 12.061932 12.080987 12.341628 12.843132 12.849851 12.833527 12.874593 12.842602 12.882443
1367778_at 9.356737 9.23703 9.439411 9.184055 9.333765 9.460211 9.319485 9.42144 9.508366 9.307783 9.426918 9.434374
1367779_at 6.561978 6.812954 6.8917947 6.6613503 6.8625393 6.714847 6.6854243 6.5278044 6.646381 6.5300875 6.8841367 6.6200867
1367780_at 7.149618 7.5318093 7.462463 7.1685886 7.687329 7.6884856 7.160148 6.700748 6.739803 7.0145264 6.89222 6.8367968
1367781_at 3.6731293 3.8105743 3.897564 3.6350145 3.8511024 3.7211964 3.738612 3.6046686 3.7447233 3.772552 3.7756207 3.8963883
1367782_at 4.506842 4.362917 4.520212 4.111473 4.4192257 4.4314933 4.587744 4.4663944 4.5770197 4.334373 4.5304623 4.36878
1367783_at 11.778443 11.8075485 11.919841 11.733124 11.916463 11.920672 11.830675 11.79607 11.901989 11.932994 11.895791 11.854482
1367784_a_at 13.041476 12.995843 12.969596 12.934744 13.05171 12.928938 13.094442 13.054383 12.965209 12.991309 13.127348 12.8772335
1367785_at 4.5367675 4.914016 4.8066936 4.5644464 4.687166 4.5322223 4.8776293 4.5764565 4.4673758 4.407602 4.4596205 4.4381795
1367786_at 10.179344 10.470412 10.352718 10.7252035 10.247636 10.257755 10.143105 9.717012 9.986629 9.414256 9.502295 9.618163
1367787_at 5.642237 5.60356 5.61758 5.6163926 6.079136 5.8323016 6.373735 5.780073 5.802501 6.4614644 5.917998 6.5973063
1367788_at 7.6448216 7.77729 7.501835 7.6669345 7.516208 7.574612 7.2345986 7.6313834 7.706621 7.6485715 7.636551 7.631767
1367789_at 7.5360126 7.444259 7.21551 7.2653594 7.6134944 7.548988 7.885216 7.907988 7.556745 8.59159 7.823225 8.671335
1367790_at 9.704123 9.562831 9.667055 9.69717 9.640529 9.767624 9.734333 9.6038265 9.719725 9.559998 9.579936 9.682808
1367791_at 7.184485 6.963707 7.1507173 7.1470356 7.2036967 7.199984 6.9134316 6.9342384 6.891057 7.0857863 6.746215 6.8435555
1367792_at 4.4024215 4.2315245 4.3028917 4.2843666 4.6904507 4.2309613 4.3569536 4.058762 4.2031074 4.1835256 4.07666 4.2887754
1367793_at 13.118038 13.165145 13.081158 13.033537 13.074499 13.108878 12.910612 12.925664 13.008187 13.017228 13.032017 13.003317
1367794_at 6.557981 7.111702 6.228234 5.745289 6.552776 7.2598705 6.3989744 6.999138 7.264292 7.589162 7.485331 7.780955
1367795_at 6.7161207 8.01623 8.126528 6.940485 7.2360253 7.767145 8.064131 8.034471 7.580303 8.199579 7.994472 7.6502023
1367796_at 8.5971155 8.254105 8.354049 8.4374 8.371374 8.215104 8.023531 8.242299 8.445196 8.0911665 8.424467 8.097752
1367797_at 6.4883604 6.4995236 6.7343197 6.4952273 6.478478 6.407013 6.7318115 6.55125 6.6927514 6.606878 6.7297525 6.6032324
1367798_at 12.425724 12.353791 12.403254 12.374493 12.38055 12.353389 12.40257 12.387103 12.420221 12.299188 12.37819 12.379709
1367799_at 5.5512667 5.783807 5.6566935 5.5564747 5.599161 5.76586 5.9281926 5.545643 5.574885 5.648308 5.680316 5.619604
1367800_at 6.667553 6.360177 6.275182 6.2631264 6.5787435 6.711697 6.306534 6.3130503 6.7121506 6.3358326 6.57337 6.674795
1367801_at 9.408 9.25399 9.205825 9.249595 9.193269 9.243537 9.147845 9.238537 9.201742 9.023602 9.153675 9.010857
1367802_at 10.091062 9.391344 8.685979 10.059835 8.886558 8.485484 10.023296 9.743243 9.493929 10.505535 8.682094 9.73968
1367803_at 6.159851 6.016349 6.322677 5.9022884 6.1953325 6.204329 6.2600765 6.070773 6.5042696 6.6006417 6.2474003 6.4056034
1367804_at 12.827654 12.954808 12.863247 12.803608 12.659222 13.092914 12.564593 12.312985 12.867277 12.206791 12.29698 12.091849
1367805_at 4.9481726 5.1071143 4.8747067 4.608104 5.051092 4.9892774 5.0848956 4.798205 5.0525885 4.7777433 4.7951093 4.883699
1367806_at 5.897122 5.44601 5.40946 5.4187346 5.5614405 5.331259 5.593408 5.414624 5.3462205 5.2106175 5.4274535 5.1901503
1367807_at 8.900304 8.822509 8.0791025 8.92777 8.931097 8.908049 8.076529 8.215053 8.737183 9.062298 9.033156 9.043495
1367808_at 10.50635 10.365866 10.427018 10.514949 10.411815 10.350953 10.280558 10.44395 10.379611 10.653786 10.478053 10.667199
1367809_at 4.831352 4.9895067 4.822908 4.875921 4.81387 5.042891 5.3805366 5.3301735 5.2903185 5.005719 4.730321 4.9293203
1367810_at 6.4914017 6.230376 6.683474 6.664273 6.378632 6.482464 6.6633906 6.6539483 6.288945 6.2487187 6.3960238 6.287728
1367811_at 5.8738585 5.9450483 5.42161 5.296058 5.430464 5.6299405 5.889013 6.2540007 6.2573557 6.4127045 5.801325 7.528952
1367812_at 7.7129307 7.588828 7.6760283 7.62024 7.5175776 7.6966867 7.6243825 7.5821886 7.7033796 7.6565204 7.701553 7.655614
1367813_at 8.187174 7.654635 7.7845416 8.169336 7.824541 7.9686847 7.762368 7.7836547 7.754623 7.9190593 7.8284144 7.879545
1367814_at 8.696237 8.793703 8.454229 8.593416 8.20365 8.418358 8.598958 8.207075 8.703207 8.869395 9.076249 9.161722
1367815_at 8.979949 8.881606 8.866849 8.823217 8.758292 8.498316 8.689249 8.922399 8.753859 8.890377 8.800676 8.826092
1367816_at 4.6627736 5.059651 5.2073684 5.2255316 5.4356103 4.841809 5.3905497 4.6981354 4.998038 5.443892 5.241329 5.1323113
1367817_at 6.992681 6.95708 7.073701 7.2395587 6.871006 7.1741385 6.819456 7.0764475 7.101374 6.990356 6.8319187 6.8369927
1367818_at 9.036304 9.13919 9.272304 9.309424 9.194762 9.104273 9.265225 9.27841 9.083508 9.722065 9.482017 9.801631
1367819_at 11.981675 11.935479 11.932987 12.013651 12.102211 11.953477 12.228523 12.055392 12.033298 12.180375 12.09988 12.148895
1367820_at 9.330007 9.312495 9.270463 9.142689 9.418145 9.445224 9.503477 9.279255 9.412352 9.839597 9.678699 10.04771
1367821_a_at 4.040738 4.1350965 4.0447407 4.0660295 3.8192093 4.334674 3.9909062 4.022229 4.124234 4.090528 3.9792297 4.1799607
1367822_at 5.889618 5.7207146 5.660556 5.8360786 5.747867 5.7221804 5.978137 5.7364182 5.785558 5.564077 5.4540224 5.583932
1367823_at 5.411747 5.2948165 5.056958 5.3415003 5.356115 5.1027484 5.1718903 5.230813 5.1253695 5.088919 4.955715 5.0932784
1367824_at 8.894621 8.850794 8.974407 9.057592 8.77488 8.545143 8.868759 8.985002 8.987409 8.858915 9.031763 8.895441
1367825_at 6.7226396 6.533105 6.246478 6.453657 6.53384 6.6395216 6.4652133 6.467445 6.388176 6.3599668 6.3582964 6.3690467
1367826_at 10.519025 10.170743 9.426727 10.316342 9.915203 9.938035 10.216699 10.395695 10.21893 10.516937 10.2196865 10.534802
1367827_at 10.014594 10.090647 10.075098 9.990733 10.004961 9.980581 9.799843 10.158891 10.013986 9.9958315 9.915127 9.788145
1367828_at 9.604815 9.485454 9.370173 9.484033 9.686694 9.627373 9.859303 9.775046 9.733105 9.664031 9.755431 9.829497
1367829_at 11.0857525 11.089283 11.009303 10.942632 11.0056925 10.862155 10.986292 10.998094 11.08841 10.6374855 11.02865 10.746103
1367830_a_at 7.90813 7.8040934 7.6896925 7.7233744 7.5712395 7.744338 7.784542 7.8394914 7.5389605 7.5305567 7.640909 7.4312873
1367831_at 8.963989 8.749087 8.805191 8.948695 8.856583 8.954552 8.777508 8.928013 8.917138 9.036802 8.999291 8.979005
1367832_at 10.98804 10.94406 11.064062 10.830494 11.11175 11.182293 10.786917 10.836448 11.162384 11.135938 11.094034 11.005833
1367833_at 9.509052 9.480814 9.7101965 9.684872 9.5620165 9.587019 9.749444 9.779805 9.619849 10.194469 9.970176 10.050868
1367834_at 8.00379 7.9034853 8.188532 8.043318 7.8965526 8.0620575 7.7775507 7.9455333 8.109266 7.9535346 7.731261 7.969832
1367835_at 5.9228053 5.995448 5.578055 5.757921 5.850307 5.872662 6.055289 5.8121104 5.392601 5.2761397 5.4894648 5.622062
1367836_at 9.175498 9.201254 10.184996 9.246746 9.206587 9.338432 9.296101 10.264025 8.836963 9.42866 9.413171 9.305458
1367837_at 9.922113 9.783895 10.022164 10.053404 9.920482 10.073619 10.296135 10.28531 10.164024 10.68148 10.456856 10.565154
1367838_at 12.651507 12.47187 12.64392 12.653609 12.540075 12.665878 12.389473 12.47521 12.531365 12.65794 12.447077 12.521681
1367839_at 10.487124 10.50145 10.30941 10.804362 10.535843 10.580924 10.455352 10.44095 10.471338 11.080568 10.878918 10.873279
1367840_at 8.314888 8.169901 8.058932 8.11926 7.9938965 7.9689097 8.068099 8.253007 8.600125 8.079655 8.224606 8.239764
1367841_a_at 3.4821877 3.7113323 3.541427 3.5958848 3.8494825 3.6297233 3.6947243 3.4280195 3.7983644 3.6158073 3.6670997 3.4705114
1367842_at 6.2790737 6.6400023 6.2225127 6.4088755 6.265652 6.615497 6.6232977 6.291385 6.3668947 6.3569818 6.2596207 6.1823096
1367843_at 10.705403 10.618243 10.660323 10.532117 10.624345 10.534274 10.869855 11.062782 10.973055 11.083747 11.079661 11.215318
1367844_at 9.042406 8.933128 9.097804 9.020866 9.239844 9.30649 9.174392 9.104717 9.087193 9.113747 9.278397 9.077745
1367845_at 3.9196162 3.7254667 3.8628724 3.985433 3.7526896 3.8803658 4.0441313 3.794263 3.6864355 3.774254 3.6971805 3.5041096
1367846_at 6.1484175 5.9944243 5.920189 6.1563377 6.780101 6.3061004 6.396395 5.6163445 5.355537 6.3297462 6.140664 6.4265704
1367847_at 7.14093 8.074703 7.213973 7.0942383 7.2127895 8.518839 9.005132 8.574772 9.509295 9.161717 8.643186 10.032656
1367848_at 7.717506 7.7823544 8.023548 7.6832623 7.8041124 7.7177515 7.7353296 7.9318495 7.735457 7.8030295 7.942813 7.903549
1367849_at 9.733677 9.3594 9.28485 9.52329 9.261019 9.805933 9.051761 8.855157 9.0489025 8.881818 8.844599 9.004107
1367850_at 7.623179 7.760479 7.8679223 7.60662 7.820859 7.531396 7.5120893 7.2486963 7.211788 7.7019863 7.4330115 7.4912863
1367851_at 4.2641163 4.327539 4.300096 4.3598385 4.254195 4.3767595 4.516036 4.2750654 4.0049343 4.1410856 4.080578 4.1645427
1367852_s_at 4.837863 4.6593666 4.714452 4.4993706 4.791948 4.6205716 4.5674973 5.1631866 4.598782 4.87318 4.7816176 4.946697
1367853_at 8.060965 8.05975 8.12578 8.014118 7.767529 7.8165364 8.126036 8.2075405 8.014132 8.539954 7.8538113 8.120848
1367854_at 10.633685 10.568429 10.288927 11.214713 10.700396 10.171438 11.030264 10.851664 11.740727 11.939075 11.244626 12.475028
1367855_at 8.956001 9.145558 9.1388645 8.815003 9.015153 8.68122 8.8024025 8.528279 8.620781 8.579267 8.403303 8.364364
1367856_at 8.420593 8.780753 8.106165 8.836272 8.465669 8.280517 8.594521 8.358574 8.456648 9.63824 9.220453 10.450497
1367857_at 11.85455 11.660818 11.623189 11.967542 12.096629 11.731339 12.044351 11.961693 11.498278 12.620247 12.052113 12.461695
1367858_at 4.2658544 4.100706 3.9422348 3.6925 3.812454 4.030304 4.0579333 3.9817035 3.7979174 3.9979768 4.0823927 3.826299
1367859_at 5.158069 4.838237 5.3069577 5.0918274 5.1852665 5.2062964 5.026479 5.49897 5.4681144 5.1525183 5.1925335 5.3359356
1367860_a_at 10.870254 10.358084 9.941922 10.931344 10.683607 10.481229 10.154971 10.482445 9.873984 10.204437 9.734752 9.823848
1367861_at 5.3458834 5.454905 5.7343774 5.712876 5.482026 5.050055 5.109398 4.901265 5.214952 5.6871243 5.642809 5.31178
1367862_at 4.459958 4.1509137 4.315036 4.315615 4.491998 3.9767377 4.868723 4.2753563 4.1563525 4.2807937 4.2385497 4.1715536
1367863_at 7.945894 7.997416 7.9622455 8.091647 8.057222 8.063273 8.048924 7.7869287 8.075867 8.383556 8.245185 8.341187
1367864_at 6.2746263 5.8349233 5.685156 6.141622 6.246932 5.9945025 5.657664 5.7834864 5.6291375 5.992224 6.0663805 5.5348454
1367865_at 6.437627 6.398706 6.9870234 6.731126 7.1439934 7.2464643 6.6995196 6.966253 7.1458564 7.054266 7.2085123 6.751234
1367866_at 5.9752736 5.8481894 5.7682548 6.036498 6.184643 5.4911146 5.8788986 5.528736 5.8410144 5.5977645 5.8588977 5.5387616
1367867_at 9.165068 9.065453 8.907107 9.313255 9.054618 8.988082 9.109078 9.115201 9.235934 9.037052 9.184339 9.340765
1367868_at 7.437462 7.4439483 7.505387 7.400334 7.645167 7.6432433 7.61783 7.8493524 7.66014 7.8060274 7.769526 7.720632
1367869_at 9.881727 9.981554 9.946747 9.950755 9.893389 9.885519 10.035539 10.08436 10.142807 10.142465 10.003083 9.959798
1367870_at 9.757362 9.716384 9.632857 9.667563 9.682171 9.622877 9.705528 9.764755 9.704829 10.066393 9.721992 9.996413
1367871_at 13.707048 13.506101 13.576536 13.661001 13.578765 13.608891 13.777814 13.719951 13.806368 13.767191 13.848314 13.810612
1367872_at 8.656931 8.450802 8.400303 8.585504 8.525907 8.454363 8.280341 8.509152 8.532968 8.6191 8.607762 8.446987
1367873_at 9.379621 9.223576 9.3240385 9.381895 9.360343 9.225324 9.0822935 9.171539 9.110875 9.241031 8.95438 9.021617
1367874_at 6.335652 6.184575 6.2165117 6.2433777 6.293007 5.8305345 6.0936337 6.135951 6.323303 6.114563 5.9702897 5.931793
1367875_at 9.076685 8.9105015 8.920942 9.012323 9.016524 9.013671 8.982342 8.965977 9.02121 8.873459 8.910835 8.860673
1367876_at 6.9457345 6.719832 6.8238363 6.758923 6.812588 6.593814 6.760354 6.668116 6.5963187 6.724394 6.372588 6.246856
1367877_at 7.8247304 7.935742 7.6716776 7.915272 7.93718 7.739628 7.748832 7.6991444 7.6424975 7.752711 7.5642447 7.745743
1367878_at 8.703273 8.565627 8.428615 8.677083 8.444917 8.580627 8.60197 8.739461 9.034854 8.735856 8.667535 9.10185
1367879_at 7.331019 7.2533355 7.182589 7.2518907 7.305013 7.2050176 7.190983 7.2034984 7.4454613 7.107778 7.098591 7.3174863
1367880_at 5.536991 5.34124 4.9413333 5.2060113 5.408385 5.3856425 5.201067 4.956081 5.1427965 5.1902585 5.131767 4.747701
1367881_at 7.1277633 7.11635 7.459358 7.6074553 7.4679866 7.4941645 7.363755 7.6049533 7.4146686 7.3981605 7.4844675 7.3629007
1367882_at 7.1329193 6.894547 6.969431 7.00738 6.723694 7.187767 6.8146005 6.932047 6.8853135 6.810079 6.8032904 6.8391495
1367883_at 7.000763 7.229172 7.0678635 7.1508255 6.5623693 6.949723 7.0776844 6.8843546 7.2448463 7.302601 7.223173 7.296856
1367884_at 11.179306 11.053186 11.14148 10.935385 11.08574 11.118574 11.116771 11.230234 11.328082 11.340037 11.154964 11.4720125
1367885_at 11.968753 11.919396 11.957241 11.936433 11.917469 11.864786 11.9827175 11.9108515 11.990359 12.061422 12.121069 12.083776
1367886_at 7.6916676 7.810195 7.676069 7.761422 7.6605453 7.5952168 7.5956283 7.630536 7.6540794 7.4248857 7.3884897 7.4023914
1367887_at 12.803625 12.636428 12.792005 12.789897 12.708493 12.678661 12.656557 12.682465 12.555091 12.332028 12.382374 12.2569685
1367888_at 4.130104 4.233812 3.8631444 4.139752 4.016869 4.114032 4.121516 3.991364 3.9919379 3.9690838 3.8434973 3.6094213
1367889_at 9.017281 8.696049 9.042297 8.964811 9.077026 8.807655 8.939199 8.922409 8.947256 9.30474 8.929859 8.920374
1367890_at 6.3561215 6.6186476 6.6316347 6.7035446 6.6857615 6.447665 6.6402116 6.4969873 6.8354607 6.7396593 6.8047733 6.496924
1367891_a_at 5.38293 5.557741 5.4519777 5.5458856 5.2772427 5.5313897 5.6018295 5.1699553 5.710351 5.8867664 5.623313 5.3278604
1367892_at 10.380758 10.335845 10.026884 10.385212 10.351559 10.5135565 10.765777 10.443587 10.740864 10.88162 10.8501215 10.991176
1367893_a_at 6.8636007 6.9040923 6.9068885 7.173478 6.8909473 6.974349 6.862102 6.9033914 7.16926 7.195728 7.219464 7.190041
1367894_at 10.875561 12.500797 12.221824 11.367687 11.738175 12.067426 11.471337 12.396899 11.943741 12.606309 12.296333 12.421866
1367895_at 11.041326 10.924898 11.113312 11.129454 11.012854 11.089942 10.845319 11.002176 10.957864 10.996852 10.902976 10.90005
1367896_at 13.70265 13.753326 13.583484 13.6688795 13.735968 13.690362 13.706857 13.672549 13.804999 13.481057 13.711048 13.398446
1367897_at 10.725418 10.653585 10.6571665 10.788321 10.904869 10.937098 11.459211 11.343429 11.1476755 11.555873 11.516553 11.578047
1367898_at 10.081548 10.119113 10.109589 10.034853 10.054911 9.96392 10.18089 10.294527 10.131286 9.942689 10.091861 9.957757
1367899_at 6.571797 6.8497906 6.8548613 6.5674157 6.8364835 7.043116 6.498114 6.4115295 6.8774033 7.190662 7.082015 6.379012
1367900_at 8.2481365 8.468011 8.143267 8.372492 8.406709 8.312609 8.7199955 8.288027 8.743565 8.782569 8.5291195 8.946043
1367901_at 8.926142 8.831757 8.9248295 8.761088 8.637379 8.5704775 8.399959 8.268996 8.346745 8.3891735 8.441816 8.321791
1367902_at 7.0289483 6.907798 7.050212 7.422612 7.046758 7.250774 6.6874056 6.8664465 7.0437083 7.1562476 7.0624986 7.1724977
1367903_at 9.471075 9.350016 9.378774 9.529419 9.384258 9.634314 9.567288 9.744089 9.448064 9.609542 9.748558 9.4535
1367904_at 6.509199 6.0010867 5.8423347 6.1748652 6.176797 5.7305856 7.315972 7.247316 7.2050424 7.235392 7.012025 7.2543273
1367905_at 11.165075 10.966568 10.900497 11.016649 11.091077 10.887975 10.804396 10.742824 10.959757 10.745828 10.821712 10.750085
1367906_at 9.690016 9.609667 9.682487 9.704336 9.746941 9.406236 9.642615 9.734301 9.794474 9.762855 9.922027 9.936901
1367907_a_at 8.992268 9.000263 9.001812 9.056441 9.037798 9.058646 9.328593 9.266064 9.0331545 9.579667 9.516008 9.539789
1367908_at 11.705512 11.564603 11.556509 11.681453 11.671254 11.660934 11.626463 11.645753 11.6837015 11.519003 11.741449 11.514332
1367909_at 12.043738 11.876629 11.733356 11.868747 11.651875 11.779231 11.760646 11.934991 11.752845 11.370645 11.691492 11.447229
1367910_at 7.39923 7.455129 7.5653467 7.563039 7.4414697 7.3759065 7.6959906 7.603882 7.633965 7.664798 7.6789274 7.6485114
1367911_at 7.879411 7.5229554 7.9068246 8.033349 7.67047 7.4659705 7.6218667 8.012186 7.564653 7.8449583 7.551007 7.8984375
1367912_at 5.5596147 5.4698696 5.619285 5.388853 5.80814 5.3316026 5.308453 5.8073387 5.7858176 5.424854 5.468965 5.4088707
1367913_at 6.604124 7.1709843 6.675182 6.8328967 6.738447 7.1312366 5.9813647 6.4260154 6.5164995 6.4745674 6.3714094 6.459809
1367914_at 6.515633 6.701018 6.563216 6.6540246 7.0036597 6.6421413 6.6156945 6.51559 6.4647045 6.619166 6.674035 6.426142
1367915_at 8.816968 9.029767 9.06978 8.921911 8.832781 8.806082 9.333913 9.1621 9.156852 9.701015 9.31009 9.60698
1367916_at 6.149032 6.0380983 5.728994 6.0763083 5.9153805 6.1837726 5.9374394 5.9587793 5.6788554 5.9151773 5.849062 5.6234984
1367917_at 13.648761 13.5764675 13.586375 13.607769 13.609984 13.644385 13.552617 13.5907545 13.594447 13.602757 13.399874 13.509248
1367918_at 5.9048986 5.2334223 5.0085444 5.791356 5.3602476 5.6577716 5.401952 5.216269 5.5230203 5.383687 5.724485 5.5196323
1367919_at 5.4015384 5.866081 5.7544045 5.652798 5.773457 5.400018 5.664974 5.486406 5.5992727 5.9645963 6.2167816 5.7613173
1367920_at 5.2961664 5.368779 4.891375 5.2773685 5.1881075 5.1631613 4.6877007 5.3565106 4.785072 5.321644 5.053237 4.6708403
1367921_at 7.5092173 7.357955 7.418673 7.4388103 7.4141865 7.4089756 7.376086 7.4199815 7.506043 7.551626 7.4732146 7.528429
1367922_at 7.594645 7.4397287 7.641333 7.543565 7.805031 7.355215 7.459515 7.519567 7.3620586 7.5311217 7.464431 7.3542147
1367923_at 5.3276124 5.4762197 5.4522796 5.4800267 5.1887646 5.1595764 5.1975627 5.2417684 5.132433 5.3211236 5.1432385 4.920575
1367924_at 7.3945913 7.3975387 7.210405 7.2401943 7.4988627 7.415087 7.2176805 7.286785 7.319685 7.2696624 7.3240438 7.118688
1367925_at 7.499538 7.736254 7.8316116 7.7573876 7.700546 7.759732 7.7881503 7.7925725 7.642611 7.88629 7.7187085 7.764521
1367926_at 8.452414 8.57086 8.510336 8.482864 8.600088 8.437084 8.907207 8.739397 8.830843 9.297723 9.182386 9.411821
1367927_at 10.628246 10.572032 10.790586 10.618109 10.6627865 10.645321 11.083562 10.861254 10.912537 11.400241 11.323851 11.337622
1367928_at 3.772209 3.7192333 3.9840813 4.1958075 3.902475 4.10227 4.1579237 4.029929 3.7983716 3.969374 3.8983276 3.9436283
1367929_at 10.154505 9.945543 9.890282 10.150839 10.00411 10.165798 10.019798 10.101521 10.10692 10.015728 10.079847 10.041069
1367930_at 3.7865098 4.032856 3.8060472 3.8199816 3.9265263 3.747981 3.8575175 3.980017 3.9173474 3.823769 3.5949364 4.02347
1367931_a_at 9.532614 9.365329 9.393726 9.51533 9.433021 9.422354 9.478647 9.461096 9.696924 9.655519 9.546462 9.629583
1367932_at 11.741511 11.826343 12.001285 12.11452 12.3370905 12.147514 11.864389 12.217241 11.6405325 11.989544 11.813762 11.706285
1367933_at 7.461601 7.496696 7.8795133 7.89769 7.280419 7.43449 7.0314584 7.6657233 8.17371 7.246176 7.461781 7.387873
1367934_at 5.6092024 5.9461694 5.605549 5.6911874 5.6624603 5.683937 5.6031733 5.7794323 5.8920546 5.6617517 5.787212 5.89667
1367935_at 8.757221 8.451929 8.798427 8.795885 8.766589 8.775586 8.837844 8.758451 8.803137 8.829508 8.866847 8.751973
1367936_at 6.9387007 7.2173476 7.5815244 7.317989 7.363649 7.132868 6.8927126 7.177607 6.8031096 7.123464 7.1976852 7.16056
1367937_at 8.754028 7.8578405 7.7805533 8.13073 8.548222 7.6791177 9.557092 8.916558 8.530399 10.2756815 9.163668 10.463699
1367938_at 11.012982 10.988723 11.12452 10.990914 11.1470995 11.014302 10.984119 11.317532 10.959424 11.114643 11.224953 10.925718
1367939_at 10.445015 10.532466 10.900505 11.005053 10.8409815 10.811187 11.162009 10.097411 10.272457 10.060388 10.988851 10.46046
1367940_at 5.436286 5.190141 5.061357 5.9588904 5.678253 5.546294 5.237169 5.5081577 5.456486 5.4285407 5.6391826 5.333507
1367941_at 8.731829 8.620984 8.858205 8.661978 8.757248 8.841776 8.744988 8.834748 9.011518 9.13615 9.075092 9.134081
1367942_at 7.612487 7.375741 7.215056 7.3101344 7.37315 7.3849425 7.3640804 7.2575407 7.0307713 7.153287 7.0613785 7.129226
1367943_at 7.901299 7.988249 7.8743453 7.9673696 7.8767014 7.786833 7.853876 8.138615 8.081818 8.191739 8.090557 8.32308
1367944_at 5.663296 5.8921585 5.5893335 5.5738673 6.0650973 5.36106 6.1076007 5.541601 5.7127953 5.713379 5.7695036 5.4281054
1367945_at 11.112223 11.18626 11.103808 10.8346 11.131605 11.0517645 10.993173 10.956131 10.846556 10.766467 10.793589 10.793077
1367946_at 9.837805 9.477692 9.461141 9.806438 9.906237 9.497719 10.167807 9.976196 9.901943 10.0676365 9.915565 9.832937
1367947_at 8.50812 8.571037 8.621141 8.695905 8.556798 8.573902 8.358042 8.547333 8.724451 8.789417 8.730117 8.802397
1367948_a_at 10.187405 9.991388 9.908794 10.203181 10.096665 9.948329 9.907172 10.013418 9.904037 9.9821415 9.999656 9.670947
1367949_at 6.1207767 6.424119 6.441589 6.160695 6.0568457 6.320874 6.336672 6.0168576 6.2129164 5.8325286 6.2845364 5.9859324
1367950_at 7.3353815 7.3560805 7.7117524 7.754886 7.322149 7.698317 7.4979024 7.742972 7.4070897 7.5355015 7.1620746 7.805923
1367951_at 5.066392 4.747333 4.6709228 4.843936 4.6902175 4.658546 4.774716 4.5858884 4.566042 4.5347495 4.98423 4.6708403
1367952_at 6.2186146 6.5032783 6.095751 6.5818357 6.335616 6.400493 6.543351 6.5705276 6.514903 6.696325 6.6579432 6.6812625
1367953_at 4.9692626 4.6722918 4.711279 4.6241736 4.6400146 5.0421104 5.070584 5.313882 4.8541594 5.6127734 5.5477138 5.1651735
1367954_at 7.09074 7.464437 6.408477 6.355712 7.3977313 5.999856 6.3655696 6.780438 6.3498964 6.0616803 6.878674 6.2642536
1367955_at 6.103548 6.217499 6.2686 6.0870337 6.065526 6.1235948 6.0750203 6.174232 6.234079 6.325363 6.384093 6.2534204
1367956_at 5.119982 5.043414 5.0916753 5.3179708 5.113 4.98159 4.9368563 5.1830187 5.280499 5.047758 5.1147094 5.082176
1367957_at 8.321506 7.9357176 7.433035 8.990087 9.317952 8.722804 8.4105835 8.125844 8.66577 8.706046 8.568354 7.6422772
1367958_at 9.169473 9.133571 9.346121 9.241812 9.131078 9.259835 9.071456 9.243683 9.423963 9.30828 9.380669 9.309279
1367959_a_at 6.506502 6.2525973 6.4319124 6.0804667 6.2141714 6.449255 5.653266 6.083721 6.2120056 5.929086 5.9819193 5.7327075
1367960_at 8.123187 8.923749 9.157498 8.026954 8.65147 8.505658 8.3176 8.468973 8.483027 8.482933 8.875682 8.425184
1367961_at 4.6786222 4.5787363 4.3698874 4.6346426 4.3642473 4.604495 4.825779 4.5185194 4.3846602 4.658694 4.519537 4.73036
1367962_at 4.438362 4.978895 4.65368 4.9262414 4.769062 4.4692755 5.1244645 4.748969 4.7898817 4.680479 4.7658906 4.550242
1367963_at 7.09343 6.987713 7.3116207 7.450582 6.8292475 7.2768383 7.4847255 7.1956425 7.297235 6.9836044 7.308468 7.28936
1367964_at 4.8355465 4.9072704 4.8592186 5.1159124 4.8253574 5.156355 4.6931076 4.621923 4.8631716 4.752251 4.702473 4.9442177
1367965_at 6.0592203 6.259374 5.7040873 6.283432 6.30322 6.1294866 6.182433 6.154529 6.1913505 6.1798153 6.282097 6.104362
1367966_at 9.65395 9.419071 9.492336 9.672157 9.530455 9.444274 9.547726 9.576078 9.493351 9.551901 9.492395 9.5432415
1367967_at 6.932034 7.1335835 7.189867 6.883846 6.9417214 6.938043 7.312665 6.9472256 7.0668635 7.080169 7.1114826 6.9968715
1367968_at 3.8055189 3.8357482 3.912642 3.6990955 3.877691 3.632031 3.7391148 3.8582127 3.646805 3.7525706 3.7998016 3.520469
1367969_at 10.740284 10.622987 10.704971 10.725104 10.63751 10.609236 10.802763 10.901795 10.660636 10.997568 10.925956 11.039952
1367970_at 4.129884 4.2967534 4.127645 4.6253986 4.425915 4.6185846 4.2255096 4.540125 4.2837462 4.8534107 4.4637046 4.638891
1367971_at 10.104435 10.119211 10.166941 10.056264 10.196544 10.172316 10.009998 10.300724 10.09587 10.014564 10.095391 10.043696
1367972_at 9.970594 9.947256 10.080322 10.044361 9.9022255 9.802893 9.798128 9.881811 9.855885 9.920414 9.851292 9.732338
1367973_at 4.1537633 4.6023717 4.241962 4.808002 4.576167 4.407594 4.5318217 4.5652976 4.1528816 4.279229 4.55343 4.339147
1367974_at 8.986957 8.899191 9.053927 8.969302 9.2426605 8.849596 8.788703 8.631795 8.657855 9.0191765 8.76014 8.634133
1367975_at 5.7798347 5.3981967 5.512339 5.4247265 5.785766 5.3694105 5.33881 5.2374973 5.1315804 5.651101 5.7033644 5.0799384
1367976_at 6.956986 7.183922 7.252701 7.1298347 7.296782 6.89153 6.99087 7.674032 7.4026804 7.495636 7.484926 7.410141
1367977_at 4.0953035 3.912492 3.8172467 3.7703614 3.968306 4.0060043 3.8787136 4.142859 3.8378592 3.8680103 3.5106988 3.91621
1367978_at 5.70611 5.777484 5.660203 5.864765 5.575676 5.900469 5.985839 5.6540504 5.897381 5.5961895 5.874867 5.646894
1367979_s_at 11.10072 11.320549 11.035562 11.560142 11.234155 11.190709 10.5506 11.134751 10.980196 11.089616 11.172004 10.892591
1367980_at 8.000565 7.756084 7.942267 8.13073 7.7927938 7.969548 8.050308 7.8784046 8.022276 8.177683 8.101974 8.373117
1367981_at 7.366845 7.2571607 7.462358 7.4043183 7.408529 7.1939735 7.531737 7.6170206 7.385106 7.405244 7.5844154 7.4858007
1367982_at 10.563687 11.142198 11.228756 10.540232 10.427868 11.028781 10.027672 10.536702 10.247216 10.99658 10.62203 10.825915
1367983_at 5.431722 5.4406147 5.3084536 5.504985 5.2986345 5.2986417 5.5037208 5.454377 5.6723456 5.4018273 5.4052577 5.258126
1367984_at 6.2648063 6.1506615 5.809342 5.729653 5.742837 5.804861 5.32425 6.4666624 6.1326 6.106042 5.9021087 6.003515
1367985_at 6.7501106 7.3478537 6.626497 6.806331 7.10118 7.3841558 6.987626 7.0537434 7.369216 6.8577337 7.3974414 6.1781745
1367986_at 6.609051 6.613583 7.0557504 7.066196 6.7523265 7.140501 7.234827 7.506781 7.398265 7.5524917 7.296948 7.4071827
1367987_at 8.738721 8.547068 8.737814 8.661089 8.662982 8.585423 8.772835 8.68297 8.791305 8.703955 8.734228 8.606275
1367988_at 13.1053095 12.92111 12.933589 12.938185 12.957065 13.10151 13.06994 13.043881 13.153254 13.003368 13.078225 12.828836
1367989_at 4.3295693 4.2830987 4.367962 4.7171583 4.1538076 4.3792953 4.461145 4.6970057 4.377025 4.360304 4.180094 4.3464746
1367990_at 5.122813 5.371773 5.378928 5.5462666 5.47659 5.471195 5.4397144 5.432539 5.2111025 5.1913137 5.0114093 5.5134826
1367991_at 9.153862 8.999769 9.2769165 9.326937 9.098811 9.089089 9.07332 9.150241 9.156989 9.151929 9.132872 9.100084
1367992_at 4.685033 4.9055057 4.4778943 4.8024707 4.61949 4.6784506 4.8155146 4.745025 4.7421074 4.831805 4.7668705 4.9385915
1367993_at 6.9129357 6.9885516 6.96959 7.137094 7.126866 6.845169 7.0068254 7.0993743 6.8567185 7.0286827 7.1153083 6.9007287
1367994_at 10.498597 10.393217 10.393363 10.3063965 10.277052 10.311684 10.011179 10.426796 10.301332 10.018076 10.312476 10.09869
1367995_at 13.0602045 13.012561 13.143693 13.067031 13.137306 13.187265 13.115496 13.119374 13.198659 13.1870575 13.141406 13.120368
1367996_a_at 6.4649587 6.4127727 6.360387 6.2135067 6.604593 6.667901 6.6305737 6.8526716 6.7405105 6.4974384 6.869738 6.659475
1367997_at 7.923155 7.9667454 7.7910433 7.875149 7.997458 7.948858 8.163567 7.9472094 8.3080015 8.226597 8.374332 8.149774
1367998_at 6.851743 9.000992 8.478229 9.600155 6.69508 6.587226 8.916383 8.157118 7.9009867 8.268272 6.65026 7.9713326
1367999_at 12.346493 12.1514015 12.224645 12.178843 12.247839 12.232134 12.043821 12.07497 12.163151 11.88859 12.085786 11.805099
1368000_at 14.285286 14.245721 14.235362 14.279264 14.250872 14.230278 14.138791 14.219544 14.165737 14.080871 14.178904 14.069663
1368001_at 4.338297 4.0840254 4.0624876 4.0436077 4.0231366 4.28257 4.2548833 3.796324 4.049798 4.2234573 4.0795584 4.074713
1368002_at 6.9368205 7.2451773 7.4623113 7.3515043 7.449634 7.1339426 7.4297757 7.3202786 7.3316045 7.7809167 7.4689264 7.4733686
1368003_at 5.2322564 5.507029 5.338373 5.5967298 5.6288743 5.6888604 5.550067 5.7137976 5.369553 5.535012 5.456864 5.571813
1368004_at 9.91784 9.640335 9.707146 9.6886835 9.895297 9.872536 9.938646 9.822817 9.886193 9.871141 9.830404 10.117146
1368005_at 5.926073 5.951383 5.830322 5.7684565 5.631079 5.760338 5.9612546 5.6163445 5.8239202 5.6272936 5.596535 5.46199
1368006_at 7.724643 7.3709097 7.693088 7.7089195 7.589242 7.2796383 7.764376 7.378437 6.784851 7.4457245 7.436358 7.451084
1368007_at 6.7788343 6.7229743 6.886489 6.9375153 6.8122773 7.2307086 6.820493 6.7253604 6.630978 6.769557 6.84842 7.18476
1368008_at 5.5207276 5.1723285 5.5149727 5.2758303 5.4797797 5.57204 5.391627 5.13411 5.3472724 5.2943134 5.228402 5.1264772
1368009_at 9.759539 9.420085 8.96488 9.429347 9.451637 9.859056 9.479873 9.118581 9.613335 9.352647 9.292605 8.934784
1368010_at 7.727014 7.581795 7.581759 7.4429564 7.722431 7.7697744 7.3267884 7.6643186 7.264835 7.594072 7.3527584 7.5824475
1368011_at 7.703883 7.6968117 7.6625733 7.6183767 7.561827 7.57109 7.697505 7.5965376 7.7636375 7.4566836 7.7282963 7.7349644
1368012_at 6.1298866 6.0914354 6.3320584 6.552641 6.3188853 6.639156 6.3509173 6.0454063 6.3591657 6.608544 6.4352694 6.5275164
1368013_at 4.5228333 4.57172 4.538658 4.7312174 4.2788935 4.30935 4.5038967 4.4569845 4.403223 4.443863 4.349184 4.2923193
1368014_at 4.58647 4.7308283 4.482751 4.634016 4.415511 4.92367 4.705312 4.299778 4.3606234 4.4080677 4.381407 4.1004753
1368015_at 6.180967 6.430542 6.2036066 6.2457848 6.0287952 6.149327 6.3753123 6.301241 5.9100227 5.7866416 5.7324595 5.830133
1368016_at 12.955874 12.9341345 12.919349 13.027725 12.880295 12.93939 12.9417925 13.023228 12.850176 12.956524 12.75441 12.805795
1368017_at 4.9629154 5.1550503 5.231302 5.372956 5.016017 5.1247373 5.095453 5.2268095 5.0670934 5.1099963 5.3275013 5.3765755
1368018_at 8.754781 8.776445 8.664189 8.861377 8.656402 8.660119 8.581386 8.542081 8.885857 8.852924 8.872169 8.863974
1368019_at 7.4665008 7.5375595 7.457481 7.521856 7.332545 7.463587 7.5346646 7.457071 7.4978776 7.6597576 7.5663733 7.57867
1368020_at 6.264215 5.9501586 6.1133833 6.444163 6.249894 6.1985188 6.2710934 6.528395 6.48401 6.5289407 6.2845297 6.7186584
1368021_at 13.8231945 13.794009 13.695878 13.892634 13.901411 14.095298 13.910637 13.930337 13.97496 14.124889 13.880683 14.065841
1368022_at 6.3444023 6.7784815 6.290974 6.52564 6.42096 6.5677004 6.1159654 6.279273 6.371217 6.3811183 6.2763176 6.116915
1368023_at 6.564816 7.096326 6.6168947 6.8721375 6.945906 7.1817126 7.001399 6.9100876 6.422507 7.0018077 6.792758 6.6969733
1368024_at 6.4976044 6.148254 6.09175 6.634961 6.421954 6.493376 6.276759 6.3909583 6.4588504 6.5831923 6.358561 6.42308
1368025_at 5.7160645 6.9951487 6.5945683 5.6961226 6.067918 5.9640403 6.3051057 6.3703218 5.7506094 6.4610977 6.6632957 6.473976
1368026_at 7.246255 7.249917 7.405256 7.6615987 7.2858763 7.2671432 7.3618083 7.319494 7.5813766 7.304722 7.4349875 7.308553
1368027_at 6.8922296 6.8427954 6.736972 6.705208 6.918757 6.6070533 6.5850677 6.4047775 6.3713636 6.7433786 6.5508785 6.6101522
1368028_at 4.6961775 4.6190567 4.3648615 4.650644 4.587634 4.4998665 4.6129646 4.415432 4.2243958 4.2943993 4.3902473 4.27523
1368029_at 10.5751095 10.574567 10.515316 10.493489 10.543299 10.556423 10.524878 10.441383 10.677666 10.5628395 10.69736 10.520204
1368030_at 9.263954 9.171598 9.150594 9.206165 9.146958 9.148399 9.102886 9.055604 9.318314 9.293452 9.4359455 9.245921
1368031_at 7.2519174 7.1990705 7.47225 7.4613385 7.2263656 7.0881877 7.2902956 7.02776 7.4567337 7.2449303 7.117423 7.040821
1368032_at 6.1889424 5.872666 6.266858 6.413206 5.492435 5.4777718 5.4397144 5.6207037 6.3022285 5.96009 6.1301584 6.2505865
1368033_at 6.3060894 6.259853 6.343432 6.632899 6.243344 5.954391 6.2430058 6.1407747 6.5549126 6.180266 6.1079307 6.2650695
1368034_at 4.3686285 4.402293 4.1911077 4.40456 4.421158 4.4573774 4.722951 4.2491603 4.299096 4.2635336 4.5022078 4.3922358
1368035_a_at 9.93204 9.737964 9.77213 10.023561 9.642506 9.83077 9.810969 9.297267 9.848334 9.903404 9.722044 9.258562
1368036_at 10.033841 9.845066 9.7295065 9.989692 9.883825 9.861958 9.872441 9.650223 9.87449 9.72171 9.730498 9.457591
1368037_at 6.874249 6.707646 6.789452 6.9648576 7.0404367 7.3082776 7.6053267 7.277068 7.559218 9.128782 7.800373 8.807224
1368038_at 8.487012 8.376861 8.108986 8.2326145 8.278834 8.243557 8.268908 8.315434 8.345349 8.406959 8.457875 8.536472
1368039_at 5.482561 5.1214314 5.073194 5.0287933 5.1655426 5.20917 5.21865 5.491837 5.4584136 5.5365715 5.276182 5.738617
1368040_at 8.033661 8.213547 8.184625 8.128336 8.166851 8.118273 8.061523 8.222361 8.2908 8.170998 8.409033 8.475975
1368041_at 9.917795 9.811521 9.844399 9.807614 9.841832 9.884012 9.890963 9.883521 9.851704 10.093371 9.998476 10.072206
1368042_a_at 10.940339 10.939527 10.687918 10.929322 11.015304 11.170576 11.064297 11.042231 11.057644 10.993135 10.84198 10.994735
1368043_at 7.9624567 7.9426203 8.020588 8.010473 8.048307 7.8938026 8.005571 7.908272 8.010748 8.1717005 8.086195 8.1379795
1368044_at 3.1923475 3.3030229 3.2406743 3.314502 3.5205548 3.3693655 3.5436523 3.1761303 3.3431935 3.2313616 3.2482586 3.3740478
1368045_at 10.137022 9.988471 10.099884 10.01868 10.059605 9.885018 9.873079 9.96047 10.002981 9.673214 9.904399 9.56495
1368046_at 10.174756 10.025698 10.093666 10.177029 10.137636 9.965449 9.710746 10.099157 9.995217 9.784668 9.961299 9.687816
1368047_at 6.6622763 6.840167 7.2945724 7.2117767 6.998505 7.1076813 7.166037 7.3684273 7.3998218 7.5225987 7.3249936 7.1314273
1368048_at 13.900487 14.031799 14.028022 14.017337 13.970712 14.115281 14.041985 14.0579405 13.989237 14.122912 14.065861 13.982786
1368049_at 11.233836 11.077585 11.300131 11.076117 11.07145 11.119268 10.962941 11.176937 10.749703 10.968634 10.933169 10.909901
1368050_at 8.1656 8.272716 8.477856 8.39281 8.625467 8.4236765 8.450409 8.221491 8.517559 8.29918 8.802624 8.15562
1368051_at 11.328373 11.256185 11.353924 11.325282 11.289774 11.485952 11.438039 11.367085 11.603725 11.841444 11.67692 11.857153
1368052_at 4.6472054 4.6601667 4.603572 4.428667 4.569869 4.43651 4.739594 4.713105 5.021249 5.260935 5.4585013 5.190363
1368053_at 5.670854 5.9470773 5.8345747 5.5116 5.5147347 5.651418 5.9055505 5.8618145 5.971527 5.7976203 5.9873676 6.2562313
1368054_at 6.447042 6.357852 6.3314633 6.7259917 6.4391537 6.445087 6.529052 6.4412794 6.49866 6.5575895 6.536898 6.5227246
1368055_a_at 8.1346035 7.8924556 7.9799676 8.043705 7.9369936 7.955367 7.981222 8.153512 8.078248 8.08782 7.9532595 8.007805
1368056_at 7.3189764 7.385542 7.403436 7.3235984 7.2403245 7.3331614 7.3186703 7.296071 7.261755 7.4281306 7.3413925 7.367493
1368057_at 8.696546 9.005626 8.457868 8.432106 8.503882 8.607516 9.058598 8.564592 8.683922 8.718131 8.521215 8.554622
1368058_at 7.0654464 7.2494283 7.230931 7.2377033 7.0846696 7.183279 7.108945 7.419324 7.272772 7.0545444 7.172641 7.2374945
1368059_at 9.243203 9.451768 9.275786 8.975023 9.683035 9.005987 9.430063 9.824998 9.536257 7.440461 9.381708 8.186216
1368060_at 13.085957 13.097718 13.092403 12.98508 13.04365 13.055709 12.737983 12.8436985 12.808411 12.5204 12.7817 12.590623
1368061_at 5.910211 5.880481 5.8446603 5.805449 5.4857078 5.6045885 5.7171173 5.6652403 5.3385487 5.833509 5.4924808 5.6235585
1368062_at 9.199914 9.274975 9.221829 9.199589 9.159741 9.105871 9.074691 9.255487 9.139632 9.2660265 9.182072 9.306223
1368063_a_at 8.539344 8.695688 8.50057 8.311117 8.290625 8.543707 8.06322 8.689573 8.746506 8.497363 8.424431 8.570709
1368064_a_at 10.574243 10.724167 10.691867 10.402464 11.043569 10.895873 10.3517475 10.605978 10.844591 10.537328 10.647139 10.368331
1368065_at 7.412653 7.274307 7.521301 7.141003 7.321922 7.1258574 7.183695 6.9074335 6.916649 7.2033415 7.061392 7.334203
1368066_at 5.927143 6.0779543 5.5650244 5.9471316 6.130559 5.677015 5.8575177 5.6905665 5.4467854 5.945751 5.505951 5.7892313
1368067_at 9.086309 8.93004 9.111201 8.887853 9.083489 8.963771 9.046425 9.149448 9.044843 9.131403 9.204532 9.099914
1368068_a_at 7.4823947 7.2194595 7.400993 7.44017 7.3076754 7.206874 7.190317 7.314727 7.6501145 7.363837 7.2752557 7.3642826
1368069_at 7.941806 7.92197 7.905898 7.9288454 7.8494215 7.9169083 7.8789887 7.9278765 7.752049 8.161015 7.9303045 8.214858
1368070_at 8.025438 7.914905 7.9259186 7.710121 7.920781 7.867732 7.8898287 7.8384995 8.027537 7.884784 7.822924 7.7291017
1368071_at 11.88877 11.647875 11.802556 11.76431 11.7810135 11.649902 11.712564 11.792752 11.65951 11.464858 11.660718 11.766079
1368072_at 6.088789 6.316966 6.377159 6.503236 5.963933 6.057343 5.833425 6.2938247 6.0817914 6.0678024 5.869338 6.0282235
1368073_at 8.572706 7.736254 7.516966 8.762847 8.059522 7.516686 8.343269 7.907988 8.324525 7.8844914 7.873246 8.074919
1368074_at 6.666322 6.5435414 6.290974 6.593815 6.457099 6.877919 6.8783813 6.885153 6.299273 7.147398 6.662446 7.489087
1368075_at 10.09911 10.356946 10.383607 10.4481735 10.36701 10.547566 10.211402 10.287909 10.399919 10.45757 10.462613 10.351351
1368076_at 7.117618 7.1434846 7.15396 7.2212806 7.2945 7.104013 7.1521883 7.3018727 7.1094985 7.123938 7.29952 7.157219
1368077_at 13.086238 13.081274 13.15824 13.068132 13.0791445 12.999766 13.088963 13.037213 12.917127 13.069479 13.030617 13.111931
1368078_at 3.8674839 4.043848 4.0076942 3.8000355 3.9409394 3.982674 3.8125072 3.9982364 3.8614645 3.7228358 4.2231627 4.587504
1368079_at 8.824679 8.654693 8.978944 8.883896 8.823675 8.815063 8.834401 8.781898 9.156949 8.739508 9.125655 9.393022
1368080_at 3.609651 3.5737455 3.8639498 3.8463101 3.8446445 3.8124652 4.0006886 3.645421 3.6888015 3.876022 3.8381906 3.8905835
1368081_at 7.521796 7.57885 7.4585285 7.3050203 7.3124948 7.3868613 7.5966287 7.5558796 7.188116 7.2601304 7.440214 6.8288193
1368082_at 8.021858 8.0208845 7.93434 8.144221 7.863391 8.066626 8.049606 8.159894 7.907655 8.336511 8.212793 8.015602
1368083_at 9.1713705 8.962768 9.114627 9.199405 8.941499 9.07502 8.987398 9.09967 9.203344 9.176896 9.0403 9.004444
1368084_at 6.1784315 6.203909 5.913092 6.399396 5.9454966 6.0103493 6.2289248 6.0512524 6.0177855 5.895321 6.097227 6.140167
1368085_at 10.394602 10.295445 10.335704 10.198441 10.344484 10.268245 10.388833 10.249528 10.175075 10.021409 10.329764 10.113652
1368086_a_at 7.4330225 7.8864603 7.3486686 7.831308 8.015957 7.693669 8.042522 7.62008 7.085414 8.151456 7.8196764 7.409021
1368087_a_at 8.257673 7.892193 7.7829146 8.166369 7.756915 7.655862 7.7651324 7.751891 7.8988376 7.624354 7.7197204 7.704917
1368088_at 6.9249606 6.9362707 6.8586164 6.916994 6.930549 6.8484173 7.0078473 6.9041376 6.8527145 7.019277 6.989186 6.9756784
1368089_at 8.150957 8.095317 8.227919 8.332295 8.331094 8.209628 8.021388 8.224826 8.18713 8.251013 8.325898 8.13343
1368090_at 7.168407 7.047629 7.2292438 6.9632173 7.0494313 7.4731765 7.1963315 7.1361427 7.119777 7.0454597 6.9646454 6.9462457
1368091_at 8.808448 8.466151 8.56665 8.659552 8.72192 8.655361 8.581358 8.760998 8.449117 8.826128 8.695897 8.789028
1368092_at 12.379082 12.258088 12.266385 12.317652 12.256127 12.173712 12.438769 12.222997 12.232708 12.3131485 12.245343 12.343314
1368093_at 3.8074136 3.4768765 3.6727722 3.8897965 3.7851796 3.6791058 3.738845 3.8735576 3.6834395 3.6904511 3.9266691 3.7914412
1368094_at 7.113905 6.999531 6.9304028 6.8236275 6.6341 6.56677 6.4770365 6.907931 7.0549297 6.914672 6.98721 7.09491
1368095_at 9.940879 9.846042 9.817256 9.446301 9.509142 9.872536 9.52137 9.818112 9.565979 9.754553 9.777393 9.719909
1368096_at 9.771373 9.742134 9.653421 9.702607 9.849259 9.731291 9.691417 9.661326 9.761314 9.46792 9.611409 9.56609
1368097_a_at 4.152321 4.608882 4.4237423 4.184985 4.396991 4.644925 4.749323 4.2163095 4.1576786 4.3755617 4.578032 4.6834354
1368098_a_at 7.432709 7.25192 7.316329 7.9722366 7.744075 7.6540027 7.6773453 7.233022 7.4867144 7.8525887 7.660693 7.9510536
1368099_at 6.9458346 6.96465 6.840767 6.5802913 6.6030827 6.6433997 7.0558715 6.7389116 7.017664 7.056516 6.93026 6.9306674
1368100_at 10.56492 10.384729 10.461868 10.511483 10.417741 10.388977 10.460389 10.541714 10.364999 10.447759 10.497794 10.589806
1368101_at 7.6575346 7.702223 7.535837 7.593646 7.585399 7.506069 7.573248 7.6220717 7.488529 7.5652456 7.624405 7.7450795
1368102_at 8.633493 8.444433 8.286549 8.518194 8.271294 8.341442 7.90884 7.9336796 7.9516163 7.5817122 7.504301 7.458314
1368103_at 6.609101 6.6186476 6.732419 6.6709743 6.906665 6.833799 6.9793634 7.02534 6.896722 7.940138 7.214311 7.561165
1368104_at 6.2421036 6.29121 6.199426 6.185529 6.0737367 6.2341604 6.4422197 6.0820627 6.251956 6.0843725 6.4644694 5.973695
1368105_at 4.6972957 4.7848625 4.7591276 4.814217 4.829347 4.946169 4.82771 4.684039 4.7697306 4.795597 4.9756484 4.4077797
1368106_at 9.618301 8.715006 8.40551 9.232524 8.626213 8.619501 8.958739 8.682163 9.587962 7.736644 7.966467 8.739813
1368107_at 3.730101 3.7805274 3.7368097 3.621094 3.5978088 3.6232817 3.601535 3.8236494 3.5639577 3.3837678 3.5577824 3.6617496
1368108_at 5.066429 4.9889503 4.8301754 4.8591056 4.955389 4.6716056 5.008173 4.9815655 4.807888 4.7574816 4.935463 4.714485
1368109_at 6.56042 6.8302345 6.5971766 6.7832193 6.800242 6.53639 6.5784245 6.2824793 6.425111 6.6962023 6.66574 6.538575
1368110_a_at 4.492757 4.0862203 4.278618 4.1805153 4.0424867 4.2945313 4.614174 4.4092503 4.313921 4.1933045 4.178174 4.371252
1368111_at 7.5529113 8.031319 7.8541713 7.367868 7.3335643 7.9545097 7.684074 8.501213 8.059839 7.7856255 7.9764867 7.902379
1368112_at 5.7102113 5.2894616 5.5144787 5.4474487 5.5478544 5.3591566 5.3712583 5.5791616 5.44761 5.450138 5.3774195 5.3514166
1368113_at 4.5936313 4.6997786 4.539246 4.179204 4.7685194 4.8978105 4.8159266 4.2156105 4.277917 4.4333334 4.441147 4.278677
1368114_at 4.3127947 4.2732983 4.4257936 4.3776836 4.2596874 4.346167 4.4140506 4.348319 4.8507414 4.8558517 4.3894863 4.6641397
1368115_at 10.236245 10.74101 10.850198 10.299292 10.339972 10.417178 10.207352 10.306828 10.686257 10.299506 10.340455 10.166827
1368116_a_at 7.5728664 7.202165 7.185886 7.5323462 7.2166643 7.039696 7.364795 7.174001 7.6094227 7.5122757 7.492446 7.557075
1368117_at 8.910376 8.878283 8.99834 8.811833 8.835189 8.824031 8.715498 8.762856 8.9445 8.768313 8.986298 8.765652
1368118_at 8.236055 8.39142 8.40675 8.582472 8.419765 8.311016 8.129242 8.69784 8.580432 8.584688 8.370887 8.574352
1368119_at 5.736472 5.999899 5.957509 5.973037 5.714381 6.1427712 6.1532745 6.0285916 5.7747226 5.887136 5.8795605 5.9782114
1368120_at 4.395336 4.3465657 4.259138 4.2585106 4.3277445 4.297348 4.2819786 4.1870713 4.2626905 4.2844696 4.158617 3.9843755
1368121_at 10.678733 11.004893 10.903603 10.437466 10.446992 10.454707 10.329535 10.889284 10.330959 9.835401 10.062298 9.914582
1368122_at 9.921251 10.014145 10.000336 9.905732 9.98144 9.8081455 9.772219 9.891642 9.795548 9.707681 9.547632 9.557244
1368123_at 6.01531 6.1709375 6.4544387 6.2925267 6.34448 6.2238927 6.243928 6.216411 5.8404717 5.699555 5.813945 5.8414536
1368124_at 7.216542 6.157996 6.8031034 7.5621386 7.258472 6.934098 7.353607 6.9335265 7.220551 7.205264 7.391282 7.4658785
1368125_at 6.157682 6.0966825 6.020121 6.2179627 5.7724166 5.730777 5.9284406 6.5159087 5.937023 5.831012 6.2366123 5.9636917
1368126_at 6.227326 6.1598263 6.136341 5.714719 6.0812206 5.9826293 5.5752206 6.0859237 5.565553 5.5727496 5.970511 5.8165717
1368127_at 6.367258 5.660824 6.199426 6.6740866 6.2980328 6.3007126 6.7906632 6.4036474 6.8547316 7.0476084 6.6441817 7.5073714
1368128_at 6.515633 5.8119693 5.9604864 6.3876605 5.97119 6.3216376 5.9645667 6.4684496 5.6275053 6.5570564 6.433428 6.134213
1368129_at 6.720597 6.8017087 7.198162 6.8204575 7.1359887 6.7841234 6.8807044 6.686039 6.890197 7.100332 7.111476 6.9146023
1368130_at 4.524357 4.716263 4.980983 4.672411 4.5735464 4.637004 4.6930428 4.4955645 4.6308546 4.6713877 4.7609835 4.5461183
1368131_at 4.5378156 4.4320755 4.292576 4.5047503 4.729524 4.3432097 4.6512046 4.348319 4.1814995 4.437336 4.2352753 4.558299
1368132_at 10.295109 10.117147 10.573888 10.204693 10.218217 10.426349 10.29045 10.219976 10.008187 10.345206 10.63481 10.172155
1368133_at 6.9050684 6.8765926 7.543487 7.5255785 7.442801 7.4606457 7.095026 7.1676292 7.3859973 7.4797587 7.2838526 7.1527977
1368134_a_at 8.616877 8.322556 8.29263 8.691824 8.648092 8.464905 8.534908 8.270728 8.119207 8.459747 8.259172 8.437493
1368135_at 6.0422397 6.311919 6.297479 5.955568 5.965311 5.8957987 6.0242047 5.480775 5.5869794 5.713811 5.6055865 5.3646874
1368136_at 7.54407 7.3910756 7.441096 7.45045 7.5000315 7.8254294 7.4929056 7.39702 7.957389 7.9444723 7.635741 7.843982
1368137_at 6.0954285 6.4367332 5.968077 6.1839395 6.0434904 6.09417 6.3071995 6.417287 6.0555058 5.9328227 6.054295 6.275398
1368138_at 5.8146944 5.534192 5.474285 5.82453 5.4419475 5.5707774 5.705463 5.5733604 5.4933577 5.4953427 5.603095 5.5994296
1368139_s_at 5.827206 5.7824926 5.594471 5.757622 5.597456 5.4777718 5.8453183 6.01261 5.502213 6.002824 5.848716 6.56357
1368140_at 6.345006 6.1040893 6.0899606 5.89022 6.358539 6.4204445 6.3887835 5.798691 6.211218 6.2852745 6.60781 6.539433
1368141_at 11.581109 11.520209 11.686267 11.510616 11.63895 11.606957 11.500265 11.433388 11.564836 11.392087 11.339712 11.357777
1368142_at 5.446634 5.097894 5.148324 5.2969084 5.308181 5.3961754 5.666671 5.4528065 5.703075 5.9975867 5.653042 5.954527
1368143_at 6.8116355 6.514637 6.6682415 7.1389174 6.7371492 6.950361 7.9008107 7.9892726 7.31383 8.950031 8.600844 8.804736
1368144_at 5.492882 5.3451543 5.258107 6.0501747 5.247178 5.7939687 5.372257 5.538927 5.546924 5.6187935 5.62671 5.4103074
1368145_at 5.8858147 5.559172 5.55247 5.522912 5.5465508 5.6685534 5.6893616 5.6096954 5.584793 5.5315046 5.4270067 5.402174
1368146_at 9.892977 10.420839 9.698089 10.85677 11.117892 10.186234 11.258257 9.396212 9.543472 9.671458 10.399759 9.078263
1368147_at 7.726327 8.492297 7.6803694 8.610509 9.243677 7.8265986 9.328985 7.0734544 7.1426086 7.22612 8.42933 6.6112347
1368148_at 4.8638086 5.0034885 5.0608616 5.012464 5.179265 5.021328 4.818138 5.0566516 4.689471 4.632263 4.5176806 4.3502555
1368149_at 6.112741 6.2550535 5.9747696 6.0098057 5.9239798 5.801567 5.8686433 6.093042 5.692558 5.9199667 5.627448 5.7855477
1368150_at 12.97843 12.895398 12.866593 12.952674 13.034272 13.078706 13.503136 13.389004 13.330156 13.432526 13.448575 13.596409
1368151_at 10.336127 10.223811 10.304683 10.294826 10.190603 10.304573 10.174604 10.278773 10.302987 10.389535 10.176566 10.203277
1368152_at 7.498481 7.322207 7.5142827 7.3122916 7.2909827 7.3113456 7.210743 7.0909624 7.257962 7.327469 7.310324 7.5397716
1368153_a_at 7.1672764 7.178438 7.126665 6.908609 7.0981965 6.9165154 7.119099 7.03596 7.003695 7.008247 7.0858126 7.05943
1368154_at 8.0600605 7.9003553 8.039203 7.9854674 7.913434 8.020906 7.8966274 7.58867 7.721556 7.597972 7.5567126 7.674072
1368155_at 8.649589 9.546215 10.543762 10.692251 11.620012 12.274392 11.630573 12.855501 12.06577 10.882282 13.040783 11.806438
1368156_at 5.4243054 5.312767 5.224894 5.166661 5.273009 5.4596066 5.580034 5.358531 5.500548 5.5338902 5.5374255 5.500553
1368157_at 6.1944656 5.7417665 5.9726267 6.1381965 5.9662127 6.1145205 5.833164 5.6078653 5.816599 5.8461843 6.045174 5.8403463
1368158_at 9.180822 9.144561 9.428922 9.217007 9.338206 9.321225 9.364786 9.618726 9.490186 9.645264 9.505915 9.814407
1368159_at 8.378164 8.226494 8.203846 8.116848 7.903821 8.437914 7.8737116 7.937399 8.345717 8.130525 8.267257 8.3116665
1368160_at 7.7944517 8.856385 9.832458 8.520489 9.15706 8.765767 10.087507 8.716253 8.337216 9.75649 9.402477 8.0718155
1368161_a_at 13.925314 13.896728 13.95858 13.897245 13.893081 13.879249 13.741549 13.693184 13.8307495 13.694695 13.805547 13.683765
1368162_at 4.611 4.820969 4.8123617 4.5224276 4.8033237 4.9882946 5.0003977 4.9043493 4.907359 4.902328 4.87592 4.7364397
1368163_at 10.316178 10.387413 10.195061 10.351476 10.148532 10.221209 9.769595 9.915684 10.014332 9.677002 9.8424835 9.616531
1368164_at 7.1787796 7.3299575 7.539532 7.690621 7.4813957 7.4871 7.7954335 7.678661 7.765737 7.934735 7.9320035 8.154166
1368165_at 7.566802 7.254932 7.9181137 7.522517 7.6874037 7.902978 7.2342777 7.2903934 7.627181 7.8417964 7.620093 7.640698
1368166_at 6.363767 6.1965733 5.758837 6.1241336 6.2080145 6.0792384 5.919764 6.023085 6.2987833 6.101783 6.081056 6.491856
1368167_at 5.1924343 5.9196405 5.371039 5.505486 5.4778037 5.3502884 5.548357 5.5027018 5.151823 5.17251 5.127692 5.256381
1368168_at 9.667393 8.535517 8.678129 9.67144 8.990799 8.185959 8.454164 8.173779 8.883657 8.501531 8.3419285 8.28701
1368169_at 6.9089375 6.8444858 7.007005 6.9840326 6.7091503 6.8882203 7.0525794 6.64234 6.89073 6.888791 6.6592073 6.6457767
1368170_at 4.0419245 4.112354 4.134933 4.1628947 3.9429984 3.8018959 3.8459795 3.8630443 3.9632533 3.865221 3.7145135 4.067841
1368171_at 10.51368 8.866117 9.285352 10.115516 10.600206 8.639585 7.91111 8.500868 7.758137 5.5149803 5.692426 5.389997
1368172_a_at 7.8764677 6.27238 6.881545 7.7621584 8.151599 6.32673 5.6121283 6.1505027 5.2918177 3.8277488 3.063707 3.9847627
1368173_at 8.034372 8.13402 8.102752 7.9855046 7.6639156 8.007891 7.885751 8.320168 8.764195 8.044735 7.984983 8.368238
1368174_at 3.9470673 3.7930334 3.7454565 3.915605 4.0165505 3.7041903 3.7765539 3.8029704 3.969567 4.3860545 4.410269 4.151193
1368175_at 6.718384 6.5196805 6.862349 6.7847342 6.7010584 6.665668 6.3350835 6.748452 7.178577 6.564859 6.888674 6.9091015
1368176_at 7.9352355 7.8493104 7.68759 7.897013 8.011669 7.8768344 7.6925344 7.597973 7.6243424 7.654343 7.6788745 7.556902
1368177_at 7.291309 7.447275 7.1082616 7.784278 7.8733377 7.4720073 8.215432 8.0655575 8.121473 9.201024 8.58934 8.904129
1368178_at 8.729482 8.307443 8.747863 8.75656 8.67215 8.645428 8.838721 8.836388 8.516102 9.099062 8.662761 8.735542
1368179_at 7.325691 7.683048 7.333191 7.512473 7.5196595 7.486189 7.51468 7.234411 7.0557423 7.145313 7.3346004 7.0687747
1368180_s_at 13.133248 13.59171 13.4551525 13.082284 12.952855 13.446146 12.692663 13.459033 13.334955 12.909405 13.363212 12.843513
1368181_at 11.017138 10.90756 10.494833 10.855524 11.020999 10.90439 10.885811 10.682759 11.244743 11.404689 11.239266 11.490254
1368182_at 4.346778 4.4409084 4.10248 4.3860283 4.238887 4.241273 4.3187723 4.754979 4.319232 4.2614317 4.246031 4.4593096
1368183_at 7.8376293 7.8501534 7.7309437 7.705551 7.5188622 7.795381 7.8104677 7.5904827 7.6599426 7.6587777 7.5346513 7.4037466
1368184_at 8.858407 8.739906 8.6935835 8.876345 8.698921 8.632424 8.368279 8.69398 8.758537 9.030099 8.865963 9.06625
1368185_at 5.287778 5.360114 5.1537356 5.0922394 4.961703 5.029731 5.2634816 5.0253167 4.918518 4.84443 4.934782 4.8099313
1368186_a_at 6.456409 6.22025 6.0676527 6.268932 6.2297206 6.1198177 6.14397 6.124879 5.988086 5.9439673 5.9437633 6.038336
1368187_at 7.091182 7.9440794 7.359905 8.253365 8.396536 7.9694657 8.144696 7.2132998 6.765684 7.454386 6.971507 8.954559
1368188_at 13.469488 13.425339 13.443364 13.531196 13.397807 13.551916 13.477623 13.444615 13.5493555 13.579451 13.669966 13.631056
1368189_at 10.166469 10.143257 10.304769 10.668406 10.490363 9.767611 9.9720335 10.518079 9.735257 10.510955 10.32303 10.368577
1368190_at 5.3510766 5.0190887 5.249244 5.5466895 5.4256873 5.5229907 5.17324 5.1566615 5.259559 5.2328935 5.2020807 5.438101
1368191_a_at 10.719926 10.597617 10.645507 10.743106 10.534876 10.458878 10.504033 10.557572 10.42673 10.253015 10.365244 10.298105
1368192_at 4.86984 4.833355 4.8008947 4.8300037 4.9635687 4.861921 4.9531674 4.419236 4.7672853 4.683873 4.891568 4.799993
1368193_at 5.1297684 5.1654606 4.962059 5.2255697 5.4568644 5.089778 5.5230947 5.091085 5.424262 5.2665668 5.1461883 5.242319
1368194_at 4.6880913 4.5063972 4.5471096 4.6690407 4.793949 4.542672 4.8704844 4.5247946 4.4952106 4.567193 4.5572853 4.6696444
1368195_at 6.2781634 6.5967007 6.4959135 6.229658 6.666864 5.970679 6.0514283 6.272004 6.327202 6.5286374 6.505789 6.520053
1368196_at 5.247547 5.1619134 4.512607 4.8066096 4.751644 4.8452296 5.044981 4.69119 4.72043 4.8578477 4.83387 4.8736434
1368197_at 4.1547155 4.2314005 4.3537116 4.074944 4.2281904 4.3326797 4.1517105 3.852088 4.29113 4.2934084 4.210851 4.1756954
1368198_at 5.0971575 5.207937 5.2346625 5.230239 5.015827 4.9358706 5.659702 5.182061 5.238095 4.900846 5.080106 5.3064837
1368199_at 8.280443 8.662601 8.54781 8.437212 8.627777 8.459739 8.451265 8.480412 8.633755 8.451332 8.650186 8.4900465
1368200_at 5.6078258 6.00826 6.016328 5.974035 5.8751597 5.841409 5.964628 5.7477546 5.574885 5.183972 5.9354544 5.678692
1368201_at 6.202245 6.28386 6.0438175 6.162592 6.162387 6.0764236 5.941935 5.5411787 5.8410144 5.999367 6.1709595 5.880181
1368202_a_at 8.64299 8.518353 8.328408 8.636384 8.630695 8.565878 8.56932 8.55612 8.517431 8.573767 8.222162 8.095564
1368203_at 5.1196537 5.0946803 5.097123 5.179345 5.2174807 5.0514126 5.1459036 5.047893 4.910902 4.9844513 5.0580635 4.9896927
1368204_at 6.3984795 6.4828057 6.59483 6.706256 6.6328764 6.503525 6.3065343 5.9843473 6.139072 6.381402 6.270044 6.1503344
1368205_at 13.4391165 13.488207 13.446501 13.411677 13.3630295 13.362575 13.021722 13.158527 13.163138 12.780044 12.984865 12.587857
1368206_at 8.813906 8.782606 8.703949 8.762097 8.917 8.948221 10.019634 9.7256155 9.559872 10.735464 10.2267 10.565494
1368207_at 6.048274 6.018963 6.102546 5.9899416 6.053588 6.051696 6.117943 5.8516197 5.753724 5.837533 6.0415998 5.6680093
1368208_at 6.1907935 6.0169954 6.026086 5.6225967 5.863054 5.74999 5.7240887 5.745903 5.6139593 5.772273 5.7731824 5.875335
1368209_at 6.35666 5.9986296 5.987548 6.005479 6.0193977 5.6397896 5.7952485 5.8650856 5.84418 5.742344 5.991346 5.8472815
1368210_at 4.632009 4.666924 4.599738 4.8340726 4.696488 4.706557 4.850364 4.784999 4.895824 4.57493 4.37677 4.4382095
1368211_at 12.2705965 12.329938 12.325384 12.342894 12.304648 12.428558 12.398224 12.273888 12.36027 12.441322 12.414884 12.5440035
1368212_at 8.151829 8.110589 8.147876 7.943018 8.359783 8.304699 8.016245 8.164155 8.544529 8.85283 8.506833 8.645169
1368213_at 8.862569 8.928415 9.462466 9.083751 8.903046 8.817737 8.615141 9.027187 8.954786 9.192304 8.664512 9.143526
1368214_at 7.411678 7.426217 7.588673 7.5178957 7.469827 7.3048525 7.4066844 7.580416 7.4870124 7.624643 7.5859118 7.466834
1368215_at 9.879192 9.818936 9.956717 9.860758 9.883097 9.776114 9.755157 9.715965 9.800888 9.5414 9.815833 9.694312
1368216_at 9.338392 9.389328 9.326467 9.355308 9.330824 9.215313 9.268887 9.172061 9.38773 9.414515 9.256783 9.26382
1368217_at 8.247795 8.190666 8.423206 8.5385 8.458208 8.378305 8.3557625 8.28281 8.412064 8.394396 8.545303 8.435907
1368218_at 5.486569 5.5139403 5.5619864 5.6642113 5.48872 5.3468795 5.403913 5.365692 5.6152716 5.3492913 5.745179 5.1898284
1368219_at 6.385026 6.179535 6.0368743 6.148478 6.2749825 6.391286 6.5669036 6.5607266 6.4811215 6.5131254 6.4484315 6.171326
1368220_at 8.876501 8.926548 9.125105 9.017381 9.08973 8.939497 9.174921 9.071294 9.217413 9.25729 9.368629 9.220587
1368221_at 9.58945 9.857559 9.689785 9.593352 9.549505 9.742401 9.324577 9.892452 9.590837 9.629866 9.721142 9.8244915
1368222_at 6.174963 6.3441896 6.4908934 6.1743546 6.519483 6.3689322 5.7513437 6.273203 6.338257 6.329576 6.2335167 6.3592706
1368223_at 6.9530716 8.020046 7.9014335 7.2916646 7.6488037 7.730445 7.0406933 7.568071 7.6054654 7.707421 7.4417586 6.725178
1368224_at 13.370569 13.425942 13.469238 13.32589 13.448985 13.19576 13.349525 13.376384 13.104327 13.012338 13.3329935 13.147555
1368225_at 7.2489634 7.2253804 7.3040094 7.15551 7.2685122 7.2572556 7.0291286 7.511242 7.316901 7.4916387 7.639521 7.4011188
1368226_at 8.020031 7.9906235 8.023814 8.073967 7.8338833 7.7211957 7.9046984 7.697097 7.8971868 8.249269 8.086395 8.36513
1368227_at 8.579732 7.8441305 8.709057 8.99378 8.542806 8.76139 7.756262 8.036036 7.628133 7.829069 8.665543 7.800057
1368228_at 8.803564 8.859634 8.892708 8.868073 8.789614 8.749956 8.622904 8.737017 9.03821 8.684929 8.74807 8.581846
1368229_at 6.6727643 6.5220394 6.482939 6.893439 6.7110114 6.76534 6.640396 6.638198 7.0883083 6.9663463 6.999601 6.8751264
1368230_a_at 9.134386 9.044206 9.0650015 9.132326 9.06894 9.130066 9.113712 9.236996 9.134893 9.429034 9.151371 9.344877
1368231_at 6.8338475 6.9296813 6.50155 6.862227 6.6433225 6.4770756 6.656656 6.603746 6.74571 7.000371 6.839128 6.8896165
1368232_at 7.9930305 7.9658155 7.8104463 8.059803 7.9447603 7.8126082 7.8087263 8.049787 7.9407687 7.943619 7.7347836 8.064608
1368233_at 7.9007187 8.000657 8.104478 7.906685 7.905244 8.0083685 7.7823896 7.7603145 8.148129 7.922378 7.962622 7.8726597
1368234_at 8.30676 8.001628 8.15489 8.2129345 8.299864 8.411559 7.9323635 8.047574 8.329819 8.302371 8.145193 8.318
1368235_at 7.6326594 7.6959906 7.5523057 7.530616 7.718902 7.819801 7.5038733 7.755146 7.753699 7.639216 7.723421 7.7310605
1368236_at 4.1073203 4.309259 4.139371 4.29718 3.9660788 3.9883828 4.3794813 4.184791 4.0559587 4.0426407 4.0422688 3.8949983
1368237_at 4.985708 4.880925 4.7821584 4.78309 4.677051 5.0275865 5.2001123 5.1006956 4.880549 4.808003 4.553321 4.6975145
1368238_at 4.9655304 4.8805823 4.8874006 4.8761673 4.9237595 4.9194055 4.825424 5.097579 4.814398 4.754919 4.714579 4.777437
1368239_at 8.391932 8.019274 8.461009 8.283869 8.233466 8.316273 8.134338 7.9081607 8.002976 7.7343025 8.18898 8.02542
1368240_a_at 4.377277 3.8307292 3.9969509 4.3984504 4.225355 4.3133516 4.0474496 4.2516637 3.9710546 4.310137 4.0886087 4.2399373
1368241_a_at 8.561232 8.789867 8.508545 8.580287 8.734357 8.76339 8.546386 8.497417 8.582135 8.7658615 8.649542 8.659065
1368242_at 5.06409 5.2124586 4.9770813 4.897173 4.943842 5.4194527 4.820341 4.9690423 5.0648613 4.698221 4.8186684 5.045809
1368243_at 5.2314935 5.014501 5.0522094 5.3219876 4.938216 5.1514735 5.1704683 5.010168 5.069101 5.2767787 5.383904 5.422059
1368244_at 10.435106 10.457498 10.493615 10.303711 10.445206 10.366998 10.431754 10.537886 10.498442 10.306637 10.537834 10.452498
1368245_at 12.55814 12.548867 12.605563 12.655256 11.294073 12.53819 12.231148 11.845282 12.099081 12.300071 11.895481 12.295687
1368246_at 4.5157776 4.585918 4.8273478 4.883969 4.697568 4.8523803 4.5822954 5.0043755 4.730429 4.574626 5.179078 4.7565956
1368247_at 5.5854683 6.050176 6.8521714 6.2240314 6.8802485 6.3326735 6.135466 6.6301765 6.228651 6.3270946 6.3052244 5.5760555
1368248_at 5.7450767 6.422101 6.1987824 6.0979223 6.152975 5.76303 6.2164445 6.488531 6.0986133 6.743739 6.778228 7.0996995
1368249_at 9.557776 10.031959 10.192507 9.46926 9.505921 9.957804 9.53876 9.821612 9.896679 9.420836 9.795748 9.519737
1368250_at 4.316714 4.3813887 4.246307 4.1277866 4.1718082 4.1980124 4.2453585 4.571102 4.119235 4.011225 4.013794 3.9619942
1368251_at 5.5154533 5.5608616 5.6231112 5.793707 5.5313606 5.482154 5.8748283 5.606129 5.3899074 5.5787916 5.6616387 5.4799542
1368252_at 3.49574 3.7419884 3.5110743 3.5843182 3.4841225 3.3947756 3.4477344 3.6030278 3.532348 3.4978142 3.5171738 3.530865
1368253_at 12.365158 12.223942 12.287645 12.329011 12.31146 12.341275 12.178351 12.107827 12.246217 11.929534 12.022296 12.162597
1368254_a_at 4.9873357 4.894788 4.7777686 5.190566 5.1443505 5.1900487 5.062197 5.0641484 4.7908473 4.747874 4.906775 4.842061
1368255_at 4.668801 4.330915 4.612121 4.4260015 4.6722226 4.6732507 4.4869566 4.410125 4.535856 4.3800135 4.456416 4.238815
1368256_at 3.5639102 3.761614 3.5288923 3.5467184 3.4317842 3.4129953 3.458144 3.5026178 3.5377097 3.3896434 3.4224393 3.4626923
1368257_at 4.2492995 4.3369126 3.9819548 4.2185903 4.1368 4.205181 4.0936165 3.9987092 4.356322 4.1256375 3.880418 4.28188
1368258_at 5.4702845 5.6170053 5.400717 5.726374 5.559823 5.565611 5.66154 5.5974927 5.2441816 4.9832916 4.94462 5.3122334
1368259_at 7.1159377 7.270203 7.3368907 7.1632967 7.2881155 7.164499 7.408673 6.6963153 6.8283 7.210713 6.9615316 7.022178
1368260_at 5.0887947 4.9815874 5.5452585 5.480894 5.9938297 5.3690295 4.655463 5.1549034 4.780218 4.447542 4.929695 4.6931763
1368261_at 4.5799875 4.1836414 4.330238 4.1837425 4.2914233 4.3699994 4.3022842 4.383248 4.164917 4.1953435 4.246118 4.160649
1368262_at 6.3168154 6.522948 6.899299 6.2382283 6.572945 6.7433047 6.528127 6.6250563 7.2563767 6.705046 6.933919 7.0333776
1368263_a_at 4.587023 4.4455967 4.3433404 4.243928 4.2007875 4.1407876 4.2639956 4.321844 4.46517 4.247692 4.0689535 4.421587
1368264_at 7.3607707 6.9289665 6.9908423 6.855709 6.9515953 7.220345 7.3078914 7.411823 6.957254 7.6062856 7.2575455 7.6888013
1368265_at 8.97675 8.573228 8.768578 8.665144 8.525769 8.466047 8.261998 8.078594 8.372847 7.959298 8.100507 7.9713326
1368266_at 13.270847 13.286646 13.386982 13.290245 13.241199 13.280301 13.063677 13.144627 13.35136 13.155571 13.124706 13.205944
1368267_at 7.858304 7.762266 7.6349983 7.48155 7.7144313 7.805415 7.7286863 7.641509 7.724191 7.694027 7.6918144 7.8726683
1368268_at 7.258041 7.3640685 7.5761847 7.5445046 7.3111095 7.0040913 6.979258 7.1989894 7.363303 7.323404 7.3860335 7.0559444
1368269_at 3.729056 3.870055 3.7695997 3.658698 3.8847451 3.511451 3.7338686 3.766454 3.6835227 3.6809494 3.711292 3.8666594
1368270_at 7.4317713 7.0620236 7.1924233 7.5140147 7.6234207 7.2410407 7.25138 7.3449306 7.1676254 7.280782 7.9740505 8.221812
1368271_a_at 4.43021 4.407833 4.4175806 4.827671 4.9328213 4.605716 4.466016 4.352531 4.355689 4.2991033 4.396016 4.626291
1368272_at 10.00189 10.553404 11.084177 9.981186 10.012365 9.949851 9.918642 10.241909 10.075565 10.569204 10.623497 10.203773
1368273_at 9.345892 9.458618 9.535853 9.571881 9.371594 9.159828 9.259466 9.4753065 9.477762 9.198018 9.07842 9.219623
1368274_at 8.205121 8.103224 8.351136 8.304273 8.208218 8.137563 8.261213 8.190515 8.106277 8.4437895 8.2853365 8.346847
1368275_at 9.770509 10.031712 9.681605 10.786292 10.033777 10.260097 9.477846 10.152212 9.834607 10.218786 9.61416 9.92188
1368276_at 7.2625437 7.2877345 7.302713 7.5236244 7.360241 7.6139665 7.3170514 7.4131393 7.211397 7.072927 7.253546 7.0801177
1368277_at 8.735983 8.649235 8.612892 8.334753 8.439561 8.848435 8.340336 8.461842 8.493744 8.409857 8.445182 8.251815
1368278_at 6.3503213 6.260922 6.557817 6.46444 6.2298474 6.0622997 6.417462 6.789114 6.266584 7.2017984 6.940519 7.4405727
1368279_at 4.2848577 4.7935667 4.4135814 4.597761 4.894256 4.698174 4.3968487 4.4868803 4.8987985 4.4472733 4.916495 4.7326427
1368280_at 12.414716 12.539675 12.313284 12.348225 12.30368 12.239028 12.011876 11.951062 12.188296 11.911344 11.990054 11.867755
1368281_at 5.697297 5.8105135 5.841582 5.8021975 5.792783 5.8074646 5.9547 6.0980062 5.6998663 5.712653 5.6383476 5.842293
1368282_at 4.0018616 4.5991507 4.3955965 4.269245 4.500502 4.100857 4.4931216 4.3015456 4.2459874 4.2181864 4.2084846 4.192522
1368283_at 11.670887 11.255228 11.636461 11.882231 12.498284 12.730184 13.985109 14.060534 13.73743 14.199758 14.090025 14.202059
1368284_at 8.00939 8.05975 7.55503 7.7003083 8.132154 7.9533505 8.066558 7.519534 7.481092 7.566764 7.5283237 7.892019
1368285_at 4.7763987 4.7930164 5.0955105 4.9091 4.975253 5.1684694 5.1507454 5.0189447 4.934867 4.812929 4.7129607 4.701459
1368286_at 6.8517447 6.6366806 6.9349747 6.738077 7.0564294 6.5398836 6.9396834 7.106266 6.9198594 7.0334787 7.038925 6.957839
1368287_at 5.014538 5.097894 5.132306 4.9822845 4.8564224 4.5500507 4.71424 4.70498 5.239485 4.660617 4.795048 4.65269
1368288_at 14.207408 14.188477 14.19285 14.165724 14.178902 14.158149 14.1175165 14.135065 14.177876 14.089591 14.14008 14.072473
1368289_at 11.499396 11.465728 11.742232 11.148237 11.332784 11.615235 11.608046 11.584151 11.58456 11.030502 11.443804 10.690614
1368290_at 3.8790505 4.0830765 3.9627156 4.0617867 4.010289 4.275561 3.9842699 4.047452 3.870908 3.8254166 3.8066175 3.9053771
1368291_at 8.288054 8.960424 9.01475 8.7395115 8.902439 8.939672 8.419153 9.281559 8.411397 9.118182 9.072933 8.6340065
1368292_at 7.137532 7.4268837 7.063183 7.2451267 7.0909004 7.086107 7.454116 7.219702 7.088731 7.2552276 6.7894535 7.1398335
1368293_at 5.931191 5.8318977 5.5616612 5.8944063 5.9508777 5.859039 5.737694 5.621447 5.7110424 5.5882473 5.578624 5.853169
1368294_at 10.554657 10.419768 10.47069 10.591092 10.625566 10.47651 10.377073 10.326368 10.339097 10.344147 10.404609 10.379322
1368295_at 9.422991 9.219415 9.581565 9.379608 9.2512045 9.117861 9.212884 9.25313 9.300461 8.998312 9.302658 9.037603
1368296_at 9.138002 8.810253 9.307337 9.066715 9.005714 8.943891 9.030863 8.928149 8.8913965 8.666339 9.029989 8.777314
1368297_at 4.981947 4.9417763 4.7472734 4.7102137 4.9415493 5.025754 5.0116987 4.588994 4.59095 4.680875 4.6161723 4.775259
1368298_at 5.5837836 5.3972692 5.338312 5.833036 5.8636074 5.505506 5.3072505 5.504076 5.625256 5.6182413 5.546424 5.5140357
1368299_at 4.297041 4.4069834 4.2875433 3.9711556 4.0911484 4.2998123 4.278072 4.1662827 3.981754 4.2548304 4.3216977 3.8686361
1368300_at 5.6970453 5.919878 5.5927067 5.6022925 5.4881535 5.614708 5.7154636 5.540451 5.3956785 5.62428 5.187257 5.697589
1368301_at 6.1342316 6.267785 6.2965746 5.910896 6.05006 6.068213 6.3279333 6.050313 5.933691 5.8825397 5.9680448 5.9477673
1368302_at 5.173248 5.3008504 5.3480735 5.047203 5.3372254 5.249058 5.2247047 5.436347 5.2059097 4.937172 5.083023 5.02531
1368303_at 7.6145296 6.498725 6.3964624 7.7234745 7.4022064 6.633837 7.189358 6.499196 6.8671026 6.786738 6.850967 7.097669
1368304_at 11.671623 11.898769 12.263975 11.729907 12.155228 11.899919 11.641697 11.730615 11.727999 11.2789345 11.8468485 11.289904
1368305_at 8.364829 8.459908 8.680409 8.333099 8.397364 8.604584 8.556164 8.5825 8.546845 8.212433 8.594378 8.038424
1368306_at 5.951185 6.070856 5.981175 6.0944595 6.157761 6.1647916 5.9662995 6.2066736 5.9834456 6.064523 6.185353 6.3593435
1368307_at 6.63695 6.7617083 6.4801397 6.443331 6.3724823 6.333729 6.7769885 6.3567533 6.3593593 6.4796567 6.4014792 6.538781
1368308_at 7.546536 7.3948317 6.9805646 8.040355 8.503967 6.73126 8.5025215 5.9467955 7.4991574 6.9836273 7.407024 5.978139
1368309_at 7.544307 7.1627903 7.3337493 7.274911 7.7240696 7.667933 7.7568827 7.9028387 7.7610874 7.677448 7.7018466 7.658932
1368310_at 5.911179 6.108302 5.7740493 5.632366 5.76624 5.893663 5.841549 5.9508543 5.8375416 5.805074 5.8561964 5.7626257
1368311_at 8.435142 8.600369 8.232804 7.927442 8.345367 8.211061 8.401001 7.9640303 8.188037 8.178037 8.0447035 8.522677
1368312_at 5.11043 5.2698584 5.1101313 4.9607787 5.2821145 5.362188 5.5430307 5.162599 4.990159 5.0205545 5.0926156 5.055476
1368313_a_at 4.439782 4.690573 4.4729414 4.6343617 4.168021 4.6097784 4.4805994 4.439187 4.4120946 4.11185 4.3279676 4.7325244
1368314_at 9.812093 9.99968 9.642124 9.873688 9.934287 9.997107 10.2304 9.735818 10.033149 10.1978445 10.487581 10.630369
1368315_at 6.958936 6.6760535 6.570866 6.957858 6.9612074 6.55116 6.6940293 6.5531573 6.5485373 6.5179524 6.8096776 6.707447
1368316_at 11.105678 10.630693 10.923745 10.9698 11.111549 11.179131 10.950383 11.094221 10.867491 10.701724 10.778575 10.892831
1368317_at 5.3311872 5.0764613 4.590559 4.7027807 4.863858 5.014573 6.0530114 5.5457397 5.5030193 8.54887 7.4984283 8.23675
1368318_at 7.4892755 7.5495887 7.15007 7.938289 7.763613 6.798673 7.6053267 7.3039675 7.5914936 7.4263988 7.873627 7.7409024
1368319_a_at 5.4669614 5.3166075 5.113653 5.5448275 5.267632 5.0181127 5.3610115 4.876783 5.229598 5.335926 5.593107 5.3607
1368320_at 4.779034 5.018469 4.723413 4.7264585 4.820697 4.9456186 4.8748693 4.5808816 4.834586 4.6192813 4.7780643 4.454681
1368321_at 6.293738 5.870561 6.784994 7.0224614 8.090565 6.5669823 7.387045 6.7499456 6.5903296 5.5335917 6.3157845 6.16336
1368322_at 8.218771 8.079313 8.150434 7.968377 8.088695 8.120905 7.942221 7.8897943 7.9502 7.8168173 7.7521687 7.932367
1368323_at 7.111615 7.3765635 7.166254 7.4475827 7.111259 7.5841494 7.511689 7.1802435 7.941806 7.816351 7.9439297 8.504242
1368324_at 5.072522 5.3285265 5.3709 5.1899033 5.0002117 5.153934 5.4397144 5.231773 5.0113716 5.232641 5.191845 5.2761946
1368325_at 7.8080473 7.449165 7.902522 7.787348 7.9718394 7.903909 7.793855 7.8357196 8.259475 8.008598 8.151234 7.6917315
1368326_at 6.7368536 6.7893867 6.5424266 6.5726986 6.678549 6.852601 6.7051916 6.89598 7.4687324 6.628763 6.759455 7.3634834
1368327_at 6.1625786 6.0631456 6.2744594 6.2745247 6.1602426 6.2974014 6.400566 6.070163 6.1481624 6.0592265 6.054968 6.096827
1368328_at 9.035029 8.805382 8.916885 8.895582 9.038333 8.443958 8.642513 9.027187 8.839281 9.224195 8.669631 9.143193
1368329_at 5.291795 5.369309 5.3795457 5.3121057 5.5417943 5.3528047 5.5296636 5.3725004 5.2970624 5.571021 5.406727 5.4901304
1368330_at 7.028776 6.8798933 7.018565 7.122969 6.694648 6.6979084 6.8707995 7.0035 7.115284 7.0123224 6.948253 7.030346
1368331_at 11.851386 11.803265 11.746722 11.787301 11.905946 11.901153 11.768897 11.936775 11.775814 12.040502 11.745372 11.755528
1368332_at 6.0356 6.222616 6.527173 6.5863967 6.9481163 5.4304485 6.767016 5.957407 5.947213 6.491693 6.214846 5.669149
1368333_at 4.897256 4.795626 4.669007 4.7437463 4.560949 4.7868648 5.0398374 4.6740093 4.4237223 4.4737854 4.4618697 4.521813
1368334_at 7.1118155 6.9343204 6.88461 7.122436 6.8914905 7.1722164 7.1465635 7.4273124 6.9945126 7.123487 6.853828 7.0081673
1368335_at 13.733413 13.744124 13.722861 13.641846 13.643157 13.538656 13.258549 13.335056 13.055247 13.212549 13.35394 13.366267
1368336_at 11.308596 11.316209 11.517257 11.525669 11.305714 11.870585 11.504906 11.389667 11.374748 11.356929 11.397224 11.237391
1368337_at 6.130626 5.9311748 6.0120325 6.3471575 5.9789195 5.9943423 6.4030347 6.0699697 6.121153 6.012115 5.7951403 5.9241734
1368338_at 4.6640425 4.657499 4.2269807 4.581178 4.3774004 4.402026 4.420826 4.4226246 4.3430395 4.3388925 4.217017 4.419749
1368339_at 4.767378 4.7669835 4.783104 4.775033 4.7788897 4.5761943 5.0335865 5.1557417 5.118744 5.393035 4.9257307 5.278075
1368340_at 7.5890317 7.5908527 7.35972 7.6293163 7.6838875 7.6337347 7.6006837 7.6052594 7.5657415 7.7366004 7.821549 7.6079345
1368341_at 7.7554374 7.821125 7.6914062 7.7408595 7.897712 7.612878 7.736423 7.590152 7.7150855 7.840772 7.625534 7.8800416
1368342_at 4.2765064 4.4965873 4.1124535 4.494053 4.6979084 4.264903 4.387931 4.2083883 4.402622 4.4614096 4.1027975 4.4363956
1368343_at 5.2503257 5.4979353 5.376212 5.3702316 5.2306595 5.4392557 5.394532 5.3684497 5.288789 5.310086 5.3657494 5.304566
1368344_at 3.6361442 3.3899298 3.4659808 3.4038124 3.3258393 3.6938221 3.3871684 3.6635098 3.5486288 3.3535137 3.3920426 3.4405732
1368345_at 4.5011263 4.424549 4.650667 4.679442 4.509468 4.7691045 4.5125623 4.408177 4.5129447 4.699177 4.611289 4.4742146
1368346_at 6.42522 6.0782695 6.2093573 6.643381 6.6596303 6.429257 6.319027 6.504105 6.51707 6.6686444 6.363028 6.699911
1368347_at 5.283056 5.239517 5.455085 5.395938 5.5330086 5.7232165 5.0519376 5.132742 5.2877173 5.0149403 5.1460805 5.1164618
1368348_at 4.2295275 4.788553 4.5954432 4.523861 4.818348 4.7615533 4.4687214 4.3595495 4.4493413 4.5354905 4.340267 4.381418
1368349_at 5.916207 5.9565983 5.588151 5.8297796 5.617895 5.931561 5.8189387 5.7124004 5.4632654 5.565365 5.562114 5.586701
1368350_at 3.6033242 3.583385 3.570975 3.779778 3.612544 3.7627795 3.5087953 3.6342924 3.4887447 3.7054908 3.525199 3.5935833
1368351_at 6.5201607 6.366899 6.413692 6.473083 6.4294043 6.3619037 6.4585176 6.5868783 6.076261 6.190301 6.2645073 6.2725472
1368352_at 4.755043 4.773218 4.528678 4.5280566 4.7140794 4.914168 4.943467 4.8806252 4.447177 4.4976473 4.300333 4.3473873
1368353_at 5.2018785 5.4546556 5.5893335 5.2794127 5.1331825 5.5376964 5.216422 5.2509313 5.239392 5.0887747 5.5393124 5.209481
1368354_at 10.063237 10.304484 9.904272 9.756247 10.084505 9.910397 10.034565 9.929282 9.843399 9.466234 9.981895 9.831772
1368355_at 4.919921 4.3599815 4.532497 4.6562023 4.633826 4.6950293 4.247979 4.9071145 4.772654 4.9945264 4.721801 5.100558
1368356_a_at 9.693899 9.514412 9.720395 9.92681 9.907984 9.541797 9.690005 9.653414 9.880018 9.716405 9.80456 9.770275
1368357_at 5.918207 6.453363 5.942457 6.0015116 6.1804695 6.1603885 6.3522124 6.016901 6.023061 5.74302 5.8576646 5.678381
1368358_a_at 3.7631164 3.5720146 3.6395123 3.703642 3.8039227 3.603434 3.7885966 3.7936568 4.0453634 3.942412 3.8905685 4.01621
1368359_a_at 4.712912 4.438947 4.4246397 4.394299 4.3468227 4.465299 4.5088654 4.4112616 4.379727 4.4111624 4.487519 4.4661264
1368360_at 13.568139 13.575104 13.63106 13.643549 13.640529 13.584512 13.5568285 13.527166 13.524343 13.465528 13.591095 13.422063
1368361_a_at 7.7129307 7.914248 7.85707 7.7222447 7.662789 7.7509623 7.92583 8.059444 7.9252563 8.056363 8.094753 8.224884
1368362_a_at 10.885961 10.867861 10.932142 10.844576 10.924383 10.826108 10.734056 10.917643 10.825107 10.613586 10.824894 10.603811
1368363_at 4.144837 3.8002033 4.034763 3.9386568 4.141066 3.8684769 4.1960955 3.7305334 3.9339612 3.8345058 3.941276 4.0154586
1368364_at 5.0293517 4.729131 4.760482 4.888134 4.909813 4.6454954 5.2480803 4.39915 4.709995 4.622314 4.664573 4.8329678
1368365_at 12.194291 12.103895 12.014421 12.187998 12.087594 12.075482 12.188347 12.343705 12.048378 12.385498 12.062027 12.288357
1368366_at 5.167506 5.1994476 5.124337 5.080688 4.978628 4.9450836 5.161441 4.9707623 5.125372 5.0852656 5.14485 5.3261704
1368367_at 6.0323997 5.7541623 5.8024883 5.6083007 6.0806355 5.8045487 5.9747896 5.558892 5.4257593 5.5516677 5.7683544 5.6277347
1368368_a_at 10.148598 9.678543 9.838128 10.135134 9.7279 9.696444 9.999045 9.934136 9.949763 9.996464 10.040144 9.97902
1368369_at 4.475456 4.9906826 4.6779366 4.554941 4.6207523 4.5880547 4.958741 4.8504515 4.779132 4.8789177 5.048745 4.629096
1368370_at 5.074893 4.989717 5.491166 5.0372353 5.6119504 5.4162 5.1282372 4.938759 5.1387286 5.0261908 5.1941004 5.3500304
1368371_at 5.1390347 5.267681 5.275877 5.011683 5.368679 5.297326 5.5259514 5.2578554 4.9737425 4.8942113 5.0852947 5.3630476
1368372_at 8.063581 6.863436 6.612735 7.668856 6.9031854 6.9340363 7.274596 7.544261 7.138246 7.874776 8.004965 7.8943396
1368373_at 4.680384 4.4624166 4.1682377 4.4540205 4.2596874 4.579406 4.831785 4.56973 4.884598 4.796545 4.6089544 4.6501484
1368374_a_at 6.155936 6.151236 5.9975047 6.008555 6.2585754 5.835811 5.9305506 6.105341 5.9351935 6.028075 6.002583 6.0200925
1368375_a_at 5.3881636 4.792157 5.0101542 5.166661 5.5186415 5.253305 5.5904555 4.6847486 4.9321837 5.5700836 5.84185 5.150379
1368376_at 8.443159 10.406002 10.586011 7.504235 8.769592 9.627952 8.702861 9.748703 8.334034 10.087482 8.536715 10.13081
1368377_at 5.033881 5.302236 5.150036 5.3840075 5.39878 5.036664 5.59753 5.475585 5.1646566 5.2101555 4.9261265 4.970662
1368378_at 11.798974 11.724227 12.109328 11.919611 11.579131 11.629294 11.455462 11.467668 11.407945 11.119846 11.379598 10.985218
1368379_at 8.147889 8.181074 8.227799 8.294835 8.299741 7.925021 8.091745 7.999318 8.012632 8.170974 7.961087 8.199372
1368380_at 13.993524 13.9892 13.976573 13.922032 13.978748 13.947467 13.829303 13.871705 13.883774 13.590293 13.723427 13.705328
1368381_at 4.8626957 4.888859 5.1860704 4.9874525 5.0334997 4.9677467 4.996124 5.0763597 4.9044213 4.596864 4.9190226 5.006209
1368382_at 5.289051 5.6647925 5.3663397 5.4090586 5.2770677 5.5048575 5.8172274 5.593602 5.293341 5.4562836 5.6363277 5.4324045
1368383_at 6.3386 6.178054 6.364794 6.3683 6.455494 6.3790216 6.056117 6.2775073 6.1837516 6.2095222 6.4516606 6.0902987
1368384_at 4.5702496 4.4670525 3.9441524 4.3361416 4.542949 4.255547 4.6716447 4.229805 4.131013 4.3303466 4.3286953 4.2684565
1368385_a_at 9.072317 9.132393 9.121857 9.165644 9.055241 9.01904 9.109224 9.090535 9.08795 9.093468 9.2058 9.294995
1368386_at 9.478669 9.454933 9.690557 9.582398 9.488423 9.609061 9.356376 9.50247 9.665649 9.64231 9.593372 9.557924
1368387_at 11.412901 11.394181 11.515796 11.549961 11.698522 11.592199 11.580291 11.650579 11.746269 11.660622 11.568155 11.422175
1368388_at 5.3164163 5.046959 5.0213304 5.002778 5.383743 5.0600696 5.870205 5.152731 5.0004044 5.148887 5.332987 4.9945908
1368389_at 8.785098 8.576071 8.726135 8.780591 8.850224 8.615855 8.973483 9.083037 8.893332 9.003579 8.902427 9.132039
1368390_at 8.875753 8.71339 8.843505 8.83084 8.872666 8.667559 8.993886 8.748967 8.965111 9.072664 8.976301 9.243201
1368391_at 4.7347493 4.707534 4.8962564 4.756751 4.8407173 4.6948853 5.1864166 4.756909 4.8868384 4.891054 4.6755705 4.605878
1368392_at 6.925192 7.1517177 6.908899 6.7847824 6.9153686 6.892405 6.9527864 6.9663424 6.7439303 6.6145506 6.5752673 6.7861714
1368393_at 5.128987 5.0796623 5.1755886 5.4204965 5.256053 5.4707522 5.3108015 5.467938 5.1552477 5.260134 5.2489386 5.1347113
1368394_at 5.759841 5.989428 5.862745 5.9359455 5.769374 5.948143 5.97198 5.7879386 5.6347857 5.7603397 6.1745677 5.9059253
1368395_at 5.4891787 5.3803463 5.6289344 5.847507 5.2518935 5.628069 5.4409018 5.5846047 5.933691 5.295866 5.5611305 5.4979243
1368396_at 5.576826 5.920996 5.807351 5.579166 5.79336 5.924854 5.7756343 5.6782618 5.4659863 5.2919664 5.2479086 5.378109
1368397_at 12.850766 13.071482 13.085136 12.987011 12.865385 12.942469 12.488136 12.653478 12.775328 12.513729 12.526885 12.349038
1368398_at 4.675325 4.817642 4.7667522 4.884155 4.7643175 4.8784876 5.03862 4.6953917 4.7856455 4.8578477 4.56394 4.574646
1368399_a_at 11.601662 11.599124 11.599853 11.440539 11.519965 11.457967 11.21308 11.459482 11.566665 11.0088415 11.312957 11.089518
1368400_at 8.743428 8.599242 8.742645 8.76745 8.687947 9.0647 8.69993 8.719064 8.838555 9.325139 9.074079 9.358576
1368401_at 4.499919 4.7056503 4.1463246 4.7784142 4.3324833 4.5987267 4.5158424 4.6305776 4.43377 4.5535827 4.567644 4.3211107
1368402_at 8.935321 8.868932 9.028395 9.038776 8.904291 8.831306 8.973604 9.05663 9.291915 9.085272 9.161318 9.028382
1368403_at 8.525979 8.681016 8.820265 8.51369 8.717225 8.646869 8.705073 8.580187 8.758088 8.585148 8.872169 8.695499
1368404_at 5.079685 5.0722127 5.087655 5.280682 5.074405 5.25965 5.774843 4.6762156 4.890623 5.0429335 4.8075023 4.802533
1368405_at 7.638689 7.6254907 7.8508434 7.8038697 7.745165 7.6768923 7.7148495 7.832266 7.8597026 7.908821 7.952575 7.9788237
1368406_at 4.537922 4.1301284 4.280864 4.1717257 4.33934 4.503828 4.2641582 4.202614 4.364481 4.13085 3.995268 4.4335747
1368407_at 5.0256658 5.231104 5.2511945 5.335558 5.0472608 5.220541 4.8774962 5.117595 4.9670343 5.0645676 5.402894 5.4050045
1368408_at 4.159326 4.626287 4.462031 4.6605334 4.6191072 4.2579026 4.700816 4.325827 4.660332 4.6002164 4.9069796 4.7549696
1368409_at 10.278406 10.3909645 10.28554 10.1795635 9.6250725 10.248779 9.950481 9.912642 10.129215 9.9616165 9.747923 9.72624
1368410_at 6.7690787 6.4985056 6.756263 6.6311517 6.5406537 6.6550274 6.756467 6.6559567 6.691212 6.663016 7.0719557 6.653033
1368411_a_at 4.1036716 3.9885654 4.112453 4.088076 3.8281498 4.0516205 4.042231 3.881227 4.198785 4.0045485 3.6946602 3.9727314
1368412_a_at 4.6080747 4.5346484 4.421168 5.0489993 5.276358 4.5351977 5.0670853 5.1239023 4.253676 4.498697 4.5695586 4.6708403
1368413_at 4.9970293 5.405981 5.051876 5.235744 5.5553207 5.375659 5.461973 5.103288 5.407501 5.247772 5.1693516 7.7950497
1368414_at 6.601557 6.0561543 6.459668 6.0449657 6.244701 6.360999 6.3895655 6.389791 6.0807066 6.06706 6.1151824 5.9711013
1368415_at 4.1126347 3.9917107 4.0427566 4.0889096 3.9968688 3.88934 4.0787783 4.1432614 4.0546823 4.100054 4.0344763 4.014644
1368416_at 4.224871 3.859222 3.843148 3.87298 3.8394878 3.921107 4.0719557 3.8259966 3.7643938 3.796517 3.7982254 3.6891992
1368417_at 4.885886 5.142823 5.000452 5.012532 4.9945126 5.1819935 4.98475 5.07605 4.658299 4.979343 5.008026 4.680437
1368418_a_at 13.107726 13.082286 13.239873 13.2541275 13.194986 13.153762 13.063607 13.219199 12.959849 12.877562 13.112623 12.768613
1368419_at 9.455323 9.405474 9.330084 9.315033 9.335478 9.436864 9.173206 9.602164 9.422743 9.258046 9.33764 9.251594
1368420_at 13.298338 13.265995 13.371995 13.399857 13.367476 13.298834 13.234221 13.369202 13.269708 13.223213 13.319425 13.111181
1368421_at 4.052767 4.096477 3.9374557 4.3744745 4.14591 4.201055 4.4710474 4.07279 4.01265 3.9871082 4.2283955 4.036464
1368422_at 5.959586 6.563567 5.60069 5.8072653 6.961605 6.2555227 6.258439 6.695481 6.503269 6.4134107 6.411137 5.9240217
1368423_at 5.9394574 6.167539 5.9532647 6.0292373 5.8760805 5.8968964 5.9649878 5.8409534 5.8017135 5.599164 5.765183 5.527622
1368424_at 7.334625 7.2368474 7.166384 7.3325677 7.250606 7.1863675 7.116779 7.2281995 7.31353 7.3173594 7.4543924 7.299829
1368425_at 5.2943077 5.4223776 4.885827 5.293453 4.8690033 5.0074434 5.187725 4.9809446 4.983994 4.9140444 5.105463 4.913993
1368426_at 11.709752 11.7463255 12.225536 12.17562 12.237865 12.277902 12.737276 12.461258 12.605972 12.372929 12.129364 12.557466
1368427_at 7.891316 7.8391056 8.174658 7.811242 7.77947 7.851429 7.874377 7.942547 7.949025 7.7226553 7.6950893 7.700454
1368428_at 8.580764 8.534167 8.248162 8.589302 7.924673 8.523139 7.5504394 7.0612555 8.367856 7.357044 7.8131037 7.1886845
1368429_at 3.3651316 3.527244 3.6164734 3.8666456 3.5160367 3.5099223 3.776723 3.7898457 3.8378592 3.9836156 3.9682488 3.9377244
1368430_at 9.415994 9.345865 9.334336 9.444557 9.50714 9.273999 9.1052885 9.040033 8.88745 9.088389 9.10238 9.049262
1368431_at 11.051734 10.9435005 11.10558 11.047263 11.069327 10.948927 10.93462 10.981863 10.854617 10.774225 11.008318 10.829788
1368432_a_at 4.3676767 5.021341 4.6567235 4.553989 4.456315 4.2872043 4.4623814 4.3130918 4.5407076 4.629018 4.4764013 4.5890093
1368433_at 9.648123 9.81562 9.8987055 9.787535 9.76872 9.675014 9.477761 9.592148 9.732603 9.67947 9.680244 9.522846
1368434_at 6.8629045 7.0338044 7.0941386 6.9889593 6.757362 6.6115456 6.7752366 7.2832236 6.895428 7.174578 6.926975 7.1655135
1368435_at 11.133464 11.057005 11.592524 11.539207 11.189039 11.813667 11.0755 12.142483 11.017564 11.229133 11.240379 11.0437975
1368436_at 9.26263 9.180989 9.263354 9.217143 9.135804 9.093106 9.227208 9.158682 9.146676 9.540275 9.221885 9.529584
1368437_at 5.157325 5.181268 5.0381656 5.352167 5.1869283 5.3955927 5.608873 5.011258 5.211831 5.24575 5.0744553 4.9673038
1368438_at 4.5510063 4.8981433 4.669717 4.1875277 4.650051 4.658374 5.1472244 4.2674065 4.7214403 4.4350057 4.655738 4.556835
1368439_at 6.051661 6.3889723 6.1989903 6.384047 6.3443975 6.1068487 6.297151 5.930063 6.0816402 6.2030683 6.013956 5.937239
1368440_at 6.641271 7.22449 7.3366003 7.8064713 7.405619 7.5942373 7.398569 7.649364 7.4406476 7.676206 7.636877 7.1256437
1368441_at 6.174885 5.839084 5.989708 6.0445275 6.0287952 5.889333 6.2775145 6.3111725 6.1871624 6.124043 6.325166 6.028215
1368442_at 13.255392 13.309386 13.229264 13.300488 13.253253 13.287589 13.266809 13.24835 13.317027 13.167422 13.258648 13.223954
1368443_at 5.820375 5.730339 5.7331357 5.576556 5.6069875 5.864167 6.0565724 5.6905665 5.4746265 5.6976953 5.8002024 5.6875057
1368444_at 8.218186 8.114908 8.309369 8.128616 8.22769 8.283531 8.499647 8.251976 8.232758 8.437091 8.451169 8.5083885
1368445_at 6.21621 6.201252 6.1322985 6.173905 6.054827 6.2581086 6.0541654 5.9723225 5.699339 5.954825 5.9247127 6.0457287
1368446_at 7.496391 7.79268 7.826454 7.816698 7.5343475 7.7107534 8.183698 7.8912787 8.447654 8.2783 8.453514 8.622866
1368447_x_at 7.367272 7.622554 6.173271 7.662266 7.2263665 6.836926 8.823574 8.932365 7.8978934 10.04785 8.994606 10.0265465
1368448_at 7.0386925 7.243333 6.966218 7.0641036 7.117731 7.051382 7.2592506 6.8880477 6.7497015 6.7534304 6.8540406 6.857073
1368449_at 4.828706 4.5992985 4.9984236 5.1666613 4.735594 4.5679755 4.470027 4.6088266 4.6127434 4.679265 4.656945 4.537183
1368450_at 5.2747993 5.0194654 5.370983 5.418661 5.3050203 5.5497055 5.060117 5.0390863 5.353371 5.09608 5.124014 5.293822
1368451_at 6.4920354 6.7861705 6.581643 6.593793 6.425864 6.725087 6.485972 6.409657 6.3497286 6.3458257 6.3518987 6.4297194
1368452_at 9.342833 9.2604685 9.28036 9.293386 9.446604 9.3075285 9.462913 9.403075 9.239313 9.104016 9.457521 9.0823555
1368453_at 11.032041 10.997975 11.007788 11.247249 10.905442 11.2128935 12.014056 11.718518 11.641995 12.24424 11.67732 12.268521
1368454_at 4.1623907 4.311518 4.294295 4.1338706 3.996388 4.2169175 4.207363 4.0907154 4.2179317 3.972079 4.2724805 4.1935267
1368455_at 5.10149 5.410996 5.133834 5.1778035 5.3451943 5.0281477 5.4825087 5.145404 5.1968594 5.2281437 5.2054863 4.8603234
1368456_at 4.0463824 4.0822067 3.9001524 4.3461466 4.0593147 4.3453283 3.9569352 4.3378525 4.431034 4.232106 4.0833673 3.9266725
1368457_at 3.9528954 3.6741564 3.9666157 3.7592077 4.126299 3.9625528 4.1767244 3.993443 4.0811663 4.0118923 3.7901185 3.9610274
1368458_at 8.633819 9.106915 8.423609 10.297225 7.4879465 8.027374 6.8784847 8.600136 9.511133 7.8057346 8.176445 8.745562
1368459_at 4.1734824 4.3599815 4.1790566 4.073208 3.9253907 4.3547673 4.178382 4.038636 3.7400968 4.307269 4.294853 4.194046
1368460_at 7.401636 6.971215 6.8745584 7.1055202 6.919605 6.6348863 6.778475 6.7671328 7.3911757 6.8979917 6.8645334 7.09284
1368461_at 11.484227 11.356569 11.24651 11.4833975 11.5753145 11.122191 11.3487215 11.165005 11.344218 10.890441 11.159431 10.803438
1368462_at 5.288868 5.140131 5.1952567 5.609866 5.215823 5.2928467 5.1821938 5.1105723 5.279312 5.2109246 5.3250856 5.329499
1368463_at 7.2861977 7.30126 7.3161964 7.4223137 7.347929 7.1983166 7.419399 7.1589246 7.393819 7.097087 7.3341064 7.0175447
1368464_at 5.8242426 6.2681627 6.217488 5.8251376 6.098375 6.1195507 6.033997 5.69753 6.406382 6.320522 5.9251423 6.142856
1368465_at 3.8116584 4.068457 3.6202216 3.7204843 3.9546971 3.7687736 3.4743295 4.042649 3.942197 3.7643802 3.921699 3.6066916
1368466_a_at 5.609245 5.5025706 5.488974 5.332188 5.46825 5.570635 5.608206 5.488844 5.6779757 5.4628124 5.1899877 5.335232
1368467_at 12.958269 12.82968 12.784471 12.7974825 12.869798 12.804541 12.707755 12.569984 12.836249 12.634983 12.732008 12.414472
1368468_at 4.70417 4.3664727 5.023329 4.679442 4.494833 4.7679763 4.98475 5.0770636 4.4607425 4.613952 4.585025 4.972089
1368469_at 5.526809 5.855994 6.093457 5.6227474 5.6813083 5.803039 5.7841034 5.438341 5.6303062 5.348295 5.642696 5.3020997
1368470_at 8.691362 8.44733 8.486854 8.408842 8.58987 8.590626 8.319464 8.259153 8.586236 8.027347 8.510473 8.282521
1368471_at 5.7198486 5.66238 5.5893335 5.9242735 5.5864797 5.532536 5.758109 5.4386935 5.3372316 5.4522333 5.774834 5.553589
1368472_at 4.461712 4.952522 5.016718 5.1330905 4.8103175 5.050572 5.3945165 4.588786 4.6375484 4.9444036 4.9017572 4.907228
1368473_at 5.2803745 5.2006097 5.2126007 4.7780194 5.0487227 5.2574162 5.0574994 5.4176397 5.0828686 5.041937 5.160162 5.1027412
1368474_at 6.545088 6.109097 7.132149 6.4600487 6.427452 5.9551497 5.85436 6.2689304 6.1529684 6.06706 6.247526 6.490093
1368475_at 4.965217 5.1170464 5.1539006 5.09317 4.9411907 5.0745897 5.096102 5.070143 4.8090863 4.9349194 5.0260983 5.2407117
1368476_at 6.056943 6.661697 6.3204107 6.357913 5.9911036 5.992193 6.2658577 6.334889 6.3881435 6.341831 5.9558444 6.493683
1368477_at 6.8229127 7.3631797 6.8699074 6.836311 6.9049344 6.9065795 6.993083 6.812003 6.6077995 6.860189 6.9607453 6.8033195
1368478_at 3.888169 3.7628658 3.604922 3.6545038 3.5177803 3.7985246 3.6670926 3.9264543 3.6571474 3.537949 3.8506768 3.7301137
1368479_at 4.0170135 3.9966426 3.8611162 3.7190807 4.026855 3.91509 3.9024663 3.9480271 3.6136153 3.897183 3.914522 3.7970822
1368480_at 6.5564203 6.4088964 6.2964478 6.6126547 6.176417 6.4147687 6.4479084 6.2216845 6.1949306 6.0656404 6.0043416 5.7259
1368481_at 5.3067074 5.3490667 5.3420944 5.2121067 5.511776 5.3365383 5.4330654 5.396484 5.39839 5.3335867 5.116392 5.446226
1368482_at 6.3207626 6.3390417 6.1479087 6.1919456 6.682947 5.875304 6.311235 6.13565 5.8170595 6.4010606 6.2865396 6.3522654
1368483_a_at 4.4984674 4.1975965 4.245274 4.238447 4.340578 4.5256124 4.3090963 4.614532 4.2265654 4.344814 4.444627 4.509489
1368484_at 5.013391 4.711178 4.8375206 4.959438 4.9952326 4.796411 5.096292 5.425889 5.080448 5.122887 5.071578 5.3660164
1368485_at 4.8238354 4.4847736 4.561446 4.589121 4.893362 4.4937525 5.0452023 4.7568746 4.7135983 4.7554245 4.8742886 5.110121
1368486_at 6.1584873 5.5894527 5.026457 6.289329 5.359063 6.0715594 6.1248107 6.601671 6.6763673 7.710044 6.861739 7.901552
1368487_at 3.5154734 3.3370385 3.235391 3.271949 3.2438765 3.293986 3.3317661 3.2959564 3.36898 3.3153493 3.369852 3.1830084
1368488_at 8.683516 8.307635 8.264445 9.009024 8.859018 8.671209 8.539203 8.794102 8.935514 8.608273 8.468155 7.9374256
1368489_at 5.032956 5.4512787 4.895112 5.2418613 5.1791334 5.2779403 4.9410663 5.0248413 5.143965 4.974861 5.2581787 5.1835127
1368490_at 9.96256 10.379119 11.002188 10.234148 9.125809 9.9162445 9.4698305 9.855964 9.673876 9.506575 9.748215 9.525015
1368491_at 5.9608746 6.5527096 6.042171 5.6951466 5.8820534 6.111834 5.6071916 5.766172 5.9638357 5.5057387 5.4563136 5.703935
1368492_at 7.079021 7.050546 7.1120014 7.336813 7.1265917 7.0579004 7.057544 7.069298 6.825826 7.184746 6.948253 7.0911465
1368493_at 5.6678348 5.379496 4.7002945 5.277437 5.2502694 5.124065 5.4467573 5.024208 5.0489955 4.8520236 5.141662 4.7635264
1368494_at 3.9226127 3.8651886 4.5585895 4.298521 4.2977448 4.1216555 4.140154 4.09316 4.060257 4.2012405 3.9658232 4.101384
1368495_at 5.62947 5.5274076 5.3573523 5.4279294 5.477129 5.626808 5.593157 5.291799 5.264019 5.500038 5.565443 5.2400126
1368496_at 4.811243 4.7299023 4.915842 4.799998 4.9192553 4.866684 4.976609 4.784999 4.505556 4.409622 4.4748344 4.4962215
1368497_at 10.931411 11.296044 10.948612 10.855628 11.069473 10.633469 10.135196 10.625669 10.409862 10.247169 10.919594 10.440084
1368498_a_at 3.2839072 3.3851755 3.3212314 3.3569672 3.4317842 3.2571752 3.374608 3.4724278 3.2742777 3.119641 3.295168 3.2576342
1368499_at 3.2684996 3.3077703 3.1529682 3.1321397 3.2967553 3.3491874 3.4252033 3.6114647 3.324882 3.3999941 3.382315 3.1672304
1368500_a_at 6.862827 6.8667903 6.75531 6.5887694 6.837191 6.9057636 7.047383 6.844074 6.6353264 6.7848024 6.778373 6.819972
1368501_s_at 6.8614616 6.2819657 6.795395 6.694777 6.7980204 6.7809362 6.6106834 6.4136896 6.5561843 6.4977117 6.1038857 5.580001
1368502_at 4.6882057 4.239728 4.1587634 4.315615 4.4471083 4.452506 4.2160897 4.249311 4.175879 4.1791396 4.0897055 4.4602423
1368503_at 8.299063 8.572765 8.648897 8.187639 8.285555 8.163359 8.256165 8.4777565 8.222778 8.526695 7.878268 8.0333805
1368504_at 11.01255 10.75376 10.865246 10.7596855 10.902149 10.641879 10.738539 10.700141 10.776708 10.635938 11.000152 10.945147
1368505_at 5.272515 5.179541 4.818489 5.3099747 5.2449455 5.3257236 5.5009484 4.82209 4.7296176 5.118924 4.7209 5.3966866
1368506_at 4.593381 4.8835006 4.7850676 5.211681 4.9699764 5.26997 5.6479735 4.895272 4.818375 4.9119053 4.947028 5.3832436
1368507_at 11.432054 11.337226 11.532093 11.525425 11.461912 11.484766 11.589505 11.579367 11.553237 11.909602 11.795767 11.827088
1368508_at 8.129379 8.283849 8.199097 8.31086 8.059458 8.1602745 8.059969 8.423683 8.445188 8.374634 8.289931 8.530883
1368509_at 5.660355 5.5706563 5.977562 5.9749994 6.086798 5.672057 6.8786807 6.8308473 6.432054 7.1437054 7.3848023 7.53561
1368510_at 4.686364 4.964302 4.559559 4.656927 4.685151 4.641472 4.692301 4.7013483 4.7395744 4.433532 4.680829 4.762868
1368511_at 4.251808 4.6329265 4.2566814 4.525926 4.4003096 4.2602057 4.220776 4.226729 4.3484845 4.2081904 4.2138886 4.1935267
1368512_a_at 10.0803585 9.623789 9.743394 10.044116 9.816469 10.008093 9.634491 9.846336 9.930776 9.9564295 9.749851 9.443174
1368513_at 6.529344 6.3450713 6.290974 6.4276404 6.2396545 6.0996914 6.4912596 6.4161243 6.1910863 6.1297355 6.382709 6.1219506
1368514_at 11.626161 11.541406 11.630176 11.477477 11.594758 11.600999 11.354815 11.415654 11.459856 11.134409 11.429091 11.174946
1368515_at 4.8003693 5.0368633 4.894643 5.24479 5.287719 5.1848297 5.1492434 5.069254 4.9536276 5.230685 4.9488316 4.945812
1368516_at 6.3137918 6.14445 6.290974 6.3097987 6.4860325 6.4707737 6.276759 6.44588 6.3486953 6.505339 6.336817 6.3987107
1368517_at 6.321493 6.1310287 6.0522695 6.4688907 6.499337 6.601187 6.671271 6.13565 6.483209 6.876754 6.935985 6.7732954
1368518_at 7.83147 7.8048244 7.902506 7.78144 8.354049 7.647672 7.971965 7.476283 7.35829 7.9384885 7.7555523 7.828253
1368519_at 5.333446 5.216118 5.270447 5.2066593 5.2724266 5.4534264 5.484832 4.9898195 5.206483 5.227341 5.1651173 5.379304
1368520_at 12.873378 12.514612 12.971136 12.948575 12.886341 12.366334 10.552357 11.290957 11.639714 9.554077 9.306208 8.858651
1368521_at 6.3023667 6.23258 6.453853 6.552309 6.713566 6.3223004 6.140953 5.832535 6.021796 6.172766 6.209049 6.3240895
1368522_at 3.5511897 4.146771 4.0843477 4.2068295 4.1035256 4.3938193 3.654755 4.2633386 4.1981974 4.3970504 4.508109 4.264017
1368523_at 4.616146 3.941794 3.973514 4.112196 3.7598906 4.1585665 4.382824 4.2142105 4.065341 4.0227685 4.1666503 4.04814
1368524_at 3.843859 3.7685025 3.6708033 3.902072 3.6630907 3.9748855 3.5046737 3.4703608 3.50131 3.699902 4.0235243 3.73537
1368525_at 6.551487 6.6812687 6.2894964 6.459979 6.334585 6.1625743 6.3231287 6.5258336 6.7705593 6.843146 6.6912827 7.122469
1368526_at 7.4157143 7.342004 7.277197 7.3221908 7.3005886 7.2499447 7.431617 7.258906 7.526129 7.596237 7.464618 7.4889135
1368527_at 3.2091117 3.32283 3.5572324 3.2030723 3.31762 3.2741518 3.258483 3.356027 3.403749 3.2098365 3.2827547 3.3413098
1368528_at 8.552029 8.53215 8.725699 8.472042 8.576731 8.595411 8.182274 8.141623 8.659534 8.14051 8.29372 8.204554
1368529_at 4.766836 4.9034314 4.79353 4.5522184 4.6277604 4.6936064 4.5153694 4.280585 4.8496084 4.401957 4.7474008 4.639607
1368530_at 5.068966 4.786681 4.486621 4.9073462 4.7355933 4.738485 5.1218333 4.3132696 4.72184 4.7410707 4.5203123 4.5894012
1368531_at 3.5770106 3.6047702 3.470324 3.5672307 3.6262898 3.5137308 3.8448884 3.669458 3.5728261 3.5411751 3.6201854 3.311966
1368532_at 4.4358497 4.378209 4.0017247 3.9578123 4.075774 4.1586013 4.3793435 4.032012 4.000353 3.9447663 4.0854034 3.8629894
1368533_at 5.6992435 5.452239 5.207514 5.288274 5.658807 5.467345 5.3320026 5.6197004 5.3484125 5.4016027 5.330456 5.3089952
1368534_at 6.194733 6.153376 5.883061 6.037895 6.0319214 6.043477 6.235383 6.104414 5.6879697 5.74499 5.587775 5.8922076
1368535_at 5.5286098 5.410886 5.864838 5.6500006 5.3927774 5.439723 5.3529673 5.473942 5.2842803 5.4424 5.673567 5.385339
1368536_at 10.818643 10.8972435 10.693443 10.725713 10.910276 10.619908 10.995365 10.990397 10.997688 10.61103 10.9179125 10.423506
1368537_at 5.8348927 5.7075458 6.255093 5.918298 6.1694007 6.2274084 6.184276 6.311608 6.524629 6.3820486 6.855037 6.8739142
1368538_at 8.2765665 8.144503 8.164681 8.182573 8.138207 8.17889 8.357073 8.311517 8.299946 8.488556 8.320902 8.242458
1368539_at 3.4893606 3.40082 3.3685248 3.4047155 3.4074898 3.550231 3.3923523 3.5891771 3.299591 3.5066204 3.437404 3.432774
1368540_at 4.060217 4.357565 3.8661225 4.0062943 4.3930187 4.1341314 4.018918 4.527937 4.1007257 3.9434319 4.006646 3.8844244
1368541_at 5.9154563 5.3665285 5.755302 5.969862 5.9294047 5.843537 5.9889746 5.831887 5.972482 5.7836175 5.510466 5.7704954
1368542_at 4.845407 4.4806414 4.606623 4.6444006 4.7331123 4.552368 4.2854676 4.3973293 4.464973 4.887681 5.190023 4.8484282
1368543_at 7.7587123 7.54873 8.256033 7.1341023 8.038221 7.7021117 7.3783445 8.046673 8.261539 7.320158 8.653252 6.667067
1368544_a_at 4.573995 4.816991 4.662877 4.743215 4.7914133 4.545533 4.6208515 4.839735 4.707876 5.659998 5.3495855 5.5567083
1368545_at 5.5596147 5.586799 5.459071 5.460169 5.679275 5.4791236 5.407062 5.3451953 5.3056917 5.2713056 5.47463 5.46199
1368546_at 4.750168 4.754822 4.865921 4.8835454 5.1257114 5.0003014 5.306591 4.9081764 4.9236827 5.0687156 5.0430756 4.941951
1368547_at 4.352387 4.1259484 4.225371 4.105105 4.45079 4.117779 4.444229 4.3637924 4.023627 4.0946236 4.570944 3.9628606
1368548_at 3.4541724 3.256387 3.2907543 3.1353786 3.288966 3.2266173 3.3776946 3.2208877 3.2395618 3.2595205 3.2155719 3.1379955
1368549_at 9.212669 9.05962 9.242418 9.057192 9.146805 9.009104 9.103611 9.214303 9.223164 9.114402 9.168848 9.097136
1368550_at 5.1778917 5.0649805 4.956709 5.101952 5.0029073 5.2189426 5.2813816 4.8468018 5.0105896 4.924982 4.7950478 4.9547396
1368551_at 4.7541585 4.644684 4.606474 4.997806 4.6198435 4.9064174 4.88043 4.665821 4.857586 4.7924643 4.901357 4.6847677
1368552_at 10.847263 10.648699 10.696245 10.709973 10.778826 10.7701435 11.064296 10.895628 10.910306 11.141588 11.0529995 11.255051
1368553_at 4.8827257 4.9440074 4.98808 4.931631 5.009145 5.0292797 4.764555 5.0035353 4.8358407 4.830188 4.979374 4.9265738
1368554_at 5.5596147 5.6308026 5.6486135 5.4366693 5.453951 5.661889 5.781526 5.4690537 5.497179 5.5320377 5.4780445 5.6162724
1368555_at 5.7206945 5.872793 5.882558 5.6809263 5.640366 5.5669885 5.6857653 5.1799016 5.3204737 5.4069567 5.278999 5.21677
1368556_at 4.659732 4.6322927 4.7777576 4.6781874 4.804905 4.930876 4.7775216 4.619058 4.800125 4.573337 4.5240483 4.6465197
1368557_s_at 4.7448807 4.5513945 4.6744576 4.955247 4.5964746 4.9064174 4.5911813 4.713505 4.5675516 4.465557 4.5772753 4.4688053
1368558_s_at 7.6125965 7.106818 7.8054996 7.8228674 7.753681 7.165189 7.6139793 6.564776 7.255871 7.6122227 7.6280203 7.185043
1368559_at 5.812801 5.6667466 5.5418015 5.9040527 5.6402884 5.928541 5.690186 5.8498178 5.3672924 5.483899 5.5317464 5.375206
1368560_at 5.375856 5.2946444 5.0529046 5.189197 5.383743 4.988294 5.339639 5.194463 5.0985246 5.149828 5.2273583 5.4710026
1368561_at 4.4230423 4.3920474 4.407674 4.4122753 4.3672867 4.1315403 4.0175734 4.3482046 4.0488224 4.3453836 3.9892006 4.71344
1368562_at 4.8975735 4.946447 5.1400204 5.082427 5.0312552 5.10642 5.1969967 4.9310884 4.834671 4.957551 5.017851 5.087874
1368563_at 7.24625 7.2020245 7.287522 6.4363737 7.086711 7.159708 6.6536126 6.769612 7.5561233 7.3509946 6.887114 7.3806453
1368564_at 4.536436 4.9013214 4.870099 4.5091696 4.9808927 4.7868648 5.063354 4.950582 5.074312 4.6781907 4.753307 4.718664
1368565_at 4.221225 4.67108 4.963379 4.517576 5.34179 5.5807853 4.556844 5.1769943 4.2010717 4.2925663 4.4583745 5.3510985
1368566_a_at 11.586099 11.476701 11.260701 11.157482 11.274333 11.321511 11.368167 11.236523 11.44482 11.313752 11.49452 11.443969
1368567_at 7.456786 7.4064465 7.649706 7.599044 7.663926 7.533618 7.6900406 7.679129 7.7328434 7.677503 7.636551 7.770606
1368568_at 6.0817494 6.027089 6.0137153 6.11828 6.155071 6.1859984 5.928824 6.164016 5.690943 5.6980577 5.951966 5.5827584
1368569_at 3.8033595 3.7857156 3.9480007 3.9383914 4.070821 3.8565378 4.06314 4.152009 3.6737406 3.7679431 3.7580066 3.9219222
1368570_at 7.627822 7.4932733 7.932805 7.7439294 7.9600286 7.9038734 7.7345343 7.6974874 7.8265333 7.6443777 7.8299017 7.565371
1368571_at 4.873475 4.9438777 4.4441447 4.5431347 4.665017 4.641642 4.113482 4.380479 4.4632735 4.527747 4.140304 4.653113
1368572_a_at 5.901759 5.731332 5.8559413 5.703756 5.6265006 5.7189226 5.740746 5.3643465 5.353292 5.270578 5.517205 5.404787
1368573_at 7.873266 7.8403397 7.6420407 8.01892 7.800896 7.8186407 7.775268 7.772729 8.072191 8.08782 7.935955 8.079861
1368574_at 10.0406275 9.953821 9.656589 9.992279 9.755246 9.956106 9.577078 9.681385 9.900953 9.605017 9.61653 9.410343
1368575_at 5.481992 5.509926 5.42844 5.4010887 5.32072 5.389914 5.490124 5.315788 5.542261 5.2909436 5.3211336 5.2665334
1368576_at 4.368639 4.174455 4.175265 4.2870617 4.630045 4.361933 4.764661 4.06441 4.064877 4.232106 4.0596085 4.199424
1368577_at 3.528753 3.6013634 3.777794 3.5843484 3.5626323 3.5497563 3.4368641 3.3959398 3.3525872 3.258439 3.4727492 3.5432916
1368578_at 4.997759 5.1047997 4.8392296 4.987005 4.913641 4.7752223 5.2903123 4.9831467 4.9136577 4.5370483 5.11785 4.3421826
1368579_at 4.889641 4.9260793 4.8014255 4.680658 5.112337 4.8074913 4.9650517 4.9944553 5.0050144 4.7702527 4.730406 4.5292244
1368580_at 6.3415904 6.453783 6.453562 6.3796134 6.250864 6.464014 6.4479084 6.186949 6.144944 6.303358 6.4932876 6.415753
1368581_at 5.805522 5.782425 5.6738186 5.7654133 5.450153 5.621403 5.7146215 5.8091345 5.769538 5.3335867 5.8346977 5.6031537
1368582_at 4.325473 4.1087027 3.8800614 4.3156157 3.9406564 4.1799784 4.21463 4.085125 3.9260585 3.9210713 3.922971 3.8729224
1368583_a_at 13.890296 13.844152 13.948703 13.961272 13.878536 13.869092 13.798912 13.839286 13.716182 13.640244 13.597771 13.89754
1368584_a_at 4.5426745 4.287315 4.568897 4.5516024 4.817332 4.75096 4.9125566 4.5141525 4.743807 5.138817 4.962762 4.7019367
1368585_at 5.949824 6.143981 5.9210157 6.0996475 5.9923053 5.953355 6.1847086 5.908724 5.8690815 5.868506 5.615112 5.7324057
1368586_at 5.4237022 5.525214 5.4517274 5.301486 5.3165665 5.256873 5.362716 5.2051735 4.9903827 5.186989 5.1781855 5.2064
1368587_at 13.880337 13.850181 13.81203 13.787521 13.802694 13.873864 13.792954 13.89834 13.904801 13.782344 13.878135 13.911282
1368588_at 5.743223 5.503346 5.586445 5.7055116 5.7668476 5.7504826 5.439191 6.261398 6.182148 6.1708746 5.689253 6.687018
1368589_at 8.73707 8.0401945 8.819107 8.706728 9.028984 8.871132 7.6988764 8.081619 8.157045 8.971411 8.5997925 8.519652
1368590_at 4.2445135 4.0783696 4.0947723 4.023721 4.1475105 4.093967 4.132468 4.022722 4.379418 4.0044475 4.0854454 4.1836042
1368591_at 8.908918 9.270138 9.264916 9.180685 9.170526 9.070709 9.167769 9.0715275 9.05648 8.833133 8.747751 8.809059
1368592_at 7.5414143 7.110156 7.1814795 7.968139 7.0932574 7.3849964 7.439995 7.596836 7.177813 7.7244515 7.268765 7.21342
1368593_at 8.474024 8.404238 8.364561 8.560228 8.693407 8.199461 8.23127 8.428455 8.56208 8.427582 8.370888 8.2740345
1368594_at 5.1007137 5.7551627 5.2237234 5.353028 5.350478 5.3143587 5.1243763 5.055864 5.143714 5.1703215 5.2509484 5.0861874
1368595_at 4.6029124 4.4959574 4.462031 4.4054523 4.8107214 4.601887 4.5911207 4.74726 4.716978 5.0464325 4.795048 4.5096574
1368596_at 6.7497935 6.697703 7.0134034 6.72317 6.700769 6.8590226 6.734672 6.9172735 6.643548 6.9095755 6.805582 6.9524117
1368597_at 6.0949273 6.1098514 6.1835737 6.093249 6.360441 6.191498 6.198178 5.9755597 5.968873 5.8191876 6.0634623 5.940586
1368598_at 6.604658 6.83204 6.7614098 6.5732393 6.7155023 6.777201 6.5223923 6.735343 6.5014734 6.5541754 6.7851396 6.8267503
1368599_at 6.007061 5.9225245 6.213224 6.27203 6.1328964 6.1063704 6.2083254 6.197485 5.788372 5.9986496 5.7625003 5.827691
1368600_at 10.971955 10.61403 10.795815 11.041774 10.757443 10.928774 10.449086 10.870363 10.594253 10.316062 10.349848 10.179411
1368601_at 4.770015 4.9527745 4.716718 4.655724 4.8022237 4.497833 4.55762 4.939354 4.6457205 4.667904 4.4233313 4.5431447
1368602_at 4.111452 3.9322894 4.086609 3.8915112 3.936907 4.0584497 3.9010005 3.939301 3.650727 3.883602 3.979428 3.9168816
1368603_at 4.8108463 4.754759 4.4008746 4.5431347 4.540621 5.026404 4.8414984 4.7358465 4.6768713 4.567206 4.391882 4.6156693
1368604_at 5.158069 5.0708756 4.857345 5.276352 5.207621 4.8776703 4.8514824 4.8534503 4.729616 4.8578477 4.99825 4.9673038
1368605_at 4.600565 4.723563 4.612567 4.6485796 4.9705415 4.871839 4.809266 4.8566723 4.806949 5.0219836 4.978043 4.811249
1368606_at 4.3215227 4.407544 4.275649 4.072667 3.9909785 4.1407876 4.071263 4.11275 4.534997 4.382743 4.300244 4.3801107
1368607_at 7.9127154 8.280652 8.322319 8.207218 8.296177 6.7001815 4.2978754 5.3646297 4.9821787 5.022528 4.2270756 5.332685
1368608_at 10.264217 10.208201 10.105022 10.045436 10.05593 10.122927 9.706602 10.005209 9.884418 9.621153 9.690886 9.715397
1368609_at 12.795015 12.814415 12.956415 12.82327 12.869497 12.869838 12.741938 12.855795 12.882888 12.844149 12.819569 12.732693
1368610_at 3.8433933 4.384591 3.8690748 4.0322475 3.9476857 4.2316065 3.9872808 4.3126035 3.9829242 4.096158 3.9958484 3.9826362
1368611_at 4.1750593 4.0111012 4.0380454 4.1193066 4.1623898 4.3970265 4.146922 4.182351 4.0898237 4.0657206 4.103894 4.128833
1368612_at 5.484454 5.5154934 5.49922 5.0719337 5.337575 5.45364 5.34161 5.132677 5.228074 5.6453333 5.561865 5.5087743
1368613_at 4.7601795 4.3850946 4.709572 4.588799 4.3116217 4.221698 4.6726794 4.3969975 4.1915054 4.2116547 4.035862 4.2821493
1368614_at 7.6490035 7.042641 7.309006 7.4747286 7.5831194 7.533514 7.982198 7.8227844 7.869735 7.8963385 8.172613 8.161937
1368615_a_at 5.3314776 5.15242 5.001692 5.4441504 4.9065 5.058455 5.186616 5.234688 5.1101003 4.7353086 4.8813663 5.014015
1368616_at 6.0475326 6.187155 6.054284 6.2320395 5.9849186 5.944484 5.9913588 6.003556 6.4462304 5.943078 6.1871448 6.03097
1368617_at 4.159379 4.4928513 4.1737514 4.405942 4.2121525 4.5424547 4.374256 4.0976877 4.6363125 4.5678496 4.4607425 4.671793
1368618_at 9.167847 8.688584 9.14338 9.208219 9.424149 8.970802 9.268336 9.018039 9.340418 9.314753 9.4563265 9.283467
1368619_at 5.0641413 5.48841 5.444151 5.47103 5.474391 5.417868 5.1642027 5.164446 5.2176094 5.193389 5.158712 5.1838818
1368620_at 6.2039742 5.9122334 6.0297174 6.013241 5.957565 6.297824 6.1954727 5.930829 5.7280455 5.7512865 5.848716 5.5304055
1368621_at 10.4600525 10.399701 10.4280205 10.695106 10.371932 10.641943 10.38995 9.990051 10.465529 10.202198 10.225073 9.891748
1368622_at 4.3368545 4.2066383 4.1167507 4.247052 4.385981 4.512702 4.817672 4.5559735 4.3833284 5.4798846 4.9408727 5.3402357
1368623_at 4.389738 4.5512333 4.7012634 4.733943 4.546337 4.7049503 4.5821867 4.619032 4.5099516 4.778983 4.526718 4.451743
1368624_at 3.9863524 3.6716301 3.563965 3.6952162 3.8249712 3.7906704 3.9862335 3.8166387 4.001559 3.7733355 3.6790373 3.8978343
1368625_at 5.7149587 5.5692806 5.5702305 5.3371887 5.451041 5.452922 5.2960515 5.3126316 5.3327093 5.198696 5.1043925 5.3157463
1368626_at 4.737978 4.859432 4.570537 4.569255 4.577983 4.593244 4.4931216 4.6078296 4.518004 4.4427114 4.638769 4.6391687
1368627_at 12.792495 12.670644 12.673972 12.71625 12.758279 12.887899 12.477087 12.42407 12.65905 12.026715 12.169179 11.715261
1368628_at 3.8304212 3.8663533 3.8414 3.7980769 3.7648883 3.743486 3.9117007 3.792053 3.7886949 4.0219555 3.9478629 3.8995354
1368629_at 4.820158 4.754759 4.873095 4.859268 4.8006396 5.117138 5.147352 4.571593 4.6020465 4.377885 4.6975775 4.317889
1368630_at 3.5177479 3.6687355 3.4734516 3.7722106 3.5293047 3.6580446 3.5950346 3.4273622 3.3980362 3.3260398 3.5043948 3.5572603
1368631_at 4.2858725 4.1869965 4.1703267 4.518769 4.4240174 4.4368796 4.219742 4.1922984 4.2896724 4.3979464 4.345136 4.1030664
1368632_at 3.320286 3.3841486 3.2770386 3.286577 3.2457194 3.4287305 3.3365557 3.3053503 3.3709762 3.2009666 3.5654318 3.2630754
1368633_at 3.4448066 3.5663905 3.3521304 3.3869107 3.4513104 3.446897 3.604918 3.4388895 3.433227 3.484908 3.300547 3.1814404
1368634_at 8.025438 7.937647 7.940448 7.803576 8.064001 8.108509 8.237508 7.9850903 8.077221 7.866472 7.8014803 8.139807
1368635_at 4.501057 4.0891757 4.3285656 4.2735624 4.282529 4.072833 4.4257603 4.2395 4.182968 3.942091 4.3586864 3.9650345
1368636_at 5.9833074 5.8689346 6.340221 5.9024906 5.9975467 5.865846 5.659175 5.593558 5.8223624 5.9678173 5.8351135 5.890006
1368637_at 4.3431053 4.0528626 4.3674273 4.1098847 4.367077 4.226126 3.9412541 4.0287595 4.168279 4.156742 4.1636896 4.313304
1368638_at 5.613735 5.4601345 5.503231 5.336564 5.253693 5.4585266 5.3434134 5.643837 5.329015 5.4821987 5.4404364 5.474574
1368639_at 4.148596 4.0542274 4.0017247 4.162444 3.9229035 4.04676 4.0776916 3.9050186 4.0910354 3.9938772 4.0381646 3.7154713
1368640_at 5.4364467 5.6072206 5.743462 5.656206 5.477907 5.7531557 5.6479735 5.4728 5.4363284 5.27307 5.341054 5.417592
1368641_at 4.1519866 4.259588 4.310116 4.1261215 3.9968693 4.183038 4.2199454 4.1383233 4.3642974 4.1755743 4.3348055 4.0361953
1368642_at 9.198043 9.2956 9.584125 9.271394 9.26374 9.653 8.999396 9.226299 9.270736 9.039859 9.033501 8.858822
1368643_at 4.4571085 4.6003647 4.518299 4.2983274 4.712509 4.047618 4.6501913 4.4681735 4.741168 4.8581686 4.304661 4.593659
1368644_at 4.6767864 4.6427155 4.910439 4.6410213 4.6066103 4.664041 4.7958565 4.6525373 4.3987517 4.3569727 4.6833878 4.3899913
1368645_at 5.8765254 6.0954523 6.247934 6.0628557 6.2315474 5.807456 6.0615964 6.085382 6.0955954 5.903201 6.0938373 5.890893
1368646_at 8.561891 8.596579 8.239588 8.446529 8.499754 8.278486 8.460291 8.037041 8.3733425 8.881103 8.454105 8.553362
1368647_at 7.5089407 7.494484 7.172165 7.564405 7.6699843 7.2130437 7.5209837 7.3884983 7.364143 7.5302486 7.329997 7.531717
1368648_at 4.5632687 4.81575 4.401889 4.6181536 4.5725384 4.594597 4.3574753 4.536013 4.4135284 4.6186376 4.728806 4.326442
1368649_at 8.193771 8.174957 8.205658 8.107048 8.088888 8.16609 8.0217705 8.139454 8.249111 8.079798 8.039621 8.06172
1368650_at 6.802754 7.2415752 7.0632725 7.132664 6.9185185 7.8689265 6.3456798 7.5164204 7.5848885 6.8724318 6.6330333 7.5746846
1368651_at 10.130862 10.185484 10.571021 9.9092045 10.1158285 10.046611 9.979588 9.829509 10.031617 9.91772 10.175726 10.642163
1368652_at 6.832777 6.6533504 6.916114 6.9894114 6.872086 6.7459917 6.959818 6.8564343 7.0104003 6.758675 6.8398943 6.8381133
1368653_a_at 10.799898 10.818757 10.767969 10.756006 10.774471 10.681196 10.851227 10.690681 10.755673 10.740664 10.861116 10.969428
1368654_at 6.0905137 6.1822 6.033797 5.9517603 5.755217 6.092801 5.7638497 6.213399 6.4396763 6.2491546 6.3047256 6.316293
1368655_at 8.896344 9.11555 9.3738575 9.007526 9.318785 9.150587 9.196591 8.841153 9.073131 9.041932 9.136841 9.182689
1368656_at 4.3306894 3.9441645 4.209338 4.024242 4.1015515 4.10227 4.0674114 3.896379 3.9128337 3.8912797 4.116469 3.9067197
1368657_at 3.7121437 3.7349532 3.6708186 3.9269679 3.8786862 3.6813886 3.941936 3.9342036 3.8339283 3.8168232 3.8932307 3.7749972
1368658_at 4.663813 4.503067 4.462031 4.344507 4.585982 4.6099176 4.176484 4.7577677 4.6536975 4.47444 4.194216 4.3420773
1368659_at 10.8771715 10.197369 10.727639 10.745306 10.8533125 10.530483 10.874283 10.04381 10.636014 9.266776 10.6010065 10.671038
1368660_at 4.8777666 4.79963 4.8629265 5.0591583 4.8869724 4.9386134 5.127228 5.066616 4.745295 4.924527 4.9039145 4.79012
1368661_at 6.686148 6.843452 6.520104 6.51716 6.517936 6.5899224 6.6081676 6.6186895 6.7982965 6.502566 6.782783 6.594904
1368662_at 7.359712 7.0456057 7.1685414 7.351649 7.886423 7.713743 7.371742 7.6018505 7.245796 6.960542 7.435714 7.1678686
1368663_at 3.8599782 3.664069 3.678021 3.7867515 3.662354 3.8748634 3.6455452 3.75557 3.6589732 3.6857781 3.8151007 3.6863973
1368664_at 5.8018556 5.7719965 5.453321 5.6939025 5.6774817 5.4968123 5.958328 5.6163445 5.6155143 5.475331 5.4045506 5.423854
1368665_at 8.364444 8.382458 8.527575 8.607315 8.4166565 8.338368 8.488247 8.596645 8.6064625 8.879905 8.815161 8.982502
1368666_a_at 4.310038 3.9932797 3.9891477 3.941417 4.1018753 4.3908033 4.073927 4.2189226 3.8442285 3.8668995 3.7987297 3.9238422
1368667_at 5.549081 5.763055 5.4458747 5.7309737 5.2966313 5.413704 5.4976797 5.3284674 5.368744 5.7207665 5.2822337 5.426611
1368668_at 8.703945 8.581898 8.852867 8.926509 8.809306 8.608464 8.735207 8.924117 9.06131 9.038647 8.84397 9.014348
1368669_at 7.6224284 7.6369634 7.555023 7.5500956 7.8867455 7.9823346 7.6738434 7.461462 7.5107546 7.5274224 7.6432104 7.720519
1368670_a_at 6.104546 5.526825 5.911827 5.9798555 5.55299 5.756363 5.9476438 6.017903 5.479646 5.354292 5.5779667 5.7021813
1368671_at 6.1774263 6.0893435 6.2725506 6.3623686 6.5215974 6.343132 6.5793915 6.4091377 6.370373 6.217523 6.257984 6.085465
1368672_at 4.729415 4.597838 4.4678087 4.8931727 4.754695 4.7048907 4.5122232 4.507393 4.303574 4.5230656 4.8863335 4.577315
1368673_at 4.2365327 4.596419 4.2953887 4.4415116 4.6775146 4.1620884 4.0514126 4.21852 4.2928042 4.1683073 4.4341054 4.186545
1368674_at 11.3712435 11.534269 11.341093 11.159074 11.431407 11.226197 11.155873 11.19038 11.243292 11.047318 11.309784 11.223733
1368675_at 7.396285 7.672329 7.1564 7.007593 7.083803 7.4747453 7.471222 7.4459615 7.457129 7.433547 7.555546 7.331724
1368676_at 5.2857456 5.1407123 5.304387 5.478079 4.943383 4.9817133 5.286619 5.146104 5.261272 5.456554 5.6659746 5.565471
1368677_at 3.835001 3.8390408 3.5399144 3.7097545 3.8957734 3.8163881 4.001188 3.941509 3.9206922 4.200122 3.944401 4.1786585
1368678_at 4.608267 4.7998357 4.393009 4.60032 4.581814 4.672832 4.68944 4.627001 4.368247 4.3932123 4.3907595 4.37232
1368679_a_at 7.27557 6.9855347 7.0908012 7.216537 7.1865187 6.7235317 6.8871245 7.049202 6.905913 7.024044 7.067928 6.861982
1368680_a_at 4.7144165 4.3260536 4.379865 4.656167 4.6726465 4.9401097 4.766519 4.551584 4.7782955 4.594124 4.6089473 4.4464083
1368681_at 6.6383033 6.6568913 6.404316 6.399823 6.5628395 6.609564 6.74606 6.9811735 6.365776 6.4013324 6.133942 6.510386
1368682_at 4.655075 4.6271706 4.5456557 4.587924 4.874953 4.6476235 4.9919186 4.5758066 4.6914263 4.6161714 4.4281716 4.344552
1368683_at 3.7236927 3.362932 3.4614067 3.6076655 3.3906324 3.525074 3.269179 3.5857835 3.3719988 3.4050264 3.1627448 3.3155618
1368684_at 5.942493 6.0399146 5.9162846 5.851513 5.672163 5.950614 5.8227735 5.615218 6.1159453 5.760189 5.6422396 5.792574
1368685_at 5.3944407 5.3876934 5.2051992 5.528134 5.154986 5.4292717 5.1005125 5.1230903 4.914788 4.9225726 4.7385674 4.892159
1368686_at 13.941691 13.971093 13.948552 13.9576025 13.924442 13.911893 13.882071 13.89577 13.88209 13.759929 13.82164 13.816032
1368687_at 5.8888745 6.230836 6.1549783 6.037604 6.2870274 6.178172 6.197688 6.3840394 6.388352 6.19894 6.457641 5.95664
1368688_at 4.767527 4.6459584 4.75147 4.6788297 4.935984 5.044189 4.902108 5.0513477 4.73711 4.97725 4.7831955 4.8649707
1368689_at 4.4833713 4.5107355 4.2319527 4.2178936 4.284151 4.1988688 4.2137184 4.3920183 4.003922 3.9847426 4.306681 4.109911
1368690_a_at 4.460623 4.39772 4.31229 4.32926 4.1838274 4.3945475 4.326508 4.219557 4.4493413 4.191061 4.273865 4.2993903
1368691_at 4.970567 4.9690638 4.735919 4.756772 4.8933625 4.854392 4.8872466 4.6323476 4.608978 4.5034766 4.307161 4.9809165
1368692_a_at 8.261132 7.9617753 8.639648 7.8310933 8.534203 8.827818 8.2063675 8.703021 8.53443 8.576481 8.588791 8.223607
1368693_at 7.1096616 6.825649 6.875664 6.8549504 7.0965915 6.9304924 7.074129 6.864661 6.9086413 7.123083 7.698777 7.1122875
1368694_at 4.7512074 4.2253065 4.1861696 4.273158 4.2429028 4.364135 4.273594 4.352973 4.3660517 3.916344 4.2286205 4.1089277
1368695_at 12.260969 12.044872 12.281894 12.510691 12.189776 12.507577 12.158494 12.136369 12.230119 12.201843 12.137801 11.90527
1368696_at 5.3430767 5.48895 5.455626 5.3512917 5.4902563 5.222638 5.236479 5.0701075 5.1914387 5.2683616 5.11257 5.0844936
1368697_at 4.237661 3.8013456 3.8246293 3.9117777 3.8450117 4.1028423 4.196289 4.12315 3.8460748 3.9454057 3.8635554 3.6610973
1368698_at 6.463052 6.163197 6.173024 6.226042 6.4565687 5.7904706 5.216511 5.734823 5.087634 5.199912 5.2048645 4.983885
1368699_at 4.399656 4.429125 4.2380176 4.257816 4.4221582 4.4701786 4.4146214 4.36992 4.384553 4.0656023 4.1853046 4.4183435
1368700_at 4.513222 4.0452447 4.2568436 4.390161 4.3552094 4.497568 4.5573773 4.1756306 4.5446754 4.2437434 4.70462 4.255596
1368701_at 5.1605425 5.1306458 5.32987 5.3620057 5.2778664 5.385845 5.462899 5.2016764 5.2961597 5.166151 5.071578 5.26154
1368702_at 8.283415 8.917263 9.260769 8.257017 9.058874 8.973813 8.119657 9.058683 8.696326 8.5317955 8.90563 8.70476
1368703_at 7.515981 7.1646137 7.2628574 7.061825 7.2317953 7.4163017 7.004289 7.0690265 7.2178965 7.0630865 7.3001595 7.1021833
1368704_a_at 4.41222 4.8310432 4.758031 4.5751495 4.6879044 4.9058084 5.051032 4.39235 4.4403 4.64161 4.539135 4.4739504
1368705_at 5.764607 5.222779 5.6154943 5.409973 5.0195847 5.1761413 5.493065 5.211468 5.3494864 5.1381207 5.02078 5.4201922
1368706_at 12.106255 12.007065 11.969688 12.0261755 11.903057 12.044141 11.90717 11.910881 11.959906 11.816354 11.668475 11.963905
1368707_at 13.432734 13.452582 13.428764 13.486077 13.380411 13.420288 13.193452 13.2962885 13.297042 13.054346 13.116105 12.995219
1368708_a_at 5.952926 5.1914144 5.1978226 5.3548017 5.496736 5.3072615 5.033587 4.9349875 5.035866 4.9133554 5.1834316 4.9353538
1368709_at 3.985982 4.3050356 3.7597222 4.2076464 4.2376566 4.255702 4.300995 4.080179 4.0065517 4.0297227 4.0969486 4.218828
1368710_at 6.4473524 6.4363914 6.6461487 6.704225 6.6722593 6.390124 6.214657 6.2655497 6.21913 6.2677283 6.148599 6.222593
1368711_at 9.439277 8.626114 8.283759 9.60436 9.669128 9.011565 10.137856 9.27525 10.09004 9.811192 9.897361 9.237405
1368712_at 8.400967 8.406183 8.59416 8.584619 8.472746 8.436577 8.884451 8.729086 9.0135 9.115269 9.053921 9.051083
1368713_at 4.394808 4.5544186 4.8852997 4.2191477 4.3619695 4.648466 4.5049458 4.5731773 4.2686234 4.19057 4.3965054 4.8619018
1368714_at 3.547346 3.6026952 3.564428 3.5214405 3.773342 3.768926 3.545396 3.6350858 3.497394 3.5251896 3.6741104 3.610188
1368715_s_at 4.5956697 4.518468 4.2939177 4.526534 4.5793552 4.521458 4.4504414 4.473015 4.344621 4.1367245 4.175954 4.313951
1368716_at 4.29132 4.532819 4.3329268 4.577073 4.5731936 4.674023 4.6777477 4.5158386 4.3505363 4.515299 4.333523 4.452732
1368717_at 10.333662 9.699776 10.043606 10.259351 10.195197 9.866979 10.034501 10.076772 10.022841 9.680029 9.6964655 9.905308
1368718_at 8.564819 6.016609 8.208736 4.1099243 9.246395 9.262718 10.615391 10.653379 9.826185 11.761634 4.921662 10.94674
1368719_at 4.9950085 5.2646284 5.2309775 5.184953 5.373239 4.875524 5.2691417 5.2728424 5.0670934 4.985896 5.371484 5.5304055
1368720_at 13.0087805 13.291942 13.232414 12.954989 12.990402 12.935382 13.106626 13.004262 13.339598 13.192005 13.257934 13.313551
1368721_at 6.011401 5.9762106 5.699553 6.2212186 6.0879827 6.1195507 6.3905897 6.1770034 5.8675275 5.962383 5.96003 5.92613
1368722_at 3.8041272 3.6638258 3.7181714 3.8298202 3.8850381 4.027054 3.9386497 3.7454512 3.8252935 3.6281316 3.7506347 3.6825516
1368723_at 4.8082848 5.097894 5.09643 4.8283057 5.043067 5.0738688 4.98475 4.874887 4.600374 4.774361 4.969635 4.7311134
1368724_a_at 6.1714544 6.3883348 5.936247 6.260473 5.957934 6.1228557 6.212254 6.229223 5.994093 6.3655114 6.3944864 6.250394
1368725_at 4.7516737 4.7046585 4.6092377 4.676221 4.9607306 4.97017 4.8182936 4.5179973 4.548213 4.8411818 5.05951 4.384099
1368726_a_at 5.7532654 5.7498913 5.897217 5.720464 5.9807615 5.951071 5.802342 6.151499 6.1861315 6.230522 6.230836 6.1250114
1368727_at 3.8107784 3.763644 3.6986854 3.7807786 3.7737913 3.80364 3.9365664 3.6889086 3.6379826 3.7069867 3.7071478 3.7346013
1368728_at 5.7133427 5.674932 5.23873 5.3393545 5.727805 5.2253885 5.4340706 5.5475335 5.589386 5.368144 5.300604 5.2886333
1368729_a_at 4.662467 4.649643 4.6621876 4.524706 4.589469 4.479307 4.824947 4.5671844 4.4392395 4.462433 4.62495 4.51573
1368730_a_at 4.5466766 4.7826204 4.750242 4.451078 4.6072655 4.757869 4.6556053 4.39631 4.6213403 4.4786315 4.653388 4.471799
1368731_at 13.406357 13.419216 13.412345 13.359569 13.453714 13.14818 13.374912 13.306961 13.235859 13.295482 13.363177 13.502755
1368732_at 6.717812 6.5103264 6.766092 6.9424906 6.6453624 6.477557 6.3930407 6.72112 6.9096546 6.7163715 6.535868 6.517694
1368733_at 13.247046 13.289056 13.363473 13.421753 13.438278 13.250686 13.00167 13.3151655 13.019485 13.427166 13.047246 13.163237
1368734_at 4.4667144 5.0547886 4.722951 4.722372 4.7460685 4.786865 5.1219435 4.635715 4.5303297 4.520076 4.568775 4.690508
1368735_a_at 4.006073 4.2771516 4.070566 4.130478 4.1409283 4.2219696 4.198671 4.382382 4.076816 4.184988 4.1247873 3.9780984
1368736_at 3.6723056 3.828243 3.4947019 3.812135 3.5300832 3.6478143 3.58072 3.644879 3.6564763 4.08465 3.7346597 4.291918
1368737_at 5.821924 5.6039476 5.4948034 5.3835306 5.681877 5.414507 5.503172 5.3888087 5.4812164 5.466133 5.3502827 5.582264
1368738_at 3.7694938 3.720719 3.608412 3.5733657 3.6640944 3.5910504 3.7100909 3.6156025 3.736728 3.4492867 3.6426673 3.6180356
1368739_s_at 5.062452 4.891252 5.1359034 5.111025 5.025846 4.926721 5.185457 4.80475 4.8090863 4.7054715 4.8348374 5.1651735
1368740_at 4.250307 4.151885 4.326368 4.0890903 4.2596874 4.3392453 4.2491074 4.4828634 4.2050514 4.419649 4.411301 4.3845425
1368741_at 13.358754 13.401516 13.277874 13.379336 13.403476 13.2853 13.309223 13.358327 13.358517 13.274957 13.367042 13.339209
1368742_at 6.7472296 6.897571 6.6226716 6.792571 6.908494 6.9108243 6.8320246 6.361335 6.124797 6.495802 6.479655 6.6513863
1368743_a_at 4.205349 4.104625 4.215323 4.424139 4.134013 4.289654 4.3740788 4.0725985 3.9386098 4.0885754 4.0255647 3.9643703
1368744_a_at 4.5544496 4.073884 4.336633 4.202661 4.413863 4.488532 4.5560207 4.6046543 4.2756343 4.374431 3.8674932 4.0020733
1368745_at 6.846822 6.8783073 5.991218 6.678442 6.255928 5.9747624 6.8887086 6.638123 6.8685308 6.927447 6.6833935 6.452381
1368746_a_at 5.6235995 5.8168426 5.470617 5.8065195 5.742837 5.773723 5.4531617 5.6595316 5.6363616 5.6102653 5.5196805 5.518667
1368747_at 4.508119 5.0860605 5.2371473 4.7427244 4.6663804 4.903525 4.902933 4.833368 4.762105 5.3342714 4.8249645 5.0484695
1368748_at 5.4308977 5.920398 5.841712 5.889675 5.1206036 5.398672 4.966955 5.758772 5.817794 5.6740255 5.3962545 5.566408
1368749_at 6.2179837 5.8343368 6.012557 6.071357 6.173764 6.0776577 6.366141 5.9017196 5.929208 6.0812716 5.9719825 6.0575495
1368750_a_at 4.5250463 4.2995553 4.264071 3.9766333 4.4422417 4.497833 4.432143 4.3122334 4.0664396 4.1533647 4.162168 4.312939
1368751_at 3.9023035 3.720383 3.98628 3.9873805 3.7490578 4.0461717 3.9438727 3.9208329 3.898858 3.897765 3.9456038 3.6900487
1368752_at 4.59063 4.3869767 4.29295 4.236087 4.4615607 4.195414 4.207363 4.3009467 4.1603084 4.224369 3.8748415 4.1115522
1368753_at 4.1738706 4.15137 4.2235312 4.1052895 4.0874004 4.505677 4.259922 4.02114 4.403223 4.057582 4.156683 4.084589
1368754_at 6.136214 5.93786 6.3275146 6.3908744 6.332573 6.141 6.389115 6.1643343 6.312806 6.053949 6.2645073 6.09314
1368755_at 10.305226 10.807969 10.84906 10.845949 10.708308 10.500217 10.426477 10.347414 9.897689 10.352504 9.931316 9.744396
1368756_at 5.6832137 5.3128076 5.3898463 5.226074 4.9694157 5.4967055 5.5123515 5.3023243 5.398568 5.3930354 5.500056 5.5036488
1368757_at 4.017365 3.8463738 3.9419441 4.0168505 3.8792892 3.784232 4.0470223 3.9028847 3.7638307 3.8458202 3.9224098 3.9068627
1368758_a_at 4.903271 5.15354 5.2310805 4.775541 5.024032 4.7860875 5.0078573 5.3245916 4.9165325 4.8845563 5.1766524 4.731703
1368759_at 5.6926813 5.754121 5.3291755 5.1454844 5.4554005 5.588952 5.960792 5.6401615 5.203783 4.8859415 5.127207 5.1074023
1368760_at 4.094016 3.9318697 4.211031 3.8944867 4.034142 4.0727463 4.134179 4.4651694 4.1951866 3.7892518 3.8371162 4.0909295
1368761_at 4.1290607 4.234968 4.0333314 4.2435856 3.905764 3.767715 4.2871685 4.002386 3.9274004 3.8776386 3.8070612 3.8176324
1368762_at 10.049366 10.2789955 9.501583 10.596814 9.2623825 8.615824 10.343414 10.710899 5.603155 6.2650623 10.588038 10.747743
1368763_at 5.363616 4.859211 5.014167 5.009499 4.8993726 5.1997156 5.09763 5.2706633 4.991459 4.9102535 4.9919443 4.86883
1368764_at 3.3714612 3.6586568 3.3644986 3.5550878 3.4515934 3.4707575 3.5979671 3.450031 3.2627606 3.4558759 3.4447632 3.3980417
1368765_at 5.179929 4.6494775 4.674359 5.26861 4.8788853 5.0577936 5.0092325 4.9883356 4.4493413 4.5192356 4.629322 4.8818808
1368766_at 4.5888333 4.4071045 4.6826286 4.6197577 4.9846663 5.0004416 4.5964713 4.5155964 4.8970366 4.714851 4.8162904 4.7557993
1368767_at 6.0836496 6.156416 5.865391 5.8824177 5.8581095 5.9070363 6.0944386 5.901114 5.7811375 5.397632 5.558979 5.4111023
1368768_at 5.8447094 6.067762 5.9250374 5.776996 5.835958 5.790435 5.9925585 5.5279026 5.924717 5.822774 5.8441815 5.755782
1368769_at 11.146191 11.259407 11.335724 11.149135 11.236104 11.181591 11.034905 11.237811 11.257073 11.34755 11.340007 11.19998
1368770_at 4.002804 3.6951435 3.9987974 3.9689798 3.85098 4.0699444 3.4958973 3.8026595 3.85558 4.2145348 3.8811836 3.9366086
1368771_at 4.6728044 4.7592664 4.6414123 4.498575 4.7402167 4.577377 4.5379124 4.9251227 4.7582536 4.739076 4.989612 4.6639366
1368772_at 5.481137 5.005271 5.0752764 4.995618 5.2892375 5.48062 5.5910573 5.6389184 5.1842217 5.410798 5.2373486 5.47717
1368773_at 3.814425 3.8827224 3.7927015 3.7999997 4.03846 3.8226917 3.7781334 3.6095676 3.8002548 3.8372235 3.6284893 3.7035074
1368774_a_at 5.713284 5.5648837 5.8979673 5.593422 5.573583 5.7769465 5.713127 5.723931 5.2606053 5.271439 5.311827 5.4295974
1368775_at 3.642777 4.115524 4.1184964 4.120149 3.6882195 4.119297 4.057177 4.0548377 4.125128 4.425071 4.3804893 3.9133642
1368776_at 4.632472 4.754759 4.587022 4.780278 4.7793965 4.6507154 4.632303 4.7470894 4.8631773 4.523763 4.6294017 4.4396663
1368777_at 4.4640446 4.3599815 4.480583 4.153865 4.339489 4.6271944 4.410632 4.4129744 4.524627 4.3042874 4.2430773 4.218622
1368778_at 9.341103 8.553886 9.09598 8.497026 10.144915 9.260487 9.56218 8.297388 7.7944875 9.157232 9.813377 8.034599
1368779_a_at 8.011423 7.845423 7.817178 8.006173 8.110935 7.8914 8.037289 7.855615 7.826048 8.072992 7.98592 7.8388796
1368780_at 5.400261 5.08929 5.086758 5.220521 5.187787 5.215303 5.4459467 5.040497 5.4508085 5.3233776 5.395161 5.4293127
1368781_at 4.806085 5.249879 5.114606 5.1913733 4.65282 4.997856 4.8362975 4.887722 4.7770762 4.890418 4.8556333 4.767915
1368782_at 3.980118 4.154293 4.165552 4.0434866 4.187665 4.042635 3.9298782 3.9752982 4.0369973 3.890107 4.1341524 3.9717317
1368783_at 4.330203 4.108035 4.294195 4.4728765 4.1315575 4.297132 4.3073807 4.1116023 4.0561357 4.1184635 4.1710362 4.220612
1368784_at 9.667309 9.458412 9.587065 9.345045 9.408962 9.511087 9.618196 9.571537 9.602081 9.351921 9.644536 9.335062
1368785_a_at 3.430322 3.5081177 3.4140036 3.4747674 3.5558112 3.4763043 3.5435865 3.4517698 3.576041 3.6021152 3.5395346 3.5174804
1368786_a_at 4.5757046 4.647114 4.4242077 4.3597584 4.3496785 4.5663996 4.5711746 4.239742 4.362831 4.221081 4.143652 4.1868544
1368787_at 5.9914675 6.2260222 6.162525 6.3531 6.0873623 6.1456113 6.3558474 6.0011907 5.93557 6.1497273 6.31871 6.287769
1368788_at 4.722994 4.7190447 4.8099284 4.7270517 4.764063 5.172635 4.6590567 4.883194 4.877965 4.737153 5.007272 4.6876173
1368789_at 5.172361 5.2355537 5.2568426 5.332188 5.155738 5.168397 5.9655366 5.265794 5.253041 6.009319 5.7497697 5.8187075
1368790_at 12.09816 12.062509 11.929541 11.96747 11.914371 11.991884 11.634657 11.625753 11.814755 11.72432 11.83303 11.607194
1368791_at 5.4916906 5.365528 5.1834593 5.34762 5.339675 5.4640636 5.4571424 5.272243 5.353636 5.1685266 5.220667 5.297325
1368792_at 6.3904777 6.098136 6.2967772 6.4363737 6.1958413 6.1433372 5.977246 6.4967628 6.2331 6.144159 6.144753 6.3766813
1368793_at 4.597541 4.747016 4.438381 4.7791777 4.4458847 4.728204 4.6330233 4.724263 4.5759335 4.533313 4.365468 4.261469
1368794_at 11.059708 10.982085 10.911117 10.940874 10.799374 10.922848 10.8742485 10.797648 10.843279 10.891228 10.751063 10.94184
1368795_at 6.863033 6.918958 6.865052 6.7923307 6.712587 6.693756 6.7976604 6.6963277 6.649549 6.592897 6.5171456 6.6332283
1368796_at 6.5214853 6.307588 6.200968 6.376546 6.3246765 6.3521385 6.5977445 6.385356 6.165474 6.293206 6.0938377 6.150953
1368797_at 8.183617 8.427475 8.707996 8.089117 8.504879 7.451099 8.134616 8.477531 8.589466 8.199232 8.392862 7.98743
1368798_at 3.8757288 3.6928568 3.8035905 3.5412745 3.89645 3.8452575 3.976002 3.606931 3.871985 3.6402743 3.6667922 3.9860983
1368799_at 4.9990263 5.351795 5.3074102 5.2315345 5.56294 5.125215 5.5363307 5.180936 4.983498 5.099235 5.343774 4.948474
1368800_at 4.1690054 3.9852357 4.031834 4.0409994 4.5278077 4.275447 4.039194 3.903497 4.0682387 3.8702638 3.9437728 4.207466
1368801_at 4.134946 4.028103 4.0584145 4.4510775 4.247778 4.0346017 4.0757074 4.4489746 4.062685 4.384446 4.252863 4.1532774
1368802_at 4.6356134 4.946093 4.8177943 5.195867 4.970959 4.662984 4.871764 4.6057205 4.5841856 4.702381 4.642194 4.630633
1368803_at 4.606179 4.584649 4.7001104 4.643553 4.5631037 4.81149 4.7731657 4.8366776 4.483839 4.6312575 4.521101 4.4294624
1368804_at 4.368639 4.412237 4.563691 4.423342 4.449462 4.1258144 4.4568567 4.0465174 4.037956 3.9733424 4.367818 4.201252
1368805_at 5.4209194 5.2976656 5.105448 5.225768 5.2099695 5.589692 5.7037935 5.2076864 5.0133924 5.167177 5.0893793 4.9885254
1368806_at 13.487854 13.514835 13.536574 13.482481 13.539066 13.575734 13.482679 13.517216 13.519508 13.3831005 13.47766 13.392957
1368807_at 5.786811 5.645606 5.621913 5.7346954 5.590497 5.5331097 5.5581436 5.941347 5.6865644 5.5334024 5.4122076 5.4970407
1368808_at 8.487808 8.576817 8.642244 8.732157 8.812967 8.347057 8.710184 8.75757 8.576946 8.572107 8.709461 8.638536
1368809_at 8.928495 8.959053 8.96929 8.921456 8.970922 8.813753 8.9814415 9.049571 8.977714 9.005151 9.023316 8.793381
1368810_a_at 4.449029 4.3536105 4.0017247 4.4408684 4.018106 4.3368707 4.5878286 4.2826195 4.1150045 4.1336794 4.1446247 4.174588
1368811_at 5.8313484 5.4877462 5.3675017 5.5471973 5.635952 5.646145 5.256089 5.6681113 5.4468856 5.5883985 5.569437 5.6111746
1368812_at 4.9126563 4.6255493 4.584558 4.790839 4.847233 4.5908394 4.9203854 4.7724085 4.5501814 4.7341623 4.811408 4.379131
1368813_at 5.3366866 5.454663 5.497242 5.0354834 5.464727 5.3798165 5.5153613 4.9998 5.42884 5.424231 5.1528277 5.089828
1368814_at 11.553365 11.628259 11.55554 11.376136 11.546238 11.5261965 11.3824835 11.395067 11.5299635 11.313437 11.508669 11.2398
1368815_at 5.4205694 5.5075784 5.2987947 5.5533886 5.6446924 5.8094783 5.9666867 5.4143543 5.3153453 5.3254275 5.4979467 5.5304055
1368816_at 4.8794365 4.4591093 4.6008043 4.5371504 4.8144355 4.7812033 4.659745 4.6278315 4.3176184 4.3899126 4.263528 4.4705358
1368817_at 9.57118 9.426225 9.491722 9.567379 9.340902 9.463915 9.558033 9.603046 9.521122 9.714282 9.674765 9.448628
1368818_at 8.135471 7.920244 8.2438135 8.3386755 8.111727 8.043129 7.808752 7.88889 8.191488 8.229097 8.22989 8.071857
1368819_at 9.9124 9.97046 9.758799 9.872562 10.0052 9.959239 9.926285 9.918972 9.803842 9.866531 9.782957 9.850774
1368820_at 7.4785333 7.1620126 7.5984955 7.610566 7.2759223 7.338102 7.662742 7.4958405 7.477717 7.603445 7.2766232 7.6192994
1368821_at 5.43326 5.777975 5.4939394 5.685328 5.6661935 5.123168 5.1516156 5.583694 5.444453 5.8260155 5.730803 5.66253
1368822_at 6.546166 6.4780064 6.60462 6.6743054 6.8340836 6.644882 6.5003257 6.386448 6.521605 6.276625 6.111002 6.043083
1368823_at 3.9604294 4.0281034 3.8311527 3.9178364 3.7090797 3.7701483 3.7189796 3.7837386 3.613258 3.7774596 3.748355 3.6341698
1368824_at 10.317041 10.09977 10.235449 10.302817 10.300565 10.333444 10.098143 10.122134 10.10454 10.046887 10.037114 9.960867
1368825_at 3.7877538 3.6671124 3.6028328 3.6701157 3.865349 3.604648 3.8985064 3.779971 3.8701239 3.6599412 3.6500273 3.7244866
1368826_at 12.745376 10.171874 12.496401 12.83637 13.116054 12.535079 13.159401 13.284038 12.722864 13.178604 12.929796 13.189532
1368827_at 6.800341 6.6205153 5.878237 6.5640473 6.4251156 6.105673 6.132502 6.4840574 6.6525264 6.3879247 6.3575525 6.717089
1368828_at 5.8456993 6.025914 6.120519 5.6455007 5.8114486 6.177834 6.029783 6.0259213 5.779229 5.700013 5.679877 5.7271185
1368829_at 6.8531947 6.969403 6.576598 6.531438 6.782553 6.4783134 6.0895343 6.26038 6.0579815 6.3801427 6.2403197 5.9003816
1368830_at 5.3014 5.210004 5.4410925 4.99632 5.0697412 5.0832214 4.852609 5.2450705 4.8970904 5.0546656 5.1212473 5.2146072
1368831_at 8.689513 8.702853 8.919041 8.821196 8.731304 8.82822 8.562422 8.72121 9.0226555 8.537306 8.697016 8.578332
1368832_at 7.5363717 7.27144 7.1084266 7.47411 7.4705086 7.333036 7.645524 7.7245283 7.465141 7.4125185 7.4006667 7.503183
1368833_at 4.9244475 4.7510824 4.7348666 4.9695625 4.8853016 4.986159 4.642575 4.7599454 4.5408335 4.735317 4.665152 4.8978558
1368834_at 6.0013757 5.3658795 5.753439 6.0158973 5.787738 5.386263 5.399743 5.6024055 5.4014983 5.8879848 5.6670732 5.681667
1368835_at 9.142952 8.94048 9.38483 9.38402 9.132811 8.717995 9.364492 9.2802105 9.352053 9.554232 9.358816 9.342646
1368836_a_at 5.91118 5.993817 5.705317 5.5447736 5.623916 5.744574 5.726417 6.1569085 5.7665453 5.723946 5.8032255 5.8258715
1368837_at 7.0009856 7.202165 7.1519117 6.781899 7.164243 7.1989756 6.2581444 7.126228 7.0015726 7.1903124 7.336081 7.151175
1368838_at 7.011678 7.209043 7.7013416 7.5224185 7.2687 7.3509727 6.753672 6.9330254 7.007445 7.1442585 7.3388147 6.961058
1368839_at 6.923614 7.2008924 7.3380404 7.2939405 7.3101664 7.1639504 7.047321 7.363245 7.7113748 7.524761 7.505105 7.4224267
1368840_at 12.406447 12.21654 12.385175 12.122089 12.293816 12.34019 12.082164 12.337952 12.207121 12.155467 12.30917 12.309384
1368841_at 7.3275604 7.053829 7.140177 7.2264576 7.2195144 7.374038 7.2231197 7.427919 7.1242657 6.983962 7.1535983 7.149884
1368842_at 7.1019974 7.0889206 7.0805817 7.1622276 7.0333138 7.0740895 7.27977 7.154773 6.902338 7.423186 7.3688335 7.4556675
1368843_at 9.3144865 9.225177 9.547388 9.487651 9.61476 9.582233 9.181787 9.426286 9.582463 9.603121 9.635168 9.505166
1368844_at 7.7506914 7.8492055 8.084043 7.9018493 8.143891 7.826859 7.2479467 7.7369995 8.443623 7.9102297 7.618539 7.979232
1368845_at 3.8760548 4.023051 4.1838713 4.173192 3.9592538 3.8508384 4.0070505 3.865096 3.8536808 3.832697 3.7771852 3.908658
1368846_at 4.8492904 5.070546 4.6679745 5.043488 4.9652405 4.908285 5.010195 4.87321 4.768633 4.759051 4.943855 4.799993
1368847_at 9.264107 9.26252 9.48784 9.182662 9.189443 9.224117 9.14603 9.343229 9.034271 9.0559635 8.961185 8.972584
1368848_at 8.793808 8.713814 8.797363 8.958048 8.944042 8.87456 8.759086 8.893915 9.118731 8.903775 8.944885 8.877847
1368849_at 7.9370594 7.7869596 7.800156 8.041766 7.8778963 7.520286 7.8128686 7.832067 7.918662 7.7360954 7.879797 7.5877643
1368850_at 5.8315325 5.467491 5.710382 5.551107 5.601924 5.595433 5.394964 5.324416 5.6223097 5.4372244 5.4346614 5.4565563
1368851_at 8.4172535 8.832655 8.728575 8.762175 8.758295 8.883242 8.334719 8.647436 8.590126 8.570007 8.584433 8.115749
1368852_at 10.343544 10.377369 10.550667 10.65302 10.29967 10.17712 10.22873 10.572468 10.512838 10.3281975 10.1828785 10.367338
1368853_at 3.408973 3.7685082 3.56494 3.7652285 3.5996363 3.560756 3.5539825 3.5656068 3.470797 3.5030777 3.5866013 3.2933226
1368854_at 3.491901 3.6340752 3.4057422 3.415881 3.607283 3.5899725 3.6048572 3.4562488 3.5790746 3.6389127 3.4033103 3.3088996
1368855_at 5.647294 5.7577076 5.8275166 5.9054694 5.898758 5.752789 5.6836605 6.006864 5.8150554 5.9572816 5.9162498 6.3232965
1368856_at 5.5565195 5.6314654 5.827097 5.788473 5.3853197 5.603212 5.8285837 5.9781947 5.69414 6.05778 5.9145846 5.6088195
1368857_at 3.237341 3.0196865 3.2421908 3.2518833 3.0933783 3.3037028 3.390864 3.1805673 3.3719988 3.1129813 3.1847217 3.3247519
1368858_at 3.7487726 3.8968272 3.9358504 3.544771 3.8436031 3.724197 4.0506473 3.840813 3.6648035 3.615952 3.78842 3.923411
1368859_at 8.856591 8.705582 8.811104 8.717409 8.626076 8.669056 8.827303 8.952912 8.863535 8.72103 8.961589 8.842581
1368860_at 4.5989 4.483365 4.629203 4.5570774 4.447282 4.643006 4.729846 4.56859 4.2584934 4.325922 4.416387 4.1713943
1368861_a_at 4.9588733 4.9690638 4.8468876 5.0074153 4.81387 4.846605 4.982586 5.014651 5.073668 4.615995 5.025997 4.49336
1368862_at 7.9005275 7.850661 7.76186 7.9479957 7.7611365 7.910734 7.9166985 7.7556214 7.676826 7.6640778 7.8377156 7.754246
1368863_at 9.358058 9.225263 9.4164715 9.411709 9.180693 9.155978 9.15789 9.327551 9.183107 9.127064 9.230465 9.092039
1368864_at 3.4156597 3.6340752 3.588482 3.481677 3.5287437 3.375918 3.519806 3.5265896 3.5183291 3.3550491 3.3630302 3.4322705
1368865_at 3.5670147 3.387369 3.6917624 3.453103 3.3679645 3.6884894 3.4106553 3.5268197 3.3890762 3.3990693 3.3998964 3.557945
1368866_at 6.657274 6.1218414 6.4461484 6.534314 6.2297206 6.2238927 6.284153 6.6793656 6.347646 6.2786527 6.3370585 6.36879
1368867_at 6.338515 6.6699233 6.763876 6.480362 6.195637 6.7574024 6.1812186 6.7997646 6.796492 6.2771955 6.425574 6.398185
1368868_at 5.2734456 5.351692 5.2198696 5.248186 5.3837433 5.533763 5.364251 5.254882 5.420638 5.3035126 5.2217207 5.3899975
1368869_at 6.051239 6.103035 5.8872876 5.935536 6.103264 6.1133914 6.13477 5.708037 5.8162966 6.0564494 5.7789316 5.580357
1368870_at 9.116493 8.450449 8.880348 8.929148 8.51092 8.627233 8.535152 8.844562 8.629271 7.4996634 7.799733 8.776345
1368871_at 9.136292 8.578255 8.289688 9.076314 8.812112 8.598919 9.019089 8.8044615 8.495928 8.654687 8.658604 8.825713
1368872_a_at 5.2228737 5.053407 4.8270736 5.059283 5.029674 4.885736 5.1296954 5.0958476 4.745111 4.5327177 4.862017 4.7264743
1368873_at 3.8381202 3.9506698 3.9570153 4.227025 4.265986 4.1263704 4.000169 3.5735054 3.8632336 4.1048517 3.995223 4.1551433
1368874_a_at 5.921285 5.955945 6.0051517 5.715068 6.3464727 6.1576343 5.7246766 5.4327397 5.869564 5.6556244 5.9771175 5.754609
1368875_a_at 7.5845647 7.4113903 7.502542 7.451888 7.3974514 7.455443 7.4797344 7.486399 7.4605174 7.396271 7.2155967 7.273394
1368876_a_at 5.3930616 5.5392027 5.2973967 5.332188 5.6461897 5.3645267 5.233987 5.293733 5.257558 5.230551 5.183426 5.114553
1368877_at 6.828738 10.594096 11.282785 7.0196767 8.797975 9.32761 7.3651514 9.623039 9.896652 8.581732 9.361502 8.382114
1368878_at 9.248655 9.455548 9.623504 9.997492 9.712444 9.882711 7.9646845 9.479571 8.773782 8.966498 8.803183 8.652416
1368879_a_at 4.481588 4.4250965 4.4304085 4.586049 4.441285 4.5494366 4.6225653 4.418304 4.456813 4.626545 4.490906 4.799993
1368880_at 4.4088306 4.068457 4.2957788 4.4427376 4.427717 4.3319783 4.191987 4.3856277 4.351673 4.3555794 4.3825397 4.2950377
1368881_at 8.425454 8.179598 8.701381 8.513382 8.65045 8.796805 8.449861 8.806574 8.893835 8.907601 8.92018 8.863824
1368882_at 3.8701963 4.215575 4.862095 4.226134 4.900912 5.25965 3.4510772 4.5902853 4.5388236 4.0810213 5.1858525 4.075174
1368883_at 4.6283326 5.0267673 4.6720223 5.037462 4.433704 5.0940857 4.7713165 4.889471 4.6762037 4.7235217 4.420412 4.4858785
1368884_at 5.164892 5.2857184 5.2816253 5.3025784 5.213445 5.1713285 5.0914397 5.075408 4.9108047 4.9442 4.908291 4.858178
1368885_at 5.7050533 5.2892866 5.534854 5.8967876 5.8368797 5.7842197 5.685116 5.273677 5.515549 5.37416 5.4599876 5.787476
1368886_at 9.655114 9.806067 9.981553 9.854379 9.773641 9.785054 10.083962 10.008063 9.96972 10.037253 9.9706135 9.903391
1368887_at 3.8056805 4.1178694 3.8171628 3.8927863 3.6887653 3.7364244 3.9010005 4.125226 3.4532473 3.5653083 3.6620355 3.5231833
1368888_a_at 7.6147394 7.0860896 7.685696 8.276714 8.443798 8.1091 9.460081 9.142054 8.954767 10.224705 8.43889 10.225167
1368889_at 6.8884554 6.93989 7.2723317 6.9559603 6.763632 7.019393 7.0206304 7.068702 7.1447077 7.192317 7.186313 7.306698
1368890_at 7.6995997 7.5692067 7.6368456 7.6758733 7.715992 7.629936 7.756255 7.6492395 7.547764 7.927356 7.7644367 7.985279
1368891_at 5.7647977 5.6995893 5.799979 5.513023 5.326428 5.514298 5.795586 5.4505334 5.433095 5.5576444 5.6286736 5.552903
1368892_at 3.9613523 4.040295 4.060282 4.2652416 3.9162903 4.050525 3.99901 4.047126 3.9255724 4.024071 4.188056 4.1351137
1368893_at 4.500023 4.546461 4.30745 4.8812976 4.589449 4.6694098 4.8110666 4.45885 4.6027784 5.4864845 4.7385206 5.0272813
1368894_at 5.632634 4.9960732 4.898792 4.811066 4.85421 5.1140466 5.246297 4.824871 4.8773994 5.7095976 4.9323545 5.6374345
1368895_at 4.148774 4.4901037 4.443984 4.307948 4.139573 4.3368707 4.2349777 4.3300743 4.184684 4.388584 4.2353535 4.3275433
1368896_at 6.805056 6.73428 6.8916388 5.927564 5.9799232 6.772492 5.769853 6.964882 6.378242 6.263096 6.220592 6.538651
1368897_at 4.843354 4.8738527 4.880307 4.7000656 4.494833 4.993025 4.347686 4.8382416 4.554287 4.5317707 4.2322216 4.4729476
1368898_at 5.3787155 5.5229154 5.399842 5.5194893 5.3546543 5.397184 5.1838884 5.416466 5.1254096 4.8679185 4.982937 4.8960648
1368899_at 7.4862814 7.1876407 7.457303 7.3196545 7.3921595 7.1814766 7.3198733 7.2899756 7.434041 7.242247 7.2731757 7.591465
1368900_at 5.069993 5.1085367 4.908107 5.235365 5.0320873 5.0257435 4.8958473 4.784999 4.682315 5.091713 4.748989 4.8848085
1368901_at 4.5544825 4.872266 4.983486 4.6980724 5.074831 4.6861095 4.7946463 4.782659 4.8207135 4.8548436 5.017633 4.6658583
1368902_at 6.4989405 6.438217 6.2824306 6.436722 6.5990148 6.5968795 6.347587 6.2629786 6.1862235 6.2989354 6.18531 6.4518127
1368903_at 7.5387783 7.666256 7.4567685 7.570489 7.4878407 7.7385864 7.5636587 7.7105827 7.752975 7.7315125 7.863904 7.8654437
1368904_at 5.9226656 5.7328587 5.9554133 6.2408805 5.976375 6.081455 6.0478616 6.0495496 6.0510817 6.274068 6.120509 6.199716
1368905_at 8.110916 8.135405 7.8426075 7.8528 7.9094024 8.10904 9.676093 9.265561 9.278713 10.143854 10.338147 10.819256
1368906_at 3.4213333 3.35275 3.3382895 3.4712143 3.386542 3.3408737 3.4626958 3.3972497 3.4629064 3.3792393 3.4710236 3.3479095
1368907_at 5.095261 4.9574914 4.7002563 4.755087 5.0072947 5.1628613 5.174522 5.2881627 4.7552395 4.9015517 4.68056 4.9706573
1368908_at 7.791457 7.9012704 7.904706 7.8776655 7.752625 7.7900906 7.670419 7.8463445 7.9484897 7.873546 8.500454 8.165346
1368909_a_at 6.475597 6.417093 6.6333985 6.4309444 6.3495927 6.3100786 6.2164445 6.372993 6.741806 6.3851056 6.4460626 6.294838
1368910_at 4.8982186 5.2331443 5.4672604 5.133149 4.9582257 5.2946115 5.4798512 5.5739694 5.3662424 5.544929 5.605547 5.485124
1368911_at 6.561978 6.05405 6.061451 6.6610055 6.53384 6.2536373 6.087147 5.985034 6.0130672 6.3038616 6.115433 6.5157413
1368912_at 4.471915 4.4901037 4.569281 4.76944 4.3286724 4.8027563 4.771749 4.5235996 4.104995 4.023368 4.351387 4.42113
1368913_at 3.9097102 3.5816116 3.6253684 3.6452558 3.5777051 3.7088242 3.7828133 3.5422442 3.71223 3.8310935 3.8608952 3.7971885
1368914_at 4.3692064 4.5105205 4.4551783 4.6423216 4.4068766 4.1095963 4.2748556 4.161724 4.222207 4.3925138 4.237564 4.178604
1368915_at 10.880103 10.884606 10.679232 10.698816 10.617444 10.973169 11.027088 10.675932 10.935846 10.697993 10.7029085 10.456372
1368916_at 10.511886 10.523419 10.786616 10.469785 10.308399 10.479169 10.0543 10.30638 10.132415 10.194139 10.292597 10.041404
1368917_at 5.244139 5.0527453 5.2447505 5.313178 5.313927 5.4006157 5.5009975 5.295067 4.9431853 5.0688343 5.3627405 4.999627
1368918_at 5.7748556 5.3975096 5.309837 5.617881 5.61427 5.521103 5.68952 5.5712442 5.402236 5.376332 5.541499 5.329894
1368919_at 5.2394056 4.8860664 5.052754 5.107263 4.9940333 5.282046 5.4438176 4.9892592 5.1910934 5.1440673 4.9872055 5.1445765
1368920_at 5.186357 5.053761 5.0336394 5.1018023 5.2488728 5.333028 5.114252 4.974237 5.0334935 5.1294827 5.2123423 5.0396256
1368921_a_at 5.81997 6.1003776 5.8340087 5.858652 5.917915 5.7296214 5.915214 5.4931507 5.6590924 5.6192503 5.6456814 5.6616707
1368922_at 4.651869 4.5937605 4.5885744 4.2768974 4.577687 4.765433 4.585108 4.808737 4.3771076 4.302431 4.395033 4.4035535
1368923_at 5.0458527 5.116845 5.022629 4.8591056 4.974358 5.132226 4.9579005 4.92364 4.928492 4.844062 4.5628443 4.790911
1368924_at 10.605285 10.583858 10.839907 10.859253 10.673877 10.999705 10.602599 10.60526 10.887969 10.897968 10.819846 10.634289
1368925_a_at 4.862579 4.3508854 4.5817566 4.5335526 4.604317 4.2984133 4.122082 4.54186 4.140715 4.6986227 4.3413434 4.4649324
1368926_at 4.849614 4.727851 4.5562515 4.5658097 4.3820252 4.519504 4.701328 4.3611007 4.533504 4.494126 4.653752 4.6277556
1368927_at 6.958041 6.863066 6.7222347 6.8391933 6.854803 6.762139 7.0591598 7.0754256 6.930261 6.5231714 6.5650787 6.647667
1368928_at 6.434877 6.3296103 6.3304205 6.0107765 6.1347528 6.358161 6.246829 6.307409 6.1897383 6.311342 6.327548 5.8833423
1368929_at 7.241542 7.3550167 7.1195354 7.2655654 6.9499807 6.9753327 7.2851615 7.309861 7.444795 7.067896 7.339319 7.240424
1368930_at 4.381873 4.245264 4.2773194 4.0868826 4.2041793 4.3073335 4.485705 4.144096 4.153401 4.1219645 4.1947856 4.064148
1368931_at 7.467242 7.5776215 7.6267548 7.4360557 7.4550824 7.439634 7.4699135 7.823736 7.3723574 7.000786 7.1097608 7.081969
1368932_at 5.2871037 5.2514696 5.522171 5.3568983 5.3274083 5.1674185 5.37906 5.1204023 5.445506 5.45558 5.6254616 5.1797075
1368933_at 7.3864393 7.078239 7.269401 7.3962817 7.290525 7.42108 7.3053155 7.1777997 7.0693336 7.1379113 7.050193 7.179507
1368934_at 11.006594 10.63465 10.601931 11.728463 12.044886 12.347534 13.613579 13.289539 13.447455 13.728819 13.678643 13.807133
1368935_at 4.749576 4.502611 4.2171264 4.4234567 4.448362 4.3562274 4.2283387 4.255435 4.056371 4.1052556 4.101532 3.9053187
1368936_at 10.537364 10.60624 10.679944 10.624915 10.684348 10.684503 10.720871 10.850292 10.756951 11.041151 10.923015 11.022478
1368937_at 5.758879 5.674238 5.8569717 5.6291504 5.773514 5.849458 5.638459 5.9117036 5.514316 5.794329 5.8954134 5.818883
1368938_at 6.1496453 5.5220423 5.2910495 5.535407 5.085491 5.546294 5.628754 5.5716553 5.4673448 5.4218674 4.691623 5.717272
1368939_a_at 4.570966 4.4210587 4.494918 4.494023 4.4524627 4.5940614 4.6732936 4.767772 4.4603896 4.275711 4.5381227 4.505341
1368940_at 9.803716 9.203448 9.169271 10.011319 9.096228 8.984311 8.347215 9.17044 8.795937 9.330776 8.259172 9.075482
1368941_at 4.576172 4.428703 4.6391497 4.4148483 4.785772 4.3602076 4.722477 4.5424867 4.260255 4.2695622 4.2736316 4.279613
1368942_at 5.0450644 4.669511 4.8702602 4.875375 4.8455048 5.0068164 5.084533 5.073746 5.168072 5.012264 4.8672624 5.0335484
1368943_at 13.216463 13.174888 13.380314 13.219851 13.237999 13.114609 13.181109 13.261515 13.22638 13.149456 13.241018 12.957852
1368944_at 6.7266765 6.7409396 6.9025073 6.6017213 6.6138754 6.455137 6.564784 6.726024 6.677817 6.6242695 7.0036917 6.68208
1368945_at 5.696965 5.055658 4.9920483 5.7334356 5.4554005 5.2904177 5.242948 5.569676 5.309699 5.5787587 5.496555 5.564076
1368946_at 5.742467 5.709217 5.631139 5.7370253 5.630721 5.323616 5.535122 5.327133 5.4356813 5.4790864 5.5873847 5.618902
1368947_at 8.335184 7.3672853 7.483599 8.927662 8.457939 7.267269 8.178629 7.408734 8.512638 6.833504 7.264367 7.351385
1368948_at 5.1538777 5.7113266 5.7139254 5.745289 5.917088 5.7030773 5.9662714 5.7619066 5.9040956 5.7008286 5.552868 5.773195
1368949_at 4.58617 4.4768314 4.2463613 4.7013764 4.425172 4.5882516 4.417977 4.176516 4.5239105 4.3148794 4.5995545 4.5137095
1368950_a_at 6.2655025 6.107668 6.2318544 6.1431403 6.060952 6.0572715 6.0055246 5.9984913 6.131675 5.723961 5.8942494 5.722684
1368951_at 4.5399604 4.6073103 4.3133965 4.4603386 4.340478 4.382251 4.487755 4.161724 4.335844 4.125867 4.2079887 4.3163056
1368952_at 4.5404463 4.760299 4.606926 4.913706 4.9573855 4.7048907 5.1896253 4.883021 4.273005 4.7660294 4.742385 4.7379713
1368953_at 7.748062 7.765967 7.7533326 7.888613 7.889192 7.638184 7.886973 7.798686 7.934525 8.1526785 7.8061886 8.146266
1368954_at 4.8198557 4.84316 4.9916215 4.5581427 4.7742057 4.527159 4.785014 4.5902853 4.72043 4.748821 4.6584325 4.6708403
1368955_at 6.9315267 7.0336018 7.145165 6.820816 7.2797813 6.958582 6.8010864 7.069029 7.31702 7.1590137 7.1514454 6.9881544
1368956_at 5.4887123 5.394813 5.5161138 5.644285 5.3862667 5.556218 5.4659214 5.944304 5.4659863 5.175921 5.233049 5.289158
1368957_at 4.941609 5.39741 4.976032 4.813738 4.9224415 5.144863 5.256944 4.960291 4.8029566 4.842157 4.626498 5.0472574
1368958_at 4.2600746 3.9762561 4.1506705 4.363453 4.2215657 4.007742 4.4086275 4.3671103 3.908704 4.052511 3.9697182 3.8836982
1368959_at 4.8594637 5.0135155 4.747905 4.7491693 4.8609324 4.9432793 4.740929 4.6403627 4.501934 4.8080444 4.655738 4.6923733
1368960_at 9.750967 9.842322 10.070494 9.85977 9.802429 9.80746 9.795764 10.049056 9.855046 9.832727 9.82742 9.620381
1368961_at 6.233999 6.181068 5.9099555 5.847507 6.0149455 5.9647346 6.0530114 5.842905 5.6570444 5.8527503 5.7472305 5.725068
1368962_at 5.352922 4.9224997 4.7316275 4.8663816 4.9082017 5.101281 5.027566 5.1760874 4.895105 5.004407 4.9045854 4.9391713
1368963_at 6.584556 6.401815 6.356109 6.6250787 6.7012854 6.744308 6.5667152 6.1856675 6.629834 6.420769 6.60947 6.495806
1368964_at 3.9554598 3.9495049 4.0519586 3.9766333 4.127415 4.039685 3.7535148 4.192425 4.199503 3.8277488 4.081901 3.538479
1368965_at 5.7740026 5.7606144 5.503374 5.397806 5.7406144 5.635497 5.6478887 5.621083 5.4543667 5.258912 5.3662653 5.418004
1368966_at 4.126522 4.245345 4.0249186 4.11209 4.1586514 4.286435 4.1451445 3.99903 4.0543213 3.8942688 4.060793 4.0262775
1368967_at 6.5469193 6.7929 6.760844 6.9167414 6.291725 6.391572 6.4326277 6.692216 6.476168 6.709079 6.463842 6.6110144
1368968_at 4.653816 4.798296 4.4332085 4.942031 4.764238 4.671605 4.8872466 4.9113398 4.2998285 4.3274307 4.3608522 4.6277556
1368969_at 4.8756304 4.9691005 4.272471 4.64198 4.619776 4.6949816 4.6190214 4.615652 4.1904306 4.043315 4.095974 4.363986
1368970_at 5.1045957 4.953622 4.8505945 5.0605593 5.2219186 5.170124 4.969593 5.244935 4.8996587 5.0142164 4.7220564 5.1703205
1368971_a_at 5.1419077 5.09195 4.968899 5.0043206 4.5817003 4.6366086 5.2634816 4.598054 4.874405 5.03537 5.1269197 4.84291
1368972_at 4.0753746 3.7432618 3.644678 3.7684 3.800195 3.9375143 3.7972891 3.745146 3.4956973 3.7860482 3.7177186 3.929214
1368973_at 7.357931 7.11659 7.3368707 7.342875 7.3782496 7.0008063 7.293181 7.3136873 7.2515926 7.217337 7.0072055 7.1199646
1368974_at 4.7938623 4.7239695 4.7815003 4.8618064 4.9885044 5.135126 5.2834063 4.750488 5.0714917 4.787444 4.609385 4.7549915
1368975_at 5.9165683 5.7592816 5.9974394 5.169802 5.8773146 5.804861 5.9429483 5.8968635 5.394672 5.924587 5.6739078 5.7491865
1368976_at 5.1908555 5.239068 5.1221642 4.499372 5.2425275 5.3694105 5.351966 4.947317 5.0539317 5.2776217 4.6407075 4.9738317
1368977_a_at 8.044433 8.170888 7.9489365 8.10092 8.22994 8.141 8.53545 8.552453 8.392154 9.066254 8.716642 9.25386
1368978_at 5.7500916 5.655309 5.6165614 5.639632 5.281751 5.6330457 5.6206727 5.4051003 5.42884 5.537974 5.532041 5.5197043
1368979_at 6.1254525 6.4317946 6.181663 6.4337854 6.0952215 6.3026385 6.184276 6.1744647 5.840582 5.959358 6.119832 6.0878716
1368980_at 4.741201 4.899633 5.250884 4.5679045 5.0679474 4.7215395 4.374392 5.031196 4.8837137 4.8266687 5.5130353 5.077145
1368981_at 3.7631934 3.6371338 3.7177598 3.6790895 3.6217086 3.592171 3.8758209 3.900097 3.7147233 3.7513664 3.8321044 3.741233
1368982_at 4.6034656 4.8448396 4.81868 4.614237 4.6668115 4.62891 4.661559 4.6877747 4.4490023 4.5845413 4.621037 4.679139
1368983_at 4.3589263 4.4367504 4.380165 4.499619 4.228862 4.280737 4.5911207 4.2083883 4.3304534 4.2791843 4.3411555 4.1673374
1368984_at 8.143477 7.5982237 7.848828 7.879784 7.897712 7.6751885 7.780271 7.89765 7.9325523 7.921738 7.9859447 8.014333
1368985_at 4.533613 5.095771 4.220072 5.0846167 4.7912416 4.9776077 5.262684 4.9276733 4.4743648 4.5697145 4.638688 4.8142395
1368986_at 5.1119967 5.264067 4.8210278 5.1641855 5.1550484 4.7190304 5.25241 5.050034 4.8091183 4.824506 4.6246386 4.647581
1368987_at 5.6952014 5.608516 5.6765146 5.5761027 5.6421027 5.2830153 5.9890394 5.9386206 5.59221 5.5213766 5.6629453 5.4069138
1368988_at 5.4298196 5.471367 5.236493 5.083766 5.5696487 5.546294 5.3431997 5.3225927 5.442063 5.300789 5.4519353 5.2225924
1368989_at 4.941609 5.0704646 4.794745 4.99204 4.647773 4.6717067 4.8376937 4.9473314 4.459901 4.5076075 4.7388654 4.6052723
1368990_at 5.7601943 5.931717 6.003509 5.761353 5.6930475 5.8150835 5.913364 5.7294617 5.884132 5.7793016 5.6630383 5.517795
1368991_at 5.93256 5.869947 5.441011 5.9439025 5.8794193 5.3934803 5.681442 5.8659835 5.7507925 5.870375 6.0665464 5.647711
1368992_a_at 10.579903 10.399244 10.452332 10.536479 10.526723 10.300027 10.443119 10.466813 10.150913 10.579122 10.660582 10.561966
1368993_at 4.9677324 5.160816 5.0001874 5.07413 5.127927 5.154517 5.237867 5.27543 5.1836286 4.722912 5.255132 4.930904
1368994_a_at 5.7696705 5.6918964 5.906392 5.8697553 6.1490383 5.6267285 5.9845023 5.875716 5.5404844 5.8591247 6.045663 5.5142894
1368995_at 3.5401366 3.5619857 3.3444548 3.4846818 3.4879127 3.4505181 3.4322505 3.5739055 3.5373993 3.4734185 3.6860282 3.4034872
1368996_at 4.4651217 4.3824854 4.560197 4.1927814 4.7057886 4.7136526 4.502188 4.5881915 4.5566363 4.532092 4.6885915 4.4615016
1368997_at 4.760681 4.605498 4.3767204 4.6297755 4.501091 4.491714 4.513856 4.4381056 4.496592 4.8809547 4.634363 4.40242
1368998_at 3.7153528 3.8834872 3.63276 3.6933746 3.742887 3.6175215 3.7667317 4.1926346 3.6478837 3.5592194 3.821029 3.6594222
1368999_a_at 5.3857007 5.3348103 5.258994 5.1663837 5.1957808 5.2187505 5.2976084 5.3158937 5.1231384 5.109749 5.332426 5.183834
1369000_at 5.5562234 5.397795 5.327799 5.540738 5.5381517 5.4958897 5.4282665 5.4581866 5.3605137 5.218433 5.3858476 5.183118
1369001_at 4.2088203 4.0984097 3.965585 3.9495025 4.0333443 4.432061 4.080501 4.0897455 4.034793 4.1344547 4.0626774 4.1090965
1369002_at 4.1126347 4.294208 4.184663 4.0269613 4.093645 4.0051427 4.079337 4.186836 3.9928768 4.128337 4.5176806 4.132317
1369003_at 6.136419 6.2935815 6.4202 6.1312346 6.7031918 6.6268525 6.123189 6.634391 6.505264 6.618643 6.23194 6.429527
1369004_at 5.1636186 5.268863 5.477623 5.6452904 5.3378043 5.5118546 5.517572 5.7336483 5.143469 5.0361176 5.127276 5.116748
1369005_at 4.519834 4.479885 4.566371 4.2037344 4.4754086 4.4272947 4.2824154 4.5909257 4.609063 4.353133 4.3286953 4.3531513
1369006_at 4.340293 4.5884356 4.0620785 3.9129927 3.7860935 4.1848707 4.2197943 4.000139 3.9662218 4.06721 4.0908384 4.0699954
1369007_at 5.4990396 5.3344274 5.2859755 5.339502 5.271077 5.423673 5.4448595 5.18184 5.293438 5.215625 5.042472 5.353135
1369008_a_at 4.9904814 4.8357887 4.385404 4.8053293 4.3802986 4.5338836 4.606537 4.028198 4.494411 4.209297 4.4458156 4.335466
1369009_at 4.079401 3.843896 3.6982658 4.099171 3.857393 4.0320415 3.959629 4.1009817 3.851683 3.9445639 4.090416 3.755239
1369010_at 5.0508375 5.199118 4.869391 4.8469524 4.970561 4.8738823 4.7610683 4.906487 5.103441 4.7983646 5.024473 4.6772885
1369011_at 12.249824 12.543197 12.616959 12.374359 12.316518 12.551082 12.10629 12.447526 12.214589 12.383249 12.228292 11.846913
1369012_at 6.0574512 5.833104 5.899142 5.9616823 6.097517 5.9348164 6.068599 5.9180903 5.952755 5.7490396 5.76924 5.652467
1369013_a_at 10.24925 10.162394 10.203053 10.410887 10.28341 10.214549 10.382894 10.360937 10.20515 10.562711 10.465151 10.5385
1369014_at 4.3278637 4.76079 4.385022 4.426112 4.6162615 4.263501 5.289222 4.8286085 4.3396654 4.483962 4.533016 4.565089
1369015_at 5.241931 5.0118775 4.720365 5.058364 4.886857 4.6645393 5.354731 5.0591516 4.653281 4.546183 4.7629533 4.7706895
1369016_at 5.0908537 4.9949574 5.061283 4.9752545 5.2807884 4.9324903 5.2563167 4.9365215 5.0002127 5.1243386 5.011095 5.0399766
1369017_at 4.682826 4.3607693 4.6368346 4.9019113 4.3836775 4.336009 4.4877687 4.275894 4.520444 4.269459 4.348852 4.220704
1369018_at 5.226327 5.175747 5.372011 5.2135477 5.7420835 5.021038 5.431416 5.3236628 5.1309075 5.2891765 5.4592085 5.1794143
1369019_at 3.8665438 3.6934054 4.054 3.8268545 3.785716 3.9238145 3.7133927 3.745433 3.7155893 3.75576 3.9534767 3.8345895
1369020_at 4.7348404 4.8199453 4.6777573 4.749897 4.892168 4.944332 4.7707443 4.9921474 4.3373327 4.470043 4.563819 4.711133
1369021_at 5.8604517 5.8311954 5.765748 5.936221 5.704797 5.636278 5.8662853 6.0166698 5.905891 5.8412313 5.730289 5.8469415
1369022_at 5.780614 6.081822 5.9749055 5.830262 5.9635887 5.993004 5.9162865 5.534998 5.751306 5.624628 5.6108084 5.798699
1369023_at 10.03715 9.905361 9.898713 10.037921 10.115532 9.995191 10.499207 10.242155 10.13515 10.460665 10.5018015 10.630358
1369024_at 6.3631673 6.748141 6.658854 6.601675 6.387755 6.4273796 6.6146135 6.56474 6.9125366 6.5892754 6.814549 7.040433
1369025_at 4.228613 4.6732044 4.3671627 4.2379375 4.512541 4.092294 4.609255 4.2045894 4.2536416 4.1484823 4.0579777 4.420922
1369026_at 5.7130136 5.939386 5.7072363 5.725902 5.742837 5.939946 5.8566413 5.5963283 6.397826 5.851773 5.8050747 6.0555396
1369027_at 4.666185 4.499095 4.368556 4.426156 4.4053535 4.7139297 4.3839192 4.2460423 4.058971 4.1060367 4.4163713 4.114011
1369028_at 5.158069 5.004646 5.0088897 4.746869 4.840976 4.7902613 5.560773 5.1936164 4.929331 5.2109246 4.6514225 4.6391487
1369029_at 5.1229935 5.144207 5.306575 4.641434 5.0712824 5.065097 4.700173 4.687966 4.6912236 5.2518086 5.3420243 4.9551864
1369030_at 4.383477 4.493419 4.2943993 4.451078 4.2196703 4.345681 4.0460196 4.1747828 4.4728565 4.3999863 4.29171 4.179678
1369031_at 7.9678154 8.027381 7.895537 8.046561 8.027135 8.131429 8.018887 7.6319604 7.8059273 7.7140865 7.569567 7.845459
1369032_at 7.721718 7.8948874 7.809371 7.907588 7.790616 7.706847 7.7939434 7.905117 7.9534883 7.7501826 7.788212 7.7467117
1369033_at 3.5812566 3.426106 3.7642946 3.5187953 3.541423 3.726152 3.504838 3.580061 3.5596511 3.5517654 3.5118473 3.6278589
1369034_at 4.8481054 4.834344 4.8663645 4.906151 4.5964193 4.9968514 4.7171955 4.7527137 4.7268944 4.631981 4.6000395 4.627755
1369035_a_at 3.8880587 4.0176773 3.7393334 3.6173122 3.6578422 3.6175215 3.5581102 3.7571554 3.7707996 3.670279 3.6667922 3.6003888
1369036_at 3.5583239 3.837266 3.7065907 3.7849941 3.7199855 3.789221 3.8324032 3.5332618 3.781637 3.602038 3.7749648 3.749651
1369037_at 4.827784 4.9792466 4.568822 4.5993814 4.6566424 4.58152 4.9701176 4.7166023 4.703398 4.5698338 4.4401093 4.8548465
1369038_at 5.521411 5.454916 5.464157 5.3417025 5.586479 5.5804596 5.6716537 5.5684223 5.3918133 5.5153713 5.4738884 5.332739
1369039_at 7.8543105 7.588917 7.766774 7.6892343 7.4690967 7.482467 7.882598 7.8970237 8.034491 7.691031 7.732252 7.91314
1369040_at 5.0687394 5.341103 5.455754 5.2872252 5.2644296 5.2990317 5.718694 5.4532547 5.543272 5.285418 5.388993 5.465175
1369041_at 3.5629177 3.7995012 3.7395623 3.5970364 3.5652242 3.7357857 3.664828 3.6108253 3.5470166 3.6464334 3.7642674 3.5057802
1369042_at 6.792445 6.7507544 7.046579 7.0645404 6.8360367 6.6740985 6.6578026 6.734736 6.797919 6.828749 6.7901263 7.0389714
1369043_at 3.6635473 3.715922 3.539755 3.7234294 3.6027167 3.752885 3.8464704 3.749875 3.6719975 3.6128438 3.7637467 3.6156347
1369044_a_at 7.201728 5.513791 6.2734065 6.9229774 6.58026 5.355697 6.1868525 5.2334156 6.5634556 5.3436418 5.544505 5.1180873
1369045_at 6.843886 6.644787 6.6608243 6.6152024 6.8039403 6.695845 6.811744 6.8390956 6.6645794 6.6115236 6.568836 6.5238166
1369046_at 4.050852 4.1920524 4.129038 3.8903813 4.1599236 4.2121716 4.086215 4.0028048 3.9047494 4.1617527 3.9230697 4.0563965
1369047_at 3.1697798 3.2023005 3.256461 3.2467482 3.187033 3.347154 3.0895073 3.0983331 3.2483604 3.1319602 3.095408 3.199984
1369048_at 4.731182 4.6204414 4.628652 4.634016 4.7724767 4.6986675 4.5599284 4.816312 4.784947 4.4903574 4.582514 4.8094435
1369049_at 3.7538486 3.9283206 3.846092 3.963131 3.698068 3.762519 3.6548972 3.9537516 3.9479635 3.8560953 3.9330761 3.735361
1369050_at 7.3839226 7.230856 7.7369785 7.2561545 7.325654 6.9892197 8.737722 8.21524 7.8280525 7.7673974 9.106983 8.044364
1369051_at 6.3803835 6.497763 6.279784 6.5803494 6.2844467 6.264871 6.1203647 6.2246966 6.548107 6.373847 6.5214934 6.1000295
1369052_at 5.1975017 4.861863 5.1468415 4.8465433 5.065209 5.2077465 5.028437 5.3822384 5.161741 4.957551 5.4007382 5.22737
1369053_at 4.3869667 4.5260124 4.4720984 4.4183865 4.4141493 4.531955 4.466708 4.34401 4.34529 4.399338 4.655738 4.4026365
1369054_at 4.5392 4.5065007 4.339567 4.525222 4.6247253 4.5418386 4.54537 4.255095 4.3823094 4.3935413 4.47108 4.5977893
1369055_at 3.5173829 3.637103 3.414859 3.5773525 3.8089275 3.8466966 3.6569428 3.558574 3.8368094 3.6880796 3.7832584 3.7093012
1369056_at 3.5065062 3.5507338 3.4873352 3.5523849 3.3521507 3.452614 3.7134569 3.5486302 3.4395874 3.3469534 3.5555012 3.4881384
1369057_at 7.724316 7.5999675 7.5424795 7.6239824 7.6813636 7.5729294 7.679544 7.6898217 7.627438 7.6011834 7.797841 7.656843
1369058_at 5.259296 5.2093825 5.2530537 5.4321704 5.424665 5.380667 5.5936217 5.7232146 4.8776298 5.256012 5.2680435 5.3001795
1369059_at 7.6397653 7.6104875 7.7212563 7.8402014 7.620772 7.647313 7.701992 7.6724 7.6392694 7.578482 7.88489 7.6374454
1369060_a_at 7.9938464 7.929683 7.8522944 7.6985793 7.9986725 7.8895636 7.952422 8.008457 7.9494605 8.119591 8.194132 8.212622
1369061_at 8.545595 8.412348 8.243052 8.23004 8.3814125 8.28392 8.343576 8.223022 8.394371 8.554277 8.546667 8.3614235
1369062_at 5.163561 5.3819485 5.275351 5.1824684 5.180128 5.168722 5.195977 5.375223 5.071969 5.044944 5.091873 5.2173195
1369063_at 8.880577 8.632636 8.401939 8.833423 8.606746 8.7352295 8.176554 8.2341385 8.693931 9.077406 8.765078 8.90871
1369064_a_at 4.087922 4.139911 3.9887538 3.8643942 3.8548598 3.7971563 4.3696375 4.0881805 4.068038 4.053439 3.8164215 3.8903043
1369065_a_at 8.743428 8.69536 8.928272 8.921878 8.878956 8.955788 8.654029 8.905856 9.183459 8.587988 8.5675335 8.77334
1369066_at 5.3875227 5.687867 5.4106936 5.63935 5.8025494 5.6454687 5.5686183 5.8292246 5.712567 5.706293 5.982136 5.1530104
1369067_at 3.8257093 3.8750672 3.7179368 3.6704748 3.8470662 3.717758 3.9010005 3.9432857 3.7778394 3.67514 3.6235747 3.52089
1369068_at 4.142554 4.1469917 4.1384306 4.019806 4.10783 3.9107714 3.7410355 3.8785112 4.4734006 3.9908295 4.2345366 4.182623
1369069_at 7.3456616 7.350615 7.478819 7.441276 7.198167 7.2104254 7.3166537 7.5518785 7.3868403 7.319575 7.336885 7.309314
1369070_at 7.2430754 7.695462 7.58781 7.575015 7.5567813 7.5150495 7.5784807 7.4460087 7.8216376 7.7348022 7.9276586 7.997395
1369071_at 4.1126347 4.2269793 4.055936 4.2007685 4.2147655 4.1692 4.1653 3.96955 4.091325 4.0112147 4.1001215 4.199999
1369072_at 5.599483 5.413311 5.3486853 5.9516068 6.204973 7.7801795 6.965082 6.645103 7.4091315 7.8603086 6.5363016 7.7763762
1369073_at 9.712348 9.683436 9.854522 9.881591 9.669351 10.054131 9.714688 10.157922 9.707393 9.761522 9.606946 10.079277
1369074_at 12.533479 12.441776 12.454152 12.375376 12.392329 12.347227 12.423576 12.399302 12.490613 12.308041 12.309963 12.44805
1369075_a_at 4.6344757 4.951521 4.5761404 4.5431347 4.7368536 4.7344103 4.6674175 4.922188 4.5975084 4.520358 4.8424277 4.6277556
1369076_at 8.3575115 8.2378235 8.327751 8.07306 8.384979 8.32708 8.160741 8.525833 8.665966 8.357648 8.7636175 8.589981
1369077_at 6.6505094 6.738501 6.4692407 6.6984854 6.6836085 6.503525 6.668292 6.5848827 6.4092717 6.844148 6.6967225 6.8234015
1369078_at 8.022006 7.784632 8.253294 8.108115 8.093424 7.98443 8.017075 8.268736 8.258541 8.221756 8.251524 8.212718
1369079_at 4.636571 4.6017923 4.7814507 4.778642 4.696488 5.0147204 4.863946 4.83274 4.6700244 4.5545187 4.870219 4.636516
1369080_at 4.684883 4.6896563 4.57223 4.634016 4.8028393 4.6541142 4.7564044 4.71779 4.6193337 4.578388 4.706031 4.7143064
1369081_at 6.8137608 7.2093678 6.9681253 7.1388416 6.9740276 7.223788 6.7200775 7.126112 6.539111 6.696214 6.7602234 7.2257514
1369082_at 5.115054 5.0104327 5.016868 4.9816747 4.920261 5.10642 4.951785 4.731968 4.9516587 4.7913194 4.935463 5.0764565
1369083_at 5.3304806 6.10566 5.566222 5.5397577 5.3756847 5.473448 5.8798146 5.8716817 5.45562 5.7473917 5.6422544 5.399848
1369084_a_at 7.261103 7.3747993 7.2326665 7.290393 7.146627 7.293105 7.186758 6.986446 6.9490623 7.056342 6.930916 7.0657887
1369085_s_at 5.431485 4.6421857 5.4533577 6.058407 5.4198647 5.4777718 5.556525 5.343603 5.687001 6.676938 5.882634 6.6455607
1369086_a_at 5.232793 5.3095274 5.4350853 5.384641 5.2535295 5.152117 5.1609383 5.4094014 5.2724085 5.2733374 5.644785 5.305478
1369087_at 5.2690105 4.925787 5.056958 5.185815 5.1075006 4.8509164 4.9197845 5.096499 5.010064 5.2425356 4.932091 4.8464384
1369088_at 7.1878643 7.166815 7.2319407 6.9969926 7.4297614 7.416419 7.2847824 7.488716 7.1197295 7.2965765 7.582149 7.206559
1369089_at 4.219304 4.6148443 3.9203007 4.183981 4.216424 4.3499756 4.4331474 4.292737 4.014405 4.312268 4.1727977 4.2842536
1369090_at 3.79561 4.13043 3.96391 4.177024 3.9759696 4.152592 3.9010005 3.9722674 3.9385974 3.7708235 3.884503 3.9869373
1369091_at 4.032607 3.4472864 3.8219845 3.960321 3.9030125 3.711049 4.1158543 4.05886 3.769185 3.9297032 4.280278 4.1089277
1369092_at 8.331453 8.245096 8.379186 8.142981 8.274462 7.824681 8.293524 8.077913 8.208191 8.306042 8.239984 8.291482
1369093_at 7.0456705 7.089189 6.802254 6.8932505 6.8902545 7.33228 6.735416 6.6593294 6.889744 6.548933 6.6601663 6.7086105
1369094_a_at 5.722595 6.5759788 5.9134674 5.945339 5.7257156 6.5725174 6.343003 6.107703 6.37 6.099439 6.06768 6.085948
1369095_at 4.6657505 4.2387323 4.5067387 4.5771894 4.5319223 4.6289454 4.6089315 4.5168505 4.558698 4.491452 4.4562616 4.415379
1369096_at 4.1651745 3.989657 4.2473645 4.107904 4.5804834 4.06804 4.2844367 4.5718055 4.2374024 4.3991294 4.373987 4.1246066
1369097_s_at 5.9905586 6.0358434 5.969205 5.9086967 5.972305 6.168097 5.650641 5.960902 5.9164324 5.949973 6.145329 5.6554127
1369098_at 4.218916 4.129027 4.0542808 4.3685617 4.2817345 4.4267497 4.167597 4.2984786 4.4147906 5.149956 4.6186814 5.0345078
1369099_at 7.5909925 7.0960436 7.4581513 7.4710298 7.3990846 7.3340344 6.4340105 7.0557923 6.770743 6.8462515 7.0547767 7.2564077
1369100_at 4.4342775 4.1258993 4.3587112 4.3076754 4.2561684 3.9767272 4.355874 4.1531563 4.10093 4.0988674 4.046726 4.151044
1369101_at 7.384331 7.6820536 7.5478244 7.546035 7.5445585 7.4273324 7.6069427 7.62975 7.6199994 7.611124 7.560478 7.579195
1369102_at 3.9656591 4.001476 3.9399815 4.028441 4.0708213 4.0958457 4.0088224 4.286738 4.0364504 3.9505057 3.8719802 3.9944751
1369103_at 4.6834865 4.496972 4.1506705 4.6267385 5.0835385 4.6608143 4.7549872 4.8007646 4.496321 4.5785437 4.811757 4.6608043
1369104_at 6.306599 6.2441206 5.7538795 5.8423543 5.5912356 5.3295364 5.97455 5.686245 6.2995706 5.3989697 6.2366414 5.540081
1369105_a_at 3.4688911 3.388404 4.367236 3.2299938 7.5508475 3.4201312 7.174442 7.344353 6.1068935 5.388848 8.588365 5.9835043
1369106_at 4.7253323 4.6618853 4.6854916 4.952527 4.5803056 4.3995996 4.6545157 4.308658 4.4030313 4.4096227 4.5373783 4.54483
1369107_at 3.8399909 3.8019223 3.9917467 4.0109067 3.9235008 3.8726714 3.9491863 3.8664892 3.957859 3.7467155 3.7706192 3.7887828
1369108_at 4.09597 4.342759 4.2366543 3.8910735 4.163636 3.869201 3.8248456 4.0287595 3.8989742 3.8312242 4.2579365 4.0738792
1369109_at 3.5165966 3.9270632 3.7053137 3.9158854 3.7577066 3.8801587 3.9139462 3.9045868 3.537069 3.634936 3.492399 3.7948098
1369110_x_at 9.851997 9.210134 10.126781 9.645482 9.619501 8.874784 10.140655 8.802413 9.531948 8.580779 8.865385 8.972368
1369111_at 14.010421 14.031309 14.010061 14.108368 14.153947 14.151309 14.205828 14.166597 14.178264 14.281771 14.209996 14.325415
1369112_at 4.2301283 4.191057 4.377742 4.1296406 4.2734594 4.4658804 4.139418 3.9426322 4.355788 4.2167864 4.45327 4.2482014
1369113_at 3.4293416 3.4256003 3.4232244 3.1981356 3.2933009 3.3170874 3.2298183 3.5230055 3.338043 3.284719 3.2783206 3.362782
1369114_at 3.4226158 3.1607554 3.2981405 3.2954547 3.3645818 3.2206004 3.5988736 3.1559813 3.1930149 3.201845 3.1398656 3.311108
1369115_at 5.1767435 5.181268 5.3710356 4.6767898 4.978568 5.002068 4.7498293 4.772998 4.5415244 4.743638 5.0929723 4.8645315
1369116_a_at 6.0047874 5.863042 5.560919 6.119248 5.724502 6.163909 5.84293 5.940093 6.16125 5.9195743 5.9855113 6.1498013
1369117_at 4.087373 4.168977 4.0710444 4.0429125 3.9618256 4.016045 4.199977 3.9536607 4.0754747 4.0339518 4.0978246 3.983932
1369118_a_at 4.877694 4.521625 4.451065 4.7173896 4.435319 4.6549263 4.8545322 4.547494 4.6759768 4.5730004 4.297921 4.6778502
1369119_a_at 4.6083517 4.9662647 4.93999 4.6051793 4.748843 4.7494593 5.0305943 4.438794 4.6597476 4.4839516 4.6984224 4.483487
1369120_a_at 7.403622 7.3919063 7.317434 7.388844 7.312518 7.4711423 7.1854577 7.173311 7.290053 7.292628 7.2366796 7.126434
1369121_at 5.2855263 5.2124267 5.146943 5.1597166 4.9616723 5.27911 5.066932 5.2540917 5.124693 4.969409 4.966443 5.006283
1369122_at 7.515469 7.3063126 7.2968388 7.39904 7.2424617 7.68488 7.374682 7.270118 7.23598 7.563536 7.0988135 7.331363
1369123_a_at 6.341546 6.067016 5.8726125 5.903903 5.8625817 6.2419915 6.4064445 6.399652 6.0021214 5.7833843 6.2259083 5.665906
1369124_at 4.6012955 4.550971 4.457611 4.442817 4.4992523 5.033065 4.3470554 4.253458 4.309001 4.2042894 4.5086355 4.4189267
1369125_at 3.2775297 3.3232508 3.3837948 3.375543 3.442581 3.502271 3.4619231 3.461309 3.3119783 3.3935032 3.4533188 3.4705997
1369126_at 4.032607 3.7906947 3.6637573 3.691461 3.8723996 3.7456293 3.8825898 3.786298 3.9340346 3.7209501 3.7271216 3.5350237
1369127_a_at 6.3844075 6.5666475 6.303711 6.5866694 6.3436975 6.4635205 6.6129756 6.034827 6.493608 6.133499 6.6846294 6.2475243
1369128_at 4.0989685 4.456013 4.3397236 4.5395775 4.176019 4.2834873 4.1853523 4.1618443 3.8543406 4.0149403 4.2554073 4.044215
1369129_at 4.0166597 4.276091 4.083606 4.1881866 4.0184813 3.7818062 3.9226797 3.8617277 3.9190037 3.8870218 3.8913774 3.829272
1369130_at 4.6491466 4.7884827 5.1335144 4.7248883 5.0444026 4.620985 4.8997345 4.5154443 4.59133 4.83613 4.776781 4.808654
1369131_at 4.4122195 4.159736 4.2164817 3.9473376 4.273203 4.045067 4.211315 4.292302 4.2487955 4.174149 4.238489 4.4877205
1369132_at 5.6031647 5.499988 5.4729886 5.9403887 5.6728144 5.67897 5.5803785 5.358265 5.3899074 5.3221264 5.1624084 5.3384576
1369133_a_at 3.8234956 3.8466825 4.223463 3.9984336 4.1887474 4.178063 3.9831567 3.8750584 3.9191163 3.84279 3.7666533 3.8646774
1369134_x_at 3.7402794 3.933049 3.620205 3.4258661 3.5398855 3.711054 3.8329942 3.9432857 3.7680452 3.5905802 3.4253056 3.7635221
1369135_at 6.541412 6.419767 6.5149484 6.459592 6.5380087 6.575334 6.5928473 6.693466 6.3368354 6.200007 6.242707 6.1959515
1369136_at 4.1702194 4.2543573 4.386153 4.1133194 3.924059 4.062541 4.3869486 3.962934 4.0359907 4.053607 3.9542465 3.8787155
1369137_at 5.2345304 5.170484 5.0231304 4.9298477 4.960709 4.9016714 5.227807 4.7500715 4.9895563 4.8065743 4.704095 4.764643
1369138_a_at 3.989063 4.098833 4.1555986 3.853515 3.8535507 4.117862 4.216978 3.8206406 4.0906324 3.6454127 3.9104207 3.8116384
1369139_at 3.7337995 3.701064 3.7211995 3.7004514 3.8502355 3.9801204 3.7469296 3.7083032 3.7391882 4.0326405 3.7340536 3.8107045
1369140_at 4.4506807 4.609604 4.0429187 4.131439 4.2718563 4.175338 4.3532734 4.101653 3.8540208 3.888003 4.0036697 4.1089277
1369141_at 3.4301953 3.4418957 3.6484606 3.622254 3.657184 3.5909991 3.5432613 3.4642494 3.3969803 3.5777965 3.437362 3.6322188
1369142_at 3.9937549 4.1652784 3.9386017 3.774346 3.9647198 3.972523 3.9782584 3.761864 3.8406205 3.7175388 3.762348 3.7589552
1369143_at 4.2401834 4.015553 3.8027108 4.3241577 3.8624797 4.400174 4.2548833 4.1801577 4.143772 4.195463 4.0637426 4.3368793
1369144_a_at 3.866461 3.8691068 3.9034786 3.8781168 4.1056604 4.0352592 4.3959627 4.3887053 3.878144 3.9466228 4.041393 3.8431873
1369145_a_at 4.553722 4.6865816 4.436756 4.634793 4.8495426 4.858389 4.9014606 4.3820324 4.7421174 4.733858 4.735334 4.86465
1369146_a_at 7.0992675 7.3962464 7.4846478 7.441276 6.9333806 6.8334975 7.080389 7.418279 7.909709 6.9764423 7.736159 7.2397385
1369147_at 4.8982186 4.698462 4.5214643 4.616194 4.789785 4.9083977 4.8233633 4.440237 4.9058533 4.506993 4.7204556 4.638784
1369148_at 7.821623 7.570547 7.6945267 7.90008 7.680126 7.9277797 7.722171 7.7786355 7.6718965 7.5951347 7.7236137 7.3815455
1369149_at 5.382631 5.0511065 5.222258 5.1463027 5.4554005 5.46956 5.21865 5.190876 4.949327 5.103059 5.281488 5.050599
1369150_at 8.46284 7.819106 7.84595 8.70171 7.9961643 8.206969 8.505186 8.252491 8.466036 9.043687 8.158061 8.239996
1369151_at 5.3200483 5.247992 5.141093 5.1434565 5.1388626 5.3465786 5.640915 5.698455 4.9948792 5.2429156 5.125045 5.1580367
1369152_at 6.5219836 6.7631807 6.953921 6.854049 6.470951 6.4730167 6.403904 6.442868 7.169023 6.8724318 6.995131 6.6886935
1369153_at 4.045583 3.7649605 3.9807906 3.6888678 3.6525638 3.743486 3.7266674 3.7451832 3.7151473 3.6847591 3.7717037 3.6959057
1369154_at 4.276659 4.1292152 4.2551165 4.3695745 4.0824814 4.254862 4.5873585 4.1726465 4.148365 3.7659042 4.00278 4.047227
1369155_at 4.8523636 4.862855 5.2855177 5.1794405 4.766366 4.996156 5.2509847 5.241679 4.8713427 4.9660416 4.682653 4.8740296
1369156_at 6.5976224 6.5181046 6.7502184 6.7831135 6.4096103 6.293916 5.7393365 6.2815485 6.9583116 6.768169 6.7635374 6.518271
1369157_at 8.427938 8.475877 8.365908 8.413574 8.437695 8.429558 8.43482 8.268526 8.638451 8.839855 8.825115 8.534008
1369158_at 4.146762 4.339943 4.3924184 4.1573725 4.15549 4.3334694 4.1625853 4.4753637 4.3677216 4.379938 4.102682 3.978627
1369159_at 5.253052 5.311702 5.3533134 4.934731 5.285515 5.074584 5.1655846 5.0198455 4.931329 4.740163 4.8266063 5.2036633
1369160_a_at 4.8947663 4.8686304 4.9548078 4.9122977 4.791538 4.9145412 4.965451 4.9967217 4.9554863 4.9165144 4.9766955 4.9160132
1369161_at 9.349335 9.2347975 9.503641 9.167902 9.319157 8.981132 8.72879 8.908896 8.545076 8.262255 8.279983 8.030851
1369162_at 4.2120953 4.2308364 4.085582 4.104676 4.0839515 3.9983733 3.9004698 4.0070133 4.0036163 4.0381656 4.0014563 3.9383514
1369163_at 5.1741457 5.088638 5.2506814 5.2572165 5.0137773 5.2768126 5.7980967 5.1969004 5.2382245 5.2114367 5.3241644 5.4389715
1369164_a_at 4.427329 4.6335435 4.7423196 4.5400248 5.102931 4.679753 4.4434023 4.8806252 4.423639 4.369021 4.5255594 4.320082
1369165_at 4.5010357 4.6250267 4.5257654 4.5123463 4.21321 4.3101354 4.346016 4.466654 4.164642 4.274226 4.3037047 4.5834618
1369166_at 4.1194105 4.138129 4.303942 3.836761 4.0580354 4.001935 4.160753 4.371547 3.9611175 4.26863 4.0973525 4.2377367
1369167_at 6.3819027 6.1565504 5.8048134 5.8991604 5.9646025 6.13246 6.1305695 6.137501 5.7648697 5.7597404 5.835938 6.0190597
1369168_a_at 5.200642 5.609943 5.2967367 5.416805 5.638517 5.1830177 4.926447 5.3173265 5.320537 5.1960654 5.445312 5.298978
1369169_at 9.464643 9.237072 9.313762 9.359086 9.23572 8.923504 9.170084 9.22071 9.0416765 9.231527 9.160587 9.317895
1369170_at 4.428005 4.2335224 4.121682 4.0436 3.895016 4.118407 4.3489037 4.2980785 4.2684574 4.4612217 3.8592505 4.111269
1369171_at 11.157126 11.088275 10.994806 11.071138 11.001915 10.96824 10.243893 11.101732 11.128376 10.9728985 11.1413765 11.250624
1369172_at 4.3584332 3.898092 4.3228626 4.301167 4.41376 4.278728 4.026961 4.0641575 4.225135 4.0155573 4.172913 4.068242
1369173_at 5.3055453 5.212806 4.9990263 5.185501 5.3442283 5.3170753 5.439331 5.168163 5.17242 5.359647 5.373584 5.090102
1369174_at 7.15659 7.3842435 7.1157136 7.118145 7.1375895 7.468496 7.080847 7.327213 7.057448 7.497218 6.9573607 7.3279653
1369175_a_at 4.0429754 4.2867966 3.9382179 3.9575078 3.8375266 3.8447058 4.0869236 3.9055953 3.6323001 3.9311113 3.575882 3.7887828
1369176_at 6.740725 6.6617994 6.450419 6.5334105 6.653105 6.7124805 6.720826 6.7311864 6.399213 6.39637 6.292301 6.563412
1369177_at 7.1841135 7.05472 6.7569222 7.067892 6.9313674 7.0210085 7.178593 7.093797 6.9949775 7.001604 7.006626 6.9597926
1369178_a_at 4.151179 4.448034 4.458901 4.2946367 4.1340113 4.4363847 4.3959627 4.0031304 4.175879 4.267973 4.4475093 4.204983
1369179_a_at 6.515192 7.211838 7.0492463 6.046297 6.4065404 6.550522 6.395496 6.7256565 6.179825 6.5284247 6.1240606 6.332405
1369180_at 4.823169 4.9891644 5.0239835 5.0699153 4.9247026 5.221752 5.4998612 4.9625773 5.0475163 5.0923104 4.87863 4.7245755
1369181_at 5.485378 5.5771203 5.684234 5.543544 5.607296 5.4851894 5.579502 5.4818263 5.390814 5.407767 5.340513 5.6596894
1369182_at 4.195791 4.3065653 4.0567026 4.2641354 4.318116 4.469557 3.9944553 3.8842418 3.9273562 3.9222994 4.0567913 3.8182535
1369183_at 5.052066 5.271487 5.0462418 5.266717 5.114352 5.079054 4.813506 5.0114784 4.7185364 4.770322 4.90892 5.164849
1369184_at 4.0218925 4.13367 3.9599872 3.8149061 4.1379795 4.2866516 4.2873917 4.1633153 4.1385746 3.8896184 3.8097136 4.4389076
1369185_a_at 5.091248 5.2241116 5.1364245 4.986154 5.3676004 5.1971474 5.506846 5.0741787 5.212637 5.1628537 5.2530956 5.171222
1369186_at 6.946915 7.1958237 7.339918 7.0112543 7.327305 7.144065 6.9677014 6.706841 7.126115 6.9355693 7.217157 6.8986387
1369187_a_at 7.291618 7.1403756 7.4215674 7.4348226 6.982823 7.15155 7.214994 7.4729676 6.999829 7.2260404 7.118159 7.1528416
1369188_at 4.2791667 4.0281034 4.038163 3.8233414 3.8535507 4.2849455 4.4210005 4.356531 4.347385 4.2870045 4.0507884 4.0512404
1369189_at 5.363616 5.721726 5.4898114 5.701903 5.3825455 5.2912507 5.592168 5.7734547 5.5030193 5.4358163 5.296304 5.6296244
1369190_at 6.0786276 6.1520534 5.866549 5.935037 5.6276054 6.0237083 6.0922737 5.7152557 5.5853586 5.5840573 5.537402 5.590136
1369191_at 3.5729532 3.5656643 3.5541306 3.644538 3.7649624 3.4612916 3.6329026 3.4795015 3.3690097 3.6483226 3.3647065 3.6710594
1369192_at 4.8299 5.523222 4.528898 4.7832403 4.7553124 4.911568 4.825284 4.6491203 4.5415244 4.660938 4.6745477 4.7041473
1369193_at 6.0047874 5.3328648 5.2040787 5.4794736 5.5253906 5.5409846 5.35711 5.4888663 5.382656 5.5022388 5.332545 5.4963145
1369194_a_at 3.7532032 3.912658 3.7277992 3.6449242 3.9570615 3.6478143 3.8648987 3.8819067 3.9344711 3.697693 3.8056865 3.7622676
1369195_at 5.3722687 5.453528 5.6092067 5.5506854 5.421596 5.305409 5.334141 5.19948 5.4119153 5.4901924 5.371484 6.1621385
1369196_at 5.7910223 5.7423487 5.365862 5.639328 5.7767115 5.7857122 5.273778 5.6293507 5.4617786 5.798363 5.486884 5.8181458
1369197_at 5.104047 5.289898 5.7514505 5.4798136 5.547306 5.220541 5.4885144 5.785811 5.270249 5.6125593 5.6762867 5.4639893
1369198_at 5.3828816 5.112751 5.5202713 5.193134 5.772991 5.555849 5.521873 4.8333673 4.936639 5.2374096 5.1872163 4.763582
1369199_at 4.9458838 4.7311754 4.9014616 4.9307456 4.9576254 4.9847918 4.739506 4.960123 4.7767544 4.8645477 4.9300423 4.7335687
1369200_at 8.791716 9.091249 8.68957 9.047404 9.176835 8.532003 8.866133 8.976278 9.151315 8.853909 9.004098 8.316548
1369201_at 5.2416296 5.442739 5.226509 5.1184955 5.3516893 5.535204 5.2894936 5.2859216 5.073567 5.230621 5.1545987 4.9235716
1369202_at 3.5939915 3.7222552 3.6254885 7.573395 3.612827 4.2451363 3.9118946 3.7454512 3.4915652 3.7422261 4.795048 3.6756985
1369203_at 3.897023 3.8674135 3.9385524 3.9836175 3.9499316 3.8292058 3.6691666 4.0442367 4.1062565 3.8007126 4.152975 3.9425402
1369204_at 7.159195 7.2178183 6.9556823 7.140721 7.189025 7.1380057 7.245792 6.887748 6.5928097 7.0892763 6.779318 6.9354577
1369205_at 5.4932604 5.1725397 5.1765146 5.293094 5.265792 5.18256 5.408622 5.191013 5.082231 5.3196015 5.120254 4.8754935
1369206_at 12.661525 12.639293 12.397625 12.644565 12.653244 12.463608 12.376982 12.591308 12.487553 12.213509 12.291163 12.1075115
1369207_at 4.3379807 4.10315 4.1982446 4.3024435 4.4858036 4.2812223 4.7834015 4.4464955 4.5152383 4.3900127 4.3961587 4.3049226
1369208_at 5.845274 5.3012285 5.781109 5.6022925 6.0287952 5.4947515 5.97552 5.7365 5.5882645 6.046251 5.630799 5.905597
1369209_at 6.6664395 6.21679 6.47003 6.5612917 6.3626575 5.966407 6.082593 6.540332 6.4288344 6.308174 6.2017303 6.230567
1369210_at 3.3515947 3.9306166 3.2948968 3.5647266 3.553451 3.4162743 3.6400719 3.3044612 3.525075 3.413995 3.3155603 3.4941013
1369211_at 6.2636514 6.096452 6.4784074 6.3362207 6.1720114 6.4569206 6.333676 6.3842416 6.2034006 6.012789 5.9302425 6.11024
1369212_s_at 7.3324842 7.062446 7.05071 7.091386 7.251301 6.9870024 6.985377 7.552197 7.302501 7.7734404 7.712303 7.424511
1369213_at 5.382731 5.2141995 4.75841 5.0228124 4.8749247 5.209449 5.0691853 5.1440125 4.909094 4.855974 4.928625 4.7487493
1369214_a_at 5.579271 5.633183 5.657332 5.4895444 6.019308 5.761685 5.73937 5.4199357 5.622649 5.868746 5.7692533 5.4457626
1369215_a_at 10.561061 10.164096 10.385102 10.440957 10.402767 10.106006 10.384153 10.387848 10.075969 10.130263 10.487467 10.08971
1369216_a_at 5.5027046 5.5558076 5.351145 5.258029 5.466473 5.413123 5.39085 5.426622 5.585409 5.405551 5.286434 5.3038387
1369217_at 4.4012966 4.2679358 4.1943755 4.234089 4.217046 4.3692913 4.026961 4.3321505 4.049926 4.1944046 4.27131 4.0750055
1369218_at 7.039675 7.315588 7.1696067 7.361594 6.795618 7.147174 6.9399314 7.0955343 6.8564916 7.3551936 7.5265036 7.148884
1369219_at 6.5883694 6.5043087 5.8803306 6.3301764 6.127066 6.449735 6.337868 6.3216276 6.286905 6.189537 6.0624905 6.050625
1369220_at 7.143883 7.1998186 7.1907024 7.4007807 7.022633 6.980586 7.4129195 7.1569815 7.254924 7.6608405 7.308567 7.4878206
1369221_at 6.515633 7.1276994 6.509046 6.8781977 7.2760067 7.1863675 6.700336 7.0309973 6.6484604 6.3829694 7.3700404 6.5480676
1369222_at 5.4621677 5.5906343 5.3293324 5.5592017 5.3211174 5.3861113 5.608206 5.482344 5.6939526 5.143616 5.2282515 5.4806767
1369223_at 6.723536 6.6800895 6.661888 6.7782254 6.738693 6.6896777 6.693359 6.694792 6.709405 6.5786176 6.5720506 6.5126543
1369224_at 8.381943 8.1300335 8.726731 10.08686 10.438397 8.6413765 9.8155575 10.842857 10.069586 9.320588 9.879033 8.613389
1369225_at 12.079525 12.040699 12.111452 12.125439 11.967095 12.091941 11.981826 11.867011 11.922966 11.265321 11.554977 11.731348
1369226_at 7.58359 7.04692 7.7808466 7.734026 7.539454 7.446899 7.3908896 7.430843 7.591829 7.310337 7.607616 7.4906583
1369227_at 5.6699677 5.785337 6.0593147 5.9468718 5.6397576 5.7639627 5.460933 5.3931265 5.747246 5.8461843 5.5202847 5.6870008
1369228_at 5.4724555 5.703052 5.459955 5.3980765 5.4589596 5.5347896 5.230893 5.5981083 5.3455915 5.234477 5.3762045 5.3617983
1369229_at 5.5925074 5.998659 5.7699304 6.125391 6.0081444 5.9721084 5.820361 5.9638786 5.6692495 5.7279654 5.7727857 5.724515
1369230_at 4.330796 5.0032883 4.4295 4.4136047 4.584303 4.6641564 4.6602335 4.242654 4.391898 4.3280797 4.841495 4.3015776
1369231_at 5.1623893 4.729913 4.7441278 4.939836 4.9627485 4.7981377 4.85677 4.9630017 4.8043327 4.5477834 4.4979935 4.4930243
1369232_at 4.391972 4.4655633 4.5033712 4.6167336 4.673267 4.523357 4.383822 4.6135325 4.4811134 4.6957536 4.5224733 4.7565956
1369233_at 4.312789 4.097933 3.6010258 4.110694 3.98005 4.16393 4.2486167 4.065366 3.7165058 3.7118764 3.8159254 3.9141629
1369234_at 7.7620144 7.4487205 7.6233215 7.4911475 7.5707273 7.480459 7.389539 7.213659 7.4454384 7.320316 7.2778773 7.12616
1369235_at 5.124386 4.894859 4.999482 4.7183704 4.9468894 5.081738 5.1032963 4.784872 4.72043 4.886483 5.020145 4.7704678
1369236_at 5.135832 4.8111033 5.121601 4.5620604 5.191292 4.9539056 5.325263 5.359911 5.2613235 5.517351 5.3099236 5.5663414
1369237_at 5.219831 5.383598 5.033274 5.1183844 5.2958703 5.1124516 5.0021586 5.106718 5.073483 5.029208 5.0454884 5.1366286
1369238_at 9.808993 9.605824 9.550829 9.820646 9.434138 9.499867 8.925059 9.649606 9.399345 8.675062 8.358374 8.410231
1369239_at 4.1609054 4.1280212 4.159442 4.184923 4.034142 4.1407876 4.0004787 3.9341216 3.8883042 4.0387545 3.8524125 3.8635745
1369240_a_at 5.6489573 5.896183 5.5818424 5.695139 5.866741 5.7619267 5.605921 6.079653 5.5205903 5.6334867 5.565939 5.5049143
1369241_at 5.3170567 5.5130725 5.471102 5.1034145 5.3780875 5.533199 5.2976384 5.1924744 5.57755 5.27697 5.5711436 5.2545004
1369242_at 3.4297104 3.5442061 3.4094334 3.3920827 3.4603221 3.3144445 3.6683333 3.6049547 3.5146914 3.4736075 3.5408845 3.494829
1369243_at 4.3433294 4.039897 4.0355787 4.270354 4.2027793 4.4083524 4.3022842 4.231228 4.1905947 3.944295 4.1045732 4.004548
1369244_at 6.847477 6.6259303 6.5971766 7.0848684 6.854803 6.6294584 6.5228267 6.9917173 6.8895264 6.974223 7.145727 6.9141464
1369245_at 4.231921 4.1275053 3.9578247 4.5432487 4.2215657 4.1898413 4.364913 4.1694345 4.2036977 4.3034015 4.281926 4.0637
1369246_a_at 3.6370409 3.9063177 3.8263245 3.9245372 3.6840885 3.6223183 4.0406027 3.6997943 3.6092918 3.3978107 3.5866833 3.5873363
1369247_at 6.232484 5.8288155 6.1365423 5.7132263 5.9420013 6.071364 5.9791417 5.904764 6.3215094 6.424739 6.457672 6.091558
1369248_a_at 9.165516 7.946953 8.77029 9.086604 8.656785 8.02418 8.4391985 8.321234 8.211365 8.153606 8.147806 8.069195
1369249_at 8.29867 8.024386 8.487793 8.265429 8.293443 8.801424 8.159888 8.275547 7.9394083 7.8324375 8.072119 7.942824
1369250_at 5.2906175 5.373368 4.9311743 5.180804 4.9209175 5.0012584 5.194134 5.150184 4.9871497 4.9788194 5.115188 5.033508
1369251_a_at 5.742467 6.067728 5.9348364 5.7405834 5.6786966 5.9660597 5.517745 5.6338596 5.569187 5.6209755 5.629389 5.6714993
1369252_a_at 5.848136 5.655476 5.6492953 5.5891 5.7491813 5.745863 5.549361 5.5333858 5.438464 5.4855742 5.476684 5.3910418
1369253_at 3.5999765 3.866783 3.7058172 3.8037395 3.6767097 3.9955838 4.0096703 3.7594118 3.7329433 3.579927 3.6895957 3.633553
1369254_a_at 3.9792001 4.3445168 4.2221804 3.863075 3.9071121 4.1569295 4.0820894 3.8115315 3.7595057 3.9661047 3.871657 3.7252185
1369255_at 6.3090143 6.165236 6.486995 6.452725 6.406814 6.152927 5.879532 5.8146977 5.85575 6.1711054 5.985248 5.604165
1369256_at 6.0390835 6.1025305 5.774858 5.589476 5.7337327 5.7241254 5.8812 5.8015146 5.9638357 5.5275025 5.741711 5.552361
1369257_at 4.8932 4.840831 4.884416 4.9953804 4.9154377 5.121623 5.0425644 5.0515857 4.916504 4.880723 4.773383 4.7898335
1369258_at 3.173801 3.2478597 3.142026 3.0333598 3.2125633 3.170195 3.2866473 3.2057073 3.259314 3.157391 3.2277627 3.1199243
1369259_at 7.9773 7.8702087 7.119614 6.448677 7.0237637 6.7016096 6.5567217 7.3216887 6.263044 5.8269987 5.9557576 5.53703
1369260_a_at 4.2512817 4.330847 4.2102075 4.312224 4.0832777 3.9781547 4.304115 4.238675 3.9211895 4.2457767 4.147866 4.224818
1369261_at 4.7830024 4.623129 5.0247183 5.0121803 5.003581 4.9266 5.14016 4.913024 4.9917912 5.022528 4.911766 4.8239646
1369262_at 6.686554 6.657259 6.641865 6.568841 6.55826 6.6278534 6.578161 6.6383543 6.468846 7.1863027 6.948438 7.0625906
1369263_at 3.5383713 3.433002 3.2492943 3.7251458 3.4759383 3.3693655 3.2880745 3.4637198 3.419864 3.3368232 3.217529 3.5392435
1369264_at 5.2569594 5.1600785 5.058936 5.5573072 5.5029235 5.1452856 5.4156046 5.4938874 4.9834714 5.288323 5.0704246 5.0285525
1369265_at 6.4983273 6.500098 6.167658 6.475116 6.6368923 6.477613 6.4662333 6.6380706 6.5193124 6.8068237 6.802625 6.855925
1369266_at 5.5596147 5.563265 5.2089214 6.094538 6.0865493 6.0240254 5.9428706 5.844269 5.5988803 5.978922 5.935252 5.236684
1369267_at 4.157051 4.2313166 4.274783 4.1471653 4.1236596 4.2688136 4.4170275 4.291364 3.9902482 4.1318626 4.1917686 4.320956
1369268_at 3.8432837 4.2087784 4.0381193 4.034829 3.97936 4.040842 4.2925653 4.1559935 4.0634522 4.2138443 4.1364326 4.204113
1369269_at 9.564257 9.236815 9.341474 9.397615 9.503528 9.2054615 9.151277 9.4846525 9.13146 9.4874 9.265544 9.025592
1369270_at 8.946809 8.653669 9.252664 8.881111 8.727103 8.83625 8.519648 8.660475 8.95858 8.656364 8.689936 8.701311
1369271_at 4.3538733 4.5396695 4.536334 4.2529445 4.28124 4.527232 4.4803066 4.399192 4.4132257 4.3646584 4.234537 4.360589
1369272_at 4.933349 4.801859 5.056958 4.7619395 5.202284 4.6426206 5.054074 4.8903522 4.5054493 5.1044936 4.9385753 4.7343545
1369273_a_at 4.4053316 4.3359613 4.1094093 4.204629 4.38218 4.472493 4.3075333 4.5902853 4.0898237 4.288127 4.5155635 4.3675833
1369274_a_at 4.384705 4.361562 4.218891 4.4012747 4.3768516 4.4607797 4.5366826 4.341191 4.234558 4.4096227 4.4276114 4.419022
1369275_s_at 12.60893 12.594346 12.762394 12.8166 12.653003 12.73984 12.915593 12.806662 12.944153 12.914698 13.019485 13.056295
1369276_at 4.7815084 4.766647 4.684959 5.194751 4.844515 4.6768103 4.4835067 4.7743807 4.6388726 4.9249825 4.8184824 4.7565956
1369277_at 5.7476015 5.6843333 5.802576 5.680374 5.5286517 5.7192245 5.6615024 5.8407917 5.7125835 5.708854 5.53186 5.725755
1369278_at 7.922582 8.168089 8.073766 8.102711 8.058813 7.7466373 7.9645405 8.134589 7.9229918 8.104943 8.1375065 8.261764
1369279_at 5.969141 5.932112 5.9747696 5.8060365 5.960853 6.0312147 6.0845375 5.949192 5.8307033 5.8226914 5.945335 5.957707
1369280_at 4.632288 4.2772756 4.3193583 4.634016 4.7734556 5.0452824 4.7378855 4.4557266 4.238093 4.4661245 4.679543 4.431442
1369281_at 3.566034 3.5604846 3.601445 3.795848 3.6281862 3.4492114 3.5402198 3.5338233 3.4782386 3.4515889 3.5530827 3.483804
1369282_at 3.4645956 3.7225459 3.3427134 3.4201903 3.2168736 3.4111774 3.6025367 3.4408276 3.3448877 3.2667232 3.4738905 3.506415
1369283_at 4.050482 4.4901037 4.1255226 4.0787816 3.6578605 3.6510472 4.1247888 3.8684893 3.8160696 3.65357 4.1132603 3.684742
1369284_at 5.6087866 5.5788593 5.3769093 5.596119 5.5291643 5.965909 5.668086 5.364196 5.6778507 5.451065 5.6263103 5.523896
1369285_at 5.5316305 6.1061096 6.384252 5.769107 5.734353 5.973688 6.1054974 5.7189293 5.946587 5.8172235 5.920336 6.3887734
1369286_at 12.397968 12.5142 12.4545555 12.502877 12.465973 12.471333 12.510598 12.423551 12.451634 12.27524 12.4655695 12.374272
1369287_at 4.7526093 4.7156496 4.652749 4.501734 4.565367 4.555982 4.6265955 5.0539284 4.764966 4.6281257 4.875733 4.5769277
1369288_at 4.855314 4.7161384 4.3812356 4.8199387 4.645092 4.7571216 4.8968143 4.6631837 4.6002665 4.60125 4.591152 4.4964437
1369289_at 10.236464 9.992363 10.308831 10.168387 9.749389 10.032818 9.944702 9.878189 10.117924 9.406244 9.944898 9.682103
1369290_at 4.9416084 4.4915113 4.4079456 4.513297 4.9117107 4.1333733 4.735798 4.7153664 4.187125 4.4626417 4.5803976 4.14087
1369291_at 10.321153 10.176054 10.359596 10.448166 10.190086 10.416751 10.173288 9.708226 10.204363 10.090111 10.106165 10.060995
1369292_at 4.595702 4.5577245 4.466723 4.528799 4.531499 4.538682 4.997904 4.421674 4.1784506 4.4604387 4.3375716 4.6166
1369293_at 6.529542 6.66894 6.3129153 6.4891777 6.1910515 6.213334 6.528127 6.5763454 6.059723 5.94151 5.863366 5.8070164
1369294_at 4.807457 5.1724963 4.771333 4.7765064 5.221649 5.0989766 4.8376937 4.593301 4.7961636 4.696888 4.6126885 4.67075
1369295_at 4.9241056 5.411551 5.0185046 5.155352 5.1489167 5.3124037 4.906169 5.0369434 4.6759768 4.9724293 4.7906346 4.746896
1369296_at 12.748304 12.893708 12.875737 12.853712 12.89176 13.006181 12.958753 13.008318 12.965612 13.0169935 13.080519 12.893708
1369297_at 4.303878 4.2106295 4.163792 4.0381927 4.080819 4.143229 4.2039385 4.094138 4.1582994 3.9288738 3.972242 4.134914
1369298_at 4.2396336 4.159762 4.3118753 4.238884 4.328777 4.061545 4.3959627 4.1354017 4.047535 4.0856695 3.9621415 4.1945443
1369299_at 4.6786227 4.6323814 4.5021143 4.470703 4.794731 4.648628 4.652072 4.4383364 4.469769 4.610633 4.5589 4.349576
1369300_at 4.1612573 4.2335224 4.214673 4.2685237 4.1338735 3.8660297 4.0665464 4.4984565 3.851735 3.9989736 4.185665 3.9843755
1369301_at 4.337442 4.797466 4.4781723 4.679442 4.5022464 4.8884664 4.786538 4.249414 4.6043715 4.873827 4.4103637 4.607646
1369302_at 4.969664 4.6874113 4.5894237 4.6739373 4.611006 4.795551 4.7409563 4.565895 4.952225 4.6544223 4.563774 4.595438
1369303_at 3.7799172 3.655037 3.7642946 3.9547923 3.751205 3.8057907 3.9162936 3.7256784 4.187604 3.644296 3.733621 3.7372859
1369304_at 6.107875 6.0628138 6.3931136 6.0953755 6.432944 6.1751566 6.4193707 6.500411 6.872338 6.8689795 6.777869 7.030346
1369305_at 4.815711 4.6402297 4.67546 4.552271 4.7300777 4.544541 4.3117065 4.5410433 4.450036 4.341113 4.325144 4.313735
1369306_at 3.8074136 4.127188 4.263456 4.2811003 4.14037 4.175821 4.3716364 4.128013 4.0463486 4.256524 4.26321 4.091014
1369307_at 4.857029 4.886592 5.273072 4.9656897 4.9221787 5.0113373 5.4585404 5.0724816 4.7559996 4.7983403 5.1134295 4.9150205
1369308_at 5.343087 5.338805 5.2882586 5.0021024 5.4071574 5.2415915 5.2634816 5.5869303 5.2191987 5.1302614 5.1789684 5.2610636
1369309_a_at 4.897524 4.9925385 4.8220305 4.683841 4.7060432 4.9380264 4.5370483 4.632246 4.6759768 4.4879026 4.633936 4.6337442
1369310_at 5.4827213 5.051172 5.2523127 5.116762 5.590605 5.474886 5.4397144 5.4749846 5.157817 5.1805534 5.1172895 5.1304083
1369311_at 4.0554514 3.7913918 3.8671813 3.857615 3.8263707 3.8452575 3.9341722 3.8932843 3.950573 3.724954 3.7648742 3.7444122
1369312_a_at 8.758893 8.5389385 8.629102 8.847102 8.612295 8.630216 8.687143 8.553397 8.702963 8.681037 8.755989 8.6356125
1369313_at 4.5106044 4.792099 4.6254883 5.0128407 4.7538095 4.6567693 4.5645647 4.13056 4.619998 4.6664443 4.810588 4.5018287
1369314_at 4.155073 4.1360784 4.0750513 4.634016 4.2597203 4.3638906 4.7137575 4.2167645 4.3877206 4.192095 4.14548 4.177307
1369315_at 4.195855 4.492791 4.311926 4.498398 4.2971992 4.3005886 4.512136 4.649826 4.403223 4.275691 4.4220076 4.362938
1369316_s_at 6.5592146 5.7568116 6.6155243 6.8000555 6.5691214 6.181287 6.423487 6.633312 6.312806 6.375508 6.4189777 6.7548623
1369317_at 4.1855574 3.7636147 3.9582605 4.301423 4.034142 3.9669952 4.117057 4.00733 3.9013708 4.021084 4.104517 4.044963
1369318_at 5.969087 5.515003 5.7616844 5.5919333 5.820532 5.712347 5.9887877 5.7374907 6.16125 6.063602 6.0153284 6.504661
1369319_at 8.9214325 8.841051 8.779711 8.9204235 8.883064 8.679229 8.683986 8.676434 8.677472 8.696783 8.626689 8.564403
1369320_at 4.3434916 4.318677 4.5383997 4.278596 4.322301 4.7156963 4.330224 4.4446697 4.3563223 4.184735 4.1832485 4.527568
1369321_s_at 3.2560315 3.2918332 3.5166988 3.366318 3.3608544 3.390389 3.3468282 3.4326055 3.292231 3.2747455 3.3419456 3.4002464
1369322_at 5.559644 5.592085 5.5872035 5.905735 5.8080487 5.980568 5.7402325 5.6540504 5.6775017 5.7737823 5.371484 5.551247
1369323_at 6.7480006 6.830997 7.067312 6.822019 6.8320065 6.9121284 6.778857 6.8268185 6.7517047 6.856023 7.0179853 6.838665
1369324_at 3.5542037 3.7594872 3.584203 3.439954 3.4386823 3.5886354 3.7147138 3.671179 3.488001 3.530699 3.5434582 3.5608602
1369325_at 5.646188 6.2948003 6.229602 5.99333 6.180405 5.982192 6.456181 6.7179465 6.086571 6.683966 6.365535 6.4326277
1369326_at 4.0649233 3.9581249 4.1975574 3.5930738 4.136082 4.0991554 3.9010005 4.152237 3.8336926 3.8444724 3.8632221 3.78189
1369327_at 4.862054 4.7949924 4.4205904 4.650936 4.5421705 4.941745 4.772645 4.495193 4.3715587 4.4106936 4.325519 4.8604593
1369328_at 5.7069345 5.6353436 5.621913 5.845522 5.6392274 5.5955048 6.3267617 6.0642233 6.0984592 6.6730595 6.8914866 7.143157
1369329_at 5.379212 5.437203 5.6324806 5.427075 5.521238 5.4390955 5.525459 5.288376 5.2311254 5.484138 5.4050875 5.337263
1369330_at 5.267194 5.1394596 5.3100085 5.071967 5.2119613 5.0780654 5.553338 5.1374683 5.342267 5.068471 5.045534 5.1614394
1369331_a_at 5.2006364 5.4190187 5.4582314 5.421783 5.18522 5.361629 5.415629 5.112621 5.063274 5.44324 5.083235 5.171144
1369332_a_at 3.793523 3.8705366 3.7381544 3.6824064 3.6329494 3.6392171 3.6018972 3.6598985 3.6618 3.678976 3.888584 3.545906
1369333_a_at 3.5274093 3.3458314 3.463455 3.4411318 3.40196 3.3974411 3.390864 3.2890139 3.292997 3.2851508 3.3680267 3.2318437
1369334_at 3.600071 4.136261 4.166562 3.8445094 3.9259336 3.8665524 3.8570828 4.3647757 3.721049 3.986828 3.8451307 3.9603546
1369335_at 3.8502831 4.002758 3.9130514 3.9016593 3.8289037 3.7697282 4.17624 3.7268279 3.7127976 4.195742 3.369852 3.696094
1369336_at 5.6115503 5.783807 5.665069 5.9002805 5.75006 6.0178967 5.610347 5.7218084 5.605509 5.39707 5.7472305 5.5688925
1369337_at 4.559245 4.828102 4.7831044 4.6419773 4.6616716 4.7858973 4.7972865 4.7720466 4.432242 4.9168363 4.445016 4.9673038
1369338_at 5.7127905 5.831155 5.9227033 6.0788355 5.9738436 6.0590944 6.1199303 6.073004 5.9154053 5.8799753 6.020994 5.8472815
1369339_at 6.103955 5.6879406 5.686142 5.8571415 5.5935707 5.844489 5.8664227 5.8686323 5.7470837 5.7172146 5.450615 5.8738775
1369340_at 4.551087 4.700404 4.6020737 4.62308 4.5560613 4.7139807 4.7589464 4.8335915 4.6388836 4.6529603 4.564173 4.384409
1369341_a_at 4.104726 4.176219 4.1846294 4.1830626 4.034142 4.410755 4.382291 4.124387 4.1841273 3.9842718 4.215116 4.1525764
1369342_at 5.4698186 6.0629025 6.1656346 5.668017 5.585799 6.131063 5.460419 5.6498117 5.4166303 5.382405 5.9546876 5.3818192
1369343_at 3.6806512 3.4878843 3.5371456 3.38901 3.348557 3.4635358 3.534831 3.596335 3.5030012 3.3566473 3.4551983 3.3623354
1369344_at 5.351485 5.4244323 5.3963594 5.3741074 5.2488637 5.1019325 5.2557125 5.3935976 5.2179933 5.2429156 5.207821 5.263982
1369345_at 4.4298077 4.1486287 4.144718 4.3469334 4.123124 3.9946094 4.0584292 4.458393 3.9100142 3.99905 4.0130606 4.2613807
1369346_at 3.5629826 3.7682238 3.615367 3.734928 3.6564386 3.655441 3.9935691 3.7901573 3.5055976 3.671635 3.767436 3.6345108
1369347_s_at 5.7869253 5.753665 5.7668824 5.6741996 5.6788096 5.8536134 5.6560016 5.8198514 5.717916 5.8698087 5.5244045 5.5457907
1369348_at 4.5631456 4.852688 4.5088854 4.520378 4.2856393 4.526238 4.662571 4.4503016 4.371408 4.3151712 4.4206448 4.3130836
1369349_a_at 3.7057717 3.45872 3.470324 3.816563 3.578488 3.7186844 3.6686227 3.6270244 3.58498 3.6569533 3.625766 3.5432112
1369350_at 5.988237 5.532016 5.864838 5.812311 5.8780937 5.836569 5.879532 5.556741 5.721757 5.49608 5.6662397 5.7459755
1369351_at 4.311494 4.8295183 4.580757 4.7245426 4.5167565 4.5124645 4.3422832 4.638645 4.4199176 4.4234133 4.5648055 4.7078695
1369352_at 6.285051 6.0307155 6.3246536 6.2415285 6.290929 6.3663635 6.0377617 5.838337 6.633849 6.725948 6.4103885 6.503711
1369353_at 5.0509405 5.097894 4.9844847 5.0372353 4.7643123 4.870486 5.033587 4.6717405 4.454929 4.534391 4.548895 4.3744364
1369354_at 6.5245175 6.7510343 6.5289555 6.554604 6.6594687 6.7663555 6.7923427 6.55599 6.4296083 6.4235883 6.5725837 6.532755
1369355_at 5.230824 4.885961 5.251513 4.8232565 5.123223 5.0349083 5.06807 4.99463 5.029722 4.934523 5.1578746 4.624856
1369356_at 4.042136 3.9818332 3.9212904 4.087753 4.205898 4.017192 3.9756222 3.9192004 4.0061636 3.823903 4.047883 4.0415807
1369357_at 5.091273 5.259966 5.174336 5.3431416 5.0864143 5.073349 4.971242 5.3801374 5.035807 5.091401 5.557896 4.9457946
1369358_a_at 6.3169518 6.425269 6.583274 6.3623686 6.4044557 6.461642 6.6426806 6.4523077 6.1991644 6.3869934 6.31947 6.2262454
1369359_at 4.3763185 4.191057 4.337143 4.3604274 3.8872764 4.187755 4.9014125 4.1327095 4.0014095 3.9097035 3.9621415 3.8842635
1369360_at 5.668986 5.8106823 6.0657096 6.0419464 6.1198535 6.165331 5.8727007 6.0141897 5.901209 6.05519 5.9469094 6.160475
1369361_at 3.7055235 3.786909 3.8526978 3.4060507 3.742932 3.8432465 3.674541 3.43049 3.5477002 3.4290402 3.7945354 3.5305338
1369362_at 4.997756 5.290672 5.25275 5.0685806 5.2106514 5.0098186 5.241635 5.432156 5.15689 4.909437 4.8897586 4.9673038
1369363_at 3.41842 3.5505023 3.442752 3.5214405 3.5765653 3.518397 3.6239934 3.1787426 3.5377097 3.585099 3.401124 3.627821
1369364_at 3.7181916 3.5696998 3.4892342 3.702877 3.748921 3.7880943 3.753622 3.6085439 3.8256493 3.6738222 3.7168965 3.7224815
1369365_at 4.3497896 4.399627 4.4409547 4.5403376 4.8891892 4.8609514 5.0039225 4.507682 4.5455623 4.308153 4.3434525 4.352865
1369366_at 5.0556173 4.980221 4.6141405 4.948601 5.3606057 4.9863787 4.99464 5.0579023 4.8988695 5.045953 4.956874 5.008372
1369367_at 4.6084247 4.7304053 4.4565434 4.5675964 4.389002 4.291471 4.9064684 4.3587003 4.5869865 4.4843063 4.4422145 4.521397
1369368_at 4.456111 4.276066 4.2534323 4.3604755 4.3377514 4.3543396 4.2503757 4.2265024 4.1655188 4.2901354 4.2505264 4.3931503
1369369_at 4.8506365 5.709887 5.0652723 4.872474 5.273536 5.2279525 5.5984836 5.1294336 5.209739 4.9757385 5.141702 4.995075
1369370_s_at 5.118749 5.1016927 4.586272 4.7245426 5.1598015 5.0625787 5.059673 4.9873586 4.7513785 4.8026724 5.055579 4.9253893
1369371_a_at 4.5138984 4.3023186 4.231053 4.2178125 4.459424 4.706869 4.419884 4.3135657 4.764966 4.4453654 4.3051233 4.583151
1369372_at 5.0290885 5.0999103 4.9443703 5.0903687 5.088056 5.2216682 5.320438 5.23167 4.9591317 4.980457 5.0374985 4.945697
1369373_at 5.906908 5.490779 5.668741 5.5339518 6.0706367 5.7930136 5.504382 5.2782583 5.553647 5.7020626 5.4617205 5.4323297
1369374_at 3.9888277 4.08854 4.1596565 3.9766333 4.1850753 4.0905347 4.071263 4.532613 3.8245697 4.1897974 4.0011735 4.216987
1369375_a_at 3.8502977 4.003542 4.112453 3.941684 3.683208 3.9542353 4.2581825 3.5833228 3.713508 3.8099144 3.984739 4.2048826
1369376_a_at 4.627249 4.4980135 4.2522974 4.5189323 4.483061 4.7048907 4.4078007 4.3723664 4.379083 4.298772 4.5306273 4.472294
1369377_at 3.6583185 3.8734922 3.571996 3.987367 3.5813885 3.6263487 3.455274 3.7815297 3.5760243 3.6468174 3.3894162 3.6738293
1369378_at 4.6863346 4.669467 4.775931 4.61707 4.8928285 4.8122606 4.551596 4.7129173 4.7154193 4.637973 4.770723 4.807199
1369379_at 4.7930846 4.3599815 5.101352 4.7565327 4.9483075 4.4739666 4.5501137 5.0198455 4.9028425 4.697626 4.9212475 5.1897073
1369380_at 4.540761 4.6444044 4.7245398 4.6874013 4.905295 4.6665077 4.760237 4.653254 4.5415244 4.412053 4.588052 4.504063
1369381_a_at 4.0054693 3.7410154 3.6690412 3.822914 3.7910016 3.6369193 3.8128293 3.8122187 3.556212 3.6706915 3.860852 3.652867
1369382_at 6.2319317 6.1696286 6.1148396 6.0963645 5.8439407 6.281517 6.050414 5.992587 5.9735045 5.646962 5.799478 5.8930736
1369383_a_at 4.5304756 4.5758142 4.88791 4.6148176 4.5974216 4.5077143 5.3608866 5.204644 4.67492 4.7200384 4.816017 4.6159887
1369384_at 3.8464112 4.0127115 3.7885368 4.0342093 4.0916147 3.8656468 3.9503822 3.7638786 4.117031 3.8167152 3.8472369 3.6082642
1369385_at 4.628839 4.8815026 4.862585 4.6681085 4.674245 4.803486 4.6617994 4.516537 4.507873 4.55536 4.4964004 4.779523
1369386_at 4.650159 4.163508 4.4429674 4.145028 4.3839316 4.0846424 4.1775265 4.209011 3.868933 4.2322598 4.156122 4.094813
1369387_at 5.236389 5.245218 5.517452 5.7463374 5.447983 5.479172 5.6118035 5.183519 5.362924 5.1393647 5.354818 5.139943
1369388_at 4.1854057 4.486541 3.8492455 4.302204 4.0989485 4.1063557 4.1207495 4.528233 4.217427 4.0391016 4.281926 3.7306786
1369389_at 4.795204 4.679497 4.261488 4.4205265 4.4738593 4.6205716 4.7758427 4.5035534 4.557865 4.3341165 4.6961284 4.671908
1369390_a_at 4.7035737 4.449794 4.3731256 4.3382015 4.349232 4.872248 4.8376937 4.3452473 4.3301806 4.550113 4.370049 4.2407455
1369391_at 4.3227415 4.377373 4.147314 4.0994825 4.3074846 3.9672391 4.038766 4.072792 4.102045 4.0778694 4.1221347 4.3763876
1369392_at 5.057212 4.967898 4.8865695 5.3564963 4.9545364 4.8442793 5.018428 5.0551567 5.162552 4.8216157 5.1830816 4.9693737
1369393_at 3.6618629 3.8472364 3.3212314 3.6858227 3.8332937 3.7523808 4.075891 3.8835926 3.8135595 3.9629185 3.6527405 3.6571522
1369394_at 4.5632687 4.7166853 4.5662184 4.679442 4.656679 4.684393 4.8687105 4.5877657 4.5887766 4.6906605 4.5523825 4.541453
1369395_at 3.6302326 4.024786 3.5918202 3.7312105 3.6184824 3.8188586 4.092495 3.9570835 3.5715592 3.6965938 3.4871838 3.5037327
1369396_at 5.4753027 5.3388987 5.664404 5.3700504 5.593613 5.667679 5.780363 5.822115 5.5947266 5.7382355 5.640505 5.657157
1369397_at 5.217169 5.120524 5.2464027 5.4644685 4.793928 5.0963035 4.9447227 4.9575977 5.079356 4.9263277 4.8928056 4.9511623
1369398_at 5.511604 5.602158 5.629305 5.697226 5.5955396 5.6101046 5.8516493 5.7979665 5.561586 5.553091 5.5317087 5.504628
1369399_at 3.748886 3.7550166 3.7953475 3.683406 3.4737358 3.8666284 3.9543595 3.613048 3.5388231 3.4474802 3.5784657 3.7402833
1369400_a_at 5.0646377 4.789202 5.270919 5.1519933 5.1805787 5.4995985 5.044054 5.1418343 5.1617193 5.1787786 5.0990825 5.046605
1369401_at 3.4286952 3.4765754 3.3910606 3.4705145 3.4434528 3.4045153 3.464798 3.240764 3.3431003 3.2344925 3.2862556 3.3909106
1369402_at 7.103957 6.9319644 6.788936 6.9483576 6.773266 7.029142 6.8938847 6.9166427 6.934484 6.8546453 7.0852065 6.810143
1369403_at 4.6904097 4.75751 4.6746583 4.703538 4.975135 4.7868648 5.1088696 4.654242 4.589344 4.756094 4.434063 4.956154
1369404_a_at 4.5961003 4.7047887 4.5808625 4.5188766 4.71292 4.841447 4.960005 4.7344465 4.758066 4.728711 4.837657 4.6458435
1369405_a_at 4.362377 4.4807205 4.2985253 4.367214 4.5843053 4.932164 4.6457043 4.784999 4.367464 4.415367 4.4073424 4.4859223
1369406_at 4.569521 4.401923 4.424847 4.2591166 4.148164 4.6205716 4.132926 4.548314 4.2046194 4.0025334 4.375167 4.2975035
1369407_at 5.9526615 6.4060683 5.53588 6.090652 5.8697824 6.154607 5.8041625 5.8851295 6.3194976 6.3999786 5.993842 6.2157617
1369408_at 4.382164 5.0559635 4.5664444 4.742262 4.696488 4.5479994 4.807897 4.744525 4.409295 4.323707 4.281926 4.4981203
1369409_at 8.320471 8.090959 8.278922 8.297679 8.03415 8.177673 7.8852816 8.299541 8.097246 8.252456 8.180646 8.130003
1369410_at 7.8274975 7.8484426 7.983324 8.016766 7.79795 7.919343 7.757243 7.6576734 7.8970747 7.7589436 7.9499636 7.6357646
1369411_at 4.3213787 3.9542964 4.226842 3.9979496 4.108057 4.055028 3.941936 4.348319 4.154489 3.868625 4.0179663 4.1371174
1369412_a_at 6.5686784 6.3872147 6.6709394 6.663163 6.5897346 6.1882296 6.586908 6.517214 6.4728737 6.303125 6.4991956 6.424051
1369413_at 4.8539624 4.958696 4.725748 4.7647424 4.899526 4.82264 4.700327 4.8582144 4.6162624 4.5863566 4.5747647 4.574306
1369414_at 8.804825 8.628277 8.6849575 8.70945 8.730658 8.432518 8.590864 8.86083 8.693132 8.864834 8.784018 8.810936
1369415_at 7.295632 7.3962464 7.146882 8.121252 8.147928 7.998729 7.6192145 7.2406654 7.4452877 7.0436015 6.8304462 7.448977
1369416_at 6.6790853 6.3713827 6.2548327 6.4287233 6.606111 6.467908 6.7020235 6.439187 6.3466167 6.243475 6.356991 6.3636007
1369417_a_at 3.988504 4.2857437 4.5053153 4.4034095 4.2977443 4.3601117 4.5413437 4.2119937 4.4493413 4.352282 4.277099 4.169614
1369418_at 4.501036 4.489704 4.4239025 4.634016 4.4860744 4.497833 4.5106077 4.3100767 4.517517 4.8427887 4.38167 4.6772714
1369419_at 5.527682 5.2257204 5.351257 5.3098526 5.2627134 5.2597265 5.1763573 5.0813746 5.194619 5.2077026 5.153461 5.2348137
1369420_at 4.3379326 4.3309765 4.0778813 4.561341 4.2533517 4.178625 4.3680954 4.6784754 4.5249634 4.2776794 4.3995714 4.7589493
1369421_at 6.0330324 6.0113873 6.151744 6.343168 5.9463096 5.930227 5.9828267 6.377675 6.691158 6.108496 5.975906 6.5498056
1369422_at 5.70611 5.52538 5.5371723 5.640684 5.7700334 5.5612555 5.539135 5.9657674 5.4728417 5.4473515 5.60314 5.2330823
1369423_at 4.525672 4.276091 4.016492 4.302735 4.435568 4.4788156 4.354102 4.5051093 4.136541 4.3389134 4.0969577 4.2038736
1369424_at 12.578463 12.554538 12.686107 12.803164 12.654644 12.694949 12.817213 12.826776 12.968347 13.010462 12.942937 13.066091
1369425_at 4.1118298 4.4282885 4.3004107 4.5155497 4.097956 4.2132554 4.470046 4.3612466 3.9261723 4.249628 4.2506523 4.045686
1369426_at 5.12993 5.403933 5.020795 5.122805 5.4536805 5.2916527 5.023342 5.5073476 5.150257 5.3026266 4.9586205 4.972685
1369427_at 9.352428 9.354462 9.512321 9.777748 9.579801 8.569678 9.387122 8.910273 9.282829 9.0047655 9.036239 9.164195
1369428_a_at 4.2700996 4.28839 4.512753 4.814141 4.768929 4.775195 4.807973 4.3028984 4.276529 4.5925145 4.547845 4.6400547
1369429_at 3.9222198 3.7343388 3.8991914 3.901941 4.0105476 3.6776962 3.7967293 3.6833706 3.5728261 3.758169 3.8567495 3.5906038
1369430_at 9.580486 8.722904 9.551493 9.668967 9.507749 9.454212 9.617358 9.294679 9.510164 9.631496 9.745277 9.628967
1369431_at 4.5829806 4.8395357 4.684566 4.9766283 4.801321 4.686693 4.7898374 4.584074 4.611679 4.626002 4.777379 4.64272
1369432_at 5.110442 5.263258 5.5264115 5.344102 5.366545 5.4886866 5.525459 5.3775926 4.896059 5.094659 5.1428356 5.12889
1369433_at 4.971865 4.8584766 5.0417085 5.0044103 5.006182 4.7755413 4.98475 4.610705 5.274432 5.123626 5.177193 5.0230875
1369434_at 3.8778799 3.8349035 3.8347547 3.6883562 4.0027733 3.9089894 3.7469296 3.6350858 3.7977216 4.0225563 3.9578676 3.9355128
1369435_at 12.319596 12.305682 12.387969 12.255734 12.358375 12.3793125 12.369823 12.382165 12.368802 12.343783 12.321133 12.293946
1369436_at 4.183786 4.2866755 4.546527 4.326723 4.1564684 4.196213 4.3689594 4.1190367 4.254056 4.1877894 4.3735514 4.1688533
1369437_at 4.9598503 4.987343 4.8710623 4.820361 4.9114413 4.617114 5.081406 4.638982 4.7572665 4.5841393 4.876261 4.4586077
1369438_at 5.0580144 5.2176566 4.674478 4.87987 4.9651 4.988294 5.2100024 4.879715 4.8789463 4.665477 4.738025 4.7185364
1369439_at 3.5807323 3.6522844 3.6538606 3.5595253 3.4838064 3.6886463 3.8034964 3.4943063 3.7067654 3.5272317 3.6394293 3.665044
1369440_at 6.467044 5.6526012 6.7973514 5.68518 6.410448 5.8273983 4.864307 4.6412687 4.7818437 5.2920637 4.8620853 4.8090496
1369441_at 4.49499 5.0038323 4.645564 4.5552297 4.517541 4.819423 4.8220787 4.5328207 4.4682646 4.558303 4.5176806 4.4994802
1369442_at 3.8761733 3.626746 3.7989492 3.8875606 3.5686898 3.7993171 3.6414127 3.7675145 3.746532 3.5139334 3.6643972 3.7263532
1369443_at 6.5747466 6.4851522 6.7928824 6.3624353 6.839218 6.5918736 6.5289917 6.2750077 6.079207 6.1974387 6.664773 6.3459935
1369444_at 3.9405642 4.2194915 4.052095 4.1449885 3.9660535 3.7234263 4.087167 3.9028847 4.083872 4.0540447 4.280972 4.0334206
1369445_at 5.9895763 6.034223 5.931849 5.9105306 5.801305 5.7770505 5.7927384 5.968019 5.835673 5.6446977 5.8966584 5.5962634
1369446_at 7.1558466 6.9251485 6.687214 7.1681366 6.95905 6.9067984 7.038716 7.012272 6.7829237 7.2752767 7.1712165 7.1396327
1369447_at 5.9227324 5.888785 5.7984324 5.911995 6.0491457 5.889534 5.6220865 5.997113 5.8131104 5.599083 5.700617 5.55421
1369448_at 6.10435 6.1107225 6.159834 6.0426607 6.104627 6.210413 6.2511134 6.0910797 5.976778 5.901474 5.945335 6.107374
1369449_at 5.222219 5.1734533 5.30725 5.389311 5.241617 5.5093145 5.6688137 5.1718783 5.2921095 5.1275434 5.2840786 5.2438364
1369450_at 11.332314 11.452934 11.419736 10.93824 11.356815 11.49792 11.114107 11.2651825 11.38133 11.140779 11.359197 11.07423
1369451_a_at 3.9747243 3.7134948 3.9352345 3.6660035 3.941417 3.7446804 3.9731638 3.6845248 3.7214534 3.7800193 3.520395 3.8012137
1369452_a_at 8.153383 8.130843 8.146677 8.284365 7.9865427 8.0566845 7.80514 8.193287 8.2508545 8.174526 8.207121 8.1173935
1369453_at 7.4441934 7.602323 7.2835917 6.9994416 7.489547 7.50569 7.4256816 7.317315 7.4254746 7.264627 7.6210775 7.491988
1369454_at 4.524955 4.57586 4.2878036 4.4712925 4.295456 4.318555 3.9500077 4.3931036 3.947068 4.134289 4.1976576 4.3131294
1369455_at 7.930541 7.4451456 8.116954 7.2477927 8.121728 6.9990635 6.6620913 6.1783824 6.029875 6.803428 6.4180074 6.5952916
1369456_at 3.5543087 3.5769513 3.720318 3.4684618 3.5117044 3.473724 3.4832664 3.5306394 3.348313 3.4786127 3.5908458 3.486256
1369457_a_at 4.6979427 4.7284613 4.275114 4.981809 4.7064223 5.117958 4.788455 4.687966 4.376442 4.4486375 4.432854 4.8530226
1369458_at 4.639864 4.770591 4.5800104 4.756102 4.5957017 4.658105 4.766295 4.66535 4.463767 4.5656953 4.5665975 4.5668006
1369459_at 5.953471 5.731456 5.735962 5.8664446 5.905818 5.9614415 6.180974 5.7530103 5.9031887 5.591392 5.964946 5.970975
1369460_at 5.445176 5.7062173 5.803074 5.2765923 5.396516 5.2689114 5.7127724 5.367046 5.6668086 5.0779734 5.4121995 5.250238
1369461_at 4.295575 4.348395 4.1184387 4.4448304 4.0691257 3.982346 4.3290095 4.2405834 4.231099 4.183591 3.972471 3.838148
1369462_at 4.2620916 4.3599815 4.324003 4.2672753 4.41593 4.1029344 4.2221413 4.354166 4.1811028 4.2762756 4.146873 4.2316856
1369463_at 5.7151914 5.562898 6.0545793 6.0092154 5.8339562 5.5706177 5.797407 5.7234354 5.4008183 5.6976976 5.5423093 5.638206
1369464_at 4.6295958 4.669774 4.616789 4.640579 4.6440578 4.656391 5.2782845 4.7678995 4.4413123 4.5095825 4.5868464 4.415682
1369465_at 12.933596 12.843172 13.0026245 12.8749075 12.806975 12.862398 12.763349 12.489125 12.929814 11.981189 12.640044 12.357896
1369466_at 4.040432 3.8717673 3.7313652 3.8228254 3.8001974 4.07178 4.071263 3.7162719 3.8378592 3.671307 3.8013022 3.713199
1369467_a_at 9.441441 9.69131 9.834808 9.272108 9.632983 9.568921 9.538137 10.220003 10.471949 10.331971 10.473055 10.901616
1369468_at 6.5015817 5.60074 6.452231 6.5019946 5.96137 6.2238927 6.009697 5.794513 5.7734027 5.8967595 6.0253267 5.4941025
1369469_s_at 3.843859 3.503166 3.5859332 3.490714 3.5409942 3.7490919 3.612758 3.5342789 3.429921 3.550333 3.7481227 3.6648855
1369470_at 4.491542 4.681985 4.5955544 4.7245426 4.514452 4.829899 4.748229 4.5902853 4.8135033 4.313428 4.2396984 4.3691807
1369471_at 4.9058633 5.0969996 4.8604574 4.618163 4.7124195 4.7713437 4.8733635 4.903211 4.65594 4.8739853 5.3109827 4.6092143
1369472_a_at 6.650591 6.560466 6.807941 6.8164864 6.7956305 6.5635486 6.657106 6.8150167 7.181972 6.8313055 6.6337786 6.769729
1369473_at 9.773583 9.712095 9.527298 9.8672905 9.665876 9.580493 9.876231 9.693934 9.657677 9.728806 9.742197 9.87511
1369474_a_at 3.9880638 3.9266617 3.6781948 3.8350945 3.8829963 3.8118048 4.0540752 3.7566667 3.7761364 3.6078389 3.793216 3.5560558
1369475_x_at 3.9313095 3.987286 4.0371084 3.9182653 3.8869605 4.069413 4.1696734 3.9154084 3.870663 4.1595182 3.9304962 4.0294156
1369476_at 5.140524 4.9161186 4.9002485 4.900879 5.0566807 5.155495 4.794997 4.9143176 4.819243 4.7060156 4.9399667 4.899928
1369477_at 4.60919 4.4990926 4.738958 4.339718 4.7983084 4.7289934 4.560007 4.359259 4.403223 3.8293586 4.2177725 4.2494364
1369478_at 4.6671057 4.408151 4.5021143 4.3522387 4.929149 4.4719553 4.529503 4.7351255 4.2697053 4.3460836 4.3200474 4.1691947
1369479_at 6.4931865 6.609296 6.3077617 6.245201 6.391101 6.4274325 6.168571 6.407995 6.668206 6.4420624 6.774186 6.500577
1369480_at 3.852098 3.8759196 3.8050976 3.5213861 3.663197 3.6128 3.7118218 3.8377542 3.7271252 3.7382944 3.4412665 3.613707
1369481_at 3.785173 3.912658 4.033411 3.8052676 3.8522403 3.8460436 4.1485205 3.630434 3.7983716 3.8576944 3.6769 3.5292609
1369482_a_at 3.8807294 4.399262 3.8354418 4.097954 3.9849489 3.8440855 3.986661 4.024756 3.925245 3.7520099 4.095974 3.949401
1369483_at 6.1037164 6.235949 6.175577 6.176354 6.0236936 6.015627 5.928344 5.9817414 5.8334064 5.988908 5.9368258 5.908316
1369484_at 4.328311 4.5698814 4.31824 4.4740934 4.494833 4.30252 4.3717146 4.715398 4.4148035 4.3632402 4.3870792 4.524127
1369485_at 10.194514 10.126593 10.431305 10.30192 10.393769 9.867831 10.684926 10.562514 10.711627 10.736485 10.592486 10.5165415
1369486_at 3.6259196 3.6818528 3.760326 3.4975073 3.6138368 4.0058556 3.5946693 3.5619314 3.8156376 3.6197722 3.794057 3.7515872
1369487_a_at 4.160818 4.3604937 4.1137743 4.0577564 4.3496656 4.062468 4.1694613 4.263869 4.244652 3.9846735 4.1440344 4.10993
1369488_at 4.4262257 4.4430904 4.0561795 4.4707584 3.9011393 4.316626 4.274669 4.214867 3.7983716 3.8987074 3.848569 3.8023334
1369489_at 6.0660477 6.2339764 6.2788157 6.499856 6.0485973 6.445923 6.4334598 6.132324 6.1918597 6.198825 6.2645073 6.2162976
1369490_at 3.8921301 3.7513223 3.9493191 4.0018024 3.7131877 3.951406 4.2555523 3.8768291 3.8430648 3.9349644 3.462618 3.6762052
1369491_at 8.532555 8.571838 9.038444 8.633094 8.725076 8.584724 7.814755 8.565904 8.660008 8.436686 8.515818 8.625863
1369492_at 11.048032 10.98754 11.121588 11.046082 11.329257 10.859141 11.1706085 11.022788 11.131317 11.013602 11.083634 11.011667
1369493_at 7.115742 6.8440566 6.853201 8.75693 6.7157683 8.336619 7.371207 7.0816727 8.186834 8.365141 7.559466 7.6698813
1369494_a_at 6.051901 5.673168 5.679081 5.926673 6.038122 5.7207584 6.0195694 5.9215493 5.8681803 5.9640913 5.799547 5.9306417
1369495_at 5.8771853 5.867388 5.971043 5.54167 5.6522093 5.9809294 5.826712 5.529707 5.9618583 5.6800337 5.776447 5.653112
1369496_at 7.522794 7.8443756 7.692633 7.5556045 7.7790437 7.565486 7.8373003 7.7959437 7.611093 7.4520674 7.6454515 7.444896
1369497_at 4.5525436 4.832181 4.2839704 4.3547335 4.6144376 4.430648 4.758254 4.080613 4.3833747 4.364225 4.4642353 4.628804
1369498_at 4.564823 4.444141 4.6621876 4.5561957 4.552334 4.7183323 4.9097 4.627782 4.435714 4.4974127 4.435004 4.5306535
1369499_at 5.2940283 5.061298 5.2293286 4.9105215 5.402155 5.3052454 5.5651164 5.090618 5.1877913 5.393208 5.3989534 5.832572
1369500_at 5.316195 5.1333284 5.3327713 5.429189 5.7439933 5.546256 5.4128776 5.1278925 5.4052258 5.45082 5.5185895 5.5119495
1369501_at 5.7659364 5.5905056 5.885077 5.786939 5.616504 5.650573 5.519867 6.036504 6.009161 5.9093065 5.8678217 5.8565855
1369502_a_at 12.614337 12.8171 12.747849 12.734433 12.652751 12.795439 12.63501 12.719536 12.808862 12.473273 12.456143 12.466674
1369503_at 3.235825 3.274226 3.2906008 3.3732884 3.2603748 3.2828596 3.0135467 3.3210838 3.383837 3.2344704 3.1424801 3.2231634
1369504_at 5.7045374 5.705119 5.747088 5.7054214 5.8600965 5.970963 5.722224 6.0095534 5.828642 5.735615 5.7226005 5.680724
1369505_at 5.949951 5.865169 5.4993796 5.6432767 6.12981 6.0476775 5.8402953 5.618485 5.517677 5.146523 5.4472547 5.475767
1369506_at 4.841263 5.114237 4.6457095 4.679442 4.447852 4.7703867 4.746054 4.4997063 4.3635473 4.7410035 4.6069593 4.403786
1369507_at 4.2396336 4.608261 4.097378 4.3576546 4.4317513 4.194806 4.5656805 4.232444 4.22215 4.1004057 4.134221 4.1991796
1369508_at 4.696602 4.9704475 4.816168 4.928517 4.973914 5.246768 4.9138246 5.1297693 4.9855947 4.9123726 4.963312 5.069537
1369509_a_at 4.4837217 4.4281683 4.8467813 4.460649 4.666523 4.8498516 4.6251755 4.5962715 4.6179743 4.483546 4.5859003 4.1509333
1369510_at 6.46892 6.577497 6.517407 6.4336696 6.5538173 6.498806 6.7918077 6.9262447 6.3226194 6.621639 6.427489 6.774784
1369511_at 6.088321 7.044956 6.7444253 6.220449 5.61025 7.5995975 6.406867 6.761128 6.3416023 6.612798 5.494172 5.930047
1369512_at 5.7946405 5.6537867 5.5542526 5.8142524 5.304103 5.4424934 5.7102985 5.6348 5.599243 5.3289022 5.3447566 5.438327
1369513_at 4.8771825 4.842417 4.9584527 4.793181 4.8905025 4.7658286 5.056817 4.7500257 4.6567745 4.805171 4.5657983 5.071718
1369514_at 6.2490826 6.275576 6.052516 6.093073 6.1658134 6.297824 6.214272 6.1517305 5.9525332 6.2586536 6.148183 5.9028745
1369515_s_at 4.492272 4.4901037 4.1457143 4.623598 4.6821585 4.565963 4.509951 4.5287385 4.3868604 4.3599567 4.360999 4.3412123
1369516_at 4.247635 4.0644264 4.266058 4.469787 4.1830244 4.317857 4.4447436 4.152587 3.8129535 4.1238317 3.8842244 3.9126804
1369517_at 5.251415 5.1694775 5.331442 5.4454503 5.3302283 5.3832984 5.3669243 5.6059146 5.232414 5.310714 5.3138433 5.6449504
1369518_at 5.2407937 5.290287 5.100489 5.101627 5.1897945 5.189472 5.2028737 5.0692387 5.034428 4.992918 4.8444343 4.8911066
1369519_at 4.4309125 4.2293315 4.402316 4.7977657 4.6116242 4.651084 4.3959627 4.6562643 4.4723253 4.59713 4.2766895 4.531948
1369520_a_at 5.668986 5.5420756 5.667638 5.4531755 5.4937115 5.5118546 5.458515 5.3133154 5.3172436 5.5058913 5.4570155 5.4377074
1369521_at 3.5109367 3.40082 3.789488 3.4779234 3.3006058 3.3702574 3.3968933 3.9921153 3.4790323 3.3461943 3.405416 3.5601058
1369522_a_at 3.270298 3.2294805 3.344412 3.5446215 3.464235 3.3282363 3.3854923 3.2133267 3.4417303 3.549898 3.2774696 3.406412
1369523_at 5.774466 5.8154855 5.7326837 5.622663 6.0800457 5.6471996 5.566486 5.8902116 5.42884 5.68568 5.540365 5.824399
1369524_at 4.61388 4.8534026 4.549177 4.615931 4.696488 4.8454676 4.7601266 4.660821 4.695319 4.8232765 4.47108 4.877828
1369525_at 5.472892 5.2558403 5.1295595 5.3947 5.5830946 5.442012 5.8747535 5.33644 5.068285 5.3212605 5.0811396 5.2064342
1369526_at 9.150816 9.028656 8.917199 8.983308 8.813712 9.765843 8.962005 8.584487 8.894775 8.373952 8.775118 8.093159
1369527_at 5.3281617 5.508186 5.6356745 5.596207 5.5384326 5.7712116 5.3803287 5.49897 5.3919277 5.3777637 5.27993 5.3312125
1369528_at 5.293693 5.4090037 4.962407 5.5992675 5.4554005 5.224379 5.3306794 5.4795456 5.206454 5.070396 5.5420647 5.0623536
1369529_at 4.450719 4.70141 4.566894 4.2484097 4.4195976 4.577347 4.430501 4.478526 4.3886175 4.323684 4.379911 4.039012
1369530_at 5.0797844 4.649168 4.913692 4.848156 4.6718297 4.788807 4.9648848 5.0519285 4.72043 4.7632837 4.9026146 4.557511
1369531_at 7.3935976 8.112975 7.864509 6.922311 7.179075 8.388668 6.8464894 8.684392 9.001139 6.408731 8.225972 7.599585
1369532_at 5.163116 5.0630503 4.750992 5.010206 4.9984503 4.7045894 4.9385557 4.7001915 4.776802 4.849509 4.637874 4.629862
1369533_a_at 6.032413 6.064922 5.9781275 6.0979433 6.1111217 5.773723 6.1655855 5.952461 5.598278 6.02234 6.1109376 5.7546973
1369534_at 5.2475405 5.1522937 5.2189627 5.02407 5.0533686 5.220538 5.07755 5.176355 5.0837545 4.961155 5.0855923 5.3232775
1369535_at 5.1240206 5.175408 4.9904885 5.222949 5.0200267 5.136949 5.0494347 4.9645042 4.9502563 4.998406 4.81489 5.0209227
1369536_at 5.374197 5.3518734 5.053075 4.9199944 4.9310026 5.1395926 5.237719 4.914983 5.134167 4.88998 5.03329 4.8878007
1369537_at 5.118846 5.208062 5.1076756 5.319126 5.172884 5.330876 5.2042055 5.1291685 5.1100855 5.2216663 5.011565 5.1133966
1369538_at 5.052759 4.754759 4.6551633 4.6346707 4.8275347 4.68481 4.7274175 4.887088 4.671907 4.574295 4.702122 4.613618
1369539_at 5.442624 4.9928493 5.207452 5.5456476 5.3779354 5.368043 5.0429716 5.1674757 5.309699 5.2689133 5.4221764 5.450079
1369540_at 4.0722713 4.3409705 3.975626 4.165142 4.019261 4.0711107 4.055323 4.248185 4.135998 4.1515384 4.0644255 4.033406
1369541_at 3.6086166 4.008701 3.9906301 3.686285 3.7844565 3.8276088 3.800407 3.770183 3.6759586 3.6811194 3.710951 3.7802804
1369542_at 5.8899426 5.4938393 5.5851517 5.703994 5.5377026 5.3975034 5.4782057 5.3654423 5.215143 5.2335033 5.4119954 5.443252
1369543_s_at 6.278045 6.2111335 6.2380657 6.146148 6.299151 6.2274513 5.824362 6.1996293 6.7961035 6.316916 6.1531897 6.0419254
1369544_a_at 4.19013 4.4692 4.4656124 4.140314 4.1867733 4.4006243 4.4627314 4.193283 4.056238 4.168642 4.1402354 4.1987314
1369545_at 5.205397 5.040077 5.18631 5.032278 5.199329 5.1684327 5.2148256 5.275198 5.0559025 5.0800724 5.4116683 5.087874
1369546_at 10.989088 10.937822 11.058141 11.158649 10.970414 10.713694 10.818998 10.977335 10.95391 10.851428 10.8861265 10.928116
1369547_at 4.369323 4.480163 3.9033165 4.2266426 4.1459093 3.9638593 4.254883 4.0118175 3.923068 4.265031 4.0454683 4.1693697
1369548_at 5.051549 5.3863344 5.366348 5.315623 5.2039194 5.066491 5.1806836 5.4171667 5.432727 5.1441755 5.5466356 5.3472495
1369549_at 7.0564604 7.0006843 7.1562543 7.1269746 6.740972 6.949113 7.395091 6.744804 6.7149444 6.78462 6.7983284 6.651597
1369550_at 4.032203 4.006563 3.8674839 3.9347663 3.97631 4.175122 3.8239877 3.8937552 3.881504 3.6552913 3.8869593 3.7771351
1369551_at 5.0455694 5.1867514 4.7401423 5.0372353 4.9517336 4.902541 5.0758104 4.8056307 4.8031387 4.6974144 4.9805155 4.8976316
1369552_at 4.8711143 4.8175344 4.524785 4.98132 4.764262 4.5454445 4.9576836 5.0825996 4.586856 4.687975 4.718492 4.7048655
1369553_at 4.6686945 5.181268 4.8614883 5.104054 5.1337914 5.175439 4.8735237 5.15543 5.0249505 4.8079805 4.8309593 4.621992
1369554_at 9.574957 9.6503725 9.762593 9.608364 9.648041 9.40831 9.603878 9.742999 9.550265 9.519244 9.519646 9.60066
1369555_at 4.2099457 3.908545 4.3825607 4.3661475 4.1996617 4.248109 4.416336 4.2512445 4.141083 4.167326 4.353739 4.2280264
1369556_at 5.678135 5.7492485 5.436208 5.381645 5.346525 5.4521694 5.6257343 5.215025 5.357403 5.3990536 5.4690285 5.643445
1369557_at 7.0113435 6.9312453 7.069812 7.2571926 6.869464 6.869444 7.2508936 7.0660853 7.0464716 7.422275 7.17745 7.4182467
1369558_at 8.741263 8.67362 8.731425 8.529961 8.842164 8.81028 8.873516 8.63864 8.798966 8.524019 8.661253 8.537223
1369559_a_at 9.334464 9.34848 9.635093 9.627481 9.652453 9.4516115 9.943197 9.963277 9.75072 9.997334 10.01059 10.142046
1369560_at 9.619757 9.485049 9.581845 9.749626 9.520835 9.168828 10.022946 9.918351 9.635473 10.04799 9.607245 10.329742
1369561_at 3.6967576 3.938547 3.8131602 4.1362324 3.8449798 4.1103983 3.7149332 3.7903724 3.6756754 3.834895 3.7819707 3.8142745
1369562_at 6.7205825 6.3929067 6.175577 6.528793 6.6606708 6.579815 6.287904 5.8292212 6.169738 6.136072 6.262543 6.1683455
1369563_at 4.7916236 4.6081 4.6692915 4.4523225 4.764917 4.4789367 4.6766906 4.4430504 4.224857 4.5170465 4.3731503 4.4765625
1369564_at 4.6343327 4.6567354 4.4073863 4.3635025 4.814885 4.859293 4.6407027 4.6722503 4.4055796 4.278449 4.488915 4.4591246
1369565_at 4.909973 5.227182 4.809764 5.382873 5.332134 5.020807 5.281816 5.2670145 5.2372446 4.978822 5.076619 5.163591
1369566_at 4.720125 4.796227 4.781962 4.530763 5.0561333 4.9669647 4.815648 4.857733 4.660778 4.816249 4.737766 4.900455
1369567_at 4.931614 5.0067606 5.01961 5.140504 5.026744 5.1417255 5.0734873 5.3346357 4.860422 4.891075 4.8897586 5.1081376
1369568_at 5.04277 5.026051 5.017364 5.5384073 4.9564033 4.4978333 5.1063704 4.999711 4.905241 4.756905 5.011223 5.0567026
1369569_at 4.5851398 4.524423 4.4747334 4.4443617 4.1312704 4.5364065 4.3702793 4.4266367 4.3054357 4.341264 4.1137905 3.9133203
1369570_at 3.4230232 3.3151217 3.1542616 3.2655532 3.325776 3.397849 3.5609558 3.3214412 3.4000833 3.2513642 3.5413115 3.2948537
1369571_at 8.790594 8.799362 8.76729 8.9108095 8.643914 8.590142 8.619544 8.785848 8.654133 8.621478 8.7178 8.50594
1369572_at 3.9646733 4.2614803 4.226178 4.090218 4.3163085 4.049286 4.4135256 4.1213007 3.9757445 4.140139 4.1350417 3.951777
1369573_at 4.2601967 4.4133077 4.3018446 4.310077 4.522502 4.4166064 4.1883082 4.272683 4.204384 4.1420603 4.3342066 4.2755194
1369574_at 3.9008338 3.9854586 3.675509 3.7086003 3.76692 3.74953 3.8170462 3.7761421 4.0923758 3.8097074 4.060419 3.8749223
1369575_at 3.5749388 3.8090107 3.613059 3.760677 3.6602452 3.4976168 3.6840167 3.4859693 3.774906 3.5820012 3.6161458 3.724698
1369576_at 3.7648282 3.9588242 4.1763372 3.861761 3.931446 3.7625494 4.0318546 3.897569 3.961714 3.8360965 3.8071172 3.7655945
1369577_at 6.5696783 6.951305 7.004437 6.4842954 7.2538524 8.529329 7.16522 7.6849217 6.630423 7.7364345 7.292998 6.331741
1369578_at 4.3192425 4.04875 4.321905 4.289413 4.2452297 4.639188 4.2174497 3.9521115 4.0706882 4.1859736 4.0819635 4.3525567
1369579_at 6.1951103 6.227835 5.8609114 5.9118247 5.984151 5.7641935 6.1290455 5.952052 6.0474267 5.9325657 5.8424234 6.142361
1369580_at 4.193308 4.3575277 3.974347 4.022149 4.051343 4.2592363 4.018939 4.0105667 4.138075 4.049716 3.9336026 4.3112345
1369581_at 11.497423 11.407833 11.366495 11.477527 11.33328 11.319365 11.535614 11.41235 11.336697 11.526759 11.278919 11.373777
1369582_at 5.879022 6.1756926 6.0092287 5.7891684 5.852612 6.1442585 5.7422304 5.8623986 5.960246 5.9015484 6.0051775 5.76882
1369583_at 4.868883 5.0359087 5.0852337 5.050804 5.0414753 5.310754 4.867898 5.1509256 5.0589705 4.92707 4.9577556 4.99808
1369584_at 6.2391634 6.3438935 6.049938 6.4287205 5.96048 5.8963256 6.1809063 6.0434737 6.0706334 5.7879314 6.003209 5.933982
1369585_at 3.70332 3.823034 3.6194656 3.7114801 3.6393263 3.6476405 3.7920895 3.8257608 3.606192 3.66719 3.5761905 3.6364095
1369586_at 3.5085714 3.7024362 3.632866 3.4143221 3.4497216 3.4476833 3.491903 3.3505921 3.469072 3.5186079 3.4269753 3.3415902
1369587_at 4.384707 4.672174 4.200948 4.4129333 4.616183 4.3150268 4.541728 4.687966 4.513151 4.3930416 4.0183554 4.2586217
1369588_a_at 7.891307 7.782582 8.049546 8.040956 8.057119 8.148359 7.8472815 7.657427 8.121082 8.262513 8.14179 8.285105
1369589_x_at 4.0077095 3.9885654 3.9666157 4.198654 4.041207 4.0641623 4.0411544 3.9114063 3.9844077 3.873301 3.7791317 3.8414667
1369590_a_at 6.887347 6.428069 6.6255727 6.8836145 6.8496103 6.9599185 7.0134172 6.99006 7.1706076 6.872192 6.9080663 7.003405
1369591_at 3.835128 4.0337605 3.7445111 3.7542808 4.084512 3.7876337 3.7623947 3.943943 3.9300728 3.830077 3.7435124 3.7887828
1369592_at 7.040112 6.957276 6.9477077 7.08079 6.8191442 7.0974593 7.1949105 6.9709783 6.7842507 6.9106555 6.9730434 6.9829454
1369593_at 3.324387 3.6245248 3.618979 3.620861 3.5558906 3.5013106 3.3612378 3.6350858 3.6700287 3.4765127 3.5108342 3.5857341
1369594_at 5.9191337 5.8804674 5.6343446 6.005192 5.6499333 5.9172187 5.908651 5.829703 6.0859065 5.855139 5.6905236 5.648505
1369595_at 4.0722713 3.9945827 3.9426463 4.0073495 3.6926699 3.7267518 3.725794 4.1249447 3.790951 3.7065456 3.714922 4.088529
1369596_at 4.5788155 4.774108 4.550317 4.4741125 4.6452885 4.813495 4.905513 4.6449537 4.691386 4.6612806 4.675544 4.5175657
1369597_at 7.513701 7.202165 7.442403 7.2557793 7.3998976 7.4944286 7.385695 7.71135 7.5891457 7.640021 7.649411 7.724461
1369598_at 4.2844696 4.068457 4.3478026 4.1829586 4.2739105 4.221151 4.3490767 4.302601 4.197174 4.250595 4.074403 4.3436904
1369599_at 5.135023 5.2550287 4.822908 4.8454466 4.81634 5.1563735 4.919664 4.9401135 4.755594 5.044868 4.6929517 4.8285685
1369600_at 4.259041 4.3574533 4.2116776 4.4104233 4.400927 4.3889017 4.582507 4.3182855 4.350769 4.233088 4.3626323 4.251971
1369601_at 5.0250406 4.748132 4.8967075 5.148237 5.046447 4.9167147 5.1554155 5.046476 5.1732492 5.15716 5.0011864 5.199408
1369602_at 4.910355 4.8835006 4.9858866 4.8915577 4.8581314 4.7096715 5.2734823 4.612837 4.9412675 4.686606 4.3526726 4.641683
1369603_at 3.7673633 3.5603325 3.6538148 3.5729983 3.6281862 3.8450592 3.8750026 3.565038 3.5466683 3.6057587 3.5736187 3.6317601
1369604_at 4.560748 4.741686 4.7579374 4.7715178 4.7278395 4.5728626 4.74894 5.0849442 4.7070713 4.630726 4.7365465 4.699869
1369605_at 5.4456472 5.5326667 4.9584513 5.0810947 5.255721 5.380524 5.7079873 5.183447 5.2318625 5.088438 4.747622 4.99667
1369606_at 3.9436376 4.0623465 3.7778044 3.6434228 3.9661634 3.731388 4.1182466 3.8284018 3.9254417 3.7108545 4.0299573 3.8005219
1369607_at 6.060455 5.819473 5.8966813 5.8062744 5.861149 6.14327 6.1881595 5.5070667 5.6027327 5.8461843 6.0609436 6.0120273
1369608_at 4.4468713 4.5388117 4.2372394 4.229473 4.347581 4.4769177 4.1089373 4.3285027 4.525952 4.292562 4.3164372 4.269512
1369609_at 3.812411 3.9573035 3.873167 3.9946823 3.8161623 4.052134 3.667013 3.7268791 3.7001908 3.8799682 3.6967983 3.8625808
1369610_at 6.407302 6.4983025 6.6514006 6.7172766 6.5457582 6.4436636 6.528805 6.5249157 6.5445237 6.672531 6.466408 6.5294404
1369611_at 5.0154138 5.0643306 4.8513355 5.166319 5.0312285 5.290104 5.204031 5.1903625 5.4232283 5.0287395 5.0319085 5.5030084
1369612_at 5.1750484 4.7975044 4.8991446 4.9933043 5.1789503 5.039236 4.860386 4.9857025 4.6764364 4.9442186 4.7894382 4.9115458
1369613_at 3.7908382 3.9187942 3.8464398 3.7910426 3.752988 3.8208735 3.9209654 4.059869 4.1549463 3.7087264 3.900757 3.6167881
1369614_at 4.2325907 4.190033 3.9882114 4.0697584 3.9592538 4.234113 4.1675205 4.3116846 4.114513 3.9675636 4.013696 3.998698
1369615_at 5.8826327 5.926483 5.7434807 5.8283777 5.7938814 5.867195 5.9606137 5.837338 5.8586054 5.5781717 5.7569623 5.8014383
1369616_at 4.644795 5.0365844 5.1284795 4.8474255 4.8215046 5.128113 5.1474476 4.8999195 4.631922 4.557715 4.793129 4.7253532
1369617_at 7.149671 7.1334896 7.0540214 7.3246226 7.151654 7.014328 7.091328 7.1584992 7.0653467 7.0749116 7.2108393 7.338813
1369618_at 4.7016544 4.648607 4.674362 4.341489 4.5596943 4.3878555 4.5811515 4.383952 4.2149615 4.4426584 4.386317 4.375361
1369619_at 5.328635 5.2912073 4.8846965 5.2067504 5.149292 5.2691503 5.224494 4.9729033 4.866577 4.7574816 4.973878 5.250701
1369620_at 4.029769 4.276091 4.09056 3.9766333 4.14591 3.9830322 4.3145733 3.9617531 4.100563 4.057604 3.9506433 3.9652011
1369621_s_at 9.546664 9.550377 9.492337 9.488004 9.55097 9.717375 9.583923 9.459132 9.564915 9.52159 9.581515 9.54327
1369622_at 4.487207 4.448912 4.3889627 4.4003544 4.309481 4.4004827 4.8872466 4.371051 4.327774 4.362357 4.4949636 4.32689
1369623_at 4.5166206 4.684769 4.5463295 4.706526 4.5459514 4.651437 4.984848 4.746762 4.598467 4.577798 4.67988 4.6039467
1369624_at 6.1254525 5.990432 5.916914 5.975746 5.9559574 6.1106296 6.0584226 5.7571683 6.007813 5.8427715 6.094555 5.65496
1369625_at 6.2019563 6.4085827 5.9357247 6.455593 6.345442 6.530131 5.4320397 5.8123355 6.1111426 5.921586 6.0206075 6.4523597
1369626_at 8.605412 8.3652 8.58135 8.504215 8.478778 8.597235 8.588683 8.51594 8.362041 8.923948 8.534787 8.617673
1369627_at 3.8280253 4.0281034 3.7999003 3.6286607 3.7636418 3.6421168 3.7952511 3.9725556 3.620244 3.8169162 3.7103128 3.7241511
1369628_at 9.116167 9.057811 8.973099 9.045694 9.188153 8.95445 9.115028 8.85333 9.258669 9.156175 9.087482 9.226541
1369629_at 11.829543 11.658627 11.698302 11.696551 11.695176 11.603602 11.684301 11.6234255 11.616447 11.618309 11.656052 11.577292
1369630_at 12.964658 12.876249 12.819208 12.834435 12.835401 12.744646 12.857 12.878105 12.785683 12.712843 12.718081 12.708868
1369631_at 7.951039 8.114673 7.8185034 7.852172 8.071941 8.148959 8.199789 8.2252445 7.9032817 8.553553 8.170271 8.349907
1369632_a_at 6.7682643 6.6211476 6.1274166 6.2662573 6.4501014 6.5551715 6.4161534 5.942704 6.6000633 6.296961 6.2673936 6.1861906
1369633_at 10.894631 10.5515995 10.87903 11.270782 10.76304 10.952352 10.429763 10.82681 10.47565 9.959519 10.230019 9.941774
1369634_at 6.3202405 6.507736 6.1194115 6.569817 6.3464727 6.491233 6.2899437 6.1214314 6.1871624 6.3411922 6.255187 6.0056562
1369635_at 11.829979 11.677708 11.737301 11.831734 11.709269 11.735551 11.849986 11.771109 11.7005415 11.794374 11.822943 11.657892
1369636_at 12.48554 12.310099 12.298632 12.426618 12.313903 12.268497 12.472611 12.358922 12.295783 12.224983 12.211979 12.162364
1369637_at 5.33573 5.1506615 4.846296 5.2651634 4.9527717 4.8571577 4.8649664 5.0183687 4.8686247 4.761887 4.6568007 4.79729
1369638_at 5.0049734 5.302586 5.3105574 5.290782 5.1155977 5.560631 5.349743 5.1501164 5.1557894 5.510537 5.4759927 5.5769987
1369639_at 3.4949782 4.1006255 3.7398639 3.8022354 3.9293995 3.860061 3.965254 4.005428 4.05954 3.7179117 3.9173167 3.9488516
1369640_at 5.2674117 5.454905 5.433151 5.6058874 5.4444695 5.954352 5.332024 5.314799 5.3306727 5.3592205 5.371484 5.448545
1369641_at 7.7341223 7.8743186 7.925373 7.7941 7.8113728 7.7305264 7.685348 7.8323574 7.9128156 7.858321 7.90089 7.849222
1369642_at 7.3384056 7.585253 7.438619 7.4390984 7.1789374 7.381919 7.2176805 7.6240516 7.4282765 7.5524545 7.35064 7.529437
1369643_a_at 7.6283584 7.826524 7.7315497 7.390953 7.2597833 7.356699 7.379639 7.517614 7.7667627 7.184666 7.1896815 7.074209
1369644_at 9.098766 9.214003 9.079566 9.014262 8.942217 9.075611 8.514627 9.102306 9.166847 8.82312 8.948598 8.764399
1369645_at 3.9181614 3.9915645 4.2263618 4.1799717 4.108057 4.1792736 4.386465 4.035554 4.077689 4.0036144 4.0342865 4.0685596
1369646_at 3.647533 3.7950635 3.614137 3.7037232 3.6739638 3.698951 3.8615499 3.8141637 3.598908 3.5054178 3.543072 3.7277777
1369647_at 6.467044 5.958949 6.644113 6.594196 6.8715057 6.2289424 6.2232337 6.3749075 6.2024355 6.2336397 6.3114724 6.0107865
1369648_at 6.125436 6.255397 6.4013557 6.3710613 6.3379846 6.1600704 5.9693837 6.0388584 6.141486 6.0417023 6.039152 5.7914524
1369649_at 5.3661237 5.0395617 4.911602 4.983639 4.7274475 4.7148767 5.0591154 4.61424 4.607168 4.881871 4.8602753 4.9407187
1369650_at 7.1557803 6.89276 7.2686625 7.3492656 7.0178337 7.1764736 7.00658 7.0040607 7.258786 6.8567314 7.305571 7.0778966
1369651_at 4.8982186 5.166277 5.16938 4.804814 4.948988 4.96457 4.888209 4.9326124 5.0827723 4.891924 4.9737673 5.0216775
1369652_at 3.948561 3.7561173 3.7598681 4.1277547 3.9071026 3.9551039 4.1213384 3.9281428 3.823294 3.929797 4.031904 3.9222941
1369653_at 7.410748 7.1649323 7.323298 7.437028 7.632675 7.0127625 7.2984385 7.1967487 7.195218 7.3417187 7.4996305 7.1404605
1369654_at 10.679391 10.906165 10.97263 10.587494 10.712637 10.860274 10.795512 11.037368 10.7829275 10.789516 11.138351 10.788771
1369655_at 7.8567524 7.08048 7.9157166 7.592214 7.7666903 7.356699 7.4690547 7.310011 7.997312 7.2130966 7.55026 7.060245
1369656_at 6.9833474 6.9007783 7.1591096 6.8430486 6.8831763 7.0015793 6.4810295 6.6522317 6.898564 6.8630786 6.8969007 6.8512435
1369657_at 4.5203743 4.419937 4.264366 4.267326 4.1382313 4.451252 4.424563 4.3803606 4.239992 4.0333185 4.080823 4.408255
1369658_at 8.682814 8.609103 8.601582 8.510135 8.511041 8.7266655 7.6741557 9.092812 8.43808 8.7194605 8.84531 8.703745
1369659_at 5.8032174 6.010945 5.7852182 5.63935 5.6771326 5.7844796 5.7410398 5.523895 5.2656593 5.097556 5.1483765 5.2342076
1369660_at 4.7749023 4.600845 4.65034 4.7539377 4.567374 4.5776315 4.6128216 4.5698204 4.7346478 4.363396 4.389183 4.462632
1369661_at 7.926694 7.9620776 8.0344715 8.079429 8.22806 8.059475 7.9151154 8.111038 7.9384923 7.8360133 7.893369 7.9675593
1369662_at 3.6541057 3.7785304 3.6805215 3.615234 3.6651027 3.6895356 3.5977845 3.5192597 3.4800098 3.5798924 3.8137414 3.801313
1369663_at 9.928435 9.011696 9.801016 9.206558 9.343789 9.246645 10.376576 7.1706214 10.0068865 12.029575 10.950617 12.237668
1369664_at 10.638941 10.726769 11.096484 11.07008 10.736057 10.824855 10.324902 10.319883 10.844927 10.468099 10.3605795 10.200698
1369665_a_at 7.3758287 7.618598 7.352976 7.153239 7.68793 7.549614 7.341937 7.269766 7.3430395 7.413094 7.2933183 7.0420227
1369666_at 6.05433 5.950997 6.1157813 6.32711 6.139142 5.7271767 6.6069803 6.3989906 6.6067038 6.3910832 6.180475 6.6464005
1369667_at 6.658886 6.789595 6.811575 6.9600124 6.8025804 6.642996 6.746865 6.895251 6.631859 6.992965 7.006572 6.9617877
1369668_x_at 3.86526 4.0659747 3.9145207 4.084465 3.9629323 3.711049 4.0079937 3.9451406 3.959729 3.814039 3.9269545 3.8165438
1369669_at 7.7378645 7.5741887 7.9723725 7.9796147 7.898122 7.7211957 7.811348 7.9178314 8.016519 7.9905624 8.114447 7.9878306
1369670_at 4.8662767 5.100951 4.614688 4.6594887 4.9167175 4.9022336 5.253434 5.1887116 5.284115 5.7367673 5.452058 5.382532
1369671_at 12.426961 12.4983015 12.3515 12.212666 12.402464 12.276652 12.426758 12.385259 12.62798 12.324113 12.566025 12.361216
1369672_at 6.297414 6.1678514 6.3288846 6.296625 6.1387777 6.435752 6.366828 6.0861053 6.172365 6.213637 6.293917 6.006704
1369673_at 4.4428215 4.474328 4.231811 4.034262 4.2270503 4.265229 4.3022842 4.4935412 4.2329903 4.4694095 3.9936228 4.4834204
1369674_at 4.1718607 4.328321 3.697112 3.5214705 3.6281862 3.8932338 3.7955143 4.1723604 3.7486343 4.5615883 3.8333158 4.2439127
1369675_at 6.277097 6.3860073 6.368913 6.3438153 6.567265 6.48154 6.6786222 6.3604975 6.1508193 6.11577 6.6258965 6.331273
1369676_at 7.094009 7.2523384 7.253717 7.0108595 7.1272426 7.232716 7.149336 7.421432 6.931501 6.8145537 7.2652917 7.0196314
1369677_at 3.3436792 3.40082 3.3693168 3.7512445 3.5581567 3.340655 3.610718 3.4760156 3.574848 3.5438876 3.679098 3.4544673
1369678_a_at 6.861881 7.1935444 7.157562 6.796548 6.9372134 7.045862 6.9089966 7.010107 7.024964 7.073696 7.099121 6.8103914
1369679_a_at 9.330322 9.602542 9.554041 9.416166 9.572693 9.602926 9.208359 9.4002285 9.521117 9.150436 9.365962 8.989476
1369680_at 5.246418 5.300334 5.252623 5.2642107 5.073315 5.338925 5.2754717 5.3413925 4.906597 4.999788 4.894508 4.628967
1369681_at 4.5285797 5.022686 4.554448 4.679442 4.576167 4.587182 4.7718973 4.5274816 4.7173004 4.4096227 4.556033 4.5288596
1369682_at 6.565523 6.4788885 6.4817576 6.507634 6.7081876 6.5232973 6.8586335 6.764177 6.5365095 6.737581 6.727477 6.7656064
1369683_at 7.2325926 6.818891 7.0366178 7.2021356 7.18978 7.0284324 7.1613884 7.015913 7.0084968 7.4162917 7.138571 7.6329174
1369684_at 5.3131385 4.912207 5.3562784 4.9886494 5.0709224 5.1236877 5.429731 5.0916643 4.6705723 4.8524275 4.7806673 4.878003
1369685_at 4.0326066 3.961382 3.897564 4.255784 4.0711603 4.2104487 4.130884 4.2402167 3.939279 4.2630053 4.2010756 4.178728
1369686_at 4.5306735 4.138912 4.0801983 3.997603 4.0709505 4.474862 4.305351 4.116916 4.228116 4.1153927 4.0332637 4.224951
1369687_at 4.331721 4.1476054 4.5391855 4.285569 4.3286066 4.3780336 4.210555 3.9730296 4.102218 4.2341495 4.0587225 4.199296
1369688_s_at 4.6964793 5.040043 4.844667 4.7168627 4.9705615 5.052405 4.98475 5.1131673 4.788513 4.634037 4.639232 4.80359
1369689_at 6.8727016 6.5461736 6.9301233 7.0099783 6.4066887 6.58503 6.67134 6.7024627 6.721013 6.7900567 7.0575 6.7485003
1369690_at 6.7004395 6.999018 7.002218 7.0839252 7.0825663 7.028583 7.083566 7.0133915 6.8903637 7.0176654 7.186313 7.089118
1369691_at 4.3782253 4.557723 4.496338 4.582238 4.4836903 4.2995205 4.075722 4.574375 4.283226 4.619731 4.5536785 4.3696027
1369692_at 3.9427435 3.9885654 4.3717475 3.7795677 4.0289917 3.8063836 4.0055957 3.9571443 3.8798103 3.8747375 3.951402 3.807624
1369693_a_at 5.767568 5.735752 5.259113 5.524988 5.5861607 5.1813655 5.528026 5.0330057 5.232082 5.6415815 5.6464815 5.847545
1369694_at 3.653821 3.5720146 3.5080097 3.5258663 3.4984057 3.616142 3.8027742 3.583448 3.7965825 3.6513216 3.6974967 3.72032
1369695_at 4.767527 4.8835006 4.182395 4.5518827 4.4372363 4.7027025 4.665915 4.5835547 4.56715 4.2360973 4.485275 4.3828373
1369696_at 3.6849017 3.73609 3.470324 3.934397 3.8185873 3.7308686 3.815678 3.9270518 3.7482278 3.8697119 3.7888658 4.1217146
1369697_at 4.0722713 4.2001743 3.926221 3.953379 4.0686927 4.3561506 3.9464078 3.944687 4.0977926 4.233797 3.8052459 4.071513
1369698_at 4.750666 5.4220796 4.822908 4.923665 4.7078695 4.79621 4.834038 5.2411137 4.8034863 5.5677156 5.2479086 4.688772
1369699_at 4.971942 5.0189447 5.010859 4.942091 4.9758782 5.175886 5.4397144 4.9871426 4.8529763 4.5442076 4.90134 4.933873
1369700_at 5.8090653 5.8235536 5.785721 5.629615 5.6184015 5.767554 5.8228855 5.3713255 5.6802053 5.7615886 5.848716 5.607544
1369701_at 12.344422 12.244229 12.297323 12.352318 12.237152 12.265024 12.221631 12.161218 12.175507 12.028999 12.197767 12.126905
1369702_at 6.911921 7.0853376 6.9977937 6.9199233 6.9812727 7.006945 6.983555 7.0492735 7.2137866 7.1037717 7.1052575 7.2210755
1369703_at 7.4029284 7.1693883 7.348719 7.2687573 7.1986914 7.235338 7.363134 7.2914567 7.4140935 7.175722 7.2673407 7.4122458
1369704_at 6.5508204 6.6244664 6.6162295 6.7401276 6.6415615 6.840362 6.6774993 6.298973 6.3026524 6.637515 6.341746 6.667887
1369705_at 5.13459 5.488417 5.261877 5.201234 5.425936 5.11535 5.233966 5.2544003 5.251673 4.981524 5.19315 5.1265783
1369706_at 3.936757 4.0412803 3.7062209 3.8605382 3.8486078 3.9525745 3.7803125 3.9432857 3.7236092 3.6454127 3.6164532 3.6302369
1369707_at 4.425574 4.3619432 4.486325 4.628018 4.3614264 4.607707 4.218414 4.831742 4.235134 4.750166 4.520806 4.404998
1369708_a_at 5.3171024 6.171088 5.774552 5.559341 5.6015844 6.072933 5.490951 5.3565717 6.0690064 5.9006805 5.7323875 5.5374455
1369709_at 4.426278 4.108702 4.300124 4.3824806 4.233859 4.1378837 4.33929 4.4755125 4.26423 4.480742 4.326896 4.36717
1369710_a_at 3.7898045 3.8750672 3.6826515 3.7311697 3.9592538 3.9327538 3.9575095 3.8443427 3.812198 3.7659042 3.7574115 3.865065
1369711_at 5.0598183 4.840831 4.8510127 4.8288484 4.6472373 4.845685 5.0361905 4.5457163 4.649667 4.687975 4.688365 4.755514
1369712_at 7.149177 7.3411803 7.0789504 7.122378 7.4395747 7.155485 6.983271 7.4117665 7.3826985 7.7197366 7.5156226 7.4972653
1369713_at 6.040391 5.942651 5.934066 5.7808948 5.7171 5.918933 5.8807697 5.8304367 5.391411 5.4349194 5.618246 5.6373396
1369714_at 6.9230275 6.9025464 6.634492 6.6593614 6.738447 6.7892733 6.615723 6.9918857 6.5354586 6.7981143 6.9044237 6.974129
1369715_at 4.3894014 4.3492956 4.204481 4.0442467 4.195241 4.219326 4.123696 4.6003947 4.0272403 4.199623 4.3123913 3.7798238
1369716_s_at 9.665955 9.685505 10.222691 10.285457 10.0852995 9.149516 10.204206 9.9597 9.939869 9.933304 9.43873 9.99262
1369717_at 4.4461546 4.6339884 4.3030167 4.338426 4.2908196 4.617506 4.4311314 4.403976 4.4468465 4.466692 4.4573946 4.497719
1369718_at 8.757191 8.9766 8.798943 8.917218 9.093172 9.076933 8.808315 9.205149 9.032178 8.618362 8.878345 9.024945
1369719_at 3.2414453 3.2388165 3.482271 3.490714 3.4410946 3.1958182 3.295327 3.3380535 3.3045802 3.1368058 3.3763273 3.3271928
1369720_at 9.338769 9.266769 9.435881 9.261843 9.363982 9.338307 9.094157 9.075734 9.38337 8.818621 9.149455 8.839123
1369721_at 4.6281796 4.78001 4.9183836 4.8518677 4.8560314 4.678223 5.1172967 5.1397634 4.695001 4.915511 4.81049 4.9867435
1369722_a_at 8.417166 8.3845415 8.011697 8.227201 8.107662 8.205385 8.217786 8.331366 8.30102 8.209579 8.223325 8.142656
1369723_at 7.230765 7.066044 6.656722 7.1965237 7.1467204 7.2130437 6.843137 7.098705 6.9904847 6.8979917 7.03218 6.847156
1369724_at 5.331031 5.749248 5.559355 5.3550434 5.667519 5.640577 5.696974 5.908358 5.358467 5.583835 5.216012 5.612984
1369725_at 8.071768 8.141603 8.061139 7.7609167 7.8067484 8.013493 7.582285 8.042485 8.0107765 7.9005823 7.922675 7.801056
1369726_at 8.420899 8.340317 8.487069 8.57645 8.669913 8.266554 8.695547 8.629284 8.391623 8.619448 8.595367 8.766776
1369727_at 13.731985 13.856894 13.82059 13.846056 13.640548 13.639535 13.221667 13.098949 13.667089 13.440531 13.4559 13.305036
1369728_at 5.452114 5.0687466 5.0996475 5.278393 5.2320843 5.2911916 4.39332 5.1337633 5.3960767 4.9379215 5.1377015 5.027766
1369729_at 8.45461 8.702343 8.608952 8.705728 8.062083 8.432354 8.305496 7.8591743 8.403268 8.214369 8.343897 7.8846445
1369730_a_at 4.6786227 4.701763 4.658198 4.745852 4.734702 4.947028 4.669613 4.761507 4.6823163 4.549761 4.8501816 4.6787615
1369731_at 3.2871146 3.2835512 3.2463818 3.252172 3.3162153 3.3796346 3.49327 3.269206 3.22854 3.455957 3.2844317 3.3102348
1369732_a_at 4.5440097 4.8628063 4.404294 4.424684 4.774205 4.4337587 4.2705255 4.6051493 4.7759256 4.6010075 4.631731 4.6708403
1369733_at 8.850837 8.710479 8.683471 8.781639 8.854405 8.784673 8.503383 8.743744 8.789495 8.711651 8.670967 8.618777
1369734_at 8.829833 8.628761 9.211027 9.013249 9.0282955 8.977035 8.813574 9.212156 9.033651 9.22309 9.194261 9.003656
1369735_at 5.991676 6.1600847 6.0008945 6.1912665 6.0398493 5.924854 5.991158 6.1597657 5.7464757 5.9193087 5.8570447 5.600609
1369736_at 4.9787703 4.7617426 4.779707 5.1244044 4.831899 4.835715 5.1411934 4.9221497 4.5341725 4.9481087 4.7734694 4.799993
1369737_at 9.0237255 9.167789 9.386885 8.859089 9.20809 8.890151 8.820629 9.250252 8.9905 8.983051 8.988813 8.972321
1369738_s_at 10.055934 10.163493 9.984746 9.856699 10.075397 9.745792 9.790432 9.985563 9.893238 9.536573 9.847853 9.700701
1369739_at 4.4056926 4.27841 4.1543493 4.588799 4.388804 4.380996 4.5170336 4.324852 4.0291452 4.030114 4.12583 4.2536817
1369740_at 5.375477 4.9608483 5.1806273 5.5838437 5.286534 5.3286324 5.462922 5.0198455 5.166044 5.148887 5.042153 5.1563654
1369741_at 5.821268 5.846385 5.692827 5.633461 5.618934 5.730419 5.645525 5.6438866 5.5211773 5.465422 5.435655 5.520943
1369742_at 4.866543 4.8969665 4.9246798 5.0564957 5.1605067 4.937627 4.792059 5.2928953 5.0134344 4.692746 4.8709598 4.8516417
1369743_a_at 8.279085 8.542798 8.390771 8.502572 8.284735 8.349576 8.455121 8.356917 8.428435 8.555986 8.879419 8.428501
1369744_at 4.4698644 4.58865 4.401184 4.5299115 4.2406073 4.1654854 4.8376937 4.266797 4.529375 4.2569633 4.3417325 4.2283344
1369745_at 6.468508 6.451119 6.3572383 6.3839555 6.2878556 6.301085 6.475061 6.465495 6.1702857 6.395334 6.0829983 6.1514215
1369746_a_at 11.960471 11.643147 12.108296 11.952742 11.961012 11.780491 11.664193 11.786308 11.850176 11.534661 11.690128 11.106742
1369747_at 6.2819953 6.3603396 6.523708 6.33697 6.611457 6.4065514 6.2132387 6.4367433 6.6414456 6.644993 6.9467974 6.7219253
1369748_at 3.7156432 3.5720146 3.6802819 3.6141136 3.5983875 3.6123302 3.4323046 3.4279788 3.6431136 3.485705 3.6440268 3.778818
1369749_a_at 4.340717 4.673679 4.073971 4.378049 4.333817 4.087592 4.576986 4.1637607 4.1043906 3.8769448 4.1545086 3.9338598
1369750_at 3.836249 4.285305 3.8737164 3.8924468 3.7526896 3.9247317 4.071263 3.9992387 3.9189324 3.7980976 3.8749197 4.117779
1369751_at 4.2333384 4.6091485 4.457139 4.320216 4.4795375 4.611333 4.626192 4.2388005 4.190278 4.124605 3.9706113 4.038233
1369752_a_at 4.8846397 4.857857 4.648176 5.0461693 5.282845 5.2001762 5.213169 5.1437917 4.8738294 4.8768454 4.89693 4.8866854
1369753_at 3.9910505 4.232693 3.9076176 4.0569277 4.20639 4.096058 4.4047766 4.007166 3.9189324 3.8923285 4.275425 4.3125787
1369754_a_at 8.073015 8.189654 8.150075 8.154143 8.125505 8.124385 8.247553 8.341322 8.127274 8.280538 8.359432 8.27281
1369755_at 3.6058295 3.5197728 3.7531073 3.7672343 3.8196087 3.9151282 3.8591266 4.0131645 3.728303 3.8435304 3.8424294 3.721244
1369756_a_at 7.438528 7.275337 7.8360524 7.623585 7.1691403 7.944205 7.9287963 7.841936 7.7055607 7.9711924 7.754861 8.015726
1369757_at 5.7032046 5.7865386 5.523815 6.0888853 5.8595543 5.709711 5.8785114 5.880637 5.742689 5.6621523 5.644558 5.715617
1369758_at 8.105865 7.9376774 7.681395 8.203846 7.8681507 7.7305264 8.01574 7.93818 7.755936 8.178048 7.7583904 8.279422
1369759_at 5.649591 5.4827237 5.548503 5.6086855 5.6358576 5.566502 5.6448345 5.401287 5.343511 5.0784845 5.362984 5.422203
1369760_a_at 4.1126347 3.9251442 3.7466183 4.021883 4.0178003 3.9701836 3.7840102 4.087199 3.819884 3.9962246 3.7870283 3.818128
1369761_at 4.0451584 3.9996164 4.0853543 3.9625947 3.8265352 4.025714 3.958779 4.2253685 3.9070039 4.143221 3.730973 3.8903034
1369762_at 4.375109 4.3258185 4.538468 4.2588825 4.409222 4.3874216 4.249571 4.2253017 4.3917246 4.314951 4.095974 4.454681
1369763_at 3.8319569 3.912892 4.0380454 3.8355172 4.0108533 3.9625473 4.326417 3.9024897 4.062687 4.094016 4.238465 4.0847945
1369764_at 13.138843 13.081534 13.115864 13.188512 13.111132 13.105808 13.008229 13.02678 12.960236 12.885724 12.878147 12.68444
1369765_at 4.127803 3.7766469 3.9873712 3.6344798 3.7104933 3.7519667 4.071263 3.6961532 3.4475288 3.7038012 3.8345733 3.705727
1369766_at 5.575036 5.906423 5.548716 5.305477 5.3417788 5.4998116 5.351966 5.302763 5.3886204 5.4386396 5.481293 5.1889696
1369767_a_at 3.8338935 4.1254263 4.1016808 3.8871017 3.9826293 4.088238 4.0347357 3.9628212 3.7539406 3.8115017 3.701671 3.8374245
1369768_at 6.6697254 6.4141836 6.2467055 6.4363737 6.4093385 6.6413307 6.4479084 6.599084 6.734528 6.504105 6.573196 6.6249714
1369769_at 4.6519394 4.6916366 4.4733906 4.897397 4.6776752 4.6601825 4.44536 4.8940115 4.6235747 4.6195827 4.669754 4.953454
1369770_at 3.9421582 4.2547135 4.225371 3.9590483 3.9409447 4.14773 4.3790665 4.1265106 3.913553 4.3488007 3.952421 3.9843755
1369771_at 5.043359 4.939288 5.168457 4.9977665 5.6331654 4.983469 5.2009697 4.9234114 5.298422 5.157632 5.1360617 5.064663
1369772_at 6.7448993 6.9440274 7.032728 6.8111877 6.6531053 6.659568 6.9199753 7.1413107 6.6664257 6.8056254 6.611676 7.0357223
1369773_at 4.2446394 4.077447 3.7979853 4.094429 3.9013789 4.154711 4.254732 3.9504292 3.98609 3.8733816 3.931824 4.2060747
1369774_at 4.505472 4.576841 4.229011 4.401305 4.6223025 4.579424 4.4121876 4.332856 4.5415244 4.2462554 4.3865724 4.132251
1369775_at 8.251601 8.500907 8.620009 8.447149 8.456569 8.554266 8.475111 8.359772 8.413803 8.43222 8.451212 8.561329
1369776_a_at 7.0742564 6.914026 6.7394433 6.860806 6.8348994 6.8542047 7.0663133 6.7504816 6.778091 6.666553 6.7280107 6.8290114
1369777_a_at 7.6313477 7.5541034 7.439708 7.3104777 7.478193 7.424755 7.4166965 7.7794857 7.162631 7.4241858 7.453684 7.417725
1369778_at 4.0617456 3.9326499 3.7198207 4.009062 3.7764115 4.078802 3.8690503 3.843235 3.7031329 3.6734889 3.7892425 3.9895413
1369779_at 5.6006384 5.7869244 5.782241 5.589224 5.7793036 5.6609106 5.6650305 5.744236 5.553222 5.667724 5.8866167 5.751017
1369780_at 6.692115 6.577603 6.499655 6.440807 6.619455 6.5568986 6.413965 6.2827153 6.3643684 6.33275 5.9271812 6.2080407
1369781_at 3.9857962 4.2763934 3.9306345 4.0523605 3.7379923 3.9498398 3.7446566 3.8483467 3.9572423 3.8972275 3.8808115 3.8350756
1369782_a_at 5.9910164 5.9263544 5.987851 5.910835 6.066681 6.216574 6.121614 5.9377375 5.767453 5.7490396 5.8054647 6.1143885
1369783_a_at 5.2954097 5.12449 5.279388 5.1710844 5.3531456 5.158642 5.168413 5.1759777 5.211425 4.8570685 5.271475 5.0242987
1369784_at 4.2513027 4.068184 4.2107315 4.099171 3.9649487 3.9392853 3.909007 4.0689354 3.9267144 3.9097846 3.9898653 3.764307
1369785_at 8.033628 7.901965 8.094287 8.362227 7.9312453 7.652192 7.88326 7.8539963 8.412204 7.4894476 7.971368 7.5804863
1369786_at 5.7322116 5.9429 5.646652 5.9783506 5.7736206 6.0637903 5.7273045 6.1194377 5.6991506 5.9787464 5.807505 5.571109
1369787_at 4.0098305 4.1688848 4.0380454 3.9021556 3.758378 3.8666282 4.1617193 3.930548 3.9024682 3.7344546 4.0708427 3.7445042
1369788_s_at 7.1616244 7.7403297 7.4220204 7.9761696 7.7788215 7.368005 7.750173 7.518751 7.310111 7.553392 8.185672 7.0167403
1369789_at 3.2977118 3.338521 3.2761738 3.315057 3.302345 3.4317322 3.243777 3.4589608 3.3606076 3.2795186 3.3410244 3.4272172
1369790_at 11.6948185 12.178131 12.314945 11.762073 10.842329 11.171609 11.376739 11.508414 11.750699 11.663406 11.65328 11.042015
1369791_at 8.108561 7.8601937 7.955317 8.003487 8.041555 7.567962 7.703334 7.9151416 7.6840563 7.538328 7.8233523 7.581736
1369792_at 6.3641586 6.37688 6.1515346 6.283931 5.917755 6.391826 6.294385 6.138543 6.1671224 5.9333906 5.878215 5.874202
1369793_a_at 3.999262 3.7782838 4.0029964 4.033449 3.7974772 3.9720685 3.8349102 4.301321 3.9880884 3.5804312 4.0863066 3.9623485
1369794_a_at 4.5544715 4.936558 5.117823 5.1242957 5.3062124 5.3529735 5.7880487 5.330437 5.1505613 4.9400682 4.872311 5.1187525
1369795_at 4.6393995 4.492834 4.606675 4.5824175 4.647005 4.386044 4.601432 4.8333683 4.1763496 4.6476145 4.573795 4.455178
1369796_at 5.0137324 4.6937795 4.721814 4.897399 4.5242515 4.738256 4.673709 4.8354335 4.5415244 4.687975 4.9089713 4.820572
1369797_at 4.282454 4.269309 4.4459586 4.333045 4.311754 4.215364 4.3959627 4.3654084 4.2456656 4.054321 4.2760534 4.241379
1369798_at 4.8880568 4.7065682 4.6223173 4.7954426 4.643838 4.901239 5.099577 5.105358 4.8425694 4.876931 4.4845705 4.695774
1369799_at 10.479189 10.446384 10.499317 10.415005 10.498465 10.374442 10.311025 10.235885 10.334103 9.793535 10.038585 9.860205
1369800_at 4.2058506 3.991918 3.9785562 3.9199789 4.284312 4.197062 4.054871 4.097164 4.0521603 3.8277488 3.7807395 3.8445334
1369801_at 4.5466766 4.905082 4.1841908 4.617828 4.3593755 4.423143 4.592226 4.642901 4.332479 4.4279966 4.5176806 4.279613
1369802_at 4.01311 3.963028 4.0450897 3.9022853 4.092802 4.0004663 3.8826816 4.1798425 3.8219838 3.9108748 3.624294 3.8683329
1369803_at 4.664474 4.5144396 4.437092 4.4258895 4.5315914 4.7106624 4.6590886 4.6461024 4.379991 4.7523665 4.613226 4.7565956
1369804_a_at 4.9824357 4.657053 4.7994094 5.0773416 4.9536295 4.6584067 4.82365 4.59406 4.650178 4.5118313 4.6286464 4.5892196
1369805_at 4.501036 4.24773 3.785725 4.5431347 4.0876236 4.200211 4.2868986 3.9688728 3.953651 4.0176973 4.073664 3.969544
1369806_at 5.271305 5.6378937 5.3677692 5.4245243 5.4296284 5.6370068 5.405652 5.022648 5.1969395 5.164016 5.4015055 5.0782027
1369807_at 4.5294695 4.711178 4.4483356 4.5192175 4.6396146 4.615435 4.732792 4.39631 4.3062935 4.3388925 4.5889683 4.403403
1369808_at 5.0289907 4.793919 4.6804385 4.9884605 4.8244247 4.6445274 4.4714937 4.413889 4.925518 4.466893 4.512484 4.5436163
1369809_at 5.024283 5.1941915 4.9115624 5.270438 5.577285 5.089783 5.0497694 5.1388383 4.955884 4.8759 5.0530357 5.117201
1369810_at 7.048079 6.6883545 6.940886 7.005428 6.513626 6.729479 6.8402658 6.2391186 6.68812 6.360943 6.4849496 6.3968625
1369811_at 4.86465 4.8644524 5.1592016 4.752964 4.8236885 5.0682154 4.982959 4.6721897 5.0145044 4.8308773 4.8759303 4.877851
1369812_at 6.020825 5.949321 5.7398033 5.9952583 5.797676 5.972675 6.151392 5.7615204 5.994055 5.803396 5.8191295 5.940755
1369813_at 7.0776277 7.3318276 7.1517973 7.1008677 6.942592 6.833799 6.815714 7.1228004 6.9282246 6.661175 7.0276594 6.635418
1369814_at 4.7381377 4.7164016 4.56563 4.475844 4.4777255 4.3737063 4.673526 4.9669514 4.596685 4.583205 4.4207735 4.512062
1369815_at 5.276425 5.3102393 5.4131546 5.5089874 5.599904 5.345656 5.4492507 5.6726956 5.500094 5.2852573 5.1953025 5.3551154
1369816_at 4.7109985 4.6581225 4.714089 4.8591056 4.748425 4.7474246 4.704389 4.5800467 5.268695 4.433589 4.8805947 4.7565956
1369817_at 4.3859153 4.60281 4.496901 4.07112 4.5688295 4.777288 4.5481105 4.5388727 4.5203424 4.4744334 3.9652946 4.022457
1369818_at 4.910813 5.0503554 4.822908 4.566037 4.629649 4.8538327 4.8769093 4.741058 4.681563 4.5881267 4.6071672 4.3874793
1369819_at 4.915261 4.898972 4.691166 4.9933043 4.7824726 5.0860057 4.6423726 5.1206617 4.642818 4.9039893 4.6862655 4.967229
1369820_at 3.9799354 4.3589106 4.02061 4.0168505 4.105357 4.4537063 4.130373 4.0091476 4.2175603 4.237338 4.4683905 4.2647095
1369821_a_at 4.729164 5.0524898 5.2285547 5.0372353 4.954299 5.1052217 5.6011267 5.2040386 4.7657375 5.0733013 5.003887 5.1572466
1369822_at 4.381447 4.546564 4.2631392 4.3902016 4.236263 4.2053537 4.1696196 4.4213924 4.083652 4.480028 4.259197 4.1658115
1369823_at 5.176203 4.7183943 4.6285706 4.785553 4.6293507 5.1144876 5.351721 4.962034 4.631754 4.7376204 4.7820015 4.385951
1369824_at 4.7634034 4.675412 4.457963 4.6627846 4.7977047 4.5682316 5.1750555 5.302557 4.7531805 4.54797 4.679736 4.4958887
1369825_at 4.7536755 5.1500325 4.95774 4.808158 5.042137 4.7326 5.3839207 4.8493814 4.806099 4.650873 4.7211094 4.948583
1369826_at 6.316358 6.2872105 5.780239 5.9497104 5.7076955 5.771809 6.276759 6.4289756 6.2175145 5.954411 6.152492 6.093238
1369827_at 5.427801 5.67927 5.5296764 5.604309 5.33377 5.402857 5.4809885 5.703555 5.405262 5.4951754 5.4186416 5.5483093
1369828_at 5.70611 5.437197 5.7038774 5.5924053 5.949319 5.748639 5.821478 5.5058365 5.6075315 5.6710005 5.706951 5.704709
1369829_at 5.0293517 5.0205054 4.7106233 5.227196 5.039953 4.966136 5.135763 5.1437035 4.841138 4.7927465 4.902531 5.1351905
1369830_at 4.6335807 4.8958406 4.4915695 4.552451 4.7541685 4.247717 4.6328526 4.5902853 4.3944407 4.6274333 4.52089 4.535189
1369831_at 5.3830547 5.782936 5.807351 5.4748755 5.7901993 5.485853 5.6592827 5.587163 5.412709 5.3931828 5.404456 5.4794025
1369832_at 5.580715 5.76044 5.554712 5.739956 5.4429393 5.5396767 6.125975 5.7842126 5.536939 5.3176384 5.4318132 5.30512
1369833_at 4.4515696 4.243561 4.389395 4.184224 4.33585 4.404492 4.024435 4.6721163 4.0898237 4.5956326 4.1182733 4.2982974
1369834_at 7.3549366 7.02939 7.3851924 6.9415355 7.0534363 7.14604 7.033981 7.219476 7.39923 7.7592835 7.922391 7.7123647
1369835_at 6.730993 6.6488147 6.645619 6.584157 6.450329 6.530183 6.4570055 6.3343925 6.147796 6.396347 6.1318197 6.3123574
1369836_at 6.5385604 6.5954804 6.9795575 7.501942 6.982754 6.1713476 7.4808917 6.8240514 5.7805634 6.7454505 6.139894 6.4012733
1369837_at 12.108161 11.922169 12.011937 12.02618 12.102294 11.777991 11.698128 11.917777 11.768593 11.738854 11.957489 11.589679
1369838_at 4.019739 4.213027 4.327327 4.531818 4.0768723 4.3989406 4.1360283 4.427785 4.2301593 4.121553 4.067662 4.175802
1369839_at 4.4022684 4.430931 4.7380323 4.4228897 4.4480247 4.3360105 4.7518682 4.4446697 4.3134985 4.459035 4.5351763 4.3886023
1369840_at 8.890931 8.157349 9.251442 9.689095 8.476907 10.321845 8.935577 7.990669 9.09058 9.417512 8.394897 8.368268
1369841_at 3.7137372 3.7038982 3.5855756 3.8949168 3.8192093 3.6211796 4.071263 4.069682 3.7674084 3.7556312 3.5118473 3.7537322
1369842_at 4.0793557 4.141099 3.848777 4.07688 3.9657693 3.9169025 4.1125298 4.004613 3.9692 3.9043 3.804341 3.9095333
1369843_at 4.47366 4.462968 4.064166 4.619296 4.420537 4.0867257 4.3301315 4.4682236 4.5044765 4.443862 4.11049 4.287611
1369844_at 4.169218 4.359771 4.0181317 4.0113807 4.1825247 4.2410994 4.631258 4.178218 4.1948757 4.1070757 4.0457754 4.2311096
1369845_at 5.8154707 5.7923307 5.7436223 5.4296045 5.5293016 5.6897936 5.542904 5.7193723 5.3831244 5.2933855 5.40336 5.5307193
1369846_at 3.458807 3.5610094 3.413404 3.3482366 3.4409502 3.4456427 3.6660903 3.5383065 3.4412184 3.4764557 3.454842 3.464046
1369847_at 5.591673 5.3075366 5.6118803 5.410491 5.663164 5.3852634 5.6205764 5.3893313 5.285907 5.64635 5.1825027 5.315029
1369848_at 3.7910376 3.700637 3.7540493 3.648774 3.5724416 3.6106052 3.8457265 3.6487837 3.5064063 3.6541266 3.6494133 3.6762052
1369849_at 4.949526 5.2865314 5.1231394 5.2759905 5.3976364 5.387103 5.2469835 5.4343348 5.4023495 5.1883163 5.2463303 5.1341896
1369850_at 5.913862 6.178577 5.918758 5.575389 5.358937 6.3227434 5.5979476 5.590536 6.057828 5.508169 5.5825987 5.683662
1369851_at 7.4223614 7.435357 7.4048476 7.211776 7.493972 7.3055835 7.212554 7.4230466 7.3370337 7.1623716 7.2380667 7.2702217
1369852_at 12.023812 12.056841 12.024368 12.019756 12.032589 11.978295 11.892012 11.905442 12.032254 11.853445 11.9395485 11.967164
1369853_at 4.9506636 5.1691976 4.734029 5.2712765 4.765436 4.9532075 5.0273566 4.7809496 4.9804835 4.8028727 4.924034 4.9048686
1369854_a_at 8.968062 8.89497 8.839669 8.694748 8.905324 8.392866 8.652543 8.797354 8.774812 8.971059 8.902731 8.554972
1369855_at 3.9449403 4.186305 3.769518 3.8831427 4.0261 3.8443346 3.9920769 3.9888327 3.5710027 3.804324 3.6343048 3.785746
1369856_at 4.813513 4.802228 4.874667 4.7578373 4.7721553 4.799034 4.6560526 4.6433234 4.7738934 4.4863024 4.580677 4.5063887
1369857_a_at 5.7149696 5.868366 5.865803 5.8590436 5.84033 5.9657464 6.1475434 5.7099442 5.7236295 5.8244333 5.6977572 5.7485476
1369858_at 4.5239773 4.310568 4.376336 4.117528 4.3669686 4.88463 4.026062 4.243316 4.455939 4.4885983 4.6599345 4.412299
1369859_at 4.501036 4.215244 4.4025664 4.1237364 4.37512 4.6327934 4.3918014 4.243061 4.447103 4.1545925 4.5618696 4.0709906
1369860_a_at 5.3932962 4.906741 5.0027113 5.0380096 4.799037 5.1125917 4.9460363 5.152355 4.950221 4.868456 4.860306 4.8618555
1369861_at 4.9103765 4.425131 4.471999 4.6635733 4.544498 4.9711547 4.474016 4.632175 4.752645 4.687975 4.387439 4.5639896
1369862_at 4.763101 4.5916114 4.5060353 4.886624 4.462474 4.3406734 4.603405 4.3736873 4.708 4.4453654 4.4099226 4.479028
1369863_at 9.379873 10.040682 10.090742 9.701889 9.546463 9.782084 10.362087 10.409247 10.156231 10.867356 10.30356 10.281426
1369864_a_at 9.079446 10.633758 10.909769 8.243433 9.764091 8.811957 10.169734 9.432969 9.66668 10.283929 11.083421 9.817867
1369865_at 4.3081937 4.3721585 4.3115644 4.285838 4.1749 4.3145447 4.1774254 4.369003 4.2883816 4.216878 4.185317 4.3879776
1369866_at 4.742146 4.6246023 4.6778593 4.599989 4.6733985 4.704289 4.992567 4.960109 4.749248 4.4789476 4.4589486 4.505746
1369867_at 5.241275 5.4171357 5.272336 5.3167953 5.7847676 5.593236 5.86479 5.8688 5.0902743 5.762294 5.181447 6.6080885
1369868_at 9.8618 9.504218 9.540086 9.527005 9.834463 9.393759 9.779421 9.845651 9.879124 9.679835 9.453762 9.592549
1369869_at 4.136539 3.9718308 3.9368064 3.8072 3.8309693 3.9247768 3.767378 3.8783298 3.6305833 3.615618 3.5885825 3.7710571
1369870_at 6.980482 7.062446 6.9914827 7.184763 7.020076 7.06874 6.86438 7.0784893 7.003874 7.059012 7.0024743 7.1772757
1369871_at 3.8506892 3.7292602 3.6996365 3.933131 3.91878 3.6944954 3.836252 3.7208374 3.6511757 3.8338962 3.724793 3.6384516
1369872_a_at 4.2164187 4.585654 4.454493 4.3785625 4.6006684 4.402672 4.5358877 4.2801523 4.4349847 4.3524446 4.547475 4.429553
1369873_at 4.940323 4.9644074 4.5562873 4.5494046 4.920803 4.8472195 4.676909 4.732672 4.787701 4.7153053 4.7561655 4.454681
1369874_at 4.9287233 5.1453404 5.0412984 4.820109 4.7478027 5.239507 5.1413555 4.767041 4.9379306 5.15407 4.896326 5.042868
1369875_at 4.85036 5.039625 4.9166207 5.242179 5.102888 5.1029234 5.1469164 4.9548073 5.129736 4.978003 4.958144 4.7091265
1369876_at 4.004836 3.9227526 3.9573338 3.9450707 3.607141 4.031106 3.9321582 3.8155432 3.8338597 3.787566 3.799971 3.923748
1369877_at 4.737789 4.881201 4.7758923 5.140577 5.0453835 5.3708363 4.851386 4.5775385 4.6680384 4.7435813 4.7105293 4.5996194
1369878_at 4.1728425 4.1199803 3.9355524 4.099171 4.0501375 4.206078 4.1490297 3.9700003 3.7987425 4.264156 4.234415 4.0258837
1369879_a_at 12.896123 12.869456 12.830863 12.830061 12.834403 12.723988 12.869982 12.845626 12.8365555 12.843461 12.934016 12.92439
1369880_at 4.519575 4.8533473 4.3419113 4.6766653 4.210823 4.4835362 4.314162 4.4348035 4.216733 4.136616 4.3674245 4.2837067
1369881_at 4.435815 4.5029945 4.2136116 4.561816 4.579446 4.3925724 4.4063416 4.255435 4.5700774 4.291642 4.4385967 4.205151
1369882_at 4.766142 4.832466 4.712419 4.6544137 4.496722 4.6205716 4.647169 4.5956297 4.891384 4.228936 4.2063856 4.595043
1369883_at 3.725109 3.5745685 3.4139252 3.6145954 3.7506077 3.4763618 3.6203218 3.6172535 3.3719988 3.615952 3.3502815 3.5710292
1369884_at 4.6932616 5.46651 4.93744 4.9676747 4.965842 5.049234 5.147393 4.712923 5.0728455 4.8596873 4.8751245 5.091867
1369885_at 5.2358704 5.5006 5.158184 5.533896 5.4129767 5.1716695 5.1786065 5.3072944 5.2590117 5.1184936 5.187932 5.1200304
1369886_a_at 6.0366507 6.2467923 5.827702 6.162504 5.9338903 6.485767 5.980358 6.1585937 6.208276 5.6747665 6.152492 6.2064548
1369887_at 4.5447755 4.84145 4.929868 4.670905 4.6507096 4.992972 5.110801 4.73989 4.513908 4.612817 4.47108 4.5853877
1369888_at 4.019919 4.442306 4.4965744 4.315615 4.41376 4.3422565 4.1821327 4.493088 4.3663807 4.145687 4.229809 4.2477064
1369889_at 4.56843 4.4455967 4.318082 4.2606597 3.9686623 4.3417673 4.448786 4.0508795 4.3415174 4.090891 4.471635 4.236087
1369890_at 3.0705864 3.096145 3.036261 3.1024752 3.1932352 3.1341045 3.17829 3.2481332 3.1129682 3.251051 3.005697 3.086928
1369891_at 5.283563 5.360619 5.18259 5.2661467 5.290955 5.314141 5.363629 5.3837333 5.007717 5.318445 4.905628 5.4353337
1369892_at 3.803985 3.8658087 3.8151019 3.9429264 3.708573 3.8905926 3.5540788 3.750973 3.740148 3.7459078 3.7232854 3.5549448
1369893_at 4.7443485 4.84621 4.6360617 4.539505 4.610557 5.068215 5.080197 4.6936584 4.870634 4.643163 4.6396394 4.7945704
1369894_at 3.3615017 3.2777128 3.6263733 3.6431043 3.324317 3.4320242 3.6251988 3.500055 3.4541988 3.4791577 3.3875983 3.536071
1369895_s_at 6.0047874 5.861113 5.8374414 6.186259 5.805028 5.940836 5.8315015 5.942527 6.3984957 5.8095603 6.019326 5.6901584
1369896_s_at 7.3975697 7.336815 7.285105 7.57454 7.2134237 7.236016 7.289529 7.4027467 7.3880787 7.532544 7.412121 7.2280116
1369897_s_at 12.25768 12.21413 12.147447 12.189132 12.210736 12.196131 12.240379 12.230472 12.271748 12.048145 12.201993 12.19073
1369898_a_at 5.066325 5.207333 5.006113 4.712168 5.2613373 5.3122764 4.7598314 5.151133 4.9237204 4.7904525 4.5229893 5.0126157
1369899_s_at 6.044196 6.1976714 5.906751 5.5643206 5.9257793 5.867792 5.7176785 5.74638 6.121583 6.1565337 6.008934 6.0339885
1369900_at 4.26436 4.3757615 3.978059 3.9444892 3.892824 4.1649814 4.147591 4.218707 3.8712568 3.8912797 4.049448 3.888451
1369901_at 4.726899 4.841139 4.568364 4.4602947 4.5988235 4.6079354 4.5642014 4.75665 4.8578725 4.5663753 4.5370502 4.2681293
1369902_at 7.476566 7.140938 6.7444143 6.8520846 6.9938216 7.0194435 6.856246 7.0072775 6.6139917 6.615059 6.754218 6.3138747
1369903_at 4.2200418 4.281082 4.110839 4.221731 4.108057 4.3205175 4.5278106 4.305522 4.0658636 4.122448 3.8915691 4.1096115
1369904_at 4.9238358 4.806184 4.9793386 4.534563 4.693892 5.0323715 5.0133295 4.9522896 4.592489 4.71725 4.563818 4.713828
1369905_at 3.7830749 3.4314456 3.6584537 3.936947 3.6975846 3.7797456 3.856661 3.7867568 3.8822453 3.8662858 3.6667922 3.5009139
1369906_s_at 12.146221 12.071323 11.880236 12.141704 12.02704 11.834705 11.758002 11.938245 11.922163 11.953722 11.712448 11.922004
1369907_at 5.776937 5.8363295 5.8799677 5.408577 5.7157645 5.773723 6.0268435 5.7561736 5.5853324 5.662159 5.778143 5.973357
1369908_at 3.8625512 3.9214435 3.6913254 3.7485745 3.9641612 3.7718747 3.8776095 3.7466865 3.6610448 3.7298021 3.585903 3.5948002
1369909_s_at 11.26465 11.088262 11.006746 11.235726 11.097977 10.958734 11.13686 11.289773 11.01876 11.328876 11.28934 11.295526
1369910_at 3.8589566 4.1651764 4.263405 4.284333 3.9164588 4.0615845 4.182283 3.905972 4.035041 4.1883507 3.9071717 3.9301236
1369911_at 5.1191006 5.0633435 5.0314846 5.0600195 4.9527483 5.0318727 5.2208076 5.327344 5.0647626 5.2088337 5.2835646 4.93713
1369912_at 6.2932467 6.0341907 6.1878724 6.118398 6.29251 6.073505 6.0180216 6.1134977 6.4348397 6.0658913 6.0853066 6.011142
1369913_at 4.277723 4.544248 4.400299 4.5288033 4.610464 4.5652676 4.5826826 4.55733 4.359049 4.2067394 4.344645 4.3317757
1369914_at 3.796332 3.8123755 3.7895813 3.7721379 4.157037 3.9786134 4.1403913 3.9319706 3.7983716 3.9712992 4.03475 3.9351554
1369915_at 6.9517684 6.9168153 6.888429 6.7662444 6.885436 6.860858 7.1372166 7.0235553 6.8728576 6.86543 6.7179394 6.8127193
1369916_at 5.6058736 5.238992 5.49323 5.3923745 5.5262356 5.591597 5.523262 5.3725004 5.5171037 5.2790523 5.177712 5.110884
1369917_at 4.953571 5.2406645 4.959783 5.2697144 5.1902504 5.4115753 5.21865 5.072095 5.2094417 5.0897484 5.4246597 5.071027
1369918_at 3.918161 3.9804 3.8357365 4.118787 4.1238885 4.025714 4.209963 3.9578261 3.8209176 3.850519 3.9236586 4.0513716
1369919_at 5.104389 4.68269 4.9566956 5.056534 5.2840366 5.076755 5.218356 5.0980053 5.1242924 4.915629 5.194505 4.9288683
1369920_at 4.685236 4.8466654 4.6786413 4.795535 4.859209 4.67451 4.7015767 4.5480804 4.5284424 4.496033 4.6628375 4.518998
1369921_at 6.9432483 7.343179 6.9836583 6.42615 6.6857615 6.6754775 5.9534063 6.221919 6.61794 6.3856277 6.745738 6.028661
1369922_at 8.473658 8.335378 8.294596 8.326805 8.334933 8.44853 8.278581 8.220829 8.243271 8.112509 8.441627 8.3408165
1369923_at 6.345665 6.221846 5.964271 6.2735696 6.3099604 6.278516 5.849967 6.0441055 5.7447963 5.7817745 5.7991633 5.958674
1369924_at 6.355405 6.421324 6.2174163 6.093146 6.1099954 6.0993996 6.7383657 6.282609 5.85368 5.979202 5.782111 6.0063014
1369925_at 4.1443715 4.1074705 4.271904 4.195023 3.9404042 4.1561613 3.9075484 3.9986703 4.1473746 4.0641956 4.1835546 4.121641
1369926_at 7.488811 7.6200213 7.687307 7.5327396 7.9679093 7.634376 7.5503993 7.5920515 7.4034777 7.4880385 7.636551 7.3662214
1369927_at 11.492117 11.375004 11.330094 11.545344 11.55492 11.543376 11.581335 11.613865 11.581255 11.878305 11.672394 11.878224
1369928_at 3.8558826 3.9894004 3.7686598 4.0322924 3.8181045 3.5348792 4.230813 3.7904243 3.695278 3.5519297 3.7534943 3.5977798
1369929_at 11.3311205 11.283051 11.205038 11.250376 11.352817 11.14955 11.209342 11.198186 11.166043 11.217525 11.325574 11.084828
1369930_at 11.895205 11.922429 11.892672 11.871618 11.843988 11.878714 12.028171 12.053625 11.984681 12.402823 12.118053 12.277902
1369931_at 7.210234 6.917146 6.7394433 7.052687 6.942768 6.930637 6.9502583 6.810812 6.5922847 6.8527246 6.982529 6.9035516
1369932_a_at 10.168289 10.206815 10.170972 10.241097 10.154236 10.05096 10.294806 10.323741 10.207709 10.230183 10.287014 10.16517
1369933_at 11.087087 11.055796 11.207667 11.146598 11.14681 11.185258 11.255348 11.243671 11.26762 11.6947365 11.470715 11.643749
1369934_at 11.844079 11.967228 11.796342 11.848488 11.996243 11.916954 11.967809 11.919613 12.074561 11.951523 11.988354 12.140287
1369935_at 7.7649508 7.9670014 7.840006 7.879528 7.736248 7.841626 7.774508 7.732326 7.807188 7.5312233 7.8366394 7.5656056
1369936_at 10.638416 10.563621 10.750836 10.682095 10.722513 10.615489 10.793492 10.629326 10.820251 10.646703 10.607281 10.678665
1369937_at 10.493792 10.475814 10.754952 10.590357 10.714385 10.554446 10.631723 10.651294 10.691893 10.799825 10.579429 10.767461
1369938_at 6.995069 7.0588202 7.3036084 7.2874627 7.315303 7.035277 7.000051 7.2405157 7.2723227 7.2764215 7.2936416 7.320532
1369939_at 12.150001 12.082238 11.996376 12.157252 12.152085 11.989928 12.108099 12.272255 12.148404 12.390868 12.166019 12.289064
1369940_at 10.306635 10.236101 10.380699 10.083528 10.394865 9.999284 10.193497 10.050406 10.057024 9.994767 10.187945 10.209142
1369941_at 10.612157 10.613935 10.651618 10.320492 10.259863 10.341417 9.440651 9.567256 9.736499 8.802417 9.567323 8.653165
1369942_at 8.919901 8.826071 8.897524 8.904818 8.840603 8.932338 8.827285 8.870183 8.9725275 8.940585 9.046376 8.900707
1369943_at 10.256239 10.269239 9.989649 10.0519 10.14514 10.02346 10.213512 10.010329 9.9202795 10.092108 10.241331 9.9811735
1369944_at 8.628344 8.601003 8.418374 8.6667795 8.731528 8.795053 8.498123 8.511328 8.557764 8.460282 8.479623 8.401558
1369945_at 4.9143286 5.066822 4.9057627 5.2555547 5.115594 4.851942 4.8447337 4.976864 4.84837 4.707793 4.8794727 5.087874
1369946_at 6.235703 6.247578 6.425219 6.3091936 6.136901 6.47758 6.2583766 6.1916676 6.293016 6.645313 6.3697233 6.5817566
1369947_at 5.588059 5.688836 5.839251 5.6831446 5.843131 5.699335 5.507538 5.8229165 5.4919395 5.342479 5.580338 5.2499766
1369948_at 7.776845 7.7748528 7.620551 7.8648143 8.003341 7.9599757 7.885298 8.298195 7.3659735 7.939901 7.843308 7.672635
1369949_at 7.325145 7.2754393 7.2455053 7.140706 7.2092857 7.20771 7.322166 7.120138 7.0644927 6.92564 7.248666 7.151924
1369950_at 9.308157 9.25073 9.22875 9.47834 9.283016 9.276216 9.414554 9.170926 9.307259 9.60034 9.459825 9.692934
1369951_at 4.0137186 4.136588 4.020799 4.082035 3.9491367 4.4309416 3.9462106 4.007328 4.3654814 4.083208 4.079637 4.253372
1369952_at 12.023691 12.11019 12.18113 12.041721 12.05861 12.129355 12.194555 12.13766 12.180417 12.0712185 12.148698 12.093805
1369953_a_at 4.0234203 4.3196683 4.1371264 4.305771 4.1838274 4.3629036 3.9861128 3.9966626 4.1324763 4.5766015 4.281926 4.413882
1369954_at 12.745061 12.73341 12.784081 12.890158 12.852418 12.808293 13.002739 13.122983 12.948445 13.114483 12.998541 13.040279
1369955_at 6.0631533 5.9752784 6.0265093 6.065975 6.3057384 6.2535353 6.5049624 6.179094 5.862049 5.6753798 5.975335 5.6364326
1369956_at 9.102523 9.1978655 9.471801 9.1734705 9.290306 9.082993 8.950534 8.954434 8.934488 9.088385 8.989611 9.066534
1369957_at 5.79052 5.487176 5.6425557 5.7180557 5.168563 5.5239377 5.479148 5.0909066 5.121079 5.4000673 5.4848075 5.7948713
1369958_at 8.081926 8.666386 8.218014 7.740209 8.185867 8.358042 7.5808444 8.099676 8.05876 7.9997363 8.197029 8.561329
1369959_at 12.465039 12.060421 11.907888 12.305042 12.25591 12.225825 12.452532 12.265183 12.304439 12.132671 12.31833 12.355702
1369960_at 10.221173 10.232504 10.042508 10.190816 10.215041 10.251641 10.418477 10.294012 10.438734 10.181048 10.418452 10.250262
1369961_at 8.740381 9.192324 9.020142 8.909393 8.983243 9.193737 8.980823 9.34188 9.077056 9.290794 9.238052 9.218917
1369962_at 8.3404875 8.396665 8.422825 8.38629 8.074481 8.323423 8.299155 8.362576 8.410359 8.565007 8.155001 8.196971
1369963_at 5.2687063 5.1279984 5.3430877 5.637722 5.0131083 5.3500147 4.8298388 4.989604 5.0021887 4.794647 4.9990807 4.9618187
1369964_at 6.7138424 6.8791776 6.6096315 6.902 7.0770035 6.460802 7.0446563 6.547201 6.141653 6.8200207 6.845973 6.749109
1369965_at 7.7199216 7.992104 8.150447 7.5339303 8.048366 7.859856 7.779029 7.7769227 8.071206 8.237204 7.5148726 8.103977
1369966_a_at 12.1275625 12.234189 12.120169 12.158648 12.222943 12.32825 12.269288 12.229953 12.32797 12.382042 12.354944 12.597062
1369967_at 8.645564 8.478461 8.542314 8.707196 8.655142 8.435835 8.746664 8.6645775 8.649808 8.977469 8.893716 9.037524
1369968_at 5.7351017 5.8748164 5.499813 5.9575453 6.0718913 5.8784604 5.7611165 5.244761 5.5933924 6.024027 5.676287 4.843068
1369969_at 9.046456 8.987788 9.136154 9.294145 9.1548605 9.000931 9.225266 9.263728 9.218694 9.617218 9.450868 9.099855
1369970_at 10.414917 10.472912 10.4235 10.401325 10.43577 10.450467 10.540072 10.312733 10.342196 10.305288 10.375262 10.430753
1369971_a_at 8.730677 8.496778 8.424901 8.642073 8.295351 8.195402 8.381078 8.476347 8.423029 8.47809 8.351457 8.229933
1369972_at 6.211015 6.1891174 6.294149 6.7071815 6.2049165 6.2279444 6.3065343 6.4300504 6.5015597 6.703675 6.5678906 6.8877788
1369973_at 11.229653 11.384866 11.498604 11.193936 11.002009 11.010127 10.605693 10.738567 10.706693 10.159789 10.536674 10.219037
1369974_at 6.6436973 6.7968054 7.0605226 7.1316657 6.9546046 6.966329 6.604121 6.678806 6.699845 6.7806487 6.827838 6.9798903
1369975_at 8.588938 8.417246 8.611807 8.743207 8.630373 8.604834 8.606728 8.704727 8.67297 8.797851 8.546563 8.630854
1369976_at 9.981256 10.055155 10.257639 10.172128 10.377442 10.255255 9.831479 9.967206 10.22575 10.214277 10.148012 9.642846
1369977_at 4.435391 4.630634 4.3030167 4.378634 4.2977443 4.40232 4.435041 4.4957876 4.189801 4.3388925 4.2077017 4.519538
1369978_at 7.4132056 7.321922 7.4479146 7.6239386 7.541534 7.4426036 7.527518 7.598923 7.5943975 7.8859763 7.969179 8.145184
1369979_at 8.678431 8.638628 8.7115345 8.611443 8.841099 8.55241 8.4251995 8.569321 8.541447 8.314024 8.501085 8.342375
1369980_s_at 8.993065 8.953065 9.2213545 9.18655 9.009901 9.148295 9.105945 9.054227 9.143654 9.092678 9.206908 9.218936
1369981_at 8.509768 8.383922 8.72867 8.506758 8.516864 8.454594 8.605203 8.777391 8.575629 8.6321125 8.642411 8.798672
1369982_at 9.667668 9.317734 9.320645 9.382562 9.651612 9.073787 9.406495 9.281687 9.063488 9.232825 9.201132 9.268001
1369983_at 7.947324 8.079844 8.16312 8.311743 8.447218 7.847539 8.16054 7.7447577 7.4820166 7.758438 7.9962506 7.698389
1369984_at 9.443191 9.507871 9.569549 9.379441 9.656026 9.896391 9.673797 9.530965 9.76167 9.740498 9.613492 9.8485155
1369985_at 6.601362 6.338676 6.3514557 6.274146 6.2405963 6.544672 6.762081 6.4310713 6.3600802 6.328938 6.025011 6.3266716
1369986_at 11.7632675 11.62864 11.683139 11.969769 11.856488 11.799076 11.808696 11.802308 11.842414 12.070279 11.896727 11.960429
1369987_at 5.0458083 5.2156277 4.937562 5.1052284 4.998062 5.056138 5.115086 5.186475 4.99212 5.0040607 4.9622607 4.972723
1369988_at 6.1454635 6.0861993 5.953543 6.1119523 6.0040865 6.0807114 6.1375704 5.998418 5.794554 6.0384912 5.9518104 6.0597043
1369989_at 9.676157 9.582537 9.404617 9.677958 9.11349 9.568323 9.026649 9.278726 9.385711 9.172224 9.157807 9.196133
1369990_at 10.594318 10.521575 10.440455 10.562843 10.563716 10.596513 10.810992 10.770266 10.60897 10.858221 10.833444 10.9218
1369991_at 9.960507 9.981392 9.999052 9.9775505 10.105621 10.0485735 10.012996 9.975727 10.087154 10.161365 9.925159 10.163617
1369992_at 8.704815 8.518034 8.732912 8.832718 8.700255 8.933412 9.1348915 9.126513 8.98036 9.672 9.387594 9.546169
1369993_at 6.218931 5.921885 6.176744 6.107859 6.606653 6.1000032 6.328052 6.0021534 6.221108 6.5881596 6.501222 6.0007644
1369994_at 7.4964194 7.466466 7.396689 7.613224 7.4179916 7.454636 7.5384903 7.655266 7.6262946 7.5714493 7.6451607 7.895656
1369995_at 8.303719 8.392745 8.543866 8.59168 8.523876 8.320815 8.540733 8.554902 8.534816 8.616535 8.687763 8.6854
1369996_at 8.455301 8.250558 8.48671 8.544956 8.427826 8.430103 8.58167 8.392498 8.465719 8.378761 8.445099 8.512949
1369997_at 8.768942 8.694958 8.727768 8.849287 8.6268015 8.776138 8.711761 8.735576 8.6657915 8.533205 8.582771 8.729515
1369998_at 9.062645 9.22567 9.124221 9.220153 9.057635 9.062377 9.183124 9.056502 9.399228 9.264895 9.155416 9.329703
1369999_a_at 4.225724 4.347817 4.250356 4.373632 4.258919 4.477975 4.146598 4.116916 4.3395443 4.272552 4.1164665 4.2468963
1370000_at 9.697052 9.872947 9.881212 9.742165 10.156288 10.460236 10.8169985 10.587268 10.624587 10.544576 10.691624 10.29125
1370001_at 9.340824 9.303744 9.327927 9.460432 9.419155 9.239018 9.263678 9.386427 9.333825 9.374655 9.246294 9.475512
1370002_at 8.152276 8.094007 8.103288 8.146372 8.269053 8.234577 8.220371 8.230715 8.375657 8.301096 8.37212 8.342883
1370003_at 11.760889 11.641179 11.70761 11.859426 11.741392 11.937994 11.918233 11.905744 11.847538 11.93112 11.939615 12.023593
1370004_at 9.426913 9.311747 9.427439 9.264463 9.521261 9.3757925 9.207887 9.520357 9.390513 9.371154 9.34373 9.390167
1370005_at 9.695838 9.939559 9.426559 9.895573 9.486756 9.719246 9.642244 9.832693 9.905572 10.036619 10.236871 10.222237
1370006_at 11.161208 11.28186 11.203345 11.110266 11.191115 11.179175 11.140945 11.098554 11.21558 11.074269 11.1203 11.156439
1370007_at 11.326721 11.323069 11.328528 11.618512 11.468497 11.676531 11.455881 11.594659 11.413644 11.4239645 11.282987 11.784479
1370008_at 5.909487 6.189095 5.6054444 5.915614 6.104575 6.0295033 5.9162865 5.513773 5.4547744 5.8067327 5.850726 5.5962634
1370009_at 14.2083 14.218491 14.200101 14.211832 14.193937 14.197363 14.076146 14.103115 14.142381 13.878212 13.900793 13.787521
1370010_at 12.220395 12.214904 12.26384 12.228752 12.339288 12.315365 12.31263 12.4233465 12.423401 12.345381 12.397665 12.5084305
1370011_at 6.1423416 6.2808857 6.2063966 6.0411935 6.2515454 6.041323 6.0737195 5.9881973 5.948155 5.991579 6.0673146 5.996412
1370012_at 6.9249606 6.7500443 6.814377 6.8292155 6.2776694 6.9695873 7.1064854 6.5012164 6.827121 7.219929 6.6010547 7.2847714
1370013_at 3.8178682 3.5899243 3.662247 3.5366604 3.429657 3.5751846 3.4477344 3.2769406 3.5154586 3.4983013 3.4007685 3.329268
1370014_at 8.2288 8.400179 8.275284 8.5590515 8.418364 8.227033 8.556083 8.33363 8.574773 8.786162 8.70893 8.7105055
1370015_at 8.422205 8.35779 8.507018 8.2157 8.309317 8.325178 8.436928 8.240195 8.278533 8.302124 8.152218 8.157288
1370016_at 3.530986 3.7190099 4.101183 3.7518957 4.116806 3.6205657 4.1508007 3.805391 3.8693557 3.8604033 3.841542 4.0285997
1370017_at 7.9005275 7.899193 8.069295 8.18052 8.0409565 7.7903423 7.7418327 8.013634 8.086994 7.7867565 7.689125 7.954829
1370018_at 4.694982 4.666924 4.885704 4.834622 4.784487 5.025034 5.0820856 4.838625 4.82281 4.4732523 4.7199373 4.8564763
1370019_at 13.174916 13.033097 13.294602 13.136712 13.1800785 13.033611 13.097877 13.019199 13.010859 12.902956 13.071275 12.982694
1370020_at 10.034042 9.744903 10.019743 9.972447 9.890375 9.895344 9.99602 10.1602125 9.782415 10.172332 9.961817 9.941806
1370021_at 3.6924717 3.606904 3.5882504 3.9624884 3.6305318 3.6919477 3.7457862 3.6919632 3.4806757 3.6598005 3.900706 3.9461741
1370022_at 4.455878 4.2784166 4.26023 4.434304 4.2545066 4.300854 4.2762265 4.072738 4.2228355 4.152998 4.1937976 4.274817
1370023_at 6.392851 6.928684 6.8857813 6.3945346 6.76055 6.8733745 6.5887585 6.037647 6.312806 6.3881283 6.300433 6.3784547
1370024_at 10.870677 11.262939 11.199467 11.205875 11.690594 11.470283 11.84515 12.152784 12.123359 11.701754 12.21639 11.451188
1370025_at 7.683063 7.6426105 7.7501345 7.5399714 7.6040707 7.473193 7.544096 7.7426724 7.734285 7.5310736 7.5702353 7.3964605
1370026_at 7.700848 7.05146 6.6393385 6.850382 6.969654 7.1703324 6.7581406 6.9591103 6.762381 6.4133954 6.662783 6.6407037
1370027_a_at 14.299194 14.219761 14.275712 14.225474 14.227046 14.315024 14.210412 14.245225 14.288024 14.325065 14.299194 14.313173
1370028_at 4.6512346 4.806356 4.4677505 4.660841 4.6363273 4.664002 4.592431 4.5942655 4.543303 4.4436564 4.539724 4.3238096
1370029_at 9.231732 9.328492 9.4344845 9.387114 9.15016 9.181375 9.14162 9.498722 9.490922 9.301049 9.398598 9.356122
1370030_at 10.615998 10.593254 10.904029 10.539725 11.03082 10.819976 10.606527 11.017301 10.806719 10.624394 10.857055 10.315972
1370031_at 8.143928 8.127795 7.964324 8.148836 8.090396 8.1038475 8.06641 8.08104 8.235599 8.184885 7.9916396 8.179871
1370032_at 8.137779 8.08492 8.205358 8.203278 7.764302 7.9097185 7.621862 7.9017878 7.7861176 7.9575315 7.9911017 7.89168
1370033_at 4.231898 3.9920428 3.9388092 4.0966473 4.034403 3.8452575 4.1158543 4.1127586 3.9770186 4.1602144 3.8647664 4.014708
1370034_at 4.314675 5.0652847 5.125672 4.493485 4.9646254 5.068215 5.194235 4.88101 4.807192 4.6038256 5.147308 4.250437
1370035_at 8.231788 8.4218025 8.693949 8.124886 8.3171835 8.067602 7.9409976 8.410402 8.22002 8.346297 8.278975 8.2766075
1370036_at 9.769421 9.518782 9.527784 9.760252 9.801521 9.750272 10.087413 9.924956 9.991844 9.974323 10.172341 9.961234
1370037_at 4.268241 3.925337 3.7767656 4.0285964 4.2105737 3.9698608 4.497472 3.8253522 3.9052048 4.1308904 3.9268792 3.6078596
1370038_at 6.629297 6.780407 6.499093 6.684032 6.49218 6.75643 6.4729896 6.6995096 6.553912 6.453826 6.3927345 6.512187
1370039_at 7.0403953 6.880908 6.7965364 6.6273117 6.584964 6.619262 6.600567 7.233489 6.7043 6.593228 6.6068788 6.551174
1370040_at 7.126668 7.379081 7.087704 7.268593 7.015466 7.0185432 7.1815286 7.280892 7.3140316 7.041939 7.4547997 7.243784
1370041_at 3.6389108 3.708249 3.886657 3.7112494 3.848481 3.6770039 3.8979023 3.7041042 3.6462588 3.8828557 4.0715885 3.8016634
1370042_at 4.2035484 4.2827163 4.3492146 4.196479 4.064329 4.219137 3.9635692 4.0228014 3.738088 3.7247646 3.7227385 3.8864923
1370043_at 9.531285 9.42666 9.287109 9.390704 9.2380085 9.719569 8.908155 8.621347 9.073419 8.527792 8.794719 8.139126
1370044_at 6.909779 6.851771 7.0834327 6.9284334 6.497922 6.8541145 6.83907 6.5429945 6.9354877 6.7695837 6.962731 6.8436923
1370045_at 9.0698185 9.031069 8.928054 8.708163 9.062467 8.854071 9.087454 9.164486 9.000561 9.326872 9.523562 9.367294
1370046_at 6.555336 6.55864 6.5055466 6.328528 6.5093894 6.406839 6.5329194 6.4424105 6.419133 6.406824 6.6771193 6.5649543
1370047_at 9.796536 9.876298 9.852172 9.621091 9.4619 9.63767 9.542475 9.554953 9.59535 9.170678 9.655269 8.98981
1370048_at 4.6077223 4.4901037 4.807532 4.4383383 4.5565557 4.665134 4.850314 4.6617684 4.418087 4.580841 4.552598 4.6739364
1370049_at 5.6799645 5.5738935 5.8969507 5.8976235 5.7629433 5.7963004 5.798736 5.944489 5.9286423 5.649207 5.883029 5.9422154
1370050_at 8.628229 8.682821 8.571512 8.507965 8.656423 8.5989065 8.617256 8.643741 8.769768 8.68739 8.723137 8.586024
1370051_at 4.8832674 4.795404 4.6621876 5.061664 4.7825594 5.0827227 4.859824 4.8702292 4.5634117 4.722912 4.661243 4.782008
1370052_at 4.3409247 4.4976745 4.421942 4.231714 4.2116766 4.5087967 4.2068124 4.60835 4.5156918 4.40094 4.687128 4.3639984
1370053_at 3.8586962 4.297963 3.92605 3.7454576 3.7117817 4.0812445 3.8995118 3.7238505 3.803114 3.6690955 3.7924516 3.6679282
1370054_at 7.849224 7.5960855 7.8265953 7.427641 8.3224945 7.8582783 7.930322 7.484541 7.808025 7.577452 7.775627 7.608612
1370055_at 6.710644 6.9018197 6.353584 6.5189757 6.208611 6.6321445 6.837322 6.743807 6.145291 6.775717 6.5986404 6.8005705
1370056_at 6.0705266 6.240782 7.355167 7.4653363 7.002767 6.304172 7.1313996 6.2366033 6.3113794 6.730661 6.100718 6.6843033
1370057_at 9.769435 9.536614 9.750835 9.945467 10.273445 9.740478 9.386381 9.333505 9.011518 9.144836 8.858424 8.8344965
1370058_at 3.6731293 3.979895 3.524933 3.9072657 3.6944091 3.5676436 3.762801 3.6077821 3.5377097 3.4834054 3.5253966 3.4902596
1370059_at 3.6971357 3.6240013 3.500409 3.7090168 3.6578605 3.7267919 3.9106061 3.7652154 3.3970068 3.647375 3.655427 3.6255004
1370060_at 9.765542 9.741499 9.715915 9.751113 9.669826 9.689132 9.815058 9.869145 9.800702 10.01319 9.966145 9.825471
1370061_at 5.713531 5.7671885 5.7662106 5.890794 5.949975 5.636053 5.8130603 5.7441506 5.6800313 5.793549 5.7733717 5.812971
1370062_at 10.50742 10.560738 10.401441 10.576932 10.337366 10.254756 10.424978 10.590365 10.441835 11.040143 10.483243 10.7591305
1370063_at 8.13773 7.690052 7.8057117 7.8662553 7.989994 7.950867 8.238598 7.6610565 8.0550375 7.9574404 7.955568 8.024467
1370064_at 7.6745367 7.730672 7.775531 7.674691 7.976189 7.7311916 7.698229 7.667042 7.744751 7.961314 7.7837744 7.675998
1370065_at 13.744101 13.741315 13.793961 13.775446 13.795582 13.7818775 13.729313 13.802918 13.781246 13.761466 13.767023 13.766245
1370066_at 8.312712 8.466047 8.169094 8.456414 8.351291 8.291855 8.4160795 8.456333 8.451253 8.451626 8.56379 8.613157
1370067_at 8.415497 9.06921 9.020663 9.38777 9.716081 8.970802 10.889579 11.211681 10.843637 11.490691 11.374381 11.931967
1370068_at 4.5850754 4.717611 4.548558 4.7786508 4.583184 4.7620316 4.8706803 4.780793 4.412453 4.4052815 4.420241 4.2384734
1370069_at 4.871294 4.8451653 5.049816 5.2722893 4.9026203 5.4777718 5.1652203 4.8454695 5.0786114 4.710328 4.8774576 5.104286
1370070_at 6.760411 6.676544 6.4789715 6.6787934 6.82412 6.424404 6.8519464 6.690734 6.712614 7.1051655 7.152419 6.800627
1370071_at 6.503475 6.424321 6.242816 6.364812 6.649154 6.621073 6.5652223 6.185787 6.2167974 6.47713 6.4184494 6.5690155
1370072_at 5.6991897 5.534954 5.524775 5.5267324 6.3290133 5.796218 7.6652346 8.025028 7.5751195 6.750694 7.2508726 5.5443954
1370073_at 11.250495 11.2851305 11.237303 11.191541 11.304671 11.195125 11.051189 11.297072 11.375633 10.825208 11.063082 11.136934
1370074_at 6.3320026 6.079838 6.059382 5.933107 6.1061883 5.8093395 5.9319644 5.829456 5.871641 5.5546856 6.0865474 5.788486
1370075_at 10.019731 9.439215 10.023553 9.951725 9.693142 9.763271 9.928603 9.472699 9.759044 9.724606 9.482694 9.499081
1370076_at 4.0393534 4.191057 4.0213356 3.936947 3.9880471 3.860735 4.1983633 4.0436754 3.741194 3.6648386 3.699593 3.7463946
1370077_at 5.6699533 6.178014 5.629941 6.101236 5.888591 5.7587576 5.828038 5.938982 5.7741113 5.868746 5.596128 5.7278557
1370078_at 6.774102 6.6673455 6.6866956 6.588526 6.7041955 6.706648 6.7855873 6.249734 6.322549 6.2753634 6.3778677 6.309168
1370079_at 4.4860353 4.579576 4.8792896 4.588799 4.7242236 4.5071454 4.764447 5.07251 4.403223 4.7028027 4.6650505 4.636292
1370080_at 7.941466 8.271279 8.09692 8.041357 7.919938 7.500082 8.009812 7.991435 7.8614874 8.355703 7.855095 7.926336
1370081_a_at 7.6046185 7.772036 7.7442617 7.924773 7.7836347 7.87564 7.9127684 7.9123654 7.9833794 8.111031 8.319283 8.055733
1370082_at 6.084548 6.078382 6.373686 6.085282 6.4085016 6.530831 6.2164445 6.034541 5.9638357 5.9014173 6.213558 5.959087
1370083_at 4.824527 4.719843 4.6776423 4.683944 4.8933625 4.5241003 4.5439095 4.142054 4.3321314 4.351782 4.6838737 4.431999
1370084_at 5.768615 6.07153 5.977621 5.257714 5.7127714 6.0336213 6.4272895 5.7260246 5.954459 5.960184 6.1688514 5.720649
1370085_at 6.7401633 6.485103 6.8677826 6.7127438 6.924039 6.6248283 6.5773053 6.78659 6.984294 6.956644 6.8961143 6.850195
1370086_at 13.95838 13.9659395 13.963525 13.988279 13.990633 14.013416 14.003917 13.959839 13.970388 14.024565 13.966411 13.938796
1370087_at 10.181032 10.257063 10.345809 10.356794 10.330244 10.355058 10.432953 10.427068 10.438387 10.4247465 10.39959 10.433563
1370088_at 7.205766 7.210764 7.3235397 7.255114 7.3121705 7.146524 7.304716 7.122654 7.434463 7.3893433 7.418143 7.933699
1370089_at 4.1716433 3.8888752 4.391608 4.055603 4.1991773 3.9938238 4.258294 3.9821086 4.090805 4.1555576 4.0638447 3.8263805
1370090_at 4.972085 4.7328577 5.0733852 5.3026495 5.1544886 5.0304327 5.296692 4.709734 4.952792 5.0460453 4.8075924 5.2438955
1370091_at 5.0701356 5.182504 5.286732 5.074193 5.1468506 4.928421 4.900713 5.2225175 5.0072665 5.194612 5.1408043 5.054784
1370092_at 4.568388 4.8524127 4.9445963 4.3210306 4.5163565 4.277713 4.7055902 4.262488 4.6217227 4.6228347 4.5445986 4.550928
1370093_at 4.2163754 4.067529 4.1714478 4.1444817 4.012888 3.801509 4.029422 4.01338 3.78545 4.054374 3.9314642 3.900211
1370094_at 4.142207 4.2940683 3.9728184 4.24022 4.1459103 4.16788 3.8609188 4.007756 4.1146364 4.2813034 4.175952 4.1817355
1370095_at 5.9110446 6.221284 6.061834 5.9805665 5.913677 5.9476237 6.238956 6.0271616 6.186413 5.9558105 5.8691764 6.0611916
1370096_at 4.9896536 4.841953 4.8876543 5.2823567 4.959392 4.958646 5.046748 5.238136 4.770553 4.7581177 5.0410805 4.744365
1370097_a_at 3.9526525 4.05888 3.7831602 4.0015306 4.4109526 3.7829847 3.8598392 3.820306 4.0036163 4.0212636 4.080143 3.9949207
1370098_at 10.075504 10.163786 10.3029995 10.137104 10.091888 10.005146 10.108315 10.12733 10.136533 9.729856 9.997106 9.84778
1370099_at 7.165405 7.2967534 7.1771846 7.31401 7.320082 7.2349577 7.2655396 7.326801 6.843104 7.1918473 7.2247086 7.2433777
1370100_at 6.730208 6.6238604 6.782604 6.5060625 6.667916 6.5767136 6.899431 6.677743 6.733179 6.743993 6.8122225 6.685897
1370101_at 3.6529305 3.7184246 3.569947 3.7007234 3.4729567 3.5394206 3.8914149 3.8674524 3.5957377 3.4994233 3.4099948 3.700251
1370102_at 7.27233 7.0056725 7.0458355 7.162773 7.0522785 6.9500637 7.052723 7.11588 6.989564 7.1140313 7.0808926 7.103509
1370103_at 5.2388906 5.019872 4.859307 4.7768555 4.811494 5.099969 5.0499654 5.262643 5.0691986 4.981773 5.074908 4.7130666
1370104_at 4.985708 4.888624 4.594655 4.7505684 4.7195187 4.586451 4.6973295 4.8859577 4.5698185 4.611375 4.526644 4.718855
1370105_at 5.216357 5.1147676 5.0314326 5.205624 5.283677 5.293782 5.41115 5.564244 5.225375 4.986767 5.029976 5.2211757
1370106_at 4.0409064 4.2917104 4.0045843 3.8605382 3.8427625 3.8841066 4.3022842 3.8703756 3.7537222 3.911715 3.7501392 3.9732804
1370107_at 5.708831 5.6561804 5.3970394 5.4462137 5.499197 5.588117 5.648364 5.468545 5.365115 5.3222823 5.3520255 5.403449
1370108_a_at 7.6324167 8.10788 7.80465 7.8327374 7.4260545 8.070058 7.9426603 7.738299 7.698521 8.064009 7.778627 7.505393
1370109_s_at 12.93173 12.998211 13.096974 13.064568 13.057449 13.075627 13.084423 13.056414 13.147167 13.252526 13.126605 13.234686
1370110_at 5.0349474 4.938995 4.628555 5.158476 5.073978 4.613534 4.822086 4.766269 4.300114 4.433339 4.541211 4.4729595
1370111_at 6.751435 6.105132 6.6325026 6.819475 7.015523 6.1195507 5.308612 5.644697 7.2396026 5.2002597 6.394067 4.9659758
1370112_at 9.346459 9.180256 9.186171 9.288474 9.127814 9.219244 9.29035 9.264849 9.202892 8.996959 9.232083 9.190928
1370113_at 6.548784 6.331067 6.6394224 6.506876 6.6757464 6.5142183 6.428346 6.5324183 6.214404 6.5228906 6.48528 6.3115034
1370114_a_at 8.087125 6.930592 8.844459 8.559959 8.175124 8.158738 8.340212 9.116647 6.9841866 6.28617 8.099149 8.692543
1370115_at 4.501036 4.6274815 4.687775 4.241481 4.4782825 4.5563397 4.567912 4.303989 4.4702244 4.45259 4.3773785 4.279613
1370116_at 4.2396336 4.313802 3.9523325 4.2065773 4.0420675 3.9906857 4.3011913 3.9995794 3.9008162 3.9954948 4.1464825 4.0612373
1370117_at 4.0686255 4.00389 3.897564 4.100745 3.8331506 3.9099634 3.8216813 4.116041 3.6499543 3.982177 3.7401304 3.6404452
1370118_at 6.863265 6.6186476 6.6886425 6.0781193 6.735594 6.644313 6.819427 6.464675 6.338276 6.3384414 6.3178444 6.3082747
1370119_at 7.859942 7.703503 7.7539587 7.755667 7.465724 7.8131065 7.855573 7.4197307 7.5411606 7.523002 7.6787534 7.488023
1370120_at 4.3089075 4.175536 4.3093596 4.01737 4.3403664 4.1561527 4.5413437 4.0829744 4.058054 4.027747 3.8762043 3.7875886
1370121_at 7.756304 7.6785684 7.393267 7.596395 7.4671984 7.430029 7.941894 7.667947 7.5159674 7.9311094 7.6755924 7.9591374
1370122_at 3.9532142 4.3945317 4.3988476 4.3253922 4.2275786 4.219326 4.160753 4.109276 4.285825 4.1427546 4.0633197 3.9439642
1370123_a_at 6.851189 6.480934 7.232648 6.8598666 6.8036995 6.8529515 6.920068 7.2098737 6.8653526 7.1931167 7.266427 7.1807942
1370124_at 6.920622 6.571856 6.662871 6.7787175 6.9628086 6.8345704 6.8216105 6.770869 6.489175 6.5040126 6.6919947 6.635699
1370125_at 4.7648892 4.457352 4.833824 4.690391 4.713458 5.0230956 4.9982224 4.896457 4.6101055 4.6305604 4.854305 4.43316
1370126_at 3.8653927 3.7221236 3.4182143 3.6965175 3.6281862 3.681581 3.9200983 3.776766 3.3972864 3.8133485 3.8270054 3.513881
1370127_at 6.263729 6.202839 5.9598436 6.4403095 6.1482334 6.1499977 6.0952573 6.1530557 6.1280355 6.0126133 5.9937277 6.4389243
1370128_at 6.5695634 6.6550145 6.5252604 6.7541475 6.8220744 6.788756 6.7990623 6.6109695 6.4288344 6.58896 6.523606 6.4678583
1370129_at 7.003237 7.0211 7.1946673 7.1255217 7.3208327 7.049943 7.145671 7.324841 7.4098816 7.4728947 7.49242 7.58141
1370130_at 9.6842165 9.735425 9.849569 9.912459 9.767764 9.657428 9.363535 9.636633 9.781358 9.600845 9.6100855 9.399333
1370131_at 4.9017076 5.242939 4.534272 5.412148 5.7723513 5.1453547 5.0971847 4.9220576 4.7556047 4.729289 4.8424277 4.984967
1370132_at 4.0303655 4.1550093 4.1413226 4.072159 4.0466166 4.242485 4.3804893 4.1518087 3.9332674 4.267973 4.050789 4.225622
1370133_at 6.290082 6.190707 6.051877 6.2726564 6.3464727 6.4596043 6.2255383 5.9364743 5.852991 6.452635 6.162499 5.87825
1370134_at 9.942714 9.705325 9.958729 9.872315 9.847501 10.001738 9.858257 9.971694 10.135977 9.801771 9.855179 9.891748
1370135_at 7.468057 6.807895 7.073701 6.752673 6.941933 7.3335695 6.214258 6.93607 6.9067497 5.8900437 6.802625 5.665903
1370136_at 6.3511324 6.522339 6.3520417 6.4659114 6.6943216 6.5600796 6.096311 6.120681 6.653938 6.1913548 6.3106165 6.383524
1370137_at 4.9192324 5.1901393 5.237698 5.321276 5.4301157 5.031375 5.2020526 5.604817 5.364968 5.148887 4.9680367 5.051493
1370138_at 5.073148 5.027519 4.6955643 5.3321886 4.977824 4.8104706 4.8564644 5.104808 5.123266 4.643962 4.8734694 4.669284
1370139_a_at 3.5799115 3.5392258 3.5121968 3.7165072 3.8363032 3.6203291 3.5186653 3.5274038 3.56808 3.986806 3.6671205 3.6973007
1370140_a_at 4.895829 5.190658 4.9659214 4.785333 5.0071588 4.9112515 5.227705 4.728934 4.7551374 4.8046756 4.7592716 5.1678867
1370141_at 8.429943 8.55058 8.92037 8.604795 8.6069355 8.7407055 8.590323 8.905586 8.576225 8.691353 8.8302355 8.673931
1370142_at 6.0660477 6.8313093 5.807351 5.73402 5.7710934 5.683733 5.969246 5.9414105 5.5912094 5.7388573 5.5323763 5.451044
1370143_at 5.415336 5.826869 5.337425 5.5750604 5.451962 5.5653887 5.5571017 5.6050625 5.056151 5.8837113 5.4082713 5.235343
1370144_at 7.6086535 7.6850805 7.7634406 7.649438 7.2413554 7.246202 7.5811596 7.9963384 8.186352 7.4561563 7.6465654 7.7352896
1370145_at 4.370082 4.3649845 4.6205187 4.266472 4.4540014 4.5871863 4.446759 4.386696 4.2794576 4.772752 4.286635 4.5235844
1370146_at 3.5910852 3.3914776 3.6850626 3.5436223 3.618806 3.521897 3.458687 3.6790957 3.6542013 3.4720001 3.6156466 3.4535592
1370147_at 7.7653966 7.4790363 7.136396 6.935578 7.3452587 7.357975 6.169128 6.6946907 7.055114 6.5389776 6.9969044 6.67298
1370148_at 14.18619 14.211121 14.173976 14.155247 14.159698 14.161807 14.123895 14.166478 14.147794 13.980818 14.052282 13.9800625
1370149_at 11.086732 11.1346035 11.120985 10.946063 11.14177 11.132021 10.902044 10.94078 10.997314 10.832744 11.081574 10.911993
1370150_a_at 12.337145 12.118689 11.956953 12.544874 11.991774 11.549873 12.620876 12.333321 13.237342 13.153823 12.70797 13.684536
1370151_at 13.1355295 13.085314 13.161883 13.111449 13.062136 13.039581 12.726123 12.895503 13.072646 12.757039 13.107504 12.893375
1370152_at 5.0386753 4.849538 4.587587 4.9015474 4.787527 4.891078 4.9471416 5.0422544 4.362584 4.512129 4.5721035 4.4816036
1370153_at 5.721204 5.9823637 5.596617 5.709938 5.698009 5.90714 5.7857394 5.5923166 5.892149 5.574405 5.595435 5.711931
1370154_at 10.477618 10.964258 10.151576 11.104513 10.752284 9.348183 10.683389 10.755505 10.013586 10.564233 10.562743 10.518357
1370155_at 7.429861 7.3633933 7.2483525 7.32513 7.851484 7.132104 7.331893 6.965589 6.9846344 6.916704 6.846966 6.9215875
1370156_at 8.128652 7.403289 6.5083327 8.660414 8.787238 7.3983674 7.789326 7.6723175 6.4740868 6.7378235 7.779982 7.678603
1370157_at 4.039672 3.6034036 3.897564 4.0143504 3.9280634 3.9546587 3.6123724 4.3814564 3.7684662 3.8184614 3.826804 3.8351264
1370158_at 5.808846 5.905929 6.292691 5.8946757 6.330346 6.1751733 6.169954 5.76425 6.015217 6.0373435 5.906887 5.903709
1370159_at 6.6480937 6.774965 7.214753 6.770766 6.9413943 7.1378703 6.692829 6.8750806 7.065687 7.148719 7.1191344 7.111062
1370160_at 8.739684 8.804297 8.722774 8.855567 8.765334 8.849099 8.714043 8.763538 8.740425 8.799726 8.656466 8.880576
1370161_at 9.315983 9.352596 9.272316 9.363626 9.336449 9.258629 8.884663 9.146038 9.002703 8.642433 8.627588 8.512228
1370162_at 7.2450533 7.197383 7.0714817 7.111775 7.1907687 6.7950854 6.826979 7.5002375 7.082195 7.1390963 7.0432043 7.185982
1370163_at 8.893942 8.62639 9.311515 9.327927 8.937246 8.817684 8.857443 9.13067 8.87649 9.490708 9.033691 9.448285
1370164_at 11.105199 10.955005 11.093686 11.195851 11.297458 11.386392 11.950608 11.899287 11.701573 12.050685 11.917364 12.03926
1370165_at 3.9823883 3.9885654 3.8427553 3.990646 4.0807986 3.9488692 4.162716 4.255435 3.81914 3.880501 3.829776 4.395742
1370166_at 11.992277 11.948984 12.063522 12.036196 12.063045 12.077166 11.865041 11.980759 11.9897585 11.680929 11.885759 11.586437
1370167_at 12.461561 12.420426 12.4656 12.47846 12.369901 12.489972 12.338275 12.4528675 12.41309 12.111128 12.346312 12.105134
1370168_at 10.096306 9.961957 9.994032 9.924098 9.943087 10.025021 10.145845 10.010057 10.212785 10.447971 10.180726 10.416039
1370169_at 8.714636 8.656925 8.673126 8.787373 8.890959 8.902008 8.698155 8.985363 8.8385725 8.856911 8.915089 9.199225
1370170_at 10.485982 10.486645 10.53393 10.557845 10.282751 10.270972 10.3695755 10.507317 10.420198 10.374807 10.328721 10.264666
1370171_at 8.219246 8.27125 8.666857 8.520046 8.517129 8.379401 8.246345 8.50334 8.530548 8.553696 8.562713 8.607962
1370172_at 10.845985 10.688305 10.717261 10.773331 10.784506 10.78412 10.850488 10.896022 10.903761 10.819398 10.983378 11.064486
1370173_at 7.852072 7.6249776 7.8957167 7.9583488 7.8712873 7.669626 7.6738987 8.113718 8.326061 8.442045 8.411678 8.340503
1370174_at 5.862879 6.17225 6.379081 5.8695345 5.9687033 6.2015376 6.352993 6.258444 5.9776587 6.21798 6.546011 5.986078
1370175_a_at 8.2759285 8.270752 8.237492 8.149697 8.077631 8.230392 8.30114 8.454037 8.362474 8.18795 8.405964 8.423382
1370176_at 8.021032 6.9637465 7.860722 7.8170667 6.943026 7.1541104 6.8557873 7.8335214 6.9002438 6.8133836 6.4547715 6.7467422
1370177_at 5.3120327 5.564246 5.653266 5.2363586 5.566614 5.0112486 5.0993385 5.62169 5.508788 5.200673 5.587016 5.424082
1370178_at 4.7008095 4.647352 4.3595862 4.5789614 4.469865 4.4293776 5.0602584 4.8310766 4.497809 4.550113 5.1159067 4.5276027
1370179_at 10.253639 10.070195 10.221365 10.311979 10.307437 10.194343 10.246553 10.221885 10.128552 10.312034 10.180553 10.297975
1370180_at 11.250625 11.299417 11.628516 11.101231 11.343509 11.639662 11.154237 11.215319 11.263057 10.972183 11.312017 10.704541
1370181_at 6.921738 6.5103817 6.783326 6.499659 6.904348 6.6041164 6.3361444 6.4126306 6.82469 6.830756 6.8773227 7.3692493
1370182_at 5.031722 4.9184885 5.051737 5.120326 4.970561 5.26148 5.4704084 5.226653 5.1910934 5.8132067 5.975736 5.8467827
1370183_at 7.107564 7.245707 7.4044414 7.299227 7.201475 7.318264 6.992233 7.493606 7.3355346 7.1617327 7.5216293 7.288588
1370184_at 10.344029 10.249222 10.279667 10.387118 10.414663 10.325393 10.509944 10.299424 10.248681 10.573681 10.441982 10.515286
1370185_at 4.985708 4.9690638 4.6096644 5.096551 4.656679 4.7515974 5.003552 4.9318147 4.757857 4.645334 4.8439445 4.7140675
1370186_at 9.82639 10.270015 10.106914 10.318785 9.562815 9.887809 10.281688 9.267658 9.71626 9.477255 9.505211 9.892983
1370187_at 10.786871 10.686436 10.736382 10.54234 10.63319 10.545937 10.690082 10.494582 10.553768 10.520676 10.649993 10.429963
1370188_at 10.125806 10.071469 10.198038 10.160873 9.930142 10.220831 9.692309 10.379917 10.344333 10.5641165 10.269032 10.3845215
1370189_at 10.048562 9.889385 9.991592 10.169525 9.849202 10.104357 9.705194 10.078199 10.306509 10.406731 10.2304325 10.341956
1370190_at 11.681426 11.643845 11.765098 11.866988 11.642716 11.634133 11.544833 11.700958 11.625356 11.682464 11.642194 11.613458
1370191_at 7.902978 7.793032 8.047535 7.9228506 7.938653 7.6180553 7.572467 7.559335 7.729177 7.968536 7.641871 7.7911534
1370192_at 8.023104 8.134072 8.194055 8.070616 8.030217 7.824011 8.170868 8.082179 8.270026 8.109572 8.039096 7.984746
1370193_at 10.474089 11.107855 10.967108 10.565258 11.092801 10.820852 10.538506 10.512642 10.929101 10.717464 10.967346 10.582465
1370194_at 7.512846 7.7396555 7.8507824 7.9790297 7.6689363 7.76812 7.4063125 7.5944448 8.143089 7.856339 8.190714 8.107471
1370195_at 8.021524 7.7453823 7.8323684 7.9074006 8.039001 7.605146 7.863306 7.8221116 7.920522 7.805903 7.5890245 7.8078213
1370196_at 7.113463 6.60197 6.633833 6.9419904 7.1236615 6.655401 6.982329 6.6128864 6.819347 6.6871057 6.9004874 6.447123
1370197_a_at 5.7828526 5.51914 5.9742403 5.9983377 5.8598742 5.861166 6.119782 5.851573 6.116255 6.139609 6.1664724 6.391797
1370198_at 3.469045 3.4116144 3.4347246 3.3833156 3.4883842 3.2708023 3.289191 3.3882337 3.4240432 3.507455 3.4165254 3.522691
1370199_at 10.132079 9.997377 9.944541 9.981448 10.097259 9.993521 9.942061 9.948068 9.999344 9.824344 9.994215 9.966028
1370200_at 11.911039 11.899191 11.966399 11.797515 11.994179 11.970075 11.82288 12.13378 11.998694 12.003957 12.2121525 11.90191
1370201_at 3.5696006 3.8456948 3.8940208 3.7209723 3.6413133 3.7191203 3.9842699 3.738546 3.8378592 3.728211 3.798188 3.651638
1370202_at 9.269759 9.3328495 8.859015 9.509732 9.441809 9.663694 9.8019085 9.305072 9.965383 9.806789 9.645708 9.672166
1370203_at 7.95847 8.088653 7.957345 7.7982264 7.8443494 8.01163 8.027943 8.084778 8.132313 8.043387 8.248872 7.972833
1370204_at 8.836832 9.037009 9.071593 8.991925 9.007958 9.242141 9.241962 9.164438 9.090704 9.197112 9.518364 9.056067
1370205_at 4.1680055 3.9299426 3.9426255 3.9460316 4.104001 3.8033493 4.0414405 3.8942559 3.8487792 3.8077598 4.087651 3.920908
1370206_at 5.017056 4.488151 4.545566 4.6626663 4.4991994 4.690994 4.5831957 4.7252197 4.5453587 4.560153 4.51051 4.4628797
1370207_at 11.285987 11.253179 11.196681 11.181011 11.314248 11.270681 11.330469 11.431997 11.380553 11.425661 11.503287 11.578842
1370208_at 8.08462 8.057009 8.14524 8.1507435 7.986745 7.8647785 8.050936 7.961945 8.104535 8.04929 8.075707 8.029194
1370209_at 8.476175 9.870915 10.306863 9.028776 9.584102 9.570311 9.127011 9.929707 9.140631 9.499316 9.890771 9.116245
1370210_at 5.7289343 5.633586 5.3379636 5.7453246 5.467516 5.732104 5.7201076 5.595099 5.374547 5.24969 5.4415493 5.311383
1370211_at 6.7117724 6.789125 6.7834826 6.5291605 6.871006 6.773245 7.0354657 6.7221684 6.3615823 6.6226163 6.678411 6.555332
1370212_at 5.419413 5.5953207 5.2770824 5.5962143 5.257069 5.0562987 5.2234335 5.1680093 5.470862 5.2365294 5.339109 5.087874
1370213_at 11.962066 12.077851 11.936664 11.934672 12.076243 12.036021 12.10933 12.029301 12.05695 12.048273 12.205445 12.235868
1370214_at 5.152447 4.9766917 4.9827704 5.2085576 5.0870886 5.031232 4.750184 5.0283957 4.7651315 4.947589 4.9067554 4.8330393
1370215_at 9.75498 9.721341 9.751529 9.943524 9.932484 9.671928 9.660733 9.432401 9.148032 9.497354 9.484348 9.374798
1370216_at 4.872562 4.5460024 4.384438 4.419495 4.482804 4.538682 4.6816406 4.551148 4.356322 4.6190495 4.4962106 4.482565
1370217_at 5.335655 5.6072206 5.5444856 5.4366975 5.528288 5.5118546 5.5280704 5.4900923 5.3508773 5.3885107 5.271011 5.26295
1370218_at 5.9005227 6.3129926 6.118733 6.0987835 5.9963517 6.503525 6.4192924 6.081002 5.5738482 6.091691 6.189578 6.150967
1370219_at 8.1792145 8.034294 8.087959 8.159287 8.036725 7.8457417 8.091708 7.731811 7.618604 7.940276 7.9962482 7.843982
1370220_at 10.6412 9.3154 9.432724 10.115117 10.364169 10.047087 10.5547285 10.438769 10.617845 10.65653 10.886764 10.356101
1370221_at 4.620927 4.8170366 4.5617886 4.781026 4.6728187 5.30925 4.7568526 5.038754 4.801246 4.7978477 4.569539 4.5444393
1370222_at 5.521769 5.6783085 5.1029377 5.3084416 5.239062 5.3694105 4.8438454 5.359482 5.1314764 4.9906516 4.9375234 4.857168
1370223_at 7.623838 7.5363746 7.8508925 7.7726955 7.55488 7.6438932 7.6271677 7.579261 7.821277 7.947966 7.8774643 8.063158
1370224_at 9.830978 9.830233 10.021285 10.09505 9.708179 9.720653 9.352204 9.403235 9.872724 9.896733 9.73497 9.841598
1370225_at 4.980392 4.9070845 5.167303 4.894663 4.9016833 4.7868648 4.71249 4.9710283 5.2162204 4.86469 4.746069 4.8860126
1370226_at 9.94582 9.905551 9.917017 9.928774 10.012318 10.022842 9.919916 9.8869915 10.038855 9.949621 9.953711 10.020889
1370227_at 3.3708851 3.4713886 3.3754113 3.3107123 3.4317927 3.2751393 3.2928398 3.2344897 3.3341131 3.1440165 3.2302346 3.436359
1370228_at 14.406599 14.384979 14.374623 14.412785 14.377682 14.400348 14.301721 14.371924 14.367394 14.338757 14.337412 14.277659
1370229_at 5.5443683 5.4683833 5.2718587 5.1763678 5.2270193 5.2794175 5.4482737 5.509156 4.705973 5.131979 5.067664 4.805687
1370230_at 11.228225 11.235121 11.208607 11.284321 11.413298 11.246474 11.350762 11.388249 11.410704 11.5767 11.511651 11.728445
1370231_at 7.1014967 7.3586183 7.192823 7.153673 7.185291 7.2812715 7.2170753 7.3069363 7.438512 7.407957 7.658357 7.3839645
1370232_at 10.744343 10.22072 10.734867 10.578081 10.226995 10.252504 10.432509 10.45115 10.578098 10.315204 10.973396 10.939047
1370233_at 5.1307955 5.301604 5.0602417 5.0880237 5.2089567 5.0383844 5.4603033 5.428854 5.149522 4.797181 4.8438463 5.0442834
1370234_at 12.855602 12.857167 12.906034 12.876414 12.890474 12.922151 12.73327 12.821048 12.841843 12.47301 12.719728 12.400378
1370235_at 12.853845 12.94735 12.924992 13.048133 13.00724 12.876059 13.224546 13.064994 13.157249 13.332798 13.1733055 13.378047
1370236_at 8.664032 8.710115 8.661476 8.70378 8.872454 8.541204 8.774496 8.626007 8.808906 8.520776 8.8556595 8.530905
1370237_at 12.229955 12.184902 12.20696 12.185794 12.480087 12.248317 12.646275 12.582394 12.5482645 12.607007 12.641879 12.5342455
1370238_at 11.625234 11.686436 11.594563 11.606092 11.622617 11.4936285 11.694498 11.694842 11.592737 11.725952 11.735612 11.8416195
1370239_at 13.182667 13.403977 12.946386 12.978688 13.1438265 13.14506 12.896303 13.0989485 13.182321 13.120411 13.082551 12.2282915
1370240_x_at 13.145938 13.431331 13.004591 12.953211 13.073559 13.150334 12.887516 13.065525 13.181704 13.0289135 13.00523 12.26078
1370241_at 13.826858 13.90821 13.992652 13.931243 13.81308 13.890725 13.845301 13.6452875 13.665104 13.192818 12.914399 13.293241
1370242_at 12.623622 12.600897 12.477796 12.687244 12.661377 12.626355 12.621639 12.517005 12.661396 12.736428 12.724664 12.827017
1370243_a_at 10.003712 9.831305 10.543629 10.227951 10.294632 10.084871 9.642013 9.972034 9.4931345 8.979657 9.009068 9.091322
1370244_at 12.098913 12.203326 12.355628 12.288031 12.255147 12.330829 12.096889 12.246978 12.256196 12.164007 12.317141 12.176663
1370245_at 10.277204 10.5268755 10.558912 10.470632 10.451911 10.593324 10.292841 10.358146 10.455223 10.336221 10.506879 10.149344
1370246_at 11.7983885 11.837584 11.836361 11.842984 11.833547 11.777325 11.6749735 11.782235 11.776659 11.936483 11.722832 11.907661
1370247_a_at 6.539684 6.4127727 5.630793 6.447651 5.883419 6.0560985 6.13771 6.004115 5.8944483 5.886336 6.170887 5.9796896
1370248_at 6.6786923 6.1739817 6.253731 6.3558583 6.583158 6.579941 6.207618 6.211121 6.2635055 6.2491546 6.2360306 6.101663
1370249_at 6.949788 6.661697 7.1360044 7.0633 7.0363874 6.8065386 7.3021183 6.889978 6.448437 7.0414524 8.601336 8.760263
1370250_at 8.911377 9.182215 9.085196 8.902285 8.842966 9.068894 9.095818 9.490779 9.320552 9.704645 9.5508375 9.786945
1370251_at 6.628851 6.1861625 6.2569957 6.1416483 6.227912 6.352402 6.0861297 6.1676044 6.2739773 6.250642 6.421443 6.5271425
1370252_at 8.261908 8.126102 8.072728 8.272229 8.027934 8.330065 8.383541 8.269369 8.409375 8.593339 8.601368 8.962976
1370253_at 11.701284 11.754732 11.644429 11.855595 11.749193 11.911231 11.9293375 11.788118 11.913046 11.958802 11.975075 12.20647
1370254_at 3.6757965 3.617039 3.7313652 3.5812736 3.759976 3.7328362 4.104685 3.476442 3.9189324 3.7081578 3.507505 3.8054824
1370255_at 4.5555573 4.5345936 4.64233 5.0186853 4.706786 4.846035 5.1018686 4.944063 4.8018465 4.730423 4.865059 4.7266016
1370256_at 7.637896 8.202646 7.801368 8.497368 7.801669 8.394749 8.685133 7.5990615 8.523954 8.505604 9.399314 7.6532474
1370257_at 4.208955 4.524391 4.8381147 4.8066673 4.647809 4.390568 4.788205 4.203927 4.3837557 4.3818064 4.4164324 4.5068903
1370258_at 5.279579 4.8770475 5.3154163 5.2499905 5.2586207 5.31761 5.024107 5.159224 5.11079 5.1070833 5.118637 5.5275307
1370259_a_at 7.5412073 7.161461 7.274021 7.370022 7.4246397 7.2582574 7.4748697 7.2089305 7.039867 6.8670354 7.184777 6.9644465
1370260_at 6.8873444 7.080232 6.939332 6.924119 7.082452 7.0419216 7.130185 6.685507 6.768769 6.8363957 6.7198696 6.7316484
1370261_at 7.7233424 7.8879023 7.966765 7.6593733 7.8279305 7.943304 7.8356776 7.9173017 7.9748087 8.1250925 7.8587804 8.104982
1370262_at 8.983458 8.869085 8.972595 9.076487 8.957073 8.960239 8.8061695 8.846539 9.004028 9.092453 9.039097 9.0218525
1370263_at 5.967263 5.9924645 5.807351 6.0080585 5.7907176 5.9699683 6.146208 5.9120245 5.862923 5.9765644 5.807415 5.66253
1370264_at 7.324225 7.4888234 7.695536 7.2220845 7.920422 7.521144 7.491069 7.375846 7.4553833 7.629419 7.564258 7.3433356
1370265_at 5.425101 6.177896 6.2008896 6.003296 6.0104213 6.1195507 5.98544 6.0380054 6.0706706 5.89096 6.111098 5.8427734
1370266_at 6.894982 6.7775416 6.915802 6.403473 6.9287467 6.714252 6.5431094 6.8662286 6.995278 6.6752343 6.9337497 6.73073
1370267_at 6.3422065 6.632799 6.359293 6.4312253 6.063667 6.2755547 6.441504 6.4346924 6.3981996 6.1838403 6.139524 6.1605167
1370268_at 4.369114 4.578252 4.462031 4.5904627 4.843958 4.381222 4.507034 4.371683 4.33691 4.6524677 4.3041916 4.436777
1370269_at 5.3643394 5.2636256 5.3304462 5.525048 5.094702 5.1978774 5.5392036 5.300163 5.1911573 5.1713724 5.2275195 5.409067
1370270_at 4.063835 3.9250112 4.332083 4.0786285 3.7728722 4.2432055 3.9842699 3.710703 3.7877166 3.90717 3.9519498 4.09195
1370271_a_at 7.7734356 7.727724 7.465998 7.447169 7.6497416 7.5640492 7.6125607 7.2713895 7.418625 7.2911506 7.3815265 7.341142
1370272_x_at 5.990195 6.010631 5.892079 5.9902377 5.828439 5.8805685 6.276759 6.0411305 6.140267 6.1319923 5.9131308 5.866289
1370273_at 3.4865084 3.6094701 3.4590852 3.5675094 3.690962 3.6543481 3.8833156 3.8150432 3.6090157 3.6436193 3.419083 3.6288934
1370274_at 12.930486 12.935061 12.953218 12.855318 12.892035 12.850041 13.015592 12.878582 12.777407 12.813979 12.724653 12.684132
1370275_at 12.833354 12.714571 12.786 12.867995 12.909353 12.84966 13.004186 13.022364 12.960015 13.048519 13.1016035 13.149829
1370276_at 11.910175 11.96488 11.855602 11.825668 11.849468 11.780128 11.860679 11.917279 11.915571 12.1002035 12.015707 12.2008705
1370277_at 11.927358 11.842683 11.920148 12.038622 11.934559 11.863863 12.082634 12.109337 11.992326 12.262042 12.220025 12.295148
1370278_at 11.361611 11.285664 11.210134 11.194627 11.231366 11.351273 11.539793 11.488311 11.348485 11.657423 11.617592 11.810727
1370279_at 6.1254525 6.260918 5.9923105 5.879821 6.0314913 5.9596252 5.9932647 5.76425 5.812756 5.953242 6.0883145 5.7906494
1370280_at 10.688909 10.585239 10.715355 10.805873 10.550765 10.7726555 10.751698 10.667467 10.771517 11.009462 10.861599 10.97457
1370281_at 9.3719635 9.354348 8.618375 9.436378 9.700971 8.848206 9.764796 8.564247 9.820085 10.151484 10.230457 11.000236
1370282_at 6.325247 6.5541425 6.9597325 6.477673 6.8416324 7.430497 6.598966 6.9632826 6.741741 7.456917 6.6313725 7.237649
1370283_at 12.165055 12.037537 12.402986 12.417313 12.38713 12.29011 11.985021 12.389613 12.4960985 12.325554 12.177457 12.302866
1370284_at 11.992175 12.060605 11.941124 11.952993 11.99077 11.896821 12.113382 12.069181 12.003924 11.948967 12.062328 12.135545
1370285_at 6.3791475 6.2490163 6.629618 6.066384 6.6465783 6.5936937 6.5531583 6.7271295 6.370351 6.564142 6.8310275 6.5103316
1370286_at 8.573317 9.324411 9.943701 8.518762 9.049826 8.7788515 8.670094 8.6720295 8.805167 8.421505 9.309366 7.5632257
1370287_a_at 9.384765 9.041782 9.205484 9.403032 9.195856 9.471778 8.954012 9.142282 9.345382 9.580129 9.434957 9.451074
1370288_a_at 8.524939 8.222029 8.4103775 8.602892 8.298386 8.548134 8.214561 8.315104 8.384712 8.594704 8.34568 8.39468
1370289_x_at 3.5483258 3.8750672 3.6699898 3.6690779 3.6909602 3.5878537 3.8728917 3.8387046 3.6407235 3.7848136 3.6906857 3.7992203
1370290_at 8.311993 8.215475 8.148022 8.258532 8.774289 8.569678 8.089667 8.086882 8.197144 8.249395 8.31554 8.201118
1370291_at 5.420408 5.394433 5.537586 5.22917 5.630724 5.636628 5.6393948 5.463464 5.652648 5.441119 5.5376654 5.6179495
1370292_a_at 3.9998755 4.0545835 4.0114737 3.8764653 4.1116524 4.03708 3.9389179 3.7664514 3.996982 4.052716 3.8749197 3.8282685
1370293_at 5.5795593 5.245459 5.4438944 5.266439 5.5513134 5.340226 5.6109633 5.1851497 5.3633456 5.105874 5.565734 5.330715
1370294_a_at 6.840098 7.016271 6.9313507 6.684934 7.9116125 7.11519 6.460961 6.360937 6.312806 6.25217 6.5800657 6.4828415
1370295_at 8.215585 8.273805 8.109818 8.074702 8.329735 8.190262 8.171391 7.84865 8.378036 8.2917595 8.402975 8.634052
1370296_at 13.526226 13.497636 13.471211 13.482708 13.464803 13.397291 13.299113 13.421665 13.325178 13.316773 13.290465 13.2581
1370297_at 6.493314 6.897208 6.357823 6.740117 7.1295385 6.483529 6.4932027 6.2852077 6.3220882 6.230521 6.279129 6.04583
1370298_at 9.981403 9.68776 9.234197 9.753428 9.559406 9.941216 9.673571 9.560837 9.805422 10.233689 10.015694 10.334688
1370299_at 13.755538 13.708119 13.723175 13.776602 13.722096 13.708293 13.732085 13.7242775 13.760069 13.701435 13.7242775 13.730937
1370300_at 8.234633 8.088732 8.182264 8.134934 7.970204 7.9764285 7.8926115 8.152058 8.545539 8.212907 7.986249 8.340447
1370301_at 6.7615805 6.6539807 6.749432 6.948993 6.6711216 6.5097437 6.644836 6.4584966 6.750247 6.549471 6.2648726 6.2327776
1370302_at 8.305178 8.066817 8.273052 8.409596 8.265977 8.1534815 8.362818 8.012602 8.351659 7.848169 8.502372 7.9724264
1370303_at 6.2768784 6.5938807 6.4959445 6.4184594 6.2776694 6.4691386 6.1726694 6.6187687 6.57205 6.5031853 6.345048 6.706689
1370304_at 8.761501 8.598607 8.776836 8.946908 8.4503 8.453038 8.610867 8.79592 8.697741 9.111774 8.73024 9.149492
1370305_at 9.597881 9.5947 9.546314 9.601165 9.518805 9.598511 9.430838 9.604992 9.5973835 9.665126 9.487528 9.491664
1370306_at 8.792208 8.827757 8.638939 8.886791 8.794968 8.619479 8.747016 8.929788 8.759438 8.810897 8.85961 9.200415
1370307_at 7.0122705 6.883567 7.2774243 7.429253 7.1304812 6.7438626 6.957477 7.103738 6.955264 6.8550386 6.9798813 7.129426
1370308_at 7.824731 7.6416183 7.50774 7.616952 7.958166 7.771918 7.912817 7.526148 7.6431613 7.651669 7.580081 7.7296844
1370309_a_at 10.715831 10.802279 11.007116 10.877029 10.828408 10.78462 10.665272 10.844974 10.764537 10.90102 10.634705 10.809352
1370310_at 12.990371 12.787402 12.917098 12.919174 12.899492 12.978525 13.523062 13.435586 13.188783 13.505695 13.225255 13.5020075
1370311_at 8.278957 8.277794 8.256386 8.225466 7.8180823 8.1018305 7.936511 8.303492 8.555166 8.213161 8.052996 8.309473
1370312_at 4.0997095 4.06919 4.05246 4.115017 4.084561 4.117647 4.1351795 4.090701 4.1785474 3.923888 4.0435767 4.3238096
1370313_at 9.114377 8.989386 8.953688 9.125447 8.930679 9.078852 9.227223 9.223401 8.691099 9.548635 8.698641 9.530233
1370314_at 7.9024496 7.651479 7.75975 7.820592 7.753133 7.5001893 7.247403 7.5592413 7.688983 7.6063976 7.498337 7.646723
1370315_a_at 5.725878 6.0279694 6.0682945 5.6312222 6.0628324 6.0637236 6.0720234 5.732637 5.7304697 5.701665 5.8729076 5.941439
1370316_at 7.822109 7.7613516 7.8128643 7.7717104 7.7134314 7.789322 7.782958 7.884059 7.7773237 7.9944077 7.685601 8.026125
1370317_at 6.291018 6.960825 6.4811697 6.777828 6.692445 6.800395 6.4566627 6.7059097 7.0630913 6.9464803 7.0639534 6.707926
1370318_at 7.2514505 7.3652363 7.4664416 7.2824335 7.225784 7.105879 7.2419734 7.1203046 7.1468506 7.3553305 7.4594693 7.254846
1370319_at 8.951143 8.934754 9.2481165 9.048265 9.166014 8.781766 9.014251 9.011801 9.073403 9.535953 9.499308 9.580143
1370320_at 11.028559 10.891587 11.345156 10.962579 10.962429 11.06903 11.043241 11.28668 11.243361 10.993386 11.477396 11.069962
1370321_at 10.190701 10.097436 10.146411 10.140684 10.286209 10.1445465 10.455788 10.351001 10.435813 10.342782 10.445767 10.353749
1370322_at 9.817667 9.768038 9.616525 9.69308 9.671422 9.928919 9.804584 9.711593 9.834248 10.011859 9.860687 10.057926
1370323_at 5.7475758 5.8361197 5.75059 5.7824264 5.973555 5.9689918 5.6415305 5.66392 6.001395 6.1998687 5.9640517 6.1176043
1370324_at 7.3824053 7.368036 7.474869 7.441276 7.4181843 7.3312435 7.316299 7.6689873 7.4427695 7.4266977 7.4523425 7.476136
1370325_at 9.762384 9.403157 9.655802 9.651819 9.585173 9.69774 9.384687 9.494268 9.58569 9.332163 9.545056 9.301577
1370326_at 7.331983 7.1286016 7.4250474 7.3224683 7.2338433 6.9959927 7.2685 7.1891856 7.267099 7.2361317 7.3346915 7.280061
1370327_at 7.9199357 7.965238 7.89586 7.9829946 7.8299966 7.946165 7.860316 8.005388 8.100533 8.13125 8.104193 8.211361
1370328_at 5.753999 5.8956184 5.5367284 5.4775004 5.7127714 5.8992486 6.0913415 5.6262817 5.424071 5.5105467 5.52635 5.793466
1370329_at 9.150974 9.110533 9.262824 9.055057 9.055316 8.692004 8.93839 9.084241 9.136027 8.921397 9.066448 8.986992
1370330_at 7.276791 7.2387595 7.2724895 7.0326896 7.2364626 7.2192855 7.193227 7.367257 7.146437 7.105389 7.274463 7.1075463
1370331_at 7.5141296 7.111146 7.340047 7.4248013 7.276264 7.600897 7.4881296 7.1404114 7.1318026 7.4041185 7.528706 7.441225
1370332_at 5.7256637 5.50758 5.6625814 5.2258534 5.503178 5.786503 5.370953 5.2968655 5.2276106 5.429566 5.2824 5.2306576
1370333_a_at 13.062375 12.99938 13.136123 13.118145 13.238426 13.190844 13.043329 13.0311985 13.126106 13.048138 13.020346 12.829987
1370334_at 9.64295 8.936779 9.510597 9.159737 8.700254 9.16543 9.569358 9.758598 9.553265 9.751675 10.218929 10.038065
1370335_at 7.960504 8.012257 7.891087 8.052586 8.294184 7.9617467 8.023069 7.9087033 7.7702713 7.829905 7.916316 7.787749
1370336_at 11.204166 10.533502 10.418846 11.110329 10.78233 11.399177 11.268957 11.819339 10.803274 11.195624 11.015013 10.765084
1370337_at 7.6492805 7.683601 7.9238772 7.8055077 7.6439085 7.560565 7.4561653 7.5046425 8.060665 7.4505057 7.8063474 7.6847143
1370338_at 3.7330701 3.6499815 3.4690328 3.3481104 3.562523 3.3664262 3.674541 3.431767 3.5823593 3.4028504 3.4924915 3.6564076
1370339_at 10.334645 10.342838 10.429243 10.615073 10.440768 10.279106 10.328696 10.362967 10.327085 10.641008 10.339757 10.531188
1370340_x_at 9.552828 9.401335 9.605825 9.804455 9.444641 9.396313 9.635243 9.634817 9.4551735 9.778399 9.584974 9.735245
1370341_at 3.6731293 3.5488703 3.6758246 3.6789727 3.5687838 3.7002277 3.6511722 3.671179 3.7980895 3.6523712 3.6927018 3.7594354
1370342_at 3.6221273 4.2064095 4.164517 3.4193604 3.6330538 3.7225225 3.9095461 3.5546818 3.6567998 3.76667 3.6147997 3.6706932
1370343_at 6.675567 6.529716 6.6096253 6.7335405 6.608441 6.5123396 6.669324 6.79722 6.8958473 6.6129904 6.887108 6.6304283
1370344_at 7.711343 7.4269176 7.552789 7.64789 7.6266513 7.468636 7.2060275 7.4812217 7.327923 7.324332 7.297239 7.44729
1370345_at 5.97863 6.0806594 6.6645355 5.662139 7.429661 6.6666336 5.939234 5.3725004 5.2979317 5.659232 5.811573 5.527172
1370346_at 5.754806 5.4170246 6.290974 5.5533867 6.5540895 6.209112 5.171352 5.155742 5.237478 5.13043 5.2858167 5.0814157
1370347_at 5.2423353 5.1801715 5.336529 5.3337636 5.5277886 5.710149 5.530924 5.401481 5.519044 5.247193 5.500655 5.599528
1370348_at 10.6493435 10.714358 10.467855 10.462022 10.546524 10.633714 10.626864 10.582376 10.493619 10.686099 10.498977 10.610757
1370349_a_at 14.015473 14.028005 14.053099 14.000382 14.087395 14.095714 14.07906 14.028627 14.074465 14.09377 14.068036 14.059507
1370350_x_at 12.681907 10.967348 11.459269 13.012716 12.294484 11.547867 12.810708 11.185872 12.725979 11.830674 12.500167 10.391161
1370351_at 8.589642 8.632973 8.693814 8.738099 8.666538 8.46297 8.684689 8.752333 8.739786 8.899704 8.779632 8.62671
1370352_at 11.609762 11.579942 11.667529 11.421026 11.594352 11.474467 11.474354 11.489383 11.328043 11.237172 11.387696 10.993015
1370353_at 7.764331 7.486938 7.6478953 7.369193 7.2774506 7.456908 7.3628435 7.2996163 7.6519895 7.998726 7.312287 8.036372
1370354_at 7.499782 7.4928946 8.025536 7.322955 7.4067845 7.5608006 7.2785425 7.401565 7.746714 7.707873 7.5231733 7.607128
1370355_at 11.361572 11.617328 10.608786 10.748943 12.452284 11.087314 13.023235 12.372976 13.132975 13.042887 13.111943 13.566233
1370356_at 7.3815002 7.088464 7.2920604 7.386638 6.8383956 6.967942 6.981547 7.2064238 7.650343 7.1953316 7.1392903 7.242338
1370357_at 8.166315 8.183763 8.210292 8.090949 8.003321 7.978625 8.165165 8.114313 8.051565 7.7816687 7.968281 7.8652782
1370358_at 8.886365 8.947601 8.710496 8.783607 8.798907 8.663555 8.7529545 8.734918 8.575629 8.536617 8.716639 8.423381
1370359_at 12.390358 12.564718 12.66009 12.532176 12.544231 12.60409 12.426036 12.514215 12.66706 12.265156 12.357346 12.374695
1370360_at 8.541635 8.478582 8.524771 8.694629 8.631712 8.4236765 8.409136 8.2295685 8.769376 8.656672 8.596548 8.7888565
1370361_at 5.163343 4.5963864 4.7733183 4.557993 4.564658 4.867051 4.84949 4.7198906 4.9581656 4.8847833 4.7489896 4.9843216
1370362_at 7.0877423 7.433582 7.3667374 7.3599796 7.330712 7.0825725 7.3651237 6.856639 7.1969633 7.526071 7.52844 7.1839466
1370363_at 12.531158 12.655797 12.539828 12.406659 12.518891 12.585141 12.721101 12.750286 12.485687 12.941521 12.656207 12.400456
1370364_at 7.4542184 7.299569 7.504913 7.496222 7.2599196 7.344743 7.393268 7.4744368 7.620398 7.5240326 7.6278954 7.696472
1370365_at 8.540607 8.323698 8.555983 8.646256 8.514903 8.820173 8.599497 8.671335 8.604437 8.82337 8.636711 8.769528
1370366_at 9.918182 9.766209 9.730997 10.11306 9.81336 9.536667 9.933973 9.78188 10.001515 10.045122 9.85869 10.073453
1370367_at 4.922824 4.8307004 4.6186295 4.8655577 4.5991383 4.7491107 4.673558 4.672723 4.2835803 4.609874 4.4365473 4.56347
1370368_at 6.743825 6.7272305 6.8064895 7.0151963 6.712129 6.885262 6.81348 6.836368 6.722295 6.8590183 6.9596343 6.743646
1370369_at 6.6505094 6.551772 6.2347827 6.4433494 6.516771 6.4369135 6.368209 6.3431873 6.2087874 6.3911877 6.4938807 6.3312473
1370370_at 8.242664 8.470304 8.302347 8.415462 8.421973 8.28961 8.150808 8.05334 8.249247 8.091337 8.129624 8.1087
1370371_a_at 8.774017 8.619579 8.578275 8.579216 8.653292 8.413839 8.411627 8.614848 8.526083 8.799547 8.571647 8.380703
1370372_at 4.8945704 4.7707562 4.5724983 4.660383 4.6411877 4.497833 4.7820053 4.5699444 4.433446 4.455172 4.5041656 4.8545904
1370373_at 6.2091393 6.243997 6.202501 6.0803914 6.103967 6.138898 6.3444877 6.1965246 6.006216 6.164345 6.1006875 6.0704036
1370374_at 8.827109 8.939448 8.244648 8.404806 8.672841 8.967747 8.694168 8.368482 8.79506 8.810707 8.492224 8.344607
1370375_at 11.629278 11.483748 11.530198 11.520604 11.446384 11.256691 11.446134 11.275425 11.339207 11.012753 11.407901 11.3427105
1370376_a_at 8.505312 8.342987 8.089855 8.417805 8.303899 8.421894 8.374491 8.310181 8.423483 8.642233 8.408257 8.691484
1370377_at 13.143405 13.114245 13.197781 13.032722 13.047204 13.095849 12.979619 13.040217 12.858323 12.586682 12.398327 12.721778
1370378_at 12.210427 12.250515 12.235922 12.255329 12.253755 12.158302 12.296469 12.29857 12.242297 12.374147 12.394961 12.442883
1370379_at 5.537503 6.3889527 6.167212 5.9053216 5.664461 6.105025 5.6919785 5.8003297 5.8104033 5.7487445 6.01204 5.615385
1370380_s_at 7.320391 7.164746 7.293329 7.227765 7.108011 7.2223744 7.2742043 7.172477 7.0455236 6.9127913 7.2430596 6.9650784
1370381_at 10.767527 10.726097 10.739775 10.664131 10.724693 11.033058 10.716135 11.05438 10.996897 10.814236 10.815817 10.724108
1370382_at 3.4066086 3.3123388 3.214242 3.3165092 3.4055529 3.3238697 3.3419094 3.5137248 3.4508848 3.503382 4.153927 3.9898622
1370383_s_at 8.021057 8.542499 7.674131 7.815646 8.4735565 7.9553823 8.008973 7.8032484 7.65889 8.175898 8.459221 8.239989
1370384_a_at 5.5987754 5.00458 5.2199864 7.627025 4.4396696 6.450055 5.0457115 4.9975843 5.5390778 5.6017995 5.032396 5.165974
1370385_at 5.4956427 5.3374586 5.259779 5.3857346 5.58988 5.501569 5.4163027 5.449662 5.6114817 5.608659 5.6785703 5.9998846
1370386_at 7.68605 7.564176 7.813764 7.608286 7.610502 7.419169 7.501297 7.3740053 7.5001807 7.7038746 7.454353 7.7077327
1370387_at 10.466983 10.089211 11.404281 10.851447 10.281578 11.225652 10.500545 9.118842 9.904646 8.368269 9.870911 8.641142
1370388_at 4.394193 4.7300353 4.356562 4.4759254 4.4159317 4.5100074 4.451231 4.274316 4.4493413 4.214118 4.249687 4.3830376
1370389_at 3.7207682 3.8389854 3.617823 3.6695757 3.8381474 3.6394448 3.7137222 3.7244208 3.7125545 3.776881 3.6505969 3.6583872
1370390_at 5.258368 5.2528234 5.2126083 5.1286964 5.267626 5.2941484 5.5603027 5.1308103 5.218386 5.2102995 5.1566343 5.1503906
1370391_at 5.4479938 5.0158806 5.0408897 5.1411247 5.2556443 5.2473516 5.0416512 5.1105723 5.2954683 5.1547174 5.3782506 5.1199446
1370392_at 5.357267 5.141497 5.349102 5.3764625 5.224434 5.2485967 5.56768 5.131961 4.9951267 5.399721 5.635989 5.423037
1370393_at 4.968958 5.025363 4.800627 4.823302 4.9603853 5.015968 4.873198 4.5953174 4.7635813 5.710106 5.3978763 4.9810596
1370394_at 5.519391 6.3216968 5.9414883 6.9964013 6.372644 8.120575 6.032427 5.470363 5.581296 7.2278557 5.6400023 5.3410788
1370395_at 6.8768625 6.9050827 6.934372 7.08776 7.0152817 6.7042084 6.9501796 6.8630323 6.824763 6.8951864 6.9817033 6.6851835
1370396_x_at 14.059355 14.056129 14.100542 14.02978 14.056952 14.06875 14.074897 14.060953 14.056952 14.022665 14.012431 13.978884
1370397_at 12.2217865 12.144143 12.295583 11.899147 12.086621 11.968836 13.099079 12.53006 12.434647 13.462608 13.029751 13.154391
1370398_at 5.646167 5.6351337 5.2074513 5.758537 5.447991 5.757634 5.7495584 5.844922 5.66415 5.8971095 6.0156264 5.9394684
1370399_at 7.5328283 7.5962377 7.7351575 7.64466 7.435922 7.3403955 7.363134 7.244424 7.2868686 6.6836405 7.3409767 7.199535
1370400_at 5.0276494 5.1464133 4.9541283 5.240173 5.299427 4.911775 5.258018 5.0269547 5.125882 4.9080515 5.122869 5.241179
1370401_at 4.1761074 3.90174 3.971547 4.1690893 4.111497 4.0290427 4.046595 3.9916162 4.0096936 3.8465526 3.999019 4.0180473
1370402_at 7.864457 7.5815873 7.456704 7.7413807 7.556106 7.379232 7.687387 7.69231 7.385841 7.768569 7.549098 7.5398254
1370403_at 5.007698 5.0304995 5.201207 5.0385427 4.821574 4.964602 5.340292 5.2369485 4.822694 5.1061344 4.940605 5.13062
1370404_at 3.907206 4.085668 3.959473 3.943374 3.8021677 3.9579835 3.9234114 3.8536685 3.8010428 3.840776 3.9522436 3.9047704
1370405_at 3.6901276 3.6670988 3.8566737 3.6813278 3.6578605 3.5569148 3.7092392 3.7684896 3.55215 3.756493 3.9437833 4.0258837
1370406_a_at 3.7898636 3.9531066 3.690695 3.8700166 3.6865554 4.119498 3.9915645 3.9436598 3.7382874 3.7659042 3.8911498 3.85048
1370407_at 8.483334 8.28352 8.426457 8.472026 8.755844 8.875021 8.435609 8.493467 8.973502 8.974041 8.730278 9.02844
1370408_at 4.666094 4.5787363 4.7110195 4.660925 4.7933755 4.838014 4.9499273 4.457377 4.5261097 4.599379 4.1231894 4.448752
1370409_at 4.871219 5.076838 4.858501 4.8053865 4.719953 5.049095 4.805932 4.8645806 4.643545 4.365983 4.8972898 4.683684
1370410_at 4.259808 4.104929 4.3325834 3.9212217 4.206593 4.086397 4.5533395 3.9914985 4.3510075 4.319276 4.47108 4.1634793
1370411_at 6.1033907 6.0129766 5.98283 5.7134857 5.8467355 5.78093 5.716347 5.755643 5.785226 5.733158 5.6577206 5.46199
1370412_at 4.24517 3.909505 4.223035 4.198924 4.221566 3.8790562 4.527834 4.075821 4.0512896 4.0565414 3.9447534 3.9297783
1370413_at 6.434584 6.438371 6.6173244 6.6734605 6.429354 6.307419 5.9921465 6.740871 6.621182 6.2564964 6.3421125 6.590771
1370414_at 9.058706 8.733788 8.657521 8.889776 8.695165 8.696586 8.642119 8.276754 8.416242 8.934387 8.744308 8.567642
1370415_at 5.742467 5.9476223 5.5780916 5.730339 5.762064 5.6152472 5.648111 6.011423 5.442976 5.913328 5.565939 5.5289717
1370416_at 5.115945 5.012664 5.192181 4.727081 4.886862 4.819483 4.856815 4.451417 4.921402 4.877133 4.9631157 4.754531
1370417_at 4.411688 4.1295557 4.2391057 4.344801 4.1838274 4.229134 4.379172 4.1349564 4.4188833 4.1788025 4.2060614 4.16802
1370418_s_at 5.6549754 5.9552107 5.765686 5.8115687 5.6163416 5.778759 6.238033 5.8766484 5.485072 5.4236574 5.470044 5.567374
1370419_a_at 5.5500774 5.908944 5.7224874 5.663513 5.7964344 5.633255 5.5254593 5.5818987 5.821418 5.7829256 5.7358513 5.9132442
1370420_at 11.763987 11.5143 11.600956 12.366114 11.6888 12.038761 11.667808 11.140189 11.505339 11.376965 11.124847 10.805281
1370421_a_at 6.741353 6.695839 6.4607387 6.525985 6.389182 6.534848 6.642096 6.22802 6.3236175 6.2146254 6.1166787 6.022501
1370422_at 6.490585 6.6561613 6.8978143 6.3498435 6.2776694 6.591312 6.6707225 6.4466176 6.6721454 6.4772773 6.5947857 6.389561
1370423_at 5.675909 5.8557477 5.8024974 5.868321 5.9574366 6.0003843 6.12457 5.704893 5.712567 5.7490396 5.6052995 5.5688906
1370424_at 4.096979 4.2432528 4.210065 4.187948 4.1096287 4.0250654 4.040164 3.97723 4.013398 3.994967 4.0161076 4.0157967
1370425_at 12.621905 12.50224 12.591897 12.486407 12.592749 12.283362 12.252314 12.420816 12.277092 11.060246 12.235295 10.815606
1370426_a_at 10.659554 10.680832 10.876953 10.92516 10.735197 10.64729 10.623264 10.837189 11.153079 10.7624445 10.708037 10.757561
1370427_at 5.215448 4.842719 5.197628 4.974395 4.8747435 5.0972395 4.9167337 5.354415 5.3660145 5.1057415 5.2484126 5.385565
1370428_x_at 11.811364 11.879974 12.051218 12.027819 11.721306 11.568928 11.881614 11.288747 11.5579 11.17401 10.69317 10.841993
1370429_at 9.716214 9.5950165 9.557295 9.819463 9.63678 9.360298 9.458778 9.421808 9.195498 9.01913 8.51861 9.332772
1370430_at 4.9785285 5.379496 4.9579315 4.774268 4.615703 5.0075655 5.024918 4.8058186 4.934156 4.981101 4.7776356 4.8866663
1370431_at 3.935496 4.185156 4.204757 4.303008 4.2977443 4.122129 4.207363 4.248292 4.181142 4.121772 4.0879965 3.9702997
1370432_at 3.578099 3.7927182 3.465074 3.7021136 3.7704263 3.743486 3.5623386 3.531749 3.5306854 3.615952 3.4708285 3.7692354
1370433_at 9.504005 10.713465 10.30985 10.439513 10.176838 10.461028 9.946282 9.361441 10.092137 10.40281 10.095221 9.836447
1370434_a_at 3.7297347 3.5505657 3.699603 3.6290224 3.712696 3.9369068 3.7060933 3.7171605 3.6585717 3.5354798 3.6382945 3.6668482
1370435_a_at 6.828053 6.980325 7.0275373 7.2023416 6.9875445 7.0815363 7.529368 7.2223434 7.458276 7.541641 7.496142 7.668848
1370436_at 6.7920275 4.3377423 7.005706 9.089064 7.4863777 8.463593 8.282213 8.043121 5.526089 9.533708 6.527552 9.124239
1370437_at 5.8982153 6.146315 6.288366 5.5609865 6.064474 6.175977 5.39232 6.349878 6.6584797 5.90013 6.2736635 6.265451
1370438_at 5.962564 5.9341445 5.9271507 6.231546 6.009994 5.895684 5.7966895 6.04114 5.651887 5.4934587 5.423652 5.8003283
1370439_a_at 3.2823055 3.1889172 3.14744 3.2140925 3.2525496 3.2928088 3.3203678 3.1955924 3.4251356 3.4569862 3.2325687 3.4412713
1370440_at 7.210492 7.1351104 7.1051645 7.0369606 7.2316504 6.5452743 7.133648 7.28766 7.5926256 7.2479606 7.3855114 7.4853544
1370441_at 3.942731 3.8605595 3.5964015 3.92465 3.8190756 3.9410124 4.071263 3.8147817 3.7799714 4.05298 3.8260825 3.9241347
1370442_at 3.1559453 3.704442 3.2435322 3.3343208 3.243515 3.3137796 3.293411 3.5817537 3.189295 3.1082926 3.2400115 3.57606
1370443_at 7.416098 7.496744 7.473653 7.4155946 7.4593005 7.517309 7.4385157 7.4780827 7.2196164 7.1004977 7.4625554 7.324399
1370444_at 5.112607 5.047942 4.591152 4.882619 4.75412 4.8059435 4.784049 4.777076 4.888766 4.856017 4.707362 4.5290556
1370445_at 6.5095572 6.5255833 6.3053575 6.166215 6.188043 6.275143 6.2241282 6.2761517 6.161506 5.6110888 5.5721445 6.079035
1370446_at 6.8618293 6.5387425 6.8165197 6.5214877 6.667916 6.462005 6.3649006 6.640578 6.6465807 6.9041066 6.88075 6.805735
1370447_at 4.816824 4.9309077 4.7943964 4.727664 4.972089 5.2685738 4.9167223 4.469636 5.017704 4.942245 4.846115 4.8578777
1370448_at 4.398073 4.6377764 4.32093 4.3521566 4.327258 4.445454 4.468615 4.4228063 4.3947077 4.4573383 4.328261 4.426429
1370449_at 7.592608 7.5104113 7.8146696 7.524102 7.460782 7.6540027 7.1922073 7.4687533 7.536472 7.5453796 7.384944 7.7123647
1370450_at 4.210558 4.8251104 4.7228966 4.556984 4.506739 4.551502 4.742551 4.507965 4.5747404 4.584693 4.4057684 4.31529
1370451_a_at 5.265785 5.2291837 5.362222 5.1510563 5.2770677 5.4135685 5.2634816 5.287591 4.8669715 5.2272 5.173535 5.183371
1370452_at 3.7958941 3.8978202 3.7545798 3.6935263 3.8693502 3.8184655 4.025979 3.89027 3.7984304 3.7852669 3.7240982 3.77494
1370453_at 5.1710005 4.9837947 4.890237 5.0469604 5.1479197 4.9841185 5.0787597 5.0860233 4.8909383 5.144198 4.9883084 4.9427795
1370454_at 4.658307 4.677367 4.954626 4.5652285 4.474518 4.37676 5.167986 4.682807 4.90868 4.8217483 4.887817 5.1245694
1370455_a_at 3.4587255 3.4563942 3.2950714 3.4013245 3.5618346 3.4503496 3.5747776 3.506286 3.5646546 3.1685555 3.3339474 3.4152045
1370456_at 3.9146464 3.8302565 3.9150302 3.962481 4.010722 4.1121492 3.9010005 3.943561 3.714657 3.9162648 3.9589858 3.9744534
1370457_at 4.117987 3.9338222 4.0800533 4.1403136 3.9777615 3.9907405 4.433237 4.0144596 3.992639 4.057582 4.2014656 4.155433
1370458_at 4.6786227 4.2395806 4.642446 4.359277 4.3995023 4.380984 4.634732 4.07148 4.5869865 4.539074 4.3896804 4.408737
1370459_at 3.9268677 4.37101 3.9338121 4.1333647 4.0838532 4.174215 4.1225758 4.3645725 4.1699786 4.049324 4.0401897 4.1089277
1370460_at 7.1651254 7.242977 7.691755 7.4258056 7.4452467 7.340586 6.7442713 7.5088925 7.7517123 7.3518887 7.619207 7.467646
1370461_at 5.3318353 5.1844044 5.5641336 4.9225764 5.6026025 5.1496654 4.921574 5.1299424 4.973194 5.0106173 4.951408 4.812772
1370462_at 4.5896125 4.9713726 5.284555 4.8068585 5.7919803 5.2251506 4.5359344 4.2231464 4.352979 4.550388 4.730278 4.4765253
1370463_x_at 5.4690423 5.6632023 5.808853 5.6962686 6.0220146 6.2158914 5.77468 5.6979413 5.357016 5.9215984 7.0784917 5.658267
1370464_at 4.4721193 4.7848325 4.9674444 4.652578 4.3746943 4.5314374 3.8317037 3.9865727 4.0926847 4.3269844 4.002986 4.0803022
1370465_at 4.6925764 4.8367314 4.777772 5.0413985 4.665008 5.015989 4.5987077 4.5424867 4.559999 4.4682045 4.4366026 4.383585
1370466_at 4.183611 4.325556 4.080803 4.1034756 3.888695 4.1187186 3.981682 3.9936464 4.1161423 3.9168649 4.088295 3.8624778
1370467_at 4.6626816 5.039091 4.9009857 4.571471 4.616261 4.6594677 4.9617887 4.7028 4.6631336 4.694496 4.26388 4.6146193
1370468_at 3.4620743 3.2576678 3.3623445 3.3677845 3.1975121 3.3630867 3.4102454 3.193648 3.4907267 3.3404765 3.5118473 3.2808137
1370469_at 5.297784 5.2414346 5.374417 5.74053 5.1465178 5.184177 5.517147 5.310681 5.401382 5.783675 5.5389237 5.3957143
1370470_at 4.2230406 4.0042095 4.2130027 4.127583 4.279623 4.518287 4.083244 4.0818133 4.423177 4.381555 4.0340333 4.1089277
1370471_at 3.8988605 3.8627744 3.9223776 4.256031 3.8840826 4.096673 4.134869 3.9432857 3.689757 3.81411 3.9753768 3.8568587
1370472_a_at 5.0296097 5.140131 4.6453686 4.996599 4.7742057 5.123639 5.0716496 5.31134 4.797762 4.7749887 4.799201 4.807392
1370473_a_at 6.163638 6.5174584 6.484588 6.1750355 6.3017306 6.4146996 6.4498067 6.088288 6.215453 6.36841 6.582396 6.020565
1370474_at 4.8567643 5.062335 4.9277244 5.1516633 5.234077 4.930248 5.3020964 4.995922 5.4493165 5.3419785 5.494157 5.364827
1370475_at 13.246307 13.226795 13.20685 13.279595 13.295084 13.248859 13.179073 13.284805 13.204979 13.172699 13.18813 13.026247
1370476_at 7.4119225 7.1434846 7.410244 7.3468094 7.148336 7.0783005 7.3722377 7.2405157 7.3265557 7.1698213 7.44948 7.3212595
1370477_at 3.900605 3.7167552 3.5319245 3.738288 4.0765934 3.876648 3.6228485 4.1315546 3.7117372 3.6572974 3.7100635 3.792356
1370478_at 6.042896 5.9161963 5.5255985 5.9868617 5.9030333 5.9653983 6.1583643 5.989702 5.6787233 5.44534 5.7944393 5.500511
1370479_x_at 13.053583 13.166854 13.343208 13.119781 13.275731 12.954297 12.760972 13.089018 12.794772 10.762536 12.990402 10.528198
1370480_at 4.0578365 4.0012636 4.133477 3.941081 4.0342903 4.219782 4.2262583 4.056058 4.078823 3.8970463 3.9817462 4.1697407
1370481_at 5.6951203 5.263258 5.5442986 5.8068104 5.4024053 5.754953 5.4518714 5.461327 5.514399 5.542692 5.4778457 5.386147
1370482_at 5.4361706 5.7293196 5.851878 5.811845 5.742837 5.490987 5.622573 5.8015 5.535495 5.5696354 5.4677124 5.7372017
1370483_at 4.0527496 3.8195603 3.715747 3.936947 3.8319576 3.863741 3.9842699 3.7225673 3.6752324 3.8912797 3.7219062 3.471563
1370484_at 5.3955493 5.2335267 5.1649175 5.3544917 5.3248305 5.10642 5.3842225 5.1482644 5.168079 5.218514 5.240417 5.3274074
1370485_a_at 4.4671407 4.829487 4.9286137 4.7345433 4.731101 4.6793604 5.0807443 4.2541685 4.6159463 4.503835 5.059694 5.1848307
1370486_a_at 5.827828 5.601991 5.685634 5.5755024 5.475562 5.5676036 5.754594 5.6037126 5.583849 5.519701 5.5363336 5.4637346
1370487_a_at 6.310807 6.301757 6.426127 6.1137404 6.2473235 6.454835 6.4423614 6.773409 6.2372847 6.0090165 6.331926 6.348065
1370488_a_at 5.403101 5.163828 5.4167137 5.286717 5.0884056 5.3892946 5.8532376 5.5859237 5.404839 5.453064 5.5607686 5.4012685
1370489_a_at 4.2260885 4.07018 4.218094 4.3500886 4.14591 4.1799784 4.1376476 4.3632917 3.984573 3.990453 4.112625 4.0462117
1370490_at 4.048004 4.12596 4.059402 4.1752424 4.091221 4.038932 3.9933715 4.1158056 3.972393 4.0557327 3.9784245 4.0872774
1370491_a_at 6.1505117 6.5234065 5.9590054 6.4604645 6.3326373 6.1582713 9.802806 8.396904 7.5823627 9.531008 7.3275285 9.977123
1370492_a_at 4.482869 4.50564 4.4009485 4.5759573 4.6233172 4.707118 4.597389 4.2740965 4.582109 4.4169483 4.564168 4.3152156
1370493_a_at 3.7665803 3.8953323 3.5810483 3.8605382 4.23367 3.573284 3.4783027 3.6432116 3.7232146 3.6144164 3.6578343 3.5218625
1370494_at 4.7680874 4.4587135 4.553717 4.702997 4.6281548 4.5045586 4.616108 4.5043583 4.427 4.468995 4.3969154 4.2676272
1370495_s_at 13.384982 13.392963 13.398702 13.306167 13.257788 13.402352 13.390897 13.360966 13.458877 13.360771 13.471898 13.412989
1370496_at 12.754166 12.856674 12.748959 12.736192 12.773275 12.822281 12.996313 12.92797 12.908698 12.931066 13.006366 12.924696
1370497_at 4.2542 4.094964 4.1215343 4.296591 4.1199493 4.179337 4.283122 4.083359 4.223217 4.2137794 4.015439 4.2284307
1370498_at 3.511569 3.509253 3.341429 3.3673627 3.2363186 3.2452707 3.444401 3.3544412 3.3629415 3.3254333 3.3299375 3.4968479
1370499_at 3.9503145 4.093404 4.2372875 4.0607076 4.0932045 4.0551133 3.7251236 3.7591236 3.8559632 3.9283617 3.872285 4.311839
1370500_a_at 3.8537862 4.0422506 3.9972665 3.8217146 3.939822 3.8076174 3.8510664 4.119111 3.883035 3.782237 3.733597 4.139682
1370501_at 9.531289 9.689573 9.571693 9.608469 9.655902 9.440285 9.485123 9.566309 9.801126 9.574186 9.679428 9.618739
1370502_at 4.23569 4.2138567 4.1761703 4.08665 3.9830432 4.633229 4.279232 4.144456 3.9794328 4.0699406 4.1057596 3.9088228
1370503_s_at 4.1255407 4.134035 4.5252986 4.2114305 4.0461817 4.4573774 4.3049984 4.218961 3.9288526 4.2875223 4.142786 4.1383543
1370504_a_at 6.1749578 6.1055136 5.77168 6.264093 6.1480613 5.878109 6.0773673 6.140075 6.1726995 6.1285424 5.9966874 5.9595647
1370505_at 6.1888747 6.289177 6.110975 6.2848315 6.253765 6.1646237 6.110858 6.1373277 6.4053955 6.194934 6.4780803 6.4052296
1370506_at 6.7117724 6.5757723 6.650598 6.850811 6.854803 6.811262 7.141633 6.9275875 6.8265533 7.3470254 7.0365853 7.527111
1370507_at 5.3292613 5.6970487 5.8073153 5.0372353 5.682024 5.3983307 5.602111 6.009773 5.7215443 5.9524913 5.553466 5.6024837
1370508_a_at 5.4107122 5.611369 5.3500376 5.228488 5.1584444 5.5104303 5.4067993 5.506273 5.0474305 5.1727967 5.1463614 5.3801603
1370509_at 7.0947657 7.036657 6.7047415 7.197741 6.7126265 6.144655 6.2514157 7.5050416 7.262409 7.109369 6.9210453 7.6039743
1370510_a_at 7.5577135 7.6560163 7.5561996 7.595157 7.6621614 7.6173377 7.5020566 7.92192 8.008878 7.968874 7.789888 7.970458
1370511_at 13.853973 13.824503 13.855865 13.912135 13.889172 13.905832 13.864391 13.848413 13.845727 13.852536 13.836563 13.695488
1370512_at 7.7709255 7.3017297 7.7600765 7.7441144 7.791177 7.7255383 7.466518 7.4331427 7.449138 7.568711 7.64759 7.4069242
1370513_at 3.820705 3.8027349 3.7439265 3.7588239 3.9177036 3.8150027 4.2584057 3.8190856 3.6037216 3.6704352 3.7286491 3.7445424
1370514_a_at 4.1345406 3.6354687 3.9592476 3.822914 3.7881875 4.0263743 3.8367777 3.9266253 3.7983716 3.8001878 3.824725 3.7374365
1370515_x_at 4.934255 4.960317 4.4707527 4.7304244 4.541648 4.7310977 4.819156 4.593891 4.4467874 4.3388925 4.3437314 4.441748
1370516_at 6.157175 5.8525085 5.948133 6.192765 6.0031223 6.1333084 5.648985 6.0089154 5.7283144 5.9043365 5.7173457 5.69703
1370517_at 3.8737571 3.8931892 3.9815364 3.9999745 4.1205254 3.9804487 4.2081895 3.6485076 3.7942114 3.5328338 3.6792235 3.7741942
1370518_a_at 4.2396336 4.1717772 4.057887 4.1061053 4.126359 3.8324087 4.128521 4.237178 4.0130672 3.7353308 3.8602865 3.7366807
1370519_at 4.4107804 4.3847494 4.7423196 4.5994864 4.848242 4.3657494 4.5129457 4.3510823 4.588789 4.6803713 4.619649 4.446181
1370520_at 4.5457163 4.238325 4.536671 4.497297 4.3561206 4.224899 4.388961 4.080977 4.3559513 4.314571 4.1923018 4.2102613
1370521_at 6.4955087 6.713209 6.483816 6.4927993 6.7344966 6.558678 6.539546 6.9249234 6.712077 6.8405714 6.7299695 6.6470146
1370522_at 8.866372 9.023277 8.943311 8.781357 8.889528 8.979887 8.918356 8.8244095 8.998198 9.029013 8.9270525 8.816632
1370523_a_at 7.58692 7.7013874 7.865407 7.7374377 7.796002 7.8352532 7.165505 7.669241 8.059646 7.6537414 7.731472 7.7575483
1370524_at 9.078368 9.063338 9.137809 9.102553 9.20277 9.1026 8.870142 9.17122 9.428612 9.021302 9.152482 9.064893
1370525_at 8.455273 8.357187 8.576656 8.277835 8.438995 8.311661 8.149164 8.357431 8.493917 8.106831 8.172192 8.152847
1370526_at 7.54193 7.608253 5.430438 5.7374363 5.8967056 6.9730973 6.095625 6.959767 6.1071725 6.7910843 6.0840993 6.078596
1370527_a_at 8.981807 9.0865555 9.174954 9.017662 8.926794 8.971502 8.857042 8.920084 8.932604 8.858391 8.976208 9.031429
1370528_at 6.6881533 6.427322 6.334656 6.6603203 6.421773 6.6261725 6.6774993 6.7324576 6.416498 6.4266815 6.39163 6.2735605
1370529_a_at 7.8048153 7.568956 7.70049 7.4236894 7.585399 7.737186 7.3895626 7.784295 7.653803 7.8277774 7.876731 7.6953115
1370530_a_at 8.111966 7.9948406 7.918815 7.7420554 7.8936915 8.007564 7.7454243 8.271699 7.976742 8.312384 8.388314 8.241515
1370531_a_at 5.665412 5.39554 5.3456993 5.405452 5.319433 5.5610275 5.2654953 5.446988 5.474126 5.840415 5.7272873 5.7029314
1370532_at 5.9452753 5.914945 6.0242496 6.093073 5.856462 6.0124364 6.1811814 5.9470973 5.735965 5.8602223 5.7530212 5.8744473
1370533_at 4.5755663 4.3599815 4.355281 4.5492926 4.427353 4.3807487 4.289241 4.404503 4.495266 4.343025 4.597164 4.605003
1370534_at 7.7653966 7.569945 7.814076 7.407526 7.7793436 7.517309 7.5291743 7.3747005 7.24438 7.6339936 7.8977194 7.381326
1370535_at 3.880707 4.2650394 4.055831 3.877101 4.2056046 4.2892323 3.9887471 3.9891083 4.012296 3.9313304 3.8764033 4.175343
1370536_at 5.2962465 5.3927507 5.271165 5.331156 5.1555243 5.3060007 5.6812444 5.153961 5.7219687 5.1488876 5.2893686 5.4078054
1370537_at 6.567158 6.7463565 6.8962035 7.104035 6.8383956 7.0474267 6.7462735 6.9233193 6.9759326 7.3435555 7.324695 7.2925406
1370538_at 7.7500033 7.40903 7.1937914 7.7917953 7.5488095 8.062339 7.530014 7.720982 7.4357758 8.170968 7.751868 8.153536
1370539_at 6.8593106 6.5510373 6.36474 6.3746977 6.7267222 6.287055 6.529737 6.2883945 6.4988084 6.702312 6.432857 6.650928
1370540_at 4.036773 4.3835683 4.3051558 3.8229806 4.1246004 3.9929047 3.9510148 4.2299147 4.3483977 3.9454145 4.2840767 3.9413333
1370541_at 5.632634 6.403201 6.921081 5.766299 6.138741 5.7976384 5.751738 6.461371 6.4057217 5.644623 6.486326 5.5779123
1370542_a_at 6.1142616 6.6569915 6.2537246 6.235226 6.5516353 6.2733893 6.1324425 6.3556237 6.094067 6.537057 6.5352635 5.995341
1370543_at 6.9170203 6.9656897 6.960105 6.8466287 6.824546 6.642951 6.892836 6.8815265 6.8122563 6.6610465 6.706911 6.647941
1370544_at 5.7057695 5.6127024 5.4097953 5.983919 5.575213 5.354749 5.7054214 5.6677804 5.738794 5.9734926 5.819323 5.9306417
1370545_at 4.748867 5.0348516 4.842791 4.682157 4.7381988 5.016145 4.6289964 5.0626836 4.803776 4.981712 5.0058527 4.827689
1370546_at 4.1558228 3.9196067 4.113921 4.0673585 3.8988285 4.060398 4.2036815 3.9863338 3.8506045 3.9999814 4.0743947 4.0605564
1370547_at 13.961904 13.958061 13.940299 13.914991 13.998846 13.96007 13.901001 13.930299 13.852107 13.808842 13.934537 13.749956
1370548_at 6.942567 7.2984796 7.259785 7.0931334 6.827813 6.918699 7.1237717 7.299739 7.658007 7.55541 7.610914 7.661538
1370549_at 5.8279467 6.074885 5.864838 6.0349708 5.671399 5.6006317 6.0013685 6.0553036 5.8530617 6.1297355 6.0024347 6.057975
1370550_at 5.8837943 5.9664993 5.786674 5.8841023 5.891372 5.8753977 5.627779 5.4260736 5.7742 5.651083 5.7041874 5.5987997
1370551_a_at 7.269031 7.196921 6.8682113 7.155942 7.2142696 7.4202137 7.1638594 6.9843206 7.065144 7.1443624 7.0091476 7.1710324
1370552_at 5.1030884 5.4647055 5.2116385 5.3216696 5.22799 5.518816 5.3231773 5.094471 4.92811 4.98837 5.207676 5.3771534
1370553_at 7.6372523 7.3139067 7.333119 7.2833595 7.4276867 7.1275706 7.1315837 7.349804 7.112714 7.648617 7.4437757 7.2501864
1370554_at 9.140992 9.192304 9.389954 9.291604 9.005712 9.268431 9.023335 9.250252 9.2987585 9.424218 9.228726 9.334348
1370555_at 4.283516 4.1917486 4.108897 3.9695907 4.3580475 4.3272524 4.4029703 4.071062 4.0948343 4.2589064 4.173707 4.0037117
1370556_at 4.960327 5.1286116 4.86133 4.9165225 5.0585575 4.818858 4.7989807 4.7002897 4.6961713 4.9289937 5.121413 5.173076
1370557_a_at 4.044339 4.0190926 4.3761353 4.087352 4.100304 4.373292 4.1121893 4.180421 4.038418 4.0170183 3.9002962 4.220436
1370558_a_at 3.3787458 3.484696 3.2276757 3.5472293 3.2187622 3.2192974 3.4709828 3.3229587 3.3105497 3.0731401 3.1826355 3.559126
1370559_at 3.848565 3.9988804 3.8286812 4.07968 3.8135564 4.0286055 4.067515 4.071327 3.7983716 3.8435457 3.8590906 4.0997477
1370560_at 4.330756 3.87025 4.2711277 4.2713037 4.085016 4.2454805 4.029711 4.4373803 4.209699 4.2532244 4.09152 4.0356736
1370561_at 4.3252897 3.9885654 4.4381967 4.3626404 3.988065 4.0697966 4.0085106 4.271486 4.0534472 4.031727 4.1490035 3.8819346
1370562_at 4.968622 5.1086273 4.635998 4.6971536 4.54663 4.826826 4.936025 4.5502634 4.5201497 4.524497 4.4552336 4.3808804
1370563_at 11.482509 11.482671 11.708915 11.641359 11.554172 11.6405325 11.327271 11.355198 11.437623 11.204007 11.280566 11.001093
1370564_at 4.367235 4.5175815 4.372479 4.2715974 4.252509 4.450512 4.0527964 4.527986 4.27441 4.531497 4.447883 4.180443
1370565_at 4.34149 4.591567 4.287053 4.1568847 4.233941 4.465018 4.623395 4.4527307 4.4208164 4.3340793 4.0678263 4.4214296
1370566_at 10.508211 10.483295 11.011433 10.512199 10.868343 10.281824 10.805903 11.02308 10.686379 10.7802925 11.00047 10.237017
1370567_at 7.138157 7.0647316 7.0397687 6.96156 7.1761947 6.9570117 6.8784847 6.881072 6.889744 6.71041 7.044604 6.83382
1370568_at 6.1721063 5.958956 5.9444213 6.0377564 5.659845 5.7418838 6.1937046 5.991444 5.821664 5.8305006 5.9081163 5.5344906
1370569_at 4.7987785 4.9756026 5.105614 4.8031454 5.098695 5.0033903 4.951234 5.17392 4.824112 4.91031 5.0310516 4.8438025
1370570_at 7.224412 7.251665 6.903476 7.3370824 7.1020846 7.3297524 7.183411 7.438626 7.145782 7.3917384 7.3100963 7.368863
1370571_at 4.552598 5.0949707 5.008734 5.115768 5.132246 4.6642847 5.1396914 4.974018 4.9120984 5.158532 4.9980073 5.1058264
1370572_at 3.8227088 3.8234365 3.8793466 3.8032598 3.679403 3.7805743 3.832071 4.1021233 3.7794425 3.8765547 3.7433803 3.7872317
1370573_at 9.479184 9.274677 9.30954 9.608786 9.294647 9.19669 9.259092 9.268951 9.207841 9.240009 9.363319 9.150817
1370574_a_at 6.6912932 6.622557 6.751011 6.7873883 6.626259 6.736417 6.6882386 6.5513186 6.5418935 6.562071 6.775743 6.2201514
1370575_a_at 8.294799 8.129136 8.636297 8.448549 8.547759 8.27106 8.061335 8.428956 8.460726 8.842268 8.49864 8.622543
1370576_at 6.0676317 6.0452642 5.6709914 5.7419596 5.720765 5.9572897 5.7572055 5.8035517 5.6406484 5.241192 5.2893686 5.3926544
1370577_at 6.096684 6.255263 6.300275 6.2446475 6.2776694 6.300716 6.3559055 6.323419 6.648343 6.6161504 6.487145 6.602899
1370578_at 6.9305825 6.904009 6.8216333 6.975429 7.0365605 7.0284324 7.083636 6.8833346 7.3077965 7.1913233 7.0825014 7.1200066
1370579_at 9.089289 9.100719 8.968393 9.079155 9.059891 9.142017 9.142017 9.330109 9.0363865 9.084274 9.087999 9.097101
1370580_a_at 13.483642 13.518375 13.55112 13.553422 13.457712 13.478203 13.397375 13.459665 13.496085 13.56849 13.483672 13.537084
1370581_at 3.9317102 3.9588568 3.8390331 3.8776653 4.066202 4.0700426 4.0116973 4.116916 4.03854 3.8634949 3.8561265 3.8952205
1370582_a_at 3.28476 3.1956515 3.322209 3.2430384 3.2748437 3.3068247 3.301831 3.3116753 3.4154236 3.4412081 3.2673082 3.1312244
1370583_s_at 5.30451 5.66603 5.8294125 5.9787064 6.021553 5.8874683 5.436056 5.5370007 5.173524 5.5115175 5.1188774 5.3566604
1370584_a_at 6.294581 5.1046867 5.325076 5.372956 5.4150963 5.615185 5.468941 4.969951 5.3154335 5.1745706 5.51727 5.2785983
1370585_a_at 5.8886046 5.666287 5.7613297 6.173873 6.1255503 5.9636307 5.8204737 5.5095687 5.516685 5.5030823 5.662786 5.555212
1370586_a_at 5.761034 6.1972795 5.8714237 5.8035736 6.059248 6.0684896 5.951216 5.792104 5.806638 5.868746 5.6929226 5.483491
1370587_at 5.128721 4.877307 4.9786234 5.219795 4.9601345 5.0216722 5.611396 5.0648155 4.967575 5.0291805 4.8992805 4.943383
1370588_a_at 4.6786227 4.1879134 4.280282 3.9653726 4.1780066 4.368144 4.1893787 4.077629 3.9133444 4.015384 4.054886 4.124692
1370589_at 4.802699 4.8009377 4.925286 4.70228 4.732303 4.8406105 4.9303036 4.8293242 5.2826953 4.849299 4.979422 5.1763206
1370590_at 7.4585204 7.5491776 7.145154 7.3550243 7.4233856 7.4283133 7.4385157 7.386994 7.080194 7.264661 7.27243 7.4448113
1370591_at 7.3020215 7.432762 7.430923 7.472375 7.642275 7.592679 7.506297 7.299739 7.300898 7.481672 7.6217504 7.303798
1370592_at 5.3525977 6.4875116 6.2477665 6.4101324 6.0490565 7.251753 5.6579 6.78659 6.903637 6.5699496 7.0500426 6.8774962
1370593_at 13.623352 13.257381 13.641471 13.583407 13.601523 13.700998 13.706252 13.674763 13.74528 13.819963 13.803169 13.726727
1370594_at 4.981736 4.69436 4.6615953 5.0324116 4.599717 4.751665 4.9263644 4.610943 4.426922 4.6512623 4.666773 4.608653
1370595_a_at 4.1037736 3.6948133 3.7106485 3.933398 3.891399 3.8662226 4.0819774 3.719369 3.8177257 3.67514 3.661651 3.9115014
1370596_a_at 4.0434237 3.9970706 4.025499 4.128388 4.0164776 4.379543 4.470397 4.201915 3.9763143 4.201081 4.1763883 4.25712
1370597_at 6.0362425 5.3791237 5.8475347 6.154638 5.94343 6.042179 6.398715 6.297484 6.035894 6.289094 6.625988 6.1559258
1370598_a_at 5.1707606 4.7344494 4.898404 5.027149 4.7742057 4.866684 5.23675 4.88813 4.593697 4.591086 4.7553644 4.690049
1370599_a_at 6.925856 6.897206 6.9867387 6.88638 6.952721 6.782257 6.802823 7.0163493 6.8464575 6.879767 6.8288307 6.944242
1370600_at 5.5551825 5.459083 5.693654 5.383062 5.836585 5.780879 5.66874 5.9197383 5.601006 5.5755677 5.291662 5.4683957
1370601_a_at 4.708221 4.648686 4.524168 4.809263 4.5957365 4.8439255 4.971095 4.690702 4.5923405 4.7288275 4.430729 4.307269
1370602_at 4.513624 4.654257 4.6123266 4.3965254 4.2883444 4.6121864 4.3640585 4.636486 4.2831182 4.411701 4.501212 4.4537477
1370603_a_at 6.051139 5.672109 5.3181815 5.7474456 5.6419334 5.485384 5.835116 5.522187 5.637977 5.7199373 5.4603224 5.4836836
1370604_at 3.6696134 3.8712451 3.6811128 3.8714647 3.7682672 3.8063402 4.050845 4.090825 3.764304 4.3142986 4.161273 4.841346
1370605_s_at 5.971831 5.379671 5.5233088 5.978095 5.7077036 6.0056663 5.9373593 6.3155227 6.2042856 7.4541903 7.0800176 7.466834
1370606_at 5.698315 5.313472 5.498364 6.0621696 5.9656096 5.6014194 5.4281693 5.5318913 5.68826 5.5592413 5.9437914 5.7213535
1370607_a_at 4.623044 4.4956007 4.518226 4.520495 4.629264 4.5820713 4.3788056 4.6616993 4.274789 4.65339 4.3455696 4.5517845
1370608_at 3.500819 3.585269 3.7775493 3.6893542 3.7642038 3.8803658 3.7641191 3.4944377 3.7726574 3.8428547 3.461978 3.476251
1370609_a_at 10.140056 10.019074 9.953094 10.036706 9.762157 10.062544 9.958361 9.919988 9.941929 9.999169 10.070347 9.862519
1370610_at 5.0494027 4.7281065 4.504451 4.814217 4.978904 4.800074 4.8490257 4.867696 4.9553075 4.3620963 4.559139 4.940282
1370611_at 6.1922245 6.0029645 6.2066517 6.2928877 6.182667 6.4146996 6.324133 6.13565 6.108367 6.344386 6.1804695 6.0248327
1370612_at 6.155078 5.7361894 6.079599 6.056718 6.182997 6.2628846 6.065912 5.912702 5.825726 5.8801093 5.7337327 5.8853493
1370613_s_at 12.885785 12.7893095 12.811562 12.717129 12.65275 13.021816 13.157414 13.179193 13.112064 13.424223 13.279595 13.344664
1370614_s_at 5.329688 5.6382165 5.65156 5.1658406 5.5235662 5.4426384 5.4693546 5.392347 5.552631 5.5648837 5.451662 4.9673038
1370615_at 4.8966217 5.093277 5.4504356 4.7768664 4.9649525 4.8809423 4.8880587 4.762957 4.934075 4.8153043 4.888455 4.8853636
1370616_at 4.975561 5.274839 4.834669 4.926942 4.877822 5.065604 5.182724 4.99349 5.008588 4.9080954 5.050663 4.7138286
1370617_at 4.898219 4.7410707 4.738732 4.677287 4.737502 4.7469974 4.629219 4.717245 4.4796057 4.7503366 4.861044 4.663739
1370618_at 7.83887 7.705092 7.8894377 7.879528 7.9360814 7.7585707 7.97615 8.021306 8.033021 7.882757 7.705475 7.9059167
1370619_at 4.8982186 5.0628095 5.0657983 5.3353353 4.937632 5.072015 5.2436028 4.790009 5.0397487 5.0674744 5.1056457 5.064032
1370620_at 4.597321 4.991069 4.5770435 4.898419 4.656679 5.011339 4.7387075 4.7539144 4.484883 5.1897674 4.5843945 4.7782683
1370621_at 4.947592 5.5410204 4.9365067 5.064116 5.0738373 5.161723 5.2939 5.2168922 4.939928 4.978466 4.871587 5.21634
1370622_at 4.7246304 4.4899673 4.0665913 4.807047 4.3992105 4.632078 4.710318 4.462025 4.278218 4.0708203 4.3578095 3.9639645
1370623_at 6.6127377 6.7178583 6.885714 6.7303066 6.843375 6.7491226 6.6946898 6.276438 6.3278184 6.677346 6.59939 6.5462804
1370624_at 4.4649606 4.482956 4.756304 4.480651 4.43997 4.387146 4.6344953 4.8045864 4.4835644 4.516219 4.635414 4.495503
1370625_at 3.9691207 4.4330683 3.8814142 3.991875 4.01775 4.1967363 4.134903 4.0167494 3.7983716 4.0360928 3.9438238 4.1831417
1370626_at 3.4298291 3.4537807 3.6976807 3.5126336 3.5930169 3.4678297 3.380157 3.3505921 3.436203 3.4169161 3.5378506 3.3726919
1370627_at 4.666806 4.6888533 4.725232 4.596234 4.5364056 4.481917 4.71598 4.4501204 4.5229645 4.7542863 4.512649 4.645663
1370628_at 4.3738127 4.9690638 5.3508935 5.3704 5.3041825 5.145441 5.402481 5.235061 5.0981445 4.976984 5.025997 4.895598
1370629_at 3.636701 3.5268292 3.6313713 3.738305 3.8611534 3.7264378 3.7578435 3.7863002 3.5349658 3.6525817 3.684236 3.5245051
1370630_a_at 6.67551 6.649521 6.7938986 6.7862663 6.701023 6.4146996 6.2968206 6.52986 6.271154 6.5776424 6.545765 6.0879464
1370631_at 3.9937549 4.4347153 4.554803 4.2042303 4.3543205 4.1631513 4.4259815 4.4911556 4.249695 4.173567 4.188234 4.1244907
1370632_at 4.4142075 4.52415 4.3750734 4.2680254 4.2153506 4.445613 4.532172 4.430167 4.505228 4.3873262 4.599039 4.4192095
1370633_at 5.46353 5.4573107 5.252553 5.242196 5.2184863 5.417205 5.495023 5.1208987 4.9193044 5.3315625 5.07041 5.121046
1370634_x_at 6.6495714 7.02973 6.5505433 6.7679667 6.7664566 6.5974097 6.811 6.73983 6.5573616 6.7892985 6.7040052 6.8832855
1370635_at 4.865065 5.174291 5.3707113 5.290782 4.7703686 5.04611 4.434675 4.913607 4.703286 4.8930306 4.8424277 4.7480245
1370636_at 4.533442 4.7334385 4.4897866 4.77079 4.932353 4.458396 4.556801 4.57858 4.4963512 4.410776 4.5114574 4.417508
1370637_at 4.974143 4.158985 4.016532 4.0896106 4.1985197 4.262947 4.3542523 4.1804247 4.05171 4.295663 4.194916 4.0966277
1370638_at 5.039233 5.0672603 4.849479 4.948601 5.0402994 4.9596605 4.9347205 4.8414397 4.695787 4.7765427 4.9954486 4.636789
1370639_at 7.815135 7.6427197 7.6849723 7.8346257 7.733614 7.6776314 7.9047627 7.6256566 7.655483 7.6444945 7.6870623 7.74701
1370640_a_at 5.36115 5.3004913 5.323269 5.3365564 5.2694664 5.429633 5.4592733 5.349721 5.3118553 5.3703976 5.4017057 5.0869546
1370641_s_at 6.7227488 7.1485863 6.7808213 6.6382437 6.797152 6.702265 6.952768 6.9065685 6.7090178 6.8778605 6.7879725 6.8323483
1370642_s_at 6.924024 6.0585046 6.3651657 6.7588086 6.7022257 6.4947963 6.275479 6.110137 6.32884 6.495581 6.2465067 6.0775065
1370643_a_at 5.772724 5.746287 5.3473525 5.5842996 5.8575363 5.5427575 5.5612264 5.562974 5.306348 5.27307 5.141944 5.37574
1370644_at 3.496488 3.7689457 3.7573683 3.62517 3.844028 3.8101206 3.5647106 3.7458901 3.7675064 3.5592194 3.6776009 3.6522293
1370645_at 4.643542 4.3726826 4.622318 4.3608856 4.4160976 4.4859977 4.57202 4.29624 4.2713194 4.110672 4.2590957 4.400986
1370646_at 6.729642 7.020468 6.707863 6.3440194 6.901098 6.8463526 6.835439 6.373956 6.5638022 6.5695734 6.6172132 6.4520235
1370647_at 4.4122195 4.512826 4.663335 4.2951374 4.453368 4.4849463 4.4756465 4.370757 4.3733673 4.571788 4.3569355 4.2597017
1370648_a_at 5.4908586 5.3389783 4.9081936 5.3129077 5.262615 5.263254 5.411256 5.130958 5.092507 5.109557 5.0259213 5.0494633
[truncated: 3,479,188 more chars]
