# Supplementary material for: Transcriptomic point of departure determination: a comparison of distribution-based and gene set-based approaches
Source: Front Genet. 2024 May 9;15:1374791. doi: 10.3389/fgene.2024.1374791 (PMC11112360; doi:10.3389/fgene.2024.1374791)
Supplement: Supplementary file 6 [file DataSheet1.zip › Data Sheet 1/clomipramine_29day_Rat_Liver_rma.txt]

ProbesetID V2 V3 V4 V5 V6 V7 V8 V9 V10 V11 V12 V13
Dose 0 0 0 10 10 10 30 30 30 100 100 100
1367452_at 10.513046 10.552979 10.258196 10.308074 10.637685 10.562221 10.639001 10.258358 10.592391 10.61186 10.369341 10.519751
1367453_at 10.06437 10.198267 9.741093 9.738758 10.1029 10.17595 10.305586 9.790044 10.211411 10.224374 9.878805 10.22877
1367454_at 9.904622 9.753201 9.923134 9.789373 9.860064 9.990313 9.88524 9.667407 9.957301 10.043105 10.0035095 9.856455
1367455_at 10.813357 10.718982 10.748175 10.790351 10.753195 10.827991 10.776146 10.582883 10.682073 10.728812 10.728509 10.632755
1367456_at 12.138417 12.046806 11.650919 11.710919 11.94045 12.202152 12.093714 11.748206 12.185845 12.119071 11.838089 12.066725
1367457_at 9.371103 8.944816 8.97608 8.918568 9.164806 9.262677 9.1367235 8.800738 9.149867 9.08511 9.027006 9.0111685
1367458_at 8.054835 8.132291 8.208154 8.204241 8.234442 8.247355 7.966808 8.40581 8.092262 8.262518 8.39126 8.033126
1367459_at 12.309879 12.375579 12.107117 12.0386305 12.445713 12.3845215 12.317005 12.015626 12.434254 12.552874 12.201066 12.28301
1367460_at 11.42249 11.38718 11.14566 11.121891 11.27615 11.468198 11.4244175 11.112633 11.353384 11.213047 11.092522 11.393212
1367461_at 10.596638 10.467671 9.922513 9.85033 10.522873 10.706179 10.588886 9.739685 10.60925 10.534798 10.07717 10.474168
1367462_at 10.24214 10.447179 10.491048 10.411716 10.630832 10.012189 9.80318 10.2131195 10.017932 10.172096 10.518297 10.333864
1367463_at 11.590688 11.25374 11.056308 11.011263 11.499715 11.378377 11.295647 11.047241 11.639875 11.585546 11.559643 11.449453
1367464_at 9.37663 9.348495 9.329125 9.389806 9.13272 9.523067 9.442568 9.194777 9.305565 9.365922 9.397406 9.4296055
1367465_at 10.21517 10.183398 10.4677725 10.581473 10.250306 10.021414 10.127159 10.284381 10.341982 10.21862 10.57873 10.310053
1367466_at 10.17076 10.295146 10.090799 9.849158 10.239193 10.276038 10.260778 9.850012 10.240195 10.120678 9.960362 10.11519
1367467_at 11.49198 11.543763 11.638632 11.683914 11.700526 11.49762 11.581749 11.620027 11.596425 11.639296 11.723866 11.613472
1367468_at 9.983069 10.208537 10.022477 10.103419 9.837159 9.9448805 9.884208 10.067152 9.848379 9.812251 10.192602 10.235367
1367469_at 11.799966 11.675784 11.480534 11.549706 11.608177 11.789234 11.907291 11.354367 11.718286 11.774133 11.618466 11.700554
1367470_at 9.827227 9.97679 9.738559 9.822096 10.104787 10.02271 9.827719 9.795549 9.942789 9.936388 9.824284 10.034224
1367471_at 9.316724 9.413562 9.222511 9.16038 9.238759 9.114562 9.270764 9.067466 9.341612 9.403749 9.423697 9.508295
1367472_at 9.854415 9.75479 9.808884 9.836131 9.737721 9.718884 9.702932 9.602763 9.927059 9.789419 9.927286 9.79267
1367473_at 10.125963 10.265215 10.132461 10.070444 10.229071 10.126292 10.351695 9.887626 10.122475 10.373695 10.180593 10.352589
1367474_at 9.408224 9.216981 9.487889 9.515369 9.270456 9.378864 9.299175 9.421721 9.36051 9.269617 9.5938425 9.251377
1367475_at 10.778411 10.759775 10.268776 10.338899 10.706219 10.611199 10.559791 10.107747 10.559593 10.469306 10.292303 10.541262
1367476_at 11.400379 11.326608 11.377057 11.293822 11.482109 11.450481 11.607755 11.343863 11.4754715 11.640053 11.527932 11.612629
1367477_at 10.441253 10.584145 10.334489 10.401784 10.661438 10.392823 10.403662 10.378585 10.303795 10.467349 10.534743 10.620449
1367478_at 7.9149237 7.831043 7.945817 7.789923 7.875489 7.805192 7.926908 7.8722177 7.9535184 7.816068 7.930816 7.738787
1367479_at 11.547475 11.587459 11.423473 11.481092 11.585674 11.618561 11.54798 11.394328 11.487346 11.70154 11.490332 11.682113
1367480_at 10.175879 10.068167 9.706897 9.656652 9.977309 10.15394 10.060708 9.475409 9.953557 10.249174 9.702292 9.968092
1367481_at 9.901828 9.9798355 9.603772 9.628432 9.757799 9.93943 9.954845 9.496236 9.96825 10.124936 9.626826 9.98212
1367482_at 9.826617 9.893786 9.36211 9.489492 9.654733 9.572896 9.732917 9.330446 9.687179 9.586846 9.532377 9.935833
1367483_at 9.267925 9.402863 9.110442 9.1826935 9.188648 9.178757 9.330849 9.247333 9.317369 9.160778 9.188141 9.230949
1367484_at 9.528398 9.176861 9.480459 9.407199 9.173706 9.321148 9.400219 9.176474 9.432661 9.411516 9.526042 9.215921
1367485_at 10.162742 9.851998 9.623306 9.563658 9.813611 10.240757 10.142624 9.4880085 10.01048 10.149081 9.852936 10.024906
1367486_at 9.47373 9.414829 9.217637 9.266306 9.279675 9.363521 9.519018 9.246843 9.492358 9.84398 9.3283415 9.465548
1367487_at 7.337033 7.495363 7.373648 7.5149107 7.2015305 7.493723 7.381381 7.425994 7.5995836 7.2762537 7.4277406 7.5442047
1367488_at 7.983529 7.4785657 7.4901004 7.5584836 7.3302493 7.077181 7.648348 7.263392 7.5801 7.6857576 7.770141 7.334555
1367489_at 6.1754246 6.254015 6.331856 6.340687 6.096099 6.2564487 6.146806 6.004618 6.371875 5.7002053 6.335985 6.1858306
1367490_at 7.5245585 7.4464283 7.0587196 6.98821 7.411778 7.3133097 7.220087 7.086803 7.3802514 7.452116 7.2027674 7.0977516
1367491_at 9.501066 9.261344 8.943206 8.995065 9.090559 9.349108 9.438495 8.768999 9.344902 9.314302 9.106877 9.29507
1367492_at 9.206996 9.261564 9.252822 9.1124525 9.339289 9.23548 9.270915 9.263142 9.201522 9.471426 9.432671 9.229211
1367493_at 9.67942 9.559205 9.494554 9.506144 9.705257 9.696234 9.597377 9.419889 9.468744 9.757336 9.586703 9.653705
1367494_at 10.628447 10.570149 10.41533 10.26986 10.564902 10.553904 10.639466 10.2044325 10.585247 10.655069 10.361466 10.595775
1367495_at 8.211407 7.828375 7.8907175 7.800844 7.84371 7.806651 8.294716 7.4538355 7.9606004 8.279815 8.076933 8.114449
1367496_at 11.057649 10.922793 10.917432 10.766095 10.976936 10.885016 10.923857 10.952811 11.021998 10.962082 11.085453 11.010453
1367497_at 8.6861315 8.5612755 8.527162 8.438947 8.444879 8.5858555 8.676704 8.298401 8.467096 8.298338 8.241377 8.429781
1367498_at 8.889179 8.884288 8.428108 8.452877 8.790987 8.687121 8.655382 8.326694 8.667227 8.777343 8.527325 8.716765
1367499_at 7.997012 7.802571 7.812672 7.881402 7.8636503 7.90677 8.149836 7.8049855 7.7627892 7.6846957 7.906933 7.671293
1367500_at 10.159977 10.193001 10.261658 10.408274 10.021973 9.945641 10.235586 10.263897 10.123431 10.11278 10.378173 10.280704
1367501_at 8.58489 8.623623 8.47342 8.406725 8.669318 8.638607 8.690783 8.331676 8.738441 8.585505 8.609534 8.6582155
1367502_at 8.810578 8.995425 8.759733 8.724199 8.8770485 8.861484 8.809969 8.525439 8.815914 8.939905 8.749703 9.117209
1367503_at 11.380612 11.34728 11.239592 11.028007 11.492979 11.356254 11.315912 11.085989 11.414369 11.364206 11.043645 11.317124
1367504_at 8.229181 8.08227 7.9962335 8.127021 7.9832716 7.976891 7.8508477 7.853741 7.87853 8.229693 8.101423 8.2099285
1367505_at 8.793975 8.596184 8.127544 8.07509 8.432526 8.43894 8.750076 8.056971 8.693585 8.407249 8.150149 8.50379
1367506_at 10.13854 10.374049 10.197929 10.100844 10.167998 10.4006195 10.315379 10.174672 10.15245 10.286712 10.187907 10.276005
1367507_at 7.766513 7.730542 7.364178 7.629167 7.6504493 7.863621 7.844581 7.3732505 7.6494074 7.646724 7.2452726 7.540496
1367508_at 9.044153 9.162389 9.0513525 8.837048 9.0930195 9.064028 9.099388 8.777454 9.04515 9.221105 8.952182 8.984742
1367509_at 9.855538 9.862795 9.863534 9.776659 9.733728 9.806066 9.853965 9.786626 9.950169 9.777223 9.885873 9.826649
1367510_at 9.67874 9.689692 9.910562 9.712542 9.527564 9.557941 9.554668 9.709162 9.640007 9.451442 9.831779 9.457842
1367511_at 8.556692 8.653209 7.962815 7.76286 8.33499 8.385449 8.473644 7.807067 8.496553 8.470814 8.031586 8.519211
1367512_at 11.149795 11.204485 11.175739 11.074742 11.11445 11.110032 11.297881 11.030573 11.181208 11.002449 11.14237 11.192334
1367513_at 8.439342 8.297771 8.000685 7.9661794 8.146313 8.408036 8.4083805 7.882702 8.241209 8.15401 8.0837 8.27394
1367514_at 7.6227384 7.769224 7.521023 7.352751 7.448335 7.601596 7.529871 7.159621 7.504813 7.5267725 7.408777 7.4810133
1367515_at 7.9358506 7.2831254 7.540143 7.439221 7.2068434 7.3329782 7.6743765 7.0178003 7.733657 7.4763293 7.4941688 7.3239293
1367516_at 9.087239 9.012354 9.211206 9.267616 9.004059 9.072449 9.077339 9.1330595 8.776598 8.85709 9.082525 9.129405
1367517_at 7.419133 7.0770993 7.529957 7.8729906 7.594249 7.4044995 7.5110226 7.3937097 7.519811 7.2501717 7.5239096 7.322375
1367518_at 8.33496 8.506456 8.2289295 8.118916 8.33646 8.35456 8.302504 8.051014 8.438693 8.177122 8.346203 8.415231
1367519_at 8.664509 8.626049 8.416314 8.404384 8.808943 8.684382 8.693782 8.352119 8.738977 8.520132 8.349766 8.606321
1367520_at 10.354531 10.38814 10.061551 9.977348 10.121339 10.251945 10.343538 10.094428 10.416982 10.346987 10.181304 10.396603
1367521_at 6.3923736 6.800377 6.3544884 6.4581246 6.7914014 6.9083858 6.751051 6.5792346 6.735375 6.6641736 6.8530064 6.87911
1367522_at 9.34129 9.247923 9.187674 9.113529 9.360843 9.43563 9.198268 9.054961 9.188563 9.462089 9.360445 9.40791
1367523_at 9.40554 9.551605 8.847781 8.768696 9.427527 9.5514145 9.385273 8.822956 9.599251 9.521001 9.086329 9.630671
1367524_at 6.9474096 7.2612815 7.067296 7.2406383 7.490843 7.3523574 7.2696557 7.2936726 7.033736 7.300775 7.1927953 7.1515546
1367525_at 9.585654 9.287408 9.164663 9.111754 9.239318 9.574678 9.273881 8.962703 9.322496 9.330424 9.020035 9.239531
1367526_at 9.124754 9.225291 9.336394 9.298878 9.097315 9.231104 9.144452 9.096413 9.0855465 9.2477665 9.349061 9.194309
1367527_at 8.063137 8.031438 8.155474 8.009571 7.744788 8.228749 8.078375 8.147408 8.114042 7.4837914 8.135592 8.033754
1367528_at 8.968976 8.715237 8.90307 8.813075 8.925643 9.075159 8.974477 8.934447 8.843048 9.018878 8.774756 8.808613
1367529_at 8.90375 9.02658 8.572822 8.682739 8.986834 8.976064 8.757992 8.403054 8.743729 8.7676735 8.641815 8.931267
1367530_at 7.8138742 7.8230743 7.564293 7.6686907 7.6611357 7.7023835 7.826544 7.447713 7.8321905 8.019667 7.802636 7.910811
1367531_at 10.738034 10.61756 10.497974 10.614666 10.609797 10.624687 10.780806 10.539861 10.6619625 10.73013 10.615343 10.606782
1367532_at 11.412235 11.45501 11.214518 11.125838 11.376935 11.408704 11.318392 11.160812 11.267137 11.324967 11.167664 11.331408
1367533_at 8.664657 8.507826 8.080919 7.883748 8.585336 8.542629 8.599191 7.649423 8.655093 8.639721 8.085473 8.511192
1367534_at 7.3605294 7.4759827 7.3473735 7.5882864 7.5207286 7.494351 7.598011 7.5104375 7.6156654 7.197952 7.5341067 7.6401467
1367535_at 8.728216 8.624717 8.977607 8.869684 8.708466 8.593254 8.471459 8.944566 8.566357 8.832572 8.903695 8.80556
1367536_at 8.305511 8.146807 8.196125 8.078608 8.182749 8.20327 8.417143 8.153591 8.206392 8.47998 8.075456 8.234885
1367537_at 7.5050025 7.562027 7.3157954 7.268932 7.335199 7.2228804 7.4735785 7.2699413 7.4350114 7.3014026 7.567018 7.5105114
1367538_at 7.4235106 7.583845 6.930261 6.70374 7.330116 7.2742705 7.6669827 6.526914 7.703493 7.5101686 6.8666735 7.4036984
1367539_at 8.878895 8.452181 8.057 8.278479 8.252813 8.364886 8.295829 7.7908745 8.514279 8.562142 8.050864 8.322107
1367540_at 7.618128 7.7426863 7.4042897 7.2191205 7.212605 7.5303745 7.5036135 7.1554565 7.6557236 7.1838474 7.0763316 7.469966
1367541_at 8.092051 7.767537 7.987284 7.9489675 7.8168015 8.156927 8.130571 7.731328 8.005054 8.120079 7.9714646 8.027649
1367542_at 7.5692577 7.348822 7.2315063 7.1521935 7.2076344 7.5035577 7.452611 7.267362 7.3171244 7.4341755 7.0774856 7.3114896
1367543_at 8.537941 8.694021 8.985662 8.793023 8.527061 8.518152 8.833839 8.758033 8.406686 8.54418 8.949839 8.620009
1367544_at 7.2510467 6.9337053 6.5986342 6.432848 6.8852544 6.7483544 6.653091 6.4191856 6.927388 6.986236 6.606343 6.6783624
1367545_at 6.8538175 7.0563216 6.886949 6.968125 6.87335 6.9579296 7.115347 6.9621606 7.2020926 6.490391 7.160561 7.1565366
1367546_at 10.324957 10.521074 10.458369 10.517424 10.406675 10.579894 10.544343 10.463474 10.226602 10.479355 10.514772 10.566771
1367547_at 7.775979 7.832094 7.2491693 7.3499455 7.4837837 7.3635635 7.7311287 7.1993456 7.760058 7.766754 7.2711945 7.386886
1367548_at 8.194601 7.961669 8.177906 8.225601 8.085059 8.105902 8.053099 8.1533165 8.123973 8.294614 8.497073 8.042035
1367549_a_at 10.614204 10.530055 10.429974 10.209903 10.558829 10.673432 10.626412 10.420705 10.735044 10.525486 10.481567 10.491598
1367550_a_at 8.427642 8.506123 8.628164 8.774116 8.353292 8.481782 8.677461 8.69139 8.5739355 8.367931 8.716961 8.641724
1367551_a_at 9.641373 9.603829 9.106001 9.167133 9.37867 9.560821 9.60421 8.992972 9.446417 9.539436 9.339017 9.4906845
1367552_at 4.279144 4.206851 4.6604753 4.425809 4.418927 4.3001766 4.1213083 4.6139293 4.4025993 4.380233 4.666891 4.2203035
1367553_x_at 12.638124 12.545692 12.603114 12.045152 12.5288725 12.879333 12.192373 12.409182 12.588221 11.754387 12.352401 12.304648
1367554_at 4.1546187 4.329196 4.0989237 4.1377687 4.3846974 4.202715 4.084161 4.4068546 4.112422 4.178181 4.0235624 4.050234
1367555_at 14.706564 14.739185 14.708343 14.717045 14.746394 14.728453 14.717045 14.739397 14.703031 14.745616 14.700401 14.707607
1367556_s_at 14.537782 14.529758 14.564553 14.596167 14.547753 14.559159 14.5019045 14.569642 14.538004 14.512099 14.543697 14.510132
1367557_s_at 13.118164 13.168435 12.973331 12.992372 13.157974 13.255557 13.194075 13.063331 13.118594 13.460455 13.058788 12.938493
1367558_x_at 3.1891568 3.220638 3.2990224 3.0880692 3.1026945 3.1777356 3.1284847 3.0150332 3.122606 3.1213937 3.168545 3.1832166
1367559_at 12.999912 13.030889 13.080463 13.073032 12.83284 13.028169 13.095243 13.111737 13.067416 12.914586 13.05416 12.948475
1367560_at 12.346158 12.527387 12.144331 12.179352 12.346904 12.317624 12.400055 12.219128 12.352315 12.43996 12.355485 12.5297575
1367561_at 12.830453 12.841687 12.6709385 12.69032 12.8843155 12.871757 12.869942 12.710723 12.844435 12.917135 12.771528 12.980969
1367562_at 8.547953 8.100693 8.6158085 8.712745 8.267449 8.234211 8.619366 8.768789 8.331959 7.9104147 8.651789 8.500045
1367563_at 9.449524 9.208984 9.476181 9.553034 9.265016 9.124678 9.4325905 9.446682 9.665319 9.019196 9.434041 9.414105
1367564_at 6.021246 5.9335713 6.322778 6.2933345 6.7197995 6.247574 6.0543284 6.3344593 6.023608 6.011226 6.2141905 6.246278
1367565_a_at 13.927261 13.857794 13.764018 13.821916 13.83281 13.876268 13.906178 13.807978 13.907325 13.97006 13.782468 13.854634
1367566_at 4.0010777 4.4915676 4.5297327 4.6369705 4.0626745 4.0941396 4.1458206 4.471607 4.081171 4.015438 4.4208946 4.4384165
1367567_at 12.310025 12.477358 12.217964 12.173739 12.3603945 12.278822 12.265192 12.279891 12.421021 12.57679 12.468239 12.531775
1367568_a_at 9.13301 8.964328 9.473262 9.233152 9.481666 9.380816 9.47032 9.621677 9.487627 9.055729 9.409067 9.668019
1367569_at 11.945051 12.141907 12.1165285 12.08628 12.0550785 12.021307 12.009975 12.265588 12.139411 12.116918 12.220177 12.215036
1367570_at 6.9171968 6.8613577 8.1837225 7.439019 7.0344896 6.7235804 7.308404 7.3343053 7.286681 6.9644723 7.6114383 6.958818
1367571_a_at 5.3624525 5.2702055 5.7155504 5.860315 5.6766148 5.6431665 5.425744 6.183445 5.339921 5.263715 5.807693 5.561265
1367572_at 5.066756 5.303037 5.226458 5.526457 5.284265 5.184015 5.263885 5.222678 5.0979056 5.2691708 5.362194 5.2622957
1367573_at 12.571342 12.613334 12.501581 12.401929 12.433069 12.71286 12.593898 12.545568 12.740366 12.749112 12.622399 12.756226
1367574_at 8.468158 8.525881 8.567227 8.132909 7.5020375 8.158354 8.383785 8.11689 8.552554 8.563346 8.429281 8.623674
1367575_at 11.6636305 11.657106 11.599466 11.6457405 11.830624 11.905739 11.901551 11.545297 11.837413 12.024575 11.507087 11.673231
1367576_at 13.908222 13.798289 13.82344 13.69863 13.786535 14.058121 13.978306 13.888936 13.998426 13.753837 13.764685 13.84677
1367577_at 6.7689476 7.9916315 7.4216967 7.799533 7.115396 6.6709332 6.67697 7.0433555 7.61002 7.151481 6.928432 7.5929775
1367578_at 10.7849245 10.951921 10.7448015 10.60705 10.809914 10.928594 10.766785 10.582221 10.844389 10.884528 10.678101 10.867025
1367579_a_at 11.390573 11.604377 11.298862 11.247739 11.342023 11.4446535 11.4447975 11.035524 10.999249 11.574497 11.447483 11.329729
1367580_at 11.943557 12.105766 11.643061 11.57593 11.954096 12.027276 12.111826 11.633529 12.163693 12.22134 11.852766 12.171516
1367581_a_at 6.214062 6.50865 6.5633883 6.4807887 6.705728 6.578499 6.8386908 6.619562 6.37721 6.4095297 6.09599 5.690209
1367582_at 12.15778 12.174405 12.148819 12.072468 12.170458 12.18431 12.230414 12.0925255 12.201814 12.321888 12.211474 12.308657
1367583_at 13.092561 13.280284 13.293939 13.200246 13.062629 13.19226 13.159213 13.3157015 13.169942 13.141692 13.260495 13.142647
1367584_at 8.532204 8.593153 8.626948 8.307444 8.373128 8.319056 8.361423 8.214661 8.319673 8.470865 8.445072 8.597582
1367585_a_at 10.658553 10.6739855 11.198518 10.903047 10.5436945 10.654723 10.50044 10.73901 10.617042 10.739752 10.679856 10.646698
1367586_at 13.046216 12.965804 13.149058 13.161011 13.101952 13.074679 12.985811 12.9691 12.910052 12.681186 12.927627 12.823792
1367587_at 3.4194553 3.572344 3.4623063 3.5513737 3.452096 3.459255 3.4728062 3.6130455 3.5367575 3.4290307 3.593093 3.4406798
1367588_a_at 11.562716 11.613213 11.611403 11.673072 11.318122 11.545034 11.682356 11.604507 11.6442175 11.630401 11.702456 11.755699
1367589_at 9.486851 9.555156 9.325041 9.20474 9.323926 9.298268 9.4730215 9.177863 9.336402 10.009887 9.421535 9.384634
1367590_at 11.345966 11.375588 11.03187 11.124192 11.273163 11.294916 11.475818 11.015484 11.362048 11.371416 11.310783 11.451197
1367591_at 10.517472 10.521884 10.312268 10.124088 10.535567 10.441633 10.506286 10.139231 10.6178875 10.669826 10.227488 10.492785
1367592_at 3.4488933 3.3080554 3.5263996 3.4805226 3.5380967 3.5312421 3.418421 3.5442832 3.3676078 3.553658 3.48629 3.3054054
1367593_at 9.11077 8.568913 8.452418 8.569168 8.507558 8.633758 9.173573 8.185047 9.02734 9.242781 8.401293 8.961307
1367594_at 8.82902 8.531393 9.100416 9.241802 8.670128 8.570741 8.8199215 9.101746 8.631216 8.325781 9.228094 8.736555
1367595_s_at 13.765197 13.803136 13.7854395 13.835921 13.701921 13.734084 13.785579 13.7920685 13.710569 13.652764 13.7453375 13.783719
1367596_at 12.584481 12.652733 12.563364 12.530514 12.628294 12.502121 12.59054 12.541211 12.696174 12.737982 12.67908 12.74057
1367597_at 12.102902 12.348689 12.263894 12.278618 12.11474 12.193748 12.219547 12.282293 12.196516 12.229207 12.42067 12.321582
1367598_at 14.095366 14.064876 14.177428 14.182856 14.05073 14.116168 14.064975 14.168276 14.069456 13.992389 14.081642 14.103173
1367599_at 12.360262 12.352745 12.305317 12.363832 12.469681 12.363746 12.5523205 12.355705 12.498109 12.642421 12.600304 12.477174
1367600_at 5.4253073 5.6457043 5.770124 5.7220664 5.7359242 5.6521435 5.04653 5.83005 5.2343144 5.705661 5.6068835 5.672347
1367601_at 8.684092 8.006683 9.209105 9.209253 7.99534 7.9469075 8.437196 8.48658 7.5176225 8.310364 9.045465 8.346745
1367602_at 9.845795 9.045232 9.519918 9.607897 9.223123 8.9835825 9.778576 8.938388 8.76831 9.74542 9.551918 9.64057
1367603_at 11.5346365 11.376514 11.279567 11.281711 11.390314 11.587968 11.475319 11.328128 11.636363 11.481282 11.31192 11.355134
1367604_at 11.395032 11.525637 11.352971 11.491303 11.647727 11.294906 11.541967 11.4512825 11.50198 11.572965 11.479291 11.659542
1367605_at 11.213847 11.277258 10.750983 10.76099 11.197039 11.104766 11.324538 10.73185 11.190719 11.177649 11.045524 11.368747
1367606_at 12.599211 12.753938 12.436328 12.409005 12.590294 12.602925 12.7240925 12.448191 12.722471 12.69489 12.596144 12.768013
1367607_at 12.624822 12.7306185 12.871855 12.806805 12.623019 12.66777 12.701566 12.8484125 12.713337 12.770395 12.860516 12.687698
1367608_at 5.199227 5.0934896 5.294567 5.2092667 5.3928447 5.1802635 5.0643845 5.1762457 5.095538 5.394268 4.995262 4.9083624
1367609_at 12.55924 12.176845 12.154479 12.647702 12.2621975 12.165189 12.108395 12.485032 12.400689 12.422377 12.181996 12.090014
1367610_at 12.503319 12.524745 12.571447 12.600565 12.49345 12.507302 12.541634 12.570247 12.53516 12.621389 12.664886 12.548183
1367611_at 5.0587106 4.8576894 5.4421635 5.5271745 5.1874485 5.226758 5.1313233 5.4316525 5.6144147 5.2952905 5.331528 4.9688516
1367612_at 14.085236 14.084566 14.067336 14.14754 14.098518 14.074134 14.109502 14.08741 14.054596 14.073655 14.058071 14.079883
1367613_at 13.0581455 13.069336 12.923324 12.725866 13.001122 13.090927 12.9962435 12.96598 12.984357 13.013391 12.889259 12.942739
1367614_at 7.8737707 7.607755 8.072412 7.568052 7.2337937 7.569541 8.161612 7.644375 7.673741 7.977912 7.638379 8.118384
1367615_at 4.0241375 4.059308 4.382098 4.449847 4.228854 4.2536216 4.093456 4.451196 4.108131 4.284939 4.3138 4.323823
1367616_at 4.4608345 4.358815 4.6990604 5.018898 4.676996 4.728367 4.3545737 4.739827 4.28806 4.455284 4.6184664 4.567279
1367617_at 9.2558975 9.379396 9.122211 9.070989 9.193416 9.176788 9.241225 8.977306 9.146742 9.696973 9.321655 9.315198
1367618_a_at 11.33115 11.339929 11.250425 11.261269 11.271697 11.283253 11.341954 11.189393 11.348548 11.441697 11.4299755 11.311795
1367619_at 12.889045 12.851075 12.544085 12.70415 12.830732 12.553216 12.847819 12.583425 12.802721 12.771645 12.570004 12.757281
1367620_at 12.772242 12.862562 12.878066 12.90326 12.855504 12.858948 12.862315 12.910295 12.849164 12.8902445 12.8281145 12.838425
1367621_at 8.666111 8.654314 8.411283 8.611922 8.537927 8.746908 8.761243 8.361166 8.518296 8.755634 8.7295475 8.518457
1367622_at 12.590162 12.546156 12.543731 12.529478 12.551474 12.582685 12.569692 12.541704 12.586751 12.74689 12.5408745 12.6140175
1367623_at 12.469569 12.596695 12.355485 12.374369 12.4179945 12.517173 12.475037 12.385863 12.556482 12.560019 12.49273 12.718776
1367624_at 10.481324 10.882484 10.854767 11.051046 10.54511 10.344539 10.440409 11.0520735 10.568228 10.798659 11.063633 10.464203
1367625_at 13.367138 13.3964 13.254982 13.27119 13.31679 13.345645 13.452067 13.280687 13.466448 13.435024 13.293095 13.396815
1367626_at 4.6390476 4.9576244 5.3974686 5.011983 5.0609217 5.23909 4.905016 5.337012 4.908921 5.0450225 5.028007 5.003816
1367627_at 8.410203 7.8615613 7.738529 8.108622 7.300196 7.998541 8.046274 7.715994 7.9436502 7.526347 7.9076843 7.939593
1367628_at 6.7869053 6.6894617 6.6206336 6.601226 6.6667953 6.8438964 7.0467896 6.6812735 7.0530305 6.27663 6.6837096 7.210397
1367629_at 12.413351 12.510934 12.307332 12.31378 12.536407 12.497583 12.457883 12.356897 12.510463 12.763061 12.308066 12.486075
1367630_at 12.825738 12.941834 12.701527 12.705698 12.843397 12.870583 12.835467 12.715413 12.90288 12.961986 12.851583 12.935783
1367631_at 4.982871 4.7722216 6.463538 5.484421 5.7153783 5.3512487 5.8787107 5.7598104 5.295265 6.6319647 6.354867 7.3894463
1367632_at 10.341092 9.904345 9.658816 10.140487 10.148504 9.101562 10.073748 9.57411 9.698439 9.925842 9.603975 9.05022
1367633_at 9.702357 9.665817 9.065796 9.259269 9.601495 8.741344 9.510855 8.724924 9.193016 9.820963 8.958737 9.0095
1367634_at 12.42688 12.61448 12.752677 12.7351265 12.622555 12.545931 12.578257 12.759873 12.516862 12.639147 12.799849 12.720159
1367635_at 12.566024 12.607261 12.634731 12.748882 12.455952 12.571285 12.687577 12.676271 12.79579 12.407342 12.6367655 12.522915
1367636_at 7.9471726 8.1871805 7.7593136 7.82743 7.759365 7.866417 8.069004 7.7502074 8.062631 8.190994 8.054428 8.046686
1367637_a_at 11.198576 11.016832 10.735669 10.773647 11.007266 11.146822 11.029352 10.674116 11.012646 11.056473 10.745833 11.119681
1367638_at 9.445628 9.688134 9.533491 9.532393 9.568028 9.632371 9.531423 9.406083 9.41704 9.748055 9.562764 9.35945
1367639_a_at 12.938719 12.954022 12.782491 12.777399 12.754059 12.79081 12.984537 12.817998 12.941116 12.929286 12.859198 13.042705
1367640_at 12.711653 13.034938 12.760187 12.775945 12.772263 12.840689 12.832912 12.842496 12.879525 12.838495 13.032478 13.005699
1367641_at 13.439428 13.54431 13.540167 13.451772 13.451464 13.552531 13.563815 13.60135 13.576446 13.400302 13.562393 13.49678
1367642_at 10.96226 11.154521 11.294729 11.232829 11.008003 11.1448 11.107179 11.321069 11.153209 11.059982 11.212306 11.095132
1367643_at 11.943913 11.944863 11.537203 11.547751 11.876461 11.952245 11.996851 11.543856 11.934354 12.038687 11.392727 11.923716
1367644_at 7.2976017 7.416881 7.5030656 7.5188594 7.34755 6.9296865 7.279171 7.411849 7.3366375 7.251206 7.5847564 7.49906
1367645_at 12.89488 13.026242 13.029346 12.961929 12.909183 12.899862 12.932411 12.972415 13.00824 13.056441 13.183688 13.104363
1367646_at 12.152182 12.103524 12.041686 12.161544 12.316554 12.375837 12.443335 12.108368 12.53206 12.609201 12.292296 12.273996
1367647_at 14.169562 14.149503 14.199939 14.210899 14.151935 14.073559 14.133797 14.171647 14.142838 14.129963 14.176655 14.13954
1367648_at 6.2738457 6.4498563 6.3388615 6.564885 6.4231725 6.09112 6.1692305 6.2526293 6.329897 7.627007 6.7171865 6.2390795
1367649_at 6.2786517 6.1413407 6.5879955 6.524402 6.591664 6.311365 6.2679753 6.3344593 6.142591 6.3191333 5.953837 6.147427
1367650_at 6.4222994 6.226766 6.7965317 6.6706877 6.18982 6.098605 6.4426017 6.6935415 6.3271036 6.4023933 6.729891 6.5907426
1367651_at 10.040631 10.145414 10.20192 9.957134 10.062641 10.142853 10.182925 10.049581 10.183391 10.332474 10.352211 10.05411
1367652_at 9.987348 10.061376 9.881787 10.056204 9.545805 9.680735 9.771745 9.717831 10.208015 9.46022 9.995638 10.111016
1367653_a_at 12.466338 12.359342 12.379545 12.490036 12.460631 12.5980425 12.515163 12.599766 12.552794 12.632506 12.518607 12.460873
1367654_at 8.23402 8.056865 7.916039 8.01725 8.078783 8.164846 8.268169 7.9672227 8.026255 8.247053 8.513064 8.197316
1367655_at 8.588698 8.158335 8.310171 8.168472 7.9195495 7.9271927 8.425421 8.207073 8.478436 8.319834 8.333929 8.787605
1367656_at 10.85669 11.010999 10.982537 10.918815 10.948973 10.829175 10.9090395 10.944228 10.886535 11.051106 11.045253 10.89653
1367657_at 12.3906975 12.453609 12.429769 12.652592 12.455432 12.399498 12.46176 12.509072 12.355186 12.621845 12.7336035 12.586344
1367658_at 6.490048 6.6514983 6.59742 6.4303713 6.5612993 6.624564 6.632179 6.766034 6.9033566 6.5192695 6.5276694 6.658564
1367659_s_at 10.949059 11.657025 11.263349 11.242319 11.364305 10.847367 11.062835 11.198119 11.150404 10.80806 11.0333185 11.127016
1367660_at 6.363755 6.6587424 6.661513 6.4059443 6.52345 6.471211 6.3410554 6.485241 6.3547096 6.4568243 6.765873 6.6877894
1367661_at 7.1663885 7.1590676 7.381839 6.913855 6.8366294 7.2039933 7.1327085 6.579307 7.086361 7.3971953 7.108059 7.454279
1367662_at 12.560056 12.600176 12.523869 12.444818 12.727613 12.577502 12.49926 12.438462 12.347805 12.783747 12.370039 12.559011
1367663_at 11.816744 11.887922 11.830851 11.664662 11.751317 11.884453 12.020838 11.7801075 11.992321 11.912929 11.877999 11.8940115
1367664_at 4.257615 4.582305 4.2931256 4.004223 4.1753235 4.33516 4.283017 4.530755 4.255193 4.3196497 4.2810607 4.1330576
1367665_at 4.1443167 4.1548595 4.889289 4.358366 4.3846974 4.684042 4.2547293 4.4389734 4.276674 4.5438075 4.5452447 4.6755824
1367666_at 9.309839 9.413103 9.804933 9.675863 9.135924 9.020868 9.434319 9.544665 9.448375 9.450925 9.834597 9.553894
1367667_at 11.936719 12.345234 12.31558 11.738839 11.923498 12.332442 12.10406 11.898561 12.227882 12.453014 12.1215515 12.118114
1367668_a_at 7.2159505 6.409096 6.3913856 6.3852906 5.9787703 6.2905827 7.3012414 6.9207864 7.127071 6.2058387 6.5282984 6.3993993
1367669_a_at 10.559766 10.644146 10.095766 10.095789 10.635684 10.585866 10.426992 10.119346 10.561502 10.987075 10.325719 10.844872
1367670_at 10.889302 10.733178 10.891227 10.6823845 10.824656 10.883198 10.718325 10.713355 10.898339 11.105839 10.742711 10.82231
1367671_at 9.959425 9.897355 9.511386 9.379281 9.658088 9.748187 10.018961 9.226227 9.699619 9.735651 9.606518 9.859637
1367672_at 11.858559 11.85377 11.602366 11.63638 11.838591 11.760896 11.894545 11.5830345 11.918601 11.833018 11.637488 11.751608
1367673_at 11.034693 10.998489 11.114065 11.056953 10.931854 10.900597 11.14466 11.188447 11.106555 11.24698 11.0868435 11.057838
1367674_at 9.063886 8.919558 9.156398 9.141413 8.861721 9.07398 8.960092 9.079399 8.803433 9.172893 9.306284 8.992946
1367675_at 9.471493 9.640814 9.490886 9.507026 9.4439745 9.587222 9.655393 9.330411 9.533856 9.693155 9.541078 9.693342
1367676_at 8.485136 7.9833336 7.4810987 6.9887505 6.8721724 7.001663 7.858831 7.0556936 7.8 7.2410693 7.011903 7.258066
1367677_at 11.431612 11.684441 11.88658 11.704748 11.501119 11.346716 11.567551 11.789229 11.500123 11.418457 11.500633 11.74983
1367678_at 11.191208 11.273292 10.968772 11.041767 11.215777 11.098722 11.198366 11.110272 11.167678 11.245909 11.25204 11.057872
1367679_at 10.513923 10.155818 10.645819 10.078212 9.360508 10.084582 10.283788 10.350316 10.373724 10.287724 10.85221 10.91829
1367680_at 12.041788 11.965779 12.013501 11.992584 12.081234 11.947784 12.1125555 12.01493 11.991428 11.834361 11.893906 11.883228
1367681_at 10.148923 10.01757 9.973058 10.070949 10.14057 9.998789 10.073176 9.93032 10.227802 9.98711 9.957758 10.125612
1367682_at 6.6355205 6.7863526 6.6365867 7.0091057 7.0469065 7.0967727 6.7433667 6.92773 6.9043946 6.9175324 6.876673 7.094636
1367683_at 10.65305 10.275396 10.080312 10.0658045 10.090601 10.221922 9.98839 9.680961 9.746632 9.959793 10.028287 10.115795
1367684_at 4.0599546 4.08561 4.3555236 4.4209046 4.2026896 4.250041 4.217587 4.473809 4.1403584 4.6440945 4.3758593 4.2952967
1367685_at 12.154189 12.236871 12.499002 12.459721 12.205903 12.279664 12.219293 12.452733 12.271064 12.225331 12.543199 12.308331
1367686_at 11.855242 11.6809 11.62713 11.746228 11.854042 11.747927 11.771612 11.486072 11.855789 11.848256 11.790106 11.688582
1367687_a_at 8.557236 8.400844 7.952326 7.977413 8.459028 8.311087 8.48798 7.94977 8.414245 8.062903 8.183619 8.453535
1367688_at 7.987979 8.202417 8.295919 8.312739 7.7995267 7.9617853 7.89967 8.11272 8.002149 7.8855357 8.51339 8.178122
1367689_a_at 7.985766 8.263054 7.134617 6.5409636 6.996322 8.401842 8.927219 6.701016 8.788408 8.614602 8.021202 7.7383413
1367690_at 11.837514 11.878049 11.73797 11.826577 11.846352 11.625916 11.714927 11.595455 11.843268 11.664047 11.840821 11.9203415
1367691_at 11.107274 10.684033 11.157219 10.967028 11.122649 11.706824 11.168896 11.02809 11.745048 10.547423 10.569181 10.81075
1367692_at 3.6616569 3.5259256 3.6221812 3.6561844 3.8981931 3.8096256 3.6595924 3.6625319 3.7691019 3.8279693 3.7295904 3.895868
1367693_at 9.961671 10.164711 9.813565 9.579628 9.803855 9.937249 10.122733 9.56561 10.116853 9.690388 9.914652 10.042635
1367694_at 11.426493 11.596001 11.238338 11.111309 11.546762 11.329833 11.455458 11.185491 11.580707 11.474404 11.221184 11.329731
1367695_at 12.359267 12.377919 12.414742 12.435326 12.428803 12.353974 12.372241 12.4621105 12.332935 12.366563 12.320132 12.347309
1367696_at 8.992392 8.776507 8.325829 8.178331 8.721736 8.7742405 8.998819 8.286013 8.949754 9.067194 8.389768 9.040138
1367697_at 9.587381 9.738397 9.573829 9.9493885 9.401685 9.281085 9.487397 9.611314 9.636194 9.7876625 9.8726225 9.570748
1367698_a_at 9.040034 9.104595 8.886531 8.952557 8.730562 8.891181 9.159607 8.843311 8.827609 8.820069 9.040418 8.960169
1367699_at 6.669897 6.4350247 6.418904 6.389739 6.160111 6.626444 6.6333947 6.230633 6.4421115 6.2947464 6.3951197 6.435588
1367700_at 4.085477 3.9421797 4.4463425 4.2924395 4.5916038 4.0490103 4.0972757 4.64855 3.6438153 4.199809 4.1346707 4.1750045
1367701_at 6.954616 6.908405 6.9898515 7.084877 6.7662177 6.7439995 6.7230425 6.9503527 6.8166776 7.0071745 7.098451 6.7104673
1367702_at 12.486631 12.471942 12.394974 12.5079 12.538121 12.413502 12.544076 12.54925 12.400355 12.101613 12.177017 12.343238
1367703_at 3.822076 3.7139494 3.8553247 4.0305223 4.030861 4.3536234 3.9341836 4.004013 3.969383 3.7087996 3.9167879 3.7982605
1367704_at 8.428316 8.5250435 8.318045 8.485732 8.38412 8.730183 8.532116 8.564711 8.325464 8.528453 8.329989 8.515918
1367705_at 9.279426 9.404775 9.23875 8.985207 9.113684 9.107458 9.365788 9.201686 9.005462 9.471363 9.459339 9.421082
1367706_at 11.114982 11.1057415 10.948663 10.973104 11.28271 11.289267 10.988034 10.954847 11.250628 11.247343 11.006509 11.136816
1367707_at 9.55658 8.98333 9.878292 9.612718 9.601184 9.844921 10.507534 10.621547 9.790244 10.851401 10.452709 8.832766
1367708_a_at 10.810797 10.226778 11.307093 10.898554 10.783335 11.122894 11.508312 11.623373 10.880554 12.004152 11.614183 10.334152
1367709_at 9.398943 9.73944 9.4934845 10.215572 9.770772 9.010336 9.182999 9.388917 10.156719 10.76059 9.622447 10.280235
1367710_at 10.701623 10.93544 10.672839 10.581802 10.724317 10.893498 10.835883 10.602113 10.769464 10.921078 10.726989 11.009792
1367711_at 11.322453 11.295513 11.365404 11.257858 11.294015 11.3812685 11.414814 11.25794 11.243709 11.445168 11.37256 11.196447
1367712_at 6.9550533 7.0438013 6.7227273 6.910827 6.790988 6.6761184 6.834137 6.5153675 7.015923 7.5873423 6.7847753 7.4372616
1367713_at 9.545216 9.341466 9.248163 9.247068 9.270295 9.328581 9.372578 8.863143 9.367336 9.754781 9.469716 9.478146
1367714_at 7.469424 7.9124064 7.6712966 7.695045 7.7942834 7.7678895 7.6406727 7.709033 7.4437847 7.713524 7.8048754 7.42397
1367715_at 10.177125 10.21276 10.196571 10.299031 10.179633 10.163335 10.154455 9.919789 10.179196 10.235652 10.312462 10.268962
1367716_at 8.5744915 8.548098 8.184134 8.030893 8.509998 8.579561 8.561226 7.9853864 8.560551 8.174604 8.070976 8.356821
1367717_at 12.663097 12.570564 12.775983 12.783211 12.589564 12.68636 12.625817 12.694664 12.643995 12.7031765 12.823079 12.863332
1367718_at 8.943493 8.888993 9.0546665 9.2968235 8.685708 8.886285 8.897573 8.98508 8.85044 8.469762 9.205566 8.912631
1367719_at 9.857333 9.650902 9.543236 9.43766 9.669077 9.87463 9.794552 9.630548 9.729024 9.481047 9.572582 9.693256
1367720_at 11.471177 11.665771 11.463765 11.482282 11.497559 11.336553 11.456248 11.218994 11.220216 11.597179 11.575841 11.576052
1367721_at 10.514475 10.7407875 11.231371 10.801689 10.956273 11.008058 10.747738 10.88178 10.770482 11.1911125 11.545907 11.438448
1367722_at 7.3838854 7.4381347 7.1545877 7.006011 7.1135 7.2141533 7.4703417 7.0139766 7.5005746 7.7099795 7.3928585 7.6847267
1367723_a_at 8.115919 7.989076 7.771171 7.993464 7.714488 7.850431 8.008436 7.8528028 8.185915 7.77871 7.898581 7.9127665
1367724_a_at 11.012478 10.953537 10.622271 10.604408 11.138309 10.982385 11.005478 10.585204 11.035167 11.550511 10.850511 11.339482
1367725_at 7.221718 7.404333 7.9307923 7.3531146 7.6116357 7.881455 7.03099 7.3053474 6.7557254 7.806605 7.7828717 8.184925
1367726_at 6.745693 6.8455396 7.0135555 7.058587 6.8007073 6.8098836 6.6584163 7.152882 6.7478952 6.798298 6.805581 6.73784
1367727_at 8.038223 8.5567875 8.14377 8.1363125 8.033354 7.9787035 8.030945 8.18406 8.190012 7.864844 8.13595 8.158785
1367728_at 8.184896 7.8976345 8.043454 8.217615 7.7950544 8.167019 8.256876 7.8083854 7.9327226 7.89073 8.015737 7.908788
1367729_at 12.256789 12.091565 12.244005 11.658636 11.984428 12.224319 12.266772 11.989791 11.495948 12.125373 11.894035 12.057359
1367730_at 9.464984 9.688693 9.301961 9.440343 9.488141 9.584954 9.650044 9.11844 9.670639 9.488401 9.511307 9.49479
1367731_at 8.157366 8.324795 7.743655 7.947815 8.139855 8.148335 8.389907 7.554284 8.412882 8.241648 7.957682 8.524319
1367732_at 8.891978 8.945778 8.722963 8.809488 8.766232 8.772857 9.019657 8.523479 8.845726 8.800161 8.6807575 8.989363
1367733_at 7.42277 6.889056 6.959636 6.6578183 7.639375 7.3636084 7.851695 7.640744 8.584536 7.955644 7.78542 7.5498905
1367734_at 8.448013 8.39377 7.7433443 7.658395 8.202795 8.130529 8.661692 7.6522155 8.385225 8.33592 8.040962 8.6432
1367735_at 11.851861 11.849497 12.136206 11.903178 11.685195 11.908424 11.995969 12.022349 11.755847 11.517248 11.884453 11.593941
1367736_at 10.000056 9.57023 9.622543 9.435033 9.755368 9.758457 9.641157 9.420974 9.402699 9.972168 9.6067505 9.484328
1367737_at 11.196455 11.14369 10.841678 10.78083 11.081589 11.144596 11.179471 10.811132 11.268905 11.198339 10.739417 11.151165
1367738_at 7.06766 7.21925 7.2187295 7.137448 7.291932 7.0891123 7.124659 7.179209 7.0710163 7.15761 7.191422 7.186245
1367739_at 4.241314 4.366747 4.8565083 4.731933 4.5725327 4.3802433 4.273438 4.879062 4.4869127 4.274496 4.677197 4.539384
1367740_at 6.211913 6.5452213 6.350436 5.9368825 6.2793274 6.357498 6.3747067 6.386368 6.58945 6.296396 6.2965426 6.310575
1367741_at 10.147315 10.223802 10.29806 9.831902 10.456539 10.661379 10.129265 9.879659 10.27698 10.747993 10.115871 10.982107
1367742_at 5.526316 5.486348 5.614813 5.7785254 5.6357803 5.4639053 5.4150243 5.696374 5.32379 5.23093 5.516078 5.8376346
1367743_at 5.7259393 5.953738 6.316911 6.605656 5.6705084 5.6710467 6.0276065 6.5448213 6.03454 5.5490522 6.620642 5.722409
1367744_at 6.3704534 6.7556076 6.2692966 6.2636685 6.569266 6.296159 6.6420565 6.015453 6.6264787 6.4724584 6.3212037 6.1501193
1367745_at 8.577455 8.491808 8.614269 8.6985855 8.2059765 8.201855 8.611367 8.412672 8.469246 8.226477 8.751436 8.348107
1367746_a_at 7.908261 8.080238 8.261327 8.018536 8.219759 7.9925017 8.244257 8.150822 8.367596 8.172522 8.212297 8.196005
1367747_at 8.388039 8.28455 8.740077 8.701483 8.4910755 8.432898 8.713865 8.62669 8.735943 8.305147 8.6737175 8.606152
1367748_at 9.446807 9.266514 9.519013 9.775449 9.468488 9.170754 9.555999 9.722376 9.209331 9.386715 9.679697 9.431387
1367749_at 3.4470217 3.8286932 4.185837 4.3946924 3.767516 3.4503453 3.2421963 3.9455094 4.317631 3.0045059 4.2382345 3.9715285
1367750_at 9.303258 9.255985 9.169944 9.326088 9.236237 9.448079 9.384721 8.980122 9.176938 9.242131 9.184206 9.282626
1367751_at 8.905572 8.781332 8.445705 8.498411 8.729422 8.786107 8.72863 8.616112 8.810555 8.417425 8.699321 8.808587
1367752_at 8.487325 8.503457 8.515065 8.796063 8.354379 8.495901 8.672449 8.4643135 8.507282 8.615116 8.67946 8.569302
1367753_at 6.5483136 6.5897517 7.182558 7.2196074 6.5638566 6.412549 6.437039 6.895975 6.037805 6.8428826 7.2618923 6.286878
1367754_s_at 10.387045 10.697223 10.911868 10.773951 10.518572 10.8996725 10.729461 10.701033 10.554934 11.1755905 10.886308 10.734211
1367755_at 13.675548 13.366456 13.576533 13.503582 13.6800995 13.661093 13.534365 13.514924 13.555873 13.682499 13.456972 13.739691
1367756_at 9.566246 9.423994 9.354876 9.4061775 9.387349 9.666212 9.360545 9.197751 9.622265 9.355022 9.692638 9.343599
1367757_at 12.32085 12.351817 12.546885 12.474668 12.3362465 12.335748 12.386884 12.563381 12.370439 12.337753 12.516763 12.347916
1367758_at 9.184887 9.049992 8.473081 8.51163 8.986771 8.436941 8.640236 8.498287 8.538946 8.739943 8.449004 8.848173
1367759_at 8.89497 8.489803 8.756021 9.185247 8.848047 8.66033 8.660722 8.710515 9.111603 8.690541 8.947386 8.590433
1367760_at 8.402513 8.43224 8.242346 8.115807 8.413928 8.300968 8.338911 8.295006 8.183644 8.444884 8.361691 8.187811
1367761_at 7.770397 7.74427 7.4988527 7.3184705 7.741183 7.8848705 7.8048506 7.0695734 7.8005676 7.6440835 7.577181 7.7258973
1367762_at 5.0531178 4.962303 5.187508 5.66146 5.2542725 5.3685617 5.045807 5.241391 5.1523957 5.2501826 5.2725496 5.376067
1367763_at 11.55222 11.471212 11.138933 11.127646 11.401616 11.312478 11.50388 11.004257 11.424649 11.27076 11.288963 11.192581
1367764_at 8.354537 8.16493 7.846944 8.155464 8.491662 8.7037 8.35246 7.6796436 8.187492 8.218272 7.8951197 8.411156
1367765_at 10.178461 10.579399 10.38447 9.904518 10.594068 10.643989 10.690987 10.036167 10.594201 10.630625 10.525357 10.246395
1367766_at 10.936561 11.193664 11.12557 11.094741 10.857889 10.833665 10.95079 11.005935 11.041472 11.103242 11.284103 11.112445
1367767_at 10.655914 10.869129 10.755683 10.647604 10.975406 10.784713 10.711155 10.709489 10.695802 10.549011 10.740806 10.6624155
1367768_at 5.4337854 4.9930515 5.720834 5.229772 5.159124 4.7991443 5.303461 5.2977443 5.5689187 5.436678 5.525746 5.5725017
1367769_at 9.095453 9.286552 8.811779 8.95476 9.0574665 9.056324 9.192268 8.838474 9.021349 9.207178 9.026918 8.988689
1367770_at 10.364622 10.590157 10.093992 10.211577 10.4657755 10.285558 10.452447 10.161238 10.470158 10.850807 10.412193 10.667532
1367771_at 9.479287 10.161278 10.334786 9.372681 10.582303 10.74939 10.001972 9.706203 9.643824 10.70403 10.07482 10.904254
1367772_at 8.984305 8.767083 8.234536 8.297295 8.680357 8.74098 8.701568 8.125479 8.67816 8.793268 8.394859 8.479831
1367773_at 10.106931 10.21945 10.683779 10.602542 10.193009 10.296573 10.249526 10.627228 10.205748 10.079905 10.451325 10.191096
1367774_at 13.13747 13.072664 13.292094 13.263052 13.144218 13.209344 13.21156 13.435024 13.307796 13.217283 13.34431 13.24429
1367775_at 12.747524 11.787684 12.034237 12.61486 12.725199 12.407303 12.519474 12.472234 12.352582 11.763325 12.469503 12.280192
1367776_at 8.272556 7.881023 6.6885657 5.844527 4.9883094 6.099011 7.097948 6.532699 6.8915787 5.3163543 6.083182 6.3658004
1367777_at 11.275615 11.611952 11.754516 11.479728 11.335831 10.982043 11.342177 11.483534 11.484985 11.628191 11.616398 11.394102
1367778_at 8.640013 9.058483 9.307949 9.499401 8.868885 8.803087 8.749931 9.469412 8.69379 8.710981 9.533657 9.011398
1367779_at 6.6103554 6.7736845 6.900792 6.7331285 6.6222124 6.5768585 6.850757 6.723202 6.652348 6.407688 6.8854327 6.559925
1367780_at 8.101097 7.754623 7.7658296 7.105657 7.052987 7.4161224 7.2458596 7.4129696 7.4995265 7.1318703 7.279123 7.376525
1367781_at 3.5448172 3.5696094 3.8673875 3.900647 3.7445838 3.7070973 3.6829476 4.0436983 3.609327 3.866893 3.9122822 3.7506602
1367782_at 4.386426 4.7194834 4.496795 4.4804068 4.8165865 4.451504 4.6521034 4.809618 4.5317874 4.6892185 4.474509 4.723436
1367783_at 12.118211 12.031048 12.107665 11.912465 12.131201 12.075768 12.02418 11.997407 12.030016 11.990267 12.02283 12.093237
1367784_a_at 12.900073 13.187124 12.848586 13.007936 13.1425495 12.743967 12.892972 12.70896 12.972887 13.337888 13.039299 13.030223
1367785_at 4.701851 4.6841173 4.911008 4.776453 4.8481774 4.8867593 4.593588 4.788617 4.720196 4.698274 4.644434 4.7570133
1367786_at 10.56048 10.480098 10.397999 10.450656 10.151661 10.494324 10.476453 10.473758 10.482527 9.958778 10.421432 10.415217
1367787_at 5.912368 5.7489066 5.9357085 5.8966513 5.77176 5.4887652 5.970395 6.0657263 5.5986137 5.8558497 5.8855104 5.7080207
1367788_at 8.2173395 7.745233 7.8961444 7.8333273 7.5743375 7.7860675 7.7842994 7.763139 7.945123 7.8700085 7.9495616 7.964801
1367789_at 7.443921 7.3439603 7.328436 7.2154975 7.421529 7.3950925 7.2657166 7.0945373 7.363528 7.0423436 7.1751184 7.259734
1367790_at 9.396462 9.531751 9.271258 9.347132 9.223334 9.574797 9.509105 9.190515 9.447312 9.397504 9.36845 9.42528
1367791_at 7.4838414 7.5842524 7.3260627 7.401046 7.5547795 7.0836434 7.586909 7.3499484 7.4301133 7.411223 7.7996793 7.896988
1367792_at 3.9355495 3.9129543 4.4373393 4.435745 4.505148 4.3244205 4.273756 4.527342 4.164063 4.2647996 4.3332443 4.221348
1367793_at 13.177601 13.376063 13.223428 13.16148 13.181 13.363044 13.194996 13.142751 13.267428 13.228425 13.180357 13.362692
1367794_at 6.302542 5.951546 6.616542 6.400724 6.868115 6.183549 6.1901026 6.275521 6.9115067 6.31642 7.2325473 6.797056
1367795_at 7.2780476 7.949647 8.099491 7.3702354 8.265996 8.411063 7.3077374 7.1234074 7.787096 8.5572815 8.14131 8.308977
1367796_at 7.847913 7.824845 7.8236847 7.7910066 7.582423 7.6493344 8.046192 7.8810625 7.5598936 7.7868514 7.980852 7.8104024
1367797_at 6.1010895 6.5686126 6.1354375 6.300958 6.208447 6.1771364 6.427421 5.9219093 6.499386 6.3196073 6.3474007 6.2636166
1367798_at 12.158227 12.162893 12.296915 12.464521 12.278534 12.165179 12.153795 12.499363 12.166604 12.514588 12.382299 12.303957
1367799_at 5.6834235 5.599337 6.3679967 6.2675624 5.7406836 5.4677467 5.544475 6.1187677 5.541393 5.5340405 5.8998585 5.6884055
1367800_at 6.301437 6.5491576 6.2263823 6.7646227 6.221113 6.2169952 6.6224704 6.485241 6.8214574 6.3459773 6.5338736 6.4736576
1367801_at 9.185078 9.287409 9.406853 9.220528 9.271704 9.19008 9.166848 9.327808 9.149973 9.247928 9.425589 9.156654
1367802_at 10.656808 9.941743 10.204692 10.352822 9.856932 8.796499 9.372111 8.744074 8.75196 9.067809 8.474244 10.060794
1367803_at 6.7145815 6.794301 5.864711 5.959478 6.3643 6.517494 6.6953635 5.78921 6.8464723 6.90625 6.248164 6.6052275
1367804_at 13.10303 13.104664 12.948974 13.001326 13.043067 13.211543 13.178588 13.0600395 13.105863 13.245222 13.244607 13.247437
1367805_at 4.9294467 4.8608136 4.703297 4.832264 5.1899714 5.1172967 4.7138095 5.1221976 4.7536526 5.165092 4.993848 5.0850925
1367806_at 5.191069 5.3089504 5.726248 5.617735 5.5951195 5.5985603 5.2734184 5.71274 5.4247923 5.6201015 5.465557 5.4816704
1367807_at 8.897618 8.293724 8.976631 8.825827 8.836946 8.948151 8.962674 8.95002 8.9919815 8.4637785 8.971412 9.050735
1367808_at 10.553923 10.66578 10.665631 10.690086 10.435932 10.644258 10.688315 10.601278 10.535013 10.676009 10.845563 10.79654
1367809_at 5.167661 4.6586304 4.936479 5.1915383 4.8327737 5.1567445 4.771569 4.7560816 5.103423 4.9080157 4.7711005 4.676689
1367810_at 5.930521 6.049483 6.124148 6.159976 6.066735 6.049808 5.4717813 6.3625064 6.1906304 6.301072 6.118325 5.9938307
1367811_at 5.567051 5.3447566 5.492584 5.3042 5.566249 5.663542 5.1595535 5.627985 5.3891497 5.6535816 5.2209854 5.2887735
1367812_at 7.582285 7.8280454 7.6269736 7.1404734 7.2902613 7.3986673 6.880286 7.062073 7.357181 7.2792673 7.2618923 7.26836
1367813_at 8.310493 7.9897566 8.634228 8.534122 7.921377 8.193756 8.379061 8.313962 8.467243 8.054897 8.251857 8.208909
1367814_at 8.839756 8.75616 9.320908 8.805317 8.537937 9.156644 9.047678 8.928407 8.647656 9.874632 9.345399 9.101821
1367815_at 8.5088825 8.393213 8.419659 8.446129 8.549901 8.204891 8.407007 8.191463 8.420783 8.710133 8.437022 8.324306
1367816_at 6.1554456 6.0633483 5.6041827 5.370354 5.3526106 5.315012 6.0572357 5.3262715 5.7071724 6.240177 5.5973606 5.9879556
1367817_at 7.6103806 7.676281 7.909306 7.7463093 7.5452414 7.5360217 7.6823654 7.607732 7.2949133 7.478182 7.902986 7.6207237
1367818_at 9.489775 9.510662 9.564474 9.415797 9.245453 9.413137 9.688569 9.500801 9.476419 9.433671 9.409802 9.371999
1367819_at 11.978656 11.9108515 11.846856 11.946018 11.955716 11.937515 11.825491 11.795393 11.9025955 11.672664 11.780114 11.752954
1367820_at 9.350678 9.512944 9.5695 9.543547 9.394855 9.343462 9.416909 9.455071 9.43766 9.539656 9.515449 9.560195
1367821_a_at 3.8246279 4.025293 3.9060633 4.7296987 3.9751065 4.512143 3.8950007 4.2791414 4.0307164 4.1955504 4.3930397 3.9846063
1367822_at 5.640269 5.6316633 5.6768937 5.7439384 5.8010483 5.6716886 5.620247 5.8628225 5.565794 5.6726747 5.6030507 5.5810337
1367823_at 5.283676 5.0980268 5.3985267 5.2939167 4.955137 5.329141 5.2216363 5.720154 5.1195865 5.2062564 5.2085986 5.0994906
1367824_at 9.061725 9.083015 8.956673 8.887469 9.144962 9.004632 9.007307 8.49318 8.878485 8.966959 9.013684 8.921945
1367825_at 6.359628 6.4444 6.6938233 6.82551 6.4447346 6.464691 6.302028 6.8286057 6.5050864 6.167264 6.842448 6.631352
1367826_at 10.388024 9.845248 9.749774 10.08008 9.855361 9.599559 10.203335 9.578102 9.950363 9.481061 9.46988 9.53656
1367827_at 10.025783 9.889707 9.968843 9.841225 9.953441 9.9494095 10.055161 9.73554 9.890124 9.834773 9.956258 9.969373
1367828_at 9.558405 9.653864 9.507133 9.3236475 9.53453 9.50621 9.459176 9.375565 9.574579 9.583938 9.385697 9.456647
1367829_at 11.545921 11.596198 11.089338 11.091605 11.496729 11.436882 11.6726885 11.195665 11.55732 11.593452 11.099102 11.505723
1367830_a_at 7.674357 7.679196 7.6807756 7.7485657 7.864133 7.6016145 7.620183 7.739031 7.636725 7.70747 7.803839 7.450126
1367831_at 8.549895 8.445683 8.7770815 8.95668 8.141678 8.463909 8.450924 8.854808 8.429473 8.375756 9.162227 8.250866
1367832_at 11.212586 10.963968 10.960272 11.010277 10.982756 11.146315 11.097564 10.864446 11.090291 10.626093 10.6544075 10.854045
1367833_at 9.5881195 9.702381 9.664598 9.561888 9.612097 9.7884035 9.73859 9.507535 9.5172825 9.868095 9.862679 9.617725
1367834_at 7.964918 8.085663 7.5121713 7.766026 7.884398 7.767492 7.9252906 7.389385 7.73815 8.770205 8.343309 8.226721
1367835_at 5.787931 5.789013 5.910943 5.8261704 5.7459636 5.8929152 5.700041 5.9391017 5.590015 5.7871385 5.742711 5.6759953
1367836_at 7.2070336 7.8464847 8.062417 7.9347496 7.67381 7.9899206 7.541228 7.7692294 7.0899396 6.916803 8.125116 7.5192733
1367837_at 9.806997 9.900046 10.027552 9.97595 9.867507 9.867271 9.821878 9.817663 9.706676 9.976358 10.162516 9.888908
1367838_at 12.658942 12.547995 12.671345 12.465862 12.6862755 12.556977 12.624195 12.735375 12.644952 12.55653 12.308305 12.412341
1367839_at 10.913005 11.309946 11.002298 10.759262 10.928568 10.798432 10.969542 10.859227 10.987462 11.407936 11.150919 11.007639
1367840_at 7.5885906 7.762987 7.941441 8.185636 7.8052955 7.998428 7.9726906 7.895697 8.013248 8.198371 7.9690213 7.8919845
1367841_a_at 3.5086207 3.5835013 3.7813065 3.8751183 3.6624532 3.6062806 3.4370582 3.5625398 3.7172613 3.4273133 3.995345 3.5370908
1367842_at 6.25181 6.3080015 6.367501 6.5397997 6.694269 6.545574 6.135712 6.8229556 6.097185 6.342326 6.4607806 6.2023873
1367843_at 10.743886 10.743527 10.703965 10.728408 10.675277 10.630948 10.632287 10.46449 10.690825 10.992604 10.690907 10.732874
1367844_at 8.604845 8.8812275 8.855848 8.982859 8.506409 8.474858 8.663497 8.879918 8.541056 8.367039 9.010932 8.643698
1367845_at 3.3338535 3.565303 3.8190649 3.6206238 3.82809 3.9283485 3.7179427 3.621977 3.5303519 4.042116 3.7868135 3.5307243
1367846_at 6.116654 6.4660654 6.4126086 6.2747865 5.9507337 6.046793 6.3362417 6.4559884 6.2793727 6.6553164 6.429347 6.5833974
1367847_at 8.154512 8.925552 8.854448 8.393433 8.224104 8.781836 8.190673 8.72542 9.750837 9.517299 8.978485 8.874972
1367848_at 7.406802 7.5719914 7.5710683 7.5256944 7.4575906 7.280188 7.473165 7.101388 7.3102546 7.629811 7.5541396 7.201485
1367849_at 9.183577 9.128533 9.235634 9.109864 9.071353 9.426813 9.32956 9.409427 9.206479 8.897425 9.3057 9.251458
1367850_at 9.140036 9.475443 8.365757 8.039151 8.551361 8.850563 9.01 7.9144783 9.048944 9.108323 8.443115 9.09919
1367851_at 4.3651686 4.2988806 4.1973286 4.3347483 4.3062763 4.378919 4.1264114 4.322241 4.2619796 4.2945642 4.1516857 4.575446
1367852_s_at 4.9018736 4.5096064 4.8889933 4.770247 4.7776875 5.105357 4.829237 5.302774 4.985326 5.3942685 5.058355 4.7431116
1367853_at 8.142363 8.190224 7.7036834 7.551212 8.096203 8.108061 8.130259 7.3599925 8.063726 7.736022 7.623315 8.294588
1367854_at 11.716645 11.6388 11.902132 11.607804 11.700027 12.301227 12.053836 11.839665 11.888956 12.1436 11.761951 11.176904
1367855_at 8.45968 8.81323 8.60077 8.0785055 8.488467 8.574919 8.536039 8.161352 8.36017 8.378989 8.908679 8.620009
1367856_at 9.163731 8.716686 10.269967 9.213602 9.043293 10.730019 9.003914 9.436576 9.912489 8.7533045 9.132324 8.760605
1367857_at 12.122218 12.491365 12.287288 11.633423 12.098742 12.385526 11.796663 11.884693 12.225114 11.794693 11.877853 12.095504
1367858_at 3.924898 3.6931245 4.077507 4.094738 3.9725254 3.9238684 3.9464328 3.964792 3.9799516 3.8909276 3.6662316 3.7966566
1367859_at 4.9769244 5.172375 5.1924577 5.2831807 5.3797917 5.3420877 5.274931 4.953872 5.5282273 5.3623834 5.7563834 5.2698407
1367860_a_at 10.177811 9.765011 9.228433 9.550544 9.665136 9.927916 10.296706 10.074772 9.863724 9.835553 10.195085 9.894976
1367861_at 5.639372 5.6461415 5.6450796 5.502645 5.7311707 5.6846824 5.9389234 5.6266146 5.609565 5.7914977 6.004224 5.5547004
1367862_at 4.3807898 4.6527963 4.216961 4.4505253 4.7204943 4.0329685 4.3062553 4.513159 4.4942403 4.4067545 4.189442 4.4834404
1367863_at 8.315086 8.067105 8.239404 8.193152 8.15541 8.384498 8.280371 8.194786 8.339776 8.4209175 8.25806 8.485996
1367864_at 5.838218 5.735408 6.296207 5.8397713 5.426338 5.8251176 5.7186704 6.001497 5.8706 5.7970014 5.9565372 5.6531267
1367865_at 6.678994 7.1760135 7.169699 6.522457 6.6857934 6.758468 7.0895286 6.800465 6.950256 6.311466 6.9132423 6.4195194
1367866_at 6.098838 5.852747 6.4584384 6.049208 6.168397 5.679726 6.0328565 6.072483 6.3472733 5.4475574 6.011288 5.772426
1367867_at 9.396666 9.394939 9.262623 9.25135 9.162102 9.223677 9.462407 9.261247 9.310727 9.522583 9.361302 9.353042
1367868_at 6.7944393 6.9295793 7.301436 7.9631147 6.9716516 6.9214826 6.863562 7.498114 6.8246264 6.8382006 7.552994 6.5675035
1367869_at 10.413307 10.188043 10.296692 9.925543 10.282362 10.203344 10.307096 10.06283 10.29021 10.207284 10.251428 10.157658
1367870_at 9.776994 9.817332 9.749444 9.510989 9.853656 9.707684 9.94321 9.560954 9.746054 9.896958 9.700002 9.872737
1367871_at 13.599576 13.721556 13.48484 13.378152 13.520866 13.419894 13.629981 13.560763 13.474579 13.881622 13.723171 13.665444
1367872_at 8.207804 8.017017 8.214521 8.2369175 8.126926 8.15272 8.03393 8.301072 8.216715 8.317632 8.281038 8.044214
1367873_at 9.233455 9.382129 9.045552 8.816083 9.201855 9.256792 9.399999 8.73072 9.406137 9.296463 9.159376 9.295287
1367874_at 6.5737815 6.282957 5.746085 5.6691027 5.875026 5.8580546 6.5934796 5.3646297 6.126322 6.0666413 5.857372 6.0872645
1367875_at 8.976614 8.983438 8.87031 8.699044 8.889936 9.075159 9.02638 8.843852 8.923224 8.989252 8.873593 8.893314
1367876_at 6.4355364 6.417904 6.582777 6.4644356 6.188828 6.274025 6.328259 6.366374 6.410416 6.596088 6.7462573 6.490749
1367877_at 8.186132 8.076902 8.1448555 8.0112705 8.014717 7.9811554 8.20364 8.199965 7.9448805 8.361242 8.340918 8.390003
1367878_at 9.249884 8.9419565 8.54984 8.804443 9.003884 8.9333515 9.10152 8.430904 8.992331 9.151175 8.76692 8.856044
1367879_at 7.4394727 7.606963 7.6829906 7.232632 7.648319 7.2061543 7.574042 7.319171 7.571345 7.456345 7.724478 7.5035343
1367880_at 5.2644095 5.1169343 5.4378257 5.412185 5.5650735 5.1082406 5.17632 5.217404 5.3290205 5.088382 5.9210453 5.5030737
1367881_at 7.3601594 7.7526884 7.752874 7.4484835 7.4881334 7.345397 7.7307873 7.5267725 8.022886 7.3492374 7.5824847 7.6766953
1367882_at 6.689519 6.990497 7.024596 7.2083397 6.9783382 6.8476324 6.7285156 7.123527 6.801927 6.8418975 7.0847826 7.00736
1367883_at 7.2396026 7.0859694 7.6825433 7.360605 7.096848 6.932746 7.164996 7.1224303 7.1478963 7.6328034 7.394667 7.316795
1367884_at 10.585032 10.512548 10.907874 10.61844 10.476163 10.614398 10.598757 10.6671915 10.446246 10.428764 10.495378 10.482989
1367885_at 12.140547 12.203312 12.069211 11.956571 12.241452 12.124719 12.223009 12.182748 12.108569 12.096709 12.115509 12.208309
1367886_at 7.8587127 7.559971 7.105973 7.549333 7.8733697 7.9788213 7.807461 7.3641167 7.648444 7.4875245 7.456828 7.7960157
1367887_at 12.855943 12.779694 12.834164 12.847031 12.726401 12.984915 12.899264 12.845671 12.79512 12.596426 12.799181 12.822139
1367888_at 3.7886024 3.8730638 4.0040617 4.228573 4.5648217 4.1619463 3.6842444 4.0077252 3.8949816 4.072015 4.1846027 4.141487
1367889_at 9.222553 9.122944 8.994854 9.325735 9.106379 9.02092 9.280607 9.114149 9.334913 9.524494 9.237663 9.330685
1367890_at 6.539958 6.756526 6.5664983 6.4059596 6.473613 6.510352 6.6575937 6.326117 6.473635 6.1273627 6.461194 6.439701
1367891_a_at 5.163049 5.2229705 4.737076 4.929074 5.262175 5.3760386 4.9702325 5.1348467 5.212014 5.1012545 4.9634824 5.135872
1367892_at 10.145533 9.899701 10.541284 10.395907 10.058633 10.288042 10.223549 10.5863905 10.001242 10.06792 10.415382 9.896319
1367893_a_at 7.548576 7.555358 7.3583226 7.4663935 7.325279 7.2088604 7.453831 6.868505 7.510621 7.662679 7.297865 7.424656
1367894_at 11.452544 11.822938 12.317153 11.643539 11.71406 12.452903 11.736608 12.110725 11.446962 11.8187685 11.886596 12.1959915
1367895_at 10.565219 10.443396 10.494723 10.322728 10.47211 10.439154 10.696768 10.45686 10.468746 10.655416 10.579893 10.560968
1367896_at 13.661626 13.637802 13.530088 13.599697 13.56604 12.702057 13.236851 12.895604 12.601231 12.817486 13.191577 13.361625
1367897_at 10.610359 10.691891 10.375925 10.327353 10.513994 10.383477 10.46675 10.3230295 10.434687 10.56719 10.345251 10.526474
1367898_at 9.998012 10.018134 9.800985 9.7723055 10.057058 9.934257 9.883385 9.600705 9.889339 10.004829 9.791703 9.937427
1367899_at 7.287835 7.301583 7.0893016 6.8291354 7.1606364 7.2920246 7.536856 6.9255323 7.6040125 7.342606 7.1471534 7.442778
1367900_at 9.001938 9.188211 8.406725 7.983846 9.01169 8.931738 9.303747 8.500218 9.327102 8.741708 8.477882 9.025581
1367901_at 8.836911 8.799811 8.625324 8.453793 8.564724 8.838584 8.994941 8.666474 9.00483 8.842817 8.868433 8.9531
1367902_at 7.678197 7.6359954 7.5777164 7.599748 7.550473 7.7094293 7.6102514 7.4897103 7.759587 7.3496447 7.648277 7.7031674
1367903_at 9.3496475 9.512944 9.324428 9.329874 9.498271 9.524899 9.35425 9.395299 9.465621 9.650818 9.605043 9.481434
1367904_at 5.5516253 6.987001 7.1344237 6.550473 6.7527294 7.1703625 6.8631625 7.082449 6.2412443 6.07115 6.9757166 7.0006213
1367905_at 10.634604 10.365585 10.438281 10.302945 10.605766 10.208524 10.468654 10.365505 10.625564 10.920091 10.768057 10.682847
1367906_at 9.880752 9.772611 10.050442 10.007787 9.851176 9.767444 9.804235 9.935688 9.782828 9.88243 9.957253 9.940013
1367907_a_at 8.707905 8.902424 9.022103 8.974786 8.930559 8.673505 8.795786 8.8034 8.756372 9.086028 9.055592 8.967852
1367908_at 11.617728 11.543167 11.786578 11.7968855 11.562531 11.675424 11.6209135 11.815527 11.683711 11.601839 11.790048 11.63912
1367909_at 11.670819 11.562043 11.804837 11.85462 11.639232 11.537593 11.613181 11.640072 11.7376 11.867087 11.981849 11.835613
1367910_at 6.97323 6.983149 6.8195553 6.76125 6.972789 6.861938 6.615896 6.9211936 7.1680903 6.775422 7.020161 6.7605953
1367911_at 7.783251 7.4362087 7.7652597 7.6028647 7.7195835 7.702655 7.662271 7.6727977 7.2976165 8.048295 7.520126 7.5463276
1367912_at 6.019693 5.9092855 5.882123 5.8432484 5.459836 6.0026 6.0981297 5.829638 5.981839 5.754079 5.8786306 5.9873557
1367913_at 6.7515883 6.6646557 6.8170447 6.7125344 6.8476944 6.438789 6.632395 6.7512937 6.453693 7.082024 6.8850193 6.497502
1367914_at 6.898013 7.002647 6.971093 6.5743933 6.9499288 6.766323 7.0169044 6.7840786 6.8687525 6.928375 6.7436934 6.9140224
1367915_at 8.794725 8.895762 8.913917 8.930148 8.645061 8.959511 8.7631 8.889861 8.9409485 9.048683 8.988018 8.966
1367916_at 5.9411826 5.6354656 6.079151 6.3274136 6.025666 5.794531 5.9337053 6.33187 5.9201207 5.736624 6.309189 5.564621
1367917_at 13.441818 13.458469 13.485854 13.489543 13.495386 13.367279 13.381073 13.521878 13.445156 13.549091 13.50396 13.403239
1367918_at 5.5661216 5.590726 5.2070765 5.3066497 5.4119573 5.4712553 5.190247 5.261353 4.943905 5.6825385 4.855991 5.237746
1367919_at 5.843916 5.913247 5.841077 5.785585 5.01543 5.5361533 5.464558 5.6002073 5.6396875 5.616612 5.629702 5.5906477
1367920_at 4.6261015 4.667249 4.517328 4.5899863 4.9126334 4.558692 5.1347547 4.928516 4.525709 4.8343205 4.667021 4.609859
1367921_at 7.544052 7.5427637 7.339788 7.398887 7.37464 7.256689 7.4866867 7.1449513 7.2903185 7.3156548 7.2033577 7.400463
1367922_at 7.618453 7.877115 7.463912 7.4016924 7.604431 7.5630755 7.6606994 7.374545 7.692058 7.1943464 7.603536 7.594118
1367923_at 5.3410745 5.6564293 5.3877573 5.3854165 5.6413045 5.462761 5.2978683 5.341693 5.4964094 5.47661 5.303334 5.5568743
1367924_at 6.956285 6.967993 7.2035923 7.4203515 7.1519537 7.070109 6.963643 7.446027 7.167501 6.979151 7.299534 7.060082
1367925_at 7.837265 7.74052 7.674702 7.5266547 7.367791 7.3280478 7.782752 7.3888874 7.584439 7.801401 7.851085 7.4434323
1367926_at 8.884517 8.797802 8.603824 8.569173 8.942484 8.847737 8.790618 8.467754 8.810352 8.924871 8.800592 9.006978
1367927_at 11.033435 11.208121 10.753434 10.739798 11.018924 11.03828 11.009455 10.806788 11.118803 11.330147 10.9156065 11.183378
1367928_at 4.0418854 3.8308108 3.960789 3.686564 3.8180227 3.8323267 3.9320183 3.9669871 3.932778 3.732517 4.3092785 3.9882686
1367929_at 10.513428 10.562344 10.281727 10.20669 10.447149 10.403011 10.595371 10.1234 10.688883 10.46604 10.09079 10.536533
1367930_at 3.90608 3.8780017 3.7698085 3.9265916 3.6827552 3.673973 3.7558796 3.7964485 3.9868133 4.1062756 3.7326157 3.8110056
1367931_a_at 9.140655 9.124143 9.0142355 9.169191 8.980787 9.221571 9.133423 9.0105 9.0481825 9.403248 9.192976 9.018357
1367932_at 11.8241205 12.000481 12.086715 11.770439 11.49197 11.43757 11.731835 11.799505 11.5928335 12.0286665 11.777469 11.568921
1367933_at 7.4961314 7.2012553 7.499833 7.3808255 7.209353 7.9810266 7.8001347 7.472559 7.3657484 8.157953 7.561472 7.5296493
1367934_at 5.6221967 5.924071 5.8708367 5.857398 5.542084 6.154739 5.6773043 5.839677 5.751644 5.917467 5.9847307 5.8416276
1367935_at 9.165523 8.790323 8.365304 8.530232 8.738914 8.971586 8.892244 8.198253 9.042069 9.137594 8.71322 8.876697
1367936_at 7.4227114 7.4001956 6.973614 6.784822 6.9523306 7.3197474 7.53361 6.8019776 7.0091434 7.0407634 7.2963142 7.4220576
1367937_at 8.790905 8.658585 8.746139 8.400295 8.81686 8.470499 8.90115 8.730255 9.116589 8.722258 8.4021015 9.307784
1367938_at 10.735488 10.912163 10.361384 10.422597 10.910773 10.5917015 10.762423 10.191865 10.957041 10.787691 10.543255 10.691483
1367939_at 11.286454 11.2165985 10.5704975 11.158463 11.055809 11.541669 11.284835 11.199701 11.711505 10.499033 11.1527 10.977791
1367940_at 5.983149 5.3745503 5.989111 5.603443 6.099873 5.769173 6.225522 5.5723486 5.6625524 5.6018515 6.22133 5.7652392
1367941_at 9.174241 9.0512085 8.9230995 8.845912 8.858248 8.791805 9.201184 8.645577 9.09972 9.259281 9.100274 9.06005
1367942_at 7.906246 7.859436 7.693337 7.1940246 7.3713455 7.8616133 7.9686627 7.362858 8.047466 7.212345 7.416959 8.026873
1367943_at 7.7034965 7.6605835 8.047105 8.033513 7.86891 7.5675354 7.8394065 7.9458814 7.932045 8.123674 8.159959 7.7192674
1367944_at 5.698541 5.5523477 5.9070234 5.798021 5.884163 5.797755 5.3984127 5.870555 5.4245787 5.8329477 5.8930383 5.7819376
1367945_at 11.457209 11.525064 11.291858 11.366087 11.308529 11.129435 11.343773 11.198148 11.550067 11.789437 11.1725025 11.292424
1367946_at 10.371768 9.927462 9.875025 9.861957 10.151749 9.680571 10.225407 10.025552 9.965836 10.102041 9.865864 9.989828
1367947_at 8.701931 8.7224045 8.672358 8.57434 8.58188 8.539527 8.816911 8.579866 8.723656 8.684362 8.789521 8.714215
1367948_a_at 10.228685 10.215909 9.761026 9.903533 9.873646 9.909928 10.029457 9.716952 10.082074 9.820718 9.782567 9.925775
1367949_at 6.0898256 6.0316544 6.2885337 6.246861 6.6626244 6.469768 5.9247484 6.4403625 6.244154 6.2502623 6.1704807 6.3352637
1367950_at 7.441685 7.4733944 7.1556373 6.7686567 7.662464 7.225228 8.031248 6.5929694 7.4050317 7.7442894 7.3453703 7.6870275
1367951_at 4.775075 4.9280477 5.135798 5.0906672 5.3292384 4.512842 4.608102 4.946943 4.667281 4.6971884 4.954911 5.0988765
1367952_at 6.8991723 7.06234 6.9456544 6.6945453 6.5233393 6.8181634 6.8208303 6.572204 6.327844 6.94393 6.3997817 6.8388066
1367953_at 4.7707806 4.8629646 4.4318957 4.510569 4.6526465 5.127152 4.570328 4.32845 4.9729724 4.5098405 4.7107887 4.6036825
1367954_at 6.506685 6.710911 6.5976076 6.3507814 6.407801 5.89126 6.079909 6.4115496 6.0598855 6.904671 5.9178185 6.6675377
1367955_at 6.2464166 6.570648 6.252421 6.4709396 6.433983 6.279944 6.459234 5.91003 6.410606 6.1536818 6.430127 6.3624725
1367956_at 5.159759 4.7715592 5.215635 5.2566285 4.8165865 4.9687557 4.709939 5.3152585 4.8955574 4.9264393 5.409046 4.7838793
1367957_at 9.137376 9.448283 7.299955 8.553443 8.428082 7.6364555 9.950217 9.347467 10.243947 7.8469205 8.013035 8.063337
1367958_at 8.998014 8.780798 9.096708 8.818833 8.6085415 8.5891 9.037217 8.904333 8.78192 8.682346 8.963588 8.579849
1367959_a_at 5.621167 5.7978473 6.2212873 6.5455914 5.913444 5.88754 5.3412237 6.167274 5.733238 5.5622597 6.2349515 5.965514
1367960_at 8.074012 8.803721 8.531771 8.419465 8.645026 8.435094 7.951167 8.119834 7.951178 8.851704 8.492429 8.990327
1367961_at 4.5332355 4.515113 4.1625614 4.3110123 4.8391795 4.295681 4.6691236 4.365246 4.5811377 4.552889 4.148616 4.476769
1367962_at 4.6426616 4.684985 4.634816 4.549249 5.0007463 4.8787317 4.8801427 4.880431 4.713029 5.0261474 5.0684423 4.766099
1367963_at 7.1949153 6.994799 7.5714555 7.3142104 7.370602 6.9950953 7.2211847 7.202217 6.871879 7.0093517 7.167058 6.5325923
1367964_at 4.894057 5.268565 4.9953985 5.361571 5.070318 4.90186 4.966004 5.166506 4.961708 5.018404 5.3246937 5.2278013
1367965_at 5.986926 5.978575 6.392071 6.502862 6.0362334 6.106516 6.2337627 6.5010905 6.205317 6.0492654 6.334182 5.7428694
1367966_at 9.164104 9.235144 9.376343 9.288609 8.987473 9.317324 9.294701 9.26977 9.09742 8.7811775 9.362246 9.1237335
1367967_at 6.609402 7.1052766 6.7879305 6.954469 7.2126484 6.6504307 6.8306675 6.733923 6.9101486 6.7871747 7.1320777 6.8020267
1367968_at 3.7134373 3.6073272 3.6169307 3.7578588 3.7354748 3.7137606 3.7790213 3.759149 3.8294685 4.051162 3.749437 3.756286
1367969_at 10.618059 10.710853 10.854366 10.786737 10.684694 10.632813 10.781102 10.903231 10.749479 11.03672 11.002182 10.906328
1367970_at 4.312122 4.376797 4.179183 4.4804926 4.895303 3.9828231 4.389158 4.4361563 4.3057103 4.634266 4.3307877 4.25304
1367971_at 10.139167 10.208041 10.420504 10.294212 9.916142 10.098816 10.237511 10.084421 10.046012 9.969415 10.318356 10.056446
1367972_at 9.930485 9.790089 9.5466385 9.454531 9.785728 9.882799 9.782457 9.302262 9.528046 9.847757 9.635834 9.641764
1367973_at 4.9141135 4.396831 4.564739 4.5016675 4.6765122 4.3765726 4.2701178 4.5108953 4.709139 4.336944 4.7689514 4.558258
1367974_at 9.689387 10.033388 9.610148 9.322605 9.057738 9.61338 9.396036 9.168839 9.72089 9.649297 10.006799 9.759122
1367975_at 6.0924187 6.6667395 5.909747 5.896969 5.676394 5.991522 5.6663795 5.254038 5.978555 5.9173865 6.2029223 6.1629963
1367976_at 7.347854 7.141292 6.721086 6.950019 7.441277 7.053742 7.3263984 6.6731553 7.139645 7.372932 7.2130647 7.115821
1367977_at 3.8431845 3.8090858 3.8336554 4.110778 4.086343 4.1321216 3.834383 3.9330423 3.9319658 3.8024952 3.8755457 3.822285
1367978_at 5.7156715 5.906144 6.218757 5.9105024 5.991489 5.8950706 5.895072 5.898735 5.8410597 5.9205704 5.7915273 5.842054
1367979_s_at 11.591394 11.843548 11.537346 10.7033205 11.432489 11.676283 11.314022 11.162112 11.553834 11.691634 11.47969 11.515748
1367980_at 8.333197 8.194675 8.254154 7.8275247 8.113512 8.136114 8.338352 7.910728 8.174778 7.738002 8.004913 7.5933394
1367981_at 7.524598 7.395175 7.3296714 7.4934087 7.165441 7.469877 7.2279735 7.43581 7.3248596 7.0548234 7.3514953 7.129443
1367982_at 10.313953 10.862543 10.8657675 10.439142 10.960609 11.125855 10.58391 10.1586485 11.053044 12.344382 10.622937 11.24464
1367983_at 5.4422216 5.346299 5.4008594 5.279451 5.5412564 5.2913456 5.1295366 5.2216578 5.274017 5.6683292 5.4571915 5.2603493
1367984_at 5.931975 5.5998845 6.068498 6.403845 5.4006944 5.638864 6.053341 6.307884 5.416443 5.711362 6.5192766 5.745384
1367985_at 8.000308 7.5436077 7.4094815 7.1739206 7.280014 8.163467 7.1433935 7.311222 7.5667562 6.0629754 7.3270483 7.1922455
1367986_at 7.0436645 7.260103 6.76077 6.8771014 6.6886334 7.1955376 6.906941 6.49652 7.1699724 6.536012 7.285227 7.159071
1367987_at 8.741601 8.732257 8.649109 8.320347 8.448923 8.784099 8.787558 8.226239 8.81849 8.737029 8.738616 9.026521
1367988_at 13.201246 13.227157 12.913918 12.9035015 13.209988 13.298215 13.223846 13.040067 13.285673 13.050636 12.935912 13.155413
1367989_at 4.350896 4.3454266 4.3178663 4.1212955 4.9912405 3.80964 4.472559 4.5174665 4.379312 4.3143454 4.095443 4.478506
1367990_at 5.429443 5.490318 5.5816903 5.4874883 5.37467 5.267351 5.1561847 5.6669626 5.1784334 5.415611 5.263948 5.158138
1367991_at 8.481738 8.698215 8.515929 8.706328 8.508249 8.582618 8.566409 8.652488 8.46307 8.499347 8.841608 8.399793
1367992_at 4.7544937 5.021323 4.8260612 4.6363673 5.311879 4.856939 4.6591563 4.7667027 4.7511816 4.959756 4.8347025 4.7267323
1367993_at 6.609081 6.810468 6.2902827 6.345075 6.679749 6.491232 6.790489 6.34639 6.4671235 6.902516 6.7065926 6.6122336
1367994_at 10.723945 10.783807 10.330579 10.223952 10.73879 10.527962 10.680507 10.352877 10.780202 10.940903 10.1772175 10.582186
1367995_at 12.833106 12.740671 12.96889 13.064111 12.729239 12.684175 12.734603 12.972636 12.790241 12.651208 12.9384 12.745245
1367996_a_at 6.495608 6.3465567 6.73859 7.001904 6.3321004 6.7576966 6.7137446 6.873974 6.339138 6.4422326 6.877804 6.436395
1367997_at 8.232738 8.290239 7.8898616 7.859948 7.6723003 7.8841553 8.008436 7.656227 8.181305 8.020406 7.8247657 7.9540024
1367998_at 9.304573 8.519367 9.3218155 8.769436 8.483696 8.712784 6.485362 6.4844003 9.951253 8.656895 9.979542 9.062133
1367999_at 12.248428 12.102968 12.352742 12.441527 12.06872 12.189055 12.277358 12.29977 12.189135 11.784551 12.405382 11.988787
1368000_at 14.249101 14.294082 14.260166 14.193673 14.231528 14.175769 14.270902 14.244789 14.25097 14.191211 14.290805 14.180697
1368001_at 4.080919 4.1065893 4.406206 4.3765225 4.1801424 4.04427 4.0326023 4.311181 4.0307164 3.8859675 4.1745977 4.0109253
1368002_at 7.43209 7.335575 7.156763 7.4403453 7.3925896 7.233463 7.2693477 7.279482 7.1470127 7.1604204 7.038973 7.1107783
1368003_at 5.5147357 5.467824 5.9383307 6.065948 5.674742 5.647607 5.352771 5.7063355 5.330361 5.506092 5.7429247 5.5232787
1368004_at 9.602448 10.018641 9.775357 9.837747 9.828605 9.796038 9.892541 9.724954 9.820384 9.946164 9.885776 10.041074
1368005_at 5.490759 5.6173053 5.9272223 5.678789 5.753097 5.697723 5.4717813 5.7635703 5.6280856 5.8506484 5.495095 5.6821294
1368006_at 7.647122 8.032177 7.646298 7.5482078 7.4522176 7.560492 7.814009 7.4373865 7.819617 7.599179 7.9390864 7.753492
1368007_at 6.2370834 6.763434 6.809034 7.3859887 6.2712374 6.691111 6.8191085 7.161782 6.26465 7.3289986 6.3768134 6.3463464
1368008_at 5.2714806 5.444449 5.3006825 5.1690097 5.8503485 5.2851744 5.3730497 5.362347 5.393866 5.279412 5.386872 5.3738356
1368009_at 9.487318 8.716507 8.922254 8.826705 8.694681 8.689303 8.929118 8.838936 9.271045 8.794359 8.874291 8.959671
1368010_at 7.9756513 7.7474723 7.547484 7.470758 7.6774487 7.718149 7.81403 7.5415645 7.759353 7.613762 7.688729 7.8588395
1368011_at 7.6482377 7.972039 7.8943653 7.8612194 7.661715 7.737976 7.58102 7.82251 7.6783485 7.5740676 7.7758408 7.837444
1368012_at 6.335113 6.52568 6.68939 6.634294 6.4013786 6.046685 6.4112825 6.32296 6.698546 6.3862443 6.556183 6.1801662
1368013_at 4.2670555 4.349127 4.6215134 4.491232 4.3856726 4.484414 4.186351 4.444242 4.293641 4.5516405 4.274475 4.3138013
1368014_at 4.114473 4.40635 4.4613886 4.563059 4.737978 4.7611213 4.044192 4.5365925 4.301341 4.2145967 4.6195164 4.356489
1368015_at 5.927752 6.3478384 6.47255 6.3631563 6.522084 6.4528537 6.047948 6.3923683 6.292496 6.2342224 6.349918 6.4685597
1368016_at 13.085963 13.062614 12.905094 12.906176 13.03996 13.0710945 13.027535 12.867401 13.167917 13.151476 12.979728 12.990858
1368017_at 4.9682035 4.890425 5.0495925 5.364033 5.1390924 5.08585 5.0191536 5.0670576 4.930256 5.0299883 4.961371 5.115995
1368018_at 9.020921 8.987232 8.621784 8.495457 8.747111 9.148538 9.158179 8.627048 8.766397 9.053331 8.832409 8.88674
1368019_at 7.6790433 7.734158 7.6796603 7.47763 7.775548 7.88744 7.71993 7.358578 7.7154775 7.885294 7.603617 7.738271
1368020_at 6.862448 7.2664247 7.308287 6.638274 6.55771 6.925786 6.8224697 6.6600957 6.707422 6.899051 7.082804 6.6236587
1368021_at 13.989351 13.948686 13.908519 13.971837 13.940516 14.067026 14.153841 13.954018 14.18338 14.093109 13.955084 13.869871
1368022_at 6.71748 6.71832 6.6430645 6.5818677 6.429434 6.8363786 7.0263457 6.386368 6.954095 6.2633586 6.901585 6.690489
1368023_at 6.2611194 7.2067966 6.7547994 6.970353 6.7598453 6.5419846 6.626127 6.903597 6.969041 6.5101433 6.7135153 6.5243907
1368024_at 5.975626 6.0362024 6.402947 6.4081473 6.066735 6.129176 6.3539925 6.508076 6.2045527 6.0385776 6.1874747 5.9463663
1368025_at 6.574746 6.975614 7.1534657 6.616374 7.260849 7.26295 6.3582063 6.345119 6.443039 7.071871 6.677761 7.340128
1368026_at 7.1746097 7.2960377 7.201319 7.2154975 6.989467 7.161607 7.2226405 7.0772314 6.862927 7.1758847 7.3340793 6.9781246
1368027_at 7.045188 7.4237432 6.8594236 6.699472 6.819184 7.136993 7.427695 6.6623073 7.0327096 7.2405877 7.0021696 7.1013255
1368028_at 4.507817 4.0658207 4.5087094 4.354972 4.730508 4.513349 4.638201 4.676234 4.469291 4.48236 4.368895 4.5037303
1368029_at 10.31799 10.220163 10.215788 10.088478 10.239642 10.418622 10.400643 10.155237 10.440091 10.26709 10.277503 10.384106
1368030_at 7.875995 8.111074 7.9203606 7.760786 7.5463324 8.201155 8.094982 7.603613 7.667221 7.4521027 8.014329 7.9814587
1368031_at 7.3005533 7.05802 7.259101 7.2373524 7.1061826 6.997596 7.093816 7.015383 6.96486 7.386764 7.5199285 7.0446577
1368032_at 6.054101 5.6178975 5.60205 5.9060674 5.3922453 5.310763 5.281434 5.375676 5.6942244 6.3509793 6.3401895 5.682805
1368033_at 5.8730416 5.625704 6.037078 5.72271 5.8141713 5.587308 5.7148213 5.7096305 5.966177 6.098879 5.894384 5.528063
1368034_at 4.23771 4.573243 4.2117352 4.4672604 4.690089 4.436694 4.574602 4.2674694 4.4648485 4.149176 4.1972294 4.346895
1368035_a_at 10.290583 9.736822 10.432417 10.770648 10.265764 10.172854 10.7017 10.506739 10.204241 8.912036 10.406852 9.927347
1368036_at 10.286564 10.006513 10.597189 10.699621 10.179824 10.485158 10.5777235 10.626457 10.2036495 9.453092 10.426977 10.002671
1368037_at 7.0580487 7.1645827 7.052525 7.312997 6.6434627 7.0448112 7.0417724 6.9398255 6.946743 7.2042723 7.147574 7.1786947
1368038_at 8.921629 8.742315 8.291992 8.150884 8.847114 8.6763525 8.901777 8.150053 8.672926 8.437535 7.8597693 8.546473
1368039_at 5.454984 5.501151 5.148105 5.1023884 5.7076554 5.033942 5.758882 4.8388615 5.5361347 5.419419 4.693329 4.9780016
1368040_at 8.229584 8.2518635 7.9536014 8.089405 8.076255 7.943653 8.020927 7.880944 7.82452 7.9549665 7.9362493 8.009476
1368041_at 10.125463 10.321262 9.937873 9.891326 10.186728 10.134055 10.246487 9.846827 10.125708 10.085221 9.975615 10.308258
1368042_a_at 10.542006 10.393667 10.505491 10.683364 10.335614 10.318202 10.400905 10.522427 10.323437 10.201244 10.631587 10.497458
1368043_at 8.402404 8.095905 8.213167 8.101187 7.8659253 8.062492 8.339428 7.953674 8.251224 8.068385 8.237165 8.220575
1368044_at 3.299338 3.415578 3.3117857 3.358192 3.418927 3.2970846 3.444722 3.3728979 3.4066708 3.1872008 3.1217394 3.3383818
1368045_at 10.0649395 9.828258 9.584838 9.761121 9.8838825 9.933861 9.945131 9.70516 9.776499 10.138263 9.735195 9.795117
1368046_at 9.171688 8.984807 8.783608 9.113117 9.083669 9.203264 9.192211 8.641134 9.216221 9.04606 9.001207 8.935458
1368047_at 7.443921 7.8691926 7.197215 7.3104253 7.317417 6.756657 7.390164 6.7346406 7.151639 7.4533014 7.3034387 7.4634085
1368048_at 14.010568 13.976429 14.091187 14.025136 14.025494 14.06102 14.005079 14.066656 14.145678 13.967939 14.074286 14.059834
1368049_at 11.128341 11.396255 10.829516 10.914454 11.137824 11.353352 10.995711 10.727025 11.091579 11.126364 10.941188 11.124049
1368050_at 8.090839 8.51971 8.093206 8.258425 7.676901 7.7400227 8.34251 8.467004 8.469275 8.06235 8.366125 8.289715
1368051_at 11.529783 11.696543 11.230808 11.295698 11.633417 11.558868 11.381802 11.094701 11.46027 11.629529 11.206092 11.530831
1368052_at 5.019552 4.9601817 5.1333275 4.5131626 4.399747 5.304285 5.0296297 4.797575 4.4964824 4.7509522 4.766754 4.9268956
1368053_at 5.7702374 5.7194963 5.635143 6.24072 6.025288 5.581033 5.7354803 5.5885434 5.6984878 6.0265064 6.1428022 5.8101926
1368054_at 6.440198 6.1284966 6.2661858 6.6509748 6.3818746 6.2732472 6.1560655 6.0891924 6.023608 6.193819 6.406681 5.9572177
1368055_a_at 7.71232 7.3376474 7.8767986 7.83459 7.0137396 7.569541 7.572769 7.560753 7.3000774 7.8459635 7.6582937 7.6099734
1368056_at 7.624921 7.6985397 7.401693 7.239907 7.122625 7.4706454 7.4188766 7.1905384 7.437931 7.4704504 7.1936846 7.5230036
1368057_at 8.2831 8.019442 7.9244356 8.023418 8.451347 8.612095 8.427857 8.460746 8.077219 7.81543 8.084428 8.471479
1368058_at 7.0542803 6.8179955 6.8750186 6.7778115 6.902831 6.552862 7.1431694 6.9008064 7.0346003 6.8855 7.0931106 7.023247
1368059_at 9.481899 9.045159 9.371466 9.246816 9.130617 8.220375 8.845882 6.39547 8.263762 7.7026777 6.351851 9.01339
1368060_at 13.071983 13.100093 13.091257 13.160458 13.155319 13.106218 13.15186 13.06436 13.162338 12.979306 12.980342 12.987981
1368061_at 5.6052547 5.7503448 6.2666287 5.735226 5.4732943 5.5442057 5.41959 6.136223 5.4002085 5.1350956 5.9502482 5.8068566
1368062_at 9.397152 9.322304 8.892889 8.803179 9.508868 9.601898 9.396036 8.711024 9.416688 9.323334 8.930425 9.301959
1368063_a_at 8.613148 8.391156 8.369397 8.352611 8.313271 8.361477 8.470644 8.407969 8.679832 8.521726 8.3598795 8.555074
1368064_a_at 10.542748 10.440936 10.045041 10.087537 10.317906 10.63236 10.805157 10.120911 10.421949 10.822785 10.31397 10.596105
1368065_at 7.4099426 7.1433606 7.1875567 7.0157385 7.283349 7.335701 7.3232336 7.239734 7.023012 7.0720296 7.2624884 7.21238
1368066_at 6.0898085 5.8200016 6.0044007 5.7713723 6.000961 5.9515924 6.179455 5.9887357 5.641162 5.6398664 5.7660985 5.934746
1368067_at 9.0814 8.970633 8.617495 8.5079365 8.774835 8.940202 8.976446 8.363048 8.89534 8.886207 8.576118 8.853438
1368068_a_at 7.0803223 6.9439936 7.19257 6.992629 6.6220765 6.364231 7.2683306 7.0130205 6.9374046 7.2690544 7.1638694 6.8687677
1368069_at 7.9548454 7.842234 8.238609 8.195177 7.947965 7.7665086 7.9529 8.072364 7.8667903 8.149591 8.226215 8.000294
1368070_at 8.427302 8.295315 8.29376 8.0673065 8.203182 8.453201 8.516403 8.02738 8.371317 8.273094 8.244284 8.319197
1368071_at 11.645548 11.685849 11.971437 11.866806 11.536388 11.536481 11.799364 12.033011 11.859761 11.720813 12.132152 11.737655
1368072_at 6.180593 6.544697 6.68939 6.35124 6.2620983 6.3412867 6.332011 6.1655045 6.247067 6.248 6.2583323 6.9164596
1368073_at 8.781917 8.453124 8.142634 8.47 7.4406147 7.7529206 8.53026 7.790441 8.292746 7.4443073 8.367312 7.566369
1368074_at 6.766352 6.8400426 6.991759 6.8966503 6.7273254 7.1522074 6.625548 6.777243 6.819618 6.95974 6.7245684 6.6902676
1368075_at 10.665166 10.392326 10.355587 10.085394 10.395329 10.767961 10.483913 10.647551 10.612346 10.724923 10.666212 10.785142
1368076_at 7.078898 7.1761103 6.676629 6.9513454 7.0425177 6.7491546 6.851473 6.5959644 6.875194 7.0938525 6.707799 6.774568
1368077_at 13.262689 13.213895 13.0656185 13.176758 13.3160305 13.28872 13.349274 13.131951 13.236426 13.339656 13.035055 13.023867
1368078_at 4.0854187 3.7712004 4.510839 4.1440372 4.244523 4.0508246 3.8367524 4.419169 4.6680017 4.683723 6.422722 5.606999
1368079_at 9.158174 9.230744 9.131642 9.097081 9.243888 9.635518 9.252602 9.196255 9.781812 9.450093 9.306915 9.232812
1368080_at 3.901977 4.0096755 3.8924417 3.666681 3.7292955 3.872329 3.5723882 3.7033474 3.7267299 3.751181 3.439238 3.6903749
1368081_at 7.258346 7.347933 7.532339 7.550484 7.405132 7.3617945 7.1756907 7.6020107 7.3529406 7.293523 7.5385995 7.452226
1368082_at 7.522738 7.5690055 7.8239856 7.591647 7.3607087 7.5249524 7.5604105 7.607732 7.271657 7.3780518 7.83065 7.4265594
1368083_at 9.190546 9.033484 9.105364 9.129126 9.012579 9.131891 9.203146 9.113642 9.262757 9.143641 9.346798 9.034708
1368084_at 6.034729 6.290477 6.125204 6.0566173 6.1784153 6.119116 5.933857 6.160824 6.0510883 6.034919 6.12763 6.130292
1368085_at 10.389415 10.4545965 10.685934 10.764473 10.622221 10.62745 10.684716 10.723678 10.569355 10.684231 10.520521 10.541262
1368086_a_at 7.61601 7.9759197 7.964113 7.3308387 7.588789 7.8387885 7.5599184 7.8732123 7.433659 7.1949086 7.5307183 7.771299
1368087_a_at 8.560794 8.415185 8.07285 8.179415 8.191959 8.118641 8.499195 7.9432654 8.10862 9.214952 8.331638 8.24162
1368088_at 7.3076253 7.449536 7.0427895 7.0885186 7.425347 7.1182046 7.4898047 7.012443 7.5473986 7.4888134 7.0863986 7.554972
1368089_at 8.0580635 8.364307 8.04543 8.160896 8.058954 7.6647162 8.037416 7.995048 8.11918 7.8919735 8.375603 7.964801
1368090_at 7.1362915 7.2572074 7.2563744 7.2370696 7.1916037 7.188079 7.1405816 7.193373 6.876831 6.8433285 7.189448 7.1477385
1368091_at 8.1489935 8.150188 8.524331 8.631751 8.038428 7.6786485 8.166735 8.544769 8.127224 8.37657 8.566236 8.1011915
1368092_at 12.357211 12.413962 12.406626 12.3338585 12.440171 12.512049 12.422389 12.48438 12.555674 12.525594 12.332869 12.431668
1368093_at 3.6561608 3.546185 3.9060633 3.740261 3.8302262 3.9572127 3.4367337 3.7199497 3.6086302 3.783591 3.8422403 3.550126
1368094_at 6.806719 6.6745296 6.673239 6.9134984 6.9371066 6.5580945 6.664195 6.7494493 6.6629696 6.714009 6.72638 6.6855607
1368095_at 10.170799 10.2241955 9.75834 9.9052105 10.30952 9.93295 9.965138 10.005652 10.164555 10.586435 10.120914 10.552411
1368096_at 9.792107 9.848542 9.847805 9.736914 9.903515 9.839795 9.910429 9.654965 9.87794 9.879839 9.855903 9.922851
1368097_a_at 4.457777 4.396529 4.3562984 4.0266123 4.242195 4.435236 4.48486 4.5230503 4.432275 4.163553 4.42358 4.5071454
1368098_a_at 8.259039 7.470473 7.7927494 7.784086 7.932933 7.5624447 8.134731 7.7284055 7.730441 8.172788 7.5534177 7.762045
1368099_at 7.368864 7.21816 7.020287 6.8849173 6.9077992 7.2480807 7.333051 6.787566 7.1947947 7.0589895 7.0690284 7.1139283
1368100_at 10.487697 10.579413 10.726343 10.5605135 10.511275 10.782056 10.5942135 10.637589 10.776456 10.491524 10.667827 10.478509
1368101_at 7.637637 7.824831 7.6004524 7.591052 7.2237997 7.537256 7.370758 7.425994 7.6054063 7.806778 7.6830034 7.9002337
1368102_at 8.777658 8.375217 8.547955 8.123335 8.325449 9.067806 9.343966 8.481932 9.082367 7.1601415 8.127821 8.65991
1368103_at 6.9134755 6.729504 7.074952 6.8447356 6.438152 6.7228103 6.78139 7.0031486 7.1368966 6.642075 7.290668 6.890312
1368104_at 6.175186 6.380201 5.8555527 6.1545353 6.5007296 6.7067494 6.2989974 6.3541293 6.212787 6.409688 6.105155 6.2585897
1368105_at 4.718333 5.1057444 4.6571035 4.9309897 5.064316 5.0070767 4.905288 5.1887836 4.902426 4.8014965 4.819905 4.470969
1368106_at 9.330893 8.272929 7.8058906 9.16327 8.149695 8.134882 9.290305 8.274803 8.49591 8.181861 8.269184 8.376684
1368107_at 3.6114695 3.716101 3.6473374 3.5100837 3.711996 3.6993854 3.812143 3.7569327 4.1210823 3.7242534 3.59807 4.0448084
1368108_at 4.6483984 5.0322733 4.914572 4.9388127 5.2876787 5.426513 4.513196 4.9781504 5.167352 5.182903 4.6815324 4.84854
1368109_at 6.8761473 7.0158563 6.738023 6.5778136 7.229887 7.2637367 7.1894345 6.8642426 7.0073514 7.05678 7.03566 7.216053
1368110_a_at 4.0006356 4.1670647 4.479818 4.59984 4.453756 4.0725603 4.2110314 4.463629 4.075595 4.178158 4.0543933 4.215097
1368111_at 7.619146 7.764179 7.59984 7.491609 8.032377 7.82216 7.9155746 7.403464 7.7956944 8.132071 7.641443 7.6790795
1368112_at 5.3928866 5.278103 5.3300076 5.473045 5.448398 5.38619 5.4033375 5.607525 5.3129663 5.280735 5.407497 5.457533
1368113_at 4.2912655 4.347989 4.4480867 4.622191 4.46805 4.6601653 4.3058805 4.390667 4.2907414 4.307007 4.5375156 4.2829485
1368114_at 4.380418 4.1377277 4.141097 4.221858 4.5075994 3.9981568 4.4740767 4.4575047 4.5169644 4.625689 4.1438684 4.3628664
1368115_at 10.610894 10.535895 10.728128 10.637425 11.108197 10.920627 10.397446 10.401153 10.324445 10.791535 10.579979 11.327639
1368116_a_at 7.5117064 6.921286 6.645282 6.8754067 7.1253576 7.101608 7.5411096 6.523496 7.2980475 7.4339657 7.0357313 7.2552958
1368117_at 8.849434 8.724243 8.5455 8.587326 8.574138 8.623308 8.747033 8.543014 8.710048 8.430517 8.797319 8.608479
1368118_at 8.5854845 8.826037 8.452803 8.495365 8.297953 8.439512 8.559879 7.909454 8.566288 8.797117 8.781057 8.482699
1368119_at 5.7284536 5.8117824 6.0814166 6.070088 5.7125664 5.724244 5.7321053 6.103156 5.344245 5.9227185 6.054005 5.8667803
1368120_at 4.238428 4.5339603 4.212632 4.665346 4.4103737 4.383313 4.362788 4.873492 4.3262215 4.2703886 4.5127897 4.3872614
1368121_at 10.502055 10.498735 10.261155 10.172158 10.584458 9.882513 10.285343 9.801712 10.567345 10.361308 10.206907 10.331709
1368122_at 9.905713 9.95667 9.442842 9.5210285 9.706219 9.735454 9.746861 9.308964 9.777867 9.458662 9.383922 9.435972
1368123_at 5.628449 5.852392 6.164159 6.297742 6.287319 5.868241 6.0158787 6.6527753 5.8698726 6.015798 6.3254914 5.8252587
1368124_at 7.1351633 7.1187487 6.835697 7.2715154 6.9019074 7.3888392 7.2980094 6.3800097 7.2870216 6.722225 6.8387575 6.8821325
1368125_at 6.1994667 5.813509 6.13508 6.0947533 5.7802157 6.3360305 5.8391786 6.102846 5.9516935 6.1153874 6.2167544 6.1177464
1368126_at 6.06767 6.041645 6.373445 6.133962 6.2852445 6.2167406 6.2698703 6.4462295 5.985541 6.5694814 6.33037 5.9871902
1368127_at 6.8289943 6.972175 6.894453 6.261259 6.7141137 6.714371 7.4640045 6.4348187 7.178102 7.81851 6.6643147 7.3698487
1368128_at 6.6828775 6.6550055 6.5537124 5.818454 6.9309006 6.2226906 7.885479 6.6028075 6.791931 6.455248 6.3611994 6.6881375
1368129_at 7.436559 7.526804 6.9740815 6.725989 7.149701 7.249465 7.163672 6.777819 7.3308535 7.185228 6.8158154 7.5580454
1368130_at 4.4150095 4.5769463 4.6034613 5.0927305 4.985631 4.4703426 4.6858397 4.953888 4.7655363 4.617758 4.813758 4.8012915
1368131_at 4.3134575 4.193818 4.4695406 4.295469 4.4356155 4.377933 4.286719 4.5124073 4.5883164 4.4198036 4.5281324 4.365969
1368132_at 10.534101 10.345632 10.424133 10.780868 10.3169365 10.270748 10.14726 10.027282 10.248323 10.277181 10.195085 10.607513
1368133_at 7.954 7.9030566 7.5312 7.108539 7.514158 8.26458 8.038332 7.11481 8.084405 7.4383597 7.376776 7.5884256
1368134_a_at 8.14805 8.257515 8.590314 8.696236 8.1317835 8.460174 8.485632 8.516049 8.467507 8.111597 8.455713 8.322271
1368135_at 5.954965 6.246872 6.1314435 6.093736 5.9042554 5.503722 6.0724134 6.3109307 6.6150494 6.1292586 5.663993 5.9688225
1368136_at 8.105252 8.133889 7.5799003 7.720609 7.6896634 7.9547687 8.081533 7.3870244 8.034792 8.159785 7.923957 8.023096
1368137_at 5.885722 6.014578 6.048953 6.23623 6.3576593 6.091029 6.2764716 6.2806225 6.197723 6.1722126 6.0446177 6.1645975
1368138_at 5.5684433 5.658092 5.7739534 5.6361027 6.0635023 5.5501924 5.2758684 5.9446654 5.358509 5.5024195 5.9748893 5.512397
1368139_s_at 5.530163 5.2070713 5.816959 5.759163 5.651734 5.0880075 5.1803412 5.6055045 4.9814105 5.863741 5.512564 5.6065974
1368140_at 5.7174997 5.088324 5.684179 5.6007423 5.7391458 5.998233 5.637548 5.7250943 5.438023 5.3169007 5.8664546 5.4559264
1368141_at 11.590431 11.558103 11.401627 11.4264555 11.587644 11.510585 11.63573 11.383399 11.536102 11.629162 11.463706 11.436279
1368142_at 5.3450294 5.110667 5.4147177 5.299334 5.606618 5.4371796 5.2433248 5.6100993 4.8658147 5.296554 5.4613695 5.3921156
1368143_at 7.4439883 7.5129814 6.9860687 6.3573337 6.6775465 6.83381 7.341191 6.154356 7.042903 7.946227 7.0852327 7.2074804
1368144_at 6.094113 6.015771 6.020927 5.6383414 5.6218815 5.7055206 5.8960056 5.5104265 5.282341 5.4921494 5.5162554 5.7132406
1368145_at 5.727682 5.481389 5.95889 5.9520063 5.734747 5.941613 5.7404747 6.290472 5.3409386 5.305498 5.9151783 6.018883
1368146_at 10.822644 11.219613 10.0581 10.552081 10.377687 10.323496 9.614928 9.547403 9.5948305 9.598375 9.279551 11.03948
1368147_at 8.826814 9.387655 7.646864 8.5132475 8.382193 8.29425 7.3111897 6.996999 7.3590555 7.3043947 6.731946 8.876222
1368148_at 4.357313 5.0408783 4.6279254 4.905627 5.0007463 4.7614436 4.565359 4.9711304 4.931491 4.696682 4.8194323 4.570011
1368149_at 6.3568983 6.0678864 6.0502176 5.620875 6.442192 6.366656 6.170182 5.899097 6.1715074 6.2143703 5.7534065 5.9073563
1368150_at 12.525976 12.531158 12.609905 12.610757 12.440657 12.699615 12.672561 12.720812 12.707607 12.588716 12.596448 12.6117935
1368151_at 10.406696 10.060035 9.742443 9.760499 10.26574 10.213202 10.330998 9.716302 10.359153 10.235433 9.9237 10.243208
1368152_at 7.442588 7.6379313 7.24087 7.115531 7.5207286 7.3855925 7.4372244 6.8651214 7.3880587 7.450257 7.3823633 7.401204
1368153_a_at 7.1403112 6.981809 7.41851 7.4417477 7.148511 7.1414876 6.8836336 7.3808675 6.953537 6.7125316 7.3228474 7.129432
1368154_at 8.404219 8.177028 7.738529 7.676769 8.304367 8.26102 8.492226 7.73718 8.175572 8.237351 8.235262 8.473799
1368155_at 12.310741 12.180469 12.423369 12.640801 12.546947 12.887299 13.014625 9.602523 13.288867 9.979003 11.374162 12.256148
1368156_at 5.393588 5.2480516 5.430304 5.645286 5.269577 5.380423 5.1604424 5.8576794 5.3774333 5.5247884 5.5371037 5.340438
1368157_at 6.279164 5.764649 5.9629908 6.332987 6.130371 6.003571 5.98514 6.1852913 6.2897964 5.8988996 6.0169983 5.9062204
1368158_at 9.950026 9.857256 9.249167 9.270389 9.748195 10.028328 9.907783 8.988162 9.83933 9.947038 9.434603 9.724608
1368159_at 8.166741 8.151544 7.9775486 8.029055 7.9631433 7.5370593 8.00448 7.8635216 7.748902 8.106432 7.9193063 7.955802
1368160_at 9.498204 10.093926 10.612137 9.1521845 10.42823 9.668169 9.144653 8.927665 9.606233 9.535058 10.011732 10.23997
1368161_a_at 13.908325 13.886114 13.986248 13.934315 13.869833 13.908693 13.889521 13.976494 13.875618 13.781482 13.932263 13.866247
1368162_at 4.580129 4.873271 4.8836517 5.170905 5.461179 4.728197 4.8960676 4.7792797 4.8438435 5.1433353 5.02917 5.2216425
1368163_at 10.213867 10.179089 9.987202 9.829322 10.095128 10.423024 10.380923 9.962321 10.402422 10.349659 10.106006 10.285447
1368164_at 8.037428 8.222267 7.617018 7.739694 7.7723165 8.1191845 8.324911 7.7133894 8.024293 8.124472 7.7782145 8.210397
1368165_at 7.597874 7.734338 7.6142654 7.4787126 7.738282 7.725563 7.73923 7.301638 7.770592 7.6618037 7.791852 7.7756987
1368166_at 6.541693 6.8234324 6.4228764 6.2267942 6.0784755 5.983755 6.278605 6.2900534 6.5818887 6.300379 6.213475 6.3163977
1368167_at 5.729313 5.3871984 6.095326 5.554956 5.5035257 5.6412044 5.88828 5.549792 5.9862084 5.477836 5.824221 5.6451025
1368168_at 9.466041 7.5995045 8.889349 9.256665 8.096164 8.604852 9.239379 8.866515 8.485542 6.0264783 8.49377 8.21663
1368169_at 7.0407667 6.9616385 6.881893 7.0551577 6.8479843 6.8488903 6.839345 7.0616717 7.07701 7.00125 6.867107 7.008373
1368170_at 3.9998004 3.9544551 3.8465886 4.1430316 4.013695 4.478347 4.023952 3.8810923 4.17892 4.035833 3.5848527 4.06482
1368171_at 10.259875 9.605814 8.295774 8.916 10.735556 9.0663395 9.297289 9.220781 8.272239 5.0132017 6.3005767 8.7708845
1368172_a_at 8.335057 7.4125996 6.3822155 6.9982147 8.600288 7.0143337 7.391098 7.5195217 6.4687014 4.0425053 4.547413 6.567323
1368173_at 8.128778 7.5731244 8.174366 8.226784 7.5505695 7.2884603 7.868868 7.6865335 7.6124783 8.212983 8.3960285 7.57777
1368174_at 3.7937753 3.8937361 4.319112 3.8814533 4.097273 3.9251914 3.832542 3.9178135 3.860859 4.097176 4.0393114 4.002001
1368175_at 6.804053 6.324591 6.159174 6.434702 5.7848096 6.564192 6.696905 6.163884 6.624611 6.289458 6.2134027 6.2286363
1368176_at 7.4912004 7.5461955 7.579629 7.826671 7.6087375 7.756978 7.6933894 7.6801534 7.6914554 7.537247 7.5789137 7.5235505
1368177_at 7.734834 7.4589906 7.5414743 7.287447 7.518313 7.216213 7.621544 7.2968826 7.319649 6.975188 7.555583 7.4625645
1368178_at 9.007123 8.953154 8.866314 8.891916 8.877451 9.297515 9.306599 9.040527 9.169386 8.84134 9.132603 9.263603
1368179_at 7.3332424 7.6208305 7.805282 7.5839944 7.591503 7.5333676 7.4126787 7.5641403 7.6450524 7.6952314 7.6907306 7.7524095
1368180_s_at 13.410545 13.361166 13.679771 13.308317 13.309382 13.035658 13.358444 13.592897 13.071008 13.608483 13.5799465 13.662939
1368181_at 10.807275 10.38724 10.716497 10.679904 10.521627 10.745694 10.51223 10.31541 10.575955 10.563085 10.515559 10.292867
1368182_at 4.2173157 4.2248154 4.4779406 4.2772665 4.4439955 4.6404824 4.200054 4.533577 4.2802362 4.2854757 4.754854 4.20514
1368183_at 7.8864174 7.9313083 7.7743835 7.997164 7.8847055 8.018663 7.9493995 8.115936 7.913721 7.743147 8.0836 7.917904
1368184_at 9.235678 9.161218 9.173936 9.22364 9.1773405 9.246432 9.145567 9.121143 8.792758 9.388053 9.196357 9.070217
1368185_at 4.8987184 5.186431 5.279914 5.129914 5.0238137 5.1987815 4.810587 5.247763 4.8277774 5.552713 5.2369814 4.694176
1368186_a_at 5.931923 6.4660654 6.519967 6.521115 6.464609 6.3403254 6.1542335 6.2957516 6.2491817 6.2657914 6.379036 6.077838
1368187_at 8.575866 8.469456 8.163979 8.176506 7.5444326 8.371521 8.53392 8.011557 8.86318 9.533525 9.031194 8.661791
1368188_at 13.759027 13.726727 13.640797 13.661384 13.706531 13.798354 13.791094 13.707861 13.715379 13.967806 13.721593 13.771764
1368189_at 10.406513 10.506907 10.556235 10.151104 10.337056 10.61093 10.192424 10.079289 10.275932 10.588626 10.711687 10.349213
1368190_at 4.9591208 5.067766 5.544564 5.500833 5.2360625 5.0364933 4.9660606 5.796334 5.5847635 5.3302455 5.231457 5.540021
1368191_a_at 10.623538 10.511741 10.73287 10.76509 10.872234 10.56403 10.65632 10.604266 10.536446 10.63617 10.668578 10.541285
1368192_at 5.312583 5.122203 4.918787 4.755086 4.8068233 5.0943522 5.0264645 4.993251 5.364009 4.5282865 4.923714 4.9093065
1368193_at 5.2040825 4.961067 5.526637 5.098833 5.197908 5.1999464 5.178723 5.503274 5.165723 5.017512 4.8199096 5.1614013
1368194_at 4.297267 4.3235307 4.6377983 4.6311207 5.0068755 4.3412123 4.3684864 4.5421762 4.387103 4.6459 4.548449 4.3602295
1368195_at 6.3703227 6.578928 6.335853 6.008313 6.3648095 6.304326 6.6277657 6.6303115 6.274408 6.456666 6.619267 6.569991
1368196_at 5.095749 4.655034 5.023985 4.992087 5.2964735 4.9409256 4.857144 4.9799204 4.6907406 5.0812798 5.1033864 5.3162603
1368197_at 4.264311 4.043893 3.9060633 4.1001725 4.2304077 3.9879138 3.9478118 4.368891 4.082174 4.1595364 3.9825442 4.491111
1368198_at 4.8204236 4.641572 5.3119707 5.273717 5.358159 5.7585926 5.086547 5.3916974 4.8162956 5.09958 4.89407 4.6249757
1368199_at 9.1408615 8.969447 8.108351 8.085103 8.612059 8.714466 8.879074 8.089188 8.903516 8.6782 8.400984 8.890541
1368200_at 5.642791 5.7752223 5.4449086 5.9547377 5.8942437 5.811906 5.2998357 5.6640534 5.3357344 5.3777328 5.9151783 5.5853367
1368201_at 6.349391 6.3817816 6.3148546 6.2400227 6.0299635 6.1602974 6.234791 6.234336 5.879664 6.066028 6.3652077 6.151513
1368202_a_at 8.509321 8.060028 8.352442 8.116385 7.991213 8.095719 8.238859 8.223891 8.110907 7.97486 8.283715 7.8911176
1368203_at 5.1266537 5.0459476 5.3038864 5.4366846 5.407281 5.2077527 4.728645 5.385601 5.0430703 5.0376844 5.174401 4.9336023
1368204_at 6.4908543 6.614526 6.5444746 6.2343297 6.615764 6.314012 6.709074 6.277611 6.6248245 6.0998526 6.0869303 6.3377876
1368205_at 13.426243 13.480576 13.4331255 13.4611435 13.435125 13.514969 13.578625 13.43258 13.616583 13.506341 13.5381155 13.549225
1368206_at 8.921018 8.944212 9.100561 8.9010725 8.93755 8.986083 8.987608 8.914009 8.966629 9.093662 8.936588 9.000997
1368207_at 6.54905 6.7780504 6.7772713 6.2421417 6.3710427 6.334759 6.4756427 6.4193373 6.336964 6.541743 6.579581 6.6004415
1368208_at 5.939918 5.9203453 6.050771 6.590096 6.5495896 6.1047444 6.4584484 6.3905683 6.2831497 6.9683895 6.3885427 6.543857
1368209_at 5.8621984 6.160846 5.6484537 6.3336973 6.1673985 6.1860194 6.066938 6.1278696 6.265869 6.5289307 5.7138 6.0424805
1368210_at 4.912031 4.9532156 4.9409475 4.9947543 4.9825063 4.9393296 4.7011204 5.025477 4.769173 4.992045 4.891207 4.8597445
1368211_at 12.559542 12.67414 12.479031 12.488776 12.377669 12.582366 12.672561 12.509655 12.561781 12.656192 12.5966 12.759866
1368212_at 8.436474 8.233049 8.4808445 8.423162 8.070902 8.227068 8.579693 8.164642 8.638313 8.402013 8.367047 8.272745
1368213_at 8.224248 8.575472 8.79858 8.306203 8.482077 8.449292 8.461323 8.319404 8.509098 10.052582 9.303574 9.458637
1368214_at 7.863302 8.1414 7.407139 7.4087853 7.756017 7.785625 7.8432975 7.2320814 7.732439 7.6931353 7.4143577 7.716548
1368215_at 9.771273 9.740335 9.517375 9.450006 9.533456 9.635254 9.728874 9.554295 9.712335 9.520871 9.563235 9.565724
1368216_at 9.42134 9.363351 9.20025 9.299921 9.337055 9.482541 9.562056 9.19929 9.370591 9.251893 9.4566555 9.318007
1368217_at 7.996182 7.9865007 8.300144 8.119192 7.946502 7.969996 8.097246 7.9239683 8.043762 7.816776 7.9682975 7.933745
1368218_at 4.813134 5.307851 5.0780144 5.107347 4.945163 5.095692 4.960015 5.431779 4.9051056 5.1226153 5.1414685 4.791066
1368219_at 6.2606835 6.0680475 6.3307 6.4479027 6.1894493 6.3352504 6.493035 6.321298 6.3428426 6.0016375 6.2344027 6.466661
1368220_at 9.14459 9.300138 9.065378 8.977539 9.099966 8.97032 9.076754 8.899512 9.084884 9.139047 9.250172 9.363596
1368221_at 9.916946 9.661951 9.736531 9.711188 9.651115 9.616921 9.6774235 9.521339 10.129069 9.615086 9.632183 9.391951
1368222_at 5.2307587 4.800685 4.6965704 5.1843967 5.000746 5.0422792 4.7554293 4.51346 5.1389084 5.2320395 5.0452967 4.41109
1368223_at 7.6727815 7.9806657 7.373131 7.3713303 7.5112815 7.3615336 7.7231236 7.29301 7.4970493 8.353732 7.4787693 7.8355594
1368224_at 12.809927 13.11517 13.139404 13.058817 13.098143 12.823052 12.816299 12.868035 13.15252 12.881137 12.981737 13.07617
1368225_at 7.5495195 7.501518 7.371457 7.110103 7.343348 7.5145845 7.5116644 7.11103 7.3672915 7.578205 7.288808 7.15105
1368226_at 8.145374 8.027183 8.035969 8.007758 8.288164 7.9315786 8.306736 7.939654 8.097277 8.275891 8.132649 8.34492
1368227_at 9.003164 8.387468 8.5218115 8.09244 8.464949 9.027844 9.335863 9.058447 8.877999 8.781191 8.676002 8.557784
1368228_at 8.57224 8.692703 8.429951 8.202854 8.001234 8.253977 8.6651125 8.34434 8.552258 8.758272 8.594869 8.452393
1368229_at 6.9853497 6.912179 7.0495563 6.9207945 6.6788445 6.9091372 7.0298653 6.9133787 7.267831 7.0960054 7.0176454 7.0213127
1368230_a_at 9.279023 9.334641 9.539865 9.334398 9.282417 9.294851 9.274493 9.40588 9.370751 9.542479 9.457086 9.452952
1368231_at 6.942367 6.5721307 6.9976726 7.012478 6.855042 6.6611795 6.998306 6.996634 6.6678753 6.562585 7.01052 6.5955524
1368232_at 8.238197 8.495289 8.479343 8.150419 8.240232 8.302073 8.510044 8.322226 8.330078 8.79408 8.59296 8.683054
1368233_at 8.1338625 8.459198 8.034259 7.8196764 8.025652 8.464795 8.272809 8.04236 8.084405 8.463649 8.221242 8.276399
1368234_at 8.384623 8.51676 8.193329 7.721297 8.083724 8.546196 8.868647 8.127264 8.44989 8.560788 8.669326 8.727099
1368235_at 7.7692184 8.067665 7.8238115 7.84061 7.850368 7.8910437 8.02393 7.882528 8.06497 7.841903 7.969608 8.292274
1368236_at 4.4964347 4.233796 4.163543 4.170824 3.9768088 4.2335405 4.048255 4.516996 3.944912 4.308427 4.221989 4.4503593
1368237_at 4.6281714 4.447745 4.868903 4.889567 4.9339623 4.326724 4.805376 5.342741 4.420541 4.461806 4.760848 4.4446216
1368238_at 4.80794 4.7713604 4.852837 4.9758844 4.8165865 4.6908197 4.6140037 5.0456867 4.521967 5.205544 4.6089973 4.7468977
1368239_at 8.151726 7.9915485 8.285052 8.3737335 8.120415 8.124212 8.502838 8.259155 8.259933 7.924386 8.280173 8.090799
1368240_a_at 4.323945 4.7154727 4.2061768 4.446312 4.093902 4.6241984 4.5502777 4.339946 4.5718346 4.5574293 4.324895 4.335293
1368241_a_at 8.428903 8.440659 8.563162 8.484801 8.33646 8.645683 8.63524 8.510588 8.490607 8.265369 8.45363 8.433952
1368242_at 4.9365835 5.0929847 4.954994 5.1335707 5.2955008 4.92521 4.5627327 5.0045557 4.7696233 4.6369247 4.922082 4.7844734
1368243_at 5.163509 5.1942954 5.1303844 5.3714094 5.243941 5.032524 5.4717813 5.201015 5.1263385 5.4108815 5.292051 5.4408274
1368244_at 10.597989 10.819424 10.125524 10.450834 10.470313 10.3541155 10.556712 10.285864 10.373025 11.114854 10.474262 10.688272
1368245_at 12.451802 11.714569 12.388788 12.611136 12.4101 12.406488 12.73034 12.453128 12.446107 12.748885 12.305411 12.298141
1368246_at 4.7323637 4.7222834 4.6837063 5.0710654 4.8134165 4.6874013 5.1786427 5.1023993 4.977455 5.22442 4.9089603 4.880813
1368247_at 5.749325 6.259758 6.2363243 5.9371176 6.434341 6.7284083 6.3260183 6.2014956 6.0252476 6.3618665 6.0132294 6.399255
1368248_at 5.582383 5.9377623 6.3397613 5.8465896 5.59728 5.8661885 5.3553905 5.7736516 5.4726315 5.9306207 5.775238 6.0956297
1368249_at 9.650908 9.205539 9.857098 9.591031 9.769634 10.144495 9.7253685 9.538013 9.283256 10.081605 10.025599 10.529382
1368250_at 4.243437 4.187461 4.14991 4.137727 4.1361246 4.2423115 4.245756 4.321606 4.0437064 3.8795967 3.9695678 4.067195
1368251_at 5.4623985 5.5014453 5.848766 6.1128025 5.5171523 5.725342 5.640356 5.633957 6.1669765 5.702877 5.737329 5.690084
1368252_at 3.4406374 3.7215507 3.6634963 3.518558 3.6434622 3.4239275 3.5986052 3.863122 3.8048458 3.5736327 3.7058203 3.5604045
1368253_at 12.230517 12.276033 12.425393 12.521298 12.27131 12.263042 12.356978 12.46465 12.303555 12.388789 12.433309 12.31431
1368254_a_at 4.676737 4.6584067 4.950792 5.180308 5.234578 4.8343883 4.724672 4.8399425 4.6044025 4.8653674 4.988209 4.908051
1368255_at 4.313283 4.52896 4.387336 4.7322526 4.461984 4.373983 4.399717 4.6482615 4.582482 4.308558 4.553577 4.5227857
1368256_at 3.554548 3.4803267 3.491991 3.4692028 3.5380921 3.499342 3.6943905 3.374009 3.8108556 3.441573 3.4568312 3.9801567
1368257_at 3.9741178 4.0308547 4.387336 4.146381 4.2333 3.9351099 4.2355013 4.3419824 4.169247 4.303411 4.146405 4.1223087
1368258_at 5.14972 5.3743286 5.543646 5.421801 5.3535924 5.629656 5.128834 5.7425113 5.0427127 5.4628 5.561837 5.35604
1368259_at 7.9855714 8.114993 7.5276437 7.1928763 7.2489696 7.6318917 7.9220157 7.333099 7.8735476 7.864466 7.8021064 7.7326927
1368260_at 5.8785825 6.167718 5.3110933 4.8676147 4.5076 4.908594 5.440054 5.054885 4.801586 4.9135075 4.9073486 5.1982255
1368261_at 4.285836 4.3235307 4.278688 4.501553 4.441159 4.299483 4.516906 4.5497303 4.296703 4.384295 4.4401326 4.283197
1368262_at 5.8922296 6.4524713 6.3840003 6.634996 5.8166466 5.7786293 6.3534083 6.383096 6.1255813 6.344758 6.316884 6.2881637
1368263_a_at 3.983717 4.2562118 4.321431 4.5087857 4.3268228 4.2769756 3.936757 4.659312 4.1975203 4.037483 4.091067 4.1339226
1368264_at 6.9192576 7.3141646 7.445722 7.1237245 7.1731644 7.001747 7.29009 7.269127 7.311938 7.0688634 7.3887887 7.4451137
1368265_at 9.47942 9.133631 8.49741 8.868458 9.162637 9.141186 9.32687 8.889951 9.4450035 8.296417 8.986099 9.148342
1368266_at 13.204685 13.085068 13.451455 13.362282 13.146301 13.203841 13.206106 13.374272 13.039046 13.4529085 13.35236 13.183681
1368267_at 8.093979 7.881023 7.6553655 7.426074 7.61279 7.9022493 7.740294 7.4344387 7.753091 7.569189 7.703687 7.6619983
1368268_at 7.2521935 7.213245 7.064594 7.155342 7.1812644 7.241939 7.451663 6.546989 7.278713 7.535722 7.121051 7.273999
1368269_at 3.5316155 3.5616982 3.758022 3.706243 3.7154188 3.8781013 3.6667063 3.8319817 3.815136 3.8876388 3.9254956 3.5486357
1368270_at 8.664445 8.844301 8.100613 7.753292 8.067866 8.561241 8.756513 8.071787 8.779854 8.795155 7.9798107 8.116339
1368271_a_at 4.8906574 4.880848 4.5546002 4.594904 4.9480386 4.9821076 4.301103 4.908717 5.181949 4.9387665 5.6206784 4.9268956
1368272_at 10.216338 10.742696 10.439845 9.77646 10.987354 11.005857 10.150855 10.084122 10.441644 11.343657 10.293099 11.172132
1368273_at 9.606703 9.42591 8.9903345 9.024831 9.240686 9.4855175 9.468728 8.900976 9.411642 9.444188 9.094982 9.393259
1368274_at 8.26107 8.5098 8.325692 8.299074 8.087679 8.32823 8.284984 8.213407 8.112923 8.063972 8.427801 8.265848
1368275_at 11.5131855 11.3720455 11.16984 10.44879 10.685939 10.787313 11.015606 10.6411495 10.934251 11.766434 11.001837 10.964851
1368276_at 7.0982947 6.9520025 7.153413 7.360856 7.4243026 7.118586 7.185233 7.4744687 7.1357512 7.5497146 7.5901756 6.8999996
1368277_at 8.71047 8.600128 8.949735 8.679615 8.088393 8.609675 8.589385 8.493367 8.45552 8.432991 8.887065 8.54451
1368278_at 6.9588184 7.1144214 7.065888 7.0045485 6.4351325 7.0075865 6.567102 6.9703903 6.385182 7.359468 6.474562 6.666268
1368279_at 4.8592777 4.6216555 4.966664 4.6077332 4.471266 4.6446157 4.160638 4.520254 4.428222 4.41774 4.899769 4.3378234
1368280_at 12.475968 12.474759 12.270302 12.063169 12.379052 12.363562 12.401214 12.064548 12.465375 12.253896 12.156218 12.407884
1368281_at 5.486926 5.8504915 6.03614 6.2001257 5.7458534 6.141848 5.6947746 6.2662816 5.69582 5.4072084 6.25556 5.971395
1368282_at 4.202071 3.9750285 3.9786305 4.6110477 4.086474 4.4149513 3.9680529 4.38457 4.347708 4.2171464 4.5907946 4.150267
1368283_at 10.627762 11.158425 11.121332 10.81536 10.948979 10.759384 11.154358 11.073674 11.398099 11.048458 10.897927 10.999349
1368284_at 7.87025 7.9862337 7.855618 7.4755197 7.757071 8.00164 7.729364 7.964682 7.65848 7.3763213 7.9344807 7.9272
1368285_at 5.264947 5.192923 4.987825 5.393618 4.971476 5.1875043 5.3715973 4.7211156 4.783355 5.035635 4.761496 4.5790462
1368286_at 7.021985 7.0177402 6.970558 6.9534883 6.704283 6.830792 6.852358 6.6898575 6.782649 6.8018265 6.8025646 6.960704
1368287_at 5.553539 4.46968 4.6689034 4.7795453 4.9784975 4.5207944 4.418989 4.682493 4.3814173 4.8793335 4.7666683 4.4817233
1368288_at 14.315392 14.282121 14.251161 14.267738 14.243753 14.264702 14.248552 14.22679 14.269629 14.260011 14.240305 14.295544
1368289_at 10.935384 11.672357 11.107001 10.739412 11.649283 11.864457 12.007334 11.104026 11.600641 10.943496 10.65773 10.787589
1368290_at 3.8116708 3.9236164 3.710352 4.0237846 3.9688962 4.010572 3.7566652 3.9089832 3.7046459 3.9810324 3.8613846 3.7911623
1368291_at 8.183773 8.687299 7.9512396 8.252445 8.705232 7.471183 8.126918 8.206384 8.842279 8.209584 8.022156 8.346614
1368292_at 6.7777634 6.979022 7.1353436 7.2940807 7.655416 7.2655582 7.1353316 7.597094 7.1613836 7.336665 7.274122 7.0647516
1368293_at 5.579215 5.7013416 6.074669 6.1491466 5.895826 5.831218 5.5511136 6.444653 5.512368 5.764114 6.0408516 5.68755
1368294_at 10.977242 10.809623 10.669906 10.749596 10.879673 10.797458 10.913303 10.621341 11.0257015 11.042802 10.828033 11.131204
1368295_at 9.258959 9.5687 9.309779 9.063946 9.064851 9.371245 9.079289 9.143202 9.319575 9.23908 9.23986 9.369196
1368296_at 8.249479 8.370297 8.467064 8.228646 7.634258 8.394448 7.699404 8.344567 7.987192 8.039007 8.278355 8.0992365
1368297_at 4.5859966 4.7521286 4.8333197 4.890703 5.0685062 4.869766 4.594722 4.911396 4.8022275 4.7407455 4.9186163 4.4624023
1368298_at 5.693738 5.5225224 5.9701843 5.544935 5.9400654 5.992873 5.3721094 5.980875 5.5535254 5.543875 5.740755 5.9441133
1368299_at 3.8937395 4.1886387 4.2772865 4.3231153 4.37728 4.1826744 3.8967783 4.4982805 4.342605 4.3432283 4.0746994 4.138569
1368300_at 5.662554 5.4560957 5.445396 5.9029703 5.572289 5.727696 5.810306 5.6640534 5.512368 5.4228854 5.6226892 5.7290125
1368301_at 5.655415 6.0449376 5.9546432 6.1208286 5.9098606 6.3077374 5.895746 6.17763 6.3317213 6.232005 6.023959 5.907665
1368302_at 4.947592 5.1153827 5.1486483 5.370354 5.8764243 5.457107 4.9685407 5.3955655 5.137942 5.579919 5.2533536 5.1374483
1368303_at 8.112432 7.3927794 7.6620364 7.7988605 7.4726095 7.9992895 9.070961 8.167354 8.0484495 8.126268 8.024555 8.278141
1368304_at 11.640214 12.1671915 11.497993 11.468589 12.22206 11.792839 11.802895 11.760684 12.194659 12.242109 11.845881 12.581373
1368305_at 8.800198 9.27129 8.367428 8.192854 8.945338 8.981372 8.728663 8.074205 8.999479 8.707577 8.368122 8.963273
1368306_at 5.9007583 5.6069036 5.954923 6.0763326 6.130673 6.086071 5.7236643 6.1097775 5.862012 6.174516 6.2043176 5.888896
1368307_at 6.4610214 6.162386 6.4935436 6.860273 6.653188 6.7189007 6.417552 6.676647 6.35623 6.266489 6.6105003 6.5524807
1368308_at 7.498337 7.9025407 6.441156 6.9173384 7.0356216 6.1438365 8.260675 6.96709 8.30465 7.0938363 7.1354694 8.290205
1368309_at 7.1847134 7.5570097 7.87318 7.6249294 7.1405873 7.2410765 7.4699206 7.406852 7.3007517 7.414523 7.372525 7.428359
1368310_at 5.5817327 5.9580956 5.8597245 5.967392 6.250511 5.745841 5.5617876 5.68645 5.790023 6.1530647 5.798363 6.017651
1368311_at 8.647793 8.500291 8.598237 8.326978 8.128407 8.773844 8.924192 8.178164 8.715441 8.109065 8.215226 8.508171
1368312_at 5.2417746 5.215125 5.2586913 5.3232727 5.3270845 4.9275417 5.0370502 5.3812656 5.0946593 5.104025 5.2450533 5.1415224
1368313_a_at 4.7204366 4.802491 4.8214593 4.4535885 4.4735107 4.638574 4.4452753 4.765101 4.2969065 4.718385 4.6625953 4.3024273
1368314_at 10.113803 10.037031 10.043555 9.514996 9.973367 10.060453 9.867155 9.548345 9.913546 10.221964 9.5529175 9.934795
1368315_at 6.3888946 6.6289635 7.2179184 7.2775254 6.7959886 7.09644 6.8765087 7.075285 6.6542535 6.544646 6.7626376 7.061415
1368316_at 11.369414 10.918286 11.185416 11.284327 11.131945 11.2306385 11.221818 11.196351 11.06358 11.017669 11.319179 11.21546
1368317_at 5.3064394 5.130092 5.312562 5.092739 5.138734 5.3652315 5.1481285 5.1044364 5.015227 5.848128 5.0781903 5.319395
1368318_at 7.949192 7.839055 7.542149 7.0909305 7.4609914 7.342995 7.3321776 7.1427984 6.9496684 7.471695 7.4265003 7.8602233
1368319_a_at 4.8263807 4.9290276 4.8836513 4.3628635 4.567791 4.981074 4.5827284 4.814651 4.7363377 4.6837482 4.5758376 4.8882937
1368320_at 4.8769236 4.417318 5.073784 5.0552726 4.9493427 4.9709716 4.4100833 4.656378 4.7838626 4.602487 4.785929 4.9470725
1368321_at 6.7515283 7.725742 7.3098593 7.3479676 7.4233856 6.5883446 6.9486976 6.989141 7.4640083 5.9648666 9.8146715 7.3337116
1368322_at 7.6535554 7.5928407 7.9169693 8.044097 7.603075 7.5530734 7.5983095 7.831285 7.4762745 7.275701 8.405796 7.7993584
1368323_at 8.322456 7.963429 7.5786853 7.18098 7.5857806 7.8483796 7.755334 7.772924 8.33397 7.8154497 7.6594033 7.908104
1368324_at 5.15279 5.53843 5.3031826 5.5972857 5.629171 5.68956 5.456869 5.5242486 5.733908 5.6365347 5.445258 5.1101456
1368325_at 8.3946 8.506133 8.011709 8.302744 8.266161 7.8536453 8.430941 7.962581 8.143508 7.6922307 8.127493 8.164841
1368326_at 6.9119935 6.9925327 6.6372523 6.566868 6.7310114 6.7903347 6.9912868 6.029811 7.2058744 6.7557635 6.6705866 7.114216
1368327_at 5.876118 5.6914997 6.0289173 6.5404615 6.1729617 5.7523417 6.0211 6.4144535 5.722662 5.9572315 6.0723 5.9358654
1368328_at 9.006886 9.028298 8.648554 8.860778 8.770715 8.620344 8.888657 8.416157 8.904593 8.77998 8.425129 8.888043
1368329_at 5.2121286 5.711387 5.899931 5.353196 5.4072375 5.3340187 5.1236844 5.703367 5.4699163 5.5332217 5.638632 5.4297166
1368330_at 7.688972 7.299719 7.138974 6.9958396 7.075877 7.6848626 7.3423405 6.9487166 7.2480726 7.199285 7.4152684 7.399881
1368331_at 11.966606 11.99022 11.745564 11.65383 11.782927 11.813143 12.016799 11.789969 12.043978 11.848381 11.539754 11.89752
1368332_at 7.07733 7.5002 6.8107824 6.1834383 5.7497735 6.3984585 7.0110083 5.79233 7.301631 6.8878183 6.608348 7.014834
1368333_at 4.415535 4.5121965 4.6291366 4.7090826 4.8928547 4.861454 4.551825 4.9059134 4.228219 4.6376686 4.584099 4.805769
1368334_at 6.9126987 6.6686068 7.0467615 6.9732194 6.937559 6.900511 6.874914 7.1412287 6.7658587 6.752432 7.0793347 7.023247
1368335_at 13.698557 13.791882 13.793438 13.454989 13.678681 13.811851 13.7920065 13.786662 13.586854 13.362985 13.515675 13.67316
1368336_at 11.505826 11.494678 11.478783 11.261575 11.30609 11.889685 11.638217 11.694029 11.90901 11.599632 11.690796 11.322581
1368337_at 6.088385 5.575134 6.088703 6.1325574 6.704062 6.172763 5.9230328 6.28228 6.1564946 6.2032456 6.1083655 6.2347617
1368338_at 4.346494 4.5391088 5.0219746 4.6170397 4.2887607 4.9146595 4.3120356 4.605609 4.366085 4.3748975 4.695041 4.507879
1368339_at 4.7370005 4.749667 4.883651 4.883277 4.857608 4.928519 4.7355824 4.5634365 4.7291994 5.2758617 4.90292 4.7571526
1368340_at 8.021685 8.221109 8.071499 7.9751463 7.803729 8.1144905 8.134933 7.8686137 8.054184 7.3274875 7.9482946 7.681389
1368341_at 8.121456 8.032624 7.6292324 7.5649924 7.763993 7.799771 7.95391 7.7781615 8.033272 8.325058 7.8440666 8.186356
1368342_at 4.52293 3.8896616 4.5619173 4.329211 4.7466173 4.4564667 4.2645655 4.750719 4.3372545 4.123843 4.470545 4.20222
1368343_at 5.2613554 5.1692495 5.686351 5.647865 5.4595156 5.4562654 5.1399336 5.6295166 5.4181404 5.4498467 5.3954825 5.1173944
1368344_at 3.3810368 3.684299 3.8622642 3.5379524 3.6922693 3.5444698 3.529662 3.6407824 3.4729166 3.719831 3.6838465 3.5736485
1368345_at 4.449478 4.143033 4.7184725 4.372995 4.795067 4.52905 4.501835 4.654102 4.5592523 4.5360317 4.4848776 4.4125147
1368346_at 6.9062166 6.5872073 6.938127 6.9133344 6.7150483 6.925786 6.7266088 6.5557117 6.581389 6.863032 6.831847 6.6484013
1368347_at 5.127845 5.6027102 5.806868 5.4906116 5.4298897 5.4903903 4.951728 5.8609004 5.0123167 5.4577017 5.642514 5.173847
1368348_at 4.03434 4.4293156 4.760892 4.3475504 4.495939 4.5196023 4.6328735 4.5294733 4.4590325 4.3739533 4.3823104 4.4200897
1368349_at 5.4778614 5.990044 6.058333 5.863116 6.160715 5.7739987 5.681485 5.871828 5.5967884 5.953422 6.0382915 5.54911
1368350_at 3.6852443 3.6296523 3.9603133 3.9519098 3.7183568 3.9205623 3.6252165 3.7875674 3.3512626 3.7185407 3.7761533 3.7628138
1368351_at 6.302197 6.1988173 6.442476 6.571272 6.691595 6.6507783 6.2612047 6.74107 6.0497885 6.5765767 6.348009 6.483324
1368352_at 4.6394153 4.598879 4.677614 4.8396816 4.878974 4.3782597 4.416119 4.788739 4.651663 4.6385493 4.6483574 5.089872
1368353_at 4.8084965 5.1821713 5.2366524 5.4984236 5.5166583 5.0723248 5.2045393 5.170226 4.932895 5.029628 5.4030876 5.2761073
1368354_at 11.033428 10.801254 10.285881 10.06639 10.738319 10.639674 10.474518 10.696134 10.762088 10.744315 10.310436 10.647354
1368355_at 4.9561834 4.846602 4.3499937 4.444277 4.3572855 4.5207944 4.6207056 4.411526 4.613157 4.741156 4.4745345 4.7334614
1368356_a_at 9.752356 9.619326 9.413085 9.265526 9.27325 9.499747 9.898839 9.438338 9.661831 9.731718 9.473538 9.866578
1368357_at 5.9416065 6.1857204 6.055408 5.9237647 6.060809 6.426234 6.0672045 6.0215974 6.046557 6.13616 5.8616185 6.1734705
1368358_a_at 4.0576763 4.335067 4.269698 4.302094 3.82939 3.9942226 4.044722 4.0591464 3.8454363 4.1474323 3.7678168 3.8929358
1368359_a_at 4.680674 4.402045 4.413003 4.7561903 4.757271 4.299858 4.3852253 4.8399425 4.324443 4.4439764 4.4545836 4.4516993
1368360_at 13.39917 13.434284 13.451639 13.46375 13.31752 13.311742 13.3592825 13.420526 13.384716 13.19702 13.483728 13.285893
1368361_a_at 7.963121 8.02687 7.698114 7.7638884 7.5911922 7.808293 7.9183345 7.842007 8.063614 7.880558 8.031126 8.077052
1368362_a_at 10.531167 10.839507 11.060015 10.987094 10.673099 10.570201 10.610386 10.958829 10.627169 10.599656 11.014209 10.815483
1368363_at 3.8094535 4.117245 4.0235834 3.922032 3.907728 3.8037813 3.7523553 3.8763351 3.712636 3.8539975 3.739877 3.8328974
1368364_at 4.6083937 5.0319004 5.282833 5.1327105 4.8464723 4.8835115 4.7597218 5.1028347 4.72854 4.672862 4.8223343 4.9559665
1368365_at 11.971308 11.875079 11.883903 11.763473 11.88783 12.145262 12.083103 11.847077 12.040801 11.855752 11.828014 11.893373
1368366_at 5.647259 5.3304925 5.2094135 5.330206 5.207491 5.10158 4.9771295 5.0862274 5.0878406 5.5170813 5.418963 5.6113462
1368367_at 5.4184012 5.551697 5.7840414 5.8628945 5.9067917 5.8359294 5.597375 5.783174 5.7056327 5.932118 5.7658176 5.9744234
1368368_a_at 9.709439 9.917274 10.067597 9.92559 9.827826 9.948791 9.874886 9.976798 9.875916 10.009059 10.100641 9.803652
1368369_at 4.6935234 4.4529333 4.621133 4.65644 4.861697 4.9986467 4.9181356 4.900567 5.0054755 4.612463 4.6550465 4.569642
1368370_at 5.660691 5.7002187 5.585222 5.2892604 5.0923586 5.3153853 5.9040976 5.3614345 5.8840156 5.201732 5.4196954 5.3474836
1368371_at 5.0498962 4.960566 5.241793 5.2096124 5.3220644 5.2527165 4.7594275 5.329706 5.086453 5.0295467 5.1142178 4.99026
1368372_at 6.742997 7.32206 8.129965 8.25247 8.055097 6.4757576 6.41882 7.5208 6.5650325 6.685946 8.074026 7.335289
1368373_at 4.3548594 4.446284 4.364141 4.529226 4.627427 4.635211 4.785597 4.4539146 4.6477346 4.706411 4.2337976 4.750078
1368374_a_at 5.809575 6.095979 6.142209 6.290328 6.3051586 6.321584 5.684884 6.120718 5.7566786 6.6047087 6.284247 6.12434
1368375_a_at 5.3927884 6.0198064 5.3085985 5.120978 5.214914 5.5485463 5.7394943 5.3747044 5.971939 5.363977 5.601861 5.9631133
1368376_at 9.236558 7.5221305 9.083225 7.496859 8.727861 9.700829 8.029431 7.738677 7.3688664 10.110642 9.162338 10.524575
1368377_at 5.288541 5.330277 5.1378365 5.242351 5.0714884 5.414234 5.090269 5.3889413 5.1384716 5.651941 4.918267 5.3996034
1368378_at 11.573174 11.571034 11.565176 11.617013 11.791308 11.412945 11.798977 11.799505 11.919969 11.9563 11.664347 11.485811
1368379_at 8.00934 8.280001 7.698516 7.531052 8.099196 8.047098 7.950576 7.5948534 8.058341 8.012907 7.928631 8.244877
1368380_at 14.079883 14.047595 13.970702 13.957321 14.083567 14.012341 14.04526 13.931663 14.077491 14.014729 13.956482 14.051021
1368381_at 5.126993 5.2789793 5.0595365 5.278349 5.046642 5.0020456 4.9699955 5.3726754 5.4068894 4.7571697 5.1381598 5.200203
1368382_at 5.296243 5.613309 5.6527395 5.818072 5.7938147 5.5723124 5.2818995 5.892794 5.214838 5.513315 5.471595 5.1677084
1368383_at 6.0818257 6.125041 6.5913863 6.462886 6.2473965 5.954548 6.2405877 6.4751353 6.220398 6.3255424 6.189273 6.5418105
1368384_at 4.2429485 4.202083 4.1153526 4.405225 4.4454026 4.726428 4.320075 4.4888177 4.244856 4.3892035 4.3829765 4.492596
1368385_a_at 8.773076 8.866288 8.9239435 8.749737 8.590925 9.005712 9.044068 8.862929 8.946492 8.633124 8.904154 8.78971
1368386_at 9.191954 9.369618 9.33859 9.230738 9.32819 9.242124 9.45453 9.327263 9.326269 9.144819 9.305271 9.374986
1368387_at 11.421276 11.259414 11.453604 11.335786 11.111349 11.262097 11.1508665 11.234703 11.177668 10.222306 11.121914 11.014801
1368388_at 4.9179926 4.9681854 4.929655 5.1330137 5.169147 4.5865026 5.2861133 5.04154 4.971437 4.7597804 4.889674 5.0142703
1368389_at 8.79576 8.40718 8.826947 8.766973 8.572413 8.813401 8.546476 8.623831 8.671237 8.495617 8.9284315 8.483245
1368390_at 8.87876 8.891074 8.3603325 8.515586 8.653188 8.539192 8.88772 8.54419 8.921363 8.792635 8.3501425 8.848767
1368391_at 4.917123 4.6361127 4.999645 4.8365793 5.0576177 4.8540945 4.841638 4.892016 4.648143 4.8765516 4.6928287 5.011833
1368392_at 6.6656423 6.657174 6.6319695 6.94908 6.917095 6.5948997 6.81396 7.338588 6.492898 6.604268 6.8871217 6.7569385
1368393_at 6.256037 6.965375 5.9275126 5.961941 6.049627 6.4117904 5.912736 5.836426 6.333606 6.222419 6.4888654 6.802269
1368394_at 6.335113 5.996173 6.3748126 6.180667 5.960815 6.1102953 5.817166 6.3281937 5.8809605 5.937695 6.0626593 5.8486805
1368395_at 5.6202073 5.0037627 5.3459396 5.369252 5.3345194 5.447626 5.2876472 5.8004727 5.1094656 5.25031 5.1340275 4.770446
1368396_at 5.4120555 5.428364 5.781776 6.0350423 6.0957313 5.555302 5.503924 5.806036 5.4843826 5.4304357 5.5125303 5.033841
1368397_at 12.787046 12.90099 12.590927 12.569568 12.871676 12.697225 12.914147 12.927478 12.946374 13.218283 12.896082 12.963453
1368398_at 4.797936 4.90641 4.639967 4.527261 5.51493 4.6923623 4.9810295 4.818657 4.8388896 4.627253 4.6469173 5.04117
1368399_a_at 11.679882 11.416557 11.858978 11.742456 11.595816 11.370113 11.428756 11.681056 11.584582 11.098365 11.684009 11.516242
1368400_at 9.567814 9.640938 9.130629 9.0255995 9.153075 9.134611 9.535261 9.021484 9.292548 9.807472 9.486013 9.668203
1368401_at 4.2709394 4.3657064 4.502508 4.8778114 4.8796244 4.7543797 4.916639 4.9060516 4.403946 4.649887 4.622806 4.3743896
1368402_at 9.194445 9.026067 8.894612 8.920262 8.845951 9.194602 9.013734 8.780751 9.053666 8.93492 9.011837 8.927216
1368403_at 8.840039 9.046945 8.373844 8.222636 8.645345 8.696876 8.708234 8.056722 8.654391 8.89792 8.347828 8.837538
1368404_at 4.855452 4.7096906 4.701309 5.1630287 5.326281 4.9451575 4.781153 4.821364 4.7697086 4.732029 4.8594766 5.134278
1368405_at 7.718381 7.621036 7.8634763 7.931307 7.364566 7.2688456 7.6602774 7.807477 7.382436 7.3249383 8.037371 7.7334566
1368406_at 4.1217175 4.385499 4.5076656 4.4071426 4.429249 4.427508 4.5161037 4.608488 4.409641 4.439994 4.6365814 4.35771
1368407_at 5.5629473 5.3452907 5.332318 5.156562 5.412425 5.4623 5.6661 5.337907 5.8091803 5.2338357 4.8788395 5.238404
1368408_at 4.9977474 4.882704 4.604948 4.2802086 5.0183783 4.4686003 4.3311725 4.47304 4.7240458 5.2175217 4.7096214 4.709004
1368409_at 9.385201 9.996597 9.699385 9.46162 9.815908 9.697851 9.784117 9.477776 9.799879 9.950003 9.330492 9.961714
1368410_at 6.927111 7.0547986 7.0080047 6.8966737 6.3059263 6.6578555 6.8436313 6.6909876 6.8244596 6.7706385 6.8972588 6.897423
1368411_a_at 3.9969916 4.0401616 4.442603 4.1476555 3.8917692 4.035406 3.8850732 4.3419824 3.9343903 4.0333767 4.2024326 3.902837
1368412_a_at 4.855473 4.483658 5.107659 4.9434075 4.611202 4.7264647 4.8248487 4.8314786 5.1091614 4.694964 5.2132363 4.98068
1368413_at 5.281191 5.065035 5.546919 5.6449194 5.8754606 5.3731165 5.2058277 5.5922346 4.799019 5.305434 5.5827913 5.090434
1368414_at 5.9200163 5.9503603 6.2783403 6.0709696 6.32117 6.2472076 5.942932 6.2879252 5.9302526 6.250988 6.195554 6.0834045
1368415_at 4.0925922 4.0601387 4.0727034 4.0457473 4.134325 4.209774 3.72057 4.363327 3.970314 4.351661 4.0462813 3.802937
1368416_at 3.9166853 3.6862476 3.8274496 3.778574 3.9385152 4.3156977 3.5461035 3.8850777 3.7928627 3.8307903 3.7112257 4.227951
1368417_at 4.3402786 4.8081284 5.0689983 4.999355 5.0502653 5.1416955 4.9378138 5.681774 4.497472 4.835844 5.0699024 4.744256
1368418_a_at 12.803661 13.0492935 13.025657 12.866376 12.827809 12.919242 12.977267 12.965094 13.128447 12.842359 13.078265 12.8989935
1368419_at 9.333349 8.921246 9.182814 9.120833 9.020831 8.93578 9.079102 8.789385 9.236933 9.550687 8.993666 9.250002
1368420_at 13.24278 13.259436 13.264051 13.203792 13.096627 13.164497 13.234338 13.265462 13.369049 13.021894 13.3238945 13.122561
1368421_at 3.8035333 4.336689 3.9400158 3.9073722 3.990234 4.0524063 4.055923 4.203177 3.8370368 4.113883 4.302772 4.016277
1368422_at 6.27854 6.884288 6.758031 6.0885572 6.448283 6.9538813 7.6260896 6.967378 7.8235893 8.159995 7.387067 6.703604
1368423_at 5.5527706 5.7783046 5.8258257 5.9570456 5.7652025 5.8238525 5.666209 5.9206553 5.820445 5.620519 5.7946467 5.732047
1368424_at 6.8573647 7.133499 6.7838006 6.684134 6.382098 6.7923055 7.142954 6.5874233 7.164621 6.752432 7.0304093 6.5291767
1368425_at 4.825109 5.046624 5.004349 5.0687222 5.5011635 5.334095 4.8432894 5.2767963 5.224537 5.250225 4.8676214 5.1144547
1368426_at 11.527058 11.361483 11.374188 11.09024 11.193335 11.525181 11.853235 11.379254 11.41663 10.458988 11.376856 10.999294
1368427_at 8.11816 7.846172 7.8160176 7.950497 7.961073 7.9949236 8.164515 7.613701 7.9765816 7.8414135 7.941124 7.8220167
1368428_at 8.96185 8.359181 8.473372 8.451076 8.485536 8.953877 9.066106 8.889337 8.750939 9.080591 8.838162 8.533751
1368429_at 3.9517543 3.6270509 3.9000468 3.6319988 3.4953763 3.449497 3.7437859 3.3766034 3.4447172 3.7757633 3.6725109 3.471294
1368430_at 9.951804 10.093898 9.597662 9.513604 9.691724 9.855473 9.950604 9.459759 9.993507 10.028298 9.842349 9.99385
1368431_at 10.967035 11.0326185 11.164681 11.158459 10.897841 10.819824 11.080578 11.234028 10.97923 11.101245 11.283744 11.076776
1368432_a_at 4.442898 4.4608846 4.902177 4.6707163 4.706587 4.3489265 4.440891 4.9018354 4.396449 4.56399 4.5189886 4.3211575
1368433_at 9.765281 9.728778 9.400081 9.499597 9.582839 9.613982 9.767117 9.351311 9.501385 9.862928 9.468627 9.799683
1368434_at 8.109627 8.172733 7.1026435 7.4093285 7.9920807 7.892931 7.8758388 6.602175 7.947438 7.8156753 7.4901376 7.6949058
1368435_at 11.070133 11.857915 11.734912 11.450957 10.719622 11.729428 10.910919 11.214062 11.434753 10.442098 11.069236 10.667112
1368436_at 9.223984 9.273544 9.489079 9.394232 9.132052 9.28616 9.526036 9.419523 9.350882 9.511607 9.695836 9.599372
1368437_at 5.1667247 5.2397633 5.4147954 5.5199275 5.9272637 5.049849 4.989654 5.567682 5.200392 5.0748224 5.2416387 5.0743303
1368438_at 4.598443 4.693137 4.740286 4.8760967 4.496157 4.503073 4.4481907 4.750055 4.613157 4.5862226 4.6589537 4.358725
1368439_at 6.2433624 6.1732187 6.4053526 6.2972665 6.2012773 6.113383 5.917751 6.6661606 6.14305 6.2492805 6.4231095 6.6112375
1368440_at 6.8962502 7.119861 7.3961835 7.346338 6.7894115 6.954281 7.002353 7.0760317 6.972624 6.921946 7.6100626 7.21596
1368441_at 6.218605 6.40704 6.156726 6.1051855 6.4008455 6.103623 6.206135 6.3918996 6.15707 6.194692 6.0818453 6.3215647
1368442_at 13.19517 13.234028 13.337143 13.348033 13.152962 13.217083 13.140465 13.300321 13.246994 13.088984 13.365673 13.050406
1368443_at 5.7367163 5.686551 5.6793046 5.7669935 5.983698 5.913104 5.7354307 6.246004 5.68334 5.986748 5.877907 5.9498806
1368444_at 8.254833 8.299094 8.1381645 8.279795 8.015516 8.460588 8.431461 8.206069 8.342417 8.225405 8.271797 8.2630205
1368445_at 5.9350767 5.541789 6.148234 6.0464573 6.2439303 5.944216 5.714236 6.104525 5.8023543 6.0265064 6.1332254 5.847618
1368446_at 7.7015204 8.016402 7.455934 7.977451 8.343679 7.459817 7.4491067 6.6957192 7.357977 8.428713 7.0685673 7.507712
1368447_x_at 6.190696 7.1405454 6.8105764 6.8747444 6.821866 7.76789 6.817501 6.438094 7.100689 7.898155 5.8863454 5.6441226
1368448_at 6.755871 6.8489895 6.9766645 6.9868565 7.323496 7.1929774 6.8445234 7.11103 7.149617 7.0615263 7.0074916 6.95287
1368449_at 4.8293047 4.721702 4.5784626 4.8796997 4.6769853 4.991107 4.4679976 4.7287464 4.656495 5.177333 4.8920746 5.0105476
1368450_at 5.772216 5.341251 5.2599177 4.982096 5.2565417 5.375777 5.349349 4.9565644 5.1126733 5.1866794 5.049461 5.1519685
1368451_at 6.603605 6.2533092 6.6210113 6.7187066 6.45154 6.63417 6.5584993 6.8630867 6.3364663 6.2804465 6.417014 6.276659
1368452_at 9.478802 9.53509 9.456756 9.53417 9.272623 9.293506 9.4338 9.60047 9.42322 9.026598 9.509126 9.274054
1368453_at 10.860744 10.9862795 11.55039 10.812961 10.931941 11.575874 11.172863 11.184125 11.108442 10.133918 10.667177 10.691028
1368454_at 4.080831 4.8157263 4.330936 4.176812 4.5742784 4.141276 4.260179 4.539317 4.263984 4.325555 4.02398 4.462118
1368455_at 5.928291 5.5855722 5.5143437 5.292358 4.8476124 5.373116 5.4050946 5.7927704 5.9165945 5.2457547 5.2198477 5.7003064
1368456_at 3.8152397 3.7910247 4.413979 4.495224 4.040042 4.0805173 3.8782432 4.089248 3.7920103 4.352623 4.2101808 3.9828386
1368457_at 3.8297265 3.7849014 4.1845055 4.111833 4.6048098 3.9581652 3.9368439 3.8482294 4.190033 4.2302847 3.664135 3.8932652
1368458_at 11.299642 9.627796 10.933164 9.982736 10.302128 10.591868 9.951855 10.30235 9.7917595 11.636041 9.718745 10.198949
1368459_at 4.3200445 3.9799798 4.1259303 4.063112 4.3749895 4.484498 4.2021084 4.324086 4.359475 4.2933364 4.4340267 4.382662
1368460_at 7.696995 7.030564 7.7188077 8.066607 7.3742485 7.916363 8.025867 7.878043 7.3388615 7.647077 7.5360947 7.5423713
1368461_at 11.067394 11.226576 11.371822 11.060224 11.176121 9.508591 9.210775 9.765871 7.630868 9.255532 10.154041 10.238693
1368462_at 5.4999523 5.6978393 5.5061646 5.5055366 5.2739663 5.934108 5.8963213 5.657291 4.925197 5.494431 5.3711314 5.874389
1368463_at 7.5056753 7.559415 7.601118 7.0599236 7.4794874 7.2116027 7.253491 7.02316 7.2241273 7.137046 7.5024376 7.5479913
1368464_at 6.165839 5.916669 6.0549035 6.072609 6.043362 6.15436 6.297171 6.419616 5.96257 6.116354 6.33486 6.3965983
1368465_at 3.5154123 3.748433 3.978434 3.7847764 4.2473464 3.5805528 3.6471128 3.8435273 3.891497 3.7971942 3.8698497 3.7624118
1368466_a_at 5.3402324 5.4744115 5.351941 5.3224607 5.3720403 5.453503 5.2079854 5.2454267 5.0954485 5.337089 5.251285 5.0881987
1368467_at 12.819275 12.754635 12.745762 12.937889 12.734403 12.820055 12.801658 12.708338 12.635558 12.435183 12.630971 12.639828
1368468_at 4.611334 4.83149 4.738236 5.045268 5.0609217 5.2590475 4.336128 5.074774 4.5548487 4.910498 4.8090267 5.09894
1368469_at 5.6092873 5.3475914 5.671376 5.7841473 5.8861766 5.6586866 5.3692317 5.8353343 5.3195815 5.481137 5.6514673 5.3268456
1368470_at 8.906645 8.646142 8.486117 8.45635 8.523323 8.63937 8.846277 8.040613 8.5320835 8.857893 8.201422 8.674637
1368471_at 5.4803343 5.8769965 6.0407777 5.679064 5.977914 5.4906216 5.3130198 6.224328 5.4858437 5.2457547 5.616932 5.6019425
1368472_at 4.7222595 4.631981 4.936479 4.823131 4.5999117 4.988056 4.716736 4.7767587 4.901543 4.7639775 4.9488263 4.8950763
1368473_at 4.68805 4.726836 5.004384 5.0257754 5.3771553 5.000129 5.0745015 5.4644017 5.126477 5.182175 5.083863 5.098244
1368474_at 6.9138083 7.0755486 6.2962923 6.447461 6.3514514 6.8222117 6.3446074 6.151479 6.744875 6.228382 6.9092484 7.575256
1368475_at 4.6124697 4.9775457 5.0547404 4.8796997 4.774994 4.833917 4.894496 5.111979 4.667281 4.8178024 5.065315 4.938722
1368476_at 6.534729 6.4124603 6.338481 6.031981 6.961351 6.6546497 6.3678336 5.954416 6.557448 6.6559443 6.1745095 6.590454
1368477_at 6.881851 7.005101 7.156677 6.9297504 7.1739125 7.0470505 6.948548 7.2368364 6.96332 6.9841313 7.1105723 7.091766
1368478_at 3.817133 3.7803128 4.047724 3.8978915 4.076746 4.2256536 3.8753939 3.9930894 4.004195 3.920609 3.970196 3.9756322
1368479_at 3.7872643 3.8998785 3.8854418 3.9219718 4.070725 3.8077223 3.7768638 3.6226714 3.7446868 4.0611477 3.7993684 3.9889834
1368480_at 6.485094 6.5273867 6.024901 6.0540037 5.983698 6.3487434 6.3132663 6.1613884 6.0238786 6.31245 6.0446534 6.559925
1368481_at 5.1695867 5.4064803 5.4239984 5.301113 5.419484 4.8905125 4.8856287 5.5709124 4.9351687 5.3229685 5.057539 5.4825726
1368482_at 6.8490596 6.9670386 6.68939 6.3321176 6.380197 6.3912706 7.289888 6.7933064 7.219735 7.038974 7.264371 7.1294065
1368483_a_at 4.5074773 4.142828 4.3251915 4.256443 4.373457 4.18408 4.2240953 4.285329 4.3414817 4.3115206 4.125966 4.134133
1368484_at 5.819863 5.251834 5.686351 5.882629 4.869931 5.2668076 5.815938 5.5885434 5.354598 4.6701365 5.8660326 5.180258
1368485_at 5.039098 4.7449775 5.329568 5.4595976 4.916424 5.012594 4.973235 4.888343 5.242383 4.8948708 4.879884 5.105338
1368486_at 7.141014 5.820339 7.9725213 6.861915 6.04562 7.8441873 7.551881 7.240309 6.4981046 5.1778793 6.562131 5.8548613
1368487_at 3.4248095 3.2807558 3.3052142 3.2832627 3.3620803 3.320418 3.3090687 3.2627368 3.3514714 3.4159005 3.4376273 3.347378
1368488_at 9.233739 8.941753 8.834488 9.001875 8.719056 8.286313 9.044964 8.883837 9.234442 7.698263 8.631889 8.508352
1368489_at 4.9783626 4.981036 4.987825 5.263976 5.1472454 5.4326315 5.0792317 5.180053 5.1535788 5.305316 5.021469 5.167268
1368490_at 10.190371 10.407863 9.875999 9.236794 10.458194 9.486255 9.9554615 10.413719 10.251326 11.677256 10.85984 9.997189
1368491_at 7.0982947 6.897823 6.649158 6.0984373 6.8147845 6.897126 6.851039 6.0482516 6.3270392 7.455306 5.743273 7.3785214
1368492_at 7.7272725 8.058052 6.7922482 7.3327575 7.3748164 7.697735 7.6989603 7.1002893 7.7804523 7.972978 7.760535 8.297581
1368493_at 4.700143 4.7679224 5.030334 5.0196147 5.1172185 5.0608864 4.739021 5.239458 4.9378314 5.115449 5.1788898 4.916313
1368494_at 4.828809 4.421448 4.303065 4.1820507 4.0324664 4.311666 4.88203 4.0171847 4.465217 4.9141326 4.2477846 4.2258234
1368495_at 5.374032 5.6247616 5.658305 5.4856687 5.6352296 5.458126 5.2268114 5.58311 5.5482926 5.7529383 5.681487 5.391687
1368496_at 4.514699 4.774518 4.400174 4.90065 4.8796244 4.8546734 4.565359 4.7571754 4.697179 4.705618 4.8873367 4.684106
1368497_at 10.580595 10.605202 10.322539 10.255125 10.422293 10.572076 10.621091 10.268426 10.433073 10.150068 10.401501 10.452576
1368498_a_at 3.4761817 3.6706202 3.615379 3.1356676 3.3790507 3.653033 3.3898065 3.2571456 3.3496192 3.4200113 3.2608664 3.2348876
1368499_at 3.336027 3.0693457 3.2430537 3.4931083 3.4729197 3.3435712 3.2598267 3.277646 3.2009153 3.4633784 3.1251552 3.375011
1368500_a_at 6.732904 6.7679725 6.9201403 6.9314504 7.0934052 6.9285455 6.5940647 6.97507 6.7162933 6.843811 6.7529993 6.7625217
1368501_s_at 7.511185 7.1492186 6.656516 7.0394826 6.9697323 6.8007393 7.1292276 6.5674367 6.856301 6.875261 7.0316405 7.008945
1368502_at 4.283463 4.041728 4.422705 4.2145357 4.714932 4.187629 4.178398 4.5424557 4.290687 4.2908792 4.2128725 4.056195
1368503_at 8.659 8.617218 8.317818 8.356314 8.41806 8.071377 8.423136 8.004223 8.353556 8.75171 8.392189 8.3646755
1368504_at 10.849897 10.888804 10.974953 11.025897 10.843428 10.727516 10.785878 10.912863 10.971575 10.810432 11.032065 10.8269615
1368505_at 4.88186 4.8466787 5.2735424 4.9427648 5.2742963 5.31192 5.353511 5.2091293 5.460005 4.737766 5.042472 5.2848196
1368506_at 5.021128 5.054854 5.1597505 4.933283 5.2521253 4.9389696 5.020568 5.08739 5.2632914 4.820219 4.864606 4.798075
1368507_at 11.331045 11.392783 11.337274 11.456831 11.385639 11.5006 11.429645 11.267935 11.282524 11.538669 11.53619 11.4517765
1368508_at 8.732578 8.5513525 8.15004 7.9868903 8.59815 8.473226 8.557655 7.971248 8.375219 8.772282 8.366498 8.836872
1368509_at 5.5561643 6.040995 6.3002076 6.1213803 5.4027514 4.7308025 5.837401 5.500429 5.6812096 5.283721 5.7777257 6.0905676
1368510_at 4.8986883 4.552088 4.6079683 4.890998 4.753974 4.8702326 4.6469154 5.043421 4.5218887 4.719329 4.932084 4.5662136
1368511_at 4.1783314 4.3703475 4.449958 3.9235663 4.3070025 4.653883 4.565359 4.4937167 4.2036247 4.4900656 4.4804134 4.444029
1368512_a_at 10.399327 10.070694 10.005171 9.971941 9.886194 10.37053 10.400309 10.185754 10.41582 8.981441 9.622996 9.774223
1368513_at 6.1173053 6.1917024 6.241806 6.3236465 6.3644032 6.2897043 6.2169046 6.1461954 6.124323 6.1528563 6.425732 6.181599
1368514_at 11.383627 11.570123 11.018657 11.157551 11.519517 11.315452 11.392351 10.962316 11.365509 11.489656 11.083028 11.390976
1368515_at 5.2198 5.0157843 5.2578 5.0640774 5.2989187 4.9754677 4.946395 5.302781 4.846919 5.2147303 5.039646 4.926895
1368516_at 6.47712 6.591257 6.3071227 6.164837 6.4943137 6.4698677 6.711291 6.1470666 6.686927 6.3594213 6.3870373 6.6000414
1368517_at 6.516412 6.2995663 6.4155293 6.1438746 6.323762 6.5083055 6.55402 6.51309 6.352367 6.1832037 6.625165 6.415931
1368518_at 8.6368265 8.75146 8.20167 8.010177 8.023819 8.494239 8.74825 8.094597 8.683914 8.472602 8.4788265 8.719723
1368519_at 5.095086 5.371869 5.1120176 5.1727715 5.4596014 5.279305 5.2682714 5.3751535 5.015966 5.5266337 5.081237 5.300601
1368520_at 12.978365 12.60157 13.001982 13.3698 12.990174 12.98935 13.265141 13.18239 12.880108 12.310106 13.031153 12.7519455
1368521_at 6.806719 6.6859426 6.6182327 6.598373 6.527663 6.6409936 7.1401777 6.8105507 6.8016357 7.0041895 6.7226057 6.864961
1368522_at 4.3713984 4.3412127 4.7863326 4.657229 3.8182724 3.9846988 4.425356 4.2579055 4.5621324 4.0396533 4.1009526 3.9677854
1368523_at 4.096879 4.2968726 4.1315656 4.20685 4.5691133 4.386017 4.4380493 4.150312 3.8370368 4.248002 4.1587353 4.486635
1368524_at 3.910567 3.7022216 3.966552 3.894728 3.6329043 3.8540852 3.555227 3.8676445 3.6849086 3.7125134 3.840478 3.5153446
1368525_at 6.673497 6.5987024 6.7643385 6.794811 6.387938 6.527619 6.6314197 6.7446985 6.3694615 7.073206 6.7538524 6.6408606
1368526_at 8.108429 7.6555843 7.347385 7.3602858 7.46289 8.153294 7.81993 7.374153 7.918821 7.8001156 7.376949 7.635344
1368527_at 3.318949 3.4376233 3.4771228 3.28161 3.1467001 3.385996 3.3373299 3.3253098 3.347799 3.3690603 3.6229615 3.350701
1368528_at 8.975746 8.784445 8.789833 8.749966 8.957841 8.834279 8.878464 8.733036 8.952502 8.736322 8.886608 8.81357
1368529_at 4.1769605 4.4808035 4.018542 4.169864 4.58016 4.350342 4.1344676 4.2593546 4.2610593 4.372098 4.1662636 4.4532056
1368530_at 4.338317 4.905629 4.5265574 4.9257593 4.736021 4.347958 4.4789896 4.8502374 4.4741545 5.1957664 4.7881656 5.035692
1368531_at 3.4309258 3.4183135 3.6215703 3.6120877 3.6485314 3.5599384 3.8622966 3.5768812 3.6196775 3.6069803 3.6214037 3.598347
1368532_at 3.986488 4.3064375 3.7992656 4.0752826 4.132392 4.2111125 3.8936756 4.020566 3.7830057 3.902939 3.917803 4.0577564
1368533_at 5.3955097 5.4219112 5.5811453 5.7510614 5.5161495 5.704275 5.310443 5.643749 5.4692307 5.6514845 5.8978596 5.9101744
1368534_at 5.940612 6.099417 6.2893286 5.8680625 6.2237062 5.898607 5.967246 6.448197 5.6764574 6.0020485 6.0543284 5.7224126
1368535_at 5.252283 5.2195096 5.3782535 5.815096 5.676778 5.6550293 5.105123 5.6352825 5.218714 5.4612465 5.4655533 5.899355
1368536_at 11.279225 11.169873 10.667135 10.845552 11.089797 10.804697 10.965947 10.6598625 10.603662 10.688602 10.410767 11.15786
1368537_at 5.7044473 5.4356394 5.372007 5.263302 5.242441 5.613496 5.745164 4.841504 5.845931 5.255373 5.5383067 5.65646
1368538_at 8.767086 8.583162 7.8664074 7.9032006 8.300219 8.595141 8.4938965 7.8640175 8.553965 8.448055 8.042918 8.623945
1368539_at 3.5958848 3.675111 3.4931207 3.290684 3.580377 3.6983607 3.4382074 3.552234 3.559638 3.4586322 3.432294 3.6435077
1368540_at 4.353587 4.1694365 4.135364 4.2183323 4.131092 4.012866 4.330551 4.096399 4.2897367 4.05623 4.190683 4.2254868
1368541_at 6.360464 6.448744 6.1819754 5.903337 6.2882237 6.4871864 6.497338 5.837433 6.27372 6.45888 6.1610675 6.3850374
1368542_at 4.6363006 4.206763 4.0554748 4.6117306 4.2037525 4.3031807 4.499899 4.184082 4.3518014 4.2509975 4.118929 4.4730167
1368543_at 7.056412 7.597885 6.3222356 7.0218534 7.0624585 5.1404653 5.4268107 5.065853 4.616797 4.9554195 5.6645966 6.837498
1368544_a_at 4.8361588 4.7267447 4.6801376 4.8198013 4.9375343 4.8280134 4.487583 4.6923304 4.865406 5.00142 4.807895 4.599485
1368545_at 6.159699 5.984437 5.684726 5.44735 5.9519343 5.8025465 6.210262 5.513157 6.1243405 5.743767 5.582117 5.5805583
1368546_at 4.932233 4.9755435 5.0498686 4.8669753 4.8620358 4.9867835 4.80896 4.949382 4.9675627 5.078021 5.0762243 5.1144547
1368547_at 4.021364 3.9888062 4.050847 3.9366484 4.367922 4.259864 4.418406 4.292101 3.9075496 4.4302797 3.983971 4.147629
1368548_at 3.4331353 3.516458 3.2019272 3.365553 3.4384995 3.3659625 3.337571 3.2130754 3.4925518 3.312525 3.124297 3.0708437
1368549_at 9.223068 9.546851 8.777403 8.746375 9.24077 9.246723 9.077497 8.703425 9.456308 8.829911 8.813831 9.237096
1368550_at 4.944874 4.911174 5.1416626 4.892555 4.68344 4.9333115 5.2895136 5.2075877 5.011372 5.220027 4.974449 5.25366
1368551_at 4.56804 5.2252603 5.022997 4.732971 4.9651117 4.8587365 4.8785515 4.8631763 5.0934834 4.6181836 5.127728 4.8144712
1368552_at 10.682342 10.895347 10.934525 10.731576 10.82914 10.69727 10.894882 10.758213 10.94002 10.958101 10.820387 10.88017
1368553_at 5.131672 4.9913025 5.169078 4.805085 4.453235 4.785378 5.0867214 5.1333 4.7722073 4.971282 4.968219 4.946485
1368554_at 5.183442 5.5075054 5.5999794 5.762506 5.4861717 5.6663575 5.5665503 5.434455 5.3773704 5.7013426 5.4688754 5.5553923
1368555_at 5.839787 5.834772 5.713602 6.0238147 5.877201 5.8088393 6.2830772 5.814718 5.930014 6.1385074 5.7810593 6.1089416
1368556_at 4.470783 4.4480424 4.610681 4.5571213 4.8211765 4.463209 4.40079 4.7390103 4.4676375 4.8435955 4.4219966 4.8135324
1368557_s_at 4.5391464 4.2176523 4.5003557 4.9781685 4.6189404 4.3917356 4.4786263 4.907063 4.820189 4.8942614 4.5567946 4.540136
1368558_s_at 8.267178 8.562098 8.552645 8.295509 7.190048 7.716562 8.081997 8.449102 8.49235 8.36898 8.634108 8.287983
1368559_at 5.457976 5.7885466 5.55898 5.6854224 5.615776 5.7637653 5.31061 5.3880606 5.2349243 5.769686 5.357931 5.4325495
1368560_at 4.8865147 5.1238275 5.747751 5.5727024 5.223479 5.4939914 5.1728115 5.208207 5.0284534 5.613245 5.4663334 4.9720116
1368561_at 4.1020155 4.1232347 4.0472646 4.278613 4.303248 4.2451735 4.049437 4.1939516 4.334116 4.189093 4.220253 4.5401363
1368562_at 4.840575 5.0044966 5.1266 5.312958 4.8646927 5.1996155 4.744401 5.444592 4.872065 5.4858165 5.1735024 4.8678036
1368563_at 7.0886893 7.146302 8.233496 7.157294 8.435007 7.8500724 8.319202 7.847149 8.223876 8.538313 7.188672 7.465722
1368564_at 4.7177634 4.4601455 4.758037 5.0067425 4.7013383 4.8657866 4.6920085 4.7745748 4.814811 4.590655 4.8039064 4.360656
1368565_at 4.310242 5.7268724 4.2846627 4.54753 4.5075994 4.0150366 4.4734664 4.499131 6.184283 5.4879184 4.517297 4.918561
1368566_a_at 11.4708185 11.426462 11.324091 11.3848915 11.6326065 11.715944 11.516176 11.439311 11.625856 11.423218 11.410378 11.5020485
1368567_at 7.6610303 7.5466776 7.7851048 7.4066377 7.3366365 7.2249174 7.509096 7.3896365 7.101533 8.09431 7.636202 7.7062187
1368568_at 5.653796 5.812541 5.976525 6.0202637 6.2040644 5.988838 5.862471 6.0193768 6.0979414 6.0804753 5.751338 5.75089
1368569_at 4.651674 3.9259024 4.3564353 3.9911363 4.3149486 9.992313 7.1408663 8.196839 9.870674 4.5436945 3.8960173 5.348271
1368570_at 7.9633393 7.9202285 7.8236017 7.810289 8.16074 7.5968075 8.1351185 7.7201614 7.985955 7.390629 8.0561695 7.99896
1368571_at 4.4124084 4.259674 4.65376 4.992457 4.049507 4.216061 4.4718795 4.8986306 4.9320016 4.3894444 4.830217 4.438113
1368572_a_at 5.3143296 5.565367 5.4584804 5.5102205 5.491405 5.4006767 5.409236 5.474045 5.291607 5.5329733 5.3820124 5.5793543
1368573_at 7.812913 7.4995255 7.7822266 7.6023192 7.2772174 7.3946753 7.362212 7.332024 7.600155 7.4548616 7.6716585 7.59396
1368574_at 10.033301 9.684558 10.369818 10.233279 9.80198 9.985935 10.180819 10.724532 10.22949 10.077805 10.287081 10.237659
1368575_at 5.4530044 5.3827534 5.6450796 5.5882 5.5795355 5.4568086 5.4170756 5.5911274 5.150637 5.3753552 5.5960584 5.399104
1368576_at 4.2225776 3.8811355 4.6727285 4.787883 4.495247 4.189252 3.9870052 4.1539 3.6832402 4.1652956 4.4606905 4.1877346
1368577_at 3.527587 3.758209 3.4938643 3.448061 3.736376 3.6399126 3.635642 3.601449 3.374186 3.515894 3.370631 3.5153446
1368578_at 4.6666083 4.796273 4.683494 4.7162666 5.176227 4.962937 4.7102613 4.9284205 4.812916 4.933329 4.8113523 4.96072
1368579_at 4.699106 4.7533865 4.96455 5.308432 4.9673605 5.0999265 4.5012026 5.0263624 4.682149 4.5516543 4.8533335 4.7754045
1368580_at 6.228483 6.106777 6.1304297 6.311823 6.3567815 6.331665 6.022401 6.244129 6.160834 5.987568 6.2716665 6.5291767
1368581_at 5.178317 5.4041224 5.409738 5.627357 5.5239906 5.3605895 5.536087 5.4757257 5.0952635 5.528555 5.3770213 5.550112
1368582_at 4.173509 4.0438757 4.05325 4.1118793 4.49914 4.3910065 4.1242056 4.121833 3.8101256 4.365305 4.244014 3.892084
1368583_a_at 13.987134 13.998919 13.82891 13.860409 13.841102 13.790098 13.884591 13.9253845 13.865007 13.947186 14.06875 14.05245
1368584_a_at 4.3697 4.4241056 4.728239 4.530491 4.878543 5.0838346 4.47758 5.3139753 4.581494 4.6971874 4.4976907 4.724107
1368585_at 5.8832264 6.1501727 5.8441315 5.8607965 6.5306125 6.0270114 6.0629215 6.058123 6.0670466 6.070772 6.049511 6.178324
1368586_at 5.1559973 5.20174 5.1148214 5.335989 5.345434 5.31192 5.214123 5.406509 5.2222605 5.0744047 5.1290054 4.996303
1368587_at 13.747324 13.69621 13.890538 13.982334 13.725683 13.77598 13.736615 13.894686 13.692565 13.705752 13.915315 13.72117
1368588_at 6.3050017 5.4092937 5.741094 5.8847127 5.4469957 5.2631454 5.933857 5.5584574 5.9620166 6.1196337 5.9097424 5.6799865
1368589_at 8.46806 7.3617935 8.73933 7.4757624 7.3152857 7.585879 9.005167 7.5147524 9.004438 8.189501 7.670319 8.797419
1368590_at 4.273493 4.1746135 4.183483 3.6613438 3.945641 3.7422817 4.293356 3.9540594 4.1267924 4.2911973 4.2757325 4.1134157
1368591_at 8.692437 8.752657 8.962001 9.09909 8.639708 8.817181 8.623308 8.885105 8.433678 8.6419735 9.131759 8.83824
1368592_at 8.551473 8.064999 7.5422716 8.034512 7.7280145 7.493341 8.277981 7.399567 8.019124 8.077476 7.5161247 7.7630687
1368593_at 9.113333 8.844252 8.725668 8.732277 8.879152 9.318596 9.301022 8.996223 9.10354 8.939079 8.714502 9.004766
1368594_at 5.013972 4.819576 4.9715977 5.5415983 5.295585 4.9650803 5.067861 5.549792 5.12236 5.3942685 5.462964 4.9716043
1368595_at 4.5809565 4.7606025 4.777177 4.7502813 5.1911173 4.9644814 4.453076 4.6734886 4.280393 4.4520516 4.7020884 5.084989
1368596_at 7.2984214 6.896899 7.320681 7.162014 7.0075316 6.7441773 6.6580033 6.7439094 6.3663054 6.929933 6.614573 6.844578
1368597_at 6.012294 6.009527 6.158043 6.184401 6.0085735 6.230328 5.678564 6.216896 5.8945184 5.953422 6.176706 6.181914
1368598_at 6.685524 6.669807 6.72135 6.6874676 6.8314857 6.8137326 6.514976 6.840508 6.7304053 6.7711363 7.005266 6.61412
1368599_at 5.480943 5.8269715 5.7869816 5.989637 5.9966383 5.808663 5.933857 6.224328 5.8896613 5.6683292 5.9151783 5.82198
1368600_at 10.228838 10.349366 10.772033 10.757404 10.360087 10.453121 10.321127 10.584929 10.115786 10.415995 10.810329 10.357288
1368601_at 4.550109 4.6595435 4.806221 4.7052236 5.036545 4.6469083 4.5383015 4.805674 4.5656314 4.7034082 4.5502877 4.8080316
1368602_at 3.752469 3.7750325 3.9730225 3.9235663 4.120133 3.8536963 3.8440032 3.9547143 3.8254158 3.8035529 3.9521258 3.703791
1368603_at 4.4879932 4.6494575 4.806736 4.8796997 4.7504354 4.9300833 4.5078645 4.880657 4.6200156 4.5288367 4.4647603 4.5575743
1368604_at 5.0049233 5.1241684 5.0686107 5.0847483 5.249938 5.359811 5.335073 5.1193347 4.8996625 5.1599464 4.8465433 4.827124
1368605_at 4.8361588 4.9798017 5.0386767 4.8975844 4.659146 4.3878965 5.074292 4.9596043 4.6703367 5.1038275 4.9120812 4.4760566
1368606_at 4.0670447 4.136894 4.189292 4.456868 4.2516584 4.1320915 4.2276926 4.3037047 3.9049346 4.0140285 4.2072544 3.9211683
1368607_at 7.2445526 8.331395 7.085635 5.6691256 8.173605 7.2403803 5.9766064 7.203883 6.030095 10.663313 8.20221 8.682892
1368608_at 10.443825 10.480619 10.283594 10.278195 10.42706 10.400926 10.437259 10.280191 10.457116 10.062578 10.092963 10.246341
1368609_at 12.725075 12.580833 12.698978 12.709855 12.4849825 12.468375 12.548592 12.628449 12.558053 12.645082 12.587536 12.593483
1368610_at 3.8851182 4.070484 4.3268332 3.798059 4.18872 4.096159 3.999781 4.1514153 3.703386 3.8759992 4.1144347 3.7789571
1368611_at 3.9505162 4.296221 4.0982656 4.301277 4.142688 4.240425 4.000139 4.184183 4.1253376 3.9784503 4.0679803 4.377733
1368612_at 5.239455 5.106144 5.4649377 5.39329 5.618359 5.494999 5.379904 5.381035 5.0878406 5.3945026 5.5966063 5.695106
1368613_at 4.0151367 4.4234033 4.3281164 4.6642733 4.447753 4.957196 4.492736 4.579086 4.325028 4.2877007 4.404029 4.862759
1368614_at 7.5147047 7.9558835 8.365995 8.177799 7.803906 7.6968384 7.809326 8.355068 7.99704 7.619208 8.357912 7.6714783
1368615_a_at 4.967049 4.8217144 5.14322 5.0563517 4.746769 4.333129 4.6225085 5.2425475 4.8888783 4.8301773 4.9210496 4.611779
1368616_at 6.160234 6.0589366 6.2703834 6.211039 6.175932 6.37531 6.0907855 6.434863 6.0650306 6.0606794 6.3401895 5.6752934
1368617_at 4.980139 4.5510964 4.610681 5.043255 5.1324234 4.801901 4.74643 4.7457213 4.336442 4.9593925 4.8999605 4.6755166
1368618_at 8.987096 9.148772 8.928651 8.916411 9.050191 8.723576 9.090024 8.906544 9.004991 8.8497715 8.961116 8.918357
1368619_at 5.1812706 5.202363 5.4247036 5.3349276 5.299856 5.0940423 5.47328 5.5096793 5.3454266 5.521937 5.2006884 5.2362204
1368620_at 5.6371737 5.819375 5.8258147 6.0566173 5.5061684 6.04585 5.7354803 6.2537 6.023608 5.8221045 5.9935913 5.9600444
1368621_at 11.099437 11.057112 10.9458275 10.81659 10.905361 11.2884445 10.955144 11.006527 10.984305 10.908696 11.106375 11.105737
1368622_at 4.4970083 4.1116037 4.2478657 4.541503 4.652587 4.341812 4.3311725 4.463354 4.080863 4.1768827 4.4079375 4.5574036
1368623_at 4.2470293 4.503682 4.51606 4.9604206 4.5150137 4.5200853 4.2099147 4.645458 4.3255167 4.51536 4.672849 4.3755713
1368624_at 3.7934148 3.773439 3.9341974 3.9098797 4.0482893 4.023162 3.8050547 3.9883218 3.666049 3.8307903 3.8084092 4.003029
1368625_at 5.378109 5.5455832 5.404735 5.533336 5.93264 5.5200286 5.1776733 5.364211 5.3486037 5.6412625 5.30186 5.428211
1368626_at 4.627734 4.6074796 4.8577356 4.741135 4.846265 4.8011584 4.6182055 4.826971 4.7702622 4.50839 4.8198357 4.9791675
1368627_at 12.897679 12.72818 12.653898 12.9966755 12.697838 12.780109 12.935248 12.845296 12.779971 12.152456 12.591599 12.645819
1368628_at 3.9575872 3.9948888 3.8673105 3.7848122 3.6500428 3.9547486 4.054925 3.756277 3.9319658 3.888082 3.648638 4.0379696
1368629_at 4.3537107 4.4282227 4.564165 4.464446 4.836812 4.4473076 4.596256 4.9746246 4.5656977 4.234476 4.43349 4.5825205
1368630_at 3.5311258 3.6272035 3.6632457 3.5533364 3.4465463 3.7658296 3.520114 3.5785105 3.4102511 3.5816824 3.40088 3.556097
1368631_at 4.430213 4.6911016 4.524926 4.400138 4.466532 4.7298727 4.58447 4.390914 4.643521 4.096823 4.482055 4.492587
1368632_at 3.2041805 3.5525067 3.4773393 3.5448947 3.3947668 3.4344702 3.3261874 3.3306372 3.5531814 3.4993172 3.382091 3.4791613
1368633_at 3.4917414 3.6214538 3.4426396 3.4210896 3.5020413 3.683042 3.471887 3.6416419 3.3913543 3.3765788 3.3513484 3.549207
1368634_at 7.934315 8.043915 8.125336 8.115566 8.101275 8.011015 7.8204465 8.311456 8.030226 8.179544 8.100182 8.005669
1368635_at 4.1966095 4.442028 4.0097475 4.3475504 4.4975414 4.026022 4.304147 4.5542564 4.4177866 4.1652565 4.074889 4.3991156
1368636_at 5.954854 5.6964417 5.989071 5.916413 5.938732 6.0246787 5.5216517 5.992524 6.08802 5.7367153 5.779984 6.0723815
1368637_at 4.133982 4.1123257 4.4991884 4.3421645 4.414481 4.3163033 4.2174315 4.3616743 4.230236 4.376791 4.3347383 4.1769886
1368638_at 5.2470512 5.1704817 5.2680655 5.253044 5.4385395 5.715461 5.1318984 5.3926506 5.4437256 5.317379 5.5219 5.654041
1368639_at 4.0900884 4.0959587 4.3172626 3.9062767 4.28273 4.1383333 3.94623 4.199524 3.7135723 4.2448754 4.172794 4.221459
1368640_at 5.358197 5.157344 5.5381484 5.6992216 5.5587025 5.753355 5.2716165 5.719901 5.148289 5.3801613 5.639152 5.394367
1368641_at 4.437474 4.1463814 4.4159546 4.36581 4.2377253 4.5510244 4.1492543 4.2630734 4.454743 4.084182 4.3949184 4.5146813
1368642_at 9.115633 9.047235 9.1438465 9.156863 8.77312 8.831463 9.124943 9.142441 9.141692 8.368839 9.472748 9.233149
1368643_at 4.9954863 4.3341217 4.209831 4.4933805 4.1219873 4.2016344 4.3934803 4.641609 4.9067707 4.559225 4.439642 4.704176
1368644_at 4.3478665 4.5152216 4.4436812 4.870573 4.180552 4.444524 4.431451 4.6688337 4.453367 4.1868773 4.7865644 4.5484295
1368645_at 6.0554075 5.849304 6.235705 6.211039 6.13806 6.0396543 5.887453 5.879201 5.879447 6.1568246 5.995384 5.9874444
1368646_at 7.3723598 7.2630835 7.375336 7.481053 7.036646 7.6093826 7.5023055 7.3362107 7.6206374 6.178505 7.0212207 7.5000143
1368647_at 7.4306006 7.4209385 7.396475 7.334388 6.9924216 7.3781004 7.4279084 7.153396 7.445594 7.356551 7.234497 7.2937293
1368648_at 4.3204403 4.2811694 4.6845493 4.475132 4.273906 4.457965 4.3280716 4.733053 4.412628 4.5644946 4.6511927 4.5127344
1368649_at 7.9320526 7.7304115 8.064117 8.089597 7.489892 8.146414 7.850848 7.848751 7.717136 7.6418033 8.153118 7.83347
1368650_at 7.108875 7.1407084 6.2815137 6.9672956 7.0095673 6.9072022 7.460499 6.403396 7.677272 7.653956 6.4779925 7.0207767
1368651_at 10.614524 10.011536 10.747142 10.810004 10.393614 10.829854 10.58817 10.684566 9.934352 9.849129 10.638883 9.706755
1368652_at 6.823829 6.8179955 6.4501405 7.113594 6.92948 6.7390695 6.7031364 6.789413 6.4957085 6.3215194 6.7299685 6.431312
1368653_a_at 10.99868 11.065423 10.812537 10.753746 10.987283 10.996716 10.984416 10.862668 10.977309 10.9108515 10.72464 11.030472
1368654_at 5.699853 5.66632 5.809343 5.4459453 5.342897 5.5287123 5.68076 5.58259 5.4283695 5.9253855 5.5658574 5.5263386
1368655_at 9.647302 9.4704275 9.708488 9.40356 9.286555 9.192036 9.856393 9.600834 9.706996 9.381046 9.506976 9.693125
1368656_at 4.0771933 4.2142334 4.1744394 4.102328 4.37066 3.7658296 4.187318 3.994586 4.028267 4.6415615 4.2903805 4.343186
1368657_at 3.7669191 3.8909662 3.788127 3.807358 3.9606395 3.8203259 3.9137592 3.9057384 3.6656818 3.9423475 3.717794 3.919584
1368658_at 4.8397145 4.4663334 4.2178893 4.4286933 4.597677 5.1414695 5.0283346 4.148755 4.5730395 4.730948 4.6638737 4.680671
1368659_at 10.556201 11.085172 10.70082 9.834105 10.440427 10.49947 10.495398 10.513256 11.020267 10.431746 10.109948 10.376277
1368660_at 4.857662 5.206792 5.373596 5.055462 4.825478 5.1189203 4.751972 5.3454 5.0801096 4.8765516 4.966713 5.059609
1368661_at 6.5900555 6.6064343 6.6882153 6.8513155 6.9621816 6.9599266 7.0406923 6.8094926 6.656625 6.700614 6.8717904 6.804198
1368662_at 7.10648 7.3205104 7.272579 7.2142277 6.7193017 7.119422 7.0555325 7.0347476 7.509491 6.1226273 6.7462573 7.1827908
1368663_at 3.801047 3.8240883 4.1666064 3.5673294 4.0674295 4.067457 4.087045 4.063534 3.9965806 4.158587 3.4491963 3.7423937
1368664_at 5.9041905 5.527368 5.520435 5.760684 5.9106727 5.4645796 5.2836385 5.676532 5.378958 5.298631 5.413707 5.9164934
1368665_at 8.701637 8.815866 8.44071 8.438286 8.530722 8.460474 8.673342 8.608179 8.393076 8.672937 8.790705 8.487642
1368666_a_at 3.6985943 3.8231761 4.0625534 3.8075745 4.030274 3.7539585 4.1068153 4.001936 4.13684 4.327153 3.9271605 4.098318
1368667_at 5.3850727 5.6650376 5.60294 5.8185678 5.663567 5.351758 5.0121737 6.2059336 5.394883 5.6846156 5.9962063 5.4478555
1368668_at 8.821258 8.709624 8.28408 8.435467 8.601876 8.830803 8.744607 8.159169 8.431325 8.722154 8.499343 8.324075
1368669_at 7.339282 7.566545 7.756452 7.9537854 7.2462587 7.5195003 7.1836543 7.8600445 7.3567986 7.1624136 7.479425 7.5773053
1368670_a_at 5.505329 5.958472 5.814724 6.1502185 6.1440287 5.9026456 5.718124 6.0534263 6.013506 5.795901 5.4094887 5.8548613
1368671_at 6.314301 6.4331403 6.0597963 6.318789 6.6632657 6.436798 6.830645 6.336372 6.53989 7.1601496 6.785771 6.560786
1368672_at 4.569585 4.910989 4.5363793 4.745787 5.054166 4.954515 4.795351 4.582532 4.8820996 4.546127 4.4986267 4.5883236
1368673_at 4.483336 4.377261 4.5654645 4.3786073 4.5069504 4.371294 4.426148 4.327087 4.3869905 4.413412 4.3271213 4.0222626
1368674_at 11.314408 11.007045 11.094902 11.234863 11.227567 11.270323 11.114204 11.049193 10.943841 11.0018 11.007824 10.804894
1368675_at 7.2618732 7.2529354 6.575202 6.811475 7.3726563 7.0710654 7.341191 6.840295 7.1452684 7.3923783 7.140706 7.266605
1368676_at 5.1829 5.200392 5.3892674 5.1465993 5.2982965 5.691073 5.231668 5.535058 5.0566907 5.682118 5.2666235 5.401098
1368677_at 4.336179 3.8615656 3.7958596 4.2932363 4.1263156 3.9164934 4.753689 4.0955358 3.9989078 4.356915 3.5491714 4.040181
1368678_at 4.2112284 4.4155717 4.5386205 4.241745 4.776716 4.5517044 4.2152042 4.564092 4.162093 4.601429 4.4250507 4.50815
1368679_a_at 7.0428967 6.848671 6.689338 6.6773143 6.2517514 6.7821336 6.869379 6.402494 6.9409323 6.916929 6.72638 6.565979
1368680_a_at 4.263085 4.6491437 4.552986 4.713019 4.8165865 4.5996194 4.2945056 4.752989 4.583464 4.351604 4.6244044 4.747494
1368681_at 6.5397468 6.3606524 6.602985 6.6517997 6.583215 6.2416854 6.3290453 6.555747 6.3160386 6.5629125 6.41594 6.48678
1368682_at 4.576192 4.2320127 4.462192 4.8841467 4.4035034 4.5148234 4.6525784 4.812622 4.306004 4.176998 4.5613017 4.578196
1368683_at 3.2986217 3.635835 3.2726943 3.3492901 3.588504 3.506274 3.4360228 3.4664466 3.365623 3.4781003 3.3471417 3.5867546
1368684_at 5.597327 5.385911 5.7032576 5.6874447 6.019347 5.5883102 6.0813046 5.430233 5.6045704 5.8323755 5.4909286 5.8235707
1368685_at 4.792571 5.096227 5.2366524 5.1360974 5.537799 5.2694774 4.80929 5.209862 5.0330358 5.102658 5.1384964 5.331906
1368686_at 13.909022 13.996913 14.053416 14.046755 13.887328 13.981861 14.002695 14.030822 13.956057 13.90464 14.03138 13.974657
1368687_at 5.9972234 5.981701 6.156726 6.149574 6.026326 6.112431 5.884221 5.8460116 5.9166956 6.4090285 6.1361685 6.1055064
1368688_at 4.786732 4.7801085 5.148578 4.9075575 4.7734547 4.740836 4.8978 5.2694397 4.5662613 4.603404 4.7807574 4.968801
1368689_at 4.1554737 4.4176183 4.3223987 4.172721 4.9141746 4.090023 4.141946 4.1721034 4.2693596 4.383336 3.9476407 3.8267379
1368690_a_at 4.2042284 4.1995854 4.570946 4.3477964 4.6397524 4.589989 4.1060114 4.5564 4.2475715 4.5046606 4.224866 4.0163727
1368691_at 4.7915735 4.8656597 4.8637238 4.7590218 5.6533103 4.89186 5.2096906 4.6989803 4.664065 4.699091 4.9089603 4.941634
1368692_a_at 8.497472 8.729765 7.2559967 8.018009 8.355897 8.162794 8.506647 8.059822 8.527363 8.24345 8.126656 8.117068
1368693_at 7.319674 7.1629977 7.0505576 7.1186156 7.2205634 7.0468755 7.372262 6.992594 6.8919077 7.1181817 7.088931 7.4728613
1368694_at 4.2267675 4.0329247 4.502974 4.454345 4.6208334 4.3695927 4.319792 4.432885 4.1823893 4.1356688 4.499811 4.280166
1368695_at 12.500736 12.677316 12.663273 12.56878 12.644248 12.436613 12.466743 12.37474 12.866957 12.470947 12.695561 12.667418
1368696_at 5.4306183 5.255008 5.8485785 5.5420194 5.707508 5.400614 5.329175 5.6828284 5.3768578 5.536703 5.4631014 5.338575
1368697_at 3.8094535 4.1419525 3.8419335 3.7791133 4.1369276 3.929073 3.8913891 3.7625744 3.9946969 4.087547 3.8528743 3.832017
1368698_at 7.137005 6.2432814 5.797572 6.077867 6.2337184 7.021521 6.78833 6.149987 6.2556067 6.244133 6.2967505 6.454132
1368699_at 4.2116995 4.3643236 4.247546 4.318409 4.561655 4.305696 4.360324 4.5417795 4.185934 4.4071345 4.1493883 4.393813
1368700_at 4.606902 4.5106754 3.9183207 4.2160344 4.6548195 4.397999 4.608966 4.3747106 4.5769153 5.0272756 4.249105 5.041493
1368701_at 5.154002 5.3961964 5.3009276 5.505306 5.554216 5.3853917 5.218693 5.640434 5.322209 5.110656 5.4384284 4.982259
1368702_at 8.742517 9.068054 8.309403 7.9955816 8.823179 8.789029 8.814243 8.304322 9.246752 8.780898 8.328399 9.092674
1368703_at 6.3534074 6.2669654 5.8787184 5.9154477 6.0755877 6.372143 6.405133 6.2739477 6.453179 6.18175 5.945551 5.963895
1368704_a_at 4.3432302 4.8664865 4.387336 4.5220175 4.3872285 4.182617 4.2860203 4.6997457 4.5788646 4.477543 4.549534 4.3701077
1368705_at 5.1019187 5.633159 5.2406745 5.031151 5.289352 5.4228287 5.116124 5.1468325 5.044868 5.1075363 5.156459 5.2256913
1368706_at 12.115913 12.047505 12.025022 11.977767 11.858891 12.057338 12.044615 12.052368 12.127511 11.915787 11.98467 12.137125
1368707_at 13.340097 13.428808 13.448968 13.345603 13.253335 13.348133 13.391214 13.37317 13.537864 13.413548 13.532929 13.32924
1368708_a_at 4.7323637 4.995703 5.1042943 5.2619896 5.334216 4.8915977 5.2052274 5.078821 5.059782 5.068285 5.1047344 5.170248
1368709_at 3.954844 4.1300845 4.0533943 4.1983256 4.3958015 3.8733165 3.9898207 4.3134704 3.89479 3.8526027 4.026519 4.182135
1368710_at 6.64325 6.889251 6.7411237 6.799629 6.755188 6.896776 6.8772125 6.8951836 6.9259086 6.8279133 6.8226438 6.7388153
1368711_at 8.895367 9.033239 7.8239856 8.91346 8.438377 7.984538 9.307933 9.335433 9.923634 8.880211 8.474595 8.349482
1368712_at 8.427481 8.129456 8.4395275 8.678371 7.7653937 8.085723 8.542084 8.460939 8.250038 8.488895 8.698433 8.420258
1368713_at 4.272943 4.6242046 4.6214695 4.521226 5.126131 4.400298 4.7117815 4.5177426 4.4818344 4.8919883 4.2853546 4.9096174
1368714_at 3.4378183 3.5256286 3.761186 3.7989464 3.6889431 3.5040863 3.2738845 3.688116 3.6485732 3.447651 3.5597367 3.491633
1368715_s_at 4.2162704 4.4480424 4.485151 4.3415318 4.61322 4.2981024 4.488591 4.343898 4.0444927 5.013112 4.4176507 4.7632613
1368716_at 4.3075485 4.6315794 4.6048956 4.5271287 4.401783 4.5586557 4.1785417 4.433188 4.28806 4.1308455 4.497138 4.4607406
1368717_at 10.390783 9.886027 9.958668 9.806831 9.646022 10.391139 9.8840475 10.038616 10.126964 9.75377 9.835414 9.890351
1368718_at 7.8280873 8.9104 8.462163 5.863386 8.85001 9.155973 9.272142 9.122545 10.754824 11.058641 11.432367 10.082984
1368719_at 4.8269176 4.9476204 5.2125745 5.038894 5.358616 4.818164 4.60232 5.0429654 4.639053 5.1825514 5.025422 4.9115815
1368720_at 12.839178 13.052398 13.068273 12.97283 13.075297 12.993345 12.9586 12.99222 12.939565 13.267988 13.119336 13.418837
1368721_at 5.8873653 6.243925 6.223488 5.992677 6.0698843 6.206673 6.007063 6.342327 5.76802 6.4642735 6.568897 6.0218906
1368722_at 3.9296846 3.8890355 3.861307 3.9698782 3.6787436 3.488373 3.43164 3.61708 3.7709088 3.8006713 3.7917624 3.74305
1368723_at 5.0800915 4.738188 4.92644 4.8572206 4.8136377 4.824932 5.2210984 5.220795 4.871994 4.626335 5.052423 5.075786
1368724_a_at 6.0832906 6.025629 6.4228907 6.0238147 6.0497565 6.1739583 6.1294165 6.3506236 6.087994 6.4460297 6.444964 6.107159
1368725_at 4.6054544 4.6783047 4.797987 4.2220397 4.9410677 4.631054 5.1598644 4.775921 5.099682 4.7968903 4.7954435 4.7094946
1368726_a_at 6.753996 6.4566503 6.0291705 6.0104856 6.1564345 6.261006 6.5874853 6.0928183 6.836725 6.1336207 6.07753 6.2294264
1368727_at 3.823295 4.003136 3.8407032 3.6703799 3.6727319 3.563825 3.6426504 3.5442116 3.775594 3.7852507 3.6217833 3.637646
1368728_at 5.408619 5.7433066 5.1489077 5.484066 5.616125 5.6895876 5.8940926 5.3775043 5.669249 5.6786547 5.0970893 5.7343154
1368729_a_at 4.5181255 4.463832 4.6045704 4.40182 4.729538 4.7690954 4.280836 4.604013 4.326718 4.7392364 4.423717 4.473043
1368730_a_at 4.3420315 4.7982006 4.2646775 4.499467 4.890795 4.7978625 4.56024 4.537916 4.394438 4.8538713 4.334613 4.501915
1368731_at 13.320673 13.461166 13.378786 13.60239 13.497636 13.330508 13.382704 13.491374 13.541625 13.726942 13.624873 13.317387
1368732_at 6.0083685 6.130635 6.1773067 6.10848 6.317839 5.779798 6.288198 5.8280168 5.953038 5.7954316 6.217871 5.936959
1368733_at 13.003368 12.920084 13.285995 12.771974 13.139876 13.014776 13.142151 13.127158 12.103364 13.374018 13.30311 12.919143
1368734_at 4.3631964 4.5141726 4.673625 4.4011574 5.21014 5.07376 4.7448344 4.8259726 4.629816 4.89958 4.7096214 4.6149683
1368735_a_at 4.200235 4.3251266 4.009748 4.132264 4.5971103 4.059976 4.102757 4.1135254 4.1952686 4.383556 3.9951484 4.2541103
1368736_at 3.7553766 3.6982677 5.050892 3.6448946 3.9494925 4.387085 3.5464852 4.090865 3.7936518 4.0998697 3.7568727 4.205141
1368737_at 5.447874 5.283965 5.740492 5.5512857 5.749919 5.9435077 5.5300703 5.4046106 5.57312 5.6147947 5.3764515 5.574915
1368738_at 3.3968163 3.589915 3.4841518 3.7078366 3.8950021 3.8919227 3.5576806 3.5413554 3.72357 3.7514586 3.7844954 3.6553586
1368739_s_at 4.756266 4.816187 5.095975 5.1280603 5.3956747 5.033822 4.7144074 5.117669 4.6264167 5.056626 5.0482264 5.013364
1368740_at 4.0468354 4.3504953 4.763695 4.7727246 4.327721 4.4101954 4.1113195 4.317504 4.273768 4.390608 4.3179684 4.2152576
1368741_at 13.422471 13.473211 13.473508 13.289247 13.322352 13.34979 13.319239 13.251049 13.578618 13.119781 13.386034 13.391695
1368742_at 7.0688586 7.177528 6.818968 6.4720554 6.7247977 7.1805015 7.1666393 6.7841973 7.3014174 7.3176856 7.042729 7.137058
1368743_a_at 3.8836443 3.904186 4.1707373 4.3641853 4.6346874 3.781084 4.17959 4.1332245 4.3966026 4.249131 4.1671033 4.1079283
1368744_a_at 4.380658 4.268144 4.488803 4.574409 4.2026896 4.171574 4.4291153 4.2324457 4.4009676 4.317582 4.3640585 4.2472515
1368745_at 6.9011493 6.794301 7.2792068 7.2294097 6.9649105 5.1013784 6.2534275 6.344143 5.4767 5.9412103 6.3465815 6.5883822
1368746_a_at 5.56318 5.415019 5.620832 5.4423475 6.0033455 5.429741 5.2441564 5.6113367 5.622831 6.0049233 5.6720576 5.5670204
1368747_at 4.4109983 4.4062424 4.3916507 4.6262894 4.5938377 4.1777105 4.574145 4.1529603 4.7422304 4.1868963 4.505872 4.3491945
1368748_at 5.812233 5.5457263 5.303787 5.84179 5.7258215 5.3937125 5.8335075 5.3454 5.7580786 5.4909635 5.7495418 4.9935617
1368749_at 5.7697077 5.784795 5.9968824 5.9305363 5.80088 5.8037925 5.985819 6.1024218 5.8532786 5.824443 6.1147985 6.1894073
1368750_a_at 3.9721842 4.2834244 4.109239 4.150928 4.2260156 4.6583877 4.3326283 4.3065014 3.9472384 4.2039638 4.4594326 4.191921
1368751_at 3.7550921 4.123458 3.7037532 3.8751183 3.8381999 3.6867638 3.7574265 3.894681 3.5684001 3.9343264 4.0244484 4.0379453
1368752_at 4.0336914 4.2626762 4.4978304 4.215902 4.026937 4.2484646 4.1106424 4.199717 4.319992 4.3391714 4.0663795 4.2871733
1368753_at 4.29714 4.4779997 4.1153526 4.213464 4.39456 4.341277 3.9918427 4.468995 4.4743204 4.0345826 4.1167707 4.319456
1368754_at 6.29191 6.431354 6.3595285 6.39043 6.13882 6.4579806 6.0782433 6.45045 6.18871 5.996149 6.4539304 6.368243
1368755_at 10.958826 11.404311 11.041657 10.840865 10.749888 11.118821 11.191383 10.894303 11.079221 11.333176 10.911957 10.95467
1368756_at 5.3795166 5.650601 5.4380107 5.230912 5.467465 5.634308 5.4677515 5.452079 5.295573 5.3745537 5.2703586 5.5331416
1368757_at 3.7551742 3.9926686 3.8931441 4.034307 3.923733 4.135067 3.7597928 3.8903286 3.8570983 3.6543877 3.9972534 3.8003473
1368758_a_at 4.786355 5.0114417 4.996566 4.9397736 4.866214 5.2318325 4.8951435 5.359549 4.8216214 5.256067 5.017555 5.1144547
1368759_at 5.325502 5.564527 5.2923503 5.7671533 5.056202 5.5727334 5.012935 5.7475524 4.9987583 5.114865 5.493827 5.5557804
1368760_at 4.2372537 4.005188 4.0969143 4.0408216 3.9254603 4.35848 3.9522326 4.104582 4.2399993 4.156531 3.9142807 4.3931923
1368761_at 3.9914947 3.8278284 4.009748 3.8917968 4.04876 4.3595514 3.8456573 3.8883588 4.073674 4.131062 3.8861232 4.123048
1368762_at 10.596647 11.255328 6.3585124 10.688701 6.734015 11.480004 10.585955 10.277983 10.502117 10.758974 6.460403 10.087418
1368763_at 5.075395 5.0097113 4.985532 5.1867137 5.3218536 4.9628983 4.905118 5.1703606 5.252183 5.33634 4.878086 5.076747
1368764_at 3.4425871 3.5641103 3.6152563 3.542855 3.4076667 3.3994162 3.4497669 3.5260303 3.6179602 3.597756 3.5039368 3.5538683
1368765_at 4.5848374 5.1391087 5.006403 5.1331506 5.342912 4.9637375 4.8586216 5.0628505 5.003808 4.993654 5.105055 4.8578787
1368766_at 4.4327908 4.5696874 4.7107143 4.9309897 4.901298 4.8654428 4.754423 4.8054805 4.8773165 4.592406 4.5900536 4.8201394
1368767_at 5.6208916 5.5049114 5.965783 5.9323215 5.8797407 5.4496393 5.4604073 6.0921574 5.726753 5.442178 5.9466996 5.6938944
1368768_at 5.890787 5.702773 5.940152 5.863503 6.4008455 5.8016233 5.6618824 6.0265646 6.0686054 5.806492 6.0714483 5.9579277
1368769_at 10.676982 10.891557 10.797935 11.02804 10.588009 10.551125 10.3931465 10.804 10.593967 10.590825 10.839458 10.281539
1368770_at 4.0722876 4.0673923 3.821719 4.0786037 3.92066 4.065262 4.397434 3.8866582 4.387047 4.2959166 3.862696 4.149729
1368771_at 4.717062 4.541367 4.707999 4.822127 4.8053665 4.903621 4.8613944 4.684979 4.889847 4.9977417 4.7299547 4.9578648
1368772_at 5.1870904 4.7490516 5.057836 5.3428316 5.588771 5.265642 5.682837 5.539827 5.3098617 5.5389686 5.118875 5.3228583
1368773_at 3.9522874 4.1131897 4.2495403 4.011529 3.9920428 3.7500126 3.708159 4.4035892 3.7227657 3.590131 3.8723404 4.108547
1368774_a_at 5.5064573 5.4505973 5.419032 5.7070804 6.0177417 5.47443 5.3704286 5.767675 5.2163153 5.3682265 5.665178 5.4726825
1368775_at 4.5135784 3.8894 4.2947226 3.9695773 4.075776 3.8349795 4.8390245 3.725852 4.677953 3.994085 4.151484 4.204613
1368776_at 4.7847843 4.6528263 4.8836513 4.8654675 4.892746 4.605041 4.5042872 4.5278993 4.500334 4.92115 4.7096214 4.824141
1368777_at 4.310812 4.5974946 4.5547223 4.459022 4.468584 4.18408 4.364437 4.460108 4.1931725 4.1632414 4.3944507 4.3944597
1368778_at 9.21376 7.6644177 6.733928 8.512902 8.319113 8.393822 7.098633 7.8222227 6.999162 5.9947014 6.7196083 7.1088476
1368779_a_at 8.153662 7.9609537 8.152291 8.239512 8.1039915 8.051593 8.12068 7.7018466 7.8571663 7.734616 7.920516 7.686593
1368780_at 5.0627317 4.9702497 5.5604806 5.42155 5.246932 5.1314526 5.1099424 5.3844624 5.4035745 5.3424683 5.258324 5.2497816
1368781_at 4.7682896 4.725778 5.063712 5.281974 4.9835663 4.805487 4.706892 5.192485 4.738002 4.7756467 5.1582046 4.956852
1368782_at 4.0183883 3.6263978 4.009748 3.8186033 4.0689754 3.7676606 3.9450572 3.9718058 3.9797168 4.0594044 3.7221038 4.346895
1368783_at 4.3159127 4.106736 4.2654896 3.9888458 4.2351055 4.4031324 3.8715832 4.108962 4.086268 4.4200697 4.103259 4.041748
1368784_at 8.193162 8.313836 7.475688 7.5644875 7.9639797 7.8939323 8.311481 7.569199 8.817998 8.1634245 7.783626 8.00194
1368785_a_at 3.5780995 3.4548264 3.8100321 3.487288 3.6999729 3.8416407 3.603073 3.3889508 3.8642857 3.697562 3.4753644 3.4156904
1368786_a_at 4.5665193 4.390422 4.4807878 4.5356655 4.8538566 4.37416 4.432354 4.3874073 4.382943 4.5852175 4.564421 4.3152413
1368787_at 6.143984 6.037331 6.4873548 6.302082 6.349846 6.071021 6.43278 6.624221 6.16855 6.3130746 6.2898293 6.1423044
1368788_at 4.7601595 4.821682 4.8322563 5.075465 4.7539263 4.8273354 4.5278606 5.1474743 4.4051847 4.477543 4.7631345 4.5454874
1368789_at 4.995702 5.013939 4.830099 5.4649773 5.1725435 5.451989 4.9107223 5.020757 4.959521 4.6645474 4.889203 4.8473253
1368790_at 12.034939 12.331139 12.055011 11.851946 12.123005 12.17075 12.153386 11.988609 12.248474 12.3561125 12.154673 12.290435
1368791_at 5.0760965 5.2397633 5.560849 5.3552904 5.2378426 5.149623 5.086527 5.4916058 5.238535 5.459363 5.3900595 4.9412184
1368792_at 5.769846 5.9445076 5.675012 5.902352 5.5034533 5.9992895 6.0041695 5.7169094 6.1021338 6.074637 5.635476 5.8736086
1368793_at 4.187236 4.3978825 4.6106806 4.764559 5.0561523 4.627619 4.5890055 5.004784 4.877924 4.5360317 4.665596 4.449504
1368794_at 11.360437 11.314171 11.217852 11.337365 11.328243 11.296668 11.399732 11.229584 11.232143 11.710174 11.214257 11.400981
1368795_at 6.3487263 6.6749563 7.000249 6.9325457 6.8930383 6.695738 6.3126383 6.92123 6.5147023 6.664973 6.786879 6.5127764
1368796_at 6.0209866 6.2862096 6.5152655 6.403845 6.560953 6.647057 6.3347273 6.611118 6.297559 6.3364143 6.3720613 6.147427
1368797_at 7.1443906 7.6251836 7.1161976 6.8024983 8.55612 7.0087533 7.5599184 6.9955344 6.740534 7.7672186 8.019156 8.238873
1368798_at 3.6684942 3.901401 3.6575768 3.8701603 4.0189943 3.9450545 4.179568 4.068811 3.9002132 4.0343523 3.7209516 3.9801567
1368799_at 5.623993 5.4126654 5.529926 5.2769704 5.0742397 5.1924753 5.169483 5.4435506 5.139866 5.090009 5.445472 5.4339733
1368800_at 4.419999 4.0531607 3.9894364 3.9542007 3.9994655 3.9920917 3.9208965 4.116637 4.3056326 4.2016606 3.9087157 3.9479616
1368801_at 4.1368093 4.2793193 4.1816225 4.3375063 4.054246 4.5899887 4.2579775 4.0955353 4.274544 4.250456 4.231389 4.4636326
1368802_at 4.804692 4.7331142 4.9740314 4.8731985 4.954188 5.281585 4.565359 4.963769 4.750373 4.6424007 4.7838144 4.5333157
1368803_at 4.5534463 4.892823 4.8296847 4.493359 4.7543178 4.7137175 4.735634 4.8318963 4.704049 4.7729883 4.4382668 4.798075
1368804_at 3.9335124 4.3003006 4.4057827 4.421872 4.368553 4.0555067 4.0771084 4.4201508 3.946073 4.3067684 4.0426474 4.1165705
1368805_at 5.1172485 5.1485167 5.217265 5.4304113 5.308052 5.117139 4.9107227 5.4534845 4.7937336 5.2629585 5.1666965 5.2725005
1368806_at 13.459415 13.400859 13.49921 13.533237 13.466195 13.434178 13.417738 13.50237 13.482139 13.434617 13.476415 13.426822
1368807_at 5.634081 5.5026665 5.402673 5.8733025 5.651582 5.310443 5.3485937 6.2446146 5.28576 5.834942 5.4728546 5.7272654
1368808_at 8.076349 8.128168 7.764083 7.77399 7.841145 8.073212 8.203802 7.738977 7.9803095 8.030895 7.769771 8.046771
1368809_at 8.843871 9.009018 8.290834 8.265853 8.441071 8.915041 9.004223 8.523311 8.921343 8.5645275 8.498197 8.804105
1368810_a_at 4.1379995 4.392537 4.201679 4.493947 4.6301737 4.4238844 4.134531 4.5534387 4.0705037 4.233512 4.215395 3.9444423
1368811_at 5.268257 5.421858 5.573806 5.1088095 5.1808558 5.3077126 5.436247 5.3973675 5.3662524 5.6503935 5.1504736 5.398327
1368812_at 4.450163 4.896614 4.4430857 4.5476413 4.892087 4.757017 4.675734 4.7446346 4.392859 4.437651 4.7995734 4.648807
1368813_at 5.711904 5.6452055 5.5305696 5.476648 5.3622155 5.398684 5.231668 5.6627426 5.382785 5.11269 5.525906 6.025924
1368814_at 11.039722 10.971097 10.335132 10.402466 10.670557 10.642769 10.77912 10.480799 10.979761 10.474221 10.354697 10.727388
1368815_at 5.2950873 5.30756 5.587881 5.6039066 5.5056906 5.6085615 5.3028436 5.8807836 5.31756 5.493896 5.6741624 5.6333647
1368816_at 4.2042284 4.42655 4.3823414 4.4403353 4.38021 4.18408 4.1500244 4.4037733 4.2539725 4.28404 4.3236446 4.2666016
1368817_at 9.722797 9.666159 9.154737 9.211724 9.770342 9.705429 9.713246 9.041069 9.839268 9.76336 8.527153 9.711106
1368818_at 8.477934 8.085266 7.7516556 7.745999 8.007235 8.025734 8.447902 7.4854155 8.236823 8.170101 7.232389 8.235403
1368819_at 9.746791 9.852013 9.69601 9.426742 9.60132 9.633857 9.642148 9.30556 9.702715 9.380158 9.668764 9.74923
1368820_at 7.8351393 7.7833047 7.04077 6.8704586 7.471421 7.536735 7.7024198 6.9918733 7.627718 8.000329 7.289519 7.6776304
1368821_at 5.8962836 5.2141232 5.953115 5.6956644 5.736098 5.7924953 5.9525175 5.3609357 5.4023123 5.453617 5.6195436 5.481156
1368822_at 7.1589503 6.794301 7.198354 6.9528947 6.8552933 6.827964 7.03808 6.8835692 7.129261 6.4830165 7.0761995 7.024184
1368823_at 3.5958848 3.637397 3.909611 3.8849773 3.6452355 3.5922704 3.6997132 3.459517 3.6593204 3.9838064 3.7874656 3.6026778
1368824_at 9.944379 10.002542 10.326908 9.944689 9.632778 9.890059 10.058481 10.166815 9.861132 9.554328 10.106532 9.69289
1368825_at 3.575074 3.694036 3.8037949 3.617931 3.771169 3.51418 3.6020827 3.8411627 3.7404757 3.4854412 3.5076861 3.5171068
1368826_at 11.180218 12.838458 13.653722 12.99207 12.840199 13.110634 12.82326 13.04678 11.575683 12.887081 11.176692 13.285923
1368827_at 6.495626 5.6493034 6.5327935 6.3150635 5.997484 6.2230244 6.664184 5.621133 6.0986233 6.5009575 5.8990645 5.8969035
1368828_at 5.5956836 5.6580124 5.8655825 5.791838 5.983698 5.603964 5.8725085 5.635869 5.596469 5.8175416 5.751517 5.822275
1368829_at 6.6862197 7.00659 6.6317654 6.4632235 6.6068516 6.3138103 6.5969706 6.466496 6.674933 5.9306526 6.90875 6.682722
1368830_at 4.9365826 5.2210293 5.0433207 5.2399797 5.1796923 5.4396286 5.252716 5.2775736 4.9427166 5.2009478 5.085149 4.971198
1368831_at 8.781179 8.75616 8.6505785 8.626813 8.453363 8.609121 8.7273655 8.252277 8.48102 8.467568 8.513515 8.429359
1368832_at 6.6150727 6.7378016 6.866277 6.940745 6.521547 6.632468 6.6704917 7.095157 6.7881503 6.3324995 6.765462 6.3069906
1368833_at 4.742179 5.1045027 4.73178 4.9309897 4.874979 4.6443815 4.702598 5.17753 4.828419 4.9597983 4.8492837 4.6537123
1368834_at 6.5592537 6.3028293 6.098547 5.7922754 5.917239 6.281021 6.4286776 5.6871953 6.2293506 5.88751 6.185527 6.4713955
1368835_at 9.002136 9.618956 9.014441 8.850838 8.68486 8.952063 9.234489 8.762259 9.214035 8.9814415 9.137827 9.047422
1368836_a_at 5.235169 5.509397 5.875013 6.0605893 5.689369 6.093472 5.6932416 5.908514 5.8031306 5.5504775 5.7735224 5.5907383
1368837_at 7.1283894 7.090876 6.7918878 6.0886054 6.739298 6.7576227 7.290981 6.5377913 7.33428 7.1447806 6.7769294 7.168446
1368838_at 6.78041 6.9301305 7.0652146 6.828163 6.663884 6.8003097 7.219032 6.541029 7.0662403 6.9345856 7.1976757 7.2467904
1368839_at 6.9340115 7.165904 7.0592017 6.9461727 7.2999578 7.2805114 7.2574744 7.29301 6.5012093 7.2988915 7.3424287 7.2461457
1368840_at 12.360764 12.466859 12.279709 12.453462 12.80457 12.380745 12.358306 12.220759 12.371356 12.710115 12.449697 12.596114
1368841_at 7.3524523 7.4172597 7.408681 7.5129023 7.396412 7.5580416 7.308819 7.3381624 7.2196884 6.9254856 7.520641 7.4626565
1368842_at 7.789473 7.7657385 8.008274 7.8921194 7.365669 7.453427 7.8770137 7.602121 7.825967 7.8469687 8.043392 7.9319696
1368843_at 9.190919 9.089489 8.964142 8.973356 8.783156 9.0700445 9.275328 8.744074 9.231807 8.760969 8.974524 8.954879
1368844_at 9.088447 8.911045 8.875907 8.894791 9.148915 9.139864 8.815583 8.520134 9.052256 8.721383 8.90901 8.768872
1368845_at 3.8673275 4.1002874 3.9396763 4.0658836 4.196413 4.1278124 3.9363894 4.025052 4.090337 4.1418767 4.089094 3.928736
1368846_at 4.730548 4.8931584 4.7976303 4.8315954 5.35205 5.1116304 4.613104 5.041174 4.7887526 4.854313 4.9375944 4.914942
1368847_at 9.048054 9.026154 8.75342 8.979744 8.819377 9.024709 9.016787 8.722545 8.906805 8.793127 8.83148 8.994294
1368848_at 8.041977 7.9243917 7.7258663 7.863022 8.017888 8.302629 8.1477585 7.843835 8.185536 7.9566774 7.9139614 8.031666
1368849_at 7.914624 7.7074223 7.520068 7.5442295 7.6057386 7.668978 7.545532 7.528852 7.573148 7.8138065 7.7838564 7.558538
1368850_at 5.0032525 5.232087 5.026615 5.100589 5.0609217 5.2187204 5.126031 5.387779 4.86676 5.098226 5.4613695 4.716887
1368851_at 8.6713295 8.572657 8.344286 8.248724 8.503473 8.305119 8.637552 8.2187395 8.669405 8.272434 8.466806 8.492662
1368852_at 10.641893 10.546347 10.393775 10.120092 10.73404 10.694038 10.618817 10.1156225 10.53967 10.701007 10.292046 10.518401
1368853_at 3.4292057 3.6391227 3.513863 3.447689 3.5143812 3.4346216 3.4890568 3.6725883 3.3899164 3.506821 3.4621556 3.4385424
1368854_at 3.5263715 3.7326324 3.7335298 3.6429703 3.7479079 3.694594 3.934966 3.5342848 3.6164463 3.5793679 3.696265 3.654606
1368855_at 5.7432284 5.815504 6.0447807 5.8713117 6.0168576 5.725302 5.542103 5.689235 5.976951 6.0306244 5.960484 5.7052517
1368856_at 5.9647098 5.889576 5.5590434 5.1800675 5.4072375 6.0571504 5.859225 5.3554215 5.7640285 5.471165 5.4192696 5.739567
1368857_at 3.421158 3.1745958 3.3229194 3.3144588 3.27266 3.2749603 3.1920464 3.2099557 3.2294245 3.1348548 3.152455 3.1554444
1368858_at 3.7503483 3.691454 3.7263873 3.778574 3.7771828 3.861207 4.198718 3.695546 3.6550062 3.7827456 3.5844436 3.6911657
1368859_at 8.4238615 8.413234 8.133618 7.8751388 8.2971115 8.511695 8.341949 7.6655974 8.283941 8.324764 8.273463 8.235303
1368860_at 4.3003197 4.3868446 4.2983484 4.655266 4.4166775 4.5031824 4.560584 4.3325777 4.489583 4.3920794 4.4477224 4.3047667
1368861_a_at 4.7962418 4.9797425 4.8830423 5.0340614 5.2375674 5.365667 4.684641 5.343587 4.9967823 5.0827317 4.7517943 4.868418
1368862_at 7.2139196 7.079947 7.246202 7.4659476 6.847191 6.889413 7.4139824 7.6718407 7.1153665 7.0369816 7.629422 7.0455914
1368863_at 9.5907755 9.571408 9.683777 9.626635 9.471988 9.563075 9.676307 9.666141 9.747389 9.448203 9.70013 9.631245
1368864_at 3.5947618 3.5971193 3.548311 3.583711 3.7269764 3.6748447 3.4733777 3.5418515 3.6501698 3.807297 3.540708 3.716357
1368865_at 3.538599 3.7094638 3.80541 3.4371786 3.4016452 3.414539 3.4710133 3.4845893 3.4341722 3.4786146 3.4625854 3.815328
1368866_at 6.276385 6.049139 6.174796 5.827899 6.22893 6.2860594 5.9209986 6.20612 5.886107 6.00212 6.285904 5.983108
1368867_at 6.206015 6.0888023 6.422555 5.853847 5.317854 5.877911 5.993164 6.2526293 6.132416 6.0472856 6.3239226 5.6769094
1368868_at 5.3582783 5.448758 5.610855 5.4861603 5.3040247 5.25002 5.1604223 5.688649 5.547378 5.3792734 5.3534393 5.5595036
1368869_at 6.319617 5.9801526 6.162999 5.41011 6.305044 6.15348 6.265222 5.5141635 6.571147 5.617118 6.027598 6.309042
1368870_at 9.023803 8.239668 8.296594 9.068554 7.7544894 9.066737 9.013163 7.2469587 7.8069315 8.112353 7.702608 8.725766
1368871_at 8.360277 8.343761 7.7898693 8.119179 7.8410273 7.83129 8.380925 7.530141 8.174509 7.9304714 7.846961 7.7551365
1368872_a_at 5.545352 5.0031657 5.210498 5.0317044 5.0799036 5.0942326 5.399763 5.2558136 5.0568204 4.7669587 5.1073203 5.2805905
1368873_at 4.1241875 4.0154295 4.2598953 3.9201357 4.107469 3.951437 4.5244803 4.0936337 4.0719023 4.137009 4.235627 3.9550252
1368874_a_at 5.621411 5.76876 5.4450164 5.705887 5.126343 5.4491115 5.776699 5.5590744 5.670643 5.5781784 5.307974 5.636576
1368875_a_at 7.779293 7.7931366 7.482146 7.3675923 7.505196 7.2991767 7.258417 7.49038 7.417834 7.4020357 7.408684 7.5139446
1368876_a_at 5.373803 5.017579 5.3465796 5.415724 5.6178946 5.2841263 5.299844 5.3974776 5.1866956 5.3196573 5.2574673 5.395662
1368877_at 6.9786186 8.418551 9.4237 6.9458303 9.4253645 9.693688 7.473447 7.7947946 7.547596 10.678278 9.452542 10.667831
1368878_at 10.329029 11.114033 10.491157 9.698506 10.156481 10.0527315 10.248283 10.081526 10.2535305 10.890866 10.64045 10.594958
1368879_a_at 4.34818 4.79064 4.6915126 4.7665253 4.722859 4.6087275 4.5415454 5.1206636 4.518572 4.710256 4.5651255 4.4760566
1368880_at 4.3631964 4.3875313 4.8490458 4.505014 4.5797744 4.752595 4.0524645 4.596437 4.1690187 4.337129 4.4999595 4.3800526
1368881_at 8.977556 9.128576 8.716218 8.59382 8.805789 9.135127 9.04008 8.532944 9.184656 8.808411 8.900321 8.862918
1368882_at 5.3625503 5.2610645 4.7281528 4.293236 5.7258167 5.055121 4.992639 4.1445885 4.268681 4.451521 3.8427787 4.7624145
1368883_at 4.771615 5.1821713 5.114779 5.0849752 5.2177815 4.7989893 4.9999833 5.3662357 5.2213407 5.0237327 4.734343 5.1268106
1368884_at 4.932997 4.923086 5.265328 4.98507 4.952769 5.0861835 4.7448525 4.7729197 4.811606 5.035577 4.895156 4.569703
1368885_at 5.6896973 5.892517 5.6271977 5.2519374 5.514432 5.5640817 5.7671742 5.6169024 5.410391 5.4208307 5.779064 5.3740892
1368886_at 9.31125 9.4071455 9.681302 9.716818 9.46423 9.444795 9.183194 9.504283 9.315325 9.562729 9.643954 9.478146
1368887_at 3.2583368 3.6179736 3.7501035 3.7102113 3.5631776 3.993292 3.5895433 3.7580762 3.58729 3.889567 3.803574 3.8655186
1368888_a_at 8.767066 8.109946 8.588119 7.53376 7.63533 9.031275 8.769437 9.029244 9.456735 8.251469 7.6977005 8.163893
1368889_at 7.023812 6.664736 6.786455 6.951333 6.961351 6.934441 7.1150208 6.8213105 7.057595 6.6559443 7.1432056 7.064701
1368890_at 7.6149316 7.7655287 7.490654 7.539967 7.4476824 7.680141 7.5578923 7.607732 7.455797 7.432491 7.5134063 7.3704
1368891_at 6.114794 5.6324506 5.9555836 5.7095885 5.39805 5.7585926 5.782663 5.810084 5.7634153 5.6451263 5.478155 5.8342323
1368892_at 3.9321604 3.8634882 4.146371 4.3234205 4.329461 4.2466183 3.9581246 4.4961967 4.148483 4.2262774 4.1728926 3.9407299
1368893_at 4.3983755 4.5862703 4.712364 4.410553 4.622305 4.8108854 4.565067 4.686689 4.4590235 4.819288 4.7585993 4.540136
1368894_at 4.8379774 4.879553 4.9788976 5.1442914 5.170344 5.158519 4.677218 4.947167 5.023225 4.9226685 4.802928 4.8627586
1368895_at 4.0204268 4.276988 4.4642944 4.3276944 4.0463786 4.7798543 4.273756 4.4749594 4.171445 4.2072873 4.2986655 4.157319
1368896_at 6.543913 6.3558474 6.497126 6.337961 5.93454 6.275073 6.0605636 5.9822693 5.896363 6.460084 6.5332227 6.9125357
1368897_at 4.4547873 4.119776 4.17435 4.561352 4.2799673 4.4227953 4.5306597 4.0745363 4.3096075 4.522957 4.1379423 4.5592203
1368898_at 5.1498084 5.0640893 5.6116495 5.388771 5.4642005 5.1219435 5.015465 5.184281 5.092241 5.130482 5.2767262 5.113143
1368899_at 7.4740744 7.2309437 6.930375 7.1740813 7.4071145 7.057991 7.427976 6.9224033 7.244968 7.340518 7.126144 7.2673283
1368900_at 4.563714 4.760602 5.4124556 4.7686977 5.4688654 5.0116596 5.031211 5.095566 4.8370667 4.744012 5.27938 4.716922
1368901_at 4.4099464 4.7624106 4.8551893 4.6199183 4.479696 4.581665 4.5591755 5.1217246 4.5533495 4.742256 5.056574 4.5283194
1368902_at 6.0742793 5.845744 6.265093 6.2173862 6.183425 6.30277 6.095308 6.620761 6.274827 6.0265064 5.8078127 5.9450397
1368903_at 7.5988145 7.526734 7.325256 7.3997397 7.539412 7.487621 7.3673954 7.041189 7.4598746 7.4902344 7.4445086 7.683977
1368904_at 6.1238666 5.9260745 6.28828 6.5158124 6.27608 5.9770584 5.994072 6.472286 5.831819 5.9550366 6.0803895 5.9441133
1368905_at 7.728484 7.9630933 7.253443 7.249815 8.309788 7.635729 8.110378 7.8566566 8.46068 10.535615 9.274629 9.084912
1368906_at 3.4354212 3.4513526 3.847946 3.838985 3.3900504 3.254502 3.5547063 3.5460935 3.468638 3.4890218 3.3481328 3.6543028
1368907_at 5.0839157 4.8582015 4.7324567 4.858399 5.0007463 5.105483 5.012573 5.2418914 5.192994 5.2976236 4.7610536 5.072052
1368908_at 7.718247 7.8197017 7.328546 7.601754 7.3978066 7.646789 7.737622 7.478753 7.7793326 7.344842 7.533778 7.7333603
1368909_a_at 6.4975467 6.621593 6.459751 6.3792734 6.307147 6.241805 6.641635 6.6046023 6.451775 6.5056896 6.7728496 6.584445
1368910_at 5.5997543 5.7940664 5.6879873 5.6240263 5.438458 5.804402 5.3510222 5.1707187 5.5246496 5.802669 5.201565 5.5453463
1368911_at 6.776351 6.439566 5.9546227 6.091653 6.447043 6.0854526 6.7034526 5.8812685 6.730908 6.8149805 6.8715577 6.4326143
1368912_at 4.5043664 4.424324 4.236104 4.4324474 4.839099 4.4449615 4.649825 4.684629 4.5149107 4.6162405 4.3987064 4.385305
1368913_at 3.5704622 3.6591582 3.8373492 3.8331087 4.136942 3.962083 3.6759043 3.9381425 3.5615075 3.7584937 3.7733276 3.6888263
1368914_at 4.254513 4.573243 4.707055 4.7436943 4.473892 4.4624734 4.4802904 4.703562 4.4129534 4.2658424 4.639654 4.357318
1368915_at 11.367051 11.021422 10.807933 10.660172 10.9135895 11.208661 11.340963 10.813427 11.384351 11.393163 10.918533 11.340072
1368916_at 10.36073 10.593357 10.881612 10.630767 10.510644 10.824171 10.506411 10.646385 10.472983 11.002598 10.68286 10.618642
1368917_at 5.4938817 5.471098 5.4753776 5.4308486 5.551637 5.445081 5.6882524 5.124327 5.3103995 5.2520723 5.341251 5.47651
1368918_at 5.5493317 5.4694777 5.444787 5.541754 5.4516664 5.7703896 5.510133 5.641234 5.361613 5.4906034 5.5916634 5.633621
1368919_at 5.0290065 5.030521 4.8975043 5.230912 5.504234 4.9787407 4.9856753 5.2401023 4.7263403 5.195337 5.0557604 5.047023
1368920_at 5.2952414 5.448248 5.6629643 5.274124 5.2675366 5.233318 4.9905124 5.473037 5.1156793 5.3942685 5.5618987 5.1144547
1368921_a_at 5.7367163 5.676136 5.960501 5.785813 6.0721507 5.8576446 5.817166 5.9478087 5.8023543 5.960563 5.936558 5.884488
1368922_at 4.645521 4.6361127 4.6524057 4.591943 4.5734396 4.76695 4.339575 4.923135 4.562784 4.6481867 4.3592663 4.6036825
1368923_at 5.051612 4.899329 5.001311 5.059287 4.602444 4.9842024 4.37423 5.1227183 4.55306 4.7450886 4.9096675 4.844017
1368924_at 9.848862 9.666904 9.479012 9.624707 9.500931 9.698247 9.789602 9.54593 9.733366 9.099488 9.4362135 9.675081
1368925_a_at 4.1054134 3.9531817 3.9158187 4.3611155 4.017079 4.146057 4.053519 4.560756 4.0153704 4.293673 3.84206 4.115324
1368926_at 4.2380376 4.6807756 4.584703 4.8235745 4.267438 4.6548877 4.313124 4.569754 4.902406 4.3923125 4.322201 4.40259
1368927_at 6.5972757 6.794301 6.515237 6.542007 6.7344217 6.510352 6.497338 6.5807076 6.7149262 6.476594 6.626947 6.483773
1368928_at 5.5957413 5.775631 6.1376734 5.7751484 5.8366814 5.3899403 5.623604 6.4993653 5.512368 6.2315617 5.94492 5.665531
1368929_at 6.4076657 5.4620743 5.841875 5.9796352 5.9232745 6.1641693 5.2514453 5.44084 5.631639 6.047417 5.543061 5.72071
1368930_at 3.9945004 4.573243 4.268746 4.375409 3.95544 4.1190476 4.0327234 4.641846 4.118345 4.3258862 4.307209 4.1091194
1368931_at 8.169352 8.092111 7.7989054 7.849204 8.209396 8.271121 7.9542494 7.648415 7.9552937 7.0445848 7.6212792 7.666843
1368932_at 5.491387 5.506453 5.4693747 5.453987 5.4398656 5.5750046 5.3731346 5.4565 5.2701654 5.2844825 4.924123 5.2011843
1368933_at 6.8053684 6.893103 7.2082753 7.069994 6.9629283 6.6936393 6.788954 6.812786 6.9978094 6.8069715 6.7838383 6.7794714
1368934_at 11.134473 11.018783 11.08398 10.965697 10.704844 11.030544 11.179846 11.297494 11.254319 10.41505 10.623346 10.699966
1368935_at 4.3478374 4.38656 4.443502 4.4964747 4.387044 4.5076194 4.2813087 4.1096644 4.3792095 4.313485 4.231389 4.3965383
1368936_at 10.762239 10.850111 10.875853 10.740325 10.822725 10.859387 10.900285 10.647825 10.676462 10.941768 10.825228 10.730655
1368937_at 5.400516 5.489877 5.4239984 5.34805 5.4039974 5.4102106 5.5072412 5.477692 5.400091 5.5503097 5.329585 5.2517076
1368938_at 5.5660954 5.3048277 4.80476 5.5893097 5.3813004 5.373116 5.482792 5.174071 5.3875313 5.5181065 5.190666 5.2220287
1368939_a_at 4.3361063 4.45592 4.6188774 4.6922398 4.460737 4.865355 4.388742 4.7226195 4.441384 4.697109 4.5638275 4.414456
1368940_at 10.426321 9.741919 10.223921 10.131092 9.965702 10.735203 10.4112625 9.9359045 10.036992 10.096178 10.059875 9.581797
1368941_at 4.325735 4.5106754 4.1984477 4.28719 4.9675937 4.7345824 4.4747167 4.181459 4.340767 4.3631134 4.197151 4.610434
1368942_at 5.1545367 5.1238275 5.1452136 4.813546 5.217853 4.600666 5.1087627 5.0135803 5.032913 5.037632 4.961307 4.900554
1368943_at 13.417174 13.404137 13.375759 13.355014 13.309857 13.265666 13.35933 13.27988 13.229138 13.488473 13.255058 13.3187895
1368944_at 6.189648 5.951241 6.0273438 5.8389626 5.534477 6.187513 6.1151567 5.8707757 5.86996 5.9345717 5.7008157 5.737638
1368945_at 5.346337 5.539591 5.5149326 5.165065 5.389071 5.315134 5.4717813 5.1061087 5.260079 5.5253425 5.515412 5.230916
1368946_at 5.5291157 5.379774 5.797983 5.59448 5.391351 5.473529 5.3241754 6.0240464 5.191518 5.496563 5.620302 5.4249053
1368947_at 8.609056 8.621244 7.3821177 8.315694 7.028856 7.293195 8.535392 7.560109 8.253338 8.193561 7.44499 8.09362
1368948_at 4.9269533 4.698779 5.0165944 5.0842347 5.745951 5.602266 5.1368613 5.7016296 5.3041463 5.2001543 5.2404227 5.23211
1368949_at 4.546158 4.811472 4.0918827 4.542146 4.5302787 4.434558 4.3425694 4.706212 4.626742 4.331857 4.395117 4.516436
1368950_a_at 5.9434867 5.773509 5.729868 5.731696 5.9500327 6.0805416 5.856103 5.901824 5.9776325 5.7921467 5.8027897 5.6885242
1368951_at 4.3127427 4.573243 4.3519664 4.528163 4.3700075 4.451504 4.1960764 4.5425467 4.2719173 4.3810997 4.519608 4.3703413
1368952_at 4.490552 4.619187 4.987825 4.2890778 5.1147375 5.253987 5.086174 4.8397713 4.5410495 4.9572535 4.5601783 4.50236
1368953_at 7.2527575 6.9953384 6.8575015 6.871924 6.842268 7.060681 6.896126 6.5426917 7.378455 7.0643716 6.9816833 6.7577224
1368954_at 4.694212 4.762907 4.853215 4.868206 5.0346556 4.7929974 4.714474 4.853087 4.63111 4.870266 4.614565 4.995255
1368955_at 7.5549426 7.1692977 6.9652762 6.630879 6.8514247 6.7650557 7.4971075 6.398429 6.9009743 6.1995087 6.799389 6.96517
1368956_at 5.190447 5.116549 5.426243 5.3598175 5.481036 5.377957 5.21529 5.416265 5.7625113 5.3642273 5.346666 5.3724313
1368957_at 4.8502283 4.807705 4.8402853 5.240605 4.836179 5.123173 4.642118 4.9404926 4.74404 4.8734384 5.0926313 4.4244757
1368958_at 3.9030547 4.120472 3.8651805 3.9603522 4.4011 4.187952 3.912908 4.025921 4.146576 4.1644125 3.7629206 4.355882
1368959_at 4.538676 4.6724343 4.9999094 5.142739 4.753111 4.8903923 4.8840747 5.369725 4.745632 5.00021 4.5644064 4.564775
1368960_at 9.546054 9.494623 9.102257 8.893922 9.494941 9.329477 9.464092 8.721904 9.4750395 9.605643 9.099397 9.411315
1368961_at 5.8806796 5.90379 6.1330533 6.0734963 6.019941 5.8328576 5.733194 6.112362 6.1199756 5.8924084 5.9151783 6.1978297
1368962_at 4.680108 4.8702 5.061088 4.932587 5.100297 4.7781143 4.89038 4.9946156 4.679075 4.9850216 4.888307 4.802024
1368963_at 6.2869673 6.394586 6.2259603 6.4176903 6.2981853 6.25761 6.272951 6.4666266 6.2855096 6.3242707 6.352513 6.2467794
1368964_at 4.120617 4.4090643 3.82236 3.7505126 4.154566 4.027307 4.591502 4.1460185 3.922308 3.8234637 4.245673 4.4174747
1368965_at 5.2012625 5.264889 5.508973 5.6617956 5.644466 5.681515 5.2576613 5.5511127 5.3677306 5.5344167 5.6723742 5.4336104
1368966_at 4.0648665 4.2679467 4.0971203 4.254998 4.000739 4.3278008 3.9216633 4.190221 4.1268034 4.0571632 4.005028 4.226364
1368967_at 6.691536 6.7931414 6.627029 6.654261 6.8462033 6.5989456 6.7677937 6.283763 6.808128 7.549759 7.179184 6.782264
1368968_at 4.376009 4.4543767 4.3993793 4.2932363 4.6791363 4.584876 4.47666 4.3091908 4.099743 4.6643143 4.2392297 5.052741
1368969_at 4.3279524 4.6916485 4.167935 4.5614915 4.4476 4.7288766 4.1676183 4.4586916 4.579634 4.594538 4.1087785 4.0183096
1368970_at 5.0224633 4.8517113 5.222968 5.040432 5.0007463 5.4539385 4.6565056 5.36878 5.343559 4.976232 5.0948286 4.907839
1368971_a_at 5.36014 4.7494993 5.3018007 4.594693 4.720639 4.9272723 5.212179 4.984373 5.022443 5.0204916 5.163177 4.751514
1368972_at 3.510386 3.9696698 3.5981576 3.9105997 3.555462 3.9708557 3.6130204 4.0439568 3.6641302 3.862114 3.69829 3.806417
1368973_at 6.5668206 7.1529145 6.8979993 6.78401 6.4814205 6.449095 6.6151605 6.8313227 7.0998654 6.571527 6.6966004 6.470213
1368974_at 4.41395 4.8379316 4.83439 5.143637 4.963945 4.9307566 4.7029257 4.4662733 4.6115527 4.637579 4.5705633 4.498723
1368975_at 6.118657 6.2811165 6.219767 5.9997425 5.504817 5.4420686 6.150844 5.782231 6.4284506 5.8869405 6.3819413 6.2874923
1368976_at 4.735311 4.8939652 5.2942686 4.8231997 4.5344024 4.748567 4.6225085 4.739827 4.852808 4.8874326 4.7096214 4.949416
1368977_a_at 8.501309 8.509592 8.710106 8.261083 8.554187 8.394763 8.67646 8.349202 8.535035 8.943587 8.80841 8.703318
1368978_at 5.384447 5.28608 6.0167317 5.8502746 5.5024424 5.4582157 5.623226 5.9209085 5.389691 5.539355 5.5353274 5.429006
1368979_at 5.792062 5.9113264 6.232174 5.9483957 6.2924533 5.7845592 5.981525 6.3344593 6.018616 5.792963 5.993661 6.0705185
1368980_at 5.346778 5.15756 4.889421 4.682298 5.0007463 5.0616484 4.929671 4.8987446 5.156296 4.0489154 4.7684236 4.9653654
1368981_at 3.7236178 3.6481268 3.7081144 3.8946533 3.650675 3.6440763 3.503668 3.673809 3.3871334 3.5270302 3.6690066 3.5990915
1368982_at 4.7732177 4.7606025 5.0077276 4.696158 4.6443753 4.7929974 5.0516496 4.8798046 4.8424397 4.647478 4.8022475 4.865023
1368983_at 4.3631964 4.300411 4.536614 4.47615 4.6361604 4.3379936 4.289327 4.539317 4.3288527 4.5522437 4.493053 4.5242496
1368984_at 6.373212 6.3823204 6.219767 6.403845 6.5311656 6.457892 6.526883 6.252578 6.416318 6.4442897 6.4819036 6.207658
1368985_at 4.5672483 4.9410334 4.4991884 4.465575 4.565757 4.5899897 4.2936134 4.49045 4.673418 4.560297 4.501115 4.7338867
1368986_at 4.795683 4.748032 5.0272417 5.0340614 4.9772453 5.0734625 4.906639 4.9086304 4.929208 4.9147243 4.9219627 4.7333117
1368987_at 5.385048 5.659594 5.7288876 5.768393 6.014201 5.467453 5.532076 5.94784 5.588883 5.736769 5.6008463 5.6768074
1368988_at 5.075775 4.9118958 5.211857 5.167434 5.514621 5.5083876 5.2468414 5.273852 5.2434835 5.0346384 5.087295 5.600811
1368989_at 4.2232327 4.559129 4.8836513 4.705673 4.771443 4.8590703 4.6581726 4.9099126 5.3354278 4.471918 4.5094085 4.6550937
1368990_at 5.3932834 5.7078376 5.896491 5.9603906 5.8151536 5.636239 5.762198 5.945411 5.600551 5.7271776 5.7127814 5.6377287
1368991_at 5.9484773 6.0724063 5.500019 5.902882 6.2525826 5.908145 6.25326 5.9052134 5.7538753 6.390684 5.755934 6.09769
1368992_a_at 10.39215 10.228934 10.383861 10.591605 10.12933 10.000045 10.223195 10.348582 10.055419 10.474261 10.618273 10.195784
1368993_at 5.5025783 5.229766 4.909523 5.290476 5.1159167 4.763717 4.9560432 5.445171 5.086134 4.8942566 5.7038064 4.760127
1368994_a_at 5.5109634 5.841931 5.6709456 5.488216 5.3943024 5.841404 5.108384 5.589133 5.3218546 5.4070835 5.470884 5.4365087
1368995_at 3.29283 3.4275527 3.7062678 3.5795217 3.6228516 3.3120844 3.4462895 3.5336726 3.5993564 3.6651263 3.4173248 3.4015813
1368996_at 4.3859673 4.2922254 4.5433793 4.9151344 4.636904 4.562181 4.4536366 4.8547626 4.663984 4.4308023 4.4943376 4.5458345
1368997_at 4.098101 4.1709075 4.096346 3.9731646 4.3501387 4.454342 4.1098676 4.409451 4.30199 4.4861655 4.1463237 4.252451
1368998_at 3.7573311 3.735589 3.9369738 3.9731646 3.795487 3.662238 3.6780238 4.124968 3.6124492 3.8307903 3.8668048 4.130841
1368999_a_at 5.0401287 5.2227354 5.427618 5.594414 5.30544 5.1289363 4.96622 5.6200767 4.959384 5.2912292 5.246852 5.2434483
1369000_at 5.275589 5.2676806 5.4730706 5.234019 5.052747 5.3243384 4.9580135 5.5853415 5.426954 5.249807 5.262215 5.2545404
1369001_at 3.875108 4.02474 3.8330567 4.0540667 4.3840275 4.409051 4.5734253 4.2576694 4.0307164 4.1269927 3.833798 4.1515408
1369002_at 3.6554914 3.9444492 4.223771 4.4090405 4.2338214 4.3861094 3.6914845 4.192312 4.2840385 4.035761 4.0139556 3.8838964
1369003_at 6.039935 6.1286325 5.0125127 4.9385233 5.363491 5.6413336 6.0147724 4.8574085 6.052414 5.9327264 5.107829 5.504652
1369004_at 5.0494766 5.413654 5.4136066 5.062454 5.5523067 5.4778547 5.290903 5.796374 5.6059914 5.0990477 5.182329 5.1108055
1369005_at 4.198732 4.3235307 4.3755465 4.4054785 4.735321 4.811385 4.2565684 4.6359086 4.4548173 4.6510963 4.5389056 4.330564
1369006_at 3.9909499 4.1172123 4.2453485 4.044104 4.241844 3.9692245 3.7684247 4.179345 3.7033863 4.22311 4.0060916 3.8353224
1369007_at 5.2299805 5.5500627 5.2896557 5.575587 5.200876 5.172701 5.377613 5.59888 5.545257 5.6714506 5.423332 5.23211
1369008_a_at 4.576192 4.6467414 4.3788624 4.358479 4.4474 4.590974 4.2821245 4.170825 4.423323 4.428416 4.81033 4.6036825
1369009_at 3.6926057 3.9576683 3.591464 4.0236616 4.335326 3.962744 3.9006095 4.057109 3.995886 3.8046834 3.811819 3.9811254
1369010_at 4.9836893 5.0901575 5.0271864 4.9689045 5.0741186 5.307841 4.8331575 5.0192194 5.0918865 4.913371 4.8907766 4.7442207
1369011_at 12.399582 12.78751 12.464019 12.197866 12.59806 12.655417 12.637755 12.544486 12.822254 12.586058 12.576124 12.6397505
1369012_at 6.312352 6.0731506 5.8064904 6.034734 5.8766236 5.9531703 6.169739 6.047569 5.943788 5.6657186 5.8982406 5.899355
1369013_a_at 10.828474 10.975264 10.71429 10.592162 10.887953 10.742555 10.815545 10.588922 10.8453045 11.07552 10.801747 10.90936
1369014_at 4.380764 4.647545 4.7431917 4.635004 5.066409 4.609293 4.5911217 4.80534 4.8665504 4.549638 4.2573705 4.4631386
1369015_at 5.0455093 5.1821713 5.3217864 5.181451 5.35704 5.1167955 4.8131676 5.154109 5.0059614 5.0284047 4.588727 5.10064
1369016_at 5.018927 5.309181 4.842017 5.3236732 5.452469 5.2868156 4.963687 5.2794375 5.138249 5.187999 5.088129 4.99026
1369017_at 4.4337435 4.321386 4.656934 4.7367964 4.684285 4.5028124 4.168194 4.7404156 4.2758584 4.872345 4.678027 4.429003
1369018_at 5.770161 5.02688 5.3782535 5.195199 5.4650373 5.1193585 5.4586926 5.6654058 5.5740843 5.357844 5.1718397 5.2340946
1369019_at 3.7658176 3.935798 3.7288215 3.7379637 3.650501 3.6729114 3.308617 3.8506005 3.9366124 3.8177657 3.7144833 3.670752
1369020_at 4.513512 4.4004917 5.035981 4.6170397 4.608385 4.835699 4.4062405 4.6690617 4.544037 4.6118994 4.700513 4.4840107
1369021_at 5.9569416 6.191673 5.882123 5.754004 6.4175606 6.406364 5.9393134 6.0930343 5.656567 5.7798414 6.223026 5.8746653
1369022_at 5.8186946 5.795807 6.3190603 5.9395523 6.141693 5.9776125 5.7963057 6.2232594 5.80637 6.0226307 5.9119506 5.7115817
1369023_at 10.085004 10.280743 9.685457 9.599795 9.95415 9.790493 9.953271 9.665525 9.969632 10.139918 9.569447 9.907264
1369024_at 7.053483 6.9364386 6.8813252 6.7975426 6.7778506 6.579777 6.7352424 6.5995817 6.7361417 6.709744 6.9724774 6.6541696
1369025_at 4.5069933 4.2428226 4.5198264 4.1176167 4.4625707 4.5815573 4.2957196 4.4500422 4.4041905 4.395331 4.492693 4.425915
1369026_at 5.7394805 5.436218 5.1918344 5.4746904 4.867915 5.4133143 5.43304 5.327263 5.5780044 5.561508 5.3765416 5.790338
1369027_at 4.393854 4.376769 4.33589 4.5063477 4.7339153 4.1332297 4.356762 4.866516 4.3080287 4.4810753 4.2853546 4.8178873
1369028_at 4.6682367 4.857766 4.8957167 4.9379005 4.827203 4.9719863 5.2236123 4.928187 4.744816 4.8402147 5.0205603 4.9806633
1369029_at 5.7440977 5.530843 5.8062496 5.792236 4.558875 5.0505767 5.48335 5.421233 5.6524415 5.708289 6.168445 5.6347
1369030_at 4.4185257 4.7291555 4.6415753 4.6170397 4.441953 4.5272264 4.00751 4.8516965 4.2133274 4.426699 4.3488827 4.4760566
1369031_at 8.8099575 8.5802145 8.383017 8.200965 8.218822 8.851233 8.896756 8.413805 8.754177 8.218012 8.477173 8.759329
1369032_at 7.304466 7.555795 7.8608837 7.715026 7.8193626 7.3818216 7.441951 7.856447 7.4172606 7.5236893 7.6796155 7.4422016
1369033_at 3.6579018 3.5531414 3.5289621 3.7747247 3.7369597 3.7658296 3.5538874 3.5547657 3.4752219 3.398938 3.7848823 3.736083
1369034_at 5.0336943 4.6829867 4.9929857 4.727504 5.4532156 4.8921824 4.9019685 4.995265 4.827777 4.52059 4.7596035 4.6663885
1369035_a_at 3.7179508 3.855809 3.5018778 3.671284 3.6555521 3.612315 3.6149786 3.6261768 3.5580654 3.809368 3.687967 3.6204662
1369036_at 3.7549212 3.6446028 3.7922194 3.6786191 3.8414433 3.7181177 3.7935643 3.7073367 3.5441148 3.6687925 3.6294172 3.7375405
1369037_at 4.669747 4.5121846 4.6397524 4.794038 4.8748913 4.769042 4.6225085 4.349338 4.6218634 4.266616 4.57771 4.476693
1369038_at 5.3228827 5.0671196 5.531645 5.6094074 5.6126127 5.5473604 5.327195 5.2907085 5.327263 5.9696283 5.538418 5.4775677
1369039_at 7.586605 7.7544107 7.1323695 7.2451687 7.4257636 7.460193 7.3711214 7.031848 7.239994 7.677566 7.163138 7.489474
1369040_at 5.372569 5.1665354 5.1542234 5.326528 5.3712425 5.320542 5.3309755 5.120344 5.221543 5.0866823 5.331528 5.2707715
1369041_at 3.476414 3.5925903 3.3740926 3.9235663 3.906363 3.7624235 3.4010956 3.661883 3.6314278 3.4302063 3.6575422 3.6230316
1369042_at 6.8610516 6.6090126 6.2601786 6.6097493 6.9082336 6.839797 6.7008376 6.6661606 6.8796773 6.7206745 6.7746 6.7807965
1369043_at 3.9185646 3.6828825 3.8287437 3.5279827 3.60405 3.7075872 3.6110508 3.5624313 3.6874683 3.4467537 3.4373271 3.8076615
1369044_a_at 7.173845 6.5531 7.21116 7.0966654 6.6563077 6.32789 6.551059 6.044258 5.697188 5.6938534 6.894457 6.752779
1369045_at 6.4005165 6.525381 6.799968 6.838771 6.5611305 6.4344335 6.5651464 6.972121 6.6877203 6.5809207 6.7468753 6.698979
1369046_at 3.9479518 4.0926585 3.9469495 4.077099 4.068857 3.9076767 4.051826 4.036425 4.0780582 4.147645 3.9507198 3.904739
1369047_at 3.3657682 3.2199895 3.2377467 3.2365324 3.280483 3.0746284 3.264579 3.1307626 3.2106888 3.236634 3.156031 3.1247084
1369048_at 4.4681273 4.516245 4.863073 4.914154 4.6068263 4.5858307 4.5579724 4.888343 4.375393 4.8466253 4.6605 4.6644545
1369049_at 3.80344 3.634705 3.9743984 3.6739497 3.4249928 3.8022082 3.5137806 3.641571 3.6788328 3.6091192 3.874353 3.6114142
1369050_at 7.7982645 7.663892 7.302567 7.168964 7.5833054 7.593077 7.397828 7.254145 7.208916 8.05183 7.2286267 7.6026115
1369051_at 5.7606683 5.8412113 5.177609 5.282232 5.6739945 5.975317 5.4386935 5.562656 5.6404138 5.594631 5.4125876 5.6115794
1369052_at 4.939157 4.9618354 5.332318 5.035666 5.1203394 5.2860355 4.9558725 5.107655 5.111978 4.5957575 5.402937 5.018208
1369053_at 4.562271 4.408419 4.164642 4.430317 4.6258984 4.7259746 4.4398823 4.4891663 4.497639 4.707242 4.3553314 4.573528
1369054_at 4.198974 4.4314356 4.4131804 4.426105 4.4254966 4.848898 4.32017 4.193951 4.438756 4.2454977 4.466312 4.3703804
1369055_at 3.71885 3.962259 3.661365 3.7514637 3.5603147 3.6178985 3.6232076 3.7627795 3.6849072 3.5981622 3.5041547 4.1121655
1369056_at 3.5140185 3.5619714 3.679922 3.8724651 3.5708668 3.660095 3.6271188 3.8003051 3.517256 4.103919 3.5497882 3.6025722
1369057_at 7.553468 7.4083953 7.7271185 7.6742654 7.5143313 7.7002053 7.46228 7.674964 7.530959 7.5701556 7.5395947 7.3244214
1369058_at 5.01874 5.1238275 5.1819954 5.321572 5.2460604 5.323946 5.281434 5.202481 5.1642447 5.4604506 5.2404227 5.1543903
1369059_at 7.683116 7.549916 6.781415 6.9759836 7.1957016 7.4360385 7.550328 6.89462 7.838795 7.5526485 6.974484 7.2488575
1369060_a_at 8.227577 8.109655 7.9613185 7.96406 8.0222 8.1632805 8.236801 7.7737713 8.234949 8.217188 8.006557 8.258553
1369061_at 7.7370844 7.500357 6.9230638 6.9507804 7.432738 7.5205097 7.9269075 7.0842366 7.6537886 8.017101 7.219805 7.6413045
1369062_at 5.225623 5.1117935 5.3532662 5.3243313 5.514552 5.35938 5.2883654 5.187354 5.1835365 5.1541967 5.636615 5.219537
1369063_at 8.96071 8.527968 8.979028 8.474591 8.798635 9.093186 8.872465 8.544356 9.188851 8.800161 8.688176 8.686318
1369064_a_at 4.0176787 4.125353 4.2144337 4.0599394 4.248635 4.2091274 3.7939057 4.3422694 3.9958053 4.297434 3.8166249 3.879501
1369065_a_at 8.719601 8.7335005 8.785048 8.704384 8.719992 8.869556 8.855722 8.682149 8.573368 8.849711 8.791615 8.689026
1369066_at 5.365292 5.3967066 5.585834 5.6150784 5.3144274 5.103402 5.312831 5.6096354 5.3312325 4.9840684 5.6178603 5.1849566
1369067_at 3.9393575 4.025293 3.8504593 3.726982 3.7171347 3.9226391 4.0047283 3.6416419 4.052205 3.8264787 3.8671956 4.2035036
1369068_at 4.204228 3.8346102 3.96012 3.781468 3.8119519 3.9930854 3.8950002 3.9742928 3.9184325 3.8744864 3.880659 3.9716446
1369069_at 6.3187466 6.5276804 6.6652584 6.565259 5.660309 5.85336 6.537837 6.506785 6.118839 6.3294578 6.758247 6.0552444
1369070_at 8.0376425 7.568075 7.8193426 7.8000784 7.840372 7.887021 7.992811 7.4175844 8.058774 8.115513 7.772656 7.87402
1369071_at 4.1752586 4.148877 4.2737494 4.226617 4.2742934 4.255574 4.1740217 4.216565 3.9165368 4.1398754 3.9869707 4.0143356
1369072_at 6.5077057 6.465414 5.7323065 6.7361784 5.8540025 6.9189253 6.7581367 6.327115 7.2100554 6.437639 6.5051584 6.0029645
1369073_at 10.383655 10.176543 9.6799 10.030671 9.850115 9.862094 10.179571 9.386429 10.643656 10.244102 9.722995 10.166085
1369074_at 12.441607 12.339917 12.372699 12.223096 12.380909 12.487997 12.521121 12.307915 12.424655 12.462645 12.257287 12.421306
1369075_a_at 4.3161182 4.533565 4.5546002 4.402153 4.359982 4.6682425 4.2362566 4.807099 4.3691134 4.331442 4.5202074 4.2737584
1369076_at 8.632025 8.502689 8.479485 8.465762 8.3994665 8.479859 8.6533785 8.304928 8.777902 8.220593 8.530817 8.607526
1369077_at 7.0436974 6.9520025 6.209345 5.8520117 6.744248 6.959693 7.017334 5.7185616 7.129104 7.2358675 6.228634 7.0006213
1369078_at 7.8420916 7.749646 7.7654123 7.890009 7.5234566 7.985589 7.7394595 7.3067684 8.022409 7.837311 7.8024306 7.6912174
1369079_at 4.6244683 4.8782315 4.9726458 4.9309897 5.1613665 4.571293 4.88461 4.8539267 4.556643 4.8210645 4.5707865 4.6510496
1369080_at 4.7538385 4.64377 4.79921 5.086536 4.837914 4.6199136 4.5107327 4.9298277 4.4242616 4.5576816 4.905841 4.8335567
1369081_at 7.074868 6.906009 7.2187786 6.9052205 7.119234 7.3871946 7.5936217 7.1585727 6.8938003 6.8749666 7.290403 7.021614
1369082_at 4.9143248 4.973724 4.987825 4.959297 5.4012585 4.9274054 5.1304016 5.078663 5.0974407 5.0221334 4.8752995 4.968958
1369083_at 5.5461774 5.248763 5.4918585 5.0117135 5.348651 5.394933 5.2291727 4.8714886 5.2210317 5.4941874 5.0086756 5.21943
1369084_a_at 7.092358 6.894275 7.290694 7.0794272 7.168193 7.127376 6.79755 7.333404 6.9841495 6.865578 7.2550564 7.2121186
1369085_s_at 6.4111085 5.296158 6.0394897 5.8116503 5.839978 5.740819 6.3727403 5.3866854 5.965514 6.8375835 5.731413 5.7645006
1369086_a_at 5.539253 5.488572 5.430773 5.4340096 5.2447624 5.2799435 5.3660793 5.151247 5.5558596 5.329357 5.267622 5.4393015
1369087_at 4.6797724 4.934187 5.0086374 4.9085774 4.4877143 5.021602 4.7379 4.8254704 4.649989 4.625058 4.814066 4.391946
1369088_at 6.2458205 6.4565597 6.480407 6.7704144 6.6816235 6.7548475 6.4051795 6.067154 6.6870933 6.060542 6.3956084 6.4626455
1369089_at 4.341343 4.491683 4.387336 4.550403 4.3846974 4.940176 4.1593413 4.423088 3.85085 4.4300437 4.3393183 4.0041504
1369090_at 3.8553867 4.0547194 4.134726 4.239995 4.4661283 4.3274136 4.050416 4.338355 4.3067446 3.9810324 3.9012036 3.8632517
1369091_at 3.7561228 4.078047 3.8194427 4.476404 3.8691185 3.833789 3.8400366 4.0275955 3.9918191 3.748933 4.0746775 3.6623592
1369092_at 8.78906 8.437897 7.7600517 8.15156 8.412218 8.147509 8.486178 7.832061 8.34101 8.144798 7.7461915 8.31992
1369093_at 7.03675 6.639821 6.963369 6.9217772 6.773659 6.671951 6.8306675 6.6881413 6.8174715 6.1336207 7.271654 6.7325554
1369094_a_at 5.8097625 5.9505224 6.415292 5.9835854 5.720027 5.862708 5.9776187 5.64454 5.994361 6.1169205 5.9318094 6.010722
1369095_at 4.622957 4.727541 4.6442204 4.615101 4.5260735 4.383312 4.210761 4.8028374 4.6120806 4.320414 4.7513094 4.431608
1369096_at 3.9606357 4.089281 4.265785 4.2310286 4.445493 4.18408 4.097891 4.2956405 3.900507 4.354692 4.1958246 4.3975835
1369097_s_at 6.240078 6.340436 5.8469305 5.884235 5.654069 5.7881303 6.060466 5.5104265 6.0263863 5.8932433 6.080329 6.1992474
1369098_at 3.8445346 4.259656 4.277462 4.003422 4.5487423 4.156492 4.3328214 4.0326195 4.142368 4.250456 4.151803 4.1629767
1369099_at 5.87997 5.673662 5.8064904 5.936484 5.427917 5.338457 5.4316196 5.3764663 5.7701616 6.0059814 6.0272126 5.7153816
1369100_at 4.008931 4.320568 4.2752037 4.407141 4.551605 4.150368 4.192625 4.7207093 3.8361156 3.8307903 4.256007 4.081848
1369101_at 5.977151 6.037472 6.524182 6.793107 6.6670995 6.816668 6.1461115 6.787566 6.209673 5.965709 6.4357276 6.0602965
1369102_at 4.1011305 4.134703 3.6194072 3.7983513 4.1853952 4.1756463 4.042247 4.0330887 3.6841102 4.2478986 3.9288611 4.271327
1369103_at 4.80091 4.60923 4.7921286 4.417013 4.2178187 4.078757 5.1413627 4.2859797 4.5380535 4.361374 4.573752 4.347729
1369104_at 5.1822042 4.7503605 4.6579685 5.007849 5.2378426 5.23483 5.039712 5.124327 4.8599734 4.753883 4.929673 4.5709157
1369105_a_at 3.4658704 3.806589 3.7016544 4.3377314 3.3787372 3.618243 3.7152529 3.8423817 3.4486353 3.4942434 3.948206 4.005286
1369106_at 4.4690814 4.720401 4.222053 4.2223682 4.614466 4.700352 4.546135 4.5591936 4.4963555 4.972682 4.435742 4.668669
1369107_at 3.633479 3.9953053 3.9773562 3.8186955 3.8001924 4.1413608 3.8246052 3.9880188 4.0505447 3.9487295 3.9332273 3.8575678
1369108_at 3.8319285 3.9287655 4.0636 4.176212 3.8413048 4.3682137 4.219083 3.8100526 4.1675076 4.142603 4.0836945 4.451887
1369109_at 3.9168284 3.8000634 3.978477 3.9243717 3.7060134 3.6695907 3.7905235 4.0939274 3.555341 3.763867 3.630082 3.7746394
1369110_x_at 10.387355 10.515177 10.2057295 9.643622 10.221043 9.798311 7.7858367 10.514864 10.501921 9.966138 10.331751 10.383009
1369111_at 14.035983 14.057013 14.208576 14.12143 13.903655 14.053564 14.045365 14.172179 14.058225 13.613738 14.109859 13.98443
1369112_at 4.2282467 4.360364 4.45292 4.131317 4.317545 4.4171314 4.1755357 4.558015 4.3667703 4.27593 4.2995796 4.476158
1369113_at 3.3435886 3.1373959 3.2387989 3.414037 3.3377447 3.5625641 3.4571874 3.217296 3.586878 3.4306037 3.336284 3.602752
1369114_at 3.1682549 3.254446 3.3324714 3.3267148 3.3357704 3.441723 3.3479347 3.3933997 3.393362 3.3916764 3.2824183 3.3304157
1369115_at 4.7546816 5.2141023 4.851945 4.9074235 4.962258 4.675718 5.085209 5.1078506 4.9152403 4.946697 5.01313 5.2282186
1369116_a_at 5.871476 6.089831 6.180426 6.2876863 5.7206893 5.800373 5.839588 6.362259 5.775816 5.8918557 6.1028905 5.9199805
1369117_at 4.1594925 4.1611094 3.9100652 4.217476 4.261828 4.066597 4.2240276 4.157061 4.1482925 4.394575 4.267398 3.990037
1369118_a_at 4.5090327 4.6804385 4.739367 4.563937 4.6874003 4.9911065 4.449088 4.6690707 4.7712097 4.805058 4.7445455 4.736642
1369119_a_at 4.584135 5.048405 4.5111485 4.7276716 4.901992 4.8111916 4.565359 4.5979033 4.721373 4.76157 4.554793 4.937094
1369120_a_at 7.188492 7.466934 7.5318947 7.579942 7.56767 7.397833 7.3473377 7.808494 7.3231177 7.4043503 7.4447184 7.5126
1369121_at 4.897661 5.08579 5.0984936 5.1367035 5.401244 5.2462487 5.4158077 5.3722177 5.201019 5.5209374 5.010727 5.067773
1369122_at 7.4183507 7.4667645 7.625676 7.6548114 7.4064775 7.5958076 7.5051413 7.3202887 7.3198304 7.4620123 7.565481 7.612139
1369123_a_at 5.848823 5.740884 5.6895237 5.755841 5.83539 5.752192 5.900167 5.5354376 5.6674204 5.5420847 5.7008157 5.630803
1369124_at 4.24807 4.724826 4.830619 4.563059 4.44851 4.540451 4.043768 4.6165257 4.342161 4.1866474 4.1840105 4.519081
1369125_at 3.2279487 3.4514308 3.405509 3.3895404 3.2481945 3.7007942 3.3253 3.5765991 3.449216 3.4042475 3.6178393 3.3054745
1369126_at 4.010131 3.7680404 3.774993 3.7403822 3.560742 3.9462483 3.9140973 3.8725202 3.8387558 3.589435 4.062524 4.0855675
1369127_a_at 6.3300414 6.44004 6.745903 6.6856637 6.451576 6.8705087 6.527307 6.7983756 6.197417 6.682584 6.7144175 6.854131
1369128_at 3.8778448 4.499096 4.565852 4.419305 4.199362 3.9501736 4.2012396 4.265334 4.0346518 4.3695593 4.252982 4.4957924
1369129_at 3.9324353 3.7094638 4.1698275 4.190591 3.8063006 3.827753 3.9637673 3.8446298 4.007945 3.6059303 3.884345 4.137327
1369130_at 5.034647 4.776067 4.62376 4.76188 4.824336 4.677127 4.7386937 4.7451925 4.7989435 4.4198036 4.8613596 4.6962214
1369131_at 3.9815748 4.2666283 4.28148 4.3515024 4.3840027 4.492352 4.1908693 3.9707096 4.186341 4.275567 4.18656 4.1624064
1369132_at 4.957192 5.516083 5.761552 5.316402 5.429178 5.5560684 5.8244066 5.751982 5.4772243 5.969605 5.7312484 5.354213
1369133_a_at 3.6334593 3.7782848 3.8689988 3.920805 3.9655097 3.714516 3.8032446 4.003704 3.958915 4.019446 3.7003803 3.9493546
1369134_x_at 3.6979313 3.5522635 3.6340783 3.44032 3.931775 3.8470607 3.5001793 3.5389066 3.7537096 3.703733 3.4027767 3.571451
1369135_at 6.3250246 6.693765 6.630494 6.711761 7.0427365 6.406913 6.478685 6.692237 6.4325004 6.255772 6.273409 6.5418644
1369136_at 4.015559 4.1606636 4.218898 4.363036 4.5340185 4.2071085 3.9659288 4.4092827 4.0261965 4.3067684 4.2950745 4.6822586
1369137_at 5.014821 4.947172 4.7615576 4.808651 5.1660967 5.3317986 4.980262 5.2867355 5.266761 4.6372647 4.9543157 4.9973454
1369138_a_at 3.7703931 3.556843 3.640813 3.6748548 3.8510213 3.453905 3.7717178 3.699772 3.77086 3.6208715 3.7389834 3.7391105
1369139_at 3.646053 3.6546407 3.5856218 3.7319615 3.8012047 3.9908254 3.7845724 3.8689342 3.7443938 4.0558004 3.6893432 4.1746683
1369140_at 3.9719303 4.207386 4.5933847 4.2253256 4.3320975 4.4764996 4.1282215 4.267474 4.1264153 4.2865715 3.8483295 4.234276
1369141_at 3.7216427 3.4434493 3.6817486 3.743749 3.7445538 3.5994444 3.7083027 3.5312433 3.8834422 3.6987739 3.6923618 3.6021545
1369142_at 3.8553867 3.8804111 3.643712 3.838508 4.1191025 3.9377136 3.8327985 3.8295703 3.7096326 3.8170516 3.7483227 3.946585
1369143_at 4.172553 3.983862 4.0169325 4.1340466 4.26548 4.123922 4.0206857 4.2562885 4.152377 4.136522 3.9681334 4.4804764
1369144_a_at 3.9022627 3.7094638 3.8045242 4.0473366 4.475609 4.322588 4.1071596 4.1583643 3.895086 4.0392914 4.0256195 3.864731
1369145_a_at 4.5621223 4.73256 4.7052073 4.7575245 4.537101 4.9610715 4.644962 4.7231183 4.908226 4.76398 4.8746033 4.495802
1369146_a_at 5.8364115 6.03665 6.036243 5.9254193 5.322767 5.948435 5.7220354 6.0214415 5.3626766 6.555347 6.2384677 6.362315
1369147_at 5.0434484 4.9602914 4.726197 5.315564 5.243763 4.97369 4.912618 4.963009 4.9607315 4.860035 4.8661284 4.817703
1369148_at 7.5450597 7.698035 7.769817 7.9550376 7.2942333 7.7503405 7.498329 7.673336 7.7596836 7.571115 7.7006555 7.7047424
1369149_at 4.913412 4.9532022 5.058893 5.0206394 5.210656 5.1021295 5.038836 5.1037273 5.0182 4.9620624 5.040775 4.862759
1369150_at 7.9078283 7.8811 7.7147703 7.543772 7.817152 7.8049097 8.034782 7.8742733 8.469157 6.995058 7.5635996 7.2922797
1369151_at 5.2944345 5.459585 5.2306204 5.60573 5.470337 5.523717 5.5491095 5.5493956 5.102861 5.722298 5.5349174 5.3506823
1369152_at 5.0818987 4.7513123 4.7060795 4.8882923 4.765279 5.132989 5.1803412 4.931028 5.097996 5.1423645 4.73448 4.8664293
1369153_at 3.7333374 3.6629088 3.615379 3.645365 3.8024945 3.9615715 3.5898583 3.6017325 3.8265228 3.7709098 3.6382163 3.771704
1369154_at 3.7750757 3.7379882 3.859369 4.040885 3.8677588 4.071909 4.361885 4.0955358 3.819321 3.6712964 3.874353 3.6224754
1369155_at 4.986917 5.0015507 5.250809 5.0983944 5.483068 5.004112 5.1499276 5.6207404 4.9151707 4.903121 4.9740076 5.0968246
1369156_at 6.874797 6.3235626 6.0750365 6.2568226 5.9247665 5.842798 6.4786677 5.439182 6.305664 6.267155 6.55454 6.291225
1369157_at 9.304633 8.797819 8.458193 8.412964 8.703463 8.905081 9.230621 8.639031 8.981501 9.516731 8.816269 9.178312
1369158_at 4.2251606 4.0882635 4.397293 3.9788947 4.6917486 5.013583 4.3220396 4.0674443 4.2346277 4.498664 4.29181 4.6280966
1369159_at 4.9186864 5.4548874 5.332318 5.400199 5.525093 4.9672394 4.798027 5.307222 4.84043 5.4417953 5.013728 4.8115897
1369160_a_at 4.6440744 4.676582 4.9486837 4.97585 4.5526047 4.735998 4.809245 4.589191 4.493845 4.7478323 4.720958 5.205774
1369161_at 8.568405 9.050988 8.210366 8.170441 8.569705 8.258264 8.432647 8.157442 7.9973764 8.595215 8.289918 8.974365
1369162_at 3.8118105 4.087986 4.2077203 4.199586 4.5075994 3.995725 3.947948 4.035251 3.9322033 4.199548 4.151238 3.9852467
1369163_at 4.8692913 5.1960387 5.2746572 5.278349 5.5931277 5.0907545 5.192564 5.2780223 5.0212994 5.1508827 5.1104193 5.5341463
1369164_a_at 4.3415575 4.618723 4.5748343 4.604604 4.9804235 4.8714304 4.53706 4.930686 4.189295 4.5461187 4.3742943 4.7531013
1369165_at 4.2365923 4.513983 4.454411 4.152423 4.801776 4.6335487 4.342872 4.539317 4.557729 4.381832 4.0743027 4.6909266
1369166_at 3.9421897 4.470184 3.918162 4.0214543 4.33666 4.1452885 4.273756 4.1823387 4.0733857 4.2436676 4.1032457 4.562522
1369167_at 5.4607697 5.5709486 5.7409215 6.1510463 5.980078 5.8737164 5.5625153 5.9475923 5.632905 5.9913797 5.775258 5.7099943
1369168_a_at 4.582449 4.5546284 4.8240895 4.7808514 5.2154727 4.67551 4.6991873 5.0780277 4.7512517 4.8362164 4.653672 4.697162
1369169_at 9.585841 9.643907 8.835883 8.8502035 9.484421 9.705392 9.880915 9.130097 9.666803 9.995673 9.259297 9.607242
1369170_at 4.1525183 4.340383 4.182207 4.102397 4.0302734 3.8922942 4.0056133 3.9983256 3.609153 4.028884 3.8223891 4.2579994
1369171_at 11.132284 11.10111 11.067014 11.048758 10.945089 11.175697 11.214568 10.974391 11.032704 10.938478 11.062447 11.21927
1369172_at 4.020919 4.2071733 4.1075306 4.2420273 4.2470016 4.058801 4.051826 4.574048 4.115895 4.0817385 4.2885256 4.0696907
1369173_at 5.0976987 5.5243998 5.063214 5.237788 5.181011 5.154304 5.2275286 5.2998753 5.3094563 5.26061 5.2273884 5.1902466
1369174_at 6.591105 6.528152 6.363224 6.7098455 6.3481784 5.918582 6.3258 5.853517 6.237416 6.123095 6.303428 6.308593
1369175_a_at 3.7615798 3.94368 3.989919 3.858748 4.055484 3.9304066 3.89604 3.9530523 3.7469032 3.8796606 4.0049706 4.2203035
1369176_at 6.3301487 6.4835773 6.690847 6.480512 6.839883 6.6129365 6.5068364 6.626503 6.3843503 6.796756 6.411137 6.550939
1369177_at 6.6469526 6.607261 6.7594023 6.598026 6.517054 6.5561433 6.3290453 6.3606405 6.310739 6.252054 6.921161 6.087872
1369178_a_at 4.2042284 4.0828958 3.8600564 4.3228164 4.441673 4.2413263 4.1398416 4.4759474 3.8662329 4.290358 4.125966 4.1251473
1369179_a_at 6.5123224 6.189062 6.577286 6.3004184 6.1942434 5.9774213 6.653188 6.04948 6.072264 6.6515994 6.217191 6.467392
1369180_at 4.9742756 5.222083 5.1538897 5.2193775 4.9783783 5.127512 5.0942736 5.444537 5.338864 5.296554 5.0833397 5.074185
1369181_at 6.401825 5.903692 5.9038763 6.0543394 5.729822 5.8769274 6.1534595 5.7000318 5.923778 5.899532 5.976951 6.5062294
1369182_at 4.126717 4.035095 4.015806 3.7650614 4.2346478 4.4609666 4.041272 3.7838938 4.17546 4.257734 4.0609026 4.304589
1369183_at 4.7688046 4.8887806 4.998723 5.1005335 5.2615805 5.648903 4.8435974 5.283554 5.029434 4.7841225 4.766824 5.138379
1369184_at 4.029171 4.053441 4.2175694 4.077099 3.886564 4.0566845 4.134166 4.276884 3.7440271 3.957942 3.7562273 3.8936732
1369185_a_at 4.9295807 5.1077223 5.5170827 5.519998 5.31859 5.4368057 5.250518 5.5071216 4.9082627 5.512455 5.2531247 5.1656704
1369186_at 7.831047 8.037054 7.540429 7.509092 7.2496204 7.543851 7.678357 7.4808774 7.9252524 7.932845 7.8684464 8.021437
1369187_a_at 7.055573 7.2056947 6.867365 7.068924 7.442632 7.1051717 7.2018285 7.0926456 7.2841234 6.7297425 6.772903 6.812056
1369188_at 4.00668 4.1991096 4.2154074 4.100319 4.288338 4.424053 4.1244946 3.970569 3.872343 3.986772 3.9334922 4.0192876
1369189_at 5.427682 5.4176936 5.3362184 5.388005 5.3106284 5.547361 5.5211473 5.4578414 5.140514 5.410676 5.3486876 5.343666
1369190_at 5.522553 5.8064933 5.8682113 5.9047503 5.6153264 5.7652946 5.7441425 6.1259565 5.872714 5.3942337 5.909962 5.562538
1369191_at 3.7846227 3.4753993 3.6831434 3.6209617 4.018593 3.5871494 3.5261343 3.79702 3.988283 3.5439882 3.5006208 3.670618
1369192_at 4.825868 4.527009 4.3439665 4.693708 4.916198 4.6484656 4.6275935 4.711549 4.8492184 4.705193 4.5787516 4.6600347
1369193_at 5.7670946 5.601686 5.194602 5.6598835 5.665901 6.0036445 5.2941737 5.7612886 5.4941697 5.4884033 5.662389 5.5133643
1369194_a_at 3.738739 3.8444407 3.5420794 3.851925 3.5472465 3.771278 3.8206043 3.8408303 3.805696 3.497729 3.8509572 3.9402978
1369195_at 6.091137 6.639045 6.229835 5.749025 5.895826 7.005624 6.1925187 6.2530513 6.1116533 5.631274 5.9248767 5.880308
1369196_at 5.5885677 5.461376 5.7456384 5.6820908 5.6634903 5.640131 5.5120726 5.730839 5.555228 5.683623 5.8893104 5.7634525
1369197_at 6.2730417 5.8472834 6.031287 5.8902683 5.6787033 6.017544 5.5782514 5.753644 6.1139145 5.697459 5.4971514 5.613963
1369198_at 5.028783 5.0913477 5.2306123 5.3165474 5.543094 5.2072587 4.793518 5.3305745 4.7980413 5.2358065 5.0466065 4.843895
1369199_at 4.7634544 4.91464 5.0496655 5.036222 4.7949595 5.0344877 4.6226454 5.143941 4.7516317 4.6147327 4.8669047 4.8839884
1369200_at 9.989255 10.046259 9.943522 9.904509 9.42673 9.855882 9.749851 9.578205 9.580063 9.283556 9.702776 9.679864
1369201_at 5.316672 5.3705797 5.250554 5.2988453 5.14433 5.326732 5.345676 5.3802485 5.3855653 5.132473 5.148852 5.3452253
1369202_at 3.3918328 3.5243063 6.6902103 3.7451892 3.8312058 3.7137606 3.5667505 3.5769584 6.7392807 3.6880012 6.1915097 3.5516737
1369203_at 3.9508557 4.0948 3.7262409 4.0781584 3.989033 3.946155 3.9380612 3.7838652 4.032703 4.2162046 3.8249753 4.0956583
1369204_at 7.4978156 7.890116 7.3639874 7.37308 7.281329 7.550691 7.6087255 7.26966 7.8851447 7.731382 7.6593776 7.705854
1369205_at 5.003689 4.813154 5.493916 5.411308 5.54585 5.122293 4.966711 5.4248614 4.97848 5.060415 5.133975 5.2205434
1369206_at 12.719264 12.796048 12.807279 12.661317 12.660405 12.765039 12.593258 12.663259 12.691335 12.529947 12.675226 12.713361
1369207_at 4.6665645 4.8216825 4.222847 4.0808496 4.5691133 4.1864204 4.4820313 4.377145 4.4514236 4.6514826 4.440984 4.9805326
1369208_at 5.9847794 7.78801 6.0273743 6.276694 6.3821163 5.6632586 6.2994766 5.9816513 5.697689 6.377698 6.454343 6.857576
1369209_at 6.9747005 6.7305794 6.7146707 6.5060554 6.471615 6.6419406 6.9616947 6.694996 6.5470204 6.708752 6.6435137 6.7383685
1369210_at 3.3137825 3.3110502 3.4328132 3.4315403 3.4580646 3.5438173 3.3963144 3.4818366 3.3234522 3.5255034 3.6089861 3.4829118
1369211_at 5.831706 6.0812974 6.26875 6.118417 5.9309998 5.936173 6.0616684 6.723499 5.982465 6.0893383 6.064065 5.891535
1369212_s_at 7.1359773 6.8083506 6.9488564 7.144351 6.9108977 6.7509556 7.2799106 6.189142 6.808573 6.9783483 7.12014 7.2673283
1369213_at 4.961895 4.9876285 5.0998797 5.1997876 5.457171 5.285393 4.9526215 5.4040155 4.737026 5.0971575 5.087364 5.1174884
1369214_a_at 5.5617714 6.0092683 5.9647636 5.858459 6.025666 5.4556103 5.5659776 6.110555 5.3787904 5.547525 5.9623036 5.677155
1369215_a_at 10.384573 10.219717 10.089577 9.964744 10.210716 10.117758 10.304155 10.027401 10.144837 10.129693 9.893495 10.170486
1369216_a_at 5.4128685 5.489319 5.7530336 5.6881447 5.8127046 5.766926 5.2422266 5.6640534 5.600362 5.379897 5.747469 5.536763
1369217_at 4.0831695 3.9854 4.4004984 4.2589436 4.370262 4.392115 4.192706 4.405878 4.327885 4.0304484 4.2434225 4.17371
1369218_at 5.2937465 5.4683924 5.3098636 5.3865204 5.087589 5.3867803 5.391486 5.078821 5.6738205 5.8358836 5.2723875 5.491409
1369219_at 5.809073 6.067767 5.831299 6.1372337 6.184492 6.019869 5.7539406 6.425604 6.131787 5.9601793 6.1614366 6.2333817
1369220_at 7.241416 6.9795113 6.459755 6.4551954 6.967942 7.109156 7.294115 6.5809555 7.0684505 7.241025 6.5524597 6.9575176
1369221_at 6.15096 5.4532156 7.061161 7.2471113 5.543164 5.9856324 5.6083384 7.050482 6.019137 5.690426 6.9626675 6.205652
1369222_at 5.252462 5.4564943 5.5729094 5.556963 5.6331897 5.74445 5.3093863 5.6157784 5.433899 5.3102355 5.334395 5.5975494
1369223_at 6.555134 6.841347 6.801789 6.765453 6.9729056 6.7244854 6.8892574 7.11103 6.951534 6.7186513 6.6267123 6.6645546
1369224_at 10.063608 10.083275 10.685547 11.001451 10.360453 9.781564 9.919407 6.954102 9.213088 6.4377694 6.0578833 8.841757
1369225_at 12.334896 12.495574 11.580272 11.539383 12.168723 12.195921 12.293672 12.064649 12.477107 12.060299 12.12458 12.534341
1369226_at 7.7811913 7.8589926 7.506451 7.5565248 7.374534 7.392921 8.336977 8.272936 8.272253 7.4564257 8.231697 8.09126
1369227_at 5.2278447 4.9818354 4.2633166 3.9262187 4.994567 5.226369 5.070116 4.668349 5.0938926 4.6737537 4.053484 5.131899
1369228_at 5.3076715 5.4710383 5.6018367 5.412536 5.795381 5.7571144 5.6008215 5.976753 5.651398 5.573954 5.47309 5.479728
1369229_at 5.1517267 5.7188125 6.1841207 6.1022253 5.983919 6.08202 5.548032 6.335931 5.5986137 5.807775 6.0135164 5.8146963
1369230_at 4.3480873 4.125693 4.49211 4.6941643 4.311364 4.1462464 4.3311725 4.639225 4.1657543 4.243705 4.434801 4.5112514
1369231_at 4.872613 4.6015663 4.7508225 4.8471303 5.0262256 5.190658 4.3417177 4.953557 4.821327 4.6446686 5.248092 4.583229
1369232_at 4.3906097 4.7362547 4.421269 4.564375 4.830592 4.7015505 4.5176883 4.668921 4.5789285 4.9556923 4.6430607 4.476844
1369233_at 3.603142 3.7985687 4.188586 4.0114303 3.8785088 3.688066 3.6625845 3.9755754 3.6440403 3.7881386 3.9696162 3.9488213
1369234_at 6.9604864 7.05982 6.8851037 6.735303 7.2072115 7.0060883 6.970869 6.8982887 7.212967 6.966405 7.3035035 7.0313306
1369235_at 4.790102 4.6742587 5.4631333 5.2635694 4.9735317 4.658416 4.46068 5.1832952 4.215412 4.709115 5.036184 4.9883904
1369236_at 4.9355927 4.8295307 4.8514233 5.3459473 4.9323063 4.9341497 4.750683 4.791835 4.833627 4.7705517 4.9350047 4.6034455
1369237_at 5.051211 5.301679 5.5143437 5.550791 5.6634903 5.5465794 5.1162825 5.545762 5.056202 5.159738 4.9624567 5.194796
1369238_at 9.942381 9.372091 9.450451 9.654112 9.601198 10.285275 10.118046 9.534053 9.473819 8.64719 9.688297 9.411125
1369239_at 3.7322226 3.8615656 3.8795485 3.8028433 4.349244 3.9360142 3.814521 3.7884626 4.2183776 4.0376787 3.7323847 4.097021
1369240_a_at 5.5426226 5.4560957 6.1387224 6.0238147 5.8109083 5.924088 5.5206304 5.9863997 5.4950495 5.757103 5.830981 5.6549582
1369241_at 5.5349226 5.345454 5.221675 5.265239 5.5634804 5.590344 5.2726855 5.2788787 5.4055347 5.371796 5.403367 5.519368
1369242_at 3.716025 3.6364052 3.3063176 3.4288573 3.5631266 3.5040226 3.4076211 3.640984 3.6006896 3.5720313 3.5034134 3.471294
1369243_at 3.4880798 3.9071643 4.0974293 4.086016 3.8123755 3.9005108 4.005055 4.079102 3.6689596 4.0278983 4.074889 3.8679538
1369244_at 5.924589 5.704883 5.774833 5.84238 6.108028 5.736822 5.7928257 6.2210135 5.843147 5.9141626 6.3909845 5.668827
1369245_at 4.23841 4.233178 4.3838778 4.3137436 4.40175 4.141859 4.067733 4.3398933 4.2573853 4.374114 4.533588 4.1433487
1369246_a_at 3.4945962 3.6140404 3.853197 3.800218 3.7229722 3.6757438 3.9023015 3.777051 3.8230336 4.0704594 3.8882277 3.788583
1369247_at 5.7872243 5.849252 5.4329104 5.518388 5.398693 5.803601 5.453427 5.519337 5.7360973 5.626163 5.2890706 5.6235833
1369248_a_at 6.9516535 6.081642 5.590661 5.7714205 5.3038626 6.0220146 5.8580694 5.5253935 5.122052 4.8524833 5.3034906 5.239871
1369249_at 8.060649 8.555113 7.5779634 7.6602488 7.808917 8.141057 7.7972646 7.4424696 8.014792 7.4824586 7.380593 7.905122
1369250_at 4.8851767 5.0500793 5.040867 5.290528 5.153559 5.525929 5.0791235 5.5124936 4.7116857 4.785096 5.187745 5.288678
1369251_a_at 5.5817337 5.8472834 5.7805634 5.5863533 5.876242 5.661269 5.5761976 5.9284763 5.6395197 5.330022 5.8840547 5.2861595
1369252_a_at 5.1703353 5.4560957 5.7149405 5.353468 5.8706193 5.803774 5.5419865 5.765321 5.706247 5.6491327 5.5946083 5.7483335
1369253_at 3.670245 3.7048142 3.7176802 3.6935067 4.544957 3.9755392 3.735993 3.8222597 3.7469032 4.214694 3.4982355 3.7556553
1369254_a_at 4.1174026 4.110115 3.8693252 3.9796176 3.7760534 3.9579718 4.3372583 4.0094185 3.8947725 4.284129 4.079254 4.282643
1369255_at 5.4399853 5.578742 5.1138926 5.7457633 5.779847 5.6399126 5.7125416 5.04501 5.632189 5.4421782 5.578493 6.001939
1369256_at 5.256796 4.876894 5.3739967 5.4757867 5.368665 5.421974 5.48624 5.5104265 5.219717 4.9850216 5.8454094 5.0858984
1369257_at 4.798641 4.98209 4.830619 5.065919 5.2089243 5.302476 4.94773 4.952346 4.9590354 4.8385024 4.7639594 5.0378304
1369258_at 3.4744816 3.2677717 3.1057775 3.2040384 3.3169203 3.2323568 3.1358786 3.0868063 3.2794302 3.4413552 3.1688807 3.2005847
1369259_at 7.21116 6.625512 6.090196 5.8928976 6.783104 7.006307 6.007824 5.870182 6.5083895 7.952552 6.112822 6.4960494
1369260_a_at 4.09783 4.279754 4.1879625 4.1722765 4.4064155 4.29265 4.026884 4.3229265 4.172315 4.149939 4.294026 4.1573534
1369261_at 5.1573796 5.151901 5.2041583 5.230912 5.1355934 5.1809416 5.0512524 4.8258953 4.970876 4.933848 4.8594766 5.102028
1369262_at 6.8476634 6.8535924 5.9565306 5.979401 6.5612993 6.4325433 6.559494 6.0785656 6.6857934 6.23804 6.0704646 6.4266076
1369263_at 3.5581005 3.2669873 3.6490114 3.5246751 3.4357622 3.6046858 3.4212189 3.5091178 3.2358487 3.398273 3.3979535 3.2897577
1369264_at 5.324787 5.2722445 5.2440267 5.0480366 5.621371 5.398083 5.448411 5.2515993 5.313152 5.1046925 5.3228455 5.4134893
1369265_at 6.233315 5.840631 6.125543 5.7749496 5.9882293 5.906584 5.468535 5.6578984 5.679156 6.0144873 6.4636087 5.694459
1369266_at 5.684485 5.769918 6.0380673 6.186231 5.1889606 5.255119 5.555608 5.3926435 5.414293 5.2258987 5.810428 5.801353
1369267_at 4.2980986 3.957245 4.2473426 4.3015413 4.0849214 3.8151958 3.9583113 4.3419156 3.8077345 4.1673717 3.9471838 4.040372
1369268_at 4.1228275 4.278045 4.04879 4.3581076 5.005578 4.1413946 4.226117 4.096621 4.2164974 4.2280364 4.010082 4.171218
1369269_at 8.322878 8.125406 7.685651 7.6563435 7.929464 8.213064 8.254809 7.216664 8.026501 7.4418893 7.8534846 8.174279
1369270_at 8.689536 8.651224 8.784479 8.743894 8.692305 8.865593 8.991235 8.609072 8.767988 8.935357 9.027679 9.026747
1369271_at 4.2861986 4.3835278 4.280753 4.370642 4.159542 4.658416 4.339527 4.6006927 4.493494 4.1419134 4.479766 4.225027
1369272_at 5.888918 5.4041224 5.174056 5.0200195 5.2333813 5.486576 5.615548 4.9831676 5.4551387 5.2561274 4.9642496 5.8055906
1369273_a_at 4.2038436 4.058528 4.360017 4.3133693 4.3863935 4.18408 4.1312714 4.5500245 3.9396567 4.0852184 4.2314587 4.410288
1369274_a_at 4.4076214 4.4375167 4.3865514 4.265962 4.447214 4.7280803 4.01984 4.653813 4.8038826 4.372983 4.084875 4.591384
1369275_s_at 12.769387 12.6776285 12.619481 12.551284 12.664561 12.795084 12.610996 12.667223 12.571195 12.854349 12.7032 12.688759
1369276_at 4.8397975 4.960816 4.6944757 4.5561056 4.485197 4.7052336 4.3805594 4.4062815 4.566407 4.6196294 4.81033 4.653913
1369277_at 5.7686467 6.139981 5.92435 5.9377317 6.2306447 5.810759 6.082601 5.359186 6.101645 5.7723546 5.9328327 5.9181275
1369278_at 6.353664 6.6659975 6.6936035 6.9874396 7.0041604 6.9341955 6.467974 6.8243375 6.230061 6.6063085 6.7557993 6.555341
1369279_at 5.818126 5.6211705 5.7091656 6.021664 5.8262815 6.1653194 6.016749 6.043965 5.913058 6.1333356 6.016868 5.4604564
1369280_at 4.417637 4.5106754 4.50554 4.2561865 4.9746714 4.9911065 4.6225085 4.658479 4.3683214 4.835033 4.1663365 4.346895
1369281_at 3.5958848 3.5872116 3.4658675 3.6584654 3.4711046 3.562922 3.558575 3.485689 3.7214353 3.5161874 3.6617577 3.7344866
1369282_at 3.5828838 3.2915065 3.5845466 3.4881868 3.3863566 3.3265228 3.3078194 3.2309544 3.3278742 3.3005817 3.6158414 3.3445928
1369283_at 3.8769584 3.9175727 4.0931387 3.8808734 4.011547 4.107072 3.822214 4.0955358 3.8025303 4.0870624 3.9021494 4.039732
1369284_at 5.764943 5.5739646 5.686351 5.7742867 5.8481784 5.4764004 5.346143 5.701874 5.438204 5.811436 5.7404814 5.3463297
1369285_at 5.9911475 5.93424 5.5077243 5.6246977 5.941124 5.50891 6.2650695 5.526698 6.109141 6.390259 5.642979 6.126172
1369286_at 12.372816 12.503901 12.600746 12.541283 12.347683 12.427425 12.443934 12.583086 12.326251 12.408402 12.565998 12.426779
1369287_at 4.496814 4.5519094 5.0285316 5.005217 4.738338 4.7575755 4.5208726 4.709062 4.696083 4.466602 4.8104796 4.331191
1369288_at 4.376813 4.463519 4.784012 4.7672987 4.7577667 4.5266795 4.46822 4.73891 4.8027153 4.72777 4.5163236 4.668669
1369289_at 8.099455 8.089946 8.224386 8.448414 7.656153 7.8014727 8.140715 8.072151 8.479102 8.321484 8.363255 8.195163
1369290_at 4.6594744 5.0198226 4.5533853 4.440939 4.6390915 4.6492395 4.897888 4.5106716 5.140498 4.7091265 4.626054 4.89266
1369291_at 10.88825 10.467038 9.6239 9.905599 10.454017 10.815004 10.613449 9.810069 10.732926 10.382271 9.877857 10.544019
1369292_at 4.795141 4.711111 4.4496536 4.14532 4.792179 4.907336 4.7518463 4.556916 4.365514 4.707242 4.566864 4.741555
1369293_at 5.8722563 6.1486273 5.9949265 6.2827964 6.415953 6.2689824 6.0473943 6.284669 6.214956 6.452577 6.1455708 6.036145
1369294_at 5.1946926 5.1100154 4.952239 4.844111 5.1180167 4.790066 5.2792234 5.25848 4.7370157 4.890275 4.592134 5.052741
1369295_at 4.8615 4.7591763 4.874203 5.289055 5.0854793 4.721244 4.679342 4.992827 4.749246 5.003672 4.852517 4.7801046
1369296_at 12.851183 12.971698 12.736116 12.780086 12.94424 12.59517 12.505523 12.362931 12.641869 12.460638 12.819723 12.811996
1369297_at 3.734684 3.967966 4.36071 4.0200367 3.9631124 4.118297 3.9291291 3.827539 4.2885485 4.2451897 4.0741243 4.0968757
1369298_at 4.110839 4.4278107 4.548114 4.1313176 4.107416 4.028819 4.224182 4.288351 4.082738 4.4227 4.266235 4.300189
1369299_at 4.194349 4.4051976 4.5622997 4.577755 4.328934 4.4312525 4.2673974 4.856843 4.2663183 4.3390207 4.487498 4.4760566
1369300_at 4.2019324 4.4955873 4.165269 4.098627 4.501384 4.628389 4.17428 4.024982 4.4694924 4.4950547 4.491909 4.0461683
1369301_at 4.6545444 4.7030663 4.7827144 4.776066 4.9154058 4.798722 4.795817 4.888343 4.578985 4.4198036 4.8098598 4.7469196
1369302_at 4.596897 4.750373 4.685023 4.712415 4.602487 4.6458673 4.3026834 4.6404457 4.6584435 4.526137 4.4254875 4.618775
1369303_at 3.8474898 3.7737722 3.7235425 3.750445 3.9080884 4.2223015 3.8135626 3.678455 4.0386553 3.7827456 3.555506 3.8667197
1369304_at 6.9517484 6.978262 6.8621135 6.594578 6.466914 6.729082 6.8352604 6.658148 7.3160915 6.4766054 6.742489 6.857844
1369305_at 4.394959 4.784761 4.4991884 5.018655 4.41918 4.656398 4.5660105 4.4888177 4.3314123 4.2913637 4.5011144 4.1777363
1369306_at 5.1182246 4.4475136 4.6694202 4.377515 4.173179 4.360752 4.77349 4.8745537 4.8101864 4.119898 4.760374 4.4976377
1369307_at 4.859122 4.8813334 5.200474 5.0931435 5.269884 4.988126 4.80997 5.1703606 5.0271273 5.0972586 5.1505885 4.839978
1369308_at 4.858491 5.156996 5.485602 5.299275 5.3407297 5.3320026 4.877098 5.418346 4.9652615 5.3333154 5.0401855 5.123285
1369309_a_at 4.876617 4.3901367 4.819253 4.9446898 5.027089 4.881075 4.6479907 4.8051386 5.0878406 4.7018313 4.7626634 4.743932
1369310_at 5.0931835 5.0058646 5.530282 5.646286 5.15528 5.4234166 5.10585 5.539871 5.6473255 5.2810326 5.6111307 5.201354
1369311_at 3.7216427 3.7080615 3.9504952 4.043066 4.1925683 3.7594366 3.7345197 3.9669564 3.6187928 3.7187138 3.9623322 3.6106508
1369312_a_at 8.456801 8.165467 7.7478065 7.5888777 7.9985566 8.010202 8.195629 7.591482 7.8818493 8.102179 7.7075224 7.931828
1369313_at 4.787756 4.610549 4.6448746 4.9992633 4.5233636 4.7921004 4.680369 5.1665134 4.5937066 4.8129272 4.9168816 4.7725525
1369314_at 4.191276 4.5580664 4.5561795 4.5098944 4.2837377 4.589245 4.4359 4.5170755 4.232499 4.4427457 4.4158716 4.1200876
1369315_at 4.167509 4.3223143 4.2315655 4.594677 4.9319077 4.3583956 4.4028254 4.3563814 4.0016775 4.44361 4.1680584 4.5401354
1369316_s_at 5.747645 5.763671 5.426905 5.412428 6.1188097 5.839324 5.4982367 5.9592695 5.497323 5.7095876 5.869853 5.705489
1369317_at 3.988602 3.8609335 4.009748 4.048416 4.034635 3.849911 3.811061 4.1257787 4.097187 4.1431623 4.125966 3.9700289
1369318_at 6.8368616 6.7493916 6.1433945 6.2536654 6.7307496 6.8098063 6.993456 6.264481 6.6195283 7.1701293 6.196197 6.99958
1369319_at 9.325263 9.384302 8.795794 8.59933 9.53694 9.336963 9.531423 8.803942 9.441654 9.754948 8.884207 9.43037
1369320_at 4.3010445 4.6162024 4.403261 4.5095835 4.6052732 4.436307 4.1825294 4.488818 4.2872467 4.2682877 4.176697 4.5208416
1369321_s_at 3.2644463 3.1792588 3.205081 3.289641 3.4524086 3.4864316 3.192894 3.2928133 3.2934496 3.3900454 2.9043653 3.1774523
1369322_at 5.588598 5.7138367 5.973068 5.777059 5.8503485 5.4912195 5.6170053 5.784539 5.275494 5.6607385 5.4597497 5.6634154
1369323_at 7.124153 7.1640987 6.6285276 6.7913175 7.2865305 7.1118155 7.016745 6.760843 6.9611545 6.7477365 6.91142 6.8823886
1369324_at 3.392895 3.7084563 3.611492 3.5347044 3.5822046 3.7660227 3.6471128 3.739608 3.4486947 3.6846006 3.526408 3.5925992
1369325_at 5.7426534 5.2389164 5.2923474 5.6286783 5.4072375 4.974954 5.5295033 5.3419085 5.407092 5.579919 5.0762286 5.414818
1369326_at 3.9517543 4.066528 3.7672162 4.1313176 3.9852412 3.8019888 3.6364267 4.175707 3.9608283 4.087547 3.9103746 3.96478
1369327_at 4.1952276 4.4083114 4.2557445 4.271989 4.4143047 4.3833127 4.3288794 4.5541687 4.1190796 4.5415835 4.326092 4.2203035
1369328_at 5.3434024 5.3391204 6.016982 5.7552876 5.509653 5.6460156 5.644496 6.1514587 5.462641 5.1423645 5.9514713 5.257482
1369329_at 5.227459 5.26642 5.838756 6.0011473 5.698071 5.2933264 5.1958013 5.7421355 5.4127064 5.2732477 5.5016575 5.3764696
1369330_at 4.9745827 4.9927473 5.2889023 5.2198496 4.8754144 5.022225 4.9822483 5.3768735 5.126721 5.2271895 5.1485944 5.1938562
1369331_a_at 4.659082 4.834809 5.4342175 5.3205266 5.410965 5.369158 5.373225 5.2731104 5.155439 5.1043887 5.148852 5.4960427
1369332_a_at 3.7663774 3.951806 4.04725 3.907291 3.8999796 4.056685 3.6895165 3.8134954 3.6734564 3.7175608 3.7105782 4.055993
1369333_a_at 3.4272118 3.705175 3.4529836 3.380545 3.861265 3.351698 3.4069595 3.3944201 3.46914 3.4386797 3.465751 3.4361455
1369334_at 3.9036577 3.957323 4.1974297 4.387637 4.3019867 4.1217756 3.858821 4.2783575 3.7920103 4.218582 3.9774497 3.959931
1369335_at 4.4851074 3.9936209 4.1710014 3.866086 4.3240147 4.3183975 4.2164755 3.9213161 3.6536903 4.111044 3.7207541 3.9439838
1369336_at 5.4402065 5.217232 5.7770967 5.9076757 5.8965216 5.8544874 5.4054585 5.9423003 5.5508914 5.62391 5.477873 5.349291
1369337_at 4.680108 4.378315 4.2931643 4.646226 4.820354 4.542192 4.4001307 4.719548 4.3895125 4.76032 4.8326497 4.564475
1369338_at 5.7877474 5.766883 5.913243 5.927369 6.183425 6.0157337 5.8369775 6.14533 5.8150854 5.8293114 5.9450073 5.542786
1369339_at 5.568301 5.658364 5.9446397 6.1430464 5.800249 5.632618 5.576022 6.0818677 5.648699 5.6992044 6.096829 5.74732
1369340_at 4.52566 4.620176 4.689665 4.6211905 4.613455 4.8590703 4.720414 4.506651 4.5113816 4.4541693 4.4080977 5.0466185
1369341_a_at 4.2042284 4.135044 4.296708 4.3356667 4.2012568 4.207471 4.267646 4.2423964 4.160804 4.4738913 4.1890965 4.137368
1369342_at 5.2733 5.566012 5.6022425 5.6687884 5.3750815 5.5160384 5.3617244 5.6266146 5.5263367 5.6664076 5.1734657 4.9268956
1369343_at 3.5007539 3.6870184 3.5722888 3.579095 3.702007 3.833187 3.4680731 3.6394253 3.6614294 3.4671276 3.6098256 3.531415
1369344_at 4.8866396 5.152023 5.120898 4.9588237 4.9297786 5.552129 5.013116 5.1115117 5.0653663 4.917237 5.016663 5.1096764
1369345_at 3.8605459 4.296071 4.0097485 4.029828 4.2052145 4.340581 4.623771 3.98258 4.037939 3.9432907 3.8020868 3.7732275
1369346_at 3.7056792 3.9148967 3.6371882 3.4690816 3.928827 4.095006 3.9031577 3.7027538 3.5451105 3.7204597 3.6696038 3.6328273
1369347_s_at 5.522252 5.6779466 5.8881984 5.742096 5.927773 6.055374 5.534214 6.0267596 5.901727 5.6222763 5.8522468 6.256946
1369348_at 4.353615 4.5097218 4.6192 4.7969303 4.5592422 4.7044153 4.396741 4.5463357 4.560099 4.8136244 4.391978 4.476056
1369349_a_at 3.5465605 3.6392481 3.9227886 3.7063758 3.6342745 3.6713614 3.6471128 3.652033 3.7674017 3.706046 3.7362378 3.648205
1369350_at 5.774346 5.736347 5.9350214 6.056863 6.169001 5.882962 5.345606 6.0931897 5.9647427 5.795227 5.884473 5.5172434
1369351_at 4.443202 4.489371 4.3583317 4.9632907 4.7008963 4.7285943 4.2719765 5.0954647 4.3396196 4.4538946 4.820687 4.9637494
1369352_at 5.187784 5.348536 4.8925524 5.0224943 4.7726784 5.341404 4.8693113 5.121108 5.107969 5.0438757 4.9579406 5.0588274
1369353_at 4.680108 4.7685018 4.9448414 4.6923127 4.6529913 4.504921 4.498206 5.065746 4.644819 4.7486124 4.706837 4.9826
1369354_at 6.5039887 6.438158 6.5512366 6.8747807 6.6248813 6.7749777 6.3278546 6.8834233 6.523124 6.484679 6.5715704 6.4652014
1369355_at 4.75455 5.075702 4.749512 4.8796997 4.936333 4.958989 4.8576255 5.144526 4.951453 4.8806987 5.101252 4.692597
1369356_at 4.000743 4.073355 3.8856945 3.9488165 4.179684 4.18408 3.9929736 3.9789503 4.1787634 4.0333767 3.9879959 4.066051
1369357_at 5.1275644 4.727486 4.8277283 5.145053 4.7809415 5.150245 5.1533904 5.302774 4.5599785 4.8977194 4.878871 4.8857164
1369358_a_at 6.135207 6.0739083 6.5846562 6.602719 6.4935064 6.4681497 6.223462 6.640507 6.245731 6.278249 6.477578 6.2905693
1369359_at 4.24991 4.1050644 4.27184 4.0783367 4.17124 4.47485 3.9736497 4.27528 4.177579 4.423847 4.2355804 4.283197
1369360_at 5.9708295 6.020767 6.1313996 6.0512624 6.0905356 6.1708093 5.7297935 5.8033867 6.078843 5.991035 6.2222056 5.763116
1369361_at 3.6223912 3.7215714 3.7664492 3.786674 3.7861338 3.8212922 3.6471128 3.9661586 3.5690792 3.822734 3.5869691 3.5939314
1369362_at 5.002346 5.247079 5.1300015 5.08895 5.5266995 5.1897793 5.384842 5.419034 5.374972 5.103969 5.195019 5.255379
1369363_at 3.5988388 3.3856578 3.6431258 3.4639025 4.0408497 3.4325144 3.410481 3.6816814 3.6213388 3.6427617 3.5491714 3.3886888
1369364_at 3.8070867 3.7642558 3.5515904 3.7440214 3.625291 3.6114795 3.7007942 3.4433901 3.844792 4.1357255 3.924768 3.6239026
1369365_at 4.7131495 4.948069 4.4239855 4.6643744 4.6917486 5.0574355 4.336016 4.375048 4.7991323 4.304529 4.6887665 4.668669
1369366_at 4.8636227 5.3705864 4.8436146 5.208938 5.1854677 5.3166127 4.6346865 4.788836 4.8277774 5.5089297 5.2859936 5.1363873
1369367_at 4.4966364 4.6940284 4.666847 4.680222 5.0583706 4.6410375 4.29361 4.242479 4.396449 4.2713413 4.4162903 4.585179
1369368_at 4.2432117 4.2001743 4.2838454 4.3312864 4.20269 4.4515047 4.1915874 4.445096 4.7209864 4.5315742 4.4022655 4.5050297
1369369_at 5.01285 4.751357 5.435771 5.451909 5.33584 5.018436 4.9107223 5.6544437 5.060813 5.1665444 5.082839 5.3358326
1369370_s_at 4.807331 5.342693 5.3363204 5.333454 5.2378426 5.2855325 4.6750355 5.3758206 4.570976 5.10404 5.0326147 5.15628
1369371_a_at 4.3631964 4.273266 4.2404933 3.9955966 4.333597 4.3997207 4.3317657 4.1599984 4.247655 4.1615767 4.3944507 4.136263
1369372_at 4.6996374 5.080738 4.691599 5.136768 5.137794 4.9820013 4.863184 5.2780647 4.747822 5.165824 4.8552365 4.761286
1369373_at 5.3282585 5.24473 5.5992713 5.473795 5.1714435 5.374125 5.0205584 5.7203307 4.8806477 5.7637377 5.746303 5.400819
1369374_at 3.9494362 3.9590786 4.1118917 4.0553484 4.3323793 3.8986933 4.1502357 3.9983258 3.9558494 3.9403179 4.1831536 3.8265164
1369375_a_at 4.1418867 4.19889 3.80541 3.8910217 4.006156 3.9209416 3.8798432 3.941818 3.823865 3.8452954 3.7295904 3.9355392
1369376_a_at 4.3229656 4.139133 4.666847 4.7680063 4.4680767 4.2795277 4.2080393 4.639225 4.2760196 4.2677712 4.1753273 4.2488356
1369377_at 3.7263463 3.7506578 3.8165402 3.6554754 3.5832121 3.590363 3.5576806 3.503708 3.8830576 3.6723413 3.532877 3.6499434
1369378_at 4.278164 4.469438 4.2959886 4.577515 4.6158533 4.1050653 4.405108 4.5997005 4.8806477 4.777408 4.3772964 4.011426
1369379_at 4.6538234 4.892803 4.9894824 4.9112906 5.173127 5.1677494 4.631716 4.920765 4.620211 4.9716115 4.5011144 4.962972
1369380_at 5.009236 4.46958 4.677908 4.6822057 4.4636993 4.4449186 4.5465593 4.578286 4.514423 4.4253654 4.5930047 4.6232433
1369381_a_at 3.7543693 4.088416 3.8505147 3.5018544 3.9957864 3.8240254 3.7123797 4.0109987 3.6454194 3.7215095 3.5831883 3.6363895
1369382_at 5.8862395 6.12883 5.7602787 5.6505737 6.1351376 5.889171 5.605942 5.660877 5.499233 6.1700783 6.038564 6.0310574
1369383_a_at 4.427721 4.7993937 4.819729 4.70508 4.7068977 4.8089447 4.501437 4.95337 4.647174 4.8737917 4.5259137 5.062029
1369384_at 3.8753796 3.9148967 3.930266 4.1134157 4.2039447 4.1858253 3.94121 3.9830697 4.1388264 4.1050777 4.147159 3.9523277
1369385_at 4.3678617 4.675182 4.834292 4.3475504 4.9143705 4.4613895 4.3901753 4.7941613 4.3408604 4.696476 4.8317947 4.266207
1369386_at 3.9853058 4.182989 4.1254272 3.9655983 4.213496 4.166061 4.1782947 4.1468363 4.1875415 4.1678095 4.1220374 4.2734747
1369387_at 5.316672 5.6739454 5.7864966 5.4318113 5.579304 5.284326 5.112372 5.465141 5.655367 5.5485263 5.897993 5.573085
1369388_at 4.1587715 4.049295 4.187997 4.1900105 3.966795 4.140023 3.8393586 4.367152 3.9731338 4.396484 3.8359032 4.305528
1369389_at 4.324712 4.8478303 4.9115224 4.878726 4.7107134 4.7371244 4.5250335 4.823988 4.505836 4.4045453 4.547631 4.812071
1369390_a_at 4.5588937 4.4188943 4.443502 4.7926264 4.7192135 4.970212 4.759686 4.381913 4.4507093 4.113268 4.5093226 4.718874
1369391_at 4.570623 4.6783504 4.2395678 4.5225086 4.3388834 4.093561 4.2174315 4.6302805 4.140237 4.1780233 4.390581 4.307888
1369392_at 4.8361588 4.99477 4.9320765 4.9986305 5.551441 5.3230243 4.8781614 5.2036877 4.9590387 5.477953 5.2120113 5.26681
1369393_at 3.9613295 3.7616293 4.0394835 3.8751183 3.7018154 3.9549081 4.339514 3.721676 4.1729026 3.783444 4.0594225 4.2344403
1369394_at 4.5727997 4.6827188 4.763812 4.535989 4.642257 4.799752 4.58664 4.799406 4.465457 4.623257 4.8706656 4.614287
1369395_at 3.4703379 3.8090858 3.570787 3.7361271 3.7185683 3.808725 3.5995374 3.682509 3.7320197 3.6962292 3.671174 4.031892
1369396_at 5.5625663 5.4549637 5.6463337 5.723728 5.8130884 5.406028 5.618532 5.5324183 5.488985 5.4080305 5.5082235 5.4543705
1369397_at 5.083769 5.2060795 5.2665296 4.8768587 5.0129924 5.1582794 5.041503 4.9135256 5.036787 4.947017 5.0838594 4.9671245
1369398_at 5.458188 5.352605 5.7630744 5.658113 5.746093 5.6669273 5.5631194 5.895641 5.418705 5.6810427 5.5962095 5.5158234
1369399_at 3.7438605 3.8615656 3.615379 3.6962402 3.9602947 3.5259068 3.5793974 3.5636022 3.6614294 3.7708163 3.5056272 3.7613833
1369400_a_at 4.8169756 4.9684906 4.9394236 5.293079 5.3649035 5.351882 5.378991 5.4262652 4.788457 5.27213 5.130351 5.168923
1369401_at 3.267265 3.2953286 3.332439 3.4900594 3.4678268 3.428581 3.2523987 3.6262696 3.5755413 3.3054178 3.364465 3.4722002
1369402_at 6.2841 6.5633025 5.9570374 6.090738 5.8001556 6.0464683 6.5058246 5.785603 6.601101 6.4280434 6.046053 6.359246
1369403_at 4.7440886 4.594896 4.828904 4.50375 4.8689823 4.6141987 4.6009436 5.02182 4.595766 4.697733 4.648611 4.6220517
1369404_a_at 4.4766397 4.582502 4.509425 4.5487385 4.7553835 4.4946685 4.4406033 4.5894012 4.5600996 4.617212 4.3197174 4.7119117
1369405_a_at 4.133571 4.3591986 4.4647355 4.368166 4.745631 4.2592654 4.34979 4.6734567 4.182389 4.4060354 4.6022143 4.2185736
1369406_at 4.2027087 3.9768338 3.991189 4.2400384 4.4180455 4.165486 4.13926 4.098415 4.219212 4.220349 4.211069 4.021862
1369407_at 6.5858784 6.2751865 5.8702354 5.3423324 6.3068647 5.499347 6.6621103 5.8316236 5.962859 6.2082887 6.4147696 6.327259
1369408_at 4.3268723 3.9617968 4.332095 4.3887186 4.491209 4.82561 4.7220907 4.16552 4.537084 4.516084 4.3580437 4.396942
1369409_at 7.850663 7.4070992 7.711686 7.4049835 7.740042 7.858762 8.070255 7.5829134 7.8579397 7.8194194 7.675998 7.728865
1369410_at 8.143854 7.8697596 7.7293124 7.835411 7.704414 7.8797626 8.01166 7.51298 8.341163 8.113766 7.3715725 8.049079
1369411_at 3.8986108 4.198933 3.7249382 4.0339403 3.9754744 3.7658296 4.0132484 4.0805054 4.2755966 4.126379 4.204112 4.098589
1369412_a_at 6.524454 6.389025 6.35333 6.5779967 6.516491 6.9192767 6.291512 6.4608274 6.5720687 6.879412 6.609138 6.534825
1369413_at 4.389651 4.609238 4.923161 5.224877 4.8296976 4.6770144 4.585138 5.037046 4.548636 4.614788 4.77603 4.6503816
1369414_at 9.232729 9.070438 8.353508 8.150455 8.854321 8.9964905 9.101257 8.182875 9.101522 8.793491 8.388458 8.93658
1369415_at 7.8682632 8.007679 6.392251 7.328992 7.3053484 7.452888 8.156521 6.266326 7.596093 8.164811 6.357287 7.3348646
1369416_at 6.424609 6.4624777 6.50754 6.6095285 6.506005 6.437176 6.3539643 6.624837 6.326227 6.1670675 6.502747 6.3416076
1369417_a_at 4.2520695 4.4239883 4.5546002 4.620907 4.865594 4.5674696 4.386224 4.381033 4.296961 4.529948 4.4057345 4.207723
1369418_at 4.1525187 4.2358017 5.0386767 4.855423 4.569286 4.699835 4.2626076 4.7182074 4.4215565 4.3571286 4.8557463 4.4426627
1369419_at 5.2095227 4.967263 5.3152037 5.2002974 5.346451 5.4810205 5.2359967 5.3454 5.301511 5.135624 5.194256 5.1871448
1369420_at 4.1435423 4.4649615 4.2192693 4.833624 4.4234676 4.387853 4.3245087 4.390667 4.3185816 4.250456 4.1690483 4.170121
1369421_at 5.995684 5.1743417 5.3940964 5.1741467 5.4055357 5.3654866 5.880336 5.358152 5.2289314 5.5344167 5.4862165 5.4559264
1369422_at 5.131672 5.7236476 5.487458 5.4569044 5.5745716 5.542328 5.2997584 5.4920306 5.282347 5.565157 5.2990723 5.4630127
1369423_at 4.4346056 4.595054 4.7408137 4.488566 4.4395447 4.3416605 4.43335 4.9404407 4.5810785 4.6043057 4.437559 4.6374984
1369424_at 12.750484 12.64619 12.747619 12.585858 12.619113 12.607511 12.428927 12.568185 12.40686 12.614367 12.62367 12.615114
1369425_at 4.339111 4.169593 4.294796 4.3588424 4.41883 4.5899897 4.271682 4.5086584 4.0899873 4.3489285 4.105136 4.4986687
1369426_at 4.9415083 4.86944 5.0950413 4.982096 5.152701 5.1751113 4.851036 5.2402134 4.8306684 5.2772484 4.9930325 5.4228067
1369427_at 7.682705 7.6044965 7.42551 7.178426 7.233315 7.2049394 7.4171467 7.3792973 6.9834023 7.5845923 7.602366 7.4637084
1369428_a_at 4.395564 4.6149154 4.636587 4.7488594 4.7760572 4.7684383 4.422738 4.689574 4.360478 4.6027126 4.7066803 4.351351
1369429_at 3.878286 4.0312886 3.8260398 3.7233121 4.2289085 3.8363562 4.077446 3.854606 3.958997 3.9525251 3.7534018 3.6829119
1369430_at 9.446512 9.572231 8.861211 9.3606205 6.683475 9.594467 9.545779 9.312878 6.460891 9.342367 8.6921625 9.255671
1369431_at 4.680108 4.7051105 4.9466257 4.6703057 4.7728853 4.9633675 4.955582 4.6257677 4.7019196 4.965004 4.6433153 4.767831
1369432_at 5.4754944 5.4746876 5.372208 5.600999 5.6900973 5.4906216 5.069707 5.734236 5.087432 5.612085 4.9934483 5.3946795
1369433_at 4.788793 4.634685 5.178857 5.338352 4.9397926 5.075541 4.983384 4.938356 4.831938 4.847828 4.9089603 4.771203
1369434_at 3.9111404 3.6951897 3.9293792 3.9235663 4.002681 3.788505 4.1476088 3.7115774 3.7815263 3.7670403 3.8966691 3.9878366
1369435_at 12.420658 12.209677 11.916804 11.860859 12.237007 12.304402 12.311184 11.951093 12.383953 12.299017 11.859162 12.169761
1369436_at 4.0277214 4.3319426 4.4104834 4.0987215 4.063691 4.265883 4.3553505 4.158612 4.0276594 4.5123796 4.063492 4.2036095
1369437_at 4.724828 4.7648067 4.5597553 4.619194 4.732182 4.6618214 4.7364454 4.6858473 4.3869433 4.812785 4.8679476 4.8969026
1369438_at 4.6427693 4.875233 5.2678924 5.1981225 4.758957 5.1435275 4.614036 5.045865 4.8250074 5.0266953 4.861237 4.884937
1369439_at 3.5918567 3.6605444 3.7081144 3.5970776 3.776181 3.7413728 3.4531744 3.7193477 3.8709855 3.821555 3.702576 3.6068642
1369440_at 5.9722214 5.5764256 4.9537325 4.9893517 5.80426 4.9799743 5.566493 5.4193487 5.259006 5.853605 5.3700933 6.166853
1369441_at 4.5881696 4.4959803 4.804192 4.7984633 4.4834423 4.8098326 4.539064 4.5933547 4.3318825 4.477543 4.4105678 4.605218
1369442_at 3.7514648 3.52612 3.4594834 3.4642925 3.8353322 3.760181 3.5156474 3.4800963 3.508453 3.5067246 3.4538925 3.6160793
1369443_at 5.7172947 5.884041 6.0701003 6.480512 5.9814243 5.8519154 5.9710975 6.116238 6.0025654 5.9067993 6.163872 5.9874444
1369444_at 4.0402317 3.7863734 4.00736 3.9904122 4.207976 3.8787 3.8627455 4.046635 3.814505 4.0981426 4.117442 4.145096
1369445_at 5.3640323 5.4324613 5.332318 5.627357 5.2378426 5.5398593 4.7588134 5.4068885 5.2632675 5.642749 5.121912 5.4835567
1369446_at 6.4532313 6.584308 6.5398765 6.627266 6.733762 6.8503127 6.5691276 6.8078523 6.666791 6.551181 6.7173686 6.6367307
1369447_at 5.3491096 5.4888 5.6784477 5.9833226 5.736768 5.677628 5.6384273 5.842003 5.6246805 5.4372163 5.677551 5.7981577
1369448_at 6.0286427 5.837179 6.148741 6.3241277 5.8821635 5.9526367 5.911791 6.147804 5.953594 6.296981 6.043499 5.992322
1369449_at 5.085124 4.9930034 4.89433 4.9037066 5.681794 5.6109524 4.958723 5.1370144 5.383171 5.4826527 5.143989 5.4082766
1369450_at 11.154459 11.435516 11.1352625 11.395038 11.263357 10.494488 10.465771 10.322998 9.855531 11.101184 10.99062 11.304721
1369451_a_at 3.5732965 3.5336313 3.7978694 3.6646621 3.8374867 3.8327568 3.6208804 3.561387 3.661524 3.7922726 3.7151794 3.6925373
1369452_a_at 8.045795 7.960926 7.379981 7.4932084 7.8740783 7.7377896 7.9951673 7.330245 7.9656897 8.00786 7.6368127 7.9467273
1369453_at 6.782299 6.783921 7.3538494 7.5811844 6.8662024 6.769005 6.9558415 7.262778 6.7070727 6.76266 7.154147 6.636129
1369454_at 4.13081 4.190323 4.5917516 4.378508 4.5621805 4.5899887 4.55249 4.5568094 4.2268076 4.119298 4.4245577 4.3016863
1369455_at 8.462465 8.018347 6.6400065 6.7422566 7.508761 6.5706534 7.434335 6.9041195 7.45092 7.5164576 6.902 8.336053
1369456_at 3.3203359 3.6135073 3.398828 3.3575976 3.6710296 3.5630503 3.4423587 3.5163956 3.6139941 3.5157712 3.3444216 3.5967908
1369457_a_at 4.2336054 4.2626762 4.324184 4.540454 5.0685945 4.7985997 4.1763644 4.5152054 4.1268835 4.5941353 4.188058 4.2715573
1369458_at 4.4374747 4.743177 4.8387504 4.8049474 4.5992646 4.775526 4.231961 5.0134654 4.493079 4.4698725 4.8760605 4.585402
1369459_at 5.214409 5.511243 5.5996013 5.4016128 5.6630926 5.3187943 5.4257436 5.5799913 5.2253366 5.58496 5.375679 5.281143
1369460_at 4.756204 4.8670015 4.972274 4.857168 4.947652 4.9795094 4.935978 4.7990713 4.910453 4.9975157 4.976969 4.980547
1369461_at 4.107258 4.0492945 4.4991884 4.3897524 4.014329 4.0523105 4.1144276 4.36394 4.1780834 3.9654443 4.0203648 4.3672304
1369462_at 4.001016 4.133806 4.2050276 4.376766 4.524279 4.250041 3.9756138 4.506689 4.07479 4.149398 4.185119 4.0318623
1369463_at 5.453572 5.5287285 5.6265516 5.762487 5.9989433 5.8330173 5.583905 5.369565 5.612219 5.671038 5.8685904 5.6301727
1369464_at 4.4786205 4.3452024 4.739229 4.685358 4.5098295 5.000333 4.6055307 4.8774915 4.465248 4.957449 4.439316 4.4111643
1369465_at 12.692606 12.722996 12.268711 12.505903 12.985009 12.323318 12.561226 12.1837845 11.99521 12.760703 12.344517 12.798349
1369466_at 3.791817 3.6952262 3.9164863 3.7946324 4.0829477 3.9299242 3.8119054 3.6707995 3.7399561 3.887916 3.8072662 3.8102593
1369467_a_at 9.685053 9.96048 9.59872 9.403483 10.258732 9.962402 9.865789 9.459807 9.615622 10.892302 9.615584 10.077544
1369468_at 5.9445333 5.559767 5.3073974 5.515461 5.80339 6.3972836 6.14921 5.6363635 5.770819 5.591201 5.8560815 5.7087636
1369469_s_at 3.5996006 3.5321345 3.6709754 3.7137568 3.6436 3.6042795 3.4985263 3.6710498 3.6194594 3.7462633 3.5463903 3.3997874
1369470_at 4.290265 4.7606025 4.5879135 4.8013573 4.931425 4.41014 4.795351 4.8246517 4.43458 4.255253 4.5048885 4.4111643
1369471_at 4.6197934 4.754932 4.581731 4.47736 4.5149627 4.644525 4.565359 4.8707733 4.7048306 4.6368475 4.503509 4.7392955
1369472_a_at 6.01415 6.1212955 6.128486 6.571167 5.9681144 6.3935637 5.643504 5.8443146 5.406647 6.026821 5.820075 5.1144547
1369473_at 9.678549 9.4165745 9.320563 9.293695 9.36144 9.703303 9.509777 9.235679 9.758977 9.435121 9.322912 9.507586
1369474_a_at 3.7190673 3.8090858 3.5707905 3.8034823 3.773801 3.905493 3.7403042 3.9952226 3.8870456 3.6460989 3.6391232 3.9460537
1369475_x_at 3.9490952 4.330661 4.1047206 3.9969778 4.2541275 3.9218352 3.8229637 3.998362 4.0307164 3.8296127 4.2683625 4.0928335
1369476_at 4.8008924 4.76787 4.7476435 4.871887 4.8516774 4.95653 4.6362567 4.7808576 4.502284 5.2726107 4.6391153 4.6137924
1369477_at 4.0073557 4.5712867 4.8046193 4.545039 4.325512 4.3639684 4.646611 4.76393 4.4604125 4.573498 4.431413 4.443924
1369478_at 4.4298005 4.540311 4.5529666 4.6194105 4.6886387 4.2330008 4.4054604 4.3997226 4.2915583 4.3743863 4.4521856 4.5089064
1369479_at 6.324733 6.192677 6.547726 6.5996933 6.5366926 6.338847 6.2025857 6.7682686 6.2551913 6.4121404 6.5290074 6.5625525
1369480_at 3.9012885 3.8278964 3.6992123 3.7184215 3.7912376 3.6042154 3.776439 3.7856438 3.55691 3.7399476 3.5160813 3.3771906
1369481_at 3.6439667 3.760457 3.85414 4.0000167 3.9441655 3.913908 3.8856688 4.160219 3.7863278 3.8608692 3.7418213 3.7124581
1369482_a_at 3.8446286 3.8744433 4.071043 4.1433663 4.5075994 4.284027 4.0720015 3.9343672 3.9559739 4.4007635 3.910311 4.247699
1369483_at 5.555155 5.5308394 5.469511 5.6461306 5.8296723 5.723106 5.5560074 6.0000405 5.667065 5.0907207 5.7368097 5.5767665
1369484_at 4.6876545 4.44781 4.3808393 4.559227 4.56549 4.594859 4.636908 4.7571125 4.348068 4.430218 4.5609913 4.668669
1369485_at 9.721571 9.806286 9.118491 9.278583 9.598939 9.222466 9.535558 9.215221 9.404193 9.865302 9.240339 9.685566
1369486_at 3.586692 3.8351078 3.7158146 3.6990151 3.8711314 4.0245466 3.6000896 3.6427906 3.8100252 3.7208588 3.5383341 3.7787232
1369487_a_at 3.830533 3.8859706 4.0219135 4.173531 4.2855687 4.152422 4.0616612 4.272581 3.9546106 4.232503 4.058853 4.2495546
1369488_at 4.001016 3.987371 4.2218175 3.9116452 4.177066 4.188338 4.210904 4.046635 4.2575035 3.933303 4.2459464 3.8868625
1369489_at 5.9640455 6.0119505 6.6138678 6.6641 6.331048 6.4048834 5.9581156 6.798071 6.026856 6.3171706 6.5364594 6.20001
1369490_at 3.7216427 3.7418196 4.1209517 3.9227402 4.154296 4.1261516 3.8672104 4.1114902 3.913581 3.9509735 4.001324 3.9217734
1369491_at 8.815404 8.359465 8.628962 8.399423 8.68818 8.00852 8.507605 7.981374 8.49889 9.129334 8.965435 8.59589
1369492_at 11.713944 11.471561 11.065735 11.048161 11.330394 11.539929 11.734932 11.394857 11.497682 11.393477 11.226765 11.547571
1369493_at 8.447378 7.104975 9.054151 6.693202 7.3446555 10.386251 10.219224 10.205568 10.684002 9.458843 9.505188 8.184239
1369494_a_at 5.9152236 5.6462827 5.9982295 6.0664787 6.0220456 5.8695025 5.714607 6.308239 5.575627 5.8010073 6.134119 5.74024
1369495_at 5.7078986 5.7589498 5.75846 5.675951 6.0905333 5.9021235 5.4807367 5.996299 5.9165945 5.6646137 5.8905168 5.863139
1369496_at 7.287023 7.0362024 6.549524 6.8217177 6.912737 6.7886806 6.9806356 6.4115496 7.0881934 6.775422 7.018654 7.220146
1369497_at 4.4297976 4.706543 5.009135 4.3831253 4.646833 4.989472 4.562051 5.0049105 4.8542857 4.6189613 4.1820536 4.6241255
1369498_at 4.711952 4.5686135 4.680422 4.4385047 4.8374004 4.3656254 4.6444564 4.4585004 4.7727013 4.710292 4.446827 4.783532
1369499_at 5.2731023 5.410271 5.5493307 4.969158 4.8315687 5.2256627 4.9529862 5.531188 4.804875 5.0555053 5.1952453 5.226698
1369500_at 5.6944175 5.8605 5.686351 5.6649737 5.895826 5.602266 5.6365895 5.5701423 5.6883755 5.432513 5.4971933 5.7273054
1369501_at 4.8802795 4.9972005 4.983125 4.892213 4.7672176 4.847648 4.9057665 4.8383784 5.197489 4.7888565 5.2401133 4.5473986
1369502_a_at 12.920366 12.871937 12.596995 12.594623 12.76875 12.484075 12.908474 12.460275 12.680576 12.8098955 12.784585 12.746746
1369503_at 3.0892026 3.4843812 3.5560935 3.4764204 3.3547008 3.5135102 3.3797543 3.3048522 3.4115639 3.2503943 3.4652495 3.393096
1369504_at 4.504854 4.06075 4.422793 5.242427 4.276365 5.2854767 4.3352838 5.230136 4.684906 5.168691 4.8570075 4.333604
1369505_at 5.131672 5.152693 5.2366524 5.431433 5.2851663 5.006951 5.0745015 5.5864673 5.423357 5.1519327 5.2675447 5.125089
1369506_at 4.4168673 4.708888 4.74839 4.613146 4.143807 4.8733025 4.7160525 4.7525806 4.8791513 4.6884627 4.9856443 4.6185355
1369507_at 4.05455 4.1197023 4.1904087 4.179882 4.231161 4.120741 4.1127667 4.4837303 4.3422966 4.3677664 4.248841 4.359539
1369508_at 4.8741417 5.1653824 5.2856836 5.07411 4.7882967 4.8324127 4.743199 4.8927794 4.9940205 4.646715 4.955535 4.5143185
1369509_a_at 5.2127304 4.539121 4.4991884 4.4647627 5.090657 10.991401 7.248603 5.4778748 9.237934 4.4422235 4.40613 4.8435574
1369510_at 6.434324 6.314997 6.84695 6.865851 6.509329 6.5522833 6.5257425 6.9880424 6.628187 7.1508083 6.690633 6.884395
1369511_at 5.7545643 5.3505616 6.0845823 5.939969 5.7497215 5.8020444 5.5849905 5.8566437 5.7867517 5.68279 5.676969 5.6180596
1369512_at 5.380381 5.6182704 5.5868216 5.6067085 5.584838 5.9365177 5.3143854 5.54513 5.4304605 5.46891 5.2280855 5.493058
1369513_at 5.0849643 4.713243 4.865062 4.8159094 4.9200315 5.080559 4.7169127 4.751891 4.977743 4.8298645 4.8398857 4.6998825
1369514_at 5.8724103 6.116204 6.071606 6.251511 6.3877764 6.1914454 5.889319 6.039937 5.997562 6.264692 6.082712 6.1522045
1369515_s_at 4.4318304 4.1836596 4.521348 4.3475504 4.6478643 4.3197484 4.1701303 4.3515973 4.1797247 4.373251 4.3403244 4.4111643
1369516_at 4.1371965 4.235024 4.1669626 4.1301403 4.146865 3.9020925 4.2378516 4.015997 4.1646066 3.939632 4.127097 4.034078
1369517_at 4.619607 5.1209726 5.156459 5.3907247 5.0754457 5.31192 4.5219812 5.0440927 4.5079756 4.5517645 4.7014785 4.400886
1369518_at 5.2567387 5.165905 5.1433477 5.2620516 4.9676356 5.2881455 4.9831033 5.2436504 4.9985375 5.0982027 5.3089805 4.9854956
1369519_at 4.472109 4.421357 4.5694785 4.4191837 4.4317923 4.7119646 4.288644 4.5340805 4.6990056 4.588681 4.298847 4.548875
1369520_a_at 5.1900206 5.519753 5.554556 5.4856715 5.8181043 5.827791 5.3309755 5.6577034 5.5556564 5.472267 5.6451 5.665531
1369521_at 3.5737958 3.7340643 3.7748573 3.6709146 3.8339748 3.636323 3.4567227 3.6941664 3.445156 3.4759479 3.4553266 3.6252594
1369522_a_at 3.3324707 3.3432016 3.4415798 3.284583 3.3299627 3.5314531 3.2839592 3.4433901 3.0077443 3.506103 3.342186 3.4587355
1369523_at 5.53119 5.5385118 6.10552 5.7427936 6.1606674 5.7621927 5.814038 5.350635 5.8251348 5.4884033 5.666076 5.7972035
1369524_at 4.528849 4.390971 4.4350114 4.5799327 4.802862 4.4223223 4.8857903 4.554759 4.7643685 4.5220795 4.7335734 4.698787
1369525_at 5.391265 5.207757 5.5234194 5.358307 5.6157694 5.47309 5.2865 5.2284946 4.8196373 4.9132557 5.378197 5.174402
1369526_at 6.937069 6.664329 6.5076957 7.1532536 6.591835 6.690291 6.8667903 5.913254 6.848217 6.1385236 6.248433 5.990672
1369527_at 4.987855 5.636357 5.6406565 5.5405483 5.3492646 5.313969 5.3044295 5.3681245 5.2424164 5.388863 5.2371225 5.2542186
1369528_at 4.7958393 5.4404163 5.1688304 5.2492523 5.807938 5.4598594 5.287485 5.0332956 4.8489246 5.1492476 5.2445517 5.3788147
1369529_at 4.310817 4.560372 4.466287 4.3952107 4.7554336 4.5138817 4.507865 4.7095356 4.4173975 4.3290167 4.4822435 4.6181192
1369530_at 5.0360813 4.654157 4.6187286 4.702579 5.204576 5.07254 4.559743 4.7980094 5.3663797 4.708619 4.9523134 4.709242
1369531_at 6.2285748 7.3460994 6.1279626 5.8679085 6.579251 5.3379745 8.053558 5.965109 6.8093386 6.628899 6.196634 6.8516235
1369532_at 4.438203 4.5317626 4.872464 5.059617 4.8150845 4.8886127 4.9399395 4.84069 4.6613064 4.9479074 4.6046305 4.852519
1369533_a_at 5.646318 5.867536 6.058333 5.9489202 6.3060913 5.940685 5.9511995 6.0748234 5.6141105 5.8245564 6.1340046 6.094409
1369534_at 5.19736 5.353198 4.9751196 5.293483 5.4916344 5.111801 5.150386 5.195447 5.045313 5.0486774 5.531514 5.253196
1369535_at 5.017363 4.822035 5.207832 5.032953 5.1001496 5.0245485 4.7683034 5.5514674 5.110548 4.9131436 5.182543 4.8862624
1369536_at 4.489633 4.7697773 5.2534256 5.259762 5.1662593 4.9518113 4.641531 5.2703304 4.7047195 5.296554 4.7907634 4.5963373
1369537_at 4.962517 5.1821713 5.0926914 5.301133 5.3480988 5.2546854 5.0441933 5.27827 5.346393 5.22209 5.12784 5.471899
1369538_at 4.5514727 4.384469 4.6101637 4.740429 4.835654 4.6942487 4.565359 4.8852253 4.632422 4.6157074 4.5239363 4.376407
1369539_at 5.6629496 5.313405 4.8836517 5.1193657 5.3262243 5.097248 5.6049833 5.1243277 5.488174 5.1749687 5.4671564 5.3361874
1369540_at 4.0970006 4.1326346 4.224924 4.161764 4.471484 4.0051246 4.229144 4.373891 3.9580781 4.4726877 4.062808 4.1954007
1369541_at 3.636858 3.7175832 3.6271985 3.6295488 3.9825802 3.8512347 3.4874885 3.7211218 3.862939 3.7217329 3.4341705 3.7550998
1369542_at 5.1407943 5.2560015 5.425651 5.544935 5.8858957 5.387555 5.1325774 5.555093 5.5447164 5.377389 5.1816387 5.308052
1369543_s_at 6.6277204 6.032797 6.364713 6.1137705 6.139782 6.4232984 6.6840677 6.1381955 5.826539 6.3938465 6.6437106 6.0967526
1369544_a_at 4.5301294 4.448043 4.361389 4.6093655 4.384698 4.3287106 4.2368584 4.439517 4.272011 4.4138107 4.307131 4.165159
1369545_at 4.556937 4.361169 5.3773212 5.3012557 5.4939804 4.9247894 4.8968506 5.4812465 5.085902 4.9585805 5.277349 5.1526623
1369546_at 11.0887575 11.034194 10.689602 10.654221 11.155832 11.186816 11.2686825 10.762765 11.164712 11.17542 10.738683 10.86446
1369547_at 3.631691 4.0900264 4.401326 4.33646 4.3019714 4.037527 3.9188104 4.4317627 4.2851877 3.7827454 4.503086 4.454728
1369548_at 5.0178742 4.742696 5.2472463 5.435537 5.0214815 4.8432264 4.8975086 5.0681553 4.5739055 4.9027658 5.0377703 5.027486
1369549_at 7.002788 6.9001007 7.1647654 6.996135 7.1255713 7.162935 6.9207826 7.429746 7.255756 6.965059 6.955874 7.3450847
1369550_at 3.8401644 3.815497 3.8299053 3.8651218 4.0184565 3.7517161 3.7609444 3.9183028 3.7981982 3.925647 3.954147 3.9455998
1369551_at 4.753601 5.04562 5.073312 5.1546564 5.3173676 5.2562447 5.037389 5.352088 4.825757 4.8209286 5.0290112 5.054165
1369552_at 4.936583 5.1357856 5.179605 5.0080996 5.4072375 4.956402 5.082306 4.9828453 4.796119 5.0209026 5.010429 4.6807923
1369553_at 4.5720463 4.9253445 5.1667356 5.2060137 5.0943837 4.868195 4.7078705 5.3009415 4.7477765 4.6993933 4.934662 4.997386
1369554_at 9.619145 9.629238 9.7018 9.525585 9.711443 9.566629 9.788645 9.450492 9.693057 9.709387 9.718558 9.745552
1369555_at 4.4919257 4.7842226 4.63721 4.6773934 4.216115 4.2078853 4.2402782 4.6081424 4.414503 4.250456 4.372212 4.346895
1369556_at 5.402525 5.5319633 5.376551 5.45453 5.5057325 5.4310284 5.2415667 5.52028 5.1384716 5.3001633 5.3125467 5.1748743
1369557_at 6.944643 6.813975 6.419013 6.4896083 6.6307554 6.9713125 6.974328 6.414792 6.730068 6.774677 6.5540757 6.7039795
1369558_at 9.006911 8.970751 8.80568 8.896501 8.612472 9.091478 8.928167 8.414035 8.841133 8.204268 8.805631 8.941785
1369559_a_at 10.124742 10.306552 9.802712 9.591764 10.032567 9.981433 10.065787 9.49132 10.07081 10.115207 9.72289 10.085908
1369560_at 8.610772 8.3628845 8.806228 9.035622 8.384705 8.892708 8.766095 8.797142 8.721399 8.579203 8.690065 8.290339
1369561_at 3.6824274 3.6964362 3.7513213 3.7770758 4.1147847 3.7658296 3.6026018 3.938771 3.6205406 3.8349311 3.7745116 3.8943286
1369562_at 6.238503 6.421969 6.2854424 6.3814287 6.182574 6.093121 6.2915287 6.4401565 6.4658737 6.434111 6.327081 6.267056
1369563_at 4.114254 4.27826 4.467877 4.3456993 4.722361 4.3792686 4.2654586 4.5287967 4.521877 4.40626 4.631563 4.211524
1369564_at 4.7234592 4.6361127 4.896166 4.60649 5.0511665 4.6393743 4.5947704 4.688254 4.504175 4.4783807 4.668134 4.6654773
1369565_at 5.10791 5.3213186 5.1715283 5.278349 5.016416 5.4890723 4.9963317 5.038276 5.1631393 5.5685287 4.793657 5.1007614
1369566_at 4.4596043 4.7618055 5.1245937 4.8246374 4.7104416 4.6400323 4.7199183 4.894095 4.50156 5.176469 5.0372553 4.8560305
1369567_at 4.9396095 4.877376 4.977104 5.044089 4.896566 4.9911065 4.737949 5.324035 4.855968 4.96833 4.998969 5.1907854
1369568_at 4.717152 4.4849195 4.6401486 4.6510754 4.630174 4.451264 4.371417 4.6103754 4.243801 4.810239 4.5978413 4.6686697
1369569_at 4.424326 4.448042 4.6941357 4.402343 4.8674507 4.3501616 4.13859 4.861445 4.175634 4.1634855 4.312428 4.4981985
1369570_at 3.4880903 3.3932283 3.5063286 3.5538065 3.5401537 3.2817667 3.490424 3.7541385 3.425821 3.4050622 3.593093 3.595598
1369571_at 8.153883 7.876524 7.5334945 7.375575 7.954474 8.171541 8.077529 7.199939 7.9326267 7.8387885 7.4120607 7.846459
1369572_at 4.1136904 4.2070746 4.28907 4.4553456 4.004017 4.1633453 3.9625683 4.4490204 4.3662596 4.04369 4.2156625 4.136489
1369573_at 4.242515 4.229163 4.4962068 4.1886234 4.663812 4.216896 4.2160835 4.1748796 4.072644 4.3913527 4.3591533 4.5139885
1369574_at 3.5703323 3.9388983 3.868464 3.833482 3.7953436 3.8214023 3.8428102 3.8108442 3.7945814 3.7864523 3.722869 3.7802637
1369575_at 3.7002132 3.700614 3.7153664 3.6981192 3.7749367 3.6426506 3.5576806 3.662605 3.59872 3.6792827 3.488228 3.8102593
1369576_at 3.5976293 4.100153 3.6691642 3.9100053 4.19152 3.9387913 3.8589308 4.183962 3.846872 3.810855 3.6731346 3.9010987
1369577_at 6.3421216 7.499096 5.5708346 6.6072774 6.329615 5.264406 6.3943334 6.534303 7.85504 5.427212 5.903205 5.6651154
1369578_at 4.0575447 4.353036 4.206069 4.376506 4.687586 4.3044806 4.267709 4.252832 4.221687 4.036031 4.3415093 4.1373835
1369579_at 5.967334 6.0181236 6.190933 6.155162 6.1067653 6.297439 5.8127556 6.2548065 6.1461573 5.957429 5.845444 6.3311625
1369580_at 3.9282348 4.3765335 4.076489 4.0946445 4.3571773 4.179228 4.0544252 3.9900315 4.108965 4.26624 4.074889 4.2203035
1369581_at 11.60299 11.698374 11.458524 11.37963 11.507241 11.645524 11.491531 11.25295 11.429739 11.426187 11.247815 11.648922
1369582_at 5.946258 6.0738783 6.383725 6.283045 6.138116 6.095648 5.727344 6.350574 6.095637 5.523328 6.048529 5.9254704
1369583_at 4.74134 5.170005 4.942547 5.19502 5.4367046 5.0993576 5.2446523 4.9105334 4.9404106 4.8468313 5.046384 5.3587947
1369584_at 5.7803426 5.979082 6.0094543 6.0886054 5.8503485 5.7069016 5.9359283 5.9115434 6.0191646 6.2798963 5.669819 6.0266533
1369585_at 3.6340425 3.616808 3.6498475 3.8812551 4.131835 3.8645053 3.5153697 3.982311 3.4700856 3.6874168 3.898406 3.997421
1369586_at 3.445847 3.6263347 3.5392346 3.2236676 3.5630777 3.720497 3.5166175 3.5276084 3.4993646 3.690914 3.4892945 3.4996629
1369587_at 4.3044834 4.4890604 4.3926306 4.440725 4.4175158 4.6126194 4.53313 4.582956 4.7056284 4.707242 4.097377 4.5113697
1369588_a_at 8.512577 8.378433 8.254343 8.18218 8.019415 7.990975 8.111139 8.092243 8.403422 8.575193 8.181675 8.309841
1369589_x_at 3.8020303 4.1421742 3.8312657 3.9135635 4.0727243 3.7714787 3.9903913 3.9073093 3.9145257 3.7426991 3.9935572 3.931732
1369590_a_at 7.314171 7.346609 7.286613 7.0901394 7.3761683 7.4145613 7.342213 6.8232646 7.3469005 7.203149 7.1831594 7.116301
1369591_at 3.7667115 3.7225716 4.070853 3.9347064 3.791059 3.8887296 3.7055306 4.219213 3.7718613 4.153017 4.193713 3.8464928
1369592_at 6.597875 6.893254 7.020668 7.005312 6.750779 6.7301917 6.7048163 7.1076584 6.757332 7.0522056 6.8231854 6.8410797
1369593_at 3.4399326 3.5488138 3.6288204 3.4993079 3.418927 3.5268586 3.491706 3.7281003 3.622079 3.602657 3.8523047 3.4658225
1369594_at 5.6844425 5.3429265 5.284748 5.619722 5.36866 4.657985 5.337576 5.056644 5.487832 5.4421782 5.28109 4.986227
1369595_at 3.7216427 3.9907448 4.0254507 3.8682232 4.122641 3.70426 3.7100937 3.7919488 3.5908692 3.7984488 3.757732 3.7194936
1369596_at 4.7051907 4.550445 4.7271376 4.748685 4.7183676 4.764912 4.754109 4.8401084 4.7154646 4.6514826 4.883149 4.6036825
1369597_at 7.339087 7.293835 7.292748 7.210451 7.015227 7.2860246 7.0265746 7.0176888 7.177191 7.1629424 7.554618 7.3367863
1369598_at 4.202271 4.2078133 4.350298 4.5195336 4.2453094 4.076854 4.109441 4.418869 4.2462673 4.454566 4.5181484 4.3929334
1369599_at 4.817913 5.060151 5.288449 5.5995746 5.148854 4.838015 4.680369 5.3472123 4.862332 4.9512377 5.207271 4.821998
1369600_at 4.3276105 4.4233108 4.363544 4.2594395 4.2430315 4.0789013 4.0869846 4.4171176 3.9971507 4.40149 4.269867 4.443772
1369601_at 4.5772038 4.4016566 5.079507 5.1149755 4.8848095 4.9697065 4.880603 5.3672795 4.7938666 4.9191 4.7786784 5.028123
1369602_at 4.9213643 4.5275545 4.4283032 4.2936735 4.7720475 4.967342 4.415432 4.710656 4.640332 5.031671 4.663747 4.633319
1369603_at 3.618923 3.8825433 3.5725102 3.7498665 3.9208896 3.7747738 3.4349265 3.7496836 3.5712326 3.5971422 3.6838465 3.479866
1369604_at 4.5329075 4.70505 4.30616 4.530987 4.7592697 4.4515047 4.6606817 4.899889 4.8005705 4.4738855 4.6106014 4.4746485
1369605_at 5.4766665 5.0822773 5.3626847 5.3508916 5.436754 5.327969 5.4717813 6.166011 5.148148 5.1770897 5.2859936 4.997267
1369606_at 3.896171 3.919293 3.9818993 3.8186693 4.4175296 3.8938832 3.9483554 3.868077 3.8161438 3.837582 3.6838088 3.8071094
1369607_at 5.554893 5.802122 5.9516997 5.8873925 6.1221814 6.075091 5.947624 6.2231445 5.714672 5.64607 5.8572817 5.5014677
1369608_at 4.3631964 4.4053354 4.3345113 4.5043435 4.3240147 4.2607775 4.1318583 4.5896354 4.332709 4.382349 4.503011 4.4644265
1369609_at 3.8251665 3.7512186 3.8446612 3.9235663 4.3846974 4.323245 3.6993325 3.768628 3.6347842 4.0035853 3.8447282 3.5235136
1369610_at 5.9319873 5.9653563 5.767787 5.984784 5.861137 5.597721 5.6398325 5.428298 5.6404138 5.670679 5.3349295 5.8435655
1369611_at 4.747442 4.882704 4.9357243 4.8037024 4.802069 5.089782 4.804458 5.059689 4.6232796 4.6738195 5.1701365 4.859622
1369612_at 4.8818536 4.8083515 5.2267466 4.908993 5.3053713 4.902975 4.611212 5.2897367 4.857285 4.9660096 4.883751 5.125867
1369613_at 3.6007767 3.6666198 3.8294246 4.0272865 4.2381907 3.9513671 3.8710723 3.8472588 3.8480988 4.371194 3.7923238 3.8801157
1369614_at 4.0077734 4.072537 4.043597 3.8846202 4.300691 4.1667714 3.9659066 4.14144 3.9319658 3.8171453 4.0872936 4.0576615
1369615_at 5.8211055 5.7609153 6.0308886 6.1181135 5.7243857 5.8871727 5.6388407 5.6815424 5.7437506 5.717664 6.054026 5.7089834
1369616_at 4.6915193 4.403344 4.3565187 4.30307 4.8638015 4.7424364 4.697214 4.7353125 4.9430003 4.9131947 4.4236674 4.857662
1369617_at 7.324537 7.0430794 7.2888236 7.182514 7.1427183 7.800737 7.4394183 6.8152623 7.218571 7.7270045 7.169999 7.391803
1369618_at 4.4690814 4.3499804 4.4891376 4.717948 4.8165865 4.943734 4.774949 4.970942 4.05607 4.3805504 4.4902916 4.699965
1369619_at 4.8866396 4.8540826 5.1689854 5.346205 5.1220326 5.0773363 4.761589 5.4951673 5.1104784 4.9489155 5.0178604 4.8966727
1369620_at 3.9340384 3.865689 4.2016335 4.0913305 3.9866264 3.9480925 3.973748 4.029855 3.9821234 3.9044278 4.145028 3.9358976
1369621_s_at 9.943083 9.946793 9.641134 9.67585 9.91257 9.854557 9.989472 9.596187 10.0844345 9.859662 9.795752 9.961561
1369622_at 4.4135113 4.374806 4.537723 4.268987 4.534017 4.321968 4.4579434 4.381058 4.453087 4.301967 4.4536223 4.7253876
1369623_at 4.603057 4.5180507 4.77046 4.8311996 4.984153 4.763113 4.583329 4.6720104 4.528224 4.6514826 4.7197466 4.603312
1369624_at 5.911973 5.9744945 6.0667973 6.134909 6.137608 5.9548135 6.20869 6.0277977 5.999271 6.0825887 5.9928784 5.8297915
1369625_at 7.024509 6.393879 5.897255 7.025198 5.983698 5.913984 6.497338 6.0936217 7.0872016 6.532475 6.127541 6.188788
1369626_at 8.410415 8.344764 7.3799744 7.3465943 8.065604 8.468334 8.435279 7.3996696 8.281056 8.321144 7.634571 8.059259
1369627_at 3.7652643 3.6914852 3.7600734 3.9345186 3.974746 3.816409 4.2174315 3.9092069 3.8350394 3.8296049 3.8459327 3.9637847
1369628_at 9.13471 9.280119 9.789118 8.818186 8.805273 8.060807 9.346618 9.691971 9.4905405 9.24309 8.903897 9.242551
1369629_at 11.903717 12.024033 11.672308 11.624276 12.015596 11.894989 12.031064 11.698158 11.964706 12.211851 11.578554 12.039139
1369630_at 12.919901 12.991575 12.658167 12.687923 12.951517 12.97139 12.965058 12.773263 12.944288 13.066285 12.635849 12.955536
1369631_at 7.8310623 8.322106 8.033075 8.049535 8.165492 8.140827 7.8641424 8.074741 7.8102827 7.8681073 8.045447 7.9318376
1369632_a_at 6.9538865 7.054068 6.3860297 7.3224983 6.7206674 6.87205 6.3482084 6.8716464 7.083617 6.1016726 6.4027915 6.4284797
1369633_at 10.781409 10.665457 10.973262 11.019883 10.734767 10.771109 10.877316 10.978866 11.175923 10.197788 10.821947 10.519365
1369634_at 6.388914 6.134536 6.323884 6.5528617 6.2060432 6.4045925 6.20703 6.6318574 5.9048944 6.2504516 6.2360773 6.265699
1369635_at 11.74438 11.624493 11.635752 11.607102 11.51821 11.692186 11.918768 11.722316 11.827868 11.815515 11.899119 11.880406
1369636_at 12.500474 12.4335985 12.245185 12.182545 12.336301 12.43681 12.674347 12.367316 12.572243 12.476235 12.449086 12.617126
1369637_at 4.418881 4.7574067 4.830619 4.936694 4.746928 4.8158684 4.818327 4.9847918 4.6792994 5.1423645 4.7149143 5.020295
1369638_at 5.1192155 5.100869 5.5368266 5.6821322 5.1874585 5.146213 5.7746186 5.4963584 5.368499 5.228203 5.6241355 5.2840176
1369639_at 4.0086656 3.8141098 3.7492275 3.7217317 3.9983463 3.8203259 3.924741 3.856171 3.736233 4.0565844 3.6382163 3.6543028
1369640_at 4.895255 5.295876 5.3874197 5.1102986 5.2947345 4.8535256 5.085026 5.3253007 5.006692 5.0856133 5.440723 4.842477
1369641_at 7.807495 7.497491 7.5624375 7.6314864 7.55016 7.559666 7.719732 7.5669994 7.654626 8.106306 7.603902 7.610804
1369642_at 7.341067 7.172641 6.367501 6.5797386 7.2553706 7.071527 7.2675085 6.4033356 7.418934 7.963069 6.7468677 7.111045
1369643_a_at 7.101823 6.8141513 6.1143684 6.294511 5.9074287 6.8394203 7.077894 6.2806225 6.895835 6.266489 6.62875 6.526978
1369644_at 9.177764 9.182667 8.795858 8.647602 8.673742 8.82651 9.151138 8.646165 9.264995 8.682456 9.041617 8.94619
1369645_at 3.7943418 4.0090566 4.1809864 4.1856747 4.177656 4.3212295 3.8492951 4.324748 3.8502018 4.1159105 4.260599 4.098589
1369646_at 3.4721012 3.8408754 3.6392426 3.7984376 3.7250125 3.8600893 3.5572147 3.983232 3.5528524 3.5270662 3.6382163 3.7298627
1369647_at 5.605883 5.0505066 5.3324223 5.065906 5.1988754 5.1099625 5.1150794 5.249962 4.785029 4.885902 5.0397406 5.3176866
1369648_at 5.731275 5.370101 5.0656233 5.3956356 5.52214 5.2699594 5.411296 5.525894 5.5364904 5.1043625 5.515292 5.481465
1369649_at 4.814816 5.390118 4.8743715 5.299305 5.2387724 5.31192 4.9092216 5.207055 5.0609674 5.1802197 5.2907186 5.0522184
1369650_at 6.16989 6.2645802 6.3740773 6.361958 6.3568106 6.398851 6.2076807 6.0810037 5.964041 6.4757657 6.2202773 6.149151
1369651_at 4.7045484 5.062705 5.390844 5.230912 4.7939444 5.075851 4.6415596 5.293648 4.9267235 4.522357 4.949558 4.843857
1369652_at 4.1777773 3.8747451 3.7473125 3.9406517 4.026324 4.231573 3.7690442 3.9355943 3.6715834 3.8685317 3.730997 3.960195
1369653_at 5.9454727 6.0828156 5.8874917 6.1394963 6.220701 5.938622 5.81842 6.0061293 5.8032207 5.8480678 5.9294777 6.3586745
1369654_at 10.334305 10.58978 9.837262 10.000389 10.37672 10.19137 10.312103 9.999232 10.652881 10.252228 9.888394 10.181692
1369655_at 8.118612 7.8795466 8.22128 7.7628894 8.314859 7.59553 7.8186483 7.4874406 7.4542775 6.824628 7.3658147 8.411694
1369656_at 6.4798274 5.999281 6.339014 6.52171 6.285032 6.6646194 6.4096212 6.572896 6.7058587 6.224842 6.4708714 6.663577
1369657_at 4.3574624 4.149677 4.294429 4.294857 4.759965 5.7069016 4.602767 4.344265 4.738483 4.520462 4.3342295 4.549588
1369658_at 6.8562493 7.5276966 7.383177 7.41462 6.4996963 6.671951 6.8539257 7.479361 6.6561193 7.340721 6.934943 7.4082985
1369659_at 5.692147 5.7247787 5.8630676 5.667135 5.8887343 6.243439 5.3866487 6.364914 5.870905 5.694987 5.8209805 5.9283543
1369660_at 4.4401307 4.573243 5.0710483 4.817812 4.8954315 4.5053926 4.5252366 4.7584214 4.4040956 4.696682 4.7363 4.677166
1369661_at 7.5994096 7.3769064 7.8190713 7.897697 7.896657 7.806515 7.568387 7.7624288 7.613216 7.748209 7.567948 7.2739544
1369662_at 3.5023766 3.8615656 3.687849 3.5684495 3.7871647 3.6208012 3.5754666 3.4433901 3.9379692 3.7988026 3.8000863 3.8054724
1369663_at 9.2621765 6.668775 9.279876 9.792524 9.477778 9.240745 9.355352 9.868173 9.208513 9.391308 9.090542 9.173148
1369664_at 11.028609 10.621383 10.996679 10.430903 10.89286 11.6654825 11.281243 10.987513 10.860642 10.890164 11.383441 11.198625
1369665_a_at 8.157612 8.49427 8.07128 7.906967 7.843729 8.571662 8.260236 8.222334 8.279131 8.522793 8.258668 8.4109335
1369666_at 6.14332 6.374957 6.2159705 5.683191 6.5993795 6.310147 6.050819 6.061587 6.3630157 6.4779625 6.337323 6.2072706
1369667_at 6.111368 5.9893923 6.4076166 6.601226 6.5311656 6.1261334 6.043041 6.368216 6.371875 6.4962 6.589568 6.0800076
1369668_x_at 3.8521764 4.0546002 3.7288182 3.9607325 3.8718812 3.8700736 3.8667815 4.023692 4.113246 4.052332 3.883731 3.7332122
1369669_at 7.9890866 8.118307 7.4086804 7.4308124 7.7310686 7.5697436 7.7795224 7.2348876 8.094341 7.633567 7.8054748 7.789701
1369670_at 5.038319 5.0836396 4.885254 4.6560197 5.004785 5.066168 5.0221257 4.739827 5.113957 4.6638875 4.5254817 5.0384245
1369671_at 12.737324 12.67079 12.520396 12.490399 12.64571 12.635558 12.692681 12.477962 12.6149235 12.566941 12.383086 12.5528145
1369672_at 6.8683224 7.295913 6.7763124 6.6287947 6.480295 6.6501417 6.8284564 6.3584023 6.5320063 6.92173 6.7971272 7.2433357
1369673_at 4.0057387 4.055425 4.1444235 4.093388 4.5906463 4.3163033 4.4844966 4.046635 4.063322 4.3631134 4.3403244 4.039732
1369674_at 3.3626704 3.4203713 3.631692 3.7733674 3.8146367 4.3663564 3.370739 3.728468 3.687009 4.1333714 4.879529 3.508999
1369675_at 6.3084016 5.980986 6.5669465 6.5082994 6.125697 6.015122 6.035185 6.1769304 6.143929 5.8001814 6.2444677 6.0898933
1369676_at 7.2597413 7.27105 6.9918184 7.128857 7.1108828 7.1481395 7.2888412 6.9576592 7.2540426 7.3795576 6.9071894 7.197703
1369677_at 3.4054244 3.4597416 3.449226 3.4717515 3.632199 3.6632638 3.3768146 3.7340748 3.4627492 3.7637217 3.5223894 3.6315777
1369678_a_at 6.9746785 7.0400934 6.7869663 6.7764564 6.7607493 6.8252444 6.788605 6.6286116 6.7855477 6.8772173 6.800463 6.7583704
1369679_a_at 10.273521 10.195715 10.507944 10.218475 10.095158 10.143841 9.927157 10.218684 10.016713 9.981321 10.163189 9.894285
1369680_at 4.9543376 4.958413 5.3730617 5.338663 4.9502726 5.066526 4.7660165 5.1703606 5.046349 4.8904314 5.470624 5.274941
1369681_at 4.3193655 4.5901675 4.6532116 4.688048 4.6479235 4.9332485 4.2598133 4.856712 4.5294385 4.61576 4.744001 4.577262
1369682_at 6.561551 6.717061 6.7451315 6.6511364 6.561575 7.002207 6.497186 6.3844533 6.3358564 6.3538194 6.5638924 6.334348
1369683_at 7.321553 7.1529145 6.980874 7.188912 6.8113117 6.9841943 7.216687 6.7243705 7.058929 6.896279 7.1758494 7.2392273
1369684_at 4.918292 5.037273 5.0200443 5.400467 5.2091603 5.1840773 5.0545387 5.3053837 5.346549 5.1536026 4.937258 4.7854486
1369685_at 4.086999 4.100499 4.1960726 3.9583035 4.1826878 3.8955 3.8904006 4.1344666 3.9421167 4.084796 4.170595 3.97996
1369686_at 3.9540033 4.5229692 4.3924346 4.2902007 4.6535087 4.3882837 4.196961 4.1967325 4.1130247 4.2375803 4.178248 4.1725283
1369687_at 4.068903 4.269471 4.387336 4.483399 4.448576 4.4757566 4.2783456 4.5437145 4.340621 4.343949 4.448607 4.495287
1369688_s_at 4.888865 4.9340873 4.7461743 4.722763 5.065703 4.8629055 4.8893456 5.5121675 4.6707983 4.5157394 4.81033 5.121237
1369689_at 5.8316426 5.7365756 5.8640304 5.9571033 6.414096 6.233787 6.121193 5.954969 6.076017 6.054003 6.0718765 5.7795005
1369690_at 6.8007402 6.555985 6.519803 6.197129 6.7574034 6.489718 6.5359597 6.46811 6.480311 6.4893193 6.529511 6.505328
1369691_at 4.216136 4.5754743 4.913926 4.9309893 4.6495953 4.85907 4.696804 4.774412 4.2057657 4.395074 4.5207806 4.630204
1369692_at 3.8928893 3.9399652 3.8370926 3.9235663 3.7468045 4.2196198 3.9465742 4.030423 4.020465 4.175009 3.8800998 4.192971
1369693_a_at 6.2946653 6.367356 5.655259 5.6238556 6.2659864 5.4232125 6.4211097 5.7111454 5.688182 7.8848433 6.5770555 6.5308
1369694_at 3.7102554 3.5155091 3.5136595 3.599353 3.732599 3.7927973 3.7614422 3.654892 3.581528 4.0333767 3.612909 3.92463
1369695_at 4.849104 4.62284 4.6941237 4.701181 4.743036 4.405168 4.447076 4.5630636 4.5600996 4.5093775 4.207639 4.7713933
1369696_at 3.8456087 3.7108638 3.9116545 3.8429954 3.9283953 3.853244 4.1555166 3.5486715 3.7776277 4.068308 3.6838639 3.790457
1369697_at 3.9535103 3.9998424 4.011504 4.1159163 4.4709206 3.9766984 4.2617984 4.192468 4.0623813 4.1155515 3.9027503 4.284747
1369698_at 4.8361588 4.8216825 5.0127387 5.094484 5.121747 5.0457616 5.0622354 5.0457406 5.467752 6.531353 5.4956317 5.3279004
1369699_at 4.7898755 4.935205 4.997129 4.8037996 5.1638412 5.123173 4.9107223 5.263919 4.7782407 4.758645 5.0563345 5.0287805
1369700_at 5.2045918 5.3505616 5.4604607 5.667781 5.7875175 5.2909203 5.5625153 5.262404 5.381649 5.33391 5.2901015 5.400819
1369701_at 12.575774 12.5953865 12.804144 12.729417 12.554814 12.893702 12.688649 12.756849 12.646843 12.02408 12.435768 12.617593
1369702_at 7.024871 6.9466934 6.8383365 7.037231 6.7023306 6.902779 6.8455367 6.9588003 6.7871747 7.0343566 6.9126477 6.966122
1369703_at 6.433172 6.298952 6.617547 6.740224 6.5101004 6.443136 6.4255495 6.38452 6.680267 6.178903 6.402811 6.506234
1369704_at 6.546651 6.745334 6.5893693 6.8420305 6.743122 6.7008567 6.555249 6.903597 6.524281 6.5292397 7.1033397 6.6595364
1369705_at 5.494359 5.287549 5.3745713 5.230912 5.5650735 5.03164 5.5007744 5.5657396 5.2127275 5.3355117 5.1429567 5.1643596
1369706_at 3.5548675 3.9187627 3.8841949 3.6080694 4.014 3.6911867 3.7757354 3.9047377 3.9322348 3.888257 4.0063457 4.073828
1369707_at 4.3975606 4.0790896 4.3254385 4.425571 4.5550804 4.421462 4.145343 4.6884613 4.30308 4.3746634 4.2876315 4.292256
1369708_a_at 5.4962707 5.035921 5.718813 5.3570633 5.4594164 5.3723645 5.338899 5.7355433 5.036787 5.242401 5.501428 4.909547
1369709_at 4.0560837 4.4765663 4.2240524 4.200581 4.59636 4.46725 4.3383694 4.2522984 4.0970573 4.5307765 4.178248 4.2210207
1369710_a_at 3.776721 3.9267344 3.777626 3.597246 3.767516 3.8867192 3.764473 3.7729545 3.92803 3.7828813 3.4849117 3.8596528
1369711_at 4.3998623 5.092258 4.6956987 4.610881 4.6182613 4.946351 4.507351 4.766259 4.4918737 4.9146504 4.598623 4.570579
1369712_at 7.3358884 6.966409 6.825378 6.8148375 6.6081777 6.630278 6.8032155 6.701579 7.0250797 6.5530767 6.920753 6.638741
1369713_at 5.587946 5.603253 6.133892 6.0566173 6.000493 5.4697227 5.5193152 6.2849574 5.740316 5.8334103 5.738605 5.589474
1369714_at 6.3614044 6.3022547 6.635687 6.211039 6.0117636 6.246356 6.5500836 6.4490314 6.534222 6.1957374 6.5527596 6.64611
1369715_at 4.0745935 4.4228945 4.32984 4.1970205 4.590375 4.359442 4.02274 4.6285024 3.9830256 4.3140965 4.0677686 4.1477723
1369716_s_at 9.859297 10.220697 10.261765 10.39688 10.364597 10.220022 10.189196 10.484532 10.4042635 10.889796 10.307973 10.173548
1369717_at 4.1460624 4.5722685 4.3606005 4.72154 4.6231694 4.588433 3.8961217 4.519947 4.3885164 4.649924 4.4201446 4.4595194
1369718_at 8.3860235 7.9650207 7.343918 7.2496705 7.9323006 7.7249665 8.077913 6.992594 8.204677 8.04264 7.6977005 7.955945
1369719_at 3.4821098 3.3170645 3.1083212 3.2703714 3.3731613 3.2307577 3.3871694 3.3026705 3.6174974 3.4420779 3.3771472 3.2940652
1369720_at 8.794629 8.537882 8.00891 8.237444 8.332566 8.890249 8.604851 8.155308 8.401386 9.054197 8.249079 8.572958
1369721_at 4.291015 4.4480424 4.7956305 4.7346168 4.7847786 4.8291693 4.7832108 5.057794 4.5929527 4.6723123 5.0143895 4.2575836
1369722_a_at 8.483325 8.303522 8.473314 8.439417 8.406583 8.411917 8.565787 8.29225 8.360955 8.263695 8.183521 8.507602
1369723_at 6.4610744 6.497337 6.705584 7.1146517 6.7598453 6.8445406 6.8649063 7.1123238 6.480311 6.007041 6.7067246 6.772673
1369724_at 5.2396455 5.816019 5.362013 5.436448 5.321254 5.531449 5.5405397 5.5313625 5.4679804 5.411995 5.4701586 5.2075176
1369725_at 8.285027 8.408746 8.146808 7.9699764 8.0473995 7.811397 8.236573 8.138181 8.330249 8.257357 8.378871 8.052154
1369726_at 8.583469 8.891081 8.361058 8.209604 8.561096 8.649292 8.503393 8.247277 8.52308 8.748318 8.532041 8.811563
1369727_at 13.786367 13.781181 13.826797 13.838383 13.787163 13.830757 13.74139 13.891823 13.755047 13.82095 13.910227 13.788832
1369728_at 5.625978 5.1799107 5.844132 5.3398805 5.3587785 5.537071 5.76022 5.2040176 5.127615 5.137121 5.5884123 5.5588694
1369729_at 8.593172 8.220535 6.8387656 6.6084733 7.8596444 8.190462 8.102632 7.305461 8.342236 8.344318 7.536095 7.9972014
1369730_a_at 4.4629364 4.328763 5.087149 4.9870014 4.9081683 4.9591894 4.575735 4.9574165 4.877797 4.896227 5.0615935 4.646501
1369731_at 3.5284789 3.4253044 3.4346685 3.3725047 3.3545198 3.7338903 3.7608302 3.4028022 3.35191 3.5258791 3.3863854 3.2360566
1369732_a_at 4.8637667 4.3013554 4.728058 4.691988 4.4454927 4.902952 4.2578316 4.8133154 4.8123274 4.631105 4.717885 4.7749786
1369733_at 7.626096 7.555612 7.660531 7.353692 7.521979 7.560256 7.7370462 7.4847937 7.48682 7.502809 7.7653227 7.658578
1369734_at 7.6366205 7.5503893 7.2035923 7.6289744 7.1668596 7.6452537 7.5578065 7.618883 7.6469226 6.776806 7.6482234 7.4390306
1369735_at 6.0771723 5.719456 6.0281844 5.972716 5.7843714 5.9118543 5.9461837 5.8593554 6.429549 5.8062572 6.1005554 6.0894494
1369736_at 4.902005 4.988217 4.853155 4.7988043 4.9474106 5.0834794 4.8556805 5.2111225 5.205572 4.72542 4.605819 4.915807
1369737_at 9.458735 9.229509 8.760055 9.412111 9.179592 8.338324 8.732707 8.542993 8.83104 8.3917055 8.748908 8.69007
1369738_s_at 10.31359 10.507041 9.737847 10.161082 10.497633 9.988942 9.938074 9.811902 10.007561 9.857349 9.63603 9.930318
1369739_at 4.1669407 4.698779 4.428641 4.4691906 4.7300043 4.3216095 4.2946625 4.888343 4.1313314 4.466213 4.0872297 4.1938877
1369740_at 5.26304 5.255146 5.189286 5.128619 5.020526 5.215845 4.7635255 5.81455 5.190693 4.7453117 5.1655107 4.946471
1369741_at 5.6854095 5.920565 5.867691 5.609823 5.910775 5.8185425 5.648168 5.683511 5.5583773 5.7028418 6.0958757 5.787069
1369742_at 4.704083 4.9162683 4.9165354 4.955611 5.2774973 4.8329577 4.8319674 4.6908965 4.7121067 4.673721 4.6022325 4.395364
1369743_a_at 8.418524 8.760117 8.197317 8.237453 8.974665 8.249158 8.268213 8.203746 8.561398 8.9431715 8.349749 8.53063
1369744_at 4.2070465 4.3165975 4.460332 4.5932713 4.8850446 4.581673 4.2574444 4.8451934 4.1812115 4.4823112 4.4448223 4.445792
1369745_at 6.3961678 6.3797355 6.371115 6.4300923 6.583928 6.404799 6.312477 6.4367886 6.273924 6.385021 6.428124 6.3942666
1369746_a_at 11.991957 11.873227 11.423939 11.5259495 11.71681 11.836454 11.855035 11.768543 11.60352 11.551296 11.661115 11.654104
1369747_at 6.6463447 7.1051064 6.5179954 6.1759763 6.7108564 6.401797 6.5132875 6.4555798 7.024598 6.975014 6.416984 6.865535
1369748_at 3.6086938 3.661301 3.6963546 3.6047966 4.1808224 3.5195265 3.685681 3.7474234 3.6977959 3.4755976 3.637096 3.6401036
1369749_a_at 3.951754 3.9270356 4.510152 4.5577946 4.0926504 4.046527 4.0730343 4.539317 4.064994 4.0846376 4.3677397 3.9837372
1369750_at 3.7485697 3.8583772 3.9708695 4.076251 3.9700756 3.744883 3.9775803 4.2201185 3.8370368 4.250456 3.8172498 3.5401142
1369751_at 4.280607 3.9943624 4.2507925 4.038983 4.0819435 4.589989 4.082238 4.4479547 4.011302 3.8307903 4.42144 4.283197
1369752_a_at 4.986917 4.6371174 4.8940806 4.875889 4.7898054 5.03336 4.9923153 5.0287046 4.865403 5.046805 4.921815 4.9286847
1369753_at 4.2042284 4.0911493 4.094221 4.124201 4.179169 4.053842 4.129612 4.242479 4.1749434 4.14135 3.8541694 4.346066
1369754_a_at 7.66946 7.5928917 7.339644 7.467982 7.315959 7.51346 7.6972694 7.587682 7.491424 6.8855925 7.6241245 7.3644705
1369755_at 3.7810457 3.65737 3.80541 3.504657 3.672085 4.197526 3.8440032 3.893076 3.6231182 4.0333767 3.6996279 3.7694016
1369756_a_at 7.227977 7.062395 7.208263 6.7778115 7.0381002 7.447076 7.1967573 7.2861514 7.537415 7.4377527 7.2232223 7.374594
1369757_at 5.5231066 5.7847667 5.663081 5.617281 5.646414 5.7061706 5.9638233 5.909996 5.9743896 5.945032 5.592829 5.7857885
1369758_at 6.8422885 6.7703323 6.9395413 6.5301566 6.251505 6.8080335 6.187171 6.6052785 6.2626953 7.424878 6.8113694 6.759216
1369759_at 5.2991157 5.4122086 5.5547633 5.5910745 5.7453494 5.097792 5.3404536 5.7293916 5.0933127 5.3309317 5.436384 5.5538235
1369760_a_at 3.9385026 3.7424836 3.7793758 3.9183555 3.995074 3.9903276 4.0699167 3.8134954 4.0130486 3.8297358 3.7531557 3.6543028
1369761_at 3.7652643 3.9572887 3.8474975 4.2420125 4.0160446 3.899497 4.0030317 3.8471243 3.7583275 3.8015695 3.8726974 3.9820368
1369762_at 4.41929 4.385499 3.990524 4.014094 4.7126102 4.2304497 4.737949 4.189593 4.318104 4.5811653 3.9370434 4.449764
1369763_at 3.9030547 3.9416084 4.186249 4.3395147 3.7876258 4.2105255 4.259852 4.4096246 4.102618 4.1612825 3.8376865 4.3459806
1369764_at 13.1956835 13.37385 13.122156 13.070163 13.301187 13.018793 13.093258 12.955077 13.392996 13.106593 13.14914 13.253291
1369765_at 3.9145136 3.5850437 3.7155232 3.7936518 4.143807 3.7077076 3.8847792 3.5014584 3.7194893 3.8820686 3.7410831 4.0647736
1369766_at 5.0413365 5.1861625 5.7861223 5.772831 5.552206 5.4677296 5.400548 5.486434 5.2667885 5.345412 5.36411 5.3862133
1369767_a_at 3.7216427 3.8371456 3.8028827 3.9731646 4.1984777 3.938827 3.902804 3.9517004 4.019484 3.9208539 3.971079 3.69523
1369768_at 6.6815515 6.3723326 6.80739 6.838107 6.4996963 6.5768585 6.1474023 6.40573 6.5938807 6.6596146 6.4489985 6.432239
1369769_at 4.315607 4.771303 4.472477 4.7366266 5.2271166 4.7221155 4.3523483 4.7237167 4.526975 4.78283 4.818014 4.898988
1369770_at 3.7541199 4.2460566 4.286046 3.989294 4.161813 4.115671 3.8602018 4.3612213 3.7786663 3.9468563 4.044079 4.0630703
1369771_at 4.6309013 4.6541104 4.7049465 4.4476547 4.5854964 4.906781 4.898485 4.6004934 4.7625704 4.707242 4.8864765 4.70562
1369772_at 6.3479815 6.339183 6.774842 7.1059537 6.8199677 6.2619762 6.3618183 6.9532957 6.508113 6.7853565 6.872549 6.372197
1369773_at 4.257615 4.173772 3.9169347 4.093455 3.9447055 3.9586196 3.683676 4.242479 4.1154346 3.9924695 4.007752 4.2054844
1369774_at 4.2909656 4.325334 4.4769416 4.21651 4.5361776 4.6433635 4.4751186 4.3078375 4.488311 4.245196 4.400706 4.380208
1369775_at 8.243629 8.222267 8.520673 8.270857 8.080182 8.090811 8.361176 8.4734125 8.223282 8.484291 8.515982 8.383566
1369776_a_at 6.6376476 6.7702894 6.9731503 6.848755 7.009373 6.91783 6.6247296 6.8927584 6.483078 6.719524 6.6114326 6.542879
1369777_a_at 7.3147373 7.1212325 7.4823327 7.3004565 6.6296334 6.878312 7.4126625 7.682178 7.244205 6.9984713 7.426821 7.011544
1369778_at 3.814234 4.019202 3.7117846 3.9084384 3.9208896 3.928157 3.5500934 4.072618 3.8097858 3.97208 3.9588008 3.7702422
1369779_at 5.2546906 5.4295034 5.4453063 5.5422597 5.131522 5.7360625 5.5472436 5.3904176 5.1144085 5.2287354 5.0946555 4.936064
1369780_at 6.214062 6.1873536 6.5586133 6.5223136 6.295559 6.4311976 5.9333663 6.3606405 6.14356 5.9450455 6.2705665 6.0787845
1369781_at 3.6769178 3.7790782 3.8728695 4.077099 4.4307957 4.531028 3.9535446 4.144589 3.995907 4.258862 3.9283261 3.8617907
1369782_a_at 5.7103233 5.8168983 6.232403 6.2413006 6.2067976 5.8456516 5.909694 6.369274 6.159752 5.7458735 6.016867 5.9047375
1369783_a_at 4.987895 5.1679487 5.0517907 5.003129 4.9071074 5.1074014 5.3228703 5.0421762 5.0488167 4.916898 5.3110075 5.2434626
1369784_at 4.0376897 4.013507 3.8893392 3.9534626 4.0737524 4.1642504 3.9818203 3.8968592 4.091748 4.0590267 4.0533085 4.1943016
1369785_at 7.350262 6.99272 6.7898455 7.0404463 6.9271445 6.740535 6.877265 6.640215 6.610896 7.1994476 7.101183 6.456398
1369786_at 5.6150327 5.937348 6.1673083 6.0828676 6.0322266 5.8272877 5.5329638 6.323089 5.9012585 6.151399 5.955 5.888349
1369787_at 3.8376167 3.7797546 3.876972 3.8831804 4.0973597 3.995725 3.998184 3.7310593 4.2140913 4.518038 3.874353 4.109846
1369788_s_at 7.5419827 8.0409355 7.470701 7.6745157 7.3688173 6.3999634 7.04197 7.600519 7.304082 7.238792 7.354775 8.072667
1369789_at 3.3301103 3.327407 3.3923361 3.3757615 3.4158552 3.567051 3.26233 3.2387102 3.2810428 3.138242 3.3326006 3.471294
1369790_at 11.395868 11.25635 11.802469 11.667405 11.760445 11.987301 11.240982 11.116415 10.438449 11.608244 11.53823 12.027812
1369791_at 6.577355 6.336184 6.6145086 6.1714916 6.324071 6.8981023 6.465392 6.178335 6.2279277 6.261477 6.1883106 6.4030848
1369792_at 5.806972 5.9030247 6.0077033 5.9554467 6.003984 5.999554 5.6900406 6.349014 5.9489837 6.0702424 6.167433 6.084492
1369793_a_at 3.9931464 4.0982265 4.3030915 4.1797285 4.1342497 4.190263 3.9764264 4.39542 4.122525 3.8570683 4.3221197 4.0914564
1369794_a_at 4.8495803 4.9336743 4.875897 5.073481 5.4432774 5.275765 4.966243 5.297153 4.9122186 4.82224 5.26065 4.9268956
1369795_at 4.3532615 4.462268 4.2238407 4.2902985 4.511278 4.7325797 4.410392 4.442045 4.538465 4.3315964 4.4248977 4.653159
1369796_at 4.4653606 4.6042585 4.770994 4.7836905 4.9574294 4.68373 4.663866 4.8835917 4.613157 4.7843986 4.6766133 4.54038
1369797_at 4.2998676 4.186384 4.1541142 4.199252 4.3670187 4.3313417 4.1455355 4.516659 4.434454 4.3510323 4.197368 4.2510185
1369798_at 4.5515804 4.528726 4.659577 4.7662344 4.8796244 4.32262 4.8470926 4.9489355 4.6241097 4.6858215 4.812339 4.746566
1369799_at 10.59412 10.676256 10.604017 10.459897 10.638072 10.561906 10.5533285 10.47313 10.691407 10.594965 10.398 10.551543
1369800_at 4.0485153 3.905495 3.9120474 4.094739 4.390401 4.189031 4.102439 3.9983258 4.010007 4.161716 4.007109 4.1164665
1369801_at 4.4365487 4.413443 4.5495343 4.6274657 4.7912183 4.6360703 4.5643435 4.7901196 4.346523 4.6454687 4.7300777 4.6499405
1369802_at 3.8412914 3.7892394 3.9718833 4.0027 4.140421 4.18944 4.061802 3.9517004 4.0540414 4.172841 3.931224 4.2104926
1369803_at 4.597759 5.1376805 4.8508463 4.4881535 4.998502 4.1967907 4.601079 4.888343 4.6155453 4.5731664 4.81033 4.542201
1369804_a_at 4.424433 4.5466714 4.8097296 4.764399 4.2276487 4.7453113 3.956026 4.7241673 4.2411413 4.4319844 4.71586 4.1276007
1369805_at 4.015228 3.766931 4.1383014 4.134517 4.2494087 3.8686156 4.015402 4.337762 3.8332968 4.0174193 3.8277981 4.1466064
1369806_at 5.2234745 5.1831293 5.3689327 5.110998 5.315749 4.91384 5.188765 5.215873 5.2809887 5.116949 5.3328094 5.1274185
1369807_at 4.2287827 4.3602686 4.6250687 4.687222 4.6100793 4.6693773 4.3426714 5.0595746 4.2267017 4.6597548 4.4747024 4.344391
1369808_at 4.5855045 4.920605 4.9669876 4.7759957 5.3538194 5.2214427 4.7306447 5.0535035 4.8806477 4.5127225 4.7058735 4.8262997
1369809_at 5.376845 5.1549387 5.204983 5.235714 5.2760262 4.728241 5.1508656 5.3426785 5.041957 4.910779 5.2799053 5.492564
1369810_at 6.2548485 6.4823403 6.449144 6.554811 6.404283 6.359066 6.026365 6.519314 6.1562595 5.8840213 6.570547 6.214821
1369811_at 4.604228 5.016286 5.234211 4.769805 4.987632 4.3445816 4.762887 4.8557463 4.6124954 4.997736 4.723589 4.981167
1369812_at 5.7829123 5.842037 5.9546432 6.161066 6.2587643 5.7818923 5.611784 6.040696 5.8003035 5.8598065 5.7670765 5.7395515
1369813_at 6.257868 6.009673 6.3063135 6.6539607 6.782463 6.554578 6.5766954 6.5673294 6.589534 6.6442084 6.565881 6.3203454
1369814_at 4.648821 4.6256294 4.3480525 4.508415 5.0253406 4.534813 4.5638723 4.4888177 4.656929 4.8009787 4.3209257 4.7232127
1369815_at 5.865873 5.9744945 6.066519 5.862606 5.4503093 5.527847 5.745302 5.913254 6.5320063 5.486503 5.9461026 5.733156
1369816_at 5.2034335 4.570497 5.104498 5.0987144 4.6806393 4.961979 4.827259 5.3557034 4.7805495 4.956611 4.84724 4.620249
1369817_at 4.232373 4.458474 4.328554 4.2684965 4.2787504 4.3883967 4.2392015 4.5256104 4.0552783 4.1955504 4.0611362 4.342642
1369818_at 4.866467 4.807099 4.944043 4.7988276 5.1364555 5.0461574 4.7056026 5.2846355 4.750606 5.042559 4.6852145 4.988852
1369819_at 4.8293266 4.8217955 5.276122 4.9987993 4.9470844 4.948724 5.050335 5.162767 4.7898436 4.827106 5.1380486 5.043941
1369820_at 3.8249924 3.939661 4.1161776 4.254922 4.259367 4.1190476 3.8829083 4.185072 4.029546 4.212124 4.205056 3.9086576
1369821_a_at 4.7590704 5.2210827 4.751239 4.9476213 5.023672 5.3395634 4.847245 4.949333 4.92087 5.052105 4.7474623 5.1014767
1369822_at 4.2167215 4.1801386 4.040708 4.3532257 4.496728 4.2859507 4.273756 4.561583 4.4167194 4.287809 4.4352016 3.9011776
1369823_at 4.471822 4.766319 5.0161314 4.862994 5.0650406 4.925106 4.6311073 5.1260624 4.7020016 4.8143406 4.292795 4.6684237
1369824_at 4.628171 4.7630816 4.735317 4.6669416 5.0334177 4.8836203 4.4916115 4.8851156 4.4749246 4.8526936 4.5401983 4.888335
1369825_at 4.65541 4.7945766 4.7579412 5.1783032 4.9566107 4.97371 4.6778793 5.0689754 4.631501 4.7060766 4.9885473 4.923977
1369826_at 5.061474 5.220443 4.901857 4.7626843 5.6630774 5.6321154 4.69877 5.3309727 4.883445 5.54636 5.064923 5.1012278
1369827_at 5.3332872 5.289485 5.5586653 5.7404566 5.5711613 5.4388514 5.483803 5.9576697 5.321599 5.7241344 5.574361 5.2310314
1369828_at 5.7196474 5.559767 5.7057896 5.7872663 5.4949865 5.7754803 5.471781 5.7694077 5.4603996 5.4844885 5.739032 5.5705805
1369829_at 4.5157433 4.8354874 5.332318 5.1413383 4.832016 5.2494555 4.437194 5.0404553 4.4732866 5.11557 5.07759 4.7915382
1369830_at 4.5558596 4.3994803 4.4302783 4.621525 4.30385 4.623996 4.5956945 4.7445145 4.727296 4.6032863 4.760374 4.6054535
1369831_at 5.236779 5.2515965 5.72969 5.7865996 5.288123 5.5453463 5.378992 5.7674723 5.49778 5.246893 5.5553846 5.662657
1369832_at 5.600949 5.3301525 5.9720664 5.9775977 5.8154035 5.6993823 5.522558 5.8374133 4.967796 5.9672284 5.5016575 5.7914224
1369833_at 4.357011 4.651886 4.0115905 4.3423014 4.599264 4.4221535 4.2227044 4.252462 4.509204 4.505451 3.8656316 4.2203035
1369834_at 8.033857 8.123907 7.363212 7.5492983 7.980084 7.9353614 8.023594 7.744119 8.539925 8.129397 7.747624 8.059477
1369835_at 6.0110016 6.108922 6.3683653 6.3578176 6.4855394 6.479547 6.4661956 6.368393 6.0758967 6.5871005 6.3879232 6.147427
1369836_at 5.4571824 7.4786186 6.9293475 6.1502185 6.5602183 7.121615 7.6039176 6.6946797 6.9517198 7.2178698 6.761369 6.2960873
1369837_at 12.205337 12.0468645 12.016748 12.237885 12.044059 12.2279215 12.063575 12.001786 11.69841 11.636178 11.941222 11.804462
1369838_at 4.154003 4.4217124 4.186063 4.496107 4.3887644 4.4312935 4.43103 4.2717605 4.296029 4.081334 4.244966 4.212859
1369839_at 4.415535 4.358424 4.42117 4.505745 4.6414022 4.5209007 4.312728 4.7514915 4.576 4.6364145 4.584877 4.1768856
1369840_at 9.153366 8.808843 8.448905 7.269087 7.857617 9.757647 9.6289425 8.802484 9.716297 9.288809 9.384048 9.446331
1369841_at 3.5485463 3.6622298 3.5825481 3.8090208 3.8667445 3.7975712 3.5839343 3.806721 3.8647108 3.9390023 3.4625854 3.7675464
1369842_at 3.998743 3.8531206 3.8506782 3.7273765 3.9290414 3.720586 3.7832499 3.6908076 3.9616725 3.6276143 3.8633432 3.8449624
1369843_at 4.236783 4.448043 4.6106815 4.603326 4.9707975 4.804347 4.273756 4.595868 4.4376287 4.7661123 4.3297844 4.6347847
1369844_at 4.1320467 3.994087 4.2880144 3.810695 3.8702886 4.385659 3.9962385 4.311101 4.117413 3.926468 4.2489576 3.9975317
1369845_at 5.3013196 5.2880125 5.6877866 5.658247 5.697064 5.6298347 5.6108403 5.760543 5.5542183 5.6013026 5.6362767 5.2731943
1369846_at 3.7698064 3.581581 3.7275925 3.5021553 3.7183568 3.995725 3.5554378 3.5087485 3.9127018 3.583715 3.633113 3.6583724
1369847_at 5.2060204 5.242944 5.5255995 5.6337757 5.447142 5.589916 5.452922 5.9571204 5.3152614 5.1506205 5.793371 5.3146424
1369848_at 3.5327544 3.8871286 3.7358196 3.755552 3.9823332 3.5720441 3.499996 3.6766586 3.5784967 3.4788628 3.6794286 3.5925646
1369849_at 5.061384 5.2594213 4.890358 5.06194 5.361808 5.3022757 5.2690105 5.308963 5.212673 5.281685 5.090397 5.3594522
1369850_at 6.0251265 6.180042 5.790951 5.9338856 5.8916054 5.9237328 6.078598 6.1267686 6.079078 6.6629415 5.9151783 6.418995
1369851_at 6.7908926 6.826926 7.41751 7.3735085 7.477207 6.8713665 7.0578747 7.3884525 6.9374676 7.0191727 7.16275 6.8978105
1369852_at 11.940899 12.095572 12.244195 12.08554 12.079158 12.133948 12.119744 12.080558 12.170312 12.045654 12.213024 12.141657
1369853_at 5.010071 4.9859176 5.3823123 5.181451 4.9341006 5.1009455 4.795351 5.2513933 4.649457 4.821643 4.812734 5.081979
1369854_a_at 6.947861 6.5996823 6.9395413 6.858371 6.6942945 6.7720838 7.155195 6.982673 6.5530653 6.752432 7.1075125 6.5260735
1369855_at 3.6643388 3.8514004 3.9060633 3.9031136 3.7360568 4.0334983 3.5831347 3.9684205 3.7284386 3.6473184 3.7114336 3.7338524
1369856_at 4.1873083 4.247433 4.6674895 4.384111 4.7473307 4.440815 4.214437 4.9661517 4.445133 4.557253 4.460223 4.342044
1369857_a_at 5.825061 6.1152463 6.0027013 6.294511 6.309112 5.8625803 5.5400667 6.2447705 5.760892 6.1777797 5.8743997 5.709136
1369858_at 4.32648 4.4093246 4.867695 4.7276764 4.5735664 4.828539 4.432422 4.6753902 4.29058 4.7320094 4.722605 4.6469154
1369859_at 4.028695 4.5932736 4.655921 4.373397 4.5360284 4.537586 4.0767365 4.6223145 4.2353277 4.4987464 4.591613 4.27275
1369860_a_at 4.970374 4.955209 5.1391335 5.191348 5.194882 4.855854 4.4165077 4.998975 4.5147667 4.905922 5.0147004 5.2690773
1369861_at 4.850121 4.522745 4.745852 4.7565417 4.7687206 4.850058 4.504747 4.9966707 4.4852705 4.6231823 4.3944507 4.475329
1369862_at 4.3303404 4.385499 4.60176 4.3629475 4.689025 4.589989 4.4053535 4.3836904 4.4143333 4.431512 4.685548 4.417223
1369863_at 9.373549 9.172187 8.820056 8.107188 8.6852045 8.286575 9.456436 8.48658 9.596298 8.97201 8.69512 8.36432
1369864_a_at 10.04971 10.217912 10.40049 10.695374 10.918246 10.396963 9.605 10.516778 9.230653 10.690718 9.439424 11.57671
1369865_at 4.041272 4.4370604 4.3076706 4.578303 4.3240147 4.480662 4.1330543 4.3763514 4.1280375 4.101749 4.3403244 4.5027237
1369866_at 4.5455956 4.4604383 4.8397627 4.718744 4.8165865 5.077239 4.655373 4.9530773 4.714178 4.70439 4.4567585 4.664124
1369867_at 5.506421 5.1807795 5.4036345 5.6843796 5.8113 5.3418837 4.608703 6.115423 5.244385 5.1091385 4.8937206 6.316573
1369868_at 10.232846 10.120797 9.783588 10.01008 10.496964 10.245616 10.199703 9.546721 10.356157 9.8166275 10.000127 10.355194
1369869_at 3.698747 3.6344888 4.277462 3.8255763 4.016367 4.1132913 3.6188138 3.9354246 3.621421 3.8204875 3.7554018 4.053665
1369870_at 6.9756117 6.9828773 7.195514 7.339682 7.083148 6.4045925 7.0416474 6.9601254 6.9547453 6.7935605 7.2586474 7.0430155
1369871_at 3.774583 3.9566765 4.0425816 3.9160495 3.7592878 3.7591805 3.8195355 3.7245753 3.9682279 3.9147484 3.7295904 3.9845212
1369872_a_at 4.689653 4.2255926 4.512526 4.3928485 4.6246357 4.223032 4.25181 4.408347 4.396449 4.532099 4.685624 4.3153434
1369873_at 4.406839 4.727972 4.6940575 4.994564 4.9625025 4.747964 4.4379787 5.137926 4.7183423 4.9150963 4.658131 4.774336
1369874_at 4.632954 5.000958 4.9503403 5.2519145 4.8238864 4.5955644 4.6771126 4.923591 4.699607 4.863114 4.9068146 4.799251
1369875_at 4.9149847 5.2532034 5.126875 5.0360174 5.470995 5.3278255 5.0934095 4.848504 4.8301105 5.3462267 4.859476 4.8485613
1369876_at 3.7217345 3.6289291 3.9060633 3.8868032 4.1878157 3.882621 3.6087542 3.9208045 3.730334 3.994144 3.964137 4.075712
1369877_at 5.0879583 5.134976 4.9341936 4.823459 4.767378 4.68244 5.2798724 5.0920005 5.3092213 4.708822 4.823051 4.8857203
1369878_at 3.8553867 4.1149645 4.222053 4.221744 4.2951703 3.995725 3.9231968 4.238737 4.291259 4.236273 4.115408 3.8002775
1369879_a_at 12.671824 12.697766 12.618743 12.620572 12.660664 12.492678 12.622746 12.636903 12.635902 12.5447445 12.553069 12.664796
1369880_at 4.3926206 4.283972 4.2077656 4.37999 4.5814905 4.8590703 4.255823 4.4397645 4.6122413 4.4217176 4.3053346 4.436139
1369881_at 4.4472084 4.436283 4.554803 4.601013 4.5168695 4.0824814 4.388459 4.677595 4.3095703 4.5465426 4.427965 4.393568
1369882_at 4.5183454 4.3344646 4.8816533 4.6263213 4.743211 4.5410957 4.635312 4.8849845 4.945741 5.2583756 4.3686705 4.4853354
1369883_at 3.4552982 3.7094638 3.7259333 3.667207 3.673548 3.7658103 3.5132506 3.5240188 3.49591 3.6928365 3.4966753 3.232266
1369884_at 4.782314 5.045057 4.8740454 4.9851227 5.0873284 5.373116 4.5533524 5.4745817 4.8574724 4.615262 4.91592 5.0411386
1369885_at 5.134478 5.144362 5.60294 5.601431 5.4772835 5.708701 5.2735333 5.308328 5.2349243 5.503353 5.1903644 5.4340315
1369886_a_at 5.945269 6.0970016 6.2024612 6.3489833 5.9526987 5.85385 5.9626417 6.112807 5.617734 5.6131015 5.876005 5.798349
1369887_at 4.404153 4.6131134 4.609462 4.507173 4.5311437 4.92531 4.6137085 4.657791 4.716935 4.8210645 4.6715956 4.718378
1369888_at 4.2741117 3.8999653 4.303861 3.9923382 4.7107763 4.572833 4.1889954 4.4545565 3.9646103 4.0468187 4.121086 4.170658
1369889_at 3.790857 4.4629316 4.389061 4.5062704 4.4935293 4.4750934 4.0803523 4.4589214 4.108227 4.3737946 4.375016 4.1564245
1369890_at 3.1677167 3.1175828 3.2477162 3.281997 3.210508 3.107608 3.1562958 3.1344564 3.111723 3.1978524 3.0293646 3.103591
1369891_at 5.2730503 5.3923483 5.717838 5.34194 5.386122 5.123173 5.102496 5.5125647 5.5279675 5.5373926 5.201885 5.561265
1369892_at 3.554548 3.7436495 3.5647144 3.682476 3.7183568 3.7137606 3.8440032 3.75071 3.6275117 3.962656 3.641218 4.039732
1369893_at 4.9216003 4.4998627 4.987716 4.743751 4.5075994 4.910604 4.5460553 4.7804914 4.6397614 4.54205 4.719576 4.830717
1369894_at 3.3516061 3.2517912 3.4650934 3.6587532 3.5361388 3.3435712 3.47464 3.4505477 3.3085794 3.5044134 3.3000486 3.2675996
1369895_s_at 6.102334 5.9411116 6.0513954 6.405038 5.8243623 5.6731477 5.9093976 6.1730657 5.887908 5.7603745 6.0182953 5.674497
1369896_s_at 7.3258505 7.0975795 6.9024487 6.921326 7.01376 6.789903 7.2690043 6.787566 7.1195955 7.246346 6.8926477 6.886729
1369897_s_at 12.120388 12.065481 12.273835 12.462315 12.033469 11.865928 12.121974 12.228775 12.076074 11.821369 12.26119 11.926473
1369898_a_at 4.782154 4.8568325 5.2160654 5.076317 4.910138 4.819062 4.821416 5.2315836 4.767654 5.4969287 4.999737 5.208927
1369899_s_at 5.9334426 6.060745 6.0748096 6.0718246 5.8819346 5.9285593 6.2846746 5.7736516 5.8845706 5.784935 6.0808764 6.180446
1369900_at 4.0128975 4.047347 3.9670825 3.9020789 4.7018437 4.042679 4.138318 4.008076 4.3096867 4.0573034 4.2716193 4.224368
1369901_at 4.2147284 4.562957 4.6074543 4.55621 4.787734 4.5207944 4.4952965 4.6997166 4.538428 4.258364 4.6626434 4.6815476
1369902_at 7.5602493 7.096067 7.050459 6.801649 7.02258 7.4001155 7.268502 6.7929296 7.012589 6.628658 6.747065 7.023247
1369903_at 4.28666 4.2915626 3.975757 4.3447227 4.261711 4.037916 4.340084 4.424314 4.300593 4.092699 3.8422258 4.6036825
1369904_at 4.5696387 4.714596 4.712368 4.726259 4.8341546 4.882269 4.6636276 5.1155734 4.7209854 4.5360312 4.806904 4.797965
1369905_at 3.49835 3.8535514 3.6491618 3.558625 3.8907425 3.9125717 3.502532 4.0080023 3.7924342 3.5471714 3.9234362 3.5558348
1369906_s_at 12.082531 12.057403 12.213993 12.081717 12.074215 12.215108 12.069589 12.146252 11.9789505 12.168503 11.972718 12.200053
1369907_at 5.8958936 5.80955 5.6389384 6.146781 6.490491 5.9735327 6.019451 5.96509 5.4233775 5.785333 5.8804007 5.6341004
1369908_at 3.678889 3.6087167 3.7994037 3.6372945 3.993882 3.8675294 3.7373433 3.8173442 3.6084065 3.980887 3.670895 3.7035997
1369909_s_at 10.646743 10.965087 11.239129 11.470429 10.733652 10.244758 10.799045 11.220835 10.594211 10.740786 11.319309 10.812339
1369910_at 3.9083242 3.985699 4.0832663 4.002242 4.339915 3.995725 4.006588 4.4776683 4.447966 3.9297874 4.1704555 4.22612
1369911_at 5.0629473 5.042043 5.2222376 5.181662 5.0189686 5.3422165 4.901922 4.94477 4.936046 5.3318076 5.0667267 5.4181376
1369912_at 5.1523914 5.3541102 4.9394374 5.4984407 5.2276635 5.1875043 5.1763787 5.4955072 5.126994 5.079758 5.2330503 5.1081853
1369913_at 4.1381865 4.3393884 4.3622675 4.4326105 4.878181 4.5511684 4.4158792 4.694638 4.5942655 4.7072415 4.6665783 4.2128396
1369914_at 3.8105052 4.1984677 4.031663 3.8841364 3.8508604 4.042128 3.83181 4.0955358 4.194523 3.782272 3.6779368 4.089013
1369915_at 6.4610744 6.6068764 6.7395215 6.716533 7.00026 7.0751405 6.7406497 7.1723404 6.9115067 6.915694 7.005928 6.8347073
1369916_at 5.1080008 5.228319 5.586114 5.4108067 5.3390684 5.1007175 5.4256 5.64289 5.2751784 5.2848024 5.812491 5.388861
1369917_at 5.185727 5.2763753 5.241042 5.0397635 5.5972986 5.0366077 5.4251795 5.370571 5.2667046 5.31913 5.3720064 5.326314
1369918_at 3.8143544 3.9075851 4.007167 4.024495 4.1948733 3.8975728 3.853732 4.219877 3.9982495 4.087547 4.1007395 3.739797
1369919_at 4.8261423 4.7157307 4.7871523 4.959003 4.99357 4.73811 4.7187395 4.8923545 5.042277 4.949197 5.0647945 4.6869473
1369920_at 4.6383915 4.5491657 4.9837832 4.9805546 5.087547 4.936439 4.7248325 4.556945 4.7064757 5.251318 4.853873 4.5282826
1369921_at 6.579882 6.494624 6.939542 6.954069 6.467155 5.9260483 6.1527066 6.3322725 5.988885 6.2862344 8.098988 7.3246236
1369922_at 7.916705 8.137686 8.147241 8.042498 7.8737154 7.9512434 8.100768 7.9152584 8.093261 7.720355 8.2050295 8.117697
1369923_at 6.41111 5.8732653 5.908663 6.31443 6.183426 6.0115952 5.793034 5.666201 6.2616935 5.8812823 5.841992 5.89526
1369924_at 6.12977 6.264964 6.2026267 6.1496997 6.295559 6.3552217 5.959735 6.084083 6.1470127 6.2690606 6.138722 6.2281265
1369925_at 3.9015925 3.9053178 4.173338 4.1104307 4.16754 3.9846358 4.0950055 4.193951 4.226326 4.01892 3.9779787 3.9016752
1369926_at 7.4563503 7.7090507 7.977999 8.252711 7.447221 7.6248565 7.745743 8.238191 7.6761036 7.6560335 7.7929273 7.594162
1369927_at 11.645746 11.725558 11.622143 11.4393835 11.618521 11.646903 11.577796 11.396195 11.557296 11.86176 11.574841 11.688677
1369928_at 3.6663074 3.4748793 3.6222312 3.7474372 3.5401537 4.026411 3.7630498 3.815147 3.8337247 3.6747687 3.7434525 3.7460947
1369929_at 10.959512 11.124567 10.731263 10.436161 10.9885025 10.968111 11.204089 10.511452 11.187438 11.011282 10.59996 11.053869
1369930_at 12.145355 12.232002 11.954329 11.828981 12.180575 12.265134 12.243704 11.861021 12.135008 12.448872 12.158682 12.234573
1369931_at 7.1589503 7.119605 6.8993845 6.8613296 6.6805677 6.5787263 7.2480597 7.027257 7.0622644 7.076539 7.1764727 7.0369096
1369932_a_at 10.067954 10.05168 9.837633 9.917319 9.911675 9.946087 9.755244 9.787481 9.832331 9.922446 9.871398 9.778312
1369933_at 11.264265 11.376488 11.217845 11.141124 11.260602 11.272899 11.271723 11.172725 11.1426935 11.398835 11.302085 11.198985
1369934_at 12.182343 12.24146 12.088536 12.152268 12.229122 12.141277 12.20608 12.00707 12.267728 11.99491 12.211353 12.232281
1369935_at 7.8469563 7.5239587 7.577098 7.7501383 7.6996937 7.919441 7.5560384 7.5249376 7.6779165 7.990224 7.8916574 7.5108805
1369936_at 10.697467 10.804601 10.52938 10.720009 10.509231 10.630751 10.615127 10.572148 10.795223 10.597701 10.583787 10.692838
1369937_at 11.119625 11.342139 11.247097 11.29669 10.935402 10.954523 11.118361 11.1840925 11.295672 11.036425 11.19896 11.173639
1369938_at 7.161649 7.1477013 7.072508 7.2325864 7.0602155 7.201786 7.1553645 7.320528 7.1624794 7.3746986 7.5100055 7.369333
1369939_at 12.195977 12.196706 12.09041 12.060178 12.229491 12.188552 12.172507 11.992367 12.122969 12.284416 12.054709 12.192018
1369940_at 10.7500515 10.723867 10.554124 10.536039 10.623383 10.719501 10.890467 10.453214 10.665381 10.811787 10.56349 10.692978
1369941_at 10.641094 10.922478 10.928552 10.75688 10.770604 10.762317 10.410767 10.647034 10.867101 10.9171295 10.91424 11.034321
1369942_at 8.600549 8.588312 9.332042 8.971095 8.565481 8.64751 8.607007 8.966629 8.716521 8.5399685 8.980843 8.5884075
1369943_at 10.19155 10.213488 10.162208 10.129978 9.993339 10.063545 10.131615 10.136289 10.195353 9.815434 10.105997 10.187157
1369944_at 8.375538 8.236498 8.836889 8.68012 8.4290905 8.236208 8.444151 8.635521 8.323476 8.058164 8.818932 8.27562
1369945_at 4.784313 4.997618 4.975323 4.9429417 4.8109894 5.094467 4.7093387 4.987661 4.7677336 4.782683 4.942544 4.730489
1369946_at 6.8550897 6.7040915 6.453522 6.5223083 6.283654 6.387406 6.7049403 6.3724732 6.5818887 6.5981627 6.9127593 6.492431
1369947_at 5.8687134 5.7160044 5.9696274 5.839278 6.04516 5.864753 5.570015 5.9860296 5.832503 5.8450017 6.1477423 5.7535973
1369948_at 8.021741 8.118503 8.141057 7.984776 7.85604 7.6021934 7.7969093 7.7766323 8.045223 7.828059 7.7201104 8.084153
1369949_at 6.863355 6.974166 7.1354322 7.3041377 7.1684923 7.0502996 6.8425508 7.3347635 7.021363 6.708089 6.941498 7.0580254
1369950_at 9.667154 9.450654 9.606347 9.509377 9.43346 9.5637 9.52402 9.553482 9.654625 9.724286 9.730411 9.43987
1369951_at 3.956325 4.1549387 4.1585765 4.117265 4.2389145 4.26246 4.1673355 4.2297955 4.1017013 3.9916358 4.03484 4.1400337
1369952_at 12.063464 12.0041275 11.797139 11.73321 11.934107 11.973884 12.035905 11.783287 12.047166 12.08155 11.932568 11.884961
1369953_a_at 4.5582957 4.1330595 4.595341 4.6511426 4.2720704 4.4110804 4.4610734 4.5073743 4.2937274 4.6514826 4.283235 4.2678137
1369954_at 13.043118 13.046212 12.776157 12.626324 12.886662 13.198122 13.1080675 12.701793 13.199187 12.8908615 12.7897625 12.979424
1369955_at 6.59806 6.4302993 6.462584 6.678767 6.399963 6.3152733 6.4206433 6.456908 6.23947 6.047194 6.259 6.479653
1369956_at 10.021835 9.800203 9.229437 9.175317 9.793441 9.934859 9.99485 9.127099 9.833433 10.262714 9.555738 9.912415
1369957_at 5.551336 6.107797 5.713156 5.269916 6.2331963 5.7437706 5.8010273 5.559714 5.9498363 6.844624 5.927262 5.8963585
1369958_at 7.8078656 7.527867 8.02128 7.9565673 7.3936396 7.3288293 7.615548 7.2056217 7.6261945 7.257625 7.9965177 8.414877
1369959_at 12.495903 12.401817 12.021561 12.34066 12.2933855 12.10407 12.384051 12.303945 12.546875 12.134027 12.096581 12.219792
1369960_at 9.866728 10.253849 10.063261 10.125259 10.26574 10.010326 10.033605 10.198146 9.896072 9.667698 9.907226 10.194812
1369961_at 9.038512 9.337655 9.01265 8.852864 9.041354 9.076884 9.023136 8.988348 9.218065 9.319709 9.038938 9.299478
1369962_at 7.810714 8.21464 8.034864 7.694574 7.777436 8.025734 8.057628 8.045237 7.97949 8.2845545 8.106775 7.9972277
1369963_at 5.4459763 5.4560957 5.230592 4.909999 5.314868 5.965755 5.0002756 4.936492 5.4109745 5.7460213 5.1946754 5.47764
1369964_at 7.45118 7.3175373 6.9736857 6.94584 6.676361 6.847329 7.5600734 6.913869 7.2201734 7.2594604 7.4357667 7.3738685
1369965_at 8.348268 8.293146 7.8822637 7.892536 8.296817 8.40395 8.220115 8.158335 8.009426 7.9433007 7.9767885 8.236349
1369966_a_at 12.215459 12.395903 12.480704 12.46524 12.309521 12.323529 12.403073 12.556666 12.331983 12.510277 12.576228 12.462613
1369967_at 8.726861 8.640757 8.3755 8.505438 8.6399145 8.577145 8.664429 8.338561 8.346746 8.447737 8.383969 8.453644
1369968_at 6.0231915 6.17143 5.757521 6.2403946 6.0153723 5.8468304 5.8312426 5.9132547 6.2118034 5.864976 6.064579 6.1625485
1369969_at 8.9378 8.916567 8.934292 8.938208 8.969839 8.806465 9.24949 8.91563 9.224258 9.413555 9.471269 9.111977
1369970_at 10.825723 10.889639 10.696628 10.4332285 10.742806 10.808064 10.739155 10.527849 10.750811 10.939709 10.604983 10.933607
1369971_a_at 8.1816635 7.7354293 8.15775 8.153217 7.624663 7.9886875 8.151345 7.8049846 7.785056 7.7074404 8.182471 7.802807
1369972_at 6.6442595 6.1034894 6.323233 6.4509325 6.295559 6.251828 6.5419855 6.142674 6.459548 6.630412 6.7015023 6.2597523
1369973_at 11.168187 11.128845 10.972266 10.751452 11.359734 11.019664 11.326706 10.8383045 11.334611 10.921503 11.128881 11.29669
1369974_at 6.929938 6.994799 6.966977 7.225743 6.6962624 6.754973 6.9405885 7.037753 6.967571 6.923098 7.1603785 7.0370793
1369975_at 8.623201 8.773642 8.867567 8.76527 8.704788 8.74984 8.809097 8.7734785 8.668186 8.616285 8.810598 8.803974
1369976_at 10.028815 10.597124 10.261338 10.234882 10.254387 9.980327 10.228089 10.2627535 10.410266 10.454346 10.778786 10.3145895
1369977_at 4.201288 4.4120255 4.583955 4.1924806 4.2086096 4.2361975 4.172403 4.329805 4.117712 4.265053 4.2870755 4.309166
1369978_at 8.088432 8.09623 7.7604885 7.680036 7.7440825 7.919472 7.957198 7.536126 7.998364 7.9770837 7.776304 7.9395604
1369979_at 8.892321 9.0896225 8.860893 8.844152 8.84342 8.993471 9.102997 8.703453 9.017647 8.823299 8.908163 9.18795
1369980_s_at 9.102607 9.029861 9.099479 9.180553 8.715379 8.970321 9.217224 8.983004 9.0953665 9.125769 9.2794 9.143943
1369981_at 8.637792 8.852384 8.530123 8.37698 8.490483 8.694349 8.961393 8.726443 8.692001 8.640885 8.651282 8.992477
1369982_at 9.197091 9.172445 8.647746 8.657276 8.961294 9.130993 9.493231 8.656603 9.142012 9.013041 9.037733 9.101528
1369983_at 8.851697 8.681053 8.328538 8.029157 7.8109407 8.477063 8.894372 8.264357 8.857715 8.402534 8.587057 8.817681
1369984_at 9.329993 9.507382 9.7618265 9.663244 9.511835 9.32905 9.556295 9.677052 9.279678 9.538738 9.913166 9.69498
1369985_at 6.039954 6.52568 6.4231305 6.341657 6.99281 6.5346785 6.3988314 6.341167 6.1670775 6.2066803 6.1235886 6.2164197
1369986_at 11.764843 12.042124 11.958644 11.976716 11.784867 11.694107 11.936808 11.86299 11.685342 11.587044 11.85002 11.688545
1369987_at 4.6935425 4.761185 4.825818 5.1853504 5.0609217 4.9558992 4.785677 5.26019 4.945743 5.015511 4.8893204 4.9351296
1369988_at 5.5620995 5.61481 6.1464186 6.180668 5.9258695 5.988073 5.835801 6.377555 5.7381105 5.6924543 5.9151783 5.752123
1369989_at 9.746567 9.337921 9.560029 9.460975 9.481627 9.826669 9.9814 9.171942 9.849086 9.790978 8.906641 9.845637
1369990_at 10.785517 10.794497 10.553738 10.540267 10.81512 10.740263 10.734873 10.625655 10.784833 10.885519 10.614415 11.041077
1369991_at 10.231331 10.25537 10.096703 10.261841 10.287433 10.1424465 10.179555 9.942747 10.229283 10.133929 10.135896 10.204804
1369992_at 8.869818 8.698329 8.807887 8.981669 8.699932 8.795241 8.80666 8.828862 8.353021 8.737841 9.016881 8.764653
1369993_at 6.611676 6.517615 6.468833 6.492124 6.428875 6.5436263 6.450557 6.224328 6.7135386 6.3956194 6.440559 6.305661
1369994_at 7.560327 7.2628016 8.235292 8.273657 7.2985964 7.49047 7.500778 8.034896 7.4332447 7.6769958 8.265968 7.588399
1369995_at 8.427067 8.152777 8.3108015 8.133459 8.218134 8.332877 8.329558 7.9942617 8.33397 8.204119 8.210397 8.120788
1369996_at 8.722683 8.902922 8.528865 8.76788 8.88349 8.983728 8.86415 8.767237 8.952803 8.641051 8.980991 9.13693
1369997_at 8.549653 8.541273 8.9319935 8.915926 8.382832 8.399427 8.627668 8.8795395 8.587176 8.481127 8.91198 8.567469
1369998_at 8.889867 8.5863905 8.6745205 8.543784 8.486097 8.49963 8.609443 8.261601 8.714952 9.078888 8.874992 8.649223
1369999_a_at 3.8831248 4.038745 4.274846 4.4463525 4.0483036 4.1595097 4.2460966 4.387248 3.9779136 4.288565 4.4700704 3.9931395
1370000_at 9.929842 10.047853 10.07318 10.0243845 9.863339 9.250353 9.547885 9.366865 9.718998 9.317904 9.5957985 9.715594
1370001_at 9.39315 9.414287 9.3533745 9.330519 9.276395 9.302943 9.44957 9.061031 9.318626 9.580027 9.512111 9.439841
1370002_at 7.6666107 7.8280134 8.077964 8.058811 7.510114 7.9481874 7.7908506 8.045057 7.599389 7.862209 8.164387 7.879262
1370003_at 11.351913 11.571639 11.644544 11.692166 11.464524 11.427295 11.53121 11.698454 11.611989 11.439685 11.738506 11.392482
1370004_at 9.623888 9.653806 9.82683 9.524988 9.453296 9.42286 9.667865 9.553846 9.512073 9.475271 9.775338 9.532592
1370005_at 9.567102 9.919052 9.651203 9.423291 9.934534 9.993007 9.687658 9.956891 9.855621 10.098374 9.960159 10.0501585
1370006_at 11.20056 11.285204 11.371558 11.275784 11.372984 11.189626 11.2123165 11.313386 11.272895 11.312032 11.290531 11.355811
1370007_at 11.4866295 11.395808 10.604364 10.798139 11.275692 11.721586 11.451582 10.6624 11.742004 11.216704 11.083156 11.148519
1370008_at 5.830586 5.918357 6.1561036 6.2630386 5.816351 6.1083145 5.666371 6.3745656 6.0343313 5.9128757 6.0509105 5.938327
1370009_at 14.204949 14.20097 14.240332 14.244802 14.2502365 14.250286 14.241193 14.214395 14.19148 14.189654 14.223914 14.22144
1370010_at 12.223181 12.038168 12.295231 12.26679 12.019149 12.047483 12.092085 12.292257 12.171359 12.104048 12.281274 12.155223
1370011_at 5.9036436 6.205581 6.158439 6.21881 6.450371 5.8906755 6.144309 6.381095 5.986429 6.009676 5.775174 5.991817
1370012_at 6.722205 6.9665184 6.682377 6.635512 6.939259 6.8062253 6.6203732 6.6872435 6.923628 7.310178 6.726147 6.3854074
1370013_at 3.5148597 3.6731355 3.661365 3.6243277 3.6104624 3.8203259 3.6258569 3.7346792 3.5268354 3.5365229 3.8019867 3.4667032
1370014_at 8.604425 8.458996 8.944696 8.731352 8.326248 8.439423 8.634798 8.735378 8.621108 8.272229 8.755552 8.492764
1370015_at 8.337017 8.352686 7.8886514 7.9580927 8.384121 8.246784 8.320143 7.961222 8.321231 7.9199915 8.034588 8.001176
1370016_at 4.0620756 4.0988197 4.0588045 4.083486 3.9694326 3.838792 3.9530787 3.8438668 4.04828 4.074912 3.9569263 4.0345564
1370017_at 8.056345 8.11965 7.7856555 8.225982 8.132459 8.042864 7.958456 8.169418 8.167567 8.03019 8.175625 8.140971
1370018_at 4.7804337 4.8368835 4.828422 4.6910863 4.5560527 4.908492 5.089714 4.7156124 4.573941 4.5817833 4.691712 4.6163025
1370019_at 12.960083 13.168162 13.088233 13.275746 13.271653 13.101711 13.18937 13.272995 12.969717 13.264601 13.300293 13.206799
1370020_at 10.0464525 9.845283 10.1961565 10.278732 10.175448 10.109292 10.121307 9.897472 10.191848 10.306752 10.426204 9.812013
1370021_at 3.7049255 3.7476976 3.8643064 3.866891 3.7667146 3.706482 3.4913597 3.5230136 3.8108816 3.6790895 3.6838465 3.8563535
1370022_at 4.418177 4.4638014 4.364711 4.4869146 4.4270387 4.3723946 4.1994133 4.5675116 4.2415495 4.4673586 4.5800257 4.3656855
1370023_at 7.007886 6.905038 6.599967 6.649238 7.113678 6.637155 6.9065785 6.476866 7.0032773 7.1800947 7.1248984 7.0124555
1370024_at 11.172134 10.477164 10.336676 10.751097 10.056407 10.210086 10.563064 10.269947 10.112756 10.073036 10.852835 10.534522
1370025_at 7.737093 7.679672 7.326068 7.412151 7.7240877 7.7728376 7.6365414 7.178688 7.4437847 7.476671 7.4027615 7.4877357
1370026_at 7.082742 7.242889 6.9766645 7.0268807 7.083654 6.6495442 7.005916 7.04976 7.2119336 7.4624496 6.7819757 7.8863635
1370027_a_at 14.224958 14.153619 14.219438 14.129081 14.166557 14.217496 14.22917 14.197481 14.178199 14.005772 14.180378 14.180235
1370028_at 4.416473 4.3827343 4.9046707 5.0120163 4.583419 4.776437 4.546985 4.763647 4.6023397 4.3086276 4.4993625 4.4429417
1370029_at 8.840937 8.999462 9.028406 9.120668 8.658572 8.683484 8.94113 8.849063 8.743843 8.858669 9.108467 8.704684
1370030_at 10.200568 10.0332985 9.821785 10.169588 9.895236 9.686718 10.251668 9.935438 9.8092375 9.9604645 10.074272 10.192686
1370031_at 8.10333 8.255156 8.026544 7.8786244 8.278575 8.291679 8.114054 7.840209 8.147909 7.9800982 7.9630594 8.23341
1370032_at 6.940915 7.358636 7.076606 7.2178836 7.2105565 6.9179893 7.0433536 6.934268 6.9878273 7.3186803 7.5134063 7.4536285
1370033_at 3.8150618 4.043024 4.0177097 4.0093803 4.3156633 3.9296935 4.0402193 4.1036844 4.0249977 3.832556 4.202964 3.9729912
1370034_at 5.2647853 5.1195707 5.3317704 5.175101 5.028962 5.2868314 4.7611923 5.1949983 5.3466086 4.406947 5.248778 4.6509404
1370035_at 9.108624 9.404586 8.839533 8.797092 9.006653 8.994397 9.20784 8.726883 9.102828 9.426157 8.825273 9.098122
1370036_at 10.020295 9.735535 9.943921 9.972397 9.7953615 10.004818 10.103283 10.000285 9.875066 9.648735 9.777719 9.715577
1370037_at 4.149594 4.038676 4.0239496 3.9712403 3.8851132 4.013034 3.7835379 4.2789006 4.0902805 3.9170315 4.113976 4.0779533
1370038_at 6.371435 6.397691 6.923857 6.590123 6.5753307 6.293305 6.4653563 6.725832 6.351814 6.652897 6.4648046 6.454819
1370039_at 6.6008625 6.8166842 6.884083 6.905629 6.628338 6.6860895 6.7032137 7.0317926 6.4246254 6.7321024 6.9517803 6.637223
1370040_at 7.488273 7.7041426 7.577098 7.477879 7.56026 7.913322 7.5960064 7.4191637 7.3602347 7.7321844 7.4404964 7.4211698
1370041_at 3.7736154 4.073822 3.4731228 3.6527264 3.6842747 3.6315265 3.6131852 3.7255106 3.7609208 4.0286164 3.5904915 3.8356524
1370042_at 3.7828252 3.8950999 4.171817 4.066538 4.228904 4.1190476 3.7642457 4.138631 3.8756886 4.0125237 4.092645 4.060773
1370043_at 10.368035 10.279903 10.152108 9.563658 9.989283 10.562705 10.411091 10.059413 10.624662 10.301906 10.11822 10.285446
1370044_at 7.2264504 6.8020096 7.1857724 6.9868565 6.854568 6.951789 6.7466655 6.882546 6.979847 6.5470796 6.9774914 6.7611876
1370045_at 8.685959 8.521811 8.49128 8.843158 8.294619 8.344158 8.272486 8.655815 8.474461 8.019713 8.553223 8.558434
1370046_at 5.7154536 5.94696 5.9191923 5.6819925 6.075522 5.535087 5.660955 6.224328 5.941942 5.799374 5.3764515 5.9240227
1370047_at 9.788854 8.650548 9.40447 9.157089 9.368089 9.634672 9.647926 8.614599 9.500529 9.286921 9.262347 9.635453
1370048_at 4.6248894 4.604458 4.8662496 4.4846163 4.8486023 4.663826 4.3839517 4.857801 4.667281 4.5691576 4.6472673 4.4576283
1370049_at 5.9315915 5.4003234 6.001818 6.1008625 5.7760077 5.6516123 5.868976 5.5361295 5.7765875 5.7538667 5.7008157 5.598048
1370050_at 9.075676 8.944937 8.839178 8.711568 8.724493 8.986578 9.07271 8.761063 8.825731 8.832687 8.860625 8.850842
1370051_at 4.6765366 4.420364 5.1172996 4.6703057 4.636546 4.658416 4.640464 5.1072226 4.719818 4.6552124 4.8403788 4.441718
1370052_at 6.223511 5.943283 5.8232155 5.459598 5.460736 5.6324663 6.016846 5.0942616 5.893373 5.537804 5.331528 5.4553757
1370053_at 3.7348883 3.8769636 4.1672964 3.7474692 4.225872 3.9135308 3.742007 3.9405394 3.7907097 3.8433423 3.803846 3.7858558
1370054_at 7.8892007 7.965835 7.2710795 7.611073 7.2969017 7.2884994 7.4935327 7.784417 7.69979 7.348959 7.0691867 7.6486874
1370055_at 6.6228347 6.6990147 6.4546313 6.434619 6.735908 6.494535 6.26295 6.530441 6.572717 6.348466 6.2587094 6.214183
1370056_at 7.520741 7.4820714 7.1256747 7.205681 6.99473 7.243186 8.483685 7.6706834 8.331383 8.215212 7.3746758 7.2440095
1370057_at 9.664694 9.840182 10.18448 10.545365 9.614505 9.707428 9.8375635 10.209372 9.662705 8.3239565 9.841329 9.470201
1370058_at 3.5958848 3.4843812 3.6936421 3.6966825 3.7905252 3.6271756 3.5895243 3.7171443 3.5382638 3.6226726 3.7039053 3.8191152
1370059_at 3.4625347 3.5535684 3.960046 3.6020527 3.8512628 3.5227485 3.656509 4.144589 3.5062 3.3733015 3.5917876 3.642094
1370060_at 10.087874 10.141593 9.960111 9.951722 10.020371 10.147217 10.078064 9.863703 10.168998 9.879457 9.8802395 9.9593115
1370061_at 5.7367163 5.659331 5.681301 6.0566173 5.6993423 6.1341057 5.820897 6.005179 6.029753 5.9964647 6.0743074 5.7535954
1370062_at 10.815027 10.894831 10.805786 10.591432 10.810379 10.88274 10.958233 10.528958 10.7164755 11.151255 10.774795 11.096341
1370063_at 7.7708535 7.5735154 7.5784383 7.4981284 7.6782794 7.449837 7.550609 7.6217504 7.4572315 7.5080614 7.241015 7.32642
1370064_at 8.14294 8.10149 8.325812 8.442682 7.991956 7.773311 8.322584 8.105007 7.845418 7.576504 8.18304 7.870331
1370065_at 13.747389 13.766011 13.841117 13.832082 13.661241 13.726805 13.752065 13.805785 13.7898 13.660359 13.882394 13.760026
1370066_at 8.18927 8.081021 8.533623 8.127953 7.95477 8.361061 8.14885 7.8569217 7.72817 8.075165 8.297787 8.183252
1370067_at 8.725993 8.821417 9.704829 8.336178 9.339128 9.923526 8.931741 9.176884 9.224338 9.609832 9.40893 8.6104965
1370068_at 4.306396 4.8420014 4.3779306 4.4867325 5.163045 4.7929974 4.557984 5.040588 4.6013293 4.6964293 4.49476 4.404467
1370069_at 5.030691 4.7821856 5.19368 5.215659 5.0284133 5.372242 5.3320856 5.194496 5.4386845 5.1858616 5.0568333 5.061349
1370070_at 7.2250333 7.439996 7.4312277 7.1532536 7.0193667 7.005791 7.236093 7.1310797 7.3498855 7.2081327 7.1996803 7.1816287
1370071_at 6.6041017 6.9040704 6.673789 6.421196 6.811028 6.4722486 6.6683774 6.241548 6.592963 6.4372234 6.6758256 6.625687
1370072_at 5.355521 5.1935844 4.6568184 4.573471 4.827759 4.469 4.0907006 4.267676 4.9914494 4.123349 4.794491 4.41461
1370073_at 11.243259 11.324638 11.062743 11.242751 10.92731 11.069577 11.085012 11.000251 11.109874 10.861491 11.236822 10.992196
1370074_at 6.1249666 6.0719986 6.3487263 6.241963 6.2587643 5.908997 5.897318 6.2487764 6.0419884 5.97813 6.0764256 6.152459
1370075_at 9.955551 9.861785 9.734208 10.09419 9.499634 9.802497 9.8755 9.753133 10.006051 10.006065 9.627539 9.829565
1370076_at 3.917414 3.99253 4.096302 3.8407927 3.9359097 3.8532403 3.66587 4.1568155 3.7288067 3.7211442 3.710342 3.9059653
1370077_at 5.875097 5.703464 5.8064904 6.0886054 5.7839727 5.7848654 5.804551 6.166011 5.7712674 5.616078 5.636258 5.52071
1370078_at 6.128794 6.388332 6.3842745 6.2736087 6.1182084 6.3596935 6.3290453 6.512063 6.4064507 6.1754813 6.3628254 6.1492968
1370079_at 4.6169157 4.2983694 4.8641605 4.8570237 4.6806645 4.840267 4.853532 4.872468 4.6689897 4.6436963 4.4739733 4.578064
1370080_at 8.079187 8.24122 8.172739 7.9056034 7.881692 8.132388 7.927693 7.976577 8.310373 8.293495 8.482244 8.101695
1370081_a_at 6.980178 7.0231833 7.2506604 7.359694 6.845175 6.9576116 6.8274555 7.462824 7.261298 7.2111588 7.2802253 7.132532
1370082_at 6.1876845 6.483731 6.4986763 6.347652 6.079285 6.1678615 6.64226 6.184068 6.351097 6.441835 6.3658943 6.3181424
1370083_at 4.57599 4.430474 4.5627136 4.8194942 4.5385857 4.7275114 4.6225085 4.5175104 4.468941 4.6892767 4.520745 4.76827
1370084_at 6.9151464 5.836281 6.181178 6.6896663 5.9459343 6.732495 5.796986 6.01275 6.3481016 7.612036 6.531997 7.095317
1370085_at 7.878354 7.6496425 6.8641605 6.713078 7.0420575 7.5485306 7.608985 6.6661606 7.386769 7.121576 6.9672327 7.329175
1370086_at 13.971294 14.062646 14.019371 14.005442 14.010462 14.031301 14.00725 14.022159 14.123226 13.985058 14.000187 14.004704
1370087_at 10.165906 10.363832 10.116086 10.162646 10.322499 10.394216 10.287512 9.966079 10.355013 10.271933 10.232315 10.363123
1370088_at 7.533607 7.852916 7.7815456 7.360856 7.491955 7.4003983 7.501082 7.6073127 7.2735205 7.6325693 7.2455463 7.119579
1370089_at 3.9559913 4.036742 3.9362707 4.201891 4.350915 4.1766276 4.094076 3.9352148 4.2115116 4.0241337 3.8845992 3.9816628
1370090_at 5.597798 5.5777793 5.501707 5.184188 5.219167 5.346067 5.4638376 5.2784486 5.241962 4.893726 5.1087565 5.1475277
1370091_at 5.0688148 5.1055183 4.997469 5.137648 5.107265 5.1319675 5.067535 4.960122 4.818514 4.8384676 4.747168 4.9371295
1370092_at 4.336865 4.4286895 4.666847 4.4646435 4.922841 4.7904325 4.7759686 4.6575727 4.66934 4.4888024 4.598068 4.668669
1370093_at 3.9400947 4.1419525 4.0657606 4.108386 4.068674 3.8187234 3.9226534 4.046635 4.042285 4.2206936 4.267764 4.0977974
1370094_at 3.9285145 4.024296 4.3827205 4.4808273 4.3004084 4.2920713 3.8348682 4.355728 3.9197085 4.1976337 4.394451 4.065262
1370095_at 6.159531 5.8406215 6.123243 6.069757 6.3986964 5.9108458 5.8880916 6.166011 6.160691 6.2007356 6.198336 6.11214
1370096_at 5.1828113 5.304903 5.6673284 5.410958 4.9819345 5.3107686 5.13997 5.5252395 5.2878942 4.8017583 5.396907 5.2823734
1370097_a_at 4.608659 4.0533867 4.562534 4.344743 4.120365 4.1256285 4.2123446 4.211525 3.9455976 4.0888686 4.3403244 4.3326707
1370098_at 10.851155 11.03762 10.86585 10.870379 10.962621 10.739519 10.623019 10.92609 10.869407 10.789257 10.840767 11.019848
1370099_at 7.535345 7.224975 7.3492894 7.3664813 7.264745 7.520247 7.413509 7.3751245 7.662919 6.9843264 7.2496324 7.268838
1370100_at 6.5891557 6.1591983 6.5328364 6.312477 6.3719764 6.266504 6.1213856 6.156419 6.2754407 6.254434 6.475018 6.3680754
1370101_at 3.6375062 3.9555647 3.8172605 3.7237709 4.0674806 3.7758698 3.5985909 3.7306495 3.5623622 4.0370255 3.6302993 3.8561842
1370102_at 6.825457 6.820085 7.1219597 6.9911547 7.0709176 6.634243 6.898447 7.022065 6.9593954 6.8717575 7.1431665 7.2082434
1370103_at 4.726513 5.00264 5.00781 5.002469 5.476191 5.0960155 5.0490513 4.839181 4.6258364 4.8175273 4.8874664 4.9168034
1370104_at 4.7556987 4.6530027 4.712884 4.8175693 4.7797427 4.5886292 4.4396963 5.226931 4.7234797 4.5651493 4.7863107 4.362394
1370105_at 4.8361588 5.1038566 5.1240015 5.262147 4.851889 4.7941933 4.926637 5.1604667 4.7774568 4.856869 4.9833837 5.028564
1370106_at 3.8750281 4.0685134 4.2855597 4.0320616 4.2445593 4.1190476 3.7447867 4.1009607 4.1321487 4.036758 4.1668 4.247469
1370107_at 5.184965 5.283315 5.808412 5.776536 5.2163157 5.499181 5.3630776 5.863387 5.213913 5.293294 5.4992776 5.355513
1370108_a_at 8.022608 7.950508 7.767908 7.6711683 7.707703 7.7664433 7.79537 7.277847 8.264463 7.599666 8.220058 8.03303
1370109_s_at 13.048855 13.030668 13.070813 13.127606 12.999034 13.053001 13.08608 13.117681 13.153393 13.081079 13.095551 13.008978
1370110_at 4.5666013 4.469581 4.7070165 4.722834 4.654017 4.990938 5.0294313 4.8901463 4.6138783 4.7309217 4.8644247 4.697433
1370111_at 7.964629 6.832103 6.1839156 6.595321 7.3936715 8.340872 8.455371 7.4452996 7.7940226 6.6646805 7.029827 7.309353
1370112_at 9.25279 8.950781 8.360387 8.287272 8.903044 9.265536 9.355352 8.370271 9.111738 8.988474 8.34638 8.9060135
1370113_at 6.6858315 6.65403 6.1204753 6.175459 6.183425 6.134825 6.5940485 6.2921014 6.5581675 6.752655 6.492135 6.092165
1370114_a_at 8.298589 7.508506 5.206585 8.131543 8.002561 5.71055 5.9020176 5.9834375 7.417855 5.9001517 7.6742516 8.3120165
1370115_at 4.553621 4.6699634 4.8121223 4.555927 5.241108 4.653088 4.507523 5.0000844 4.9184246 4.676116 4.355956 4.5816035
1370116_at 4.078512 3.9645932 4.215249 4.1887116 3.9503088 3.7548816 3.9288094 4.2077885 3.9319658 3.9407675 4.404354 4.162944
1370117_at 3.7369666 3.718935 3.8083184 3.8381677 3.6272554 4.10889 3.856951 3.741989 3.8595831 4.2455063 3.619066 4.0063343
1370118_at 6.398665 6.6644692 6.5375433 6.424239 6.589238 6.5553975 6.6232815 6.7012925 6.702375 6.823329 6.5145416 6.3993993
1370119_at 8.366464 8.597531 7.9914346 8.065638 7.8545628 8.084914 7.808546 7.9456863 8.357489 8.412492 8.181688 8.237358
1370120_at 4.205513 4.0035424 4.2042046 4.2391524 3.9026232 3.995725 4.160827 4.02335 3.8081028 3.8255002 4.3944507 3.7174394
1370121_at 7.078753 7.0158563 7.286748 7.2186785 7.346407 7.066796 6.910705 7.4005427 6.859005 6.866815 7.0526943 7.1966276
1370122_at 4.2083273 3.9849741 4.009748 4.2337213 3.9661274 4.2042246 3.957074 4.1321907 4.5006623 4.3067684 4.2905045 4.3505335
1370123_a_at 6.349151 6.0036407 6.1497507 6.3337274 6.5612993 6.350905 6.574482 6.23055 6.091007 6.7300215 6.376312 6.2987347
1370124_at 6.5799475 6.5890565 6.9946704 6.905224 6.731463 6.8500443 6.5766954 6.8233304 6.5125766 6.5444903 6.587489 6.7335205
1370125_at 4.563445 4.99657 4.798173 4.7951546 4.751005 4.609656 4.497097 4.468594 4.5582695 4.296961 4.610246 4.6833997
1370126_at 3.5764003 3.6871538 3.685267 3.616112 3.6781974 3.4568124 3.5431447 3.7463174 3.6084905 3.4658058 3.6409402 3.703791
1370127_at 6.332807 6.6108866 6.2298245 6.0906625 6.0866942 6.2780366 6.3256183 6.1173453 6.547692 6.3290687 5.9774756 6.2408485
1370128_at 6.694482 6.449983 6.7420707 6.6712685 6.743417 6.985941 6.7051396 7.042876 6.4811687 7.024147 6.653994 6.383472
1370129_at 6.028295 6.772136 6.5750194 6.211039 6.18935 6.235886 6.122538 6.6347356 6.052905 6.0245543 6.192706 5.8763514
1370130_at 9.433767 9.367358 8.947855 8.535303 9.246496 9.424413 9.555951 8.656186 9.148948 9.351868 8.925815 9.404929
1370131_at 5.1431193 5.0577497 4.9668283 4.834942 4.903261 5.3118954 5.1289053 4.950502 4.9876857 4.975738 4.9047856 5.307612
1370132_at 3.9761357 3.904458 4.1312914 4.1496153 4.0787516 4.3163033 4.1014614 4.1131077 3.8501801 4.3042154 4.1904907 3.980157
1370133_at 6.1723285 6.316711 6.500736 6.363975 6.2023087 6.3157163 6.030069 6.4981875 5.862785 6.2342224 6.4876766 6.0744925
1370134_at 9.476343 9.468547 8.863843 9.36165 9.382723 9.4353 9.315172 8.711151 9.398564 9.17264 9.159711 9.256305
1370135_at 5.9053416 7.049865 5.678404 5.889344 6.2271156 6.1009145 5.728635 5.5955205 6.778886 5.3817587 5.331528 6.737692
1370136_at 6.3390856 6.448512 6.568171 5.79558 6.3358235 5.94954 6.2035823 6.743676 6.384002 6.3444138 6.463989 6.2194476
1370137_at 4.502726 4.9539404 4.874561 4.6927466 5.057196 5.0582886 4.6677804 5.064725 4.814713 4.594596 4.9089603 4.99079
1370138_at 5.049548 4.4733076 4.8696365 4.925272 5.301596 4.777278 4.7557583 4.8895326 4.9535327 4.9285564 4.931528 5.0392385
1370139_a_at 3.536192 3.67014 3.8026488 3.7575974 3.716661 3.752853 3.74261 3.77889 3.7058895 3.5905492 3.5619414 3.6801364
1370140_a_at 4.706318 4.5606947 5.1021843 4.81132 4.8438478 5.0395083 4.7114844 4.6881914 4.9522533 4.3312926 4.8344436 5.194669
1370141_at 7.6093516 7.8391724 7.9891405 8.200126 7.6431503 7.684972 7.725706 8.018927 7.7830606 7.578499 8.091801 7.848237
1370142_at 5.73497 6.0934253 5.818462 5.46355 5.835718 6.7886806 6.0894604 5.818081 5.872956 5.975977 5.511308 6.2498937
1370143_at 5.2538204 5.571234 5.1392956 5.7342234 5.681863 5.524645 4.9443684 5.3517876 5.4026585 5.260145 5.161858 5.3054943
1370144_at 7.321598 7.5833106 7.3102465 7.587697 7.240931 7.326205 7.245678 7.0722456 7.137142 7.4746575 7.6309595 7.4631023
1370145_at 4.076029 4.6779203 4.2625566 4.4376593 4.1054044 4.438261 4.254794 4.4603424 4.0861177 3.9200897 4.4584637 4.3707905
1370146_at 3.4485126 3.526606 3.7081144 3.7319615 3.4921613 3.5208416 3.4280405 3.555359 3.5436342 3.6320734 3.5745544 3.3221073
1370147_at 7.336601 7.49268 7.56807 6.6833653 8.362039 7.8105364 7.8615417 7.8958178 8.162682 7.960574 7.628908 8.015103
1370148_at 14.104818 14.2256155 14.161807 14.18107 14.258637 14.193672 14.158909 14.157642 14.2058935 14.26896 14.174708 14.235292
1370149_at 10.9620285 11.188737 11.336315 11.36433 11.0603695 10.885155 10.957737 11.2246475 11.124125 10.895993 11.365818 11.244119
1370150_a_at 13.191067 12.776921 13.347864 12.951475 13.147812 13.397257 13.364538 12.951611 13.140467 13.728154 13.145536 12.822716
1370151_at 12.852059 12.822556 12.738059 12.715674 12.810982 12.890246 12.893046 12.873378 12.873838 12.99573 12.737892 12.779508
1370152_at 4.4585133 4.66259 4.4947786 4.426628 4.9319754 4.3163033 4.6984663 4.7970934 4.402128 4.957443 4.414344 4.680176
1370153_at 5.563865 5.56172 5.509882 5.4848833 5.706783 6.134728 5.722361 5.582258 5.9038224 6.125852 5.7540874 6.2580295
1370154_at 11.372367 11.20902 11.1488085 10.6139765 11.225353 10.884018 11.272231 10.921507 10.651637 11.343571 10.639504 10.168833
1370155_at 7.6033096 7.4388475 7.692748 7.572432 7.0471964 7.018214 7.546234 7.34274 7.593618 6.4071827 7.570874 7.6431303
1370156_at 8.10165 6.994799 7.389429 6.322397 7.8055425 7.252254 7.3867383 6.4727106 6.995582 7.5912886 7.7204156 7.3718815
1370157_at 3.7814088 3.9029148 3.6897721 3.6848524 3.8596978 3.8480716 3.8339145 3.9115899 3.6100404 3.6452944 3.9614317 4.0166345
1370158_at 6.731942 6.70166 6.5081563 6.3457837 6.1973743 6.7125154 6.4747677 6.4470563 6.3428426 5.9653726 6.3863935 6.3640623
1370159_at 6.775493 6.673741 6.9102173 7.097779 6.39196 6.616368 7.032037 6.781092 6.6510587 6.8882937 7.1192427 6.7678256
1370160_at 8.618346 8.770187 8.622011 8.680386 8.638458 8.805989 8.641527 8.38777 8.717139 8.622332 8.571049 8.602108
1370161_at 9.7806 9.459564 8.723125 8.664339 9.5085945 9.345236 9.539484 8.835083 9.533294 8.449075 9.082951 9.360701
1370162_at 6.661689 6.656054 6.6063457 7.1700153 6.4754844 6.5436263 6.582275 6.932518 6.5550237 6.890575 7.0731854 6.5357437
1370163_at 9.006175 9.11345 9.038304 8.920038 9.130677 9.238288 9.332114 8.961416 9.172176 9.472285 9.476089 9.151171
1370164_at 10.55554 10.707757 10.501885 10.55911 10.54809 10.500022 10.621076 10.341023 10.539613 10.314191 10.450086 10.433584
1370165_at 3.934033 4.085951 4.179865 4.0349474 4.0686946 4.0790615 3.8979108 4.284548 3.9620957 4.132911 4.152085 4.125215
1370166_at 11.88314 11.809098 11.540294 11.654411 11.879553 11.767855 11.917934 11.487649 12.008628 11.5107565 11.659419 11.895129
1370167_at 12.358307 12.44356 12.14647 12.234769 12.322555 12.269863 12.403461 12.223717 12.461196 12.166983 12.262799 12.422518
1370168_at 10.439052 10.369489 9.584121 9.600169 9.930959 9.708371 10.231125 9.555844 10.426192 10.340685 9.695346 9.912077
1370169_at 9.094028 8.99131 8.741075 8.530306 8.910899 9.073139 9.050441 8.3814125 9.166841 8.915121 8.876481 8.815733
1370170_at 10.137706 9.913933 9.791461 9.750866 9.932975 9.904179 10.010534 9.55986 9.920517 10.018897 9.921438 9.84018
1370171_at 8.279132 8.110603 8.401016 8.410865 8.142118 8.107375 8.505583 8.032042 8.231542 8.329899 8.578209 8.356925
1370172_at 10.49164 10.576131 10.778322 10.574496 10.5683775 10.562103 10.636431 10.739785 10.6509075 10.794823 10.745304 10.59169
1370173_at 7.649992 7.5419517 7.513654 7.476994 7.1259003 7.291974 7.83895 7.5845437 7.641443 7.695486 7.7264543 7.7405705
1370174_at 5.9120517 6.0472713 6.3264456 6.535803 5.9013853 6.24239 5.837608 6.3965764 5.8484826 6.042373 6.267053 6.4126267
1370175_a_at 8.3135395 8.430378 8.003441 8.057966 8.234426 8.12825 8.319811 7.782921 8.284087 8.299533 8.185744 8.367281
1370176_at 6.0773153 6.215834 6.204015 6.0920005 5.765864 6.1435266 6.143415 7.0197926 6.9788446 5.9649167 6.416054 7.399003
1370177_at 5.2477255 5.789229 5.651581 5.987058 5.7602797 5.553481 5.3383636 5.879201 5.1154666 5.956032 5.5334187 6.2932453
1370178_at 4.378443 4.373879 4.722331 4.7452884 4.566321 4.740094 4.352874 4.8613696 4.685039 4.701566 4.576021 4.969871
1370179_at 10.551492 10.679784 10.364939 10.379465 10.6973915 10.577135 10.559281 10.365074 10.60334 10.822302 10.426812 10.725142
1370180_at 11.000839 11.228771 10.991921 10.920431 11.335831 11.03247 11.1830845 11.132659 11.237667 11.393061 11.136687 11.414743
1370181_at 7.131736 6.9850087 6.835644 6.9769535 6.9740987 7.0924187 7.157559 6.8253984 6.607833 7.103057 7.014688 7.409983
1370182_at 5.10028 5.064089 5.4727936 5.540784 5.196206 4.728421 5.0099993 5.5489264 4.8457165 5.0716543 5.4380655 5.000456
1370183_at 7.201392 7.199926 6.826453 6.7893777 7.0146 6.6857967 7.1941566 6.5110054 7.1522636 7.0582414 6.7788453 7.150959
1370184_at 10.2012205 10.108836 10.154447 10.208986 9.864901 10.038194 10.130886 9.958192 10.111299 10.071243 10.263327 9.984064
1370185_at 4.617779 4.340332 4.7234974 4.674993 4.8210135 5.1146164 4.8137193 5.004591 4.6463223 4.707242 4.6137457 5.00217
1370186_at 10.719471 10.68736 10.404352 10.099536 10.483536 10.72402 10.450532 10.356003 10.432043 9.928768 10.192553 10.439668
1370187_at 10.915216 10.868611 10.5064535 10.423964 10.970732 10.801432 10.818349 10.523484 10.921026 10.704918 10.502006 10.97413
1370188_at 10.358534 10.249294 10.212475 10.135635 10.157665 10.000646 10.122209 10.218673 10.303838 10.158674 10.093626 10.312656
1370189_at 10.391934 10.265081 10.107545 10.000103 10.104477 10.084582 10.210344 9.991816 10.442396 10.170769 10.030892 10.205194
1370190_at 11.709 11.5011015 11.521905 11.645287 11.534425 11.531505 11.675931 11.492019 11.628786 11.528077 11.522361 11.577376
1370191_at 8.019928 8.169617 7.8134465 7.6941357 7.941691 8.27713 8.152208 7.5394154 8.036246 7.9086566 7.76095 7.962313
1370192_at 8.353749 8.264082 7.86051 7.5493736 7.9902377 7.972338 8.287004 7.7871165 8.080352 8.337574 7.894488 7.934429
1370193_at 10.573974 10.832281 10.605732 10.873806 10.606473 10.607946 10.874441 10.273938 10.516334 11.2229805 10.947572 10.642493
1370194_at 8.103598 7.9144773 7.5165787 7.3768277 7.5579033 7.9022493 8.059002 7.270582 8.14716 8.010132 7.588332 7.924192
1370195_at 8.1912155 7.9454384 8.021019 7.9620667 8.21085 8.210197 8.400789 7.8354945 8.297871 8.368933 7.989718 8.177055
1370196_at 6.7763047 6.7215166 6.782074 6.762612 6.733601 6.671951 6.9124436 6.819593 6.702987 6.1336207 6.459153 6.6591897
1370197_a_at 6.4759545 5.719536 6.026099 6.4534397 6.227472 6.344058 6.5492864 6.2280354 7.1274652 6.1249785 6.3401895 6.384318
1370198_at 3.366789 3.478268 3.4774215 3.3952086 3.596371 3.5913327 3.4745483 3.4845467 3.4660466 3.8438156 3.4845963 3.8691487
1370199_at 9.867421 9.757661 9.84898 10.011015 9.696682 9.810574 9.98929 10.002948 10.01623 9.4678 9.940554 9.765587
1370200_at 11.588624 11.692937 11.539431 11.640616 11.637353 11.561852 11.561302 11.574588 11.307108 11.637047 11.555212 11.513858
1370201_at 3.6662452 3.7845187 3.804222 3.9652364 3.8586214 3.9736602 3.8454 3.8633616 3.7188876 3.7169125 3.6888382 3.9145744
1370202_at 10.513206 9.790673 10.334031 9.256623 9.437724 11.106216 10.843474 10.808674 10.967119 10.391198 10.220059 10.437651
1370203_at 7.9204493 7.6680512 7.806426 7.8279724 7.558854 7.5843205 7.648827 7.811694 7.9630504 6.989159 7.8440666 7.6029243
1370204_at 8.713881 8.80216 9.1012945 8.989366 8.625446 8.674513 8.846116 8.85963 8.965523 8.359687 8.902945 8.704756
1370205_at 3.7599716 3.9542499 3.9709496 4.178948 4.2629237 4.051096 3.7179494 4.002846 4.1408663 4.045638 4.1289015 4.052156
1370206_at 4.716014 4.596936 4.9357395 4.4088416 4.8010383 4.705353 4.397233 4.7184 4.657383 4.5968723 4.753233 4.3620434
1370207_at 11.447871 11.608756 11.436934 11.483961 11.47744 11.383879 11.538833 11.605044 11.586624 11.627485 11.549257 11.512326
1370208_at 8.282813 8.220692 7.993063 8.041473 8.045076 7.896375 8.069004 7.9294877 8.220575 8.103665 8.108882 8.063756
1370209_at 9.35198 10.107452 9.214748 9.2386265 10.1604805 9.818869 9.471489 9.545212 9.968136 10.23284 9.473184 10.507582
1370210_at 5.4259167 5.5265965 5.538119 5.9046273 5.6123705 5.670702 5.599231 5.7833714 5.2030153 5.417422 5.512109 5.575842
1370211_at 6.366076 6.639045 6.543972 6.7503963 6.687049 6.728621 6.3818583 6.917859 6.5424023 6.4396377 6.553604 6.642306
1370212_at 5.3757257 5.3686705 5.2258286 5.780256 5.3373265 5.023808 5.3995867 5.2499876 5.13726 5.286629 5.4698286 5.170866
1370213_at 11.834441 11.868403 11.90972 11.748655 11.7973175 11.754786 11.760634 11.802407 11.777864 11.7851305 11.805721 11.706355
1370214_at 4.8361588 4.895053 4.7924185 4.851802 5.226299 4.9633255 5.000326 5.2594595 4.912154 5.080609 4.946229 5.074413
1370215_at 10.30474 10.841894 10.198362 9.979683 10.174173 10.329816 10.643632 10.025256 10.596414 10.719596 10.2759495 10.736821
1370216_at 4.6387167 4.5082736 4.658071 4.8209085 4.715668 4.459906 4.3830605 4.638689 4.4871173 4.1446238 4.581188 4.3509874
1370217_at 5.2473717 5.528711 5.4903574 5.7024465 5.8934546 5.6781316 5.3728743 5.9841127 5.391723 5.6882596 5.421094 5.1744027
1370218_at 6.67349 6.827737 6.2600727 6.297429 6.1843085 6.378348 6.26652 6.4665484 6.4556007 7.0970964 6.955244 5.9952555
1370219_at 8.745447 9.265649 8.454895 8.381304 8.442807 8.645683 8.994623 8.319649 8.992331 9.313583 8.887064 9.286831
1370220_at 10.380723 11.050314 10.744809 9.709781 9.438233 10.311847 9.459989 9.718918 9.980608 10.636294 9.803417 9.631939
1370221_at 4.6606627 5.148855 4.9758644 5.0121326 4.665728 4.938998 4.7393994 5.2496376 4.720986 4.7546763 4.8057494 4.505024
1370222_at 4.7949696 5.2735558 5.3401513 5.2352667 5.091986 5.007242 4.685524 5.3431973 4.7334003 5.195615 5.112426 5.1124334
1370223_at 7.983519 8.066692 7.936215 7.680999 7.8022585 7.9815264 7.930743 7.759407 8.033909 7.990387 7.841188 7.8670583
1370224_at 9.231018 9.519492 9.949241 9.3185625 9.398372 9.168447 9.475293 9.424411 9.656243 9.735372 9.97643 9.348754
1370225_at 4.9089117 4.87748 5.023163 5.0847483 5.4256654 5.1607466 5.022616 4.9323516 4.640452 4.730421 5.1630387 5.016101
1370226_at 10.411374 10.426321 10.344706 10.317255 10.229385 10.4840355 10.424868 10.323879 10.563114 10.528418 10.397785 10.5875225
1370227_at 3.4530764 3.363113 3.2240088 3.5950768 3.3813527 3.4251404 3.3326573 3.4065423 3.4316514 3.3843179 3.2192242 3.606222
1370228_at 14.323781 14.316889 14.351222 14.362534 14.345374 14.323349 14.322162 14.36091 14.323349 14.2811365 14.365531 14.347104
1370229_at 5.157077 5.3154593 5.032297 5.282271 5.5681934 5.305187 5.0777583 5.4129815 5.1898303 5.4446125 5.1946754 5.2853494
1370230_at 11.0433235 11.102693 11.398398 11.379767 11.123726 11.124248 11.186372 11.416047 11.120636 11.125923 11.378953 11.065151
1370231_at 7.2303042 7.0820284 7.2071037 7.225274 7.026298 7.3202405 6.963752 6.9785852 7.3724093 7.25354 7.116506 7.0027127
1370232_at 10.94659 10.721726 10.727829 10.559495 10.942085 10.578303 10.577885 10.473777 10.458428 10.596672 10.587173 10.534459
1370233_at 4.9539094 4.8995695 5.0737495 5.103076 5.178585 5.378972 5.33821 5.390756 5.056772 4.966831 5.2490406 5.23211
1370234_at 12.679625 12.681953 12.643284 12.700608 12.7089205 12.742483 12.591636 12.549393 12.713076 12.562435 12.704815 12.591354
1370235_at 12.79322 12.838891 13.135073 12.820332 12.73341 13.08742 12.898838 12.993282 12.936034 12.4617815 12.827422 12.799616
1370236_at 9.413589 9.339161 8.711294 8.444671 9.144493 9.278698 9.382813 8.73468 9.369904 9.155833 8.801139 9.391337
1370237_at 12.195951 12.050413 12.091728 12.231079 12.140549 11.994388 12.213254 12.189337 11.988324 11.969576 12.061464 11.871793
1370238_at 11.679482 11.683371 11.743007 11.746724 11.827112 11.699048 11.675956 11.730907 11.634376 11.935376 11.784477 11.8086195
1370239_at 13.621343 13.5888405 13.559775 13.092533 13.494265 13.815387 13.339359 13.398729 13.565485 12.937808 13.381209 13.388712
1370240_x_at 13.623387 13.539609 13.532102 13.063098 13.510996 13.873286 13.289401 13.393498 13.587589 12.848584 13.341922 13.392374
1370241_at 13.859866 13.833744 13.964333 13.952628 13.895729 14.071171 14.121168 14.093341 14.07739 13.870366 13.978571 13.946745
1370242_at 12.466166 12.703543 12.862851 12.711332 12.627119 12.637084 12.594994 12.798437 12.642314 12.590614 12.899539 12.674982
1370243_a_at 10.532216 10.64893 10.315534 10.247904 10.788851 10.556162 10.76111 10.330531 10.923098 10.320335 10.502017 10.677444
1370244_at 12.387197 12.354873 12.250819 12.26669 12.444283 12.4766035 12.372997 12.367132 12.475845 12.725242 12.56511 12.478524
1370245_at 10.495716 10.486805 10.174471 10.200617 10.574477 10.665593 10.497745 10.345763 10.776451 10.760546 10.502009 10.601458
1370246_at 12.243428 12.107615 12.108575 11.818114 12.088607 12.320744 12.233792 11.9766 12.191892 12.114748 11.884021 12.200034
1370247_a_at 6.7862353 6.6435947 6.2097282 6.3137884 6.765905 6.7249355 6.748373 6.4921412 6.6489396 6.660238 6.2793474 6.802251
1370248_at 6.594404 6.7264295 6.513268 6.410915 6.335517 6.397769 6.1823916 6.6257257 6.4026465 6.189836 6.79233 6.474904
1370249_at 7.717731 7.400868 7.3996806 6.719765 7.038035 7.3451047 8.5231495 7.2077565 7.6268487 7.8698153 7.195541 7.7695885
1370250_at 9.228905 9.192599 9.224968 9.390145 9.061951 9.11283 9.118325 9.280704 9.141672 9.273454 9.228615 9.170979
1370251_at 6.424242 6.52568 6.3711867 6.6237974 6.8113117 6.232772 6.1064653 6.0600486 6.4264703 6.8699617 6.506852 6.3248196
1370252_at 8.71017 8.95037 8.32498 8.641104 8.501459 8.484202 8.358768 8.164561 8.472808 8.761892 8.516784 8.44413
1370253_at 11.64944 11.773513 12.043763 11.942038 11.740336 11.71567 11.744069 12.023282 11.8833885 11.765451 12.145997 11.8447075
1370254_at 3.4245825 3.768536 3.8337405 3.5533364 3.7448006 3.8753493 3.7630584 3.5303564 3.6160495 3.6836517 3.5583751 3.6651154
1370255_at 4.5966625 4.6121616 4.518406 4.6408505 5.08712 4.641365 4.778308 4.5534315 4.666403 4.587447 4.8462315 4.954852
1370256_at 8.445357 9.942027 8.285051 8.651502 9.244676 7.82216 7.6954894 8.580238 8.068022 8.5573635 8.424596 9.230986
1370257_at 4.3271484 4.4507217 4.441889 4.776066 4.563966 4.249586 4.565359 4.740016 4.483431 4.4472513 4.5110703 4.634414
1370258_at 5.425908 5.4138637 5.3995132 5.432346 5.2824244 5.277723 5.695904 5.4912696 5.3301864 5.821292 5.519443 5.574919
1370259_a_at 7.82589 7.649792 7.424088 7.65857 7.483815 7.4479623 7.5217505 7.1339526 7.5816207 7.5034075 7.887037 7.50858
1370260_at 6.6858363 6.827678 6.635471 6.403845 6.632881 6.384119 6.598495 6.5197916 6.653556 6.3542347 6.628019 6.5681686
1370261_at 7.8875775 7.945827 8.056832 7.9291873 7.8387675 8.023449 7.7853823 7.6638103 7.637003 7.7679973 7.9112554 7.7792587
1370262_at 9.703678 9.4522705 9.859444 9.740805 9.426191 9.740988 9.707214 9.7216625 9.570124 9.562645 9.797173 9.640463
1370263_at 6.011673 5.617158 6.074758 6.065502 6.2065167 6.062373 5.698885 5.9468946 5.745964 5.784675 6.046084 5.7881455
1370264_at 7.631256 7.939368 7.2435937 7.401741 7.5804915 7.204063 7.485411 7.103348 7.773146 7.5824046 7.2523456 8.052154
1370265_at 6.165839 6.114447 6.105954 6.049697 5.945311 6.04585 6.289594 6.181198 6.385056 6.240297 6.0976505 6.312011
1370266_at 6.266225 6.1662517 5.9267135 6.4000163 6.487996 6.401643 6.1058216 6.375051 6.699217 6.3143616 6.2798967 5.8548613
1370267_at 6.506265 7.0158563 6.607106 6.548015 6.9236846 6.626335 6.4928203 6.5413795 6.741958 7.0142837 6.674205 6.678455
1370268_at 4.415535 4.5989413 4.657302 4.3395967 4.61353 4.59503 4.2928257 4.4389734 4.801646 4.42694 4.301888 4.787797
1370269_at 4.776937 4.944891 5.281223 5.3637743 4.9410677 5.4633985 4.9521103 5.824261 5.0284877 8.819853 5.256073 5.5112004
1370270_at 3.9829826 3.9673624 4.0614176 3.8098028 4.4917574 4.253624 3.9874263 3.9983258 3.9264472 3.9039977 3.9861667 3.7676263
1370271_a_at 7.376 7.4352913 7.2089343 7.444493 7.6484323 7.5659723 7.4649525 7.413369 7.5791826 7.820075 7.4138737 7.4614816
1370272_x_at 6.1330824 5.8578854 6.0083427 6.000534 6.4051766 6.2050576 6.1448092 6.2468176 6.2402825 6.4614577 5.9129453 6.1047215
1370273_at 3.7022831 3.886915 3.8800404 3.7872052 3.4548364 3.533291 3.3970053 3.8215997 3.5034096 3.5093508 3.872085 3.6570497
1370274_at 13.001988 13.1017885 12.870451 12.910735 13.1725 13.180832 12.982342 12.977447 13.1453495 13.060478 12.946153 13.054335
1370275_at 12.650287 12.785578 12.722906 12.789587 12.700445 12.76643 12.74873 12.797969 12.678614 12.844205 12.684824 12.656819
1370276_at 12.468106 12.484354 12.066758 11.910768 12.389725 12.634822 12.4586735 12.003959 12.544292 12.788114 12.132951 12.535486
1370277_at 11.894094 12.01555 11.958331 11.93897 11.991561 12.053925 11.914083 11.848488 11.919477 12.235864 11.879305 11.90573
1370278_at 11.583915 11.6397505 11.556216 11.535107 11.5899315 11.57232 11.622696 11.578469 11.606951 11.818951 11.505005 11.734338
1370279_at 6.097259 5.886659 5.7792115 6.004346 6.2504406 5.9001966 5.9872456 6.48848 5.512368 6.183712 5.804532 5.774275
1370280_at 10.819638 10.774374 10.343189 10.354839 10.571252 10.572892 10.758186 10.322023 10.900287 11.336639 10.830813 10.92988
1370281_at 10.779063 10.126119 11.193621 11.132837 10.387093 11.8675785 11.099412 11.509042 11.671121 10.363186 10.841114 10.588096
1370282_at 6.894195 6.8012824 6.9153795 6.609076 6.6668663 6.968201 6.724626 6.626501 7.176402 6.695299 7.0725 7.0780115
1370283_at 11.873659 12.125879 12.019045 12.154491 11.93962 12.280918 12.034135 11.905174 12.192035 11.892037 12.119922 11.817561
1370284_at 12.296437 12.4689455 12.248354 12.263701 12.399421 12.289525 12.3416815 12.247691 12.24082 12.512986 12.284091 12.428176
1370285_at 5.730172 6.1214094 6.614601 6.305876 6.0408525 6.065238 6.2862844 6.370222 6.3526306 5.7648797 6.3124514 5.879436
1370286_at 9.001938 9.734963 9.090771 8.740188 9.5391865 8.899046 8.70083 8.6069 8.908598 9.579466 8.901186 10.263265
1370287_a_at 9.03959 8.734616 9.44927 9.499388 8.762949 8.766557 9.329905 9.34649 9.246021 9.092351 9.625206 9.402569
1370288_a_at 8.17758 8.113319 8.430977 8.311492 8.240511 8.181768 8.516144 8.143059 8.274376 8.190281 8.713518 8.557047
1370289_x_at 3.9446433 3.8029974 3.9081182 3.6135707 3.728951 3.899107 3.7414176 3.6007473 3.8792174 3.7186215 3.7552712 3.6577544
1370290_at 8.415457 8.643821 8.3716135 7.7966094 7.851575 8.231422 8.566722 7.8628197 8.36496 8.141533 8.185648 8.240778
1370291_at 5.356842 5.2926564 5.558938 5.6292977 5.6437626 5.4183617 5.4773836 5.7229624 5.3738422 5.7072144 5.677126 5.21793
1370292_a_at 4.088544 4.1755342 3.9811728 4.1584153 4.0175853 4.290411 3.85832 3.8622544 3.931741 3.7716594 3.9825633 3.9150836
1370293_at 5.007932 5.40293 5.038489 5.331549 5.4044037 5.061006 4.9978127 5.0776844 5.1365023 5.238444 5.2012396 5.1037107
1370294_a_at 8.351275 7.756388 7.31491 7.0462976 6.2174225 6.469893 6.954412 7.0088296 6.8324313 6.296981 6.8488607 6.677974
1370295_at 8.517069 8.792215 8.652957 8.703201 8.577857 8.586694 8.553663 8.519501 8.549217 8.564657 8.924691 8.693445
1370296_at 13.561621 13.592403 13.572546 13.49509 13.629256 13.614855 13.601338 13.58579 13.517784 13.4738035 13.513885 13.477665
1370297_at 6.4957356 6.9092507 6.708558 6.4497895 6.432819 6.523809 6.350536 6.623489 6.3769784 6.2342224 6.4001064 6.3481855
1370298_at 10.181759 10.296842 10.029894 9.799078 10.014159 10.391004 10.448848 10.083014 10.184565 10.591926 10.024447 10.174787
1370299_at 13.623896 13.678384 13.769025 13.821425 13.684449 13.705729 13.718761 13.834783 13.646832 13.764075 13.80665 13.632551
1370300_at 8.05138 8.016401 8.17651 8.182267 7.9667325 8.127145 8.075484 7.805008 7.764039 8.17346 8.314046 7.793149
1370301_at 6.8792343 7.43831 6.66519 7.020428 7.132704 6.893562 7.182526 6.8651214 7.3880935 5.6529856 7.0929875 7.1672387
1370302_at 8.27232 8.1238785 7.926405 8.130453 8.209492 7.9754376 8.082073 8.004222 8.119238 7.872596 8.027096 7.9914613
1370303_at 6.2102275 6.5494723 6.202114 6.057458 6.074351 6.264065 6.158101 6.173627 6.747065 6.76907 6.5714207 6.1165576
1370304_at 9.246771 9.102115 8.931823 8.85964 9.128373 9.176712 9.133506 8.739177 9.083989 9.696424 9.004072 9.144373
1370305_at 9.845663 10.040905 9.643957 9.547467 9.857467 9.954674 9.92791 9.484962 10.036881 9.884879 9.659531 9.957997
1370306_at 8.691292 8.74565 9.056597 9.199142 8.784772 8.612845 8.6281805 9.1374855 8.729416 8.76945 8.956474 8.54353
1370307_at 7.1533217 7.3627057 7.3684444 7.253572 6.8095436 7.1530166 7.418526 7.469413 7.3255267 7.183748 7.5272756 7.0983367
1370308_at 8.467235 8.272822 7.92494 7.8887568 7.785821 8.027594 8.174059 7.7768407 8.080616 7.795104 7.735769 8.138059
1370309_a_at 10.725786 10.6010685 10.648557 10.647757 10.501251 10.67419 10.738461 10.436251 10.402618 10.754355 10.9283285 10.659982
1370310_at 13.009322 12.9207535 12.754736 12.883244 12.963382 12.894798 12.975308 12.692762 12.895519 12.502066 12.664297 12.875407
1370311_at 8.818052 8.64926 8.4044 8.522734 8.4744215 8.466829 8.693277 8.107116 8.517126 8.965672 8.712011 8.651547
1370312_at 4.027849 3.9816904 4.091592 4.3702264 4.1671934 4.210186 4.106007 4.263736 4.0056705 3.8222225 4.1904507 3.9611394
1370313_at 8.809157 9.148898 8.9669695 8.891494 9.274993 9.134817 9.125966 9.014957 9.106365 9.226298 8.976336 9.115013
1370314_at 7.397371 7.620981 7.5967803 7.304381 7.350061 7.5260177 7.651997 7.271154 7.3441463 7.6095834 7.5511374 7.7277503
1370315_a_at 5.644993 5.707308 5.70591 6.0799346 5.80426 5.635381 5.650785 5.848741 5.8612666 5.781255 5.7508335 5.878595
1370316_at 7.9622684 7.7767406 7.803639 7.8612146 7.7902436 7.8293953 7.9453025 7.599666 7.9977245 7.843832 7.8353863 7.827771
1370317_at 6.968843 6.9819922 6.611851 6.914322 6.618807 6.8139114 6.664674 6.602175 6.6905694 6.798493 6.799126 6.8432245
1370318_at 7.341979 7.1309724 6.801111 6.9443765 7.0812454 6.8816586 7.425781 7.00894 7.636092 7.3470616 7.4160466 7.1230116
1370319_at 9.457501 9.214564 9.408798 9.5048685 9.447499 9.183742 9.630106 9.482752 9.332625 10.191298 9.51559 9.555074
1370320_at 10.698049 10.897741 10.747324 10.750687 10.925078 10.8518095 10.752616 10.610195 10.830017 11.283156 11.132839 11.028434
1370321_at 10.159487 9.998214 10.206607 10.088677 9.970471 10.106051 10.055952 10.067134 10.034316 9.836746 10.022808 9.838892
1370322_at 10.082154 10.071781 9.818321 10.004266 10.08174 9.782138 9.975419 9.852969 9.741192 9.952695 9.9900875 10.063563
1370323_at 5.8089375 6.0792656 5.5739536 5.7214174 5.5528574 5.9028993 5.781044 5.809453 5.758847 5.945795 5.967851 5.8562584
1370324_at 7.3056016 7.031622 7.328818 7.416278 7.520315 7.1982574 7.213699 7.544354 6.978842 7.315072 7.139136 7.361294
1370325_at 9.677781 9.592452 9.518143 9.54724 9.586005 9.701569 9.774604 9.334847 9.816003 10.03873 9.670416 9.584824
1370326_at 7.284241 7.3331065 7.2067485 7.3521047 7.171609 7.02566 7.2163067 7.024742 7.1823745 7.160766 7.2314715 7.229092
1370327_at 7.961272 7.704971 8.243173 8.261381 7.7680607 7.907608 7.714542 8.052212 7.836887 8.059074 8.1634445 8.002295
1370328_at 5.625513 5.694203 5.744566 5.555238 5.8946695 5.783989 5.955949 6.0304356 5.7543902 5.8691173 5.6046286 5.9285913
1370329_at 9.293839 8.952174 9.124214 9.407806 9.293788 8.716236 8.994411 9.0748 8.478518 9.505884 8.758359 9.070328
1370330_at 6.692548 7.115253 7.047359 6.922919 6.8654146 7.001663 7.109997 7.127761 6.9480834 6.965877 7.153799 6.870937
1370331_at 7.7619944 7.162025 7.6399903 7.5239367 7.1929955 7.3980317 7.4658465 7.666719 7.330555 7.2279243 7.6704316 7.373592
1370332_at 5.159657 5.365987 5.592667 5.502645 5.358057 5.763536 5.1346626 5.475535 5.3585 5.3684335 5.583104 5.3752184
1370333_a_at 13.336587 13.382567 13.407618 13.397316 13.330174 13.359977 13.337631 13.331838 13.45532 12.928209 13.252274 13.342389
1370334_at 8.343056 8.680082 8.677902 8.398052 8.411999 7.9386826 8.367592 7.8449354 8.277929 8.584341 7.919315 8.545576
1370335_at 7.7602205 8.068285 8.150011 8.380398 8.095921 7.8205194 7.9311814 8.256041 7.982544 7.5452366 8.091625 7.909272
1370336_at 11.055551 10.472979 10.168698 10.41971 10.139389 9.773363 10.80065 11.313001 11.389112 9.409812 10.392212 9.840702
1370337_at 8.15559 7.975679 7.43505 7.293712 7.77846 7.8883433 7.753149 7.5403743 7.978906 7.779283 7.473287 7.880186
1370338_at 3.5270002 3.4843812 3.558588 3.6573496 3.5455053 3.4338217 3.4048557 3.4889538 3.4760845 3.488458 3.6777194 3.5185804
1370339_at 10.209979 10.209292 10.458572 10.395525 10.0225725 10.361952 10.465912 10.354341 10.146623 10.432096 10.572736 10.140459
1370340_x_at 9.083655 9.221946 9.566972 9.2924385 9.13621 9.357763 9.460393 9.365383 9.200277 9.565132 9.628323 9.103058
1370341_at 3.368015 3.5214336 3.8568063 3.7448668 3.467931 3.800667 3.4600618 3.4631224 3.648443 3.618106 3.6221886 3.7024515
1370342_at 3.4964497 3.6317666 3.6702218 3.693753 3.9754744 3.6114795 3.7437859 4.0323653 3.4550943 3.636444 3.974735 3.6164567
1370343_at 6.169145 6.3449945 6.5132084 6.279999 6.267833 6.2278366 6.207072 6.3730907 6.2723036 6.643301 6.5583057 6.2548013
1370344_at 8.054511 7.911033 7.810415 7.732448 7.908276 7.8748326 8.008436 7.685039 7.775027 7.840483 7.9489865 7.8173413
1370345_at 7.7135572 7.5623903 6.195035 5.4146767 5.376995 6.1422634 6.029879 5.9346266 6.482155 5.5674343 5.6874943 5.7554617
1370346_at 6.787286 6.554942 5.821189 5.415727 4.8165865 5.2500196 5.684179 6.0022345 5.7656946 4.9850216 5.4613695 5.1512785
1370347_at 5.445879 5.398613 5.5046225 5.7540903 5.4410553 5.3035045 5.5046277 5.3022594 5.570436 5.6636086 5.7735224 5.428325
1370348_at 10.835569 10.739859 10.5958 10.732596 10.718237 10.842951 10.880502 10.615582 10.812365 10.996821 10.70231 10.87713
1370349_a_at 13.859774 13.848042 13.918736 14.018424 13.997782 13.887381 13.910476 13.950611 13.952418 14.000382 13.889294 13.954203
1370350_x_at 11.094569 11.079244 10.672645 12.854437 10.741161 10.084991 12.134461 12.896404 12.434801 10.954306 11.011766 11.244377
1370351_at 8.564852 8.549205 8.614094 8.3923235 8.381636 8.579756 8.628012 8.284777 8.353936 8.554525 8.392025 8.520884
1370352_at 11.683512 11.421545 11.572093 11.511933 11.573804 11.164094 11.616085 11.111265 11.849152 10.908732 11.402304 11.416812
1370353_at 7.962721 8.056593 7.728809 7.684816 7.856767 7.905047 7.603532 7.7019753 7.889894 7.8105927 8.097597 8.139317
1370354_at 7.4877305 7.182464 7.3458233 7.2691193 7.30096 7.0083027 7.6540046 7.134649 7.415762 7.08466 7.680124 7.235723
1370355_at 12.737513 10.95511 11.991922 12.490977 12.644739 12.854625 12.678221 12.292518 12.770577 12.134142 11.902038 11.0938835
1370356_at 7.192214 6.8230314 7.1311803 7.3008246 6.5953784 6.9117618 7.3047857 7.0874643 6.7889366 7.2513146 7.4157867 6.880303
1370357_at 8.271155 8.270987 7.916085 8.118216 8.18928 8.28129 8.232805 7.7271576 8.150196 8.051406 7.903288 8.078033
1370358_at 8.623862 8.724221 8.627223 8.708739 8.504477 8.6461525 8.654119 8.690147 8.601019 8.481309 8.726011 8.667067
1370359_at 12.536997 12.51776 12.596063 12.643932 12.325602 12.441781 12.5560465 12.427497 12.328706 12.438224 12.734149 12.462808
1370360_at 9.113282 9.037456 8.887713 8.838945 8.893889 9.172496 8.824974 8.750774 9.09803 8.914424 8.8029585 8.925701
1370361_at 4.624268 4.6222024 5.015444 4.9577956 4.7896833 4.907192 4.8966427 4.867476 4.764064 4.7302566 4.7882404 4.9296246
1370362_at 7.330154 7.366422 7.4658575 7.4314213 7.4569945 7.387174 7.3970833 7.794518 7.069715 7.300713 7.3281627 7.3827844
1370363_at 12.393342 12.45356 11.808795 12.428751 12.399184 11.991655 11.710448 11.743665 11.740784 12.033025 12.549217 12.73214
1370364_at 7.4143686 7.224437 7.530216 7.638336 6.9301257 7.489628 7.41211 7.181489 7.466961 7.1356416 7.695292 7.493257
1370365_at 8.820748 8.867368 8.844954 8.748754 9.172546 9.033291 8.740198 8.789524 9.017454 8.838549 9.2842245 8.853087
1370366_at 10.169924 10.229504 10.291832 10.458324 10.170211 10.098105 10.116013 10.453319 9.985451 9.976732 10.40877 10.031056
1370367_at 4.7323637 4.5013046 4.443502 4.6108665 4.9069924 4.2473583 4.5653706 4.6947403 5.136902 4.8115144 5.0456014 4.5960455
1370368_at 7.0133514 6.9135156 6.9753046 6.839882 6.9843793 6.6220474 6.9515324 6.9723725 7.11269 7.0274153 6.8993993 6.987031
1370369_at 6.731112 6.6712446 6.780952 6.3524776 6.7402177 6.6062655 6.67697 6.714773 6.8155065 6.8058906 6.8229465 7.100386
1370370_at 8.237633 8.545115 8.4168415 8.294392 8.44331 8.346153 8.280899 8.338898 8.111572 8.302218 8.286539 8.463386
1370371_a_at 7.2886777 6.811845 7.023644 7.0049343 6.6943097 6.822435 7.0137787 7.17656 6.9140205 7.241025 7.169871 6.796169
1370372_at 4.822732 4.8580503 4.681243 4.629132 4.6451397 4.745968 4.9125853 4.8805137 4.7371387 4.6050086 4.8274446 4.322294
1370373_at 6.211161 5.9963937 6.196204 6.3501477 6.4996963 6.4105077 6.0426116 6.334516 6.18871 6.146422 6.3176203 5.9289875
1370374_at 8.762744 8.121205 8.64028 8.83332 8.075419 8.57101 8.465086 8.928746 8.272364 7.166724 7.7625084 7.714262
1370375_at 11.708484 11.41402 11.86099 11.712235 11.69037 11.708254 11.67005 11.762895 11.546104 12.012301 11.369811 11.586967
1370376_a_at 8.771517 8.705502 8.573761 8.301434 8.507193 8.747868 8.589508 8.4616585 8.77746 8.521803 8.603201 8.709915
1370377_at 12.734091 13.061215 12.937277 12.994674 12.933234 12.8863535 12.264486 12.928038 12.952277 12.870425 12.951241 12.965955
1370378_at 12.375554 12.41215 12.188284 12.160736 12.446317 12.358095 12.301024 12.0509 12.366439 12.530392 12.1333475 12.250402
1370379_at 5.9604287 6.0679393 5.8920403 6.075726 5.4216175 6.0876856 6.1731377 6.669222 5.921147 5.79535 6.016868 5.561265
1370380_s_at 6.60551 6.593472 6.506759 6.7487545 6.792977 6.6692934 6.483371 6.679942 6.454637 6.629976 6.630815 6.2262897
1370381_at 10.797651 10.716704 10.761407 10.8208065 10.643289 10.525236 10.731205 10.857774 10.852843 9.846836 10.881446 10.763442
1370382_at 3.3654191 3.5343552 3.7304323 3.9926155 3.570116 3.5220556 3.5031567 3.3170404 3.305468 3.4543765 3.55776 3.6302965
1370383_s_at 8.322869 7.751999 8.628136 8.471962 7.389503 8.001896 8.587252 8.396122 8.135041 7.8633637 8.877854 8.855244
1370384_a_at 7.9656415 5.471076 7.4066916 5.084682 5.3549814 9.938214 9.766799 8.989382 10.095595 9.160566 8.345573 7.4082985
1370385_at 5.439408 5.5043488 5.4469132 5.179353 5.3038692 5.2639647 5.529209 5.3238134 5.1437197 4.941942 5.1447573 5.437827
1370386_at 7.8351393 7.832676 7.7472153 7.666999 7.4461656 7.5934386 7.962141 7.5410147 7.7396746 7.823904 7.943254 8.001468
1370387_at 11.122553 11.190311 10.388509 11.0394745 11.374395 11.175921 11.527593 10.623399 11.7504225 11.400861 11.048241 11.622323
1370388_at 3.959858 4.49679 4.2418523 4.4177785 4.625321 4.2120237 4.0524006 4.626035 4.311552 4.1955504 4.469482 4.5191345
1370389_at 4.001462 3.758209 3.7060108 3.9944832 3.608734 3.7411017 3.8501925 3.7484474 3.7547052 3.752088 3.9752705 4.0183005
1370390_at 4.936583 5.006309 5.5105 5.3243318 5.530761 5.5637226 4.995636 5.1531878 5.0366764 5.296554 4.9579406 5.3427773
1370391_at 4.9718275 5.09072 5.5693016 5.426589 5.3440814 5.012594 4.9066334 5.5215282 5.086732 5.0046816 5.2058115 5.358853
1370392_at 5.3459606 5.3247824 5.0270734 5.112484 5.842384 5.7069016 5.23925 5.4428387 5.4410043 5.347388 5.2594724 5.237778
1370393_at 5.9445333 5.563411 5.168208 5.15188 5.3171277 5.1538925 5.4779696 5.2551036 5.155559 5.7613177 5.3006353 5.096442
1370394_at 7.2137394 7.501224 5.7810063 5.8541613 6.832082 6.0373173 8.152185 5.849409 5.798351 6.1470346 5.064796 5.735053
1370395_at 6.649846 6.946897 6.908677 7.002412 6.9175844 6.98178 6.7713995 7.1987925 6.8305354 6.7048783 6.718116 6.698252
1370396_x_at 14.075065 14.046688 14.002024 14.026567 14.136447 14.047955 14.038396 14.008546 14.072395 14.05382 13.981981 14.022687
1370397_at 11.636065 12.387748 11.94371 11.895248 12.369733 11.708686 11.897955 11.715766 12.117511 11.347996 11.888867 11.737973
1370398_at 6.2040524 6.051536 6.033168 6.180667 5.983698 6.058614 6.3092456 6.127408 6.1535177 5.794517 6.190856 6.247008
1370399_at 7.2662635 7.3941236 7.622154 7.450976 7.341278 7.316208 7.5585256 7.569915 7.6680226 8.112389 7.3298564 7.632745
1370400_at 5.659644 5.819669 5.273939 5.193992 5.8206058 5.329858 5.920211 5.308154 5.9447074 5.67677 5.4326468 5.4036245
1370401_at 3.822356 3.9555087 4.0756416 4.252055 4.4442053 3.934618 4.164298 4.1411495 4.1606455 4.0672903 4.182309 4.3522105
1370402_at 7.5900097 7.6071615 7.919784 7.928899 7.7841783 7.165878 7.7326756 7.903799 7.69477 7.9608808 7.865314 7.7031107
1370403_at 4.7842736 4.826983 5.3779354 5.15301 5.1605988 4.93472 4.888777 5.3636746 4.6391163 5.1423645 5.253081 5.167363
1370404_at 3.8094726 4.0004597 3.8549714 3.9863603 4.134584 3.9961553 3.9249196 4.253266 3.9304116 3.8061717 3.958473 4.1109366
1370405_at 3.9408414 3.6745038 3.8349423 3.7832482 3.9509366 4.073328 3.8557217 3.623178 3.589084 3.666624 3.728791 3.5952759
1370406_a_at 3.7521005 3.7918196 4.08475 3.7299101 3.7804961 3.6976216 3.8950007 4.0544357 3.5750518 3.9903948 3.5626752 3.920447
1370407_at 8.053264 7.830623 8.660811 8.617229 7.572293 7.782475 7.9964457 8.708566 7.9179087 7.791087 8.566429 7.883224
1370408_at 5.046527 4.4421678 4.610681 4.959238 4.4038653 4.584655 4.6635 4.292101 4.730052 4.3048444 4.458311 4.7387967
1370409_at 4.3684688 5.2005143 4.890123 5.003827 4.767391 4.9845204 4.784061 4.9879336 4.395337 5.0196376 4.761823 4.694299
1370410_at 3.7970452 4.759613 4.3470287 4.430188 4.05346 4.439719 4.1837955 4.6962166 4.3741827 4.132341 4.3812046 4.5376863
1370411_at 5.5269823 5.8075376 5.8299365 6.0648985 5.9433346 5.6929684 5.6804924 6.1186786 5.3766317 5.8005652 6.0291786 5.97138
1370412_at 4.1404457 4.1578407 3.9403856 3.9211693 4.1260514 4.0313673 4.5478086 4.088703 3.7469032 4.0279756 4.2485065 4.2402005
1370413_at 6.886663 6.527405 6.047617 6.211039 6.4472427 6.2354355 6.7854743 6.308239 6.835644 6.776284 6.686502 6.7241373
1370414_at 9.4968 9.338349 9.340729 9.08581 9.330099 9.439322 9.6629925 9.261321 9.731228 9.2532425 9.55171 9.265756
1370415_at 5.5441313 5.7868366 5.8620234 5.797886 5.9344416 5.461238 6.034109 5.766735 5.6285515 5.885677 5.723179 5.575039
1370416_at 5.0277834 4.8216825 4.7571197 5.0967464 4.9410677 4.991643 4.8337317 5.0539727 4.6438217 4.6859107 4.9563885 4.85873
1370417_at 4.352994 4.326038 4.4307 4.6401 4.8234353 4.488112 4.4367657 4.3508263 4.755276 4.935867 4.2336006 4.006493
1370418_s_at 5.357009 5.369468 5.752353 5.431469 5.6276045 5.447689 5.7355027 5.539537 5.538619 5.847786 5.582792 5.6315084
1370419_a_at 5.6619844 6.1945353 5.886113 5.760766 5.8042603 5.712228 5.6432257 5.7831774 5.759886 5.575964 6.164551 5.7634525
1370420_at 12.817954 12.071588 11.930697 11.18386 12.116893 13.072477 13.053825 12.781497 12.949082 11.882125 12.339927 12.332743
1370421_a_at 6.1050196 6.261384 6.3622613 6.335426 6.734874 6.504859 6.291811 6.4725924 6.2127733 6.416342 6.2260685 6.289974
1370422_at 6.569092 7.146725 6.9884944 6.807231 6.766031 6.805609 6.7742324 6.804055 6.8792086 6.8365264 7.299636 6.777916
1370423_at 5.8327785 5.7554092 5.8585606 5.548561 5.8019404 6.0278983 5.842314 6.000903 5.860325 6.474241 5.9376173 5.679151
1370424_at 3.9195886 4.0044346 3.8338542 4.438879 4.041507 4.055603 4.020287 4.1751375 3.7916203 4.264703 3.9882774 4.261876
1370425_at 12.814065 12.9765215 12.33269 12.582109 12.99238 12.172139 12.52034 12.31377 11.991837 12.129551 12.129763 12.662193
1370426_a_at 10.524041 10.459299 10.408339 10.544681 10.452111 10.379119 10.29506 10.239904 10.247136 10.726107 10.60168 10.283588
1370427_at 5.174629 5.2803173 5.626229 5.354415 5.124894 5.1788516 5.449525 5.3502417 5.406498 4.961257 5.332647 5.185451
1370428_x_at 11.909236 12.072353 11.947651 11.052939 11.8021965 11.737681 12.093728 12.098121 12.055163 11.974847 12.035196 11.976113
1370429_at 9.791376 9.838047 9.978135 9.177471 9.901513 9.8841095 9.889978 9.843376 9.8938465 9.544313 10.0677 9.846142
1370430_at 5.1117125 5.1238365 5.20957 5.162046 5.311531 5.1715965 5.090788 5.5996847 5.018519 5.194219 4.9838033 4.870627
1370431_at 4.081668 4.03288 3.9766994 4.3768816 4.4243097 4.305542 4.0905814 4.3931594 4.163885 4.385931 4.0253105 4.1584544
1370432_at 3.4923558 3.670449 3.586151 3.6769168 3.3345094 3.6983654 3.7618783 3.3735662 3.5884848 3.495997 3.2521698 3.4292707
1370433_at 10.270294 9.710919 9.046556 9.977752 10.018057 10.276854 9.851785 9.552875 10.244783 9.769454 9.241312 10.189781
1370434_a_at 3.7187302 3.6083188 3.6672704 3.9731646 4.189332 3.57728 3.647122 3.846426 3.7080863 3.689016 3.6888938 3.7263353
1370435_a_at 7.678829 7.446336 7.577098 7.330056 7.241721 7.3272715 7.4349074 7.2088213 7.4439864 7.744401 7.458731 7.229092
1370436_at 6.029967 7.578592 5.212484 6.2620215 6.300228 6.7150335 5.893637 7.5301895 8.171221 7.5929956 8.056978 7.6552024
1370437_at 6.009676 6.045068 6.0457926 6.1268096 5.759366 5.623283 5.681094 6.0757866 5.8211055 5.848614 6.147842 5.8695097
1370438_at 5.714987 6.217252 5.60294 6.0438733 5.798999 5.9062376 5.919158 6.186034 5.7356677 5.819169 5.921148 5.777953
1370439_a_at 3.678889 3.4793503 3.4342487 3.4193993 3.4527104 3.2821355 3.3990064 3.4842706 3.3646748 3.229704 3.4189343 3.4381938
1370440_at 7.19884 7.2029314 7.33408 7.2451687 7.274928 7.26279 7.3914533 7.3152657 7.161607 7.4897614 7.479414 7.343094
1370441_at 3.7565527 4.1122065 3.9571245 3.9500518 3.8656316 3.7731586 3.601219 3.8134954 3.7641795 3.568202 3.8913052 4.039732
1370442_at 3.315096 3.2916176 3.3331015 3.193929 3.3388045 3.4943962 3.3341296 3.385606 3.3717284 3.5087612 3.3331342 3.1843789
1370443_at 7.611036 7.824845 7.7605863 7.8276997 7.414193 7.449077 7.1116323 7.6396866 7.732941 7.668926 7.7893586 7.6274304
1370444_at 4.7572746 4.699168 4.795327 5.028811 4.8796244 4.9911065 4.849288 5.1777854 4.8192134 4.769535 4.8388567 4.574807
1370445_at 6.8673134 6.8571043 6.248926 6.2227755 7.0748696 6.92235 6.4581213 6.736586 7.1167727 7.8587656 7.1348414 7.391803
1370446_at 6.942278 7.2444034 6.7659674 6.7333465 6.8431716 7.1562395 7.338971 6.632815 7.094448 7.2828903 6.7423663 6.9719467
1370447_at 4.8695626 4.8718376 4.9755754 5.1947794 4.93116 5.1134596 4.5490303 5.0889797 4.991233 4.7775593 4.792859 4.882984
1370448_at 4.5100727 4.460995 4.2464023 4.447801 4.3568068 4.616952 4.2988634 4.6241817 4.3152013 4.5240817 4.530836 4.4678993
1370449_at 8.394281 8.152357 7.7464075 7.6071415 7.870055 7.9066586 8.266604 7.4050474 8.157824 8.291439 8.420256 8.431227
1370450_at 4.3171725 4.643854 4.39941 4.643375 4.6105466 4.693046 4.530616 4.766979 4.3379765 4.7182283 4.396084 4.768251
1370451_a_at 5.316672 5.2842274 5.5285664 4.891101 5.546578 5.043414 4.857985 5.3151054 5.2009344 4.77662 5.2113295 5.052741
1370452_at 4.09029 3.920535 4.2858067 3.8447082 3.9884446 4.2073555 4.037122 3.913539 3.914446 3.9116156 3.744017 4.2265635
1370453_at 4.7236686 5.1628914 4.892294 5.3037043 5.7298303 5.1169386 4.948479 5.2505054 4.9891205 5.1569448 4.9142494 4.9331717
1370454_at 4.91788 4.525328 5.015771 4.7597528 4.7751446 4.3314238 4.710865 4.8333907 4.641945 5.07931 4.9549456 5.172418
1370455_a_at 3.3687663 3.705813 3.3784804 3.1970642 3.223326 3.8203259 3.4745483 3.1265624 3.3446016 3.4193146 3.2323437 3.5373611
1370456_at 3.6743355 3.7478433 3.9060633 4.002322 4.2026896 4.1190476 3.9700153 3.911401 3.8581407 4.3195143 3.9179618 4.030795
1370457_at 3.8916378 3.8783472 4.311144 4.341878 4.305729 4.4984217 4.161386 4.399811 4.15442 4.2501326 4.3944507 3.9835744
1370458_at 4.4802628 4.5890336 4.167684 4.2375393 4.4453964 4.2886786 4.292919 4.70319 4.2325344 4.1637707 4.289323 4.2966237
1370459_at 3.8664122 4.008016 4.1650496 4.1558557 4.2637196 4.055374 4.17018 4.366164 4.00616 4.020879 4.1653476 4.191644
1370460_at 7.3087754 7.1911993 6.902789 6.987458 6.8872156 7.4577045 7.341191 6.903597 7.3235583 7.3318977 7.1995378 7.150796
1370461_at 5.5387125 5.481774 5.457404 5.215864 5.2860575 5.1600227 5.1276255 5.3418264 5.2383885 5.148623 4.948799 5.014374
1370462_at 5.697566 5.524398 4.960882 4.808599 4.3218703 4.4646015 4.949839 4.7815423 4.5940914 4.2449536 4.528833 4.477432
1370463_x_at 5.382722 5.6061606 5.7420697 7.021379 5.53536 5.9059725 6.293069 5.8035307 6.3268666 6.1004786 5.5613666 5.7716937
1370464_at 4.864102 4.914772 4.907955 4.024495 3.962157 4.506344 5.014101 4.0679893 4.5813804 5.8147793 4.9271317 5.200516
1370465_at 4.9617515 5.20341 5.0374146 4.3100815 4.359269 4.851077 5.606232 4.7629795 5.121222 6.073473 5.152631 5.682531
1370466_at 3.9004672 3.9486935 4.1131 4.215728 4.141219 4.1854715 3.7976341 4.121168 3.806873 4.1929626 3.938937 3.9250572
1370467_at 4.5229297 4.5741105 4.9215508 4.9374657 4.6672087 4.937128 4.357526 4.719232 4.681905 5.024226 4.81033 4.798075
1370468_at 3.219121 3.4272516 3.3331673 3.6077375 3.3120937 3.124669 3.2950466 3.364881 3.3089023 3.3035505 3.1944153 3.2527297
1370469_at 5.985076 5.621857 5.953 5.5664425 5.8790526 5.6218467 5.873332 5.9428334 5.3929405 5.8904066 5.9039493 5.9855547
1370470_at 4.032197 3.9790993 4.2656813 4.4011574 4.240399 4.021471 4.0140166 4.271005 4.1301856 4.149087 4.157476 3.7816732
1370471_at 3.868082 3.9251053 3.9957023 4.232435 4.3145494 4.3968973 4.047159 4.054571 4.0651836 4.185711 3.973488 4.101019
1370472_a_at 4.8830605 5.056609 5.1584387 4.7941313 5.3918324 4.998674 5.0436916 5.263811 5.287777 4.9314365 5.0136037 4.6161346
1370473_a_at 6.262898 6.2017837 6.5684586 6.6732 6.4061613 6.358784 6.2795005 6.749003 6.0440707 6.278103 6.534064 6.2623754
1370474_at 5.3613944 5.5307555 4.960492 4.7268486 5.1322575 4.9970584 5.38592 4.8017793 5.014617 5.5078244 4.9579406 5.3724833
1370475_at 13.317141 13.329788 13.212694 13.255053 13.170784 13.183785 13.358568 13.322367 13.212479 12.938493 13.219545 13.274803
1370476_at 7.449618 7.497048 7.407162 7.4178615 6.9815736 7.532392 7.54101 7.2528257 7.5233226 7.4107456 7.3485723 7.435958
1370477_at 3.6296725 3.7345395 3.714213 3.6066175 3.8810751 3.9928875 3.5781045 3.7214465 3.5028095 3.6751928 3.937488 3.748611
1370478_at 5.973443 5.7485924 5.9627295 5.871128 5.983698 5.853121 5.612607 5.9381247 5.8473487 5.8700366 5.886511 5.5146804
1370479_x_at 12.920166 12.885134 13.007306 13.255747 13.131893 11.967044 12.650671 13.013953 12.117372 11.450398 12.60157 12.99263
1370480_at 4.034089 4.327444 4.2101097 4.2932363 4.218521 4.166539 3.8998466 3.9999774 4.1026707 4.250456 3.906946 4.400361
1370481_at 5.2620277 5.706418 5.4752097 5.67518 6.1556945 5.441432 5.356024 5.911684 5.7784886 5.754079 5.582117 5.429459
1370482_at 5.592396 5.4956074 5.5651646 5.8391304 5.7416124 5.6890526 5.735404 5.7294664 5.7334757 5.579919 5.578742 5.665531
1370483_at 3.888719 3.8326087 3.8675566 3.778574 3.8225527 3.9638462 3.7854445 3.764763 3.895793 3.8385966 3.6624455 4.0061836
1370484_at 5.0839157 5.2506185 5.0017295 5.1246552 5.4034123 5.322174 5.1811395 5.2019773 5.135548 5.1996226 5.1800613 5.2659307
1370485_a_at 4.0733576 4.0696244 4.262641 4.105182 4.218229 4.6829076 3.87189 4.410857 4.201555 4.169486 4.125966 3.925842
1370486_a_at 5.4721966 5.4311733 5.7188396 5.4689593 5.7580543 5.3332267 5.1500554 5.7402625 5.4650764 5.503402 5.71275 5.2370605
1370487_a_at 5.96912 6.5068836 5.90377 6.300662 6.18689 6.0413527 6.2088833 6.112584 6.28734 6.1628785 6.031059 6.256324
1370488_a_at 5.1675396 4.633746 5.1148105 5.2143455 4.405896 4.942721 4.504731 4.911469 5.330361 4.268104 5.306275 4.9846153
1370489_a_at 3.964165 4.0284314 4.0189753 3.8882866 3.9810014 4.2002635 4.2174315 4.0998507 4.1564035 4.6470785 3.9981065 4.2610865
1370490_at 3.8443947 4.294853 4.0457 4.516772 4.267607 4.159867 4.0410776 4.1387672 4.167021 4.0758796 4.2717953 3.974939
1370491_a_at 6.5087967 5.9299164 6.002511 5.9420176 5.2479887 5.971327 6.1165457 6.0231357 6.465428 5.361021 5.8987646 5.443141
1370492_a_at 4.360765 4.332466 4.545074 4.1054163 4.60096 4.3835273 4.0910473 4.0824003 4.1188526 4.2823873 4.331009 4.467865
1370493_a_at 3.6412463 3.9865592 4.1361346 3.840513 3.501142 3.5690198 3.6535575 3.9108672 4.1065645 4.283474 3.6299973 4.0915117
1370494_at 4.5795736 4.6805134 4.714324 4.7409425 4.8700075 4.383313 4.3287497 4.7279034 4.41081 4.3700724 4.285355 4.3669157
1370495_s_at 13.249696 13.334866 13.302521 13.279837 13.24792 13.198967 13.048134 13.214626 12.627952 13.198483 13.14255 13.279395
1370496_at 12.818018 12.749448 12.823592 12.802534 12.664676 12.745747 12.81781 12.809143 12.632943 12.888906 12.708464 12.704808
1370497_at 4.051345 4.1412816 4.1270294 4.2741823 4.2351084 4.2959013 4.1245174 4.3657556 4.2602673 4.1835947 4.2645025 4.238473
1370498_at 3.3311746 3.2684884 3.1682549 3.1684463 3.7772925 3.4667528 3.4546902 3.2149742 3.5382042 3.3485532 3.327759 3.2587245
1370499_at 4.6783504 4.479261 4.217647 4.0747313 4.309951 4.550544 4.4641876 3.8444118 5.1743917 4.5738025 4.096237 4.1893826
1370500_a_at 3.6604955 3.7744496 4.0590134 4.1223526 3.9781542 3.7658296 3.6904767 3.9317477 3.9924297 4.0639105 3.960467 3.9417515
1370501_at 9.7071 9.489878 9.107565 9.352915 9.468481 9.519812 9.592356 9.042877 9.418058 9.262549 9.244227 9.36405
1370502_at 3.8579602 3.868764 4.089057 4.064749 4.050826 4.1930027 3.8085084 4.1895194 4.068283 3.8952768 3.9282203 4.0580907
1370503_s_at 4.6887527 4.385499 4.2111025 4.08261 4.3039894 4.4490666 4.5078645 4.5161076 4.4381886 4.1613097 4.3944507 4.6435723
1370504_a_at 6.162997 5.7932653 5.980307 6.1502185 6.0668993 5.7838964 6.3164964 6.1214 5.901899 5.6873713 6.048529 6.4484696
1370505_at 6.2453876 6.554942 6.4996343 6.376378 6.16639 6.1341057 6.4426017 6.338631 6.2958083 6.389592 6.479397 6.158282
1370506_at 7.240527 7.4021506 6.9583254 6.969118 6.7469163 7.0379 6.8410206 6.9438725 7.097422 6.783163 6.884057 7.0301604
1370507_at 6.1924367 6.042892 6.2044516 5.8597593 5.7851715 5.9577637 6.089249 5.8206663 6.3358617 6.4327326 6.1686306 6.384926
1370508_a_at 5.132028 5.2858872 5.3453383 5.2385855 5.724699 5.5446434 5.2724934 5.5930176 5.0055494 5.444709 5.2286353 5.1578083
1370509_at 7.5309544 7.153793 7.722415 7.3221707 7.298376 6.928325 7.4698195 7.208295 7.3185887 8.032144 7.5391073 7.0800524
1370510_a_at 7.6280346 7.761297 7.578794 7.664006 7.416972 7.2730656 7.617695 7.419459 7.4288697 7.4069476 7.749599 7.6344523
1370511_at 13.816082 13.960421 13.832705 13.795232 13.89973 13.860861 13.883875 13.834985 14.020546 13.816708 13.916351 13.891531
1370512_at 7.7771373 7.7893586 7.473492 7.1287427 7.5129814 7.5687313 7.708037 7.263671 7.8193603 7.683585 7.3979564 7.434975
1370513_at 3.6710684 3.725386 3.5780518 3.7429798 4.0172615 3.8514965 3.647049 3.818987 3.5750992 3.5503838 3.6906245 3.7037365
1370514_a_at 3.7262123 3.779253 3.8249028 3.924995 3.9718702 3.663603 3.8389885 3.7251232 3.687447 3.602657 3.6827452 3.8655186
1370515_x_at 4.297534 4.3279862 4.821574 4.609578 4.5075994 4.710782 4.517671 4.525047 4.474556 4.7774653 4.555751 4.7723565
1370516_at 6.0750318 6.228576 6.039496 6.032922 5.988872 6.120244 6.0426116 5.6760173 6.1207924 5.9595103 6.323678 6.1918583
1370517_at 3.6165092 3.9956164 4.070196 3.9731646 3.9705937 3.9385138 3.6851707 4.243655 3.6930883 3.9141178 3.5483396 4.1630926
1370518_a_at 3.9180493 3.7885315 3.8675115 3.684603 4.4297414 4.2172318 3.9010715 4.3017297 4.15452 4.1129885 3.874353 3.9217734
1370519_at 4.4876585 4.573243 4.925263 4.744096 4.6500816 4.447801 4.5803227 4.7021294 4.8093014 4.7139673 4.539352 4.4111643
1370520_at 4.1701927 4.4519987 4.4015894 4.741099 4.5075994 4.2276106 4.3944817 4.6294103 4.5362153 4.1523128 4.56071 4.619211
1370521_at 6.646336 6.773684 6.34069 6.5696645 6.2807183 6.8054504 6.630447 6.5718274 6.6282473 6.698652 6.3987265 6.685188
1370522_at 9.20068 9.056211 9.182545 9.171458 9.079154 9.195245 9.507688 9.246431 9.398823 9.120819 9.196341 8.813206
1370523_a_at 7.870056 7.5336685 7.8453407 8.02338 7.281678 7.4886084 7.8779955 7.766984 7.7154484 7.502809 7.8921437 7.760069
1370524_at 9.3034525 9.031473 9.084428 9.228642 9.007289 9.160407 9.181026 8.971084 9.245358 8.949733 9.083875 9.34402
1370525_at 8.305414 8.221708 8.358237 8.468481 8.032783 8.459473 8.407034 8.265741 8.329863 8.445007 8.328537 8.3477
1370526_at 6.2868114 6.366475 6.6015573 6.6404295 7.8394337 8.201065 6.7162232 6.544492 6.491146 8.086144 8.115236 6.3148685
1370527_a_at 8.25793 8.273285 8.264412 8.32686 8.351568 8.4230175 8.458336 8.411798 8.054511 8.228528 8.396444 8.732963
1370528_at 6.4099483 6.583438 6.2179427 6.484346 6.44693 6.729603 6.458182 6.502318 6.6831183 6.198588 6.3767686 6.7924075
1370529_a_at 6.669108 7.0627255 6.860621 7.023462 6.9315653 7.02909 6.403773 6.634592 6.504625 6.5328417 6.983672 7.2565126
1370530_a_at 8.273381 8.2626915 7.8135405 7.899377 8.172917 7.3451996 7.74683 7.5357733 7.538916 7.4807353 7.7946305 8.118212
1370531_a_at 5.8045225 5.572631 5.7437305 5.2203183 5.278905 5.240527 5.3525295 5.191319 5.4784193 5.1032767 5.288006 5.50954
1370532_at 5.8030205 5.658092 5.6972284 5.8937616 6.111651 5.953429 5.730574 5.7278767 5.6537857 5.6769547 5.704625 5.9662867
1370533_at 4.4690814 4.5608015 4.4378643 4.2783957 4.4780226 4.3950787 4.321927 4.6163073 4.113988 4.703183 4.559471 4.3050776
1370534_at 7.335832 7.7510524 7.3016973 6.8456354 7.567312 7.140304 7.5067377 7.183377 7.3402677 7.106053 7.0233183 7.0287914
1370535_at 4.18083 4.2013597 4.559973 3.923566 4.048794 3.891786 4.1037483 4.247261 3.9323812 4.094202 3.9348383 3.926442
1370536_at 5.483412 5.4242344 5.145858 5.056037 5.3321266 5.376457 5.3196173 4.8421574 5.158267 5.3062077 5.3772154 5.193056
1370537_at 7.269476 7.371745 7.1138153 7.1132884 6.740831 7.3341403 7.2959476 7.0877604 7.253073 7.077836 7.203656 7.343836
1370538_at 8.384677 8.07399 8.067314 7.8180494 7.930455 7.7719426 8.491821 7.8746114 8.025618 8.705742 8.155794 8.603024
1370539_at 7.5566926 7.4865746 7.283167 7.4150333 7.5771227 7.308814 7.7117295 7.0243516 7.569741 7.6609774 7.3661375 7.5979567
1370540_at 4.1161203 3.7995603 3.9186807 4.0098805 3.700401 3.7312644 3.8586805 4.16156 3.5641396 3.6651042 3.7342324 3.8631666
1370541_at 5.9918685 5.7066774 5.138656 5.419246 4.96149 5.5843267 5.2922864 4.8384113 5.142321 5.2457547 5.0957704 5.080586
1370542_a_at 5.90169 6.0821047 5.4732103 6.243923 6.063448 5.5388856 5.8720875 5.9866753 5.867079 5.6235147 5.8167043 6.0687394
1370543_at 6.4115725 6.457946 6.3957243 6.2994704 6.066735 6.1655445 6.353681 6.3760676 6.2152224 6.386335 6.423695 6.147427
1370544_at 5.4665413 5.0909266 5.8045335 5.3377767 5.9371376 5.7048564 5.7672167 5.4625335 5.7351956 5.155981 5.662389 5.3847775
1370545_at 4.987354 5.1025257 5.1765246 4.8236046 5.3081913 5.011198 5.2232957 4.996451 5.0291533 4.6738744 4.517359 5.195866
1370546_at 3.9374347 4.0735807 4.062739 3.942222 4.0431066 4.071233 4.223845 4.2015715 3.8352175 3.7416384 3.9368706 4.098708
1370547_at 13.930081 13.962471 13.883146 13.900028 13.838608 13.789363 13.859184 13.858029 13.825599 13.655404 13.898465 13.89199
1370548_at 7.6681023 8.045659 7.562369 6.949594 7.7544894 7.7085443 7.7989035 7.654412 7.532199 8.3335705 7.8854156 7.992564
1370549_at 5.8630295 5.799261 6.19783 6.212697 6.1263895 5.969094 5.863842 6.2580595 5.807483 6.068525 6.1727366 5.8956637
1370550_at 5.617706 5.711098 5.849479 5.8279505 5.9024873 6.236635 5.603922 5.8348484 5.4855404 5.7067475 6.00143 5.804011
1370551_a_at 6.9199395 7.270133 7.192657 7.2208724 7.299852 7.0026126 6.7650237 7.62964 6.9745975 6.849672 7.289519 7.088465
1370552_at 4.54605 4.760602 4.918972 5.372097 5.1135616 4.991106 4.853532 5.0378036 4.659012 4.5886793 4.858348 5.0197935
1370553_at 7.221334 7.116155 6.9860797 6.94467 6.957422 6.823024 7.5756736 7.1757812 7.159986 6.7191186 6.814909 7.0597167
1370554_at 9.588416 9.692346 9.255883 9.306418 9.524515 9.693646 9.693311 9.042291 9.73969 9.45168 9.3464985 9.740157
1370555_at 3.9355826 4.153179 4.0719943 4.1042256 4.172545 3.9957252 4.1811104 4.2007055 4.045309 4.0274315 4.056473 4.2203035
1370556_at 4.7096562 4.765263 5.110055 5.090116 4.758955 4.99424 4.6470065 5.157958 4.6782007 4.690239 5.0557604 4.1608357
1370557_a_at 3.8500605 4.1291513 4.306135 4.034564 3.7941353 3.7499094 4.129116 4.089465 4.027481 3.8699827 3.9444008 3.873911
1370558_a_at 3.212257 3.3604336 3.2299466 3.0851166 3.2081275 3.3518918 3.3246498 3.2522483 3.2551804 3.3107214 3.2516835 3.545076
1370559_at 3.814347 3.7959504 3.816195 3.8751183 3.988023 4.0428543 3.653821 3.9983258 3.8627264 3.8763924 3.6930275 4.10997
1370560_at 4.0532103 4.385499 4.292484 4.483981 4.8162994 4.484581 4.291271 4.5587406 4.357588 4.2538548 4.39985 4.6193757
1370561_at 4.257615 4.3730946 4.157238 3.780384 4.226164 3.9772882 4.1856647 3.9142632 4.318168 4.1431756 4.098788 4.2224197
1370562_at 4.850091 4.8216825 4.8874006 4.845808 4.8118463 4.847065 4.715317 4.830785 4.642168 4.710676 4.7326465 4.862759
1370563_at 11.676017 11.389368 11.459139 10.993099 11.269218 12.054919 11.807097 11.473853 11.820132 12.114459 11.54316 11.567555
1370564_at 4.0439034 4.43169 4.2364564 4.4308925 4.604768 4.490821 4.217781 4.4792314 4.28806 4.127711 4.318944 4.577506
1370565_at 4.2861304 4.181668 4.5515265 4.7750607 4.344109 4.532627 4.2748013 5.0545297 4.562771 4.1955504 4.632486 4.2967763
1370566_at 8.586884 9.2168045 8.7657995 9.161084 9.818222 7.0174026 8.031239 8.869804 6.586289 8.787679 9.298777 9.932953
1370567_at 6.760812 7.235846 7.0827403 7.1398926 7.0004425 7.207431 6.837336 7.052079 6.635123 6.9972997 6.769338 6.990524
1370568_at 5.63317 6.1616774 5.670639 5.654257 5.637336 5.9279275 5.748847 5.8367157 5.7799425 6.226929 5.6302433 5.74004
1370569_at 4.7136407 4.897301 4.9678364 4.782552 5.167002 5.191471 4.7159095 5.053487 4.670082 4.669489 4.669218 4.99026
1370570_at 7.2988234 7.1455455 7.0613437 6.999773 6.961351 6.869644 7.0068083 6.763003 7.137861 6.8818216 7.453564 7.1920786
1370571_at 4.930348 4.865109 5.4427495 5.172239 4.41257 5.5296793 5.2152705 5.320269 5.173548 4.835357 5.220512 4.9483004
1370572_at 3.7036483 3.739558 3.8324707 3.700322 3.7982507 3.7278721 3.6501462 3.9517004 3.5356517 3.6045527 3.876001 4.039732
1370573_at 8.58584 8.33474 8.698948 8.918709 8.331754 8.402533 8.708237 8.55801 8.408498 8.807581 8.812425 8.45709
1370574_a_at 6.173932 6.027412 6.374792 6.73172 6.5744305 6.0648003 6.059262 6.6865525 5.939438 6.1296916 6.4016323 6.068489
1370575_a_at 8.204845 8.139345 8.103922 8.041861 7.869811 8.148179 8.016291 7.62706 7.9833846 8.142551 8.241407 7.8444605
1370576_at 5.59921 5.5907393 5.3782535 5.899986 5.695715 5.8814735 5.629896 5.617046 5.570957 5.563592 5.4986615 5.631605
1370577_at 6.9496827 6.5967755 6.4079065 6.424143 6.3525085 6.4762425 6.8912325 6.508423 7.111515 6.840282 6.416054 6.611107
1370578_at 6.841853 6.7298226 6.6462235 6.678528 6.8872156 6.9885592 6.8585787 6.532822 6.7051225 6.5809207 6.5990715 6.7719374
1370579_at 8.964945 8.970921 9.311265 9.207809 9.087635 9.162937 8.814749 9.101534 8.820963 8.862417 9.158079 8.950623
1370580_a_at 13.224897 13.193436 13.326487 13.2938795 13.246331 13.398393 13.4133 13.606164 13.445218 13.669501 13.635218 13.398344
1370581_at 3.875919 3.8248 3.99073 3.984134 4.24296 4.1802583 3.8265703 4.134338 3.927564 4.0333767 4.0590353 3.7621343
1370582_a_at 3.5148597 3.3046615 3.3697667 3.3740926 3.418927 3.5064075 3.5129187 3.3127491 3.5364327 3.4050622 3.4618852 3.7051873
1370583_s_at 5.5324764 5.7408123 5.771582 5.32057 4.9432077 5.150173 5.645393 5.355621 5.680349 6.7517333 5.8344445 5.8740706
1370584_a_at 5.298167 5.0257316 5.0575085 5.5793524 5.0694904 5.223742 5.5655427 5.8091407 4.9543886 4.574666 5.4198847 5.013869
1370585_a_at 6.679998 6.8749843 6.1799903 6.1960425 6.0261607 6.2974763 6.8671565 6.0421886 6.6258717 6.131384 6.4262595 6.8159804
1370586_a_at 5.961665 5.908698 6.2010326 6.0999193 5.940796 6.2366467 5.612546 6.050028 5.742261 5.875763 6.098714 6.02386
1370587_at 4.901578 5.136094 5.1871624 5.6393967 5.224271 5.135886 5.0426807 5.3710947 5.102526 5.405613 5.2566433 5.166772
1370588_a_at 3.9590828 4.0010233 4.1692863 4.2932363 4.1434274 4.201946 4.051826 4.225192 3.9996495 4.193713 4.02597 4.2008777
1370589_at 4.9826903 5.003838 4.989486 5.005337 5.1535077 5.437241 5.0148883 4.733368 4.8654823 5.2373185 4.9145865 5.0124054
1370590_at 7.2463617 7.1053085 7.6445956 7.594035 7.3713455 7.601596 7.363147 7.843406 7.2241273 7.3867636 7.624667 7.3306093
1370591_at 6.746868 6.894025 7.265455 6.9736195 6.792265 7.1169863 6.673832 7.190686 6.626239 6.279206 6.887444 6.6071634
1370592_at 6.123992 6.691194 6.4942102 6.064174 6.1687574 6.058396 5.8237424 6.267886 7.111428 7.3116636 7.5335746 6.909157
1370593_at 13.262855 13.230425 13.258006 13.34971 13.4242735 12.727236 13.167198 13.03468 12.367699 13.6783495 13.50903 13.521799
1370594_at 4.7489147 4.57693 4.773389 4.933573 4.7233725 4.473197 4.659377 4.9418497 4.6131563 4.4016542 4.7346296 4.5872393
1370595_a_at 4.001016 4.011819 4.1500387 4.0427146 4.1158338 3.691636 3.6286204 4.329882 3.8199005 3.9810324 3.9049056 3.8092375
1370596_a_at 4.179388 4.243533 4.332095 4.19267 4.4880195 4.1386576 4.1293116 4.3292837 4.1869497 4.1590533 4.143919 4.141231
1370597_at 5.90401 5.953248 5.163731 5.697704 5.472629 5.376383 5.877128 5.2048326 5.305271 5.6586456 5.7383914 5.5748143
1370598_a_at 4.3964043 4.698779 4.528874 4.6030884 4.9271383 5.009415 4.5725346 4.5027695 4.5388007 4.8340254 4.477832 4.448162
1370599_a_at 6.761796 6.745334 6.735175 6.987189 6.570922 6.8989043 7.1353116 6.9005346 7.063512 6.4729886 6.8225217 6.615104
1370600_at 5.032169 4.907713 4.965681 5.233854 4.626467 4.954833 4.7264585 5.27411 5.11077 4.9040256 4.782567 5.2449274
1370601_a_at 4.4530535 4.4938803 4.714685 4.6215663 4.913599 4.6142955 4.6077085 5.0042663 4.485302 4.664138 4.81033 4.8746443
1370602_at 4.577797 4.61357 4.6240225 4.519637 4.6271005 4.3783836 4.4374495 4.483161 4.2481833 4.16273 4.717947 4.519883
1370603_a_at 5.6000757 5.836444 5.6970997 5.1325903 5.261616 5.3311825 5.932376 5.111498 5.9078093 5.5449457 5.509044 5.629107
1370604_at 3.906859 3.7284534 3.7763858 3.6958783 3.9546008 4.0779176 3.834841 3.8270853 3.709007 3.9660242 3.6659415 4.098589
1370605_s_at 5.958687 5.636982 5.8064904 5.904009 5.7836313 6.16469 5.5746536 5.6597824 6.083082 6.603418 5.8941507 6.399399
1370606_at 5.964886 5.1175213 5.838234 5.6542497 5.652423 5.3049946 5.7567577 5.4677796 5.805029 5.0160093 5.8621173 5.5666738
1370607_a_at 4.1535234 4.4756885 4.666847 4.630438 4.504262 4.1557474 4.0903254 4.363281 3.8834422 4.6664376 4.649436 4.5489845
1370608_at 3.601123 3.4843812 4.023571 3.8374481 3.8185515 3.7930262 3.4406886 4.0775023 3.6329322 3.6172874 3.9458556 3.5153446
1370609_a_at 10.244382 10.10945 9.43326 9.518125 10.134508 10.053504 10.153214 9.577123 10.303946 10.675386 9.820065 10.337514
1370610_at 4.701895 5.2266555 4.5219736 4.722834 5.0457873 4.5668 4.743228 5.119653 4.4933605 4.5194182 4.5776153 4.6984034
1370611_at 5.794181 6.106574 6.4920073 6.2676353 6.135277 6.2986584 5.9372964 6.110811 6.0089436 6.196413 6.080389 6.1980176
1370612_at 5.868316 5.6746726 6.250742 6.0194397 6.028611 5.632169 5.7344947 6.109045 5.8834143 5.8454404 5.888987 5.928944
1370613_s_at 12.510663 12.31299 12.3629055 12.572535 12.530886 12.1102915 12.402731 12.411337 12.326307 13.158735 12.823323 12.469612
1370614_s_at 5.404844 5.114458 5.72891 5.991009 5.8503485 5.556066 4.8140783 6.1055603 5.3281054 5.671971 5.699224 5.476094
1370615_at 4.8265224 5.097536 4.882449 4.7579517 4.968546 5.080187 4.950824 4.9487553 4.8902187 4.878927 4.9390545 4.9757304
1370616_at 4.7404547 4.851755 5.304226 5.203582 5.4226513 4.7502894 5.166192 5.3311534 4.863353 4.6433625 5.111301 4.7803664
1370617_at 4.6927433 4.890458 4.990135 5.0060997 5.075098 5.0963507 5.1485386 4.915039 4.9303207 4.7611103 5.1570253 4.9142437
1370618_at 6.7813077 6.9336567 7.098599 7.00823 6.7809877 6.761647 7.0548706 7.0111313 7.0558925 6.8795567 7.1981006 6.670061
1370619_at 4.8320837 5.026995 5.304783 5.5256057 5.206763 5.3667064 5.2277656 5.293148 5.061781 4.999509 5.0946364 5.307005
1370620_at 4.7355633 4.6361127 4.8707037 4.692356 5.0007463 4.658416 4.4975367 4.7901196 4.7975698 5.0273566 4.6984487 4.6977577
1370621_at 4.896497 4.7933226 4.814691 4.829589 5.207545 5.465587 5.2447786 5.0318274 5.332521 5.090009 5.1944356 5.4408927
1370622_at 4.1242027 4.449172 4.1191206 4.645391 4.63963 4.3973007 4.7892632 4.266104 4.6594825 4.309322 4.333881 4.4917126
1370623_at 6.4939094 6.685999 6.4633293 6.597891 6.0675893 6.41112 6.404114 6.4099674 6.36654 6.589942 6.8062353 6.6146193
1370624_at 4.3038282 4.573243 4.412634 4.41999 4.5773416 4.5868855 4.5711694 4.4462676 4.475375 4.425329 4.699777 4.512844
1370625_at 3.8904922 3.863169 4.1625595 4.1268697 3.9896438 4.1613445 3.8672993 4.2696657 4.026019 4.205924 4.150717 3.8445432
1370626_at 3.435382 3.4752507 3.5126965 3.5251129 3.704691 3.6968858 3.537962 3.4190226 3.2993875 3.4401376 3.5491714 3.631944
1370627_at 4.4343386 4.949202 4.7478275 4.8282914 5.0063653 4.9922447 4.7904253 4.739827 4.8174205 4.863655 4.4290524 4.8310003
1370628_at 4.8299465 4.8606486 5.259017 5.061749 4.854328 5.1691666 4.940651 5.1881204 5.11138 4.8700423 5.2288113 4.926608
1370629_at 3.7391422 3.7672052 3.723351 3.567327 3.7447948 3.8460393 3.809117 3.8134954 3.9808896 3.755963 3.973488 3.531825
1370630_a_at 5.7613745 5.9900517 5.7286735 5.9238153 6.0619965 5.7524858 5.615893 5.963896 5.6191225 6.011757 5.681899 5.9142537
1370631_at 4.25199 3.9881124 4.0902233 4.161441 4.653446 4.526766 4.3030486 4.046635 4.157616 4.2671466 3.8738074 4.080743
1370632_at 4.394594 4.5789423 4.387336 4.4011574 4.5823894 4.106539 4.4136257 4.585535 4.428012 4.262643 4.456498 4.30433
1370633_at 4.916284 5.0234094 5.2982554 5.0740166 5.370182 5.144275 5.101933 5.3397527 5.170349 5.220148 5.138815 5.2603264
1370634_x_at 6.493571 6.4473886 6.7400546 6.693202 6.965255 6.6245275 6.579874 6.9516687 6.6103354 6.680232 6.6394877 6.781572
1370635_at 4.6377187 4.7656026 5.1696105 4.9974127 5.2229443 5.141462 4.769293 5.1286883 4.63085 4.6252885 5.0217414 4.600407
1370636_at 4.3023477 4.5106754 4.56126 4.5268025 4.397191 4.560671 4.4067154 4.69374 4.471224 4.6936255 4.4330573 4.380331
1370637_at 4.128119 4.297703 4.3392935 4.379079 4.0451727 4.2722793 4.2747383 4.616786 4.398819 4.156151 4.4707594 4.13282
1370638_at 4.8894753 4.8184743 5.259531 4.789106 4.8773746 4.746268 4.980625 4.8625655 4.9976015 4.9231887 5.2296467 5.073455
1370639_at 7.3926935 7.7144136 7.8986087 7.8604636 8.054094 7.6878047 7.696166 8.164665 7.7790084 7.724211 7.92265 7.679924
1370640_a_at 5.4408407 5.1530952 5.469511 5.6339607 5.3581295 5.30126 5.163849 5.6222324 5.143034 5.407069 5.4140143 5.4240255
1370641_s_at 6.8219686 7.0548224 6.807767 7.046912 7.0242944 6.8376527 6.6019917 7.101555 6.872634 6.775422 6.7645793 6.390903
1370642_s_at 6.7945924 6.4629025 6.117293 6.3236494 6.504336 6.6580744 6.6790466 6.2806225 6.3301773 5.831761 6.127064 6.4810724
1370643_a_at 5.3556986 5.1084666 5.4179087 5.501206 5.662029 5.31192 5.0745015 5.416937 5.1743317 5.1343784 5.3353844 5.1056957
1370644_at 3.5290015 3.620943 3.5821269 3.9538498 3.761428 3.6953027 3.6151521 3.7782412 3.8370368 3.9017937 3.6831212 3.6062226
1370645_at 4.043051 4.366996 4.662617 4.548627 4.3081703 4.287298 4.380999 4.5860286 4.3492165 5.1396995 4.4523916 4.3343163
1370646_at 6.9171968 6.534734 6.8818645 6.8868623 6.8678308 6.609366 6.4516416 6.9627023 6.624445 6.303513 6.8197875 6.6602182
[truncated: 3,480,115 more chars]
