# Supplementary material for: Transcriptomic point of departure determination: a comparison of distribution-based and gene set-based approaches
Source: Front Genet. 2024 May 9;15:1374791. doi: 10.3389/fgene.2024.1374791 (PMC11112360; doi:10.3389/fgene.2024.1374791)
Supplement: Supplementary file 6 [file DataSheet1.zip › Data Sheet 1/colchicine_29day_Rat_Liver_rma.txt]

ProbesetID V2 V3 V4 V5 V6 V7 V8 V9 V10 V11 V12 V13
Dose 0 0 0 0.5 0.5 0.5 1.5 1.5 1.5 5 5 5
1367452_at 10.452136 10.57408 10.534301 10.401074 10.222143 10.343621 10.70624 10.512577 10.499036 10.637545 10.490987 10.5853615
1367453_at 10.30046 10.138373 10.155968 10.344644 9.98593 9.968289 10.178626 10.271406 10.166021 10.320571 10.183797 10.230387
1367454_at 10.129298 10.068742 10.164783 10.047177 10.059158 10.017718 9.9375 10.129684 10.022566 9.947818 9.953327 10.022384
1367455_at 11.536018 11.511736 11.59173 11.734833 11.45891 11.426681 11.441335 11.472653 11.292209 11.41152 11.475088 11.371928
1367456_at 11.962106 11.895318 11.965604 11.913488 11.842611 12.067858 12.010425 12.014785 11.990785 12.051595 12.004667 12.040101
1367457_at 9.240478 9.254885 9.276634 9.164329 9.033811 9.090218 9.170938 9.177143 9.185139 9.231318 9.010127 9.0966625
1367458_at 8.528953 8.642066 8.589913 8.285416 8.494069 8.540841 8.445244 8.496405 8.537613 8.558397 8.55507 8.39776
1367459_at 12.270274 12.259467 12.260247 12.212545 12.087769 12.162416 12.247057 12.2256565 12.242393 12.274581 12.265954 12.263007
1367460_at 11.6208 11.728691 11.765175 11.451687 11.387959 11.330501 11.610762 11.683568 11.702722 11.867902 11.650422 11.668304
1367461_at 10.42296 10.387471 10.272572 10.472104 10.464068 10.371655 10.357789 10.295431 10.347499 9.970308 10.256677 10.476251
1367462_at 10.684736 10.93082 10.80171 11.002429 11.020429 10.872232 11.087207 10.81074 10.8925495 10.994061 11.165819 10.954685
1367463_at 11.262094 11.203766 10.924526 11.204042 11.259345 11.38204 11.458672 11.287351 11.202689 11.239523 11.335399 11.039824
1367464_at 9.706246 9.743372 9.872817 9.782502 9.658033 9.595058 9.642215 9.783943 10.019419 9.6815405 9.927067 9.909738
1367465_at 10.376475 10.461002 10.321557 10.31199 10.417593 10.213802 10.369466 10.169267 10.558834 10.502686 10.540562 10.568526
1367466_at 10.094787 9.854387 10.027411 10.042035 10.23369 10.159065 9.617152 9.752965 9.604713 9.381912 9.753954 9.484043
1367467_at 11.727155 11.744321 11.803889 11.704538 11.622571 11.703664 11.600998 11.844128 11.666013 11.889704 11.645221 11.641903
1367468_at 9.966154 10.04715 10.154009 10.082425 10.268001 9.908294 10.113709 10.084854 10.195349 10.153029 9.872015 10.191115
1367469_at 11.904334 11.909905 11.930932 11.949957 11.824343 11.990344 11.968265 12.001095 11.860444 11.788859 11.878834 11.951759
1367470_at 10.435235 10.476862 10.318148 10.581014 10.319022 10.214095 10.2362795 10.44606 10.153817 10.444268 10.372674 10.310546
1367471_at 9.060359 9.242769 9.217009 9.052437 9.161749 9.138299 9.306764 9.184884 9.242218 9.298487 9.015298 9.227062
1367472_at 10.357985 10.388088 10.308184 10.456115 10.242598 10.095011 10.218626 10.230612 10.123244 10.138099 10.360355 9.957591
1367473_at 10.059558 10.076267 10.090097 9.86272 10.085275 10.114292 10.260178 10.199114 10.2599125 10.133858 10.06638 10.068965
1367474_at 9.919577 9.952043 9.990736 10.134452 9.858227 9.764782 9.720477 9.905382 10.049363 9.852654 10.09509 9.898643
1367475_at 10.726492 10.725203 10.786971 10.593487 10.567296 10.410431 10.963216 10.943266 10.914805 11.007247 10.962958 11.0461445
1367476_at 11.046212 11.107637 11.055445 11.110909 11.332801 11.21638 11.221052 11.160282 11.104779 11.318154 11.136683 11.4286585
1367477_at 10.2364025 10.412638 10.414314 10.236883 10.424453 10.198751 10.434741 10.391111 10.598846 10.751615 10.272465 10.662225
1367478_at 7.998263 8.180801 8.123638 7.9928737 8.159538 8.03372 8.255856 8.187212 8.145313 8.279963 7.9938054 8.22566
1367479_at 11.360682 11.443567 11.470793 11.303054 11.369799 11.391754 11.371656 11.467452 11.453308 11.486942 11.432515 11.624688
1367480_at 9.757349 9.934708 9.786083 9.948724 9.738945 9.753782 9.994488 9.928736 9.948032 9.938074 9.888676 9.968822
1367481_at 9.569984 9.60588 9.698063 9.494059 9.515506 9.378338 9.678661 9.568365 9.780518 9.715353 9.672818 9.736799
1367482_at 9.88106 9.856291 9.894295 9.823589 9.730409 9.49619 10.041882 9.945012 10.177411 10.059238 10.054189 10.13285
1367483_at 8.954234 9.03936 9.192806 8.973207 8.804832 8.866495 9.092052 9.15881 9.257881 9.106844 8.895964 9.258106
1367484_at 9.34559 9.575948 9.516202 9.135972 9.308984 9.156211 9.5784 9.660919 9.707712 9.508667 9.300534 9.716057
1367485_at 10.119084 10.153777 10.128112 9.948766 9.86084 10.002166 10.041783 10.069081 10.037143 9.97607 9.859477 10.054794
1367486_at 10.094762 9.766942 9.776489 10.0967 9.572929 9.577847 9.82829 9.958314 9.7122 9.91177 9.895373 9.731504
1367487_at 7.2414203 7.6694026 7.514271 7.031131 7.5198045 7.6561112 7.270436 7.393974 7.3311687 7.7016587 7.553515 7.445744
1367488_at 8.233343 7.9530272 8.168142 7.947023 8.144281 7.894596 7.66591 7.8297033 7.9396844 7.2110095 7.6929193 7.9468045
1367489_at 6.335137 6.5281568 6.707907 6.37987 6.507265 6.413791 6.0672984 6.6320295 6.20504 5.9414406 6.570945 6.4399204
1367490_at 7.402642 7.4612494 7.587199 7.5844083 7.478032 7.329245 7.831909 7.543609 7.6150093 7.6647077 7.6036687 7.70011
1367491_at 9.455497 9.453155 9.335126 9.505779 9.297042 9.153807 9.401092 9.481598 9.363203 9.43652 9.202932 9.323398
1367492_at 9.285788 9.233753 9.268017 9.022173 9.059088 9.0915785 9.338534 9.361367 9.307957 9.255573 9.000982 9.276329
1367493_at 9.7556505 9.697793 9.763015 9.926309 9.679711 9.673454 9.775406 9.731515 9.714514 9.767181 9.730423 9.686959
1367494_at 10.071334 10.201374 10.166306 10.10443 10.14173 10.030642 10.177086 10.234315 10.184714 10.155817 9.867312 10.2817335
1367495_at 7.850942 7.922572 8.281202 8.030264 7.8601813 7.703136 8.034942 7.957549 8.003996 8.216642 8.035398 8.314316
1367496_at 11.363878 11.224064 11.229615 11.193409 11.118388 11.023195 11.078168 11.168482 11.231247 11.06086 11.219527 11.030198
1367497_at 9.107859 9.066205 9.03697 8.879268 8.64092 8.540764 8.850096 8.990822 9.156578 8.993326 8.963127 8.955827
1367498_at 9.052471 9.340291 9.285334 9.058041 9.095329 8.992169 9.096673 9.078359 9.284214 8.899613 8.883757 9.232474
1367499_at 8.435764 8.26609 8.450771 8.224823 8.121252 8.034573 8.335533 8.307208 8.098192 8.288719 8.217564 8.368052
1367500_at 10.371133 10.429601 10.483544 10.263212 10.291006 10.222722 10.529301 10.369303 10.774969 10.455038 10.461043 10.656969
1367501_at 8.637654 8.899216 8.619669 9.17002 8.873911 8.653322 8.576595 8.774018 8.854124 8.480442 8.551859 8.678858
1367502_at 8.612474 8.647024 8.691613 8.443746 8.621366 8.655743 8.566492 8.770599 8.807851 8.826485 8.835205 8.886654
1367503_at 11.087523 10.989583 11.10467 10.97835 11.121107 10.954269 10.996544 11.008968 11.042775 11.014117 11.101947 11.047295
1367504_at 8.169485 8.468834 8.356974 8.1006565 8.211597 7.975084 8.340265 8.294064 8.292767 8.004316 8.051054 8.211462
1367505_at 8.600494 8.52414 8.422884 8.382894 8.197212 7.907959 8.225022 8.386488 8.471928 8.36593 8.318673 8.198062
1367506_at 10.149296 10.073601 10.212909 10.001033 10.149464 10.095875 10.243523 10.160618 10.328993 10.064104 10.158234 10.25019
1367507_at 7.756588 7.667142 7.6132197 7.835853 7.4995613 7.3722343 7.63686 7.863286 8.038721 7.760605 7.643503 7.8355393
1367508_at 8.962887 9.132636 8.924803 9.149538 9.195293 9.018335 9.017264 9.085834 9.015319 9.091494 8.813221 9.03278
1367509_at 9.738322 9.848416 9.8343115 9.6817 9.638945 9.433555 9.897488 9.845541 9.879239 10.037406 9.836055 9.899702
1367510_at 10.001084 10.055486 10.081833 9.9248 9.860821 9.718983 9.769792 10.117039 10.20678 10.251702 10.207944 10.051263
1367511_at 8.796758 8.617709 8.742659 8.695852 8.274965 8.227645 8.544656 8.620346 8.606921 8.643942 8.77362 8.499903
1367512_at 11.008271 11.050654 11.028217 10.767232 11.050366 10.882949 10.985152 10.856316 11.064406 10.946642 10.964221 11.031908
1367513_at 8.389039 8.394066 8.327808 8.12639 8.2014475 8.115364 7.9756474 8.17988 8.239908 7.797597 8.282034 8.198621
1367514_at 8.236841 8.364482 8.221298 8.500648 7.77894 7.6451263 8.146857 8.397112 8.161113 8.375781 8.323585 8.424208
1367515_at 7.244245 7.8313704 7.772808 7.288092 7.546059 7.348121 7.688849 7.5985093 8.062609 7.4007955 7.36384 7.8999906
1367516_at 9.211332 9.212537 9.233942 9.04968 9.070152 9.000438 9.338413 9.2522135 9.307047 9.103585 9.131445 9.2125435
1367517_at 7.941736 7.8999176 8.005746 8.402861 8.049042 7.900162 7.6235013 7.692403 7.6617584 7.7367296 7.979263 7.5348215
1367518_at 8.655259 8.76578 9.048797 8.784309 8.715238 8.73169 8.645781 8.457185 8.77074 8.791495 8.885104 8.756351
1367519_at 8.915492 8.831207 8.959807 8.9440565 8.651964 8.466813 8.839941 8.916619 8.876266 9.002242 8.876276 8.827288
1367520_at 10.251932 10.103535 10.163833 9.994372 10.04584 9.944792 10.272179 10.018971 10.240383 10.388365 10.365379 10.225817
1367521_at 7.1801844 7.671061 7.261892 7.121139 6.8502655 6.7547946 7.0879374 7.2713327 7.4882565 6.937057 7.253212 6.9202332
1367522_at 9.455366 9.32004 9.502344 9.685493 9.427852 9.360512 9.493264 9.281512 9.422697 9.051976 9.472579 9.669209
1367523_at 8.737363 9.038244 8.972296 8.844852 8.996749 8.622023 8.865833 9.085635 9.079519 8.979683 8.918657 9.094444
1367524_at 7.473959 7.554999 7.6535106 7.442865 7.2096944 7.5769095 7.4678116 7.3911366 7.475045 7.3016763 7.535207 7.317369
1367525_at 9.32022 9.143766 9.195484 9.312298 9.529537 9.504041 9.149314 9.302864 9.137522 9.142768 9.250418 9.127574
1367526_at 9.168107 9.194983 9.084216 9.104617 9.242813 9.158783 9.531746 9.262791 9.168851 9.3597975 9.075878 9.10268
1367527_at 8.646596 8.468506 8.467848 8.52486 8.210833 7.956597 8.159627 8.274492 8.398924 8.277507 8.451076 8.116077
1367528_at 9.104427 8.960529 9.079165 8.889223 9.066259 8.826584 9.144841 9.011722 9.026332 9.205453 9.564748 8.9511385
1367529_at 9.353469 9.339686 9.36272 9.43705 9.255927 9.130061 9.319617 9.367533 9.669661 9.596934 9.47955 9.6580305
1367530_at 7.5355463 7.5943685 7.5734935 7.6557617 7.6809654 7.62005 7.328492 7.542135 7.3248053 7.654651 7.5081263 7.5161996
1367531_at 10.70281 10.716322 10.638936 10.706156 10.920995 10.796828 10.714446 10.677871 10.753504 10.689582 10.708475 10.786626
1367532_at 11.342147 11.34242 11.401864 11.295026 11.194516 11.124339 11.173324 11.385166 11.397019 11.232398 11.312188 11.336414
1367533_at 8.894819 8.791702 8.803936 8.687368 8.549476 8.27645 8.661867 8.6891775 8.555389 8.676782 8.750881 8.54366
1367534_at 7.6247454 7.5554585 7.5713224 7.2859554 7.4418497 7.6981416 7.1263404 7.6283064 7.711279 7.1428084 7.4488926 7.4727273
1367535_at 8.870491 8.88289 8.839466 8.695234 8.76092 8.841439 8.949603 9.011737 8.935312 8.838082 9.083085 8.965791
1367536_at 7.838844 8.011091 7.901095 7.9305663 7.9040527 7.801912 8.032885 8.171837 8.125687 8.124105 8.097418 8.006844
1367537_at 8.164827 8.109031 8.2788925 8.005258 7.9760065 7.8835783 8.051047 8.214209 8.109606 8.036563 8.018881 8.139969
1367538_at 7.216384 6.975567 7.2950306 7.1587515 7.2490187 7.021835 6.673878 6.782 6.8846593 6.459067 6.720308 6.5731444
1367539_at 8.602892 8.537389 8.730756 8.812117 8.430052 8.388896 8.355239 8.607147 8.542387 8.637414 8.212221 8.314051
1367540_at 7.707685 7.720772 8.157205 7.7702293 7.69502 7.2807164 7.189617 7.8153386 7.5369506 7.3312283 7.7884407 7.417108
1367541_at 7.72206 8.113119 8.010496 7.6059747 7.949845 7.6245384 8.129524 8.240724 8.429516 7.7205896 8.103806 8.405447
1367542_at 8.189165 8.273434 8.37002 8.431682 7.883355 7.8178406 8.161865 8.213238 8.478447 8.3770275 8.337393 8.305506
1367543_at 8.968097 9.159397 9.11861 9.082422 8.79793 8.595737 9.12524 9.049371 9.098832 9.16968 9.357653 9.19062
1367544_at 6.9161577 7.0064945 7.230678 6.669734 7.0082083 6.684555 6.6691055 6.7017245 6.7672186 6.7131314 6.733527 6.69598
1367545_at 7.0495405 7.355893 7.2743917 7.146663 6.9607406 6.8585057 6.955411 7.4278913 7.128306 7.0142255 7.115657 7.0188184
1367546_at 10.411604 10.591558 10.575687 10.60079 10.552146 10.449936 10.628585 10.598465 10.738396 10.72385 10.644893 10.731055
1367547_at 8.000551 7.8702354 8.010559 7.8499446 7.8175974 7.5131235 7.8074584 7.7520847 7.82497 7.7732396 7.8757396 7.6204176
1367548_at 8.768877 8.683413 8.60553 8.45956 8.714492 8.559106 8.907018 8.818695 8.861786 8.637414 8.790694 8.891232
1367549_a_at 10.937867 10.647367 10.686754 10.819455 10.782303 10.576434 10.567992 10.53725 10.390929 10.390393 10.662454 10.335212
1367550_a_at 9.111922 9.250104 9.272758 8.977333 9.063809 8.900992 8.907117 9.158776 9.33083 9.412981 9.020927 9.274429
1367551_a_at 9.386089 9.561755 9.600952 9.282926 9.222102 9.212211 9.42701 9.486998 9.57052 9.732012 9.5566435 9.601854
1367552_at 4.094386 4.41711 3.7964225 4.4189606 4.194959 4.366292 4.328293 3.7772226 4.3226576 4.335759 4.3818355 4.191128
1367553_x_at 12.369592 12.093893 12.2499275 11.925233 12.15072 11.990776 13.338559 12.123332 12.237625 12.785813 12.078849 12.763201
1367554_at 3.9739547 4.1898274 3.9812117 4.0264463 4.3381367 3.9564805 4.4332337 3.921361 4.5078306 3.9842687 4.0227213 4.1861305
1367555_at 14.649273 14.718914 14.6708 14.696177 14.708128 14.718243 14.685136 14.672985 14.717045 14.696714 14.670478 14.696352
1367556_s_at 14.559159 14.570105 14.559159 14.60068 14.595528 14.582274 14.58105 14.569642 14.588957 14.5110445 14.547753 14.556362
1367557_s_at 13.164725 13.004925 13.087484 12.998777 12.90066 13.120554 12.96726 13.025371 13.031548 13.026922 13.176531 13.103347
1367558_x_at 3.173234 3.1172411 3.2215707 3.4148874 3.3188322 3.35158 3.1725671 3.3027685 3.119449 2.9961352 3.1816316 3.20817
1367559_at 12.915571 12.954079 12.965113 12.906412 13.057993 13.121016 12.96129 13.057504 13.07025 12.930704 13.008619 13.028953
1367560_at 12.232824 12.251486 12.295368 12.367849 12.1777115 12.251486 12.318844 12.295491 12.429988 12.328425 12.441159 12.322907
1367561_at 12.609241 12.633042 12.520495 12.648912 12.572874 12.653292 12.701128 12.656106 12.695804 12.7092905 12.66218 12.623247
1367562_at 9.129853 9.129668 9.317289 9.717191 8.980677 8.350728 9.69579 9.708874 9.864149 9.561847 9.689484 9.70496
1367563_at 8.909439 8.80451 8.740881 9.1213455 9.56858 9.314287 9.112172 8.901029 9.102745 8.8915825 8.91379 8.908414
1367564_at 5.576789 5.5750666 5.2027645 5.822834 6.1495185 6.0609803 6.0782547 5.867315 5.5211086 5.8905916 5.8638773 5.9832377
1367565_a_at 13.9193535 14.000977 14.050096 13.894806 13.937912 13.901778 13.932223 13.937544 13.9797735 14.065407 13.9649515 14.041911
1367566_at 3.8076088 4.094144 3.7167346 3.9462678 3.9587805 4.2898273 3.8922932 3.7400177 3.8792377 4.0815315 3.6966228 4.034893
1367567_at 12.21379 12.004031 12.138209 12.030144 12.102483 12.212135 12.165852 12.258598 12.350456 12.186411 12.148634 12.3623085
1367568_a_at 9.430979 9.171081 9.122004 8.956757 8.425855 9.420488 9.296196 9.610949 9.582739 9.463615 9.311029 9.476581
1367569_at 11.793091 11.904195 11.942214 12.05743 12.004041 11.9317665 11.978435 11.98076 12.078444 12.024427 12.034382 11.989556
1367570_at 7.6840467 7.0132523 7.967593 6.757441 7.003529 7.303302 6.7763047 7.5646725 7.0582004 7.254086 6.8066278 7.0896974
1367571_a_at 5.5561857 5.386465 5.293148 5.4461594 5.366578 5.272126 5.472621 6.055304 5.1466246 5.4378557 5.219846 5.2412453
1367572_at 4.6483946 4.90318 4.9812694 4.853171 5.192535 5.346686 4.8633633 5.1312804 4.761337 5.0138545 4.8005104 4.8076878
1367573_at 12.476872 12.270295 12.253197 12.402654 12.417192 12.383795 12.467681 12.472093 12.507806 12.402273 12.630933 12.509273
1367574_at 9.015986 8.542803 8.953772 9.260304 8.032567 8.284283 8.581177 8.976608 8.7697315 8.5632305 8.73291 8.917761
1367575_at 11.645381 11.443513 11.604558 11.581023 11.658934 11.707698 11.408757 11.478314 11.441064 11.426766 11.407219 11.2235
1367576_at 13.839988 13.587772 13.710849 13.545228 13.666983 13.663928 13.643123 13.798572 13.513297 13.399348 13.465603 13.484598
1367577_at 7.0424542 8.329284 7.9839277 8.286248 8.1179905 7.1120605 7.5300465 7.624749 7.739029 8.885637 8.32082 8.115182
1367578_at 10.537956 10.5376835 10.551372 10.488545 10.543261 10.498977 10.724403 10.53374 10.658246 10.6788025 10.834503 10.828064
1367579_a_at 11.539745 11.466277 11.361322 11.921524 11.596564 11.737588 11.661774 11.604906 11.771229 11.920335 12.571145 12.16614
1367580_at 11.536054 11.436702 11.361174 11.508623 11.593248 11.570121 11.533708 11.557812 11.560179 11.522509 11.687249 11.541478
1367581_a_at 6.478517 6.2061205 6.248768 5.6725073 5.983144 6.156831 5.836592 5.719224 6.205084 6.1438413 5.612401 6.03808
1367582_at 11.864234 11.874262 11.875168 11.744146 11.928431 11.9604025 11.9659815 11.8153 11.910756 11.838906 11.909497 11.825494
1367583_at 13.457673 13.417588 13.361795 13.427441 13.1195755 13.232153 13.502897 13.428131 13.420219 13.396693 13.460688 13.542511
1367584_at 8.548786 8.406099 8.413317 8.766117 8.041327 8.0645685 8.224315 8.671788 8.479222 9.050829 9.500263 8.746625
1367585_a_at 11.052074 10.931488 11.145941 10.908206 11.083622 11.00264 10.876532 10.892372 11.049608 10.707869 11.157384 10.936702
1367586_at 12.896085 12.976155 12.968912 12.898184 13.112501 13.188324 12.888805 12.82583 12.894274 12.892911 12.930692 13.004685
1367587_at 3.3065038 3.481814 3.2755344 3.3092194 3.323184 3.3417492 3.4820943 3.5051441 3.3258233 3.4031541 3.468468 3.2473876
1367588_a_at 11.367554 11.491886 11.512155 11.4092045 11.43876 11.447103 11.551538 11.432917 11.768678 11.577519 11.733813 11.646324
1367589_at 9.790779 9.86768 9.854198 9.909186 9.67701 9.634818 9.834011 9.785031 9.785643 9.767643 9.856926 9.765721
1367590_at 11.001647 11.134668 11.046553 10.783421 11.067355 11.072739 11.133471 11.1043625 11.093228 11.105912 11.29091 11.1338005
1367591_at 10.392929 10.404414 10.430901 10.55327 10.287452 10.193599 10.358645 10.458417 10.325612 10.558228 10.355026 10.433291
1367592_at 3.5858896 3.546615 3.4711034 3.384203 3.4725716 3.5087433 3.353882 3.5441117 3.4123635 3.6476436 3.4259248 3.3879037
1367593_at 8.899584 8.413142 8.682406 8.790142 8.373133 8.677653 8.372659 8.814412 8.994626 8.7622795 9.038891 8.949648
1367594_at 9.553989 9.309267 9.159849 9.464359 9.029499 9.173059 9.506834 9.36368 9.327623 9.456821 9.446966 9.321878
1367595_s_at 13.731963 13.7555685 13.71603 13.690555 13.716845 13.753129 13.699062 13.71281 13.674697 13.73465 13.637313 13.76346
1367596_at 12.557701 12.41121 12.388989 12.420138 12.3896675 12.463463 12.55702 12.411673 12.489049 12.5022745 12.49549 12.513354
1367597_at 12.090553 12.117873 12.108803 12.198922 12.171431 12.274413 12.2514 12.255931 12.260035 12.181894 12.383899 12.232456
1367598_at 14.099238 14.045978 14.080632 14.080943 14.136602 14.160859 14.144394 14.104332 14.146119 14.128306 14.179746 14.120758
1367599_at 12.363113 12.320848 12.462388 12.165596 12.237061 12.468939 12.418066 12.387873 12.306301 12.416035 12.204137 12.263649
1367600_at 5.847732 5.926558 5.3867044 5.478716 5.4616003 5.819316 5.9262724 5.4011593 5.534112 5.9795604 5.523841 6.42905
1367601_at 8.797014 9.082508 9.209488 9.298652 8.525032 8.739775 9.138203 8.864809 9.211197 8.944229 8.977781 8.807648
1367602_at 9.544594 9.7535925 9.890011 9.872095 9.202564 9.502486 9.808964 9.50758 9.701961 9.551609 9.475354 9.414051
1367603_at 11.59225 11.552894 11.536226 11.350742 11.314236 11.337374 11.47112 11.531732 11.5352125 11.704985 11.5426855 11.633062
1367604_at 11.603349 11.426548 11.4395895 11.638981 11.611767 11.34044 11.437047 11.413711 11.533983 11.670653 11.438955 11.576149
1367605_at 11.10304 11.158007 11.201018 11.137364 10.705598 10.881669 11.162555 11.128132 11.256429 11.166887 11.236456 11.401843
1367606_at 12.534888 12.451289 12.479519 12.56979 12.301483 12.371295 12.549424 12.52727 12.531736 12.643705 12.615297 12.602661
1367607_at 12.632292 12.807572 12.726597 12.623528 12.841423 12.777138 12.755772 12.693676 12.83743 12.7099495 12.804293 12.835097
1367608_at 5.1418767 5.147422 5.4360657 5.2615943 5.0366964 5.1375155 5.1758614 5.160173 5.1996984 5.1918917 4.982667 5.1324797
1367609_at 11.89713 12.170337 12.093173 12.115288 12.062982 12.074926 11.802678 12.335928 11.987922 12.592857 12.025308 11.848925
1367610_at 12.669938 12.647954 12.624869 12.700268 12.584963 12.637634 12.731265 12.673458 12.667484 12.802576 12.796389 12.7581625
1367611_at 5.1262107 4.7427077 4.770762 5.046959 5.2682343 5.441436 5.0929794 5.548981 5.089932 4.7261615 5.09329 5.15604
1367612_at 14.032592 14.068194 13.970973 14.027443 14.016136 14.038354 14.041282 14.046498 14.070863 14.053705 13.935871 14.123909
1367613_at 13.014051 13.030409 12.934611 13.1155205 12.973865 12.96598 13.061215 13.026255 13.016535 13.081115 13.096126 13.044945
1367614_at 8.029459 7.6193576 7.5764837 7.686134 7.157359 7.4708576 7.1475925 8.047671 7.5699606 7.8236847 7.53138 7.458324
1367615_at 4.3338923 4.0971003 4.29576 4.065238 4.4462004 4.318507 4.6036305 3.973666 4.0627484 4.3305535 4.149206 4.2606697
1367616_at 4.354953 4.3771663 4.0597734 4.0547924 4.500654 4.558487 4.329709 4.143611 4.404724 4.333867 4.2241573 4.461154
1367617_at 9.786106 9.808563 10.054301 10.058757 9.446872 9.467316 9.85466 9.992659 9.720614 9.972997 9.884541 10.025349
1367618_a_at 11.321103 11.3220005 11.316943 11.027423 11.326991 11.356411 11.544038 11.51402 11.49714 11.536757 11.750711 11.450246
1367619_at 12.6763525 12.905318 12.830043 12.63084 12.901248 12.9017105 12.851764 12.74468 12.851555 12.810683 12.525389 12.898902
1367620_at 12.95445 12.912496 12.9247055 12.820368 12.901065 12.897629 12.968534 12.849898 12.958407 12.984444 13.032295 12.976704
1367621_at 8.917037 8.927242 8.937282 8.927915 8.88136 8.735848 8.869852 8.830161 9.0623 9.061725 9.111749 9.067368
1367622_at 12.515694 12.511782 12.580129 12.499812 12.448162 12.488029 12.52888 12.572972 12.540686 12.6491585 12.666426 12.588379
1367623_at 12.446892 12.303881 12.304885 12.317175 12.23433 12.240348 12.451364 12.407996 12.3769655 12.431405 12.411406 12.310084
1367624_at 10.641366 11.084153 10.768998 11.042306 11.253401 11.397969 10.515315 11.071322 10.931309 10.924547 10.842775 10.965535
1367625_at 13.273058 13.179301 13.249791 13.234842 13.199596 13.317034 13.265658 13.297063 13.333858 13.219333 13.337261 13.343741
1367626_at 4.570492 4.562086 4.4663925 4.7105155 5.062326 5.09796 4.871168 4.7969785 4.7948813 4.8767767 4.8160763 4.9199524
1367627_at 8.167872 8.363902 8.346775 8.635633 7.8069496 8.001023 8.465956 8.193075 8.212625 8.367157 8.261825 8.177054
1367628_at 6.2579274 6.833423 6.5090327 6.809443 6.404916 6.2832375 6.4106307 7.2408357 7.029363 6.7069635 6.3449564 6.8722258
1367629_at 12.306729 12.295724 12.383439 12.204527 12.252677 12.197042 12.4373255 12.323517 12.279277 12.431606 12.357719 12.330087
1367630_at 12.553306 12.468935 12.478021 12.564725 12.553303 12.562553 12.579783 12.513659 12.601175 12.549549 12.573635 12.552937
1367631_at 6.6572495 6.518667 5.671056 5.577652 5.120446 5.816846 6.5969133 6.147897 6.0705004 6.7615724 4.959346 5.084423
1367632_at 10.340264 10.54395 10.117144 10.415125 10.503189 10.112599 9.991004 10.1273 10.08415 10.108463 9.774108 10.397135
1367633_at 9.971659 9.987498 9.615177 10.058197 10.08962 9.787893 9.681807 9.654926 9.588395 9.9255495 9.5685625 9.918537
1367634_at 12.7891035 12.719704 12.753348 12.712364 12.647843 12.665778 12.776445 12.793601 12.722011 12.801855 12.897873 12.739251
1367635_at 12.837209 12.742258 12.765039 12.667968 12.795802 12.932856 12.814424 12.787598 12.873546 12.738926 12.939431 12.833631
1367636_at 8.263371 7.695649 8.077841 8.1566725 7.984245 7.659274 7.34856 7.6085153 7.8803205 7.655104 8.102969 7.57467
1367637_a_at 11.162299 11.226791 11.252681 11.21751 11.115196 10.9690695 11.281875 11.326373 11.287863 11.142284 11.205792 11.154789
1367638_at 9.940261 9.976009 9.881723 10.047718 9.875485 9.855104 10.0083475 9.805946 9.884652 9.938176 10.024483 9.936737
1367639_a_at 12.35154 12.4055 12.397084 12.337829 12.621614 12.696794 12.502998 12.29795 12.602013 12.293279 12.401523 12.502255
1367640_at 12.617482 12.5855875 12.564959 12.65579 12.680993 12.750022 12.689175 12.563345 12.685147 12.6319 12.841156 12.664126
1367641_at 13.673975 13.526554 13.52535 13.517946 13.558566 13.471936 13.648553 13.59392 13.481837 13.614099 13.7081375 13.602342
1367642_at 11.175588 11.239831 11.231051 11.004635 11.184757 11.113408 11.210932 11.102199 11.241391 11.12897 11.292893 11.202562
1367643_at 11.5388365 11.755094 11.790237 11.925344 11.785137 11.471518 11.518349 11.748102 11.752704 11.824804 11.998493 11.850169
1367644_at 7.413538 7.586945 7.6569366 7.4853435 7.906065 7.3948236 6.841372 7.275521 7.6616125 7.414342 7.718743 7.6141753
1367645_at 12.906889 12.921645 12.925244 12.934206 12.816068 12.815909 13.009968 13.031824 13.025744 13.088447 12.971615 13.044666
1367646_at 12.51976 12.328679 12.261066 12.195728 12.088036 12.288356 12.549241 12.388982 12.344846 12.507638 12.570823 12.310948
1367647_at 14.124261 14.138453 14.16935 14.122692 14.146768 14.17286 14.12574 14.083273 14.146755 14.106394 14.133632 14.164766
1367648_at 6.1082516 6.1068063 6.379134 6.590131 6.6282253 6.1961694 6.1669183 6.085128 6.754106 6.6054807 6.9150825 6.6472635
1367649_at 6.263222 6.439847 6.8763113 6.824131 6.441978 6.3491573 6.5667834 6.4329143 6.566308 7.100332 6.500492 6.8880515
1367650_at 6.8999066 6.7546425 6.6401167 6.931567 6.5879755 6.604246 6.7073197 6.9192295 6.6705794 6.9421573 6.83035 6.8304567
1367651_at 10.189432 10.181041 10.452963 10.460584 10.250123 10.074115 10.151997 10.220204 10.133442 10.1905575 10.637714 10.474248
1367652_at 9.677369 9.388205 9.703299 9.703181 9.807022 9.904427 9.650887 9.332205 9.767863 10.01599 9.612501 9.61792
1367653_a_at 12.510066 12.356394 12.369424 12.177788 12.195196 12.288438 12.270651 12.381521 12.348737 12.096352 12.220346 12.290621
1367654_at 8.674714 8.265173 8.35138 8.963788 8.8894415 8.482011 7.5125456 7.7859797 7.9735894 7.8060546 8.302554 7.760954
1367655_at 8.164274 8.329078 8.158454 8.56406 7.995399 7.97704 8.230258 8.171882 8.072549 8.1558075 7.9962707 8.373499
1367656_at 10.839378 10.878051 10.868104 10.894528 10.812595 10.703402 11.002669 10.941956 10.955772 11.037531 11.040003 11.0350275
1367657_at 12.475761 12.273034 12.4255295 12.08685 12.038102 12.252074 12.541729 12.163946 12.303491 12.169216 12.040926 12.082363
1367658_at 6.2269936 6.8068967 6.3579645 6.4700966 6.624907 6.452849 6.215875 6.3982334 6.289192 6.559412 6.790882 6.185233
1367659_s_at 10.876431 11.72517 11.354894 11.2131605 11.56639 11.323316 11.209623 11.146394 11.065261 11.335358 11.461299 11.289605
1367660_at 6.5106583 6.454178 6.7409177 6.300311 6.3066955 6.4085145 6.859757 6.6607676 7.0704236 6.901279 6.6424212 6.6007004
1367661_at 7.692907 7.8106017 7.3745904 7.783885 6.900798 7.0141582 7.475636 8.586407 7.391756 7.954327 6.996775 7.8944826
1367662_at 12.491547 12.6911335 12.680522 12.605837 12.580933 12.466639 12.688281 12.622073 12.793409 12.874661 12.6446705 12.758734
1367663_at 11.867774 11.774698 11.905249 11.778569 11.768563 11.698741 11.8819 11.990281 11.870438 11.963797 12.041644 12.012041
1367664_at 4.319105 3.7267766 4.00388 4.050172 4.3270216 4.321177 4.545224 4.094057 4.095467 4.1935196 3.945918 4.0552354
1367665_at 4.302822 4.266093 4.159312 4.013023 4.4952903 4.736699 3.9530625 4.210964 4.433114 4.076231 4.3058867 4.37344
1367666_at 9.4041 9.45619 9.567079 9.300528 9.966231 9.892926 9.706377 9.190053 9.484392 9.391649 9.788085 9.328017
1367667_at 11.848684 11.626122 11.897528 11.919966 12.100069 11.627085 12.290961 11.904906 11.867861 11.754242 12.41734 11.800447
1367668_a_at 6.921112 6.6148047 6.5751033 6.918674 6.316646 6.0877185 5.7613816 6.3937926 6.5856967 6.128724 6.650955 6.2469106
1367669_a_at 9.926255 10.407686 10.313386 10.143005 10.089182 10.113868 10.172453 10.224635 10.523262 10.354496 10.125805 10.319369
1367670_at 10.760164 10.72662 10.65446 10.9137 10.610248 10.7030325 10.887402 10.745746 10.820462 10.788023 10.713756 10.699444
1367671_at 9.531426 9.629761 9.49243 9.622226 9.425352 9.185533 9.547047 9.50482 9.487143 9.679375 9.823291 9.655762
1367672_at 11.893997 11.982878 11.921041 12.105717 11.879703 11.77453 11.803254 11.921553 11.842713 11.862382 11.883363 11.803235
1367673_at 10.900297 10.824811 10.897105 10.93314 10.941469 10.863578 10.866418 10.967005 10.99258 11.151361 10.916639 10.736389
1367674_at 9.725863 9.617087 9.668641 9.726377 9.516244 9.220904 9.783041 9.705242 9.666115 9.540623 9.69777 9.641033
1367675_at 9.26687 9.373645 9.16986 9.256393 9.338783 9.382301 9.2750845 9.350507 9.48509 9.40856 9.182225 9.541083
1367676_at 7.5726614 7.850579 7.5210557 7.7062263 7.6841125 7.350359 7.053758 7.553825 7.251008 7.8506722 9.159515 8.126104
1367677_at 11.341893 11.716907 11.435056 11.606715 11.952928 11.64112 11.927863 11.737738 11.839946 11.927751 11.681576 12.106559
1367678_at 11.249129 11.141947 11.33425 11.317235 11.447988 11.219748 11.082493 10.810175 11.263303 11.213645 11.229453 11.080467
1367679_at 10.751382 10.304669 10.009528 11.674815 9.793985 10.518484 9.99426 10.504411 10.498388 10.356547 10.412165 10.9046545
1367680_at 12.024491 12.016912 12.071421 12.172583 12.076084 12.0579405 11.906361 12.007469 12.001837 11.952364 11.937633 11.890617
1367681_at 10.027107 10.040944 9.970588 10.111027 9.969244 9.899371 9.942723 10.278 10.220889 10.305697 10.481138 10.240101
1367682_at 6.6915145 6.5456448 6.6449585 6.8527975 6.7205477 6.781286 6.8105197 6.974184 6.4938536 6.776885 6.63605 6.835661
1367683_at 10.173869 10.319978 9.755852 10.066544 10.04071 10.132881 10.318114 10.125125 10.093748 10.060478 10.779315 10.230576
1367684_at 4.2222214 4.0238094 3.8237643 4.1535883 4.3086395 4.4556327 3.9455044 4.5503883 3.9818623 4.4206486 3.9931026 4.5578423
1367685_at 12.22106 12.1897955 12.22586 12.20013 12.375555 12.376084 12.233744 12.27068 12.232661 12.219444 12.283715 12.206006
1367686_at 11.717592 11.85495 11.937074 11.907622 12.027589 12.162044 11.842693 11.837259 11.880999 11.8282385 11.69533 11.93154
1367687_a_at 8.621511 8.513875 8.64785 8.38694 8.41788 8.334774 8.653795 8.648748 8.619923 8.621834 8.344499 8.412178
1367688_at 8.790822 8.913508 8.833857 8.777523 8.384815 8.217778 8.941988 8.917773 9.304159 9.135284 8.825138 9.018984
1367689_a_at 8.188436 7.5908985 7.8961415 8.590791 7.1700993 6.733722 8.2110615 8.338064 7.897627 7.9388423 8.7991905 8.092789
1367690_at 11.501593 11.70232 11.708925 11.591241 11.61988 11.563857 11.697059 11.685354 11.911335 11.743373 11.985954 11.888745
1367691_at 11.276424 11.099616 10.981863 10.927937 11.116953 11.133266 11.49095 11.735739 11.453887 11.362295 11.601878 11.66364
1367692_at 3.8168201 3.8779068 3.9758003 3.8215566 3.695562 3.7893484 3.7017174 4.153825 3.7781727 4.0943327 3.9914355 4.2201266
1367693_at 10.311158 10.169003 10.220296 10.078797 9.825598 9.814687 10.1270275 10.407654 10.186529 10.207954 10.698263 10.414989
1367694_at 11.161099 11.3143635 11.25533 11.244283 11.47944 11.257642 11.188705 11.137142 11.010157 11.21425 11.309421 11.10326
1367695_at 12.227526 12.158714 12.2530155 12.082889 12.243158 12.265541 12.302448 12.363011 12.295016 12.333977 12.074305 12.240472
1367696_at 8.464737 8.458628 8.602712 8.727046 8.287453 8.19183 8.426279 8.389487 8.392197 8.701403 8.386751 8.60124
1367697_at 10.486689 10.509724 10.748076 10.765247 10.4598675 10.33367 10.500888 10.734335 10.573715 10.421125 10.681539 10.660819
1367698_a_at 9.350333 9.397244 9.250854 9.354872 9.229478 8.913354 9.129215 9.015039 9.318187 9.236182 9.17783 9.143382
1367699_at 6.471778 6.859562 6.7844667 6.607002 6.6151133 6.6077166 6.7665753 6.9509554 6.70148 6.479841 6.6973753 7.0309443
1367700_at 4.220345 4.119509 4.060806 3.867435 4.389269 4.5990787 4.3152213 4.08557 4.017481 4.2642565 4.041166 4.099931
1367701_at 7.122028 7.1282544 7.328599 7.9401617 7.0275335 6.783063 7.4823685 7.363355 7.419972 7.225254 7.298683 7.362837
1367702_at 12.491702 12.718725 12.670633 12.718728 12.877065 12.604087 12.722541 12.420574 12.614919 12.733013 12.683944 12.637881
1367703_at 3.8147087 3.8721628 3.56244 3.6772866 3.541744 3.9617195 3.9239118 3.7749012 3.744522 3.8367743 3.6252031 3.7332652
1367704_at 8.863577 8.629569 8.777135 8.841152 8.628694 8.638955 8.642868 8.618202 8.346699 8.627829 8.76791 8.455276
1367705_at 8.853191 9.244978 8.9363365 9.117829 8.795583 8.619066 8.551199 8.9124565 9.021202 9.01105 9.238049 8.945162
1367706_at 11.230199 11.03442 11.059327 11.137462 10.904892 10.680504 11.149414 11.077054 11.029447 11.257831 11.0868635 11.143983
1367707_at 10.43493 8.729933 8.634699 8.1566725 8.763483 9.621216 8.887835 9.413776 8.990923 8.339495 8.784521 8.882281
1367708_a_at 11.534096 9.965021 10.101734 9.508228 10.172819 10.782686 10.203871 10.521776 10.142744 9.517475 10.241352 10.081797
1367709_at 9.340915 10.351908 9.798089 10.158333 10.079991 9.79085 9.701191 9.768191 9.909677 10.149418 10.383112 10.236984
1367710_at 10.667052 10.525131 10.599462 10.722791 10.579447 10.40534 10.561802 10.659473 10.500245 10.708876 10.594347 10.707779
1367711_at 11.345105 11.455876 11.301383 11.370388 11.30175 11.300154 11.428097 11.464665 11.407099 11.354031 11.393631 11.422376
1367712_at 6.4625974 6.5009627 6.6373177 6.581051 6.5167637 6.5039635 6.3326497 6.8159313 6.579267 6.7069635 6.9195805 6.603916
1367713_at 9.2358675 9.629274 9.508942 9.388015 9.395325 9.320058 9.443331 9.399754 9.525673 9.20621 9.121314 9.4304695
1367714_at 7.5035253 8.00621 7.561846 8.038773 7.923391 7.6508365 7.628456 7.601086 7.8747025 7.7928805 7.9963684 8.031085
1367715_at 10.570665 10.641441 10.572335 10.84327 10.420022 10.478059 10.847274 10.611685 10.687759 10.472612 10.648622 10.710491
1367716_at 8.582821 8.522686 8.625288 8.55859 8.241225 7.986524 8.560713 8.652935 8.554764 8.930138 8.556252 8.600031
1367717_at 12.744192 12.692625 12.675376 12.643976 12.654818 12.57517 12.784689 12.732199 12.825539 12.822938 12.825859 12.803405
1367718_at 8.733651 8.730278 8.525196 8.693899 9.36796 9.066947 8.575124 8.554182 8.896967 8.82629 8.813033 8.815714
1367719_at 9.931892 9.708771 9.806033 9.757746 9.725091 9.531042 9.560712 9.878661 9.736768 9.523324 9.656549 9.389885
1367720_at 11.385699 11.328931 11.465619 11.390412 11.629742 11.34644 11.502599 11.211925 11.473167 11.432921 11.297352 11.288568
1367721_at 11.163743 11.597166 11.142331 10.988925 11.254872 11.153828 11.633018 11.522427 11.59515 11.073546 11.4665575 11.147002
1367722_at 7.161544 7.0715904 7.4811277 7.576196 7.0488234 7.085504 7.3375735 7.30202 7.329665 7.4235277 7.675679 7.5625744
1367723_a_at 8.2025 8.203735 7.9273477 8.124134 7.9755797 7.733525 7.8317065 7.781735 7.862318 8.010542 8.080091 7.7400517
1367724_a_at 10.457407 10.70417 10.534754 10.663061 10.575589 10.443141 10.573447 10.6582 10.627477 10.847363 10.708636 10.708097
1367725_at 7.432239 8.260813 7.8411818 8.080641 8.020417 7.599996 9.190002 7.504043 7.946117 7.129729 8.022198 7.8032856
1367726_at 6.482982 6.5149193 6.537248 6.63495 6.620027 6.684459 6.54537 6.697494 6.609497 6.7282834 6.5419765 6.5667405
1367727_at 8.040241 8.287194 8.080309 8.074147 8.188332 8.169807 8.011496 8.110195 8.23467 8.2195215 8.393664 8.29938
1367728_at 7.5734787 7.714455 7.6926374 7.5544715 8.003719 7.7474985 7.4154544 7.52023 7.5356 7.367655 7.6415157 7.608838
1367729_at 12.401523 11.50734 11.845512 12.368397 12.295768 11.203533 11.9137125 11.792005 11.933575 12.007242 11.828925 11.7531185
1367730_at 9.980062 9.844884 9.886422 9.906643 9.881296 9.781314 9.843196 9.859362 9.886248 9.77634 9.680914 9.9454975
1367731_at 8.675229 8.638365 8.7279625 8.578322 8.358755 8.15566 8.327833 8.585175 8.760682 8.79278 8.691475 8.645489
1367732_at 9.122759 9.262131 9.1309185 9.029316 8.892647 8.662995 8.959253 9.072201 9.263166 9.186792 9.092242 9.198437
1367733_at 7.531952 6.5154204 6.8851066 7.6537266 6.7405214 6.5338416 7.5335183 7.747702 6.611034 7.668716 7.3701 8.216972
1367734_at 8.406077 8.4901905 8.241447 8.5983 7.977453 7.6846924 7.9595547 8.268862 8.345686 8.422881 8.122065 8.452019
1367735_at 12.088956 12.007509 11.954662 11.883786 11.936618 11.927772 12.20177 11.951362 12.153431 12.0710945 12.294405 12.095844
1367736_at 9.893027 9.941191 9.799621 10.089242 9.8946705 9.544419 10.002776 9.925613 9.765619 9.771162 9.838185 9.841184
1367737_at 10.842636 10.909404 10.97969 10.729367 10.775504 10.697642 10.724702 10.947029 10.9786215 10.959492 10.941923 10.969859
1367738_at 7.362056 7.380281 7.173448 7.534015 6.955384 7.1885576 7.095693 7.154488 7.260748 7.3795466 7.0093017 7.736991
1367739_at 4.207106 3.9882662 4.0273113 4.365181 4.33465 4.3263826 4.5346212 4.044677 4.0493827 4.310665 4.494929 4.3167987
1367740_at 6.6047506 6.534271 6.251011 6.853238 6.2969 6.027465 6.399211 6.510999 6.7665567 6.413587 6.38831 6.679368
1367741_at 9.918556 10.448996 10.570733 9.846617 10.506854 10.197721 10.703071 10.074775 10.699478 9.429877 10.056435 10.241454
1367742_at 5.491928 5.003601 5.1662893 5.1383734 5.7632723 5.84249 5.4522233 5.310767 5.6062455 5.34102 5.4445233 5.541874
1367743_at 7.5813785 7.8673105 7.6302667 7.5950227 6.818204 6.666 7.5701694 7.830913 7.755741 7.386628 7.772286 7.592876
1367744_at 6.325727 6.4146733 6.461415 6.5572286 6.16184 6.436708 6.5315 6.286676 6.217999 6.5601377 6.7316284 6.752395
1367745_at 9.104304 8.779455 8.703893 8.540241 8.69558 8.684319 8.9168215 8.704864 8.880162 8.787258 9.033162 8.842538
1367746_a_at 8.746235 8.658268 8.80879 8.734106 8.4362755 8.140867 8.670862 8.810043 8.981846 9.118616 9.244387 8.883682
1367747_at 8.628555 8.577366 8.568308 8.583025 8.587931 8.54487 8.977428 8.686842 8.615278 8.711232 8.511097 8.733931
1367748_at 10.063776 9.820689 9.767246 9.706866 9.642724 9.512885 10.076839 9.948144 10.165617 10.132328 9.827541 10.212253
1367749_at 3.6723301 3.4789164 5.1214275 3.2681162 3.6779337 3.6040127 3.22914 3.745885 3.6360273 3.4397573 3.5733771 3.4557462
1367750_at 9.333025 9.474175 9.562466 9.554267 9.239231 9.371293 9.416388 9.408867 9.678376 9.607268 9.476864 9.419494
1367751_at 8.122608 8.36236 7.840742 8.0493145 8.078597 8.131652 8.266439 8.228249 8.500877 8.381371 8.212738 8.349379
1367752_at 9.1340885 9.040026 9.031225 9.022137 8.88628 8.912642 8.83455 9.043106 9.044346 8.993508 9.039617 8.981895
1367753_at 8.047223 8.057668 8.091527 8.266242 7.728046 7.365114 8.211622 7.699918 7.973542 7.855613 8.399513 8.028197
1367754_s_at 10.701332 10.668807 10.755663 10.915168 10.842737 10.7636 10.7782955 11.069073 10.753963 10.738705 10.854866 10.511147
1367755_at 13.535405 13.597657 13.585869 13.683146 13.460009 13.55055 13.726779 13.677783 13.694688 13.591427 13.580558 13.652546
1367756_at 9.9231825 9.975523 9.913485 9.660016 10.002472 9.741355 9.686499 9.449484 9.87598 9.537548 9.684423 9.41352
1367757_at 12.414842 12.370807 12.315933 12.264202 12.4308 12.324032 12.406142 12.308695 12.383393 12.35664 12.278281 12.379556
1367758_at 8.653025 8.668164 8.656597 8.5841055 8.5195465 8.141052 8.502773 8.245985 9.007674 8.939689 8.467323 8.655033
1367759_at 8.929831 9.14817 8.826261 9.09512 9.15416 8.453584 9.059545 8.660378 8.951877 9.193787 9.277624 9.125923
1367760_at 8.627369 8.743152 8.675675 8.575959 8.686857 8.702791 8.782243 8.698795 8.63098 8.524525 8.666493 8.563268
1367761_at 8.063135 8.186914 7.9858594 7.8091555 7.3822856 7.1427593 8.177699 7.6632614 8.096745 8.205425 8.044077 8.082794
1367762_at 5.016877 5.1121593 5.302278 5.1121645 5.094142 5.3526 5.1786065 5.363413 4.890437 5.2994127 5.1203713 5.2513943
1367763_at 11.161752 11.619771 11.444338 11.361841 11.447918 11.560107 11.363347 11.458411 11.546773 11.632978 11.284128 11.50551
1367764_at 8.595278 8.536307 8.861142 8.58718 7.872692 7.731928 8.2789345 8.6648035 8.599158 8.791798 8.349855 8.603029
1367765_at 10.04157 9.957696 10.399702 10.271168 10.080984 10.162644 10.1701 9.920855 10.391465 9.634191 10.233691 9.573462
1367766_at 10.883561 11.141758 11.08798 10.846447 10.963787 10.926062 11.100648 11.032143 11.049571 11.066737 11.22154 11.1708765
1367767_at 10.597743 10.772552 10.774998 10.884205 10.883777 10.83727 10.795734 10.767006 10.847194 10.76077 10.644651 10.810355
1367768_at 4.843599 4.67854 4.965254 5.221201 4.9497705 5.4203186 5.1347985 5.236626 5.075736 4.9721227 5.0736527 4.549318
1367769_at 8.584967 8.908393 8.9415455 8.892166 8.960472 8.646848 8.730131 8.939077 9.094055 8.919409 9.093822 9.165119
1367770_at 10.26638 10.402608 10.433717 10.398511 10.264604 10.111436 10.176019 10.324806 10.160961 10.5238905 10.413713 10.319862
1367771_at 9.684026 10.213966 9.905941 9.15489 8.760891 8.30464 10.823076 9.452111 10.052616 10.344044 9.555636 9.223839
1367772_at 8.534059 8.418985 8.573716 8.455033 8.336233 8.01623 8.793438 8.611799 8.606121 8.533792 8.247988 8.54366
1367773_at 11.058513 10.724899 10.754112 10.683693 10.940798 10.762859 11.103971 10.945965 11.011356 10.930785 11.241708 11.094297
1367774_at 13.16795 13.046496 13.010543 13.06115 13.0772 13.095157 13.028144 13.178088 13.051162 12.970771 13.031578 13.050287
1367775_at 11.9934635 12.563562 11.706544 12.51319 12.202848 12.805938 12.38224 11.481681 12.413766 11.904613 11.843303 11.882762
1367776_at 6.023184 6.090119 5.3698053 5.8281107 6.475014 6.7320657 6.432901 5.678238 5.653501 6.8739734 9.297763 7.975277
1367777_at 10.9027605 11.651775 11.376647 11.395598 11.81041 11.4954 11.392291 11.308167 11.269535 11.450692 11.429579 11.497431
1367778_at 9.788399 9.739066 9.90831 9.856993 9.656622 9.5906925 9.810013 9.737097 10.027443 9.781902 9.814795 9.877056
1367779_at 6.650402 6.9112206 6.78691 6.4182706 6.722446 7.0296926 6.4157386 6.575634 6.8369045 6.499196 6.5055294 6.5810432
1367780_at 6.74723 6.8510065 6.5107336 6.63787 7.4522457 7.463275 7.1905594 6.529576 7.0120373 7.1843195 8.963031 8.345388
1367781_at 3.6559744 3.7403302 3.3444695 3.574504 3.965066 4.0548763 3.7200422 3.6669786 3.552652 3.5148575 3.5433514 3.7002668
1367782_at 4.105865 4.1856017 4.5176263 4.10365 4.3582754 4.6300683 4.0870576 4.3399577 4.3161287 4.126213 4.644412 4.4928875
1367783_at 11.980492 12.037034 12.049567 11.908111 12.069564 11.902476 12.000742 12.056823 12.082145 12.048885 11.946063 12.054647
1367784_a_at 12.684118 13.004304 12.990408 13.111667 13.140595 12.910957 12.770202 12.7807045 12.592466 12.791015 12.892066 12.85492
1367785_at 4.4542613 4.102193 4.456151 4.5756016 4.678938 4.5205703 5.0718846 4.6501656 4.395154 4.2826905 4.49103 4.5885034
1367786_at 11.012103 10.55346 10.887049 10.320991 10.34558 10.086642 10.564418 10.938064 10.434874 10.769558 10.875478 10.893692
1367787_at 5.3464065 5.596261 5.3916492 6.0191464 5.90477 5.8653154 5.412087 6.072806 5.678609 6.303407 6.172059 5.966587
1367788_at 8.046044 8.225355 8.040569 8.102031 7.960413 7.9242616 8.084802 7.9763055 8.306139 7.9040146 7.999903 8.325197
1367789_at 7.667691 7.829645 7.8310647 7.328321 7.479675 7.406114 7.5454574 7.8324523 7.5978417 7.6367807 7.520584 7.7232485
1367790_at 10.206856 9.883312 9.97681 10.183528 9.909295 9.860338 9.843576 9.867216 9.640926 9.770625 9.851608 9.708821
1367791_at 7.414775 7.544039 7.484032 7.4896455 7.1802 6.945385 7.8271704 7.8363276 7.820914 7.970012 7.634188 7.7712293
1367792_at 4.421014 3.9993753 4.128085 4.1757703 4.256396 4.511562 4.112231 4.1025057 3.9211433 3.9443061 4.148847 4.0856104
1367793_at 13.218427 13.186799 13.13984 13.205176 13.162822 13.200833 13.164659 13.246548 13.288435 13.128843 13.100154 13.223726
1367794_at 6.5807977 6.1762643 6.7815385 4.43604 5.087629 6.9851756 5.1486406 6.049251 5.967284 5.255663 4.9524827 6.114813
1367795_at 7.4536552 8.089432 7.492265 7.5386343 7.511856 7.5563416 8.096764 7.5922465 7.410057 7.843842 7.6063333 7.41296
1367796_at 8.841877 8.808846 8.890615 8.861104 8.37283 8.237934 8.735859 8.831336 9.021202 8.898074 8.924935 8.820335
1367797_at 6.959505 6.9471183 7.150751 7.1942735 6.8642044 6.458976 7.447143 7.0885077 7.2170496 7.0021586 7.0542507 7.0524573
1367798_at 12.4537 12.42278 12.32719 12.305884 12.308524 12.366558 12.372606 12.362417 12.480022 12.341544 12.266565 12.350106
1367799_at 5.457773 5.1115522 5.2730336 5.264877 5.454583 5.6170816 5.116647 5.19031 5.134255 5.261215 5.1658134 5.5094404
1367800_at 6.125834 6.105567 6.5421934 5.8945074 6.7589307 6.376505 6.1886606 6.590124 6.0840397 6.7931767 5.8119664 6.5981874
1367801_at 9.536715 9.203735 9.370788 9.59865 9.386882 9.392331 9.378478 9.318987 9.398878 9.005856 9.562698 9.238604
1367802_at 9.061188 9.595419 9.465005 9.376385 9.056127 9.132503 9.521956 10.379864 8.921264 9.792345 10.897514 8.851338
1367803_at 5.9740896 6.445642 6.6718287 6.345532 6.4558344 6.2802563 6.4706717 6.6248837 6.6712193 6.3962293 6.356323 6.7249804
1367804_at 12.930058 12.740194 12.883227 12.924373 12.931406 13.10129 12.829132 12.946703 12.860872 12.698753 12.695157 12.620281
1367805_at 4.611331 4.715296 5.0901756 4.990924 4.9004602 5.0647397 4.9273496 4.699732 4.9346685 4.708668 4.5797405 4.700727
1367806_at 5.4356766 5.3320684 5.2373247 4.996222 5.3795505 5.450947 5.4199595 5.4456224 5.030531 6.0105767 5.3593516 5.442827
1367807_at 9.214361 9.114597 9.208116 9.238742 9.142605 8.969221 8.840215 9.129522 9.12491 9.056638 9.256505 9.091299
1367808_at 10.857458 10.932358 10.861001 10.770297 10.53518 10.5282545 11.073764 10.959682 11.062517 11.03752 10.779061 11.077519
1367809_at 4.573888 4.7421594 4.3765893 5.0189857 4.7535634 5.046293 4.776008 4.778367 4.625058 4.780147 4.7960625 4.828315
1367810_at 6.120134 6.51804 6.14297 6.338766 6.4733057 6.5942173 6.982555 6.1860747 6.191498 6.5029907 6.5524426 6.233936
1367811_at 5.298046 5.666009 5.587931 5.5313168 5.39365 5.711414 5.60673 5.4765577 5.527081 5.0370965 6.064045 5.5160303
1367812_at 7.521515 7.70572 7.44898 7.513073 7.9329414 7.738241 7.3750277 7.187518 7.3314676 7.472893 7.487961 7.322492
1367813_at 8.418862 8.580519 8.700021 8.292673 8.46416 8.298785 8.567716 8.411577 8.866588 9.004606 9.055952 8.642236
1367814_at 9.524005 8.911687 8.917837 9.144155 8.514268 8.385108 9.488173 9.227133 9.265143 9.023767 9.348893 8.812571
1367815_at 8.747287 8.955694 8.88777 9.088393 8.573197 8.3091135 8.966966 9.008288 8.934809 9.118571 8.800248 8.874767
1367816_at 5.266383 5.2372684 5.346521 5.1621304 5.3911104 5.343524 5.455178 5.650483 5.9593062 4.8532352 5.403136 6.029511
1367817_at 7.614585 7.8883653 7.893849 7.8137746 8.149275 7.832042 7.673152 7.7720556 8.077124 7.688473 7.606559 7.845874
1367818_at 9.173613 9.33353 9.333237 9.199973 9.300113 9.141501 9.384875 9.185192 9.245293 9.397208 9.257697 9.565681
1367819_at 11.890077 12.021998 11.965642 11.94852 12.19221 12.14839 11.778653 11.7748995 11.829291 11.758716 11.708967 11.7324705
1367820_at 9.710067 9.669806 9.665384 9.369568 9.517096 9.31846 9.820786 9.703352 9.785354 9.898325 9.676343 9.711293
1367821_a_at 3.6062706 3.4615567 3.954253 3.8958101 3.8483093 3.841108 4.256193 3.5789604 3.5926826 3.9709687 3.8626351 3.6656144
1367822_at 5.5811453 5.44963 5.6215277 5.871194 5.650246 6.025588 5.881204 5.6965733 5.5462613 5.782461 5.7056513 5.7559786
1367823_at 5.032925 4.8536167 4.763169 4.8848405 5.0998178 5.805349 4.899057 4.818445 5.20126 4.974706 4.784974 5.2263484
1367824_at 9.275684 9.160665 9.266804 9.2842655 8.961783 8.894706 9.366525 9.401022 9.292056 9.3904 9.2482605 9.335349
1367825_at 6.3400745 6.2686625 6.1994333 6.1802115 6.4721045 6.533476 6.288844 6.209911 6.1258907 5.991197 6.094772 6.425613
1367826_at 10.177879 9.84374 10.188914 10.089245 10.1162615 10.478325 9.979575 10.367768 10.134384 10.222098 10.623292 10.319935
1367827_at 10.1761875 10.198169 10.19112 10.261974 10.029147 9.880615 10.163264 10.18422 10.012935 10.196063 10.166029 10.0829525
1367828_at 9.948778 10.086954 9.975531 10.108548 9.896374 9.963663 10.065292 9.932451 10.045837 10.206974 9.979377 10.106865
1367829_at 11.531061 11.454206 11.470062 11.502601 11.331048 11.364951 11.556292 11.572664 11.594687 11.69951 11.480621 11.560853
1367830_a_at 8.294083 8.0162 7.8559203 8.329796 7.664896 8.069273 8.173496 8.192108 7.885799 8.058766 8.286871 8.091387
1367831_at 9.310624 9.233091 9.1605625 9.174695 8.817833 8.911662 9.2439375 9.350361 9.127115 8.979809 9.138032 9.188944
1367832_at 10.870955 10.909945 10.781323 10.468107 10.958829 11.125661 11.078675 10.850693 11.052388 11.026213 10.631549 11.129364
1367833_at 9.858085 9.825061 9.747463 9.825263 9.696703 9.785248 9.96453 9.857854 9.811414 9.872945 9.854255 9.9112835
1367834_at 8.243674 8.592878 8.385944 8.32732 8.058508 8.3252125 8.513581 8.417294 8.472966 8.255272 8.295403 8.491192
1367835_at 5.659549 5.3626595 5.364265 5.6242843 5.675412 5.8708615 5.528214 5.7517657 5.2828856 5.6722865 5.0804396 5.7025943
1367836_at 9.30269 10.206497 10.119013 9.672014 10.333209 9.564622 9.387757 9.578431 9.873551 8.901478 10.124902 10.218337
1367837_at 10.1972475 10.220475 10.26976 10.295339 10.000463 9.947594 10.376982 10.244258 10.420406 10.41306 10.462709 10.561261
1367838_at 12.697073 12.521241 12.687355 12.683077 12.45735 12.108949 12.722033 12.598375 12.6681385 12.555591 12.613442 12.526648
1367839_at 10.7115135 10.525664 10.619066 10.812369 10.741948 10.328407 10.6415205 10.504864 10.4806 10.652176 10.686974 10.416021
1367840_at 8.420469 8.469971 8.642931 8.690893 8.266478 8.126934 8.397963 8.379831 8.615278 8.30892 8.437179 8.246676
1367841_a_at 3.3907092 3.6681533 3.2424364 3.3362615 3.5481699 3.6458876 3.5226495 3.4212282 3.604942 3.289421 3.6710298 3.5006893
1367842_at 6.1318173 5.9728146 5.89853 6.0888634 6.4217725 6.261612 6.1457524 6.091893 5.898671 6.3678207 6.1599865 5.987547
1367843_at 10.457111 10.877932 10.826305 10.864117 10.760244 10.631853 10.774736 10.573061 11.00989 10.63841 10.5958805 11.029432
1367844_at 9.148462 9.058721 9.291699 9.277976 8.591503 8.539185 9.141372 9.316314 9.315458 9.367858 9.444967 9.50765
1367845_at 3.8145027 3.3769708 3.5069888 3.386244 3.525978 3.3562884 3.7421064 3.7889688 3.3852534 3.6880457 3.4512308 3.6349702
1367846_at 6.4306645 6.4317746 6.2202053 6.2092924 5.980928 6.1489935 6.3933024 7.061674 5.978015 6.2628417 6.070373 6.4153786
1367847_at 8.397937 7.3069987 8.147574 7.038337 7.475534 8.368974 7.561158 8.072775 8.96361 7.972316 8.960006 8.202674
1367848_at 7.747245 7.909694 7.9839773 7.845378 8.048939 7.7700887 7.460636 7.943173 7.6357436 7.7288537 8.382753 7.696055
1367849_at 10.185878 9.678768 9.85372 9.544468 9.703076 9.496034 9.707586 10.130072 9.823036 10.023159 10.115535 9.718278
1367850_at 8.32792 8.170578 8.454922 9.040327 7.752937 7.636196 8.055465 8.402947 8.446323 8.534406 8.125632 8.767547
1367851_at 4.1705766 4.208363 4.3557916 4.0482626 4.114876 4.1772833 4.456623 4.0171347 4.119974 4.3530436 4.356595 4.0219903
1367852_s_at 5.2238216 5.148525 4.574787 5.0077734 4.803022 5.2321434 4.5081153 5.0165977 4.66248 4.6093097 4.451513 5.2355375
1367853_at 8.157642 7.9247203 8.1720295 7.869206 7.752689 7.577472 7.9212503 8.126991 7.5771856 7.586695 7.576038 7.5997653
1367854_at 12.059257 11.033373 11.277783 10.777061 11.23175 11.6630945 11.736563 11.801658 11.524457 11.109876 11.540908 11.4163475
1367855_at 9.607116 9.660167 9.636782 9.394802 9.267685 8.773957 9.3523245 9.443791 9.1262045 9.716047 9.91187 9.101669
1367856_at 10.247602 8.834654 8.967142 8.824026 8.87064 8.85182 9.317531 9.231528 9.2899275 8.725808 9.652689 9.54538
1367857_at 12.021711 11.969302 12.052518 11.673725 12.164546 11.99526 11.893631 11.866005 12.10285 11.690434 12.325438 12.1197195
1367858_at 3.7614257 3.9039545 4.1251307 3.8348405 3.8606014 4.1145697 3.801699 4.20176 3.8563519 3.990987 3.8265507 3.9682086
1367859_at 5.702952 5.3739324 5.5699186 5.300658 5.1801004 5.442094 5.2991157 4.9591384 5.1962934 5.0370965 5.4133635 5.550927
1367860_a_at 10.81734 10.460007 10.325351 10.280906 10.104629 10.381041 10.561346 10.7169285 10.459092 10.400007 10.548161 10.368589
1367861_at 6.025144 5.908368 6.783546 6.1918516 5.5022926 5.690476 5.692303 5.7549334 5.4520006 5.1730247 5.3896813 5.8023143
1367862_at 4.6256433 4.177909 4.3651276 4.26885 4.091551 4.2861185 4.992691 4.147725 3.998168 4.3284054 4.722202 4.492353
1367863_at 8.246867 8.335493 8.234147 8.281915 8.177465 8.164171 8.320131 8.342997 8.492038 8.23104 8.434833 8.406767
1367864_at 5.8435783 5.7472367 5.773105 5.5493407 6.0218368 6.220076 6.109703 6.054205 5.4233513 5.714101 5.6728764 5.621741
1367865_at 7.368404 7.665359 7.2838326 7.2707486 7.535272 7.215774 7.0405293 7.2965784 7.6440253 7.195258 7.1432996 7.318295
1367866_at 6.3598866 5.677402 6.1720705 6.171604 6.082097 6.2184033 5.9253755 5.9201684 6.3113 6.5601377 5.819035 5.784617
1367867_at 9.456889 9.359201 9.394151 9.365111 9.186588 9.009153 9.5239315 9.428456 9.508864 9.521407 9.3832 9.562181
1367868_at 8.05131 8.350653 8.369375 8.103821 8.013981 7.940274 8.581085 8.550634 8.839163 8.497892 8.850019 8.750263
1367869_at 10.628206 10.3532095 10.469318 10.733139 10.1088 9.905481 10.142123 10.22813 10.267975 10.2253895 10.132577 10.005658
1367870_at 9.853968 10.04862 9.884877 9.838072 9.642765 9.728122 10.068629 9.973952 10.063858 10.012804 9.929503 10.018565
1367871_at 13.489742 13.471843 13.408421 13.669652 13.457214 13.047389 13.158515 13.451327 13.364655 13.712139 13.598268 13.528169
1367872_at 8.884049 8.535632 8.6261635 8.750737 8.632142 8.54957 8.650344 8.597757 8.713694 8.528548 8.761849 8.717896
1367873_at 9.591755 9.51922 9.435998 9.562707 9.382076 9.310902 9.428522 9.5216255 9.40335 9.35359 9.562895 9.403632
1367874_at 6.492355 6.9172435 6.900315 6.1683702 6.15612 6.1426945 6.9294715 6.980001 7.011931 6.9140687 6.8974257 6.804412
1367875_at 9.477579 9.218472 9.37796 9.468761 9.113789 9.048439 9.292778 9.313627 9.144025 9.325687 9.305685 9.029411
1367876_at 7.1234517 7.07862 6.929065 7.016857 6.934641 6.8195558 7.056155 6.8624415 6.926651 6.9282317 6.956022 6.769806
1367877_at 8.037621 7.9468875 7.896017 8.004196 8.240761 7.900162 8.029835 7.926487 8.021975 7.9273295 8.084969 7.785982
1367878_at 8.669041 8.814108 9.038651 9.02843 9.0662775 8.754218 8.99535 8.88224 9.112319 8.844566 8.867997 9.072028
1367879_at 7.5997043 7.5613236 7.8131313 7.6653686 7.626022 7.2408743 7.329175 7.4330044 7.9167247 7.8206835 7.456279 8.000765
1367880_at 5.592264 5.521893 5.692356 5.721217 5.461211 5.2565823 5.282266 5.9277606 5.483099 5.045614 4.8341 5.27373
1367881_at 7.717376 7.6501503 8.1136055 7.9597855 7.4900565 7.5858054 7.81908 7.8495297 7.6538014 7.772987 8.055946 7.873677
1367882_at 6.7094173 6.5334587 6.0519385 6.520482 6.76807 7.284638 6.633273 6.53314 6.232052 6.4978456 6.5635176 6.765688
1367883_at 7.2728415 7.155045 7.2834964 7.25941 7.589462 7.135881 7.5742164 7.5282936 7.609325 7.4990263 7.4791656 7.427927
1367884_at 11.428402 11.240769 11.169483 11.1785555 10.632016 10.534179 11.115757 11.154362 11.080766 11.122 11.318954 11.092971
1367885_at 12.026257 11.982088 12.000147 12.045621 12.058887 12.010334 11.944616 12.025827 12.081896 12.003707 11.838212 11.943177
1367886_at 7.853466 7.9072237 7.9212747 7.778116 7.5689454 7.6996517 7.72808 7.858119 7.578014 7.8054748 7.6925983 7.7806315
1367887_at 12.987374 12.795684 12.848455 12.834944 12.857498 12.797789 12.836285 12.934297 12.963854 12.88904 12.957136 12.855901
1367888_at 3.972257 3.917766 3.785586 3.7986834 3.9094048 4.1076975 3.9541292 4.056371 3.748832 4.0586452 3.7955267 3.9975207
1367889_at 9.214825 9.429899 9.0489025 9.381603 9.066774 8.925352 9.373669 9.302406 9.4843 9.679064 9.467255 9.515909
1367890_at 6.695834 6.9050903 6.8643265 7.084525 6.7841406 6.4102654 6.6256294 6.7017236 6.657372 6.6495185 6.6717725 6.5983233
1367891_a_at 4.437972 5.05647 5.0911107 5.098285 5.288173 5.2455144 5.029343 5.4741597 5.1185207 4.820759 5.5398593 4.9950123
1367892_at 10.782362 10.7744 10.870872 10.9348755 10.887493 10.446671 10.639964 10.881544 11.053828 10.984908 10.946982 10.866312
1367893_a_at 7.1182427 7.348414 7.190971 6.9706397 7.235922 6.888704 7.010217 7.332803 7.4099813 7.175927 7.1722627 7.368964
1367894_at 12.106038 12.695294 12.223433 11.1269045 11.429887 11.064716 12.740186 12.743108 12.689602 11.628271 12.293948 11.65548
1367895_at 11.129977 11.088108 11.1412115 11.030112 10.831432 10.914735 11.190093 11.073277 10.991008 11.006821 11.101918 11.018937
1367896_at 13.16477 13.557789 13.694093 13.628165 13.785097 13.774415 13.628379 13.212111 13.515432 13.411661 11.636081 13.441357
1367897_at 10.635058 10.775608 10.621271 10.79586 10.838938 10.6184635 10.650953 10.444981 10.576824 10.759682 10.683278 10.636306
1367898_at 9.739636 10.04116 10.163411 10.196732 10.034819 9.6556225 10.319702 10.143773 10.183938 10.324379 10.125534 10.287125
1367899_at 7.296427 7.5330896 7.75515 7.1827254 6.867068 6.9405165 6.997621 7.4065638 7.2873464 7.27648 7.4145985 7.1696115
1367900_at 8.958297 8.51776 8.862257 8.419172 8.068439 7.9495754 8.710472 8.923777 8.306928 8.78591 9.019394 8.647405
1367901_at 9.163812 9.087529 9.08618 8.849194 8.708117 8.518572 9.002566 9.194877 9.042444 9.169939 9.384102 9.080206
1367902_at 7.471604 7.5719895 7.721724 7.852442 7.4992614 7.0466547 7.3946977 7.65188 7.746287 7.926541 7.229519 7.7101417
1367903_at 9.717361 9.904692 9.818689 9.740532 9.620963 9.471912 9.707752 9.82678 9.761823 9.746457 9.613353 9.787225
1367904_at 5.923421 6.521265 6.4982405 6.744742 6.504764 6.72137 4.96244 6.291389 6.734756 6.569626 6.0724483 5.5212426
1367905_at 10.507103 10.53474 10.858525 10.730625 10.595265 10.461365 10.299646 10.403912 10.657374 10.537364 10.6281395 10.243237
1367906_at 9.838477 9.912437 9.908591 9.853579 10.008611 10.0366955 9.873158 9.949907 9.998873 9.940544 10.117978 9.84862
1367907_a_at 9.258435 9.178645 9.278736 9.282771 9.117771 9.008532 9.162553 9.238663 9.119255 9.301877 9.285739 9.395107
1367908_at 11.88639 11.868731 11.864286 11.718203 11.610507 11.592176 11.872795 11.875416 11.884989 11.950323 11.795552 11.906857
1367909_at 12.191268 12.054743 12.102906 12.206127 11.716395 11.749658 12.283283 12.083271 12.13532 12.071526 11.890768 12.181046
1367910_at 7.422586 7.566428 7.803554 7.7779255 7.83838 7.591425 7.688815 7.618209 7.6124825 7.616412 7.535142 7.6517625
1367911_at 7.7119527 8.271937 8.080347 8.010495 7.765604 7.8722277 8.076615 8.134442 8.018701 8.176809 7.8550406 7.897689
1367912_at 6.016261 6.06321 5.8961506 5.8356094 5.8194623 6.056506 5.928148 5.9260325 6.065812 5.8905916 5.8160396 5.754981
1367913_at 7.0490026 6.6768255 6.6890807 6.889425 6.7067275 6.799262 6.889788 7.0168204 7.1208577 7.233984 6.7368507 6.932305
1367914_at 7.1580963 7.0055075 7.067005 7.618568 6.5024705 6.847344 6.964291 7.343234 6.977202 6.8173084 6.417389 6.935825
1367915_at 9.058716 9.070566 8.882421 8.901596 9.139636 9.0379305 9.120994 8.958675 9.271904 9.139628 9.254376 9.319827
1367916_at 5.569353 5.4173937 5.572036 6.103109 5.732357 5.7452226 5.9959483 5.884617 5.945616 5.8236327 5.5787864 5.365843
1367917_at 13.459271 13.544149 13.514048 13.499764 13.467286 13.360365 13.422789 13.501765 13.420172 13.45447 13.3468895 13.391258
1367918_at 5.557896 5.589074 5.048689 4.6594205 4.9257154 5.084346 5.303726 5.3334312 4.909013 5.278978 5.245041 5.111481
1367919_at 5.4980903 5.9716454 5.917656 5.64615 6.2284713 5.1925464 5.3196087 5.468157 5.508755 6.2771225 6.1624312 5.3278008
1367920_at 5.2857275 5.480989 5.5442147 5.6295004 5.5813684 5.6283784 5.613718 5.9968038 5.5982904 6.3090425 6.346267 6.137314
1367921_at 7.866844 8.027384 7.7689276 7.927283 7.6280932 7.428348 8.065078 7.8898706 8.162668 7.8330984 7.9958725 8.160661
1367922_at 7.6791677 7.640496 7.948308 8.085386 7.8789854 7.5045347 7.4099135 7.879996 7.782463 7.665149 7.4710083 7.8394604
1367923_at 5.4420424 5.201604 5.579875 6.0191464 4.883559 5.30527 5.658511 5.452408 5.2293024 5.33118 5.576068 5.497205
1367924_at 6.817775 6.882884 6.715152 6.8163548 7.2867603 7.337921 7.297663 7.4014826 6.9674373 7.034866 7.266653 6.9378366
1367925_at 8.1644535 7.9914703 8.156475 8.0046 7.9572415 7.614558 7.6501875 7.919004 7.8588195 7.77558 7.9344893 7.7793365
1367926_at 8.663988 8.86346 8.714757 8.7092085 8.54921 8.187292 8.829529 8.801452 8.929316 8.9986315 8.817527 8.840759
1367927_at 10.752771 10.717848 10.559962 10.660774 10.678231 10.67746 10.654421 10.750484 10.7025 10.94848 10.756811 10.746641
1367928_at 3.9224179 3.6566112 4.166082 4.105014 4.019289 3.6237762 3.8872929 3.9392314 3.5900917 3.851198 3.768145 3.9034572
1367929_at 10.217508 10.267761 10.286829 10.189465 10.15856 9.979631 10.278532 10.343054 10.327049 10.6038475 10.415304 10.194479
1367930_at 3.6946497 3.8135545 3.699659 3.684352 3.497947 3.7498887 4.0349255 3.9329054 3.5968244 3.8443663 3.8453054 3.7978344
1367931_a_at 9.719673 9.593621 9.6929865 9.6957035 9.880432 9.874788 9.696335 9.675474 9.655014 9.441397 9.7284 9.614184
1367932_at 11.281967 11.5051565 11.729639 11.884795 12.012584 11.315816 11.7128105 11.29243 11.131191 11.204681 11.491602 11.191453
1367933_at 8.247618 8.179766 8.291084 7.8264346 7.8234954 7.528354 8.259554 8.218231 8.159151 7.906963 8.42638 7.968221
1367934_at 5.6766486 5.680257 5.539816 5.7185497 5.7092953 5.7884035 5.666787 5.534393 5.818844 5.3964357 5.6158667 5.6881657
1367935_at 9.0387335 9.054733 9.104717 9.301547 8.790222 8.7308655 9.086645 8.9355955 9.089723 8.948855 8.94941 9.042599
1367936_at 7.566676 7.592569 7.8737216 7.829063 7.436769 7.2113867 6.874331 7.3274426 7.2563944 7.484155 7.3975697 7.588036
1367937_at 7.9029927 9.3018265 8.076638 8.353045 7.8149867 8.409286 8.9666195 8.052429 8.124355 8.277381 8.460253 7.978809
1367938_at 10.875058 10.965061 11.080849 11.200432 11.092736 11.024599 10.8714075 11.102922 10.840072 10.799305 10.832812 10.952247
1367939_at 11.433277 10.858279 11.130153 11.258211 10.295023 11.421828 11.440188 11.141173 10.932513 11.490991 11.555682 10.975369
1367940_at 5.9869 5.8876424 6.2209144 6.19741 5.889625 6.1640077 5.909852 6.368568 6.7121463 6.1139517 5.9320593 5.9426384
1367941_at 9.354006 9.602968 9.458506 9.338292 9.219563 8.991948 9.609125 9.376557 9.567765 9.508886 9.305562 9.582208
1367942_at 7.805331 7.643276 7.685746 7.977795 7.125467 7.255119 7.592001 7.711868 7.9619517 7.8458858 8.035883 7.8439026
1367943_at 8.172191 8.298749 8.023615 8.128145 7.9788866 7.8049436 8.093803 8.1390295 8.211857 8.249734 8.079763 8.281904
1367944_at 5.4018245 5.2490034 5.345148 5.1448855 5.6529584 5.657582 5.6086645 5.328417 5.2841153 5.1967278 5.616956 5.482194
1367945_at 11.340657 11.689597 11.468391 11.461353 11.638947 11.341851 11.438929 11.750132 11.853963 11.646626 11.571331 11.608599
1367946_at 9.931205 9.926267 9.756856 10.020828 9.886228 9.8277645 9.945666 10.095878 10.216617 10.232883 9.905824 9.973944
1367947_at 8.598606 8.744704 8.6071825 8.70213 8.590333 8.573084 8.772951 8.663896 8.732762 8.7186 8.788396 8.721557
1367948_a_at 10.355012 10.26822 10.300731 9.901518 10.252357 9.9996 10.12781 10.104601 10.184421 10.293897 10.0588665 10.013592
1367949_at 5.5959973 5.5980434 5.6121054 6.0095477 6.0161285 6.338154 6.132862 6.220713 5.8048954 5.9474525 5.975011 5.9061046
1367950_at 7.049649 7.5602374 7.5474663 7.4030676 7.6107116 7.1956773 7.25471 7.183532 6.9652734 7.1103005 7.1923537 7.6418304
1367951_at 4.5630636 4.1195426 4.314608 4.5940604 4.6977463 4.7429557 4.7891827 4.8208547 4.3949714 4.3399506 4.4336104 4.4144926
1367952_at 6.5800385 6.5569925 6.495515 6.4722614 6.6227517 6.3941755 6.4251914 6.0288115 6.5700226 6.451422 6.5221496 6.1484923
1367953_at 4.780529 5.2590265 5.1449137 4.6736126 4.85043 4.8580074 4.751162 5.467767 5.2843704 5.296971 5.2614937 5.4486003
1367954_at 5.9748363 6.5031424 6.5977154 6.040611 6.3723693 7.055369 6.796459 6.371228 7.033333 6.507827 6.36238 6.8317046
1367955_at 7.035017 6.658133 7.2205863 6.3635874 6.2349443 6.2979155 6.5901046 6.8600903 6.697035 6.897449 6.675553 6.646514
1367956_at 5.86047 5.8481374 5.553357 5.4863663 5.757656 5.4879894 5.1912494 5.3767705 5.860367 5.162484 5.593172 5.6090565
1367957_at 9.516003 8.330703 7.8678274 9.493466 8.676582 9.687081 7.498054 8.9369545 8.071636 8.786034 8.993751 7.964581
1367958_at 9.286863 9.4259405 9.547311 9.432166 8.867001 8.5672245 9.510553 9.380281 9.434319 9.395648 9.448061 9.426562
1367959_a_at 5.614862 6.452404 6.807402 6.092108 6.3222804 6.2984014 6.1787004 6.388377 6.786038 6.5393295 6.3051186 6.5190387
1367960_at 8.226592 8.802887 8.495733 8.229145 8.184481 8.005798 9.003519 8.440249 8.482251 8.871874 8.555629 8.547975
1367961_at 4.5067186 4.756155 4.687108 4.49333 4.2710466 4.3524203 4.6956816 5.023307 4.912799 4.95356 4.9802284 4.485435
1367962_at 4.7157288 4.4843225 4.4768343 4.4557624 4.762511 4.9079146 4.8184533 4.614958 4.1707983 4.7936883 4.5924177 4.845723
1367963_at 7.2199535 7.022048 7.1590986 7.007826 7.342215 7.3154573 7.232978 7.2420073 7.1759877 7.196399 7.2862725 7.135695
1367964_at 4.8166084 4.553079 4.4777684 4.765421 4.965126 5.1975145 4.6687927 5.0143533 4.663988 4.586801 4.769158 4.992138
1367965_at 6.359806 6.186377 6.6489 6.5793347 6.6228704 6.7569714 5.8733788 6.159222 5.8598604 6.1349626 6.3982844 6.140786
1367966_at 9.817364 9.566746 9.573065 9.621189 9.5697365 9.486464 9.672657 9.447739 9.792517 9.376253 9.631525 9.540867
1367967_at 7.0668154 7.496027 7.346754 7.306738 7.2023945 7.109997 7.2830634 6.9428887 7.380956 7.2930207 7.5297346 7.287711
1367968_at 3.6894765 3.4445436 3.8162665 3.9621532 3.6275632 3.860617 3.7509003 3.5847027 3.4606228 3.7040503 3.4442837 3.6676598
1367969_at 10.817094 10.862187 10.738728 10.841904 10.663945 10.572436 10.723277 10.806761 10.897133 11.052222 11.022097 10.975345
1367970_at 4.47968 4.9448404 4.378355 4.6637545 4.3977275 4.5652046 4.3621454 4.49596 4.635557 4.373573 4.4907756 4.41028
1367971_at 10.561225 10.604595 10.645989 10.643324 10.221709 9.971157 10.735588 10.683685 10.7493515 10.645516 10.627345 10.637682
1367972_at 10.204847 10.105662 9.956898 10.329289 9.9694195 9.916227 10.146751 10.079456 10.113653 9.882923 10.237843 9.777748
1367973_at 4.3338923 4.1035604 3.8338065 4.4534616 4.1951876 4.139413 4.414325 4.5545287 4.3828354 4.157731 4.3018756 4.161751
1367974_at 9.1212 9.200128 9.409342 9.850012 9.109689 9.198988 8.841784 9.353337 9.422382 9.104028 8.883113 9.685342
1367975_at 5.6492095 5.4430428 5.672167 5.779455 5.474008 5.668729 5.898749 5.799348 5.794921 5.368165 5.5199766 5.9832377
1367976_at 7.407602 7.7214546 7.5071697 7.6028438 7.429891 7.4889936 7.25871 7.3802857 7.2340145 7.124792 6.966524 7.350814
1367977_at 3.633592 3.8160396 3.5705233 3.85772 3.9762273 3.766613 4.1556406 3.6848252 3.8989453 3.7961614 3.7414093 3.9129088
1367978_at 5.5316424 5.505855 5.6824207 5.8510995 5.6539626 5.97042 5.765377 5.538826 5.350173 6.046305 5.830002 5.493838
1367979_s_at 11.497216 11.210943 11.706065 11.505193 11.450555 10.36956 11.536781 11.331472 11.086678 11.243487 11.789287 11.115319
1367980_at 8.469093 8.134932 8.205534 8.154367 8.049782 7.917425 8.0758095 8.16371 8.140502 7.979281 8.320398 8.15106
1367981_at 7.5795135 7.695746 7.4996057 7.5349436 7.492213 7.2751894 7.8447185 7.5104623 7.5934772 7.5779643 7.897801 7.481774
1367982_at 10.209484 11.207637 10.681062 10.351077 10.600555 10.210142 11.137896 10.345862 10.470501 10.6130495 10.552492 10.218252
1367983_at 5.631231 5.6707473 5.4174976 5.8578644 5.60109 5.506301 5.221306 5.2142477 5.353335 5.7740498 6.042703 5.8997483
1367984_at 6.449749 6.789216 7.0416737 6.72836 6.5147943 6.439211 6.6842146 6.866645 7.0117655 6.5126233 7.070851 6.6075654
1367985_at 7.3441358 7.184217 7.358495 6.769217 7.1912456 6.766609 9.083408 7.25595 7.5408306 8.104139 6.787701 8.116614
1367986_at 7.554894 7.376215 7.368283 7.203193 6.855306 6.3945417 7.1551447 7.5785017 7.237088 7.2023273 7.4570327 7.193117
1367987_at 8.914324 8.718173 8.786138 9.076673 8.753806 8.446937 8.611378 8.751288 8.548871 8.680048 8.751819 8.443401
1367988_at 13.204312 12.925125 13.105384 13.150609 12.913285 12.888663 12.993072 13.191098 13.0830765 12.98919 12.816345 12.944833
1367989_at 4.2659154 4.1600857 4.2145033 4.173369 4.0696106 4.238445 3.971 4.529389 4.383698 4.5746827 4.4431367 4.0399065
1367990_at 5.2117405 5.2367206 5.127655 5.0526347 5.3831644 5.1454716 5.240052 5.3014927 5.039317 5.0370965 5.2736464 5.208196
1367991_at 9.298466 9.387979 9.571859 9.480963 9.124833 8.974395 9.472384 9.504082 9.587218 9.3837 9.462417 9.4347515
1367992_at 4.8722005 4.5751514 4.4063215 4.4551487 4.6000557 4.9055953 4.5553317 4.5266843 4.5956388 4.4054213 4.6110854 4.5922346
1367993_at 7.3739524 7.297442 7.4971323 7.1401625 7.1205935 7.092871 6.7538323 7.2183332 7.1842637 7.1828184 7.250348 7.0833488
1367994_at 10.476179 10.62393 10.423189 10.678885 10.464365 10.217434 10.19961 10.389956 10.406992 10.65485 10.319725 10.596487
1367995_at 13.012249 13.098817 13.074939 12.982411 13.023949 12.980244 13.054823 13.032093 13.033994 13.041223 12.929397 13.011064
1367996_a_at 6.994452 6.8542566 6.916451 7.2060804 6.923056 6.90872 6.7951093 6.6463447 7.023292 6.847925 7.2680206 6.628498
1367997_at 8.245965 8.409592 8.309853 8.424131 8.235363 7.9313493 8.336492 8.124371 8.447554 8.239537 8.594558 8.397257
1367998_at 9.16311 9.930756 9.00754 9.43202 9.008856 6.2271476 9.36701 9.996269 8.742202 8.458129 7.882684 5.9643846
1367999_at 12.398485 12.445787 12.42324 12.759868 12.601995 12.53219 12.455527 12.344364 12.406688 12.28516 12.461432 12.233474
1368000_at 14.333832 14.20331 14.2800045 14.3047 14.2877245 14.311699 14.244534 14.201402 14.1907835 14.1934595 14.224705 14.225592
1368001_at 4.003151 4.1466007 4.1636314 4.3379097 4.356315 4.135042 4.1401224 4.1158 4.1998515 4.018833 4.047327 3.9478567
1368002_at 7.7108192 7.806655 7.8828225 7.9016805 7.5080934 7.2577124 7.6638427 7.6541457 7.8228564 7.874641 7.360997 7.3665643
1368003_at 5.673255 5.061973 5.124783 5.2493844 5.6442466 5.804461 5.399393 5.331036 5.63326 5.33118 5.075563 5.4522614
1368004_at 10.052199 9.996061 9.910267 10.074351 9.791092 9.427892 9.997288 10.072251 10.223636 10.403875 10.115606 10.1255455
1368005_at 5.5540886 5.3808336 5.5122013 5.4494033 5.686278 5.9654365 5.7040133 5.4765086 5.294727 5.4256563 5.9813514 5.503114
1368006_at 7.9014897 7.425352 7.9212747 8.581974 7.6496453 7.6094537 7.555232 7.847754 7.7236996 7.831197 7.6525636 8.133616
1368007_at 6.947449 6.911134 7.164926 6.603893 7.0545497 7.092207 6.2585196 6.420747 6.5510607 6.6626153 7.043603 5.917923
1368008_at 5.2019296 5.2162557 5.3304763 5.5050545 5.084575 5.2731857 5.2586794 5.232198 5.482754 5.5027165 6.1480584 5.2565746
1368009_at 9.4183235 9.5275345 9.680493 9.764882 9.723827 9.869702 9.517521 9.420687 9.237717 9.585684 9.048342 9.154319
1368010_at 7.69493 7.7838473 8.02304 8.026432 7.638 7.3555074 7.627682 7.85463 7.828049 7.6109986 7.6452966 8.027979
1368011_at 7.668525 7.93097 7.90678 7.7904596 7.907056 7.7344456 7.760849 7.879738 8.060896 7.8643584 7.912344 8.186328
1368012_at 6.283654 6.1313877 6.275931 6.193048 6.4199443 6.122009 5.859533 6.055475 6.2213993 5.956902 6.234278 5.823038
1368013_at 4.157605 4.3575687 4.0696583 4.432686 4.621605 4.437358 4.320326 4.4376216 4.4061136 4.147787 4.242409 4.7079735
1368014_at 3.9923303 3.9763482 3.8266022 4.036787 4.438712 4.3609314 4.154113 4.128417 3.9245358 3.9175546 4.07749 3.8552432
1368015_at 6.1399307 5.9866004 5.8631244 5.9786205 5.8972445 6.3173094 6.086557 6.313843 5.871328 6.0124903 6.0545254 5.720008
1368016_at 12.880907 12.992674 12.939761 12.716106 12.99892 13.013934 12.957334 12.861003 12.958094 12.798053 12.900735 12.915831
1368017_at 4.9639096 5.10412 4.884061 5.099609 5.215866 5.353837 4.971149 4.9255486 4.9545946 4.8492723 4.8274384 4.8868876
1368018_at 9.187403 9.045753 8.942594 9.026249 8.589765 8.684334 8.871864 9.026871 9.186544 8.9594965 9.0514765 8.941545
1368019_at 7.9225464 7.615754 7.7619057 7.5855184 7.4323945 7.4832892 7.5563493 7.5332355 7.6206956 7.351099 7.6714053 7.392061
1368020_at 6.9723735 6.8702226 6.9149985 6.7726326 6.830834 6.5447536 7.1746173 6.575617 6.6871386 6.6200657 7.1033425 6.750943
1368021_at 14.028626 13.68403 13.813516 13.78033 13.631478 13.777153 13.676932 13.773429 13.516257 13.870338 13.928058 13.44141
1368022_at 7.032364 6.8982882 6.8718143 6.483883 6.9167542 6.86829 6.7911153 6.807039 6.829377 6.5600276 6.8383913 6.8864784
1368023_at 6.6453733 6.7180195 6.7898626 7.0652466 6.8259864 6.816609 6.560731 6.667173 6.5418625 6.812366 6.6123834 6.477097
1368024_at 6.2120523 6.286042 5.8773594 6.279186 6.2314672 6.325316 6.46546 6.4074373 6.570721 6.3693967 6.648985 6.3930864
1368025_at 7.0695076 7.2568855 7.418893 6.4877305 6.7273455 6.6252193 7.545984 7.2041497 7.145019 7.2537265 6.5635424 7.2326064
1368026_at 7.7332473 7.7377768 7.824221 7.945949 7.4498887 7.3767433 7.6825986 7.9006596 7.8320413 7.8060546 7.965019 7.5283837
1368027_at 6.5669255 6.3907204 6.520045 6.9734416 6.5981717 7.018462 6.2517653 6.3167334 6.5078464 6.772714 6.4329004 6.7514677
1368028_at 4.569378 4.1953897 4.4853764 4.525152 4.4111223 4.666981 3.7760143 4.2451677 4.61239 4.413926 4.07749 4.1589894
1368029_at 10.439963 10.57487 10.49924 10.342311 10.496482 10.458669 10.175491 10.570403 10.530719 10.384211 10.296034 10.323664
1368030_at 8.558673 8.736437 8.795373 8.685477 8.748881 8.724397 8.700643 8.800394 8.955722 8.756965 8.76861 8.859798
1368031_at 7.214921 7.300716 7.4842873 7.6967573 7.4683657 7.6047077 7.4843497 7.260649 7.3387837 7.158883 7.1720386 7.2824
1368032_at 6.5169625 6.8299932 6.8732896 6.6649227 6.5367866 6.7479115 6.7103367 6.780239 6.471716 5.849277 6.406744 6.327664
1368033_at 6.2975254 6.3920608 6.4093475 6.6252093 6.3251977 6.537526 6.307454 6.4668374 5.915264 5.9807405 6.3449564 5.930653
1368034_at 4.4818487 4.5012407 4.486911 4.269477 4.3444915 4.1683297 4.2643948 4.381605 4.698764 4.249675 4.617052 4.1524997
1368035_a_at 10.757741 10.104333 10.39162 9.738775 10.324225 9.995979 9.961092 10.0206785 10.053531 10.097097 10.158323 9.719126
1368036_at 10.970565 9.94275 10.572274 10.030807 10.293893 10.2113695 10.289863 10.178779 10.25825 10.279475 10.553047 10.061432
1368037_at 6.8360357 7.32475 7.270436 7.3501477 7.1727395 7.132693 7.1501255 7.243444 7.37015 7.5620794 7.2525215 7.66369
1368038_at 8.179122 8.502313 8.68992 8.467705 8.383819 8.128376 8.12248 8.212494 8.272676 8.376394 8.27894 8.38653
1368039_at 5.71399 5.6973486 6.427364 5.556084 5.3707805 5.103342 5.226879 5.6559877 6.1105156 5.9861574 6.0066257 5.8862185
1368040_at 8.095492 8.188364 8.482517 8.26115 8.175789 8.1639385 8.078728 8.026976 8.25927 8.288839 8.240459 8.028196
1368041_at 10.036551 10.032854 10.057324 9.992666 9.921129 9.751928 10.0665 10.003611 10.058871 10.224554 9.918213 10.172776
1368042_a_at 10.585701 10.891217 10.780874 10.837034 10.85145 10.677761 10.803308 10.766112 10.826301 10.698182 10.704946 10.867754
1368043_at 8.011315 8.273084 8.167546 8.004232 8.058318 7.7321424 8.256482 8.242592 8.322345 8.263896 8.137188 8.574213
1368044_at 3.45209 3.4660244 3.3868809 3.1004045 3.3194323 3.3918896 3.707734 3.2525482 3.3976603 3.286091 3.5343995 3.5922089
1368045_at 9.76915 9.924262 9.900021 9.669133 10.033502 9.9113655 9.709333 9.652954 9.862654 9.927468 9.476864 9.650777
1368046_at 9.769765 9.936881 9.936866 9.924999 10.0227165 9.995974 9.78199 9.847303 10.034474 9.9638 9.885431 9.934056
1368047_at 7.5071626 7.4660373 7.6193733 8.209136 7.243621 6.713165 7.4938593 7.5619154 7.5021405 8.32329 8.0872 7.342609
1368048_at 13.903043 13.904521 13.901425 13.884861 14.017551 13.972389 13.816941 14.00404 13.930273 13.957269 14.018157 14.000149
1368049_at 11.30616 11.513555 11.275928 11.470702 11.294859 11.473706 11.574733 11.296342 11.315242 11.25311 11.278984 11.476915
1368050_at 7.6053886 7.7327886 7.7108703 8.131496 8.596916 8.466953 7.4757166 7.4795055 7.692378 8.020437 8.189063 7.4521213
1368051_at 11.493883 11.420612 11.47884 11.216992 11.311246 11.230923 11.537079 11.225494 11.615284 11.387657 11.262834 11.559623
1368052_at 4.852743 4.925849 5.084299 4.9045877 4.9339237 4.688546 5.494476 4.7264347 5.198981 5.2750535 4.8218307 4.997823
1368053_at 6.011862 6.133997 5.9872026 6.206452 6.095545 6.0980296 5.9750104 5.4614825 6.2421603 5.7765355 5.857337 6.2101684
1368054_at 7.19 7.0931425 7.1077514 6.9748836 6.995399 6.648188 7.1117845 6.920416 7.0555468 7.0843983 7.6560407 6.9462185
1368055_a_at 8.586013 8.589173 8.378501 8.631774 8.50588 8.17364 8.285696 8.366757 8.528025 8.468439 9.000848 8.352206
1368056_at 7.585267 7.5375433 7.487861 7.573191 7.5134907 7.347876 7.2715178 7.710555 7.5733137 7.108811 7.7413716 7.4742374
1368057_at 8.257571 8.49056 8.5343 8.504664 8.208174 7.855019 9.002566 9.297068 8.96531 8.684272 8.975553 8.537026
1368058_at 7.73261 7.6960363 7.5980043 7.5416884 7.2726083 7.4535527 7.5331907 7.5795126 7.152265 7.0780435 7.018463 7.0172834
1368059_at 9.061013 10.002567 9.248133 9.479276 9.89339 9.623023 9.305972 8.706465 8.696032 9.522113 9.4325075 9.592397
1368060_at 12.760651 12.872351 12.807464 12.734924 13.005797 13.163746 12.845603 12.819177 12.822943 12.700457 12.58611 12.802801
1368061_at 5.3852787 5.530865 5.4740744 5.507384 5.540084 5.846658 5.494476 5.464312 5.629653 5.538542 5.361078 5.1775045
1368062_at 9.093034 9.274613 9.123682 9.223684 9.229941 9.011934 9.184114 9.33532 9.2444 9.308519 9.246013 9.357496
1368063_a_at 8.637074 8.582044 8.692051 8.654881 8.482671 8.495661 8.5100155 8.521768 8.575272 8.378597 8.601635 8.530376
1368064_a_at 10.71238 10.496921 10.915709 10.718866 10.55659 10.556609 10.990677 10.832575 10.701271 10.939825 11.235028 11.04523
1368065_at 7.4879823 7.923284 8.016473 7.3791804 7.4942827 7.4383836 7.9016657 7.526994 8.055283 7.926452 7.449203 7.9004297
1368066_at 5.637916 5.9427176 5.820131 5.9635067 5.5756664 6.0450544 5.6903124 5.74301 6.081368 6.033317 6.1853924 6.4819145
1368067_at 8.777662 8.938686 8.939922 8.852907 8.803368 8.48162 8.879734 8.858727 8.902944 8.942646 8.875243 9.02432
1368068_a_at 7.4961433 7.533908 7.68298 7.382125 7.316293 7.0178943 7.1006985 7.3219604 7.604663 7.574533 7.287689 7.2257457
1368069_at 7.9476395 7.9704733 8.133279 8.122226 8.252302 8.118621 8.101032 7.925348 8.304498 7.9876347 7.97652 8.0503435
1368070_at 8.525932 8.436317 8.530578 8.304288 8.180287 8.179519 8.345691 8.426328 8.559522 8.644263 8.41139 8.513582
1368071_at 12.01809 12.203214 12.126336 12.168594 11.934307 11.753903 11.863737 11.920699 11.987551 12.241103 11.927315 12.014909
1368072_at 6.336956 6.3664927 5.9792147 5.67533 6.1874356 6.405271 6.5056753 6.177297 6.143653 6.23857 6.8457785 6.758653
1368073_at 8.861343 8.501302 9.122724 8.868648 8.397337 8.41595 8.276305 8.778789 8.733104 8.1749115 8.675 8.9140215
1368074_at 6.878513 6.5339856 6.60232 6.5161834 6.8052845 6.784837 6.9587116 6.81235 6.69131 6.8381877 6.876271 6.9376025
1368075_at 10.8942 10.793004 10.663683 10.668428 10.44623 10.586063 10.385879 10.885733 10.786284 10.298753 11.176111 10.533655
1368076_at 7.023129 7.8074446 7.519483 7.5405574 7.078993 7.0260634 7.19021 7.6805773 7.704233 7.5439706 7.612067 7.5892606
1368077_at 13.292117 13.214395 13.172848 13.170387 13.232176 13.360347 13.091337 13.253865 13.186987 13.167919 12.961759 13.186319
1368078_at 3.7762644 4.182335 4.314608 3.6196682 4.2483687 3.9098165 4.2619553 4.0873957 3.8753831 3.834487 5.112462 4.206102
1368079_at 9.424442 9.171694 9.074631 9.300267 8.822021 9.092684 9.2854805 9.596859 9.624713 9.212122 9.17492 9.285377
1368080_at 3.689543 3.5405662 3.5722 3.7836335 3.651191 3.7606525 3.703167 3.7196653 3.5858767 3.6080422 3.8361783 3.6201863
1368081_at 7.225495 7.188677 7.148601 7.3017383 7.4234996 7.333352 7.230767 7.1632524 6.8934717 6.9700394 7.0255218 7.0205917
1368082_at 8.678358 8.607016 8.672058 8.953361 8.417436 8.102154 8.508308 8.545308 8.67363 8.617937 8.927195 8.63751
1368083_at 9.1736 9.251583 9.148332 9.056042 9.036103 8.986746 9.177029 9.245081 9.078201 9.130358 9.032811 9.124025
1368084_at 6.029625 5.833263 5.8282304 6.0668106 6.0958457 6.0504327 6.1923637 5.829869 5.669237 5.885657 6.0611277 5.7285967
1368085_at 10.901076 10.710105 10.754582 10.75891 10.584438 10.550785 10.717345 10.804457 10.923376 11.090558 10.54368 10.788909
1368086_a_at 8.565077 7.6867275 7.9004745 7.757373 8.335607 7.6192575 8.144548 8.141102 7.5908856 7.5871563 8.654152 7.096024
1368087_a_at 8.631983 8.5900545 8.461575 8.521118 8.447796 8.349528 8.750058 8.496654 8.301794 7.9153304 8.574695 8.185783
1368088_at 7.1804385 7.4660373 7.174444 7.1512566 7.4182053 7.146759 7.0792313 7.3063164 7.442863 7.344373 7.4986353 7.623929
1368089_at 8.222271 8.094285 8.271125 8.197981 8.458171 8.377609 8.293614 8.214905 8.433141 8.206419 8.309834 8.31916
1368090_at 6.882541 7.052951 7.01818 6.9469676 7.0537333 7.3803587 7.063 7.1295643 7.150443 6.85059 6.67402 6.9289083
1368091_at 8.935988 9.0935955 9.20804 9.183975 8.681807 8.582757 8.7143545 8.574537 8.952822 9.103854 9.1574135 8.6682
1368092_at 12.438854 12.257678 12.277741 12.269939 12.359105 12.314704 12.263145 12.246865 12.312168 12.277198 12.245785 12.185391
1368093_at 3.3994489 3.791641 3.5160882 3.6505363 3.6170862 3.7986758 3.6780965 3.4493206 3.5473626 3.7566996 3.6572657 3.4761438
1368094_at 7.0059595 6.9748154 7.16372 7.0839715 7.0860753 7.1124663 6.8935595 6.909824 6.672257 6.993125 7.261872 6.8126855
1368095_at 10.027129 10.299493 10.218255 9.919106 10.116283 9.836355 10.052404 10.147513 10.284884 10.009181 10.132386 10.096117
1368096_at 9.646849 9.619643 9.645118 9.36852 9.866582 9.705273 9.683344 9.567861 9.721525 9.615062 9.5748205 9.793283
1368097_a_at 4.3233213 4.3700647 4.803875 4.417738 4.1362305 4.5016403 4.6842422 4.254573 4.9941945 4.7977066 4.5399156 4.8763256
1368098_a_at 7.6683736 7.501709 7.2837334 6.993397 7.5980763 7.8036385 7.885342 7.448863 7.3435693 7.3052707 7.5383086 8.2124195
1368099_at 7.093716 6.92108 7.334463 7.1544003 6.877796 6.9373245 6.845006 6.951555 7.0488534 6.7069635 7.0093017 6.987923
1368100_at 10.942283 10.620319 10.534174 10.762849 10.928292 10.706127 10.937685 10.670769 10.771719 10.617358 10.94658 10.835462
1368101_at 8.055628 8.103794 8.13125 8.135942 7.616271 7.494588 8.320391 8.192089 8.367502 8.493893 8.402191 8.422534
1368102_at 8.78092 8.182677 8.296221 7.1411185 7.9460325 7.763246 8.268951 8.764072 8.054825 8.197199 8.764774 8.23428
1368103_at 7.3424916 6.892226 6.964291 7.344828 6.662385 6.586588 6.5747995 7.070484 6.9171524 7.112529 6.823246 7.20388
1368104_at 6.2678714 6.0861316 5.9374433 6.0364447 6.129145 6.3709354 6.3872766 6.2917576 5.9663205 6.2619853 5.988947 5.96948
1368105_at 4.603232 4.444647 4.421754 4.4748225 4.8198977 5.270192 4.7704453 4.921122 4.7629266 4.7310605 4.5597744 4.467978
1368106_at 8.948569 8.767 9.014943 9.389045 8.48962 8.862673 8.740628 8.840974 9.072692 8.455426 9.956122 9.072524
1368107_at 3.5226514 3.4457085 3.7825985 3.632406 3.528761 3.9048815 4.004033 3.9864912 3.5791037 3.6370034 3.7923064 3.62779
1368108_at 4.932523 4.4547906 4.881223 5.2041445 4.7106066 5.087983 4.9236727 4.7333584 4.336101 4.7180853 4.4838123 4.5277653
1368109_at 7.2280784 7.0851293 7.1323814 6.845856 6.744572 6.8444123 7.0645995 7.315009 7.1216655 7.395954 7.3063855 7.4578056
1368110_a_at 4.1186247 3.8972752 3.8806067 4.0105762 4.2351913 4.2653985 4.1034503 4.2137136 4.0238886 3.976449 3.8266997 4.1535325
1368111_at 7.731846 7.9331336 7.612246 8.387718 8.280197 8.041586 7.751849 7.794764 7.568294 7.8164816 7.985358 7.6993346
1368112_at 5.2308025 5.587882 4.9582024 5.0999355 4.997547 5.191013 5.332634 5.2355585 5.180932 5.3106747 5.5567956 5.6586494
1368113_at 4.417602 4.189436 4.3973646 4.651782 4.267893 4.3343835 4.5396657 4.4792824 4.0920806 4.7159376 4.531145 4.4501076
1368114_at 4.221088 4.296653 4.2108917 4.692153 4.2922845 4.5019407 4.4753857 4.5932994 4.6814485 4.520861 4.5227065 4.6493354
1368115_at 10.407128 10.835885 10.767724 10.339082 10.298255 9.93864 11.195218 10.8571825 10.923125 11.106924 10.898359 10.508956
1368116_a_at 7.8294983 7.821481 7.801976 7.606167 7.6287966 7.375867 7.273356 7.673326 7.6751 7.6621475 7.786607 7.581675
1368117_at 9.3791895 9.349566 9.449877 9.455393 9.192273 8.855152 9.359277 9.353897 9.310011 9.22488 9.24876 9.123104
1368118_at 8.526175 8.654188 8.575197 8.231401 8.51129 8.40637 8.48061 8.310968 8.596476 8.783195 8.679452 8.642891
1368119_at 5.7271194 5.2368135 5.212492 5.3740454 5.790893 6.1090117 5.4386163 5.4947395 5.541491 5.4172096 5.157206 5.626257
1368120_at 4.3020387 4.1201286 4.171326 4.0237207 4.2796087 4.474227 4.3943157 4.267263 4.557007 4.290165 4.202873 4.1779203
1368121_at 10.294584 10.668861 10.689321 10.933542 10.694181 10.265674 10.650839 10.823683 10.979098 11.208357 11.6743765 11.407554
1368122_at 9.995842 10.139385 10.262799 10.220357 10.027353 9.846456 9.93182 10.35426 9.909403 9.96222 10.002307 10.03736
1368123_at 5.702952 5.4954615 5.2305393 5.2679768 6.027802 6.2530007 5.436853 5.617672 5.6820555 5.3862906 5.5087214 5.733406
1368124_at 7.2709956 7.935721 7.7710524 7.9302955 7.3150277 7.748388 7.083917 7.650494 8.007473 7.5951514 8.351078 7.375341
1368125_at 6.2407255 6.548018 6.356614 6.187682 6.255292 6.050912 6.0810003 6.0848045 6.2254467 6.247257 6.089289 5.924899
1368126_at 6.208337 5.326175 5.863192 5.8922696 6.0544977 5.8505692 6.401737 5.804176 5.7199736 5.8905916 6.302632 5.8727093
1368127_at 6.5078344 6.012311 5.9122496 5.4063454 6.3912535 5.9911895 6.755776 5.9484267 5.8573966 6.043329 6.095017 6.2609367
1368128_at 8.696356 6.358172 7.037373 6.2212954 6.1376386 6.36993 7.1854415 6.060671 6.50753 5.779867 6.8101997 6.753627
1368129_at 7.2437544 7.3365455 7.2540474 7.445876 7.4193287 7.2494884 7.312505 7.367563 7.3421407 7.5000024 7.634005 7.19958
1368130_at 4.4842052 4.4843225 4.703643 4.2885904 4.6439314 4.80404 4.8771152 4.3351755 4.6706467 4.9284306 4.9217243 4.5509477
1368131_at 4.312603 4.1968927 4.0779963 4.3351946 4.2818413 4.6560497 4.687698 4.272351 4.0139294 4.4407864 4.48665 4.028265
1368132_at 10.105054 10.337076 10.328158 10.031377 10.200118 10.181317 9.946154 10.105802 10.119899 10.252387 10.20398 10.217867
1368133_at 7.532492 7.454269 7.3987446 7.075017 7.5337267 7.0064034 7.0466185 7.1640744 7.2078032 7.1660156 7.377601 7.048422
1368134_a_at 8.893564 8.907206 8.831669 8.64088 8.605276 8.2308445 8.781968 8.591361 8.693239 8.673182 8.605458 8.663324
1368135_at 5.3698397 5.374141 5.326938 5.592972 6.3975353 6.3042436 5.532875 5.2541623 5.695204 5.915952 5.5987387 5.963086
1368136_at 7.7189846 7.6856866 7.7321706 7.842421 7.7997456 7.140968 7.683177 7.3596334 7.574097 7.264977 7.7691255 7.842121
1368137_at 6.3340483 5.9086213 5.896021 6.3178797 6.171736 6.7316113 6.203897 5.891599 6.2330875 6.1549797 5.9136558 6.1106977
1368138_at 5.356132 5.6262975 5.106371 5.2571206 5.798164 5.9528975 5.400404 5.1174436 5.3095903 5.212045 5.358573 5.341457
1368139_s_at 5.830011 6.149495 5.8648424 5.64013 5.587658 5.7686033 5.634559 5.999823 6.4496727 6.3283997 6.033981 5.878421
1368140_at 6.822976 6.809413 7.0918407 6.5247984 5.251257 5.6262817 6.147098 6.6838984 5.8907146 5.7150855 6.4538283 5.999448
1368141_at 11.683291 11.628001 11.665548 11.68242 11.614909 11.648675 11.741565 11.6898985 11.688086 11.679874 11.536068 11.667635
1368142_at 5.3821177 5.3768463 5.260597 4.6339817 5.344795 5.180355 5.003969 5.0695667 5.0484867 5.063454 5.7683115 5.4934425
1368143_at 7.35775 7.5027695 7.457944 7.3623776 7.0940065 6.5023875 7.2860966 7.857909 7.604021 7.607343 8.3344145 8.115351
1368144_at 5.5710764 5.5869923 6.00439 5.5529175 5.3232536 5.1838403 5.3440027 5.8275294 5.549576 5.5560455 5.233293 5.911963
1368145_at 5.0557013 5.148525 5.402087 5.442261 5.7908926 5.459777 5.810979 5.3649235 5.4199467 5.4475346 5.1395016 5.0338845
1368146_at 10.652895 9.084563 9.028699 10.184226 9.811782 10.434904 10.587984 9.193329 9.472788 11.002769 10.67942 9.243749
1368147_at 8.565757 7.07279 6.8313575 8.622578 7.8702135 8.357795 8.088819 6.9832053 7.158198 9.050301 8.761869 7.115811
1368148_at 4.8004193 4.680105 4.2615495 4.9815516 4.7481565 5.0876627 4.495631 5.1497393 4.255149 4.6788874 4.8119254 4.7079735
1368149_at 6.049328 6.366325 6.312717 6.0736823 5.944742 6.0285544 6.44195 6.071579 5.8856673 6.190511 5.924328 6.059618
1368150_at 12.753444 12.768778 12.846765 12.854982 12.7856865 12.546546 12.683121 12.854485 12.760557 12.866998 13.048865 12.728866
1368151_at 10.544497 10.455928 10.488832 10.27323 10.354301 10.0991125 10.563467 10.363578 10.324566 10.301893 10.411177 10.371682
1368152_at 7.558887 7.7983437 7.816705 7.9823847 7.5892186 7.433735 7.6236386 7.733238 7.86979 7.6513824 7.6615696 7.8640943
1368153_a_at 6.8790293 6.672178 6.958882 6.6789117 7.225042 7.2731586 6.839203 6.612871 6.9378805 7.1416626 6.836175 6.9651303
1368154_at 8.223036 8.202682 8.010126 8.001878 7.9760065 7.7696366 8.55728 8.325789 8.384495 8.339672 8.161608 8.265522
1368155_at 11.365074 11.19714 9.998886 11.641022 12.799791 12.603369 11.362043 11.790721 10.689734 12.464546 12.145457 12.305733
1368156_at 5.547928 5.3621635 5.5482974 5.621126 5.5020165 5.8544307 5.5296392 5.329621 5.2723417 5.8007975 5.576492 5.596442
1368157_at 5.82676 5.8198404 6.8566427 5.8505077 5.960627 6.114138 5.926895 5.9667006 6.4322014 6.5289974 5.9231863 6.2845473
1368158_at 9.375096 9.58853 9.383169 9.514788 9.370665 9.1942215 9.435697 9.360489 9.394939 9.451602 9.3244705 9.724574
1368159_at 8.412371 8.565422 8.6763735 8.778958 8.438922 8.306104 8.6521015 8.523766 8.910097 8.97001 8.7665615 8.794556
1368160_at 8.4780655 7.4848757 7.900735 8.477662 7.9722586 7.6709566 9.314175 6.581794 7.7073274 9.095629 7.0886617 7.863435
1368161_a_at 13.965772 13.876676 13.935347 13.873564 13.94335 13.915211 13.923026 13.8918 13.956812 13.905301 14.010473 13.938924
1368162_at 4.907589 4.768877 4.6660085 5.1493387 4.6534796 5.02005 4.880263 4.8922787 5.0709305 4.883972 4.6815147 4.880336
1368163_at 10.589946 10.208107 10.280889 10.102468 10.197521 9.841713 10.192723 10.466552 10.226458 10.435674 10.71076 10.092149
1368164_at 7.6143913 7.768454 7.943499 7.8114157 7.6986575 7.5637565 7.7504272 7.7403817 7.98138 7.9084063 7.620876 7.8376575
1368165_at 7.7788963 7.8228498 7.812881 7.252388 7.968271 7.6911035 7.4297523 7.447859 7.8829136 7.5792837 7.3982673 7.5350227
1368166_at 6.6209025 6.46163 6.0897303 6.6206117 6.182385 6.1931744 6.556024 6.5185547 6.405407 6.6200657 6.619214 6.569794
1368167_at 6.154655 5.936199 5.735292 6.3013377 5.269118 5.703576 5.9554095 5.939987 5.532401 5.6997514 5.75702 5.6998706
1368168_at 9.845011 8.464302 8.436188 8.1425 8.993042 8.52161 9.383487 8.996319 8.364272 9.081808 9.682436 8.763448
1368169_at 6.6809483 7.1256266 6.798012 6.821534 6.9719663 6.95952 7.0650897 7.223299 6.8496275 7.249969 7.1049037 7.172173
1368170_at 4.0198874 3.919385 4.6676636 3.9045465 4.007513 3.6488492 4.0656767 4.074127 4.5018835 4.015952 4.042987 4.206585
1368171_at 10.034389 9.817667 9.783106 10.213282 8.897023 8.145275 8.827351 7.8581743 10.046438 10.350167 7.287689 8.119876
1368172_a_at 7.7073164 7.5061083 7.4837093 7.8093557 7.11973 6.048361 6.3452764 5.846449 7.615358 8.035666 4.81417 5.999526
1368173_at 8.272712 8.595343 8.46559 8.429737 8.429589 8.5039215 8.663037 8.680383 8.186781 8.088726 8.318674 8.4141655
1368174_at 3.9333289 4.0996823 3.8043876 4.0726 4.1299 3.8657527 4.0474987 3.9875689 4.0091295 4.4007387 4.1745033 4.3807564
1368175_at 7.2179613 7.0169115 7.0642924 7.022759 6.891003 6.5090723 6.8710995 6.6193795 7.2389965 7.1677146 6.9685054 6.867642
1368176_at 7.9105 8.080567 8.070194 8.102031 7.819734 7.6111846 7.9862843 8.15075 8.152557 7.861554 8.065874 7.9243364
1368177_at 7.76512 7.586446 7.790862 7.718687 7.6181006 7.0540533 7.648308 8.17231 7.7538857 8.057788 8.174824 7.99478
1368178_at 9.466211 9.075473 9.135811 8.659772 8.921869 8.671116 9.181258 8.689126 9.020242 8.673407 9.02701 8.928038
1368179_at 7.5579524 7.5151305 7.3966293 7.709695 7.414642 7.4568768 7.476652 7.7033396 7.4684086 7.5115905 7.811027 7.446291
1368180_s_at 13.29747 13.278526 13.365182 13.192766 13.215857 13.352822 13.564556 13.4126425 13.111847 13.47553 13.079225 13.43811
1368181_at 10.721514 10.688433 10.76245 10.533042 11.071902 10.578587 10.256303 10.460203 10.645747 10.4865 10.671242 10.6960535
1368182_at 4.162425 4.099223 4.2740803 4.1907682 4.213337 4.5760374 4.2534566 3.7630515 4.073735 4.3583145 4.1039786 4.2251034
1368183_at 8.372686 8.013448 7.915227 8.065649 7.803807 7.7563705 7.73293 8.026346 7.861794 7.7295723 7.876135 7.609404
1368184_at 9.263007 9.038388 8.940443 9.225869 8.956054 9.092356 9.288098 9.335993 9.260317 9.237199 8.879192 9.125952
1368185_at 5.2933197 4.74213 4.5888815 4.985117 4.990248 5.0378575 4.8678384 4.7345276 4.6578417 5.2127247 4.791396 4.8108215
1368186_a_at 6.0414286 5.509214 6.149357 6.4192634 6.3087373 6.4257226 5.835021 5.8730216 5.7827053 5.9600525 5.9030814 6.075174
1368187_at 7.5955105 8.469971 8.333122 8.95434 7.75671 8.016859 7.4516134 8.566307 7.7369566 8.735534 9.403644 8.902861
1368188_at 13.720483 13.594411 13.5913105 13.651277 13.617971 13.550222 13.598675 13.667376 13.733546 13.662259 13.437204 13.504973
1368189_at 10.637639 10.253023 10.597554 10.449035 10.501661 9.792124 10.35238 10.396869 9.78158 10.329335 10.716587 9.894499
1368190_at 5.327377 5.4109907 5.300811 5.281466 5.3677697 5.253174 5.589617 5.436609 5.319662 5.539022 4.73499 5.224618
1368191_a_at 11.077744 11.00795 10.914025 10.987013 10.79238 10.837872 11.02546 10.95836 11.012262 11.091398 11.311803 11.151355
1368192_at 4.9429684 4.6762624 4.793046 4.929996 4.533283 4.6023903 4.7826715 4.937857 4.8171473 4.773047 4.34196 4.7916346
1368193_at 4.869304 4.998846 4.960231 4.786221 4.9228554 5.138921 5.4021435 5.195436 5.351955 4.880557 5.1320963 4.937793
1368194_at 4.253759 4.6230526 4.596065 4.472447 4.5170107 4.7145276 4.572899 4.6407704 4.650852 4.679531 4.555167 4.8785944
1368195_at 6.0368533 6.3904476 6.5294547 6.503217 6.3491435 6.6197104 6.0873804 6.263571 6.560771 6.258439 6.553821 6.251043
1368196_at 4.536779 4.8205605 4.474201 4.7986383 4.7758613 5.0884075 4.825826 4.7932816 5.0082855 5.322673 4.9425983 4.6816626
1368197_at 3.7810383 4.021531 3.8363514 3.9045465 3.9947326 4.075633 3.9455044 3.7511897 3.6991491 4.050783 4.0582504 3.9783053
1368198_at 5.1032963 4.583055 5.0509434 4.7739606 5.157381 4.93535 4.648355 4.7403293 4.601267 5.2173142 4.8505926 5.084425
1368199_at 8.594983 8.801753 8.877904 8.896246 8.60753 8.716096 8.693534 8.945854 8.881225 8.548966 8.820746 8.649456
1368200_at 5.917804 5.4529557 5.3416405 5.891004 5.872413 5.9724 5.9800253 5.7549233 5.515708 5.710363 5.240483 5.410372
1368201_at 6.2991457 6.1957817 6.274279 6.423181 6.010214 5.974296 6.2171426 5.960979 6.21204 6.0686727 6.0965767 6.391189
1368202_a_at 8.591301 8.427705 8.5602865 9.174621 8.126507 8.091365 8.453573 8.569035 8.444666 8.483236 8.441664 8.565079
1368203_at 4.8483653 5.0062065 4.717504 5.0454063 5.2377605 5.01885 5.1540737 5.0439634 4.1705675 5.0571756 4.8460674 5.1307583
1368204_at 6.5717616 6.6739445 6.7844667 7.084592 6.5409927 6.229461 6.873051 6.62498 6.7767296 6.772146 7.281783 7.1034455
1368205_at 13.456843 13.381676 13.548475 13.46263 13.357589 13.410757 13.427233 13.506597 13.500085 13.3215885 13.534225 13.435718
1368206_at 8.977106 9.045795 9.015081 8.9002075 8.958285 8.811225 9.02626 8.956253 9.081563 9.088584 8.862278 9.149105
1368207_at 6.63951 6.034184 6.015223 6.588611 6.013412 6.175269 5.830562 6.4207892 6.286759 6.353812 6.0028005 6.4450245
1368208_at 5.6052365 5.858988 5.998867 5.8572154 6.0864644 6.1470904 5.7281113 6.016534 6.1641793 6.0170093 5.592396 6.0066056
1368209_at 5.6590347 5.4886103 5.6788287 5.8177156 5.845927 6.0152946 6.0715976 5.9217343 5.541259 6.0874124 6.0657406 5.654977
1368210_at 4.457721 4.1401453 4.0921774 4.216704 4.654907 4.7990093 4.46362 4.530978 3.9872427 4.336143 4.3513713 4.4916873
1368211_at 12.3062725 12.366301 12.388626 12.31062 12.36106 12.308173 12.436345 12.409946 12.433154 12.573375 12.437723 12.488434
1368212_at 8.068025 8.319854 8.261414 7.857572 8.392577 8.091695 8.016163 8.16306 8.21508 7.8452845 7.966999 8.153254
1368213_at 8.942037 9.374368 8.848738 9.065579 9.146234 8.618679 8.959365 8.725111 9.125414 8.933434 9.225434 8.754723
1368214_at 7.8655605 8.061042 7.9521456 7.857193 7.6858253 7.762148 8.053335 7.9844794 7.913175 8.239365 7.8750644 7.8626537
1368215_at 9.906723 9.714741 10.002401 10.025274 9.739859 9.673674 9.647901 9.873939 9.636973 9.762294 9.728799 9.669625
1368216_at 9.349775 9.611948 9.484443 9.425532 9.238998 9.070768 9.433651 9.437694 9.40872 9.540403 9.3464 9.360904
1368217_at 8.921013 8.785978 8.7571335 8.633961 8.497599 7.971808 8.558058 8.654812 8.698685 8.628105 8.669228 8.621531
1368218_at 5.8604593 5.9250894 5.4602413 5.780888 5.7667394 5.4369097 5.344083 5.9203506 5.9015446 5.6384234 5.586463 5.655488
1368219_at 7.170448 6.5686855 6.7947183 6.7246084 6.533625 6.476162 6.5791907 6.964507 6.773604 6.7102427 6.933278 6.6419864
1368220_at 9.246832 9.2561865 9.094214 9.264002 9.032776 8.886384 9.098261 9.198118 9.259518 9.001007 9.157122 9.3001995
1368221_at 9.811581 10.038955 10.060345 9.545112 10.192031 10.35741 10.053478 10.113082 9.898044 9.775283 9.723539 10.197214
1368222_at 6.386425 6.624301 6.562957 6.2403817 6.8039274 7.127658 6.360278 6.3204 6.538357 6.388274 6.147441 6.6308966
1368223_at 7.8029814 7.1973605 7.004558 7.5356607 6.3412285 6.4698243 7.6859612 7.3447986 7.3982677 7.480169 6.7473054 6.738498
1368224_at 12.807116 13.066477 13.253844 13.212741 13.447548 13.242883 13.059061 13.016464 13.042583 12.940336 13.2250395 13.227883
1368225_at 7.5614524 7.6327453 7.6218457 7.7387424 7.177601 7.1530476 7.6539516 7.503959 7.331983 7.283474 7.3489437 7.519414
1368226_at 8.236859 8.335756 8.479115 8.038885 7.953889 8.008967 8.196302 8.431816 8.541001 8.288839 8.547426 8.612639
1368227_at 9.080248 8.676459 8.768108 9.1237335 8.67423 7.8968663 7.704129 8.981844 8.706757 8.8457575 8.238871 8.752085
1368228_at 8.50848 8.363384 8.7131 8.483534 8.819626 8.709765 8.443612 8.504991 8.651336 8.474775 8.487522 8.572956
1368229_at 6.6190295 6.9223747 6.899425 6.618674 6.9546537 6.896289 6.891066 7.0407686 6.9378977 6.990897 6.6651044 6.8351808
1368230_a_at 9.300118 9.260129 9.225608 9.049437 9.329501 9.148119 9.403521 9.414889 9.423839 9.422824 9.473377 9.338826
1368231_at 6.777816 6.751854 6.348769 6.5580773 6.7866535 6.9772887 6.8346524 6.428467 6.584871 6.76247 6.6322255 6.6384807
1368232_at 8.398507 8.125666 8.503782 8.517895 8.32933 7.8720894 8.690878 8.174492 8.379839 8.428163 8.840893 8.130541
1368233_at 8.357731 8.506499 8.501783 8.519276 8.241985 8.084966 8.507168 8.725796 8.544673 8.227802 8.158796 8.5399
1368234_at 8.908989 8.615411 8.548577 8.824986 8.501761 8.357536 8.666549 8.654951 8.853646 8.731896 8.596012 8.516306
1368235_at 7.8263106 7.8581386 8.096538 7.8412333 7.8495502 7.9014163 7.755222 7.7173405 8.148837 7.91808 7.891805 7.90932
1368236_at 3.8608258 3.8725598 3.8806067 4.3668065 4.050744 4.336605 4.576848 4.036759 3.7973533 4.4540877 4.0837984 3.6537552
1368237_at 4.3120556 4.21005 4.1004133 4.455663 4.7535844 4.7522273 4.4169908 4.333124 4.013085 4.0073085 4.0531073 4.1123667
1368238_at 4.7451973 4.336841 4.6958985 4.631342 4.8280344 4.6029124 4.811615 4.485635 4.6581173 4.752641 4.6942616 4.8704658
1368239_at 8.7181015 8.902606 8.794078 8.55022 8.478223 8.466814 8.628635 8.5976715 8.8172455 8.5137615 8.788221 8.494907
1368240_a_at 4.168181 4.3226395 4.728861 4.667818 4.493103 4.2678733 4.4239626 4.4750304 4.523635 4.4130826 3.910331 4.3341427
1368241_a_at 8.700655 8.44021 8.905832 8.749336 8.851602 8.597763 8.732259 8.690733 8.617174 8.8324375 9.18287 8.985321
1368242_at 4.899069 4.6305394 4.6386423 4.7154007 4.7911844 4.8107977 4.6853256 4.84118 4.9544206 4.8110495 4.4671965 4.583846
1368243_at 4.876051 5.3812327 5.1381817 4.953413 5.118739 5.55716 5.1473393 4.8718567 4.833018 5.241865 5.032476 5.1328163
1368244_at 10.044657 10.275987 10.163406 10.366597 10.297859 10.380647 10.196607 10.185893 10.278912 10.333722 10.180613 10.174246
1368245_at 12.690994 12.539383 12.337085 11.971119 12.384649 12.228674 12.676738 11.906166 12.360835 12.560533 12.700553 12.215669
1368246_at 4.984538 5.1490803 5.4648013 5.338001 5.3626 5.0879326 5.2194076 5.667817 5.3674955 5.170134 5.790573 4.8859086
1368247_at 6.024954 6.6727266 6.21424 5.603963 6.2538524 5.941105 6.3937626 6.5305963 6.5525312 6.3236055 6.00261 5.869436
1368248_at 5.9567704 6.8459935 6.7349787 6.198024 6.8168197 6.5203466 6.346313 6.388689 6.9895515 6.9426646 6.652235 6.8576894
1368249_at 10.106763 10.3336315 10.034396 9.689095 9.434595 9.199015 10.460531 10.108913 10.289521 9.611201 9.773443 9.639142
1368250_at 4.1752667 4.335648 4.098381 4.541857 3.8412383 4.088477 4.23886 4.4526033 4.3691535 4.138113 4.103098 4.1990147
1368251_at 5.814042 5.7338443 6.0788903 6.0832753 5.4343257 5.6663475 5.644106 5.37826 5.568776 5.6967196 5.1569467 5.3545046
1368252_at 3.9452763 3.5709226 3.5434182 3.3870637 3.6580107 3.5458584 3.4257603 3.6832032 3.73921 3.4867165 3.821169 3.6691766
1368253_at 12.401419 12.360926 12.443703 12.259281 12.404444 12.27721 12.39696 12.372251 12.50762 12.513019 12.442447 12.38016
1368254_a_at 5.165175 4.700857 4.6152163 4.979963 4.693775 5.1471443 5.3858185 4.6693463 4.7495937 4.757377 5.356276 4.859478
1368255_at 4.399989 4.6055436 4.5689673 4.181006 4.403375 4.2029886 4.6584306 4.1537023 4.9403358 4.2201414 4.533615 4.1879654
1368256_at 3.7731092 3.5684435 3.7782094 3.7306535 3.3276415 3.5291324 3.7885036 4.130649 3.6749458 3.7602053 3.6132364 3.9431233
1368257_at 3.900363 4.147393 3.948754 4.029567 3.993418 4.2596383 4.1425896 4.1365356 4.2354283 3.8049827 4.0740805 4.062114
1368258_at 5.615866 5.0366473 5.1962094 5.504869 5.299931 5.4938326 5.51922 5.864296 5.009516 5.529022 5.629546 4.99909
1368259_at 7.7708416 7.3787713 7.804223 8.222378 7.4726663 7.4345694 7.177661 7.3093266 7.4298444 7.539369 7.540011 7.8193617
1368260_at 5.1400957 5.0257363 4.570182 4.704035 5.1333313 5.2210636 5.0362186 4.7165413 5.0133877 5.4549265 6.7011294 5.995473
1368261_at 4.362325 4.29753 3.813112 4.0965986 4.451103 4.4497137 4.5396657 4.113802 4.0529466 4.0118585 4.0723023 3.9346943
1368262_at 6.849588 6.9772253 7.3018527 6.796507 6.5772977 6.5557103 6.046369 6.541673 7.0716877 6.231812 6.644802 6.6372585
1368263_a_at 3.983396 3.7849054 3.9075851 3.7400122 4.122988 4.2194595 3.5756955 3.9077241 4.066295 3.6867185 3.7114024 3.8666966
1368264_at 7.9970307 7.8366914 7.821136 7.725452 7.651629 7.6210966 7.7161717 7.509813 7.90696 7.815812 7.97584 7.935887
1368265_at 9.024691 9.070547 9.307574 8.904658 9.143124 8.91045 8.899549 8.980532 8.924595 8.946862 8.66773 8.7439995
1368266_at 13.068498 13.30847 13.175657 13.094158 13.248555 13.294716 13.31319 13.084826 13.397995 13.225675 13.096347 13.1518955
1368267_at 8.075965 7.8994803 8.054608 7.923441 7.7548285 7.3753424 7.5751033 7.928934 7.765779 7.7229567 8.011198 7.522539
1368268_at 7.762455 7.7009015 7.917971 7.9295864 7.812453 7.89006 7.7914124 7.589943 7.603958 7.628787 7.91211 7.904902
1368269_at 3.4608555 3.6402256 3.6363187 3.615226 3.6338837 3.6991494 3.5717075 3.648797 3.7230012 3.8202007 3.504993 3.7886903
1368270_at 7.780879 7.269733 7.9298496 6.7738843 7.609887 6.8472157 7.0374594 7.6606836 7.568784 8.19412 7.723397 8.21331
1368271_a_at 4.9639096 5.047683 5.553357 6.155583 4.124811 4.9339733 5.0043955 6.415949 5.673505 4.5776663 5.586369 5.0679493
1368272_at 10.141645 10.806899 10.694805 10.313394 10.868524 10.947881 10.800694 10.68305 10.7237425 10.412185 10.308864 10.653066
1368273_at 9.764416 9.717811 9.59592 9.568771 9.328234 9.384357 9.935813 9.646389 9.652664 9.504365 9.493949 9.588913
1368274_at 8.461282 8.443945 8.490124 8.666006 8.298008 8.5050955 8.4754 8.681155 8.391306 8.521884 8.520518 8.532116
1368275_at 10.297683 10.021687 10.460701 10.583203 10.483083 9.56223 10.797418 10.115567 9.850158 10.002597 10.319167 9.55907
1368276_at 6.860902 6.763248 6.757248 6.8243465 7.138458 7.486941 6.9133496 6.812229 6.7298717 7.1193337 6.8131223 6.8228736
1368277_at 8.991778 8.784472 8.96142 8.598262 9.081353 8.942947 8.34722 8.690204 8.521856 8.271537 8.089684 8.42938
1368278_at 6.184359 6.5688615 6.7062206 6.2442994 7.0541124 6.3632526 6.60008 6.8127103 7.0716877 6.896997 7.701143 7.146015
1368279_at 5.2853484 5.9544272 6.0290184 5.228629 5.3409147 4.835043 5.2411923 5.6279287 5.732084 5.0778184 5.111409 5.7794275
1368280_at 12.213672 12.212219 12.276603 12.364731 12.359174 12.21119 12.174111 12.381575 12.228843 12.228972 12.485399 12.3059225
1368281_at 5.431427 5.42737 5.4943724 5.2457037 5.7745686 6.120825 5.3100405 5.3339148 5.438998 5.585578 5.4325476 5.3202057
1368282_at 4.3132668 4.4807715 4.0696583 4.3109884 4.262118 4.474227 4.468483 4.4399695 4.762289 4.7183323 4.2241974 4.194968
1368283_at 11.528413 11.521823 11.753089 11.7344055 11.676569 11.181208 11.163234 11.456274 11.441134 11.655054 11.610189 11.348568
1368284_at 8.118513 8.304405 8.810585 9.08622 7.8788815 8.141939 7.7029414 8.270094 7.860562 8.352877 7.9562373 8.451096
1368285_at 4.732065 4.928961 4.735878 5.1401787 4.807892 4.8539557 5.1010365 4.863214 4.4040995 4.7855296 4.9902287 4.8997593
1368286_at 7.2656727 7.222383 7.130892 7.1578727 6.980739 7.09809 7.22552 7.127519 6.945821 7.201743 6.929264 7.1028695
1368287_at 4.8374586 4.643403 4.9547677 4.8075294 4.855043 4.959488 4.498057 4.4425464 4.7626047 4.653067 4.317993 4.6758833
1368288_at 14.1166115 14.174077 14.173124 14.105123 14.183149 14.20743 14.137058 14.133396 14.138855 14.125808 14.02401 14.141296
1368289_at 10.851486 11.58417 12.080019 12.072966 11.825854 11.845133 11.10437 11.625686 11.714615 11.964253 11.232244 11.437435
1368290_at 3.436875 3.7793553 3.5789456 3.8599646 3.7063258 3.651633 3.7472804 4.0963464 3.991307 3.7056198 4.148622 3.7273982
1368291_at 8.90506 9.586577 8.870746 9.625936 9.371246 9.499564 8.576834 9.183532 8.754152 9.539402 9.194319 8.960389
1368292_at 7.257094 6.930485 6.638874 6.991501 7.195505 7.5585637 7.375098 6.999694 6.914748 7.0587673 6.959892 7.065562
1368293_at 5.857216 5.524064 6.0759916 5.67533 6.092367 6.0806036 5.748725 5.3094788 6.1175823 5.548462 5.743209 5.901266
1368294_at 10.427092 10.382886 10.547471 10.328599 10.458079 10.723329 10.40283 10.542841 10.520297 10.613809 10.660168 10.711359
1368295_at 9.772083 9.600859 9.543101 9.583866 9.512719 9.360915 9.639882 9.467166 9.421565 9.732012 9.798085 9.424613
1368296_at 9.342752 9.113394 9.088997 9.016499 9.324426 9.188968 9.126497 8.744593 9.002985 9.234028 9.154388 8.834579
1368297_at 4.785367 4.907862 5.1690683 4.7929945 4.8368826 4.6948338 4.803528 4.843645 4.4639115 4.812073 4.4753637 4.7049046
1368298_at 5.5754204 5.37246 5.0430617 5.4964876 5.879405 5.898483 5.735535 5.210351 5.255506 5.1237316 5.3663898 5.269838
1368299_at 4.1522646 3.9936194 3.8368084 4.424826 4.05085 4.532446 4.26435 3.9252489 4.226165 4.214019 4.091877 4.3220034
1368300_at 5.734547 5.640457 5.3498425 5.669921 5.4428954 5.831812 5.8604 5.6577783 5.695204 6.1157827 5.4599357 6.1211915
1368301_at 5.944022 6.142807 6.0118012 6.190174 6.126707 6.3055983 6.1924467 5.939643 6.0897236 5.917382 6.040871 6.06081
1368302_at 4.9303746 4.862458 4.9522004 4.9703784 5.0931206 5.299045 5.178522 4.8849683 4.932156 5.148896 4.9538956 4.901128
1368303_at 8.765571 6.809413 7.3390617 6.6669555 6.3384624 6.279132 7.7017784 7.039264 6.8195887 7.581358 7.9643874 6.3148227
1368304_at 11.342238 11.871659 11.733017 11.948394 11.964128 12.121315 11.2048645 11.626884 11.662868 11.438874 11.259693 11.776459
1368305_at 8.401604 8.5192795 8.611192 8.796933 8.511843 8.404046 8.483827 8.712539 8.612948 8.484513 8.533933 8.358101
1368306_at 5.649976 5.594727 5.4912257 5.746868 5.9133964 6.1973124 5.978498 5.7550025 5.6110373 6.021968 5.936884 5.7757444
1368307_at 6.1161184 6.0966625 6.0169067 6.1124477 6.163253 6.5000486 6.3723426 6.058712 5.513237 6.231294 6.0801077 5.8506193
1368308_at 7.9022455 6.363807 6.354584 8.525862 5.754275 6.8302393 7.804059 6.7143025 6.208006 8.32385 8.011108 6.067528
1368309_at 7.7082667 7.9720416 8.0850525 7.745699 7.7092075 7.3165746 7.801973 7.6067705 7.877949 7.786032 7.9965563 7.938211
1368310_at 5.4376383 5.5819855 5.369749 5.52907 5.656256 6.057755 5.818002 5.501171 5.568776 5.59511 5.7246284 5.54397
1368311_at 8.591713 8.28507 8.589007 8.175327 8.657956 8.614245 8.343811 8.477859 8.753017 8.444708 8.344477 9.2142935
1368312_at 5.0429583 4.963501 4.899972 5.1537895 5.0230103 5.0988493 5.2318974 5.2468815 5.2844625 4.876583 4.841107 4.8470645
1368313_a_at 4.520893 4.238422 4.2181787 4.22242 4.399893 4.528802 4.698203 4.481193 4.2145753 4.006291 4.26472 4.3775063
1368314_at 10.138977 9.875405 10.033151 10.00074 9.887798 9.871452 9.997724 10.000402 10.059492 10.110389 10.283575 10.093512
1368315_at 6.728665 6.4441285 6.3260894 6.309822 6.937205 7.021535 6.605104 6.368568 6.493751 6.308284 6.2926087 6.7684555
1368316_at 11.10777 11.057823 11.324329 10.772476 10.950952 10.981257 11.164356 11.172639 11.385789 11.380661 11.006782 10.940887
1368317_at 4.8941317 4.815849 4.6994576 5.2387457 4.781219 5.277701 5.0719457 5.299836 4.667214 4.939699 5.1704526 4.9138155
1368318_at 7.841277 7.429961 7.6460223 7.969838 7.7687974 6.9835362 7.586979 7.44054 7.9468193 7.925872 7.976044 7.745738
1368319_a_at 5.204054 4.7203455 5.395983 5.257002 5.300297 4.9140368 4.953107 4.571229 5.4284925 4.955309 5.3747573 4.938877
1368320_at 5.027566 4.478438 4.912996 4.7698226 4.5234985 4.763543 4.4774632 4.1668468 4.4314146 4.7109046 4.118339 4.50971
1368321_at 7.7644086 7.502894 7.7301683 7.3216033 6.438337 6.5642915 7.4356 6.044387 7.0670547 6.5563407 7.9029717 6.886848
1368322_at 8.551075 8.393219 8.372083 8.377676 8.029898 7.8849583 8.595794 8.624822 8.5432205 8.624085 8.651102 8.46381
1368323_at 7.2070174 7.434183 7.8895755 7.0917897 7.6015134 7.25208 7.100524 7.527009 7.761595 7.3767076 7.1327963 7.235215
1368324_at 5.625866 5.0005302 5.4076266 5.389065 5.4428954 5.462576 5.227263 5.3550105 5.5346613 5.440446 5.2189465 5.898164
1368325_at 7.8653855 8.075636 8.217487 8.14616 8.20253 7.905955 7.9947834 8.008173 8.233441 8.19833 7.4587746 7.771257
1368326_at 7.335717 6.5698533 7.5380826 7.1878743 7.1437144 6.865447 6.8242226 6.948011 7.3961368 6.9868727 7.6407037 6.976446
1368327_at 6.2320657 5.804644 5.699833 6.4447384 6.23844 6.210498 5.9330907 5.9605713 5.968559 6.4713755 6.300909 6.0789633
1368328_at 8.750473 9.161296 9.044195 9.047184 8.869491 8.818926 8.884101 8.598654 8.737221 8.937606 8.9079485 8.636582
1368329_at 5.0467973 5.128681 5.4340267 5.2906656 5.56804 5.8010793 5.402587 5.158209 5.629653 5.244564 5.167899 5.3527403
1368330_at 6.9714084 7.2054386 7.1495347 7.436355 7.0134344 6.893278 7.057532 7.613373 7.2720213 6.7368317 6.955522 7.133148
1368331_at 11.776916 11.735585 11.760947 11.656328 11.764591 11.677313 11.948619 11.735543 11.98663 11.862281 11.768074 11.906447
1368332_at 7.270655 6.85793 7.218697 7.454921 6.5658345 6.7069817 6.0902886 6.9861093 6.917008 6.06407 6.5287695 6.951157
1368333_at 4.33196 4.1228075 4.403421 4.375663 4.693741 4.884702 4.252178 4.2607317 3.882642 4.265482 4.3384075 4.300234
1368334_at 7.4520497 7.2487583 7.2192082 6.828339 7.11242 7.003037 7.3397684 7.0294557 7.5685744 7.125786 6.9379416 7.247049
1368335_at 13.754281 13.791279 13.799949 13.164526 13.801774 13.638926 13.457609 13.530052 13.681134 13.628638 14.001948 13.76516
1368336_at 12.032461 11.74213 11.671562 11.620989 11.326868 11.5470705 11.893492 12.09558 11.627021 11.624206 11.924133 11.761623
1368337_at 5.679595 6.0116076 6.0263214 6.2041636 5.685378 6.074831 5.948733 5.9396586 5.6352577 6.205287 5.8804946 5.6714334
1368338_at 4.1987004 4.4426427 4.554387 4.3198023 4.6452804 4.5978136 4.7075796 4.2047443 4.3754687 4.572221 4.2339745 4.507308
1368339_at 4.7051497 4.439305 4.518073 4.24478 4.381661 4.6148233 4.43252 4.5358667 4.8444824 4.443959 4.564481 4.5100555
1368340_at 8.252726 8.204758 8.173087 8.107422 7.6773124 7.497555 7.944504 8.290733 8.151865 8.550123 8.080032 7.9317474
1368341_at 7.959041 7.874857 7.7283883 8.095184 7.919564 7.8076057 8.02404 8.088953 8.08857 8.040182 7.906943 7.8246827
1368342_at 4.164359 3.9074414 4.209196 4.2984743 4.2602024 4.350463 4.0105886 4.1389494 4.0623217 3.8922253 4.1522117 4.0988626
1368343_at 4.9830084 5.4841914 5.2824144 5.5515747 5.1907516 5.4151554 5.3995466 5.347934 5.252561 5.1143274 5.4257407 5.1651115
1368344_at 3.3984697 3.3905835 3.7799437 3.6632535 3.2528067 3.5589917 3.5988162 3.5055568 3.5926826 3.6859689 3.4048643 3.4691992
1368345_at 4.5095944 4.225178 4.112091 4.10042 4.5183487 4.9074764 4.348316 4.3779907 4.0325365 4.401003 4.298442 4.358809
1368346_at 6.737234 6.7309213 6.6728024 6.726218 6.796795 6.1522403 6.6597233 6.5918083 7.1752048 7.004945 6.6519613 7.0804605
1368347_at 4.769324 4.7670984 4.83245 4.731106 5.132761 5.1683984 5.203903 4.8009634 4.570754 4.60094 5.0242486 4.558085
1368348_at 4.3765955 3.9760542 4.2309217 4.158704 4.0771685 4.62469 4.196949 4.4621997 4.031854 4.124358 4.1428103 4.3083606
1368349_at 5.128144 5.3545837 5.170678 5.5006 5.6280212 5.652703 5.8551617 5.3808165 5.540506 5.5999436 5.479246 5.683396
1368350_at 3.6727452 3.4061697 3.235569 3.5727947 3.4144158 3.6991494 3.6201959 3.5258274 3.534886 3.498579 3.5672703 3.411786
1368351_at 6.1534457 6.119914 6.396241 5.9363456 6.282361 6.604541 6.2701216 6.368568 5.5306125 6.4826922 6.1719503 6.0319204
1368352_at 4.773885 4.556696 4.449999 4.5202622 4.465817 4.771134 4.897874 4.518086 4.5511646 4.7357645 4.634675 4.317732
1368353_at 5.27819 4.8563843 5.2797875 4.854488 5.530655 5.629916 5.422717 4.986898 5.10701 4.9755616 4.7347093 5.5804086
1368354_at 10.285992 10.132209 10.6705885 10.802687 10.14386 10.303423 10.404018 11.060104 10.329728 10.53301 10.359229 10.424898
1368355_at 4.9753942 4.7514524 5.0951276 4.9434633 5.097836 4.5856705 5.0474305 4.736031 4.6845083 4.5500994 4.904038 4.3074803
1368356_a_at 10.0648155 9.7546015 9.943887 10.257731 9.843555 9.476695 9.347802 10.091814 9.827283 9.628746 10.03374 9.873854
1368357_at 5.95801 5.512633 5.2605076 5.618895 6.144666 6.1087775 6.025819 5.6438665 5.835359 5.7370386 5.7544646 5.8263774
1368358_a_at 3.7790263 3.6967833 3.9933457 3.6111188 4.0829563 3.7333448 3.5437121 3.5333815 3.6857014 3.956969 3.5857186 3.7559202
1368359_a_at 4.1722527 4.1962557 4.260301 3.9830465 4.2796087 4.6216297 4.206736 4.1255794 4.147788 4.0585485 4.390839 4.044574
1368360_at 13.653272 13.634402 13.662426 13.710908 13.736927 13.715514 13.585801 13.6214485 13.524787 13.553283 13.674464 13.550656
1368361_a_at 7.9180613 8.103499 7.9751287 8.302139 7.803808 7.6771774 7.601942 8.065717 7.932503 8.022053 8.067577 8.253482
1368362_a_at 10.887903 10.978741 11.0268345 10.981886 10.852095 10.761714 10.95292 11.0059595 11.218675 11.02156 11.119002 11.086787
1368363_at 4.0064793 3.9161482 4.160668 3.8321662 3.9765458 3.7888525 3.9864244 3.819142 3.9579103 3.8691766 3.8206882 3.9856517
1368364_at 4.717136 4.6032157 4.684536 4.5750647 4.8207145 4.822256 4.8570595 4.51105 4.4720078 4.5643463 4.3175726 4.4751196
1368365_at 12.355009 12.19353 12.207983 12.182691 12.218965 12.026434 12.263245 12.13557 12.079562 12.155076 12.268397 12.087594
1368366_at 4.5679317 5.0276823 4.923752 5.1153784 4.9744883 4.824808 4.8642464 4.9609327 4.9650083 5.5766993 4.84418 5.092825
1368367_at 5.5786357 5.6329803 5.269493 5.569742 5.6650085 5.6242113 5.6881566 5.35515 5.032551 5.461596 5.365155 5.4863925
1368368_a_at 10.286144 10.037731 10.009544 10.298901 10.368627 10.189164 10.367731 10.267841 10.304744 10.308786 10.538477 10.287799
1368369_at 4.39244 4.219995 4.8932285 4.5523562 4.674712 4.9422636 4.253334 4.2278175 4.8088303 4.6021223 4.8448057 4.9340982
1368370_at 5.667462 5.621061 5.888252 6.216285 5.6642017 5.3660293 5.2912054 5.946348 5.850456 5.699021 5.9038777 5.4599195
1368371_at 5.0878396 5.0219526 4.728291 4.8545723 4.9076734 5.282853 5.092295 4.9098263 4.89784 4.768199 5.177732 4.889055
1368372_at 8.221489 8.840939 7.6938267 7.901501 7.8322053 7.7022924 7.8188553 7.3826833 8.118341 7.694527 8.698547 7.3917212
1368373_at 4.3407164 4.3368406 4.412157 4.4896564 4.52724 4.439098 4.599844 4.7307005 4.458616 3.9652085 4.4041777 4.288292
1368374_a_at 5.668039 5.777359 6.1690884 5.986993 6.0161285 5.9848437 6.01206 5.861534 5.728958 6.0094657 5.9880667 5.873881
1368375_a_at 4.9089103 5.0213885 4.641989 4.907803 5.5114594 5.1914353 4.9120135 4.9978456 5.059047 5.179113 5.0298142 5.301095
1368376_at 7.587757 10.26882 9.291809 7.017924 8.900499 7.6455226 9.647039 8.609121 9.625693 8.290203 6.829394 9.397858
1368377_at 5.2401886 5.468897 5.062652 5.3475866 4.9452305 5.1262894 5.007265 5.3279567 4.9925137 4.7355857 5.1796827 5.154317
1368378_at 12.442283 11.941124 12.195745 12.545927 11.890754 11.866836 11.880388 12.271643 11.593244 12.29895 11.982937 11.499326
1368379_at 8.528252 8.393615 8.42352 8.293705 8.08606 7.9494042 8.353093 8.444455 8.413213 8.307757 8.601816 8.298868
1368380_at 13.927784 13.932243 13.938321 13.98368 13.92482 13.975081 13.903132 13.912925 13.990425 13.933619 13.910096 13.945182
1368381_at 5.1265087 4.913926 4.8991957 4.6993103 4.9702625 5.442875 5.2321315 5.2001305 4.7706017 4.702173 5.004809 4.9992785
1368382_at 5.209222 5.0069366 4.909358 4.8946075 5.4276257 5.8224955 5.3633966 4.787621 4.886551 4.9755616 5.29493 4.8780165
1368383_at 5.837523 6.1026793 5.51096 5.8802986 6.3353863 6.6932173 6.1601276 6.206827 5.8351245 6.1873536 5.8475895 5.780345
1368384_at 3.972919 4.132077 3.972481 3.9084673 4.3469944 4.394101 4.1496787 4.086553 3.9203804 4.1130815 4.1271415 4.042239
1368385_a_at 9.272909 9.179511 9.337171 9.214392 9.135582 8.900127 9.101477 9.355969 9.381584 9.223643 9.244364 9.300399
1368386_at 9.875652 9.710865 9.997285 9.725055 9.516035 9.53368 9.636212 9.753528 9.696915 9.866769 9.754642 9.781121
1368387_at 11.22181 11.410659 11.242142 11.397234 11.561525 11.365324 11.430182 11.23314 11.131601 11.023862 11.432292 11.264754
1368388_at 5.4594903 5.396926 5.743299 5.749869 5.1458673 5.3862977 5.8284044 5.8736634 5.3896527 5.7365303 5.6292872 5.564879
1368389_at 9.44707 9.358618 9.346389 9.418911 9.140802 9.30439 9.816514 9.413876 9.850812 9.526728 9.76131 9.8774
1368390_at 9.383701 9.272542 9.24102 8.973575 9.001674 8.870053 9.217958 9.342505 9.373757 9.317323 9.037835 9.185158
1368391_at 4.7265854 4.7472296 4.6917243 5.1863523 4.7788634 5.2016983 4.663105 4.819745 4.9278646 4.4861956 4.6338706 4.7555494
1368392_at 6.1575017 6.100665 6.1567097 6.3865047 6.574532 6.890457 6.21686 6.155071 5.852399 5.9771805 6.4905133 6.1805325
1368393_at 5.3178596 5.253457 5.0514307 5.135331 6.120236 5.661934 5.196509 5.2764053 5.156003 5.50141 5.157206 5.2048697
1368394_at 5.677513 5.6737905 5.7676063 5.8462133 5.9367695 5.9933906 5.8468633 5.7445354 5.8429365 6.1742783 5.8897543 5.7904325
1368395_at 4.69188 5.1216097 5.290619 4.7945023 5.0690885 5.266158 5.232103 5.1938596 5.1020865 4.970441 5.059369 4.8920507
1368396_at 5.384952 5.0732503 4.9547935 5.1108165 5.624903 5.8505692 5.3630667 5.1519794 4.894758 5.451693 4.9350486 5.130666
1368397_at 12.807248 12.867297 12.927333 12.863294 12.797774 12.817897 12.785518 12.886033 12.808831 12.82459 13.0270405 12.734909
1368398_at 4.7582355 4.6241417 5.0064554 4.974945 4.7319856 4.6435795 4.721926 4.5412583 4.7138505 4.798967 4.897478 4.8038383
1368399_a_at 11.324027 11.765589 11.774141 11.838506 11.52237 11.5296 11.593715 11.641463 11.693848 11.437806 11.18107 11.554269
1368400_at 9.1744375 9.213618 9.0809145 8.859483 8.788913 8.648195 9.053551 9.049932 9.39969 9.38526 8.982546 9.239914
1368401_at 4.395074 4.2538557 4.30084 4.3785615 4.6305647 4.6188 4.4990144 4.368293 4.3595533 4.9104676 4.3793087 4.3719935
1368402_at 9.244751 9.145991 9.196072 9.201024 8.935049 8.790046 8.921313 9.129353 9.102188 8.979244 9.058096 8.832428
1368403_at 8.966831 8.986628 9.02606 9.281257 8.485665 8.394529 8.90264 9.071211 8.905249 9.0127945 8.908245 8.917362
1368404_at 4.759664 4.7781954 4.650504 5.0977936 4.9850783 4.56803 4.6492453 5.0465083 4.8561573 4.8740654 4.983469 5.167476
1368405_at 8.189246 8.067186 8.20483 7.988076 7.863165 7.8261604 8.128063 8.319596 8.212674 8.138217 8.188886 8.06319
1368406_at 4.6678686 4.124361 4.018738 4.1273117 4.087983 4.6009126 4.3025236 4.1154575 4.226164 4.389942 4.2264786 3.8020349
1368407_at 5.8693385 5.4496336 5.4839296 5.5644646 5.0599422 5.3298945 5.6938767 6.246679 6.16383 6.0313687 4.8849525 5.2966895
1368408_at 4.8027935 4.836993 4.5536933 4.779441 4.919626 4.525503 4.739175 4.7315836 4.886551 4.8558307 4.943034 4.754129
1368409_at 10.443663 10.534676 10.423454 10.491465 9.913836 9.77648 10.589014 10.531349 10.516619 10.054852 10.499489 10.279652
1368410_at 6.7773604 7.026296 7.0217924 6.7760296 6.9171696 6.478559 7.016657 6.8197484 7.3207245 7.1463165 6.7299414 7.2014875
1368411_a_at 3.7348282 3.600382 3.6142516 3.618264 3.8354852 3.8451588 3.7166965 3.8228378 3.7978156 3.85368 3.7025237 3.8314605
1368412_a_at 4.614915 4.630639 5.29228 5.771711 4.640236 4.9299297 4.522448 4.97971 4.833046 4.6495314 4.8181133 5.094289
1368413_at 5.022393 5.215431 5.001193 4.742529 5.441697 5.6318645 5.2872753 5.215723 5.0449295 5.5607305 5.269664 5.6690598
1368414_at 5.8797064 5.691805 5.713731 5.9993157 5.9951935 6.1750646 6.206594 5.760043 5.9821897 6.1664834 5.8891068 5.9924808
1368415_at 3.8858335 3.7511113 3.8888917 3.8356416 4.046311 4.030278 3.892775 3.572228 3.8043966 3.7829208 3.5659554 3.887807
1368416_at 3.6899388 4.173991 3.7006426 3.7641778 3.939982 4.004854 3.9486277 3.9901302 3.8455203 4.036812 3.8290062 3.9371526
1368417_at 4.81345 4.788414 5.155945 5.1178083 4.827723 5.010026 4.9441137 4.928486 5.1347427 4.6026554 4.627701 4.3568096
1368418_a_at 13.195225 13.094855 13.088263 13.099576 13.102937 12.856076 12.830178 13.120614 13.007267 12.948322 13.320257 13.027028
1368419_at 9.026068 9.388774 9.476365 9.123111 9.478189 8.976588 9.057106 9.242949 9.621806 8.89682 9.12821 9.305294
1368420_at 13.2663 13.360176 13.3189745 13.319742 13.264135 13.096318 13.1153 13.333286 13.197397 13.125354 13.351271 13.283836
1368421_at 4.233485 3.6212327 4.166082 3.8428435 4.3747725 4.2255898 4.2051325 3.6469653 4.2234316 4.1203732 4.021425 3.8966732
1368422_at 6.2587137 6.9633875 6.2882857 6.524087 6.013774 5.9417048 5.974329 6.004074 6.3436737 6.598328 6.5163994 6.022754
1368423_at 5.4273367 5.184531 5.1170416 5.328535 5.8619194 5.9058414 5.520855 4.9674807 5.2511177 5.369359 5.629546 5.216837
1368424_at 7.493257 7.8209157 7.695877 7.6587987 7.302665 7.3617916 7.481468 7.7005873 7.91375 7.3943987 7.6290383 7.4736958
1368425_at 5.120753 4.9284043 5.025453 4.9902287 5.0072627 5.099104 5.33266 5.1446548 5.0638247 5.2750535 5.1670237 4.847616
1368426_at 11.277791 11.150439 11.063434 10.957693 11.669945 11.399677 11.311996 11.309457 11.478592 11.199937 11.888672 11.424188
1368427_at 8.481002 8.471638 8.462881 8.103153 8.11837 8.274089 8.319269 8.059616 8.240447 7.748894 8.094431 7.999449
1368428_at 9.802099 8.778674 8.764743 9.294836 8.297924 8.308991 8.896544 9.255791 9.040499 8.700644 8.910299 8.441887
1368429_at 3.945699 3.6011808 4.2405043 3.7084472 3.7723432 3.6750834 3.7060091 3.751992 3.7938983 3.6782286 3.8639238 3.8763602
1368430_at 9.582897 9.601967 9.759115 9.858981 9.620153 9.46682 9.507388 9.5159445 9.597655 9.635925 9.766466 9.913207
1368431_at 11.590342 11.499445 11.453618 11.304525 11.318369 11.259536 11.495783 11.547408 11.636481 11.469549 11.732734 11.60086
1368432_a_at 4.465682 4.452457 4.622159 4.6658664 4.768777 4.885745 4.6076393 4.230697 4.5075984 4.5161858 4.6613703 4.3420963
1368433_at 10.000635 10.020903 10.158675 10.013075 9.896726 9.663058 10.074626 10.027654 9.936167 10.139136 10.064819 9.919831
1368434_at 7.5003753 7.764107 7.7140384 7.426453 7.6895175 7.58062 7.7405915 7.483342 7.66563 8.030584 7.37332 7.8652687
1368435_at 11.437419 11.5708275 11.824092 11.907245 11.529817 11.474337 11.941822 11.746954 11.208033 11.392522 11.559678 11.175292
1368436_at 9.494035 9.529929 9.482281 9.551918 9.449208 9.210906 9.6548815 9.365125 9.604673 9.648417 9.638599 9.523902
1368437_at 5.152549 4.994937 4.931328 4.8718786 5.146856 5.312446 5.2037387 5.008288 4.8364344 4.975374 5.0099072 5.135702
1368438_at 4.4385576 4.7721944 4.166082 4.348892 4.5513186 4.641234 4.6266303 4.274186 4.027014 4.2879667 4.622997 4.9359818
1368439_at 5.708173 5.6532803 5.723199 5.3913984 5.980928 5.916837 5.6982145 6.079782 6.0724273 5.5907702 5.827543 6.2041225
1368440_at 7.0712175 7.1732345 7.3359523 7.1675105 7.1507387 7.0160084 7.08711 7.1607857 7.440292 6.9396024 6.6423492 7.289731
1368441_at 6.8858676 6.004671 6.153508 6.2824545 6.265182 6.5682745 6.437648 6.1607857 6.12616 6.3427525 6.02422 6.1531525
1368442_at 13.278428 13.292659 13.248829 13.313746 13.364373 13.337342 13.288202 13.262916 13.397289 13.238187 13.34645 13.349199
1368443_at 5.352353 5.3655596 5.313194 5.3407035 5.69289 5.8325596 5.477143 5.509981 5.2468376 5.5745926 5.5045023 5.7571726
1368444_at 8.58485 8.587026 8.566402 8.569016 8.534476 8.55484 8.694574 8.723635 8.691776 8.711775 8.913121 8.716042
1368445_at 5.3989487 5.49658 5.316263 5.3768644 5.954189 6.1021996 5.655698 5.527801 5.379995 5.625762 5.4429035 5.5882053
1368446_at 6.9966493 8.577484 8.288397 8.066233 7.9517746 7.3936505 7.7186637 7.686198 8.12564 8.117294 7.12794 8.636582
1368447_x_at 5.84595 7.367443 6.7315207 7.736088 7.218311 5.712237 7.1551447 7.3178487 7.49955 8.616786 7.120877 7.216091
1368448_at 6.4733477 6.282916 6.353593 6.657997 6.5976467 6.90926 6.745253 6.564414 6.3459473 6.3274274 6.5359054 6.547488
1368449_at 4.565611 4.5587826 4.348242 4.50473 4.57498 4.755905 4.9930544 4.74156 4.929179 4.687292 5.029052 4.828451
1368450_at 5.2172837 5.3497944 5.02053 5.167767 4.9228406 5.246902 4.911442 4.980296 5.1013074 4.6590347 5.1693544 4.935602
1368451_at 6.244373 6.166511 6.09117 5.7895646 6.621608 6.431786 6.2261233 6.147726 5.949155 6.0132627 6.232738 5.940928
1368452_at 9.292711 9.125429 9.186537 9.425521 9.948179 9.8056755 8.903794 8.864129 8.862016 8.767261 8.775321 8.664586
1368453_at 11.427149 10.627851 10.901968 10.517554 10.958814 10.538851 10.875573 11.251351 11.1761675 10.811915 11.732552 11.041387
1368454_at 4.3069696 4.1375084 3.8886006 4.1079836 4.4238486 4.4111476 4.0625267 4.270572 3.8677375 4.5262146 4.6498985 3.90573
1368455_at 5.340749 5.3326797 5.285951 5.468201 5.188926 5.4633517 5.242198 5.123201 5.1796117 5.6265407 5.1747065 5.68572
1368456_at 4.297937 3.646911 3.8587751 3.9548886 3.9825943 4.096168 4.0017133 4.01269 3.9250212 4.011742 3.7688966 3.7232528
1368457_at 3.9413433 3.7946906 3.9931235 4.0492353 3.6022282 4.111122 3.9872816 3.9052014 3.929715 3.9474518 4.0399523 3.7942867
1368458_at 10.762543 9.552805 10.181519 9.282001 7.8450255 7.373313 11.6436615 9.832404 9.524234 9.868685 9.988725 9.9690895
1368459_at 4.404833 4.060389 4.554795 3.9270961 4.2829337 4.20974 4.8583503 4.464595 4.119974 4.7837176 4.1090126 4.0084434
1368460_at 8.223036 7.2627296 7.377682 7.0305386 7.374632 7.3261046 7.369939 7.9905367 8.115561 7.1261168 6.756772 7.365598
1368461_at 10.411053 11.643261 11.595223 11.31752 11.505188 11.312738 11.585224 10.187727 11.571052 11.199576 10.526679 11.386253
1368462_at 5.7283816 5.491949 5.448444 5.151875 5.2180815 5.0507746 5.6063895 5.8351927 5.6119094 5.2750535 5.462886 5.66215
1368463_at 7.9680643 7.635986 7.8435197 7.8473883 7.269124 7.499264 7.214415 7.481324 7.6897163 7.663679 7.584687 7.491067
1368464_at 6.241389 5.6674414 6.059245 5.7912655 6.0671043 5.9510436 5.7316284 5.7766714 5.6987715 6.436094 6.051237 5.728596
1368465_at 3.6272004 3.5747974 3.7366016 3.6556818 3.7695012 3.5255618 3.9982784 3.8276858 3.6813712 3.8988836 3.8592732 3.624791
1368466_a_at 5.9488945 5.5901246 5.554016 5.996595 5.990771 5.2286167 5.74367 5.4480205 5.59833 5.654993 5.860701 5.986274
1368467_at 12.845485 12.77477 12.843861 12.752437 12.915445 12.83503 12.697566 12.828342 12.72193 12.684425 12.642829 12.688049
1368468_at 4.428432 4.781598 4.328252 4.7400846 4.661832 5.3087654 4.9584346 4.529477 4.345885 4.8492723 4.828568 4.6237164
1368469_at 5.6239367 5.918998 5.6988697 5.5433607 5.817654 5.7519646 5.8069344 5.887229 5.7129707 5.8781333 6.1922617 5.6320434
1368470_at 8.281203 8.896772 8.719687 8.401416 8.553244 8.606662 8.633052 8.714622 8.967789 8.820127 8.537564 8.737143
1368471_at 5.645734 5.5621247 5.630052 5.8830676 5.125058 6.0791717 5.8147078 5.5661163 5.2862167 5.4702263 5.3577275 5.485558
1368472_at 4.6079435 4.432992 4.518616 4.340233 5.0941725 5.0798364 4.6595087 4.556203 4.6005926 4.67067 4.7012234 4.6751947
1368473_at 5.383079 5.080459 5.2272224 5.432866 5.049789 5.368436 5.3780413 5.323778 5.0347424 5.017876 5.097326 5.1243696
1368474_at 6.9972744 6.816636 6.4556413 6.023723 6.5703263 5.8505692 6.6270957 7.061276 7.223351 6.73454 6.7695317 6.9232063
1368475_at 4.6990757 4.438417 4.365488 4.717739 5.0078545 4.7934074 4.821783 4.8635263 4.3839445 4.5545073 4.520124 4.9177012
1368476_at 6.146549 6.685928 6.2490683 6.286647 6.348852 5.9529767 6.264909 6.37179 6.090173 6.2437387 6.279049 6.0936203
1368477_at 6.806503 6.8310337 6.5752306 6.64083 6.811508 7.126011 6.843345 6.627681 6.7241454 6.744354 6.588374 6.789887
1368478_at 3.710495 3.700485 3.561421 3.7437348 3.6926908 4.1587343 3.7666101 3.8950384 3.6060681 3.956969 3.504993 3.6421013
1368479_at 3.8915095 3.9321496 3.6051998 3.8805573 3.697245 3.977806 3.6654394 3.9355466 3.6789603 3.957888 3.818442 3.7358198
1368480_at 6.086023 6.442873 6.0196757 6.2772064 6.1285014 6.172507 7.0879374 6.1863365 5.9494624 6.402396 6.1907396 6.4533257
1368481_at 5.013675 4.9030604 4.931758 5.0483103 5.1818757 5.3336525 5.0719457 4.941393 5.2141347 4.7775674 5.008428 5.0681963
1368482_at 6.9146514 6.368957 6.948791 7.564632 6.5374136 6.850257 5.9987316 6.78569 6.2565746 6.678691 6.2297564 6.911216
1368483_a_at 4.3892984 4.4920406 4.2792196 4.7306514 4.2992887 4.3149543 4.266717 4.344438 4.70028 4.2859898 4.1854086 4.5837417
1368484_at 4.811621 4.655817 4.854167 4.609869 4.757676 4.7734385 5.3780413 4.7682033 4.5465374 4.991273 5.025509 5.0790524
1368485_at 4.7398367 4.551157 5.0896416 5.1008043 4.9391193 5.212723 4.7374363 4.6693363 4.950055 4.655038 4.3864737 5.0004797
1368486_at 7.778682 5.7810845 7.056325 5.424316 6.8095636 4.679843 7.169951 7.883252 7.671514 6.169915 6.9055204 7.369838
1368487_at 3.3493838 3.3560154 3.406141 3.3036819 3.2823641 3.2894385 3.427348 3.3327434 3.1984208 3.3592718 3.4575343 3.3885229
1368488_at 9.691026 9.033459 8.982224 9.63976 8.75955 9.28058 9.045292 9.371288 9.105243 9.639334 9.843466 9.04394
1368489_at 4.6015034 4.975573 4.7489147 5.303775 5.1098957 5.232765 5.0315475 4.833269 4.674663 5.2750535 4.8781605 5.069165
1368490_at 9.609738 10.516622 10.421598 10.692565 10.348499 10.012079 9.901791 10.427185 9.886024 10.150218 9.86542 9.863589
1368491_at 6.4979544 6.432651 6.219912 6.0675397 7.004805 6.820493 6.5693603 5.758297 7.215188 6.230679 6.4237156 6.394199
1368492_at 7.479232 7.37834 7.3786173 7.5795608 7.2926717 7.3001223 7.3559957 7.0624228 7.411919 7.718851 7.344639 7.6598315
1368493_at 4.7962775 4.844988 4.3915477 5.1453047 5.306269 5.0184298 4.8103595 4.778367 4.5694113 4.2966223 4.8862376 4.7618055
1368494_at 4.25045 4.041797 3.98737 4.934292 4.2294264 3.8583403 4.683823 4.558389 4.5855865 4.380108 4.031587 4.4008636
1368495_at 5.1580772 5.2637234 4.7796407 5.092026 5.6685944 5.5570407 5.4857416 5.1489997 5.5193415 5.095179 5.2660284 5.400233
1368496_at 4.2126184 4.3587694 4.263027 4.2403717 4.6438866 4.520563 4.478236 4.2385225 4.3571887 4.245183 4.4476743 4.1259537
1368497_at 10.7429495 10.712508 10.604264 10.83578 10.986658 11.09769 10.886412 10.916648 10.482616 10.7 10.769396 10.299439
1368498_a_at 3.3870628 3.4598444 3.4674723 3.556431 3.5683582 3.2435668 3.354062 3.2448895 3.5695643 3.297166 3.3598034 3.3043294
1368499_at 3.2479079 3.2976978 3.2522156 3.5681632 3.7189827 3.5030763 3.4448066 3.4022543 3.2242286 3.5023644 3.4288456 3.3483212
1368500_a_at 6.314722 6.310975 6.3815594 6.437968 6.7669506 6.7407265 6.824257 6.701817 6.4340425 6.5932884 6.6132126 6.4201612
1368501_s_at 6.8112664 6.7006555 6.349005 6.438611 6.4839854 6.543743 6.6720905 6.5770783 6.3756447 6.441062 6.888449 6.9604063
1368502_at 4.078041 4.227354 4.1025476 4.0649424 4.1238484 4.0487347 4.3843684 4.355138 4.044081 4.0962043 4.273841 4.143879
1368503_at 7.7415023 8.406236 7.889576 8.440599 8.559608 8.253733 7.9251285 8.156921 8.249584 8.250223 7.726043 8.095049
1368504_at 11.180892 10.80198 11.163897 11.256532 11.163793 11.124676 10.913653 11.223343 11.011927 11.213473 10.991302 10.805812
1368505_at 4.723132 4.5835934 4.9984164 4.5809984 5.321259 5.4164443 4.9007506 4.848365 4.638151 4.9694376 5.2974143 4.728334
1368506_at 4.349109 4.6724315 4.4672685 4.822253 5.1512156 4.788631 4.826311 4.6376505 4.805564 5.062422 5.3326416 4.3892317
1368507_at 11.420523 11.432219 11.418688 11.454666 11.467998 11.438055 11.407008 11.485611 11.595277 11.515176 11.542522 11.624903
1368508_at 8.262982 8.263773 8.342697 8.385256 8.5816145 8.339582 8.444306 8.539189 8.616229 8.380476 8.474962 8.679987
1368509_at 5.618831 6.5951686 5.994687 6.096442 5.972416 5.50324 6.26282 5.949478 6.5373855 6.3115973 6.426488 6.9666486
1368510_at 4.5404053 4.0856204 4.2460394 4.3037405 4.6964617 4.8360987 4.5538173 4.547776 4.154438 4.4137783 4.305357 4.4110374
1368511_at 4.350931 4.553806 4.166082 4.5231047 4.1905994 4.2337127 4.4595747 4.8529167 4.2719994 4.5265265 4.750873 4.3392305
1368512_a_at 10.42345 10.215345 10.129719 9.782199 10.056324 10.276271 9.84878 9.977736 10.081274 9.856724 9.865321 9.808898
1368513_at 6.631937 6.418321 6.200918 6.7267394 6.4635434 6.2829156 6.0902886 6.0963798 5.7895656 5.9801993 6.530659 5.9610233
1368514_at 11.431897 11.360673 11.501579 11.481043 11.290489 11.380784 11.428725 11.454836 11.543225 11.503426 11.356447 11.3598995
1368515_at 5.198699 4.8745995 4.828511 4.725312 5.130834 4.960181 4.87798 4.968996 4.7786503 4.791377 4.8800154 5.0646734
1368516_at 6.7084875 6.8954196 6.939239 6.947083 6.3425813 6.368237 6.7072725 6.858999 6.7371144 6.782133 6.7732306 6.7173
1368517_at 7.4803 7.0434747 6.9608293 6.8521967 6.7024207 6.3552155 6.794929 6.8323507 6.9045615 7.000777 7.077878 6.7829924
1368518_at 8.284214 7.8969707 8.199931 8.735134 7.790153 7.9637184 7.3752985 7.9728184 7.9710393 8.108636 7.9238586 8.253482
1368519_at 5.2848473 5.47596 5.553357 5.830538 5.1065083 5.245815 5.72479 5.0196857 5.230764 5.0062346 5.2198133 5.3817377
1368520_at 13.11635 13.090216 12.731052 12.323318 12.235772 13.413879 12.950809 12.878691 13.232511 12.652299 12.028036 12.805593
1368521_at 6.943162 6.435611 7.191622 7.227147 6.605921 6.4835153 6.2801833 6.9487863 6.455659 6.758263 6.4909043 6.9700904
1368522_at 4.1675534 3.8718135 4.321603 4.183082 4.8537974 4.10928 4.404414 4.2474523 4.2800307 3.9507432 4.643869 4.441337
1368523_at 4.0941153 4.256716 3.8168104 4.066157 4.1214056 3.9318147 4.3773212 3.9585779 4.2070675 4.4318576 4.4198804 4.073288
1368524_at 3.6000173 3.5139554 3.6930215 4.038808 3.8552232 3.787846 3.8702621 3.6531112 3.7150767 3.4440176 3.9840636 3.895552
1368525_at 6.5346527 6.93109 6.614787 6.9744005 7.060772 6.825783 6.843184 6.9959116 7.200066 6.6828036 6.9091363 7.1498504
1368526_at 7.164712 7.2975464 7.0656614 7.165052 7.4944425 7.1692724 7.304449 7.147537 7.19048 7.3240075 7.3519 7.171695
1368527_at 3.2306094 3.457983 3.3810072 3.4973395 3.3338604 3.3391497 3.1430583 3.2889848 3.292369 3.2295423 3.2844975 3.3911922
1368528_at 8.508097 8.60931 8.891165 8.061674 8.351465 8.381941 8.903776 8.511419 8.714857 8.866041 8.812386 8.813883
1368529_at 4.26035 4.6856313 4.6185474 4.4941344 4.867162 4.7661376 4.542452 4.6146398 4.518075 4.5837073 4.8778324 4.6182556
1368530_at 4.6093626 4.3053293 3.9939413 4.6678424 4.2884464 4.715337 4.8541145 4.0945764 3.9492102 4.4439073 5.18696 4.306434
1368531_at 3.7976754 3.5269563 3.666737 3.8387005 3.5605242 3.6457577 3.9799414 3.6557887 3.4759736 3.4859436 3.7255015 3.5418892
1368532_at 3.8942423 4.2047167 4.2883573 4.1123466 3.9284115 4.085332 3.7366762 3.9940276 3.919659 4.0036 4.045141 3.8016844
1368533_at 5.283594 5.4834547 5.1461983 5.530525 5.187778 5.2874737 5.157583 5.3140335 5.128411 5.6345344 5.481001 5.513815
1368534_at 5.355872 5.607081 5.2099094 5.615532 5.8415127 6.0908756 5.466096 5.4041967 5.3342996 5.441895 5.8887053 5.4048667
1368535_at 4.9970417 5.5228267 5.543756 4.9434633 5.3953733 5.388608 5.783211 5.07719 5.641834 5.5267854 5.449916 5.5698214
1368536_at 10.632562 10.62462 10.63189 10.453492 10.983163 10.557968 10.759704 10.538083 11.1327095 10.678889 10.378319 10.786293
1368537_at 6.3828526 6.386296 6.7854033 6.3943615 6.0721564 5.650408 6.1371584 6.1861844 6.4901576 6.4450493 6.3071623 6.5846906
1368538_at 8.42182 8.340841 8.155466 8.3640375 8.222006 7.93819 8.397074 8.403706 8.460764 8.413298 8.4432 8.310677
1368539_at 3.5467625 3.507162 3.491677 3.3803923 3.4123552 3.3208363 3.5301251 3.403458 3.6702576 3.5283542 3.5500188 3.5651631
1368540_at 4.1643114 4.369547 4.423441 4.5396194 4.1493797 3.934139 4.4282265 4.3170686 4.601533 4.210069 4.147936 3.9015806
1368541_at 6.1917295 5.9398475 6.1801977 6.853907 6.0906243 6.2214937 7.239726 6.1120186 6.241248 6.1266575 6.1935625 6.5767612
1368542_at 5.0556874 4.6283426 5.1528325 4.601576 4.71894 4.1459107 4.330415 4.2919893 4.500074 4.561867 4.360836 4.4774084
1368543_at 5.8726525 8.048878 7.8486114 7.8605723 7.9877295 7.8084574 7.5887866 6.402437 8.31398 7.5312996 6.3510175 7.8994474
1368544_a_at 4.783746 4.631156 4.5749054 4.4938664 4.500102 4.657339 4.475073 4.4605207 4.886551 4.9369025 5.453293 4.6548047
1368545_at 5.2405066 5.5613623 5.233491 5.6520324 5.609435 5.30832 5.232435 5.545168 5.175529 5.0959735 5.029052 5.701667
1368546_at 5.1540747 5.324708 5.0938053 5.1276045 4.8544555 4.9749036 4.98092 5.100399 5.1807995 4.8995914 5.0573583 5.2117977
1368547_at 4.00106 3.60282 3.959373 4.078859 3.9057374 4.125123 4.180132 4.002515 3.8355286 4.3090844 4.3024015 4.1204596
1368548_at 3.3887596 3.1290936 3.2250726 3.4286056 3.377752 3.344626 3.3355472 3.3918924 3.3739896 3.244797 3.3140047 3.1717622
1368549_at 8.940136 9.117986 9.138305 9.241473 9.243687 9.150788 9.006387 9.112547 9.074621 9.056758 9.068802 9.209124
1368550_at 5.1948814 4.938108 4.856046 5.119435 4.7983894 4.7742324 5.22134 5.151636 4.8475003 5.00589 5.4317207 4.944788
1368551_at 4.9639096 4.840604 5.0742693 4.5062513 5.0573945 4.894968 5.402822 4.916055 4.9555864 5.388153 4.7537813 4.7989235
1368552_at 10.939256 11.158134 10.91477 11.035399 10.783236 10.865262 11.071157 11.047318 11.18137 11.21378 11.005628 11.095644
1368553_at 5.418051 5.187254 4.7601924 5.175932 5.2478466 5.080839 4.736822 4.8524914 5.0044217 4.89163 4.71898 4.973502
1368554_at 5.533112 5.5939574 5.354287 5.540702 5.431477 5.3922777 5.902131 5.6153564 5.6207895 5.784053 5.4513173 5.384302
1368555_at 6.161857 5.691665 6.354532 6.749744 5.31049 5.820361 5.843621 6.1573763 5.8855124 6.153886 5.8699975 6.120639
1368556_at 4.3261166 4.5237074 4.6595106 4.5761137 4.5955467 4.759865 4.358699 4.76001 4.3296084 4.669937 4.5292196 4.3039694
1368557_s_at 4.5729 4.6186495 4.567236 4.521252 4.7155995 4.780379 4.3711457 4.323291 4.596146 4.709339 4.712228 4.515695
1368558_s_at 8.589146 8.112351 8.365936 9.099794 7.818484 7.712708 7.967088 8.1721325 8.347307 8.203032 8.255877 8.815245
1368559_at 5.5675454 5.360453 5.689621 5.4830413 5.2990065 5.730669 5.494476 5.2402067 5.250585 5.33118 5.228553 5.4437294
1368560_at 5.100629 4.7976103 4.766485 4.8122993 4.9486866 5.321954 5.424421 5.2227807 5.032396 5.1273985 4.5083017 4.970274
1368561_at 3.7513483 3.8156273 4.075062 3.7421954 3.9929044 4.17383 3.968759 3.7720497 4.0780478 4.0090265 4.1543245 4.0652323
1368562_at 5.0515437 4.855414 4.9767375 4.9647527 5.026431 4.9941583 5.255847 4.7630115 5.1043243 4.5707293 5.154397 4.829921
1368563_at 6.8869925 8.115206 8.349606 7.891104 7.5902843 7.386043 6.7542143 6.1365385 6.7727547 7.138469 6.8880153 7.7005253
1368564_at 4.9970527 4.197953 4.440902 4.394857 4.6836824 5.0285525 4.521198 4.6926565 4.4473376 4.554058 4.4853735 4.765257
1368565_at 5.234193 5.891945 4.744104 4.1255846 5.903807 4.3483677 5.4158216 6.0056996 4.289157 4.6323223 4.3253155 3.9789975
1368566_a_at 11.6413 11.651624 11.47059 11.56759 11.4774275 11.5282755 11.71065 11.562174 11.783174 11.650644 11.458957 11.727016
1368567_at 7.791047 8.194975 8.071501 8.064183 7.580178 7.365714 7.6390867 8.139494 8.102566 8.003214 7.6572948 7.717782
1368568_at 5.7922964 5.8086743 5.5642867 5.53881 5.773369 6.209838 5.6504145 5.5936456 5.639782 5.726905 5.8607035 5.520033
1368569_at 5.195574 3.8677084 3.6557252 4.059712 3.8428416 4.3122325 3.912144 3.9651892 3.778647 3.7101312 4.7047806 3.667151
1368570_at 7.5552826 7.7536554 7.5850906 7.8981237 7.7151794 7.196759 7.56547 7.4800086 7.7137103 7.8909383 7.2354918 7.533787
1368571_at 4.739837 4.543335 4.742004 5.0459056 4.592551 4.5590568 4.064511 4.732008 4.5237293 4.6067677 4.196123 4.738781
1368572_a_at 5.2731457 5.0485854 5.2872095 5.2540016 5.342441 5.4975805 5.2972603 5.011982 5.4846783 4.979305 5.946274 5.2305093
1368573_at 8.712603 8.676536 8.660458 8.269492 8.088984 7.802277 8.423438 8.639961 8.82148 8.435057 8.63076 8.376743
1368574_at 10.448699 10.193146 10.2325325 10.576708 10.143241 10.059395 10.365041 10.261126 10.370249 10.126595 10.556118 10.154526
1368575_at 5.453679 4.945202 4.9488244 5.4307113 5.1429605 5.2906127 5.026815 5.3061056 5.2058997 5.0751457 5.313855 5.233848
1368576_at 3.7730777 4.0877867 3.6607306 4.272168 4.387285 4.3777633 4.178333 4.027423 4.3809395 4.0689626 3.9488652 3.6269782
1368577_at 3.3069685 3.46197 3.35584 3.431301 3.5993278 3.4536583 3.7056599 3.629432 3.412561 3.651755 3.1310966 3.6190567
1368578_at 4.5679317 4.6845126 4.2753263 4.802063 4.859153 4.9570136 4.6726484 4.606746 4.4838476 4.439457 4.6411624 5.0894766
1368579_at 4.7434397 4.3669324 4.1805444 4.289521 4.570094 4.8224125 4.419608 4.254427 4.5018835 4.810837 4.520579 4.4321957
1368580_at 6.5863104 6.1670876 5.95952 6.7783823 6.132217 6.317079 6.1746435 6.1716437 6.185801 6.135456 6.4213986 6.1382103
1368581_at 5.7631264 5.7531824 6.0274863 5.8484154 5.7771683 6.011799 5.53146 5.567274 5.825963 5.6359134 5.811063 5.6946225
1368582_at 3.913122 3.9523144 4.0813513 3.8759086 4.0126 4.327302 4.034506 4.3115196 4.0048456 4.052516 3.9191182 4.0099573
1368583_a_at 13.61862 13.889691 13.694994 13.877607 13.7174225 13.851551 13.603538 13.8007145 13.716941 13.873676 13.741229 13.80225
1368584_a_at 4.3338923 4.417739 4.592325 4.346939 4.6726336 4.539337 4.4725304 4.758144 4.448513 4.2642565 4.7435007 4.681821
1368585_at 6.0143304 5.710121 5.607826 5.9333572 6.0185266 6.31255 6.117504 5.8762894 5.5882 5.9687967 5.7983055 5.8021197
1368586_at 5.4137425 4.9900093 4.997946 5.0137377 5.2363663 5.19695 5.2548113 4.974418 4.754171 5.319828 5.195255 5.0908284
1368587_at 13.837647 13.906361 13.814201 13.923471 13.905091 13.934619 13.8278265 13.896945 13.892354 13.880183 13.777165 13.929807
1368588_at 5.825613 6.3970623 6.542194 5.780887 6.3748927 6.304746 6.2512293 6.6985135 6.3760533 6.199999 5.9525013 6.833401
1368589_at 8.958548 8.811084 8.940742 9.2125025 8.496529 7.5424333 8.352862 8.746764 8.669303 8.631044 8.886581 8.152033
1368590_at 4.0735674 3.8094757 3.6169462 4.3059134 4.2076187 4.2328296 4.156421 4.3097982 4.2443914 4.477726 3.8476481 4.181683
1368591_at 8.930001 9.071217 9.265209 9.07421 9.022511 8.959054 9.323987 9.155946 9.425166 9.083993 8.936345 9.227333
1368592_at 7.507897 7.4943676 7.539916 7.481718 7.365594 7.6922283 7.2960463 7.6159215 7.7415085 7.3976526 7.28971 7.441894
1368593_at 8.889334 8.695013 8.784452 8.933882 8.60519 8.361988 8.482649 8.5528145 8.823105 8.785353 8.724335 8.695579
1368594_at 5.0617747 4.761963 4.7478886 5.104455 5.199902 5.3846836 5.2772484 5.11798 5.078004 5.354274 4.813262 5.163695
1368595_at 4.647729 4.3120627 4.7605 4.501952 4.792863 4.6678576 4.486467 4.3700914 4.6606426 4.748003 4.5308886 4.986397
1368596_at 6.740092 7.4795814 7.664649 6.85338 6.87323 6.8838053 6.898396 7.01834 7.364236 7.018609 7.4327826 6.9649906
1368597_at 5.9389124 6.2807894 6.620604 7.093767 6.0107794 6.123949 5.9708138 6.2164617 6.812487 6.1088686 6.326018 6.080104
1368598_at 6.6238875 5.987854 6.373412 6.7518888 6.5179696 6.5379148 6.551811 6.439213 6.565688 6.584951 6.3426294 6.593065
1368599_at 5.24809 5.342637 5.436928 5.67533 5.761275 5.983746 5.7596674 5.7818694 5.2022114 5.2123766 5.415145 5.292607
1368600_at 11.349399 11.107982 11.277015 11.281685 11.009139 11.1012125 11.15084 11.218531 10.950458 10.888841 10.980336 10.77917
1368601_at 4.277731 4.635289 4.454554 4.448655 4.8172574 4.804342 4.645901 4.4484043 4.4416003 4.584937 4.7017307 4.3615003
1368602_at 3.6043584 3.6555362 3.5444043 3.6689785 3.7535117 3.9163432 3.964218 3.629964 3.7522926 3.7436166 3.9488654 3.8004794
1368603_at 4.513804 4.2688665 4.5680113 4.698427 4.5402174 4.9549046 4.843994 4.4789443 4.6147127 4.7658114 4.1822686 4.541863
1368604_at 5.179033 5.2020493 4.743684 4.7681856 4.8077264 4.98383 5.2369747 5.0940957 4.525824 4.550055 4.807926 4.957847
1368605_at 4.6828127 5.1035967 5.186329 5.388974 4.7427073 4.9694557 4.407302 4.6704726 4.731501 4.7837176 4.9303026 5.004877
1368606_at 4.05567 4.050466 4.267932 4.11049 4.33414 4.459056 4.0244455 3.8699725 4.066295 4.400342 4.1799026 4.025666
1368607_at 7.493257 9.254602 8.162597 9.612194 8.284458 6.63742 8.897255 8.257685 9.396369 8.844875 9.144822 7.9193726
1368608_at 9.994121 10.145106 9.935783 9.93025 10.398303 10.298498 9.981545 10.014813 10.213066 10.069885 9.953535 9.881014
1368609_at 12.271754 12.629209 12.670279 12.537692 12.608957 12.474211 12.427475 12.516188 12.554726 12.416286 12.404535 12.574382
1368610_at 3.6863885 4.1189294 3.8198123 3.7099671 3.880427 3.9970045 3.5180852 4.289603 4.0235405 3.8272424 3.8464549 3.9394226
1368611_at 4.1687965 3.727364 3.7055912 4.10042 3.985639 4.1009455 3.7800477 4.203728 3.8244383 3.9580524 3.8995385 3.691315
1368612_at 5.3377132 5.3722734 5.5914297 5.102932 5.488907 5.452021 5.4992886 5.0196857 5.1944757 5.4996524 4.965174 5.265863
1368613_at 4.09809 3.8637443 3.852078 3.7073536 4.484603 4.8133965 4.009468 4.1985354 3.8231902 3.9729333 4.230957 4.160718
1368614_at 7.541881 7.5526614 7.3024273 7.6241407 8.310621 8.334971 7.7097616 7.7424984 7.605978 7.839167 7.912776 7.578013
1368615_a_at 4.6475887 4.4881864 4.439928 4.839102 4.648972 4.775508 4.778507 4.59896 4.5399656 4.520861 4.9633403 4.7520375
1368616_at 5.954812 5.7774897 5.9075303 6.0393753 6.0409675 6.23882 6.047654 6.1397104 5.961151 6.0662527 6.0841575 6.2164516
1368617_at 4.6419244 4.47288 4.451961 4.532298 4.051683 4.5938044 4.309407 4.8231254 4.3452945 4.9607115 4.4247084 4.4564214
1368618_at 9.513893 9.418897 9.454435 9.411995 9.19902 8.790837 9.345727 9.251288 9.572557 9.430224 9.642484 9.418923
1368619_at 4.9389963 5.1918015 5.2627096 5.0934095 5.4045095 5.2673044 5.199445 5.4184666 5.1145067 5.115484 4.934634 4.91113
1368620_at 5.8819942 5.640025 5.6150723 5.4137754 5.685111 5.7129917 5.4171686 5.130672 5.502882 5.39075 5.4775467 5.35135
1368621_at 10.981936 10.708478 10.490854 10.758515 10.678148 10.57127 10.538806 10.769625 10.790924 10.317434 10.691915 10.214744
1368622_at 4.2828813 4.09294 3.974491 4.223312 4.383318 4.4058237 4.654317 4.253342 4.176206 4.408266 4.065692 4.2882924
1368623_at 4.417133 4.4952307 4.451687 4.8947325 4.47316 4.5220556 4.660799 4.6465654 4.3604565 4.86205 4.444971 4.588503
1368624_at 3.666482 3.6251721 3.6193986 3.5464907 3.6518793 3.898068 3.8356013 3.6030424 3.517663 3.6631427 3.8207872 3.6827817
1368625_at 5.569353 5.337927 5.064426 5.2657175 5.0395565 4.932481 5.0662727 5.067541 5.186225 5.314915 5.403136 5.0031414
1368626_at 4.1720495 3.7903543 4.14692 3.9989135 4.344993 4.42666 4.2499313 4.2853675 3.8881094 4.507054 4.275939 4.3474674
1368627_at 12.627984 12.506416 12.647592 12.632237 12.792706 12.59475 12.535819 12.444595 12.702867 12.644807 12.559749 12.579502
1368628_at 3.8055341 3.8135545 3.8338065 3.632974 3.6795626 3.7463026 3.8999248 3.9434235 4.1945834 3.8473756 3.6253672 3.589435
1368629_at 4.5277476 4.0428705 4.119923 4.2766953 4.377547 4.7684994 4.336557 4.338803 4.3050413 4.3167667 4.433833 4.2191467
1368630_at 3.4421656 3.7541065 3.6281304 3.6718018 3.5996919 3.4862442 3.7255883 3.6817644 3.609941 4.058632 3.6736424 4.173992
1368631_at 4.313923 4.3471494 4.444522 4.4914746 4.186516 4.264696 4.4276323 4.590346 4.803172 4.6594377 4.5826154 4.2984505
1368632_at 3.6034513 3.3313694 3.4927137 3.4886444 3.6170862 3.124229 3.5399368 3.619888 3.285824 3.5288243 3.6067076 3.621248
1368633_at 3.5138958 3.2091632 3.3830748 3.5451365 3.560819 3.866874 3.5252326 3.4970496 3.4466426 3.503826 3.4502044 3.2417402
1368634_at 7.55828 7.4132304 7.3192534 7.569282 8.028095 8.151775 7.926651 7.572727 7.4201775 7.8150554 7.587509 7.6473927
1368635_at 4.355858 3.863588 4.229044 4.5282183 4.1406803 4.260697 4.6721663 4.398034 3.9542737 4.6132193 4.403784 4.21588
1368636_at 5.8443346 5.3829947 5.215994 5.006036 5.7319245 6.0606375 5.815762 5.816762 5.3773003 5.902245 5.6100054 5.688719
1368637_at 4.250641 4.1418858 4.633199 4.1249256 4.1662335 4.2246156 4.296199 4.255783 4.2382746 4.328972 4.299387 4.1924696
1368638_at 5.489582 5.395113 5.094566 5.5398674 5.2895746 5.3932543 5.5314045 5.3539176 5.324916 5.668368 5.429517 5.343294
1368639_at 3.6231294 4.019615 3.9369552 3.518834 3.8262935 3.9538698 3.93497 3.879729 3.7270265 3.899691 3.9488654 3.9972105
1368640_at 5.330013 5.202746 4.813539 5.3414264 5.4877744 5.6342936 5.5682163 5.07914 5.3423977 5.425216 4.5888653 5.115055
1368641_at 4.4648895 4.39899 4.745205 4.469104 4.262144 4.53442 4.5670357 4.6538467 4.3635254 4.4959755 4.3418903 4.397856
1368642_at 9.4733715 9.532649 9.580578 9.769546 9.307084 9.163798 9.242443 9.546311 9.548592 9.22389 9.531994 9.377413
1368643_at 4.3969135 4.581752 4.3923826 4.5231047 4.1251507 4.25704 4.2439375 4.6182013 4.3484383 4.5321493 4.359375 4.47132
1368644_at 4.3837957 4.2162423 4.1154194 4.3284407 4.48427 4.586497 4.36524 4.523661 4.2708077 4.404357 4.3589134 4.159178
1368645_at 6.4183483 6.2223744 6.5696063 6.284363 6.2123423 6.207832 6.132722 6.3113775 6.166359 6.511338 6.232599 6.4817934
1368646_at 8.282095 8.405704 8.484793 8.101751 8.705851 8.409966 8.08392 8.406105 8.618378 8.151267 8.485457 8.256386
1368647_at 7.7405767 7.8741856 8.085253 7.4767704 7.6093793 7.611677 7.691923 7.847662 8.012159 7.951457 7.8239007 7.8862333
1368648_at 4.4699116 4.287772 4.4428687 4.525778 4.521494 4.6777854 4.667376 4.3752174 3.8284636 4.293298 4.670589 4.2234135
1368649_at 8.133068 8.660574 8.291176 8.556269 7.627076 7.967791 8.535191 8.350801 8.597116 8.175697 8.328852 8.314444
1368650_at 6.832134 8.223599 7.643024 7.9378023 8.387678 8.358062 6.2061715 8.761515 8.063615 6.7499394 8.569984 7.6327133
1368651_at 11.260209 10.775199 10.817469 10.825068 10.69423 11.231869 10.730721 11.162322 11.037035 10.6849985 10.364342 10.848777
1368652_at 7.050007 6.8204293 6.742728 6.944157 7.0746713 6.9076233 6.837474 7.062012 6.886966 6.9184184 6.9408283 7.0029593
1368653_a_at 11.021773 11.024804 11.02919 11.118991 10.988785 10.83342 10.903629 10.929457 11.106623 11.167797 10.929774 11.130296
1368654_at 6.5839367 6.6711802 6.887148 6.5347958 6.6052337 6.3365884 6.438348 6.6089954 6.568045 6.2712793 6.3161364 6.2815495
1368655_at 9.339574 9.257819 9.532498 9.313783 9.675836 9.582394 9.425376 9.224716 9.576946 9.442007 9.288756 9.574188
1368656_at 4.012215 4.136926 3.8741012 4.1546555 4.2867594 4.0128527 4.3559713 4.161913 4.2805123 4.08967 3.9610376 3.957664
1368657_at 3.6792052 3.6432824 3.637455 3.8632634 3.6170862 3.7962554 3.8275778 3.8643851 3.8036044 3.6470282 3.6566672 3.8310642
1368658_at 5.047398 4.7369633 4.854945 5.104905 4.3977275 4.5426207 4.005141 4.848748 4.7269907 4.4101295 5.1419687 4.4229436
1368659_at 10.764728 10.196729 10.662736 9.833898 10.461849 10.565379 10.179969 10.695237 10.362699 10.889897 10.603803 9.7185135
1368660_at 4.739837 4.6526065 4.7030888 4.776658 4.904768 5.1080527 4.643086 4.775671 4.564148 5.070134 4.8721204 4.572872
1368661_at 7.246436 6.504492 6.3019705 6.1814284 6.434105 6.9606605 6.536402 6.391993 6.592575 6.6961536 6.1621275 6.8679852
1368662_at 7.0074167 7.694661 7.53034 7.6184177 7.7038794 7.365714 6.6507664 7.6437297 7.3915715 7.830454 7.9029717 7.3895106
1368663_at 4.0932455 3.7870772 3.9190564 4.061822 3.5614376 4.078901 4.125053 3.9181552 3.5725305 3.9469993 3.7720666 3.7008493
1368664_at 5.123707 4.9595575 5.182323 5.222497 5.4453654 5.7323914 5.227674 5.837787 5.3686953 5.473328 5.629546 5.392638
1368665_at 8.08535 8.103703 8.2712345 8.223688 8.429852 8.412718 8.442396 8.328762 8.320007 8.2050085 8.362049 8.398901
1368666_a_at 4.1532507 3.9496663 3.8939023 3.796952 3.9206247 4.104579 4.0846167 4.2007365 3.993871 4.244809 4.097518 4.078985
1368667_at 5.363188 5.179032 4.879841 5.313231 5.3150816 5.331651 5.3744755 5.3823156 4.869811 5.388591 4.865161 4.877299
1368668_at 9.186591 9.244317 9.162045 9.339113 8.746758 8.954567 9.31327 9.132411 9.405682 8.973883 9.153038 9.280765
1368669_at 8.289716 8.0632 8.304432 8.5468445 7.800434 7.8994474 8.975679 8.327653 8.118242 8.558655 8.069138 8.6946125
1368670_a_at 5.582565 5.3867245 5.7093024 5.8380785 5.784679 6.189595 6.288653 5.861534 5.6294036 6.300915 5.7817435 5.5999966
1368671_at 6.186635 5.9235735 5.954916 6.2327027 6.030148 6.4916835 6.33305 6.130606 6.031306 6.3556595 6.1364365 5.9595785
1368672_at 4.327542 4.328937 4.2642903 4.2496014 4.5170107 4.642169 4.639224 4.412361 4.3206973 4.5591083 4.628994 4.407756
1368673_at 4.05567 4.326344 4.3196273 4.1141214 3.9473276 4.2501173 4.172293 4.4912343 4.1883717 3.9238849 4.145291 4.2230597
1368674_at 11.27352 11.248634 11.289129 11.302984 11.685047 11.704838 11.1108055 11.232364 11.362978 10.978526 10.934926 11.130747
1368675_at 7.345584 7.678503 7.687339 7.314983 7.579135 6.9903007 7.473075 7.360253 7.6786523 7.7858796 7.5105643 7.851424
1368676_at 5.271608 5.1714854 5.1037974 5.266313 5.044688 5.397594 5.359626 4.909655 5.097515 5.4451547 5.4429445 4.9713717
1368677_at 4.1177526 4.0668297 4.1646614 4.089278 3.7343323 3.724638 3.9455044 3.646156 4.036743 3.9973772 3.7162237 3.7933052
1368678_at 4.295686 4.4158697 4.2815056 4.458063 4.4134607 4.3389835 4.4104214 4.4982963 4.4130707 4.452244 4.116066 4.4022303
1368679_a_at 7.4569387 7.2311287 7.3569574 7.5096498 7.0046344 6.870139 7.0977936 7.3254905 7.455887 7.359033 7.422887 7.099452
1368680_a_at 4.364703 4.3405075 4.4307766 4.017971 4.5170107 4.431013 4.416463 4.235465 4.5526752 4.390518 4.4761157 4.2038283
1368681_at 6.352365 6.683221 6.4081373 6.184401 6.368059 6.578467 6.372202 6.432551 6.513196 6.3547196 6.3105445 6.2646832
1368682_at 4.663703 4.146904 4.488011 4.543847 4.3977275 4.802088 4.2387524 4.3066344 4.388321 4.601963 4.5938597 4.7369328
1368683_at 3.3862743 3.284915 3.1262546 3.2711868 3.6242206 3.2503812 3.369915 3.4132037 3.317967 3.344388 3.4574108 3.3284605
1368684_at 5.4680963 5.3037605 5.5914297 5.688385 5.6086235 5.3469214 5.6081886 5.20494 5.218551 5.2346554 5.268817 5.3065977
1368685_at 5.2224174 5.272591 5.1216106 5.335286 5.214164 5.0727987 5.14564 5.0293493 5.2454605 5.115227 5.0215516 5.020395
1368686_at 14.032017 14.01333 13.998316 13.95827 13.996691 13.985328 14.044266 14.078036 14.021268 13.96674 14.023862 13.976684
1368687_at 6.318549 6.6074395 6.602529 6.487369 6.317146 6.4216123 6.5506244 6.7381845 6.8467293 6.4187274 6.6802545 6.560044
1368688_at 4.719738 4.623966 4.424114 4.84672 4.693757 4.757444 4.5633454 4.715046 4.372988 4.551265 4.6763415 4.6811438
1368689_at 4.3008175 3.9559636 4.02876 4.45231 3.8804274 3.9976892 4.1924267 4.035064 3.9190812 4.6708317 4.342141 4.131803
1368690_a_at 4.3157825 4.2105236 3.9520042 4.0475445 4.210273 4.2790055 4.3280754 4.2799106 4.187893 4.3802958 4.1657205 4.1985664
1368691_at 5.067669 4.921229 4.592375 4.67385 4.679002 4.421182 4.6066236 5.0232344 4.778267 4.8492723 4.7454343 4.9633894
1368692_a_at 9.246332 9.369793 8.999434 8.844961 8.667339 8.85612 9.067078 9.518271 9.275387 9.090145 9.328075 9.281825
1368693_at 7.324556 7.2672825 7.44898 7.5416884 7.016752 6.844665 7.1279573 7.1210213 7.3185277 8.039099 7.093702 7.8405423
1368694_at 3.9999819 4.033887 3.9244273 4.1527014 4.606578 4.363495 3.9110231 4.046909 3.7731316 3.7512772 3.9589777 4.02991
1368695_at 12.391639 12.136907 12.266647 12.316035 12.19605 12.423283 12.239362 12.230472 12.152389 12.343463 12.335004 12.240492
1368696_at 4.957115 5.1948123 4.778377 5.097139 4.980645 5.608894 5.3358917 5.1368613 5.218815 5.359749 5.1280265 5.0008526
1368697_at 4.0728865 3.8757656 3.9771912 4.23991 3.816805 3.6973233 4.0593233 4.148657 4.050699 3.9044135 3.993788 3.9325237
1368698_at 7.00667 6.6506677 6.117804 6.6815557 5.887153 6.172838 6.230473 5.7710147 5.93414 6.031423 6.0257816 5.785727
1368699_at 4.4279823 3.9155731 4.124709 4.056321 4.203267 4.333045 4.1308103 4.4233685 4.2424226 4.138113 4.213621 4.1769695
1368700_at 4.8202815 4.2793226 5.2496247 4.7573028 4.1902337 4.416234 4.213867 4.536787 4.379202 4.403694 4.054987 4.4500275
1368701_at 5.25151 5.001266 4.672828 5.175294 5.161997 5.2685785 5.180769 5.000512 5.2468376 5.1578264 5.1100755 4.950632
1368702_at 8.716621 9.341322 9.059077 8.959044 9.10194 9.2025175 8.620307 9.134378 9.09285 9.020148 9.286183 8.912865
1368703_at 7.3863716 7.37017 7.5346403 7.4016557 7.053587 6.7938514 6.866358 6.9118047 7.207129 6.885414 7.3012743 6.8807883
1368704_a_at 4.6154504 4.2005024 4.244136 4.3801727 4.705598 4.485198 4.474864 4.1757355 4.2957544 4.336893 4.036422 4.521574
1368705_at 5.1926956 5.2482514 5.0572124 5.224054 5.0376854 5.2580085 5.311844 5.735716 5.6470823 5.11926 5.71168 5.316972
1368706_at 11.912059 12.103015 12.0598955 11.859587 11.949845 11.520159 12.067377 12.081617 11.975642 12.006971 12.210851 12.015869
1368707_at 13.475903 13.25964 13.45276 13.406584 13.452564 13.46333 13.13679 13.392563 13.267631 13.1838875 13.402164 13.171232
1368708_a_at 4.65831 4.45495 4.408848 4.486352 4.9260616 5.2747188 4.851293 4.500269 4.305638 4.8171244 4.6944604 4.464632
1368709_at 4.118902 3.9893305 4.0432487 4.109283 4.016182 4.2767086 3.9373224 3.9584138 3.9195397 3.8766146 3.958016 3.857802
1368710_at 7.0542254 7.0849175 7.191622 7.330075 7.083371 7.1036725 6.7104588 6.9032817 6.9153404 6.7126017 7.2391977 6.8008137
1368711_at 9.300483 8.618659 8.5544815 10.032825 9.434028 9.7095375 7.6973677 9.0118065 8.52765 9.143419 10.030849 8.751374
1368712_at 7.391774 7.7247024 7.4811277 7.881166 8.873866 8.2170925 7.447143 7.74607 7.751662 7.625622 7.4986353 7.7771373
1368713_at 4.3108234 4.2189965 4.189716 4.479869 4.301431 4.5322347 4.810379 4.8428535 4.375493 4.7719355 4.409238 4.240904
1368714_at 3.584067 3.594595 3.3737879 3.3042772 3.496519 3.5958412 3.3979306 3.3366709 3.4915707 3.2551222 3.525453 3.587879
1368715_s_at 4.195947 3.6887982 3.983062 4.200899 4.2212687 4.206531 4.45133 4.526486 4.1885366 4.619123 4.5351152 4.1367207
1368716_at 4.4937572 4.4401855 4.1981955 4.269834 4.3306074 4.5282593 4.2871723 4.341667 4.0872784 4.2586875 4.3578706 4.441231
1368717_at 10.444053 10.065813 10.174494 9.975717 10.208538 10.044309 10.241741 10.263983 10.31592 10.169553 10.43982 9.992397
1368718_at 8.838774 7.8772273 6.874603 8.445143 7.718076 5.1161366 9.730484 9.682692 7.5945463 10.478235 10.463843 10.086477
1368719_at 5.2314034 5.0797734 4.8645144 5.256346 5.3078985 5.136401 5.146036 5.0410585 5.039916 4.913426 4.6944046 4.957365
1368720_at 12.787415 13.0602045 12.976479 12.947932 12.821069 12.802617 13.067261 12.962551 13.092427 12.984722 12.709194 12.753712
1368721_at 5.8385067 5.747558 6.0735726 5.9964676 6.261995 6.263539 6.1477175 6.0648293 5.6724954 5.8124294 5.995184 5.8357086
1368722_at 3.6701674 3.720729 3.652668 3.662033 3.8462758 3.7985864 3.6422868 3.5412042 3.510619 3.6538157 3.581983 3.9585996
1368723_at 4.614389 4.936566 4.7672057 4.768136 5.072966 4.8366265 4.813212 4.827688 4.668388 4.70796 4.7098866 5.006902
1368724_a_at 5.793783 5.6160207 6.049481 5.401828 6.0302405 6.1529675 5.9537663 5.850552 6.0247283 6.141122 6.2742743 5.772429
1368725_at 5.1883106 4.892414 4.7632637 5.559499 4.717387 5.0003843 4.7829914 5.109826 4.983588 5.067359 4.8545704 4.5179214
1368726_a_at 6.0345354 6.145092 6.3206205 6.0191474 6.137293 6.019017 5.5254507 6.0481234 6.065828 6.075338 6.0734763 5.9503927
1368727_at 3.742219 3.6484616 3.7865784 3.703102 3.7274835 3.9251676 3.8380406 3.6729262 3.4634035 3.6349843 3.5656097 3.6283207
1368728_at 5.566325 5.4524603 5.5800915 5.8624797 5.516614 5.418375 5.6683984 5.6395464 5.3001885 5.5954223 5.5128126 5.5633464
1368729_a_at 4.366636 4.575945 4.374731 4.46562 4.320719 4.4791656 4.527649 4.7351274 4.416691 4.5828958 4.67887 4.569464
1368730_a_at 4.5031652 4.4258776 4.4618855 4.276823 4.3469234 4.420059 4.641613 4.4277134 4.262887 4.3284054 4.455288 4.452021
1368731_at 13.352733 13.514761 13.375115 13.607357 13.526821 13.548699 13.288454 13.598336 13.518699 13.693917 13.195971 13.600468
1368732_at 7.4088693 7.2318234 7.2857366 7.0879135 6.652049 6.652455 7.090119 7.3608236 7.2069473 7.196835 7.185966 7.306808
1368733_at 13.139211 13.318244 13.067083 13.272075 13.372308 13.303897 13.444817 13.201688 13.226571 13.267964 12.885317 13.210761
1368734_at 4.8060026 4.5923214 4.600074 4.4058504 4.457017 4.760954 5.0200787 4.6042566 4.5495515 4.6565247 4.9742317 4.281189
1368735_a_at 4.0813427 4.127725 3.9198232 4.1699085 4.134547 4.105564 4.36489 4.2134767 3.909479 4.2141314 4.2476425 3.9352434
1368736_at 3.4780636 3.8032646 3.6557255 3.8020108 3.5426757 3.5977404 3.5640059 3.8091052 3.7463229 3.8488884 8.60412 3.9572072
1368737_at 5.4355183 5.3195558 4.9861794 5.315298 5.405946 5.280579 5.3064656 5.0207233 4.902892 5.1522236 5.341813 5.234811
1368738_at 3.6331954 3.408432 3.6632853 3.4204743 3.4981673 3.6396787 3.8292181 3.6698139 3.605931 3.614425 3.795396 3.4835057
1368739_s_at 4.7162223 4.1583595 4.310743 4.6074924 4.6023517 4.8196726 4.6000214 4.5465384 4.2405977 4.4473295 4.8964257 4.617496
1368740_at 4.197605 3.8578668 3.9556544 4.0011177 4.522728 4.574725 4.2815757 4.012763 3.9907641 4.0369425 3.9363382 4.1080103
1368741_at 13.419374 13.361875 13.408747 13.454532 13.352291 13.367034 13.346233 13.43315 13.415661 13.327362 13.449336 13.478322
1368742_at 7.1418133 7.1137285 7.1987567 7.682569 6.739797 6.678065 6.696641 7.0558605 7.152265 7.2410197 6.6561246 7.354331
1368743_a_at 3.891333 3.644801 3.8080115 3.8685677 4.0899725 4.3785334 4.202305 3.9086263 3.8925586 4.0927906 4.3243318 3.7318401
1368744_a_at 4.164359 4.7651863 4.2642903 4.8381505 3.8976812 4.1440105 4.4232454 4.0731134 4.521139 4.319107 4.405137 4.437092
1368745_at 6.42599 6.9182014 6.826462 6.6999617 6.9220133 6.1632853 6.6760926 6.4956403 6.8130417 7.010446 5.9594603 6.87745
1368746_a_at 5.6275406 5.1651044 5.282586 4.7457976 5.5803633 5.8639526 5.6588798 5.414795 5.846092 5.6458516 5.5699835 5.318261
1368747_at 4.431508 5.086691 4.717924 4.5116034 5.171491 4.743412 4.378061 4.5974917 4.6778708 4.8621244 4.4846864 4.55032
1368748_at 5.695043 5.8867707 5.771244 5.7888775 6.296945 6.1302776 5.689302 5.7294836 5.9501276 5.2173142 5.7877927 5.682725
1368749_at 5.738097 5.961095 5.8335066 5.803729 5.757337 5.969225 5.9602485 5.7279572 5.6179338 5.7743287 6.1295395 5.989001
1368750_a_at 4.0990605 4.5394974 4.4359508 4.0636783 4.280331 4.0965977 4.3009186 4.446948 4.4484987 4.158064 4.410326 3.8840985
1368751_at 3.952031 3.8283255 3.9060838 4.3466067 3.981353 3.750776 4.19368 4.3981524 4.136979 3.686404 4.190523 3.9913118
1368752_at 4.04533 4.0898237 3.9886498 3.9180272 3.9438734 4.1857443 3.9928458 3.696242 3.4323273 4.264478 4.0923576 3.8493195
1368753_at 3.9924765 4.2013855 4.191598 4.409956 4.058278 4.209515 4.107974 4.727477 4.4006968 4.048572 4.3652325 3.9953084
1368754_at 6.166707 6.1897655 6.117804 6.15412 6.3025084 6.5568075 6.148211 5.9794803 5.6894846 6.386919 5.8561907 5.942623
1368755_at 11.38787 11.122143 11.124862 11.655491 10.746943 10.944547 10.953093 11.2074795 10.884786 11.093437 11.178279 11.240531
1368756_at 5.5464606 5.6945124 5.603384 5.535706 5.163842 5.4846396 5.544812 5.5259123 5.14604 5.6825256 5.1435766 5.2698245
1368757_at 3.9177294 3.3218608 3.6788182 4.033437 3.8797252 3.7015054 3.9786313 3.7819462 3.6305757 4.1953473 4.07749 4.039747
1368758_a_at 4.790414 4.987572 4.9012003 4.790093 5.0430384 5.073415 4.8926854 5.0893617 4.831961 5.0998464 4.6459208 4.6874857
1368759_at 4.863822 4.5576677 4.634124 5.0474586 5.623021 5.463769 5.2412586 4.820163 4.7564297 5.144664 4.9847 5.1522765
1368760_at 3.848926 3.8548446 4.114872 4.1979275 4.5170107 4.049666 3.8830645 3.904302 4.0857544 4.387871 3.9825249 4.170399
1368761_at 3.8485534 3.5303278 3.7105608 4.1977043 3.8435023 4.0972295 3.8804214 3.420944 3.8153105 4.158243 3.763409 3.9411979
1368762_at 11.00214 5.865555 9.707893 10.217363 9.59577 8.751522 10.613396 11.063401 9.971951 11.112278 11.148351 10.641792
1368763_at 4.979949 4.7567606 4.762121 4.398692 5.2224894 5.366191 5.0634665 4.5842667 4.7838535 5.194001 4.9283657 5.006902
1368764_at 3.218943 3.291109 3.4103127 3.3974223 3.3993647 3.299008 3.271452 3.2951531 3.3984823 3.3690767 3.5819988 3.2911148
1368765_at 4.6330886 4.7781954 4.4982347 5.0052648 4.888422 4.841465 4.8921947 4.7578793 4.594963 4.817584 4.726807 4.8044033
1368766_at 4.3042493 4.319663 4.5023603 4.553144 4.6077585 4.5290675 4.557397 4.6017733 4.688007 4.4432096 4.130378 4.421056
1368767_at 5.3533983 5.4471035 5.183467 5.4764624 5.6601315 5.5863104 5.2254877 5.4376106 5.083594 5.8440433 5.428233 5.667656
1368768_at 5.8961477 6.0185905 5.9075203 5.524317 5.7539043 6.0169086 6.1399355 6.088467 5.98089 6.3162584 6.15663 6.027407
1368769_at 10.9962435 10.805266 11.095872 10.957908 11.506869 11.259654 10.830274 10.937322 10.7867775 10.807233 10.716475 10.622451
1368770_at 4.235943 4.4467783 4.482994 4.5232143 4.021449 4.0274057 4.2928767 4.325715 4.412013 4.292251 4.053733 4.2473545
1368771_at 4.675395 4.577739 4.552189 4.5730596 4.5459895 4.705934 4.5449214 4.778205 4.653208 4.6236095 4.9257836 4.520957
1368772_at 5.287542 5.0428333 4.95394 5.1401787 5.2505093 5.279057 4.9454412 5.4360366 4.963319 5.1380496 4.9729595 5.6485753
1368773_at 3.5714653 3.5999608 3.2566714 3.5728693 4.0097213 3.9268358 3.701857 3.4426923 3.395945 3.983562 3.9296699 3.787639
1368774_a_at 5.5295553 5.334838 5.328767 5.494903 5.4360633 5.7603936 5.3758364 5.6825023 5.0058327 5.609598 5.3728313 5.472492
1368775_at 4.3279476 4.5007925 4.274574 4.3157444 3.9362645 4.251825 4.3826118 4.8405194 4.5211744 4.600743 4.3614416 4.420028
1368776_at 4.4483643 4.8408365 4.4726725 4.5522323 4.646577 4.812453 4.615072 4.919487 4.456615 4.5589366 4.426902 4.3423853
1368777_at 4.256111 4.4160085 4.0558586 4.1808553 4.223599 4.3650594 4.4041486 4.2390704 4.2059965 3.93825 4.6324525 4.317568
1368778_at 9.164335 8.848648 9.152731 10.334442 9.371868 9.158292 8.110762 9.362846 9.527399 9.721102 8.861092 9.209206
1368779_a_at 8.212465 8.317785 8.034277 7.931982 8.15273 7.777234 8.450409 8.212433 8.201822 8.683415 7.473963 7.9690704
1368780_at 4.8272257 4.959264 5.133337 4.8689413 5.2418346 5.465869 5.055071 4.947635 4.983111 5.146718 5.252752 4.974338
1368781_at 4.55898 4.455301 4.458755 4.5957937 4.909959 4.581741 4.874656 4.629095 4.814715 4.6254997 4.7192235 4.8292212
1368782_at 3.8214097 3.986208 3.7415144 3.942508 3.8080277 3.908299 4.219083 3.921031 3.991437 3.9533496 4.0697675 4.238184
1368783_at 3.7771 4.215514 3.911117 4.154573 4.211814 4.3698816 3.7724895 4.215279 3.9551132 4.188103 4.4254217 4.1078143
1368784_at 9.319943 9.131423 9.36531 9.505978 8.408119 8.389851 8.751404 8.883994 8.936989 8.760363 9.038709 8.600923
1368785_a_at 3.5916169 3.769774 3.7064996 3.714568 3.6476276 3.5574288 3.453745 3.6681309 3.4498026 3.6612146 3.7324307 3.5805035
1368786_a_at 4.167522 4.2985973 3.9724512 4.308709 4.3824472 4.4550047 3.9108708 4.1847095 4.0631533 3.909329 4.61233 4.3413525
1368787_at 6.024954 6.202692 5.664557 6.0641756 6.12338 6.164375 5.810979 5.6086674 5.9190702 6.2953463 5.9655523 6.2102914
1368788_at 4.567931 4.9560566 4.9775076 4.693548 4.814459 5.164691 4.5098104 4.6641526 4.5657606 4.785241 4.5589437 4.9612026
1368789_at 5.473638 5.5014944 5.0614305 5.365411 5.528388 5.4904838 5.779683 5.791562 5.814765 4.908626 5.0947723 4.768762
1368790_at 11.960414 11.83288 11.957279 11.953462 11.875847 11.865125 11.92757 12.132071 12.150797 12.029592 12.230237 12.0351
1368791_at 5.042712 5.0903044 5.4400663 5.4371243 5.231778 5.236395 5.6068926 5.2273865 5.2109647 5.275053 5.0574274 5.428969
1368792_at 6.1895766 6.5606318 6.4462214 6.6815557 6.150826 6.3719296 6.089917 6.151848 6.11295 5.9592595 6.6387324 6.525981
1368793_at 4.7858047 4.6593466 4.1614485 4.5185494 4.782322 4.399847 4.4421005 4.340081 4.2149305 4.2941046 4.3899612 4.483941
1368794_at 11.283036 11.432227 11.148082 11.449259 11.178202 11.241355 11.247355 11.248436 11.235769 11.221521 11.17966 11.098971
1368795_at 6.2369356 6.4978824 6.339632 6.045045 6.657509 6.660508 6.5499096 6.40003 6.3155923 6.5906277 6.189549 6.402448
1368796_at 5.8708663 6.045453 5.900393 5.938507 6.051647 6.449697 6.1079354 5.9352293 5.5651407 6.0797176 6.124555 6.0522223
1368797_at 7.3092175 8.449448 8.137548 8.855917 7.8009686 6.6535106 7.337523 7.6861205 8.206233 8.225522 8.22649 7.934263
1368798_at 4.12638 3.924641 3.9578488 4.3371153 3.5181875 3.8454835 4.135891 4.032792 4.318019 3.925205 4.34795 3.8984761
1368799_at 5.2187853 5.370889 5.012334 5.2664704 5.348923 5.574795 5.6588798 4.896301 5.327844 5.768002 6.950301 6.0601254
1368800_at 4.0200696 3.7878263 4.0732203 3.767396 3.761498 4.196393 3.9607105 4.2101827 4.379218 3.8080883 3.946729 4.2941294
1368801_at 4.0736074 4.279045 4.2884088 4.134013 4.446686 4.3272095 3.7753165 3.9631274 4.342902 4.209714 4.2367573 4.229104
1368802_at 4.2422557 4.4513183 4.495035 4.455927 4.701256 4.755908 4.7477283 4.346312 4.30964 4.456769 4.1563487 4.693047
1368803_at 5.002822 4.657274 4.925119 4.9915795 4.838949 4.9135885 4.611653 4.6812015 4.523648 4.6661835 4.821207 4.8284507
1368804_at 4.2392664 3.973251 3.9308758 4.0617037 4.5170107 4.1135406 4.1678085 4.275134 3.7496202 4.456769 4.1555595 3.8346424
1368805_at 5.0821733 4.666847 4.8070803 5.0852737 4.98384 5.1646633 5.2378035 5.0892515 4.7645645 4.9536953 4.870058 4.644903
1368806_at 13.319113 13.418079 13.400449 13.474649 13.484894 13.502118 13.420438 13.415175 13.482675 13.443673 13.368956 13.442878
1368807_at 5.3602004 5.384446 5.3913097 5.7091446 5.55405 5.7102995 5.870698 5.4047093 5.198783 5.6856613 5.314307 5.5376024
1368808_at 8.5127945 8.502989 8.5074005 8.630457 8.439749 8.445099 8.294477 8.379021 8.580429 8.468458 8.4466095 8.693747
1368809_at 9.464465 9.21423 9.141296 9.429949 8.836975 8.61051 9.115873 9.25612 9.178921 9.241413 9.405595 9.295521
1368810_a_at 4.346112 3.6844914 3.963869 4.2376194 3.993418 4.2868 4.3466907 4.335175 4.3403115 4.3284054 4.1237164 4.0321264
1368811_at 5.569353 5.701597 5.5365067 5.515112 5.430586 5.76721 5.5030327 5.4859867 5.38218 5.947503 5.599481 5.6611967
1368812_at 4.536277 4.6318827 4.550606 4.902554 4.587652 4.9431124 5.130494 4.983364 4.5216427 4.730894 4.7328405 4.948312
1368813_at 5.77582 5.3179336 5.253174 5.3645763 5.133691 5.077968 5.646792 5.09727 5.3590446 5.274615 5.046449 5.0039725
1368814_at 11.005547 10.9825 10.98559 10.975294 11.225654 11.32008 10.83182 11.034056 11.035131 11.119002 10.985869 10.542298
1368815_at 5.396897 5.1204205 5.292041 5.328535 5.4570355 5.5814743 5.5494604 5.5133767 5.1485925 5.292525 5.3983088 5.6043854
1368816_at 4.886224 4.122261 4.2499647 4.1250896 4.394459 4.354007 4.2899756 4.3470254 4.150428 4.520207 4.210696 4.035179
1368817_at 10.033761 9.769863 9.804067 9.987155 9.484351 9.375154 9.716356 9.76094 9.763302 9.7326 9.764951 9.721247
1368818_at 8.603335 8.714084 8.635855 8.420666 8.090094 7.722234 8.348036 8.544765 8.4999695 8.278719 8.480478 8.256612
1368819_at 10.104029 10.337212 10.333948 10.137941 9.785904 9.59137 9.900755 10.140252 10.114656 10.093596 10.153693 10.320668
1368820_at 7.3564444 7.5472407 7.5742774 7.607244 7.259479 7.0600696 7.5386224 7.4403787 7.682516 7.40851 7.6376767 7.688889
1368821_at 5.9068217 5.940619 5.752787 5.799169 5.7678246 5.961507 5.8991275 5.989448 6.1456685 5.626572 5.847765 5.7966256
1368822_at 7.081173 6.8791513 7.029173 7.0374365 6.825673 6.806565 6.9752326 6.971755 7.210559 7.125655 7.11246 6.7626905
1368823_at 3.3481336 3.4027977 3.1623187 3.5276566 3.5954669 3.8199496 3.7724895 3.5042882 3.4693823 3.260308 3.249601 3.587879
1368824_at 10.5244875 10.423001 10.591228 10.419797 9.986256 9.870711 10.313698 10.290942 10.243707 10.270238 10.354899 10.153907
1368825_at 3.7792892 3.8105304 3.7027166 3.8122394 3.620821 3.6064472 3.5654466 3.6433244 3.3453186 3.5675585 3.6009493 3.7199996
1368826_at 13.240818 12.688168 13.1128435 12.51549 12.829441 10.446102 12.871694 12.913066 13.005611 13.318399 13.39912 13.397536
1368827_at 6.730367 6.83092 7.5597043 6.6206117 6.569059 6.423215 6.6245456 6.938668 6.9679246 6.413175 6.934672 6.9865084
1368828_at 5.8394995 5.522609 5.6611195 5.799279 5.7130885 5.749023 5.7586646 5.8384256 5.8794007 5.65784 5.760394 5.716855
1368829_at 6.819343 6.525507 6.713962 6.8420386 6.7343245 6.987431 6.400267 6.7647986 6.749203 6.343083 6.3920937 6.580788
1368830_at 4.8854103 5.3250675 5.0938053 5.2369537 5.4138184 5.196039 5.2875757 4.9052277 5.111601 5.2269063 5.142535 5.1861696
1368831_at 9.355008 9.614026 9.481958 9.481916 9.225987 8.960928 9.351638 9.204388 9.533686 9.226549 9.242181 9.41207
1368832_at 8.23905 8.189943 7.961903 7.9495597 7.9378715 7.6617007 8.231516 8.142887 8.293136 7.857892 7.9814763 8.092567
1368833_at 4.355822 4.459696 4.619196 4.621668 4.79668 5.0531893 4.9719434 4.548666 4.279463 4.5030675 4.655158 4.363837
1368834_at 5.917503 6.3570833 6.3482413 6.3865614 5.714115 5.8147306 5.9097958 6.1989455 6.0058775 5.9463973 5.88705 6.0466986
1368835_at 9.802024 9.503214 9.60911 9.249569 8.97127 8.944625 9.034203 9.503519 9.386898 9.152037 9.271221 9.387888
1368836_a_at 5.721855 5.344421 5.259028 5.4071174 5.382388 5.63846 5.378971 5.4337025 5.1987824 5.6272373 5.5895557 5.648309
1368837_at 7.2689815 7.707772 7.702786 6.9520307 7.301105 7.045477 7.112502 7.2474966 7.663437 7.054634 7.24069 7.056263
1368838_at 7.4671454 7.3405967 7.1397038 7.5596633 6.8992367 7.466445 7.0065217 7.246412 7.1928267 7.024312 6.996801 7.147615
1368839_at 7.2973547 7.1786623 7.5466475 7.4116488 7.614809 7.3192453 6.9930153 7.0697117 7.331983 7.3512297 7.3033504 7.2906966
1368840_at 11.910397 12.304927 12.387636 12.559959 12.363222 12.335407 12.261917 12.475949 12.177991 12.686394 12.202288 12.53954
1368841_at 7.3232856 7.2406297 7.1523147 7.410901 7.278281 7.04265 7.100102 7.210207 7.073406 7.201743 7.123563 7.0176125
1368842_at 7.889592 7.934098 7.7714453 8.101849 7.653176 7.6835766 7.5138283 7.8846383 7.378145 7.348202 7.442375 7.08351
1368843_at 9.563263 9.633267 9.6170025 9.387116 9.566013 9.31196 9.634184 9.551569 9.611064 9.391454 9.391418 9.707771
1368844_at 8.268834 8.45353 8.326956 8.496875 8.976297 8.858422 8.419423 8.097929 8.182187 8.261459 8.201591 8.272379
1368845_at 4.1660624 3.5596783 4.028227 4.1222134 3.727479 4.1320677 3.6343508 3.7473977 3.823714 3.8435268 3.5559356 4.0661917
1368846_at 4.644163 5.047895 4.8584967 4.6580515 4.7373915 5.156138 5.0751944 4.782501 4.8881226 4.7805767 5.0458612 4.801003
1368847_at 9.632227 9.5304365 9.510755 9.113312 9.13929 9.322947 9.482702 9.691902 9.322233 9.449879 9.232903 9.514797
1368848_at 9.021696 8.575183 8.868735 8.75163 8.8061495 8.774935 8.672226 8.723598 8.6885 8.903745 8.905721 8.6247015
1368849_at 8.175453 7.980053 8.052541 8.18786 7.8886495 7.648685 8.076018 8.179198 8.085368 7.968239 8.095268 8.287231
1368850_at 5.172326 5.190572 5.251386 5.357117 5.2785163 5.361427 5.1221833 5.012462 5.393927 4.987061 5.3030853 4.9809484
1368851_at 8.685326 8.505113 8.597605 8.6217785 8.706755 8.602732 8.167091 8.480225 8.461828 8.242874 8.480873 8.219784
1368852_at 10.348999 10.500253 10.568216 10.439308 10.669593 10.334854 10.599911 10.3345 10.540421 10.435485 10.462098 10.553845
1368853_at 3.4614944 3.8007202 3.3720167 3.5021205 3.3428597 3.2969725 3.4690523 3.2670965 3.3601496 3.2409313 3.3921187 3.3898451
1368854_at 3.4790146 3.207288 3.4353468 3.5758846 3.725647 3.8101666 3.7183337 3.3274434 3.5351582 3.6859229 3.5859354 3.4557462
1368855_at 6.142694 5.8100553 6.038164 5.8468256 6.517853 5.794571 6.058529 6.1120186 6.1393976 6.024727 6.2678328 5.9923654
1368856_at 6.1086516 5.8988423 6.443615 6.3361354 5.7033463 5.7851257 6.0238147 6.1376266 6.075052 5.656928 6.304755 5.920437
1368857_at 3.358856 3.4153595 3.2958934 3.306466 3.224262 3.2217207 3.4035933 3.3382359 3.2478654 3.2498991 3.387081 3.375296
1368858_at 3.5279148 3.6689022 3.5319395 3.7552323 3.723821 3.8668005 3.8218029 3.745885 4.119974 3.6709435 3.811788 3.813825
1368859_at 9.107532 9.094025 9.061502 9.267272 8.793696 8.733549 9.197615 9.351965 9.417655 9.178684 9.145416 9.143409
1368860_at 4.565362 4.420315 4.516012 4.5722837 4.546134 4.335887 4.646926 4.5710764 4.6225214 4.4622316 4.594068 4.356162
1368861_a_at 4.7626476 4.582974 4.1206384 4.403786 4.7137146 5.186265 4.736291 4.759893 4.119974 4.4259253 4.475371 4.873972
1368862_at 8.775726 8.534378 8.508588 8.3817425 8.074343 8.038134 8.530649 8.65756 8.870778 8.664891 8.508265 8.700421
1368863_at 9.536974 9.635112 9.5300255 9.342986 9.724841 9.483247 9.602445 9.510953 9.756545 9.727719 9.821373 9.787518
1368864_at 3.626338 3.5686324 3.4434166 3.4623547 3.562031 3.660804 3.6735985 3.3610332 3.3258233 3.5508163 3.4575343 3.362574
1368865_at 3.50877 3.6973965 3.4848735 3.5399148 3.357694 3.5552423 3.5102446 3.7590718 3.5881789 3.391209 3.6319132 3.491788
1368866_at 6.5974655 6.490997 6.9287367 6.8971977 6.247305 6.118514 6.4785557 6.7669435 5.9968762 6.262407 6.969721 6.2525673
1368867_at 6.961584 6.8037515 7.4849834 7.06965 5.899404 6.0253344 6.6726975 7.0416365 6.720966 6.5023384 6.8061414 6.5122943
1368868_at 5.257121 5.384836 5.0380564 5.0291853 5.2805595 5.533984 5.1646643 5.3837547 4.9047275 5.3096523 5.1967773 5.053911
1368869_at 6.3434615 6.147141 6.3524923 6.443937 5.77223 5.8505692 6.216793 6.1973224 5.898833 6.1273746 5.910922 5.8828096
1368870_at 9.340607 9.198197 9.959405 8.683417 8.686513 7.8080435 9.4569 9.433519 9.296478 8.527914 9.149529 9.974163
1368871_at 8.957159 8.5725155 9.032959 9.047448 7.946401 7.5951424 8.777039 9.075678 9.104781 9.174007 9.608351 9.149846
1368872_a_at 5.2061334 5.633057 4.807203 4.6098394 5.4120955 5.2740088 5.437755 4.9082394 4.9484987 5.016738 5.1243377 5.10249
1368873_at 3.6939034 3.966722 4.139806 3.8724072 4.2508307 3.8018 4.008339 4.1453795 4.1705494 3.864015 3.886819 3.9007814
1368874_a_at 5.0553246 5.711854 5.580886 6.0618954 5.8915753 5.782447 5.422369 5.675678 5.73779 5.467696 5.938356 5.770834
1368875_a_at 7.7118907 7.4316325 7.3388414 7.4189568 7.387133 7.643972 7.711371 7.707234 7.1596 7.9388423 7.5217004 7.286645
1368876_a_at 5.1375546 5.1262426 4.8221416 5.064128 4.857914 5.4328184 5.1028056 5.175688 5.2468376 5.1844034 5.414976 5.233629
1368877_at 7.7984314 10.33817 8.274974 6.636676 7.263937 6.7686048 10.797485 7.6995087 9.005383 8.685937 6.923042 7.5770617
1368878_at 9.75347 9.669232 10.135403 10.190179 10.259965 9.079892 10.357117 9.518323 9.2443495 9.483776 9.618648 9.172338
1368879_a_at 4.33207 3.9471974 3.8257244 4.147369 4.1455193 4.326277 4.324911 4.272351 3.8711207 3.987467 4.018445 4.008845
1368880_at 4.3920846 4.1462812 4.131819 4.1526985 4.5170107 4.5582857 4.6977415 4.244859 4.173224 4.485869 4.3867497 4.635213
1368881_at 8.791106 8.861636 8.922338 8.71339 8.67171 8.623103 8.911698 8.670151 8.981248 8.851713 8.434488 8.803943
1368882_at 4.1306305 5.071884 4.982443 5.6219883 5.0968914 4.9136095 4.096419 3.963235 6.1946883 6.0640697 3.896917 4.5280066
1368883_at 4.260999 4.3922443 4.6185474 4.507605 4.9167128 5.3426013 5.008979 5.0060544 4.2640004 4.520861 4.4210916 4.538169
1368884_at 4.6828127 4.7332044 4.967418 4.949931 4.891711 4.9698315 4.5834336 4.9861617 4.623374 4.9192467 4.4418497 4.4996915
1368885_at 6.081148 5.5794706 5.4000793 5.509945 4.9260616 5.218193 5.450766 5.7710857 5.318424 5.193989 5.219846 5.663888
1368886_at 9.086862 9.158947 9.135784 9.480831 9.15682 9.311051 9.258822 9.494153 9.637262 9.3404665 9.268961 9.425543
1368887_at 3.9810853 3.8466978 3.7553587 3.7212505 3.6473289 3.7079735 3.8905385 4.0744886 3.5805836 3.8919399 3.4954982 3.7526724
1368888_a_at 8.238513 8.360626 8.030023 7.848831 8.055826 7.1716866 7.178727 9.014715 7.9420595 8.098525 9.060425 8.143219
1368889_at 7.225574 7.3820524 6.993626 7.4627447 6.992446 7.135235 7.4077053 7.419512 7.240552 7.3069324 7.2151914 7.3847604
1368890_at 7.619856 8.021734 7.95994 7.834873 7.79271 7.701562 7.5301924 7.754058 7.8289165 7.9388423 7.860805 7.8302565
1368891_at 5.7294207 5.9865484 5.999182 5.828855 5.755878 5.6467867 5.8551106 6.0115914 5.701091 6.0420737 5.7927322 5.813655
1368892_at 3.8256912 3.8526397 3.789536 3.787109 3.886846 4.2829046 4.107153 3.8000956 3.8279512 3.7685852 3.845477 4.1251593
1368893_at 4.305502 4.4628077 4.0268393 4.3442507 4.4982634 4.641408 4.312457 4.187562 3.9743876 4.3844805 4.2198353 4.311967
1368894_at 4.819084 4.68108 4.717924 4.680255 4.6039267 4.789012 4.810359 4.741953 4.7740364 4.8543625 4.498291 4.660006
1368895_at 3.773171 4.046763 4.2145033 3.9876952 4.1966553 4.476556 4.01933 4.1110163 4.209881 4.3812814 3.8370752 4.258955
1368896_at 6.952463 7.0384097 7.3682327 6.4729776 6.9200997 6.3970914 6.9780297 7.020609 7.277106 6.6056466 6.9576497 7.333269
1368897_at 4.8018303 5.475212 5.514045 4.9626265 5.2273254 4.6948347 5.1908503 5.0838814 5.3213606 5.193446 5.5199766 5.9832377
1368898_at 5.0255313 4.9562235 4.960231 5.242567 5.150932 5.3910503 5.4187894 5.0533037 4.928767 4.9447756 4.860647 4.898937
1368899_at 7.2820015 7.6384373 7.618213 7.4076023 7.3673162 7.4887595 7.4531937 7.3799896 7.509813 7.880779 7.3960996 7.711192
1368900_at 4.9890795 4.9135804 4.4430437 4.9684653 5.1574984 4.987808 4.9683666 4.9609327 5.4945087 4.743352 5.1555424 5.2694454
1368901_at 4.8707695 5.416123 5.3801475 5.5066347 4.6169853 4.577114 5.566956 5.7368674 5.6067405 5.052533 5.2272143 5.7682414
1368902_at 5.5416393 5.8447948 5.7170796 5.930193 5.9468827 6.2270455 6.4138556 5.8745475 5.8599887 5.8581944 5.4148483 5.6280727
1368903_at 7.5169687 7.811432 7.296712 7.2702303 7.4048615 7.3209615 7.565185 7.5365705 7.8888435 7.385934 7.6752887 7.596563
1368904_at 6.323727 6.0353694 6.1587462 6.0132976 6.367958 6.277405 6.629702 6.3662796 6.0816903 5.858386 6.212746 6.61608
1368905_at 7.684729 8.249134 7.9711246 8.68049 7.8254666 7.2801933 7.567859 8.204376 7.7099767 8.899309 8.734497 8.328642
1368906_at 3.4326565 3.9049582 3.7139037 3.4205825 3.2537725 3.4160242 3.2758398 4.0250025 3.4908128 3.529435 3.6247382 3.3295844
1368907_at 4.8376007 4.919822 5.2663946 5.0945706 4.641287 4.9421177 5.0347934 4.870855 5.0095305 4.902371 4.9613256 4.9861355
1368908_at 7.8991 8.205702 8.286779 7.7413373 7.8140435 7.709725 8.083557 8.714079 8.552138 8.818263 8.485979 8.640675
1368909_a_at 6.9236264 6.690521 7.217582 6.871539 6.7745705 6.6280646 6.7707877 6.8055186 6.6825867 6.799634 7.0868835 6.74876
1368910_at 5.506439 6.002668 6.1967874 5.3182344 5.5134873 5.5886703 5.7772665 6.1935835 5.88027 5.4428487 5.971911 6.023589
1368911_at 6.391797 6.626192 6.4860063 6.3197446 6.5760903 6.183279 6.1402926 6.7278094 6.529504 7.243263 6.731813 6.5925107
1368912_at 3.9618092 4.165596 4.095278 4.295318 4.6633625 4.6782713 4.297377 4.173402 4.4031267 4.3649635 4.3735642 4.228874
1368913_at 3.631228 3.7301545 3.3237143 3.798118 3.689809 3.9614866 3.5448132 3.445794 3.544943 3.578454 3.6461127 3.5850544
1368914_at 4.2665596 3.978174 4.1070766 4.7717733 4.379462 4.4204087 4.526239 4.2083063 4.4152384 4.33521 4.210696 4.452572
1368915_at 11.15774 10.905976 10.837266 11.136517 10.609864 10.709462 10.922555 10.916287 11.024993 10.997472 10.656305 10.67382
1368916_at 10.6258335 10.743722 10.774253 10.903295 10.836063 10.701615 10.913571 11.058153 10.763406 10.699282 10.889193 10.70962
1368917_at 5.657537 4.8965845 4.982567 5.1246276 5.267424 5.3930416 5.116897 5.1958623 5.500302 5.2691107 5.374119 5.5613794
1368918_at 5.203458 5.3618793 5.1023483 5.3310804 5.339647 5.611291 5.781412 5.29323 5.4243164 5.479695 5.329192 5.5436563
1368919_at 4.8356647 4.489444 4.700127 4.8075294 4.9393125 5.3627954 4.83067 4.9122868 4.439359 4.88071 4.6432233 4.620409
1368920_at 5.3565726 4.965301 4.8824973 4.606551 5.122901 5.225964 5.1238713 5.0196857 4.606154 4.7183323 4.628776 4.8284507
1368921_a_at 5.4766707 5.299438 5.3872414 5.4357877 5.784222 5.786598 5.726255 5.5075965 5.3653183 5.473372 5.462886 5.399757
1368922_at 4.4640856 4.4655585 3.9364307 4.1869087 4.4195423 4.8248367 4.6596823 4.6472397 4.4521456 4.60781 4.4063478 4.3711452
1368923_at 5.0666265 4.810592 4.1409025 4.9877176 4.7555656 4.7243032 4.497168 4.654374 4.706117 4.5135713 4.4937077 4.7625823
1368924_at 10.59811 10.375282 10.206362 9.99496 10.500029 10.510893 10.5243 10.272239 10.635431 10.323697 10.368348 10.659025
1368925_a_at 4.730823 4.556963 4.7036567 4.650082 4.7554045 4.6395984 4.4707727 4.148657 4.6289515 4.5601325 4.3501143 4.6469812
1368926_at 4.5019684 4.365061 4.5068116 4.6417813 4.626818 4.313886 4.5944433 4.6173854 4.4114757 4.743249 4.4185877 4.3067975
1368927_at 7.142639 6.7807584 7.058915 7.2395225 6.5359497 6.67727 7.112292 7.0797534 6.8414235 7.14544 7.165606 7.021076
1368928_at 6.168423 6.327912 6.369879 6.5007253 6.2759333 6.3233547 5.9705243 6.429518 6.4139414 6.1828656 6.5513687 6.2715325
1368929_at 7.42492 7.421585 7.60602 7.7008357 7.191638 7.329377 7.661897 7.4644604 7.076066 7.361315 7.620938 7.2844
1368930_at 4.2208433 4.1333704 4.043767 4.4395747 4.220939 4.0985613 4.202684 4.069578 4.119974 4.142602 3.831978 4.453155
1368931_at 7.4980936 8.022173 7.8528123 7.5211086 7.913391 7.4276934 7.5981674 7.654558 8.198811 7.734133 7.974702 8.065328
1368932_at 5.497699 5.4184732 5.620901 5.349678 5.497897 5.3950167 5.6552734 5.364924 5.477686 5.749859 5.6589804 5.7827067
1368933_at 7.145961 7.3682995 7.2052927 7.5950546 6.9841123 6.5951004 7.053448 6.9782567 6.999823 7.212548 7.373847 6.9678936
1368934_at 11.092058 10.939255 10.815651 11.113282 11.088534 10.494643 10.8161335 11.276263 10.952741 10.691719 11.262728 10.600818
1368935_at 4.7300487 4.0692625 4.008542 4.096466 4.2538786 3.832826 4.1989202 4.33538 4.591343 4.3668814 4.068977 4.3513217
1368936_at 10.669901 10.706401 10.617691 10.514762 10.87697 10.909222 10.818182 10.872528 10.9028845 10.742586 10.9508295 10.939467
1368937_at 5.639048 5.50719 5.959426 5.449392 5.4877744 5.4185724 5.1241465 5.4647064 5.3452196 5.8724995 5.93623 5.5122538
1368938_at 5.4401717 5.50868 6.318343 5.593643 5.832603 5.516195 5.7027397 5.4372163 6.0650897 5.750554 5.9334583 5.9609084
1368939_a_at 4.4103923 4.58661 4.488016 4.2148333 4.4330616 4.622118 4.4893007 4.6221514 4.717801 4.6632433 4.614354 4.4389315
1368940_at 10.841101 10.497276 10.359081 10.364153 9.64118 9.551427 10.700162 10.768666 10.754944 10.292561 10.8928795 10.74411
1368941_at 4.5131392 4.27859 4.242608 4.6205864 3.9698436 4.572406 4.7141504 4.4311185 4.63906 4.411536 4.708099 4.265594
1368942_at 5.143971 5.04162 5.08555 5.174815 4.76131 4.9213543 5.245548 5.1120577 4.7533484 5.310827 4.967012 5.131339
1368943_at 12.788373 13.101733 12.920438 13.068033 13.403105 13.294847 12.926089 12.8586445 13.2203665 12.967018 12.948764 12.970904
1368944_at 6.739187 6.91592 6.7882733 6.7333136 6.8135743 6.6072874 6.379302 6.769116 6.7261906 6.4078164 6.893806 6.5539336
1368945_at 5.300441 5.724165 5.870085 5.187847 5.4697614 5.482251 5.605255 5.6124644 5.521731 5.2599154 5.7407417 5.5716033
1368946_at 5.746566 5.3078356 5.168084 4.961527 5.5786524 5.693719 5.182616 5.257893 5.225791 5.4217157 5.521535 5.763649
1368947_at 8.084274 7.6978655 7.63012 8.622111 7.6129704 8.048979 8.231536 8.085676 7.5358105 7.374856 9.715149 7.8550153
1368948_at 6.059629 5.7355776 6.117804 6.038284 5.9321785 5.707673 5.672793 5.656698 5.473493 5.4019933 5.76909 5.707152
1368949_at 4.2890964 4.2949953 4.1237288 4.035078 4.370054 4.540869 4.3076277 4.367139 3.789644 4.3019924 4.1757402 4.1483307
1368950_a_at 6.0058913 6.2718515 5.9864545 6.009078 5.8351493 5.8119516 6.0987663 6.1554737 6.1077504 6.0892115 5.7053833 6.471475
1368951_at 4.6156087 4.275425 4.2553215 4.119237 4.265692 4.213084 4.530971 4.137336 4.462734 4.225131 4.154315 4.010911
1368952_at 4.209147 4.5959735 4.717924 4.3810687 4.6570067 4.746068 5.003177 4.6645637 4.434391 4.7183323 4.8728666 4.701766
1368953_at 7.9019485 7.719003 8.050429 7.963752 7.796697 7.909726 7.7472286 7.791006 8.084143 7.625707 8.217209 7.7956367
1368954_at 4.614407 4.526326 4.412012 4.5061665 4.7545867 4.755376 4.523085 4.72441 4.3438473 4.7017455 4.5072784 4.528824
1368955_at 6.988743 7.4769683 7.621768 7.1340294 6.965019 7.0201707 7.175111 7.163825 7.491424 6.7871156 7.242232 7.124363
1368956_at 5.2766337 5.2380505 5.104186 5.2198544 5.0684595 5.4454966 5.096873 5.547795 5.465138 5.521656 5.3996277 5.4356713
1368957_at 4.6683974 4.3469024 4.892584 4.331689 4.898223 4.957781 4.7302704 4.4384413 4.5002007 4.702919 4.828568 4.768293
1368958_at 3.8652873 3.951072 4.507415 4.702467 3.976276 3.9935396 4.014409 4.2177505 4.001563 3.8667364 4.130084 3.9765513
1368959_at 4.3049936 4.5563126 4.728553 5.180414 4.716691 4.817267 4.500308 4.3842154 4.474861 4.4076385 4.4432263 4.753214
1368960_at 9.354945 9.718346 9.629943 9.733129 9.69953 9.592789 9.6023035 9.667421 9.602378 9.567911 9.666955 9.785267
1368961_at 5.541774 5.6177764 5.594747 6.147951 5.750469 5.835959 5.8711367 6.087897 5.599365 5.8334336 5.854161 5.948491
1368962_at 4.7252197 4.954934 5.140587 5.0467362 4.7307253 4.786476 5.10824 4.8377233 4.9465585 5.0860114 5.1028566 4.821149
1368963_at 6.08783 6.577777 6.4007115 6.414012 6.3212237 6.4217467 6.2164297 6.215959 6.5010595 6.278902 6.3291974 6.2561855
1368964_at 4.3562264 4.385772 3.8864205 4.36548 4.2810383 4.2595844 4.4058437 4.0128846 4.6105638 4.719762 4.4098964 4.436445
1368965_at 5.547456 5.1660414 5.16928 5.389877 5.3547673 5.4097958 5.2811527 5.4358997 5.3445005 5.267558 5.574732 5.24405
1368966_at 3.9236345 4.240206 3.6706095 3.9681704 4.2097416 4.034889 3.969412 3.6958241 4.063114 3.7478614 3.7932985 3.9487247
1368967_at 6.900541 7.0667706 6.7844667 7.016579 6.8455353 6.991411 7.055148 7.0982 6.947307 7.1828184 6.819908 6.9636555
1368968_at 4.113406 4.3076673 4.0823326 4.3810687 4.181628 4.4021463 4.580162 4.321676 4.3573117 4.297182 4.4473767 4.2235756
1368969_at 4.863981 4.424253 4.01041 4.231872 4.169602 4.280653 4.404414 4.9609327 4.066295 4.835397 4.333542 4.1731987
1368970_at 4.739837 5.044094 4.6263833 4.8329887 5.001667 4.9861097 4.7943063 4.84013 4.978676 4.737984 4.5719633 4.7715025
1368971_a_at 6.0487614 4.729059 4.771504 4.494147 4.8140397 4.7254467 5.213473 4.700475 4.7605934 5.1243925 5.6002917 5.0646734
1368972_at 3.4751823 3.599104 3.7876132 3.585513 3.5152445 3.7962554 3.6433635 3.7625616 3.564268 3.979989 3.4396627 3.8745563
1368973_at 7.3955564 7.4047394 7.402807 7.2593174 7.54655 7.5447755 7.1158257 7.4779434 6.999823 6.9481735 7.1485147 7.403489
1368974_at 4.5209866 4.581451 4.7210913 4.305236 4.5619893 4.747319 4.7416253 4.685522 4.61093 4.509074 4.622997 4.5277653
1368975_at 6.4160933 6.14179 6.5575776 6.654335 6.6420097 6.6441946 5.7106314 6.2120204 6.1347895 6.1614575 6.2506146 6.6831665
1368976_at 5.345891 4.8950996 5.412046 4.9960785 4.7438326 4.995363 5.0719457 4.8405194 5.1987824 4.966834 4.246235 5.0295334
1368977_a_at 8.523592 8.504242 8.626719 8.489858 8.318305 8.309401 8.381407 8.656513 8.541884 8.667462 8.468048 8.686018
1368978_at 5.389589 5.389477 5.281449 5.5374994 5.4076743 5.5804787 5.622336 5.052701 5.182631 5.2096276 5.365303 5.249721
1368979_at 5.9981365 5.635249 5.7027674 5.885837 6.103039 6.020931 6.006222 5.676067 5.7119904 6.144633 5.7348294 6.055237
1368980_at 5.702952 5.736055 6.403516 6.205466 5.7331524 5.3754864 5.1284876 6.189193 6.013711 5.953932 6.096678 6.0232353
1368981_at 3.285325 3.5061162 3.340391 3.649909 3.5426788 3.7122583 4.174962 4.003013 4.0155296 3.492233 3.6493673 3.7018037
1368982_at 4.517955 4.2642746 4.4236946 4.4263783 4.4580193 5.0450854 4.745184 4.4768376 4.733289 4.4654245 4.5086246 4.565097
1368983_at 4.1702614 4.2166634 4.281517 4.432455 4.3885083 4.583765 4.524529 4.5200195 4.319607 4.2642317 4.1058655 4.5693464
1368984_at 7.3656673 7.394038 7.468148 7.450545 7.5615683 7.585609 7.581633 7.304861 7.638233 7.04334 7.5449395 7.533346
1368985_at 4.362244 4.784918 4.3828464 4.657876 4.4116983 4.152152 4.664915 4.5711327 4.5925293 4.550994 4.661703 5.2719784
1368986_at 4.5382953 4.7299995 4.960308 4.981292 4.749284 4.885064 4.6773458 4.6495543 4.9398956 4.8973303 4.720183 4.6244826
1368987_at 5.3702984 5.238891 5.4111977 5.119583 5.264251 5.2753673 5.4075627 5.4201093 5.1063414 5.240883 5.3310976 5.1800656
1368988_at 4.9193025 4.926369 4.7525005 4.9190416 5.0376854 5.351108 5.3004804 5.0968266 4.9834146 5.172694 5.063713 5.0758963
1368989_at 4.8773646 4.3604355 4.5136247 4.3880954 4.350464 4.692133 4.827341 4.738578 4.85706 4.767952 4.3182793 4.474248
1368990_at 6.076508 5.6660857 5.957376 5.6530743 5.699813 5.8119516 5.7613816 5.8534446 5.704693 5.583436 5.654171 5.705264
1368991_at 6.021805 5.5430784 5.673339 6.012292 5.706855 5.1731906 5.897834 5.0907583 6.134676 5.8572683 5.7239184 5.7013745
1368992_a_at 9.695894 9.907879 9.319356 9.822169 10.479902 10.547762 9.867271 9.695158 9.293963 9.923862 9.9134655 9.881229
1368993_at 4.6756105 5.3430233 4.8584175 5.540227 4.7663455 5.146112 5.0206475 5.00224 5.0666227 4.7387886 4.674689 4.8644166
1368994_a_at 5.1304893 5.2337985 5.414923 5.2691126 5.4996076 5.8492384 4.879218 5.2541623 5.3588734 5.3009195 5.45815 5.541702
1368995_at 3.4350548 3.297565 3.4404833 3.3507266 3.4831116 3.648507 3.7948236 3.5777926 3.6319656 3.377101 3.504993 3.508796
1368996_at 4.337469 4.292974 4.3335166 4.217084 4.6337094 4.7116823 4.153361 4.1121464 4.393213 4.100463 4.410633 4.467978
1368997_at 4.5381866 4.7352176 4.518692 4.4284153 4.6136413 4.7649107 4.358569 4.716541 4.730309 4.5125422 4.4783287 5.1420364
1368998_at 3.5164523 3.684263 3.411328 3.7319124 3.580433 3.763297 3.6615646 3.6456804 3.5145876 3.7881353 3.3828554 3.4866567
1368999_a_at 5.1216516 4.7218127 4.592048 5.0896096 5.177307 5.611291 4.7713127 4.744984 4.5184574 4.9481745 4.619957 4.6790037
1369000_at 5.1374083 5.252657 5.1990814 5.086137 5.249834 5.055541 5.2855005 5.4363003 5.3950157 5.7056084 5.3070393 5.281668
1369001_at 4.5355716 4.0113916 3.7882664 3.9323065 3.8234303 4.206531 4.0103855 3.9395263 4.211196 4.0756907 4.514109 4.076921
1369002_at 4.3876114 4.0490904 3.8722215 4.300377 4.3214602 4.516835 4.3946466 4.078492 4.09048 4.5326605 4.092993 4.1506267
1369003_at 5.9399967 6.2183223 6.1335735 6.095037 5.9764338 5.659268 5.6934385 5.8407536 6.150902 6.235419 5.633676 6.040792
1369004_at 5.0107646 5.1640253 4.671953 5.4168386 5.160613 5.5630846 5.166588 5.1069155 4.9216766 4.945437 4.959816 4.956385
1369005_at 4.4533234 4.2617273 4.1902328 4.1022215 4.375951 4.6279206 4.5158277 4.290868 4.1322794 4.3255105 4.474849 4.065346
1369006_at 4.1764774 3.8200545 3.79352 4.665542 4.0159907 4.14662 4.1626167 3.9057212 3.7584288 4.076824 3.9223616 4.2160735
1369007_at 5.793148 5.7976413 5.5970078 5.452504 5.5264897 5.4434347 5.369969 5.8133535 5.610562 5.4527826 5.249388 5.7805557
1369008_a_at 4.6927695 4.238422 4.2779922 4.2163477 4.23365 4.18535 4.629368 4.526486 4.4699593 4.392424 4.571241 4.367412
1369009_at 3.9384427 3.8498592 3.4601285 4.0034876 3.826616 3.911338 3.7702732 3.8788135 3.9606514 3.944337 3.9835398 3.931765
1369010_at 5.0993176 4.9949884 4.796218 4.9575043 4.831848 5.0898695 4.7921762 4.959592 5.0307293 5.4239645 5.3798456 5.2148533
1369011_at 12.282738 12.342742 12.398257 12.228184 12.595196 12.564362 12.248251 12.512203 12.157151 12.113632 12.291498 12.251612
1369012_at 5.992852 6.0215673 6.031336 6.191981 6.000805 6.0501995 5.8601975 5.7858686 5.6113987 6.2710834 6.330778 5.7199993
1369013_a_at 10.463993 10.504741 10.537624 10.567996 10.638932 10.58685 10.523559 10.562886 10.490149 10.578088 10.481315 10.445847
1369014_at 4.824383 4.4860926 4.543582 4.880392 4.381693 4.7705097 4.5073156 4.2529945 4.8134356 4.8340597 4.64911 4.8713865
1369015_at 4.824216 4.172687 5.079274 4.5810947 4.663403 4.812968 5.0165834 4.5758142 4.5570064 5.2746058 4.5632772 5.080637
1369016_at 5.198516 4.681739 5.118612 5.0382414 5.092995 5.287133 5.044325 4.777293 4.994293 4.9505105 5.0616674 4.8849173
1369017_at 4.382543 4.0940576 4.297577 4.2100396 4.2591143 4.474227 4.480134 4.6807156 4.160505 3.9974995 4.479049 4.3039255
1369018_at 5.114192 4.790452 5.170051 5.2297573 5.0964084 5.569473 5.3939266 5.378295 5.1927032 5.4426565 6.2600775 5.543888
1369019_at 3.7457488 3.638585 3.8092601 3.6149948 3.7411506 3.7468636 3.724847 3.592612 3.844392 3.7427208 3.6256666 3.6178343
1369020_at 4.307953 4.2963176 4.431835 4.543019 4.5111446 4.5020895 4.787264 4.733761 4.6245427 4.110003 4.4490566 4.404495
1369021_at 5.7658033 5.6472945 5.5507965 5.809999 5.979481 6.172323 5.7482424 5.8752017 5.648148 5.910183 5.851577 5.310011
1369022_at 5.6001034 5.5234118 5.395983 5.656593 5.7844396 6.01602 5.9229903 5.6620016 5.6443214 5.770732 5.541172 5.7052617
1369023_at 10.16573 10.182608 10.179002 10.237254 9.959654 9.755316 9.994312 10.13258 10.253202 10.288758 10.330557 10.258846
1369024_at 6.9189506 6.9807143 7.4063907 6.9520307 6.6921744 6.5319576 7.147579 7.055505 6.7988276 7.316247 7.111208 7.1235366
1369025_at 4.4156675 4.2583246 4.188712 4.2947407 4.266571 4.084168 4.2480054 4.3964386 4.392186 4.761678 4.4042454 4.484863
1369026_at 5.5630975 5.686991 5.8479843 5.579557 5.892035 6.11994 5.6588798 6.018919 5.8735867 5.6779237 5.624762 5.7023625
1369027_at 4.494001 3.990914 4.2415886 4.2390757 4.46441 4.606126 4.8754063 4.5452685 4.5735793 4.2763457 4.361829 4.0585947
1369028_at 5.1508517 4.995202 5.0546684 4.9816475 4.7527266 5.1188912 4.9995966 5.2541623 4.3356347 5.125119 5.032791 4.7677703
1369029_at 5.9557047 5.7718744 5.978084 6.065266 5.272546 5.323443 5.209068 5.419867 5.6830482 5.412152 5.5199766 5.710649
1369030_at 4.1603823 3.8516448 4.1210413 4.0933037 4.2397175 4.3125353 4.2131624 4.0737934 4.626488 3.9974284 4.2918663 4.031611
1369031_at 8.616508 8.250688 8.291319 8.314407 7.9472475 8.0293045 8.184567 8.707413 8.336424 8.270201 8.195122 8.247495
1369032_at 7.8089767 7.6214194 7.5161476 7.390913 7.9947414 8.057803 7.9559917 7.781136 7.359263 7.4287443 7.5775056 7.4866605
1369033_at 3.3283176 3.4875643 3.544248 3.5610921 3.7376287 3.4598377 3.738165 3.3951588 3.4805205 3.764325 3.6961951 3.5958788
1369034_at 4.8132086 4.4402723 4.3870726 4.6439495 4.814959 4.912321 4.7751904 4.5355787 4.6851463 4.9474134 4.5294933 4.449753
1369035_a_at 3.566203 3.6683648 3.803284 3.675584 3.567494 3.804541 4.0469017 3.8368635 3.8794315 3.525153 3.504993 3.754415
1369036_at 3.727653 3.8587015 3.7747536 4.1341696 3.7013955 3.577779 3.7520106 3.607657 3.7463136 3.6658022 3.887261 3.6520317
1369037_at 4.53711 4.3026085 4.2901583 4.669853 4.5170107 4.432762 4.631015 4.5585885 4.5075936 4.5033073 4.4065223 4.361888
1369038_at 5.376313 5.4710913 5.3999395 5.4089766 5.403164 5.696704 5.533165 5.3313437 5.4029245 5.302738 5.492833 5.4873695
1369039_at 7.9827466 7.8137827 7.851574 8.000476 7.6206098 7.5704346 7.919527 8.008581 7.8896894 7.7790856 7.997557 7.9949384
1369040_at 5.5442915 5.353174 5.510522 5.5120077 5.1678467 5.558142 5.126153 5.4800506 4.8775644 5.041905 5.2945533 5.455671
1369041_at 3.4475937 3.685477 3.5551682 3.6103344 3.6328497 3.7052908 3.5459685 3.680003 3.7112215 3.8479996 3.2489696 3.7318401
1369042_at 7.0773997 7.1137285 7.429169 6.769217 7.1689806 6.9428487 6.7965274 6.72125 7.4776764 7.540722 7.660867 7.371393
1369043_at 3.434143 3.5898485 3.7724442 3.598378 3.645122 3.5953667 3.7236652 3.7964041 3.6819696 3.6380863 3.6400187 3.444926
1369044_a_at 6.7143884 5.634947 7.0302877 6.128171 5.8747745 5.660659 6.683589 6.415383 6.3368073 6.294303 6.4538283 6.5255136
1369045_at 6.338313 6.301042 6.29387 6.3391337 6.4389706 6.7498884 6.288684 6.480448 6.566773 6.5010524 6.23184 6.3155675
1369046_at 3.8467288 4.0682907 3.8707173 4.2669525 3.9661627 4.05354 3.9366598 3.7030303 3.9774776 4.101285 3.6915402 3.6628156
1369047_at 3.4505608 3.3286834 3.121584 3.3666816 3.2903748 3.1075623 3.2559211 3.6205828 3.360124 3.655709 3.2643886 3.1433148
1369048_at 4.7431297 4.299587 4.0130615 4.283705 4.6341558 4.760023 4.546216 4.2447863 4.076279 4.5170927 4.7495513 4.4858637
1369049_at 4.3589087 4.336841 3.919076 4.10042 3.828579 4.0714984 3.7344637 4.29198 3.896521 3.645937 4.361723 4.2043314
1369050_at 7.7053323 8.01102 8.292409 7.9145617 7.6226406 7.3957267 7.404854 7.841046 7.79527 8.059469 7.485146 7.620111
1369051_at 6.8867173 6.6729 6.885246 6.6332603 6.660261 6.3542786 6.060974 6.319692 6.4320426 6.1663404 6.428177 6.2530193
1369052_at 5.4854302 5.031992 5.0064554 5.436896 5.2029195 5.0764594 5.026372 5.2437215 5.338785 5.1658115 5.482784 4.951969
1369053_at 4.440266 4.302122 4.0791006 4.160572 4.633515 4.416196 4.404414 4.3776445 4.299437 4.495602 4.2799253 4.407756
1369054_at 4.739837 4.1954346 4.377573 4.384833 4.237053 4.347383 5.0540023 4.55214 4.5272284 4.206874 4.548264 4.12637
1369055_at 4.049228 3.7455986 4.051793 3.7465045 3.835376 3.997984 3.7730486 4.3041577 3.8563335 3.7567687 4.07749 3.8916423
1369056_at 3.4698176 3.2872512 3.3943603 3.4097474 3.4699955 3.325624 3.6170425 3.5666177 3.2275069 3.4551637 3.4928446 3.575933
1369057_at 7.895712 7.591369 7.772331 7.6883845 7.726975 7.6018796 7.7757134 7.796224 7.539795 7.435271 7.7222424 7.8532047
1369058_at 5.292004 5.8068943 5.654955 5.772251 5.1990523 5.569473 5.833922 5.4444203 5.8780403 5.369553 5.7709584 5.798375
1369059_at 7.5227466 7.6165867 7.698367 7.708084 7.3884726 7.4247937 7.740668 7.802816 7.6941614 7.8837657 7.6801825 7.6124887
1369060_a_at 8.071751 8.066162 8.04178 7.7865105 8.103371 7.878723 8.038855 8.3146515 8.315844 8.247671 8.246145 8.27071
1369061_at 8.605061 8.711397 8.67589 8.817892 7.807893 7.588057 8.4700165 8.670258 8.855074 8.786486 8.945433 8.899658
1369062_at 5.1445446 4.8780985 5.0636635 5.130107 5.162629 5.2917995 5.204427 5.015551 5.097515 5.1061463 4.9784613 5.2313256
1369063_at 10.140359 10.186963 10.197626 9.907043 8.689459 8.231738 9.979353 10.170292 10.027023 10.264847 10.209115 10.1071615
1369064_a_at 3.840287 3.9064066 4.053801 3.8570971 3.7669232 3.9557 3.8111968 3.9815845 4.0071306 3.812155 4.1111574 3.8082993
1369065_a_at 9.023477 8.691143 9.122436 8.812915 9.023089 9.087385 8.72187 8.660821 8.6882715 8.294273 8.722418 8.268224
1369066_at 5.84161 5.924345 5.9936285 6.28987 5.8134117 5.9894705 5.5192595 5.78804 5.653501 6.1756053 5.6351476 5.9434495
1369067_at 3.531002 3.6273115 3.7021043 3.7820332 3.5116386 3.7622137 3.8874037 3.638648 3.7380164 3.7193837 3.7657425 3.7183657
1369068_at 4.1920757 4.5075836 4.340479 4.3196983 4.045452 3.7322571 4.0964265 4.220343 4.339989 3.7399375 4.2370095 4.200526
1369069_at 7.6597996 7.722519 7.7638335 7.9127903 7.8035183 7.7549825 7.796639 7.7220364 7.571468 7.461251 7.440361 7.751638
1369070_at 7.9786506 7.831172 8.03738 7.889392 7.9024076 7.4736166 8.150229 8.003107 8.116055 8.030441 7.9622855 8.121783
1369071_at 3.8376653 3.904958 4.3185015 3.9664552 4.02011 4.365899 4.1116896 4.024338 3.903824 3.955518 3.8745773 3.5658352
1369072_at 7.2932863 5.872202 6.6181254 5.8939886 5.4912186 5.61508 5.9113827 6.1474133 6.1751184 6.6181235 5.8863974 5.455324
1369073_at 9.625719 10.410733 10.417019 9.946269 10.057584 10.039875 10.223337 10.3473425 10.130685 10.456527 10.099232 10.440875
1369074_at 12.466993 12.385084 12.527995 12.195467 12.256268 12.386331 12.26878 12.367953 12.296793 12.155107 12.083823 11.929496
1369075_a_at 4.471134 4.6108713 4.491102 4.3408017 4.7469215 4.861409 4.4051166 4.40014 4.4473376 4.578752 4.3449697 4.407756
1369076_at 8.455433 8.595164 8.619375 8.217341 8.467646 8.156628 8.45749 8.596218 8.752406 8.333951 8.344499 8.719853
1369077_at 7.2123313 7.244143 7.4600425 7.232384 6.542662 6.49996 7.2016296 7.3705435 7.43688 7.459546 7.633408 7.5374684
1369078_at 7.672966 7.9738464 7.6251044 7.682569 8.021038 7.932755 7.6614056 7.820433 7.9436693 7.818406 7.715464 7.974409
1369079_at 4.898544 4.601138 4.2642903 4.5007114 4.6208696 5.0999265 4.940804 5.0848947 4.405281 4.520861 4.4260845 4.571393
1369080_at 4.1761255 4.262496 4.2274303 4.40244 4.5170107 4.962389 4.480521 4.2991066 4.3547134 4.537306 4.7305813 4.4520826
1369081_at 6.899819 6.9975576 7.574174 6.966694 7.5462246 7.577934 6.8390365 7.536193 7.1176443 6.871419 7.7763467 6.9258337
1369082_at 5.287687 4.89419 5.024164 4.5953274 4.931903 4.659992 4.925285 5.339097 5.179131 5.494143 4.9536214 5.2289314
1369083_at 6.132306 5.7731347 5.553092 6.2222495 5.706129 5.5686374 5.681068 5.861534 5.76489 6.236889 6.023395 5.5309076
1369084_a_at 7.025256 6.5705066 6.701817 6.8104568 6.9006195 7.0885134 7.079438 6.7119513 6.508945 7.201743 6.752142 6.758927
1369085_s_at 6.2069597 6.119913 5.760483 4.7834597 5.5273695 5.529236 6.114233 5.8122163 5.94482 5.8407397 5.7612915 6.570189
1369086_a_at 5.0215006 5.589397 5.301347 5.552269 5.6741056 5.0825815 4.916436 5.049766 5.2539663 5.168457 4.552142 5.2774744
1369087_at 4.7957926 5.0360203 5.3134527 4.585531 5.148387 5.293495 4.975194 4.941849 4.891591 4.590696 5.01938 4.885247
1369088_at 6.95825 7.3974032 7.4539776 7.5562105 7.312229 7.26318 6.642048 7.23605 7.1681495 7.1300926 7.337906 7.0779104
1369089_at 4.001294 3.8589222 3.8875382 3.7828615 4.017844 4.455307 3.961594 4.283845 4.278721 4.3649616 4.4290557 3.9689128
1369090_at 3.8942423 4.207318 3.787922 4.2811747 4.0672226 4.420059 4.119253 3.799548 4.2387853 4.069568 4.0159082 3.9204237
1369091_at 4.346381 4.060691 4.2680364 4.2145386 3.9282477 3.864299 3.828624 4.144635 4.4473376 4.199007 4.0255785 4.045078
1369092_at 7.760162 7.9138994 7.88283 7.769796 8.142498 7.9877467 7.799321 8.0616045 8.324186 7.959678 7.937065 8.191459
1369093_at 6.991961 7.0212827 7.149802 7.0110765 6.917642 6.721331 7.152566 6.995806 7.0418215 6.9492006 7.229004 6.916715
1369094_a_at 5.040209 5.1449738 4.8165035 5.004856 5.655012 5.398607 5.466768 5.8340044 5.814902 5.5003786 5.330102 5.871207
1369095_at 4.3808756 4.393566 4.7521715 4.5528307 4.644641 4.5574465 4.3725934 4.4420805 4.4756556 4.4190483 4.3195314 4.5838985
1369096_at 4.015519 4.0806866 3.7426877 4.0645294 4.1667128 4.2482147 4.2866626 3.9321282 3.9967327 3.7419448 4.219286 4.2448015
1369097_s_at 6.534699 6.365898 6.3838806 6.1487494 5.9767857 5.8903913 6.0435047 6.442372 6.558866 6.4947424 6.4907475 6.1958756
1369098_at 4.2478037 4.0918126 3.8806067 4.1080503 4.0244074 4.1232414 4.0071006 4.242215 3.8300714 4.2261896 3.961674 4.345342
1369099_at 7.641494 7.8862147 7.9125404 7.226493 7.6896186 7.3894224 6.9875517 7.440865 7.865839 7.441588 7.7079864 7.5594277
1369100_at 3.6939032 3.8094602 3.8619819 3.873204 4.09286 4.3073263 4.135891 3.5020769 4.001116 3.9339736 3.868667 4.12613
1369101_at 8.311882 8.419777 8.292405 8.091056 8.193011 8.090254 7.8317065 7.9442983 7.8512483 7.856197 8.073633 7.756588
1369102_at 3.9534378 4.127055 4.177181 3.925979 3.8781009 4.2083244 4.599515 4.5211287 4.1539354 4.213365 3.9469697 4.3782344
1369103_at 5.605743 5.4361897 5.28769 5.393893 4.5901794 4.6044536 5.3559337 5.1975293 5.423581 5.0951796 5.2276454 5.287658
1369104_at 5.691304 5.4944654 6.0606527 5.631645 5.564105 5.2704034 5.097176 6.2002034 5.238489 5.733496 5.3295317 5.233037
1369105_a_at 4.123062 3.3184679 3.6926143 3.687799 3.568352 3.2586126 4.0752277 3.9460247 3.682268 4.5459676 3.6754475 3.7830875
1369106_at 4.794525 4.2681837 4.415804 4.6983747 4.693741 4.68948 4.8155384 4.1449575 4.1500664 5.008143 4.426131 4.3311586
1369107_at 3.9793143 3.9607952 4.0833254 3.9684358 3.850588 3.7904127 3.8861232 3.8433225 4.196576 3.787349 4.146002 3.8370113
1369108_at 4.154374 3.5660474 3.8755372 3.918845 4.0600224 4.21033 4.087673 4.1060944 3.9654942 3.7912672 4.5298424 4.0949373
1369109_at 3.6324008 3.4636247 3.5368783 4.10042 3.7178218 3.5831223 3.8740594 3.6057634 3.4912047 3.3580885 4.0757637 3.5619743
1369110_x_at 11.100493 9.738953 9.759983 10.310003 9.34844 9.479851 9.111262 9.896862 10.181914 10.618915 7.70187 10.650407
1369111_at 13.971488 13.922137 13.892866 13.785082 14.110652 14.029995 13.888622 13.831756 13.89536 13.725182 13.93135 13.901845
1369112_at 4.200898 4.2995243 4.132762 4.016863 4.4091444 4.364477 4.3904133 4.3495674 4.5200043 4.371385 4.092271 4.2205334
1369113_at 3.3314087 3.1313078 3.246612 3.171349 3.4320996 3.4758997 3.0825667 3.546546 3.683702 3.2101116 3.2057135 3.2970948
1369114_at 3.3223312 3.390502 3.7312322 3.0452468 3.1243107 3.0686724 3.22914 3.1593142 3.5628474 3.7320335 3.3403761 3.194704
1369115_at 4.8096886 5.2128825 4.8848615 4.835836 4.6368465 4.6944604 5.037944 4.93237 4.90868 4.657963 4.627356 5.3579574
1369116_a_at 5.931892 5.3651276 5.517735 5.4852285 5.7157207 5.9516273 5.5877824 5.4525447 5.4184265 5.021865 5.292084 5.06991
1369117_at 3.975494 3.8994799 3.9535677 3.9846735 4.0303397 4.1852827 4.025644 3.7540922 3.9230175 4.4561605 3.743471 4.0975113
1369118_a_at 4.47246 4.405641 4.234642 4.402349 4.5185714 4.416862 4.239904 4.6417685 4.64332 4.569078 4.537844 4.1016207
1369119_a_at 5.3650064 4.7781954 4.5019474 4.428488 4.8023787 4.6751165 4.832985 4.305111 4.5260353 4.649601 4.5896072 4.4922543
1369120_a_at 6.814115 6.835565 6.787928 6.892985 7.101537 7.3788033 6.963595 6.8067327 6.5261154 6.621193 6.647109 6.754693
1369121_at 5.188747 4.827575 5.010659 4.8065453 4.78697 5.0693684 4.7383385 4.740553 4.8041 4.966153 4.969084 4.807565
1369122_at 7.886395 8.0048065 7.814743 7.847912 7.4198165 7.697963 7.6465716 7.678572 8.048798 8.22196 7.938274 8.239979
1369123_a_at 5.9101815 6.117647 6.006833 5.935758 5.951004 6.0243735 6.3365626 5.9346657 5.5651646 5.871156 6.2750826 6.1089897
1369124_at 4.1094303 3.920553 4.0769014 4.286393 4.339884 4.439122 4.2252073 4.378807 3.874767 4.0856314 4.244198 4.1144443
1369125_at 3.1452038 3.4322488 3.0713835 3.490066 3.344868 3.4335027 3.2529647 3.334252 3.3409204 3.242246 3.3604355 3.1295958
1369126_at 4.316053 4.017763 3.6679094 3.644158 3.44624 3.8370445 3.4276073 4.070137 3.628418 3.6284425 4.0714445 3.5581357
1369127_a_at 6.560804 6.119914 6.240862 6.2309113 6.115489 6.195892 6.671529 6.3346186 6.3257666 6.473352 6.737208 6.1753306
1369128_at 4.2773657 4.170539 4.1535053 4.4799223 4.0600443 4.1432247 4.5147014 3.8900719 4.549197 4.5868015 4.0851755 4.7162023
1369129_at 3.982002 3.9049582 3.9468462 3.8595886 3.8819387 4.040164 4.029414 3.9770224 4.0190554 3.7933412 3.6136258 3.814687
1369130_at 4.6089964 4.5150456 4.7973933 4.866337 4.8902736 4.7662115 4.5378532 4.67875 4.762128 4.853809 4.3815126 4.9311385
1369131_at 4.076834 4.0980096 3.9831362 3.8428435 4.0033617 4.244995 4.0323453 3.9685068 3.7054489 4.0395517 3.8188088 4.11104
1369132_at 5.2626376 5.2070417 4.8234463 4.9667597 5.3091545 5.4969196 5.211469 4.7800574 5.0628138 5.4963827 5.157206 5.015876
1369133_a_at 3.642251 3.8380473 4.087206 3.8216774 3.7460105 3.8529093 3.7726974 4.0999613 3.7837892 3.8272796 3.6864269 3.633817
1369134_x_at 3.9470963 3.5753195 3.6638324 3.9684358 3.4429913 3.6663299 3.8255596 3.9590228 3.849764 3.6693726 3.6726468 3.7032163
1369135_at 6.0616117 5.856945 6.0174165 6.1038013 6.057103 6.675802 5.9097023 6.228876 5.779569 6.265841 6.1051197 6.09199
1369136_at 3.8423321 4.2696886 4.0684986 4.2008123 4.050744 4.2831 4.0540357 4.131913 3.8639307 4.145907 3.8236098 4.031579
1369137_at 4.8443766 4.738097 4.741007 5.0083923 5.0082498 4.8659806 4.9474187 4.7802663 5.202604 5.0903134 5.230474 4.888556
1369138_a_at 3.9470963 3.7052524 3.9047086 3.9269423 3.8621817 4.15047 4.1414285 3.783525 3.7062147 3.9035711 3.839047 3.82113
1369139_at 4.01138 4.0940576 3.7426877 3.8480651 4.021533 3.761256 3.9455044 3.6129599 3.9819455 3.8277705 3.6752527 3.9091556
1369140_at 4.2208433 3.8951774 3.9056017 4.1807976 3.872265 4.203514 3.9295273 4.2404604 4.017667 4.147935 4.218506 4.126627
1369141_at 3.492341 3.4900203 3.5034094 3.629893 3.539523 3.87747 3.4641206 3.650065 3.5807712 3.545163 3.5791097 3.5144598
1369142_at 4.0821285 4.0353184 3.9996893 4.027713 3.5714488 3.80455 3.6398659 4.080119 3.5829363 3.7539337 3.764705 4.018133
1369143_at 3.969301 3.8627987 4.1984873 4.038102 3.993418 4.590368 3.6173372 3.8848307 4.1504593 3.9170105 4.0090156 4.0538626
1369144_a_at 3.9485888 3.795835 3.9995873 3.9756663 3.6014004 4.1215353 4.5073595 3.971757 3.6273732 4.26396 3.994505 3.9624212
1369145_a_at 4.3672667 4.63268 4.568615 4.6146865 4.3617353 4.6208158 4.5933657 4.571331 4.4540854 4.502652 4.624061 4.510985
1369146_a_at 7.2570906 7.2786536 7.303532 8.243267 6.3130674 6.0609803 7.3968935 6.953411 7.496906 6.581124 7.6112165 6.538649
1369147_at 4.726358 4.586198 4.827355 4.516214 4.699852 5.0129876 4.9244666 4.676077 4.5844507 4.7837176 4.5166874 4.6740475
1369148_at 8.037704 8.32839 8.251457 8.0100155 8.03371 7.9907913 8.20594 8.162743 8.200895 8.007475 8.252068 8.27071
1369149_at 5.020969 4.601509 4.7253704 4.979533 4.93268 5.275153 4.861944 4.890915 4.415761 5.3359647 4.8903995 4.839161
1369150_at 8.76765 8.226914 8.154452 8.377283 8.6333 8.869176 7.7543797 8.590488 8.312946 8.083468 8.261639 8.049458
1369151_at 5.366986 5.05107 5.0023837 5.217159 5.18946 5.4139442 5.4887114 5.10289 5.046413 5.760079 5.40663 5.3029485
1369152_at 7.0307035 7.3534355 7.1472 7.0876946 6.8418336 6.755693 6.76974 7.1662555 7.203025 6.8770804 7.093006 7.24324
1369153_at 3.895118 3.642119 3.745388 4.1289325 3.7723432 3.7095149 3.8805485 3.9380088 3.640405 3.9184134 3.8916106 3.6983025
1369154_at 3.9538069 4.0062733 4.0474257 4.1796026 3.8810053 4.045104 4.21498 4.3491716 4.3164043 4.1273956 3.778261 4.0552354
1369155_at 4.5679317 4.354467 4.3933215 4.791092 5.003779 5.168278 4.711922 4.701581 4.384674 4.781452 4.6852465 5.0614166
1369156_at 6.4648423 7.2824197 6.9603963 6.6310806 6.5717645 6.406488 6.566743 6.749336 6.816404 6.3247514 6.4646096 6.7043114
1369157_at 8.388338 8.339058 8.107821 7.884216 8.657272 8.532251 8.245512 8.003521 8.383947 8.24762 8.2911215 8.202499
1369158_at 4.172365 4.2747326 4.1276283 4.139415 4.393176 4.420059 4.2373466 4.5154963 4.289733 4.504083 4.539571 3.9824932
1369159_at 4.928459 5.295496 4.82215 4.863577 5.374582 5.7205253 5.3348403 4.975119 4.64709 4.8296046 5.0543256 4.8043566
1369160_a_at 4.877432 4.901087 4.593667 4.7621417 4.57498 4.664287 4.8968577 4.835041 4.8405375 4.529431 4.7701488 4.6059103
1369161_at 8.666762 8.918954 9.054289 9.245878 9.278811 8.36611 8.3247175 8.292482 8.736188 8.801048 9.106675 8.425604
1369162_at 4.087165 3.769774 3.7536101 3.6359491 3.8855174 4.249581 3.7988236 3.8240333 3.5874166 3.6576002 4.3887515 3.694143
1369163_at 5.198832 4.8112063 4.9108677 4.910968 5.216821 5.3302264 5.4243116 5.4427166 5.2061205 5.0981345 5.323059 4.8304443
1369164_a_at 4.6511564 4.2711477 4.362641 4.295331 4.4367156 4.666032 4.862218 4.2210226 4.6313815 4.344041 4.4979773 4.276448
1369165_at 4.3646708 4.1974688 4.149126 4.061441 4.088254 4.3806105 4.346361 4.2872047 4.0499053 4.012883 4.4300756 4.050887
1369166_at 3.9695935 4.082201 3.9849453 4.3955126 4.2502885 3.9328597 4.164612 4.174199 3.968945 4.050591 3.886819 3.9451654
1369167_at 5.7529764 5.6422973 5.4360657 5.699308 5.7709265 6.094157 5.622873 5.8164043 5.6848974 5.715902 5.285082 5.539983
1369168_a_at 4.868673 5.013172 5.3127646 5.147766 5.112226 5.3431664 5.218571 5.001839 4.833018 4.415374 4.622997 5.0721393
1369169_at 9.605739 9.313733 9.55568 9.265384 9.1212225 9.012831 9.261765 9.454158 9.422708 9.429806 9.416753 9.25672
1369170_at 4.2408257 4.2364216 3.9274082 4.1910896 4.0861216 4.032832 4.2743235 4.415842 4.148488 4.2319975 4.028597 4.3931265
1369171_at 11.401171 11.159159 11.128192 11.156381 11.197751 11.16573 11.249445 11.204907 11.20067 11.215486 11.313592 10.351151
1369172_at 4.216837 4.105572 4.2189245 4.1015744 4.2061257 4.269906 4.326583 4.1067777 4.014244 4.512479 3.8924227 4.3537416
1369173_at 5.2437387 5.4361167 5.7190905 5.577209 5.0845823 5.245224 5.3603168 5.1357527 5.307398 5.5404925 5.343477 5.302139
1369174_at 7.4091344 7.588183 7.584617 7.5849204 7.0223336 7.0139356 7.1816344 7.5087404 7.3144937 7.5000024 7.538351 7.296665
1369175_a_at 3.7764676 3.6880727 3.4927137 3.4207015 3.8537586 4.2458534 3.7490942 3.9609296 3.603619 3.6558437 3.651669 3.9176815
1369176_at 6.3917484 6.2354636 6.7479615 6.381808 6.4373403 6.6909204 6.179266 6.2177677 6.4058676 6.6200657 6.0952077 6.5656886
1369177_at 7.145311 7.199859 7.352216 7.2226067 6.8964477 7.078744 7.077771 7.1283264 7.372139 6.9620037 7.167694 7.106932
1369178_a_at 4.1066275 4.0767884 3.9447033 4.2867975 4.1069727 4.2009964 4.334271 4.3872447 4.1576567 4.300418 4.023961 3.9600315
1369179_a_at 5.935357 6.5524955 6.1198325 6.0929055 6.3248534 6.6036687 6.877741 6.55806 6.3436737 6.514965 6.05198 6.5539336
1369180_at 4.9094896 5.0769606 4.7617483 5.1072025 4.956412 5.2051387 4.9441133 5.111406 5.1171846 4.9301124 5.1496267 4.9371986
1369181_at 6.4365273 5.6074176 6.4979634 7.0932226 6.2165594 6.4282417 5.961421 5.7573504 5.500192 5.9572353 5.981289 6.0768476
1369182_at 3.9065518 4.418772 4.2145033 4.2785397 4.216715 3.9697084 4.851368 4.148657 4.4890947 4.0667114 4.3522635 4.138961
1369183_at 4.889406 4.928995 4.6591816 4.90351 4.981859 5.2603083 5.004963 4.971444 4.8379097 5.101139 4.5222588 4.747656
1369184_at 3.5141933 3.453597 3.7568104 3.9045463 4.046402 4.189205 4.040389 3.572511 3.6951432 4.059187 3.6729643 4.277915
1369185_a_at 4.846102 5.056885 4.7879744 5.083727 5.190563 5.484642 5.4383845 5.116805 5.195902 5.1322355 4.77856 4.869895
1369186_at 7.325347 7.487759 7.6535106 7.3842554 7.2543573 7.201602 6.928332 7.1225505 7.443875 7.2605495 7.237254 7.596384
1369187_a_at 7.2864122 7.61194 7.4861035 6.878421 7.1935897 7.199137 6.9969873 7.4596925 7.43688 7.4413776 7.6650186 7.2163596
1369188_at 3.6632628 4.0720024 4.2381787 3.6352503 4.087309 4.2964845 4.0071006 4.2423754 4.2477264 4.367764 4.0866823 3.803937
1369189_at 5.1057286 5.309417 5.365022 5.3969464 5.2800446 6.180804 5.818758 5.2541623 5.337589 4.901081 5.2021956 5.105373
1369190_at 5.258936 5.4865904 5.4653826 5.776695 5.656097 5.8806725 5.1895823 5.680355 5.4230785 5.3862906 5.682439 5.384155
1369191_at 3.3566394 3.6008754 3.375272 3.396321 3.6170862 3.4676917 3.531617 3.400455 3.3742273 3.5708263 3.5895157 3.6258056
1369192_at 5.2410727 4.957508 5.099368 4.6424713 4.471663 4.6439867 4.530586 4.7681346 4.914118 5.0638843 5.0661316 4.671699
1369193_at 5.293133 5.0112453 5.179322 5.1582894 5.2520304 5.4411926 5.2820396 5.677613 5.257493 5.369371 5.797398 5.493838
1369194_a_at 3.9174435 3.8587015 3.8384223 3.6655421 3.708011 3.7040522 3.6671946 3.7623134 3.9116101 3.5660357 3.7156742 4.044258
1369195_at 6.6762743 5.792685 6.21617 4.737453 5.5988445 5.4863515 5.635357 6.0927267 5.952321 5.9383593 7.0594344 6.2587023
1369196_at 5.474475 5.6796427 5.6214304 5.6525187 5.60205 5.6717777 5.67375 5.454527 5.272229 5.4418955 5.568779 5.555583
1369197_at 6.022043 6.141418 6.045684 6.2122498 5.67873 5.6274357 5.8636785 5.6272163 5.875025 5.635095 5.8499594 6.2051806
1369198_at 4.8998113 4.764805 4.948683 5.1642838 5.3565364 5.344761 4.970289 5.2363815 4.778776 4.7721844 5.1784425 4.853138
1369199_at 4.804909 4.4989395 4.374421 4.3271127 4.9453917 4.7185726 4.6163454 4.6115108 4.3129053 4.504895 4.986797 4.4179463
1369200_at 9.8284235 9.712218 9.425319 9.390613 9.872418 9.691441 9.428672 9.595899 9.42297 9.355903 9.769286 9.137724
1369201_at 5.4444094 5.0938444 4.856744 5.758572 5.0721273 5.1677613 5.2814274 5.1078706 5.37296 5.490464 5.6679125 5.232532
1369202_at 3.8844244 3.5538168 3.299157 3.6689785 3.6676457 3.5823271 3.5028536 3.4439168 3.4383118 3.6478214 3.5345767 3.7830875
1369203_at 3.8942423 3.8742473 3.7911048 3.8562133 3.8567293 3.6991494 3.9020376 3.910523 4.116394 4.1687746 4.0479937 3.7102306
1369204_at 7.881138 7.410779 8.066315 8.14616 7.0930834 7.1783915 6.970939 7.5325427 7.373383 7.6272535 7.1411924 7.4914675
1369205_at 5.251037 4.82073 4.8671207 5.0405226 5.0482044 5.356427 5.17475 4.9050827 4.8622546 5.242772 5.2382607 5.247786
1369206_at 12.404496 12.631282 12.545623 12.3813505 12.448306 12.519334 12.552768 12.650642 12.658977 12.524716 12.582049 12.762075
1369207_at 4.5857244 4.7183456 4.4129553 4.6359124 4.114915 4.3658423 4.210894 4.752194 4.4970107 4.913426 4.12855 4.874807
1369208_at 6.3963046 6.173135 5.946737 6.8243465 5.9314938 6.351062 5.0978603 5.760922 5.863935 6.144633 6.18605 6.3983984
1369209_at 6.6884184 6.057845 6.653517 6.537439 6.624907 6.631686 6.806729 6.585394 6.372713 6.3127117 6.640058 6.483118
1369210_at 3.6120524 3.3800209 3.405759 3.2843702 3.1084797 3.349516 3.1862235 3.5435662 3.5534346 3.7233102 3.605102 3.452463
1369211_at 6.183585 5.9582386 5.6610985 5.6915026 6.0801063 6.126211 5.918752 5.930906 5.8695073 5.8798866 5.852131 5.8814216
1369212_s_at 6.97233 7.2705784 7.0962305 7.265856 6.987278 7.084981 7.0947647 7.0277524 7.0083017 7.429969 7.300098 6.81217
1369213_at 5.107417 4.551845 4.151878 5.019343 5.0970955 4.9302726 5.051289 4.6500545 4.500742 4.90277 4.54258 4.5791907
1369214_a_at 5.632429 5.2105556 5.48252 5.447919 5.7494526 5.884959 5.3697715 5.142492 5.2005267 5.31727 5.1411276 5.257858
1369215_a_at 10.754486 10.40613 10.538563 10.553848 9.869665 9.649105 10.2339525 10.182031 9.918047 10.182851 10.5973215 10.037379
1369216_a_at 5.25795 5.1256323 5.1526675 5.4416018 5.502939 5.6283226 5.7779655 5.4225426 5.363213 5.6241865 5.294488 5.7191706
1369217_at 4.05567 4.1532393 4.0218964 3.9369862 4.129573 4.333361 4.221793 4.606573 3.859857 4.052558 4.107793 4.127962
1369218_at 7.585559 7.545541 7.6633325 7.460198 7.3629084 7.6133466 6.5809555 7.4014826 7.1172056 6.9558764 7.563749 6.83372
1369219_at 6.2115316 6.262076 6.6659617 5.911574 5.709591 6.2312946 6.193865 5.924611 6.395847 6.4215865 6.3542476 6.14841
1369220_at 7.124441 7.3518295 7.3663015 7.316025 7.1788697 7.057997 7.031727 6.93503 7.4079485 7.1598067 7.4055686 7.2929244
1369221_at 5.1560197 5.819099 5.620613 4.726409 6.147953 5.704323 5.727541 5.70972 5.7445354 5.7253933 5.940634 6.0570116
1369222_at 5.103691 4.951294 5.290205 5.2452583 5.359919 5.4897656 5.1721177 5.1171737 5.429149 5.455439 5.342782 5.1969824
1369223_at 6.529999 6.1352563 6.3335633 6.841773 6.6330504 6.8761306 6.56767 6.4302664 6.4065056 6.2464633 6.5136776 6.3309784
1369224_at 9.754754 10.4934225 10.000023 10.366206 9.363487 10.9051285 10.3034315 8.534363 11.001189 10.215705 10.439959 10.910343
1369225_at 11.697985 12.120297 11.821369 12.058945 11.61364 11.977145 11.53331 12.04359 11.847629 12.158467 12.115176 12.053844
1369226_at 7.724439 7.8800464 7.8423214 8.124134 7.848145 7.8135448 7.618966 8.047577 8.227879 8.335567 8.43881 8.254581
1369227_at 5.869854 5.8743105 6.092634 5.781815 5.887471 5.4827414 6.098153 5.7255135 6.072028 5.8795414 5.5776916 5.683966
1369228_at 5.2799892 4.732378 5.2583942 5.2763495 5.4294834 5.766422 5.2397456 5.112347 5.096705 5.0887814 5.623724 4.7883925
1369229_at 5.3878155 5.196458 5.446445 5.3326993 5.7989144 5.824777 5.6281443 5.6588078 5.2677336 5.4718056 5.494931 5.6888103
1369230_at 4.455307 4.6790066 4.7064066 4.4945455 4.6677675 4.833496 4.6064377 4.7446203 5.018053 5.188794 4.5031204 4.6421337
1369231_at 4.454014 4.78318 4.717924 4.3971553 4.639882 4.9211483 4.8104305 3.9812245 4.587051 4.8479586 4.4959927 4.6666713
1369232_at 4.5777044 4.7426333 4.3250127 4.513958 4.394177 4.793071 4.9740677 5.11567 4.611818 4.6902175 5.127713 4.5619283
1369233_at 4.0483847 4.092213 3.7778132 3.9945395 3.9981272 3.9396567 3.912272 3.558993 3.8551571 3.8128822 3.7477472 4.1010914
1369234_at 7.8901143 7.8358507 7.7678604 7.709711 7.5948277 7.6298075 7.709994 7.7811832 7.9657354 7.700259 7.6327677 7.5414357
1369235_at 5.134696 4.623704 4.7163467 4.554288 4.9818587 4.9518495 5.015658 4.774079 4.610651 4.823942 5.02149 4.89138
1369236_at 4.8157954 4.908985 5.0945563 5.67533 5.069681 5.1245723 4.8491807 5.2541623 5.1315556 5.043975 5.168784 5.170315
1369237_at 5.125824 4.915634 4.661794 4.3809533 5.3601923 5.2374144 4.8905797 5.07914 4.5944905 5.0294275 4.685388 4.925618
1369238_at 10.599793 9.992797 9.880977 9.766886 10.290152 10.191718 10.331475 10.504814 9.974621 10.205394 9.832941 10.099988
1369239_at 3.8387184 3.8587015 4.217231 3.7298493 3.743606 4.142127 3.7327018 3.941022 3.9550853 3.956969 3.6722486 3.5616784
1369240_a_at 5.274873 5.23669 5.2791376 5.5197725 5.7788477 5.5240145 5.494476 5.5142193 5.3423977 5.30647 5.400608 5.814873
1369241_at 4.865094 5.535011 5.289725 4.7855883 5.4032564 5.526321 5.4159975 5.356041 5.346389 4.8299203 4.979239 5.106112
1369242_at 3.6554775 3.3968673 3.3449526 4.047594 3.375732 3.3009758 3.7572427 3.710575 3.5242672 3.5454295 3.636301 3.571369
1369243_at 4.0148363 3.9049582 3.8273544 4.3317533 4.46474 4.124598 3.9419315 3.906125 3.8250737 3.9929717 4.07749 4.0594363
1369244_at 6.8737893 6.5409393 6.6958 6.931391 6.447701 6.086609 6.0948806 7.002726 6.4940104 6.4177375 6.311428 6.707574
1369245_at 4.1094303 4.050493 3.8464408 4.3708115 4.031452 4.4245243 4.0705266 4.062664 4.222845 4.076231 4.25721 4.534928
1369246_a_at 3.810034 3.4921174 3.6117625 3.5472386 3.8323977 3.8640656 4.0030904 3.8178916 3.6054046 3.9420786 3.687952 3.886641
1369247_at 5.759524 5.9620442 5.809668 5.970831 5.9473643 5.855065 5.7201385 5.6648827 5.66146 5.4596834 5.902453 5.7840586
1369248_a_at 8.854895 8.134804 8.47982 8.637702 7.895058 7.1881676 8.4978695 7.832931 8.21351 8.130253 8.184342 8.121697
1369249_at 8.440614 8.517293 8.394676 8.31784 8.448651 8.719008 8.741169 8.52465 8.762032 8.603187 8.54735 8.746475
1369250_at 4.968917 5.1157575 5.148791 5.2083635 5.166949 5.3127556 4.9372535 5.3371706 4.9441366 5.5530787 5.1373787 5.2174864
1369251_a_at 5.6086016 5.482683 5.384324 5.3578987 5.3383093 5.6155767 5.371931 5.5476665 5.471507 5.356822 5.374251 5.1803493
1369252_a_at 5.4016585 5.3151255 4.9874425 5.5756717 5.192524 5.559513 5.2587795 5.440588 5.2861543 5.143511 5.688105 5.4229045
1369253_at 3.8409524 3.8316545 3.6767135 3.8385565 3.9660416 4.013899 4.0154877 3.5709825 3.6867905 4.124209 4.2331467 3.7966602
1369254_a_at 4.3338923 4.3896413 4.055229 4.060006 3.8650782 3.8202412 4.1600947 4.07784 4.315405 4.3274474 3.750462 4.170399
1369255_at 6.254145 6.3058686 6.7093515 6.8653793 6.124412 6.3941755 6.30444 6.2023754 6.143438 6.521523 5.9903517 5.7217793
1369256_at 5.7473044 5.4038444 5.638981 5.613415 5.8730307 5.8078585 5.6588798 5.583499 5.838443 5.383014 5.585057 5.5134974
1369257_at 4.585579 4.583055 4.622283 4.431945 4.7551556 5.08684 5.1829367 4.8452826 4.633557 4.734926 4.6838136 4.9491663
1369258_at 3.2014425 3.1968493 3.091509 3.3626726 3.3356137 3.2033682 3.1336486 3.3470094 3.2971337 3.4058616 3.2489066 3.1319757
1369259_at 6.2522173 7.2839417 8.191266 6.3434668 6.5397725 7.334934 7.3163395 6.6192856 7.9961824 6.8739758 7.9507585 7.176527
1369260_a_at 4.0986695 4.0933485 4.0528984 4.318573 4.1214337 4.366135 4.236045 4.036494 4.168515 4.290526 4.454068 3.9900243
1369261_at 5.395649 5.203478 5.0992126 5.013013 4.958475 4.9422965 5.059269 5.098235 5.435812 5.1114616 5.4337263 5.0999217
1369262_at 7.002207 7.0400295 7.2158995 7.073791 6.5760903 6.6461053 6.880783 7.0978727 7.0463905 7.194105 6.949646 7.3043623
1369263_at 3.4369168 3.450573 3.4545138 3.283241 3.4773388 3.601266 3.3358996 3.7143097 3.9358573 3.4442377 3.7087014 3.4128964
1369264_at 5.023956 5.0826063 4.7082686 5.4785156 5.1402926 5.2180347 5.2671185 5.204493 4.99282 5.0062113 4.9628997 5.088516
1369265_at 6.329522 6.4245343 6.4523864 6.521278 6.537305 6.460842 6.0685463 6.290951 6.4798226 6.2509894 6.271584 6.410404
1369266_at 5.8792505 5.637363 5.6121855 5.816616 5.3180375 5.399393 5.6918635 6.1120186 5.878022 6.333245 5.7711263 5.8554907
1369267_at 4.273718 3.9391577 3.9708176 3.9281356 4.4156218 4.4760933 3.9703152 3.9301796 3.9762254 4.4271517 3.9132507 4.0842876
1369268_at 4.6256433 4.287772 4.046438 4.1981916 4.1894608 4.1722755 4.3412714 4.142798 4.1463184 4.269082 4.4327226 4.572816
1369269_at 8.980154 9.258195 9.319422 9.067168 8.737526 8.691615 8.864768 9.18461 9.383347 9.068072 9.285085 9.2233715
1369270_at 8.588539 8.82643 8.739637 8.592454 9.231993 8.91479 8.796134 8.627372 8.847695 8.544814 8.666419 8.668959
1369271_at 4.237743 4.015446 4.314608 4.551688 4.186882 4.18215 4.259413 4.4189363 4.273747 4.6105423 4.094612 4.47405
1369272_at 5.920807 5.637225 5.802844 5.830368 5.0306935 5.25526 5.015489 5.449332 5.727235 5.928619 5.163356 5.8922176
1369273_a_at 4.2208433 4.2489996 4.212414 4.0348167 4.7548513 4.400733 4.181775 4.148657 3.9944432 4.1018524 4.506262 4.361428
1369274_a_at 4.2493377 4.606613 4.479953 4.5119896 4.095158 4.471074 4.1863875 4.5808372 4.173224 4.478451 4.6371126 4.429536
1369275_s_at 12.601598 12.572637 12.651193 12.72725 12.436069 12.399153 12.595326 12.62929 12.551131 12.521174 12.527775 12.417676
1369276_at 4.481185 4.8149796 4.71809 4.5312705 4.759969 4.901599 4.607083 4.487975 4.6961203 4.6349726 4.492316 4.7436624
1369277_at 5.703605 5.692088 5.705328 6.12526 5.630252 5.895456 5.908336 5.687903 5.653501 6.2630835 5.8371134 5.5746765
1369278_at 8.138481 8.511411 8.605627 8.806883 8.045389 8.085722 8.468985 8.564998 8.4749775 8.54046 8.61443 8.353077
1369279_at 5.9101815 5.63264 5.6631947 5.770564 5.8490496 6.1397305 5.825897 5.722904 5.7421465 5.4930696 5.5724573 5.7495728
1369280_at 4.255433 4.1540217 4.27102 4.3101044 4.4094152 4.5284476 4.378579 4.250775 4.548365 4.2269487 4.0735736 4.559828
1369281_at 3.3119566 3.5239813 3.2471693 3.5976524 3.652682 3.65282 3.6144998 3.3304265 3.293966 3.3119776 3.7120543 3.5477571
1369282_at 3.5990603 3.2933934 3.3441997 3.3268137 3.4696705 3.3441682 3.4950297 3.5305476 3.212112 3.3134618 3.6024582 3.4114423
1369283_at 4.1094303 4.06709 4.125251 3.5401988 3.7723432 4.0793295 4.127509 3.952627 3.6571712 3.8848875 4.095682 3.7832832
1369284_at 5.0220127 5.102953 5.0771456 5.173212 5.346732 5.4348516 5.18609 4.988182 5.1465187 5.035534 4.894638 5.097164
1369285_at 6.1293917 6.07162 6.3320475 6.1424236 6.1861067 5.7248898 6.001929 6.290694 5.9456778 5.831787 5.6973033 6.1011257
1369286_at 12.392779 12.520935 12.59719 12.676846 12.634529 12.569072 12.520249 12.380257 12.593389 12.551628 12.465996 12.42805
1369287_at 4.5100765 4.161118 4.705793 4.3810687 4.7042055 4.728526 4.9098253 4.234794 4.3641973 4.429331 4.318249 4.3831906
1369288_at 4.177882 4.325115 4.140012 4.1254277 4.587564 4.5416574 4.39891 4.335175 3.859193 4.4786644 4.2527175 4.6486387
1369289_at 10.128941 10.1802845 10.223976 10.130976 10.175647 9.9577465 10.313489 9.872168 10.038055 9.768814 10.02844 10.223527
1369290_at 4.8367453 4.9491453 4.615781 4.7739043 4.3189363 4.963027 4.13674 4.481497 4.5241117 4.5292573 4.5624604 4.7079735
1369291_at 10.088751 10.18435 10.094468 9.734647 10.22578 10.1899805 9.964995 9.950207 10.348986 10.040454 9.875163 9.978446
1369292_at 4.65555 4.7781954 4.5511513 5.009534 4.3415017 4.6429157 4.4896193 4.3981524 4.606847 4.5764236 4.459257 4.3483086
1369293_at 6.1593943 6.474534 6.1357374 6.186481 5.964926 6.166773 5.984708 6.7548156 5.9256506 6.1121616 5.7905025 6.1378016
1369294_at 5.194501 4.8410797 4.578998 5.3941226 4.75008 4.5911694 4.914598 4.778367 4.739717 4.9292455 4.5531406 4.9161406
1369295_at 4.42399 4.4316397 4.6041493 4.518374 4.798041 4.7619233 4.7314234 4.573171 4.5570064 4.586801 4.72619 4.8593216
1369296_at 12.624288 12.941308 12.973888 12.963853 12.989662 12.851319 12.934902 12.812329 12.869743 12.731571 12.661665 12.929626
1369297_at 4.193731 4.327917 4.131778 4.3907313 3.9411466 4.104332 4.1091595 4.149585 3.975742 4.6263766 3.8029642 4.310766
1369298_at 4.139656 3.9648013 4.0980034 4.3785386 4.6848664 4.3727617 4.2081437 4.0063257 3.7484105 4.392424 4.0433626 4.2861013
1369299_at 4.530541 4.267141 4.699818 4.887838 4.210259 4.652006 4.349437 4.7046905 4.377363 4.141991 4.3387265 4.5100603
1369300_at 4.5019274 4.078265 4.0092864 4.073142 4.4310637 4.1967077 4.1308107 3.9831343 4.217491 4.3667593 4.3024263 4.040852
1369301_at 4.8283234 4.185183 4.1178737 4.198271 4.7306876 4.8689127 4.4195094 4.383916 4.1384106 4.2035446 4.82892 4.3631153
1369302_at 4.413066 4.3507853 4.3161745 4.579918 4.361712 4.6762934 4.5563583 4.668863 4.687543 4.7498984 5.029728 4.237253
1369303_at 3.792558 3.853896 3.873526 3.918827 3.3781273 3.74088 3.9745576 4.050071 3.7638142 4.032693 3.6861603 3.7830875
1369304_at 6.8576326 6.723919 7.0678225 6.594842 6.4384665 6.1076775 6.8392415 6.863618 7.033994 7.138879 6.6991553 7.0684566
1369305_at 4.16364 4.8746 4.721322 4.4330177 4.574232 4.531954 4.386832 4.2275305 4.4360657 4.3783593 4.579862 4.5485783
1369306_at 4.1441994 4.0332108 4.20813 4.2376194 4.103739 4.642638 4.288674 3.646527 4.339675 3.968869 3.7114024 4.235193
1369307_at 4.738932 4.62196 4.687815 4.644832 5.348923 5.1425676 4.9598494 4.704169 4.421451 4.8130093 4.6999044 4.585432
1369308_at 4.849062 5.137251 5.152891 4.8910146 4.924286 5.3431826 4.927236 5.5212135 4.9249806 5.315467 4.850403 5.392638
1369309_a_at 4.954071 4.460047 4.786977 4.6448107 4.922637 4.9679174 4.9370074 4.66256 4.505765 4.897129 4.610834 4.889055
1369310_at 4.96391 5.180993 5.5622635 5.4852753 5.160664 5.3027916 5.0323024 5.457838 5.327157 5.117969 5.219846 5.4771194
1369311_at 3.7733593 3.4884045 3.6201365 3.528794 3.9360685 3.6455998 3.642523 3.6034617 3.3914723 3.853445 3.6907322 3.748942
1369312_a_at 8.8237295 8.726862 8.678414 8.622999 8.628694 8.456348 8.673749 8.417488 8.753398 8.775069 8.667754 8.758447
1369313_at 4.73925 4.7781954 4.9262543 4.2551265 4.6586437 4.273195 4.8103595 5.0150166 4.713378 4.9936438 4.976369 4.6066637
1369314_at 4.3300376 4.162136 4.241204 3.834657 4.2116385 4.346462 4.2486925 4.299078 4.0978756 4.014421 4.419856 4.053486
1369315_at 4.351425 4.088855 4.055189 4.3530617 4.1872864 4.230445 4.365156 4.3119564 4.0054746 4.159562 4.206168 4.235467
1369316_s_at 5.870288 6.3376207 6.1720705 6.4438457 6.1569777 6.0236244 5.9401913 6.071579 6.1920385 6.0600047 5.7191067 6.460462
1369317_at 3.8691084 4.0345955 3.7876132 3.807 4.1069727 3.9433575 3.963764 3.91896 3.9062746 3.7879055 3.9324434 3.899947
1369318_at 5.8696556 5.9904637 5.9154315 5.5725203 6.151721 6.0803556 5.4812417 5.928859 5.98544 5.988622 5.930523 5.799
1369319_at 9.140914 8.994073 8.949476 9.011311 8.727759 8.536001 8.91996 9.085815 9.280946 9.225525 9.072626 9.322994
1369320_at 3.9424598 4.0383453 4.1056623 4.198599 4.634156 4.3661356 4.21523 4.4412813 4.0907326 4.23922 4.1681347 4.01502
1369321_s_at 3.2518008 3.6870403 3.397193 3.4144213 3.3410094 3.2556465 3.3848357 3.4585416 3.5336604 3.5573277 3.454315 3.375345
1369322_at 5.0571947 5.2314067 5.330653 5.081967 5.559447 5.6130605 5.5616136 5.221495 5.352304 5.200399 5.437944 5.305975
1369323_at 7.01525 6.8524714 7.0569468 7.102027 6.9058394 7.0664983 6.8539977 6.873661 7.087524 7.1953545 6.915908 6.826017
1369324_at 3.328387 3.4074244 3.5309322 3.4610872 3.6269352 3.7623162 3.6144998 3.4615676 3.4252832 3.676066 3.535213 3.6924586
1369325_at 6.0234494 6.0911074 5.737143 6.4436817 6.2631893 6.2501802 5.7043343 5.569241 5.9896564 6.0447955 6.2172465 5.8934703
1369326_at 3.7293835 3.7620974 3.7738054 3.9143133 4.0031853 4.0077515 4.145658 3.9313066 4.101616 4.402191 3.861871 3.6827817
1369327_at 4.371421 4.4347725 4.472231 4.1752152 4.413083 4.5431175 4.285707 4.2511296 4.2502136 4.509161 4.1193237 4.4175744
1369328_at 6.7608566 5.8248224 6.343696 6.123206 6.6681995 5.92373 5.8451366 6.3344755 5.9170027 5.9622188 7.5430155 5.989948
1369329_at 5.009844 4.879514 5.249895 5.137036 5.387106 5.8524327 5.1891103 5.1581635 4.868178 4.84987 5.0066347 5.178921
1369330_at 5.3068237 5.0465946 5.186826 5.103779 5.0404205 5.1982985 5.3087273 5.1829796 5.1665583 5.291478 5.462886 5.5902424
1369331_a_at 4.9639096 5.07041 4.679039 5.009534 4.8639483 5.088553 5.001351 4.7931776 4.8341465 4.983687 4.7838097 4.9462924
1369332_a_at 3.4856346 3.766699 3.6978037 3.8589036 3.7279732 4.010438 3.6654394 3.6433244 3.855175 3.7658486 3.8998947 3.8183236
1369333_a_at 3.4068232 3.573835 3.2974095 3.370688 3.2066488 3.2718046 3.4571457 3.5566077 3.5457604 3.5162578 3.4111078 3.0944748
1369334_at 3.9937024 3.718775 3.721384 3.7248807 3.703949 4.206531 3.7789297 3.4469118 3.8538167 3.9241207 4.0077963 4.028229
1369335_at 3.638922 3.7762437 3.5589898 3.7917714 3.5999875 3.5260143 3.75288 3.6897683 3.8879697 3.5637805 3.844197 3.964185
1369336_at 5.2812634 5.087475 5.3970947 5.4757857 5.2303424 5.8154907 5.6319532 5.447313 5.1710777 5.2128887 5.2898026 5.1072063
1369337_at 4.1381826 4.3864737 4.2642903 4.260829 4.4012527 4.494766 3.9961128 4.2779365 4.066295 4.4667044 4.1549835 4.20961
1369338_at 5.663618 5.4007277 5.5353394 5.5575366 5.9040837 6.13528 5.7285767 5.8638983 5.677029 5.6892214 5.708528 5.6943827
1369339_at 5.484112 5.619075 5.510364 5.5863104 5.6518993 5.743828 5.441698 5.4596252 5.657133 5.27514 5.494359 5.5207176
1369340_at 4.3956323 4.2511353 4.050829 4.2981243 4.4583507 4.908494 4.4841075 4.460654 4.094907 4.4830294 4.6593943 4.4740515
1369341_a_at 4.1295033 4.2088556 4.0696583 3.906599 4.091893 4.2147074 4.073861 4.272351 4.150459 4.1472692 4.2494025 4.0305815
1369342_at 4.921026 4.996298 5.299699 5.6913576 5.425709 5.2615814 5.3796225 5.6390533 6.0160747 5.102504 5.009192 5.665149
1369343_at 3.2690945 3.5334992 3.577763 3.470781 3.249396 3.5525987 3.4236252 3.588279 3.5494742 3.4850698 3.5391724 3.6148565
1369344_at 5.505806 4.7839203 5.5559626 5.5009174 5.55167 5.323565 5.0668983 4.7771306 5.3026032 5.027418 5.238726 4.940546
1369345_at 3.860069 3.884829 3.819596 4.2873764 3.8154938 4.029121 4.3661757 3.9382007 4.1946177 4.310092 3.929987 4.000188
1369346_at 3.6271775 3.568346 3.8940787 3.7805598 3.5748117 3.8646662 3.927238 4.0487633 3.8366027 3.7935936 3.6676815 3.5693877
1369347_s_at 5.498803 5.6256466 5.2809396 5.780368 5.580973 6.0637417 5.882654 5.8108444 5.863697 5.6864014 5.8223166 5.493838
1369348_at 4.0768604 4.252241 4.095425 4.330063 4.40489 4.5398636 4.2241063 3.9707243 4.047632 4.015746 4.3527107 4.045464
1369349_a_at 3.6303966 3.4446402 3.48148 3.4623547 3.5073447 3.7856705 3.258697 3.4565744 3.4888046 3.7502854 3.5784488 3.3035507
1369350_at 5.4688864 5.441209 5.5324106 5.5644646 5.461074 5.588603 5.38678 5.872434 5.5415344 5.5267973 5.4704394 5.48664
1369351_at 4.412141 4.428261 4.3005314 4.382861 4.3803034 4.3620143 4.389859 4.259993 4.0456543 4.5868015 4.262603 4.2056103
1369352_at 6.286763 6.06321 6.0471644 6.0592384 5.9393935 6.0609803 5.7731795 5.920815 5.9893255 5.8098927 6.0431633 6.026814
1369353_at 4.580043 4.3128576 4.1969295 4.2980514 4.4056644 4.310937 4.601784 4.2779107 4.591739 4.2352777 4.830128 4.3658376
1369354_at 6.1265945 6.238156 5.8502398 6.3838673 6.5536356 6.796834 6.313338 5.8312736 6.2565746 6.062 5.9640665 6.100539
1369355_at 4.8339696 4.875676 4.90997 4.639263 4.7535634 5.059261 4.7074714 4.7125235 4.946351 4.8889394 4.8415723 5.07276
1369356_at 4.045356 4.03158 4.1935673 3.9227862 4.1614013 4.041013 3.805425 4.122046 3.9382007 4.100108 4.4604135 4.191061
1369357_at 5.4744964 4.5385685 4.8588314 4.9649143 5.362192 4.9253836 5.012877 5.2382255 4.3317685 4.926991 4.8139963 4.702267
1369358_a_at 5.829796 5.7731843 5.6048465 5.779638 6.4553394 6.695961 6.18258 5.8393807 5.8869395 6.021968 6.0019784 5.7261205
1369359_at 3.939199 3.8230865 3.8647625 4.1280265 4.1069727 4.415658 4.482746 4.050458 3.6865385 4.2188125 4.1489105 3.971139
1369360_at 5.8500247 5.5223346 5.591625 5.8539715 5.908284 6.018429 5.7749615 5.8910923 5.927025 6.107105 5.5976233 5.9366393
1369361_at 3.4275763 3.4973638 3.4169877 3.5170672 3.805853 3.563944 3.4512641 3.4288783 3.7264352 3.4376638 3.5870426 3.4432812
1369362_at 5.033229 5.1276097 5.0916643 5.338622 5.1931195 5.1466417 5.551643 5.1390038 5.1091475 5.1878047 5.0587087 5.287658
1369363_at 3.8432071 3.7834868 3.6181688 3.4791381 3.567494 3.677832 3.525356 3.7030485 3.416923 3.714226 3.4014597 3.6883907
1369364_at 3.5547688 3.553295 3.5497205 3.6460218 3.6822352 3.7962554 3.5215936 3.7363856 3.7532218 3.6180503 3.7310429 3.806653
1369365_at 4.6191177 4.2727747 4.4754324 4.424487 4.244154 4.53779 4.4316196 4.3551 4.4097195 4.4113526 4.498462 4.36896
1369366_at 4.7157364 4.686205 5.072959 4.7653875 5.201651 4.621693 5.1911736 4.8410296 4.8402033 4.9048567 4.9416327 5.006902
1369367_at 4.323109 3.9078555 4.1691923 4.3511386 4.5629573 4.5168967 4.4820013 3.9679163 4.154921 3.842339 4.014572 3.916715
1369368_at 4.4828978 4.1894913 4.264291 4.3577175 4.3613825 4.731948 4.4066157 3.7957554 4.1547318 4.138113 4.399684 4.2995815
1369369_at 4.841053 4.8746 5.4274487 4.63299 5.4086328 5.299904 5.341616 4.659324 4.97975 4.9495726 5.0177693 5.1398244
1369370_s_at 4.808209 4.494951 4.490524 4.250723 5.13822 4.9442806 4.6470594 4.776083 4.4948826 4.8591638 4.344693 4.5867357
1369371_a_at 4.480062 4.5129356 4.3598523 4.478758 4.130202 4.305371 4.2670307 4.223902 4.3369493 4.5353203 4.4838123 4.620801
1369372_at 4.7678175 4.3401756 4.367906 4.789312 4.9260616 5.5084467 4.6078076 4.4436655 4.4002366 4.8477254 5.07004 4.488207
1369373_at 5.916924 6.0092854 6.1241493 5.728729 5.630009 5.6701226 5.3256135 5.7149363 6.173985 6.217365 5.7497673 5.629173
1369374_at 4.1506395 4.166478 3.8125954 4.308709 3.9502032 3.9252996 3.761238 3.784986 4.0823545 4.2072616 4.097643 4.0223713
1369375_a_at 3.7086182 3.726864 3.8575478 3.6678393 3.6473396 3.939456 3.8374038 3.8102427 4.099204 3.6800346 3.960898 3.7184544
1369376_a_at 3.8942423 3.8781843 4.0059867 4.102989 4.4580193 4.810683 4.709482 4.4887805 4.16987 4.2481685 4.35456 4.5074496
1369377_at 3.805208 3.3447459 3.3702772 3.4841058 3.816563 3.6286433 3.5363486 3.4565816 3.497621 3.6493144 3.3473449 3.108811
1369378_at 4.5834136 4.4176793 4.541204 4.715126 4.6542163 4.754152 4.3994107 4.88 4.3984118 4.5311675 4.5531406 4.909302
1369379_at 4.627365 4.39017 4.3512845 4.6569915 4.743772 4.7525043 4.914432 4.495884 4.768572 4.628039 4.331664 4.82265
1369380_at 4.7054057 4.5272274 4.591212 4.701548 4.655855 4.8812513 4.6547832 4.838317 4.739744 4.7656927 5.7855654 4.915593
1369381_a_at 3.9238086 3.8135545 3.8155432 3.7473242 3.5583823 4.0205164 4.1233606 3.908003 3.879158 4.032977 4.115187 3.8721492
1369382_at 6.015318 5.707363 5.552331 5.980322 5.8027935 6.1300716 5.321556 5.71883 5.761793 5.539267 5.7778254 5.4358735
1369383_a_at 4.8395524 4.3731594 4.667627 4.6308923 4.4662867 4.71035 4.4757433 4.566717 4.633503 4.761254 4.576414 4.497099
1369384_at 3.831004 3.9806983 3.9636443 3.6862266 4.050744 3.7468636 4.238001 4.0841937 3.9025424 3.8498056 4.0002213 3.958433
1369385_at 4.5159097 4.509722 4.3482423 3.943306 4.4673576 4.76959 4.6021338 4.6030927 4.129866 4.244048 4.5897436 4.3819814
1369386_at 4.2386146 3.9523141 3.9308498 4.0350256 4.1535645 4.1709213 4.4049826 4.350793 4.2974515 4.2824554 4.255928 4.279483
1369387_at 5.4768 5.6995354 5.8515162 6.1824594 5.872018 6.0861206 5.8941317 5.596801 5.634329 5.5232563 5.7556496 5.940886
1369388_at 4.001294 3.8526723 3.7249079 3.7386012 3.843093 4.042965 4.433261 3.832455 3.6852381 4.3151426 3.9338899 4.0036144
1369389_at 4.319709 4.279437 4.226181 4.308709 4.5346985 4.5998693 4.965588 4.3503027 3.867131 4.3014336 4.007742 4.1123667
1369390_a_at 3.7837157 4.79785 4.783236 4.138879 4.4608526 4.5098715 4.100226 4.0538635 4.741668 4.2721972 4.34828 4.3507705
1369391_at 3.9606717 3.806044 3.6885233 3.8786075 3.8836234 4.3245707 4.0391326 4.0736165 3.731729 4.279869 3.8614533 3.8878071
1369392_at 5.1355076 5.023052 5.0158386 5.0246873 5.1933928 5.140366 5.0805464 4.7379866 5.1516232 5.009633 5.462841 5.389225
1369393_at 3.9358726 3.8866038 5.1714478 4.2252407 4.258198 4.134988 4.143755 3.6998916 4.0538006 3.9579234 4.032946 4.117531
1369394_at 4.5788765 4.7973533 4.354966 4.8017135 4.5033574 4.643129 4.3289027 4.435241 4.66413 4.664975 4.486537 4.340438
1369395_at 3.5798886 3.6734455 3.804501 3.5315568 3.521038 3.6647573 3.7557957 3.7000694 3.5449116 3.9091532 3.6617143 3.6512208
1369396_at 5.6267624 5.438895 5.354101 5.74518 5.4043994 5.6333694 5.5981264 5.6724043 5.751727 5.630934 5.434264 5.5811625
1369397_at 5.105305 5.104902 4.7265835 4.7100453 5.2329745 4.9242153 5.374765 5.3985553 5.1308665 4.710132 4.6878214 5.378239
1369398_at 5.2521405 4.9750457 5.1581616 5.332044 5.453491 5.76153 5.87372 5.164764 5.568776 5.3671246 5.3670897 5.625988
1369399_at 3.648501 3.6971378 3.4704134 3.4889464 3.689242 3.6973412 3.6665425 3.8864174 3.650239 3.4612997 3.6168523 3.7345877
1369400_a_at 4.8302727 4.599701 4.873815 4.690065 5.4587398 5.5523415 4.944628 5.0413914 5.3167896 5.058596 5.109699 5.203614
1369401_at 3.5740204 3.2755682 3.4341216 3.5944278 3.366939 3.3424368 3.2132041 3.2884448 3.3100224 3.2980404 3.3122091 3.466937
1369402_at 7.115282 7.2755704 6.778407 6.8758545 6.4925485 6.4817185 6.9728155 6.9463887 6.9518075 6.9571157 7.442326 7.026992
1369403_at 4.816052 4.6301336 4.749202 4.771801 4.8935895 4.7703576 4.9597664 4.921225 5.1179295 4.8432 4.919473 4.5224686
1369404_a_at 4.3622785 4.3459597 4.6671853 4.4458284 4.558116 4.7111716 4.8596654 4.335175 4.4744463 4.820172 4.2493615 4.9055185
1369405_a_at 3.898646 4.0307074 4.0611973 3.941423 4.3334913 4.4200177 4.069688 4.36893 3.8153105 3.8436205 3.9861069 3.932949
1369406_at 3.895184 4.3426266 3.9532707 4.133526 4.3090153 4.420059 3.954684 4.2101827 4.2368774 4.8075385 3.9724662 4.178561
1369407_at 6.976175 6.5698533 6.611392 6.0358315 5.861865 6.5029707 6.1385345 6.384715 7.066802 6.638282 6.160924 6.3291698
1369408_at 4.2395535 3.8053806 4.178375 4.2227936 4.4668903 4.5134716 4.5192547 4.3528943 3.9573097 4.2183237 4.665585 4.711649
1369409_at 8.725805 8.585335 8.738522 8.34971 7.858478 7.4872236 8.461903 8.639109 8.738352 8.590535 8.959783 8.7844
1369410_at 6.9767942 7.385845 7.150189 7.164425 7.353131 7.129746 7.6312385 7.667658 7.9366016 7.512983 7.480036 7.7654114
1369411_at 3.9580972 4.0147877 4.1914253 3.8838072 3.8062131 3.8439057 4.104736 3.9746583 4.1103277 4.1010923 3.9159205 4.3708706
1369412_a_at 6.4524336 6.27286 6.4369874 6.4046454 6.836 6.5766187 6.6269546 6.3061447 6.6613455 6.47465 6.61451 6.3457193
1369413_at 4.296623 4.178529 4.192989 4.31527 4.706925 4.7577314 4.352618 4.376791 4.397386 4.295877 4.472034 4.2436824
1369414_at 8.989889 8.997547 8.985226 8.995634 8.571008 8.378937 8.8850765 9.33127 8.954702 9.2783165 9.036772 9.078007
1369415_at 7.8495684 8.096838 8.12679 8.63693 8.263027 8.430304 7.1669316 8.286788 8.08025 8.473627 9.203398 7.644204
1369416_at 6.1652155 6.080047 5.9701033 5.958556 6.394373 6.3756843 6.2696924 5.919885 5.991246 6.0853057 6.1499987 6.135426
1369417_a_at 4.124587 4.32528 4.309163 4.003376 4.125576 4.700533 4.4295745 4.311798 4.124694 4.0675316 3.9682567 4.0934863
1369418_at 4.308405 4.046763 4.147941 3.7481678 4.565961 4.292386 4.20541 4.53262 4.113341 4.0663166 4.8062634 3.9888384
1369419_at 5.500635 5.29477 5.28172 5.202341 5.3263803 5.3623586 5.2672367 5.1968975 5.42776 5.24553 5.389678 4.9500957
1369420_at 4.5254464 4.840264 4.8361473 4.471705 4.419577 4.3316164 4.263671 4.5369525 4.5018835 4.3079114 4.2781143 4.4870806
1369421_at 6.3850713 6.6256523 6.638878 6.8121324 6.3281045 5.979121 6.3452134 6.5585947 6.557217 6.2177362 6.241263 6.2322817
1369422_at 5.0265646 5.232564 4.8590302 5.104094 5.2154775 5.3286853 4.9428043 5.016879 5.046413 5.160451 5.201428 5.451109
1369423_at 4.711406 4.4047804 3.9261377 4.427313 4.1636214 4.5650163 4.5349274 4.526486 4.29425 4.2218566 4.152429 4.1320934
1369424_at 12.589395 12.666248 12.556779 12.590733 12.562145 12.392166 12.772758 12.614367 12.569706 12.619113 12.658124 12.48871
1369425_at 4.225943 4.3351107 4.360286 4.594863 4.10081 4.3116875 5.041576 4.394247 4.238579 4.421051 4.251869 4.512169
1369426_at 5.1942716 4.917592 4.84224 5.095519 5.100765 4.9984436 4.7058005 4.617775 4.7496176 4.9811454 5.0784917 4.768293
1369427_at 9.016252 9.02978 9.313945 9.338136 9.047678 9.213975 8.610304 8.823051 8.5356655 8.423606 8.89225 8.59228
1369428_a_at 4.424542 4.234458 4.2400084 4.42919 4.445268 4.7206755 4.287206 4.2027073 4.351886 4.454221 4.349221 4.2405214
1369429_at 3.7152858 3.587484 4.024725 3.585621 3.745604 3.79366 3.5857103 3.8697572 3.976866 3.769119 3.9239135 3.704446
1369430_at 9.711075 7.11805 9.452608 9.452134 9.278751 8.968609 9.439122 8.83691 9.369196 9.591576 8.94048 9.579878
1369431_at 5.2113495 4.39738 4.533183 4.7949805 4.4390826 4.789771 4.491957 4.9048805 4.47762 4.6779985 4.588871 4.5993404
1369432_at 5.346186 5.2468944 4.890014 5.4116864 5.083539 5.317576 5.3962793 5.1287117 5.2585764 5.8452754 5.403136 5.304648
1369433_at 4.520615 5.1035967 4.818946 5.022404 4.694536 4.8602605 5.063362 5.065572 4.6138024 4.8509917 5.1896734 4.9485464
1369434_at 3.9972146 3.704603 3.734088 3.9103165 3.7604117 3.9431748 4.0769396 3.8543975 3.7908838 3.8690064 3.6955922 3.8865802
1369435_at 12.204942 12.387024 12.473826 12.253399 12.271558 12.253538 12.441268 12.398293 12.653991 12.376988 12.369004 12.433245
1369436_at 4.062705 3.8293781 4.120917 4.1071186 4.1840477 4.270746 4.202305 3.9612403 4.0049133 3.9098208 3.9937594 3.887807
1369437_at 4.5345235 4.238542 4.3360453 4.8703666 4.6599216 4.920405 4.558881 4.4111247 4.2289677 4.595543 4.6348834 4.350289
1369438_at 4.640633 4.7223473 4.7071805 4.8008146 4.9602036 5.039105 4.7416253 4.7483506 4.398863 4.7433167 4.7211537 4.540274
1369439_at 3.3033438 3.5454705 3.6471555 3.7128272 3.794609 3.5491588 3.7838526 3.6243503 3.5883753 3.6358657 3.4721756 3.5802906
1369440_at 5.4985504 5.559869 6.4526234 6.3923707 6.143803 5.4182115 5.8041873 5.0520473 5.058129 4.523615 5.118899 5.0448523
1369441_at 4.5739517 4.4729476 4.456457 4.4340134 4.6278324 4.381278 4.455721 4.2713017 4.471686 4.5748944 4.630362 4.3190355
1369442_at 3.7914999 3.6246748 3.6524856 3.6638882 3.4193587 3.400661 3.5219038 3.694333 3.6544487 3.7276752 3.418201 3.6525257
1369443_at 6.306133 6.636463 6.451528 6.4494042 6.487097 6.667501 6.367473 6.4433904 7.0691757 6.808392 6.5654845 6.4981146
1369444_at 3.7314801 3.9427714 3.659555 4.366401 3.869486 4.111929 3.7693248 4.019336 4.1827307 3.6794736 3.7443974 3.9514425
1369445_at 5.9355383 5.8255434 5.809237 5.9493327 6.051647 6.1708255 5.6297765 5.8166595 5.8386583 5.640118 5.7425494 5.5604916
1369446_at 6.7395844 6.635147 6.5437264 6.5580845 6.76759 6.7876306 6.3702197 6.62962 6.3925185 6.8656597 6.5123377 6.263846
1369447_at 5.525635 5.2230434 4.9717846 5.1704907 5.5324154 6.0939536 5.522539 5.234227 5.435812 5.7722297 5.3550606 5.4451504
1369448_at 5.6511154 5.54631 5.628792 5.613578 6.1037083 5.997279 5.7205915 5.9484267 5.319544 6.1748643 5.668178 5.805362
1369449_at 5.055133 5.245307 4.876889 5.151248 4.870082 5.102825 5.3260584 5.0761557 4.8645782 5.3580427 4.9952784 4.935561
1369450_at 10.4354925 11.073662 11.112989 11.244291 11.180563 11.369086 11.16149 10.717912 11.262485 11.067135 10.531963 11.0782585
1369451_a_at 3.9851108 3.4644165 3.512909 3.7248807 3.6551006 3.6453598 3.6505728 3.4824512 3.680795 3.6079617 3.4862442 3.412499
1369452_a_at 8.143913 8.195101 8.103174 8.217342 8.272486 8.221388 8.077156 8.134361 8.083593 7.862918 8.07362 8.26067
1369453_at 8.126587 8.146003 8.231197 8.274387 7.709022 7.7516866 8.178669 8.124685 8.548052 8.1949005 8.19253 8.236156
1369454_at 3.9947896 4.1759443 4.0965357 4.3905888 4.220993 4.5125256 4.29333 4.271197 4.392171 4.519476 4.1428967 4.1220913
1369455_at 7.294054 6.515452 7.7608576 7.3073297 7.298241 6.77774 7.1843567 6.2591825 6.3185887 5.760473 6.064833 5.4909873
1369456_at 4.0628977 3.1800108 3.4989378 3.4951227 3.4487941 3.455221 3.5654466 3.4845536 3.1604805 3.2495546 3.3273027 3.3846
1369457_a_at 4.6753864 4.29739 4.61042 3.9864345 4.778585 4.926626 4.3351974 4.4621997 4.641902 4.1830306 4.4783783 4.358966
1369458_at 4.6741695 4.3165817 4.348279 4.4744396 4.554368 4.7591677 4.430735 4.272351 4.258489 4.2381477 4.5192995 4.5998826
1369459_at 6.0618954 5.934883 5.979864 5.741703 5.9118314 6.0176535 5.78935 6.000455 5.9291053 5.782688 5.7079268 5.819317
1369460_at 5.457931 5.360453 5.384487 5.688241 5.1572495 5.313019 5.5059595 5.5367947 5.264552 5.2368383 5.445764 5.236477
1369461_at 4.028295 3.8767273 4.0794873 3.892864 4.0428166 4.0372677 4.038733 3.9403696 4.202327 4.0550394 3.881483 4.155813
1369462_at 4.1145053 4.046763 4.0181856 4.0206976 4.0669265 3.9986691 3.9781394 3.9685068 4.0797005 3.9635446 3.8980803 3.862553
1369463_at 5.4855003 5.2300897 5.056399 5.3729124 5.179051 5.6978498 5.67069 5.3999825 5.217753 5.4131994 5.6034718 5.521079
1369464_at 4.400256 4.321121 4.467268 4.7761602 4.2752056 4.3661346 4.87798 4.301634 4.4860497 4.4049835 4.8544006 4.336808
1369465_at 12.81794 12.981142 12.887305 13.053373 12.903835 12.807417 12.942598 12.90678 12.958763 12.9551735 12.893847 13.061672
1369466_at 3.823405 3.7133334 3.71114 3.9072456 3.6447842 4.1879663 3.7209601 3.6747842 3.5534902 3.8349948 3.504993 3.7744758
1369467_a_at 9.516384 10.154738 10.137177 9.899834 10.0519705 10.120812 10.152333 9.804697 10.480758 9.825715 9.569887 10.404181
1369468_at 7.101904 6.609476 6.8727226 6.778951 6.13733 6.261378 6.8604455 6.851615 7.1681495 6.680133 7.3222466 6.738498
1369469_s_at 3.2266994 3.2588065 3.2223523 3.3962371 3.5213509 3.8720474 3.8017478 3.2531137 3.3484502 3.486004 3.4822552 3.4413779
1369470_at 4.1177516 4.6744366 4.602209 4.5989265 4.503409 4.6474724 4.4725304 4.6538467 4.6055083 5.002779 4.170262 4.416796
1369471_at 4.7504926 4.982595 5.1381817 5.317653 4.9160914 4.5879536 4.8307137 5.3389535 5.243577 4.6867537 4.390138 4.866
1369472_a_at 6.249209 6.3949556 6.48947 6.14573 6.6439767 6.3066792 6.6350675 6.2309017 6.615949 6.2149534 6.1256638 6.525981
1369473_at 10.10424 9.917851 9.676755 10.194132 9.873595 9.627493 9.84465 9.940131 9.91585 9.904507 9.927774 9.853841
1369474_a_at 3.5858462 3.903721 3.698913 3.7400572 3.5805893 3.8270304 3.675839 3.7252576 3.7379508 4.0047646 3.5543528 3.5826254
1369475_x_at 4.098349 3.7945206 3.9009778 4.049765 3.8643634 3.9226394 4.135891 3.8631825 4.0143757 4.248775 4.114581 4.423211
1369476_at 5.1262107 4.915883 4.8578405 5.2670345 5.0113573 4.8785844 5.4732113 4.9047613 5.136667 4.8877544 5.4108043 4.974975
1369477_at 4.314074 4.203298 3.964371 3.9286492 4.302136 4.5924296 4.2264543 4.358503 4.036357 4.2006044 4.340172 4.8374395
1369478_at 4.222653 4.1666236 4.3612328 4.101494 4.4205513 4.7022023 4.2785225 4.438419 4.3138247 4.2618837 4.3929906 4.210579
1369479_at 6.3142047 6.044959 5.9190373 6.464263 6.569783 6.5198016 6.225965 6.2061806 6.2659492 6.5345206 6.344644 6.3826313
1369480_at 3.4761405 3.6008754 3.5654526 4.2125115 3.849634 3.734076 3.9740505 3.7994335 3.7717574 3.8832297 3.592122 3.7830875
1369481_at 3.6133862 3.5250967 3.7426877 3.9679217 3.7181177 4.3810744 3.7393982 3.592027 3.7602112 3.870182 3.5680268 3.6751463
1369482_a_at 3.7796774 4.142423 4.314608 4.4652205 3.9483907 3.6849518 4.144412 4.074354 4.034313 4.4292364 3.8222456 3.9365342
1369483_at 6.389718 5.931153 5.779658 7.2761 6.129507 6.377636 6.0902886 5.861034 5.9598756 6.0445566 6.2058287 5.978818
1369484_at 3.9978137 3.8993785 4.4263372 4.3528776 4.378422 4.5400114 4.3136244 4.353835 4.336101 4.123794 4.0991726 4.1994424
1369485_at 9.580101 10.018123 9.728601 9.89167 10.192162 9.859642 9.596196 9.679574 10.163276 9.934128 9.741475 9.80222
1369486_at 3.510672 3.4990895 3.4614806 3.7848206 3.6530921 3.8285446 3.9398417 3.9088469 3.5797415 3.7401116 3.7008088 3.7927217
1369487_a_at 3.8358498 3.951926 3.9274082 4.108581 3.7408214 4.226248 4.072959 3.9690437 3.7635152 4.34297 3.9124284 3.9613755
1369488_at 3.7594428 4.130929 4.0766053 4.2383327 4.1083117 4.098571 4.31919 4.3456225 4.042016 4.3522506 3.8154957 4.1307054
1369489_at 5.7554417 5.279587 5.516829 5.6989703 6.1467457 6.2097354 5.9058623 5.567533 5.6040697 5.468723 5.626992 5.7135596
1369490_at 3.8204696 3.4446402 3.4565325 3.9436252 3.7071645 4.119837 4.1973705 3.7294118 3.556283 4.112546 3.8191907 3.6547167
1369491_at 8.918476 9.595471 9.688945 9.564936 8.463826 8.7139635 9.579385 9.031573 9.735019 9.560406 8.923078 9.604002
1369492_at 11.162195 10.988452 11.061663 10.926741 10.932739 10.6399355 10.958686 10.918707 11.216112 11.1339655 10.833253 11.047514
1369493_at 9.851818 6.6498613 7.6308246 5.850983 6.1887817 6.3871393 7.6923857 9.719823 6.2565746 7.3338037 9.213436 6.2593913
1369494_a_at 5.5894227 5.4875355 5.808625 5.419559 5.9461317 6.0020585 5.6964045 5.4826436 5.805362 5.4555044 5.511537 5.811934
1369495_at 5.600837 5.3311205 5.600483 5.7836027 5.7535048 5.7730284 5.4368706 5.432141 5.6246376 5.693406 5.7117414 5.527815
1369496_at 7.0249176 7.6011868 7.4886775 7.5150986 7.461258 7.5875397 7.325654 7.347383 7.824092 7.516783 7.4365664 7.529346
1369497_at 4.7045155 4.0975666 4.52399 4.4705296 4.552838 4.662313 4.4708133 4.7169156 4.306524 4.570283 4.2799253 4.7137823
1369498_at 4.46113 4.2424054 4.3204556 4.5494795 4.603912 4.6395984 4.712122 4.251746 4.137456 4.554753 4.374428 4.4101205
1369499_at 4.852121 5.271162 5.2624474 4.545147 5.2913666 4.989993 4.7922645 5.13228 5.2268443 5.1787257 5.1191397 6.007196
1369500_at 5.4906583 5.3551292 5.2199197 5.137829 5.5541897 5.298102 5.400654 5.337284 5.3557243 5.3668804 5.25349 5.3319154
1369501_at 5.457579 5.8958554 5.8455925 5.7798595 6.051245 6.26396 5.751812 5.574287 5.9403358 5.257626 5.5837603 6.1578493
1369502_a_at 12.496466 12.838366 12.686049 12.31119 12.594496 12.150584 12.662283 12.557141 12.716947 12.724706 12.770074 12.741425
1369503_at 3.247424 3.169291 3.2944858 3.3694983 3.4213076 3.4734118 3.2231998 3.4021165 3.170388 3.1634004 3.212926 3.0774524
1369504_at 5.2740507 5.1930137 5.339896 5.1401787 5.706129 5.762532 5.019454 5.014637 4.582192 4.4632363 5.248582 4.98007
1369505_at 4.8058457 5.311304 5.603768 4.7418604 5.758168 5.6528635 5.760021 5.745354 5.1112485 5.7260075 5.4831815 5.242605
1369506_at 4.5745735 4.4678445 3.879687 4.36925 4.5635924 4.6277275 4.767289 4.5745482 4.212824 4.644684 4.055586 4.1606207
1369507_at 4.2381268 3.8743258 4.1672306 4.0216165 4.328043 4.349778 4.2211947 4.2336483 4.0166473 4.2353783 3.9434896 4.190874
1369508_at 4.812846 4.9185095 4.8732033 4.87586 5.0044127 5.172269 4.832878 4.9015822 4.833018 5.3556423 5.1488967 5.261463
1369509_a_at 5.6044874 4.3895864 4.5211706 4.5231047 4.6560555 4.8575835 4.6061635 4.6702557 4.438759 4.373038 4.406867 4.8405714
1369510_at 6.452725 6.212622 6.112305 5.8726044 6.5705166 6.9320354 6.2699304 6.1249638 6.073204 6.255959 6.2609587 6.2994804
1369511_at 5.9228115 6.4729414 6.602657 5.858322 7.744818 6.603441 6.2085605 5.491598 5.7538166 5.733507 6.380857 6.7373166
1369512_at 5.363003 5.3316793 5.3173485 5.542142 5.3727827 5.8714437 5.32646 5.697399 5.4965496 5.275053 5.2171965 5.299695
1369513_at 4.5313053 4.7039866 4.806869 4.658385 4.6208143 4.8980103 4.532226 4.6276197 4.7028613 4.831323 4.86817 4.714548
1369514_at 5.585184 5.516314 5.349301 5.589576 5.91744 6.3638906 5.723614 5.4096704 5.376567 5.8362517 5.758136 5.728596
1369515_s_at 4.5545974 4.2555523 4.169679 4.4790735 4.4876404 4.593139 4.4435663 4.377165 4.3241863 4.392009 4.6190047 4.4165826
1369516_at 4.23067 3.5149841 3.884759 4.2242575 3.8728914 4.049703 4.274978 3.7887485 3.4944906 3.9961011 3.801086 3.7866616
1369517_at 5.3235393 5.0053678 5.433311 5.48618 5.32071 5.4218473 5.1698303 5.087822 5.957119 5.819401 5.5681534 5.250209
1369518_at 5.486234 4.9176188 5.0235834 4.8479266 5.146856 5.3909626 5.1346555 5.1233664 4.847691 5.002226 5.0940113 4.8919725
1369519_at 4.2554626 4.3736215 4.161594 4.3145967 4.500159 4.375726 4.2992616 4.339766 4.378878 4.324893 4.0052633 4.198399
1369520_a_at 5.424695 5.09811 5.354214 5.0327106 5.2430654 5.5340815 5.4680347 5.5854325 5.0010357 5.4357014 5.3684473 5.310501
1369521_at 3.6835587 3.4830942 3.393152 3.6929085 3.4319997 3.4227042 3.6401665 3.638585 3.5370054 3.6592646 3.6209104 3.6948276
1369522_a_at 3.5180094 3.363308 3.454946 3.5631535 3.2543638 3.5386193 3.3663323 3.2146976 3.2745864 3.2942705 3.3687737 3.3760421
1369523_at 5.517421 5.474746 5.5668125 5.4688807 5.8103285 5.7394886 5.6833134 5.552712 5.583913 5.7446713 5.6257806 5.4595294
1369524_at 4.578369 4.4819317 4.3147807 4.606965 4.5671706 4.88609 4.8613605 4.4990635 4.6314774 4.4029207 4.3116684 4.5468626
1369525_at 5.2201595 5.525235 5.197792 5.107292 5.304016 5.249941 5.428956 5.3669395 5.2237024 5.4190626 5.0728464 5.132823
1369526_at 8.072704 8.537718 8.903015 8.441836 9.304708 9.1669445 8.486705 8.527782 8.570241 8.607868 8.42953 8.469806
1369527_at 5.120274 4.9294167 4.874595 5.1173415 5.369963 5.34278 5.4683466 5.107859 4.9819627 4.7837176 5.4212117 5.219777
1369528_at 5.3565035 5.282675 5.1669774 5.2955685 5.3101835 5.456318 4.9760795 4.724514 5.1485925 5.568906 4.7597303 5.33552
1369529_at 4.333893 4.072937 4.2782907 4.23762 4.350936 4.242798 4.6165924 4.134597 4.027466 4.556098 4.2516804 4.1232777
1369530_at 5.0223446 4.6934185 4.252261 4.4372077 4.6996136 4.891906 4.7071524 4.853821 4.513537 4.807082 4.8048916 4.7416606
1369531_at 6.4741216 7.554848 7.666896 6.7965336 7.4757476 6.6723146 6.989051 6.7548156 6.990567 7.3985586 6.6123843 5.740674
1369532_at 4.4508014 4.4900584 4.4823365 4.682396 4.8235025 5.098808 4.62572 4.429135 4.3219557 4.4899855 4.649988 4.328486
1369533_a_at 5.662686 5.633398 5.5313063 5.3579965 5.8070264 5.990846 5.848257 5.7486167 5.568776 6.0529003 5.5824804 5.6049395
1369534_at 4.8900356 5.0303535 4.872035 5.0782876 5.308545 5.358819 5.015626 5.0015273 4.9697614 4.935005 4.9599743 4.774332
1369535_at 5.3924317 4.8187532 4.952283 5.0060644 4.9406886 4.853387 5.1210003 5.1876407 5.029931 5.3746796 5.2456474 5.415634
1369536_at 4.9089103 4.5388927 4.518706 5.3302865 4.581009 4.960824 4.9591274 4.8766737 4.9339347 4.684354 5.296462 5.0717087
1369537_at 5.036396 4.742552 4.6461897 5.0114713 5.0909977 5.2246695 5.2214622 5.036432 5.29045 5.0878773 4.887903 4.8282833
1369538_at 4.3756404 4.321349 4.3870583 4.175545 4.597574 4.7253957 4.313809 4.3676457 4.037403 3.846385 4.495608 4.377406
1369539_at 6.1784625 6.359778 5.90287 6.0892296 5.283741 5.1915445 5.901496 5.991633 6.280115 6.327001 6.163781 6.257696
1369540_at 4.03242 4.0802975 4.1145587 3.916875 4.243927 4.5783052 4.3306456 3.881806 3.7567956 4.269111 3.9644296 3.9593866
1369541_at 3.507051 3.9665322 3.9274085 4.2583904 3.6770585 3.5654588 3.5570204 4.027423 3.824893 3.899691 4.382881 3.8169115
1369542_at 5.3920345 5.0808797 5.275062 5.161639 5.433801 5.526321 5.319586 5.225589 4.634863 5.085443 4.8532963 5.221847
1369543_s_at 7.141274 6.741916 6.8220496 7.029504 6.313019 6.2251062 6.533645 7.13123 6.9935474 6.7601805 6.6484456 6.8412676
1369544_a_at 3.90954 4.0519676 4.0587006 3.8812256 4.1566725 4.3387504 4.135891 3.9348555 3.8674908 4.049801 3.9806685 3.8885243
1369545_at 4.995018 4.6471004 4.8581853 4.6345162 5.1894 5.120978 4.9275637 4.9148216 4.795142 4.7387366 5.2306166 4.8319626
1369546_at 10.96185 10.722459 10.775659 10.431179 10.750661 10.9053545 10.7017 10.758402 10.774145 10.79844 10.378344 10.761097
1369547_at 3.7823634 4.054514 4.3754187 4.0195174 3.9885194 4.2625694 4.081506 3.9685066 3.822955 3.9249568 3.83096 4.088187
1369548_at 5.0576596 4.8963675 5.416194 4.9965663 5.3015494 5.4120936 4.957447 5.00879 4.99423 5.1581607 4.7933073 4.9036083
1369549_at 6.7479386 6.498427 6.637924 6.7453465 6.8329353 7.006921 6.6034546 6.683388 6.4155817 6.440517 6.7315054 6.5918427
1369550_at 3.9093604 3.8556812 3.8146687 3.6254156 3.6589289 3.65282 3.601299 3.9685068 3.5895844 3.930402 3.8378165 3.7157402
1369551_at 5.0775704 4.632057 4.4452214 4.72087 4.5881357 4.8361483 5.55165 5.0377254 4.809786 4.849757 5.2706165 4.9827166
1369552_at 5.184546 4.809918 4.864745 4.814563 4.7112656 4.9951653 4.818735 4.7309566 4.7050734 4.9796963 4.4238176 4.679066
1369553_at 4.5393543 4.1543264 4.2024 4.465396 4.707737 5.0039206 4.687105 4.329277 4.568234 4.8079042 4.4210095 5.091971
1369554_at 9.752229 9.830275 9.942052 9.83595 9.861601 9.655948 9.771807 9.851362 9.9876 9.759857 9.9874525 9.81916
1369555_at 4.39723 3.8829012 4.0173483 4.258703 4.069761 4.269509 4.7088346 4.1790004 4.1661215 4.616041 4.012714 4.586154
1369556_at 5.1265306 5.4273753 5.078492 5.2670345 5.0622206 5.184411 5.6107035 5.001869 5.0948544 5.2222795 5.270301 5.2208676
1369557_at 7.189504 7.027946 7.250269 7.1159406 6.97828 6.8366303 7.077035 7.0673985 7.0605 7.2257037 6.9644303 7.152949
1369558_at 9.030918 8.769796 8.787982 8.629718 8.791771 9.070193 8.735425 8.658179 8.94705 8.445547 8.613506 8.711136
1369559_a_at 10.172771 10.020894 10.086944 9.958756 9.699287 9.465892 9.888003 10.071564 10.055111 10.324206 10.378021 10.26609
1369560_at 10.038947 9.65547 9.573507 9.380286 9.779501 9.82857 9.961491 10.024649 9.627063 9.7748575 9.828715 9.69087
1369561_at 3.4457915 3.6840186 3.4708521 3.3969972 3.865961 3.8554695 3.6443484 3.7022042 3.7097833 3.576594 3.6146667 3.890833
1369562_at 6.389809 6.158644 6.3432693 6.5572286 6.030564 6.1191783 6.134893 6.227897 6.2252293 6.019965 6.152186 6.363839
1369563_at 4.3762045 4.1418858 4.0261436 4.600562 4.5435724 4.528665 4.203768 4.430304 4.045333 4.6224766 4.360007 4.265073
1369564_at 4.2202377 4.567014 4.511917 4.2119603 4.2829795 4.460909 4.289402 4.164901 4.4048967 4.7183323 4.1948466 4.311307
1369565_at 4.9287987 5.255955 4.8757186 4.9857197 5.03533 5.2066164 4.9124727 4.911347 4.4902024 5.25591 4.9110584 4.5587206
1369566_at 4.554922 4.372614 4.0953856 4.3917875 4.9260616 5.020734 4.726433 4.286556 4.303576 4.4576855 4.5546613 4.592779
1369567_at 4.6102934 4.490629 4.540251 4.63737 4.6672106 4.9986954 4.9038453 4.6025877 4.4259386 5.204561 5.050013 4.7271
1369568_at 4.6650887 5.206652 5.566193 4.975775 4.8307033 4.4622393 4.5857763 4.6639066 4.893252 5.0503883 4.896426 5.2876587
1369569_at 3.7523308 3.9884129 4.054216 4.0537395 4.1904273 4.128779 4.2852926 4.0512905 3.9743443 4.287792 4.370314 3.6418877
1369570_at 3.1921225 3.2659805 3.4335852 3.2707956 3.279009 3.4861052 3.5173323 3.3757749 3.4740045 3.2773407 3.4852326 3.2557423
1369571_at 8.676258 8.644012 8.559177 8.645665 8.50193 8.525006 8.53016 8.680556 8.777081 8.478378 8.671962 8.710419
1369572_at 4.025835 3.8749056 3.786445 3.5631535 4.205493 4.128186 3.8943348 4.1722274 3.644327 3.8636284 3.4273522 3.7389727
1369573_at 4.166852 4.3213544 4.1413507 4.3132534 4.105228 4.137769 4.6012235 4.1181226 4.568877 4.2548823 4.2895565 4.1764126
1369574_at 3.6898592 3.750908 3.6135092 3.6654558 3.994186 3.605497 3.671956 3.7826178 3.6171153 3.797105 3.7631483 3.8489587
1369575_at 3.7053556 3.5345027 3.4545138 3.6044059 3.5126305 3.7890248 3.727297 3.702587 3.5281384 3.488925 3.550408 3.8386173
1369576_at 3.6078706 3.47526 3.748205 3.8491642 3.7723432 3.7329175 3.8588998 3.774801 3.7789297 3.6099207 3.6543221 3.9229789
1369577_at 7.050317 7.6928005 7.528078 7.5273066 7.8880973 8.7947235 6.2333603 7.8343368 6.97481 6.9362693 8.239188 7.264265
1369578_at 4.0400515 4.0171566 3.9743552 4.168203 4.2212687 4.274121 4.5263557 4.104017 3.9396183 4.07226 4.2127657 4.5038996
1369579_at 5.7181253 5.83441 5.6722317 5.7863636 6.0868926 6.289274 6.042981 5.731373 5.7018757 5.879238 5.7430325 5.8471093
1369580_at 3.9281373 4.060424 3.7273831 3.7672348 4.1020427 4.1675186 4.273056 3.797197 3.8451462 4.0095387 4.1428967 4.070171
1369581_at 11.493268 11.559934 11.563596 11.365292 11.388473 11.134416 11.633008 11.473262 11.670323 11.700319 11.9524765 11.737838
1369582_at 6.003151 5.4377995 5.327959 5.495427 5.909968 5.9459786 5.917819 5.5819745 5.5069575 5.629358 5.633789 5.358956
1369583_at 5.480141 5.2309623 5.4985814 5.360984 4.82581 5.4658313 5.2894034 5.194964 5.5185614 5.416225 5.138151 5.1403356
1369584_at 6.1075063 5.9067006 5.8714294 6.378173 6.0095315 6.073218 6.046369 6.1114154 5.754467 6.1280384 6.492961 5.9316955
1369585_at 3.8526711 3.6303463 3.6884265 3.4659798 3.8518374 4.0652924 3.444298 3.553705 3.4919755 3.442759 3.6256049 3.55453
1369586_at 3.6940439 3.3651538 3.3776915 3.3709826 3.2581658 3.7433178 3.8333616 3.5778277 3.2595346 3.5819352 3.7014346 3.5170724
1369587_at 4.475588 4.4347725 4.1178737 4.2816086 4.1799393 4.724623 4.4666095 4.433585 4.009191 4.797431 4.4475265 4.2882924
1369588_a_at 8.211008 8.435857 8.351183 8.2932005 8.389154 7.8479104 8.268647 8.385131 8.424314 8.546087 8.523743 8.775029
1369589_x_at 3.5447946 3.876178 3.8555417 3.5976787 3.7100677 3.794581 4.087017 3.7551243 3.7951086 3.9014535 3.7748954 3.8252227
1369590_a_at 7.2584405 7.339282 7.4433045 6.9747233 7.058514 6.662673 6.997236 7.2478523 7.3002076 7.2884355 7.1372657 7.237235
1369591_at 3.5379686 3.4972785 3.4325187 3.8825073 3.6585274 3.7867246 3.5654466 3.5576863 3.7230012 3.5907705 3.680329 3.6582026
1369592_at 7.1340337 6.764013 6.845648 7.108912 6.9220366 6.888704 7.004063 7.417182 7.594194 6.98539 7.696957 7.4651923
1369593_at 3.4916935 3.4807425 3.6557255 3.3097873 3.4678211 3.563083 3.5635905 3.4538155 3.44386 3.57159 3.4394157 3.3684137
1369594_at 5.6439867 5.814878 6.106637 6.138882 5.706129 5.975705 6.2116327 6.174382 6.2241015 6.1073008 5.645734 6.337394
1369595_at 3.7350914 3.9293513 3.872761 3.7193623 3.7723432 3.7819996 3.8470986 3.745885 3.6182642 3.7612891 3.886819 3.8949552
1369596_at 4.567931 4.6451836 4.8402424 4.444045 5.0834713 4.7741156 4.2546186 4.972501 4.281877 4.6358013 4.5645304 4.5212235
1369597_at 7.908229 7.9878173 8.04179 7.7404385 7.767136 7.627745 7.842515 7.8372355 8.188272 8.004888 8.170638 8.100173
1369598_at 4.3215637 4.3507953 4.155941 4.1530523 4.133213 4.584687 4.3167205 4.2569776 4.3739433 4.1561146 4.337941 4.389313
1369599_at 4.7780585 4.4463916 4.1354175 4.5200663 4.951481 5.1368823 4.8864074 4.9059343 4.429827 4.604348 4.5716057 4.873094
1369600_at 4.326976 4.0991297 4.166082 4.1510935 4.384253 4.5774183 4.346381 3.9235644 3.8935251 4.363481 4.1102023 4.2882924
1369601_at 5.1603937 5.2273226 5.192034 4.9079857 4.845826 4.9655724 4.9422717 4.7347984 5.216214 5.091361 4.9633293 5.035919
1369602_at 4.964159 5.09046 4.668438 4.6863785 4.5894523 4.534642 4.7963905 4.653551 4.535184 4.926281 4.3882627 4.5792513
1369603_at 3.4647174 3.5708153 3.7967658 3.626012 3.6883543 3.611067 3.7037964 3.5574758 3.72517 3.6611447 3.6172113 3.5269291
1369604_at 4.4317293 4.312686 4.551009 4.864359 4.560568 4.7859516 4.5119505 4.339967 4.7741632 4.5243835 4.589128 4.4853783
1369605_at 5.3611794 5.0611005 4.585819 5.445321 5.18298 5.4209375 5.5080075 5.1338077 4.969086 5.3971877 5.2970357 5.48124
1369606_at 4.037009 3.8322377 3.608632 3.6612608 3.8235748 3.65282 4.087708 4.118516 3.8242736 3.9282708 4.0764484 3.722102
1369607_at 5.5811214 5.46361 5.5394697 5.321842 5.725298 5.5859365 5.7468805 5.5046916 5.1174107 5.292403 5.4211416 5.6373353
1369608_at 3.8102713 3.7215934 4.110787 3.9861734 4.1758833 4.425709 4.182804 4.033532 3.999889 4.4545007 4.34795 4.200435
1369609_at 3.6472788 3.5721416 3.5207415 3.8566597 3.6197133 3.7810352 4.123112 3.5987656 3.7172077 4.1676197 4.012026 4.0095863
1369610_at 5.694772 6.2715487 6.4587536 6.089012 6.101363 6.4878182 5.607282 5.8275948 5.9784374 5.935688 5.7568026 6.052382
1369611_at 5.018719 4.9951034 5.008856 4.780692 5.1865883 4.9638405 4.698602 5.0564146 4.6823993 5.1791234 5.5749807 4.916812
1369612_at 4.460904 4.3368406 4.6405807 4.555402 4.8958054 5.030452 5.2440205 5.0260816 4.736006 4.9271173 4.85233 4.4508915
1369613_at 3.774977 3.7969418 3.739856 4.183827 3.955062 3.8593519 4.0203524 3.5932627 4.196043 4.1668406 3.717547 3.5436664
1369614_at 4.193051 4.031142 3.9988647 4.0152802 3.7723432 4.237741 3.928001 4.3705378 3.9647691 4.0345025 3.9733028 3.998764
1369615_at 5.6881223 5.383032 5.442784 5.6120877 5.704625 5.9397607 5.487705 5.2613125 5.2708387 5.889381 5.525264 5.682669
1369616_at 4.902575 4.92843 5.005524 5.2888384 4.1997757 4.6886396 5.349646 5.361889 4.914874 5.361792 5.0374355 4.7069583
1369617_at 8.14695 8.001195 8.000159 8.050356 7.1229897 7.522002 8.255143 8.379511 8.801445 8.181001 8.590095 8.739628
1369618_at 4.684735 4.5109434 4.092135 4.7901893 4.3178287 4.884784 4.6575303 4.005027 4.4206867 4.7019854 4.331911 4.8601456
1369619_at 5.1561337 4.6616955 4.824227 4.648684 4.9260616 5.3105655 4.858373 5.0574636 4.2599816 5.2632666 4.712066 4.8625503
1369620_at 3.6880052 3.8520908 3.7397242 3.9360585 3.7883575 3.9381242 3.9044137 4.060647 3.92135 3.989263 3.8873396 3.8268538
1369621_s_at 9.888441 9.82357 9.8068 9.6705885 9.694743 9.617272 9.921666 9.880023 10.007976 9.971119 9.88343 10.03278
1369622_at 4.3281837 4.385772 4.2145033 4.575251 4.386863 4.3981194 4.3925333 4.313983 4.436746 4.289912 4.2502313 4.458854
1369623_at 4.45382 4.336936 4.772211 4.7355766 4.4834027 4.9119263 4.715106 4.5028887 4.7111683 4.4632683 4.449813 4.4888544
1369624_at 5.789968 5.940619 6.0437856 5.5644646 5.785047 6.1242704 5.8695936 5.745153 5.831126 6.2154703 5.9312577 6.43519
1369625_at 6.9893394 6.3506727 6.6184487 7.314952 6.753627 6.1098213 7.217712 7.1847224 7.167141 7.7288404 6.645131 7.4106436
1369626_at 8.752125 8.428623 8.63547 8.769184 8.606281 8.683422 8.612445 8.517719 8.696859 8.54182 8.5319195 8.5530615
1369627_at 3.6939034 3.5808842 3.5432935 3.5129342 3.6188002 3.7739632 3.7252965 4.038375 3.773581 3.5356495 3.7293878 3.877334
1369628_at 7.5458364 7.0627027 7.450111 7.434025 9.236374 9.549499 7.105693 6.999776 6.5968 6.9700174 6.665207 6.7384167
1369629_at 11.389259 11.477183 11.430887 11.358813 11.462112 11.597189 11.22635 11.504925 11.422352 11.532604 11.26809 11.500987
1369630_at 12.751726 12.806553 12.728589 12.755002 12.7521515 12.762165 12.726979 12.782816 12.755553 12.852573 12.694626 12.797315
1369631_at 8.229149 8.117799 8.116831 8.478455 8.083561 7.910582 8.060784 8.135103 8.092212 8.0553465 8.41726 8.139319
1369632_a_at 6.408905 6.625276 6.7822013 6.0494623 6.5202007 6.604546 6.307917 6.8486323 6.7699413 6.7107096 6.119371 6.403596
1369633_at 10.8335285 10.776158 10.766008 10.828015 10.795807 10.762089 11.2221575 11.050857 10.621645 10.953843 10.931338 10.681417
1369634_at 6.678925 6.006528 6.3063474 5.717738 6.736918 6.3487597 6.932745 6.1011786 5.957275 6.436094 6.6401024 6.8557734
1369635_at 11.899191 11.846248 11.663298 11.978853 11.81227 11.683788 11.622073 11.773938 11.7275505 12.01742 11.84599 11.624222
1369636_at 12.679758 12.433012 12.3087435 12.859667 12.235658 12.187535 12.350365 12.527448 12.343746 12.6412325 12.593811 12.31023
1369637_at 4.5866523 4.730378 4.668438 4.818202 4.5399504 5.3181667 4.561213 4.853771 4.490445 4.7525554 4.325136 4.7716174
1369638_at 5.4583297 5.5605707 6.5569453 5.754959 5.028124 5.304392 5.2331824 5.584767 5.6271734 5.635816 5.5382013 5.5049734
1369639_at 4.1523476 3.4446402 3.664142 4.0817595 3.6267781 3.7468636 3.798863 3.9593267 3.695141 3.8513117 3.6893868 4.00066
1369640_at 5.5741525 5.531719 5.380081 5.804865 5.3244777 5.1529455 5.13474 5.235578 5.0024137 5.2646356 5.5770564 5.0804563
1369641_at 7.6398196 7.659147 7.679493 7.83299 7.86198 8.132477 7.7945895 7.74902 7.7751617 7.7421656 7.5436563 7.9234586
1369642_at 7.3656673 7.771161 7.550334 7.5222383 7.361748 7.663152 7.515276 7.8685207 7.5369678 7.8060546 7.937685 7.7136908
1369643_a_at 7.806305 7.9990587 8.030653 7.946067 7.523006 7.5698028 6.8996983 7.725996 7.61374 7.529967 7.7354755 7.296727
1369644_at 8.986977 9.257363 9.150439 9.021894 9.126311 8.843232 8.654091 8.972696 8.80671 8.804012 8.800709 8.691932
1369645_at 3.6632197 4.1944056 4.034617 3.8924215 3.9912095 4.1535664 3.7899432 4.0873957 3.7026782 3.8996916 3.940806 4.2033777
1369646_at 3.7217476 3.4427824 3.418506 3.6093547 3.5368648 3.764094 3.511677 3.4468265 3.642019 3.5588672 3.5730429 3.4191194
1369647_at 5.8533936 5.606744 6.482349 6.0285816 5.9767885 5.7087173 5.7405906 6.0017967 6.1023483 5.735149 5.7055564 5.9813495
1369648_at 6.1046605 5.639125 5.7911587 5.614986 6.1319313 6.089964 5.8328953 5.7713943 6.32047 5.7695904 5.809389 6.0161686
1369649_at 4.7979603 4.5332446 4.6027627 4.8673353 4.9451747 5.2425346 4.983388 4.57382 4.3485026 4.8801007 4.760368 4.631427
1369650_at 6.7286167 6.924177 6.973536 7.166299 7.0867605 7.3171678 7.128861 6.974753 7.0067477 6.8061996 6.95053 7.1449366
1369651_at 5.0751243 4.611332 4.534172 4.1735406 5.0455394 5.2558203 4.820659 4.5205364 4.5215683 4.680423 4.55248 4.840322
1369652_at 3.8942423 3.7157216 3.8794897 3.819884 3.7316313 3.8832574 3.910651 3.9305434 3.771397 4.0206347 3.8265507 3.5849729
1369653_at 7.218655 7.4894276 7.616096 7.2715683 7.43188 7.1947045 7.076338 7.173705 7.4862323 7.391447 7.340602 7.3376694
1369654_at 10.904496 11.0205965 11.171747 11.329336 10.51798 10.572816 10.783917 11.028325 10.796518 10.986238 11.150482 10.974312
1369655_at 8.31117 8.814346 8.076357 8.369727 8.429461 7.997995 8.764205 8.069912 8.376902 8.1297655 7.6159625 9.138748
1369656_at 6.914475 7.553772 7.6668825 7.5167017 7.0407205 7.216289 7.076719 7.3167386 7.535156 6.839662 7.0320816 7.329558
1369657_at 4.7184653 4.3988338 4.1409445 4.284881 4.3840675 4.5284476 4.548633 4.217308 4.2261643 4.440901 4.4953766 4.254414
1369658_at 8.933168 9.810304 9.517885 8.899953 8.862397 8.891305 9.1893015 9.822631 9.5019045 9.282878 9.61368 9.617182
1369659_at 5.789968 5.360453 5.3115187 5.937877 5.6756682 5.802907 5.8607483 5.461863 5.578592 5.830002 5.4298444 5.525267
1369660_at 4.133626 3.9808698 4.084058 4.4567914 4.5204854 4.474996 4.2688966 4.272351 4.2330284 4.2374506 4.619356 4.326063
1369661_at 8.09642 7.981887 8.043453 7.8768597 8.142286 8.263247 8.158688 8.0246105 7.892326 7.902655 8.07033 8.043217
1369662_at 3.581568 3.7837079 3.547386 3.4839501 3.5045195 3.563083 3.5953038 3.4612505 3.94383 3.9992115 3.477441 3.476167
1369663_at 9.003124 9.4914665 9.337781 9.31359 6.5904627 9.829165 8.979753 9.001067 9.252816 10.099965 9.811225 6.3478327
1369664_at 11.545334 10.586414 10.497823 10.938047 9.927189 9.828041 11.385185 10.972715 10.888939 10.444869 11.0133095 10.426001
1369665_a_at 7.930574 7.8060675 7.9804997 8.212759 7.551909 7.8340764 7.260896 7.693798 8.309145 7.8881426 7.5781527 8.004322
1369666_at 6.1394215 6.600388 6.406672 6.378996 6.2757473 6.157263 6.268046 6.030316 6.167443 6.350705 6.4324737 6.419742
1369667_at 6.756903 6.577514 6.6890807 6.7752714 6.96763 7.044945 7.077124 7.104078 6.607311 7.017515 7.185966 6.4744115
1369668_x_at 4.0781755 3.7440271 3.9094598 4.1760597 4.06859 3.8460567 3.9314628 3.7833345 3.8665926 3.8154013 3.9499402 3.938492
1369669_at 8.306555 8.456205 8.24362 8.109541 7.8440146 7.9037776 7.698398 8.000225 8.330296 8.168888 7.8427753 8.239252
1369670_at 4.7177486 4.8926787 4.7559924 4.738637 4.9391537 5.154642 5.193963 5.14989 5.1603537 5.1351814 5.118354 5.223154
1369671_at 12.31679 12.14142 12.239275 12.1093855 12.394761 12.464305 12.35076 12.3268 12.3290415 12.183293 11.94077 12.265543
1369672_at 6.446975 6.7976465 6.8405237 6.558964 6.317979 6.599883 6.3508177 6.671026 6.7615743 6.4218907 6.518558 6.457045
1369673_at 3.8193374 3.8442574 4.4444814 3.90762 3.758578 4.143279 3.8997686 3.841919 3.930593 3.8874586 3.8191032 4.4002624
1369674_at 3.6579638 3.5411294 5.1704245 3.79426 3.5309927 3.673944 3.6425307 3.8968778 3.8543444 3.7751393 3.715864 4.529478
1369675_at 6.447626 6.178222 6.5546074 6.187131 6.433487 6.396433 6.3138843 6.1422076 6.2684627 6.288334 6.1227584 5.994963
1369676_at 7.356006 7.044442 7.3054104 7.226493 7.279837 7.372929 6.7978425 6.9243364 6.909959 6.843469 6.7248807 6.692101
1369677_at 3.5991507 3.5010724 3.7750492 3.7660024 3.4104319 3.563083 3.630197 3.5794203 3.4722207 3.6310732 3.6384017 3.4725082
1369678_a_at 7.429412 8.02025 7.728009 7.8780394 7.6523046 7.3125134 7.0716877 7.555036 7.5626893 7.461525 7.5514402 7.471619
1369679_a_at 10.254332 10.308876 10.171534 10.188256 10.322975 10.042018 9.586703 9.67323 9.622468 9.645783 9.463543 9.492849
1369680_at 5.018719 5.010021 4.8487244 4.8921947 5.0877957 4.9277515 5.17988 5.054857 4.9403358 4.741763 4.76276 4.8307633
1369681_at 4.1378717 4.4036803 4.2642903 4.039312 4.7403245 4.438141 4.2363834 4.2909994 4.201283 4.309373 4.371755 4.151819
1369682_at 6.8487744 6.8142004 7.093859 6.557275 6.977053 6.865687 7.1767898 7.2770715 6.831353 6.789077 7.131722 6.9865074
1369683_at 6.6161623 6.788153 6.9124374 6.743221 7.176759 6.9424253 6.8847003 6.856549 7.0032444 6.8654275 6.745578 7.095938
1369684_at 5.321089 5.502476 5.1846786 5.395042 5.2481594 5.156763 5.5634108 5.1726303 5.2973576 5.380922 5.506268 5.4103727
1369685_at 4.106495 3.8135545 3.8903081 4.0926275 3.9561055 4.2588115 4.801463 3.8889904 4.1212482 4.058085 4.1593285 4.1524973
1369686_at 4.0756407 3.9423914 3.8338065 3.9290843 4.050744 4.016716 4.313749 4.062851 4.237692 4.028627 4.1537037 4.2295427
1369687_at 4.110915 4.238422 4.2240314 3.9564424 4.317841 4.360395 4.2686296 4.0469065 3.8370092 4.0157466 4.121036 4.153667
1369688_s_at 5.073173 4.7108965 4.9608555 5.0077014 5.1089115 5.0302687 5.3344164 4.877747 4.9867325 4.9745426 5.3559794 5.233037
1369689_at 6.722104 6.2898126 6.738831 6.7397966 7.152304 7.115736 6.5791907 6.2870865 6.285445 6.674759 6.836696 6.642836
1369690_at 6.775241 6.9067945 6.8546405 7.1105165 7.1341057 7.0469294 6.84864 6.754373 6.705877 6.854755 6.5764117 6.9888144
1369691_at 4.3150253 4.265132 4.5873537 4.3111677 4.566432 4.5788193 4.453362 4.110113 4.01583 3.8405488 4.25245 4.4641457
1369692_at 4.012968 4.07922 3.8560917 4.281681 4.0640097 4.092719 4.0071006 3.998593 4.0291348 4.2476053 3.843786 4.046464
1369693_a_at 5.949894 5.4673276 5.8530984 5.8468256 5.5178156 5.4900475 5.462754 5.6868076 5.768414 6.0902295 5.3845983 5.539204
1369694_at 3.4751823 3.6197033 3.592117 3.9324324 3.5108616 3.7907724 3.6144998 3.8183873 3.4722207 3.3918986 3.7194726 3.8136775
1369695_at 4.484826 4.336841 4.325598 4.5612245 4.503087 4.8383155 4.6904798 4.545476 4.119974 4.6039543 4.258272 4.471072
1369696_at 3.6147583 3.4954312 3.976255 3.5373976 3.8213131 3.9265084 3.705611 3.695734 3.6025815 3.7027943 3.6464655 3.8964982
1369697_at 3.80829 4.022859 3.6185603 4.043158 4.1069727 3.9838395 4.5032043 3.9595518 3.836905 4.0128193 3.9815326 3.9913356
1369698_at 5.2228336 5.020195 5.143191 5.120132 4.693741 5.049241 4.9192877 5.225372 4.71878 5.304563 6.0646496 4.576644
1369699_at 4.4798326 4.4692984 4.4059086 4.4710813 4.7212405 5.04364 4.7124467 4.7889013 4.6115913 4.4732447 4.547123 4.8275056
1369700_at 5.77253 5.8764963 5.885453 5.7729607 6.1542597 6.1222405 5.6814156 5.8155694 5.903415 5.8511 6.3066883 5.9062514
1369701_at 12.608448 12.453439 12.353286 12.31973 12.516039 12.522656 12.353041 12.5037565 12.600148 12.445136 12.514371 12.536222
1369702_at 7.2697463 7.3879476 7.304994 7.344338 6.9846535 6.9952087 7.246962 7.290036 7.422338 7.2042127 7.3482785 7.3906546
1369703_at 7.7478385 7.709154 7.619018 7.7376666 7.2492247 7.5717483 7.610351 7.705614 7.9973693 7.562221 8.107194 7.33044
1369704_at 6.6054654 6.2394376 5.9522853 6.1966524 6.546183 6.8728266 6.1132994 6.264905 6.154956 6.1056104 6.108023 6.1416984
1369705_at 5.373549 5.007943 5.0971775 4.8213325 5.146856 5.115868 5.32498 4.942052 5.012226 5.2145195 5.145215 5.077841
1369706_at 3.7370646 3.8386579 3.4817936 3.9433823 3.8482983 3.8752296 3.9582705 3.6561806 3.5488603 3.9907866 3.5140538 3.8878071
1369707_at 4.4340177 4.3136463 4.3776793 4.268753 4.3749332 4.701037 4.109319 4.090419 4.0452967 4.392424 3.9789972 4.2821426
1369708_a_at 5.39416 5.394225 5.580659 5.4830356 5.569877 5.413049 5.5994687 5.419603 5.1825676 5.3720956 5.20493 5.3779826
1369709_at 4.006521 4.087277 4.405452 4.5624685 4.0361137 4.239727 4.4432306 4.272351 3.982017 4.2813993 4.2978964 4.5843687
1369710_a_at 3.7533343 3.8850646 3.7547107 4.0870767 3.6679487 4.060751 3.984365 3.693939 3.751751 3.6798055 3.8741124 4.004569
1369711_at 4.506897 4.445446 4.2050066 4.6431065 4.6338644 5.009301 4.476021 4.2343845 4.1190624 4.638251 4.3866596 4.31166
1369712_at 7.209263 7.723255 7.726749 7.517837 7.168423 6.8022823 7.526113 7.4753833 7.5187116 7.5318365 7.5034785 7.927747
1369713_at 5.2860746 5.3214283 4.912996 4.9384303 5.4857845 5.638226 5.44061 5.2148695 5.24848 5.2474837 5.3665752 5.286255
1369714_at 6.96429 6.6673636 7.458599 7.0210233 7.1834493 6.809973 7.145846 6.896955 6.977334 7.140307 7.2891765 7.217212
1369715_at 4.42508 4.2538953 3.7079916 3.9219117 4.13312 4.4793644 4.312669 4.208689 3.985877 4.2639933 4.1212826 4.194724
1369716_s_at 10.321697 10.481567 10.236244 10.117462 9.938955 10.04 10.19194 10.329652 9.971461 10.3947 10.226905 10.248601
1369717_at 4.3935595 3.9609177 3.8137307 4.463268 4.0521193 4.367976 4.344924 4.5043483 4.275897 4.525559 4.5721645 4.2853413
1369718_at 8.55194 8.511339 8.604595 8.487343 7.887041 7.733485 8.306345 8.587921 8.7983885 8.693931 8.795467 8.637042
1369719_at 3.1498244 3.4441307 3.2629278 3.3694983 3.343633 3.2404807 3.2926588 3.2348013 3.4347126 3.9009943 3.289046 3.5976112
1369720_at 9.513508 9.3789425 9.552818 9.648528 9.309701 9.349073 9.258764 9.565118 9.557217 9.496843 9.4468 9.217131
1369721_at 5.1104097 4.2918377 4.44717 4.819026 4.916667 5.0291743 4.8882523 4.3916435 4.6553745 4.309087 4.6333666 4.5016236
1369722_a_at 8.732189 8.613481 8.606349 8.734684 8.4750595 8.335374 8.804115 8.566658 8.799411 8.848489 8.9261055 8.58666
1369723_at 7.619963 7.6242523 7.642605 7.6175475 7.389494 7.3053303 7.569167 7.613373 7.921446 7.904232 7.6211495 7.3992844
1369724_at 5.716883 5.389151 5.155834 5.3097878 5.1988845 5.5937896 5.361722 5.4346304 5.363899 5.4481163 5.2261505 5.19393
1369725_at 7.9211555 8.1978035 8.147169 8.113922 8.531648 8.234982 8.189363 8.301838 8.15752 7.9126534 7.9582996 8.015257
1369726_at 8.773603 8.670126 8.784732 8.700518 8.331872 7.755935 8.527656 8.462441 8.63804 8.6149645 8.826648 8.8670435
1369727_at 13.801838 13.782235 13.735091 13.860478 13.712114 13.617618 13.792024 13.831596 13.897614 13.697762 13.85065 13.841968
1369728_at 5.475104 5.0808344 5.674344 5.5232105 5.2506213 5.037996 5.1346555 5.4066434 6.124717 5.6396 5.110762 5.740258
1369729_at 8.687332 8.681402 8.83893 8.461746 8.15461 8.221823 8.698475 8.860352 8.952795 8.305592 8.203953 8.601877
1369730_a_at 4.6199 4.192512 4.5268703 3.9684358 4.7359276 5.0388803 4.7785277 4.3625207 4.3104234 4.6643043 4.298727 4.7586117
1369731_at 3.6137252 3.2391186 3.330251 3.3706815 3.3343887 3.5069027 3.6696365 3.4028466 3.2678726 3.449538 3.4242601 3.4193528
1369732_a_at 4.2620993 4.9974594 4.7315836 4.6871643 4.7064095 4.5563965 4.8193626 5.210682 4.425726 4.0038643 4.4117193 4.6386795
1369733_at 8.92205 8.677781 8.882508 8.822773 8.268364 8.07988 8.587965 8.652023 8.767265 8.530477 8.82667 8.7863865
1369734_at 8.960697 9.013719 9.076797 9.072566 9.283267 9.024202 8.877468 8.999835 8.836352 8.605365 8.643838 8.8396435
1369735_at 6.0853047 6.06321 6.154471 6.115207 5.8186913 5.8119516 5.9217873 6.020251 6.235328 5.7469807 5.970621 6.06213
1369736_at 5.0911098 4.9142127 4.736279 5.32813 5.092851 4.850869 5.008979 5.046224 4.833018 4.5745006 5.1966066 5.0506363
1369737_at 8.902962 9.415827 9.402692 8.916389 9.522232 9.578017 9.384232 9.314219 9.620204 9.293112 8.881921 9.8525095
1369738_s_at 9.811043 9.8811655 9.815747 9.921706 10.159291 10.45799 10.142759 9.977262 9.95602 10.0043545 9.345561 10.062348
1369739_at 4.2309513 4.2756023 3.829417 4.106221 4.1648717 4.5514226 4.1464767 4.118259 4.0681963 4.145156 3.750549 4.080665
1369740_at 4.6245003 4.4839478 4.6185474 4.691497 5.128463 5.1365047 4.6839824 4.4770474 4.7749624 4.789501 4.8891077 4.8832397
1369741_at 5.3776083 5.392796 5.4992604 5.2511125 5.706129 5.6896696 5.6126833 5.4105263 5.21331 5.5797777 5.54949 5.427603
1369742_at 4.7021437 4.8230658 4.6491714 5.388974 5.0184116 4.9055953 5.0848904 4.766613 4.668388 5.249301 4.9633403 4.611981
1369743_a_at 8.552616 8.427651 8.980999 8.566711 8.347406 8.162567 8.655327 8.719303 8.550537 8.76549 8.6366415 9.1212015
1369744_at 3.971961 3.7631671 3.749008 3.8487346 4.075666 4.526444 4.0540514 3.8996701 3.7160664 4.130727 4.105585 4.1016893
1369745_at 6.0612063 6.3208914 5.980759 5.97383 6.4224687 6.485737 6.5414376 6.1248527 5.852399 6.458924 6.2532797 6.2142696
1369746_a_at 11.716519 11.675689 11.558878 11.899682 11.723545 11.288048 11.529777 11.510098 11.726592 11.846271 11.746452 11.653004
1369747_at 6.4618773 6.6634526 6.3977594 6.503063 6.7141843 6.481554 6.255824 6.2121572 6.4981713 6.884951 6.4333906 6.697125
1369748_at 3.667784 3.4237978 3.6058676 3.5380743 3.465348 3.60211 3.427348 3.5888243 3.7361312 3.3700392 3.5754752 3.4142277
1369749_a_at 4.123049 3.69725 3.669277 3.8421047 4.1203938 4.1535664 4.0708404 4.0248365 4.0551414 3.8993144 3.7073956 4.021326
1369750_at 3.5155678 3.614011 3.7469127 3.6315484 3.7189827 3.9829826 4.0889244 3.9123962 3.94562 3.47853 3.9396062 4.093379
1369751_at 4.130378 3.856304 3.9870758 4.121193 4.0404787 4.051568 4.166303 3.6135695 4.105853 3.930103 3.7114024 4.0817327
1369752_a_at 4.7299414 4.6340055 4.7718387 4.766293 5.0309734 5.027918 4.839911 4.8259645 5.1349416 5.1387773 4.7857513 4.7358437
1369753_at 4.0971055 3.9035487 3.886724 4.1314306 3.9086828 4.2493777 3.8845634 4.144759 4.00299 3.9896374 3.8955793 4.1330233
1369754_a_at 8.210572 8.049844 8.189291 7.809704 7.988449 7.933345 8.082807 8.0465145 8.1534 7.884952 8.079243 8.205438
1369755_at 3.6722047 3.8140688 3.6263275 3.6748943 3.904726 3.6073453 4.038041 4.0227346 3.659642 3.963754 3.7741604 3.858321
1369756_a_at 7.098824 7.58258 7.836261 7.614273 7.32846 6.9877195 7.08934 7.9382143 7.1280537 7.6107297 7.693966 7.168091
1369757_at 6.000028 5.535884 5.7365937 6.0103483 5.722387 6.063626 5.859533 5.921426 5.5533104 6.015622 5.562023 6.1706104
1369758_at 8.786217 7.6027584 7.8612237 7.877692 7.7928395 7.5693126 8.10456 7.899146 7.9263406 7.48634 8.127781 7.7476954
1369759_at 5.252023 5.420118 4.977952 5.413163 5.1714616 5.1750484 5.491216 5.566359 4.994924 5.279912 5.0043125 5.3411584
1369760_a_at 3.8249617 3.90446 3.7412252 4.2806873 3.6676457 3.9908643 3.9273813 3.92112 4.1033864 3.8574884 3.8028927 3.6831717
1369761_at 3.942188 3.6754327 3.78862 3.8018987 4.1175437 3.9553072 3.8712728 3.9282904 3.673168 3.92283 3.7194629 3.7466595
1369762_at 4.430524 4.3684545 4.347203 4.583106 3.9117293 3.981926 4.393314 4.716541 4.8059025 4.43408 4.567836 4.69969
1369763_at 3.9716396 3.7985709 3.9249082 3.7477624 3.9844341 4.1906757 4.198977 3.745885 3.8639305 3.996934 3.9219856 3.9387302
1369764_at 13.191823 13.191176 13.15864 13.324589 13.078274 13.192562 13.226579 13.160477 13.15981 13.422404 13.356151 13.297931
1369765_at 3.9308815 3.729628 3.8531358 3.6909502 3.710756 3.812488 4.278265 3.9147942 3.821348 4.342742 3.91178 4.0476885
1369766_at 5.3754225 5.1024528 5.0212555 5.438387 5.3997674 5.5152535 5.6588798 4.8881283 5.020147 5.0981345 5.3187523 5.1118255
1369767_a_at 3.9644036 3.7601674 3.5733533 3.8245838 3.84289 3.8521657 4.0660973 3.9270377 3.9890428 3.8096974 4.278365 3.743079
1369768_at 6.2013083 6.5438743 6.4979634 6.271423 6.464785 6.3273125 6.305465 6.561404 6.422527 6.340412 6.3693886 6.5482774
1369769_at 4.4030313 4.6595984 4.6371202 4.6566014 4.4184732 4.5913897 5.109708 4.9219627 4.8457756 4.7214203 4.773368 4.4699597
1369770_at 4.1495714 3.9923663 4.0975804 3.968071 4.0714293 4.2788434 4.119096 3.9628663 3.6847963 3.899691 3.8809521 3.9969037
1369771_at 5.0729637 5.1569853 5.527135 5.3707414 5.0049505 4.886184 4.8117 4.8360734 5.314869 5.4135356 5.1616945 5.0483685
1369772_at 6.865835 7.1455717 6.6813965 6.6182585 6.9571514 7.2932234 6.88572 7.1451263 7.3024273 6.92593 7.5915365 7.320839
1369773_at 4.09217 3.7329948 4.1142445 3.5532303 3.9171693 3.9435377 3.6389506 3.9590476 4.119974 3.670506 3.6884623 3.8044147
1369774_at 4.5621653 4.1114135 4.4507866 4.1129403 4.18003 4.5171027 4.2755566 4.335175 4.5217967 4.645534 4.520135 4.3404846
1369775_at 8.517061 8.696882 8.780589 8.370916 8.2102785 7.9954853 8.513021 8.802439 8.697687 8.554649 8.911411 8.569325
1369776_a_at 6.767248 6.1952133 6.420834 6.3512397 6.6734166 6.6249022 6.6552334 6.099511 6.47018 6.23786 6.392793 6.65502
1369777_a_at 7.68637 7.5093136 7.6891646 7.06686 7.5909934 7.3065042 7.216894 6.958704 7.147667 7.131662 7.3187504 6.978383
1369778_at 3.7781372 3.779288 3.7535763 3.6991937 3.9360685 4.0247536 4.0071006 3.5161448 3.8767855 3.7348444 3.8222442 3.8279555
1369779_at 6.0337143 5.9239573 5.795987 6.029129 5.940016 5.630242 5.397622 5.947055 5.695204 6.109686 5.99025 5.8470697
1369780_at 5.7317348 6.328868 5.9914684 6.2710695 6.1838703 6.279165 5.5948234 6.0585833 6.0368037 5.827026 5.835558 5.829229
1369781_at 4.001294 3.6376803 4.0218964 4.1385655 3.9060159 3.9036088 3.9455044 3.9047554 3.7857223 3.8322463 4.2363605 3.7384872
1369782_a_at 5.6768436 5.958677 5.483897 5.782415 5.999708 6.17556 6.0783567 5.664789 5.5672503 5.960874 5.825451 5.827144
1369783_a_at 5.294503 4.8586025 5.771145 5.214998 5.055866 4.5652695 4.7555842 4.8747954 5.186801 5.432977 5.9896626 4.798959
1369784_at 3.6765654 3.6207783 3.6585643 3.677675 3.8804274 4.053594 3.7734754 3.8054168 3.4899352 3.9213154 3.7332294 3.6839821
1369785_at 8.071422 8.042851 8.175901 8.451575 7.9863024 7.6833963 8.084629 8.036239 7.86129 7.584261 7.731846 7.5530806
1369786_at 5.9296737 5.21027 4.9169083 5.874785 5.732284 6.3836126 5.908336 5.6279287 5.097515 5.614054 5.8000226 5.7097564
1369787_at 3.8507552 3.702634 4.0725317 3.7248807 3.5826507 3.935562 4.2460003 4.240367 3.6789603 3.8436205 3.4980345 3.964998
1369788_s_at 8.297262 7.478204 7.3475094 8.97821 7.445079 7.87087 7.883494 7.704846 6.966755 8.199665 9.864429 7.813341
1369789_at 3.2153807 3.382453 3.5728955 3.298341 3.3704822 3.2776456 3.4765809 3.4175272 3.455189 3.3338256 3.3928833 3.2761028
1369790_at 11.535681 11.050006 10.950473 10.755073 10.581269 11.323952 12.139509 11.089472 11.150388 10.929325 10.870936 10.508718
1369791_at 7.683966 7.453707 8.050768 7.476797 7.9665823 7.681191 7.5464644 7.963279 8.011343 7.80832 8.057432 7.747836
1369792_at 5.931598 6.002668 5.5460086 5.833904 5.8722277 6.3471847 6.1122785 6.0811667 5.776428 6.2406445 5.9206543 5.857978
1369793_a_at 3.944136 3.7570572 3.8915887 4.17764 4.1667495 4.1374235 3.838103 3.7991376 4.241475 4.193817 3.8560545 3.7478032
1369794_a_at 5.0143895 4.8977895 4.8519206 5.1401787 4.665309 4.832651 5.1804924 5.244462 4.796638 4.812035 5.1639123 4.4798117
1369795_at 4.5830154 4.5424213 4.4650187 4.65071 4.3294106 4.3140574 4.5108805 4.505088 4.4463725 4.4389453 4.786964 4.4375176
1369796_at 4.353576 4.242346 4.236142 4.5573244 4.624071 4.673827 4.7646112 4.500223 4.784019 4.34599 4.5759106 4.4662104
1369797_at 4.1955304 4.2029943 4.1764436 4.4187956 4.1493726 4.238489 4.5507193 4.252079 4.2347775 4.308841 4.3214884 4.190011
1369798_at 4.3760996 4.385991 4.633484 4.5657015 4.6558323 4.793507 4.958651 4.3501377 4.4785304 4.5758705 4.383688 4.568692
1369799_at 10.476273 10.513047 10.581882 10.717049 10.73888 10.562074 10.52679 10.581091 10.606761 10.7321825 10.519964 10.422411
1369800_at 3.889885 4.0090504 4.026641 4.33331 3.8778083 3.959076 4.0226746 3.9472818 4.1507926 3.9731932 3.8471453 4.303934
1369801_at 4.3361697 4.3757725 4.079894 4.380241 4.5836334 4.7314267 4.691383 4.315004 4.470458 4.15511 4.3925347 4.427852
1369802_at 4.0019245 4.08261 3.7616522 3.912983 3.8253257 3.9469898 3.7579362 3.8314323 3.8153105 4.2642565 3.984277 3.8950176
1369803_at 4.7553663 4.637629 4.148364 4.3970895 4.7925863 4.578902 4.63513 4.7375107 4.550254 4.5022616 4.6257668 4.7825503
1369804_a_at 4.71581 4.6820107 4.5140495 4.6970015 4.742647 5.009301 4.575426 4.2135077 4.74335 4.6717434 4.77203 4.6250277
1369805_at 4.214203 3.669474 4.035056 3.839828 4.0693913 4.4000225 4.408294 4.029558 3.8091133 3.7985392 4.0618725 3.998764
1369806_at 5.1570234 4.9160204 4.816446 5.1912494 5.299931 5.287325 5.1131206 5.058054 4.886758 5.4362783 5.029052 5.2699504
1369807_at 4.3920846 4.1837854 4.3822465 4.4903674 4.5745215 4.4067373 4.4586697 4.428941 3.878747 4.58708 4.595588 3.985368
1369808_at 4.2365847 4.2083697 3.9274085 4.3329916 4.7231684 4.9343286 5.0455036 4.8769946 4.4307942 4.061002 4.5879536 4.3568344
1369809_at 5.3575644 4.9043255 5.109386 5.205705 4.889473 5.008937 5.4149866 4.7772202 4.724633 4.881028 5.271675 5.002727
1369810_at 6.2555633 5.986447 6.03552 6.2997804 6.2576694 6.289748 6.0768757 6.3344755 5.9625382 6.2526636 6.294385 6.3715568
1369811_at 4.6291533 4.4240627 4.339287 4.7212434 4.8002777 4.7440834 4.6848326 4.5916696 4.694724 4.6808157 4.4823685 4.6704597
1369812_at 5.248624 5.339259 5.5252104 5.5491505 6.051647 5.8505692 5.4077196 5.5115547 5.367605 5.4255133 5.7060585 5.556554
1369813_at 6.9885383 7.1903925 6.6854587 7.2325583 7.0930834 6.9325757 7.032246 7.061736 7.200066 7.19464 6.9012723 6.972302
1369814_at 4.6954985 4.5271473 4.3182297 4.431769 4.4050655 4.706927 4.6783476 4.4415793 4.65634 4.86702 4.359207 4.2708025
1369815_at 5.446337 5.5671515 5.7413216 5.39531 5.6602626 5.725731 5.630495 5.4739823 5.3696594 5.220092 4.604278 5.691779
1369816_at 4.996476 4.9878683 5.188104 4.602271 4.828487 4.7377934 4.5831175 4.8981442 5.2477856 4.896986 4.7752147 4.5757747
1369817_at 4.2771115 4.657995 4.189009 4.0782714 4.526037 4.275193 4.625559 4.2836003 4.4137025 4.3697157 4.6449294 4.317876
1369818_at 4.308471 4.649769 4.5784025 4.6641197 4.7638903 5.113033 4.836029 4.655358 4.705924 4.551279 4.745402 4.832327
1369819_at 4.8839197 4.585652 4.481262 4.360074 4.8712497 4.7368307 4.7643557 4.617147 4.727895 4.5923395 4.7101955 4.711236
1369820_at 4.11121 3.80651 4.4545794 4.123178 4.4137044 4.0213056 4.6908765 3.9015474 4.160255 4.8011956 4.181148 4.1123667
1369821_a_at 4.938469 5.161641 4.830681 5.2898865 4.5968814 4.9021187 5.460186 5.1284523 4.7765293 5.0842743 4.9708185 5.0983057
1369822_at 4.3354864 4.261529 4.3018384 4.646905 4.2932353 4.5045223 4.380471 4.4635854 4.167207 4.305972 4.3354754 4.391783
1369823_at 5.014952 4.6030617 4.430622 4.2415714 4.7782707 4.880079 4.616466 4.622018 4.376339 4.5911293 4.377425 4.6870203
1369824_at 4.6223803 4.903551 5.1131744 5.2165995 4.6467056 4.776633 4.5987926 4.5941334 4.624958 5.037096 4.937691 4.877021
1369825_at 4.48599 4.683976 4.460431 4.878945 4.826772 5.0819793 4.881417 4.57788 4.611201 4.617927 4.464857 4.713852
1369826_at 6.3017025 6.0289855 5.874291 5.902183 5.775974 5.7445 5.784157 5.5986323 5.5066056 5.4388194 5.8909802 5.718516
1369827_at 5.399893 5.3604536 4.8009806 5.393162 5.5337353 5.5503254 5.4922876 5.2756796 5.103252 5.3480864 4.882947 5.370799
1369828_at 5.246264 5.2459 4.8568363 5.0998774 5.551985 5.703207 5.192089 5.548583 5.0687866 5.1404543 5.4103556 5.4770308
1369829_at 4.367981 4.238422 4.4590297 4.432371 5.093515 5.2051387 4.2892866 4.413089 4.2067075 4.458539 4.5575137 4.397153
1369830_at 4.422606 4.5684037 4.828431 4.8468266 4.8533792 4.6096663 5.073467 4.8581276 4.78271 4.9846663 4.7394714 4.772998
1369831_at 5.103615 5.279587 5.228655 4.821631 5.457206 5.4924507 5.341525 5.100004 5.480502 5.263455 5.5105143 5.1339474
1369832_at 5.3277283 5.148525 4.7821083 5.037466 5.579027 5.6635365 5.329383 4.8534727 4.6549063 5.296235 5.343262 4.7594595
1369833_at 4.056563 4.1898274 4.4322176 4.2379684 4.2504125 4.5284476 4.523625 3.9508343 4.424359 4.8310547 4.210696 4.470992
1369834_at 7.932546 8.038645 7.7776575 8.047667 7.64473 7.0855546 7.5149655 7.7700095 7.567008 7.9591484 7.784267 7.565743
1369835_at 6.1702757 6.0218225 6.3148584 6.3744326 6.2548337 6.5520077 6.2510934 6.1120186 5.783404 6.186624 6.329645 6.19965
1369836_at 7.3736734 6.860617 6.60792 6.0371337 6.5149565 6.68319 7.110751 5.5498576 5.8608704 6.1778736 5.223482 6.708491
1369837_at 12.469649 12.169329 12.0666485 12.498881 12.34686 12.213462 12.069962 12.097322 12.380222 12.311832 12.309253 12.270977
1369838_at 4.0751266 3.8725808 3.941697 4.1433306 4.4262547 4.189296 4.3355513 4.286981 3.973547 3.9381952 4.441396 3.913953
1369839_at 4.561104 4.4326477 4.320357 4.333579 4.5971746 4.644634 4.556074 4.1768084 4.330765 4.4342403 4.4879265 4.4766493
1369840_at 10.2992735 8.901141 9.653905 8.698273 8.400973 8.491316 9.096533 10.159023 8.875272 8.761422 10.548947 8.661713
1369841_at 3.610557 3.5536418 3.6932642 3.7769656 3.6921272 3.8437293 4.0417624 3.6012943 4.120463 3.6798055 3.7095165 3.8346424
1369842_at 3.988136 3.710373 4.04226 3.9628875 3.9153342 4.044485 3.7345037 4.0547695 3.8938668 3.5823796 3.6648855 3.8346424
1369843_at 4.4298697 3.853112 4.3651276 4.4176397 4.2685165 4.554824 4.471195 4.2883673 3.9634478 4.3576374 4.355093 4.3980865
1369844_at 4.074053 3.9410293 3.9626348 3.8726842 4.0044246 4.3116875 4.1606083 3.9924495 3.9216568 4.1164064 4.010536 3.8346422
1369845_at 5.413623 5.148525 5.1663785 5.248212 5.4094987 5.578822 5.453126 5.2757125 5.5149856 5.459303 5.364311 5.279601
1369846_at 3.5812318 3.6960897 3.521566 3.4912436 3.6075444 3.4364922 3.671097 3.5804176 3.5286348 3.956969 3.797004 3.5559022
1369847_at 5.295151 5.322339 5.146844 5.154979 5.213206 5.5917735 5.58363 5.1958623 5.1154656 5.417761 5.0671897 5.0438533
1369848_at 3.4393487 3.58346 3.362306 3.5248814 3.6510572 3.5782561 3.779591 3.6506543 3.5710092 3.7019136 3.5799775 3.642168
1369849_at 5.123561 5.127348 5.291963 5.015566 5.1784973 5.1681213 5.368065 5.0927334 5.5520487 4.824504 5.1572065 5.102337
1369850_at 5.5883985 5.346283 5.256674 5.5644646 5.6584635 5.8068833 5.333439 5.034806 5.814902 5.881841 5.4191723 5.3404894
1369851_at 7.0753846 6.9637165 6.878084 6.9768224 7.3028626 7.501793 7.1981273 7.0032506 6.831636 7.017538 7.2680206 6.980645
1369852_at 12.094997 12.15945 12.179908 12.1082945 12.111914 12.083482 12.17068 12.20409 12.259754 12.071137 12.272969 12.15232
1369853_at 4.6109653 4.8410654 4.5933485 4.4962764 4.9876385 4.721447 4.6830926 4.660073 4.3811965 4.533824 4.783015 4.8284507
1369854_a_at 8.660192 8.537544 8.794376 8.754009 8.856084 8.4398775 8.243087 8.473349 8.533345 8.392008 8.556761 8.189722
1369855_at 3.8272638 3.6844914 3.8884134 3.7672923 3.7953494 3.6986449 3.9455044 4.103498 3.6829705 4.2338524 3.9971445 3.762649
1369856_at 4.586093 4.4398847 4.2640524 4.4308977 4.2796087 4.6631556 4.4725304 4.3659678 4.1204624 4.736533 4.483254 4.502039
1369857_a_at 5.406809 5.287604 5.5254464 5.526321 5.5368648 6.0680633 5.9104404 5.418906 5.326632 5.54879 4.891817 5.0095696
1369858_at 4.011577 4.5174084 4.2967 4.0579615 4.5500655 4.187472 4.1199446 4.0699987 4.3582826 4.129758 4.2889338 3.9431233
1369859_at 4.9165444 4.5457067 4.345217 4.351689 4.224567 4.4308577 4.7877865 4.3605843 4.43137 4.7979846 4.123312 4.4144897
1369860_a_at 4.87681 4.5800877 4.6001244 4.878703 4.7912006 5.0470133 4.8368435 4.9233437 4.7396398 5.3377934 4.882287 4.8138456
1369861_at 4.2885 4.0736237 4.0027566 4.594821 4.412267 4.405599 4.465152 4.1188884 4.215312 4.3924866 4.2517867 4.407756
1369862_at 4.5087414 4.4948864 4.4604435 4.951464 4.6948915 4.659552 5.0419893 4.2798686 4.4560127 4.055471 4.4678617 4.472438
1369863_at 9.0726385 9.443727 9.234409 9.316777 9.358699 8.532352 8.601583 9.161933 8.653763 9.589185 9.233289 8.518763
1369864_a_at 9.988125 10.478838 10.041513 9.854104 10.446537 11.209318 10.2406025 10.461961 10.653878 10.125322 8.899971 10.455183
1369865_at 3.9224 4.1461425 4.1673384 4.480049 4.3721275 4.694834 4.096463 4.2957473 4.4624557 4.3993206 4.2902775 4.113291
1369866_at 4.6906395 4.615058 4.668438 4.788836 4.6420636 4.583441 4.6066236 4.880379 4.7829475 4.711279 4.944448 4.5584044
1369867_at 5.3509054 5.564735 6.87967 5.1023283 5.2505093 5.3889856 5.7107887 5.43173 6.2235 6.021968 6.307582 5.7798033
1369868_at 10.0259285 10.005822 9.912453 9.892794 9.989991 9.648932 9.866834 9.783477 9.81465 9.821799 9.799717 9.87442
1369869_at 3.512855 3.6522071 3.5709183 3.7470407 3.6650503 3.7920554 3.4563234 3.8739674 3.8639305 3.5796301 3.9031122 3.7122378
1369870_at 7.121392 6.9734416 7.2905645 7.2776394 7.3281903 7.3054543 7.1333036 7.247243 7.309553 7.035124 7.4299936 7.3234644
1369871_at 3.4831574 3.9220634 3.430321 3.7993345 3.6589925 3.7207806 3.7794306 3.7200491 3.812661 3.6830587 3.6181924 3.8319495
1369872_a_at 4.526071 4.267834 4.225062 4.1063004 4.386527 4.6129804 4.054005 4.205151 4.2553835 4.5907063 4.38151 4.246523
1369873_at 4.141213 3.9614246 4.414027 4.190123 4.3878155 4.6316247 4.8100815 4.7376766 4.2268414 4.617361 4.6477118 4.382545
1369874_at 4.720065 4.3906107 4.5228734 4.6150455 4.803852 5.05254 4.87798 4.759409 4.544095 4.3697443 4.8154445 4.716414
1369875_at 5.1857405 5.1500354 4.791011 4.815795 4.8240485 4.958192 5.245222 5.118149 5.083727 4.9759545 4.4858146 5.280939
1369876_at 4.1045666 3.8135545 3.7558534 3.9045465 3.7723432 3.9331877 3.9116185 3.8344393 3.8491242 3.8753376 3.6441221 3.7826183
1369877_at 5.161363 4.464843 5.022701 4.5911117 4.946151 4.8915477 5.212554 4.8948407 5.1485925 5.295897 4.7245684 5.1924944
1369878_at 3.876534 3.9419417 4.05986 3.7248807 4.1761684 4.491455 3.9434834 3.9835582 3.9923396 4.138113 4.0854683 3.8878071
1369879_a_at 12.695292 12.792005 12.71159 12.772274 12.861549 12.813893 12.72553 12.738051 12.679204 12.679823 12.711941 12.764977
1369880_at 4.164359 4.158372 4.044782 4.4582586 4.26418 4.666688 4.3170795 4.094495 4.1107693 4.651775 4.1677322 3.7869203
1369881_at 4.243023 4.2918067 3.959473 4.18007 4.4448776 4.3787146 4.1826725 4.002269 4.394051 4.328094 4.3831606 4.2873573
1369882_at 4.3997545 4.6552486 4.517933 4.2771792 4.5450616 4.591855 4.648676 4.8712306 4.710519 4.746286 4.432778 4.4571395
1369883_at 3.422312 3.5643084 3.179125 3.6211092 3.4837143 4.020601 3.8803172 3.3765712 3.4658103 3.4765966 3.3378677 3.3860605
1369884_at 4.637486 4.8437543 4.919721 5.1592083 4.7864165 5.0890565 4.7631226 4.5338225 4.706915 5.021917 4.781888 4.8284507
1369885_at 5.0158916 4.826265 4.826062 5.026219 5.2102146 5.447527 5.2190237 4.994994 4.9403358 5.0276394 4.8964257 4.814973
1369886_a_at 6.548888 6.4915366 6.4752636 6.4899945 6.2867227 6.131875 6.273631 6.268834 6.3537717 6.424488 6.2610774 6.186092
1369887_at 4.446523 4.705755 4.6431465 4.510209 4.4541283 4.685467 4.666914 4.737224 4.660245 4.7596407 4.813244 4.673661
1369888_at 4.307324 4.4780145 4.3651276 4.4356484 4.2810016 4.163238 4.392807 4.7169876 4.1090393 4.033013 4.2419205 4.4386616
1369889_at 4.1111116 3.9206796 3.7438009 3.900788 3.8687644 4.139744 4.259926 3.837227 4.0567856 4.076231 3.607325 4.1254253
1369890_at 3.0543132 3.1746309 3.140259 3.2735956 3.1005404 3.2177567 3.293905 3.2419608 3.2007198 3.151096 3.2492638 3.1232429
1369891_at 5.377109 4.9997234 5.2997127 5.325063 5.372212 5.4166417 5.1974993 4.955814 5.278106 5.0445495 5.199628 5.287658
1369892_at 3.955898 3.6380844 3.599344 3.7913907 3.6508305 3.8596005 3.7499835 3.9606683 3.7612503 4.0059137 3.8909576 3.738971
1369893_at 4.4847493 4.7075567 4.6038427 4.810674 4.6654315 4.886265 4.726473 4.7161274 4.727202 4.7183323 4.666697 4.7112904
1369894_at 3.3900378 3.2901723 3.3295968 3.5020263 3.2698708 3.319947 3.3456686 3.3687937 3.3190646 3.5147643 3.5356882 3.4557462
1369895_s_at 6.0026884 5.7251687 5.790909 6.085303 6.2354565 5.997538 5.9174967 5.737952 6.313429 6.1371603 5.609704 5.8754067
1369896_s_at 7.7295895 7.9540677 7.7455697 7.7020845 7.4088225 7.3803167 7.871201 7.872614 7.464095 7.868027 7.5062604 7.6038804
1369897_s_at 12.541799 12.700097 12.614172 12.54709 12.440189 12.419908 12.586896 12.550245 12.615297 12.560262 12.71528 12.698198
1369898_a_at 4.3584948 5.005647 4.982708 4.347865 4.8546567 4.648529 5.057891 4.804432 4.455872 4.7240133 4.5792055 5.0646734
1369899_s_at 6.257695 6.119914 6.3522143 6.298494 6.0832896 6.1207347 5.84913 6.1326013 6.20405 5.919185 5.7004385 5.956859
1369900_at 4.2771115 3.9790287 4.1175356 4.261471 4.1960545 3.8552139 4.085639 4.7877073 4.0532713 4.4570804 3.9283798 4.140485
1369901_at 4.3674135 4.1832047 4.37697 4.079954 4.150336 4.589567 4.75964 4.356276 4.080644 4.163698 4.2641582 4.5360336
1369902_at 7.469584 7.8036947 7.444701 7.2623634 6.9775844 6.930917 7.343179 7.6384287 7.759564 7.835656 7.48116 7.7309437
1369903_at 4.277261 3.6664286 4.0801296 4.075378 4.2579126 4.478062 4.2211328 4.5485277 4.092 4.310343 3.885312 4.25314
1369904_at 4.6646357 4.499419 4.5158596 4.6812677 4.5876083 4.9909782 4.774719 4.447585 4.3647094 4.6361923 4.6136527 4.82845
1369905_at 3.5709376 3.556558 3.5566907 3.489316 3.507893 3.856368 3.9123538 3.6063533 3.9349592 3.7331338 4.2630477 3.6827817
1369906_s_at 12.044446 11.807894 11.86938 11.8283205 12.025768 11.880658 12.04197 11.863967 11.877762 12.00662 12.113561 11.962827
1369907_at 5.475104 5.419421 5.519674 5.5066347 5.7773457 5.964249 6.025919 5.432153 5.696874 5.9388256 5.5018263 5.446593
1369908_at 3.6512742 3.5376213 3.6927543 3.685197 3.6123228 3.687926 3.9781616 3.6944566 3.424802 3.5339518 3.697871 3.569177
1369909_s_at 11.169915 11.520832 11.275553 11.437237 11.403091 11.340985 11.598332 11.225 11.733903 11.61009 11.537992 11.706389
1369910_at 3.746358 3.8831694 3.8531475 4.02958 3.8771362 4.114473 3.8326921 3.6913736 3.6333125 3.8899436 3.8427572 4.024278
1369911_at 4.9223676 4.5665684 5.070162 4.844369 5.0437555 5.0012684 5.124354 5.137271 4.9610066 5.1721935 4.9799395 4.944841
1369912_at 6.351189 6.0846524 5.9701033 6.1694894 6.2579703 6.2452674 5.9599843 5.8731675 6.3004346 5.8453035 6.210623 5.953205
1369913_at 4.4576993 4.129533 4.116244 4.2755547 4.3382797 4.484115 4.492275 4.1476374 4.417188 4.326116 4.483812 4.3697805
1369914_at 3.7434661 3.7874608 4.2106104 3.8433175 3.8811996 3.943375 3.8537943 3.8322284 3.9274154 4.0859704 3.7139587 3.7568846
1369915_at 6.4606333 6.699127 6.6587443 6.983487 6.685733 6.675802 6.669039 6.6586933 6.654862 6.434637 6.577531 6.662346
1369916_at 4.84923 5.0610003 5.0316877 5.031842 5.265809 5.331947 5.246144 5.1779547 5.097515 5.0613937 5.023281 4.9611692
1369917_at 5.324926 5.258704 4.8293395 5.311866 5.137396 5.002945 5.3748517 5.168565 4.988825 5.389776 5.246428 5.1178803
1369918_at 3.9470963 3.7701159 3.9042845 3.783112 3.8804274 3.928378 4.018427 3.8709934 3.779051 4.170149 3.9954383 3.8261056
1369919_at 5.059974 4.8747725 4.945918 5.0573025 5.245918 4.832325 4.804295 4.8031006 5.1485925 4.8679695 5.4173355 4.88778
1369920_at 4.47241 4.6785955 4.320156 4.4419756 4.7334976 4.8936462 4.783999 4.559066 4.534724 4.625613 4.346735 4.468414
1369921_at 5.932939 5.933254 6.386388 6.980027 7.013253 6.39375 6.0154243 6.449312 6.2691245 7.3403487 8.564212 7.827268
1369922_at 8.73331 8.740569 8.709253 8.735856 8.626922 8.510699 8.681003 8.87403 9.053812 8.785945 9.19026 9.007079
1369923_at 5.9945693 6.0696077 5.8907943 5.4483867 6.544757 6.1262736 5.753582 5.9529347 6.199431 6.4909616 5.6209726 6.1537733
1369924_at 6.0964866 6.1877604 5.978237 6.2157965 5.792236 6.019793 6.0636134 6.3554416 5.929602 5.9287395 5.9121017 6.2305117
1369925_at 4.2369237 4.097989 4.166082 4.1328044 3.9176605 4.172242 4.0369873 4.098654 4.3213735 4.1530128 4.298804 3.9022474
1369926_at 7.39903 8.012394 7.661724 7.7077384 7.558364 7.692698 8.198365 8.111531 8.212184 7.978181 8.06363 7.98995
1369927_at 11.459204 11.475412 11.533037 11.378012 11.557413 11.351013 11.5121355 11.331785 11.359466 11.492718 11.564564 11.392782
1369928_at 3.7067041 3.586595 3.8492727 3.4497216 3.5815291 3.5019395 3.975016 3.545555 3.7076075 3.5910947 3.4643831 3.5499787
1369929_at 11.668333 11.379107 11.578184 11.762066 11.107534 11.14766 11.35791 11.550526 11.491143 11.519458 11.597984 11.635427
1369930_at 11.94918 12.014514 11.944678 11.983008 11.871333 11.832105 12.025081 11.999451 11.854885 12.061227 11.957467 11.972586
1369931_at 7.5684977 7.5962543 7.627609 7.975587 7.178384 7.4023037 7.497548 7.5116177 7.661355 7.6741295 7.7089257 7.651113
1369932_a_at 10.20143 10.122351 9.98828 10.092652 9.932702 10.066817 10.196638 10.057306 10.052792 10.075421 10.180014 10.056613
1369933_at 11.289176 11.209879 11.15767 11.31747 11.342867 11.227266 11.30425 11.20482 11.167322 11.161634 11.56206 11.31423
1369934_at 12.144595 12.080827 12.124056 12.093467 11.987905 12.091632 12.223143 12.074193 12.301217 12.155713 12.33836 12.27089
1369935_at 8.004238 8.001101 7.919343 8.116313 7.767811 7.940274 8.016706 8.088747 8.070404 7.910883 8.248328 8.251775
1369936_at 11.217231 11.044401 11.091873 11.411512 10.613283 10.767172 11.194071 11.133479 11.190674 11.306955 11.36754 11.300529
1369937_at 11.2453165 11.15241 11.194068 11.242204 11.056607 11.049355 11.133831 10.984932 11.039583 11.0862 10.992612 11.044277
1369938_at 7.246833 7.507824 7.5948696 7.3249545 7.5105753 7.437933 6.992653 7.369504 7.579805 7.435125 7.1145606 7.6266413
1369939_at 11.984648 12.0932665 12.125963 11.911219 12.119919 12.111241 12.131068 12.017538 11.981562 12.071158 12.183452 12.087848
1369940_at 10.747976 10.598238 10.756698 10.537942 10.555651 10.429213 10.557528 10.661421 10.538182 10.879031 10.812459 10.693445
1369941_at 10.663432 10.734602 10.922307 10.83904 10.895148 10.7755785 10.877301 11.052024 10.919232 11.043008 11.3252945 11.018448
1369942_at 9.23424 8.963278 8.891599 9.193245 9.102206 9.120161 8.7097025 8.924141 9.018721 8.706824 9.000378 8.839585
1369943_at 10.67223 10.131829 10.54809 10.205358 10.422229 10.178297 10.182287 10.099349 10.240895 10.491249 10.6565485 10.21257
1369944_at 8.7457075 8.638364 8.764966 8.823525 8.672691 8.628991 8.841682 8.879497 8.914705 8.802359 8.725181 8.773893
1369945_at 4.3377395 4.212389 4.4215145 4.83721 4.5618715 4.420059 4.718255 4.463604 4.5286145 4.9627457 4.8540516 4.5968103
1369946_at 6.175465 6.6042914 6.6678863 6.3924766 6.7567677 6.262512 6.364786 6.6483765 6.5885997 6.6352525 6.613073 6.56636
1369947_at 5.9840755 5.6092834 5.515905 5.891867 5.6393023 5.749101 5.948519 5.3705325 5.294727 5.7881765 5.6852016 5.5032773
1369948_at 7.929052 7.8863926 7.781094 7.638804 7.910988 7.7570133 8.046663 7.7656765 7.6947193 7.908916 8.838547 7.8194857
1369949_at 6.798662 6.8889055 7.199285 6.956986 7.25267 7.2065263 6.7897944 7.2771406 7.307457 7.244981 7.153324 6.6520047
1369950_at 9.706018 9.571875 9.646412 9.62808 9.540734 9.571159 9.568194 9.686475 9.79207 9.635744 9.684161 9.660997
1369951_at 4.206791 3.9147005 4.0099955 3.7248807 3.866375 4.172738 4.386183 3.939872 3.7633839 3.786713 3.9337733 4.224725
1369952_at 12.376475 12.186481 12.3535595 12.562426 12.062612 12.076613 12.216557 12.318696 12.254379 12.229595 12.285954 12.278323
1369953_a_at 4.455471 5.413386 5.117118 4.774316 4.511848 4.4711423 4.750455 4.9812193 4.9581685 4.6127496 4.4275184 4.5324526
1369954_at 12.921462 12.721338 12.7969675 12.774078 12.66844 12.680307 12.711581 12.868213 12.766938 12.691893 12.88659 12.699347
1369955_at 6.097805 5.896382 6.031336 6.02077 6.542214 6.4637733 6.352921 5.9296885 5.738709 6.177102 5.840663 5.8632402
1369956_at 9.598326 9.60869 9.649313 9.969148 9.294409 9.288592 9.518115 9.606437 9.7223425 9.770886 9.619418 9.856333
1369957_at 5.7428584 5.796632 6.217437 6.322571 5.7067194 5.453238 5.795893 5.691808 6.018031 6.369978 5.9310045 5.951851
1369958_at 8.554451 8.806732 8.441608 8.315775 7.9812775 8.333666 8.8660965 8.44898 8.777554 8.375244 9.432045 8.901907
1369959_at 12.245269 11.936914 12.176782 12.467605 12.254847 12.512841 11.6080265 12.163728 12.012989 12.180251 12.35715 12.011269
1369960_at 10.224344 10.460991 10.468605 10.55076 10.242688 10.079828 10.297108 10.515363 10.61107 10.670682 10.435473 10.460916
1369961_at 8.775611 9.128991 9.205061 9.189196 9.216785 8.991423 9.046308 9.142847 9.274816 9.337402 9.219346 9.289836
1369962_at 8.340605 8.61886 8.402631 8.738137 8.439651 8.3092985 8.461582 8.473325 8.333067 8.255846 8.542847 8.274744
1369963_at 5.5579643 5.4864655 6.1135864 5.7493577 5.0472345 4.9695425 5.533292 5.8010974 5.948286 5.2807846 5.330776 5.7777386
1369964_at 7.48946 7.1431146 7.6849937 8.004999 6.8079786 7.0125346 7.481468 7.718508 7.347735 7.4915586 6.9202433 7.6288867
1369965_at 7.639621 7.7863445 7.686076 7.967313 7.5550003 7.409905 7.7908955 8.104225 7.9629564 7.4679904 8.262068 7.867856
1369966_a_at 12.294304 12.320873 12.3663845 12.312443 12.279126 12.300184 12.429493 12.446889 12.467357 12.457877 12.474619 12.441094
1369967_at 8.834421 8.986632 8.886316 9.10392 8.756176 8.532525 8.654028 8.675199 8.6489525 8.861793 8.720184 8.623263
1369968_at 5.9547677 5.9505 5.8942795 6.167807 5.7708898 5.6428585 6.4243326 6.076666 6.0839343 6.406539 6.1093774 6.137314
1369969_at 9.093276 9.210045 9.0333395 9.111053 9.255828 9.193183 8.879658 9.11241 8.976733 8.652913 9.033421 8.97734
1369970_at 10.446817 10.477881 10.40182 10.572998 10.501053 10.334086 10.62749 10.463112 10.699984 10.819404 10.406484 10.728249
1369971_a_at 9.0633335 9.164977 8.721173 9.028915 8.490436 8.408941 8.956104 9.084364 8.85302 8.814922 8.722307 8.634073
1369972_at 6.991961 7.061254 6.8336234 6.5962753 6.8259864 6.300279 6.784669 6.681294 7.01378 6.640681 7.016471 6.5694656
1369973_at 11.35448 11.335362 11.325142 11.568446 11.173664 11.290385 10.882203 11.044572 10.860456 11.033647 10.757711 11.000339
1369974_at 6.980738 7.2508173 7.128456 6.963344 6.9803963 7.212364 7.337523 7.086221 7.5186214 7.1178985 7.2321286 7.440907
1369975_at 8.958815 8.858392 8.770809 8.662063 8.645521 8.633892 9.000645 8.878686 8.957635 8.9529705 8.9491625 8.981111
1369976_at 10.205139 10.498149 10.374677 10.57971 10.341486 10.383449 10.648723 10.537159 10.550069 10.578416 10.599332 10.572828
1369977_at 4.3535633 4.0877247 4.328084 4.064084 4.1636214 4.2723265 4.2414923 4.4277387 4.2540097 4.138113 3.985402 4.297942
1369978_at 7.3995805 7.6210165 7.4264026 7.4711375 7.6321664 7.376119 7.5913353 7.6541457 7.786237 7.6984587 7.4923573 7.8405757
1369979_at 8.985086 8.981648 9.01712 9.072464 8.498503 8.79088 8.460989 8.849962 8.81781 9.226082 8.768133 9.12915
1369980_s_at 9.385999 9.3900795 9.419918 9.488422 9.307779 9.172491 9.252248 9.353868 9.406784 9.393447 9.460492 9.39511
1369981_at 8.714841 8.738482 8.721933 8.533656 8.358955 8.071047 8.48636 8.781751 8.833515 8.731418 8.574864 9.027342
1369982_at 9.917956 9.5811 10.106479 9.727926 9.475076 9.049608 9.604195 9.734952 9.601141 9.858873 9.865482 9.614373
1369983_at 8.747265 8.401046 8.513473 8.676165 8.173808 8.278492 8.276991 8.522811 8.675636 8.637793 7.9320345 8.619225
1369984_at 9.773871 9.8753 9.814878 9.633916 9.662748 9.34115 9.666175 9.68573 9.850793 10.0131445 9.883099 9.943026
1369985_at 6.5155697 6.1653914 6.3766246 6.515803 6.0493574 6.4244285 5.908336 6.2379327 6.52023 6.55945 6.022053 6.1951385
1369986_at 11.901105 11.932147 11.783148 11.661951 11.950517 11.995916 12.201167 11.690582 11.949543 11.986434 11.88404 12.116422
1369987_at 4.8460054 4.757923 4.9538507 4.942931 4.984623 5.1740093 5.0269947 5.114311 4.833018 4.8523707 4.900736 4.889055
1369988_at 5.5975037 5.4834547 5.692868 5.588423 6.0864644 5.953395 5.6536093 5.391961 5.432803 6.0498834 5.8838854 5.602086
1369989_at 9.757275 9.931813 9.657744 9.783738 9.94602 9.485274 9.703811 9.915366 9.932494 10.215723 9.566836 9.543778
1369990_at 10.789207 10.845758 10.888369 10.728319 10.618621 10.527205 11.002129 11.025346 11.009877 11.151149 10.898503 10.898342
1369991_at 10.146858 10.315742 10.272336 10.083652 10.23709 10.016935 10.2792845 10.355624 10.410012 10.512597 10.386106 10.402276
1369992_at 9.366121 9.457625 9.334698 9.408551 8.987798 9.174264 9.216593 9.235766 9.496321 9.191648 9.208454 9.385614
1369993_at 6.842201 6.487561 6.2636056 6.3985415 6.1243567 6.189595 6.266584 6.549992 6.2094426 6.5521297 6.494111 6.626815
1369994_at 8.07953 8.002903 7.6702933 7.7980533 7.6422267 7.671075 7.6562076 7.656188 7.672532 7.6224313 7.4829664 7.8762617
1369995_at 8.785387 9.073721 8.900067 8.942676 8.420496 8.372831 8.960626 8.963367 9.12144 8.903166 9.0024 9.159286
1369996_at 8.60825 8.917874 8.720058 8.745153 8.651964 8.423452 8.820047 8.812925 9.045595 9.0489235 8.979909 9.128664
1369997_at 8.828171 8.796015 8.615948 8.725814 8.964533 8.855423 8.882325 8.943784 9.080224 8.814962 8.910761 9.065719
1369998_at 8.92811 9.028574 8.971475 9.195891 8.617452 8.826581 9.100793 8.892838 9.184482 9.076818 9.039384 9.121231
1369999_a_at 3.9171305 3.8492386 3.8567631 4.093226 3.964492 4.3873878 4.2686296 3.9543805 4.12 4.0278172 4.054264 3.7434545
1370000_at 9.718923 10.059957 10.119653 10.161492 10.17209 9.602743 9.930233 9.591638 9.991003 10.245519 10.054977 10.26456
1370001_at 9.525662 9.70811 9.6615305 9.609136 9.371115 9.250395 9.615554 9.55267 9.645111 9.520562 9.635975 9.706554
1370002_at 8.554486 8.624339 8.673524 8.743015 8.365503 8.423503 8.519012 8.552699 8.469288 8.544907 8.74038 8.498732
1370003_at 12.14835 11.822452 12.007646 12.022373 11.992161 12.018105 11.905259 11.902521 12.11196 11.84697 12.1937065 11.971514
1370004_at 9.888606 9.975 9.987295 9.793173 9.4325285 9.345485 9.8088455 9.83624 9.867308 9.779295 9.811669 9.800657
1370005_at 9.911669 9.791974 9.619526 9.574086 9.806654 9.673804 9.935427 9.545666 10.1514 9.343313 10.016665 9.609689
1370006_at 11.4757185 11.499807 11.476152 11.388984 11.172924 11.227044 11.412462 11.426111 11.567262 11.624861 11.507817 11.611411
1370007_at 11.664613 11.57501 11.772245 11.6601515 11.098748 11.307419 11.834229 11.653298 11.78624 11.440308 11.78386 11.874698
1370008_at 5.6560173 5.540791 5.619846 5.795212 5.6978436 5.654722 5.521774 5.321503 5.4277935 5.880016 5.7237177 5.3698006
1370009_at 14.147899 14.185297 14.175887 14.226665 14.210045 14.255527 14.23339 14.188456 14.266928 14.202964 14.154411 14.185965
1370010_at 12.018728 12.233031 12.238521 12.164298 12.084827 11.928536 12.107672 12.273851 12.286103 12.018592 12.120373 12.251848
1370011_at 5.834161 6.021129 5.745924 5.88099 5.9583926 6.1356454 5.981338 5.7452908 6.0498157 5.9264774 6.010157 5.860046
1370012_at 6.855349 6.7711854 6.3033466 6.117358 6.7618585 6.74364 7.132417 6.539872 6.332389 6.5212507 6.3825183 6.7224755
1370013_at 3.452186 3.547172 3.2494276 3.7454677 3.642784 3.5616665 3.8319464 3.4170032 3.2489803 3.2882657 3.5543528 3.457556
1370014_at 8.493225 8.480281 8.400021 8.528672 8.610037 8.259537 8.435932 8.264386 8.500595 8.521383 8.352371 8.22843
1370015_at 8.517206 8.241114 8.188861 8.2280855 8.296764 8.376993 8.468623 8.3311405 7.9311466 8.368404 8.344499 8.513692
1370016_at 4.1116157 3.8883963 3.419778 3.8262818 3.8252447 3.885714 4.001707 3.8280063 3.7456343 3.6636267 3.6034267 3.78908
1370017_at 8.216935 8.450092 8.264317 8.176002 8.083997 7.9791913 8.201728 8.2311945 8.438366 8.357244 7.9507585 8.304071
1370018_at 4.3876944 5.040033 4.655384 4.4625673 4.5857987 4.6950645 4.753158 5.039867 4.68717 4.7861285 4.3957763 4.747154
1370019_at 13.125307 13.056514 13.107483 13.17585 13.039205 13.06667 12.864997 13.06093 13.137661 13.293575 12.905769 12.963682
1370020_at 10.401714 10.52115 10.457437 10.274215 10.1156225 10.337994 10.368806 10.213571 10.588099 10.2891 10.343322 10.195308
1370021_at 3.7638965 3.626401 3.627246 3.800939 3.612078 3.9500248 3.778324 3.8137681 3.477206 3.5275674 4.1263676 3.8306704
1370022_at 4.2618504 4.2855277 4.1896896 4.193274 4.2437325 4.4536977 4.268819 4.44923 4.3823056 4.2642565 3.9867713 3.965716
1370023_at 6.7561445 6.905939 6.645361 6.3928432 6.3433614 6.4965467 7.1935515 6.826253 6.9306045 7.06304 6.9042435 6.7924395
1370024_at 10.60713 11.152053 10.044511 10.947689 11.450778 11.205278 10.988974 9.949768 10.122375 10.695245 10.532341 10.863534
1370025_at 8.144901 8.066207 8.011232 7.955508 7.780739 7.4889164 8.047714 8.170855 8.135464 8.142632 8.161249 8.044741
1370026_at 6.7295375 6.7581234 7.087345 7.0748544 6.9292774 6.8909435 6.9238415 6.9649067 6.7546906 7.5000587 7.5452547 7.025639
1370027_a_at 14.225184 14.166559 14.197092 13.902374 14.249563 14.308969 14.091537 14.151139 14.169083 14.1077585 14.121655 14.082146
1370028_at 4.505736 4.4634404 4.590827 4.7291594 4.4797063 4.6536913 4.6678524 4.7881465 4.1564813 4.340557 4.170608 4.735905
1370029_at 9.710232 9.542736 9.72445 9.7859125 9.51576 9.45139 9.615045 9.609719 9.505308 9.401225 9.583565 9.4347515
1370030_at 9.849505 10.493023 10.405977 10.149749 10.487255 10.386443 10.27494 10.459017 10.652622 10.537364 10.309058 10.8263035
1370031_at 8.148716 8.323019 8.373498 8.274342 8.012077 7.868752 8.403842 8.458285 8.408296 8.418545 8.220568 8.398199
1370032_at 8.4332485 8.330669 8.528408 8.612636 7.995399 7.8036385 8.415575 8.350098 8.403632 8.233236 8.204841 8.217783
1370033_at 3.8942423 4.0559545 3.8537185 3.9046297 4.1613483 3.9803371 4.063717 4.073908 3.9631538 4.023279 3.804761 4.168609
1370034_at 5.5577683 4.848205 5.2602377 4.9849887 4.8692784 4.87093 6.9327383 5.22632 5.568776 5.629792 6.149823 6.045118
1370035_at 8.789039 9.003769 8.869435 8.899909 8.949243 8.919927 8.618483 8.756871 8.767401 8.639879 8.788863 8.789155
1370036_at 10.359293 10.017918 10.157711 10.163642 9.983625 9.9034815 9.9762945 10.164843 10.244073 10.232287 10.059165 9.949897
1370037_at 3.8453445 4.113671 3.830425 4.4075994 3.954388 3.8793395 4.084876 3.6122863 4.3714724 3.7204263 3.9562235 3.885544
1370038_at 6.226555 6.203282 5.989832 6.05791 6.4518204 6.5015316 6.498455 6.2335877 6.4534554 6.4376307 6.121938 6.1488867
1370039_at 6.5335712 6.3145227 6.4797297 6.5949106 6.5319715 6.603776 6.3927817 6.395666 6.500787 6.3024764 6.488785 6.233354
1370040_at 7.124735 7.272124 7.2164063 7.1829343 7.339753 6.877989 7.6249356 7.332803 7.499549 7.5000024 7.1447268 7.7025504
1370041_at 3.813814 3.7399955 4.1346197 3.9308448 3.736938 3.9717038 3.7917063 3.863383 4.0698805 4.1501427 4.246934 3.998764
1370042_at 3.9445257 3.7567432 3.790963 3.6119125 3.7328656 3.867079 4.042224 3.8493705 3.849572 4.020297 4.0012302 3.99323
1370043_at 10.779329 10.254748 10.428564 10.195506 9.801587 9.888136 10.122213 10.247001 10.179195 9.851646 10.161626 9.809888
1370044_at 6.8605714 7.351955 7.476615 7.303908 7.5624704 6.72709 7.1948915 7.2082458 7.329161 7.261266 7.4024725 7.5076623
1370045_at 8.916249 9.144821 8.553646 8.954879 9.32896 9.155866 9.033912 9.097811 8.792518 8.881178 8.7784815 8.861481
1370046_at 6.1606884 6.918358 6.4404106 6.423836 6.310845 6.6667986 6.3702197 6.3102937 5.8307214 6.258439 6.076531 6.5525136
1370047_at 10.21372 10.055435 10.191545 10.33746 9.749459 9.616954 9.968128 10.10985 10.017028 10.134873 10.02707 9.89142
1370048_at 4.736159 4.1306653 4.584227 4.090455 4.545972 4.4799147 4.6638145 4.2799563 4.70721 4.3277884 4.694688 4.277072
1370049_at 6.316253 6.296985 6.3633833 5.939385 6.0163355 5.9899254 6.348163 6.14123 6.7570987 6.4933596 6.3300023 6.735821
1370050_at 8.879885 8.67232 8.629653 8.766026 8.536341 8.484945 8.397198 8.6804695 8.555742 8.548727 8.278212 8.325464
1370051_at 4.542296 4.8211164 4.3541145 4.9503794 4.9650044 5.2498174 4.6953354 4.521406 4.5491605 4.650077 4.7233 4.9606147
1370052_at 5.0254335 5.56002 5.5914297 5.3559523 6.5314264 5.887012 4.90411 5.161503 5.1035204 4.842131 4.6915097 5.0334654
1370053_at 3.7759686 3.6844914 3.4400918 3.6666062 3.9085634 4.131768 4.0071006 3.6286113 3.6504016 3.6951509 3.8447852 3.8421602
1370054_at 7.7628055 8.007469 7.761503 7.7127857 7.776411 7.8309464 7.9115357 7.710838 7.493298 8.379716 8.979122 8.47673
1370055_at 6.6904416 6.6038723 6.403516 6.4386086 6.5760903 6.5306616 6.313133 6.5316486 6.307903 6.2853775 6.8061247 6.680367
1370056_at 8.081989 7.708448 8.275155 6.9912906 6.75024 7.375838 6.778601 7.352765 7.1023717 6.8802795 6.820782 7.2927384
1370057_at 10.417158 10.338151 10.343795 10.1284 10.34187 10.827048 10.532132 10.490214 10.612377 10.616311 10.287225 10.407229
1370058_at 3.479702 3.519922 3.479723 3.7299707 3.801292 3.459784 3.7688043 3.5339417 3.3442416 3.3901324 3.431317 3.4085476
1370059_at 3.4157684 3.47022 3.360733 3.5076897 3.754176 3.8024075 3.5640137 3.4966452 3.523865 3.6280487 3.3616314 3.5429902
1370060_at 10.004333 9.963878 9.901119 9.780745 10.054299 9.958437 10.166211 9.837109 10.079452 9.991004 9.936408 10.11862
1370061_at 5.450044 5.716877 5.570146 5.665746 5.8087716 5.8505692 5.810437 6.023788 5.8440146 5.712307 5.728223 5.6030054
1370062_at 10.747451 10.852885 10.812069 10.533371 10.651612 10.470296 10.878768 10.842487 10.810701 10.908439 10.928837 10.864985
1370063_at 8.438994 8.364872 8.6804085 8.291855 7.802894 7.4824505 7.9439797 8.018454 8.211184 8.249641 8.107966 7.9370627
1370064_at 8.328704 8.40748 8.383369 8.578841 8.057817 7.697963 7.9464817 8.409325 8.1389065 8.698961 7.982565 8.242481
1370065_at 13.687824 13.633877 13.704388 13.774577 13.749986 13.796883 13.631105 13.745712 13.695613 13.6923895 13.759353 13.766902
1370066_at 8.489279 8.5876465 8.508307 8.653534 8.4611845 8.343088 8.708385 8.64615 8.753125 8.386176 8.795882 8.657518
1370067_at 9.627714 8.950586 8.816616 8.968662 9.19116 8.9948435 9.581667 9.586131 9.25298 8.695326 10.413069 9.936631
1370068_at 4.2771115 4.5774117 4.4071183 4.165659 4.411489 4.7760277 4.72011 4.25098 4.3616214 4.1602488 4.527505 4.501903
1370069_at 4.994199 4.8818235 4.9896584 4.8853264 4.8597193 5.195735 4.6653795 4.854088 4.3361015 5.112299 5.1598873 4.7545443
1370070_at 7.113856 6.9504256 7.088479 7.341999 7.272159 7.3103876 6.673932 6.8323507 6.6798797 6.9345174 6.5458593 6.7488966
1370071_at 6.7446475 6.4332585 6.59239 6.809677 6.665491 6.3056855 6.7892017 6.934657 6.788312 6.5182385 6.8233414 7.2203407
1370072_at 4.077816 4.6784897 5.1407533 4.1956434 4.3443327 4.326329 4.605422 4.31541 5.1612244 4.6542835 5.055364 5.2334714
1370073_at 11.354541 11.383186 11.467403 11.476622 11.0126295 11.042636 11.537049 11.359815 11.472309 11.466314 11.4844055 11.437032
1370074_at 5.8961196 5.7931223 5.7484093 5.9284296 6.1757355 6.1174984 6.104441 5.7283955 5.6201534 5.7248507 5.891815 5.8376703
1370075_at 9.1297865 9.253221 9.533455 9.286126 9.630853 9.282837 9.577101 9.20611 9.2886 9.765536 9.689707 9.537235
1370076_at 3.89595 3.3505278 3.4573102 3.6126647 3.8492875 4.0610113 3.9227998 3.8053906 3.6922057 3.9660606 3.8917978 3.8624284
1370077_at 5.4798107 5.148525 5.1256204 5.461623 5.5467205 5.901362 5.4079633 5.6388984 5.1641192 5.332336 5.6655807 5.8063097
1370078_at 6.013617 6.1090145 5.6759706 6.1487494 6.075603 6.279165 6.29024 6.1640086 5.761499 6.076603 6.3045793 6.179036
1370079_at 4.6256433 4.725259 4.592189 4.620348 4.592613 4.744359 5.859533 4.544166 4.5809994 4.6331663 4.6119537 5.0341206
1370080_at 8.140496 8.275742 8.474291 8.233076 7.8990684 8.0087385 7.8765483 8.531554 8.074345 8.279531 8.489768 8.484186
1370081_a_at 7.7835655 7.6465163 7.59969 7.721303 8.068933 8.092341 7.5526485 7.8845925 7.4728208 7.5107307 7.7796717 7.7348022
1370082_at 6.9599237 6.829269 7.13542 7.6739807 6.467837 6.677149 7.0405293 7.230033 7.3172975 7.294328 6.7289114 7.5049906
1370083_at 4.4574184 4.2695856 4.2369127 5.4510837 4.541516 4.792405 4.9234443 4.568721 4.7123914 5.244051 4.2902837 4.5709467
1370084_at 5.750473 6.2556767 7.0071454 6.2743025 5.6773663 6.027465 5.5503864 5.957227 5.153433 5.98203 5.5628242 6.1305494
1370085_at 6.991961 7.1473594 7.286476 7.3405905 7.058514 6.7849603 6.9693274 7.0521164 7.0330467 6.842943 6.9883623 6.9322925
1370086_at 13.887985 13.866379 13.918635 13.909094 13.93966 14.029145 13.887679 13.901196 13.935359 13.902497 13.897507 13.90326
1370087_at 10.401726 10.363248 10.398423 10.4006 10.346045 10.324925 10.299122 10.360004 10.454478 10.386504 10.385651 10.442319
1370088_at 7.3574657 7.7035227 7.9058056 7.353995 7.7374773 6.9555306 7.3578014 7.334532 8.2199955 7.773561 7.4611893 7.774691
1370089_at 4.0692925 3.9097981 4.2145033 4.0370083 3.9485128 3.897828 3.798455 3.9685597 3.8003962 3.9536867 4.0009413 4.033635
1370090_at 5.4273367 5.347135 5.9861374 6.3101306 5.3112416 5.272561 5.1083293 5.0166936 4.991393 5.5215826 4.7699704 5.6373353
1370091_at 5.207575 5.033444 4.603551 4.94969 5.2203984 5.238858 5.0871887 4.99017 4.8761864 4.836747 5.0940113 4.9555483
1370092_at 4.6584253 4.813283 4.521722 4.4480124 4.2755265 4.595495 4.6130786 4.5323477 4.6203785 4.8707075 4.743809 4.764443
1370093_at 4.2254057 4.091382 4.199938 4.007178 3.8979306 4.1239624 4.1026115 4.2085094 4.097516 4.117642 3.6949108 3.9005334
1370094_at 4.1870084 3.8946145 3.886767 3.6788268 4.3343477 4.2459645 4.382763 4.1539445 4.012023 3.8436205 4.076721 3.9398553
1370095_at 5.559018 5.671899 5.771244 5.2812376 5.8904924 6.185927 6.2199273 6.030316 5.893941 5.914248 6.283859 5.586528
1370096_at 4.839882 4.8955855 5.0938053 5.0042114 5.2241282 5.082097 4.8103595 4.701623 4.5019073 4.696394 4.689473 4.957588
1370097_a_at 3.9597006 3.9949358 4.2335043 3.7248807 4.123387 3.6903422 3.942697 3.7219865 4.0300045 3.8081462 3.9053047 4.1675916
1370098_at 10.5114 10.63633 10.467578 10.381079 10.6491785 10.7830515 10.420769 10.18679 10.590866 10.29037 10.14559 10.158154
1370099_at 6.957735 7.2075853 7.110376 7.298848 7.272159 7.3053303 7.160265 7.099648 7.183201 7.1953077 7.077878 7.21777
1370100_at 7.1467876 7.444942 7.159334 7.1207323 6.7288055 6.6034546 7.055873 7.4361544 7.3087025 7.0623245 7.4648232 7.3732724
1370101_at 3.437149 3.6465216 3.7856274 3.8524547 3.61993 3.644552 3.5149257 3.8091595 3.5086696 3.8816867 3.60252 3.4183424
1370102_at 6.8805313 6.7932124 6.688236 6.664205 6.7132354 6.7450027 6.8029394 6.7885957 6.6443977 7.2915125 6.651232 6.751006
1370103_at 4.7237854 4.8608017 4.912996 5.069383 4.8083014 4.9307175 4.798863 4.7903557 5.0203514 5.0981345 4.299033 4.429454
1370104_at 4.5186353 4.346189 3.9648283 4.5641766 4.6764326 4.7611804 4.471615 4.2712264 4.393991 4.3626733 4.7120895 4.4745617
1370105_at 5.1266637 4.9277425 5.1449456 5.232074 5.0949707 5.1655273 5.144604 4.888709 4.798845 5.001811 5.3184514 5.183049
1370106_at 3.717657 3.8184237 3.7522576 4.149128 3.7299685 3.7111492 3.8561664 3.9837558 3.988711 4.05978 4.076956 4.170099
1370107_at 5.1566806 5.206463 4.621558 4.816 5.3766384 5.3773174 4.9168415 4.905939 4.618703 4.994568 4.661147 5.114362
1370108_a_at 7.8045115 8.437328 8.351265 8.386923 8.045763 7.697963 8.334377 8.231365 8.2307205 7.718285 7.358614 7.842121
1370109_s_at 12.852196 12.93137 12.882171 12.934665 13.004109 12.945407 12.90227 12.923407 12.9415655 12.913631 12.911209 12.993968
1370110_at 4.412266 4.4021745 4.2642903 4.4364038 4.4921994 4.7337666 4.8103595 4.526486 4.4295835 4.569099 4.4625306 4.4137125
1370111_at 7.8252525 6.811592 6.8965716 6.8181987 5.821208 7.649496 6.1524076 7.919155 7.439409 7.046184 7.8196726 7.4352508
1370112_at 9.664354 9.433369 9.474839 9.592045 8.926384 8.911654 9.29437 9.5807 9.442391 9.476993 9.350277 9.34608
1370113_at 6.307147 6.4796844 6.390735 6.0919976 6.464639 6.628784 6.3337693 6.6186414 6.6556816 6.6775475 6.807929 6.78119
1370114_a_at 9.066153 8.824879 7.0311036 7.768901 8.754934 8.141906 8.296436 6.7180986 8.156652 7.8523054 8.050185 7.6757956
1370115_at 4.52901 4.5303955 4.353387 4.5170693 4.6657133 4.849557 4.471351 4.4232044 4.4532504 4.175793 4.535368 4.3868217
1370116_at 3.8938096 4.3042784 3.7603536 4.2194138 3.9934182 4.2194014 4.1233916 4.0284033 3.8788579 3.8600526 3.983151 4.1975336
1370117_at 3.8070686 3.6574433 3.4571497 3.837561 3.5181875 3.7468636 3.8817427 4.1154604 3.8118863 3.7950604 3.769946 3.616015
1370118_at 6.564103 6.1418147 6.080338 6.094964 6.1187267 6.397728 6.856929 6.502952 6.098923 6.458029 6.226295 6.1723013
1370119_at 8.079009 7.7084117 7.851916 8.521849 7.3928533 7.9575586 7.961652 7.672372 8.140961 8.19772 7.7795453 8.237097
1370120_at 3.7839203 3.9019551 4.0696583 4.380231 4.2461805 4.040513 4.3573 3.852269 3.6789603 4.1387405 3.7694294 3.8724601
1370121_at 7.4921155 7.905281 7.74083 7.598453 7.718351 7.6736727 7.4298134 7.722418 7.7472277 7.6482735 7.4406033 7.492045
1370122_at 4.4120502 4.1898274 4.0129642 4.033437 4.299118 4.0439463 4.0596895 4.3084655 4.2811446 4.318815 4.064193 4.246455
1370123_a_at 7.2312546 7.14272 7.466686 7.2465324 7.314983 7.027872 7.2337875 7.193423 7.0845428 7.2650547 7.3217254 7.073353
1370124_at 6.5259166 6.5071144 6.52683 6.6561475 6.6380405 6.8347564 6.8470573 6.9234223 6.558971 6.5956736 6.6969423 6.9821463
1370125_at 4.1369014 4.653252 4.3948293 4.3929768 4.6713424 4.3914046 5.063867 4.7757974 4.415818 4.666518 4.422731 4.8040204
1370126_at 3.678641 3.6129432 3.445209 3.5570357 4.0928016 3.7777536 3.4197996 3.4509747 3.3929927 3.4711156 3.5980043 3.3593326
1370127_at 6.1520166 6.1786623 5.8998203 6.190174 6.124741 6.0047035 6.26744 6.0824156 5.912005 6.278366 6.2379827 6.022765
1370128_at 6.7101974 6.419167 6.282295 6.8352714 6.6990876 6.7951093 6.626437 6.587916 6.1395135 6.756594 6.399978 6.8784223
1370129_at 6.319081 6.505737 6.621006 6.6171947 7.29147 7.146935 6.3814807 6.5041685 6.519805 6.2982435 6.59807 6.438813
1370130_at 10.291285 10.239036 10.343904 10.193641 9.224966 8.996309 10.107396 10.332566 10.286133 10.390293 10.459229 10.309459
1370131_at 5.7660728 5.403695 5.6544323 5.2036533 4.8606014 5.059261 4.952391 5.1282444 5.716779 5.055195 5.062662 5.100446
1370132_at 3.901953 4.0765543 4.155954 4.0941067 4.16527 4.1502275 4.615881 4.2019653 4.1415644 4.312809 4.06357 4.024754
1370133_at 5.876996 5.940619 6.255351 6.2011824 5.968607 6.427886 6.0672536 6.071579 6.1780267 6.0729713 5.616025 6.0038986
1370134_at 10.175083 10.120491 10.092538 10.156229 10.041304 10.017358 10.022692 10.068645 10.237348 10.106509 10.163384 10.192917
1370135_at 5.990686 5.9447074 6.683744 6.014137 6.470932 6.1336765 6.8343973 6.7599707 6.143706 6.3586745 6.9400363 6.1576138
1370136_at 6.5480027 6.5765905 6.692043 6.844142 6.665927 6.5400524 6.888242 6.4342866 6.34162 6.7483 7.17835 6.951448
1370137_at 4.855003 5.2083282 4.9090476 5.1711974 4.8860884 5.020145 4.997056 5.0196857 4.6327806 4.5833035 4.9376163 5.1311164
1370138_at 4.605914 4.762398 4.627804 4.6985435 4.576342 4.856312 5.0767155 4.9670563 4.462322 4.955518 4.364126 4.709117
1370139_a_at 3.7572293 3.769774 4.166082 3.9824731 3.968874 4.080887 3.963463 3.762343 3.9805942 3.9234226 3.7332954 3.751576
1370140_a_at 4.6256433 4.5148973 4.043391 4.8622355 4.7069397 4.729566 4.738589 4.29952 4.3264575 4.6668615 4.3630657 4.612862
1370141_at 8.78385 8.890923 8.792026 8.812117 8.795862 8.90275 8.574608 8.893481 9.021202 9.024839 9.027382 8.8933115
1370142_at 5.3744493 5.442027 5.4666867 5.658144 5.7225747 5.6065726 6.0186615 5.2613115 5.3423977 5.6077676 5.641021 5.505045
1370143_at 5.2762885 5.704815 5.4868855 5.25888 5.6235485 5.487376 5.5717416 5.423137 5.171493 5.417409 5.4067454 5.634435
1370144_at 8.211912 8.169424 8.109329 8.273796 8.072101 8.252589 8.181892 8.02709 8.142754 7.7718782 7.769691 8.155077
1370145_at 4.0971847 4.082841 4.107807 4.373539 4.0753403 4.390784 4.0850363 4.0950384 4.2423134 4.271002 4.1428967 4.3474674
1370146_at 3.520474 3.3839805 3.5534241 3.357989 3.494216 3.563083 3.3720222 3.4763508 3.5647817 3.3634045 3.3556447 3.4433992
1370147_at 7.470236 8.220045 8.416399 7.848584 7.587093 7.8936667 6.8664665 7.371956 8.331646 7.4187965 7.1144896 7.304494
1370148_at 14.222149 14.1934595 14.14786 14.307245 14.220054 14.251686 14.216553 14.196757 14.24373 14.269152 14.247176 14.244743
1370149_at 11.071412 11.292077 11.194108 11.150359 11.1345625 11.139325 11.195571 11.073843 11.358259 11.211002 11.044256 11.264949
1370150_a_at 13.298388 12.726716 13.086157 12.209021 12.412329 12.923462 13.2093315 13.351592 13.119332 12.61127 12.499277 12.815075
1370151_at 13.100711 12.848922 12.811429 12.907736 13.036228 13.184456 12.923902 12.714594 12.803353 12.692902 12.725851 12.633507
1370152_at 4.8147507 4.3391113 4.84746 4.834135 4.6888113 4.761485 4.9696436 5.1914864 4.7555256 4.560587 4.7125425 4.6333685
1370153_at 6.943695 6.860038 6.241548 6.703191 5.852838 5.6180077 6.0236416 7.6297455 6.40449 5.9153714 7.2982006 6.4194293
1370154_at 10.658642 10.435385 10.948651 10.139626 9.484593 10.86946 11.21478 10.922208 9.67957 10.726052 11.091003 10.813272
1370155_at 8.189663 7.875228 7.8621697 8.258526 7.4869533 7.825684 7.578442 7.877758 7.50438 7.5160823 7.5915675 7.3974333
1370156_at 8.409869 7.3306437 7.736944 7.191568 6.769773 6.302009 8.084746 8.338378 7.2002454 7.925464 7.325753 7.154951
1370157_at 3.8978393 3.700381 3.7874763 4.0115395 3.7631824 3.9007654 4.0212755 3.9931185 3.9992356 3.9334118 4.2064514 3.8433173
1370158_at 6.3637795 5.924588 6.0289025 5.978245 6.0012693 6.3124704 6.124626 6.010042 5.91149 5.7854104 6.472126 5.762923
1370159_at 7.406574 7.3804007 7.640763 7.447074 7.3028636 7.124454 7.420219 7.3722434 7.4750204 7.6118255 7.628108 7.357793
1370160_at 9.069677 9.032192 9.027624 9.263633 8.84916 8.802992 9.102229 9.091367 9.103519 9.214771 9.086862 9.009255
1370161_at 9.638374 9.373211 9.516985 9.767362 9.056534 9.032818 9.422731 9.509377 9.472483 9.567074 9.432046 9.318323
1370162_at 7.68206 7.368547 7.471179 7.240689 7.391982 7.068012 7.4358373 7.120109 7.7075305 7.250153 7.5105805 7.539928
1370163_at 9.5854225 9.660697 9.550165 9.486322 9.309399 9.0618925 9.673861 9.544398 9.480819 9.796802 9.7736 9.736449
1370164_at 10.954505 11.181847 11.123541 11.128812 11.214132 11.014002 11.03598 10.995393 10.889565 11.086393 11.231417 10.94967
1370165_at 3.8353705 3.9007912 3.9023862 3.879524 4.0284204 3.7203739 4.030071 4.104064 3.9936814 3.7714076 3.854696 3.8947423
1370166_at 11.751413 11.981443 11.930004 12.017989 12.070524 12.026839 11.997775 11.853287 11.916605 11.869917 11.810972 11.864334
1370167_at 12.428892 12.512492 12.501689 12.528484 12.412702 12.546802 12.477744 12.570275 12.547396 12.41284 12.526665 12.431466
1370168_at 9.432147 9.70568 9.738394 9.8448515 9.969924 9.7184 9.55534 9.826046 10.010929 9.866935 10.051703 9.886956
1370169_at 9.309339 9.516257 9.395166 9.358796 9.383033 9.103046 9.368839 9.545608 9.464665 9.525607 9.189524 9.376763
1370170_at 10.837627 10.642689 10.75791 10.918946 10.224879 10.061966 10.662027 10.659189 10.429615 10.503271 10.67261 10.478397
1370171_at 8.314436 8.3053875 8.498787 8.467115 8.442138 8.318078 8.043641 8.167355 8.0753975 8.187784 8.006704 8.178267
1370172_at 10.699264 10.834325 10.737819 10.945031 10.615957 10.62866 10.782412 10.937898 10.888668 10.933684 10.940806 10.962692
1370173_at 7.9864078 8.260949 8.331947 8.291179 7.4175806 7.212986 7.6709313 8.022654 7.9909143 7.9646444 7.835972 7.7705503
1370174_at 5.6245584 6.2967687 5.79661 5.938115 6.1372275 6.545487 5.918326 6.0211296 6.106852 6.3237596 6.376546 5.7956305
1370175_a_at 8.142885 8.593749 8.626932 8.202618 8.464962 8.390812 8.213765 8.482582 8.450593 8.33587 8.380901 8.379027
1370176_at 7.5872865 7.150269 7.090954 6.898651 6.60123 7.132926 7.7307534 6.8230734 7.824092 6.2502594 8.027059 6.815175
1370177_at 5.45968 5.6024137 5.371484 5.7450275 5.4969006 5.4127283 5.1450424 5.5845685 5.316535 5.39548 5.65563 5.233037
1370178_at 4.491908 4.3136816 4.595598 4.3412123 4.497913 4.597116 4.4539247 3.910523 4.5809264 4.8492103 4.9633403 4.3770742
1370179_at 10.440783 10.3381405 10.39934 10.325826 10.340976 10.099248 10.564147 10.587507 10.490471 10.740452 10.502334 10.604026
1370180_at 11.392591 11.777214 11.516502 11.534092 11.296996 11.387863 11.315347 11.513301 11.684822 11.295058 11.42931 11.683984
1370181_at 7.3035774 7.8004775 7.6337614 7.1418676 7.355012 6.721287 7.465057 7.7256246 8.063826 7.9015136 8.003577 7.725291
1370182_at 5.0269585 4.6685534 4.600585 4.7505455 4.9057527 5.0455008 5.0688753 4.909393 4.6611853 4.8291626 4.7588854 4.750061
1370183_at 7.487421 7.623116 7.5771475 7.8119693 7.167268 7.188098 7.331514 7.7160945 7.5822754 7.2613826 7.775215 7.5640798
1370184_at 10.587019 10.426868 10.635061 10.689473 10.030921 10.166417 10.501883 10.632207 10.428916 10.613507 10.656784 10.633588
1370185_at 4.6367593 4.1200385 4.3880486 4.487917 4.7876897 5.1254973 4.6982675 4.6599245 4.2351427 4.709732 4.466243 4.607093
1370186_at 10.867208 10.495432 10.960271 10.36837 10.584212 10.2997875 10.294887 10.905733 10.438688 10.794271 10.281782 10.836852
1370187_at 10.899783 10.7146435 10.886624 10.886411 10.714871 10.687742 10.720893 10.864953 10.812209 10.919633 10.768733 10.749183
1370188_at 9.938101 9.950007 10.23029 10.196155 10.378488 10.057662 10.061762 10.015326 9.9876995 9.911361 10.234199 10.079514
1370189_at 9.971503 10.179785 10.171089 10.077453 10.329135 10.127426 9.993962 9.893675 10.0243435 9.956515 10.115253 10.095226
1370190_at 11.804244 11.696843 11.567238 11.76957 11.707181 11.711256 11.700306 11.877483 11.600999 11.772173 11.837522 11.664516
1370191_at 8.403403 8.225546 8.099324 7.9188957 8.022877 7.8608603 8.324718 8.122318 8.074774 8.039545 8.379998 8.118733
1370192_at 8.359205 8.183351 8.237986 8.055784 8.16431 8.147659 8.260868 8.193013 8.234781 8.347782 8.371727 8.359816
1370193_at 10.4067 10.978857 11.051148 10.793414 11.3341055 10.98212 10.847157 10.485922 10.736538 10.548606 10.404359 10.805034
1370194_at 7.9405932 8.125858 8.106001 8.291586 7.82134 7.612706 7.87357 8.219978 8.333763 8.1804695 8.080713 8.274685
1370195_at 8.0067425 8.071974 8.1652565 8.128368 7.8903313 8.000647 8.2397995 8.340417 8.104046 8.158855 8.253763 8.035901
1370196_at 6.770197 6.993735 6.937622 6.7246976 6.8100047 6.163326 6.6782045 6.893178 7.203477 6.7986865 6.7778883 6.8253036
1370197_a_at 6.6754107 6.4731917 6.0695786 6.271423 5.9291563 6.48544 6.4350114 6.88386 6.77489 6.421949 6.7240243 6.701295
1370198_at 3.7378101 3.5792863 3.6331675 3.4584699 3.2860506 3.531879 3.4875612 3.6079273 3.473643 3.5685081 3.3641956 3.4499218
1370199_at 10.423052 10.2870655 10.476536 10.138659 10.224326 10.04174 10.185871 10.246859 10.289417 10.228653 10.3117895 10.218723
1370200_at 11.837857 12.06258 12.052584 11.997311 12.094373 11.947281 11.766341 11.879256 12.087952 11.819469 11.716685 11.876913
1370201_at 3.9774437 3.62571 3.6115882 3.8786619 3.7335742 3.7159114 3.8922524 3.7668943 3.8639305 3.6704128 3.6336577 3.8119395
1370202_at 10.705589 9.682172 9.795851 9.9203415 9.225987 9.271086 9.437971 10.142487 10.002133 9.568973 9.612071 9.791099
1370203_at 8.084348 8.338373 8.508438 8.1354885 7.993271 7.521767 7.9712925 8.216453 8.250862 8.240376 8.237361 8.195798
1370204_at 9.143191 9.404603 9.469495 9.320308 8.79344 8.552239 9.207548 9.412583 9.449593 9.4631405 9.53223 9.439709
1370205_at 3.8202815 3.7831047 3.7980587 4.10042 3.7743535 4.1195536 3.9547758 3.8759692 3.902037 4.00848 3.7219594 4.0198073
1370206_at 4.201885 4.29212 4.2577014 4.6399117 4.535404 4.585997 4.363224 4.4298577 4.587377 4.3019075 4.1369877 4.5066185
1370207_at 11.653452 11.598092 11.744548 11.462184 11.516564 11.441793 11.682062 11.636209 11.747527 11.851876 11.731623 11.761984
1370208_at 8.563993 8.7037735 8.643863 8.794128 8.350716 8.275105 8.592703 8.687552 8.778112 8.703405 8.580224 8.673061
1370209_at 9.338664 10.386919 9.9267 9.538523 10.168115 10.076089 8.991306 9.774808 9.510062 9.345607 9.7065935 9.01445
1370210_at 5.213118 4.982029 5.068076 5.009534 5.376116 5.7666 5.272094 5.277447 4.963036 5.239903 5.0306735 5.2532587
1370211_at 6.1890435 6.561652 6.8796945 6.6942945 6.4941683 6.773536 6.52725 6.4064784 5.989167 6.2440195 6.2187786 6.296351
1370212_at 5.5218067 5.464834 5.3179483 5.239235 5.382805 5.608446 5.7906494 5.3563466 5.38536 5.579389 5.2620125 5.445104
1370213_at 11.998629 12.032263 12.051801 12.225904 11.914994 11.776498 12.1309805 12.095793 12.106428 12.030793 12.213117 12.094073
1370214_at 4.759034 4.924816 5.034172 4.9727445 4.76573 5.1387587 5.3537426 5.2070894 4.785312 4.9546604 4.9823127 5.0636616
1370215_at 10.194217 9.950625 10.107045 10.613983 9.764646 9.785626 9.983896 10.0206785 9.961435 10.366175 10.096366 10.297215
1370216_at 4.915408 4.317257 4.331168 4.382829 4.6163244 4.222754 4.4244986 4.562521 4.2261643 4.445787 4.4218826 4.707699
1370217_at 5.525912 5.2464395 5.315768 5.799504 5.3846493 5.544275 5.4055486 5.364924 5.0113463 5.357775 5.5012555 5.2568226
1370218_at 6.427743 6.319401 5.891994 6.095727 6.2745914 6.3216243 5.9296007 6.5305963 6.610909 6.328555 6.1068296 7.230751
1370219_at 8.400933 8.181901 8.513259 8.764846 8.06766 8.243163 8.056765 8.296091 8.323459 8.395501 8.191938 8.706457
1370220_at 9.665247 11.090813 10.471471 10.627248 11.110302 10.260423 9.565383 10.403711 10.864222 10.460636 11.0432825 10.508167
1370221_at 4.3419547 4.1418858 4.874452 4.965658 4.687026 5.073927 4.7753916 4.153662 4.38647 4.4036846 4.339848 4.542316
1370222_at 4.8805656 4.730378 4.6630425 4.8596387 4.9970393 4.9856567 4.404414 4.752936 4.701279 4.7236843 5.0774794 4.505676
1370223_at 7.963667 8.05295 7.9941955 7.9580255 7.957697 7.7936935 7.930482 8.072775 8.13649 7.8312254 8.014522 8.124427
1370224_at 9.997289 10.140148 10.153738 10.463648 9.463782 9.291366 9.931571 10.122824 10.071976 9.76329 10.172375 9.650568
1370225_at 5.1786814 4.6683254 5.0092335 4.8289285 5.050551 5.068079 5.662706 4.8229146 5.0847993 5.1581607 5.017943 5.144885
1370226_at 10.149139 10.124868 10.203427 10.07596 10.151918 10.1773 10.250481 10.296473 10.412363 10.324831 10.163912 10.321884
1370227_at 3.1994016 3.2188463 3.1922946 3.1004045 3.552771 3.19341 3.525206 3.2981446 3.3264842 3.2050285 3.41646 3.4557462
1370228_at 14.438233 14.427307 14.404836 14.427307 14.409179 14.414459 14.43931 14.458858 14.471866 14.456882 14.523093 14.47093
1370229_at 5.279475 4.8783965 5.03407 5.1254644 4.990549 5.3212442 5.7102385 5.3623376 5.250141 4.9755616 4.8273764 5.0001855
1370230_at 11.570755 11.693439 11.629756 11.528642 11.263465 11.183939 11.668213 11.623852 11.583489 11.711984 11.6018 11.671617
1370231_at 7.3981886 7.440378 7.5210333 7.668375 7.557302 7.619519 7.4157157 7.4572 7.3545403 6.8094964 7.712219 7.3240385
1370232_at 11.165898 10.843398 10.68856 11.1444845 10.787043 10.6785345 10.352081 10.730818 10.362086 10.720093 9.797537 10.5736685
1370233_at 5.0475326 5.135312 5.0106506 5.0738354 5.1448765 5.1694126 4.9240603 5.3236594 5.001686 4.9211164 4.968196 5.1651554
1370234_at 12.564902 12.460344 12.47687 12.617031 12.9385605 12.947065 12.00773 12.156662 12.149281 11.788748 12.213781 11.944698
1370235_at 13.176644 12.962094 12.89836 12.549621 12.906266 12.521041 13.013418 12.859262 13.1146755 12.852213 13.374643 13.1695795
1370236_at 9.216728 9.022754 8.925091 9.242988 8.461395 8.473889 9.000448 9.220785 9.173953 9.184381 8.992421 9.250405
1370237_at 11.861742 12.046024 11.9751625 11.746517 12.097802 12.048177 12.0708885 11.877669 12.018263 11.99431 11.9085865 12.055473
1370238_at 12.034237 12.178874 12.181084 12.089315 11.798174 11.623084 12.176467 12.23537 12.255745 12.314124 12.046666 12.314382
1370239_at 13.338809 13.0190525 13.190094 12.960227 13.278835 13.167064 13.942111 13.158482 13.1687565 13.559284 13.030938 13.57352
1370240_x_at 13.301803 12.983664 13.197883 12.949118 13.299158 13.26143 14.07707 13.161977 13.102346 13.610164 13.041015 13.517079
1370241_at 13.93818 13.844181 13.8185835 13.56789 13.712066 13.789474 13.695541 13.900889 13.7478285 13.650111 13.906837 13.76312
1370242_at 12.852943 12.734203 12.732477 12.793402 12.790106 12.685571 12.81314 12.819053 12.695499 12.800985 12.965256 12.773179
1370243_a_at 10.140652 10.894071 10.544156 10.435263 10.515544 10.615552 10.688019 10.842158 10.91969 10.534566 10.794744 10.742328
1370244_at 12.202525 12.319683 12.368984 12.386404 12.350822 12.247189 12.190623 12.343946 12.407418 12.1991005 12.28576 12.232526
1370245_at 10.523131 10.5977 10.758852 10.530848 10.428155 10.144799 10.558542 10.832711 10.716442 10.58763 10.529936 10.613906
1370246_at 11.895268 11.858127 11.745669 11.743698 11.97239 11.67879 11.826102 12.001134 11.893146 12.012916 12.322115 11.965071
1370247_a_at 6.3381824 6.2633486 6.040425 6.710951 6.2498937 6.530401 6.1766577 6.634697 6.4594326 6.5007486 6.022053 6.464144
1370248_at 6.261823 6.494979 6.1615667 7.1162796 6.37573 6.2187676 6.3207936 6.658309 6.4472814 6.6773033 6.7013535 6.736111
1370249_at 7.1354218 6.8163605 7.01046 7.588442 7.121256 7.1815 7.110751 7.1790595 8.269148 7.430943 7.764372 7.4783382
1370250_at 8.847098 9.075957 9.04892 8.897576 9.196185 9.2744875 9.055748 9.237179 9.190781 9.014904 9.159199 9.38495
1370251_at 6.445627 6.1251097 6.286697 6.432433 6.152982 6.1414695 6.362713 6.447133 6.2273946 6.6066976 6.2834373 6.7181873
1370252_at 8.583911 8.347105 8.971068 8.578738 8.246798 8.108407 8.550965 9.202759 8.777553 8.981261 8.439068 8.910745
1370253_at 11.95999 11.730986 11.782687 11.938806 11.820089 11.779848 11.856637 11.9278345 11.883421 11.918513 12.026598 11.841708
1370254_at 3.8710308 3.4998624 3.506058 3.6498427 3.5785525 3.563083 3.934078 3.701226 3.6523309 3.805738 3.6036491 3.6450675
1370255_at 4.566471 4.3000803 4.3533115 4.264742 4.953171 4.826517 4.865695 4.707246 4.039755 4.586298 4.413311 4.4103975
1370256_at 8.158331 7.7423964 7.809527 7.428787 8.19016 8.336477 7.9846487 7.7632585 7.598851 7.4001117 9.167861 7.265477
1370257_at 4.56837 4.20487 4.2145033 4.032958 4.316086 4.3818817 4.350166 4.282387 4.1732235 4.247221 4.108036 4.5648804
1370258_at 4.98487 5.522433 5.194864 5.556422 5.3584743 5.603072 5.3827724 4.716541 4.720499 5.1453557 4.9591155 4.964213
1370259_a_at 8.2628565 8.203071 8.121536 8.139824 7.641518 6.7795305 8.008587 7.7145333 8.308707 8.131229 8.062101 8.230058
1370260_at 6.7789273 7.2423344 6.80245 6.9708776 6.9349866 6.321056 6.791597 7.0101027 7.0995083 6.785311 6.7058644 6.6673417
1370261_at 8.503799 8.185371 8.424671 8.33834 7.85071 8.01499 8.287868 8.441362 8.402063 8.119023 8.349523 8.324778
1370262_at 9.470154 9.452946 9.508537 9.147474 9.6696205 9.49548 9.0774975 9.435656 9.431425 9.174366 9.234661 9.179518
1370263_at 5.5584044 5.4014306 5.395983 5.339516 6.0453544 5.8707232 5.502207 5.658466 5.5472236 5.614219 5.7611465 5.6899424
1370264_at 7.411944 7.477278 7.826367 7.8765974 7.3995385 7.493297 6.5726113 7.099629 7.5836954 7.093576 7.5053606 7.0554223
1370265_at 6.788915 6.654256 6.974231 6.741078 6.2273474 6.2172127 6.607528 6.896393 6.940487 6.615473 6.7331896 6.873034
1370266_at 7.1923494 7.3025193 7.3189282 7.2498784 6.7053504 6.6923466 6.747595 7.240541 7.3332596 7.178715 7.099345 7.4621778
1370267_at 6.4944344 6.8450465 7.078762 6.8243465 6.7570944 6.2295904 6.2477217 6.3306746 6.6338615 6.3011594 6.1972556 6.211539
1370268_at 4.4893804 4.3397126 4.2949686 4.6257133 4.4567356 4.4652443 4.6303883 4.444912 4.4473376 4.437529 4.760368 4.3028965
1370269_at 5.080941 4.822732 4.680624 4.70374 5.058199 5.3455234 5.0254245 4.913782 4.759236 5.0452604 5.7459803 4.746752
1370270_at 4.100771 4.132034 3.9614596 3.8576877 3.8304405 4.380723 4.038329 3.8183384 3.9465733 3.8773842 3.863001 4.1001787
1370271_a_at 7.3996496 7.6886535 7.492244 7.4224567 7.259908 7.5334563 7.497816 7.719002 7.332888 7.835689 7.537134 7.286645
1370272_x_at 6.0396986 6.450324 6.24791 6.5507827 6.0733676 6.1182637 6.395923 6.144357 6.3328633 6.7833533 6.218564 6.3592234
1370273_at 3.823131 3.4306543 3.333399 3.2686958 3.6496284 3.6202106 3.4636617 3.2704961 3.4306247 3.4606547 3.3681653 3.7105844
1370274_at 12.784981 12.695897 12.608167 12.892715 12.899304 12.927186 12.628447 12.61759 12.561747 12.807306 12.737938 12.658515
1370275_at 12.998062 12.921744 12.974069 12.969021 12.969075 12.938601 13.080241 13.009982 13.112432 13.044812 13.088617 13.095636
1370276_at 11.950295 11.9421425 12.007047 12.007659 12.020218 11.823952 11.97384 11.897088 12.017809 12.066137 12.117957 11.924589
1370277_at 12.052188 12.022194 12.0830345 12.091041 12.010296 12.111819 12.0762005 11.942419 11.958173 12.1034 12.177956 12.03904
1370278_at 11.61825 11.561389 11.554101 11.485447 11.536018 11.5739155 11.622867 11.554968 11.595479 11.713835 11.718178 11.53922
1370279_at 5.727855 5.4506493 5.47264 5.6516657 5.505791 5.9942026 5.7613816 5.7354975 5.646895 6.074371 5.678876 5.6400385
1370280_at 10.751132 10.7169485 10.626223 10.839667 10.446216 10.210804 10.77045 10.94578 10.869856 11.039242 10.824984 11.012198
1370281_at 11.65155 10.400624 10.53411 9.921747 9.653375 10.429714 11.103641 11.011509 11.498195 10.497927 11.613958 11.444915
1370282_at 6.821786 7.3349996 6.8274097 6.354081 6.9144263 6.9879384 7.154287 7.223299 7.418301 6.367188 7.7214074 7.5011215
1370283_at 12.0932665 12.050075 12.188962 12.091924 12.373411 12.334641 12.240354 11.97582 12.046789 11.689881 12.038225 12.066454
1370284_at 12.304869 12.29203 12.295193 12.250113 12.188621 12.218093 12.343832 12.264508 12.471854 12.385497 12.3086405 12.433446
1370285_at 6.3711033 7.0005717 6.957903 6.6642594 6.676469 6.8240423 6.1860785 6.972615 6.94936 6.684754 6.7601056 6.846845
1370286_at 8.994439 9.249556 8.643735 8.984299 8.307385 8.893692 8.950886 8.386885 8.667379 8.67159 9.28021 8.3688755
1370287_a_at 9.389645 9.702022 9.55973 9.265387 9.369553 9.047133 9.364136 9.554843 9.554519 9.797672 9.785474 9.623405
1370288_a_at 8.83655 8.818291 8.949757 8.6444435 8.407037 8.22875 8.5977 8.8600445 8.609879 9.034901 8.929161 8.757086
1370289_x_at 3.504585 3.5523508 3.7886024 3.7874074 3.657441 3.6539176 4.041437 3.8105195 3.7234766 3.9283886 3.6184566 3.8032718
1370290_at 8.791407 8.899707 8.878296 9.32546 8.472328 8.477462 8.4971485 8.882601 8.647608 9.140801 10.0592985 9.321126
1370291_at 5.2219186 5.482692 5.886622 5.696118 5.571268 5.5462294 5.249699 5.6138134 5.3216386 5.543048 5.284572 5.6017075
1370292_a_at 3.7600932 3.931785 3.7695143 4.1327147 3.9110386 3.9233036 4.047427 4.1347485 3.8515084 3.9743867 3.8211813 4.08414
1370293_at 5.6843395 5.4677935 5.4809804 6.234722 5.360324 5.855228 5.7796516 5.5939837 5.6851964 5.3722644 5.682439 5.4690714
1370294_a_at 6.8147693 6.789198 6.117804 6.6738615 6.9799776 7.2153635 7.0094748 6.0837526 6.4015527 7.0619373 9.200884 8.026155
1370295_at 8.67945 8.516679 8.661823 8.542969 8.415389 8.319802 8.687637 8.557535 8.819375 8.706056 8.629343 8.892275
1370296_at 13.567019 13.451459 13.543912 13.485809 13.4564905 13.50556 13.4838085 13.492125 13.54197 13.525856 13.423557 13.475557
1370297_at 6.0313144 6.0958424 5.6661625 5.7808266 6.309864 6.57715 6.263977 5.8227644 5.9437904 6.262486 7.5139565 6.415587
1370298_at 9.810371 10.149701 10.080065 10.139434 10.004044 9.73892 10.029711 10.221873 10.264223 10.288293 10.36486 10.083733
1370299_at 13.746408 13.787132 13.801534 13.751379 13.819457 13.777228 13.693999 13.783458 13.764102 13.749986 13.719975 13.7607
1370300_at 8.564378 8.816129 8.64271 8.461691 8.663431 8.5994835 8.871951 8.5068655 8.710948 8.427841 8.558472 8.80735
1370301_at 7.0288296 7.066311 6.950813 7.3340397 7.143516 6.866481 7.103773 7.020473 7.070441 7.162498 7.136646 6.959892
1370302_at 8.320243 8.187162 8.297554 8.560095 7.920764 7.93386 8.137281 8.0604 8.127126 7.834612 8.320899 7.68647
1370303_at 6.6400766 6.767049 6.862743 6.801735 6.6799974 6.657462 6.6605935 6.67332 6.6309953 6.7606835 6.4360323 6.669829
1370304_at 8.896017 9.063698 8.891464 8.920829 8.926009 8.962558 9.075218 8.900735 8.80379 8.968415 8.84163 9.072863
1370305_at 9.735685 9.758609 9.871273 9.90375 9.697776 9.599859 9.829338 9.849633 9.957702 10.035404 9.886657 9.859714
1370306_at 9.116539 9.040026 9.071238 9.108652 8.853861 8.74676 9.133715 9.077681 9.199552 9.273271 9.277533 9.380801
1370307_at 7.123691 7.0345464 6.889939 6.741078 7.5251923 7.4000163 6.635021 6.897488 6.801808 6.4838414 7.1212125 6.7463
1370308_at 7.830705 7.8003345 7.4436483 7.5470285 7.6736035 7.614901 7.919453 7.560186 8.027489 8.227829 8.68602 8.438894
1370309_a_at 11.119564 11.179455 11.051504 11.019608 10.834753 11.03701 11.154405 11.08594 11.102045 11.1721735 11.069293 11.105707
1370310_at 12.802151 12.856446 12.8879385 12.833905 13.0867405 13.053872 12.698887 12.733503 12.83426 12.795625 12.693089 12.740404
1370311_at 8.105051 8.504068 8.458965 8.36467 8.4276085 8.394039 8.74114 8.618565 8.383528 8.462164 8.541974 8.44442
1370312_at 4.001294 4.1102543 4.214362 3.9916182 4.2393365 4.043408 3.968851 3.6473022 3.9734876 3.9151506 3.923198 3.842438
1370313_at 9.49045 9.289181 9.323525 9.427015 8.934975 9.014679 9.2496395 9.293953 9.179054 9.400764 9.421018 9.12296
1370314_at 7.717058 8.019892 8.30435 7.788139 7.9036 7.7955008 7.620615 8.176636 7.75665 7.9580755 8.241026 8.027506
1370315_a_at 5.569353 5.4589496 5.5945163 5.579308 5.662922 5.765605 5.917817 5.5965176 5.7521176 5.6935606 5.448077 5.723769
1370316_at 8.204149 8.340757 7.994857 7.94174 7.9060636 7.8644032 8.019647 7.9772224 8.049021 8.152233 8.216503 8.133616
1370317_at 6.9917464 6.827714 6.792779 6.5941377 6.7793574 6.7181535 6.789003 6.7798276 6.8923464 7.0221844 6.874821 6.7266736
1370318_at 7.518214 7.4082227 7.602071 7.554146 7.122151 7.363731 6.8350177 7.509805 7.535156 7.355436 7.454861 7.2107897
1370319_at 9.60393 9.671711 9.280125 9.646358 9.408631 9.771652 9.726412 9.670466 9.965396 10.052375 9.587786 9.71676
1370320_at 10.905992 10.777242 10.789074 10.867146 10.80113 10.578771 10.753725 11.302893 11.026742 10.898172 10.832111 11.171777
1370321_at 10.328045 10.337263 10.360168 10.3091 10.217785 10.20605 10.267439 10.149381 10.310137 10.118494 10.317336 10.214345
1370322_at 10.0054455 9.990318 9.994388 9.940202 9.79059 9.684857 10.245044 10.038787 10.272722 10.252252 10.096997 10.164278
1370323_at 6.4376435 6.356583 6.601199 6.2305202 6.1823807 5.7412763 6.7040825 6.444026 6.550998 6.6211495 6.983746 6.6669407
1370324_at 7.799273 7.2796326 7.4277854 7.7263284 7.3434877 7.740451 7.5735555 7.5549784 6.7684827 7.3736997 7.964411 7.3764052
1370325_at 10.076971 10.10959 10.041475 9.9578085 9.7780695 9.871303 10.022892 10.025229 10.066289 9.917456 10.028903 10.110927
1370326_at 7.4000764 7.4035554 7.60558 7.454101 7.2158666 7.437782 7.3833265 7.3502536 7.713001 7.39631 7.5138135 7.2725735
1370327_at 7.681826 8.096231 7.9001064 7.936561 8.102402 7.9185667 7.797462 8.083241 8.257969 7.888527 7.7853904 8.296225
1370328_at 5.7290187 5.6787724 5.2956786 5.6520348 5.5099525 6.136318 5.3995852 5.7491775 4.788551 5.721645 5.6312375 5.8720083
1370329_at 8.7598095 9.365376 9.315857 9.289721 9.436593 9.157868 8.918717 8.809857 9.28237 9.313265 8.64998 9.061114
1370330_at 7.3310723 7.410645 7.3681054 7.5224876 7.1252556 7.273845 6.9435115 6.9269385 7.277881 7.3338037 7.3638706 7.1038733
1370331_at 7.7551146 7.9835267 7.870252 7.8525014 7.755962 7.6933093 7.9740105 7.5462546 8.042191 7.8935223 7.563516 7.9228067
1370332_at 5.4218717 5.2498865 4.9705863 5.335426 5.2089543 5.5425086 5.64527 5.420685 5.3345456 5.122365 4.8910894 5.0264063
1370333_a_at 13.193685 13.201562 13.10734 12.905067 13.379958 13.443172 13.098503 13.133402 13.103398 12.899821 12.964605 12.976481
1370334_at 8.382283 9.573719 9.341053 9.082249 9.605377 8.739233 9.117062 8.261154 9.393208 9.597548 9.27571 9.573364
1370335_at 7.994163 8.088816 7.5367894 7.8241973 7.8987117 8.085049 7.7034373 7.60717 7.890857 7.8266044 7.708957 7.7434735
1370336_at 11.137403 11.257986 11.005009 11.920993 11.43136 12.02855 9.393965 11.112982 10.703556 10.440014 11.292325 11.322933
1370337_at 8.1964855 8.154219 8.322009 8.298866 7.7918735 7.675452 8.259307 8.164222 8.153082 8.123804 8.051887 8.04137
1370338_at 3.423127 3.2913282 3.5435321 3.3776324 3.7437167 3.4807885 3.5833542 3.6074255 3.5980768 3.523789 3.5483105 3.503032
1370339_at 10.907746 10.825843 10.759472 10.989879 10.179952 10.160315 10.865509 10.838793 10.583424 10.834945 10.738793 10.785351
1370340_x_at 10.127046 9.945905 9.953484 10.123725 9.339014 9.348773 9.846817 9.793359 9.708782 9.890979 10.04268 9.847355
1370341_at 3.7690504 3.4490883 4.006198 3.6411805 3.5403547 3.7246444 3.5600023 3.7659202 3.4975364 3.6734693 3.761463 3.558
1370342_at 3.6101422 3.560518 3.4475994 3.6441958 3.7189827 3.8483188 3.896713 3.3844702 3.5626829 3.83287 3.9918163 3.7095945
1370343_at 7.6033893 7.6230593 7.709033 7.8575783 7.0022235 6.71205 7.688815 7.6187744 7.684813 7.368393 7.357579 7.4524236
1370344_at 8.30813 8.741027 8.337732 8.424362 7.5329413 7.46023 8.31074 8.002928 7.863467 8.274576 8.203573 7.862366
1370345_at 5.789998 5.878074 5.350209 5.6937246 6.5585823 6.7387176 6.512522 5.6539516 5.6122446 6.3500237 8.915958 7.4871745
1370346_at 5.4799023 5.405776 4.783923 5.0004673 6.0671744 6.197235 5.7170157 5.1355753 5.191023 5.8635354 8.344499 6.474976
1370347_at 5.5074553 5.8103123 5.3838344 5.368577 5.848422 5.6691933 5.5948157 5.609305 5.53748 5.673915 5.460547 5.602691
1370348_at 10.709051 10.714693 10.635821 10.53796 10.703002 10.806792 10.871993 10.99089 10.835504 10.933236 11.121809 10.969889
1370349_a_at 14.013706 14.073633 14.178975 14.130859 13.986751 14.090689 14.0975895 14.065093 14.093523 14.060538 14.067945 14.064279
1370350_x_at 9.877969 9.985192 8.39707 10.544739 11.787315 12.902608 8.91889 10.252878 8.844601 9.827909 8.9109 9.5282755
1370351_at 8.778259 8.838837 8.789293 8.823525 8.696787 8.540642 8.859465 8.647598 8.8525505 8.874944 8.729284 8.784825
1370352_at 11.3635235 11.823474 11.528774 11.553886 11.644172 11.634123 11.689678 11.442547 11.770347 11.350991 11.632595 11.941596
1370353_at 7.9332337 7.910717 8.057389 7.8515015 7.61181 7.6175094 7.9186673 7.990437 8.524136 8.085369 8.033318 8.020696
1370354_at 7.792894 8.084465 8.038647 7.8774347 7.5282702 7.446318 7.7894306 7.796224 8.088253 7.9478993 7.66896 7.9672303
1370355_at 13.317587 12.207563 11.967485 11.800988 11.369426 12.956798 12.649043 13.081411 12.9396 12.282289 12.244923 12.859153
1370356_at 7.6166096 7.7361813 7.976246 8.029725 7.6330853 7.307729 7.942725 7.552009 7.884521 7.3466797 7.8271556 8.024991
1370357_at 8.350172 8.54753 8.445396 8.264341 8.076868 8.135941 8.170358 8.578349 8.366625 8.4005 8.071092 8.286213
1370358_at 9.086414 8.824156 9.14036 9.180894 8.894906 8.744747 8.838409 9.118955 8.931048 9.122648 9.204212 9.000257
1370359_at 12.416901 12.518143 12.3845215 12.42644 12.432667 12.314462 12.417735 12.146402 12.634954 12.42295 12.525253 12.540803
1370360_at 8.990692 9.188784 9.066163 8.937282 8.921835 8.794225 9.242799 8.900664 9.011834 9.105868 9.085427 9.219612
1370361_at 4.7340307 4.6704745 4.469994 4.4586425 4.7971153 5.0601926 5.184263 4.751607 4.804868 4.9244633 4.7929173 4.859415
1370362_at 7.671904 7.2786813 7.3190727 7.0725093 7.2936583 7.4790063 7.3559957 7.3956013 7.0194 7.6681895 7.0207224 7.0604663
1370363_at 11.441079 11.992662 12.389565 12.570054 12.444754 11.870845 12.056956 11.799223 11.993644 12.096309 11.959311 12.115246
1370364_at 7.716554 7.5449333 7.6424847 7.419458 7.6743135 7.601819 7.42363 7.6786165 7.7352886 7.5257773 7.7593727 7.585806
1370365_at 8.775317 8.921579 8.881185 8.575029 8.645578 8.707032 8.740202 8.83691 8.843808 8.826679 8.750236 8.708654
1370366_at 10.223033 10.343513 10.19965 9.907288 10.161128 10.190238 10.407122 10.192242 10.253764 10.34465 10.022908 10.144548
1370367_at 4.708081 4.3681045 4.0696583 4.4521656 4.5829754 5.262489 4.87798 4.343648 4.307004 4.631569 4.210696 4.367342
1370368_at 6.834663 6.679845 6.97091 7.0241046 6.984471 7.055113 6.7703686 6.8067327 6.7091856 6.992218 7.0010815 7.1389127
1370369_at 6.44049 6.1254616 6.5665092 6.1325345 6.2004986 6.4984255 6.3776383 6.3296757 6.2332993 6.2587714 6.6717725 6.3592243
1370370_at 7.737929 7.9514523 8.034591 8.098196 8.063044 7.9565625 8.14073 7.9811997 8.034131 8.1675415 7.869755 7.967814
1370371_a_at 8.104009 8.13778 8.474621 8.355103 8.587786 8.207231 7.6766143 8.075985 8.297281 7.8205576 8.090164 8.02473
1370372_at 4.3271737 4.262512 4.314608 4.380848 4.37495 4.906256 4.8776803 4.41147 4.219997 4.3745613 4.5409713 4.3474674
1370373_at 5.922086 5.579776 5.726618 5.9108496 6.0973215 6.2995176 5.997449 5.6819468 5.6906776 6.1387124 6.032861 5.936434
1370374_at 8.927258 8.389387 8.889434 8.309738 8.742769 8.328161 8.362063 8.339567 8.849547 8.583782 8.73291 8.61812
1370375_at 11.8039055 11.901093 11.769595 11.724667 11.88861 12.135633 11.9704895 12.035742 11.822324 11.946757 11.502124 11.704155
1370376_a_at 8.949923 8.809824 8.83618 8.771906 8.463291 8.445781 9.506245 8.989393 9.057211 9.108011 9.09246 9.152811
1370377_at 12.830604 12.75657 13.021232 13.122988 12.663298 12.931568 12.923997 12.6617365 12.818987 13.00621 12.88249 12.989454
1370378_at 12.218885 12.245783 12.198031 12.22382 12.314059 12.394144 12.207994 12.117586 12.114812 12.128667 12.183594 12.124465
1370379_at 5.6590347 5.627146 5.7333064 5.5133295 6.119874 6.093129 5.586276 5.5656886 5.1424494 5.943736 6.3633714 6.108389
1370380_s_at 7.748066 7.608443 7.8237867 7.8334103 7.661291 7.4655623 7.6666894 7.789636 8.013379 7.9273295 7.897529 7.605509
1370381_at 11.06552 11.103873 11.252033 11.485622 10.976567 10.904547 11.055903 11.00028 11.190539 11.301993 11.247188 11.364955
1370382_at 3.6312568 3.3494344 3.2111452 3.9965484 3.3906791 3.5255158 3.9769773 3.425104 3.3053448 3.5235457 4.4697886 3.6906195
1370383_s_at 8.762336 8.3045 8.135801 9.917663 7.80412 8.356283 8.210165 8.652576 8.50312 8.40959 8.757399 8.714836
1370384_a_at 8.655309 4.683537 5.8063016 5.047719 4.716345 5.109243 5.5018253 7.9795017 4.511635 5.122374 7.8362713 4.9655733
1370385_at 5.4747295 5.4957266 5.643016 5.6377287 5.688363 5.299596 5.307149 5.468874 5.610489 5.5312533 5.299878 6.036899
1370386_at 7.8758445 7.9533 7.995396 8.235463 7.7124567 7.4925957 8.195984 8.07893 7.936805 8.11148 8.209462 7.765046
1370387_at 10.802141 11.446646 11.31218 11.995077 11.303653 11.364585 10.825126 10.654241 11.62614 11.284981 11.042867 11.002705
1370388_at 4.3019342 3.895958 3.8509994 4.388274 4.5524683 4.837789 4.204417 4.0679226 3.8833148 4.311806 4.1428967 4.100523
1370389_at 4.1227293 3.7478015 3.9217136 4.0819507 3.896545 3.8128743 3.7807655 3.6569219 4.0026045 3.7976606 3.902936 3.933293
1370390_at 4.9703894 4.8496194 4.668438 5.0750623 5.1378875 5.1441655 5.0708423 4.803239 4.4734383 4.890593 4.9778857 4.8296556
1370391_at 5.112816 5.0640717 4.9849243 4.863084 5.296067 5.4224043 4.899068 4.94864 4.658839 4.6122055 5.0593596 5.1621466
1370392_at 5.4786 5.390976 4.970601 4.9434633 5.117603 5.183572 5.352535 5.3559847 4.7707925 5.305009 5.2344456 5.2217493
1370393_at 5.2634244 5.718397 5.1381817 5.328535 5.131693 4.8738184 5.2461267 5.633903 5.0933757 5.650254 5.772898 5.2390413
1370394_at 5.3860154 4.875582 5.3651347 7.391598 5.4019785 6.5001526 6.6841173 7.372425 5.614426 6.2212625 5.5264387 5.1775045
1370395_at 6.616798 6.510289 6.5409536 6.7558947 6.8364196 6.961774 6.701668 6.459152 6.5620522 6.782012 6.866924 6.368728
1370396_x_at 14.129612 14.063169 14.083178 14.154461 14.068848 14.1467085 14.142664 14.060299 14.031451 14.02978 14.102021 14.104194
1370397_at 11.5998 12.154255 11.983718 11.52768 11.897687 12.299012 11.210184 11.633048 11.474087 11.791728 11.853206 12.097851
1370398_at 5.985197 5.846149 6.042614 5.745382 6.0329304 5.8505692 5.7629185 6.1120186 6.455659 6.2246385 6.499393 6.415508
1370399_at 7.2274284 7.642746 7.236677 7.347592 7.587225 7.3591604 7.239726 7.780356 7.7173567 7.760427 7.4432535 7.367109
1370400_at 5.714278 5.699769 5.533948 5.439585 5.2732725 5.533404 5.0689096 5.350073 5.4027805 5.536659 5.1855454 5.6361914
1370401_at 3.742219 3.6111724 3.7397723 3.9636333 3.8263683 4.1808577 4.0116515 3.8884487 3.4987233 4.1510153 3.8753295 3.847545
1370402_at 7.7441983 7.546695 7.2144403 7.7546806 7.715383 8.097779 7.3950415 7.675342 7.349019 7.441045 7.5827074 7.482028
1370403_at 4.8597994 4.624781 4.73289 4.558305 4.900147 4.982996 5.00203 5.0665197 4.6636553 4.6816797 4.9866605 4.9120913
1370404_at 3.9470963 3.7548916 3.515614 4.0527434 3.9561346 4.1301966 3.907162 3.9619684 3.86576 4.059663 3.9493642 3.8086393
1370405_at 3.7998703 3.9179277 3.596012 3.9045465 3.8138664 3.8693545 4.1438665 3.7682142 3.870827 3.7331338 3.6814823 4.1186094
1370406_a_at 3.8314395 3.6512144 3.614606 3.8555865 3.7484877 4.267044 3.6656213 3.445254 3.5983038 3.7783523 3.568075 4.194977
1370407_at 8.010844 8.620476 8.6922 8.183171 8.37759 8.37005 8.287317 8.398861 8.727864 8.21553 8.21426 8.801638
1370408_at 4.860138 4.577762 4.3991847 4.402424 4.6942077 4.6593447 4.7921205 4.853668 4.9173765 4.7614026 4.595983 4.719647
1370409_at 4.778282 4.4894643 4.7849407 4.879938 4.668596 5.34235 4.731894 4.5779786 4.4497576 4.429384 4.5243707 4.862372
1370410_at 4.2514334 3.965962 4.177503 3.9867628 4.1131363 4.4807425 4.522795 3.9180217 4.01581 3.849206 4.0924115 3.998764
1370411_at 5.8310738 5.570509 5.3670893 5.4353027 5.750372 6.026839 5.794675 5.5733423 5.588402 5.9861593 5.7312455 5.697167
1370412_at 4.2880507 4.55684 4.555493 4.053012 3.8756993 4.022997 3.980804 4.2948246 4.305578 4.0963335 4.141575 4.478056
1370413_at 6.7378993 6.6960115 6.499117 7.0877485 6.579114 6.283178 6.840882 6.7053237 6.869744 6.7266417 6.955117 7.105784
1370414_at 9.410725 9.002938 8.988802 9.372252 8.929142 8.918077 9.266077 9.217614 9.190033 9.416254 9.337801 9.108209
1370415_at 6.262907 5.702717 6.2234755 5.8129015 5.674384 5.9987507 5.6368585 6.262472 5.6561227 5.8181725 5.679829 5.939285
1370416_at 4.664747 4.881642 4.6758 4.8813257 4.8287435 5.0171366 5.127778 4.9214664 4.886551 5.0286994 5.0780144 4.723379
1370417_at 4.231919 4.5617676 4.660592 4.350635 4.510089 4.494412 4.8301816 4.473681 4.336101 4.426729 3.9488654 3.9463139
1370418_s_at 5.9014235 5.2866 4.9941335 5.5053835 5.3696733 5.7406316 5.5381784 5.4260044 4.95748 5.580788 5.316893 5.3891506
1370419_a_at 5.892315 5.946921 5.7016506 6.1778316 5.332198 5.7308836 5.7673435 6.1650567 5.6379776 5.315404 5.7691183 6.114448
1370420_at 13.043827 11.645781 12.193235 11.635874 11.839544 11.298748 11.954975 12.606654 11.793035 11.155627 11.640604 11.222128
1370421_a_at 6.1794577 5.881814 6.208048 6.413681 6.132124 6.3998957 6.334332 6.2644706 5.7578735 6.332321 5.966669 6.179904
1370422_at 6.392495 6.3128204 6.9570484 6.762379 6.4785824 6.7523365 6.0547523 6.4462676 6.6906967 6.6899104 6.455808 6.882778
1370423_at 6.152804 5.58977 5.8403115 5.6744466 5.878454 5.9016533 6.023867 6.3836884 5.728425 6.3442197 6.079288 6.007482
1370424_at 4.067377 4.0742044 3.7580528 3.8675845 3.7485616 4.0211105 4.0479646 4.047874 4.038557 4.380662 3.9875114 4.082737
1370425_at 12.2658415 12.711509 12.444601 12.759974 12.743461 12.7308235 12.871605 12.3869295 12.620101 12.733425 11.998315 12.633267
1370426_a_at 10.928428 10.713499 11.058957 10.872694 10.971983 10.967143 10.753226 10.548754 10.538649 10.387194 10.7183275 10.567262
1370427_at 5.703819 5.542739 5.6930265 5.3628407 5.985301 5.200466 5.322169 5.5442543 5.557994 6.320106 5.5359917 5.618099
1370428_x_at 12.359176 12.013932 12.154165 12.159585 12.021997 11.948061 11.000961 12.075503 11.924015 12.036748 4.205466 12.078665
1370429_at 10.172203 9.127249 9.612682 9.582241 9.507857 9.393715 8.841743 9.556601 9.691592 9.805969 7.2211337 9.995783
1370430_at 4.906732 4.7448587 5.003183 4.726353 4.8241563 5.2729754 4.981094 4.90971 4.5490084 5.192808 5.0536547 5.0179324
1370431_at 4.1110806 4.1331644 4.07448 4.063175 4.030676 4.5953684 4.3756948 4.2224627 4.019886 4.174054 4.1037865 4.157462
1370432_at 3.6021187 3.6261616 3.2266848 3.7736359 3.5517733 3.9729931 3.9841292 3.4043896 3.7402174 3.5136151 3.728385 3.587879
1370433_at 9.953367 10.422751 10.338376 9.965653 10.376506 9.697237 10.309257 9.23297 10.566814 10.681517 10.78225 10.465133
1370434_a_at 3.4293373 3.52003 3.7564716 3.4753003 3.5758977 3.5279055 3.400015 3.7460158 3.5404465 3.4363303 3.4575343 3.447849
1370435_a_at 7.3351398 7.561207 7.4829354 7.5568132 7.3438516 7.101487 7.5528927 7.580676 7.668175 7.5755734 6.930661 7.6815867
1370436_at 6.4606 5.6302786 6.9234414 6.419756 5.649736 5.569473 6.1635766 6.9883394 6.5798607 6.4526916 8.468347 6.2224493
1370437_at 6.0388007 6.192745 6.4719133 6.0550013 6.5123544 5.996918 5.942412 6.36556 6.1741676 6.2655406 6.374478 6.1938376
1370438_at 4.959347 5.0740943 4.8621097 5.4453735 5.6010933 5.892858 5.350207 5.151623 5.3334146 5.0370965 5.1996217 4.733862
1370439_a_at 3.3497741 3.2972915 3.4271464 3.3779047 3.5076795 3.3543472 3.5031807 3.2222888 3.3113415 3.3542838 3.5617824 3.5076041
1370440_at 7.5998836 7.615807 7.68241 7.4669967 7.503332 7.5353274 7.549002 7.586034 7.858742 7.576697 7.4555063 7.502225
1370441_at 4.171317 3.6754072 3.7520368 3.8998861 3.8302743 4.0053134 3.952738 4.0107355 3.5735989 4.036183 4.1920586 3.6260839
1370442_at 3.2575364 3.146292 3.2817333 3.4144213 3.2998211 3.2624176 3.368841 3.4704218 3.3849034 3.6458168 3.4092324 3.374485
1370443_at 7.493257 7.637678 7.5745883 7.8122687 7.6025524 7.4672136 7.402718 7.6754556 7.892172 7.9596734 8.060944 8.29328
1370444_at 4.83288 4.5416307 4.543811 4.5774384 4.827267 5.029825 4.5700407 4.836014 4.7238975 4.618513 4.7100554 4.7723284
1370445_at 6.747727 5.936569 6.35669 6.939091 6.716904 6.186912 6.4575205 6.262329 6.4172163 7.1548805 7.1837015 6.8893747
1370446_at 6.723058 6.7092156 6.86669 6.619928 6.563753 6.4238925 7.1176677 6.910078 6.9841795 7.0429077 6.7261662 6.9656487
1370447_at 4.564024 4.6260014 4.3651276 4.711541 4.631654 5.116146 4.682454 4.5249023 4.6991215 4.622794 4.437819 4.831113
1370448_at 4.3971834 4.4584274 4.3859196 4.430053 4.2738357 4.410116 4.694875 4.4256535 4.7075267 4.508287 4.3973513 4.21424
1370449_at 7.8060613 7.892352 7.918659 7.4019895 7.5385566 7.534295 7.9767866 8.026772 8.101415 7.9933105 7.7463703 7.8634872
1370450_at 4.2866974 4.419403 4.3381433 4.196801 4.5783553 4.694834 4.464548 4.7627487 4.214342 4.076755 4.365886 4.5521126
1370451_a_at 4.998734 4.926057 5.051468 5.224951 5.0182 4.8638606 5.076166 4.867695 4.8516364 5.1878743 5.265568 5.073598
1370452_at 3.754685 3.5465653 4.0284557 3.8852751 3.8732219 3.8526108 3.9440122 3.7769773 3.7581966 4.074219 3.7521534 3.7628796
1370453_at 5.001296 4.718489 5.0064554 5.1094885 5.0376854 5.3910503 4.9908667 4.9546313 4.863902 4.7760634 4.8591776 5.117554
1370454_at 4.7601085 4.3199177 4.252339 4.9371443 4.593558 5.074235 4.3887167 4.173891 4.5041122 4.423767 4.7015157 4.4819326
1370455_a_at 3.343168 3.3606193 3.2980106 3.368957 3.1754189 3.3703144 3.4265628 3.247271 3.6789603 3.280702 3.4243479 3.1611965
1370456_at 3.9287865 3.8002632 3.89105 3.7595365 3.8804274 3.8083382 4.0303955 3.799548 4.0469427 3.9076533 3.690153 3.8581574
1370457_at 3.7966046 3.84353 3.951574 4.34781 3.83557 4.1509943 4.0333157 4.026682 3.9526954 4.1535254 3.9450028 4.100133
1370458_at 4.2496214 4.54769 3.951813 4.314476 4.1561575 4.530852 4.3724976 4.364233 4.093319 4.6162777 4.508632 4.567812
1370459_at 4.1350417 3.9448164 3.8840494 3.9923174 4.3049035 4.0434318 4.032315 4.1432776 4.223695 4.107265 3.8526845 4.2534304
1370460_at 7.41023 7.59758 7.600034 7.615511 7.345669 7.5721664 7.323696 7.6445827 7.550453 7.225091 7.201779 7.4701242
1370461_at 5.103141 5.0668187 4.9240923 5.1401787 5.218372 5.4443684 5.3811097 5.2541623 4.948371 5.219249 7.248255 5.763348
1370462_at 4.679679 4.6156073 4.065322 4.1687975 5.1083765 5.0945277 4.2112575 4.526486 4.383896 5.0098104 7.6215596 6.3651695
1370463_x_at 5.914903 7.50241 6.3750067 5.993842 6.118368 5.904111 7.4979095 6.7140307 6.3423624 6.4688764 7.9733615 6.0388365
1370464_at 4.207204 4.64957 4.555114 4.32627 5.031844 4.055286 4.085927 4.3717394 3.8439147 3.9599667 4.511178 4.115933
1370465_at 5.081071 4.55025 4.8220925 4.388918 5.2045693 4.6595445 4.0705266 4.1898594 4.6953664 4.410934 5.2580605 4.492318
1370466_at 4.106843 4.1438665 4.126335 3.8932047 3.9845593 3.8672745 4.404414 4.1738987 3.9513352 3.956969 4.016307 3.865173
1370467_at 4.511221 4.0940576 4.169883 5.0179834 4.462982 4.606843 4.876701 4.68694 4.1804714 4.459675 4.420842 4.5363903
1370468_at 3.6970398 3.2848268 3.2863824 3.4623547 3.3343887 3.224709 3.610625 3.6862948 3.3276901 3.5587597 3.3086274 3.61668
1370469_at 5.673857 5.260635 5.548999 5.7471175 5.4455667 5.7378464 5.6022024 5.3702435 5.5411277 5.7446623 5.2584996 5.508262
1370470_at 4.0642557 4.6404877 3.87183 4.4378514 3.8391886 4.074328 4.4301605 4.0988827 3.999272 4.4575477 4.118879 4.134309
1370471_at 3.7914865 3.7339156 3.6557255 4.2562356 3.956339 4.1257954 4.155122 3.9685068 3.722304 3.6798055 3.744061 3.7887347
1370472_a_at 4.6238728 4.3948584 4.7541256 4.481904 4.709196 4.9246416 4.5054584 4.650768 4.3675985 4.5651174 4.6493006 4.6247535
1370473_a_at 6.741704 6.649811 6.6689563 6.1886845 6.658053 6.628611 6.07896 6.3472743 6.173926 6.1875734 6.63291 6.1375895
1370474_at 5.508434 5.900626 5.6765985 5.7828526 5.4920244 5.1749377 5.174884 5.4807205 5.5983663 5.6496406 5.740495 5.210674
1370475_at 13.2072935 13.168871 13.137547 13.180795 13.337491 13.100841 13.105658 13.029054 13.194143 13.084626 13.216696 13.131253
1370476_at 7.294675 7.173089 7.4190583 7.586788 7.2084494 7.0079427 7.345753 7.197141 7.392362 7.4205346 7.2299943 7.47227
1370477_at 3.7142718 3.7011254 3.6857004 3.7814045 3.651098 3.8460567 3.7594557 3.6468105 3.6147335 3.8106322 3.5570426 3.521186
1370478_at 5.5524263 5.50988 5.5519867 5.7414637 5.85411 6.188237 5.434069 5.58334 5.69261 5.674575 5.357958 5.6179547
1370479_x_at 12.579578 13.22844 12.873339 12.977721 13.203214 13.241275 13.102501 12.337337 13.071244 12.9314785 12.367427 13.02805
1370480_at 4.023024 3.7092087 3.889714 3.8703692 4.165836 4.398878 3.846711 4.007209 3.9411516 3.897013 3.995322 3.777471
1370481_at 5.2288957 5.1704955 5.2034116 5.0939093 5.351702 5.665637 5.670492 5.366991 4.8600516 5.5948987 5.388058 5.784881
1370482_at 5.2438736 5.2603874 4.9273787 5.2372665 5.421752 5.869947 5.51338 5.1946697 5.148651 5.2888865 5.686491 5.100731
1370483_at 3.8917148 3.622443 4.272314 4.1201963 3.6097164 4.03284 3.540271 3.7302532 4.040227 4.0422387 3.9123986 3.9140427
1370484_at 5.264852 5.1045794 4.9755673 5.165282 5.146856 5.2973332 5.3686957 5.1582847 5.347262 5.1949925 5.3200088 5.210699
1370485_a_at 4.5507436 5.3646293 5.327177 5.017885 4.853518 4.802088 5.5516505 5.5037675 5.735892 4.78701 5.191564 5.164628
1370486_a_at 5.5242033 4.8638024 5.242857 5.352109 5.524265 5.666077 5.2034855 5.8128524 5.307073 5.2443438 5.084857 5.138374
1370487_a_at 6.527941 6.3461685 6.089538 6.1674685 6.16316 6.364355 6.265771 6.328517 6.428433 6.2510905 6.3688717 6.6236343
1370488_a_at 6.0652976 6.432276 6.4468775 6.128878 6.1560955 6.3085275 5.364851 6.507807 6.23449 5.958537 6.4687257 5.728596
1370489_a_at 4.2745686 4.2891703 4.405578 4.5202813 4.1143556 3.907893 4.2584743 4.5967536 4.3227324 4.5063806 4.2078266 4.250348
1370490_at 4.011838 3.6302598 3.9634929 3.9267862 4.0882654 4.1698494 4.311179 3.9327693 3.8511696 4.259497 3.8734083 4.015047
1370491_a_at 5.5166945 5.3738937 5.5372305 5.5633626 5.399205 5.4364467 6.1711645 5.0579886 5.435812 5.1364374 5.933129 5.5607586
1370492_a_at 4.53247 4.657401 4.613366 4.713486 4.406371 4.598945 4.577983 4.451147 4.348707 4.1760902 4.465561 4.228835
1370493_a_at 3.4674072 3.670087 3.5627425 4.157442 4.003895 3.8514397 3.4209728 4.0873957 3.8550856 3.6114569 3.6698067 3.8091683
1370494_at 4.2714024 4.0284977 3.68727 3.897061 4.509945 4.8645277 4.3278856 4.072443 3.8948715 3.9569693 4.397249 4.277647
1370495_s_at 12.813325 13.16732 13.310505 13.222489 13.213642 13.299249 13.107485 13.149809 13.186201 13.228854 13.244247 13.279279
1370496_at 12.534904 12.737751 12.72001 12.540658 12.7098 12.579695 12.530295 12.562102 12.74451 12.494608 12.41873 12.620239
1370497_at 3.9879866 4.1192927 4.004254 3.9963539 4.2796087 4.179554 3.9688182 3.9052413 4.112423 4.220149 4.182828 3.9531581
1370498_at 3.520941 3.4985216 3.3745785 3.765645 3.4734888 3.403007 3.3269367 3.7962728 3.422968 3.472156 3.8072913 3.361609
1370499_at 4.441748 4.100143 4.28177 4.4387755 4.049732 4.1198754 4.2844896 4.3670897 4.492799 4.586801 3.8907878 4.39481
1370500_a_at 3.8061824 3.812814 3.9675364 3.6039803 3.7723432 4.0301495 3.8602533 3.7895422 3.8615174 3.6876953 3.886819 3.9272504
1370501_at 9.513716 9.572831 9.530703 9.448821 9.328644 9.276185 9.568256 9.590067 9.745672 9.454851 9.416819 9.508095
1370502_at 4.1337557 3.916639 4.18579 4.025008 4.010734 3.8540852 4.2408266 4.2708135 4.02732 4.0135336 4.3356 4.1612725
1370503_s_at 4.562272 4.125621 4.496601 4.431522 4.3956633 4.387581 4.4689097 4.367924 4.6506834 4.2187996 4.2949286 4.35785
1370504_a_at 5.5922475 5.5426736 6.0478616 6.3838673 6.006766 5.771123 5.5654025 6.1297817 5.847934 5.8905916 5.7736115 5.64033
1370505_at 6.4514737 6.6781597 6.565093 6.6638546 6.4179735 6.1144896 6.60707 6.68981 6.720169 6.804707 6.476954 6.7276797
1370506_at 7.1829085 7.000462 6.880176 7.187496 6.7412653 6.578467 7.2146845 6.8067327 7.0975127 7.429883 7.3392158 7.298426
1370507_at 5.899439 6.0386963 6.158569 5.891161 5.987642 5.958936 6.027068 6.084257 5.9625382 6.192188 5.673441 5.9252524
1370508_a_at 4.9446297 4.9553456 4.574896 5.313932 4.9822855 5.208309 5.1974993 5.174532 5.025706 5.1065803 4.930425 4.842418
1370509_at 7.2538342 7.7698197 7.401839 6.924823 7.718177 7.5869546 7.083544 7.218543 7.3114147 6.5289974 7.1707053 7.117729
1370510_a_at 7.9538226 7.9811416 8.043177 7.850684 7.825957 7.586667 7.8387785 7.727264 8.062689 7.6598577 7.725968 7.8537555
1370511_at 13.781781 13.785534 13.850721 13.812648 13.796774 13.870852 13.820391 13.807328 13.866515 13.818128 13.77713 13.761741
1370512_at 8.167938 7.6273413 7.927727 8.337214 7.8041735 7.519466 7.2559075 7.6749654 7.5421586 7.3676176 7.6382103 7.163554
1370513_at 3.6874363 3.583125 3.7011075 3.6149948 3.7128334 3.8400028 3.679637 3.5950754 3.6353128 3.6798055 3.5288074 3.50303
1370514_a_at 3.582231 3.795637 4.030926 3.6689785 3.4989846 3.6570399 3.827801 3.693939 3.5124812 3.650407 3.7887797 3.7460022
1370515_x_at 4.3349953 3.9420414 4.060483 4.354341 4.243235 4.6395984 4.5374885 4.7182345 3.9539266 4.9134884 4.457585 4.3417516
1370516_at 6.645953 6.1412983 6.8173027 6.839866 6.1418996 5.825121 6.0128355 6.008227 6.704603 6.330402 6.1781416 6.4700794
1370517_at 4.146098 3.5028167 3.787501 3.6656692 3.6596136 3.8197556 3.636805 4.0182104 3.8274179 3.5347738 3.9130259 3.7293053
1370518_a_at 4.119517 4.2401304 4.266118 4.3545494 4.3390875 4.1487656 4.3310165 4.1021857 4.0208244 4.4865994 4.4566555 4.011431
1370519_at 4.2763114 4.2096095 4.518616 4.583991 4.628006 4.764 4.4053445 4.565564 4.5808287 4.6250386 4.4829893 4.300104
1370520_at 3.9181216 4.4494314 4.557409 4.0258408 4.3436155 4.3820796 4.078693 4.6625066 4.28134 3.8340764 4.0791774 4.407756
1370521_at 6.684703 6.347366 6.511514 6.8393965 6.5892763 6.672509 6.2868366 6.5609756 6.615987 6.4295316 6.5655246 6.5748515
1370522_at 9.314465 9.200256 9.399533 8.9929695 9.524015 9.561398 9.239531 9.380281 9.399895 9.278493 9.1377735 9.095334
1370523_a_at 7.8352923 7.9850965 8.014896 7.704081 7.987574 7.7823634 8.068081 8.100212 8.1600895 7.8834705 7.800875 8.241627
1370524_at 9.275931 9.550447 9.557643 9.354744 9.423252 9.360943 9.651627 9.433776 9.640538 9.4267235 9.388628 9.626591
1370525_at 8.444448 8.593269 8.454809 8.410139 8.599075 8.557241 8.764757 8.799229 9.060965 8.68898 8.600121 8.825024
1370526_at 6.3502398 6.0630903 7.679683 6.2290387 6.267154 6.0838237 6.2575397 5.916519 6.370161 6.4343305 6.273491 7.493137
1370527_a_at 9.0649 9.170723 9.086621 9.007308 8.872283 8.740905 9.182058 9.094075 9.0982485 9.035112 9.228501 8.963522
1370528_at 6.5224247 6.5075216 6.088601 6.7713614 6.530881 6.569105 6.394667 6.3484488 6.2815237 6.542494 6.418852 6.3142033
1370529_a_at 6.9304094 7.1824417 7.348181 7.386906 7.445079 7.4797864 7.239726 6.97375 7.231325 6.9646945 6.913312 7.3359823
1370530_a_at 7.7064133 7.836265 8.199423 8.091665 8.247949 7.8468995 7.5226665 7.869045 8.187396 7.944079 7.7939234 8.093271
1370531_a_at 5.0188913 5.6511745 5.6550317 5.5644646 5.562478 5.133082 5.1003933 5.4724836 5.548707 5.48748 5.1705227 5.4774666
1370532_at 5.382481 5.7076893 5.545305 5.921501 5.706129 5.7341976 5.813408 5.7197366 5.8125515 5.7099934 5.8153253 5.527902
1370533_at 4.328049 4.2724032 4.1574497 4.0957394 4.4807234 4.603315 4.5611916 4.253063 4.1025276 4.3099337 4.30313 4.146923
1370534_at 7.7246785 7.881551 8.295582 7.9753942 6.7196517 6.867468 7.197446 7.5324035 7.6664033 7.904232 7.858155 7.295622
1370535_at 4.0285974 3.7043114 3.980183 4.068017 3.933531 4.0391216 3.698172 3.823055 4.1009417 3.951063 3.8112316 4.120494
1370536_at 5.58438 5.5867395 5.72554 5.7248898 5.406645 5.2751837 5.4908905 5.8157735 5.489044 5.5352926 5.029052 5.5081987
1370537_at 7.1305046 7.3624516 7.1592765 7.0831122 7.1509223 6.67959 7.143883 7.2748237 7.238703 7.1592326 7.0177054 7.1536107
1370538_at 7.639627 7.8620987 7.647044 7.6466274 7.4351683 7.091047 7.9778705 7.6429253 7.7145 8.01016 8.272148 7.87551
1370539_at 6.4243884 6.8797503 6.6836367 6.587697 7.2141128 7.2967734 6.7548633 6.7732816 6.8307834 6.346261 6.6723804 6.8969564
1370540_at 4.0505366 4.231982 4.1977606 4.1991973 4.5400486 4.0827794 3.9224863 3.990224 4.237999 4.0805216 3.9633467 4.299067
1370541_at 5.6162615 6.8766727 6.261644 6.67706 6.8383136 6.042122 6.0280595 6.036977 6.9533086 6.1461434 5.783205 7.131465
1370542_a_at 6.437396 6.396672 6.3886456 6.3199763 6.552568 6.566179 6.3117433 6.435632 6.2994275 6.8298206 6.6891494 6.4413624
1370543_at 6.509145 6.516296 6.3370776 6.568513 7.084288 7.0247107 6.4317365 6.220224 6.519689 6.3433714 6.205839 6.4660387
1370544_at 6.2506523 6.4001374 6.349077 5.712988 5.695531 5.703992 5.9449506 5.984484 5.7625613 6.0201516 6.129388 6.107432
1370545_at 4.789571 4.7863445 4.882413 4.559094 4.9792333 5.2151737 4.771558 4.99212 4.7977624 4.8238926 4.776417 4.6952896
1370546_at 3.870166 3.810733 3.7750943 3.704833 4.069599 4.2309637 4.034726 3.8679523 3.8914921 4.107221 4.305545 3.6719573
1370547_at 13.92755 13.890086 13.931631 13.926464 13.987863 14.002766 13.847753 13.846925 13.906513 13.796841 13.802889 13.808842
1370548_at 8.141167 7.650448 7.453579 7.951878 6.8044786 6.3802495 6.897566 7.607058 7.238663 7.420502 6.944844 6.6174316
1370549_at 6.103466 6.0624557 5.874291 6.019682 5.883461 5.805586 5.803522 6.0661626 5.9448776 5.5644264 5.9855337 5.860959
1370550_at 5.274729 5.572375 5.2971697 5.6035986 5.5119286 5.677901 5.6221623 5.242478 5.667628 5.9283433 5.4690833 5.3330684
1370551_a_at 6.586215 6.3766384 6.547213 6.7099156 6.8664594 7.1426935 6.6996827 6.5327244 6.593725 6.402396 6.9206066 6.459884
1370552_at 5.304528 5.1548433 5.183449 5.3365927 5.2999306 5.299904 5.5906286 5.1946077 5.1748533 5.1453915 5.765648 5.2204266
1370553_at 7.745097 7.528072 7.4290233 7.236459 7.004777 6.7878942 7.168702 7.3471117 7.3738413 7.431587 7.38263 7.1449366
1370554_at 9.674043 9.650785 9.611891 9.519181 9.368357 9.121179 9.66515 9.728249 9.695306 9.675188 9.644668 9.70615
1370555_at 4.049996 3.8631847 3.9210727 3.9696307 4.121848 4.0297394 3.9138024 3.9105232 3.9012716 3.7881355 3.9678175 4.1123667
1370556_at 4.652879 4.582561 4.244288 4.1835747 4.7337685 5.030239 4.6558156 4.791952 4.415758 4.460479 4.4822106 4.3517823
1370557_a_at 4.041072 3.829065 3.6519012 3.669054 4.2698603 3.8121622 3.8898132 3.8417828 3.9705935 4.051748 4.013544 3.8022525
1370558_a_at 3.2116232 3.4245799 3.3174114 3.4434073 3.2678366 3.233523 3.4601433 3.2611501 3.1959445 3.3579037 3.3687985 3.4484262
1370559_at 3.9738207 3.664575 3.5585127 3.9272616 3.8616836 4.0385795 3.7724895 3.8078234 3.5878074 3.7140617 4.011005 3.5036585
1370560_at 4.276148 4.126496 3.9783244 4.425265 4.1009054 4.0495167 4.534468 4.2141566 3.919551 3.8980122 4.2000003 4.3446364
1370561_at 3.9543238 3.9605944 4.136991 3.8984792 4.021391 4.229992 4.52494 3.951797 3.9288611 4.2355437 4.133126 4.0054164
1370562_at 4.557756 4.206125 4.3018975 4.535106 4.5983415 4.6777105 4.9496107 4.293358 3.9633825 4.6874523 4.79876 4.3558426
1370563_at 11.830283 11.778421 11.617086 11.509468 11.482161 11.3742075 11.831016 11.703353 11.774154 11.42795 11.5276575 11.572567
1370564_at 4.255915 4.1841035 4.172736 4.5761466 4.4019365 4.3028746 4.413498 4.333061 4.612534 4.456769 4.0021667 4.462301
1370565_at 4.339399 3.837926 3.8267179 3.8831272 4.351456 4.4703727 4.2689514 4.182521 4.1264772 4.248065 4.284551 4.2831883
1370566_at 8.621529 10.447253 10.446292 10.893033 10.290069 9.642885 10.111189 9.396514 10.4955635 10.966672 9.804982 9.616829
1370567_at 6.789022 6.8240795 6.560646 6.915409 6.9057503 6.9877195 6.858745 6.7498198 6.3814526 7.030126 6.875118 7.103885
1370568_at 5.714474 5.709218 5.771244 5.5291066 5.6642017 5.8491583 5.9421372 5.8049884 5.6060586 5.862913 6.001642 5.7816296
1370569_at 5.192894 4.549992 4.8149776 4.597484 5.081058 5.710631 4.7701616 5.0170546 4.730861 4.652994 4.7091665 4.8779864
1370570_at 7.3316197 7.4658494 7.4079685 7.9187346 7.20337 7.0332203 6.7286787 7.1817694 7.310399 7.2510653 7.2813225 6.8438606
1370571_at 5.4048853 4.7417784 4.580168 4.599921 4.78088 5.112322 4.8811183 4.7165112 4.68747 4.712704 4.9488873 4.5277653
1370572_at 3.5877228 3.5565705 3.690508 3.7800417 3.7155545 3.6916466 3.8540328 3.705727 3.8756573 3.8789084 4.1099157 3.7061872
1370573_at 10.0839615 9.686478 9.67214 9.718381 9.668433 9.539988 9.438462 9.857263 9.547077 9.770916 9.615549 9.169116
1370574_a_at 6.3459935 6.378142 6.560071 6.41001 6.528588 6.6413784 6.415826 6.2331357 6.5048075 6.5559826 6.596297 6.4860272
1370575_a_at 8.506339 8.639311 8.4690275 7.8835306 8.460756 8.299818 8.348338 8.240244 8.392007 8.248413 8.473858 8.454666
1370576_at 5.5690784 5.586338 6.1593266 5.7165923 5.6819963 5.552437 5.436853 5.4517136 5.481934 5.603469 5.682439 5.567398
1370577_at 6.056384 6.545535 6.3212624 6.117632 6.678819 6.272476 5.975656 6.6964045 6.423812 6.236064 6.06647 6.6466227
1370578_at 6.911064 6.9043527 6.765801 6.8700285 6.8494525 6.97201 6.76211 7.0337925 6.8765674 6.9535766 6.928979 6.716583
1370579_at 8.682648 8.867954 8.870256 8.903273 9.227829 9.28174 8.797829 8.792507 8.922655 8.658215 8.796938 8.959154
1370580_a_at 13.209657 13.362131 13.342655 13.360433 13.307255 12.951401 13.28606 13.37748 13.419446 13.316617 13.421907 13.407037
1370581_at 3.6840177 3.7496374 3.5722 3.9780579 3.963742 4.213659 3.9174669 3.94734 3.6878204 4.0499372 3.8833482 3.5916207
1370582_a_at 3.544495 3.2571099 3.3308444 3.578154 3.4638493 3.4841595 3.4130137 3.2769723 3.545109 3.1734033 3.3997934 3.3852797
1370583_s_at 6.1102057 5.5931964 5.679139 5.540802 6.003042 5.723184 4.7134595 5.3233676 5.502871 5.6145444 7.7884874 6.130358
1370584_a_at 5.2333083 5.940619 6.184649 5.314792 6.228036 6.0043554 5.435822 6.071579 5.1221743 7.1058 6.644756 6.2179885
1370585_a_at 6.2136335 5.975528 6.7731347 6.978478 6.2168617 5.766718 5.4834776 5.7756653 5.9597964 6.239789 5.825547 5.8873243
1370586_a_at 5.7633305 5.9155884 5.6606417 5.496546 5.922286 5.793996 5.8485003 5.5820403 5.524796 5.54358 5.5479593 5.772444
1370587_at 4.5882616 4.7293024 4.9524164 4.957544 4.9072504 5.0588713 5.008979 4.6752605 4.7270727 4.7145452 4.8900814 4.8447914
1370588_a_at 3.8154266 3.9084778 3.9303784 4.123106 4.11012 4.448704 4.099824 4.393919 4.1395783 3.8941877 4.1083894 3.911791
1370589_at 4.9556437 5.3706856 5.3540564 5.2348623 4.967337 4.463992 5.2292233 5.45427 5.1944494 4.8515973 4.844513 5.094574
1370590_at 6.9041886 6.909082 6.9728417 6.770866 7.400463 7.334179 7.561511 6.9959116 6.618024 6.9620028 6.8767962 7.0684566
1370591_at 7.684012 7.4972625 7.6549187 7.5287604 7.4707665 7.4040737 7.4174714 7.2187033 7.173305 7.445014 7.5764756 7.070921
1370592_at 5.6591563 6.6729 6.530943 6.2929544 6.269258 6.0242367 5.816178 5.805752 6.713124 6.5512624 5.4552274 6.3904104
1370593_at 12.850479 13.434734 13.465838 13.617013 13.564463 13.575861 13.483276 13.421688 13.602143 13.562218 13.525693 13.600381
1370594_at 4.441802 4.347992 4.3614073 4.198797 4.798642 4.961606 4.539665 4.122876 4.025486 4.3694115 4.548135 4.3711452
1370595_a_at 3.6380687 3.6407104 3.461329 3.5124638 3.7189827 3.997984 3.759002 3.8491726 3.5758276 3.4660916 3.6484022 3.6148071
1370596_a_at 3.710213 4.236902 4.2642903 4.14149 4.1319623 4.1153574 4.123185 4.285259 3.8639305 4.043185 4.3285694 4.570112
1370597_at 5.5226183 6.244561 5.8995056 5.51333 6.1954303 5.22711 6.438623 6.071579 6.433291 6.23003 6.5576696 6.314231
1370598_a_at 4.4811807 4.3625493 4.3930798 4.658331 4.722151 4.6739693 4.608164 5.0196857 4.7786503 4.7754107 4.44473 4.4338646
1370599_a_at 7.458429 7.5635815 7.661964 7.3853884 7.506767 7.486618 6.9959126 7.4434495 7.3794737 7.2115464 7.3036685 7.0891523
1370600_at 5.480315 5.304901 5.114727 5.2913084 5.177652 5.2051387 5.013419 4.9449754 4.973115 5.0188184 5.062146 5.1125402
1370601_a_at 4.485171 4.460767 4.4152646 4.2376194 4.6362724 4.631622 4.5245404 4.745847 4.692562 4.6558404 4.3325787 4.4652734
1370602_at 4.4092636 4.2032337 4.568967 4.347027 4.50768 4.3661346 4.188102 4.5431986 4.506157 4.169144 4.136936 4.249201
1370603_a_at 6.2351947 5.635249 6.198938 6.378005 5.555159 5.5813503 5.6495123 5.6273975 5.339087 5.533717 5.5199766 5.863825
1370604_at 3.5857131 3.866539 3.5017445 3.8516674 3.7983396 3.661141 4.135891 3.3931363 3.7532833 4.1091666 3.8695986 3.6235716
1370605_s_at 5.5974407 5.950534 5.5035896 5.7459955 5.8761806 6.2920384 6.4957104 5.7501574 5.937455 5.767679 6.2268887 5.7376766
1370606_at 6.0566206 5.6588407 6.3635273 5.473495 5.2089615 5.431082 6.063747 5.957999 6.031306 5.8447185 6.1976213 5.422124
1370607_a_at 4.4714484 4.717402 4.650867 4.6214476 4.322175 4.551341 4.576477 4.749109 4.1339254 4.57172 4.886244 4.4844117
1370608_at 3.2948241 3.533177 3.4677684 3.856098 3.9632335 3.958907 3.7002084 3.6727524 3.7230012 3.9244542 3.724657 3.7633767
1370609_a_at 9.867724 9.908069 10.102959 9.984674 9.906885 9.529234 9.858963 10.005312 9.854355 10.112535 10.0124445 9.729486
1370610_at 4.3694916 4.352527 4.4770813 4.7766714 4.6752753 4.761097 4.4906087 4.7749405 4.3820605 4.755946 4.51544 4.763051
1370611_at 5.829795 5.6091433 5.556407 5.8609595 6.1635275 6.406378 6.1907115 5.9916897 5.780481 5.7984123 5.8058996 5.952784
1370612_at 5.458166 5.545158 5.481902 5.672123 6.005653 6.004627 5.749044 5.6502438 5.735892 5.511855 5.744275 5.7764907
1370613_s_at 12.705849 12.721118 12.479045 12.966253 12.649938 12.427237 12.62449 12.528638 12.669489 12.580441 12.6693125 12.730182
1370614_s_at 5.1113153 5.3445373 5.0472765 5.300341 5.840247 5.611291 5.6258616 5.457493 5.5716124 5.677924 5.36108 5.29663
1370615_at 4.841701 5.0296316 4.9700994 5.0813603 4.7714095 4.910493 4.945951 5.155674 4.9848604 4.6691294 5.0338583 4.985718
1370616_at 4.653367 4.7568703 4.225136 4.6993027 5.0092907 5.261095 4.841482 4.794309 4.245428 5.021474 4.56189 4.6625223
1370617_at 4.5220613 4.4053497 4.5186167 4.381069 4.662613 4.8384466 4.5278997 4.433735 4.351297 4.3189936 4.391575 4.4654016
1370618_at 7.851309 7.9979115 8.031149 7.651785 7.984536 7.7538943 7.904274 7.6597247 7.750184 7.6316814 7.8131056 7.5954285
1370619_at 4.712155 4.463652 4.83788 4.665365 5.1021714 4.974753 4.904113 5.1113787 4.5466094 4.8088226 4.780936 4.8869605
1370620_at 4.728466 4.678248 4.3651276 4.6429043 4.4580193 4.6845064 4.7664437 4.528866 4.6749864 4.706784 4.582805 4.9384737
1370621_at 5.075278 5.3406525 5.474824 5.136617 4.701741 5.1922827 5.138377 5.4398065 5.096001 4.7171407 5.1958346 5.230835
1370622_at 4.056429 4.507888 4.1376514 4.6080484 4.237508 4.57465 4.4315147 4.2730484 4.4355774 4.798605 4.828568 4.531017
1370623_at 6.776517 6.429449 7.0338387 6.902867 6.3203087 6.7020364 6.295821 6.3955173 6.5833893 6.3392634 6.320117 6.6954327
1370624_at 4.2932153 4.144921 4.238448 4.0286703 4.3741407 4.5603046 4.4330225 4.1548014 4.3652587 4.432232 3.874203 4.1342735
1370625_at 3.6472788 3.646937 3.742934 3.936567 4.312393 4.2705526 3.939095 3.9792218 3.876805 3.6904907 4.07749 3.7886753
1370626_at 3.3814323 3.1388135 3.3768034 3.4549692 3.5007017 3.6361458 3.5507693 3.5328956 3.452438 3.6466885 3.2939928 3.1997855
1370627_at 4.6521244 3.9875774 4.404282 4.902583 4.690967 4.647059 4.6601443 4.7855983 4.6882935 4.5758734 4.445983 4.583332
1370628_at 4.770656 5.279587 5.068865 4.8737755 4.827496 4.802088 4.87798 5.174221 5.0391555 4.652994 4.8551517 4.9497905
1370629_at 3.7996573 3.4818437 3.7479975 3.9074323 3.724954 3.6996589 3.6729417 3.5419803 4.087318 3.899691 3.6921232 3.7312107
1370630_a_at 6.890177 6.4332724 6.5834503 7.0254736 6.706645 6.807677 6.6430674 6.5791187 6.849531 6.7158136 6.570283 6.5539336
1370631_at 4.4389515 4.210822 4.205021 4.4524813 4.1017747 4.280431 4.260079 4.576135 3.9203699 4.063676 4.106194 4.166011
1370632_at 4.4657545 4.401005 4.0024424 4.141329 4.2948284 4.5729637 4.339101 4.2935123 4.129657 4.084811 4.1011486 4.1854515
1370633_at 5.1596756 5.1158752 4.8732343 5.14828 5.2067685 5.066318 5.2887774 5.062041 5.3401294 5.418604 5.097625 5.019107
1370634_x_at 6.7781024 6.785446 6.5610805 6.5637174 6.790619 6.594147 6.776663 6.5103407 6.506159 6.5289974 6.4911156 6.82915
1370635_at 4.7042513 4.4325113 4.796503 4.371876 4.8726315 5.0850215 4.9197693 4.6463604 4.4679017 4.7725277 4.768016 4.893733
1370636_at 4.4421196 4.350638 4.249355 4.548847 4.416749 4.357924 4.6439457 4.447606 4.2399063 4.2171845 4.5150967 4.542447
1370637_at 3.9829307 4.057622 3.9653063 4.1687975 4.0587206 4.504759 4.155226 4.0525007 4.3011484 4.506279 4.5390773 4.0035024
1370638_at 4.88778 4.8609686 4.8648562 4.9638824 4.830093 4.802088 5.036789 4.701697 4.728313 4.839903 4.7211823 4.4846196
1370639_at 7.5415053 7.170926 7.4374466 7.7108655 7.501002 7.9019094 7.509952 7.421024 7.2039537 7.3980565 7.5915365 7.407155
1370640_a_at 5.1746902 5.3521743 5.238494 5.416627 5.5717125 5.572074 5.008979 5.1871185 5.156539 5.108118 5.350971 5.093995
1370641_s_at 6.546172 6.6729 6.820308 7.0011015 6.71117 6.60029 6.7162814 6.582838 6.7657285 6.77363 6.6717725 6.6198287
1370642_s_at 7.4262533 7.150529 7.235953 7.2757654 6.9978776 6.620767 6.9243793 6.965563 7.6139274 7.163848 7.306343 6.8336754
1370643_a_at 5.1738424 5.059964 4.852613 5.409932 5.130318 5.299904 5.75448 5.1958623 5.13231 5.9147167 5.361432 5.165912
1370644_at 3.431356 3.3950865 3.5179656 3.433356 3.9483893 3.810192 3.6932511 3.72404 3.5678985 3.7091668 3.7630088 3.5584407
1370645_at 4.428029 4.1898274 4.0084496 4.243747 4.2552814 4.322394 4.159878 4.265815 3.9721334 4.2507153 4.4516115 4.3206854
1370646_at 6.3839707 6.547795 6.3403845 6.5804715 6.695449 6.5549927 7.0019274 6.410099 6.6631885 6.520789 6.1929336 6.603293
1370647_at 4.273826 4.3865366 4.1574974 4.2686253 4.3874226 4.4522934 4.6139407 4.2101827 4.4652853 4.6207004 4.415515 4.2884345
1370648_a_at 5.3120995 5.2771144 5.0566053 4.796358 5.1416817 5.0520587 5.35624 5.0948157 5.2036853 4.743399 5.4378796 5.38498
1370649_at 5.7342033 5.4257774 5.6214995 5.670758 5.50666 5.9768353 5.7868123 5.7275434 5.179117 6.2249265 5.592927 5.9773545
[truncated: 3,479,416 more chars]
