# Supplementary material for: Transcriptomic point of departure determination: a comparison of distribution-based and gene set-based approaches
Source: Front Genet. 2024 May 9;15:1374791. doi: 10.3389/fgene.2024.1374791 (PMC11112360; doi:10.3389/fgene.2024.1374791)
Supplement: Supplementary file 6 [file DataSheet1.zip › Data Sheet 1/coumarin_29day_Rat_Liver_rma.txt]

ProbesetID V2 V3 V4 V5 V6 V7 V8 V9 V10 V11 V12 V13
Dose 0 0 0 15 15 15 50 50 50 150 150 150
1367452_at 10.580657 10.649851 10.596718 10.66933 10.455797 10.2527 10.027695 10.578853 10.61794 10.459698 10.446652 10.511232
1367453_at 9.99582 9.996465 9.901542 9.933098 9.856465 9.4540615 9.373273 9.8463125 10.015325 9.899179 9.932863 9.96784
1367454_at 9.899866 9.936741 9.893741 9.900659 9.809358 10.155392 10.498478 9.798151 9.861907 9.939124 9.850909 9.954155
1367455_at 11.2878065 11.260136 11.200484 11.14131 11.200139 11.746781 11.998024 11.157339 11.157726 11.256809 11.276467 11.4125
1367456_at 11.976165 11.893323 11.85072 11.9944515 11.941388 11.9324255 12.125377 11.988752 11.863699 11.926335 11.906129 11.943479
1367457_at 9.122468 9.1667 9.066258 9.179956 8.921229 9.16694 9.192115 9.031303 9.056798 9.031034 9.033157 9.0852785
1367458_at 8.38681 8.408257 8.208643 8.40718 8.344911 8.262875 8.281106 8.467089 8.4848585 8.434894 8.41553 8.330177
1367459_at 12.107319 12.158317 12.004927 12.103771 12.10701 12.278556 12.510505 12.104572 12.114762 12.276229 12.209139 12.30373
1367460_at 11.385934 11.37251 11.304625 11.401996 11.419653 11.579328 11.835341 11.421032 11.360756 11.439313 11.411293 11.56262
1367461_at 10.165497 10.103564 10.190111 10.073046 10.133087 10.460431 10.589158 10.145615 10.132938 10.21002 10.185186 10.179372
1367462_at 11.0726385 10.712864 10.714791 10.751348 10.832378 10.338183 10.298742 10.768108 11.129033 11.17514 11.233561 10.85794
1367463_at 11.292589 11.354551 11.255618 10.842248 11.1676855 10.669364 10.883186 11.0078535 10.858846 11.014645 10.995186 11.036201
1367464_at 9.560884 9.657438 9.497964 9.480772 9.534773 9.572537 9.581016 9.5659685 9.427997 9.483047 9.456374 9.703091
1367465_at 10.594849 10.6208315 10.728795 10.722034 10.676704 10.209947 10.1634245 10.890053 10.937527 11.044652 11.159749 11.129079
1367466_at 9.873167 9.816119 9.892461 9.893832 9.926405 10.260342 10.564696 9.86975 9.815884 9.818019 9.799276 9.827206
1367467_at 11.79028 11.720076 11.8470955 11.668919 11.823474 11.489615 11.169446 11.765776 11.740634 11.791778 11.784909 11.590041
1367468_at 10.099541 10.093577 9.910182 10.084137 9.999483 9.463127 8.89385 10.1988735 10.084027 10.058703 10.343569 10.02073
1367469_at 11.7582035 11.682062 11.577294 11.773932 11.477721 12.048848 12.407645 11.577354 11.575478 11.426959 11.460117 11.701248
1367470_at 10.064479 9.995482 10.042098 10.050245 10.112273 10.357628 10.626819 10.112637 10.069076 10.320096 10.257685 10.264372
1367471_at 9.264376 9.1756115 9.222652 9.334139 9.304925 8.762734 8.621765 9.288637 9.2944975 9.330894 9.541763 9.508667
1367472_at 10.099432 10.107553 10.203978 10.160314 9.9363 10.393269 10.732278 10.175503 10.161889 10.266864 10.2096195 10.367242
1367473_at 10.192699 10.2285385 10.194623 10.290781 10.177185 9.791251 9.676133 10.235065 10.255221 10.207734 10.284671 10.156587
1367474_at 9.538373 9.528835 9.546625 9.563116 9.664266 10.189972 10.385171 9.451118 9.657559 9.612296 9.578674 9.848546
1367475_at 10.49241 10.491787 10.459471 10.440498 10.315129 10.455351 10.213352 10.423848 10.521703 10.398451 10.395369 10.488619
1367476_at 11.438737 11.485345 11.326615 11.398843 11.4085 11.005986 10.764271 11.491041 11.5235815 11.557691 11.566149 11.492321
1367477_at 10.424561 10.470538 10.576446 10.38025 10.511495 9.876009 9.620676 10.447941 10.590637 10.557701 10.683554 10.449792
1367478_at 8.153889 8.287121 8.170485 8.223524 8.19245 8.249033 8.292828 8.509594 8.438976 8.597544 8.532461 8.713978
1367479_at 11.424618 11.401557 11.46701 11.40751 11.511869 10.89126 10.434625 11.562435 11.557112 11.565476 11.655404 11.502469
1367480_at 9.662329 9.660889 9.579509 9.67258 9.615473 9.4253645 9.370753 9.577368 9.635525 9.573923 9.640396 9.654498
1367481_at 9.7446165 9.672423 9.60182 9.617494 9.66407 9.145779 8.894492 9.803704 9.711446 9.474164 9.720166 9.7525215
1367482_at 9.856613 9.794119 9.690466 9.772186 9.723364 9.170507 8.790513 9.6928215 9.871844 9.763325 9.70862 9.529425
1367483_at 9.079222 9.224956 9.29137 9.095465 9.304962 8.702692 8.141918 9.243107 9.264597 9.116326 9.296707 9.305525
1367484_at 9.596812 9.738576 9.618855 9.55151 9.58032 9.488357 9.2673025 9.609909 9.576123 9.577353 9.554585 9.652579
1367485_at 10.035945 10.015484 9.9106655 9.961067 9.867539 10.161508 10.344682 9.83486 9.827469 9.962003 9.983893 9.973004
1367486_at 9.701821 9.6303835 9.662493 9.742422 9.638911 9.644117 9.749441 9.641947 9.422006 9.362058 9.338059 9.505301
1367487_at 7.2913117 7.3745775 7.472637 7.4588437 7.415431 7.278305 7.5039463 7.465149 7.1940203 7.5827665 7.3801847 7.5756884
1367488_at 8.130467 8.167221 8.032248 7.967838 7.9504375 8.812099 8.975615 8.1399975 7.9833255 7.994277 8.012762 8.1345825
1367489_at 6.45541 6.3273864 6.306396 6.505307 6.155136 6.400254 6.8596087 6.412807 6.2685394 6.630268 5.858141 6.485261
1367490_at 7.4354696 7.2384644 7.088229 7.3702574 7.4702206 7.606029 7.821259 7.581395 7.370018 7.2250714 7.431929 7.413803
1367491_at 9.170893 9.193432 9.255265 9.24714 9.279124 9.689929 9.709328 9.127964 8.991801 9.197205 9.066306 9.270334
1367492_at 9.196368 9.34623 9.376223 9.175438 9.287186 9.060051 8.9681835 9.277116 9.278351 9.336994 9.408325 9.404856
1367493_at 9.565178 9.613104 9.510591 9.611017 9.535028 9.479825 9.383733 9.680279 9.68055 9.675538 9.717865 9.478633
1367494_at 10.350897 10.314065 10.280159 10.242122 10.253449 9.631558 9.32645 10.327064 10.330264 10.253702 10.328357 10.269678
1367495_at 7.876418 7.959316 7.9162326 7.860817 7.8937917 7.3080297 6.715459 8.009205 8.128487 7.8955927 8.046496 8.054071
1367496_at 11.229798 11.189669 11.072772 11.261506 11.211049 11.457807 11.754773 11.2045765 11.150127 11.245622 11.198855 11.311742
1367497_at 8.735801 8.557071 8.6515045 8.69598 8.885745 8.791086 9.089101 8.731802 8.706892 8.840547 8.866545 8.921503
1367498_at 8.670062 8.509479 8.785857 8.695932 8.515422 9.267572 9.129894 8.477062 8.759478 8.678274 8.677568 8.699146
1367499_at 8.223692 8.173445 8.281307 8.30076 8.284748 8.635372 8.748863 8.398333 8.299686 8.348524 8.362944 8.665434
1367500_at 10.559684 10.6750965 10.690568 10.46928 10.486725 9.8943205 9.343615 10.626298 10.6384115 10.438298 10.542651 10.536707
1367501_at 8.513012 8.448193 8.3810005 8.4366455 8.478449 8.689761 8.551138 8.599142 8.645228 8.713787 8.732241 8.628364
1367502_at 8.85881 8.999632 8.95213 8.820965 8.670432 8.160609 8.070045 8.871337 8.725601 8.917312 8.845387 8.751943
1367503_at 11.075098 11.031968 11.118681 11.219182 11.05573 10.874056 10.885363 11.160353 11.171048 11.191884 11.125998 11.100658
1367504_at 8.536624 8.466406 8.375582 8.449169 8.393795 8.457537 8.464373 8.3986225 8.4791355 8.306915 8.275183 8.486279
1367505_at 8.358273 8.213536 8.116605 8.28103 8.26856 8.138063 8.0240755 8.31843 8.226258 8.087936 8.151317 8.104043
1367506_at 10.104302 10.318363 10.078413 10.047122 10.213808 9.636208 9.537525 10.134451 10.159058 10.200609 10.306764 10.228571
1367507_at 7.813135 7.803245 7.757731 7.6361847 7.5158453 7.256882 6.8188467 7.5086946 7.451721 7.5051556 7.695791 7.5644135
1367508_at 8.975978 9.092197 9.140322 9.125878 9.136333 8.7152195 8.382183 9.314801 9.068971 9.153929 9.337278 9.139269
1367509_at 9.755664 9.8469 9.891262 9.764762 9.972739 9.354649 8.851994 10.010378 9.893018 10.04866 10.108302 9.863134
1367510_at 9.967336 9.937425 9.807416 9.882972 9.820154 9.654251 9.915336 9.849086 9.828502 9.898801 9.907709 9.914105
1367511_at 8.446964 8.342782 8.261537 8.407534 8.436394 8.641398 8.910567 8.378629 8.381878 8.367021 8.652657 8.671977
1367512_at 10.996299 11.098868 11.097877 10.990511 11.041635 10.706637 10.610936 11.039091 11.044452 11.133125 11.083129 11.007381
1367513_at 8.131862 8.171497 7.9349165 7.7892632 8.249839 7.911009 8.887381 8.181783 8.049953 8.15254 8.054039 8.229771
1367514_at 7.941277 7.853012 7.6967726 7.912939 7.874119 8.230898 8.485094 7.8214064 7.9447165 7.943099 7.9933834 8.219149
1367515_at 7.9772315 7.850405 7.705963 7.7003074 7.7551584 8.199721 8.110668 7.7355037 7.644156 7.523853 7.6547427 7.771128
1367516_at 9.181145 9.346314 9.253326 9.274106 8.966841 8.842892 8.605083 9.096054 9.026787 8.993527 8.889758 8.893744
1367517_at 7.6499987 7.850162 7.679628 7.70525 7.741959 7.835979 8.093038 7.743225 7.88025 7.691715 7.575382 7.665216
1367518_at 8.519888 8.443349 8.500852 8.650591 8.47011 8.944842 9.177873 8.4585705 8.488619 8.628769 8.79129 8.710674
1367519_at 8.493715 8.40233 8.4124565 8.473799 8.497738 8.695684 8.724326 8.463447 8.51017 8.358479 8.256785 8.38842
1367520_at 10.066745 10.22955 10.195794 10.160231 10.270672 9.818061 9.37999 10.295288 10.268463 10.238457 10.210598 10.110617
1367521_at 6.7036967 6.7094316 6.878454 6.7127533 6.672904 7.0267587 7.0913935 6.73654 6.6783423 6.606181 6.9765944 6.8619604
1367522_at 9.414869 9.34943 9.428438 9.4021225 9.329016 9.268131 9.043283 9.368218 9.371651 9.279694 9.427065 9.383435
1367523_at 8.825416 9.095578 8.874467 8.884565 8.916603 8.116505 7.8828187 9.078972 8.990685 8.967547 9.065947 9.038771
1367524_at 7.2751384 7.2973895 7.490797 7.28401 7.239027 7.5910816 7.5217395 7.1504416 7.4377785 7.472255 7.483746 7.256037
1367525_at 9.1744175 9.107165 9.124819 9.139642 9.207399 9.1956 9.273203 9.218344 9.247457 9.123022 9.289008 9.246634
1367526_at 9.203594 9.395971 9.18077 9.33262 9.32017 8.895481 8.608074 9.397212 9.36113 9.335887 9.41714 9.289507
1367527_at 8.100798 8.063482 8.007512 7.9721036 8.104546 8.176016 8.811542 7.864391 7.796301 7.9979568 7.877717 8.056104
1367528_at 8.696203 8.696635 8.851102 8.887276 8.831555 8.9767065 9.022805 8.818378 8.777057 8.780501 8.823162 8.865977
1367529_at 9.274277 9.195235 9.127842 9.192454 9.1453085 9.768048 9.950766 9.222 9.24809 9.386835 9.349212 9.306514
1367530_at 7.48184 7.456744 7.37024 7.586789 7.6906924 7.8186507 8.064259 7.717457 7.7249756 7.6995153 7.777852 7.7548413
1367531_at 10.974896 10.908102 10.778828 10.86574 10.896669 11.105443 11.122691 10.845657 10.825867 10.831211 10.799929 10.912495
1367532_at 11.223017 11.20367 11.138327 11.211468 11.153503 11.337631 11.346515 11.220699 11.099684 11.125246 11.152678 11.3013115
1367533_at 8.379417 8.389042 8.4193325 8.641229 8.442408 8.719137 8.926108 8.6481695 8.574408 8.690896 8.719295 8.84236
1367534_at 7.4702606 7.398745 7.507913 7.5050263 7.4549074 7.5470614 7.637613 7.3079953 7.3080387 7.468456 7.403901 7.3723736
1367535_at 8.750762 8.82099 8.908888 8.759257 8.7850485 8.779799 8.564916 8.625905 8.899367 8.712135 8.656025 8.560053
1367536_at 8.029009 8.03443 8.036699 7.986411 8.117054 7.548388 7.492107 8.016426 8.218714 8.003067 8.092257 8.064011
1367537_at 7.8088284 7.545147 7.7038264 7.6556916 7.5746 8.330822 8.343237 7.7271776 7.783504 7.730461 7.6663566 7.819795
1367538_at 7.08015 6.754376 6.763176 6.700044 6.8187246 7.237528 7.1872816 6.78588 6.680276 6.8494473 6.8768454 7.01009
1367539_at 8.321419 8.327104 8.484306 8.395561 8.524021 8.993877 9.006793 8.468147 8.39509 8.334676 8.422249 8.520266
1367540_at 7.5817003 7.4347215 7.6199327 7.8396907 7.489505 8.298948 8.615331 7.6585407 7.7652645 7.6946096 7.4973454 7.9320765
1367541_at 8.355387 8.323273 8.290032 7.974796 8.245279 7.5478873 7.853001 8.456829 8.085159 8.022153 8.392828 8.376699
1367542_at 8.13999 7.765837 7.746111 7.8303466 8.01105 8.196127 8.422373 7.7482657 8.030436 8.053853 7.7458997 7.783725
1367543_at 9.005193 9.149045 8.945131 9.071059 8.963224 8.683751 8.571729 9.034143 9.161287 9.473751 9.371549 9.303128
1367544_at 6.959642 6.7949457 6.7087026 6.9268346 6.608895 7.3276787 7.333947 6.7446404 6.532749 6.7223287 6.518619 6.764231
1367545_at 7.456919 7.436278 7.4351954 7.327362 7.2742867 7.456571 7.1215663 7.3390684 7.4488273 7.281716 7.2249947 7.2359676
1367546_at 10.783648 10.671871 10.630116 10.329085 10.372686 10.423775 10.104772 10.6471195 10.628807 10.760142 10.692921 10.50414
1367547_at 8.023834 7.817963 7.724683 7.9959006 7.797297 8.3035965 8.585798 7.6934257 7.7648892 7.6785045 7.4800234 7.6673465
1367548_at 8.902065 8.972877 8.654476 8.873241 8.906923 8.795275 9.050953 8.899013 8.758475 8.717617 8.780646 8.750138
1367549_a_at 10.555206 10.6377945 10.398897 10.486716 10.470694 10.727408 10.884848 10.411731 10.462475 10.394585 10.333787 10.605427
1367550_a_at 9.081994 9.090239 9.013973 8.921258 9.102055 9.013595 8.689997 9.135175 9.186455 9.191197 9.184991 9.177659
1367551_a_at 9.299479 9.338541 9.305078 9.350819 9.3083315 9.377916 9.520735 9.387402 9.4663 9.473756 9.479488 9.614957
1367552_at 4.095433 4.17179 4.359816 4.2922173 4.3574514 4.266413 4.3013926 4.421966 4.33301 4.294633 4.401187 4.2506256
1367553_x_at 12.191475 12.533898 12.750146 12.772775 11.781332 12.751016 11.74218 12.323236 12.454823 12.408835 12.14322 12.916943
1367554_at 3.9399083 4.010738 4.173581 3.8163755 4.005951 4.087802 3.767865 4.071261 3.8778803 4.00336 3.7047977 3.9429083
1367555_at 14.682107 14.728162 14.700401 14.701673 14.709088 14.708128 14.700401 14.703462 14.692231 14.708343 14.686805 14.713245
1367556_s_at 14.538676 14.511386 14.532094 14.538004 14.559159 14.501869 14.547753 14.500904 14.588273 14.54803 14.556362 14.541562
1367557_s_at 13.041807 13.108368 13.176265 12.94812 12.902006 13.113848 13.074989 13.109987 13.060987 13.128064 13.143175 13.299322
1367558_x_at 3.2158449 3.3128939 3.3597684 3.261588 3.2940242 3.2243085 3.2154746 3.0459423 3.1706328 3.2685802 3.1679878 3.3300319
1367559_at 12.946324 13.046555 12.912452 13.142307 13.031691 12.938618 12.978047 13.220905 13.248536 13.508658 13.499153 13.539854
1367560_at 12.216625 12.306096 12.336515 12.465672 12.331991 12.091808 12.232907 12.6085005 12.411729 12.589137 12.7868595 12.801179
1367561_at 12.588256 12.636574 12.626924 12.6907625 12.641201 12.177086 12.056648 12.749549 12.746516 12.709 12.824363 12.912449
1367562_at 8.847569 9.032034 8.724492 8.997908 8.585179 8.782162 8.719148 8.866824 9.177051 8.433914 8.232741 9.300959
1367563_at 8.848661 9.249167 8.955407 9.057655 8.949623 8.86028 8.747549 9.095882 9.204466 8.718084 9.0278635 9.22487
1367564_at 6.201037 5.8208017 5.839836 5.9142056 5.9781013 5.6928315 5.8254175 5.9620457 6.163144 6.0973334 5.894388 5.8606286
1367565_a_at 13.896648 13.884277 13.901308 13.867016 13.882785 13.7999935 13.713729 14.014177 14.00604 13.99849 14.130452 14.172065
1367566_at 4.146676 4.0130043 4.12973 4.0157886 4.2508926 3.986025 3.8576877 4.387166 4.2683043 4.163991 4.1415777 3.90603
1367567_at 12.122075 12.291967 12.285034 12.341263 12.214589 12.010447 12.033354 12.448675 12.250563 12.394208 12.508026 12.688188
1367568_a_at 9.108352 9.500742 9.210411 9.952142 9.144616 8.640148 8.254458 9.634967 9.883054 9.174197 9.426696 10.24291
1367569_at 11.983804 12.064631 12.116629 12.113971 12.082997 11.888944 11.772656 12.323703 12.137739 12.355945 12.511285 12.420978
1367570_at 6.704387 8.64391 7.820381 8.338249 7.0523744 7.2219424 7.832566 7.613003 8.474026 7.04515 6.964132 8.784581
1367571_a_at 5.31933 5.4283495 4.9573135 5.4462814 5.281766 4.8601885 5.0707846 4.9759245 5.4077854 5.4158354 5.3218946 5.120184
1367572_at 5.1759863 5.059748 5.0042505 5.0512605 5.192841 5.1123304 4.826146 5.1280227 4.824558 5.049904 5.155876 5.0641675
1367573_at 12.466033 12.550814 12.496186 12.642208 12.511682 12.284969 12.367192 12.676109 12.548896 12.659886 12.783093 12.874724
1367574_at 8.556898 9.412414 8.829604 9.147532 8.026473 8.751107 9.104933 8.727268 9.202177 8.381755 8.327721 9.633948
1367575_at 11.564267 11.651867 11.557422 11.432882 11.370898 11.33578 11.62377 11.637005 11.532065 11.52326 11.686737 11.723382
1367576_at 13.5135565 13.704871 13.624038 13.581453 13.572007 13.444287 13.28304 13.462065 13.437936 13.574517 13.615004 13.472199
1367577_at 8.611597 8.19046 7.5594893 8.14525 7.621737 6.714126 7.2765417 7.7573423 7.145114 9.158274 8.557401 9.019938
1367578_at 10.517948 10.618135 10.619513 10.635071 10.458088 10.237811 10.104862 10.749708 10.740701 10.680536 10.755918 10.844135
1367579_a_at 11.245111 11.425114 11.378156 11.359223 11.029933 11.192094 11.34607 11.2395 11.338242 11.420127 11.407488 11.557373
1367580_at 11.539139 11.702161 11.684627 11.751543 11.610224 11.069263 11.084251 11.9458685 11.752931 11.807452 12.000823 12.073185
1367581_a_at 6.260257 6.0460887 6.2937617 6.0729256 6.103477 5.52157 6.2767124 5.6105976 6.207831 6.562214 6.3684163 6.489365
1367582_at 11.870669 12.069959 12.014505 12.082219 12.004788 11.564427 11.383 12.207848 12.138318 12.138063 12.326773 12.41069
1367583_at 13.581988 13.46956 13.410472 13.522419 13.497971 13.378117 13.368601 13.468297 13.47469 13.530131 13.5606985 13.495285
1367584_at 8.260777 9.036595 8.648725 9.15567 8.123571 8.139586 8.979648 8.830013 8.80527 8.997104 8.800771 9.819527
1367585_a_at 10.955863 11.007102 10.845708 10.89458 10.877816 11.168331 11.92022 10.66947 10.754119 10.597447 10.5136385 10.986285
1367586_at 13.1456785 12.967105 12.950885 12.917496 12.817233 13.035396 13.026124 12.774032 12.8685 12.840739 12.705444 12.724582
1367587_at 3.3427017 3.4119372 3.337915 3.3890395 3.4111435 3.324073 3.2448459 3.581623 3.5266347 3.5960846 3.3459582 3.2419798
1367588_a_at 11.6647 11.906516 11.813759 11.828803 11.739933 11.309398 11.102764 11.998167 11.828145 11.843281 11.96451 12.048887
1367589_at 9.662111 9.699342 9.525893 9.687444 9.642254 9.635381 10.077896 9.613046 9.705341 9.696293 9.80494 9.726929
1367590_at 11.117787 11.425232 11.17811 11.375416 10.997404 10.804314 10.939016 11.156806 11.175054 11.351835 11.383202 11.432907
1367591_at 10.195829 10.224296 10.245504 10.238181 10.379898 10.203901 10.38962 10.458384 10.341812 10.4402 10.512096 10.509739
1367592_at 3.498348 3.3478076 3.6225421 3.6818411 3.377137 3.3294497 3.3476558 3.433031 3.4306967 3.2781696 3.557592 3.6427221
1367593_at 8.623962 8.773324 8.585287 8.4725895 8.657681 7.974513 7.935902 8.80404 8.696415 8.820966 8.688213 8.9894
1367594_at 9.205233 9.236109 9.261841 9.335352 9.042703 9.217791 9.01354 9.212202 9.392836 8.950073 9.149656 9.290112
1367595_s_at 13.784845 13.722894 13.834764 13.792668 13.745481 13.630825 13.458495 13.771655 13.778518 13.717553 13.624724 13.775963
1367596_at 12.441878 12.616709 12.571382 12.63535 12.604748 12.090351 11.955734 12.739392 12.689222 12.740772 12.828392 12.905492
1367597_at 12.15855 12.32007 12.270538 12.4113245 12.240762 11.8993435 11.891805 12.418158 12.431649 12.447526 12.580324 12.609175
1367598_at 14.116168 14.151565 14.109415 14.153339 14.116168 14.064735 14.041282 14.180526 14.187076 14.185258 14.162057 14.191803
1367599_at 12.373323 12.668878 12.576032 12.543485 12.522229 12.020664 11.945838 12.712864 12.619278 12.6808 12.803013 12.6884985
1367600_at 5.5313115 5.4803066 5.378803 5.8146033 5.553268 5.616608 5.210285 5.3843374 5.7741146 5.5672503 5.5354047 5.519121
1367601_at 8.31003 8.02071 8.406452 8.675758 8.185514 7.9616656 7.95804 8.623356 7.6721644 7.932016 7.8015776 7.9668555
1367602_at 9.896303 9.371252 9.968278 10.309851 9.915113 9.448297 9.656732 10.136844 9.123777 9.570461 9.366043 9.447447
1367603_at 11.321344 11.483812 11.385677 11.370622 11.451085 11.127255 11.308684 11.327217 11.274794 11.413102 11.418497 11.526543
1367604_at 11.556577 11.395719 11.551587 11.515256 11.420078 11.278649 10.921758 11.300306 11.365426 11.159083 11.224489 11.133545
1367605_at 11.095364 11.413773 11.104638 11.236875 11.021406 10.676585 10.281426 11.134821 11.2926 11.207153 11.301119 11.456003
1367606_at 12.48541 12.609059 12.523362 12.672063 12.563621 12.278525 12.335559 12.644172 12.567299 12.674046 12.752123 12.76349
1367607_at 12.802463 12.829174 12.906721 12.785711 12.829693 12.617178 12.266687 12.832169 12.84534 12.768571 12.843476 12.743461
1367608_at 5.070381 4.945401 5.117359 5.063506 5.2696123 4.9917192 4.9008408 5.0990696 5.142935 5.1101065 5.1364365 4.997059
1367609_at 11.965809 11.6923895 12.531194 12.0581455 11.993434 11.651738 11.27153 12.18851 12.198881 12.191038 12.018225 12.211181
1367610_at 12.51388 12.648243 12.636145 12.617173 12.613809 12.272387 12.124854 12.73218 12.67984 12.67235 12.84334 12.856393
1367611_at 5.4307675 5.158779 5.2479825 5.15706 5.2855887 5.0103335 5.183743 5.0652742 5.25742 4.9573636 5.12911 5.3393397
1367612_at 14.108149 14.136117 14.162032 14.146865 14.128753 14.058353 13.989178 14.161143 14.106638 14.143865 14.162143 14.118278
1367613_at 13.006232 13.011928 12.913523 13.054511 12.996142 12.721415 12.702197 12.981631 13.042314 13.161437 13.110156 13.06461
1367614_at 7.5972943 8.594398 8.273794 8.41267 7.564686 8.016242 8.248724 8.117023 8.351681 7.5484962 7.682259 8.701449
1367615_at 4.0853944 4.1434574 4.2906485 4.1231985 4.1447783 4.039526 4.059297 4.0809517 4.231867 4.284773 4.1801353 4.3880153
1367616_at 4.265992 4.542671 4.494027 4.5082917 4.686363 4.2880945 4.1944914 4.4951916 4.418019 4.360051 4.560815 4.425065
1367617_at 9.631127 9.553826 9.519036 9.566588 9.4248295 9.579923 9.308782 9.610388 9.738277 9.605426 9.569561 9.906042
1367618_a_at 11.330432 11.0258465 11.411925 11.460741 11.321059 11.098199 11.316009 11.6271715 11.134498 11.58796 11.800522 11.937862
1367619_at 12.939563 12.84575 12.972741 13.045202 13.107284 13.113054 13.154408 13.255656 13.100275 13.148448 13.179909 13.225467
1367620_at 12.914231 12.916137 12.888122 12.839088 12.786105 12.646136 12.362165 12.894998 12.958956 12.888701 12.910269 12.884767
1367621_at 8.565087 8.698546 8.622452 8.622924 8.693996 8.543129 8.483002 8.600396 8.622513 8.706275 8.721647 8.723329
1367622_at 12.597176 12.639812 12.692444 12.626839 12.60412 12.18258 11.834431 12.60253 12.66386 12.598778 12.601074 12.5860615
1367623_at 12.443827 12.538007 12.465771 12.513516 12.445015 11.952847 11.815497 12.453166 12.488333 12.582325 12.61655 12.657133
1367624_at 10.92157 10.906719 11.110792 10.686359 10.562823 11.216608 10.623827 10.844808 11.29762 11.171916 11.316514 10.86383
1367625_at 13.331679 13.292378 13.2650585 13.379119 13.277312 13.041791 13.018661 13.391868 13.337364 13.357295 13.408805 13.489868
1367626_at 4.9886975 4.925054 4.924396 4.672245 5.028772 5.076681 4.9237394 4.9959836 5.0860415 5.1017375 4.8850994 4.763617
1367627_at 8.512468 8.835039 8.307798 8.571612 8.12906 8.517482 8.922583 8.466903 8.445141 8.416322 8.04982 8.459467
1367628_at 6.829643 7.345264 7.080874 7.277829 6.4429383 6.6239443 6.2090964 6.584213 6.8077035 6.5518765 6.098496 8.149442
1367629_at 12.354061 12.324741 12.367701 12.323826 12.235561 11.823775 11.3392935 12.280822 12.335333 12.195857 12.316886 12.114515
1367630_at 12.591413 12.727695 12.731411 12.776607 12.683805 12.141264 11.895041 12.826439 12.780561 12.796992 12.950766 12.907103
1367631_at 7.084832 7.5706253 7.5042543 7.1597056 7.391516 5.962946 6.775553 6.6606417 6.6292596 7.0401196 6.489274 5.617297
1367632_at 10.669303 10.28678 10.435114 10.603494 10.366907 10.620898 9.736916 9.871294 9.635525 9.621631 9.571979 10.394932
1367633_at 10.214129 9.894005 10.0653925 10.286921 9.834455 10.281978 9.688675 9.637518 9.344077 9.541578 9.733745 10.449408
1367634_at 12.68798 12.751219 12.806754 12.806449 12.665363 12.345076 12.247146 12.869594 12.863253 12.876333 12.980101 13.069638
1367635_at 12.832364 12.929106 12.813176 12.967526 13.07187 13.278878 13.55991 13.212096 13.1059265 13.335508 13.363264 13.474683
1367636_at 7.845154 8.029693 7.899395 8.082344 7.7485485 7.911867 7.8349414 8.026066 8.233426 8.179794 8.229688 8.694921
1367637_a_at 11.091542 11.056774 10.932519 11.030115 10.893526 11.255621 11.1821 11.018012 10.9906225 10.904842 10.90572 11.119652
1367638_at 9.849788 9.714202 9.499233 9.629182 9.720837 9.565357 9.8195305 9.588356 9.769157 9.703054 9.721716 9.598764
1367639_a_at 12.775767 12.850853 12.96254 12.856205 12.839153 12.656496 12.513142 12.943903 12.821654 12.880178 12.956778 12.946386
1367640_at 12.634056 12.773064 12.805153 12.882995 12.771507 12.344243 12.221653 12.999522 12.817476 12.945214 13.1137295 13.150155
1367641_at 13.480904 13.623464 13.507279 13.484941 13.491626 13.247315 13.126358 13.508939 13.530692 13.474697 13.462497 13.388688
1367642_at 11.163272 11.268291 11.152962 11.163883 11.205156 10.815863 10.9838085 11.204022 11.225295 11.203949 11.196098 11.175306
1367643_at 11.611134 11.499199 11.464601 11.703684 11.622587 11.501271 11.345309 11.669664 11.7602215 11.552054 11.57592 11.599492
1367644_at 7.478304 7.179849 7.298256 7.629856 7.54144 7.6407247 7.645308 7.4747224 7.74178 7.4847627 7.415033 7.243654
1367645_at 12.93841 13.028881 13.073403 13.127342 12.98978 12.572069 12.422078 13.158317 13.069915 13.1451435 13.286789 13.218861
1367646_at 12.051234 12.174961 12.288189 11.9937 12.201964 12.282545 12.445845 12.2303705 12.07178 12.12836 12.269098 12.384533
1367647_at 14.166473 14.190295 14.201349 14.153534 14.1931505 14.160399 14.1172085 14.169562 14.172838 14.190391 14.174958 14.198797
1367648_at 6.0368447 6.307177 6.3839 6.4843597 6.5626016 6.1768475 5.9824414 6.280073 6.4475417 6.0447493 6.395018 6.546025
1367649_at 6.4749 6.353438 6.5024858 6.596054 6.411745 6.2862253 6.3179417 6.4402676 6.570411 6.2143016 6.3694496 6.147449
1367650_at 7.191923 7.06259 7.003189 7.081796 6.8501263 6.842557 6.6682377 6.887063 6.892771 6.7765627 6.6851616 6.8422966
1367651_at 10.026679 10.194488 9.936846 10.179327 10.178686 10.146688 10.514503 10.327251 10.247019 10.455267 10.456907 10.5873
1367652_at 9.224039 9.502912 9.363207 9.417011 9.269882 9.203466 8.851147 9.677069 9.414072 8.735813 9.308585 9.1940155
1367653_a_at 12.3953705 12.39469 12.382649 12.240115 12.410877 12.32924 12.373846 12.368064 12.2407675 12.481494 12.618825 12.430951
1367654_at 8.491978 8.333977 8.616344 8.569213 8.152295 8.67784 9.2543545 8.569324 8.366455 8.551495 8.840373 8.820544
1367655_at 8.399089 8.614534 8.446384 8.630109 8.077349 7.9118676 7.6507463 8.492578 8.666889 8.429047 8.640625 9.24289
1367656_at 11.144449 11.180557 11.063631 11.009679 11.022935 10.750101 10.631862 10.946177 11.077499 11.071341 11.002753 10.99827
1367657_at 12.5992565 12.749254 12.570571 12.584488 12.654582 12.822371 12.741283 12.787657 12.211009 12.488338 12.333383 12.652938
1367658_at 6.150698 6.5417104 6.433584 6.264783 6.174573 6.565328 6.490585 6.3257594 6.535518 6.3992524 6.2885327 6.023687
1367659_s_at 11.694826 11.608829 11.212455 11.40857 11.399144 10.605623 10.638793 11.225457 11.372258 11.5204115 11.386277 11.097245
1367660_at 6.4841413 6.536467 6.6493454 6.6718674 6.396991 6.047433 5.79437 6.2562103 6.430042 6.289654 6.219638 6.2225375
1367661_at 7.3781667 7.7238693 7.34842 7.9748635 6.878566 6.9845443 6.8039637 7.526426 7.916345 7.2827477 7.325527 8.431032
1367662_at 12.687699 12.563297 12.6241665 12.52767 12.630174 12.364204 12.156191 12.679793 12.696692 12.586433 12.622408 12.5091
1367663_at 11.820598 11.909024 11.773644 12.000545 11.875962 11.598342 11.596142 11.875034 11.902437 11.883305 11.752379 11.874214
1367664_at 4.1040235 4.543718 4.5124326 4.3604074 4.277903 4.6529684 4.4471245 4.4891434 4.065189 4.128497 4.2435055 4.3052073
1367665_at 4.3739243 4.273277 4.5208044 4.521017 4.268827 4.4048657 4.291857 4.215507 4.6197023 4.345019 4.4552765 4.287223
1367666_at 9.744131 9.920226 9.939923 9.960427 9.681803 10.1886215 10.18164 10.043766 9.961464 9.773641 9.911182 10.188155
1367667_at 11.570598 12.381927 11.482465 12.022171 11.953334 11.468724 12.034934 12.18888 12.205307 12.063547 11.893666 12.218843
1367668_a_at 6.6119914 7.2353168 6.8822365 7.2885165 6.999956 7.4420376 7.565928 6.900504 6.924346 6.4761286 6.926507 7.5162067
1367669_a_at 10.451371 10.414791 10.370567 10.37864 10.337733 10.171605 9.88972 10.540466 10.559588 10.615425 10.764363 10.776546
1367670_at 10.666685 10.615126 10.6908865 10.3705225 10.706316 10.453063 10.519975 10.580088 10.424813 10.416746 10.315064 10.24229
1367671_at 9.2974615 9.62274 9.584455 9.966697 9.343651 9.083444 9.298634 9.745347 9.640922 10.097808 10.255057 10.267543
1367672_at 11.822883 11.748914 11.789064 11.677702 11.7210045 11.91666 11.957878 11.702793 11.706136 11.686076 11.666981 11.61622
1367673_at 10.990754 10.77157 11.030707 10.9830885 11.1070385 10.938082 10.92128 11.141258 11.052852 11.196561 11.264727 11.338863
1367674_at 9.498377 9.618377 9.343279 9.570559 9.3770075 9.486772 9.715206 9.560103 9.3136635 9.455468 9.330549 9.407817
1367675_at 9.518768 9.624048 9.465351 9.548114 9.416535 8.949798 8.654996 9.601067 9.571031 9.528722 9.653814 9.588962
1367676_at 7.4078884 8.059309 8.44445 8.7449665 7.45084 7.8647747 8.139729 8.775745 8.476501 8.406536 8.931774 9.14237
1367677_at 12.045992 12.004798 11.909456 12.012236 12.005864 11.58043 10.976431 11.797137 11.826784 11.951345 11.958392 11.803928
1367678_at 11.158564 11.218919 11.439336 11.25565 11.090997 11.346108 11.627016 11.415686 11.301957 11.271234 11.332258 11.163836
1367679_at 10.276246 10.792822 10.657383 10.299652 9.770708 10.377394 10.382305 10.516827 10.799529 10.082505 10.082466 11.1908455
1367680_at 12.049441 11.885571 11.948371 12.029291 11.991055 12.191793 12.591092 11.949167 11.87587 11.941674 11.862268 11.822656
1367681_at 9.88554 10.032132 10.149086 10.043698 9.906341 9.907568 10.004257 10.036607 10.078032 10.063234 10.074289 10.2868395
1367682_at 6.5417256 6.4882836 6.913768 6.682462 6.5702324 6.339542 6.2999506 6.6048946 6.699321 6.5073385 6.4501595 6.4471354
1367683_at 10.093 10.17479 10.209738 10.453952 9.95605 10.27825 10.271325 10.166654 10.086786 10.243694 10.2392845 10.237827
1367684_at 4.165662 4.426179 4.285583 4.2229404 4.0021877 3.956193 4.224368 4.092533 4.247461 4.2966104 4.1454496 4.275829
1367685_at 12.39092 12.533353 12.623243 12.5702 12.494809 12.13292 11.983041 12.599946 12.552121 12.717985 12.747255 12.7532425
1367686_at 12.024028 11.956816 12.065379 12.054332 12.110756 12.534621 12.639002 12.189092 12.113999 12.299253 12.294304 12.313492
1367687_a_at 8.466668 8.690334 8.58387 8.642681 8.517275 8.782278 8.924576 8.395365 8.436562 8.247433 8.49985 8.600722
1367688_at 8.455698 8.615099 8.263295 8.454559 8.578036 8.447131 8.735951 8.505534 8.68953 8.948901 8.721647 8.83008
1367689_a_at 7.229823 7.7441573 7.779661 7.466931 7.885462 7.9318314 7.878076 7.194714 6.9853544 7.1862364 7.010699 7.4749203
1367690_at 11.792723 11.785489 11.809705 12.045857 12.113698 11.55029 11.415265 12.33927 12.231031 12.4297285 12.564129 12.438689
1367691_at 10.808068 11.571997 10.435131 11.018158 11.251377 10.511811 10.839475 11.123778 11.361622 11.464696 11.189202 11.58568
1367692_at 3.7331944 3.6852179 3.6053002 3.5622745 3.7410498 3.7060995 3.8789618 3.727782 3.7478497 3.8296363 3.7223246 3.7164254
1367693_at 10.029229 10.415898 10.122603 10.370296 9.785686 10.00531 10.045386 10.070688 10.180253 10.262659 10.078669 10.460762
1367694_at 11.511261 11.448039 11.406445 11.432433 11.370909 11.411176 11.591816 11.531036 11.34554 11.544749 11.593982 11.501041
1367695_at 12.448632 12.286703 12.431525 12.274957 12.475884 12.125833 12.182563 12.440306 12.255349 12.388665 12.371966 12.203268
1367696_at 8.317139 8.537183 8.4095335 8.394939 8.066423 7.5573626 7.155214 8.295073 8.425491 8.141659 8.012106 8.361065
1367697_at 10.182426 10.015103 10.118015 9.861602 10.016367 11.085544 10.6525955 10.062871 10.42497 10.07737 10.254868 10.143084
1367698_a_at 9.093846 9.202451 9.112768 9.279044 9.181034 9.253792 9.506144 9.072196 8.998598 8.928072 8.844474 9.019187
1367699_at 6.5445704 6.8341026 6.863443 6.7903023 6.911368 6.865265 6.902343 6.687873 6.796381 6.8268623 6.715145 6.742485
1367700_at 4.3006 4.3304296 4.2669773 4.1257195 4.3222575 4.3019876 4.050078 4.1609187 4.285485 4.3149743 4.4561505 4.0811667
1367701_at 6.6305237 6.8553734 7.183279 7.0379663 6.8631454 6.2941475 5.8332973 7.0349965 7.2389164 6.733695 6.8294454 6.968759
1367702_at 12.607496 12.443315 12.645242 12.547828 12.474828 12.613773 12.6609335 12.548318 12.49702 12.425309 12.251834 12.115942
1367703_at 3.7676892 3.5708358 3.5823112 3.8851888 3.6995766 3.6493852 3.6520746 3.784838 3.9021456 3.9146564 4.14554 3.6670322
1367704_at 8.618139 8.663822 8.539151 8.641793 8.535117 8.625308 8.722051 8.515246 8.550288 8.620755 8.40073 8.633154
1367705_at 9.199405 9.296286 9.244431 9.393206 9.323625 8.78343 9.0086 9.408851 9.151542 9.223024 9.255526 9.255082
1367706_at 11.101145 10.775775 10.91908 10.950649 10.872849 10.762355 10.9488535 11.041676 10.792549 10.9391775 10.99488 10.981924
1367707_at 8.371664 9.4420185 9.204844 7.8833475 8.893276 9.1901 10.116886 8.598375 8.817499 9.428241 8.351223 9.059557
1367708_a_at 9.778639 10.845161 10.616058 9.689131 10.3218 10.6828575 11.705387 10.225378 10.440847 11.023903 10.077977 10.729704
1367709_at 10.151633 10.3429785 9.743797 10.249609 10.094077 10.010505 9.810334 10.65187 10.693395 9.95546 10.669 10.910092
1367710_at 10.594175 10.733617 10.763858 10.727194 10.624037 9.921109 9.75015 10.608795 10.768386 10.664541 10.614189 10.784732
1367711_at 11.308165 11.349964 11.172009 11.184915 11.217768 11.21752 11.077294 11.1799755 11.196476 11.252739 11.161075 11.254112
1367712_at 6.828255 7.4411616 6.825294 7.387586 6.7019577 6.5933623 6.513505 7.0577993 7.182896 7.164574 7.010376 8.2350445
1367713_at 9.287972 9.411912 9.283586 9.390399 9.342126 9.442911 9.374163 9.454137 9.367865 9.564994 9.5126095 9.565608
1367714_at 7.5302544 7.756225 7.5681095 7.608195 7.8874774 7.2698994 7.3958387 7.8043947 7.9070168 7.9164042 8.055337 7.815789
1367715_at 10.278464 10.3000345 10.086662 10.269754 10.112519 10.318968 10.439355 10.133838 10.192106 10.083218 10.00037 10.209317
1367716_at 8.263258 8.13785 8.174273 8.0601425 8.422604 8.599043 8.879524 8.228439 8.233785 8.350386 8.243446 8.393417
1367717_at 12.711942 12.821159 12.876388 12.741585 12.719627 12.168018 12.03327 12.867934 12.8396 12.844735 13.007871 12.936176
1367718_at 9.05028 8.986649 8.872172 9.073247 8.958524 8.729513 8.754406 8.968866 9.015855 8.834141 8.881424 8.825873
1367719_at 9.603581 9.607254 9.544783 9.562109 9.4925995 10.0562935 10.168158 9.468988 9.438071 9.537183 9.351727 9.42995
1367720_at 11.500361 11.451566 11.332108 11.446127 11.35711 11.187524 11.028726 11.347934 11.31104 11.1806135 11.249105 11.100369
1367721_at 11.023268 11.086981 11.1453495 11.257703 10.930992 11.19025 11.410694 11.113196 10.921121 11.638523 11.300504 11.523331
1367722_at 7.0389233 7.356983 7.13208 7.420684 6.9713035 6.960272 6.828842 7.245429 7.384151 7.108828 7.6407504 8.06237
1367723_a_at 7.8950877 8.000608 7.772324 7.9723506 7.8476143 8.253506 8.377626 7.9322968 7.844096 8.032202 7.8529925 8.071765
1367724_a_at 10.712168 10.740092 10.819576 10.7476845 10.757073 10.058078 9.771983 10.777143 10.761672 10.986861 10.868473 10.885774
1367725_at 8.151962 7.6134963 7.7029233 7.720954 7.5490193 7.5931015 7.6467943 7.2633634 7.4053936 7.7581186 7.6398416 7.421487
1367726_at 6.561193 6.6567473 6.721518 6.5616064 6.7755895 6.533649 6.6138234 6.533515 6.859959 6.5969806 6.8034945 6.2217546
1367727_at 7.919832 8.059198 8.116543 8.171313 7.963527 7.957124 7.7931304 8.0633135 8.428823 8.095004 8.09499 8.122205
1367728_at 7.709691 8.007044 7.7810235 7.8134375 7.823698 7.4513154 7.1080737 8.036899 7.816361 7.8645744 7.8508353 7.8341427
1367729_at 12.041693 11.531317 12.292226 11.247985 12.199577 12.312616 10.394555 10.56022 10.360387 10.340266 10.644127 9.405788
1367730_at 9.613724 9.586703 9.624162 9.540438 9.680713 10.17808 10.381383 9.556053 9.499854 9.67373 9.721541 9.675116
1367731_at 8.094511 8.220427 8.121691 7.8827133 8.129061 7.8021903 7.962048 8.194575 8.051604 8.039721 8.060615 7.9427567
1367732_at 9.097159 9.296619 8.949693 9.019976 9.039371 9.055762 9.336072 9.135175 9.113313 9.365971 9.277542 9.511679
1367733_at 6.801568 6.979977 7.100491 7.265626 7.0448427 6.3940473 7.6540647 7.5346956 7.2331333 9.334612 8.331821 8.129261
1367734_at 8.1887865 8.5263195 8.352015 8.423813 8.116821 8.130886 7.9365973 8.255466 8.289473 8.006784 8.211414 8.640013
1367735_at 11.962447 12.06707 11.729167 11.91473 11.921203 11.724196 12.036589 11.956844 11.864638 11.709404 11.728936 11.677562
1367736_at 9.780291 9.775362 9.767679 9.704948 9.691142 10.049224 9.66719 9.968075 9.744273 9.786424 9.814909 9.788233
1367737_at 10.822498 10.892566 10.92932 10.958635 10.902264 10.907025 10.945279 11.094435 10.857279 10.860188 10.974155 11.000739
1367738_at 7.151318 7.2074566 6.885691 7.3538537 6.7404904 6.674088 6.5183706 7.140197 7.2835903 6.718393 6.7733364 6.9608793
1367739_at 4.343593 4.318901 4.3990693 4.5477343 4.5721006 4.385061 4.4621496 4.465226 4.379344 4.4031873 4.478367 4.133642
1367740_at 6.6198378 6.783585 6.8073473 6.674853 6.065653 6.142738 6.1821365 6.3576508 6.736228 6.4026546 6.1124783 6.708294
1367741_at 10.272282 9.812952 9.866467 9.44401 9.719764 10.399878 10.155376 9.394115 10.010671 10.682239 11.05278 10.672879
1367742_at 5.587557 5.405619 5.534152 5.6180944 5.7408667 5.388281 5.486776 5.3178606 5.617201 5.5289583 5.7873845 6.4147515
1367743_at 6.886453 7.2538133 6.955495 7.01569 6.955742 7.414555 7.3416843 6.9137106 7.2423825 6.9101014 6.8103266 7.0337944
1367744_at 5.9569798 6.3577795 5.9838142 6.2524157 6.188081 6.022425 6.2249155 6.373393 6.2759137 6.344707 6.312387 6.659912
1367745_at 8.6734295 8.681952 8.548941 8.570922 8.674612 8.86338 8.9404 8.551426 8.588408 8.645091 8.676098 8.771775
1367746_a_at 8.498423 8.47982 8.384939 8.522329 8.399817 8.669212 8.726337 8.399195 8.562965 8.376785 8.371763 8.466892
1367747_at 8.530085 8.595371 8.481842 8.388287 8.5449505 7.960093 7.8579946 8.427277 8.465227 8.546713 8.717851 8.42778
1367748_at 9.745051 9.635307 9.80855 9.5611515 9.739631 9.448443 9.14357 9.599416 9.659634 9.641861 9.806926 9.537822
1367749_at 3.1876884 3.741368 4.291356 4.7883053 3.552326 3.4590309 4.07895 4.4169416 3.6777053 3.2247462 3.3540783 4.705356
1367750_at 9.719818 9.389193 9.217877 9.325798 9.183389 9.25933 9.306445 9.204801 9.175943 8.958719 9.236854 9.157386
1367751_at 8.21877 8.565086 8.361842 8.217017 8.149138 7.8368855 7.5171623 8.231593 8.302451 8.1875515 8.243083 8.307954
1367752_at 8.773592 8.861634 8.66414 8.500364 8.428587 8.968529 9.029892 8.531522 8.6604185 8.6993885 8.274649 8.181098
1367753_at 7.3390646 7.3940983 7.331178 7.0093217 7.2849703 7.672063 7.758804 7.4378295 7.520594 7.4708195 7.4475107 7.3928657
1367754_s_at 10.657982 10.585426 10.632594 10.50303 10.783219 10.639639 10.2247925 10.429967 10.378479 10.345181 10.33778 10.444157
1367755_at 13.582663 13.447889 13.514191 13.390463 13.553883 13.570007 13.330566 13.403165 13.455058 13.375018 13.383355 13.336931
1367756_at 9.882751 9.685286 9.7884445 9.74039 9.622218 9.84509 10.253821 9.746766 9.618896 9.696736 9.5319605 9.5484705
1367757_at 12.459853 12.565956 12.530652 12.474551 12.450148 11.991276 11.493935 12.379598 12.536501 12.387574 12.387572 12.20485
1367758_at 8.69903 8.821789 8.29253 8.820597 8.542005 8.266849 8.543219 8.657524 8.796215 8.730982 8.576188 8.417862
1367759_at 9.119736 9.041787 9.0837965 9.057868 9.064055 8.647921 8.46288 8.686651 8.418161 8.311962 8.2455015 8.4190035
1367760_at 8.68512 8.656947 8.568287 8.658722 8.569865 8.799475 8.674945 8.652517 8.563317 8.750401 8.944048 8.7683735
1367761_at 7.9592323 7.9531183 7.7257957 7.8713007 7.7365427 7.619876 8.130638 7.731061 7.5231037 7.784503 7.9784026 7.6678514
1367762_at 4.8911514 4.7296343 5.0149193 4.899833 4.9741783 5.0216007 4.864791 4.935439 4.920882 5.0878296 5.1175165 4.9590416
1367763_at 11.357269 11.168441 11.215263 11.512499 11.24216 11.140193 11.553782 11.629971 11.432805 11.36853 11.403561 11.281282
1367764_at 8.45452 8.395446 8.285382 8.168792 8.430816 8.335053 8.387539 8.110173 8.074561 8.652364 8.577506 8.893168
1367765_at 9.897111 10.4422035 10.161373 9.883824 10.079209 10.109683 9.498392 9.497 10.111834 9.222394 9.899418 10.140418
1367766_at 11.044738 11.254941 11.291582 11.333639 11.348849 10.889684 10.80577 11.673609 11.573254 11.675704 11.76924 11.791358
1367767_at 10.781558 10.564898 10.653986 10.769053 10.794804 10.663683 10.597728 10.854553 10.793706 10.701032 10.772121 10.610909
1367768_at 5.4066696 5.361804 5.5913296 5.4152164 5.2855353 5.0156183 5.152758 5.4013486 5.5368013 5.15494 5.2901616 5.306157
1367769_at 8.967817 9.156752 9.194389 9.097416 9.005402 8.692582 8.406975 9.147714 9.243166 9.138632 9.343277 9.221373
1367770_at 10.299332 10.361707 10.115986 10.365839 10.357992 9.997992 10.025146 10.446887 10.523166 10.557989 10.534123 10.652311
1367771_at 9.707859 9.773107 10.24854 9.297752 10.0488 9.566339 9.065569 9.169644 8.973173 10.150143 9.677225 9.5016365
1367772_at 8.218635 8.375354 8.321079 8.448795 8.366692 8.120887 8.105832 8.351793 8.249002 8.361986 8.280193 8.440075
1367773_at 10.572212 10.749918 10.500001 10.617494 10.594296 10.5302515 10.516038 10.764405 10.989427 10.810092 10.554627 10.949726
1367774_at 13.179657 13.297627 13.262427 13.287219 13.316683 13.186919 13.194901 13.434995 13.30942 13.428322 13.400918 13.487839
1367775_at 12.246782 12.3406105 12.481301 11.626095 12.341993 12.601368 12.108292 11.687181 12.085807 12.277507 12.069707 11.414712
1367776_at 5.861101 6.3355684 7.405528 7.3205686 5.9243236 6.3799305 6.953453 7.4581685 7.0732617 7.175099 7.8139253 8.1172905
1367777_at 11.813883 11.707624 11.806957 11.883456 11.90992 11.445568 11.666305 11.9795065 12.003391 11.797176 11.86131 11.804098
1367778_at 9.669748 9.50152 9.386742 9.589724 9.605734 9.636099 9.730692 9.552849 9.646149 9.588509 9.528479 9.491613
1367779_at 6.6890025 6.8707385 6.5354867 7.093398 6.771257 6.652395 6.8004065 6.673599 6.7073 6.5083966 6.7238607 6.7253995
1367780_at 6.757644 7.088799 7.510251 7.323693 6.9507694 7.2727337 6.8122897 7.609729 7.4867063 7.492818 7.88758 7.7992887
1367781_at 3.6644666 3.83941 3.6792126 3.6538513 3.8149636 3.565741 3.5395212 3.622811 3.9157336 3.7763698 3.549684 3.6092746
1367782_at 4.3909736 4.4514613 4.482378 4.543844 4.3000336 4.298895 4.377038 4.30994 4.5900364 4.6163616 5.1847878 5.2852373
1367783_at 12.055812 11.840309 12.014515 11.980401 12.136998 11.75376 11.570785 11.972904 11.881156 11.963333 12.001268 11.85225
1367784_a_at 13.007221 12.684151 12.842908 12.965431 13.0496235 12.9910145 12.994122 13.054061 12.937235 13.090073 13.119802 13.161707
1367785_at 4.4968996 4.319557 4.7627196 4.4799848 4.374858 4.1646223 4.3589683 4.400197 4.492827 4.540157 4.6382723 4.237765
1367786_at 10.423126 10.738167 10.750092 10.555245 10.578101 9.991953 9.969627 10.278925 10.543137 10.289992 10.1249895 10.712406
1367787_at 5.7453275 5.826802 5.7415314 5.8508124 5.8939986 5.8231006 6.166563 6.1180387 6.16302 6.7714496 6.93549 6.856467
1367788_at 8.170959 7.935153 7.9944954 8.099362 8.053494 7.753934 7.766336 8.066043 7.905186 8.133032 8.107892 7.994191
1367789_at 7.4633474 7.3057904 7.562002 7.371692 7.5820107 7.5282364 7.72661 7.4513793 7.3634033 7.2902684 7.5504284 7.4292517
1367790_at 9.792641 9.674301 9.7513 9.726838 9.715209 10.1239195 10.462998 9.7204075 9.678902 9.872749 9.701714 9.752328
1367791_at 7.550843 7.6431985 7.593413 7.647204 7.290067 7.2595367 6.9176545 7.3537407 7.5933967 7.2718325 7.575021 7.544514
1367792_at 4.2713137 4.393173 4.220998 4.039152 4.3467774 4.025236 3.9102275 4.24084 4.447862 3.8941116 4.163997 4.094134
1367793_at 13.253747 13.123411 13.171362 13.197318 13.256182 12.433797 12.60782 13.264129 13.216157 13.321314 13.323223 13.248477
1367794_at 6.631578 5.642927 5.9221687 6.787897 5.9722505 6.6453204 6.4504595 7.067486 5.949335 6.1945453 6.1731744 6.4409256
1367795_at 7.77637 7.721841 8.28788 7.4585447 7.6549706 8.225204 7.7465663 7.6656346 7.457494 8.379589 8.621207 7.8788514
1367796_at 8.503467 8.514749 8.283265 8.438808 8.403862 8.583307 9.042904 8.3040085 8.092297 8.203332 8.033338 8.34424
1367797_at 6.763556 6.619545 6.3525577 6.629018 6.668003 6.9986463 7.4319215 6.4939003 6.5944753 6.743421 6.8167434 6.6114225
1367798_at 12.401617 12.31642 12.398346 12.256416 12.377825 12.477793 12.497581 12.249305 12.238125 12.182752 12.223633 12.107746
1367799_at 5.409413 5.5346174 5.6459665 5.6522074 5.486143 5.004671 5.392058 5.5150156 5.799374 5.4740715 5.643386 5.292366
1367800_at 6.66695 6.9388437 7.4486256 6.768732 6.5141444 6.664377 7.2044625 6.5498657 6.4724426 6.5047135 6.4474707 6.7587285
1367801_at 9.261445 9.250832 9.172311 9.199568 9.285613 9.55094 9.733975 9.052866 9.134512 9.029232 9.103523 9.24033
1367802_at 9.204088 9.255688 9.228558 9.841069 8.510635 9.337578 9.732443 9.524806 9.056972 10.090718 8.993806 9.139573
1367803_at 6.6777554 6.393965 6.4446344 6.3749084 6.3139873 6.6419764 6.599416 6.3581395 6.225811 6.7407913 6.5737786 6.284659
1367804_at 12.871756 12.841004 12.767585 12.761552 12.685501 12.653938 12.102733 12.661915 12.691501 12.293745 12.563622 12.3081665
1367805_at 4.8028255 4.795169 5.0149193 5.0056148 4.7315216 4.9247847 4.9729958 4.5748253 4.9822197 4.7551436 4.783269 4.746221
1367806_at 5.4154716 5.4458876 5.4206543 5.2789617 5.3605185 5.377728 5.2379255 5.422232 5.080507 5.3668237 5.393485 5.2500353
1367807_at 9.031794 9.188728 8.955148 9.185562 8.997048 9.193765 9.535132 8.926008 8.994626 9.217832 9.036521 9.113558
1367808_at 10.800812 11.104727 10.773494 10.873865 10.820758 10.156167 9.627124 10.92324 10.961178 10.850694 11.034941 10.882995
1367809_at 4.8820553 4.7944946 4.901971 4.707548 4.895217 4.7729645 4.6103644 4.7899065 4.7314377 5.025239 4.772366 5.050026
1367810_at 6.1356893 6.206367 6.3152146 6.2529874 6.248537 6.4664316 6.6963434 6.276986 6.181668 6.305717 6.0958643 6.6711364
1367811_at 5.60048 5.554387 5.429958 7.574233 5.587574 5.753561 7.1201105 6.5031595 6.747182 7.468984 7.5437326 7.8787246
1367812_at 7.6556916 7.510237 7.315094 7.888254 7.624164 7.837563 8.292629 7.7673182 7.539084 7.65834 7.7808046 7.9174724
1367813_at 8.863472 9.055118 8.780568 8.7051115 8.696205 7.941904 7.807572 8.646274 8.793002 8.578972 8.539566 8.665434
1367814_at 8.761699 8.7929735 9.202465 8.7383995 8.98932 8.546639 8.633072 8.72664 8.444524 8.714118 8.585303 8.665348
1367815_at 8.699927 8.739295 8.743693 8.947068 8.925341 9.099459 9.188074 8.804274 8.758654 8.919668 8.950134 8.997568
1367816_at 5.558154 6.059918 5.605609 6.2173195 5.1753078 5.5455155 4.929221 5.413994 5.4517813 5.6556253 5.1759043 5.9779077
1367817_at 7.248993 7.569101 7.1823125 7.406264 7.065286 6.8457117 7.0523667 7.3938694 7.2898784 7.2686133 7.204372 7.3792653
1367818_at 9.370374 9.4924345 9.38398 9.35264 9.482685 9.230336 9.110481 9.41007 9.379078 9.546441 9.535904 9.464943
1367819_at 11.9871435 11.860517 12.03506 11.879656 11.912098 12.105206 12.229694 11.905669 11.784679 11.806799 11.960207 11.797796
1367820_at 9.603396 9.763603 9.682477 9.573047 9.572434 9.046986 8.903826 9.61992 9.665528 9.908404 9.80518 9.867989
1367821_a_at 3.7530656 3.9849374 4.0499363 3.846737 4.074463 3.7343163 3.606652 3.9869163 4.0084257 3.8206284 4.060831 3.8920155
1367822_at 5.544869 5.4575257 5.7106657 5.521988 5.3806453 5.4545336 5.5048466 5.5992384 5.5330405 5.542083 5.507937 5.526517
1367823_at 5.057935 5.237155 4.9086747 5.2812586 5.227624 5.210227 5.0881286 5.1419415 5.178361 5.0691094 4.919596 5.1254044
1367824_at 9.125955 8.919106 8.951969 9.006 8.882473 8.846021 8.819426 8.928061 8.864698 8.908253 8.979208 9.004191
1367825_at 6.3822427 6.440834 6.385993 6.4129443 6.4469047 6.346732 6.2443304 6.223772 6.4887934 6.4280043 6.198457 6.228389
1367826_at 10.651359 10.376775 10.172872 10.508945 10.020595 10.306548 10.782909 10.283606 10.166552 10.419797 9.809567 10.2845955
1367827_at 9.988792 10.130193 10.040121 10.099432 9.93045 9.9812 9.997231 10.052874 9.996069 10.130538 9.9685 10.085489
1367828_at 9.57925 9.505671 9.585431 9.596744 9.430843 9.44627 9.447544 9.560937 9.571273 9.443306 9.447258 9.307813
1367829_at 11.210372 11.054742 11.2738495 11.116031 11.261202 11.213293 11.075777 11.30877 11.178604 11.204608 11.154767 10.948127
1367830_a_at 7.766449 7.7909865 7.7275825 7.9283714 7.7309794 7.741094 7.941883 7.6344132 7.781051 7.6739945 7.697155 7.810943
1367831_at 9.263939 9.249241 8.99147 9.193699 8.960856 9.050015 9.255522 9.195729 9.098209 9.144107 9.012442 9.297322
1367832_at 11.135106 11.040259 10.998798 10.882816 10.954447 11.398472 11.474377 10.950561 10.793564 10.8452835 10.806612 10.818368
1367833_at 9.908649 10.067868 9.761578 9.780922 9.7718725 9.502337 9.478968 9.716986 9.797364 9.763016 9.70589 9.7258835
1367834_at 8.200201 8.428829 8.186556 8.4473 8.135011 8.147703 7.8705564 8.323301 8.410808 8.644827 8.946577 8.667751
1367835_at 5.5181518 5.306641 5.4489126 5.6124797 5.595707 5.4440665 5.33659 5.519701 5.790683 5.6720243 5.6426024 5.648365
1367836_at 9.757903 9.204459 8.49408 9.138941 9.578909 10.072779 10.584708 9.009607 9.326779 8.900997 9.356758 9.76963
1367837_at 10.27679 10.326079 10.150667 10.131425 10.112525 9.886271 9.783782 10.152909 10.107725 10.272438 10.118362 10.2831545
1367838_at 12.485865 12.60679 12.75995 12.411393 12.908408 12.84966 12.786397 12.6656275 12.669205 12.759521 12.3890705 12.615206
1367839_at 10.460248 10.976318 10.639933 10.607663 10.83406 10.611672 10.9417715 11.05146 10.885266 10.751608 10.730193 10.641672
1367840_at 8.20142 8.166924 8.125358 8.342587 8.177512 8.213047 8.272105 8.183208 8.198382 8.1648855 8.052855 8.282648
1367841_a_at 3.5045404 3.5524278 3.640944 3.7196603 3.7068195 3.5510242 3.4417155 3.6301537 3.433958 3.6968827 3.5354958 3.4136145
1367842_at 6.151418 6.326733 6.438871 6.1840544 6.377962 6.1450586 6.273129 6.074727 6.2466893 6.339872 6.3684163 6.311947
1367843_at 10.787776 10.660843 10.646875 11.007348 10.75189 10.588751 10.578626 11.149501 11.01914 11.094794 11.076672 11.126431
1367844_at 9.165634 9.600746 9.476061 9.405915 9.110856 9.395273 9.361395 9.482765 9.649193 9.399249 9.1831875 9.746178
1367845_at 3.59091 3.7056558 3.6057022 3.7144432 3.3768978 3.3611927 3.6486316 3.690551 3.705791 3.6335847 3.6549993 3.508562
1367846_at 6.6055164 6.435407 6.206838 6.644123 6.2382965 6.249637 5.7437177 6.245187 6.367305 6.8406734 6.103494 6.5340796
1367847_at 8.494298 8.179613 8.904907 8.636705 8.268248 8.01516 7.010767 8.558582 8.053831 9.925238 10.407756 9.116297
1367848_at 7.7762184 7.616527 7.8055 8.205082 8.095634 7.924193 8.324753 8.252338 7.7445073 8.416107 8.253071 8.422697
1367849_at 9.699834 9.865242 9.39572 9.588416 9.618937 9.600742 9.8822 8.978315 9.1906395 9.472089 8.9205675 8.987987
1367850_at 8.349353 8.414299 8.457731 8.266151 7.7882605 7.682453 7.1938567 8.122429 8.022587 7.426272 7.715411 8.185799
1367851_at 4.0302825 4.6040955 4.2071877 4.165163 4.1496744 4.2319207 3.8137188 4.0796623 4.0804386 4.0708222 4.281947 4.0687685
1367852_s_at 4.786077 4.74074 4.7834406 4.6502066 4.7019506 4.8366895 4.409815 4.547531 5.0620284 5.2168846 5.000001 4.6353397
1367853_at 7.951238 8.0436125 7.7071376 8.083559 7.824185 7.876597 8.100031 7.745522 7.763187 7.7507105 7.779293 7.7476583
1367854_at 10.849865 11.847127 11.554558 10.984606 11.312457 11.84581 12.581921 11.528987 11.59901 11.7785845 10.97999 11.774206
1367855_at 9.012559 9.466511 8.807448 9.257225 9.278429 9.590392 9.326822 8.925227 9.141181 9.20034 8.811895 9.4895115
1367856_at 8.675213 9.340627 8.961426 8.643706 8.883561 8.701713 10.365795 9.344177 9.729001 10.135016 9.610838 10.74493
1367857_at 12.005109 12.393383 11.475274 12.004457 11.923916 12.088472 12.881945 11.949098 12.171107 11.871115 11.610367 12.301026
1367858_at 4.0015955 3.6795928 3.8573442 3.9967563 3.7865148 3.9315178 3.9376452 4.0576105 3.8563862 3.8480446 3.7563093 3.7910142
1367859_at 4.9507914 6.22794 5.24427 5.931194 5.068505 5.3538203 5.8400784 5.600642 5.672637 4.9870377 5.3000455 5.999804
1367860_a_at 10.6623 10.78046 10.1894 9.977195 10.492794 10.568027 11.010485 10.084141 10.149193 9.905426 9.237576 9.623322
1367861_at 5.8795624 6.443844 6.030288 6.3197694 5.9172673 6.08252 5.9936943 5.894801 6.0396996 5.9183655 6.0732207 6.4962506
1367862_at 4.3889856 4.216105 4.187105 4.4025884 4.077704 4.0990777 4.4872303 3.9946332 4.4738107 4.0236835 4.21679 3.961861
1367863_at 7.998227 8.289645 8.20495 8.233055 8.0466385 7.7867675 7.645189 8.135401 8.147847 8.283423 8.335607 8.276301
1367864_at 5.7774453 5.9606385 5.722455 6.392585 5.920628 5.770671 6.0599747 5.8115034 6.0822043 5.6986933 5.9949975 5.960851
1367865_at 7.1341286 7.2051883 7.232299 7.1589465 7.3706803 7.9224253 8.130428 7.435305 7.1685095 7.28727 7.226313 7.248408
1367866_at 6.0664167 6.621528 6.5705566 6.0452404 6.0392203 6.3266554 6.6409183 6.186272 6.2593517 5.804175 5.7246623 6.3584967
1367867_at 9.4582815 9.478402 9.363984 9.284317 9.391943 9.173933 8.761213 9.356681 9.290977 9.259511 9.150205 9.177683
1367868_at 7.44283 7.717251 7.455199 7.389861 7.3369727 7.522103 7.198985 7.5441504 7.9899955 7.5153384 7.56465 7.570672
1367869_at 9.916095 9.761047 9.92079 9.906481 9.931722 9.942919 10.236307 9.786755 9.635784 9.728873 9.577735 9.586733
1367870_at 9.822088 9.9395685 9.873609 9.923216 9.91109 9.635302 9.7434025 9.869445 9.877318 10.003956 10.018475 10.154102
1367871_at 13.642119 13.104723 13.388957 13.626534 13.582784 13.255273 13.450532 13.481493 13.246267 13.497605 13.645278 13.576533
1367872_at 8.686064 8.724565 8.708657 8.653873 8.615149 8.651579 9.192976 8.713491 8.560726 8.438347 8.426505 8.507064
1367873_at 9.532609 9.648209 9.476557 9.552683 9.471443 9.661721 9.822645 9.579402 9.447248 9.544944 9.655004 9.739573
1367874_at 6.481328 6.667305 6.516881 6.7033153 6.460846 6.8242126 7.224979 6.555195 6.4919605 6.320678 6.3613243 6.567354
1367875_at 8.911837 8.960935 8.902553 8.960846 8.977212 9.094518 9.43866 8.996374 9.040789 9.055296 8.986877 9.102486
1367876_at 6.7113204 6.938844 6.570297 6.9519143 6.71237 6.8011727 7.132054 6.8706036 6.7874837 6.8607917 6.6867948 6.9611044
1367877_at 8.073044 8.017681 8.151512 8.068325 7.9765263 8.014523 8.625295 8.129965 8.03808 8.09803 8.175514 8.215216
1367878_at 8.784992 8.524657 8.6499815 8.765496 8.774788 8.768336 8.729871 8.7319 8.817549 8.523573 8.795264 8.841183
1367879_at 7.607839 7.3102546 7.4095817 7.511482 7.773151 7.5602803 7.736255 7.5431104 7.320533 7.712022 7.9427805 7.903956
1367880_at 5.353234 5.703592 5.349299 5.523091 5.506133 5.3627543 5.4045753 5.255942 5.473226 5.1437616 5.3000894 5.343962
1367881_at 7.469689 7.848261 7.4671254 7.396319 7.4602103 8.00362 8.09878 7.702703 7.523432 7.388618 7.570505 7.7098737
1367882_at 6.947832 6.444888 6.745716 6.7602205 6.898731 6.752518 6.6054826 6.740453 6.734663 6.8088818 6.776655 6.611247
1367883_at 7.2922025 7.323984 7.252233 7.190385 7.0488935 7.022854 6.645444 7.3565083 7.3077602 7.3456106 7.4983344 7.5329432
1367884_at 10.826329 11.068739 10.960622 10.943578 10.87644 10.81463 10.981488 11.013598 11.115079 10.854381 10.916508 11.070075
1367885_at 12.021854 11.9909725 12.172688 11.933993 12.183392 11.812843 11.332286 11.91983 12.017675 11.968369 11.935109 11.811075
1367886_at 7.549854 7.5882473 7.4201117 7.637324 7.5590143 7.602945 7.8507953 7.6302567 7.5715265 7.691968 7.7736597 7.911433
1367887_at 12.919839 12.901919 12.683858 12.761799 12.747823 12.734196 12.622829 12.639684 12.8212595 12.545961 12.535859 12.553575
1367888_at 4.0105667 3.9253492 4.135719 3.928783 3.988786 3.8826773 3.988776 4.3997 4.491786 3.993374 4.066918 3.9836526
1367889_at 9.106218 9.204685 9.128071 9.10326 9.236315 8.882832 8.780516 8.921173 8.884647 8.894579 8.980507 9.023625
1367890_at 6.8425307 7.0782433 6.8255057 7.0316978 6.8622084 7.197263 7.4182515 7.0029445 6.7362275 6.681036 6.6261306 6.892515
1367891_a_at 5.2890587 5.383026 5.405978 5.5060844 5.737694 5.845578 5.9776692 5.7424498 5.4384284 5.2041264 5.50809 5.568658
1367892_at 10.568282 10.177947 10.378199 10.467738 10.624533 10.626413 10.748314 10.324819 10.273506 10.499939 10.46639 10.680265
1367893_a_at 7.3272023 7.253021 7.2150264 7.2483077 7.346439 7.1843925 7.1476927 7.3440146 7.05627 7.3493257 7.2403555 7.3998003
1367894_at 10.890766 11.937524 12.279206 11.29373 12.041024 12.327161 12.524318 11.468989 12.365116 12.670836 12.123951 12.669431
1367895_at 11.078807 11.113223 11.0196495 11.090632 11.059858 11.375115 11.547008 11.183837 11.0057125 11.061256 11.070402 11.304363
1367896_at 13.726785 13.462274 13.615495 13.646601 13.446339 13.602528 13.285533 13.455744 13.628606 13.080706 13.41007 12.390564
1367897_at 10.660205 10.608752 10.5524025 10.598089 10.737798 10.456574 10.749971 10.650414 10.57187 10.418684 10.518879 10.55109
1367898_at 9.884048 9.903501 9.87107 10.014999 9.754759 9.753453 9.292784 9.951389 9.970666 9.933367 9.753293 9.85456
1367899_at 7.209171 7.62654 7.4118543 7.6156626 7.201639 7.2909765 7.53496 7.5891657 7.5307364 7.279035 7.1597886 7.815649
1367900_at 8.160173 8.497448 8.303078 8.247941 8.387003 8.271108 7.9664474 8.48784 8.07668 8.553522 8.621817 8.939478
1367901_at 8.647172 8.770584 8.744693 8.746739 8.866788 8.990113 9.168126 8.905503 8.744694 8.588833 8.64152 8.865888
1367902_at 8.079939 8.062479 8.009054 8.091755 7.67241 7.2147045 6.806296 8.183025 7.821366 7.9040823 7.7178674 7.79032
1367903_at 9.66247 9.71436 9.559103 9.502895 9.615069 9.412165 9.161149 9.653816 9.706425 9.815998 9.735857 9.663272
1367904_at 6.2908034 5.1444573 6.2093353 6.403675 6.876932 5.3842444 5.0503373 5.2152433 6.3337274 5.518956 5.610943 5.8910213
1367905_at 10.838585 10.407743 10.880365 10.703733 10.957684 10.986276 11.187887 10.666308 10.481414 10.4042635 10.2759495 10.225221
1367906_at 10.09888 10.06844 10.04079 9.971498 10.0446615 10.093458 10.33632 9.9223995 9.891487 10.058077 9.874531 10.067595
1367907_a_at 9.434888 9.545356 9.17703 9.289333 9.174204 8.790151 8.760954 9.128838 9.4774275 9.509378 9.27435 9.365117
1367908_at 11.768647 11.875765 11.804561 11.63382 11.79834 11.695092 11.60213 11.698979 11.750954 11.748909 11.634455 11.62985
1367909_at 12.055924 11.867596 12.1230955 11.831611 11.981268 11.563989 11.103697 11.954939 11.955025 11.9307995 11.875751 11.728204
1367910_at 7.8864026 7.4479685 7.5460196 7.635634 7.521102 8.296978 8.113825 7.694208 7.3852887 7.427885 7.5305095 7.606922
1367911_at 7.7349734 7.846688 7.538768 7.6401644 7.7366996 7.686509 7.7544427 7.4363604 7.6262503 7.7133675 7.4229136 7.7617826
1367912_at 6.169724 6.29636 6.4218106 6.71598 5.6574597 6.505444 6.715459 6.164193 6.073433 5.751384 6.153652 6.3670087
1367913_at 6.973999 6.8895984 6.95305 6.980527 6.5153413 6.670992 6.9689054 6.589826 6.9478936 6.895903 6.8245006 6.8114967
1367914_at 6.732937 7.0476284 6.7821503 7.110777 6.7749963 6.5259514 6.2563643 6.8402376 6.9105353 6.9203577 6.717722 7.141034
1367915_at 9.015422 8.984311 9.112282 9.085876 8.908169 8.938341 9.298838 9.078018 9.0622225 9.054866 9.073566 9.127158
1367916_at 5.4561534 5.760252 5.6534567 6.0978856 5.640721 5.6273456 5.7723927 5.633382 5.729289 5.7580576 5.758794 6.160513
1367917_at 13.53024 13.488609 13.419191 13.482299 13.554091 13.491898 13.470759 13.500558 13.472915 13.394294 13.454414 13.308068
1367918_at 5.1797905 5.120721 5.00812 5.0987487 4.916601 4.5667267 4.3963985 4.8609223 4.774386 5.102594 5.074317 5.183094
1367919_at 5.7043076 5.816056 5.7480493 6.195533 6.0942974 6.1924953 7.0003424 6.2541428 6.0205817 6.1700563 6.070916 6.7586346
1367920_at 5.2809205 5.4796996 5.7385283 5.374173 4.7161627 6.3478613 5.8117857 4.9231358 5.7796764 5.2421875 5.018607 4.9640965
1367921_at 7.554354 7.77386 7.5544453 7.5694437 7.65159 7.265191 7.2478385 7.491227 7.6926184 7.3664756 7.389698 7.535388
1367922_at 7.7112617 7.774021 7.6677427 7.6896257 7.7162437 8.0748415 8.05426 7.6655207 7.5999093 7.7536664 7.743556 7.955616
1367923_at 5.245486 5.334527 5.136305 5.0864887 5.216069 5.4089346 5.136925 5.0807214 5.239175 5.3799343 5.2353735 5.52891
1367924_at 7.2150583 7.282225 7.341373 7.3537307 7.2069554 7.3515396 7.2581816 7.1881795 7.2862887 7.625921 7.250084 7.332988
1367925_at 7.864471 8.145552 7.904038 8.026889 7.957603 7.9210715 8.066277 7.967272 7.715627 7.827723 7.852246 8.347771
1367926_at 8.706066 8.778978 8.628534 8.679872 8.657814 8.456098 8.360032 8.589329 8.439234 8.464563 8.505108 8.301154
1367927_at 10.753367 10.85717 10.799578 10.839166 10.857676 10.392629 10.294273 10.990726 10.881452 10.89539 10.905756 10.88606
1367928_at 3.7653148 3.6962333 4.056578 3.935722 3.8253882 3.7408102 3.8585975 3.8596714 3.8874156 3.9083848 3.9896019 3.5957146
1367929_at 10.116253 10.065414 9.78973 9.873665 10.096802 10.355869 9.941303 10.494024 10.2354355 10.2321 10.260368 10.170467
1367930_at 3.8642595 3.6913044 3.9620538 3.5906038 3.889721 4.1395583 3.5679693 3.912278 4.041356 3.7408872 3.6767552 3.5148149
1367931_a_at 9.632615 9.575473 9.464355 9.532778 9.447143 10.023873 10.146202 9.602226 9.748415 9.370696 9.420995 9.828248
1367932_at 11.8911705 12.2824545 11.463454 12.011864 11.92581 12.24501 12.290823 12.181654 12.05429 11.447092 11.160489 11.509074
1367933_at 7.6299434 8.072744 7.394095 7.6225038 8.205832 7.6779666 7.817369 7.8702164 7.478991 7.9174557 7.860427 8.057539
1367934_at 5.719775 5.950583 5.918388 5.9449086 5.8357444 5.6518164 5.4912796 5.9792256 6.0121694 5.930975 6.021184 5.977956
1367935_at 8.959024 8.702932 8.674967 8.886663 8.801539 8.878238 8.964986 8.814403 8.727358 8.736531 8.774954 8.852579
1367936_at 7.2770867 7.480069 7.3598275 7.4939704 7.329012 7.839419 8.129181 7.089468 7.2937317 7.1956043 7.371871 7.5005465
1367937_at 8.361852 8.7021675 8.4806185 8.046919 8.258635 8.0020275 7.983514 8.758722 8.606391 8.8255205 8.250595 9.321488
1367938_at 11.044254 10.908774 10.829734 11.216977 10.84824 11.0535345 11.366007 11.057611 11.001876 11.666423 11.538623 11.358512
1367939_at 11.720818 10.760204 11.006484 10.709033 11.002302 10.86546 10.358778 10.789308 10.386665 10.705578 10.3792715 10.267846
1367940_at 5.8871245 6.847223 6.0376196 6.1442804 6.1622634 5.8006473 6.11835 6.0730085 6.3446345 5.8387947 6.138797 6.6875176
1367941_at 9.19122 9.256606 9.027222 9.215073 9.227785 8.997166 9.109682 9.275732 9.132993 9.175495 9.065456 9.1088505
1367942_at 7.5843654 8.371376 7.7450438 7.6197643 7.9328675 7.4743032 7.312923 8.041012 8.445723 7.5556517 7.4736104 8.065651
1367943_at 8.122623 8.219055 8.151367 8.028082 8.164757 7.652207 7.4143267 7.963853 8.166906 8.00609 8.129712 8.092908
1367944_at 5.1401477 5.337835 5.43211 5.394779 5.550126 5.4084024 5.358813 5.3695307 5.517371 5.479886 5.4811 5.351596
1367945_at 11.392009 11.4054785 11.378291 10.973812 11.105763 10.62882 9.98493 11.600166 11.516392 11.531452 11.447005 11.015732
1367946_at 9.743658 9.894735 9.965342 10.307807 9.750776 9.323097 9.642594 9.823562 9.943799 9.955578 9.763424 10.139281
1367947_at 8.878656 8.846658 8.881933 8.857522 8.806909 8.696475 8.684271 8.886548 8.714768 8.794381 8.895264 8.881247
1367948_a_at 10.145203 10.122399 10.078207 10.143702 10.074785 10.456093 10.637557 10.132628 9.849648 9.975221 10.072551 9.939196
1367949_at 5.9095693 5.9464164 5.7824373 6.1871076 6.0396786 5.7189574 5.87403 5.987217 5.9138565 6.0488305 5.8612075 5.847334
1367950_at 7.024855 7.2371573 6.621384 7.348824 7.655308 6.9858375 7.467888 6.8234715 6.9290957 7.102572 6.87747 7.095438
1367951_at 4.355605 4.715836 4.5278187 4.3575387 4.55545 4.3114047 4.2266064 4.483028 4.5603027 4.464992 4.618274 4.434709
1367952_at 6.507333 6.544951 6.650169 6.5458694 6.568499 6.676206 7.4139514 6.5891247 6.419764 6.6256576 6.2504687 6.1862464
1367953_at 4.9787645 4.852662 4.9610972 4.898831 4.4571376 4.980193 5.112298 5.080267 5.0462737 4.6660743 4.871968 5.087638
1367954_at 7.0175176 6.9814253 6.821495 7.1259327 6.7960463 7.621608 7.575171 7.0436893 7.009736 7.277853 5.715664 6.0057836
1367955_at 6.3394413 6.8394604 6.6851506 6.246656 6.383089 6.08252 5.768741 6.442632 6.27561 6.331469 6.298009 6.324525
1367956_at 5.587596 5.399381 5.4293904 5.430211 5.4327073 5.7714205 5.65193 5.4342685 5.512098 5.750747 5.815761 5.946995
1367957_at 8.554718 9.49978 8.172553 8.193913 8.99662 8.067474 8.235746 8.637447 9.362753 7.6871843 8.915844 7.899134
1367958_at 9.257844 9.249529 9.231934 9.249953 9.263809 9.490638 9.398811 9.33572 9.26985 9.275763 9.217426 9.4903965
1367959_a_at 6.6449437 6.218681 6.3826485 6.5133367 6.2159348 5.8554335 5.6339574 6.0025263 6.3493166 6.074725 6.190327 5.6291857
1367960_at 8.427982 8.201449 8.657892 8.498578 8.323897 8.036976 7.895495 8.812139 8.470421 8.680086 8.866866 8.73867
1367961_at 4.429558 4.519725 4.4508495 4.1894016 4.395239 4.1916895 4.2421417 4.170967 4.3870068 4.587427 4.5902557 4.292709
1367962_at 4.643008 4.4055467 4.5051904 4.5870247 4.6655197 4.4279275 4.391549 4.4453955 4.367074 4.533987 4.6630373 4.7540183
1367963_at 7.222386 7.1612344 6.978972 7.205953 7.0487 6.9217286 7.139403 7.043487 7.0784955 6.9518833 7.2227225 7.2475376
1367964_at 4.8148 4.970413 4.8604345 4.954777 4.9581003 4.7155924 4.7888756 4.9590073 4.8743334 4.994204 4.864439 4.782091
1367965_at 5.9602137 6.072652 6.2565126 6.2092195 6.0942974 6.6968193 6.4389367 6.6055484 6.4380937 6.2672234 6.209303 6.2296195
1367966_at 9.726656 9.663105 9.572339 9.663828 9.584452 9.699648 10.072918 9.691397 9.494955 9.641792 9.567085 9.737314
1367967_at 7.1287894 7.100235 6.9891987 7.0364804 7.133833 7.389525 7.870844 7.2776494 6.9305687 7.1684155 7.550328 7.6166053
1367968_at 3.5104463 3.821185 3.537967 3.6060913 3.7404456 3.6279027 3.5752916 3.6447134 3.7296107 3.81184 3.6760314 3.5874617
1367969_at 10.954155 11.019525 10.924282 10.824705 10.8264475 10.631052 10.634654 10.936078 10.826279 11.161618 10.897017 10.834409
1367970_at 4.257678 4.1875296 4.639685 4.185189 4.17748 4.2718034 4.3290477 4.4775114 4.445484 4.2427444 4.156205 4.257098
1367971_at 10.274833 10.22402 10.149482 10.259525 10.180898 10.160385 10.006137 10.143052 10.2241 10.143115 10.211202 10.153262
1367972_at 9.77269 9.693634 9.636877 9.747545 9.687206 10.184679 10.55599 9.755768 9.730122 9.776008 9.696501 9.902367
1367973_at 4.5460863 4.506878 4.542583 5.016866 3.9608898 4.2275734 4.0229797 4.434902 4.64287 6.4408917 5.293946 5.313133
1367974_at 9.250385 9.596523 9.852183 9.403109 9.181933 9.2995825 8.998879 9.2825575 9.531616 8.732847 8.804393 9.980399
1367975_at 5.9949803 5.722349 6.3574452 5.63839 5.966313 6.2119403 5.6109347 5.778627 5.9554143 5.3193107 5.206056 6.807073
1367976_at 7.1882796 7.1509566 7.243336 7.0159774 7.0000315 7.573688 7.8311687 7.098217 7.304249 7.0996585 7.2949257 7.162058
1367977_at 3.9391103 3.9582062 3.8739445 3.9275193 3.5831277 4.165556 3.5150476 3.6714826 3.5168138 3.8497956 3.9727426 4.134122
1367978_at 5.5672 5.7243185 5.6178584 5.6514335 5.7696295 5.39063 5.528333 5.5693607 6.039149 5.6333575 5.94945 5.494087
1367979_s_at 11.003774 11.769092 10.7758 11.242779 11.375925 10.933059 11.452114 11.463505 11.376417 11.191692 10.587812 11.143317
1367980_at 7.954653 8.422964 8.040428 8.234226 8.172483 8.272232 8.58507 8.431488 7.9116836 8.334343 8.080082 8.222944
1367981_at 7.3923116 7.8247766 7.329976 7.528394 7.5930815 7.806397 8.083609 7.6083946 7.50123 7.51842 7.503499 7.5261307
1367982_at 10.498913 10.307085 10.819401 10.239444 10.664888 11.007802 10.993446 9.876237 10.0399275 11.0028305 11.142152 10.731924
1367983_at 5.412686 5.4219003 5.454681 5.5579023 5.185117 5.60514 5.754196 5.7323813 5.55407 5.7797523 5.935181 6.163111
1367984_at 6.662404 6.346596 6.1733346 6.008903 6.1885633 6.1918178 6.090791 6.146393 6.5271792 6.1503057 6.166916 6.44682
1367985_at 7.1518254 7.7213807 8.100837 7.7967463 6.5739183 8.486371 7.747966 7.2618537 7.3353496 7.4056687 7.120441 8.074516
1367986_at 6.9169807 7.1722927 6.8041797 7.0423884 7.2031746 6.984247 7.5507116 6.832019 6.8640785 7.136337 6.7119513 7.222841
1367987_at 8.748576 8.763537 8.605283 8.650362 8.658778 8.531515 8.684729 8.70891 8.716834 8.749133 8.653209 8.714471
1367988_at 13.075694 12.82835 13.091417 12.743455 12.887253 12.916691 13.018472 12.828711 12.732429 12.609744 12.677636 12.482717
1367989_at 4.1788845 3.947178 4.2050724 3.8967543 4.0864477 4.1482277 3.9913716 3.9905906 4.2688217 4.2844095 4.105322 4.0412593
1367990_at 4.929555 5.3376884 5.289698 5.0952306 5.159709 4.9836893 4.724512 5.159656 4.9422255 5.4035206 5.0949936 4.9225483
1367991_at 9.045439 9.026581 9.130892 9.213007 9.188836 9.755774 9.889803 9.196237 9.189466 9.258993 9.359211 9.460897
1367992_at 4.533521 4.5826855 4.7035856 4.672445 4.7054706 4.472436 4.437159 4.6748543 4.7373524 4.7221227 4.7842617 4.5113215
1367993_at 7.0745654 7.0851736 7.0374455 7.295374 7.2152815 7.5060506 7.9045887 7.202329 6.982602 7.4684005 7.213456 7.3229337
1367994_at 10.360998 10.138741 10.221203 9.865643 10.051577 10.495759 10.56635 9.614946 9.777108 9.759074 9.453155 9.362188
1367995_at 13.147232 13.135585 13.196397 13.227255 13.206199 13.312189 13.296366 13.191422 13.20674 13.206511 13.150472 13.130944
1367996_a_at 6.4552283 6.2794533 6.4600363 6.441109 6.3861556 6.822014 6.8717117 6.5605807 6.5187445 6.2244215 6.427335 6.489692
1367997_at 8.05841 8.19057 8.042134 8.119821 8.16113 8.062298 8.497136 8.400013 8.1924925 8.214588 8.348038 8.380947
1367998_at 9.107603 9.31136 6.1349106 10.1138935 5.988698 5.991286 8.214907 9.174114 6.340256 9.796154 8.662656 9.695011
1367999_at 12.346817 12.171763 12.170525 12.2509985 12.257744 12.368894 12.200923 12.022959 12.218789 12.065365 12.016108 11.850117
1368000_at 14.203708 14.185758 14.149411 14.180131 14.23511 14.354251 14.39788 14.160399 14.191467 14.224055 14.162444 14.192129
1368001_at 4.062457 3.8884635 3.93331 4.114565 4.1343164 3.7868795 4.062867 3.9941542 4.098651 4.307926 4.146662 4.0766754
1368002_at 7.3503127 7.4538774 7.45416 7.421022 7.557547 7.299114 7.8717833 7.206587 7.10161 7.256087 7.374292 7.4924936
1368003_at 5.4344735 5.353068 5.463119 5.481822 5.6737847 5.429147 5.0325203 5.5404096 5.793548 5.2477255 5.492559 5.5016923
1368004_at 10.012891 10.092264 10.0173645 10.0179405 10.018776 9.334347 8.995927 10.123967 10.264393 9.968732 10.0861 10.071387
1368005_at 5.6056867 5.581769 5.453927 5.617377 5.6497855 5.457072 5.5933256 5.6689396 5.755705 5.7316413 5.7114687 5.6036754
1368006_at 7.8574743 8.228367 8.09458 8.130901 7.798409 8.109247 8.154997 8.009281 8.077261 7.643707 7.7591248 8.530947
1368007_at 7.0367928 7.394328 6.661534 6.7594614 6.753513 6.63973 6.989801 6.736023 6.945242 6.4145265 6.661803 6.5239954
1368008_at 5.4988246 5.376203 5.701753 5.7172327 5.4679565 5.0031114 5.4287524 5.5352597 5.4108152 5.0828433 5.141087 4.985662
1368009_at 9.525967 9.41156 9.301848 9.010667 9.111088 9.652071 9.858875 8.852294 9.345166 9.096119 9.077923 9.034954
1368010_at 7.7022614 7.851354 7.9162326 7.508776 7.45282 7.6210065 7.623962 7.5799212 7.5244293 7.643434 7.513292 7.809036
1368011_at 7.8280406 7.817486 7.8430457 7.8137116 7.8722835 7.3138933 7.4418178 7.5438337 7.711935 7.5422177 7.656183 7.5118346
1368012_at 6.126124 6.8765817 6.3243313 6.533054 6.526172 7.0632606 7.065294 6.412807 6.411905 6.8724933 6.191447 6.6616282
1368013_at 4.4865093 4.2946606 4.2214136 5.027319 4.45175 4.248312 4.550949 4.885397 4.5488462 5.241877 5.4131527 5.1177616
1368014_at 4.1567297 4.130645 4.251734 4.051669 4.11016 3.8424597 4.0964427 4.2783833 4.1893454 4.345378 4.4179497 4.282982
1368015_at 6.1249394 5.9499054 5.987011 5.6652484 6.045541 5.8231006 5.6441984 6.083675 6.0859156 5.8975043 5.9640555 5.8133316
1368016_at 12.889536 12.960933 12.8022995 12.833416 12.875104 12.693974 12.686896 12.807454 12.894992 12.826676 12.753646 12.744935
1368017_at 5.0891 4.925054 4.90208 4.8503127 5.0367746 5.0685415 4.9770894 4.8462543 5.115912 4.933075 5.1717205 4.8857546
1368018_at 8.928491 8.897403 8.803251 8.773074 8.808656 8.757922 9.256598 8.89932 8.601042 8.822594 8.6238985 8.797944
1368019_at 7.435319 7.5830727 7.27399 7.436295 7.494793 7.9228444 7.9037046 7.379559 7.5475492 7.5846314 7.3649573 7.71549
1368020_at 6.2798414 7.3109045 6.535573 6.6728196 6.8431334 6.380772 6.806746 7.1098647 7.073448 6.9567404 6.8117156 6.91444
1368021_at 13.771219 14.03073 13.716964 13.741202 13.823272 13.544737 13.781895 13.941158 13.733986 13.8843355 13.900426 13.946034
1368022_at 6.7875514 7.068188 6.5695806 6.763829 6.4698606 6.977394 7.1232014 6.921933 6.754624 6.841061 6.9774914 7.0637197
1368023_at 6.709221 6.788192 6.7006683 6.898617 6.902337 6.3072486 6.377923 6.9117923 6.453178 6.7820554 7.2389307 6.665603
1368024_at 6.3315253 6.3727055 6.287028 6.6032424 6.4741335 6.4329586 6.4917603 6.552497 6.4598103 6.228044 6.489602 6.5553575
1368025_at 6.9360013 6.810459 6.8105984 6.3911867 6.9416437 6.864882 6.058808 7.0395637 7.237378 7.8786497 7.1464076 7.802019
1368026_at 7.4783397 7.5515413 7.565785 7.61281 7.54918 7.5050635 7.606969 7.349453 7.563095 7.4937787 7.4307733 7.532307
1368027_at 6.5890074 6.828553 6.831496 6.7546105 6.3552895 6.7341566 6.3027086 6.6791024 6.87773 6.6221156 6.689203 6.860796
1368028_at 4.5914774 4.41409 4.1347685 4.05888 4.665787 4.2186484 4.4631433 4.229535 4.396118 4.4492393 4.4301867 4.117919
1368029_at 10.400595 10.324546 10.424236 10.563378 10.35956 10.809863 11.137615 10.464014 10.394885 10.566502 10.565887 10.632879
1368030_at 9.042779 8.945397 8.9692545 9.108413 9.044945 9.672706 10.142005 9.010817 8.837763 9.127621 9.071619 9.345181
1368031_at 7.256551 7.404378 7.211367 7.2441726 7.195031 7.606554 7.6698437 7.24902 7.2395644 7.4368525 7.260842 7.440887
1368032_at 6.504664 6.618781 6.450045 6.557266 6.545033 6.9592237 7.015506 6.805825 6.5274343 6.5909925 6.9397635 6.993066
1368033_at 6.0265203 6.1829414 6.3360972 6.223996 6.329601 6.4386816 6.648722 6.287335 6.3464665 6.366526 6.232418 6.6486573
1368034_at 4.185593 4.2846556 4.2906485 4.296651 4.2926273 4.1954174 4.142515 4.067589 4.4969635 4.236513 4.422761 4.1520486
1368035_a_at 10.278882 10.14073 10.2041855 9.4970665 9.70504 10.126596 10.8772335 9.749567 9.279051 9.300844 9.429568 9.6561985
1368036_at 10.444778 10.420969 10.404025 9.871913 10.22542 10.012929 10.011559 9.990028 10.013657 9.892358 9.903231 9.995786
1368037_at 7.6753945 7.5655966 7.219407 7.498037 7.222603 6.97389 6.9728394 7.296877 7.445317 7.832267 7.7336392 7.960497
1368038_at 8.156663 8.111787 8.156522 8.070697 8.164248 8.419335 8.515296 7.9924383 8.001983 7.8656616 7.7886662 7.642146
1368039_at 5.3961263 5.33967 5.0557966 5.395813 5.1003118 6.089391 6.7300067 5.1059804 5.2088885 5.1804423 5.1950407 5.07308
1368040_at 8.261995 8.138321 8.191845 8.233564 8.292786 8.315481 8.75279 8.013924 8.177672 8.075834 8.213982 8.127617
1368041_at 10.058523 9.965397 9.936195 10.030235 10.097913 9.639203 9.415985 10.186861 10.173204 10.194642 10.3211975 10.040999
1368042_a_at 11.092869 11.048708 11.154673 11.135215 11.11804 11.042479 10.8758955 11.152452 11.110096 11.1528225 10.936538 11.237663
1368043_at 8.105032 8.212239 8.069546 8.116482 7.9680433 8.180836 8.333376 8.046885 8.003759 8.066778 8.163356 8.217082
1368044_at 3.392748 3.3542 3.1928 3.4265988 3.3426936 3.2908642 3.3540833 3.4980223 3.1960952 3.298 3.2515528 3.3341947
1368045_at 10.298992 10.081383 10.190004 10.21995 10.234851 10.284157 10.571186 10.231489 10.085965 10.231688 10.087742 10.056131
1368046_at 10.136911 9.837313 9.879355 9.968282 10.123839 10.646053 11.124595 9.86507 9.684694 9.862693 9.850503 9.894335
1368047_at 7.7611685 7.114981 6.9807043 7.4667387 7.287571 7.2988935 6.4138823 6.3306327 6.163837 5.627589 5.774093 6.045113
1368048_at 13.954245 14.114116 13.908518 14.052088 14.079221 14.076042 14.160104 14.149212 14.17737 14.0954 14.173445 14.106083
1368049_at 10.999203 11.155491 10.910203 11.101788 10.99922 11.117987 11.108386 11.031057 11.124885 11.037694 11.125705 11.028813
1368050_at 8.207742 8.476258 8.219107 8.24581 8.120335 8.624104 8.6818 8.458297 8.483768 8.04463 8.384681 8.289853
1368051_at 11.590951 11.451258 11.4417305 11.375274 11.432899 11.34705 11.6301565 11.387515 11.520085 11.238276 11.390531 11.344648
1368052_at 5.361745 5.264207 5.3519974 5.327644 4.841819 5.4926624 4.6003275 5.531803 5.7368035 4.82528 4.992847 4.9691405
1368053_at 6.156831 6.1154966 5.809637 5.802933 5.693165 5.747012 5.8047385 5.7194195 5.8257623 5.5658903 5.614941 5.6348314
1368054_at 6.7316446 6.818996 6.8023467 6.913532 6.783909 6.6192937 7.301506 6.861081 6.8257356 7.195605 6.9251227 7.3578525
1368055_a_at 8.199187 8.531249 8.183536 8.41646 8.224749 8.218866 8.629945 8.322585 8.179053 8.389163 8.367474 8.826889
1368056_at 7.0952644 7.2374043 7.172612 7.0706472 7.0929317 7.3406005 7.74012 7.258978 7.1619744 7.2836776 7.280103 7.3976603
1368057_at 8.06499 8.490861 8.076727 8.211169 8.380922 7.8670115 7.70798 8.095259 7.9152117 7.9769125 7.8849125 7.8262014
1368058_at 7.3630576 7.401884 7.239869 7.019546 7.1367283 7.2879534 7.0354023 7.3161116 7.247594 7.0570526 7.2637806 7.258658
1368059_at 8.753445 8.97177 9.632078 9.584348 7.7230597 7.8286133 7.5740504 9.392737 8.066434 8.564144 9.005512 8.67746
1368060_at 13.169352 13.0821495 13.096819 13.0426445 13.111528 13.008362 12.769336 13.184699 13.100115 13.035875 13.086964 12.901027
1368061_at 5.480648 5.602621 5.6375394 5.4519424 5.682166 5.1906495 5.3170805 5.329671 5.398795 5.1460643 5.3064504 5.09542
1368062_at 9.177595 9.155759 9.2169485 9.218143 9.18609 9.311054 9.587331 9.256375 9.14123 9.403345 9.432789 9.376169
1368063_a_at 8.44772 8.51394 8.557707 8.529357 8.611105 8.841409 8.8524475 8.497054 8.696313 8.54499 8.593566 8.5158205
1368064_a_at 10.579112 10.822225 11.072486 11.004519 10.915217 11.226329 11.42028 11.080836 10.998251 11.263494 11.096856 11.1898155
1368065_at 7.8060336 7.688846 7.438595 7.3648415 7.517988 7.307843 7.673894 7.4266167 7.410901 7.53333 7.9205766 7.6616535
1368066_at 5.5338745 5.650303 5.6933293 5.482594 5.7465973 5.561445 5.5079904 5.5586843 5.9728603 5.6919136 5.4979854 5.7632055
1368067_at 9.133673 9.016901 8.98681 9.183892 9.086012 9.284424 9.613904 9.180194 8.872013 8.935373 9.044918 9.0389
1368068_a_at 7.3233514 7.5063205 7.5216365 7.555196 7.4674163 7.628064 7.887952 7.2991433 7.257643 7.489142 7.685923 7.6342735
1368069_at 8.0489645 7.966967 8.029552 8.172768 8.071612 7.8388233 7.8993607 8.11352 8.22298 8.173246 8.089298 8.33004
1368070_at 8.187158 8.377083 8.129732 8.169708 8.381736 7.7442293 7.4750395 8.137262 8.205595 8.202152 8.228828 8.236698
1368071_at 11.976827 11.912379 11.797115 11.759245 11.950793 11.89995 11.823247 12.00358 11.931962 11.773373 11.964874 11.944598
1368072_at 6.344537 6.338418 6.133396 6.3994284 6.3276024 6.3331475 6.061091 6.54181 6.7481866 6.374818 6.9768705 6.533329
1368073_at 9.061995 9.092084 8.219865 9.191548 8.345607 8.578619 9.060887 8.251815 8.526529 8.062043 7.663159 8.918423
1368074_at 6.6662703 7.2962327 6.8169174 6.867573 6.925135 6.7704663 7.159886 6.8611603 7.021824 6.792783 6.751363 6.8093333
1368075_at 10.330216 10.7152605 10.6245575 10.71427 10.71064 10.819268 11.071969 10.748123 10.551307 10.611973 10.616193 10.872412
1368076_at 7.372707 7.2195106 7.283261 7.289296 7.053116 7.5280266 7.867672 7.215757 6.9440575 7.2204103 7.4748473 7.389949
1368077_at 13.087229 13.081651 13.132754 12.749967 12.960852 13.229409 12.888701 12.792641 12.92157 12.881089 12.8985195 12.654053
1368078_at 3.9741669 4.855034 4.8429184 3.8759708 4.074131 4.2907524 4.467247 4.954316 4.5219564 4.720042 5.196924 6.034986
1368079_at 9.063178 9.112968 9.027981 8.728444 9.009341 9.120634 9.176802 9.154365 8.989763 9.14199 8.903527 9.074751
1368080_at 3.7089174 3.446816 3.7998397 3.6170325 3.4942386 3.4248848 3.7704146 3.8000495 3.6472402 3.9802303 3.8616176 3.5827549
1368081_at 7.361059 7.2403183 7.274338 7.117792 7.3789034 7.2351665 6.968032 7.283651 7.180688 7.219518 7.252349 7.1031857
1368082_at 8.380564 8.220294 8.177769 8.195153 8.203482 8.378561 8.738294 8.028404 8.196541 8.154965 8.240251 8.164037
1368083_at 9.169327 9.281044 9.00145 9.162177 9.176745 8.997351 8.563457 9.21671 9.173283 9.095002 9.0611925 9.241735
1368084_at 6.092297 5.9489884 5.6670437 5.9098496 6.0037355 5.8001375 5.8555303 5.9381866 6.224068 6.1945453 5.845484 5.665407
1368085_at 10.901455 10.804217 10.889653 10.468383 10.580021 10.169506 9.710545 10.5915575 10.662725 10.473484 10.593802 10.494379
1368086_a_at 7.8027997 8.117719 7.618246 7.3704658 8.059891 7.7832522 8.459183 7.9321556 8.069125 7.8591194 7.582011 7.901701
1368087_a_at 8.189084 8.344152 8.076239 8.191889 8.110012 8.205402 8.732235 8.039163 8.0343275 8.185459 8.247922 8.416238
1368088_at 7.044439 7.098759 6.979491 7.2341475 6.9224663 6.818748 6.787181 7.2316847 7.3066435 7.13989 7.098885 7.3055315
1368089_at 8.346348 8.374792 8.349034 8.371399 8.2860775 8.418517 8.539472 8.435381 8.139278 8.120544 8.311328 8.40673
1368090_at 6.9530225 6.9536624 7.115419 7.2638216 7.101724 6.952342 6.9163504 7.0075183 6.960199 7.1764007 6.8168764 7.0403237
1368091_at 8.991589 9.113453 8.740689 8.695875 8.7720785 8.87038 9.140068 8.509037 8.624946 8.545858 8.227832 8.204128
1368092_at 12.279821 12.291233 12.289062 12.129547 12.330746 12.207422 12.23509 12.291747 12.215459 12.132911 12.101583 12.137497
1368093_at 3.736706 3.5273147 3.5671241 3.634745 3.6526206 3.681627 3.893695 3.9454565 3.7481766 3.778954 4.0187025 3.8424244
1368094_at 6.965505 7.091402 6.9174237 7.00841 6.9463825 7.1628904 7.251331 6.932224 7.046188 7.0081453 7.1588135 7.195293
1368095_at 10.198728 10.05289 10.033586 9.927036 9.606649 9.788215 9.686838 10.057535 10.292397 10.160514 10.071481 10.320833
1368096_at 9.81237 9.736754 9.733547 9.913901 9.824126 9.710781 9.528267 9.932569 9.755507 9.723456 9.928354 9.762384
1368097_a_at 4.251255 4.443288 4.6613674 4.524735 4.7575316 4.73543 4.464287 4.5551014 4.6618176 4.6194177 4.3573446 4.525799
1368098_a_at 7.311056 7.6243296 7.209553 7.48246 7.3642993 6.791233 7.3893313 7.6664553 7.6523685 7.5615993 7.995383 7.785541
1368099_at 7.1665115 7.1438055 7.1521873 7.107467 7.24744 7.5987782 7.66725 7.1047482 7.1656666 6.787655 6.969135 7.1334195
1368100_at 10.625026 10.6359825 10.45952 10.548672 10.571358 10.491297 10.727591 10.51915 10.50539 10.398446 10.328283 10.512139
1368101_at 7.603024 7.982171 7.928954 7.7843027 7.8880744 7.570686 7.5012207 8.043997 7.8888283 8.001111 7.902329 8.125674
1368102_at 8.010859 8.452948 8.210167 8.30414 8.120878 7.8601036 8.305424 7.88184 7.868563 8.049902 7.748739 7.712118
1368103_at 6.9263806 7.35419 7.0737405 7.150388 6.9444227 7.3274612 7.393157 7.038415 6.9938645 7.120179 7.012699 7.311552
1368104_at 6.2077026 6.0209827 5.6685634 6.0749564 6.0064588 5.890018 5.366875 6.080201 6.0945196 5.9036684 5.8143916 5.921834
1368105_at 4.478454 4.6735625 4.7748184 4.72612 4.6346455 4.7387657 4.5652733 4.5417356 4.8980165 4.6955276 4.715743 4.4901385
1368106_at 8.942483 9.218099 8.380112 10.031863 8.278542 9.004594 10.078427 8.700837 8.636749 8.308682 8.3008375 8.741211
1368107_at 3.75981 3.9298809 3.5398123 3.6460893 3.7935278 3.3604295 3.745643 3.4404345 3.6636832 3.6140003 3.4238663 3.6963336
1368108_at 4.5772247 4.757881 4.7166033 4.62605 4.5904565 4.5082254 4.4285526 4.583799 4.6114125 4.5243454 4.7288256 4.489906
1368109_at 6.8785357 7.174441 6.5993543 7.05232 6.760718 6.7974133 7.2759166 7.0938363 6.8083158 6.920643 6.693904 6.994619
1368110_a_at 4.032762 4.098025 4.0551095 4.0135765 4.1486335 4.002052 4.1585355 3.9979496 4.0487666 4.2295556 4.3309503 3.9152472
1368111_at 7.6697946 7.337579 7.9118567 7.2695394 7.5172105 7.7780676 8.086275 7.191474 7.72215 7.361143 7.771788 7.1516647
1368112_at 5.287489 4.8838234 5.1419187 5.140808 5.287385 4.6980615 5.0553985 5.2813234 5.233843 5.0923367 5.23542 5.153054
1368113_at 4.510824 4.349782 4.507103 4.3516994 4.347748 4.1385975 4.0999656 4.2720165 4.297255 4.468994 4.522475 4.2502904
1368114_at 4.2277126 4.110428 3.9474697 4.264709 3.9236052 3.9156961 4.016821 4.137026 4.136717 4.2836895 4.323956 4.2646637
1368115_at 10.301636 10.282731 10.707116 10.49771 10.500057 10.163016 10.014651 10.500898 10.350366 10.952606 10.811741 10.930293
1368116_a_at 7.669922 7.5655966 7.5627465 7.561371 7.734859 7.9567766 8.184103 7.757489 7.690747 7.811624 7.6309776 7.7821016
1368117_at 9.138363 8.806159 9.062394 8.863488 9.013398 9.350584 9.273688 8.804161 8.808092 8.690109 8.804017 8.675243
1368118_at 8.4652405 8.298109 8.605057 8.445892 8.516381 8.873514 8.637793 8.624321 8.338371 8.247125 8.566782 8.464771
1368119_at 5.5863 5.544027 5.656959 5.6478286 5.723893 5.498504 5.5920534 5.5699387 5.886527 5.7411103 5.788522 5.757278
1368120_at 4.192538 4.1696234 4.1320677 4.294148 4.3035154 4.0323405 4.21107 4.04411 4.2928143 4.2813053 4.2025967 4.100461
1368121_at 10.673347 10.27328 10.747268 12.325381 11.057749 10.838684 12.097402 12.534624 12.520081 13.580551 13.373207 13.481819
1368122_at 9.886826 9.619027 9.696331 9.767028 9.805956 10.156167 10.193843 9.708457 9.661394 9.716009 9.673964 9.57186
1368123_at 5.97535 5.730102 5.9439597 5.804437 5.9580684 5.689412 5.442382 6.169789 5.8948793 5.6785555 5.8082247 5.9954324
1368124_at 7.33164 7.3269186 7.0165772 7.4248595 7.0992875 7.590807 7.9346666 7.0685325 7.6256785 6.980318 7.2157197 7.626176
1368125_at 6.1437073 6.1475487 6.3187532 6.1427355 6.15848 6.2376204 6.4396763 6.121946 6.2338815 5.8999314 6.18458 6.2872143
1368126_at 5.998123 6.372891 5.611691 5.9660425 5.906766 5.8632145 5.8673806 6.0938387 6.1929226 6.0026603 5.8172174 5.977925
1368127_at 6.0266385 5.9887877 6.1201854 6.2692366 6.654733 6.0145316 6.4865274 6.610435 6.523696 6.7971263 7.315847 7.2433925
1368128_at 5.691776 7.2039576 6.5785694 6.195039 6.466287 5.9668093 5.8813205 6.6209807 7.986258 7.110504 6.151417 8.452706
1368129_at 7.023976 7.1231513 6.903164 6.940476 6.8594847 7.265987 7.3070273 7.2765913 7.34731 7.2057285 7.134877 7.012913
1368130_at 4.5641813 4.672764 4.6810646 4.64727 4.3767953 4.5882034 4.3945885 4.2164545 4.437891 4.3549747 4.4025974 4.4121084
1368131_at 4.295038 4.0249786 4.2831244 4.220699 4.228304 4.3061647 4.0056024 4.0291557 4.4131885 4.1416984 4.2893124 4.004973
1368132_at 10.810533 10.303902 10.307496 10.53505 10.352377 10.816369 10.47636 10.20828 10.337217 10.278953 10.516372 10.602498
1368133_at 7.127888 7.823788 7.230928 7.409643 7.789383 7.8696074 8.14868 7.6391964 6.894626 7.255873 7.2273874 7.636167
1368134_a_at 8.871892 8.744852 8.379114 8.812829 8.829836 8.650394 9.130933 8.594832 8.0940695 8.280764 8.296099 8.300149
1368135_at 6.092612 6.0441046 6.2695208 5.651471 5.7342343 5.6419625 5.599402 5.938544 6.5591044 6.085604 6.2455955 5.952466
1368136_at 7.478471 8.025177 7.6980643 7.9717836 7.9132047 8.142665 8.290475 7.8819313 7.671145 7.555411 7.76375 7.788803
1368137_at 6.23058 5.94646 6.079003 6.0504436 6.206944 6.1246586 5.997685 6.1869926 5.884096 6.232352 5.9453087 6.167209
1368138_at 5.441735 5.334093 5.5380735 5.5901356 5.54762 5.033345 5.3711824 5.4329233 5.5004883 5.6316423 5.5128584 5.5739965
1368139_s_at 5.599003 5.5427485 5.79884 5.6838455 5.6524863 5.493414 5.898571 5.3377576 5.7938504 5.9349003 5.7512355 5.8632464
1368140_at 5.6992087 5.7231708 5.693127 6.0618424 5.9272184 6.1169863 5.809168 5.34743 4.9487705 5.7494435 5.5031333 6.258549
1368141_at 11.656005 11.625927 11.592415 11.662895 11.564312 11.640208 11.710545 11.680941 11.617757 11.569431 11.5259075 11.652593
1368142_at 5.4086695 5.4850116 5.4095597 5.4901876 5.3594885 5.2686396 5.5103874 5.2993956 5.721326 5.527679 5.8064966 5.7107687
1368143_at 7.382058 7.3738275 7.313803 8.326359 7.2126093 7.2507296 7.966292 7.790968 8.040566 8.595232 8.226158 8.902661
1368144_at 5.8390846 5.9187703 5.9421554 5.612866 5.4126244 6.179197 6.0913887 6.146366 5.960941 5.6835604 5.990307 5.959044
1368145_at 5.753294 5.4095383 5.4200983 5.544613 5.8774085 5.404195 4.905549 5.668929 5.469436 5.252104 5.373311 5.190115
1368146_at 10.197702 10.619607 10.297129 10.135135 9.650765 9.599925 10.774241 9.616355 8.9668865 8.789473 8.596955 7.846554
1368147_at 8.063374 8.285695 7.898912 7.7191544 7.3896203 7.4760647 8.851844 7.5051417 6.6978726 6.400653 6.7204304 5.7333493
1368148_at 4.462808 4.881918 4.282128 4.639349 4.5956826 4.4205275 4.2606697 4.3086705 4.501266 4.6840496 4.736629 4.578369
1368149_at 5.980378 5.9098964 5.8661647 5.715163 5.9200196 5.749398 5.8672695 5.8597693 5.6095233 5.6651344 5.7433 5.8306637
1368150_at 12.694683 12.582736 12.672269 12.721864 12.6417265 12.81802 13.093444 12.645342 12.702865 12.628487 12.535356 12.471454
1368151_at 10.136033 10.248715 9.987545 10.15163 10.19427 10.525292 10.653098 10.299932 10.131303 10.005038 10.0982685 10.192856
1368152_at 7.3681865 7.388161 7.2752867 7.554834 7.224696 7.586037 7.662157 7.520987 7.4462156 7.5240364 7.4710355 7.1823545
1368153_a_at 7.191824 7.1234202 7.0748262 7.2483263 7.0142775 7.1414957 7.1845884 7.157464 7.250792 7.153617 6.9886966 6.9783397
1368154_at 8.0803585 8.037361 7.8741493 8.055024 7.7358503 8.27569 8.238589 7.555341 7.8100863 7.579452 7.717863 7.761792
1368155_at 12.2705345 11.565933 12.319336 12.729312 12.743402 12.287036 12.959121 12.241272 10.87359 12.33806 11.652097 12.992815
1368156_at 5.4184885 5.154601 5.533147 5.638226 5.415077 5.9694567 5.5128994 5.366696 5.6915936 5.5678926 5.678276 5.601918
1368157_at 5.660891 5.769597 5.693127 5.612353 5.5571275 5.5000305 5.4431 5.5468054 5.80766 5.640749 5.510917 5.6243873
1368158_at 9.294123 9.292246 9.195803 9.187591 9.4763775 9.54491 9.6523 9.403348 9.328292 9.470645 9.4793825 9.373616
1368159_at 8.3770485 8.144645 8.429859 8.366771 8.27152 8.472863 8.748949 8.499096 8.365741 8.354635 8.544106 8.658932
1368160_at 8.772558 8.502918 9.41929 7.9318686 10.462852 7.017387 8.570761 9.483494 8.184469 10.749762 10.624676 9.077278
1368161_a_at 13.939054 13.991459 13.94043 13.985285 13.889026 13.945379 14.001157 13.929186 13.890473 13.940785 13.95464 14.033301
1368162_at 4.681175 4.996649 4.83794 5.0013638 4.624157 4.8146954 4.8447943 4.930395 4.6692734 4.881136 5.2113295 5.304167
1368163_at 10.025703 10.116618 10.175065 10.108153 10.184183 10.454437 10.888488 10.251238 9.930589 10.06952 9.973008 10.164368
1368164_at 7.878121 8.179513 8.004838 8.088852 7.993921 7.848907 7.531702 8.207613 8.01078 8.3593445 8.260525 8.573514
1368165_at 7.713147 7.852186 7.703524 7.823142 7.6805773 7.8836274 7.96981 7.6720657 7.687427 7.964517 7.8903847 8.031894
1368166_at 6.720182 6.4619317 6.117813 6.3554697 6.156832 6.0693703 5.8261714 6.4305186 6.5662146 6.681273 6.5961084 6.294935
1368167_at 5.9079905 5.993986 6.3055153 5.8534226 5.4926414 6.4573946 6.138041 5.8804398 6.205281 5.604825 5.4932528 6.313498
1368168_at 9.096309 9.770556 8.753633 9.630108 8.95372 8.869615 10.303459 8.546705 8.308144 8.262903 7.4147935 8.293053
1368169_at 6.8968744 6.9789767 6.8185987 6.938471 6.927795 6.783818 6.7167544 6.766478 6.929037 6.870091 6.924756 6.955145
1368170_at 3.7925823 3.8779333 3.9116697 3.8436399 3.837698 3.7934117 3.8715754 3.871595 3.8909082 3.802208 3.6924853 3.8609128
1368171_at 9.203366 9.321701 9.900806 9.244933 9.31027 9.919726 6.665195 5.8667073 6.53167 5.805907 5.442016 6.502838
1368172_a_at 6.915637 7.077653 7.533924 6.6913433 6.6596823 7.6019015 4.464287 3.826422 3.9010975 4.5736914 2.9843009 4.514648
1368173_at 8.530524 8.605253 8.460091 8.432859 8.427776 8.383524 7.4408736 8.479603 8.763258 8.655857 8.966941 8.732008
1368174_at 3.9128437 3.9253492 3.973124 3.6701803 3.9526758 3.935071 4.1675773 4.1320906 3.8391657 3.9813519 4.144495 3.8386626
1368175_at 6.8695064 7.0000076 6.973646 7.1062975 6.947806 7.432772 7.7393055 7.074345 6.8191824 6.9393477 6.6848087 7.0136123
1368176_at 7.774788 7.732085 7.922072 7.8748064 7.75777 7.577192 7.6624117 7.5290866 7.678751 7.7182574 7.585699 7.553835
1368177_at 7.7298756 8.01679 7.9630284 8.138697 7.909173 8.078104 8.1275425 7.964262 7.8910127 7.938987 7.65768 7.7039065
1368178_at 9.013015 9.244246 8.6560955 8.908638 9.222254 8.754478 9.041729 8.767549 8.724183 8.738697 8.499676 8.862561
1368179_at 7.2171555 7.506835 7.4725466 7.45208 7.3485994 7.4558268 7.2827916 7.7435436 7.756414 7.6493196 7.4855423 7.615211
1368180_s_at 13.393779 13.529208 13.504432 13.2266865 13.722652 13.112663 13.3024645 13.418141 13.799509 13.811305 13.610173 13.712112
1368181_at 10.8512125 10.68712 10.933915 10.697934 11.002672 11.018109 11.535088 11.10117 10.929115 10.711812 10.9536085 10.818368
1368182_at 4.284952 4.5832195 4.1818333 4.422035 4.205618 4.2069006 4.0780582 4.215317 4.2730455 4.4868374 4.674856 4.366646
1368183_at 7.614562 7.768612 7.811478 7.685113 7.61665 7.737751 7.6998515 7.6418715 7.754146 7.57297 7.7195473 7.6273804
1368184_at 9.262165 9.138714 9.253712 8.855775 9.250401 8.852444 8.356926 8.995224 8.949035 9.069587 8.975963 8.912683
1368185_at 5.2362876 4.9666314 5.1688557 4.929124 4.921588 4.9541683 4.9058948 4.912904 5.2510085 5.215875 4.938529 4.787263
1368186_a_at 5.8951497 6.1559567 6.284547 6.244007 5.853332 6.3471704 6.028299 6.08523 6.364105 6.0477576 5.843953 5.901972
1368187_at 8.032686 8.597204 9.012678 8.682365 7.6274753 8.249125 8.486958 8.69738 8.216313 9.17831 9.5045185 10.396036
1368188_at 13.580171 13.510974 13.567433 13.302397 13.644261 13.474154 13.382227 13.4195595 13.3956995 13.489503 13.5148945 13.28473
1368189_at 10.103463 10.87474 10.0651045 10.339199 10.509992 10.250522 10.458834 10.608581 10.346302 10.783665 10.3183975 10.459508
1368190_at 5.1397862 5.450529 5.261074 5.3094935 5.276977 5.1270533 5.1607876 5.514819 5.486217 5.4671206 5.1783686 5.808541
1368191_a_at 11.051915 10.892732 10.822754 11.083835 10.948084 10.949985 11.149954 11.057214 11.010195 10.916454 10.884481 10.919369
1368192_at 4.790661 4.7073956 4.8324804 5.061702 4.838399 4.605048 4.6445475 4.882011 4.64699 4.6862655 4.7589183 4.6417694
1368193_at 5.0032377 5.16063 5.1904583 5.0318346 5.2252183 4.75745 4.883983 5.1089625 5.1534286 5.058499 5.292048 5.0548244
1368194_at 4.5673084 5.0332537 4.932816 4.5917926 4.7303004 4.8736143 4.6075854 4.6913285 4.609303 4.571644 4.2978015 4.8532157
1368195_at 6.5565925 6.488481 6.356088 6.220661 6.6624312 6.4373345 6.406678 6.4012103 6.401173 6.5177436 6.559445 6.484049
1368196_at 5.046279 4.792822 4.94361 4.812738 4.9345326 4.8898163 4.564451 4.778841 4.7431097 4.863007 4.8935065 4.8783584
1368197_at 4.2891045 4.3392353 4.146678 4.172115 4.274865 4.011735 4.012933 3.954291 4.18347 4.0908513 4.170581 4.138335
1368198_at 4.6943884 4.73341 4.853896 4.7699814 4.935859 4.621503 4.5577393 5.06549 4.8099785 4.977323 4.9589887 4.711279
1368199_at 8.458875 8.39116 8.475619 8.247655 8.314209 8.87038 8.57266 8.465155 8.364658 8.236314 8.346356 8.457798
1368200_at 5.8309894 5.6462703 5.811849 5.7247643 5.89509 5.6193614 5.471196 5.737918 5.7645965 5.5864763 5.6774454 5.461858
1368201_at 6.2232714 6.3364544 6.253091 6.2509084 6.238154 5.945343 6.0223074 6.0914693 6.236891 5.9059663 5.9491625 6.033904
1368202_a_at 8.48574 8.710043 8.402293 8.500214 8.458649 8.554192 9.093103 8.629168 8.489309 8.321477 8.355359 8.433252
1368203_at 4.9710774 4.9996643 4.986512 4.8920903 4.8710604 4.984184 5.05539 4.8736696 5.067236 5.0381975 4.98703 4.97517
1368204_at 5.9518423 6.387845 6.6128483 6.4553413 6.1564136 6.639565 7.18199 6.6695585 6.8181825 6.5012813 6.7602663 6.8811626
1368205_at 13.292855 13.311409 13.338818 13.34603 13.401802 13.531835 13.571153 13.297992 13.226815 13.186928 13.0309 13.220635
1368206_at 9.143999 9.015017 8.969921 8.991445 9.126231 8.403942 8.602276 9.111827 9.15864 8.995934 9.015318 8.958269
1368207_at 6.265898 6.450331 6.3532925 6.736754 6.2635503 6.0443387 5.7283955 6.611471 6.6473656 6.503548 6.7408447 7.0402217
1368208_at 6.4746666 6.126723 5.972131 5.999883 6.2008414 5.7036486 5.6568165 6.367249 6.2301054 5.9836926 6.131714 6.0194726
1368209_at 5.5133753 6.0607195 5.876278 5.700076 5.817605 5.378721 5.341189 5.6968546 5.8584967 5.962558 5.911085 5.5228767
1368210_at 4.6835985 4.4370327 4.756248 4.696429 4.876013 4.4446907 4.2812395 4.6562934 4.781137 4.671612 4.652242 4.4608116
1368211_at 12.488098 12.596431 12.58447 12.595986 12.523594 12.064946 11.863975 12.66131 12.594766 12.652088 12.77734 12.793251
1368212_at 8.472054 8.488237 8.405638 8.329378 8.562723 8.769057 8.986802 8.638228 8.574804 8.550375 8.681443 8.862875
1368213_at 9.349649 9.54939 8.821898 9.2059 9.310947 9.280194 10.040209 8.93819 9.366629 9.406546 9.146722 9.654984
1368214_at 7.5869966 7.583739 7.694803 7.7401533 7.724744 7.9463344 8.043474 7.9105644 7.604868 7.7325277 7.786866 7.729556
1368215_at 9.757602 9.790592 9.815333 9.830323 9.900692 10.056675 10.17688 9.923163 9.792005 9.824262 9.903343 9.971319
1368216_at 9.580746 9.524827 9.354219 9.48055 9.487231 9.181055 9.058134 9.421197 9.533621 9.359373 9.423482 9.3040495
1368217_at 8.575304 8.6419735 8.504822 8.578445 8.408363 8.776623 8.916147 8.460707 8.410021 8.487144 8.494167 8.530901
1368218_at 5.737689 5.66842 5.577012 5.6833653 5.6297774 5.9222083 6.6894207 5.7570686 5.7990165 5.710691 5.561482 5.419181
1368219_at 6.291346 6.4003363 6.408368 6.273029 6.52777 6.4642143 6.4777484 6.2402387 6.4494033 6.0939183 6.2136927 6.1157665
1368220_at 9.217393 9.106337 9.089897 9.191031 9.248412 8.9023285 8.860868 9.124689 9.108831 9.282355 9.267573 9.265388
1368221_at 10.115938 9.637725 10.348259 9.584769 9.651855 10.693557 10.1714 9.622 10.075193 9.676615 9.986327 9.2335615
1368222_at 6.6157875 6.01229 6.8380527 5.9546022 6.2833557 7.80123 7.3740835 6.3551526 6.5073366 6.025176 6.4916077 5.85728
1368223_at 7.6473966 7.4924474 7.8302045 7.469716 7.5667324 7.554082 7.6507945 7.7651424 6.9370804 7.7608724 7.494232 6.893916
1368224_at 13.4852495 12.927703 13.297242 13.430173 13.088223 13.366185 13.441997 13.185495 13.228073 13.119897 13.134809 13.203869
1368225_at 7.0474224 7.2635684 7.034946 7.149527 7.2234545 7.5678854 7.7104006 7.282093 7.0143867 7.1730447 7.158321 7.38059
1368226_at 8.233027 8.457988 8.354384 8.659067 8.416447 7.61222 7.4956036 8.52449 8.513507 8.541284 8.650759 8.744502
1368227_at 8.116959 8.9804945 8.34072 8.687617 9.380226 8.877326 8.601283 8.6276 8.649897 7.842995 7.8965282 8.33967
1368228_at 8.850495 8.847564 8.650116 9.042195 8.901196 9.402214 9.366188 9.08612 8.899794 8.843626 8.98026 8.996406
1368229_at 7.1287894 6.9198146 7.1455264 7.1459174 7.1439304 6.810431 6.8080473 7.1635528 7.036708 6.969578 7.0734696 7.11403
1368230_a_at 9.259905 9.428579 9.347322 9.30894 9.366188 8.758215 8.666313 9.242161 9.524455 9.4712 9.57704 9.416293
1368231_at 6.757594 6.830712 6.837484 6.906797 7.0166636 6.648597 7.0038633 6.731518 6.7551155 6.9708667 6.599109 7.3617215
1368232_at 8.168194 8.514566 8.110688 8.286012 8.348833 7.8693056 8.1171665 8.26492 8.168147 8.257539 8.2005415 8.180138
1368233_at 8.236406 8.27471 8.169633 8.102554 8.183915 8.007734 7.6278214 8.170195 8.220836 8.18245 8.292811 8.181734
1368234_at 8.574407 8.664524 8.526483 8.476249 8.835993 8.675485 8.97531 8.48538 8.387526 8.364918 8.316187 8.528173
1368235_at 7.9391456 7.7678075 7.773459 7.578693 7.6420736 7.926767 7.5578656 7.761628 7.775069 7.720303 7.790556 7.7290316
1368236_at 4.069785 3.9691548 3.9135184 3.8636112 4.0495543 3.911243 3.6310678 4.0930567 3.7820647 4.1875505 4.0210276 4.042163
1368237_at 4.5934653 4.586692 4.638163 4.559057 4.56454 4.257197 4.10365 4.4482822 4.747675 4.5906615 4.68505 4.3707333
1368238_at 4.694261 4.5321107 4.6478386 4.6870613 4.785992 4.601324 4.7330375 4.5816746 4.860112 4.9670258 4.8001986 4.4038215
1368239_at 8.332537 8.356558 8.306255 8.191069 8.23045 8.351843 8.424595 8.308566 8.350769 8.221283 8.087938 8.312656
1368240_a_at 4.5769033 4.5659194 4.5387974 4.6092033 4.5904565 4.788679 4.753086 4.3528137 4.5863957 4.332616 4.069187 4.439601
1368241_a_at 8.779966 8.592561 8.62819 8.730385 8.648323 8.23955 8.277616 8.656475 8.544771 8.474464 8.536039 8.818888
1368242_at 4.847602 4.8956575 4.6850624 4.735954 4.6526327 4.6254196 4.858651 4.6062346 4.811303 4.8001165 5.0803614 4.604491
1368243_at 5.5067816 5.6932936 5.324081 5.0182548 5.702355 5.1083846 5.093053 5.3123384 5.0453205 5.174733 5.038612 5.4638653
1368244_at 10.406334 10.256276 10.363025 10.412506 10.423154 10.52843 10.41849 10.601244 10.455249 10.35036 10.460608 10.364281
1368245_at 11.726401 12.469869 12.4160595 11.973885 12.256851 12.439554 11.684573 12.129624 12.416447 11.383304 12.365059 12.2871065
1368246_at 5.3315625 5.110486 4.9391556 4.922921 5.142595 5.4245834 5.321143 5.246769 4.9356365 5.2778234 5.174961 5.2823434
1368247_at 6.3921237 6.744411 6.282585 6.243234 6.416859 6.27725 6.7748137 6.362785 6.5816507 7.386304 6.5129375 6.9081063
1368248_at 6.891962 6.4498906 6.367209 6.860659 6.299271 7.0024614 7.8432207 7.3694096 7.289982 7.2905483 7.4569907 7.2726846
1368249_at 9.756461 9.545076 9.624803 9.312558 9.972836 9.630514 9.6532755 9.166181 8.772163 9.646229 9.633183 9.482878
1368250_at 3.8570185 3.841758 4.1354613 3.8613865 4.0938387 3.99506 3.893975 4.014967 4.031298 4.287436 3.9939833 3.9236274
1368251_at 5.657766 5.8853064 5.7480845 5.5245757 5.788124 5.458386 5.973539 5.5791597 6.042386 5.476379 5.738173 5.6443157
1368252_at 3.6687257 3.4232152 3.4432292 3.2216668 3.6254807 3.637352 3.6307492 3.5718079 3.7313452 3.4112377 3.4881387 3.541361
1368253_at 12.412231 12.380694 12.380477 12.332239 12.324722 12.336026 12.008441 12.359906 12.477693 12.282118 12.202904 12.223386
1368254_a_at 4.8860517 4.756783 5.272857 5.065289 5.041655 4.933038 4.8990407 4.7749014 4.9581714 5.189499 4.7603583 4.9708433
1368255_at 4.3022485 4.3113437 4.206619 4.333841 4.2677045 4.1186824 4.1116366 4.200327 4.317203 4.348389 4.184317 3.9922209
1368256_at 3.6335247 3.5076811 3.4005654 3.5733278 3.5641341 3.6222074 3.4609857 3.621896 3.3780785 3.4456613 3.8286276 3.3351085
1368257_at 4.053905 3.8673825 4.0104213 3.9914215 4.0742865 4.0643344 3.9957175 4.023722 4.043591 4.190892 3.9773874 3.8108892
1368258_at 5.402115 5.3336563 5.2898626 4.970155 5.2014832 5.0231814 5.031626 5.407027 5.3699374 5.402693 5.307086 5.2835326
1368259_at 7.706452 7.9430814 7.928404 7.6044335 7.336005 7.699991 7.6598554 7.2738996 7.464513 7.296507 6.933846 7.867892
1368260_at 4.827318 5.138232 5.5599704 5.457732 4.955379 5.315269 5.228421 5.756693 5.337842 5.9573317 6.336891 6.109069
1368261_at 4.228842 4.2443867 4.1894503 4.218039 4.2025523 4.257055 4.0161242 4.2460923 4.18347 4.1631217 4.4556746 4.1878586
1368262_at 6.7215176 6.521079 6.6732287 6.649601 6.6464534 7.126227 6.9770293 6.7045426 6.797472 6.462337 6.5276675 6.715871
1368263_a_at 4.1305127 4.0427537 4.0796876 4.1314917 4.011223 3.828456 3.8424807 3.809541 4.2724614 4.028294 4.079603 3.9911573
1368264_at 7.3055353 7.3403473 6.955533 6.941051 7.40113 7.233291 7.76158 7.369044 7.501987 7.384009 7.4296765 7.58011
1368265_at 9.152562 8.898045 8.757801 8.660738 9.274564 9.03711 8.888569 8.908413 8.998672 8.857703 9.151535 8.599664
1368266_at 13.338749 13.294018 13.380144 13.245522 13.365296 13.338749 13.352111 13.312979 13.218853 13.362038 13.222085 13.310062
1368267_at 7.44391 7.6386275 7.5548973 7.669145 7.758008 7.8496346 8.079758 7.773071 7.6737666 7.724153 7.8399563 8.105306
1368268_at 7.729456 7.5327177 7.681426 7.398359 7.1552606 7.7875066 7.956886 7.565732 7.713972 7.6180882 7.55649 7.6251936
1368269_at 3.6499853 3.6816578 3.5701766 3.6651332 3.4639401 3.622895 3.4166524 3.8227584 3.988784 3.696352 3.7160947 3.7200446
1368270_at 7.513708 8.059227 7.798514 8.020476 7.759049 7.6174293 7.6330404 8.136924 7.993475 7.890491 7.7292004 8.155496
1368271_a_at 4.687548 5.634918 5.0457335 6.2013717 4.4631004 4.7696104 5.033079 5.4419146 6.8007965 5.229712 5.006108 6.301001
1368272_at 10.38981 9.7939205 11.075113 9.636566 10.4616785 10.947048 10.395594 10.28378 10.32051 10.166829 10.489962 10.173963
1368273_at 9.334124 9.330678 9.432037 9.297007 9.179141 9.7271385 9.925372 9.154219 9.049913 9.278094 9.151044 9.282241
1368274_at 8.243591 8.2821455 8.1673 8.301886 8.309821 8.412549 8.382637 8.455913 8.445864 8.3526 8.41202 8.591871
1368275_at 9.958914 11.115624 10.081229 10.488449 10.541516 10.117802 10.679262 10.873236 10.681849 10.5138645 10.2095785 10.319629
1368276_at 7.3095813 7.0814915 7.162355 7.165183 7.1426473 6.9312167 6.902159 7.106541 7.200582 7.156399 7.100241 7.057413
1368277_at 8.658005 8.83019 8.410649 8.472073 8.537298 8.514141 8.475637 8.617623 8.666645 8.505465 8.289078 8.480562
1368278_at 7.2230525 6.9127083 6.7923646 7.407002 6.9384775 6.0297666 7.099573 8.325004 8.108207 7.893515 7.8113275 8.7835865
1368279_at 4.9097376 4.912736 4.8723 4.730481 4.7655134 5.1123304 5.2705417 4.897751 5.1869507 5.322927 5.1127715 4.765534
1368280_at 12.320628 12.296611 12.295346 12.600282 12.199203 12.383602 12.803339 12.308992 12.389749 12.178799 12.162691 12.288433
1368281_at 5.4564047 5.794485 5.7749224 6.03048 5.7399216 5.5986376 5.4095755 5.8355975 6.0431986 5.689543 5.5486946 5.6516857
1368282_at 4.478454 4.248291 4.506185 4.4167967 4.5562468 4.369321 4.7680435 4.2847576 4.4068904 4.3436728 4.1501904 4.280628
1368283_at 11.130733 11.431589 11.321896 11.279174 11.7464285 11.879748 11.8858185 11.688506 11.454387 11.433105 11.431119 11.129107
1368284_at 8.216005 8.507648 8.440531 8.303909 7.957316 8.190718 8.225077 8.247427 8.165778 7.906849 8.052582 8.282345
1368285_at 4.752125 4.7583404 5.0656676 4.7804403 4.6626587 4.592521 4.339227 4.6603584 4.6708584 4.5379915 4.489755 4.6447887
1368286_at 7.1281815 6.938844 6.9090605 7.2337046 7.003538 6.941555 6.9681993 7.0755935 7.206932 6.8774714 6.981761 7.2350273
1368287_at 4.6489124 4.9631243 5.0329356 4.7954006 4.6483984 5.0323815 4.726084 4.597408 4.831713 4.4705653 4.804283 4.7765965
1368288_at 14.191803 14.125803 14.1568775 14.20505 14.201338 14.203671 14.161923 14.207408 14.142519 14.145175 14.189991 14.128249
1368289_at 11.320453 11.143732 11.404125 11.604488 10.494026 11.531141 11.405684 11.173997 11.032978 11.374346 11.484073 11.282948
1368290_at 4.032693 6.049206 3.937755 3.9297836 3.9274943 3.6037118 3.7630544 4.0466805 4.6334953 4.4505634 4.007406 3.961708
1368291_at 8.564712 8.680759 9.238533 8.478404 8.759888 9.80674 9.316787 8.849809 9.283569 8.730629 9.025279 8.539556
1368292_at 7.1597996 7.0419745 7.2689357 7.104958 7.061241 6.948696 6.8493857 7.035592 7.2069855 7.0481443 7.067033 6.9576206
1368293_at 6.031359 5.8992643 6.0570946 6.071574 6.045648 6.0244393 6.099494 5.9272685 5.944443 5.700741 6.005159 6.304721
1368294_at 10.684361 10.797815 10.743559 10.708708 10.597974 10.61321 10.238139 10.713216 10.843604 10.517689 10.638606 10.744545
1368295_at 9.3784275 9.106843 9.213508 9.203859 9.460746 9.642582 9.895295 9.168368 9.133963 9.117646 9.073034 8.973174
1368296_at 9.129191 8.641808 8.845311 8.904842 9.303298 9.475502 9.976037 8.875615 8.722747 8.6553545 8.874053 8.795331
1368297_at 5.0006533 4.6721153 4.92684 4.840011 4.7621794 4.6312637 4.4861526 4.49817 4.581045 4.554393 4.6149683 4.5883036
1368298_at 5.510331 5.4222813 5.615412 5.5570464 5.565769 5.579626 5.618995 5.4487367 5.676072 5.732467 5.493159 5.6260357
1368299_at 4.0001764 4.100692 4.0883474 4.2065763 4.1466336 4.2248087 4.231625 3.9663453 4.2374706 4.106578 3.954566 4.017784
1368300_at 5.662304 5.736804 5.732704 5.800501 5.4303675 6.3047366 5.710289 6.0612 5.741917 5.7242694 5.893799 5.7863913
1368301_at 6.0827518 5.9115186 5.8556385 6.087897 6.0695434 6.2040396 5.666551 6.082975 6.1323023 6.123906 6.1658297 5.930302
1368302_at 4.911638 5.161756 5.172295 5.06393 5.1606054 4.9257393 5.0857944 5.025924 5.063764 5.1776814 5.1175494 4.8417544
1368303_at 7.501245 8.516078 7.6034484 7.948247 8.046939 6.7815347 9.294124 7.191417 6.8124056 7.4639597 6.8413286 6.9485264
1368304_at 11.560005 11.3707075 11.928722 11.134776 11.678157 12.166234 11.48221 11.632082 11.806506 11.321953 11.639017 11.334445
1368305_at 8.325166 8.330024 8.26244 8.424064 8.420857 8.306148 7.91852 8.261304 8.138066 8.038816 8.077546 8.185103
1368306_at 6.0094337 5.572946 5.9425683 6.0394554 5.8183937 5.743774 5.62806 5.881019 5.864339 6.1039615 5.8366838 5.7489324
1368307_at 6.2469807 6.2815104 6.2223535 6.1884623 6.4572315 6.0252237 5.9536014 6.3846917 6.2818775 6.35341 6.3599625 6.2762914
1368308_at 7.1856394 8.125775 7.5078883 8.719593 8.7188 6.1342797 8.887256 9.190084 6.610276 8.313288 8.190528 6.5637445
1368309_at 7.498577 7.536683 7.3942766 7.411187 7.5238886 7.507809 7.6563396 7.663826 7.696729 7.349107 7.3784175 7.5301256
1368310_at 5.7114105 5.6207924 5.5759964 5.533496 5.510995 5.475345 5.3416204 5.5024815 5.5893345 5.753166 5.795962 5.6037607
1368311_at 8.135315 8.612234 8.559329 8.086103 8.560209 8.054136 7.473319 8.504408 8.277787 8.283917 8.72432 8.781742
1368312_at 4.9439416 5.0229993 5.0254583 4.9689164 4.7858367 4.8509274 4.868702 4.8988457 5.05405 4.9857626 4.895255 4.703355
1368313_a_at 4.3026586 4.282135 4.1947017 4.4993315 4.774728 4.38223 4.2136335 4.4308167 4.4792476 4.558784 4.330337 4.2378006
1368314_at 10.050609 10.130575 10.011598 9.996824 10.162204 10.448574 10.853585 10.319966 10.091998 10.403659 10.341704 10.478934
1368315_at 6.7762976 6.5315123 6.821681 6.794901 6.8592377 6.6347947 6.6600933 6.6294503 6.709389 6.8036 6.657258 6.59574
1368316_at 11.266948 11.284056 11.501681 11.199762 10.982336 11.05746 10.719895 10.957551 10.899338 11.053993 11.067462 10.763507
1368317_at 4.842719 5.007195 4.812385 5.334365 4.9916697 4.5825734 5.5452166 5.3957634 5.681456 5.145196 5.620791 5.788652
1368318_at 7.7422047 7.4575844 7.479768 7.9649367 7.9953957 7.6419773 8.29915 7.773527 6.888029 7.315041 6.9473424 7.4163485
1368319_a_at 5.2839856 5.335337 5.0289 5.749072 5.5252986 5.5975995 6.5115385 5.8020444 4.9804697 5.0444674 4.934765 5.4538326
1368320_at 4.353393 4.6086755 4.3468285 4.5990214 4.5150566 4.471019 4.7252674 4.2778096 4.3771014 4.427911 4.368829 4.312378
1368321_at 6.99699 7.1665673 6.507381 7.7566643 5.811374 6.6042967 6.6010365 6.352264 6.5601053 7.1340137 7.1836505 6.7080455
1368322_at 8.227586 8.338769 8.278777 8.250075 8.1946535 8.088308 8.094552 8.095778 8.018518 8.14982 8.227677 8.130099
1368323_at 7.0902133 7.862476 7.5178013 7.827465 7.1680503 7.136996 7.671061 7.6735187 7.731121 7.936489 7.94302 7.7522774
1368324_at 5.1109695 5.3093567 5.078712 5.2978654 5.073627 5.196372 5.070792 5.2843018 4.9829097 5.29895 5.1930027 5.5751348
1368325_at 8.258399 7.9794784 8.227303 7.905801 8.499766 8.49789 8.238157 8.050003 7.6357346 7.6870446 8.029413 7.751258
1368326_at 6.9393516 6.8335695 6.5091534 7.0595436 6.730246 7.7258096 7.823515 7.231344 7.5591226 7.12517 7.4827085 7.621504
1368327_at 5.836404 6.272838 6.2635345 6.4097557 6.174541 5.984024 6.117099 6.272097 6.349582 6.564317 6.1948323 6.308689
1368328_at 9.213783 8.969637 8.9208145 8.895969 8.639163 8.983236 9.496014 8.699046 8.756191 8.584838 8.635022 8.444732
1368329_at 5.3578243 5.634699 5.767613 5.4375625 5.543799 5.3799496 5.3156953 5.514819 5.510857 5.7134676 5.4089503 5.343379
1368330_at 7.0707316 7.16295 7.1112275 6.883285 7.339923 6.63973 6.7841554 7.0802717 6.7631936 7.103072 7.232819 7.0589576
1368331_at 12.047312 11.979629 11.781455 11.783648 11.958478 12.027947 11.820551 11.902973 11.890388 11.823878 11.78959 11.817852
1368332_at 7.368443 7.725479 7.7911286 7.7462635 6.6386952 7.76246 7.4503164 6.706006 6.7694516 6.848358 6.3578424 7.9617257
1368333_at 4.670093 4.4095793 4.421072 4.553631 4.5435176 4.688 4.4895997 4.5969453 4.784948 4.649381 4.5589314 4.5782046
1368334_at 7.44187 7.2741556 6.8258348 7.385001 7.2511106 6.7475967 6.886927 6.994536 6.944892 7.0723715 6.5815973 6.9620104
1368335_at 13.733067 13.831334 13.722802 13.841291 13.712117 13.741915 13.771358 13.9037695 13.8731 13.935235 13.946231 14.057832
1368336_at 11.329671 11.723822 11.309326 11.330611 11.581053 10.980064 10.740164 11.444485 11.444293 11.443609 11.436067 11.614813
1368337_at 5.900024 5.659268 5.8530493 5.5535154 5.8094764 5.493414 5.590933 5.8092546 5.738496 5.85199 5.552114 5.8133316
1368338_at 4.628889 4.454205 4.8546224 4.688136 4.585427 4.478132 4.2826486 4.7973723 4.7132587 4.626867 4.9270573 4.707563
1368339_at 4.3222322 4.531431 4.267577 4.24765 4.619052 4.0550117 5.552809 5.098366 5.050514 4.7882805 5.5298014 4.842695
1368340_at 7.848894 7.8738093 8.128035 7.6152606 7.862158 7.7632957 7.800875 7.64492 7.611816 7.84955 7.66185 7.5695806
1368341_at 8.03002 8.096726 8.151217 7.7062225 7.883326 7.8784037 7.761054 7.902029 7.915923 7.933618 7.976075 7.847631
1368342_at 4.3077984 4.438534 4.2917805 4.1861115 4.342638 4.2683897 4.4234724 4.071644 4.6341543 4.16185 4.280055 4.2851667
1368343_at 5.2543416 5.0843835 5.127061 5.5824146 5.1874924 5.1640224 5.0904865 5.4712634 5.534588 5.0874376 5.3094416 5.1572623
1368344_at 3.5917964 3.4991486 3.4864402 3.5751956 3.5494106 3.7440982 3.5916255 3.5874655 3.7272084 3.6425178 3.4679332 3.7783122
1368345_at 4.4285774 4.120175 4.272258 4.710854 4.5109606 4.1089363 4.4665375 4.5841427 4.551133 4.4487305 4.269297 4.5104527
1368346_at 6.9567475 6.911936 6.706517 6.901462 7.1612983 6.951913 6.8963084 7.091086 7.0027385 7.3722377 7.434988 7.1197405
1368347_at 5.205838 5.141691 5.1243663 5.302416 5.0743027 4.7677927 4.767318 4.9793053 5.4213963 5.076063 5.133853 5.0231123
1368348_at 4.288083 4.1889563 4.4846635 4.264736 4.4097867 4.432202 3.9644296 4.1181774 4.27757 4.4232855 4.3037543 4.0871425
1368349_at 5.637656 5.8922877 5.7519393 5.627921 5.6153936 5.3183336 5.2460237 5.5880666 5.5892854 5.4206986 5.5945187 5.1510386
1368350_at 3.509296 3.341179 3.4154935 3.4818335 3.620519 3.54144 3.373857 3.6286106 3.6053529 3.667281 3.434033 3.4020443
1368351_at 6.4215193 5.9582524 6.4764895 6.036256 6.2677774 6.101544 5.967777 6.2383957 6.3122106 6.3492074 6.248968 6.280805
1368352_at 4.4380193 4.3973365 4.4775047 4.3451185 4.655342 4.760389 4.5233436 4.6164064 4.488657 4.6183133 4.3215756 4.3487477
1368353_at 5.1759863 4.8508167 5.0812626 5.493235 5.312225 5.2964087 5.0499287 5.2996736 4.9947505 5.293788 5.228135 5.405674
1368354_at 10.50567 9.920034 10.437155 10.438221 10.302991 9.75434 10.123422 10.743655 10.561138 11.190552 10.877644 10.409165
1368355_at 4.757426 4.5061464 4.535254 4.552575 4.360287 5.192359 5.889852 4.815199 4.490609 5.090721 4.998093 5.0420723
1368356_a_at 9.637056 9.882269 9.711752 9.753958 9.781058 9.856427 9.953736 9.869129 9.939461 9.878923 9.811189 9.950686
1368357_at 5.631307 5.326703 5.6103992 5.949204 5.7955303 5.7714205 5.802268 5.6465425 5.852907 6.0067306 5.7999187 5.8077817
1368358_a_at 4.0046825 3.834835 4.112359 3.789972 3.6794567 3.8794987 3.408564 3.784838 3.7243195 3.8658137 4.025175 3.6861372
1368359_a_at 4.3188887 4.2993307 4.525049 4.392031 4.393512 4.2378907 4.1494064 4.4198685 4.5984397 4.5072536 4.3877606 4.3663507
1368360_at 13.605046 13.567983 13.538562 13.597996 13.59484 13.781088 13.810973 13.607265 13.607881 13.57274 13.542804 13.528758
1368361_a_at 7.87297 7.7626624 8.114803 7.8652883 7.552004 7.808804 7.7371364 7.7098837 8.067978 7.7394214 7.9831505 7.850902
1368362_a_at 10.956179 11.063355 10.915414 11.028552 11.019293 10.987095 10.808185 11.034156 10.956706 10.75066 10.836584 10.664984
1368363_at 3.8150516 3.8325365 3.8054495 4.0049057 3.8042028 3.8493445 3.67111 3.5835826 3.6748593 3.944279 3.9054663 3.8839698
1368364_at 4.4686117 4.716651 4.589805 4.751642 4.8523574 4.473275 4.428624 4.343214 4.8630476 4.9306417 4.7165728 4.8862557
1368365_at 12.054522 12.0416565 11.78837 12.010601 12.010299 12.140285 12.638152 11.740843 11.955795 11.899001 11.768444 11.853164
1368366_at 5.316209 5.3676925 5.0783515 5.2261877 5.2511573 4.86623 4.854527 5.1300187 5.11668 5.2357597 5.152632 5.0921383
1368367_at 5.5618634 5.781052 5.4378433 5.501173 5.5431232 5.352637 5.227395 5.404226 5.5447526 5.6355395 5.5804405 5.6051235
1368368_a_at 10.154686 9.9339 10.061719 10.112406 10.04476 9.906767 10.219616 9.910346 10.018362 9.97089 9.9331875 10.239395
1368369_at 4.584346 4.6512957 4.490757 4.577916 4.625846 4.3079815 4.2739286 4.327405 4.4901342 4.4942846 4.819394 4.7039194
1368370_at 5.33375 5.449211 5.441693 5.4986877 5.3086505 5.413761 5.6825185 5.6428504 5.430467 5.2823486 5.565433 5.634277
1368371_at 4.906904 5.016988 4.725037 5.1417594 4.9787645 4.822812 4.7926455 4.751673 4.9794226 4.9377584 4.7113185 4.929712
1368372_at 7.3985953 8.101868 7.366815 8.402336 8.090977 8.249523 7.4129558 7.733416 8.670355 7.828681 7.843173 8.700056
1368373_at 4.7746096 4.1533437 4.469 4.409221 4.3610907 4.3224173 4.336235 4.390628 4.34204 4.752611 4.378234 4.4778514
1368374_a_at 6.1074357 5.694906 6.149243 6.0644846 6.3804426 5.4757123 5.735571 6.185568 6.116524 6.695885 6.00034 7.125144
1368375_a_at 5.519468 5.5816736 5.5982223 5.8119254 5.805694 5.388959 5.349451 5.7270794 5.265236 5.396484 5.445413 5.650898
1368376_at 9.237534 7.1971884 9.171785 8.617482 8.062328 8.8853655 7.5897565 6.3308253 9.108121 9.740541 8.994225 9.79412
1368377_at 5.468524 5.580692 5.2748485 5.421259 5.228854 5.3307476 5.002571 4.984294 4.824642 5.277423 4.9113092 5.146262
1368378_at 11.546885 11.493945 11.555352 11.753309 12.183853 12.122976 12.290776 11.922909 11.808826 11.954102 11.853739 11.851985
1368379_at 8.205309 8.243766 7.9516683 8.511847 8.191944 8.2042 8.58057 8.46495 8.218497 8.502426 8.516208 8.60698
1368380_at 14.020463 13.908163 13.981371 13.975155 13.8812895 14.009208 13.926498 13.859664 13.8894005 13.840959 13.862872 13.782912
1368381_at 4.879604 4.7583404 4.7951245 4.856356 4.716771 4.904498 4.777466 4.917627 4.996152 4.862518 4.804392 4.878639
1368382_at 5.2483015 5.2926974 5.346101 5.4614325 5.4073243 5.4328327 5.245392 5.241981 5.160904 5.5462637 5.4152236 5.456526
1368383_at 6.1498456 6.0069804 6.3357677 6.303294 6.1484528 6.1217065 5.8052845 6.2773447 6.299235 5.968461 6.3774505 6.115371
1368384_at 4.120144 4.105175 4.1846914 4.167776 4.2874036 4.3423467 4.1493382 4.019652 4.083214 4.2895517 4.2808437 4.227078
1368385_a_at 9.164606 9.286991 9.279919 9.032548 9.294867 9.385478 9.303025 9.28401 9.256224 9.198499 9.239896 9.105174
1368386_at 9.746658 9.725648 9.791179 9.598805 9.701379 10.059426 9.929078 9.538099 9.752309 9.513698 9.69093 9.656336
1368387_at 11.395359 11.25359 11.375363 11.490381 11.412001 11.508011 11.679998 11.434708 11.164658 11.210137 11.173056 11.180607
1368388_at 5.045425 5.0480776 5.059113 5.1932964 5.2153416 5.094526 5.1989775 5.3808403 5.1035223 5.2031994 5.197938 5.20651
1368389_at 8.997754 9.110345 8.972871 8.995859 8.9949255 9.137207 9.194658 8.898189 9.090313 8.9389 8.88675 9.019469
1368390_at 8.97675 8.933167 8.902658 9.098801 9.110561 9.204699 9.331479 9.215599 9.173292 9.229289 9.317921 9.281535
1368391_at 4.8049245 4.860613 4.6845036 5.1422772 5.0398912 4.7394576 4.8190203 4.849563 5.116545 5.4552755 5.746425 5.94506
1368392_at 6.4746556 6.3599954 6.5024858 6.474144 6.5071306 6.1720214 6.4130507 6.533713 6.7130647 6.7793317 6.96308 6.574206
1368393_at 5.4891005 5.3374586 5.759773 5.4736156 5.85565 5.2789283 6.606825 5.3242283 5.1223383 5.3159814 5.064648 5.4402895
1368394_at 5.865183 5.9241166 5.8823156 5.7132206 6.0547647 5.88573 5.6899333 5.9049306 5.778281 5.806941 5.884646 5.6837425
1368395_at 5.151992 5.785746 5.794317 5.8471746 5.436902 5.3372827 5.110757 5.904175 6.0010376 5.742829 5.6843133 5.6296654
1368396_at 5.560548 5.711208 5.7201767 5.703143 5.6184177 5.5870876 5.3993745 5.482562 5.7348204 5.5397515 5.246442 5.6188574
1368397_at 12.834625 12.892337 12.7583275 12.981196 13.038606 13.038887 13.189208 13.109152 13.008809 13.057956 13.087504 13.227582
1368398_at 4.6535025 4.255642 4.373451 4.150882 4.345948 4.6149287 4.375515 4.6432734 4.635472 4.5880194 4.0714397 4.296998
1368399_a_at 11.584062 11.446042 11.74074 11.497091 11.457393 11.594021 11.41565 11.510338 11.558361 11.27121 11.393386 10.945095
1368400_at 9.250771 9.426018 9.240495 9.306955 9.1234045 8.579272 8.019556 9.332434 8.984306 9.211321 9.464184 9.177702
1368401_at 4.4982924 4.5872507 4.116163 4.6974144 4.3961263 4.3281164 4.0436144 4.3978243 4.453213 4.435211 4.5731363 4.2346764
1368402_at 8.857491 8.9662895 8.881857 8.913306 8.879004 9.30092 9.248658 8.900696 8.764115 8.81439 8.713949 8.831788
1368403_at 8.63951 8.356832 8.695006 8.553953 8.813161 9.012223 8.996425 8.6817665 8.291854 8.412598 8.458311 8.477132
1368404_at 4.854705 5.0966115 4.9768844 5.090061 4.905855 4.7225757 4.9151154 5.1778708 4.6594505 4.837078 4.6323066 5.0647025
1368405_at 7.8597937 8.147199 7.834646 7.84449 7.7738338 7.4349804 7.146135 8.046167 8.064987 8.133897 7.8745275 7.9545546
1368406_at 4.334751 4.154086 4.3196993 4.478141 4.472864 4.2504706 4.075494 4.4804583 4.3935404 4.325238 4.577345 4.1689377
1368407_at 5.064435 5.7787766 5.647051 5.4602375 5.789656 5.70166 5.4354324 5.725085 5.032641 5.1163206 5.0885158 5.191556
1368408_at 4.8000984 4.836134 5.175082 4.8608184 4.630204 5.273085 5.3237743 5.1040554 5.0165477 5.042789 4.649158 4.664922
1368409_at 9.797821 10.028923 9.309504 10.252867 9.887678 9.463488 9.392824 10.084536 9.833336 9.991774 10.203711 9.8804
1368410_at 7.009465 7.026563 7.0174093 7.171677 6.9747105 6.5387955 6.3027678 7.202329 7.085569 7.0304 7.218548 7.3711667
1368411_a_at 3.932987 4.0571322 3.9627864 3.8720748 4.139881 4.12188 3.871583 4.0715756 3.756373 4.0011644 4.01799 3.9539533
1368412_a_at 4.889224 5.1467667 5.5029874 4.9681516 4.940383 5.3126407 5.237203 4.976065 5.307615 5.1563973 5.12354 5.151998
1368413_at 5.172472 5.2469983 5.394065 5.096236 5.18363 4.845916 4.8458853 4.905838 5.320404 5.2982626 4.8602085 5.314601
1368414_at 5.9615126 5.8489723 5.9834695 5.894662 5.98492 5.827013 5.740841 5.792301 5.9833355 6.1772356 5.921622 5.737252
1368415_at 3.8868587 4.118545 3.81931 3.7856822 3.868954 3.7553234 4.046557 3.952992 3.9801981 3.8042507 4.17209 3.8760817
1368416_at 3.5598242 3.5881863 3.6764538 3.6052973 3.5428898 3.6254277 3.6329105 3.8580956 3.7311666 3.3838122 3.5338657 3.5785863
1368417_at 4.995221 4.8980646 4.664016 5.0532274 4.914344 4.830924 4.786377 4.759698 4.8908434 4.885659 5.031767 4.945958
1368418_a_at 12.76031 12.934272 12.73566 12.71601 12.896045 13.255461 13.466329 12.72479 12.782707 12.70176 12.408216 12.641254
1368419_at 9.552437 9.182998 9.347061 9.504187 9.316619 9.570757 9.8561 9.329773 8.807318 9.061796 9.263558 9.021163
1368420_at 13.090386 13.256712 13.106747 13.098495 13.2881155 13.437806 13.556678 13.154385 13.160028 13.135388 12.921741 13.110809
1368421_at 4.0354123 3.7255545 3.9784405 4.051669 4.012066 3.7781284 3.94618 3.965113 3.8594127 3.6971536 3.942842 3.806201
1368422_at 7.16479 5.8115187 7.5097017 6.3491488 6.206768 6.492487 6.0049715 6.8729744 6.0045285 6.584132 6.358468 6.307288
1368423_at 5.5794177 5.722349 5.7419453 5.618381 5.8352394 5.586011 5.479151 5.7967687 5.662559 5.805954 5.82482 5.74586
1368424_at 7.506914 7.6008916 7.474148 7.4232583 7.170588 7.838087 8.004255 7.405748 7.335512 7.443598 7.4224143 7.639212
1368425_at 5.04575 4.856528 4.994566 5.2517076 4.949339 5.1010175 4.681593 5.039398 5.2860665 5.005956 5.1517725 4.7408776
1368426_at 11.534024 11.694181 11.474775 11.779542 11.268051 11.09731 11.966947 11.083184 11.177453 11.3143425 11.691634 11.579014
1368427_at 7.8403225 7.91367 7.803199 7.9186707 7.953321 8.272178 8.317659 7.9704046 7.8047805 7.6955557 7.8898954 7.863143
1368428_at 8.248613 8.350869 8.491274 7.7499533 8.388593 8.526606 8.2472315 7.733731 7.5837355 8.019696 7.492545 7.434313
1368429_at 3.7316363 3.8926136 3.8560336 3.7900438 3.958089 4.018544 3.9023294 3.9643197 4.0385985 3.5748048 3.787774 3.9720132
1368430_at 9.536836 9.743235 9.677892 9.694162 9.431086 9.625553 9.646831 9.518071 9.570846 9.4749155 9.478633 9.854855
1368431_at 11.191318 11.195949 11.02308 11.091001 11.187016 11.266761 11.489415 11.192654 11.271166 11.167915 11.019668 11.200107
1368432_a_at 4.7228656 4.1537766 4.529293 4.6266403 4.488663 4.3536353 4.0551977 4.507883 4.4600496 4.540971 4.6298156 4.4559736
1368433_at 9.688352 9.712231 9.768242 9.702138 9.701207 10.012929 10.150259 9.737357 9.615329 9.562028 9.698882 9.770674
1368434_at 7.6430726 7.78494 7.441615 7.882982 7.3926854 7.664025 7.9348674 7.351507 7.646473 7.2715683 7.184938 7.1595306
1368435_at 11.532788 11.429344 10.981593 10.793363 11.518567 11.556807 10.861139 10.879429 10.722347 11.1218 10.802829 11.129928
1368436_at 9.443804 9.591249 9.4503355 9.39561 9.473157 9.074458 9.1080885 9.267853 9.372183 9.38754 9.194544 9.351639
1368437_at 5.1460643 5.082427 5.161264 5.1059456 5.272105 5.0666986 4.9861403 5.17864 4.9739094 4.9724827 5.1088567 5.0804815
1368438_at 4.544711 4.286104 4.5490284 4.458397 4.582415 4.276857 4.5626745 4.29364 4.604478 4.284773 4.521881 4.5274944
1368439_at 5.75276 6.150975 6.10532 5.7229075 6.053674 5.72589 5.5752816 5.9464183 5.9077067 6.0343575 5.937525 5.734352
1368440_at 7.732751 7.7307873 7.60888 7.6884913 7.9714537 7.3805695 7.9843655 7.9297924 7.716174 7.583797 7.9024124 7.680562
1368441_at 5.9437447 6.4203696 5.9626985 6.1359315 6.0253363 6.568686 6.2716436 6.1566687 6.535356 5.9501615 6.053357 6.413222
1368442_at 13.301604 13.269905 13.248607 13.242897 13.215601 13.421856 13.46232 13.227918 13.19241 13.203978 13.171036 13.1119995
1368443_at 5.6342087 5.645887 5.485294 5.4375763 5.400625 5.3306737 5.3090196 5.668844 5.296173 5.645832 5.350768 5.361448
1368444_at 8.473007 8.561708 8.211067 8.413042 8.402898 8.439551 8.646749 8.446987 8.620984 8.384999 8.489415 8.561397
1368445_at 5.842432 5.7158318 5.9830446 5.6310186 5.856144 5.531456 5.5165844 5.7552404 5.682864 5.629263 5.9142895 5.566922
1368446_at 7.6692114 7.184311 7.7182455 7.6125774 7.66245 7.3886256 7.5569406 7.7877893 7.345358 7.552618 7.87424 7.300911
1368447_x_at 6.6876774 6.354775 7.108428 5.9720645 7.297706 7.310313 6.0890465 7.650155 7.5948467 7.5394297 9.22005 5.8583817
1368448_at 6.6097503 6.520191 6.568435 6.7750626 6.6113234 6.094773 6.544461 6.638177 6.6584797 6.6111045 6.694906 6.6499224
1368449_at 4.500903 4.4504166 4.6331882 4.4922085 4.607045 4.6016564 4.5273023 4.1428504 4.906131 4.641577 4.795555 4.479512
1368450_at 4.9412193 5.542794 5.2768087 5.3518596 5.074286 5.4547024 5.7636895 5.644862 5.163116 5.952594 5.7767096 5.827005
1368451_at 6.3123183 6.2290463 6.2380824 6.312171 6.13159 6.3126626 6.1584897 6.215015 6.565385 6.5358615 6.254056 6.1902556
1368452_at 9.334965 9.122193 9.239298 9.141232 9.430457 9.643347 9.870068 9.226247 9.156869 9.026147 9.006365 8.9382305
1368453_at 10.532042 11.387955 10.813299 11.00632 10.980328 10.598372 11.714992 11.452465 11.167365 10.798217 10.891165 11.381942
1368454_at 3.916584 4.1866455 3.9832003 4.1412487 4.316707 4.217656 3.9830737 4.423 3.9597564 4.0016966 3.9926958 4.165554
1368455_at 5.1035223 5.5554705 5.294744 5.8599706 5.6381073 5.270785 4.8102007 5.257717 5.5168247 5.0903645 5.397682 5.3322887
1368456_at 3.9071405 4.007058 3.8471608 3.8408327 4.0560474 3.9817753 3.7803445 3.971039 3.8515434 3.7411096 3.7160947 3.8128066
1368457_at 3.5680373 3.6844482 3.7986805 3.9648232 4.0271482 3.7558198 3.7374957 3.9036064 3.8354068 3.9799447 3.6520848 3.6742866
1368458_at 9.147527 10.160023 10.113403 8.77722 11.043234 8.555901 10.543291 10.041128 8.411043 10.403428 9.341447 10.6226
1368459_at 4.2828226 4.3702445 4.213142 4.260943 4.0895395 4.350849 4.1170316 4.165077 4.493941 4.070488 3.9857986 4.4419813
1368460_at 7.6762652 8.235683 7.5373626 6.8129587 7.3392167 7.212977 7.3931413 7.542876 7.2883573 7.1976714 7.2041583 6.8128405
1368461_at 11.413945 11.3751545 11.05997 11.549579 11.312884 11.642511 11.481534 11.506993 11.422689 11.146998 11.043159 11.1098995
1368462_at 5.410422 5.3936744 5.0501537 5.1294928 5.4321074 5.055792 5.268082 5.2939644 5.2372093 5.208078 4.917129 5.200605
1368463_at 7.344596 7.539676 7.2235594 7.31907 7.0410686 7.0365596 7.2721534 7.167031 7.2260857 7.104847 7.0662084 7.093471
1368464_at 6.170097 6.2802725 6.326256 6.004443 5.9630566 6.0114794 5.965724 5.929023 5.7414727 6.19573 6.0583096 6.2969327
1368465_at 3.6115804 3.5999475 3.8563995 3.6138494 3.6245792 3.783417 3.5808718 3.9370866 3.8762355 3.6600735 3.6803558 3.4754763
1368466_a_at 5.73575 5.2489605 5.594057 5.4634376 5.5469775 5.494153 5.888913 5.5185895 5.605617 5.223173 5.5776505 5.6749973
1368467_at 12.840962 12.767364 12.799374 12.876093 12.847714 12.939065 13.132993 12.862663 12.825673 12.744567 12.844802 12.751176
1368468_at 4.5429754 4.5426717 4.4515257 4.3887997 4.5348206 4.8226924 4.1883745 4.693292 4.5849147 4.658408 4.5671387 4.6573615
1368469_at 5.6610045 5.601687 5.6595616 5.663791 5.688352 5.3330216 5.335275 5.5160375 5.5231924 5.506066 5.5566254 5.369234
1368470_at 8.737819 8.803852 8.743534 8.644777 8.340948 8.298542 8.288437 8.701567 8.440054 8.505006 8.840335 9.020799
1368471_at 5.56023 5.4065657 5.4482746 5.607798 5.251308 4.901758 5.5180807 5.1618357 5.3308315 5.5489388 5.264501 5.3768883
1368472_at 4.8651724 4.925054 4.815672 4.8998747 4.8690295 4.651548 4.696231 5.161052 4.9657226 4.8611736 5.1431456 5.1554713
1368473_at 4.6866894 4.866691 4.9260154 4.7471523 4.8345494 4.627978 5.0443525 4.840305 4.8546324 4.8980703 4.980953 4.9245725
1368474_at 6.730013 7.345472 7.4676228 7.324055 6.776753 7.1215754 7.714494 7.131843 7.206015 6.6179385 6.8470674 8.050074
1368475_at 4.907365 4.656038 4.6602063 4.866252 4.4863157 4.785173 4.5264435 4.6264014 4.858376 4.764705 4.869634 4.6312428
1368476_at 6.3062696 6.3233943 6.652227 6.311982 6.3485365 6.9255757 6.7343383 6.208358 6.47485 6.700211 6.603278 6.4676924
1368477_at 6.757338 6.88474 6.8279967 6.8250175 6.8402123 6.8876405 6.917118 6.834331 7.1695724 6.860073 6.8920555 6.769102
1368478_at 3.8957736 3.7218122 3.9685345 3.5819983 3.8282642 3.8514702 3.8659048 3.7974472 3.705791 3.5930715 3.8483756 3.721884
1368479_at 3.7568667 3.6611814 3.6418896 3.493168 3.8443594 3.5519886 3.5315168 3.77219 3.7940538 3.5889177 3.8551602 3.5758257
1368480_at 6.2971745 6.067818 6.182295 6.124953 6.2821975 6.0949574 5.9936943 6.1672873 6.062396 6.3560243 5.7304816 6.0529943
1368481_at 5.177149 5.32843 5.1918716 5.3721957 5.425705 5.1435876 5.188218 5.4134283 5.3680496 5.3319073 4.9171424 5.1630197
1368482_at 6.861213 7.29074 7.4974136 7.160982 6.728164 6.301901 6.183975 6.6621413 6.745253 6.996595 6.8210464 7.570225
1368483_a_at 4.271645 4.6871476 4.571564 4.1040483 4.1471443 4.2214403 4.033104 4.17202 4.263357 4.1636324 4.179327 4.1916895
1368484_at 5.5082726 4.861627 4.985122 5.5355606 6.3226275 4.616192 5.0813713 5.2032294 4.81149 5.7076693 5.024387 5.0752583
1368485_at 4.8295317 4.959048 5.101117 4.902673 4.9636993 4.991001 5.0507183 4.9319706 4.8618994 4.6054378 4.9267054 4.838375
1368486_at 6.5012193 6.8822165 6.6581893 6.845744 7.663805 6.192902 7.188993 6.4509997 7.0736995 7.7262235 5.7521405 6.780934
1368487_at 3.1876884 3.1974247 3.288808 3.2554958 3.2479458 3.2359822 3.26068 3.3128598 3.5358229 3.420916 3.2882237 3.165943
1368488_at 8.891368 9.262129 8.695923 9.0495205 8.992558 9.036639 9.333913 8.914281 8.841333 8.546987 8.357742 8.271625
1368489_at 5.1943016 4.980959 4.828636 5.032446 4.9890194 4.7421093 4.5329247 4.999608 4.7641187 4.867554 4.9992013 4.7415237
1368490_at 10.375738 9.876449 10.210973 11.070267 10.86012 10.112193 9.91 9.997275 10.471918 11.229915 10.952985 9.86156
1368491_at 6.150643 6.4882836 5.929817 5.6928635 6.360483 6.060177 5.98692 6.3304296 6.5752406 6.378756 6.4798617 6.7114015
1368492_at 7.5251822 7.970879 7.5117517 7.750958 7.253028 7.3637476 6.9421277 7.5821342 7.3960505 7.255302 7.260842 7.859384
1368493_at 4.905018 4.6541586 4.7272487 4.7226677 4.8416023 4.5225096 4.3304996 4.810436 4.9682345 5.045906 4.6277075 4.632724
1368494_at 3.8862462 4.615665 4.676571 4.3566623 3.8314304 4.208255 3.900914 4.039516 4.217333 3.7343993 4.5319767 4.442076
1368495_at 5.2428727 5.282734 5.3026695 5.3190165 5.364462 5.3987455 5.1889877 5.493182 5.7400413 5.418677 5.573269 5.4845796
1368496_at 4.4326 4.367277 4.5735455 4.4478464 4.253152 4.199172 4.2605734 4.4588957 4.464386 4.418497 4.4275074 4.373755
1368497_at 10.225345 10.709017 10.125003 10.941867 10.706368 11.553376 11.473642 10.873119 11.092027 11.38188 11.347681 11.4593
1368498_a_at 3.1948497 3.1211562 3.122264 3.1209605 3.2720077 3.3500543 3.250079 3.2603295 3.1986496 3.2780926 3.1618226 3.2279782
1368499_at 3.4821985 3.4296691 3.234352 3.1816392 3.3872895 3.2595854 3.0992975 3.2869358 3.2099771 3.3263278 3.3036766 3.1992521
1368500_a_at 6.7292747 6.7074623 6.821532 6.6301947 6.6638536 6.5464973 6.5011163 6.670024 6.7951927 6.755372 6.5631704 6.5990644
1368501_s_at 6.923392 7.3048344 7.023263 6.657195 6.8650713 6.4166374 6.21907 6.961103 6.790588 6.0823445 6.0778413 6.3054204
1368502_at 4.062457 4.0341063 4.0672894 3.8858128 4.3574753 3.9252198 4.1690216 4.1704597 3.932283 4.2174954 4.2577276 3.8820286
1368503_at 8.430679 8.334315 8.449121 8.368223 8.5017185 7.9922633 7.8536167 8.561979 8.310423 8.419245 8.5473175 8.110224
1368504_at 10.900719 10.840152 10.884851 10.895138 10.950644 11.173744 11.11417 11.162418 10.944127 10.870236 10.970394 11.029351
1368505_at 5.1871243 5.4143205 5.0630865 5.796034 5.0747833 5.2585406 4.9002256 5.874395 5.1568127 4.9396234 5.588307 5.475829
1368506_at 5.09724 4.7181225 4.8541765 5.382686 4.874988 5.083961 5.0923347 5.315122 5.1534286 5.020274 4.7921443 4.8081746
1368507_at 11.7221155 11.771514 11.55278 11.6827755 11.465795 11.447278 11.422068 11.48792 11.612812 11.697754 11.409743 11.675885
1368508_at 8.295974 8.307668 8.380531 8.241732 8.449101 8.449549 8.566105 8.158912 8.2018175 8.350872 8.27889 8.30199
1368509_at 6.9653497 6.232999 5.8865685 7.282095 6.3624287 6.115738 7.1776752 6.5233073 6.269813 7.0081463 6.401307 6.3717046
1368510_at 4.517626 4.5038996 4.488227 4.749593 4.772219 4.652585 4.3780193 4.5310354 4.835475 4.385503 4.6475763 4.7429113
1368511_at 4.2300653 4.28825 4.093005 3.8929012 4.09091 3.9383235 3.976908 4.158501 4.105775 4.236513 4.5441184 4.598884
1368512_a_at 10.136054 10.299875 10.242785 9.516334 9.806147 10.33861 10.440073 9.455002 9.746952 9.435831 9.489891 9.12846
1368513_at 5.9090176 6.307405 6.0805097 6.3450603 6.299785 6.147536 7.0621696 6.3060064 5.906397 6.042103 6.218733 5.855749
1368514_at 11.51752 11.343596 11.507919 11.415065 11.480085 11.753963 11.805462 11.543422 11.450247 11.315569 11.164139 11.075065
1368515_at 5.1108513 4.8570766 4.8003397 4.942399 5.0925827 5.0035553 4.524333 4.899332 5.0355096 4.9953403 4.6753454 5.0142384
1368516_at 6.49235 6.4481564 6.284799 6.396116 6.5860233 6.59067 6.866708 6.39438 6.314405 6.2553697 6.271991 6.376426
1368517_at 6.7713127 6.758737 6.3328347 6.6416755 6.7187195 6.7122765 6.508551 6.7461624 6.5847683 6.4450884 6.634996 6.4877834
1368518_at 8.191187 8.370291 8.459263 8.439674 7.992591 8.461188 8.022953 8.412254 8.217877 7.978694 7.928231 8.580223
1368519_at 5.0187135 4.961349 5.171064 5.097652 4.938473 5.061494 5.156229 5.119769 5.324821 4.8685884 4.99955 5.06991
1368520_at 13.142381 13.124731 13.175736 12.36044 12.197126 13.054337 12.853404 12.409401 12.619553 12.597828 12.462453 12.522739
1368521_at 6.5359793 6.6653543 6.6867366 6.630552 6.1913652 6.566628 6.2085543 6.3875422 6.42569 6.347149 6.421049 6.9835935
1368522_at 4.3619976 4.349333 4.3358564 4.5181985 4.580486 4.7063003 4.47154 4.5371885 4.547064 4.620038 4.791354 4.9043384
1368523_at 3.7831368 4.000021 3.8190858 3.88593 4.1691885 3.9817753 3.9563918 3.8943307 3.935207 3.9985037 3.8602676 3.922042
1368524_at 3.5701964 3.5134249 3.6167314 3.5432873 3.902594 3.6733274 3.9647858 3.5748327 3.5927577 3.6362674 3.6836193 3.742905
1368525_at 7.0922093 7.060612 6.955533 6.79475 6.9481206 7.3090777 7.422012 7.0434313 6.9624567 7.0656643 7.329107 7.414856
1368526_at 7.2575483 7.2831597 7.30139 7.1382666 7.2666407 7.3210897 7.092214 7.1235447 6.9531035 6.9625382 7.081316 7.075588
1368527_at 3.2154558 3.3798833 3.3879554 3.1346579 3.4453232 3.5102804 3.2334242 3.3712943 3.4483721 3.321707 3.3726509 3.2341328
1368528_at 8.443373 8.613445 8.533089 8.199288 8.699288 8.991598 8.903826 8.28009 8.386627 8.690184 8.314589 8.463131
1368529_at 4.613596 4.502229 4.6598377 4.120533 4.777497 5.2013264 5.442745 4.3381157 4.6838408 4.5262327 4.489104 4.550695
1368530_at 4.569463 4.458728 4.30383 4.5874915 4.5226517 4.633653 4.5755806 4.5223 4.952551 5.128726 6.6883626 7.0454397
1368531_at 3.5155685 3.525132 3.4908257 3.4213104 3.5335133 3.233304 3.389491 3.5622425 3.541592 3.4033778 3.342061 3.514661
1368532_at 3.68504 3.7593477 3.931903 4.010806 3.9308727 3.756937 3.985271 3.727058 3.9586568 4.134141 4.018112 3.984826
1368533_at 5.1207466 5.490073 5.0946217 5.234421 4.8134604 5.201106 5.9645514 5.356326 5.486452 4.9773226 5.27617 5.416497
1368534_at 5.7622457 5.7675557 5.904927 5.737067 5.753541 5.6709337 5.630951 5.7330537 5.9157615 5.84278 5.8461194 5.456603
1368535_at 5.1967106 5.283233 5.64042 5.4882293 5.526819 5.208593 5.1725035 5.2893906 5.3693223 5.5227203 5.3104324 5.5834627
1368536_at 10.4899435 10.373422 10.489201 10.333555 10.292359 10.545837 10.571306 10.494007 10.6593685 10.436041 10.467534 10.499
1368537_at 6.373179 6.438256 6.4369235 6.488275 6.3830075 6.9367347 7.5124063 6.673374 6.3583856 6.380557 6.4489627 6.841802
1368538_at 8.092024 8.127338 8.055902 8.096896 8.070131 8.215354 8.214033 8.125981 7.998776 8.089528 8.021898 8.158419
1368539_at 3.2976136 3.3798833 3.3152494 3.4371378 3.3689399 3.279788 3.3656476 3.1872795 3.3806696 3.3380268 3.4251971 3.3191977
1368540_at 4.667094 4.3446875 4.0906963 4.2678647 3.9107108 4.4684725 4.382758 4.485721 4.1492467 4.2768955 4.417386 4.438418
1368541_at 5.7441516 6.0583158 6.2126646 6.065322 5.8743277 6.3980513 5.5752816 6.0385647 5.913992 5.9739413 5.901132 6.5937634
1368542_at 4.881171 4.4984584 4.756248 5.0083933 4.6702523 5.04896 4.8449335 4.2586856 4.488265 4.5039015 4.5699997 4.9239426
1368543_at 8.371603 7.0413785 8.067789 8.080271 7.6289363 8.408482 8.233763 8.132959 7.428508 6.7643967 7.2797103 5.7954774
1368544_a_at 4.842719 4.5772343 4.4798937 4.836768 4.4902625 4.348584 4.87189 4.9945493 5.4007354 5.5808973 5.385259 5.9197874
1368545_at 5.521572 5.183834 5.2234197 5.1834393 5.4279532 5.1638565 4.616481 5.4520054 5.1475606 5.211644 5.330587 5.217609
1368546_at 4.809839 4.83831 4.892425 5.22662 4.7392774 4.8054214 5.0617075 4.8497553 4.916092 4.8179846 4.816307 4.945057
1368547_at 3.9991455 4.0597353 3.8583004 4.1011286 3.8823986 4.0384116 4.0473995 3.9626045 4.057208 3.7539706 4.1125474 3.7791326
1368548_at 3.2366307 3.3720455 3.347033 3.3127744 3.4436388 3.2215526 3.1993544 3.2976162 3.2405555 3.1798983 3.053385 3.3883035
1368549_at 9.190801 8.853971 8.9186325 9.011779 9.122527 9.41034 9.456744 8.987837 8.998583 8.883947 8.89809 9.085451
1368550_at 4.643099 4.968269 4.982462 4.801837 4.8997846 4.977998 5.0633864 5.1121836 4.9058275 4.912999 4.775102 4.816003
1368551_at 4.2274 4.169897 4.53028 4.5745077 4.648105 4.678548 4.4882574 4.6333814 4.480772 4.396732 4.521312 4.7510343
1368552_at 10.959196 10.974883 10.976547 10.889803 10.999822 10.605198 10.466355 11.010118 11.029188 11.015074 11.065734 10.962037
1368553_at 5.3523693 5.374282 5.1843014 5.1102405 5.098651 5.276313 5.483835 5.0955763 5.0535793 4.938402 5.117549 5.045933
1368554_at 5.456482 5.2806573 5.380603 5.603303 5.3570533 5.4874353 5.353662 5.3979044 5.862771 5.767242 5.303232 5.228695
1368555_at 5.2678227 5.748307 5.6728344 5.964685 5.651815 5.541966 5.356296 5.767752 5.7911854 5.4877253 5.4229784 5.5364265
1368556_at 4.5450764 4.5365295 4.7478247 4.560619 4.755857 4.471816 4.684223 4.543803 4.569063 4.7309113 4.4022202 4.656088
1368557_s_at 4.762876 4.5067883 4.6695843 4.495609 4.626051 4.504295 4.3576818 4.355356 4.5521994 4.7262974 4.467998 4.363281
1368558_s_at 8.768955 9.131262 9.110407 8.523573 8.096899 8.280113 7.441786 8.578792 8.75659 8.368017 8.170605 9.135662
1368559_at 5.6699934 5.3427963 5.5267973 5.2951994 5.5431485 5.4409275 5.3246436 5.266007 5.4564257 5.2496557 5.444512 5.323139
1368560_at 5.477283 5.1501417 5.067055 4.834297 5.046644 5.146428 4.9822445 5.018581 5.181244 5.1240377 5.0231276 5.1563883
1368561_at 4.1000905 3.95841 4.1906652 3.8653944 4.3071814 3.6733274 3.9563515 3.9177883 4.2902536 3.8397725 4.2099953 3.7875652
1368562_at 4.9644995 4.8080482 4.7139697 4.7642536 4.9838223 4.8047523 4.8399496 5.0824137 5.13782 4.7995644 4.8986845 4.650118
1368563_at 6.805826 8.021113 7.6241245 6.184538 6.4981675 7.18418 7.0019517 8.35744 7.7450943 7.7525134 7.59432 7.2008543
1368564_at 4.6786885 4.5970573 4.6289682 4.8291216 4.7966604 4.7402945 4.628261 4.676043 4.6574125 4.839886 4.664609 4.641508
1368565_at 4.6301823 4.484294 4.4584637 5.200026 4.2448506 4.301358 5.685124 5.470359 4.1866093 4.3053007 5.4820075 4.6155605
1368566_a_at 11.59877 11.694007 11.543422 11.408162 11.293458 10.821306 10.487953 11.631154 11.684456 11.254746 11.417149 11.409654
1368567_at 7.4995484 7.5282083 7.624621 7.6382475 7.825843 7.7827063 7.575565 7.644529 7.408452 7.745062 7.786866 7.475179
1368568_at 5.649543 5.6932936 5.6757827 5.8130155 5.644435 5.539877 5.655404 5.903886 5.905876 5.876452 5.7521696 5.800235
1368569_at 3.818684 4.8246183 3.6750016 3.7734995 3.944014 3.8250864 3.4523683 3.8264217 3.7943046 3.6397793 3.7503293 3.615042
1368570_at 7.642577 7.8674026 7.7878733 7.8410225 7.716817 8.173611 8.07393 7.7538557 7.41912 7.6768603 7.6905146 7.5543385
1368571_at 4.635502 4.7794046 4.487794 5.0175133 4.4387994 5.1372647 4.9818053 4.5445204 4.6235123 5.0487766 4.4653597 4.931288
1368572_a_at 5.156173 5.4054604 5.429159 5.1721344 5.4235606 4.9999785 5.028318 5.2554946 5.324473 5.4493303 5.555152 5.508198
1368573_at 7.9590683 8.0805 8.110741 8.005634 8.068997 8.804058 9.238229 8.031311 7.9793334 8.213649 7.948565 8.319853
1368574_at 10.254701 10.398834 10.357513 9.977168 10.203039 10.019854 9.938676 10.055025 9.935844 9.912694 9.975668 9.652291
1368575_at 5.1348414 5.0969563 5.4758186 5.383026 5.4253616 5.263281 5.527636 5.0277686 5.3257766 5.2167935 5.1976347 5.116888
1368576_at 4.5312133 4.2938566 4.1675663 4.0896726 4.053436 3.8656049 3.7027493 3.9154341 4.049459 4.2058134 4.0850906 4.0766735
1368577_at 3.554707 3.5638058 3.4078872 3.406477 3.4320724 3.389243 3.4938235 3.3671196 3.5773764 3.5673788 3.6369388 3.3305683
1368578_at 4.945132 4.741957 4.779625 4.759283 4.552687 4.7744727 4.6819315 4.6382403 4.7215223 4.7848635 5.0416193 4.744282
1368579_at 4.510618 4.5327954 4.644947 4.598194 4.5380163 4.474798 4.4793262 4.726042 4.656097 4.5049467 4.455554 4.5853205
1368580_at 6.2534604 6.378688 6.1217556 6.290014 6.4296265 6.455405 6.587688 6.2961645 6.403749 6.175597 6.293268 6.3845882
1368581_at 5.6920013 5.6925693 5.7881155 5.8438582 5.560721 6.1184287 6.3129177 5.6753407 5.7935147 5.7378654 5.702475 5.985534
1368582_at 4.102538 3.9395201 4.2052746 3.7779179 4.177533 4.1039257 4.0158453 3.9103696 4.0775733 4.1467247 4.0245504 3.736732
1368583_a_at 13.708374 13.826961 13.989687 13.7053385 13.89989 14.085961 13.698638 13.852611 13.782825 13.902663 13.690851 13.52388
1368584_a_at 4.5197425 4.759516 4.3195405 4.5610013 4.6539025 4.4908752 4.3324447 4.728924 4.833639 4.333947 4.439534 4.738175
1368585_at 5.8020134 5.8412557 5.8783727 6.071041 5.8356237 5.5845156 5.6727266 5.7146063 5.949718 5.8810945 5.849889 5.891003
1368586_at 5.039789 4.925054 4.997135 5.136862 5.02858 4.8415914 4.9918203 4.883669 4.9876623 5.018671 4.857298 4.9515247
1368587_at 13.974146 13.893079 13.900487 13.913544 13.850724 13.792931 13.436227 13.868144 13.877629 13.880441 13.905724 13.773716
1368588_at 6.483509 6.426948 6.6932745 6.455539 6.194802 7.0570006 6.71951 6.6152244 6.664192 6.040616 6.4085426 6.5762043
1368589_at 8.868533 8.7674885 8.884633 8.605604 7.9497004 9.512891 8.585019 8.397057 9.007079 7.968372 8.221886 8.979097
1368590_at 4.0927424 4.3139873 3.9857888 4.0569243 3.9814289 4.1179805 4.210566 3.8688722 3.7727334 3.867333 3.9652214 4.1147337
1368591_at 9.213882 9.249167 9.24517 8.998506 8.917895 8.835321 8.707332 8.976734 8.994164 9.081522 8.864315 9.039357
1368592_at 8.117432 8.017647 7.298601 7.8370295 7.7372303 7.404201 8.022042 7.523449 7.0630302 7.198602 7.4047728 7.235691
1368593_at 8.537453 8.680599 8.553873 8.430256 8.979345 8.455748 8.524742 8.667067 8.48534 8.341375 8.6707325 8.620762
1368594_at 5.139007 5.0150857 5.073056 4.9394875 4.9978147 5.0598173 5.1503196 4.9177732 5.1900244 5.057148 5.1816373 5.010756
1368595_at 4.681421 4.666232 5.040123 5.0617504 4.7117267 4.483264 4.8867183 5.009592 4.599905 4.603251 5.017337 4.9358134
1368596_at 7.084832 6.955292 6.7535243 7.206062 6.980903 7.2724686 6.9497724 6.559128 6.9045343 6.8481216 6.5631704 6.7577095
1368597_at 6.0322957 6.0641084 6.3362694 6.021942 6.245129 6.235965 6.3100305 6.042115 6.134771 6.158854 6.1169047 5.8383994
1368598_at 6.3466463 6.2870946 6.255246 6.488811 6.407043 5.9109163 5.82699 6.4878645 6.303464 6.4334292 6.4862456 6.078601
1368599_at 5.721628 5.5723257 5.5428524 5.837422 5.8402934 5.5321255 5.36236 5.6527615 5.812302 5.522823 6.003332 5.582775
1368600_at 10.945065 10.871987 10.611405 10.622988 10.727702 10.911777 11.080272 10.291223 10.380418 10.386311 10.207934 10.38915
1368601_at 4.4325366 4.343459 4.336759 4.4447913 4.4778533 4.4196644 4.4637914 4.531441 4.651536 4.659976 4.45019 4.516458
1368602_at 4.0603676 3.93712 3.926168 3.8091567 3.7982075 3.885497 3.8362074 4.201731 4.03821 3.976044 3.9651012 3.746741
1368603_at 4.5393095 4.468368 4.911934 4.354045 4.6885967 4.6321983 4.5450835 4.4923716 4.500487 4.4332676 4.514947 4.3606324
1368604_at 4.9319997 4.911186 4.966455 5.22662 4.8573613 4.847563 4.866551 4.7406993 4.9541054 5.0782685 4.7241325 4.820873
1368605_at 4.9403524 5.03965 4.537755 4.764788 5.082275 5.174367 5.1838894 5.226536 5.0919633 5.04977 4.9836993 5.2534122
1368606_at 4.1687565 4.279517 4.234604 4.54099 4.412124 4.0791984 4.300356 4.19462 4.1330776 3.8206284 4.5064397 3.9988735
1368607_at 8.7236395 7.9719443 7.4506903 7.6516933 8.194128 6.7966757 8.360485 7.736728 8.280751 8.729384 7.0929823 7.578536
1368608_at 10.040515 10.137597 10.077943 10.112328 10.122391 9.980461 9.890691 10.246341 10.013342 10.079656 10.268419 10.139766
1368609_at 12.798564 12.684656 12.615826 12.815351 12.797939 12.689592 12.787946 12.891101 12.727372 12.552404 12.616909 12.5450115
1368610_at 3.9151824 3.9428 4.073307 3.984249 4.1331234 3.6619866 3.6856604 3.8731937 4.039987 3.8658137 4.1205606 3.8266642
1368611_at 3.996312 3.895918 3.944725 3.8222609 3.9944868 4.0075264 3.8453043 3.957617 4.019283 3.8848085 4.199975 3.961786
1368612_at 5.5376973 5.4397607 5.280387 5.190157 5.4155946 5.637205 5.347307 5.2052727 5.208172 5.221074 5.520907 5.2949877
1368613_at 4.0862684 3.9414365 4.2488327 4.110054 4.0118513 4.022606 3.9730985 4.087302 4.368189 4.137982 4.1659784 4.2376704
1368614_at 7.35507 7.6290684 7.8053255 7.200689 7.610992 8.06731 8.210963 7.7041225 7.818569 7.6879487 7.4766383 7.585828
1368615_a_at 4.829652 4.873782 4.6429133 4.767386 5.054312 4.7251906 4.527667 4.5336523 4.9909296 4.8289423 4.9065595 4.7364063
1368616_at 5.9110546 5.929436 6.264397 6.0495296 6.042496 5.9641514 6.289284 6.1360354 6.207454 6.145242 6.2613044 5.9859753
1368617_at 3.7826366 4.6718187 4.604916 4.1279235 4.4844775 4.5980816 4.1519117 4.4472423 4.7172666 4.9410267 4.8861575 4.2594414
1368618_at 9.225074 9.397107 9.20339 9.321727 8.984587 9.205479 9.257606 9.309726 9.182159 9.055994 8.852219 9.243267
1368619_at 5.310608 5.101077 5.226033 5.2630744 5.3321495 5.053007 4.810091 5.238066 5.224473 5.1713953 5.116287 5.267965
1368620_at 5.7214575 5.440344 5.5363045 5.453575 5.569342 5.478966 5.1098027 5.5492635 5.760433 5.353933 5.3315964 5.4450235
1368621_at 10.450685 10.787207 10.5859785 10.6660795 10.902509 10.616496 10.613616 10.622759 10.358599 10.562769 10.608354 10.449762
1368622_at 4.4122133 4.1429353 4.1826887 4.2694807 4.6352677 4.269373 3.914745 4.393709 4.1607437 4.0881934 4.2732735 4.360772
1368623_at 4.375925 4.2645407 4.4715586 4.4511814 4.5372267 4.5462437 4.683633 4.369853 4.269761 4.456086 4.4696674 4.2198787
1368624_at 3.7659738 3.958499 3.8771238 3.6815085 3.9298716 3.8397493 3.617092 3.6230774 3.663538 3.6492267 3.658989 3.6757126
1368625_at 4.98191 5.05908 5.0547447 5.4424124 5.405283 4.976327 5.0729094 4.8866105 5.1356244 5.215459 4.983309 5.024367
1368626_at 4.369709 4.5863914 4.410315 4.763177 4.415625 4.345443 4.1160088 4.3558154 4.395001 4.5397663 4.476205 4.3779387
1368627_at 12.969974 12.87419 12.778182 12.8727455 12.849488 12.724485 12.909792 12.619624 12.63696 12.533763 12.397765 12.255736
1368628_at 4.075095 3.9180233 3.794306 3.7733307 3.6614897 3.7837133 3.8169417 3.6732252 3.9034724 3.5980115 3.9158435 3.7766957
1368629_at 4.3649616 4.462652 4.360442 4.433685 4.66024 4.420627 4.216728 4.3891525 4.3912005 4.693556 4.4884715 4.4038215
1368630_at 3.6516135 3.5974386 3.6601481 3.6157925 3.6425726 3.6226914 3.652443 3.4285836 3.639387 3.5890272 3.6532946 3.3464806
1368631_at 4.3226357 4.3526025 4.228572 4.4610953 4.6655254 4.0820355 4.28677 4.4594584 4.1349263 4.2454367 4.6028175 4.54595
1368632_at 3.4546804 3.449023 3.56674 3.229252 3.4114563 3.4706552 3.3184562 3.407474 3.3244007 3.3361537 3.6041124 3.2898507
1368633_at 3.5406091 3.383358 3.5514355 3.5454075 3.4289303 3.545363 3.4027936 3.4413211 3.4283288 3.5211546 3.2646778 3.5332522
1368634_at 7.759234 7.9347706 8.067783 7.855297 8.034977 7.847098 7.780498 7.831882 8.070856 7.975158 7.9303737 7.8287797
1368635_at 4.045349 4.0603933 4.0955486 4.021206 4.188237 3.9176698 3.8687737 4.1083097 3.9257314 4.219138 3.954388 3.9150155
1368636_at 5.8579946 5.693883 5.579223 5.65241 5.4698434 5.355346 5.4357185 5.4476333 5.6339607 5.765932 5.524332 5.886648
1368637_at 4.024649 3.9708495 4.291259 4.4253902 3.913167 3.8347287 3.8732336 4.182366 4.387007 4.11516 4.008066 4.0098042
1368638_at 5.388071 5.604476 5.3350196 5.478607 5.2932396 5.2928443 5.253708 5.2115374 5.2744007 5.2458515 5.1126995 5.230567
1368639_at 3.8707812 3.9189332 3.90199 3.8200755 3.9761817 3.9146564 3.6135042 3.826422 3.9384637 3.8677418 3.876472 3.699444
1368640_at 4.9528985 5.3093224 5.56523 5.409768 5.2799067 5.0402946 5.176894 5.0182905 5.354702 5.160582 5.3000455 5.0635347
1368641_at 4.2531686 4.5357785 4.71448 4.855445 4.2590685 4.292927 4.4199486 4.500192 4.595256 4.0374565 4.418728 5.0428815
1368642_at 9.672368 9.805841 9.733049 9.725617 9.45885 10.009673 9.728561 9.562479 9.594785 9.61999 9.558682 9.797272
1368643_at 4.214114 4.4095793 4.08445 4.074952 3.929631 4.5462437 4.2869864 4.2480373 3.933587 4.256517 4.2866335 4.2817407
1368644_at 4.268067 4.341427 4.377796 4.3783045 4.143446 4.188022 4.2259088 4.071417 4.3088126 4.5954647 4.6503386 4.5793915
1368645_at 6.174684 6.1138964 6.2405114 6.2554364 6.0262184 6.620217 6.3777976 6.0943165 6.195282 6.098749 6.153883 6.3207846
1368646_at 8.586936 8.467898 8.367481 8.555704 8.511721 9.273575 9.711524 8.406945 8.267508 8.32107 8.269991 8.30353
1368647_at 7.437308 7.537847 7.4734244 7.4138255 7.238189 7.466785 7.4628973 7.4174595 7.2519917 7.332886 7.2065287 7.2615485
1368648_at 4.3948402 4.5448246 4.4931855 4.3093953 4.52722 4.5291977 4.4117403 4.434902 4.57035 4.47791 4.388401 4.220358
1368649_at 7.989365 8.041737 8.107197 8.021927 8.004559 7.928476 7.743567 8.018026 7.8407817 8.079195 7.9987044 8.060356
1368650_at 7.433714 7.2844777 7.0745993 6.4891276 6.244873 8.337191 7.5276694 6.1375227 7.5043507 6.2997727 6.992379 7.497634
1368651_at 11.014835 10.95602 11.027549 10.630526 10.555057 11.473671 11.6555395 10.872298 10.792443 11.226517 11.007246 10.993927
1368652_at 6.929635 6.8833957 6.9912715 6.946479 7.115439 6.894058 7.207716 6.986916 7.1229186 6.9140983 6.8995614 7.067313
1368653_a_at 10.953266 10.849381 11.087921 10.910631 11.020606 10.634105 10.331674 10.89455 10.9350195 11.0206175 10.977184 10.832609
1368654_at 6.274086 6.2084527 6.471548 6.1249785 6.1327143 7.153401 6.9883246 6.2271237 6.1646547 6.0787325 5.9466076 6.320855
1368655_at 9.598909 9.737644 9.621732 9.835499 9.429324 9.225393 9.131071 9.509247 9.378861 9.495791 9.459087 9.544054
1368656_at 4.10021 4.0506268 4.12934 4.0032263 4.203906 3.7769113 3.7219718 3.8940399 3.935207 4.240096 3.722573 3.7714663
1368657_at 3.5472014 3.6050432 3.57797 3.4679961 3.6980696 3.6836324 3.5447245 3.6326942 3.6619732 4.123083 3.8116024 3.6665668
1368658_at 4.78603 4.925054 4.698129 4.516218 4.468359 5.0282774 5.2745805 4.577427 4.5106277 4.380783 4.348446 4.545859
1368659_at 10.086721 9.3044615 10.651827 10.362029 9.50787 10.462804 10.772346 10.350909 9.004073 10.356982 10.544281 9.834407
1368660_at 4.857527 4.986995 4.8060565 4.816395 4.7435894 4.7362776 4.808554 4.7505407 5.01638 4.690858 4.8600836 4.651882
1368661_at 6.596178 6.363801 6.7466855 6.502044 6.471411 6.6591635 6.2151628 6.3552775 6.657284 6.6368313 6.5711 6.3062325
1368662_at 7.2846594 7.4112883 7.3275023 7.153847 7.4304457 7.070852 6.76038 7.2440577 7.6857195 7.121567 7.146341 6.656683
1368663_at 3.6473022 3.6791866 3.507821 3.625946 3.9566865 3.3890657 3.3036962 3.810081 3.6737003 3.6525335 3.9489677 3.4955246
1368664_at 5.5093584 5.4036016 5.0834527 5.448655 5.6322765 5.146381 5.2731633 5.367815 5.466937 5.422198 5.3820763 5.313133
1368665_at 8.625938 8.83284 8.663048 8.572836 8.635435 8.669651 8.444279 8.578882 8.594994 8.873596 8.689163 8.721899
1368666_a_at 4.0676084 3.9232905 3.9261692 3.9485786 4.1677284 3.7910686 4.026807 3.779235 3.8963184 3.9060116 3.9174907 3.8513386
1368667_at 5.5635104 5.2323074 5.5219817 5.2947607 5.322697 5.0790234 5.1439524 5.3523664 5.6100082 5.6462646 5.4370217 5.2701
1368668_at 8.9631815 8.985262 8.900895 8.794839 8.8185835 9.470392 9.503463 8.822893 8.926884 9.023335 8.886232 8.973866
1368669_at 7.672019 7.9636073 7.683112 7.7190256 7.464249 7.995284 7.5897517 7.8997273 7.9865336 7.457486 7.7614007 8.395294
1368670_a_at 5.8401985 5.4397607 5.4785185 5.873251 5.5988326 5.6946397 5.350844 5.6865115 5.9348803 5.552798 5.6958995 5.5505123
1368671_at 6.068196 6.247994 5.9883246 6.4125376 6.1164584 5.9833074 6.1329823 6.2935896 6.2846284 5.8392563 6.0291 6.5602403
1368672_at 4.4472895 4.327659 4.672994 4.7181993 4.6232934 3.9676106 4.0507436 4.5009294 4.488265 4.4550867 4.7837067 4.5079727
1368673_at 3.983873 3.9925559 3.893496 4.1564956 3.9982388 3.8750415 4.2869864 3.7250104 3.9455361 4.1416984 3.783896 4.344674
1368674_at 11.325229 11.163852 11.396799 10.995077 11.165023 11.657843 11.682931 11.290696 11.216525 11.050126 11.16444 11.142715
1368675_at 7.4787235 7.373493 7.3981743 7.2212996 7.3517594 7.9169807 7.9031887 7.2646008 7.3302426 7.4030185 7.541554 7.3944187
1368676_at 4.9809494 5.326592 5.0821376 5.2690825 5.3303833 5.30784 5.5641956 5.280681 5.018115 5.575288 5.499933 5.476108
1368677_at 3.9094932 3.7608805 3.6336696 3.4967282 3.7520719 3.5797215 3.6184173 3.4946098 3.4824972 4.051058 3.656662 3.5487537
1368678_at 4.5136228 4.3740892 4.6587415 4.5257034 4.3326654 4.25502 4.3528647 4.357494 4.387007 4.5428543 4.4089212 4.3091865
1368679_a_at 7.091567 7.2315884 7.2265406 7.150445 7.1062236 7.5034075 7.573832 7.111194 6.6935377 7.100181 6.831287 7.1768656
1368680_a_at 4.4027023 4.1359572 4.6066437 4.500107 4.599017 4.2388983 4.2076254 4.5075345 4.4450927 4.553513 4.3801794 4.2301717
1368681_at 6.3935704 6.405128 6.170802 6.293655 6.169092 5.708959 5.928361 6.560599 6.1660285 6.2016377 6.386997 6.3259063
1368682_at 4.5168023 4.5671473 4.4493847 4.4109106 4.441677 4.399933 4.0648804 4.229144 4.3392053 4.5993123 4.781763 4.516458
1368683_at 3.2531197 3.3425086 3.2757053 3.2248814 3.2400086 3.3757267 3.2339013 3.354414 3.2251325 3.4698129 3.2014887 3.4653423
1368684_at 5.24539 5.4605455 5.6428432 5.436948 5.687932 5.2298565 5.0673285 5.228774 5.5884953 5.3955946 5.331951 5.6238003
1368685_at 5.197571 4.8284793 4.989446 4.88436 5.7411585 4.7222953 5.029986 4.894461 5.485077 4.8975124 5.108525 5.170494
1368686_at 13.940178 13.968032 13.997382 13.968757 13.893441 13.927485 13.86053 13.920449 13.923694 13.863491 13.858746 13.864303
1368687_at 6.0783644 6.320503 6.1881227 6.0396805 6.1779857 6.4093814 6.218972 6.042276 6.355986 6.111145 6.0536323 6.2000055
1368688_at 4.7576785 4.6543193 4.766115 4.8625245 4.7717457 4.585674 4.523295 4.562029 4.770278 4.713149 4.580709 4.554294
1368689_at 4.1685715 4.014807 4.147587 4.0070395 4.0625424 3.8116064 3.9085286 4.2144594 3.9318824 4.221118 4.313798 3.8675282
1368690_a_at 4.2736278 4.0718575 4.3133745 4.0280395 4.178707 4.2671633 4.1841164 4.243634 4.2688985 4.228975 4.249249 4.186185
1368691_at 4.682484 4.816802 4.6162524 4.478442 4.587165 4.527293 4.7891035 4.650468 4.616358 4.701357 4.4297166 4.491187
1368692_a_at 8.693275 8.444434 8.606981 8.134698 8.206183 9.271143 8.473963 8.326811 8.970062 8.26923 8.579383 8.259537
1368693_at 7.261333 6.912402 7.080954 7.178377 7.5077925 7.2938085 6.9454155 6.823105 7.163073 7.0217338 6.923994 6.9775515
1368694_at 4.285013 4.2353206 4.11062 4.2110014 4.1902304 4.178488 4.04165 4.125142 4.0715055 4.156175 4.0522013 4.1251287
1368695_at 12.3795185 12.533317 12.306618 12.161901 12.43942 11.823791 11.967282 11.895888 12.166469 11.676073 11.665166 11.977229
1368696_at 5.4174757 5.3678617 5.339848 5.2698007 5.4459896 5.055603 4.9270163 5.172667 5.3833156 5.3260126 5.2976995 5.181768
1368697_at 3.8166997 3.693858 3.8683126 3.960821 3.8849843 3.580204 3.7575035 3.7812629 3.840061 3.9253883 3.9073288 3.7087412
1368698_at 6.151561 6.137488 5.8610606 5.692915 6.1116023 5.822497 6.090791 5.241981 5.6262383 5.519782 5.263795 5.4580746
1368699_at 4.4033422 4.253275 4.2854834 4.037019 4.1670313 3.9972723 4.1340117 4.17202 4.259039 4.0856056 4.2231197 4.201471
1368700_at 4.4027004 4.479214 4.516291 4.393399 4.2957163 4.424055 4.7020807 4.406371 4.410146 4.3326445 4.6013885 4.51929
1368701_at 5.171118 4.982446 5.280387 5.2535458 5.1936736 5.449768 5.0859985 5.1353307 5.2584023 5.3308053 5.346159 5.050806
1368702_at 8.675705 8.864867 9.08038 8.546331 8.443989 9.571743 8.881487 8.763059 9.244156 8.675644 8.757557 8.767856
1368703_at 7.1198444 6.899035 6.6724453 7.056856 7.076197 7.4436445 7.8821487 6.953769 6.9131584 6.6880336 6.651217 7.0515785
1368704_a_at 4.4371853 4.4674616 4.3617115 4.3816953 4.513715 4.465457 4.4153786 4.251177 4.5151625 4.325653 4.4193544 4.278411
1368705_at 4.982675 4.792875 5.2586813 5.330858 5.136021 5.1281843 4.979071 5.1745243 5.167612 5.0359783 5.076754 5.1358128
1368706_at 12.082749 12.230322 12.131699 12.28848 11.974733 11.934307 12.117396 11.925094 12.022593 11.898821 11.82381 12.301257
1368707_at 13.294785 13.374522 13.29356 13.353854 13.447252 13.547722 13.662712 13.307667 13.247998 13.185957 13.174321 13.251427
1368708_a_at 4.6945157 4.7133675 4.9508066 4.9106994 4.808136 4.918501 4.6089664 4.716388 4.779508 4.9584928 4.7498455 4.5721316
1368709_at 3.9927878 4.093688 3.942052 3.928783 3.7763853 3.8421361 3.811574 3.8310044 4.0672317 4.156783 4.038436 4.0484
1368710_at 6.3839436 6.3235226 6.2277365 6.2217674 6.2605963 6.515333 6.4739375 6.266114 6.393616 6.2663136 6.2883825 6.420102
1368711_at 8.781516 9.42711 9.118393 9.549201 9.371219 9.02838 9.103458 9.880966 10.013774 8.744579 9.683134 8.897396
1368712_at 8.520339 8.429245 8.565896 8.689705 8.693089 9.219824 9.549728 8.855284 8.663752 8.7612705 8.899223 8.906012
1368713_at 4.1431336 4.2145452 4.6429133 4.300495 4.4232535 4.445521 4.313098 4.606137 4.2594457 4.393196 4.3870735 4.3804145
1368714_at 3.3765523 3.3074944 3.5556536 3.3940601 3.5616438 3.3572237 3.346789 3.4688327 3.477224 3.5267048 3.4892 3.70993
1368715_s_at 4.293604 4.185448 4.0925326 4.079132 4.4167547 4.3075676 4.116785 4.2247477 4.2470503 4.247164 4.1417212 3.920535
1368716_at 4.3522387 4.1013246 4.4292073 4.204258 4.3722153 4.0842514 4.372895 4.174402 4.1489983 4.3884754 4.2528152 3.940052
1368717_at 10.173066 10.137989 9.945722 9.8741455 10.260746 10.055157 10.409353 9.781601 9.9628105 10.055675 9.795785 9.752385
1368718_at 7.037945 8.101869 7.3687434 9.420044 5.619876 7.9714193 10.999262 4.326179 10.20196 11.492107 5.5992575 10.875895
1368719_at 4.980485 5.1528463 5.1798983 4.973423 4.907998 5.1697254 5.1264462 5.073124 5.2281094 4.999716 4.9368143 5.099763
1368720_at 13.016631 12.787674 13.150609 12.787296 13.076543 13.174526 12.985653 13.031585 12.6500845 13.064706 13.127261 13.094603
1368721_at 5.8871794 5.6781564 6.013888 6.3491516 5.9085197 5.8357043 5.8472896 6.0447507 6.071184 5.9430923 6.0495296 5.9330926
1368722_at 3.7636123 3.8332999 3.8060997 3.6530728 3.6081438 3.6755643 3.5282307 3.7799275 3.6698096 3.713987 3.697387 3.6523027
1368723_at 4.9437723 4.8475285 5.065151 5.4162126 5.267453 4.7686777 5.102167 5.020338 5.232658 4.9279857 4.987429 4.948922
1368724_a_at 6.042587 6.153101 6.0689464 6.1549892 6.160173 5.6069703 5.6612606 6.177461 6.1099696 6.339704 5.9769173 6.115758
1368725_at 4.69993 5.4164343 5.0630503 4.9093475 4.731829 4.6524067 5.0159044 5.1957645 5.253683 4.5719786 5.0863333 4.817152
1368726_a_at 6.014627 5.8308363 6.1139517 6.020298 6.086953 6.237335 6.426731 6.2490377 6.0871506 6.0741844 6.149168 6.0685115
1368727_at 3.7737348 3.5192535 3.5966942 3.652563 3.4047556 3.7806497 3.6586304 3.7706738 3.4244325 3.565805 3.5059826 3.607223
1368728_at 5.4256883 5.4464583 5.4890633 5.12414 5.419623 5.6604385 5.105213 5.436784 5.3154755 5.1478825 5.134227 5.617793
1368729_a_at 4.516246 4.187068 4.167999 4.33878 4.444028 4.370041 4.2550116 4.407921 4.6233997 4.2804165 4.420869 4.313241
1368730_a_at 4.464713 4.5876617 4.600589 4.575354 4.6494627 4.4191275 4.250746 4.3341036 4.693283 4.540326 4.308562 4.3659725
1368731_at 13.639525 13.516778 13.669852 13.157112 13.434178 13.384459 12.961056 13.312936 13.540874 13.614667 13.519963 13.295335
1368732_at 6.985119 7.1527543 7.061267 7.0478873 6.9665027 6.777074 6.989694 6.777552 6.818453 6.667228 6.6897955 7.0235147
1368733_at 13.292924 13.348792 13.30745 13.008933 13.329635 13.348767 13.161465 12.187388 13.094622 12.872706 13.171675 12.700556
1368734_at 4.5133467 4.4625893 4.5089903 4.4209356 4.490389 4.667678 4.346816 4.588423 4.5990143 4.5256624 4.7176065 4.499284
1368735_a_at 4.250477 4.166225 4.0929284 4.2256975 4.4231157 4.115709 4.454242 4.1953697 4.095269 4.272483 4.1074142 4.0830536
1368736_at 3.5010588 3.781793 3.3948476 3.403033 3.710709 3.81477 3.8160605 3.784838 3.85806 3.8098304 4.201632 3.9774263
1368737_at 5.1596947 4.9362383 5.083453 5.1829147 5.1047277 4.8123407 4.8085546 4.943342 5.066986 5.3817673 5.0692005 5.0956388
1368738_at 3.4925241 3.678111 3.6529639 3.671102 3.3878071 3.501962 3.4144685 3.716194 3.6257737 3.7324762 3.481841 3.4520237
1368739_s_at 4.5994024 4.636587 4.74047 4.6539445 4.708422 4.798969 4.40917 4.799078 5.047071 4.931 4.6494904 4.541657
1368740_at 4.405072 4.116233 4.2381287 4.3474507 4.496581 4.0001044 4.219187 4.434902 4.4503 4.429777 4.475155 4.15469
1368741_at 13.318249 13.356604 13.346166 13.3833475 13.343235 13.393632 13.190592 13.358975 13.375218 13.355716 13.333282 13.234479
1368742_at 6.752696 7.0641866 7.194223 6.8258076 6.6873093 6.8287473 6.818151 6.7870107 6.8764334 6.748108 6.684551 6.919505
1368743_a_at 3.8364995 4.001319 3.9660919 4.0174437 4.0490074 3.9709308 3.6675494 4.0087304 4.322136 4.005294 4.1479244 3.9712484
1368744_a_at 4.0578427 4.018928 4.0396843 4.4073057 4.28251 3.8942683 3.835166 4.1065574 3.8916013 4.00336 4.365946 4.1556473
1368745_at 7.236463 7.015822 7.4059224 7.513543 6.56589 5.5050135 7.185797 7.3269653 7.0499597 6.9815354 7.0227456 6.7031302
1368746_a_at 5.1411324 4.995349 5.1542444 5.185972 5.255011 5.372046 5.198851 5.558037 5.752942 5.472252 5.4041414 5.313133
1368747_at 5.248702 4.700161 4.7308292 4.8868055 4.687138 5.723727 5.169377 4.940354 4.991693 4.787687 5.074066 4.707563
1368748_at 5.709246 5.690687 5.6373916 5.6319537 5.4085455 5.897084 6.0729666 5.8493967 5.931138 5.762077 5.824852 6.306289
1368749_at 5.8709517 5.805929 5.727151 6.0718727 5.9001503 5.807828 5.8810005 5.8250027 5.936548 5.756195 5.795157 5.636835
1368750_a_at 4.314725 4.280705 4.458315 3.9790847 4.054341 4.6023936 4.4398994 4.06621 4.250833 4.3047237 4.273562 3.9290416
1368751_at 3.4534047 3.757124 3.7531073 3.7688327 3.6731856 3.918808 3.8527453 3.7712266 3.9543502 3.5890467 3.747783 4.051059
1368752_at 3.946215 3.9557252 3.8052263 4.2439055 3.8256602 3.731674 4.0349183 3.953499 4.0944214 3.7479343 4.1613607 4.2949924
1368753_at 3.809015 4.0096664 4.1297407 4.3047657 4.5908556 4.0588303 4.10221 4.006653 4.144109 4.372473 4.2135463 4.1693583
1368754_at 6.451635 6.3138785 6.2208424 6.1546226 6.5163364 6.3177276 6.178403 6.3336473 6.270829 6.412463 6.141122 6.2564144
1368755_at 10.835344 10.954119 10.8089075 10.847187 10.380563 10.833128 10.405556 10.467475 10.610396 10.197323 10.437168 11.063415
1368756_at 5.306753 5.0882235 5.0293503 5.215117 5.052611 5.449444 5.011472 5.159598 5.1472125 5.390321 5.2126102 5.0659523
1368757_at 3.8151007 3.7551308 3.8107858 3.9697492 3.973714 3.9013302 3.4960248 3.8743346 3.9003901 3.8851714 4.0040555 4.0069375
1368758_a_at 4.589553 4.656152 4.8553243 5.1205063 4.861813 4.898126 4.590452 4.833893 5.143008 4.8695145 4.8598776 4.901706
1368759_at 5.5284824 4.9664903 5.233176 5.097575 5.420325 4.8627644 5.086489 5.1256614 5.6547685 5.2559924 5.4398932 5.115766
1368760_at 4.297552 3.9335144 4.123742 3.9285355 3.9278815 4.221511 3.8884149 3.8132324 4.4038773 4.274161 4.0833526 3.7683296
1368761_at 3.8061514 3.65756 3.878813 3.635696 3.7596538 3.7596786 3.706365 3.7647376 3.9533176 3.7726424 3.85702 3.8371413
1368762_at 9.404133 6.1982064 10.175264 9.36544 10.08517 5.286353 9.691978 6.290716 6.221719 9.303981 9.193586 9.70808
1368763_at 4.687132 4.765807 4.94361 4.7330947 4.8619866 4.9131393 4.941558 4.788314 4.7813797 4.59132 4.9922233 5.0105658
1368764_at 3.56442 3.4748917 3.758981 3.2448702 3.3858576 3.379729 3.5886362 3.4048536 3.304149 3.3318233 3.3371007 3.263721
1368765_at 4.684508 4.844788 4.791343 4.545468 4.6795735 4.457321 4.290811 4.8616433 4.963744 4.8883038 4.629345 4.90232
1368766_at 4.8571897 4.635338 4.589332 4.553666 4.8579555 4.351271 4.274046 4.5623436 4.4889193 4.45396 4.6083035 4.1813407
1368767_at 5.3514614 5.409334 5.3324018 5.8615856 5.5482016 5.146661 5.321412 5.677994 5.622681 5.724187 5.6146393 5.5332537
1368768_at 5.623222 5.781052 5.828395 5.614224 5.607229 5.436598 5.4882193 5.5170197 5.478473 5.6923723 5.34592 5.5017667
1368769_at 10.961361 10.758345 10.947353 11.038247 11.202206 11.750865 11.886498 11.097891 11.213964 10.910934 10.976845 11.065395
1368770_at 4.1704836 4.414604 4.532156 4.3655376 4.098854 4.0136843 3.9604561 4.3601627 3.963238 4.060568 4.0845885 4.362748
1368771_at 4.728375 4.6974363 4.855669 4.7138877 4.646493 4.7088666 4.755678 4.4778757 4.7323227 4.4006357 4.7142825 4.5482683
1368772_at 5.0848026 5.122282 5.290585 5.0825515 5.175669 5.1082864 5.0633006 4.9715195 5.2307887 5.2246537 5.283952 5.0734897
1368773_at 3.4955416 3.7218122 3.9501748 3.9685142 3.6355426 3.7704499 3.8729107 3.5717256 3.8215604 3.809329 3.8994884 3.8228564
1368774_a_at 5.530524 5.230701 5.4191184 5.382773 5.5558786 5.172876 5.303126 5.38591 5.47716 5.3286223 5.464485 5.3053927
1368775_at 4.765192 4.5369687 4.4824414 4.1210017 4.4512787 4.581566 4.4536777 4.2442427 4.1931567 4.4692464 3.8526607 4.2187014
1368776_at 4.6443324 4.6401105 4.644086 4.6139812 4.738619 4.3145475 4.2512608 4.382656 4.766059 4.444881 4.573027 4.3396726
1368777_at 4.318053 4.202611 4.619071 4.370483 4.3543158 4.4222217 4.4375606 4.2744493 4.536687 4.75319 4.789328 4.515147
1368778_at 9.606895 8.518574 9.29547 8.80056 8.737326 9.629984 9.627224 8.566206 8.909262 8.601397 8.983915 9.246298
1368779_a_at 8.400617 7.970669 7.7793884 8.1340065 8.032803 8.051339 8.363671 7.9048257 7.69534 7.686938 7.750252 7.2364206
1368780_at 5.0413756 4.9953294 5.0985737 5.064681 5.0971212 4.9784245 4.896519 4.8971586 5.237217 5.0353217 5.1118817 5.11873
1368781_at 4.794754 4.8249035 4.8301163 4.805915 4.815857 4.671249 4.6641603 4.689022 4.5749407 4.980668 4.718684 4.7050366
1368782_at 3.9522312 3.8416486 3.802961 3.8233945 3.6668909 3.8403056 3.7092736 3.744202 3.8609393 3.9162335 3.879395 3.7800725
1368783_at 4.062457 3.9957685 4.478339 4.235136 4.223135 4.0665293 4.247354 3.9203248 4.2626276 3.8897333 4.0809574 4.2662363
1368784_at 8.943784 8.857033 8.804238 8.666382 8.836499 9.46075 9.667281 8.81473 8.649567 8.569708 8.594751 8.536385
1368785_a_at 3.5226347 3.474633 3.3817325 3.424257 3.5510633 3.7906425 3.3586547 3.4371376 3.2912705 3.5240846 3.4669077 3.3312314
1368786_a_at 4.236513 4.0347385 4.2672367 4.1799326 4.1821084 4.167277 4.083105 4.2412605 4.338628 4.119255 4.131011 4.0748234
1368787_at 6.231646 6.224258 6.3616114 6.031552 6.1258492 6.1455684 6.002387 6.2736535 6.4408693 6.212914 6.1388617 6.1860094
1368788_at 4.309992 4.603301 4.6719627 4.4151316 4.603615 4.6649394 4.4746246 4.5927267 4.3788795 4.4175825 4.485156 4.6585245
1368789_at 5.454771 5.0251284 5.250735 5.100417 5.4358444 5.5931253 5.6016574 5.576304 5.005661 5.14072 5.8565154 5.089095
1368790_at 11.913984 11.9209 11.955082 12.088905 12.127726 11.972057 12.275746 12.123646 12.090608 12.059069 12.03102 12.163291
1368791_at 5.534342 5.344306 5.089507 5.2945232 5.3063054 5.493414 5.2979393 5.272481 5.2264853 5.2748556 5.513507 5.196478
1368792_at 6.042574 6.162695 5.9188433 6.158484 6.373267 6.256967 6.6054773 6.34548 6.1729383 6.373257 6.3023853 6.1434317
1368793_at 4.464306 4.627453 4.477646 4.3950167 4.71861 4.516224 4.5275183 4.345396 4.6494484 4.502003 4.368202 4.3557177
1368794_at 11.186256 10.944496 11.174024 10.849723 10.978291 10.83904 10.555447 11.019303 10.763557 10.906145 10.868511 10.814123
1368795_at 6.2597136 6.620183 6.6289144 6.444924 6.543078 6.4115725 6.180575 6.69419 6.578389 6.5212812 6.3878875 6.398208
1368796_at 5.953116 5.953328 6.132743 5.956584 6.1006193 5.7633467 5.8233547 5.923956 6.165699 5.9342065 6.1418314 5.8810487
1368797_at 8.350763 7.377794 8.310303 8.335896 8.482745 7.6300445 8.19548 8.020994 7.9554353 8.614153 7.752852 8.031694
1368798_at 3.8731818 3.964742 3.897651 4.1565247 3.693276 3.813491 3.8527453 3.8657334 3.8909843 3.8123446 3.826905 3.8680813
1368799_at 5.318275 5.1103587 5.837375 5.6464715 5.4869523 5.2537036 5.5143943 6.0130396 5.6685863 5.8010435 6.0316205 5.9701853
1368800_at 4.0027204 3.9952035 3.9269621 3.9527845 4.0054145 4.060992 4.1205645 4.0381236 3.9711792 4.00192 3.9008946 3.8997364
1368801_at 3.9626644 4.184659 4.2705364 4.292782 3.9949017 4.073702 4.084214 3.912146 4.1399517 4.3239784 3.9350326 4.1570587
1368802_at 4.547981 4.544265 4.5876093 4.590964 4.610771 4.636172 4.4725847 4.4562263 4.7459497 4.6163616 4.6860185 4.5331874
1368803_at 4.556288 4.4651327 4.6100063 4.5386686 4.572363 4.5462437 4.426873 4.40681 4.6441064 4.5028095 4.365073 4.3676662
1368804_at 4.104024 3.9342148 4.17515 3.8457494 4.351387 4.0351725 3.802197 4.194888 4.142702 4.4576216 4.3486385 4.0904284
1368805_at 4.566882 4.8201494 4.5505486 4.830369 4.736134 4.567463 4.6334295 4.7396803 4.7500553 4.662509 4.8180075 4.8045015
1368806_at 13.590863 13.554137 13.583081 13.613428 13.555536 13.596365 13.622341 13.607563 13.594143 13.54174 13.572595 13.540327
1368807_at 5.5776505 5.371541 5.5842686 5.6964836 5.811556 5.2789288 5.1773167 5.4868536 5.642416 5.3306055 5.8444366 5.458253
1368808_at 8.632006 8.644482 8.66906 8.801153 8.683178 9.017284 9.286043 8.776966 8.61989 8.569233 8.686722 8.880749
1368809_at 8.877009 9.089485 8.949085 9.167438 8.9873705 9.210249 9.23897 9.064767 8.971588 8.985827 8.99703 9.354993
1368810_a_at 4.08599 3.9940546 4.096138 4.127781 4.3182006 3.994206 4.2210293 3.953499 3.9261458 4.0323706 3.796412 3.9026492
1368811_at 5.4185705 5.585912 5.66803 5.700209 5.600438 5.5372653 6.3701205 5.241981 5.5806055 5.657091 5.6164837 5.797256
1368812_at 4.386736 4.5655365 4.676276 4.4980907 4.4995713 4.539887 4.5214257 4.580882 4.4605036 4.6497245 4.7812476 4.6481023
1368813_at 5.52412 5.5793204 6.0763555 5.3308606 5.5866194 5.1601934 5.129377 5.465526 5.216148 5.38736 5.255529 5.3132997
1368814_at 11.288925 11.034091 11.333794 11.315373 11.284914 11.83112 12.036882 11.271424 11.040634 11.068604 11.023093 10.974833
1368815_at 5.467373 5.3623 5.442173 5.1651907 5.3959684 5.2871995 5.3439064 5.256406 5.3944187 5.1590643 5.451685 5.284586
1368816_at 4.1367836 4.073184 4.0808973 3.9804487 4.0626345 3.720308 3.8415487 3.93573 4.1665287 4.230402 4.27408 3.880442
1368817_at 9.441432 9.280901 9.210514 9.299591 9.069701 9.759238 10.131931 9.138204 8.953309 9.313407 9.107489 9.327078
1368818_at 8.086512 8.139875 8.097766 7.694118 8.171904 8.362377 8.657856 7.8061543 7.6884174 7.872529 7.6858044 7.909652
1368819_at 9.823996 10.09692 9.893844 10.127879 9.884979 10.184275 10.689909 9.902841 9.894543 9.969074 10.028617 10.375061
1368820_at 7.406902 7.6486554 7.609407 7.5436873 7.6391826 7.46911 7.538869 7.43395 7.4157577 7.391746 7.446911 7.4001446
1368821_at 5.9531045 6.4218516 6.3118596 6.394257 6.1302266 6.2925754 6.7932425 6.1029983 6.404662 6.1881623 5.9541335 6.2361193
1368822_at 7.000716 7.430243 7.2540226 7.5870385 6.9993725 7.2783127 7.530121 7.3188753 7.2739077 6.9608583 6.9824247 7.272311
1368823_at 3.4251175 3.61586 3.5362215 3.6292303 3.7194586 3.604097 3.6869214 3.707496 3.3364294 3.5335655 3.5775409 3.5677905
1368824_at 10.165787 10.4596615 10.081424 10.104578 10.061557 9.986785 10.027496 10.007137 9.982391 9.869702 9.763554 9.950616
1368825_at 3.9088035 3.568299 3.5281382 3.7848504 3.6356866 3.5295787 3.5216146 3.381993 3.705791 3.569447 3.4809663 3.5516808
1368826_at 12.779579 13.021335 10.510329 12.666512 12.894532 12.749997 12.985696 13.341425 13.322902 12.880269 12.690231 13.3423605
1368827_at 6.747231 6.608711 6.251962 6.6710906 6.6122 6.8684864 7.308599 6.3761516 6.3754807 6.160272 6.1213036 6.5952363
1368828_at 5.443811 5.6646485 5.714118 5.607116 5.8757334 5.6123157 5.6556215 5.629169 5.6647396 5.6955166 5.715447 5.4872546
1368829_at 7.1298237 7.3668656 7.104543 7.3933 6.619214 7.465676 7.71886 7.008056 7.2230926 6.9390693 6.8560514 7.267175
1368830_at 5.086067 5.0488586 5.2315083 4.933805 5.574027 5.0070095 5.0823107 5.0030785 5.2648344 4.834882 5.188711 4.9008207
1368831_at 9.085108 9.072514 8.743454 8.981096 8.840158 9.386654 9.384803 8.780561 8.859116 8.879165 8.6855 8.8057995
1368832_at 7.704471 7.763349 7.5196114 7.5123854 7.5842423 7.8518357 8.255341 7.658996 7.4607434 7.613561 7.459895 7.652451
1368833_at 4.5763707 4.5904655 4.8382583 4.5181985 4.857359 4.655473 4.2741833 4.71198 4.742927 4.6497273 4.456674 4.615245
1368834_at 6.128199 6.2662945 6.2220216 6.448078 5.894197 6.5351496 6.7640214 5.6624722 6.1699896 5.657967 5.594681 6.3464475
1368835_at 9.597054 9.481262 9.603472 9.64562 9.381056 9.814053 10.114103 9.424234 9.152973 9.580782 9.100866 10.095251
1368836_a_at 5.663912 5.2974 5.3569374 5.382829 5.42768 5.2497387 5.303011 5.6587596 5.682343 5.444713 5.4304013 5.409588
1368837_at 7.126536 6.9663215 7.314988 7.0058465 7.1289372 7.4485307 7.584908 7.2257667 6.976189 7.045624 7.0240207 6.7844124
1368838_at 7.283343 8.222973 7.577219 7.5477896 7.1761165 7.630726 8.320913 7.2890472 7.7049646 7.24754 7.321459 7.657903
1368839_at 7.15166 7.2308316 7.144435 7.2967067 7.45653 7.7173824 7.591354 7.3946157 7.268705 7.3698726 7.215746 7.5665994
1368840_at 12.427771 11.923343 12.354525 12.443966 12.371484 11.941706 11.913871 12.459193 12.299898 12.368567 12.473858 12.257905
1368841_at 7.1670055 7.099079 7.2150264 7.1720433 6.9717774 6.8328495 6.796946 7.0520644 7.3607726 6.9089413 7.021648 6.9066696
1368842_at 7.823921 8.112157 7.969273 8.116483 7.5958753 7.584959 7.262691 8.086271 7.839081 7.5319753 7.8027034 7.942614
1368843_at 9.741329 9.557148 9.636787 9.800953 9.666332 10.227895 10.373257 9.836506 9.568249 9.721749 9.728789 9.911828
1368844_at 7.9244967 7.8124228 8.067925 8.048152 7.9949617 8.3594675 8.279323 8.12425 8.103518 8.3805275 8.325359 8.267464
1368845_at 4.3474817 4.0549326 3.887436 3.992554 3.9384673 3.6761339 3.8808074 3.8068101 4.0383863 4.095665 3.710425 3.8000634
1368846_at 4.6614895 4.6089997 4.8507853 4.9310055 4.9458866 4.93425 4.6069984 4.804392 4.758538 4.8314686 4.726169 4.728361
1368847_at 9.433582 9.573643 9.404912 9.345719 9.466244 9.813963 9.786458 9.538954 9.453703 9.424333 9.452774 9.582979
1368848_at 8.668962 8.767482 8.906907 8.855547 9.116252 9.700757 10.1328945 9.039076 8.747519 9.0764675 9.11778 9.16138
1368849_at 8.055343 8.080402 7.9625616 7.98217 7.8872943 8.058452 8.488679 7.9522347 7.8875446 7.907591 7.8819895 7.825469
1368850_at 5.49321 5.158166 5.0933084 5.1640186 5.081284 5.6150775 5.7022014 5.4178643 5.3487597 5.3466954 5.2701044 5.066009
1368851_at 8.868877 8.938831 8.787973 8.964092 8.742195 9.01656 9.040044 8.9651985 8.806807 8.51974 8.700571 8.787493
1368852_at 10.523355 10.587827 10.391012 10.337468 10.479783 10.546484 10.450085 10.307918 10.199922 10.210047 10.254984 10.038648
1368853_at 3.470095 3.6584527 3.5256453 3.6003425 3.3351336 3.48866 3.2938874 3.2569232 3.2323754 3.581815 3.3855472 3.3191915
1368854_at 3.6743715 3.4783058 3.4113202 3.444449 3.331014 3.4577348 3.4969137 3.5851614 3.6726332 3.509155 3.5436592 3.3382208
1368855_at 6.14346 5.944562 6.2215114 6.1506085 6.07712 6.4765234 6.190125 6.0447507 6.2970214 6.072489 5.921631 6.0471644
1368856_at 5.7285223 5.9187703 5.763144 5.9170356 5.58624 6.2905273 6.6536226 5.9576044 5.7796783 5.5256577 5.7210727 5.968873
1368857_at 3.3674302 3.27625 3.2745762 3.1006129 3.2015314 3.2280653 3.2463236 3.1388533 3.3490796 3.2894716 3.1289039 3.077572
1368858_at 3.5980735 3.6759222 3.7017221 3.5910776 3.6880815 3.6943648 3.557777 3.5990503 3.8874156 3.5257754 3.673859 3.5505455
1368859_at 9.047773 8.900799 8.681869 8.998061 8.528776 8.9725065 9.348855 8.912351 8.800469 8.929088 8.776014 9.030785
1368860_at 4.669689 4.535303 4.566596 4.4609556 4.533472 4.4103403 4.3187017 4.58945 4.309701 4.5561733 4.4097433 4.368581
1368861_a_at 4.579545 4.742134 4.663128 4.5181985 4.499234 4.6354284 4.609179 4.403578 4.828271 4.70947 4.489755 4.6362877
1368862_at 8.195246 8.570584 8.231357 8.09141 8.006991 8.453215 8.693067 8.051885 8.261494 8.120732 8.131957 8.115445
1368863_at 9.657411 9.770625 9.539365 9.6361475 9.6728525 9.158945 8.886588 9.819099 9.9212885 9.703668 9.67002 9.630168
1368864_at 3.45911 3.472111 3.4933105 3.4525843 3.5076873 3.386501 3.6729062 3.4689481 3.5663586 3.5119095 3.5022736 3.5827549
1368865_at 3.3244889 3.2413745 3.3466733 3.2121725 3.5505388 3.2521386 3.322707 3.548005 3.4816258 3.4477744 3.4091182 3.20304
1368866_at 6.3266234 6.570268 6.360362 6.1331034 6.2726226 6.7388754 6.575776 6.069471 6.0472884 5.9903874 6.1303244 6.342229
1368867_at 6.405156 6.5417104 6.2815495 6.4699955 6.203013 6.9183235 6.8445206 6.3610716 6.3388786 6.2940035 6.5724483 6.7835054
1368868_at 5.363738 5.478468 5.59184 5.4374065 5.406192 5.262888 5.307254 5.195363 5.7264185 5.4186773 5.351492 5.340561
1368869_at 6.0282216 6.3353257 6.0202346 6.30853 5.75879 6.055594 6.5107102 5.608484 6.412426 6.068289 5.66461 6.194059
1368870_at 9.073145 9.227832 8.446765 9.167323 7.8027034 8.697854 7.521734 8.405659 8.854001 7.950276 7.320301 8.602489
1368871_at 9.113672 8.945805 8.547108 9.159545 8.728654 8.93586 10.004138 9.097436 9.015637 8.840313 8.398742 9.152419
1368872_a_at 5.4000607 5.397252 5.0057993 4.7979097 4.989436 4.6825085 5.698593 4.8980017 4.9627156 5.2036357 4.7615337 5.1810303
1368873_at 4.078981 4.0571322 4.048555 4.218861 3.9535682 3.9188585 4.0456047 4.113762 3.762912 3.9402652 3.9690104 4.134536
1368874_a_at 5.843819 5.6243553 5.8696766 5.6640463 6.044934 5.8231006 5.9107313 5.8126626 6.113932 6.1114454 5.8939404 5.817589
1368875_a_at 7.552399 7.3085437 7.380587 7.57923 7.307153 7.1982484 7.0566998 7.270977 7.364607 7.2659383 7.3422112 7.304847
1368876_a_at 5.088327 5.170662 5.2630987 5.186959 5.0015163 5.1024265 4.994108 5.028311 4.9587593 5.1672354 5.296447 4.92725
1368877_at 8.186555 6.986769 9.835757 7.0913105 8.384993 8.232555 7.5634975 7.45872 6.4212885 9.231704 9.837113 8.120487
1368878_at 9.86914 10.888621 9.494365 10.071285 10.191852 9.171989 8.959494 10.373645 10.279848 9.56086 9.282756 9.434143
1368879_a_at 4.115267 4.3177238 4.445397 4.271576 4.31614 4.011881 3.8693855 4.320012 4.6838408 4.3164706 4.3697934 4.4886255
1368880_at 4.4118376 4.266036 4.5208063 4.718465 4.525216 4.4035816 4.488733 3.9903357 4.1094894 4.490108 4.619512 4.133908
1368881_at 9.105982 8.88695 8.753983 8.886007 9.261068 8.910431 8.996882 9.150933 8.969488 9.20402 9.239098 9.109721
1368882_at 4.4124885 5.471292 5.322217 4.3608084 4.5959067 6.0664926 5.478933 5.1307297 6.1183186 4.3016033 5.1013227 4.265026
1368883_at 4.660373 4.966577 4.605143 4.9564624 4.9645867 4.763143 4.931597 5.1077375 5.063764 4.925711 4.4469876 5.3437543
1368884_at 4.821901 4.820498 4.6614337 4.747959 4.7210054 4.870264 4.730653 4.638852 5.240474 4.764657 4.4932785 4.985662
1368885_at 5.3898344 5.8492966 5.700142 5.48042 4.9985723 5.765926 5.91017 5.1814146 5.52959 5.1623983 5.4065237 5.605466
1368886_at 10.264579 9.9432535 10.028511 10.039606 9.734195 9.740719 9.644686 10.012405 10.026966 9.964827 9.857084 9.896233
1368887_at 3.7059455 3.5706437 3.8196163 3.5477037 3.5962152 3.4646308 3.6626382 3.7847478 3.7759726 3.804433 3.7296107 3.6869826
1368888_a_at 8.026933 8.831314 7.978917 8.537293 8.727149 8.031516 8.0487175 7.968702 8.086429 7.972004 8.049015 8.29881
1368889_at 7.1348696 7.260688 6.913542 7.0715003 7.1501145 7.151985 7.1877856 7.295784 6.886015 7.295629 7.2931247 7.192318
1368890_at 7.645012 7.6178193 7.6034484 7.5844502 7.7673616 8.082808 8.25818 7.7959747 7.813612 7.8612986 7.8051105 7.7916656
1368891_at 5.5447125 5.722349 5.7692275 5.8152447 5.7265534 5.8796625 5.7213817 5.6099977 5.523809 5.768182 5.805082 5.755036
1368892_at 4.0870004 3.9035168 3.970583 4.149267 3.8356361 3.835436 3.7098384 4.0365562 3.9547062 3.914452 3.9945714 3.8310387
1368893_at 4.3986826 4.3794384 4.4536943 4.3858566 4.46803 4.2420382 4.0034885 4.254368 4.2738276 4.5029545 4.551509 4.496921
1368894_at 4.710842 4.857647 4.8772492 4.684141 4.6871495 4.9275365 4.5846596 4.7493153 4.473051 4.8499346 4.734482 4.830067
1368895_at 4.3280864 3.9881186 4.402753 4.1507998 4.3205233 4.1951456 4.359377 4.129863 4.3567476 4.4279013 4.1813335 4.194602
1368896_at 6.9985056 6.2352853 6.4256954 6.5158134 5.928195 6.9671993 6.830691 5.7539105 6.8854914 6.4586315 6.213387 6.9657807
1368897_at 4.5841837 4.5670986 4.4564924 4.734697 4.3642817 5.6282825 5.0925446 4.4775114 4.5765195 4.454569 4.2301083 5.2644625
1368898_at 5.2300506 4.965367 5.0217123 5.0756426 5.0819583 5.0087686 4.7947016 4.8021193 5.102987 5.1206236 5.24624 5.1494203
1368899_at 7.3024826 7.3761916 7.323799 7.554705 7.606385 7.7546597 8.222548 7.365558 7.330245 7.3266163 7.4223156 7.4451785
1368900_at 4.669509 4.7922535 4.870532 4.688136 4.499571 5.093359 5.621316 4.816923 5.013009 4.7765183 4.630616 4.617978
1368901_at 4.5820117 5.1816154 4.9734855 4.8212705 4.5449786 4.672268 5.2378163 4.8943706 4.9749146 5.1202116 4.8020105 5.2823434
1368902_at 5.8305635 5.877095 6.3299117 5.7670536 6.0223346 5.5541377 5.4922733 5.880805 5.9417043 6.018197 5.800677 5.705214
1368903_at 7.834491 7.6161394 7.610176 7.649468 7.712427 7.5228 7.7412004 7.6346235 7.59235 7.7099233 7.549375 7.5829897
1368904_at 6.0246053 6.058148 6.069951 6.092907 6.2878695 6.030885 6.1949444 6.139777 6.25546 6.1144133 6.297995 6.0442114
1368905_at 7.982007 7.386428 7.7558136 7.818353 8.057997 7.7946095 8.108387 8.132325 7.906365 8.280373 8.17202 8.226147
1368906_at 3.3903782 3.5612266 3.4290984 3.3780081 3.4777768 3.2927163 3.4365609 3.5930922 3.321298 3.3609335 3.5336454 3.4074385
1368907_at 4.5384216 4.826755 4.709324 4.9701595 4.5846195 4.925069 4.854075 5.2509427 4.9179387 4.731236 5.094919 5.319153
1368908_at 8.048443 8.059578 8.156706 8.091057 8.334295 8.086283 8.523741 8.289915 8.087534 8.333624 8.380718 8.923605
1368909_a_at 6.562529 6.87841 6.9188557 6.6665144 6.539204 6.8039336 6.9547577 6.813718 6.603435 6.672854 6.7453713 6.7642303
1368910_at 5.450436 5.365672 5.4009023 5.4232607 5.099675 5.994622 5.5752816 5.614321 5.5726614 5.186035 5.326251 5.736871
1368911_at 6.509641 6.6735506 6.287028 6.50866 6.3924437 6.8408027 6.41112 6.4926367 6.3140917 6.5423756 6.934992 6.730055
1368912_at 4.350315 4.4222984 3.8721457 4.2605276 4.1981854 4.1397448 4.3318443 4.2373123 4.4262676 4.3506737 4.351799 3.960429
1368913_at 3.7288325 3.5588627 3.7423985 3.6104484 3.7276652 3.7379045 3.6412697 3.804 3.7801883 3.5477238 3.5620766 3.6214762
1368914_at 4.169541 4.6480017 4.216449 4.3241887 4.2473154 4.202301 3.9852216 4.328231 4.5703826 4.4147615 4.3836403 4.466363
1368915_at 10.683418 10.629689 10.753184 10.438352 10.811871 10.817637 10.627127 10.487258 10.230976 10.12308 10.310397 10.079766
1368916_at 10.643273 10.595802 10.6558895 10.384479 10.74804 10.641587 10.344704 10.377505 10.367091 10.312729 10.328446 10.443359
1368917_at 5.325277 5.2476954 5.4293733 5.428132 5.1296954 4.5931606 4.721501 5.1786385 5.4605 5.3879676 5.278597 5.0594206
1368918_at 5.28354 5.39402 5.309214 5.245487 5.2674284 5.1142883 5.088128 5.359988 5.5088673 5.5221443 5.315729 5.120982
1368919_at 5.015642 4.7909956 4.7609005 4.684524 4.984028 4.7052236 4.4950366 4.62056 4.8443646 4.77129 4.714707 4.6929603
1368920_at 5.3745394 5.3914194 4.979566 5.2724147 5.185393 4.848571 5.126049 4.988383 5.1368995 5.317139 5.0355773 5.0424504
1368921_a_at 5.5779796 5.606573 5.6871457 5.5991225 5.513106 5.8475056 5.6020074 5.585945 5.6678915 5.6519074 5.726537 6.1143637
1368922_at 4.3297453 4.1625834 4.4569173 4.362616 4.426051 4.2596188 4.2177343 4.3709793 4.564373 4.4320817 4.4467607 4.2979784
1368923_at 4.8319116 4.824639 4.635868 4.7482142 4.6938434 4.386739 4.5070057 4.592721 4.908546 4.5383835 4.827172 4.445733
1368924_at 10.577547 10.341234 10.613539 10.344841 10.524545 11.266041 11.63802 10.731459 10.282497 10.417518 10.066902 10.336705
1368925_a_at 4.4935308 4.4400296 4.5899615 4.561686 4.9589877 5.06129 5.5054646 4.6491528 4.553952 4.946055 4.7292576 4.862346
1368926_at 4.433468 4.512133 4.473769 4.249155 4.374253 4.6643224 4.2869864 4.348727 4.491824 4.5706463 4.7686105 4.6833215
1368927_at 6.559322 6.521742 6.6161404 6.6488824 6.6898932 6.6551223 6.6223087 6.6425157 6.5303864 6.6873326 6.593755 6.546349
1368928_at 6.1462483 6.333899 6.3932514 6.1964126 6.108651 6.650232 6.1944675 6.0839868 6.2879567 6.2318234 6.408977 6.2188168
1368929_at 7.200901 7.08919 7.045414 7.086577 7.2080283 7.667469 8.114022 7.0179696 7.093457 7.127206 6.9000216 7.0454965
1368930_at 3.8802736 4.1736436 4.1134195 3.9243088 4.138501 4.0661535 3.9924483 4.2687263 4.281369 4.2624345 4.0886164 4.1776686
1368931_at 7.9134245 8.023242 7.4335284 7.7854652 7.589116 7.635244 7.98155 7.255746 7.9166994 7.721502 7.417263 7.1083345
1368932_at 5.636798 5.344486 5.290729 5.4291315 5.5835075 5.954195 5.915283 5.67764 5.3006554 5.756195 5.767947 5.591572
1368933_at 7.107436 7.217181 6.8784184 7.1831098 6.8410583 6.915692 7.016144 6.9783254 7.054249 7.03464 7.0167513 6.7892957
1368934_at 10.452761 10.820862 10.426366 10.25338 11.006445 9.917357 11.023252 10.444966 10.315177 10.452416 10.099796 10.381435
1368935_at 4.001942 3.7056813 3.8156452 4.2810683 4.319549 3.9925928 3.809723 4.149165 4.0214243 4.291997 3.868452 4.1581807
1368936_at 10.903751 11.007498 10.75558 10.962747 10.795177 10.878271 10.91857 10.933876 11.014379 11.140609 10.7894125 10.985056
1368937_at 5.3853908 5.3369255 5.4983525 5.5445404 5.453599 5.8839393 5.759978 5.3898582 5.3779693 5.2253532 5.3716593 5.1647916
1368938_at 5.9492054 5.4901705 5.377461 5.852733 5.401321 6.150974 5.558604 5.481045 5.6029716 5.1989603 5.5335197 5.5748124
1368939_a_at 4.2775173 4.3094783 4.5212855 4.3774295 4.6828837 4.3292933 4.088277 4.24059 4.475054 4.2310753 4.3426967 4.406553
1368940_at 10.274537 10.662703 10.017582 9.768657 10.314102 10.048329 10.555111 9.564132 9.936421 10.06649 9.208466 9.623066
1368941_at 4.1174393 4.075969 4.11464 4.2945724 4.2911687 4.3868284 4.1974516 4.137509 3.8669958 4.2133493 4.2072563 4.1961107
1368942_at 4.899178 4.693594 4.6117907 5.010294 4.7375116 4.7660856 4.5557203 4.8553743 4.4059553 4.730935 4.8682876 4.672799
1368943_at 13.21991 13.026316 13.047787 13.171593 13.104723 13.164716 13.009923 13.286298 13.092792 13.081765 13.015615 12.955571
1368944_at 6.8682075 6.6503463 6.771434 6.934951 6.68168 7.698878 8.09857 6.6587596 6.7159224 6.5003066 6.7385135 6.606083
1368945_at 5.854759 5.722474 5.5345845 5.3308606 5.336976 5.5062556 5.518389 5.2820797 5.4495544 5.3650784 5.562291 5.3922276
1368946_at 5.539439 5.654606 5.6372194 5.5570464 5.741763 5.7022586 5.615281 5.6056633 5.5885353 5.381712 5.412898 5.7002883
1368947_at 7.722332 8.633886 7.684271 9.24015 7.919738 6.8168616 9.055034 8.916353 8.456966 8.719069 8.977435 8.734482
1368948_at 5.8337183 6.1964793 5.898446 6.3324842 5.9172907 6.525218 6.892135 5.8667073 5.9137197 5.857939 5.666821 6.484297
1368949_at 4.2403383 4.389167 4.375408 4.0347958 4.4637723 4.078581 4.181833 4.1968546 4.5021915 4.214539 4.1337337 4.3780794
1368950_a_at 5.6953115 5.394518 5.709302 5.7826905 5.6463213 5.7212133 5.5859976 5.721575 5.697603 5.820345 5.7758555 5.6761713
1368951_at 4.0111694 4.3626475 4.1606297 4.2244887 4.188011 4.3906436 4.1903386 4.2889233 4.468088 4.3688555 4.152542 4.31614
1368952_at 4.8990664 4.5496845 4.5974274 4.590777 4.591864 4.510317 4.599108 4.325944 4.634892 4.518319 4.8857346 4.501045
1368953_at 7.839272 7.9192557 7.872181 8.020291 8.270177 8.748952 9.653698 8.450596 8.25514 8.867453 8.78524 9.065643
1368954_at 4.451721 4.9733706 4.6727324 4.730383 4.7636952 4.6386805 4.654622 4.783698 4.8888826 4.796171 4.59191 4.467597
1368955_at 7.2947526 7.1524434 7.0754886 7.2465672 7.2276983 7.490444 8.04026 7.0964375 7.0454345 7.0560074 7.139822 7.0082393
1368956_at 5.034774 4.8418183 4.9938335 5.0453863 5.2477136 4.9907117 5.1447797 5.067083 4.95153 5.128607 5.194741 5.1992397
1368957_at 4.5456076 4.617855 4.806919 4.684593 4.7897177 4.449835 4.402173 4.743576 4.8566837 4.4467506 4.7922688 4.5938787
1368958_at 3.635455 3.684028 4.03288 3.928783 3.9026127 3.9817753 3.7262952 4.125869 3.7559333 3.756371 3.7395315 3.916341
1368959_at 4.648023 4.60575 4.7129793 4.5122976 4.7818165 4.523959 4.2895966 4.434902 4.7812624 4.47791 4.7500315 4.5144615
1368960_at 9.598317 9.466134 9.386271 9.771134 9.612921 9.762494 10.090035 9.747716 9.501565 9.67011 9.608088 9.781095
1368961_at 5.8187013 6.0382614 6.098165 6.2836766 5.492121 5.4770594 5.8462763 5.8254395 6.011201 5.433344 5.711261 6.065193
1368962_at 4.807687 4.907093 4.849361 4.9304047 4.723279 4.740423 4.631318 4.807993 4.7341027 4.7272873 5.161675 4.8171515
1368963_at 6.471535 6.5255513 6.348388 6.6470027 6.427344 6.6711006 6.883478 6.7271023 6.506913 6.5921035 6.666881 6.5162044
1368964_at 4.1468897 4.1022196 3.942466 4.681082 4.314645 5.272147 4.6997714 4.254377 4.117489 4.295944 4.0589585 4.075326
1368965_at 5.3149967 5.19546 5.383395 5.2176075 5.203536 4.815234 4.972482 5.1644144 5.4819922 5.193914 5.4278207 5.2823434
1368966_at 3.9603117 4.0856953 3.985524 3.928783 3.9099276 4.1657887 3.9312863 3.83047 3.8197043 3.922603 3.9966822 3.8680813
1368967_at 6.8688183 6.841219 6.7353516 6.842588 6.9395747 6.678598 7.0462523 7.03227 6.792215 7.2790475 7.400308 7.4101214
1368968_at 4.181418 4.2094445 4.150213 4.4028673 4.272555 4.149097 4.206004 4.0701327 4.341334 4.086492 4.1098094 4.197579
1368969_at 4.1599884 4.0728016 4.056578 4.0875196 3.7873244 4.193065 3.9117422 3.7764378 4.387007 4.139246 4.4276485 4.0490665
1368970_at 5.010523 4.888282 5.0539093 4.87728 4.9519973 4.66499 4.62236 4.7866416 4.6838408 4.704324 4.994356 4.644059
1368971_a_at 4.6019006 5.060696 4.711772 4.978423 4.914586 4.8477006 4.879365 4.8801203 4.688464 5.131631 4.721497 4.969092
1368972_at 3.616671 3.6732316 3.6746762 3.6259408 3.5010223 3.8790188 3.5215354 3.7647192 3.8291264 3.6071572 3.5363712 3.7298431
1368973_at 7.34477 7.2513533 7.270468 7.47237 7.3404155 8.033943 8.103098 7.439954 7.287759 7.4136834 7.1571274 7.5657873
1368974_at 4.3580284 4.4095793 4.4427915 4.256339 4.8268986 4.560771 4.5519876 4.483991 4.648671 4.5417275 4.575741 4.4022174
1368975_at 6.606426 6.7804995 6.9571056 6.9438024 6.32649 6.9753933 6.8163795 6.505744 6.606216 6.3799095 6.147645 7.1786547
1368976_at 5.381036 5.529769 5.6375394 5.274256 5.288157 5.898388 5.5889077 5.1021557 5.140854 5.232466 4.767045 5.745295
1368977_a_at 8.492968 8.715952 8.525301 8.624462 8.595566 7.770144 7.550582 8.713011 8.741201 9.018982 9.16923 8.565411
1368978_at 5.351462 5.3395476 5.493809 5.4675612 5.782444 5.321557 5.2220044 5.3313975 5.280949 5.2858014 5.4805655 5.343962
1368979_at 6.001364 5.81968 5.750972 6.0660944 5.845838 5.7909446 5.590533 5.969995 5.9482403 6.066813 5.959187 5.893897
1368980_at 5.334321 5.19762 5.209876 5.205083 5.478997 6.034942 6.546228 5.640724 5.3296876 5.02363 5.3242106 5.2046013
1368981_at 3.498767 3.5304854 3.8793585 3.640603 3.5320914 3.5287826 3.6231053 3.651878 3.6243758 3.436663 3.6928186 3.4527247
1368982_at 4.6019006 4.688797 4.6980257 4.6015844 4.824787 4.4961343 4.464554 4.7303762 4.7428093 4.551952 4.7283597 4.702161
1368983_at 4.2800703 4.239013 4.3920345 4.255679 4.3134375 4.4506474 4.254068 4.547121 4.341377 4.321524 4.2676077 4.4108486
1368984_at 7.7282577 7.731476 7.794573 7.7626686 7.757003 8.388231 8.72801 7.7366686 7.7814126 7.599644 7.715147 7.8591366
1368985_at 4.2136083 4.218273 4.4364195 4.290038 4.251339 4.107732 4.2507057 4.3761516 4.416313 4.317375 4.008066 4.1426163
1368986_at 4.749302 4.768094 4.8991375 4.8733664 4.8288555 4.7795763 4.724223 4.9013205 4.870132 4.8671274 4.6790047 4.751736
1368987_at 5.6587596 5.2728825 5.377589 5.587983 5.521035 5.213004 5.4861684 5.5592446 5.886012 5.5024343 5.855923 5.3942924
1368988_at 5.2349176 5.0098104 5.1939325 5.27273 4.836195 4.8566923 4.7416353 5.201694 5.0879297 5.3947983 5.02281 4.8457956
1368989_at 4.631095 4.963691 4.383224 4.546297 4.8710666 4.392816 4.596348 4.592469 4.5376186 4.5799074 4.5948353 4.5938787
1368990_at 5.770613 5.5065503 5.5925736 5.7936497 5.706571 5.654232 5.2211976 5.5810957 5.484761 5.570218 5.9032145 5.318586
1368991_at 6.0385356 5.8693247 5.9617696 6.027198 6.2159348 5.887103 6.2258296 5.7428274 5.660553 5.6923723 5.50809 4.8028665
1368992_a_at 10.459028 10.415353 10.624898 10.616067 10.515786 10.563967 10.795842 10.477818 10.315865 10.474659 10.431566 10.435421
1368993_at 4.9807267 4.9298153 5.150443 4.9689164 4.8601313 5.0044246 4.636958 4.611544 4.9975348 4.829713 5.281834 4.8309126
1368994_a_at 5.487446 5.3341055 5.3525 5.6312594 5.7121243 5.948944 6.09907 5.903654 5.4697976 5.462316 5.7905264 5.465097
1368995_at 3.3957796 3.3372247 3.355446 3.484246 3.424424 3.387142 3.3133886 3.3848221 3.3892436 3.5283222 3.7387996 3.4052389
1368996_at 4.254945 4.2000084 4.5189095 4.469353 4.6245966 4.400747 4.100472 4.2883186 4.285485 4.6150055 4.189772 4.210846
1368997_at 4.690422 4.5294256 4.548195 4.093012 4.408065 5.076848 5.3653264 4.484103 4.880752 4.6441174 4.455415 4.5934196
1368998_at 3.5332875 3.4647763 3.4776893 3.544703 3.6134024 3.454071 3.4026062 3.7226198 3.7326615 3.6908784 3.4503193 3.4257758
1368999_a_at 5.222087 5.1036215 4.9580574 4.979412 5.096715 5.0370865 5.0036435 4.9416842 5.313646 5.207534 5.2169957 5.0503097
1369000_at 5.376578 5.3078938 5.2033834 5.28974 5.2157784 4.973384 5.07607 5.0300183 5.3066053 4.9889135 5.103074 5.182522
1369001_at 3.8781009 3.74677 3.937146 3.6143785 3.9349203 3.7960973 4.0330305 3.5181534 3.7241697 3.760031 4.0472217 3.722856
1369002_at 4.395076 4.2781553 4.3413515 4.3299155 4.083891 4.4596014 4.875116 4.1031218 4.16529 3.9626737 4.6232066 4.531996
1369003_at 5.401479 5.671789 5.230133 5.0991397 5.2190695 5.1957073 4.605336 5.8103623 5.653289 5.381712 5.5419183 5.21981
1369004_at 5.267336 4.881337 5.063111 5.2850986 4.999359 4.7468524 4.913967 5.2122145 5.1094317 5.033066 5.15242 5.001096
1369005_at 4.3880796 4.3185806 4.4493847 4.504231 4.4097867 4.5515614 4.2643557 4.4407263 4.527712 4.459469 4.437238 4.3553085
1369006_at 4.0102053 3.9710236 3.9145906 3.929711 3.9002063 4.08235 3.655609 4.0482807 3.8200989 4.2419415 3.867155 4.2761707
1369007_at 5.2241025 5.0549383 5.397154 5.1269245 5.3499947 5.500967 5.240514 5.34743 5.303873 5.093338 5.385584 5.3711147
1369008_a_at 4.4495387 4.187515 4.1369047 4.1145825 4.3690615 4.331867 4.008587 4.4775114 4.407133 4.392167 4.7617655 4.450101
1369009_at 3.744525 3.6735973 3.6298006 3.5216038 3.8250246 3.7207797 3.725541 3.785349 3.6929832 3.8097131 3.799414 3.684157
1369010_at 5.212452 5.035425 5.142603 5.2266197 5.1926384 5.180562 5.0845003 5.1838884 5.150608 5.2466097 5.1930027 5.3680973
1369011_at 12.39365 12.393993 12.213731 12.205324 12.504172 12.482984 12.1651945 12.325709 12.412475 12.364906 12.351951 12.203144
1369012_at 5.8681617 6.0213017 5.7781115 6.0264735 5.837669 5.9150186 6.2258296 5.9129753 5.94956 5.7386055 5.672385 5.6202855
1369013_a_at 10.438924 10.508206 10.331219 10.527565 10.434881 9.916401 9.752753 10.489533 10.624852 10.775111 10.843669 10.742777
1369014_at 4.241029 4.4752216 4.372139 4.4547243 4.641939 4.8472595 4.4114847 4.511041 4.7688885 4.4292994 4.4025974 4.6033154
1369015_at 4.9004173 4.728449 4.675159 4.649911 4.5565176 4.5609217 4.363679 4.714197 4.771263 4.776409 4.402597 4.5928097
1369016_at 5.086155 5.106086 5.0677524 5.183593 5.116876 5.150758 5.2731633 4.9368696 5.071165 5.1194406 5.127293 5.1046515
1369017_at 4.2849197 4.4231477 4.203432 4.284395 4.48406 4.2262287 4.3619328 4.1688504 4.5773773 4.2130766 4.157361 4.28601
1369018_at 5.038414 5.300559 5.465708 5.4056783 5.5292463 5.5324807 5.825675 5.3565664 5.8183513 5.2880125 5.796155 5.7694173
1369019_at 3.7699938 3.4134252 3.6712444 3.6555445 3.7420769 3.6775882 3.8269398 3.5874655 3.5375547 3.478336 3.5024297 3.70165
1369020_at 4.563072 4.4500694 4.368787 4.4336853 4.747182 4.470998 4.559395 4.603441 4.5263615 4.6991777 4.633997 4.58504
1369021_at 5.7557645 5.586562 5.7287827 5.7118545 5.8401165 5.675458 5.584058 5.7797384 5.84971 5.850445 5.674359 5.710464
1369022_at 5.8565803 5.507302 5.9055147 5.87326 5.908285 5.8210144 5.58065 5.717808 5.739653 6.0541916 5.7176075 5.685807
1369023_at 9.971033 9.816312 9.840277 9.947846 10.041619 9.950335 10.471385 10.111141 9.965143 10.040091 10.070104 10.061965
1369024_at 6.8516793 6.603639 6.8450713 6.679842 6.9990115 6.9712644 6.835154 6.8457994 6.6556544 6.8676186 6.5641384 7.0008955
1369025_at 4.340994 4.4252024 4.4116774 4.437348 4.2350044 4.52322 4.5141363 4.2546806 4.232837 4.300502 4.0184536 4.211184
1369026_at 5.9028544 6.0891676 5.848755 6.01596 6.0325885 6.5454917 6.6608143 6.0198054 6.090114 6.087504 5.8595285 6.0108995
1369027_at 4.2713137 4.143692 4.478364 4.260943 4.1441774 4.266413 4.3345976 4.122759 4.61493 4.48078 4.254464 4.250803
1369028_at 4.9980574 4.624838 4.8602314 5.0756145 5.0406337 4.503806 4.8416605 4.784003 4.971439 4.958771 5.1750717 5.0063066
1369029_at 5.1704936 6.1138964 5.854372 6.2480116 5.769811 5.381265 5.450869 5.9455075 5.6487556 5.5116777 5.4481287 6.4799767
1369030_at 4.0840664 4.2927523 4.161373 4.476122 4.2707524 3.9729364 3.9561708 4.1537857 4.082941 4.1985 4.1424885 3.9799771
1369031_at 8.263199 8.834882 8.406436 8.281718 8.4557085 7.9904404 7.750199 8.254259 8.349174 8.084501 8.113698 8.362714
1369032_at 7.7395844 7.717257 7.7249594 7.8803277 7.7538757 7.958229 7.8362513 7.8385744 7.8265505 7.8984647 7.9651155 7.6831894
1369033_at 3.505613 3.4391937 3.777506 3.5395575 3.571287 3.6819873 3.5088415 3.5559583 3.6639154 3.5148208 3.8530188 3.7382138
1369034_at 4.6921425 4.569069 4.6084146 4.633444 4.7663946 4.4598026 4.577425 4.6491528 4.7032967 4.6752768 4.5331354 4.489974
1369035_a_at 3.6547067 3.7624989 3.2742586 3.4186468 3.6575918 3.6543477 3.5173805 3.5228124 3.3854516 3.5107882 3.60256 3.7564301
1369036_at 3.7745094 3.704973 3.8256948 3.6336002 3.715888 3.6093812 3.6721191 3.833148 3.8272836 3.7255416 3.5792885 3.4228947
1369037_at 4.5559535 4.288166 4.3807135 4.3451896 4.3704677 4.258288 4.5772495 4.434902 4.3091397 4.489247 4.5426373 4.3276863
1369038_at 5.599389 5.5315247 5.544574 5.4287205 5.477214 5.477434 5.508113 5.5879364 5.5774345 5.305745 5.3773975 5.516472
1369039_at 7.7720075 7.872198 7.65179 7.8065505 7.7170873 8.1027355 8.305137 7.6010647 7.5888906 7.6554112 7.8015146 7.7572274
1369040_at 5.099362 5.1645684 5.3260217 5.4321237 5.301178 5.6219974 5.8168225 5.3148293 5.3484697 5.4456043 5.1597342 5.3679976
1369041_at 3.6518173 3.5285852 3.3171473 3.645768 3.537104 3.56491 3.5462537 3.5826395 3.720999 3.6719074 3.6950336 3.523147
1369042_at 6.9408855 6.717817 6.7627444 6.911535 6.73905 7.6076307 7.821694 6.5559087 6.812 6.597548 6.4886446 6.714682
1369043_at 3.5518606 3.4892445 3.4649262 3.5803201 3.5600266 3.6044807 3.4614098 3.709236 3.5773764 3.412055 3.462773 3.4346218
1369044_a_at 6.973443 6.8707385 6.2581754 7.3222437 7.42585 7.1840935 7.321875 6.743791 5.4329224 6.2038 5.370996 5.606636
1369045_at 6.792932 6.5750823 6.6316767 6.575677 6.525259 6.397086 6.3345656 6.4243956 6.7175756 6.748426 6.620638 6.5229144
1369046_at 3.6979024 3.9691548 3.955675 3.9697492 3.8356361 3.7688975 3.8119707 3.8575 3.8210886 3.9943519 3.723901 3.6041894
1369047_at 3.266422 3.117466 3.1382203 3.1240177 3.1743662 3.2595854 3.1775799 3.0389545 3.3022554 3.1056678 3.2684002 3.1538193
1369048_at 4.661207 4.731741 4.740799 4.7191834 5.015454 4.567386 4.3938656 4.6086245 4.7287188 4.58256 4.7982063 4.552347
1369049_at 3.864434 3.8746476 3.9152188 3.746759 3.8099096 4.227604 4.0661035 3.8868723 4.010585 4.16363 4.2017775 3.7923336
1369050_at 7.531725 7.405048 7.8681526 7.2916517 7.92274 8.043332 7.597423 7.268447 6.820859 6.7480755 7.3860936 6.730362
1369051_at 6.6379128 6.532308 6.573053 6.4561763 6.706698 7.297329 7.8494434 6.47136 6.755788 6.5233207 6.388959 6.5166264
1369052_at 5.1035223 5.3582454 5.19137 4.977325 5.1084876 5.1079626 4.84517 4.9525084 5.348052 4.880036 5.196798 5.1488557
1369053_at 4.3435187 4.090059 4.102782 4.244034 4.0941076 4.237457 4.2089453 4.584934 4.295644 4.30311 4.5009575 4.2544193
1369054_at 4.171515 3.9264746 4.129969 3.9569368 4.2701097 4.0643344 3.9893165 4.060828 4.041548 4.0894775 4.0535955 3.980654
1369055_at 4.0421987 3.619067 3.7378836 3.6117368 3.7578905 3.869607 3.9308705 3.6301732 3.896079 3.733343 3.932036 3.7746353
1369056_at 3.5844405 3.4442983 3.4237664 3.4877899 3.6833727 3.5003157 3.443403 3.3047898 3.5442202 3.425919 3.3529785 3.3361728
1369057_at 7.4238815 7.4661784 7.374267 7.4289556 7.543098 7.5178537 7.661014 7.6982236 7.6175637 7.698069 7.5376544 7.6520886
1369058_at 5.1494102 5.3696346 5.154479 5.1828756 5.077552 5.256876 4.951245 4.9356327 4.7108397 5.106807 5.201806 5.023788
1369059_at 7.495303 7.425872 7.549059 7.7063212 7.6749907 7.914861 8.208335 7.559182 7.291773 7.4035482 7.250084 7.4390144
1369060_a_at 8.063074 8.168889 8.063629 8.143539 8.180117 8.222778 8.261972 8.205042 8.12175 8.168728 8.154293 8.281908
1369061_at 8.529091 8.274794 8.6713085 8.741245 8.42313 8.616867 9.214291 8.652071 8.661728 9.076786 8.949633 9.078409
1369062_at 5.0029488 5.158166 5.2490215 4.998019 4.9614515 5.1579666 4.7424297 5.023939 5.1743755 4.94901 5.151141 5.0059814
1369063_at 9.1355 9.21721 9.228446 8.878187 9.143742 8.50601 8.714867 9.032407 9.080414 8.985608 8.686697 8.811696
1369064_a_at 3.842908 3.975574 4.0955486 3.939435 3.9927502 3.7150176 3.67645 3.9536984 4.082941 3.8956347 3.8077574 3.690117
1369065_a_at 8.800845 9.089182 8.612976 8.671539 8.768568 9.130669 8.996993 8.492447 8.813019 8.6193495 8.759381 8.480118
1369066_at 5.5386925 5.5437937 5.902858 5.957989 5.786208 5.9100785 6.477835 5.606651 5.589652 5.919726 5.852531 5.58301
1369067_at 3.72937 4.115363 3.6220899 3.7456603 3.4662876 3.7843688 3.8129025 3.7101452 3.9703739 3.835691 3.821175 3.980375
1369068_at 3.981845 4.0612535 4.0048704 4.247464 4.263072 4.7143517 4.3822403 4.084033 4.2188005 3.9422586 4.0510697 4.4345994
1369069_at 7.545608 7.3327484 7.428111 7.585587 7.539616 7.993968 8.301304 7.5151024 7.488048 7.3283844 7.4119973 7.440998
1369070_at 7.7029834 7.930692 7.693242 7.674316 8.08774 8.143553 8.117754 7.9428115 7.782458 8.023296 7.9027824 7.94508
1369071_at 4.156681 4.053787 4.1281614 4.226631 4.1190834 4.064334 4.1050925 4.0883055 4.0170145 4.093301 4.0446386 4.013069
1369072_at 5.605255 7.185819 5.637287 5.4414415 6.190298 5.4224715 5.745758 7.5218654 5.8607016 6.7939453 6.487132 6.2146626
1369073_at 10.4372425 9.839029 9.806193 9.902441 9.596836 9.942768 9.484264 9.46703 9.975553 9.614686 9.660565 9.273365
1369074_at 12.323978 12.266589 12.399554 12.064681 12.240611 12.570763 12.506041 12.152698 12.070976 12.139386 12.287352 12.202214
1369075_a_at 4.3359437 4.632375 4.721636 4.4764137 4.3127975 4.737092 4.2296495 4.735174 4.6194954 4.329161 4.7124643 4.4505816
1369076_at 8.870588 8.88757 8.995544 8.755822 8.954925 8.482747 8.280194 8.981972 8.92192 9.117464 8.960118 8.833095
1369077_at 6.8219147 7.142585 6.711096 7.297208 7.0459895 7.0841722 7.7274327 7.1312146 7.2686534 7.4137306 7.3889813 7.8996253
1369078_at 8.300928 8.198299 8.0646 8.143355 8.150581 8.218753 8.643748 8.192429 8.215789 8.200013 8.200737 8.151973
1369079_at 4.6780205 4.715882 4.6598644 4.8354263 4.7671766 4.6317935 4.7602177 4.72907 4.7495995 4.3584023 4.7484517 4.7746468
1369080_at 4.4874554 4.1519995 4.94361 4.6677694 4.6352677 4.555226 4.500546 4.4283414 4.9757094 4.662954 4.533826 4.563486
1369081_at 7.370901 6.9564624 7.170214 7.1819234 6.997812 7.255623 7.2313914 7.1162653 7.0178213 6.993626 7.4459653 7.06506
1369082_at 4.917751 5.1482606 4.7691936 4.6734066 5.161078 4.820071 4.875102 4.984529 5.09903 4.7275023 5.062608 4.898792
1369083_at 5.8169312 6.0176387 5.935904 5.4476323 5.3802614 5.3012753 5.2384915 5.680826 5.4437056 5.807282 5.4182234 5.9386034
1369084_a_at 6.8671446 6.956119 6.8456798 7.0668836 7.126948 6.9316425 6.8534393 7.186412 7.044056 6.965721 6.9211087 6.791341
1369085_s_at 5.563631 6.237355 4.741819 5.9136972 5.6327744 4.730193 6.3368073 5.7712774 6.042386 5.928707 6.5552797 6.6469946
1369086_a_at 5.690115 5.670188 5.5798035 5.6977425 5.6468678 5.898388 5.920894 5.816724 5.432426 5.635221 5.50809 5.6012144
1369087_at 4.8411922 5.166501 5.043472 5.130601 5.093875 5.182321 5.7751174 4.799886 4.75914 4.8623776 5.228102 4.909931
1369088_at 7.322329 6.733073 7.0407305 7.04265 7.233616 7.7470245 7.7963114 7.0145493 6.7916718 7.0774355 7.0325184 7.001414
1369089_at 4.2052927 4.077837 4.290044 4.38201 3.9885235 3.7624757 4.2406354 4.102252 3.8795223 4.0937915 4.0442615 3.9981275
1369090_at 4.089961 3.8832538 3.9483411 4.0262904 3.7693956 4.1025143 3.768307 3.8164089 3.9805546 3.9095504 3.9651012 4.047364
1369091_at 3.8469985 3.7597516 3.8251057 3.7579327 3.9193313 3.7817044 3.8798444 3.664672 3.936493 3.8923562 3.8778675 3.7367873
1369092_at 8.543597 8.186511 8.389583 8.4943495 8.452924 8.325449 8.491172 8.408756 8.097102 8.367855 8.348703 8.177547
1369093_at 6.883122 7.2772145 7.0783014 7.0122805 6.9565434 7.5987782 7.562159 6.959484 6.901315 6.6238084 6.8462377 7.185239
1369094_a_at 6.2812357 6.3682036 6.250317 6.6755676 6.446882 5.5924034 5.4045 6.265619 6.012738 6.0185413 6.1155024 6.2283854
1369095_at 4.303726 4.3543167 4.7754526 4.488871 4.5898266 4.4457784 4.3295355 4.391225 4.626061 4.589594 4.4592514 4.4761267
1369096_at 4.0735493 3.896172 4.0822086 4.058522 4.1484265 3.8231406 3.8455098 4.0606027 4.082941 4.078223 3.9386039 4.0980806
1369097_s_at 6.36298 6.5017257 6.466622 6.6227484 6.127314 6.7958703 7.01775 6.3010845 6.108317 6.07139 5.94692 6.1506243
1369098_at 4.057138 4.2951574 3.9420612 4.5181985 4.0594316 4.276472 5.1072087 4.6913476 4.970804 4.9709654 4.8645144 4.7923007
1369099_at 7.789173 7.368124 7.586395 7.2987876 7.31165 8.3668785 8.911977 7.062545 7.391725 7.4511323 7.1578627 7.541397
1369100_at 4.069124 3.913505 4.1309185 4.135128 3.822306 3.9070263 3.9780793 3.9010875 4.07829 4.379878 3.9581687 4.002864
1369101_at 7.849904 7.5718656 7.679342 7.7016034 7.8722906 8.406942 8.536287 7.652855 7.647944 7.4184866 7.423781 7.621894
1369102_at 3.8154073 3.6344697 3.725475 3.728685 3.79215 3.7471569 3.885961 3.7603877 3.5556786 3.6575422 3.8597777 3.6558943
1369103_at 4.976873 5.4367814 5.217451 5.2077837 5.00035 5.6472135 5.61959 5.2002363 5.158738 4.8611 4.8003254 5.2075386
1369104_at 5.4954624 5.2209764 5.3175597 5.898895 5.3930583 5.6127396 6.2130904 5.669449 5.357259 5.679296 5.7019987 6.2977595
1369105_a_at 3.7378066 4.706003 4.2125616 6.473333 3.7028697 5.4666853 3.6967618 5.532402 5.096469 4.370227 4.3367085 5.5488234
1369106_at 4.4659853 4.4002533 4.6141486 4.2662582 4.5722327 4.4130197 4.4247594 4.5173817 4.38853 4.684751 4.5454397 4.492074
1369107_at 3.5327277 3.7818172 3.756549 3.7167792 3.8122234 3.3938932 3.754377 4.065439 3.9113028 3.8130918 3.780079 3.7643993
1369108_at 3.971275 4.1489115 3.891051 3.8892393 4.0194883 3.6730757 3.8637695 3.803761 4.0535684 3.989962 3.8193192 4.1340394
1369109_at 3.900853 3.6033638 3.5860553 3.835581 3.6884105 3.799632 3.6239989 3.7124069 3.8897219 3.8901083 3.6180925 3.6603818
1369110_x_at 10.052682 10.222668 10.590221 9.611162 9.705858 9.494885 10.02321 9.533456 9.9663315 9.645632 8.942101 8.103117
1369111_at 14.030816 14.164257 14.103271 14.106161 14.078954 13.826557 13.927627 14.08659 14.139134 14.072822 14.055687 14.090774
1369112_at 4.1679535 4.498458 4.3512826 4.1743107 4.281207 4.333973 4.4426765 4.398736 4.340217 4.301198 4.3183975 4.092639
1369113_at 3.2708387 3.312058 3.5052035 3.3405514 3.353855 3.2389364 3.2159896 3.3570743 3.5073533 3.4004333 3.2415793 3.4242651
1369114_at 3.1466918 3.0490243 3.0324543 3.0912204 3.0579526 3.118387 2.973724 3.1453915 3.1973147 3.1736739 3.2276552 3.0238364
1369115_at 4.847376 4.7700696 5.162763 4.9812584 4.721087 4.5118794 4.268199 4.922143 4.8025026 4.8254476 4.937237 4.8780346
1369116_a_at 5.851995 6.0246644 5.988654 5.8369665 6.1399493 5.847095 5.54792 5.9134045 6.3037634 6.060029 6.1427765 5.866266
1369117_at 4.3943152 4.0674677 3.9584205 3.9046655 4.1753807 4.0398474 3.8204198 4.0381117 4.258849 4.0653114 3.9739065 4.16953
1369118_a_at 4.336138 4.176061 4.3812704 4.4436703 4.4134703 4.1541123 4.0145965 4.5863814 4.6481256 4.82027 4.4624634 4.147154
1369119_a_at 4.661681 4.610483 4.4699793 4.5418835 4.307351 4.719429 4.1046066 4.2434688 4.5646935 4.3106775 4.6632023 4.6467214
1369120_a_at 7.064534 7.128962 7.361571 7.2153172 7.2511106 6.7964067 6.8205576 7.063925 7.2924137 7.1582775 7.3917856 7.1000676
1369121_at 5.140037 4.7972403 4.8879395 5.198749 4.8203654 4.9398146 4.818981 4.7072954 4.8359103 4.9329643 4.771496 4.7716556
1369122_at 7.7316523 7.8938556 7.5514913 7.710755 7.746821 7.3929176 7.0095572 7.563969 7.8941207 7.7993236 7.86129 7.839022
1369123_a_at 5.889976 5.781052 5.694135 5.6861296 5.951897 6.1398535 6.2299056 5.8427234 5.8765793 5.7242694 5.635988 5.570606
1369124_at 4.6004896 4.1589937 4.5336437 4.2318344 4.110029 4.1118574 3.9364219 4.211239 4.324643 4.140069 4.1196256 4.2692614
1369125_at 3.2190795 3.4260197 3.5368264 3.4451368 3.3442366 3.4446368 3.3501 3.3509502 3.4083436 3.4318504 3.419409 3.304791
1369126_at 3.795069 3.5150383 3.7927973 3.8215036 3.532028 3.5840802 3.8610704 3.6676652 3.425419 3.769032 3.397893 3.7707052
1369127_a_at 6.3992734 6.65735 6.1820693 6.4123554 6.5740542 6.2744575 6.9440136 6.5368915 6.3457513 6.1822505 5.9813614 6.391146
1369128_at 4.1688013 4.290433 4.2746987 4.2665396 4.098481 4.1339602 4.239484 4.1666555 4.1402626 4.157547 4.0849 4.058737
1369129_at 3.8768737 3.8908732 3.988743 3.8833778 3.8065302 4.148514 4.079073 4.202604 4.0056496 3.812972 3.851412 3.9226258
1369130_at 5.0075407 4.7126994 4.6930213 4.72998 4.520299 4.4332657 4.6978035 4.637941 4.761016 4.6374636 4.6058865 4.853197
1369131_at 3.8724875 3.8984423 3.8833566 4.093012 4.2465725 3.9353986 4.1763606 4.1017337 3.9603996 3.859856 4.0099726 3.9734926
1369132_at 5.285627 5.4743395 5.431256 5.5369935 5.4679565 5.411373 5.3026724 5.4624395 5.603325 5.3515444 5.03503 5.106331
1369133_a_at 3.835031 3.6322162 3.6321497 3.6311467 3.6141903 3.62007 3.625696 3.679739 3.8548253 3.7807007 3.961659 3.6641264
1369134_x_at 3.5165226 3.5525038 3.5834498 3.5369813 3.7296398 3.3972993 3.3961992 3.5727322 3.5235183 3.5617888 3.3260148 3.5178604
1369135_at 5.937996 6.0290976 6.276127 6.1214437 6.2990937 6.0897346 5.5143943 5.925667 6.2255073 6.2423754 6.2292323 5.957491
1369136_at 3.9771926 4.0571327 4.0270624 4.294096 4.254432 4.102561 4.0590296 3.912038 4.2343273 3.9212818 3.9475474 4.2143607
1369137_at 4.781357 4.799716 5.1497946 4.8173933 5.14492 4.8897734 5.04663 4.835782 4.9561553 4.6850796 5.007003 4.5827746
1369138_a_at 3.9401083 3.845234 4.1986923 3.797599 4.0815954 4.041977 3.9419262 3.9824338 3.9638333 3.8715165 4.02528 3.7386992
1369139_at 3.7985268 3.8246567 3.6880186 3.6384997 3.5161943 3.7545133 3.5339189 3.7591126 3.504414 3.6057076 3.6244562 3.7462382
1369140_at 3.864208 3.993934 3.8759716 4.0221405 3.9742262 3.8117018 4.057711 3.9800143 3.9503143 4.0127153 3.973856 4.0371304
1369141_at 3.3657315 3.4069831 3.3991046 3.4528127 3.582136 3.7485917 3.5704408 3.501624 3.4391024 3.5686975 3.7016196 3.5479295
1369142_at 3.6585495 3.667443 3.7786148 3.5751956 3.8292227 3.7841387 3.738539 3.6652682 3.6903293 3.6547606 3.6227603 3.6440256
1369143_at 4.044142 3.9090748 3.817841 4.1984253 3.9255335 4.0179644 3.9640858 4.1248045 3.853156 4.0628767 4.136769 4.051014
1369144_a_at 3.6476433 3.9125352 3.9103537 3.8965404 4.09535 3.4372933 3.6598094 3.8385344 4.0888557 3.647947 3.8941736 3.807849
1369145_a_at 4.5163984 4.436017 4.5670433 4.5089645 4.405423 4.4955893 4.3256783 4.5339403 4.668913 4.5725603 4.5765452 4.8256216
1369146_a_at 6.92335 6.6270947 6.6906147 7.0874257 7.5653133 7.1759405 7.8960752 7.098978 6.6008315 7.0874586 6.7563295 7.449665
1369147_at 4.8674626 4.5647955 4.799313 4.860541 4.8648357 4.3567863 4.275039 4.7419615 4.9455657 4.8239822 4.78275 4.586663
1369148_at 7.8892326 7.7839 8.052225 7.8915424 7.9429946 8.101988 7.873481 7.619309 7.859937 7.6958156 7.7258067 7.5582886
1369149_at 5.067815 5.1365986 5.0503 5.09334 5.1875925 4.955476 4.784059 5.0541425 5.3198166 4.9193797 4.96193 4.94723
1369150_at 8.0889845 8.074406 7.8765855 7.677864 8.374589 8.167692 8.474318 7.930233 8.42621 8.025311 8.445134 7.9604964
1369151_at 5.2734747 4.921332 5.225004 5.100972 5.04305 5.084319 4.925205 5.06255 5.1094317 5.073227 5.0613446 5.03557
1369152_at 7.099794 7.024996 7.040555 7.0004845 6.9451184 7.6801796 7.9028573 7.1115966 7.031664 6.8563747 6.795926 6.920879
1369153_at 3.5079906 3.7479897 3.6227987 3.702904 3.7443838 3.760005 3.474262 3.5226033 3.6467376 3.5773444 3.6004596 3.7178109
1369154_at 4.206911 4.046891 4.1897907 4.13777 3.8628974 3.8535674 3.8743193 3.9292917 3.9929502 4.423853 3.7974403 3.8382602
1369155_at 4.651232 4.524241 4.722112 4.5521293 4.687087 4.785173 4.717175 4.6172934 4.8347836 4.7295237 4.8198905 4.6918015
1369156_at 6.7735806 6.4692755 6.499421 6.5984116 6.492296 7.2949557 7.6149397 6.8760533 6.548623 6.4934382 6.377236 6.897651
1369157_at 8.77622 8.740231 8.603592 8.34841 8.618189 8.728479 8.696173 8.546715 8.446529 8.538906 8.483458 8.288528
1369158_at 3.9861286 4.211936 3.9784405 4.0318403 3.8679361 4.351549 4.1514874 4.38062 4.1394854 4.043494 4.246958 4.042985
1369159_at 5.139782 4.940166 5.269333 4.8912454 4.828557 5.508641 5.4225793 5.141278 5.368248 5.063802 5.4481564 4.9943433
1369160_a_at 4.4063764 4.8048606 4.6341724 4.928312 4.638326 4.706025 4.7910495 4.538487 4.478326 4.4272475 4.8356404 4.825926
1369161_at 8.8858795 8.716218 8.446894 9.163208 8.918327 9.193908 8.897752 8.616801 8.319138 8.225662 8.30406 8.251983
1369162_at 3.86719 3.6970155 3.8690133 3.609969 4.122078 3.7991776 3.7218957 3.9956086 3.9735818 4.287989 3.8984005 3.960175
1369163_at 5.0764766 5.0049005 5.005792 5.005403 5.0475254 4.930332 4.8333893 5.050262 4.9262757 5.2597337 4.690442 5.0642114
1369164_a_at 4.2737246 4.307805 4.2608786 4.4108696 4.4117866 4.420712 4.1975393 4.309288 4.3841095 4.418143 4.291811 4.1708083
1369165_at 4.1253977 4.255292 4.204386 4.0077906 3.8526175 4.023843 3.842998 3.9946282 4.290747 3.9096067 4.048177 3.8624654
1369166_at 3.9817796 4.2316046 3.862876 4.0183086 3.9432113 4.033484 4.002309 3.7825596 4.01356 3.985517 3.938761 3.9054413
1369167_at 5.5955176 5.508503 5.668167 5.7027507 5.7027874 5.5317583 5.3391595 5.5139585 5.8448997 5.7338533 5.360342 5.5698466
1369168_a_at 5.187338 4.930589 4.901809 5.0991464 5.3703184 5.957101 6.039418 4.9947762 5.2600036 4.957018 4.8402786 5.211478
1369169_at 9.3500395 9.305591 9.250349 9.136916 9.458584 9.493494 9.800263 9.061418 9.001513 9.068384 9.074932 9.041948
1369170_at 3.9009545 3.885602 4.029958 3.8871346 4.0849457 3.8074572 4.2877793 4.008106 3.9620533 3.988779 3.959379 3.9100444
1369171_at 11.0096035 11.116746 11.008757 10.273765 11.130778 11.289156 11.429058 11.130579 11.107412 11.038422 11.006331 11.062575
1369172_at 4.09358 4.06084 3.9163754 4.125811 4.1761246 4.0291944 4.3883295 4.2153172 4.0594845 4.236513 3.97442 3.9794898
1369173_at 5.182729 5.3478384 5.3165355 5.224109 5.0348053 5.3857427 5.26351 5.350795 5.145488 5.2052975 5.1835914 5.5832324
1369174_at 7.329308 7.3358965 7.37539 7.1380496 6.98314 7.7151747 7.8362184 6.995204 7.584417 7.5008163 7.319819 6.841802
1369175_a_at 3.7826366 3.6816578 3.8897583 3.9207394 3.6762896 3.6952863 3.784728 3.7878773 3.7487469 3.8471744 4.009506 3.584753
1369176_at 6.505722 6.341705 6.331157 6.342373 6.673764 6.438801 6.620254 6.5764384 6.516424 6.5426774 6.717684 6.595732
1369177_at 7.172525 7.122942 7.3471704 6.7219543 6.8946233 7.448676 7.6237664 7.160118 6.8955927 7.101017 7.110546 6.7767367
1369178_a_at 4.2713137 4.2669926 4.0010653 4.142565 4.257231 4.201381 4.2953744 4.242121 4.1669326 4.2001247 4.0589895 4.227014
1369179_a_at 6.669266 6.1625843 6.629175 6.8950505 6.51276 6.391073 6.492707 6.534519 6.767816 7.1022224 6.603456 6.294422
1369180_at 4.9485135 5.046467 4.77814 4.8723345 5.0718136 4.9182158 4.7080917 4.8073807 4.816137 5.0297775 4.938541 4.8852606
1369181_at 5.376499 5.708261 5.6879196 6.0253906 5.6238546 6.0734806 6.0012426 5.696458 5.619255 5.293192 5.5798473 5.736871
1369182_at 3.9903338 4.327566 3.8972738 4.202186 4.2444463 4.055291 4.079963 3.9661472 3.7660294 4.1134224 4.266574 4.108635
1369183_at 5.043476 5.081395 4.6982546 5.1045675 5.0811253 4.8620214 4.6986737 4.8674593 4.988139 4.730267 4.9171295 4.898241
1369184_at 4.1142797 4.0152807 3.8934543 4.0219936 3.8311398 4.283036 3.9349463 3.7918375 3.9953454 4.002309 3.9305737 4.0850925
1369185_a_at 5.0800686 5.03891 4.8572044 5.1174164 5.0542645 4.783909 4.5563335 4.9463115 5.1434927 4.9808908 5.1562862 5.006201
1369186_at 7.6876917 7.896106 7.7470803 7.8762865 7.5598497 7.694382 7.20675 7.743843 7.6209607 7.4693646 7.3674216 8.031904
1369187_a_at 6.9964876 7.5352535 7.413155 7.210771 7.294987 7.338987 7.3312373 7.5296307 7.196676 7.544295 7.389203 7.435412
1369188_at 3.9063368 3.82546 3.8817492 4.0418463 3.6868632 3.9114041 3.9248421 3.8995323 3.8664021 4.0609827 3.7881916 4.2418337
1369189_at 5.2605867 5.007195 5.4395776 5.4643764 5.461922 5.188175 5.2269883 5.4088607 5.368852 5.204122 5.3000455 5.293513
1369190_at 5.672296 5.5845356 5.6375394 5.5290256 5.7819657 5.3250947 5.5298066 5.5530434 5.6656547 5.5884414 5.5440516 5.6116905
1369191_at 3.4994218 3.6761725 3.6139097 3.6116676 3.8117197 3.4023008 3.5804858 3.6369574 3.705791 3.6976037 3.6856263 3.5827549
1369192_at 4.4144726 4.9443994 4.455948 4.8141847 4.564129 4.6145535 4.4836493 4.6000447 4.3333573 4.432388 4.7016783 4.607573
1369193_at 5.441901 5.516028 5.304143 5.455502 5.598465 5.3403993 5.3017683 5.291416 5.272135 5.114672 5.3000455 5.3860755
1369194_a_at 4.1115212 3.734165 3.9382427 3.5641584 3.6644394 3.573729 3.7274642 3.8352551 3.7051406 3.4910812 3.6796944 3.7457757
1369195_at 5.976571 7.0380025 5.888418 6.1305842 5.9283 5.3562074 5.797409 6.0225296 5.7148733 6.022431 5.1393 6.460657
1369196_at 5.4892483 5.31763 5.3813915 5.5770817 5.600646 5.223464 5.411808 5.5517187 5.5199604 5.514349 5.5618687 5.218137
1369197_at 5.689311 5.8965826 5.766358 5.7117386 5.6889315 5.795339 6.1956997 5.6982512 5.6543975 5.6472006 5.628621 5.877031
1369198_at 5.0451937 4.7402754 5.066305 5.060837 5.054721 5.0431323 5.362804 5.1347017 5.074977 5.062754 4.9572825 5.240695
1369199_at 4.7528524 4.697747 4.8843055 4.8406982 4.92684 4.5568438 4.6615057 4.567875 4.7036886 4.736751 4.8548794 4.6777153
1369200_at 9.363653 9.076775 8.843455 8.938292 8.733547 9.06747 9.573776 9.132312 8.826398 8.854824 8.714765 8.312959
1369201_at 5.1649394 4.9664903 5.197653 4.8913755 4.9414606 5.2217894 4.8745956 5.1430798 4.7348595 5.0136743 5.425003 5.073073
1369202_at 3.652944 3.4467301 3.6519818 3.5521672 3.4472709 3.3567505 3.1789353 3.6045344 3.5175052 3.4489195 3.6338542 3.4357493
1369203_at 3.7743561 3.817016 3.8189957 3.7978933 3.7480476 3.7417521 3.6388907 3.6807094 4.016904 3.8386862 3.6739497 3.7811897
1369204_at 7.1266785 7.5042644 7.630104 7.3397427 7.121551 7.726379 7.211269 7.077746 7.2672715 6.875004 6.972798 7.695614
1369205_at 5.1652412 5.064018 5.2719064 4.9980607 5.0633903 4.8847737 4.758645 5.0947433 4.8626 4.972296 5.03511 4.934239
1369206_at 12.694954 12.474617 12.507891 12.600247 12.655397 12.732314 12.655233 12.504427 12.479339 12.472003 12.458448 12.237984
1369207_at 4.427056 4.8645525 5.134027 4.346805 3.9973414 4.501002 4.422213 4.7720585 4.61152 4.6935277 4.188798 4.387284
1369208_at 6.0827713 6.4550714 7.3340554 6.2122045 5.813101 6.0420737 5.893768 6.412807 6.2718587 5.966629 5.661534 5.9151206
1369209_at 6.175419 6.5224757 6.2164693 6.511912 6.4543567 6.340809 6.4830794 6.177481 6.5808997 6.441088 6.4570637 6.2661486
1369210_at 3.406342 3.42163 3.2312653 3.286185 3.4973915 3.2595854 3.0514898 3.3114748 3.2943413 3.4120915 3.5113928 3.4502003
1369211_at 6.135586 5.892079 6.133086 5.973882 6.099735 6.0217476 5.7104807 6.0206246 5.9246407 6.3123045 5.9172816 6.241185
1369212_s_at 7.4858394 7.330454 7.678992 7.355211 7.410685 7.29104 6.7268143 7.388318 7.5488653 7.0851674 7.4318566 7.1655436
1369213_at 4.9405127 4.5517693 4.7830777 4.948119 4.786318 4.8561287 4.883818 4.685866 4.832595 5.053157 5.0779185 4.8485007
1369214_a_at 5.804949 5.5932374 5.567296 5.5780907 5.569921 5.637469 5.696362 5.9205456 5.5444827 5.4907365 5.5670104 5.490955
1369215_a_at 9.987351 10.174795 9.963311 10.074615 9.944505 10.663013 10.65436 9.818397 9.988163 9.880026 9.725808 9.929107
1369216_a_at 5.5293407 5.477149 5.3976254 5.32193 5.488106 5.1698523 5.3641458 5.367983 5.320088 5.4601183 5.2289886 5.254119
1369217_at 4.044015 3.998805 4.299899 4.1874976 4.2198477 4.2310967 4.0240345 4.0941925 4.3339853 4.201191 3.956963 4.1570034
1369218_at 7.1315084 6.7446127 7.2110977 7.185625 7.28263 7.9418387 8.642597 7.223924 6.558012 6.7816734 6.9038844 7.0824037
1369219_at 6.01657 5.6041455 6.185197 5.85142 6.063304 5.8716288 6.0429173 5.7270794 5.7288504 5.8413577 6.148743 5.9330926
1369220_at 7.196568 6.9547343 7.026355 7.201184 7.2394905 7.495458 8.295532 7.142767 7.113772 7.1044817 7.21017 7.436489
1369221_at 6.288581 6.4952903 6.073839 6.522375 6.5443606 6.350575 6.318169 6.4739923 6.3583856 6.1611133 6.344885 5.7425385
1369222_at 5.011206 5.131983 5.3293056 5.079532 5.545098 4.9593773 5.1457586 5.0443892 5.1183996 5.1021256 5.4409304 5.001854
1369223_at 6.5810537 6.3933744 6.628414 6.5858684 6.631688 6.4760976 6.346783 6.4396453 6.9389563 6.5815787 6.7651005 6.5598392
1369224_at 8.378746 9.887537 10.09306 8.686678 10.154941 8.748875 10.834181 10.178688 10.378451 8.446253 9.039589 7.629247
1369225_at 11.91606 11.995684 12.05066 11.778031 11.961745 12.387044 12.304313 11.945654 11.914225 11.771015 11.443615 11.852146
1369226_at 7.914133 7.906341 7.741155 7.428452 8.054949 8.138981 8.543787 7.641853 7.381322 7.278432 7.0149136 7.586209
1369227_at 5.4637456 5.5995727 5.6473055 5.5363708 5.8465624 6.3167567 7.020999 5.8371973 5.2237945 5.47637 5.313049 5.8996015
1369228_at 5.3457937 5.448017 5.2156076 5.160965 5.4786973 5.1542554 5.1348233 5.187877 5.639089 5.725527 5.605972 5.3742695
1369229_at 5.5053215 5.6844134 5.5585785 5.7636395 5.6033726 5.496814 5.7523594 5.6669974 5.8073783 5.811888 5.8047314 5.4037166
1369230_at 4.496382 4.2445655 4.4538918 4.4477677 4.378447 4.3939323 4.2376237 4.569654 4.481601 4.6537952 4.542524 4.7249603
1369231_at 4.4459796 4.802759 4.6381583 4.8612466 4.91006 4.5225906 4.464287 4.71758 4.8136816 4.765652 4.4746695 4.552852
1369232_at 4.729633 4.3282723 4.6277966 4.4024563 4.6520863 4.4646206 4.560798 4.3791895 4.634154 4.472999 4.668463 4.516965
1369233_at 4.2044253 3.7947786 3.9920032 3.7443573 3.823513 3.821335 3.695912 3.7989748 3.5956154 4.22943 3.7729235 3.7485988
1369234_at 7.398867 7.532123 7.36349 7.3960752 7.57145 8.057541 8.1914215 7.43423 7.4052687 7.289698 7.2908807 7.4415584
1369235_at 4.437185 4.7658973 4.7050996 4.834558 4.698475 4.8072667 4.6276803 4.494685 4.736617 4.9095855 5.361938 5.427367
1369236_at 5.360626 4.98689 5.088869 5.2011175 5.1081014 5.7602835 5.76294 5.2726383 5.6017685 5.223355 5.4208827 5.108731
1369237_at 5.0231333 4.881519 5.016455 4.8932557 5.266448 5.1454196 4.7327266 5.0869126 4.9552646 5.000847 5.0802007 4.9035187
1369238_at 10.539463 10.262325 9.974067 9.852322 9.455638 10.167048 9.968424 8.970631 9.598871 9.690616 9.008336 9.0236225
1369239_at 3.8864155 3.8130653 3.8316455 3.9610531 3.825118 3.9013302 3.7929208 3.7861285 3.7725134 4.1236806 4.0912175 3.9640956
1369240_a_at 5.5546274 5.582528 5.7271976 5.6430173 5.660925 5.584954 5.2694945 5.740908 5.756294 5.660531 5.6528416 5.410048
1369241_at 5.2114067 5.19546 5.203214 5.2178373 5.1528025 4.769482 4.6879063 5.1350174 5.1246033 5.1032968 5.4839416 5.0594063
1369242_at 3.2429698 3.3256226 3.1602614 3.3493254 3.3416784 3.2908292 3.227774 3.6909263 3.3772547 3.3921208 3.4053955 3.4804535
1369243_at 4.0411434 3.9571657 4.277689 4.058764 4.048914 4.0327635 4.233592 4.0718117 3.9484775 4.005683 4.0100703 4.0153255
1369244_at 6.847902 6.742317 7.0195374 6.7180047 7.0134606 7.3892426 7.375313 6.856451 6.6748395 6.8959146 6.592544 6.419605
1369245_at 4.021684 3.924262 4.1550465 4.147073 4.1368475 4.0203924 4.09655 4.081027 4.052803 4.135816 4.2235074 4.158816
1369246_a_at 3.6722403 3.5920196 3.5368264 3.4476347 3.5944545 3.8563645 3.3842134 3.5294678 3.705791 3.7211683 3.7160947 3.5838006
1369247_at 5.866478 5.755694 5.9870243 6.1140947 6.0846095 7.2467394 6.8749423 5.99748 6.23373 6.0290203 5.8030496 6.2495117
1369248_a_at 9.001876 8.62501 7.5680857 8.537485 8.357273 9.010851 9.659565 7.9955754 7.290062 7.589047 7.1190166 7.656962
1369249_at 8.381065 8.372433 7.981511 8.168482 8.027262 8.837678 9.2921095 7.9283066 8.613162 8.306329 8.243523 8.392658
1369250_at 4.954487 5.2247596 4.8858247 4.9903955 5.1759872 5.1944895 4.758954 4.94293 4.9852767 5.006065 5.25499 4.8171515
1369251_a_at 5.544713 5.2589846 5.39167 5.522662 5.5332985 5.1373396 5.120915 5.2419815 5.4399443 5.4186773 5.2934937 5.3863316
1369252_a_at 5.3319077 5.294668 5.6045585 5.187 5.4144707 5.058515 5.1606703 5.261396 5.4325547 5.172038 5.526328 5.159478
1369253_at 3.7848527 3.5734851 3.5624902 3.8421528 3.7761898 3.6253667 3.6098158 3.676801 3.4705243 3.7304935 3.5852597 3.637526
1369254_a_at 3.7625806 3.878534 3.79978 3.828166 4.0054145 3.9215257 3.722142 3.9518251 3.8368518 4.3062067 3.879395 3.89402
1369255_at 6.1879344 6.189867 6.5698867 6.016834 6.218922 7.0996776 7.0454254 5.859483 6.185041 5.6412525 5.8690643 5.8631673
1369256_at 5.855055 6.0136504 5.54228 5.8348966 5.7471085 6.1661806 6.5874596 6.068929 6.2887135 5.8152113 6.046006 5.9074883
1369257_at 4.737673 4.837989 4.987274 5.1190853 4.8816977 4.638235 4.722509 4.692234 4.8800955 4.969104 5.009181 4.958877
1369258_at 3.2102377 3.1368225 3.2327867 3.117035 3.0957198 3.2143137 2.939825 3.2664232 3.1514707 3.1413562 3.1761937 3.1992521
1369259_at 7.8014717 7.4715133 6.5420294 7.0403132 6.613578 7.7515655 8.151449 7.9786925 7.455026 6.532351 7.1181197 6.820037
1369260_a_at 4.0283527 4.0135436 3.982311 4.085355 4.236046 4.0752726 4.353024 3.9797876 4.038323 4.163377 4.05107 4.042795
1369261_at 4.9853373 4.864279 4.6813145 4.8095202 4.723279 4.7798195 5.1413045 5.1761236 4.962365 4.9820576 4.8323917 4.7577176
1369262_at 6.839218 7.1594973 6.598788 7.158868 6.9255533 7.1551642 7.4129786 6.872482 6.9403057 6.8542295 6.916282 7.1689563
1369263_at 3.4210482 3.4146733 3.2678175 3.340165 3.3760648 3.249261 3.6580248 3.3780258 3.2454708 3.27202 3.343912 3.4850874
1369264_at 4.9915266 5.106901 4.96045 5.0427794 5.0288873 4.933038 4.8913736 5.0108347 5.0654993 4.8596706 5.138358 4.829715
1369265_at 6.4767346 6.449909 6.5230083 6.5694203 6.5426774 7.3076468 7.419739 6.8585496 6.4992056 6.720443 6.631853 6.9962606
1369266_at 6.0066566 5.97991 5.8250732 6.0311255 6.1224914 5.873761 5.5299964 6.5363584 6.2391114 5.6440506 5.440649 5.315765
1369267_at 3.953318 4.0583935 3.9472756 3.8491354 4.008633 4.112627 3.7812648 3.8686981 4.1764483 4.2043552 3.9351852 3.9362195
1369268_at 4.3859415 4.391805 4.2645946 4.6463327 4.299219 3.9929419 4.2812996 4.6526423 4.8329287 4.688369 4.877912 4.3227158
1369269_at 9.3778925 9.366638 9.274041 9.530906 9.270843 9.793366 10.340667 9.243089 9.147278 9.231704 9.025434 9.401254
1369270_at 9.03046 8.9151125 8.760441 8.542131 9.066046 9.233831 9.170343 8.570437 8.51412 8.558352 8.656087 8.84388
1369271_at 4.1975474 4.2545633 4.067564 4.0545325 4.287029 4.055179 4.2466965 4.2006035 4.118512 4.061283 4.0981746 4.100499
1369272_at 5.8818913 5.873374 6.008037 5.5124235 5.2913065 5.678415 5.3090196 5.4487367 5.288585 5.3070126 4.90443 5.8741374
1369273_a_at 4.4288425 4.3639803 4.362301 4.3275867 4.4546137 4.181097 4.087474 4.3010774 4.2997046 4.4432917 4.192947 4.21714
1369274_a_at 4.1896796 4.351748 4.190114 4.218039 4.441312 4.2451816 4.393295 4.6125607 4.327573 4.3239775 4.101618 4.3176823
1369275_s_at 12.438132 12.306231 12.454582 12.356406 12.774425 12.763308 12.879982 12.578652 12.140968 12.486499 12.501249 12.337411
1369276_at 4.931768 4.7703466 4.8789816 4.689661 4.810098 5.3967447 5.325385 4.7518735 4.767875 4.727933 4.5446224 4.9173026
1369277_at 5.6971927 5.433921 5.6347947 5.7120833 5.7542505 5.688958 5.7246776 5.573429 5.6394463 6.075708 5.5491905 5.7788486
1369278_at 7.9731936 7.8375998 8.093994 8.014286 7.915847 8.566402 8.895042 8.103533 8.040602 8.273879 8.34519 8.243214
1369279_at 5.8528647 5.720409 5.7971735 5.7063055 5.8793225 5.653876 5.660303 5.631184 5.791699 5.8020554 5.6622252 5.736944
1369280_at 4.3186836 4.091438 4.355196 4.0445576 4.1092153 4.2764225 4.0154924 4.413522 4.3236294 4.1890244 4.052234 4.0460668
1369281_at 3.428499 3.616094 3.4318354 3.4482367 3.1975408 3.4291074 3.5360768 3.6203496 3.485819 3.8088706 3.4443536 3.6537871
1369282_at 3.4171576 3.3457937 3.418003 3.4343524 3.308452 3.299843 3.31638 3.3265173 3.318454 3.4335594 3.3838968 3.134962
1369283_at 3.8557374 3.780064 3.7393043 3.7305698 3.7772179 4.022606 3.594744 3.6206758 3.7850459 3.8540616 3.8588622 4.046752
1369284_at 5.258791 5.223489 5.107074 5.314142 5.431653 5.1202917 5.2474546 5.1018124 5.372837 5.1164646 5.3515387 5.227852
1369285_at 5.822124 6.0874963 6.128747 6.208312 6.285745 6.5470667 6.8211217 6.3343515 5.95775 6.623189 5.9916835 6.3309593
1369286_at 12.436001 12.389061 12.41127 12.409944 12.447282 12.451165 12.348789 12.500406 12.369895 12.300686 12.318699 12.180866
1369287_at 4.4627643 4.490344 4.7830763 4.6376586 5.0701714 4.625182 4.8913736 4.7620864 4.3905725 4.5307794 4.6140337 4.36308
1369288_at 4.3997264 4.2890406 4.33197 4.5006104 4.5784492 4.2826385 4.213623 4.4006505 4.257928 4.5961967 4.4147687 4.516363
1369289_at 10.11146 9.546369 9.667047 9.7399435 9.700257 10.496921 10.776195 9.5126 9.477335 9.548843 9.331291 9.385577
1369290_at 4.342183 4.75023 4.508136 4.408527 4.2293715 4.495573 4.8557615 4.4402122 4.3136706 4.3251123 4.3550997 4.593073
1369291_at 10.52748 10.510272 10.164567 10.301651 10.263992 10.664652 10.872303 10.189117 10.109953 9.693419 10.192572 10.068892
1369292_at 4.4471617 4.293009 4.4269075 4.3595257 4.557765 4.3018875 4.0717783 4.301707 4.2655983 4.380783 4.250558 4.4001975
1369293_at 5.893463 5.9277253 5.916876 6.0396943 5.9821477 5.7355165 5.58257 5.838655 6.0963793 6.0415716 6.0859065 5.764974
1369294_at 4.4355702 4.8838234 4.658733 4.603141 4.635249 4.772725 4.457592 4.402686 4.1992893 4.520307 4.5215416 4.5614567
1369295_at 4.955581 4.903027 4.9376636 4.6968966 4.91395 4.5079694 4.6322274 4.7742624 5.1653023 4.877768 5.0399423 4.7794833
1369296_at 12.932388 12.833433 12.837339 12.770998 12.944488 12.905299 12.768589 12.755096 12.787321 12.616068 12.786084 12.320137
1369297_at 3.9671402 3.9480908 3.959785 3.88865 4.0098915 4.0813885 4.2240677 4.0224547 3.8874156 3.9564252 4.1773663 3.9713087
1369298_at 4.2157984 3.9717927 4.0211225 3.9140332 4.290134 4.421085 3.8436484 4.111208 3.9101593 4.194721 4.3055325 4.1617165
1369299_at 4.487348 4.6949286 4.6552553 4.620709 4.6794734 4.881989 4.5480576 4.253124 4.8406215 4.3745213 4.4212875 4.739622
1369300_at 4.0613003 4.3133216 4.1000943 4.082359 4.4097867 4.1352277 4.042983 4.2843843 4.301631 3.9539032 4.26226 4.2502904
1369301_at 4.598154 4.620332 4.5495133 4.640526 4.7488985 4.375039 4.5224175 4.2344856 4.7089515 4.577743 4.5321054 4.4419813
1369302_at 4.378859 4.2822037 4.6429133 4.6636133 4.5077887 4.6044865 4.4733105 4.5026145 4.7832766 4.93659 4.6592197 4.3417377
1369303_at 3.4564037 3.7033818 3.6005814 3.6601393 3.7464433 3.6069741 3.4678462 3.4606273 3.6924846 3.6954796 3.622296 3.7586448
1369304_at 6.9487987 6.779415 6.8745794 6.996989 7.1297226 6.662282 6.6723027 7.2210464 6.695374 7.4135566 7.315847 6.8784146
1369305_at 4.300088 4.6323633 4.8483047 4.4759674 4.405616 4.595694 4.5044093 4.6911793 4.5328827 4.659461 4.4932933 4.475271
1369306_at 4.731874 5.182942 4.3301296 4.4133387 4.552692 4.556967 4.021618 4.847632 4.7855864 4.285767 4.1725826 4.9968123
1369307_at 5.1035223 4.8424172 4.8472223 4.744624 5.0484414 4.6394577 4.6034384 4.7241516 4.836862 4.974604 4.861493 4.7329345
1369308_at 5.2517605 5.340447 5.3411827 5.042877 5.294216 5.356797 5.3677588 5.1056347 5.2672577 5.4840245 5.488023 5.4045672
1369309_a_at 4.8163204 4.560869 4.7695994 4.6720457 4.6105614 4.7628717 4.401511 4.5204244 4.7429476 4.579937 4.6151037 4.454402
1369310_at 5.160907 5.424182 5.074268 5.1298122 5.2858334 4.9739637 4.911562 5.243576 5.2481914 5.2880726 5.1747856 5.5707893
1369311_at 3.6092877 3.7333272 3.4243495 3.8555825 3.5299232 3.6418574 3.4311202 3.680455 3.6558242 3.704531 3.7667258 3.6278522
1369312_a_at 8.816492 8.849323 8.632636 8.658676 8.683431 9.076743 9.60386 8.785917 8.654572 8.552858 8.528386 8.63589
1369313_at 4.8970633 5.75953 5.196957 4.8688426 4.623468 4.743353 4.9666395 4.5778775 4.9226604 5.053304 4.915604 5.184107
1369314_at 4.0798783 4.2228107 4.2744656 4.395104 4.278 4.0444655 4.196996 4.135539 4.3736515 4.305896 4.2213354 4.054471
1369315_at 3.9430807 4.020768 4.074226 4.2818985 4.017471 3.999501 4.0266933 3.9534986 4.4081707 4.2852383 4.1554956 4.095151
1369316_s_at 6.316943 6.4266696 6.2476034 6.411327 6.214097 6.603177 6.440665 6.576086 6.0405145 6.0532494 6.3770013 6.6555247
1369317_at 3.7699776 3.680481 4.0042305 3.8192396 3.7200694 3.751273 3.8339968 3.7032921 4.0747385 3.9421616 3.883269 3.817651
1369318_at 6.0830183 6.248905 6.057106 5.6703176 6.430623 5.9171352 5.498207 6.3917804 6.2242517 6.3175845 6.5952573 6.445816
1369319_at 9.084095 9.151363 8.947581 8.883342 9.079737 8.664165 8.931502 9.034943 9.061128 9.117552 9.0768175 9.181331
1369320_at 4.0864797 4.0470285 4.1057024 4.1760445 4.2735424 4.3572206 4.0376396 4.029003 4.349107 4.2332573 3.9802887 4.138088
1369321_s_at 3.2806513 3.2727363 3.5669281 3.219992 3.3470871 3.4599853 3.31638 3.318227 3.2656074 3.4259062 3.16212 3.3390627
1369322_at 5.5140643 5.205101 5.281076 5.2815127 5.3971915 5.147331 5.1680055 5.2472863 5.6979976 5.3000717 5.2372336 5.0357184
1369323_at 7.2958946 7.004956 7.377361 7.00854 7.262593 7.1498923 7.2011366 7.32466 6.9803624 7.082337 7.0850263 7.539897
1369324_at 3.5537932 3.6105528 3.4403164 3.4707623 3.5722857 3.4557111 3.4196403 3.4809196 3.7884169 3.4721856 3.743615 3.7145665
1369325_at 5.982018 5.5914927 6.2880187 5.9189014 6.061086 6.741517 7.3940873 5.9105287 6.0566764 6.152349 6.2300525 5.777043
1369326_at 3.7826366 3.9160028 3.861913 3.9646118 3.9971724 3.7459378 3.7512655 3.6354308 3.853985 3.4423556 3.7879095 3.7640402
1369327_at 4.3478293 4.3274803 4.1343584 4.5032806 4.304829 4.145756 4.3871098 4.129874 4.2237263 4.2267575 4.3523116 4.117761
1369328_at 5.507763 6.308273 5.5555058 6.0296526 6.0418844 6.4963913 7.6387286 6.1395626 6.198386 5.9613028 5.747588 6.466956
1369329_at 5.441774 5.08937 5.366676 5.141441 5.389132 5.237956 4.873167 5.183813 5.5455823 5.4886575 5.504112 5.034321
1369330_at 4.846744 4.876647 5.055841 4.9947886 5.1162477 4.900305 4.8545017 4.950444 5.1161227 4.858147 4.8258405 5.022883
1369331_a_at 4.94233 4.7693 5.260651 4.90991 4.9361734 4.694961 5.1815763 4.8068895 4.9271836 5.192976 5.197075 4.879031
1369332_a_at 3.5224478 3.749493 3.925163 3.7739618 3.9425778 3.8579297 3.7877004 3.5767772 4.0656223 3.8206284 3.919612 3.7230122
1369333_a_at 3.3950458 3.2381778 3.2889464 3.2061648 3.213209 3.1284652 3.2525487 3.2053611 3.291364 3.3027225 3.2882237 3.1871557
1369334_at 3.9929032 3.8150802 4.073554 3.9755163 3.9618518 3.8320687 3.8269694 4.1167316 4.0561876 3.9233363 3.904932 3.937528
1369335_at 3.4359708 4.4215937 3.3938832 3.3994174 3.8356361 3.419712 3.5537653 3.6624897 3.678506 3.5401769 3.7929633 3.6613445
1369336_at 5.513375 5.3242254 5.4092884 5.30676 5.493 5.405523 5.18694 5.4370985 5.4683595 5.455285 5.172806 5.3164988
1369337_at 4.3339524 4.3842297 4.371844 4.2031765 4.6687984 4.2671146 4.242972 4.490603 4.2726026 4.333346 4.7584996 4.3475056
1369338_at 6.0558248 5.6913304 5.7944875 5.684994 5.7730203 5.572565 5.8016343 5.8543143 5.636798 5.898419 5.6683803 5.718882
1369339_at 5.5347757 5.539027 5.709915 5.7308574 5.6532726 5.2027955 5.3080683 5.6612754 5.5577984 5.5572023 5.7159595 5.4721317
1369340_at 4.643099 4.3475375 4.352721 4.6237535 4.6352677 4.2709312 3.9710598 4.3131714 4.565489 4.5449057 4.356567 4.5204544
1369341_a_at 3.9446132 4.1889563 4.3468637 4.1885614 4.048916 4.104414 4.2971616 4.17202 4.175207 4.144964 4.276376 4.0678945
1369342_at 5.1962295 5.1739774 5.5758457 5.301167 5.537573 5.472162 5.534591 5.55883 5.277824 5.03051 5.416891 5.115198
1369343_at 3.4086628 3.3635738 3.5253053 3.3561397 3.598189 3.3583388 3.3857203 3.3357892 3.562257 3.3549922 3.399934 3.324036
1369344_at 5.112439 4.997308 5.303431 5.116562 4.8303404 5.634388 5.9678707 5.184927 5.238255 5.228039 5.1347017 5.3767548
1369345_at 3.6774726 4.182871 4.0883408 3.9507957 4.107482 3.8846886 3.9958763 3.965917 4.06015 3.9802637 3.8520632 3.9823244
1369346_at 3.3975158 3.4050944 3.5121758 3.6097565 3.601745 3.3218453 3.4677796 3.6743293 3.6679432 3.6700706 3.5490727 3.299709
1369347_s_at 5.6606894 5.6017075 5.845474 5.5940948 5.7408695 5.350272 5.257355 5.613453 5.573514 5.5552416 5.617384 5.559545
1369348_at 4.2691355 4.2533884 4.4203076 4.216427 4.27746 4.1246357 4.1088743 4.1654415 4.1851244 4.3515463 4.2595596 4.18412
1369349_a_at 3.5651076 3.5923567 3.545206 3.5681083 3.6907194 3.5581295 3.5820963 3.5185606 3.4963825 3.6155503 3.5079448 3.4647987
1369350_at 5.5317297 5.5178947 5.3035884 5.590765 5.5417767 5.4692197 5.506336 5.4560423 5.8500175 5.5256577 5.405693 5.4125996
1369351_at 4.583815 4.3774295 4.7461433 4.5122795 4.311572 4.2581005 4.32349 4.365052 4.5497847 4.4108334 4.4765596 4.339657
1369352_at 5.831308 5.5144553 5.9575815 5.630624 6.1887927 6.548021 7.3213325 5.969135 5.662837 5.997077 5.8416533 6.448782
1369353_at 4.2903314 4.3630443 4.4064045 4.7213607 4.36394 4.4418144 4.203534 4.506155 4.7084384 4.377905 4.5795264 4.2317533
1369354_at 6.4863296 6.3077445 6.329381 6.360008 6.4090767 6.3217816 6.150691 6.390203 6.391688 6.4863358 6.54301 6.257816
1369355_at 4.8702593 4.800933 4.8527555 4.841658 4.853317 4.6844506 4.758288 4.6547937 4.90988 4.9786377 4.6761665 4.6605186
1369356_at 4.103052 4.0412197 4.0283747 4.2924495 4.2970915 4.024295 4.0966387 4.008979 3.935207 3.9861405 4.175668 3.7937062
1369357_at 5.220581 4.670894 4.9276614 4.9051833 4.986128 5.1836357 5.362648 5.272549 5.238135 4.9727135 4.896966 4.915697
1369358_a_at 6.164964 6.1276636 6.22916 6.135979 6.2605963 6.0318427 6.1982636 6.4514537 6.316373 6.2814956 6.384436 6.3356323
1369359_at 4.147929 3.9344025 4.163884 4.08733 4.138069 4.318054 4.03249 4.027419 3.9990165 3.9878786 4.037942 3.9558806
1369360_at 6.08114 5.8152857 5.903474 5.876143 5.8462687 5.649329 5.7235537 5.8592443 5.932519 6.2709117 5.9892745 5.979186
1369361_at 3.8126235 3.5052805 3.6580205 3.5135155 3.7669942 3.5842912 3.5112586 3.6862917 3.5659266 3.5661707 3.6258926 3.512391
1369362_at 5.0306334 5.0168104 5.210397 4.9343543 5.151332 5.1159973 5.1078467 5.0872855 5.117143 5.2267227 5.1419153 5.079999
1369363_at 3.5870185 3.532208 3.3067434 3.4958346 3.4366682 3.4798808 3.535658 3.5267131 3.453771 3.492039 3.382478 3.338138
1369364_at 3.570358 3.497336 3.4581714 3.6117368 3.8024514 3.6185942 3.4478421 3.3379745 3.4527233 3.5218418 3.3984232 3.6267302
1369365_at 4.2770805 4.231616 4.4492116 4.3499904 4.373724 4.255446 4.2869864 4.47776 4.426037 4.5853853 4.400514 4.3636427
1369366_at 4.790337 5.0056124 4.9759064 4.7090306 4.595729 4.426194 4.5114517 4.746785 4.7844777 4.7036934 4.5656443 4.403159
1369367_at 4.5066915 4.310067 4.488416 4.41738 4.235091 4.299942 4.0366592 4.423921 4.705163 4.84935 4.615127 4.3321657
1369368_at 4.1291256 4.237155 4.507894 4.3624296 4.423279 4.1227264 4.2722254 4.287033 4.624324 4.4096375 4.318927 4.3469706
1369369_at 4.861159 4.937444 4.963056 4.87074 5.1559815 5.247669 4.820609 4.9108067 5.1475997 4.783743 5.121801 4.8712306
1369370_s_at 4.561052 4.6845474 4.9804573 4.854225 5.1662364 4.9679046 4.578509 4.9464145 4.53297 4.741758 4.918365 4.6285186
1369371_a_at 4.353304 4.2493334 4.259838 4.112619 4.219594 4.2555604 4.320401 4.19205 4.105101 4.1631985 4.2403555 4.2631526
1369372_at 4.5961323 4.788845 4.8721538 4.8565755 4.846218 4.776661 4.6898384 4.841023 4.7795186 4.838362 4.9168377 4.769644
1369373_at 5.9351926 5.573053 5.5985646 5.5757937 5.6023717 5.778643 6.223432 5.6777253 5.7461696 5.584756 5.5254965 5.7784553
1369374_at 3.911675 4.014737 4.0505724 3.9591575 3.9923027 4.1794167 4.081915 3.9881852 3.969614 3.731627 3.9655135 3.615829
1369375_a_at 4.1450424 3.807334 3.6751773 3.9954393 3.768504 3.8960083 3.9323049 3.8250318 3.8558514 3.4399836 4.061804 3.8128283
1369376_a_at 4.4667635 4.1918383 4.2517333 4.136524 4.4066734 3.9775672 4.0711365 4.3602023 4.437891 4.31773 4.368128 4.1470947
1369377_at 3.6001887 3.40065 3.4032102 3.5395575 3.4802501 3.2280653 3.2691917 3.5874655 3.4562306 3.4403782 3.337464 3.3930783
1369378_at 4.2354817 4.4244723 4.4946423 4.4445705 4.8745646 4.974405 5.2353506 4.4643273 4.5622005 4.638248 4.4977365 4.7004876
1369379_at 4.3948402 4.574852 4.5744433 4.8920054 4.429268 4.7085814 5.1279845 4.7105703 4.7733693 4.775238 4.6309214 4.78692
1369380_at 4.3111377 4.3797827 4.434283 4.3462825 4.4050684 4.6046963 4.716072 4.558751 4.6128097 4.677093 4.5177655 4.719453
1369381_a_at 3.7380621 3.5356991 3.890031 3.7480888 4.2168884 3.4752152 3.4140296 3.5493338 3.5488129 3.6748335 3.72065 3.6869826
1369382_at 5.8341975 5.8323803 5.9603324 5.832654 5.8363886 6.2557726 6.8146296 5.9016423 5.883946 5.6756487 5.697629 5.78193
1369383_a_at 4.3948402 4.6519136 4.6400757 4.632206 4.72519 4.4369154 4.4328713 4.5230293 4.746722 4.598587 4.7395067 4.6941814
1369384_at 3.8444142 3.9328575 4.062965 3.7726285 4.220788 3.8321865 3.9346473 3.8776448 3.8870533 3.9942992 3.9090228 3.587275
1369385_at 4.580972 4.5452085 4.790046 4.567783 4.5576334 4.4681406 4.5366073 4.513725 4.33639 4.5779805 4.7156615 4.5825887
1369386_at 3.9499927 4.109584 4.3220906 4.1205316 4.054775 4.179232 4.3450303 4.0412426 4.2033143 3.896546 3.8749607 4.4980407
1369387_at 5.5351663 5.890912 5.776516 5.635872 5.5421944 6.084925 6.103295 5.785731 5.873063 5.8205423 5.9180474 5.9805875
1369388_at 4.0522943 4.066869 4.167924 4.1345663 3.9738307 3.884561 3.7137556 3.910048 3.8734682 4.1318727 4.0136 4.017784
1369389_at 4.257138 4.5306807 4.7411637 4.573272 4.5578995 4.571247 4.369843 4.4391117 4.7129307 4.4569283 4.314725 4.127593
1369390_a_at 4.2554336 4.5426717 4.7865624 4.7919216 4.3261237 4.209744 4.9529634 4.2218885 4.5277033 4.546188 4.6297603 4.3658547
1369391_at 4.153188 4.039903 4.2085686 4.2424965 4.2291503 4.0448503 4.0258403 4.0257983 4.2855806 4.1935453 4.3773575 4.1499715
1369392_at 5.0145464 4.959508 5.2174854 4.8458233 4.855178 5.0479736 5.063193 5.1302056 5.0140038 4.808001 5.064887 4.8904476
1369393_at 3.7033064 4.412198 4.3352237 4.170023 3.7301593 4.3706117 4.4980783 3.9800472 4.032491 3.9462187 3.6682673 4.366104
1369394_at 4.497793 4.295751 4.661624 4.5610013 4.5387297 4.441563 4.2108536 4.50832 4.8506756 4.6632614 4.84604 4.474158
1369395_at 3.3473678 3.48115 3.3804288 3.5395575 3.700151 3.4413002 3.4196403 3.482417 3.4545612 3.5104976 3.3753247 3.6006765
1369396_at 5.33552 5.4784756 5.3924685 5.381858 5.3734703 5.57073 5.4298477 5.3470707 5.2818317 5.5273514 5.4453926 5.355585
1369397_at 4.943571 5.1429477 5.151074 4.9304047 5.219985 5.000522 5.1518188 5.211472 5.392587 4.8538833 5.0822716 5.1463175
1369398_at 5.555404 5.4059453 5.5485744 5.492753 5.4738355 5.4224663 5.6224813 5.5605426 5.7402573 5.654894 5.3829803 5.404244
1369399_at 3.7164526 3.824561 3.5494936 3.4550989 3.5901742 3.4774482 3.4830174 3.3697975 3.4679081 3.7310655 3.546056 3.5006735
1369400_a_at 5.28354 5.164367 5.1007285 4.9577975 5.1686234 5.1807513 5.3435707 5.35188 5.326683 5.063476 5.245723 5.347171
1369401_at 3.3631902 3.231379 3.337915 3.3058054 3.520768 3.4661548 3.570027 3.4576547 3.4669168 3.3855896 3.4441535 3.413806
1369402_at 6.657364 6.549359 6.707886 6.883778 6.623935 7.30009 7.7593775 6.5235386 6.215834 6.6798143 6.6575356 6.625906
1369403_at 4.615459 4.474062 4.5884604 4.375184 4.260126 4.5939956 4.602263 4.5191603 4.6758976 4.557836 4.246225 4.2398367
1369404_a_at 4.5134664 4.461164 4.5509753 4.4816694 4.695169 4.5287304 4.340504 4.4656606 4.4979777 4.5303617 4.4760723 4.3886
1369405_a_at 4.1781306 4.301263 4.010113 4.2490015 4.128623 3.821335 4.0216103 4.1328287 4.169752 4.279379 4.3227353 4.0528026
1369406_at 4.101773 3.7624989 4.0138907 3.9558659 3.9055905 4.118885 3.9924934 4.1603184 4.0320477 4.023134 4.0324125 4.191487
1369407_at 5.7954845 7.443004 6.8114314 6.4208636 6.0844374 6.4908376 7.1276484 6.2399807 6.5819316 6.4408917 6.6432104 6.461032
1369408_at 4.193555 4.262291 4.301963 4.4346905 4.3774967 4.019663 4.3353705 4.347737 4.1331396 4.5047736 4.3341436 4.3276863
1369409_at 7.903505 8.386612 8.1045 8.135193 8.037165 8.467259 8.874302 8.050748 8.009823 8.122066 7.802192 8.16111
1369410_at 8.189563 8.310553 8.196247 8.640659 8.315032 7.578316 7.343526 8.290124 8.095263 8.1331005 8.100103 7.9892516
1369411_at 3.7025893 3.5992265 3.7140286 3.7982588 3.6877782 3.6680422 3.6710224 3.8205492 3.7396612 3.630581 3.3853788 3.7388384
1369412_a_at 6.8056216 6.656221 6.5488973 6.8887568 6.624223 6.66737 6.9866176 6.6067953 6.5330305 6.6845837 6.582054 6.6928563
1369413_at 4.504668 4.4683585 4.5733733 4.8485665 4.5960765 4.346308 4.237143 4.727508 4.567143 4.656145 4.505317 4.439138
1369414_at 8.796413 8.607527 8.85181 8.779812 8.743647 9.063204 9.339558 8.782661 8.676523 8.553045 8.598961 8.580418
1369415_at 8.166321 6.7910347 8.087044 7.5889444 6.3406286 8.610159 8.668936 6.541631 7.699382 6.593377 7.5620894 7.3805585
1369416_at 6.025866 6.1590123 6.2605186 6.194555 6.206347 5.99017 5.9304028 6.179305 6.1805325 6.230703 6.5007353 6.093887
1369417_a_at 4.0975814 4.407963 4.310429 4.168285 4.2592144 4.2165146 4.1153517 4.377575 4.33639 4.1416984 4.1480336 4.2889366
1369418_at 4.3718863 4.2969227 4.390261 4.256452 4.6352677 4.359359 4.151487 4.43787 4.3206434 4.3241005 4.371612 4.5962176
1369419_at 5.1056395 5.240266 5.27192 5.043757 5.1554728 5.4675293 4.8749886 5.1602707 5.1094317 5.1327295 5.3365097 5.0827217
1369420_at 4.820999 4.464247 4.4348564 4.4941974 4.7913084 4.6023684 4.3198543 4.4325733 4.615697 4.307963 4.300126 4.431988
1369421_at 6.3553286 6.1185346 6.4668546 6.344031 6.201779 6.7554016 7.099037 6.084466 5.860875 6.101029 5.994894 6.2240596
1369422_at 5.060174 4.988445 5.1562676 5.0804353 5.391036 5.0458355 4.6134586 5.0947433 5.5283504 5.158062 5.208963 4.970678
1369423_at 4.621687 4.702022 4.4450965 4.474877 4.4551535 4.2488365 4.2263994 4.4431877 4.1678524 4.6022143 4.389414 4.056369
1369424_at 12.376566 12.369258 12.575078 12.422354 12.769152 12.772987 12.980006 12.714354 12.147624 12.557692 12.549315 12.432261
1369425_at 4.1540556 3.8230155 3.9069605 4.218601 4.1681232 3.8611348 4.0279903 3.8885121 4.064516 4.47791 4.577866 4.6598244
1369426_at 4.95213 5.044278 5.156164 5.2630744 5.265316 4.923716 4.819834 5.2382107 5.139929 5.119234 4.9811873 4.8852606
1369427_at 9.484247 9.243802 9.186983 9.402544 9.4999075 9.945726 9.863238 9.001029 8.827871 9.031673 8.443839 9.086016
1369428_a_at 4.572801 4.686469 4.5327225 4.5158815 4.331848 4.238528 4.405239 4.422804 4.5686474 4.9280252 4.664846 4.5355854
1369429_at 3.654843 3.6568453 3.7625794 3.5889556 3.6426022 3.5506582 3.6393476 3.5625136 3.7876399 3.968721 3.499393 3.4897091
1369430_at 8.904769 9.1606655 7.4636726 9.040225 8.971347 9.640181 9.254097 8.980522 9.533477 9.798695 9.704704 9.909453
1369431_at 4.5860953 4.602752 4.37374 4.3779554 4.2984962 4.529195 4.4429426 4.451017 4.621605 4.441054 4.6428776 4.056369
1369432_at 5.2547383 5.1977367 5.1285424 5.3984184 5.200056 5.1334915 4.76562 5.141383 5.4298577 5.332508 5.1207542 5.005018
1369433_at 4.9004946 5.371541 4.8670077 5.0804353 5.0951543 4.7232075 5.449127 4.805104 4.534022 5.0312996 4.621125 5.1030993
1369434_at 3.847731 3.8123872 3.8082957 3.8659756 3.983881 3.852275 4.008423 3.7989314 4.1316624 3.8403537 4.03669 3.881957
1369435_at 12.285858 12.289779 12.404352 12.345951 12.397847 12.44355 12.669493 12.296795 12.234705 12.113162 12.043412 12.121933
1369436_at 4.0817366 3.9893508 3.982679 4.051669 4.2152967 4.035411 3.649166 3.9982991 4.0130672 3.868364 4.0210485 4.091917
1369437_at 4.533614 4.7002373 4.53901 4.4649363 4.366821 4.3477774 4.158574 4.4613676 4.5899963 4.662509 4.589856 4.729021
1369438_at 4.836957 4.685373 4.7262397 4.756829 4.7405276 4.4654984 4.7663608 4.560391 4.895904 4.606976 4.9318347 4.752352
1369439_at 3.5289667 3.473962 3.5215929 3.4956386 3.9300003 3.571219 3.6099348 3.9036257 3.6213348 3.5806842 3.6743102 3.6592174
1369440_at 6.7739954 6.3496113 5.393369 5.692122 7.014975 6.891277 5.7799215 6.656497 5.172699 5.6280413 6.019035 5.335898
1369441_at 4.633492 4.6392984 4.8146286 4.6452208 4.6329336 4.541824 4.6078596 4.549326 4.7173557 4.3990545 4.593908 4.559141
1369442_at 3.5539918 3.5124278 3.501572 3.452643 3.548589 3.4698508 3.3810265 3.5548947 3.3950844 3.4065628 3.454197 3.471649
1369443_at 6.766288 6.860254 6.63848 7.145123 6.766101 6.777969 7.5395455 6.586893 6.7108736 6.497164 6.414075 6.9233575
1369444_at 3.971762 3.5489023 3.7875314 3.6425653 3.9585867 3.699099 3.624901 3.741388 3.3964481 3.6619258 3.654471 3.6416333
1369445_at 5.831308 5.463215 5.7042503 5.895271 5.957065 6.359668 6.6449423 5.905163 5.6623373 5.831003 5.7554584 5.8410597
1369446_at 6.8451343 6.9362397 6.8127117 6.909789 7.057343 6.562201 7.473618 6.717689 6.4712214 6.7217803 6.5652366 6.6668687
1369447_at 5.663912 5.401662 5.520261 5.6894264 5.8490915 5.6895714 5.5143943 5.508349 5.8851886 5.6690736 5.849395 5.877139
1369448_at 5.693045 5.781052 5.8799996 6.0150986 6.151291 5.864718 5.637364 5.7756853 5.8815956 5.786436 5.9049735 5.820518
1369449_at 5.1214404 4.986018 5.1334953 4.836834 4.804904 4.759033 4.8908944 5.0986366 4.9755206 5.0662155 5.0728292 4.8043714
1369450_at 11.461213 10.997935 11.453898 11.4106245 11.170445 11.482794 11.553183 11.37433 11.315639 11.174752 11.321022 11.01457
1369451_a_at 3.7826366 3.6048605 3.930447 3.5751956 3.7330413 3.7356877 3.7434654 3.6456413 3.5958889 3.6117346 3.7784092 3.6869826
1369452_a_at 8.420368 8.018171 8.113581 8.082344 8.0744095 8.729476 8.903612 7.974796 8.153162 7.9161053 7.86132 7.942376
1369453_at 7.471201 7.3908353 7.3601174 7.3930554 7.368598 7.708152 7.546076 7.3566313 7.6886992 7.4664745 7.431555 7.563875
1369454_at 4.138253 4.0479293 4.189552 3.9439647 4.3755054 4.313982 3.9859529 4.084033 4.168356 4.276782 4.084241 4.099487
1369455_at 7.9672117 7.687209 7.0207176 7.9988885 8.444571 8.129723 7.7059608 8.143226 6.950152 7.4682336 8.044979 7.020512
1369456_at 3.448557 3.3168185 3.307914 3.4642751 3.4962027 3.315694 3.1962953 3.3100748 3.6270773 3.3822768 3.3054879 3.4510791
1369457_a_at 4.526516 4.092091 4.488416 4.0963755 4.4066925 4.338663 4.314502 4.4186726 4.6498017 4.039649 4.3814306 4.6086016
1369458_at 4.5014358 4.653907 4.430657 4.7840495 4.5934725 4.4345403 4.5555887 4.6492305 4.54463 4.5153685 4.402597 4.5428762
1369459_at 5.7102237 5.8277144 5.943579 5.6631093 5.704437 5.8231006 6.9565997 5.7605367 5.7234335 5.66163 5.8109655 5.685821
1369460_at 5.42926 5.1871786 5.560645 4.9538374 5.346422 5.6239233 5.6999316 5.139184 5.0174813 5.092107 4.9602046 5.2490635
1369461_at 4.1992188 3.9782376 4.0726495 3.9710631 3.8710158 3.9262357 3.8023555 4.059899 4.2223554 4.1561155 4.025258 3.9592233
1369462_at 4.003975 3.9247186 3.95521 4.1255665 3.8715103 3.785559 3.8573418 3.9839447 4.0462894 4.145523 4.06565 4.0428085
1369463_at 5.2684274 5.162095 5.5181766 5.543499 5.787546 5.066574 5.2414045 5.5857553 5.587798 5.823434 5.3365955 5.2979116
1369464_at 4.504423 4.33022 4.4557896 4.4336843 4.5191326 4.5005865 4.270603 4.3391275 4.4740667 4.5591307 4.292059 4.356761
1369465_at 12.857681 12.744246 12.67079 12.470602 12.712242 12.863989 12.680966 12.549829 12.675251 12.659759 12.319066 12.284023
1369466_at 3.84058 3.5648592 3.750113 3.908378 3.8774602 3.5789692 3.7528548 3.7069914 3.9216561 3.7974682 3.821844 3.6319435
1369467_a_at 9.231502 9.006913 9.707014 9.146228 9.785816 10.230038 9.93093 9.942223 10.249421 10.016619 10.255987 10.182017
1369468_at 6.2365403 6.687573 6.011524 6.1973276 6.63881 6.49185 7.118471 6.0545645 6.4658747 6.0350895 5.8828316 6.2495117
1369469_s_at 3.4174755 3.5988848 3.300087 3.765916 3.6327455 3.4020774 3.411 3.4789424 3.3440857 3.3426392 3.5054057 3.4471536
1369470_at 4.3321056 4.7077007 4.2127457 4.144287 4.447494 4.6428795 4.1852818 4.3589725 4.264559 4.46264 4.173551 4.737721
1369471_at 4.78309 5.158679 5.2650933 4.779935 4.9662347 5.415776 5.488352 5.110607 5.213515 4.933075 5.1525216 4.992665
1369472_a_at 6.5413847 6.4589734 6.5470257 6.488811 6.6415834 7.429802 7.494562 6.576086 6.7018085 6.5107713 6.535404 6.590632
1369473_at 10.208775 9.881401 9.821979 9.779558 9.883508 9.940685 10.325675 9.80432 9.604332 9.806815 9.458991 9.703015
1369474_a_at 3.6674378 3.5638058 3.6518023 3.6187599 3.8904557 3.4950924 3.7564852 3.6878982 3.6537507 3.5905569 3.652061 3.610757
1369475_x_at 3.7161732 3.9172316 4.014941 3.9138064 3.9706817 3.7780986 3.7887645 3.8059754 4.0639877 3.890305 3.771285 3.8708186
1369476_at 4.9843745 5.091429 4.6715975 4.800782 4.8039284 5.0029497 5.3661866 4.807472 4.946248 4.9615526 4.4732876 5.068314
1369477_at 4.1149235 4.028262 4.260722 4.0863323 4.328538 4.0786552 4.1424904 4.0197115 4.41111 4.301217 4.017055 4.1565185
1369478_at 4.451026 4.40913 4.205203 4.1463294 4.3643856 4.081884 4.019783 4.136054 4.3676615 4.2273617 4.1010513 4.2048903
1369479_at 6.382857 6.262324 6.6056004 6.651224 6.6491094 6.19523 6.319411 6.3807607 6.7419076 6.4164042 6.43541 6.599749
1369480_at 3.782237 3.7770185 3.748898 3.7204976 3.8089414 3.7737992 3.7890093 3.7289855 4.1142817 3.5762095 3.6810145 3.514661
1369481_at 3.8462791 3.9200397 3.7961338 3.774454 4.017173 3.6287901 3.4893315 3.7542756 3.8439953 3.8161266 3.8409934 4.191622
1369482_a_at 3.9476166 4.0571322 3.7148335 3.802783 4.31278 3.7459378 3.9812725 4.009383 4.0903277 4.03592 3.794226 3.845416
1369483_at 6.06904 6.0685296 6.2799215 6.1472855 5.919206 6.739362 6.8493857 6.334358 6.3599844 5.9759016 5.9959197 6.463023
1369484_at 4.594598 4.309963 4.488416 4.6903934 4.331874 4.293866 4.03393 4.1270733 4.3462768 4.461115 4.489755 4.333623
1369485_at 10.083687 9.606686 9.755886 9.816716 9.933266 10.373518 10.533889 9.862652 9.734846 9.862883 10.033906 9.692223
1369486_at 3.4794014 3.5996883 3.5332763 3.5375686 3.7483969 3.8395662 3.5708768 3.680113 3.5472755 3.5282893 3.6369388 3.34382
1369487_a_at 3.862742 4.02094 4.285803 3.9411187 4.0488815 4.071657 4.000145 4.0480275 4.003499 4.24113 3.8893595 3.9074059
1369488_at 3.8592796 4.0571322 4.2517333 4.093012 4.0874405 4.1778965 4.072249 4.1629267 4.06689 4.180902 3.9106343 4.039979
1369489_at 6.0507846 5.8970366 6.07653 6.055869 6.119645 5.8991904 5.5957136 6.0476923 6.1493444 6.100457 5.813739 6.0005536
1369490_at 3.8869612 3.880205 3.6808755 3.528753 3.9497755 3.794898 3.7863777 3.9479926 3.7715793 3.6565268 3.836009 3.895894
1369491_at 9.1953 9.081265 9.476865 9.24895 8.775721 8.804272 8.629737 9.339042 9.0484915 9.200838 9.227473 8.472937
1369492_at 11.018743 11.188119 10.986215 11.057536 11.156206 11.073364 11.044132 11.068825 10.939692 10.829093 10.840119 10.930956
1369493_at 6.5199738 9.486728 6.2284274 6.9674363 8.403667 7.0315003 6.238727 6.6444287 6.704377 6.966176 6.447471 6.3063374
1369494_a_at 5.685209 5.662419 5.7938924 5.870122 5.7633843 5.797581 5.5061035 5.858122 5.8903728 5.70315 5.783631 5.76183
1369495_at 5.8050604 5.7827373 5.6184254 5.767454 5.6849804 5.66588 5.4812927 5.722167 5.6997566 5.8207045 5.9013186 5.6685762
1369496_at 7.2765617 7.1653385 7.0061107 7.1660023 7.0000315 7.430248 7.317073 7.098294 6.816555 7.0112658 6.9426274 6.7964478
1369497_at 4.5134296 4.6376066 4.5672884 4.553763 4.311441 4.282992 4.6300316 4.261619 4.410068 4.6076193 4.381489 4.82978
1369498_at 4.3418603 4.3523316 4.336794 4.285307 4.642453 4.2652392 4.4816766 4.1714606 4.3003054 4.509671 4.3867693 4.47762
1369499_at 4.971403 5.440156 5.068918 5.634882 5.393735 5.5375457 5.936771 5.5855126 5.5870814 5.741077 5.711176 5.8440948
1369500_at 5.3307486 5.3699474 5.272133 5.1683974 5.292139 5.3147755 5.1561303 5.239995 5.238255 5.173234 5.2476544 5.2520866
1369501_at 5.9422503 5.6903324 5.9190593 5.6732473 5.822236 6.5135937 6.892489 5.714966 5.933626 5.9781713 5.78736 5.998575
1369502_a_at 12.4704 12.559571 12.658007 12.596455 12.47293 12.608127 12.681112 12.589221 12.441011 12.231506 12.423971 11.993901
1369503_at 3.40705 3.3316104 3.3184996 3.4447746 3.3095589 3.1126778 3.2193515 3.1671963 3.125977 3.1664858 3.308973 3.3273442
1369504_at 5.3967576 5.13788 5.374709 5.388302 5.300811 6.0729346 6.485351 5.303546 5.4794903 5.493643 5.4016495 5.4537477
1369505_at 5.5953245 5.6014066 5.3906136 5.6293106 5.5027075 5.3289695 5.8756633 5.636479 5.594563 5.7483597 5.527451 5.3838377
1369506_at 4.4609756 4.396966 4.4675674 4.6195493 4.46568 4.506524 4.207688 4.1360188 4.5211406 4.4649878 4.7136703 4.442753
1369507_at 4.359446 4.3929777 4.2652473 4.051669 4.2437973 4.201218 4.0353823 4.1306667 4.1616697 4.26532 4.4457235 4.150482
1369508_at 4.9330544 4.8838234 5.2092524 5.058339 4.9885383 5.4224887 5.2924004 4.954462 4.646429 5.334782 5.0291324 4.8240643
1369509_a_at 4.4519796 4.871748 4.206547 4.3251057 4.672912 4.6333833 4.4624486 4.6491528 4.4839897 4.6430397 4.396264 4.435269
1369510_at 6.457602 6.398823 6.174325 6.6093 6.1841974 6.3457737 6.1017656 6.4740996 6.3452125 6.2843766 6.4418573 6.4868073
1369511_at 5.8829384 6.2314687 5.105604 6.1974597 5.778786 6.8305535 6.308411 5.847407 7.064121 5.300007 5.6302915 7.39474
1369512_at 5.433034 5.480155 5.224616 5.379694 5.600752 5.404195 5.190939 5.3105793 5.581436 5.45492 5.4667025 5.3276596
1369513_at 4.9432178 4.904018 4.8770585 4.539965 4.6352677 4.867365 4.335687 4.7363954 4.848031 4.870687 4.7960362 4.7232456
1369514_at 5.736675 5.83173 6.0055447 5.857822 5.9875765 5.732665 5.6508584 5.6860332 6.060765 6.049292 5.9180536 5.552522
1369515_s_at 4.0968375 4.155422 4.346918 4.270882 4.353434 4.2747135 4.365551 4.359336 4.2806687 4.3086805 4.387583 4.2288303
1369516_at 3.916842 3.8122356 3.9911928 4.2242794 3.9159431 3.6422276 3.6478899 4.1281166 3.953038 4.0628166 3.7836702 4.0202713
1369517_at 5.281091 5.116009 5.6089177 5.6936975 5.540997 5.725732 5.8381815 5.434125 5.442877 5.478773 5.038258 5.5096974
1369518_at 5.072029 4.8640394 5.0697002 5.0117197 4.9849653 4.9163623 5.702887 5.168308 4.916671 5.189467 5.2296124 5.1596804
1369519_at 4.345596 4.22188 3.9482455 4.3088503 4.3786716 4.2098017 4.032915 4.189399 4.22004 4.4695625 4.324543 4.516458
1369520_a_at 5.4345627 5.3364325 5.4082956 5.4940004 5.405847 5.248207 5.400181 5.190983 5.4445543 5.351921 5.35968 5.11878
1369521_at 3.8106482 3.4873083 3.6143925 3.366774 3.3829544 3.3773599 3.5154774 3.549911 3.2694833 3.6600695 3.6823306 3.2977686
1369522_a_at 3.3651164 3.4761102 3.2450721 3.3745809 3.3100095 3.2914872 3.306671 3.33522 3.4567597 3.390372 3.3177774 3.3873148
1369523_at 5.495801 5.20082 5.4854646 5.3716917 5.5702133 5.4220285 5.4842243 5.958108 5.6054955 5.467658 5.395545 5.6336946
1369524_at 4.2612605 4.622181 4.4012613 4.6270843 4.4527025 4.4030833 4.578046 4.320239 4.63099 4.431494 4.5815945 4.5247626
1369525_at 4.976507 5.125433 5.1883144 5.096596 5.2150726 5.04469 5.031852 4.803095 5.016389 5.1032963 5.158456 4.927781
1369526_at 8.711662 8.8829775 8.795123 9.119808 8.968198 9.692184 10.142975 8.948393 8.68002 8.529412 8.773156 8.787255
1369527_at 5.093209 5.321405 5.3933983 5.1996927 5.3801956 5.2198863 5.190873 5.31321 5.4483895 5.470405 5.484278 5.193582
1369528_at 5.549842 5.061697 5.0581927 5.3188033 5.607135 5.6591024 5.484541 5.4369526 5.238666 5.4599085 5.073869 5.289832
1369529_at 4.146677 4.1177697 4.0911026 4.2158203 4.409787 4.2573514 4.102647 4.2136793 4.1478176 4.334073 4.240745 4.1850934
1369530_at 4.750447 4.376516 4.5497017 4.7774744 4.9345326 5.115641 4.881121 4.590808 4.857484 4.7989645 4.804416 4.723181
1369531_at 7.918866 8.079142 7.377362 8.047942 7.2776833 7.9796567 8.0081625 7.480064 7.889818 7.687045 8.491517 7.8286543
1369532_at 4.5924907 4.7614517 4.5537415 4.7154746 4.6491213 4.730277 4.617878 4.5741234 4.7631674 4.7858353 4.721962 4.5093746
1369533_a_at 5.678672 5.6944356 5.579995 5.4783163 5.778651 5.719559 5.272062 5.745307 5.835903 5.561456 5.742399 5.5602617
1369534_at 5.1568193 5.2222223 5.027179 5.2600784 5.163142 4.8983135 4.894352 4.9840593 5.219716 4.965334 5.271901 5.009221
1369535_at 5.1321406 5.0817103 5.2333765 4.9700055 5.2038994 5.144842 5.261044 5.166553 5.095658 5.186428 5.091318 5.1491327
1369536_at 4.83999 4.9211645 5.035963 4.722373 5.121865 4.506524 4.375191 5.1170006 4.740576 5.0964546 5.147151 4.895166
1369537_at 4.9681644 5.031251 4.9841056 4.8761616 5.1270247 4.9397507 4.725707 4.7873964 5.165844 5.0211773 5.058588 4.7438993
1369538_at 4.536679 4.285646 4.688662 4.5690722 4.4995317 4.426194 4.475245 4.3778086 4.4944344 4.295012 4.4291587 4.446523
1369539_at 5.870631 5.792431 5.6983967 5.425947 5.5340805 5.9511113 6.1331553 5.5192785 5.6958237 5.5811205 5.702218 5.5744467
1369540_at 4.095808 4.1105905 4.27406 4.165715 4.242283 4.086171 3.8328488 4.1928368 4.183856 4.2042017 3.9268394 4.1794024
1369541_at 3.5560563 3.5644274 3.5561593 3.80235 3.58829 3.6698737 3.6046374 3.6126196 3.6685977 3.5926776 3.4845457 3.5487537
1369542_at 5.1225853 5.104959 5.285188 4.902619 5.4402323 5.0635333 4.946336 5.14372 5.57448 5.2921457 5.365651 5.151998
1369543_s_at 6.7454967 6.6219077 6.540082 6.5293756 6.24039 6.6065965 6.224305 6.4658403 6.444535 6.6459746 6.45193 6.418073
1369544_a_at 3.9853196 4.0425663 4.090845 4.100233 4.182618 4.159132 4.165242 4.0329685 4.2498264 4.2968464 4.1470337 4.1785583
1369545_at 5.28354 4.924272 5.203234 4.926239 5.0938907 4.90806 4.726508 5.062511 5.1094317 5.1129036 4.908956 4.985662
1369546_at 11.031395 11.102625 11.063526 10.678515 11.08071 11.38099 11.475561 10.831051 10.641726 10.6585045 10.62868 10.51167
1369547_at 4.375721 4.0197606 4.430791 4.2414465 4.120759 4.2664127 4.162918 4.118514 3.96459 4.048186 3.9172425 4.1962366
1369548_at 5.352571 5.4136343 5.2648664 5.253541 5.2497964 5.7428994 5.627704 5.49053 5.197941 5.321346 5.2823796 5.4716663
1369549_at 6.9025717 7.0421906 7.110886 7.022267 6.8619637 6.7130456 6.309832 6.897086 6.912607 6.872406 6.8560514 7.151127
1369550_at 3.8284762 3.6734219 3.8387635 3.7781184 3.7503736 3.6499717 3.6406457 3.546459 3.4890568 3.7120786 3.7969697 3.5289931
1369551_at 4.754385 4.6125507 4.9129486 4.9202595 5.066909 4.919518 4.9322615 4.866271 5.118535 4.921669 4.818143 4.800511
1369552_at 4.8415737 4.699882 4.6005297 4.776108 4.9491844 4.882014 4.6591673 4.6878085 4.465228 4.588416 4.6940584 4.6681747
1369553_at 4.5709205 4.559273 4.483272 4.515182 4.5151377 4.331148 4.3334117 4.5352 4.977533 4.6557736 4.5593843 4.7964716
1369554_at 9.913909 9.853706 9.817872 9.945698 9.782934 9.793988 9.786207 9.922105 9.875629 9.966333 9.761599 9.912089
1369555_at 3.9399083 3.9625294 3.9784405 4.0186462 4.2187233 3.924368 4.0758424 3.826422 4.3526387 4.175212 3.9973278 3.9403365
1369556_at 5.0503454 5.250823 5.1599855 5.1105623 5.3774805 5.014971 5.014058 4.9760656 5.283511 5.4552755 5.3846207 5.3553934
1369557_at 7.019348 7.192062 6.921426 7.3023677 6.963945 7.202938 7.394703 6.9722996 6.904124 6.988477 6.807693 7.176701
1369558_at 9.209658 9.008109 8.776835 8.962712 8.566212 9.210012 9.288432 8.648853 8.829525 8.421405 8.126786 8.480506
1369559_a_at 9.669193 9.907791 9.797482 9.882015 9.949678 9.590002 9.415457 9.794591 9.579318 9.616332 9.46118 9.696551
1369560_at 9.472435 9.415231 9.496145 9.276374 9.431309 9.85284 10.540348 9.481178 9.432673 9.7358055 9.472475 9.660398
1369561_at 3.7752898 3.648285 3.7599952 3.4820673 3.6560183 3.5334904 3.4433486 3.7702289 3.6650555 3.722084 3.7209303 3.4898612
1369562_at 6.228532 6.3914056 6.4291606 6.296026 6.132101 6.123254 5.9385533 6.087092 5.9393425 6.051845 6.2170196 6.313606
1369563_at 4.349762 4.3304043 4.31727 4.486834 4.176141 4.1615167 4.1604495 4.435997 4.4513717 4.631794 4.475426 4.2778263
1369564_at 4.33123 4.4081817 4.446648 4.198039 4.135529 4.225748 4.420291 4.030075 4.3428984 4.3709755 4.525873 4.260586
1369565_at 4.9988823 4.9998226 4.719749 5.182704 4.8523574 4.9190817 4.7527585 4.7875924 4.8704653 5.069171 5.0070133 5.045817
1369566_at 4.9919257 4.8930454 4.548796 4.98988 4.719125 4.793088 4.5683203 4.558593 4.672063 4.7322097 4.5625043 4.740039
1369567_at 4.8168726 4.6002493 5.0147614 4.614853 5.088437 4.650935 4.5941358 4.596711 4.721407 4.787238 4.843093 4.5467944
1369568_at 4.6980143 4.758341 4.871394 4.6784573 4.966383 5.1455708 5.5201454 4.817409 5.1095953 4.9773235 4.707459 5.005379
1369569_at 3.9610229 4.109745 3.9028883 3.9268992 4.1458077 4.0014215 3.8169863 4.1935406 4.0934057 4.136533 4.1775966 4.378013
1369570_at 3.4834816 3.3301194 3.3600638 3.3787415 3.235695 3.2956362 3.4069898 3.3504972 3.3817804 3.3047905 3.2086768 3.1892252
1369571_at 8.7598095 8.749718 8.614841 8.552922 8.580179 9.013672 9.318225 8.487548 8.645305 8.581667 8.430025 8.558869
1369572_at 3.755186 4.012303 3.820732 3.9218693 3.923368 3.8549259 3.895792 3.9026558 3.9518309 4.0032215 3.8901653 4.113098
1369573_at 4.265354 4.184477 4.3399887 4.2531967 4.3281918 4.1810226 4.169756 4.2766757 4.4850974 4.2374477 4.599925 4.24489
1369574_at 3.7826366 3.8702137 3.7501433 3.8585272 3.745493 3.7939236 3.7873974 3.6340704 3.6957495 3.6713026 3.7810678 3.6040895
1369575_at 3.397584 3.4990578 3.4848428 3.4929082 3.6285822 3.331479 3.3240256 3.549911 3.5727532 3.5306294 3.564275 3.493693
1369576_at 3.7291064 3.605873 3.4440894 3.426242 3.7175617 3.7362387 3.5816195 3.3825834 3.602773 3.7611234 3.5712755 3.4306517
1369577_at 6.0853252 6.857508 6.6008077 6.088437 5.9101496 7.006906 6.508418 6.9042187 8.351075 6.448055 6.857064 5.604121
1369578_at 4.062457 3.9418902 4.083295 4.0029793 4.004239 4.1474743 4.1102386 4.2255297 4.176303 4.3804364 4.1254373 3.9991615
1369579_at 5.7678223 6.002935 6.0113177 5.6367984 5.927226 5.6989384 6.008913 6.198068 6.081625 5.95928 5.7388744 5.788652
1369580_at 4.077991 4.0414257 4.056578 4.09766 4.3304157 4.0186963 4.1021214 4.2054873 4.125847 4.078064 4.013528 3.9635992
1369581_at 11.47353 11.69087 11.339794 11.630593 11.6175585 11.182604 11.117561 11.661458 11.567924 11.38299 11.390169 11.568059
1369582_at 5.8580523 5.7468424 5.830541 5.9164743 5.8222017 5.716676 5.634861 5.788561 5.8738313 5.940029 5.8727508 5.9173236
1369583_at 5.104756 4.9111505 5.166489 4.8503127 5.432239 4.963514 4.8447814 4.9262643 5.195631 5.1543727 4.975195 5.060608
1369584_at 5.9553504 5.693177 5.8026657 6.2763257 6.006161 6.014411 6.252516 5.763181 5.7585454 5.848819 5.8627872 5.6375012
1369585_at 3.583349 3.525132 3.8236752 3.5311217 3.5270877 3.6983318 3.6068556 3.6234233 3.8403113 3.560867 3.5198917 3.529704
1369586_at 3.5312383 3.5627685 3.4029481 3.3645248 3.477629 3.3805153 3.3045602 3.557587 3.7935452 3.4221942 3.3003361 3.3331647
1369587_at 4.088352 3.959889 4.5035725 4.033101 4.340558 3.9793139 4.125948 4.1373534 4.2878814 4.337977 4.3237624 3.896473
1369588_a_at 8.386023 8.523039 8.599359 9.038793 8.61125 7.7319126 7.763809 9.013864 8.973877 9.405643 9.454401 9.684589
1369589_x_at 3.8064792 3.7625153 3.7126372 3.6537068 3.8230848 3.670147 3.6677697 3.6211855 3.7014463 3.690305 3.7468193 3.5694988
1369590_a_at 7.0367928 7.4472613 7.20078 6.9402223 7.0843396 6.5303993 6.312432 7.071328 6.9663215 8.444189 9.586256 7.7704864
1369591_at 3.6887913 3.5223055 3.6054275 3.7665794 3.736509 3.3985832 3.31638 3.6027324 3.8964143 3.705574 3.7974403 3.4538324
1369592_at 6.7767777 6.443853 6.8619137 6.728243 6.6967387 6.2818093 6.58132 6.5546317 6.6655974 6.551729 6.7180147 6.3858
1369593_at 3.5288725 3.7491152 3.517823 3.5677564 3.6457467 3.3401365 3.3943052 3.3201127 3.8295808 3.5700166 3.598604 3.4030404
1369594_at 5.8834434 5.9035134 5.715061 5.622946 5.8774033 6.283803 6.4815936 5.6266646 6.121546 5.684569 5.573269 5.596486
1369595_at 3.7481651 3.7173681 3.6902108 3.693747 3.8931634 3.738599 3.810583 3.5874655 3.677225 3.887034 3.76402 3.5629144
1369596_at 4.5939674 4.3859277 4.5025167 4.465386 4.220376 4.278951 4.488491 4.4489574 4.705246 4.518899 4.8637877 4.55701
1369597_at 7.8436418 7.8315177 7.613546 7.7151513 7.72331 7.980266 8.209164 7.7867947 7.6277695 7.808979 7.813845 7.841589
1369598_at 4.5075994 4.0409727 4.1396074 4.1345663 4.3527937 4.1188827 4.423362 3.9936888 4.342665 4.3426614 4.3697605 4.081199
1369599_at 4.930994 4.6729784 4.814194 4.724261 5.0802765 4.7963686 4.8569016 4.8822737 5.011589 4.812157 4.7258286 4.7304955
1369600_at 4.2743936 4.18652 4.311786 4.156305 4.5277605 4.0823307 4.0629497 4.2308526 4.1801987 4.3579288 4.2669935 4.206748
1369601_at 5.3108144 4.9230576 4.9544034 4.8578324 4.762643 5.0143776 5.6943426 4.9593525 5.2648005 5.1567926 4.9476166 4.8123646
1369602_at 4.353393 4.5141287 4.320545 4.464848 4.489841 4.1706476 4.3755803 4.302689 4.48618 4.445007 4.3518095 4.383169
1369603_at 3.5858502 3.6943202 3.6034415 3.6896026 3.6000013 3.5324671 3.5218298 3.59039 3.6539383 3.650442 3.7506409 3.5231223
1369604_at 4.6835985 4.322525 4.493105 4.5443993 4.5387955 4.25424 4.2422705 4.820282 4.8212366 4.708704 4.475309 4.510488
1369605_at 5.4171333 5.023776 5.3145533 5.510411 5.4113636 5.1260204 4.94449 5.374781 5.239519 5.417452 5.077353 5.112262
1369606_at 3.703359 3.6749153 3.921358 3.7508924 3.8451512 3.5392525 3.5385218 3.8989885 3.844126 3.8511467 3.8509264 3.6171827
1369607_at 5.6348486 5.4292474 5.6448264 5.8471746 6.066561 5.6807084 5.440856 5.674997 5.7039876 5.609307 5.7937207 5.836938
1369608_at 3.9970033 4.227183 4.070957 3.98197 4.2866154 4.0227685 3.936411 4.3690033 4.114965 4.2371225 4.081852 4.122588
1369609_at 3.635455 3.6246674 3.7085946 3.746964 3.7478557 3.6173456 3.7568004 3.639685 3.6591017 3.4489195 3.5571475 3.6746755
1369610_at 6.2192364 6.0809674 6.474736 6.428383 6.3298626 6.897732 7.106017 6.317939 6.2278476 6.2137036 6.399007 6.3615785
1369611_at 5.167778 5.151614 5.5415373 4.8693295 5.1195564 4.9726415 5.313429 4.897751 4.936467 4.88485 5.264501 5.0038986
1369612_at 4.8409023 4.7114925 4.7313023 4.809122 4.8575563 4.533308 4.6799164 4.6643867 4.759857 4.7192907 4.6797576 4.877531
1369613_at 3.6295893 3.629194 3.8091688 3.6660347 3.7384174 3.737495 3.6790705 3.919578 3.8655422 3.8610861 3.713606 3.589172
1369614_at 4.2539062 3.8937244 3.9865117 3.7786393 4.264885 3.9379587 4.205089 4.0579367 3.5247264 3.9690294 3.8210251 4.0518804
1369615_at 5.709388 5.82619 5.745626 5.6985292 5.65285 5.5928674 5.7035575 5.7966156 5.8713355 5.6888785 5.6767893 5.4398575
1369616_at 4.557511 4.346605 4.6055727 4.5782676 4.4754972 4.484909 4.7209554 4.281559 4.515975 4.662509 4.6280146 4.473525
1369617_at 7.7301397 7.323841 7.1936045 7.2497764 7.0941496 6.5972085 7.345149 7.3457885 7.286616 7.105209 7.21484 7.632451
1369618_at 4.3737416 4.594579 4.5725584 4.3195662 4.286133 4.0063353 3.9102108 4.4108353 4.8296566 4.1016603 4.5268774 4.123189
1369619_at 4.9481106 4.771581 4.927857 4.8880086 4.880882 4.696404 4.6259046 4.926611 4.9129443 4.7104707 4.9457555 4.734325
1369620_at 3.7854702 3.7317119 4.18448 3.778532 3.8401291 3.643248 3.8080764 3.898075 4.032491 3.7896545 4.1352835 3.7571619
1369621_s_at 9.831053 9.9432535 9.807799 9.874127 9.866672 9.517013 9.60127 9.937503 10.000834 10.197323 10.215715 10.263546
1369622_at 4.074168 4.184111 4.2931643 4.2925057 4.1157 4.1964707 4.4043117 4.2775683 4.2641025 4.5176687 4.3361387 4.2434764
1369623_at 4.519743 4.367696 4.493992 4.3904796 4.5852766 4.5188103 4.516929 4.560441 4.485675 4.4933662 4.397558 4.4285274
1369624_at 6.018446 6.091183 5.7343307 5.9172626 5.813629 5.579626 5.7594485 5.637054 5.742048 5.672854 5.7556815 5.694612
1369625_at 6.093614 7.0662303 6.5363693 7.533116 5.8533664 6.857277 6.5909977 6.7419047 6.6289682 5.7851367 6.170873 6.44682
1369626_at 8.434111 8.243444 8.214997 8.196138 8.3730955 8.747187 9.200455 8.033941 8.143749 8.307133 8.192942 8.254882
1369627_at 3.6824539 3.6350257 4.034586 3.7537565 3.881863 3.7105672 3.834653 3.668649 3.9827583 3.9957082 3.9609933 3.5316908
1369628_at 8.892388 8.545279 8.951338 9.258969 8.628274 8.756759 8.0808115 9.257018 9.215477 9.440224 9.511294 9.316104
1369629_at 11.821993 11.6698 11.772489 11.641246 11.56997 11.722459 11.706128 11.501589 11.472479 11.348877 11.266986 11.305332
1369630_at 12.823982 12.695804 12.762201 12.761435 12.589787 12.772297 12.843688 12.53433 12.579732 12.487758 12.441196 12.378758
1369631_at 7.814871 8.160595 7.9517484 8.084589 7.843889 8.009443 8.1415 7.932317 8.107121 8.015784 8.295398 8.181178
1369632_a_at 6.633792 6.293203 6.7958884 6.244357 6.0034223 6.577217 6.5862393 6.0813417 6.4137673 6.2571754 6.0520144 5.7919507
1369633_at 10.808942 11.112567 10.738432 10.791629 11.114483 10.797262 10.560983 10.550923 10.462714 10.3715515 10.274276 10.426762
1369634_at 6.3645597 6.2145743 6.56489 6.24085 6.388422 6.712834 6.443123 6.2731085 6.691316 6.1749454 6.180936 6.3337064
1369635_at 11.818045 11.728367 11.7451725 11.69112 11.734682 11.759681 11.787589 11.51685 11.405044 11.564073 11.388278 11.25252
1369636_at 12.37807 12.221962 12.244886 12.150362 12.182812 12.221361 12.169191 11.950805 11.822842 11.997715 11.810885 11.54589
1369637_at 4.923065 4.7780285 4.7136655 4.8994284 5.04381 4.4347115 4.5640383 5.030287 4.9277105 4.925021 4.6303773 4.700575
1369638_at 5.512482 5.781052 5.2765326 5.3408365 5.1905355 5.425425 5.8247433 4.9610395 5.3593245 5.1487355 5.178221 5.2280545
1369639_at 3.7303412 3.627965 3.8497062 3.8378592 3.718581 3.5881205 3.6369934 4.0110445 3.714278 3.6466649 3.738438 3.6398113
1369640_at 5.70134 5.64215 5.4949226 5.769803 5.1066294 5.5279517 5.690181 5.7672806 5.1235557 5.1800976 5.7406583 5.5386305
1369641_at 8.059589 8.012789 8.042757 7.925895 7.926669 8.225126 8.108533 7.9202833 8.0735035 8.202875 8.024815 7.9021935
1369642_at 7.580024 7.517121 7.6987233 7.5468836 7.414081 8.039824 8.208492 7.492815 7.659094 7.738698 7.727629 7.5782847
1369643_a_at 7.5989246 7.1141443 7.285399 7.4505663 7.0870347 7.8670597 8.26061 6.9847693 7.19385 6.8975677 6.989027 6.7954082
1369644_at 9.133741 8.761514 9.047424 8.805685 8.704942 9.314881 9.269372 8.709494 8.796091 8.633705 8.780968 8.555003
1369645_at 3.8985107 3.8055453 4.04572 4.0674267 3.8877094 3.755328 3.9348357 4.0014524 4.0343847 3.7224154 3.8538308 3.818196
1369646_at 3.4978914 3.5769613 3.4597306 3.505748 3.524387 3.3057868 3.345488 3.3621094 3.5019543 3.5343409 3.444972 3.5827549
1369647_at 6.5130715 6.272629 6.1004796 6.399209 6.3042316 7.440933 7.7732754 6.086116 5.882162 6.0146146 6.09739 6.609176
1369648_at 6.410295 6.3223524 6.199327 6.4923534 6.490366 6.79178 7.138831 6.0764794 6.1481323 6.2207866 6.2014365 6.247411
1369649_at 4.951129 4.897456 4.6918235 4.897579 4.8012495 4.914169 4.4458323 4.859102 5.070115 4.96264 4.6755857 4.741271
1369650_at 7.0139837 6.878496 7.0186915 6.7897596 7.163085 7.7843137 8.115397 7.017092 7.165774 6.9116936 6.9469676 7.2654114
1369651_at 4.920473 5.0565786 4.499478 4.890831 4.7960815 4.833326 4.714955 4.8383102 4.839882 4.839837 4.7336 4.8553085
1369652_at 3.5542388 3.8514128 3.8399706 3.5532908 3.6783001 3.5375173 3.78859 3.650922 3.8805447 3.6453164 3.8306565 3.7304454
1369653_at 7.2820253 7.1436048 7.2549205 7.3360887 7.26541 7.823131 8.323546 7.327158 7.109813 7.2616715 7.012603 7.427758
1369654_at 10.385751 10.159302 10.544804 10.170049 10.26887 11.097922 10.770344 10.5078 10.7955475 10.27053 10.512287 10.2311
1369655_at 8.008411 7.8038387 7.467543 7.495159 8.02306 8.738961 7.95941 7.5270104 7.3430777 7.2355103 7.2898264 7.2614245
1369656_at 7.0664473 6.799612 6.7987375 6.670037 7.0286384 7.5660763 7.733504 7.0826397 6.9963145 6.937563 7.100355 7.264653
1369657_at 4.1480503 4.0135436 3.9398918 4.3363495 4.1959476 4.530429 3.893695 4.262717 4.3949037 4.158805 4.0150876 4.106346
1369658_at 8.983584 8.312408 8.851831 8.77116 8.657879 9.379436 8.989351 7.969688 8.786042 8.666811 8.938482 8.42895
1369659_at 5.513375 5.5613546 5.5550847 5.376801 5.5976286 5.5995846 5.484326 5.3845344 5.455082 5.644818 5.7116466 5.444587
1369660_at 4.183625 4.186496 4.350068 4.4374948 4.313163 4.1222196 4.0585403 4.305857 4.4166117 4.2636933 4.5143003 4.1569395
1369661_at 7.793627 7.7905126 7.770001 7.735682 7.8937917 7.809058 7.8429317 7.815582 7.837001 7.858262 7.713673 7.8510003
1369662_at 3.5297794 3.6748939 3.4640136 3.5045347 3.7588758 3.6165097 3.5536332 3.4404345 3.3969219 3.8658137 3.554071 3.495677
1369663_at 6.37149 9.805944 8.918422 9.051974 9.381296 10.242339 9.37145 9.837164 9.669392 5.989871 9.704852 9.68958
1369664_at 10.212482 10.75623 10.411508 10.486464 11.021442 10.431418 10.669145 10.616103 10.268758 10.64993 10.647199 10.779723
1369665_a_at 7.9693594 8.141871 8.337923 7.5896444 7.6656733 7.699906 7.1562133 7.7994223 7.7350097 7.8103204 7.7413373 7.9616394
1369666_at 6.3322115 5.935693 5.866662 6.08049 6.0777416 6.1955214 6.3084035 5.9444447 5.7930617 6.081822 6.0505195 6.1414337
1369667_at 6.6175117 6.6817026 6.661052 6.987427 7.0983973 6.9257 7.446063 7.1021867 6.6213574 6.7258954 6.8518357 7.1617165
1369668_x_at 3.7846289 3.7862809 3.8057144 3.8305702 3.9041712 3.6670694 3.9525287 3.9575274 3.8444402 4.0872717 3.9080858 3.8310387
1369669_at 8.200208 8.17326 8.235491 8.048075 7.972843 8.397015 8.6992035 7.963277 8.009079 8.012264 7.7839327 7.997975
1369670_at 4.963676 5.1748962 4.9735036 4.9271026 4.8523574 4.7894063 5.1165004 5.3742027 5.349348 4.806174 4.776997 5.0534663
1369671_at 12.397176 12.068251 12.429966 12.292524 12.382365 12.396568 12.337122 12.293021 12.142365 12.1905365 12.167461 12.02499
1369672_at 6.769753 6.82748 6.9072704 6.64733 6.5082912 6.5880404 6.3035836 6.5323796 6.6608744 6.5232763 6.1688786 6.7635584
1369673_at 4.036308 3.830744 4.8389077 3.9697492 3.6843562 4.044422 3.976908 3.748925 3.955263 4.1687975 4.6046553 3.9511518
1369674_at 3.7232134 3.7024164 6.675462 3.5623024 3.502856 3.6031199 3.9972026 3.491709 3.762611 3.7340465 4.394492 3.643104
1369675_at 6.4929967 6.338176 6.452018 6.1954308 6.513593 6.837456 6.793416 6.2794647 5.9193273 6.346417 6.44156 6.411952
1369676_at 6.976908 6.764409 6.969316 6.866115 7.124259 7.647625 7.312659 7.1634297 7.052145 6.865893 6.8995614 7.033397
1369677_at 3.5297794 3.4817808 3.3871481 3.5045347 3.4968107 3.5113413 3.3172479 3.42155 3.5977666 3.3085375 3.489354 3.6051385
1369678_a_at 7.178095 7.2333717 7.3060484 7.2129154 7.178993 7.6847143 7.7167563 7.115692 7.1351743 7.2862134 7.0087624 7.0603275
1369679_a_at 9.328807 9.301074 9.350111 9.108381 9.263802 9.235027 8.564717 9.196965 9.238025 9.17888 8.967697 8.855764
1369680_at 5.1164846 4.8247294 5.0735135 4.9931717 5.0046835 4.763566 5.011472 4.857861 4.8216386 5.1419873 5.1807413 4.891639
1369681_at 4.467702 4.522292 4.444568 4.606814 4.3761826 4.3384275 4.277765 4.557126 4.6723523 4.5809727 4.4638233 4.5471973
1369682_at 6.9674325 6.742917 6.804986 6.7552238 6.689893 6.988406 7.0237074 6.5514956 6.734226 6.818285 6.685897 6.4468193
1369683_at 7.30653 7.3876 7.4519076 7.257406 7.301822 7.44217 7.428895 7.3861456 6.805165 7.102375 7.2659187 7.169677
1369684_at 5.3662615 5.287388 5.026405 5.156235 5.0007925 5.1331935 5.3106275 4.824645 5.054929 5.092882 5.22647 5.0928493
1369685_at 3.7460806 3.8816447 3.8855867 3.7696028 4.162739 3.9300315 3.8548074 4.423376 4.1794915 4.0498357 4.0904074 3.8796234
1369686_at 4.078658 4.1889563 4.5249004 4.2281833 4.275533 4.304098 4.143428 3.9567337 4.1673822 4.2849755 4.048896 4.240652
1369687_at 4.2355657 4.27667 4.187971 4.4213467 4.328859 4.253035 4.2450523 4.2153172 4.1912537 4.3732095 4.1708555 4.098844
1369688_s_at 4.946812 4.9187555 4.889814 4.8957324 4.985202 5.0459557 6.137167 5.0271335 5.201752 4.976035 5.0747595 5.751168
1369689_at 6.5450544 6.5331635 6.6161404 6.682778 6.616908 7.0735645 7.695176 6.7834225 6.61698 6.8646994 6.851573 7.0888877
1369690_at 6.727982 6.5240874 6.720738 6.815578 6.8416843 7.1076875 7.4592032 7.004362 6.8581657 7.0044646 6.9124713 7.004548
1369691_at 4.294153 4.108595 4.4861073 4.1098576 4.481638 4.086752 4.2423544 4.215317 4.521144 4.368991 4.0013933 4.2589407
1369692_at 3.923707 3.7563965 3.834431 4.136739 3.8076315 3.837495 3.5366566 3.7722065 3.6744778 3.7620258 3.8594892 3.859599
1369693_a_at 5.82075 5.209678 5.746955 5.73643 5.5007386 5.5980186 4.7765317 4.972316 4.8726487 4.5776267 4.455666 4.034979
1369694_at 3.5493872 3.5302067 3.4882383 3.6628473 3.5975943 3.5999477 3.4955275 3.3921258 3.5168996 3.403347 3.8263326 3.3938208
1369695_at 4.396447 4.163101 4.135143 4.241832 4.5306306 4.180041 4.1846876 4.04416 4.333929 4.1390815 4.4721575 3.9705842
1369696_at 3.6260676 3.6713278 3.6052694 3.4725409 3.7908251 3.6804247 3.4783666 3.7595975 3.822962 3.7304008 3.639519 3.7194555
1369697_at 3.7926068 3.892397 4.0380692 3.8625252 3.9689736 4.0227017 3.887879 3.883655 3.7836616 3.733343 3.7975864 3.7433867
1369698_at 5.035081 4.904724 4.898712 5.396917 5.494886 4.8601885 7.270442 6.953769 5.9833355 7.8796864 7.2112107 8.356499
1369699_at 4.6936817 4.7386656 4.794994 4.7884855 4.7049646 4.465993 4.3564625 4.718049 4.821762 4.910278 4.7962675 4.378607
1369700_at 5.5681467 5.8255744 5.9420204 5.433642 5.9434934 6.3184266 6.670866 5.7517185 5.721588 5.609996 5.6672597 5.731711
1369701_at 12.075879 12.367391 12.124174 12.024622 12.131267 12.429707 12.147636 12.038246 12.145997 11.896254 11.825972 11.820422
1369702_at 6.896121 7.261179 7.1860585 7.1274 7.1221433 7.064001 7.0427933 7.1963253 7.1253476 7.1840515 7.412158 7.123758
1369703_at 7.3881674 6.9388204 7.2101727 7.153584 7.1564417 7.287871 7.7898173 7.3580756 7.0080824 7.101469 6.965628 7.041182
1369704_at 6.5415754 6.5972786 6.6526136 6.567871 6.60662 6.519115 6.1982293 6.552674 6.6412916 6.677258 6.712026 6.42942
1369705_at 5.2110863 5.268027 5.257771 5.071416 5.3364162 5.179936 5.0073013 4.897751 5.112184 4.892071 5.1926265 5.1135426
1369706_at 3.7385187 3.5766926 3.6470344 3.8772054 3.6921086 3.6943634 3.5885975 3.6816652 3.7572124 3.6341207 3.7272263 3.6232338
1369707_at 4.4447255 4.307975 4.4493847 4.656091 4.1349 4.5412254 4.5013576 4.565563 4.4195275 4.5763707 4.5480423 4.3625875
1369708_a_at 5.3992834 5.2945523 5.4774966 5.3368692 5.28262 6.187868 6.529658 5.673206 5.4817657 5.673784 5.726775 5.588679
1369709_at 4.1987076 4.459845 3.8279843 4.0852404 4.409401 4.1051407 3.923365 3.9488997 4.174827 4.070733 3.9094784 4.0758986
1369710_a_at 3.643676 3.605716 3.750113 3.7982106 3.9162483 3.77186 3.766255 3.627421 3.65786 3.7933207 3.9635425 3.7831645
1369711_at 4.5865912 4.3536406 4.570715 4.1684065 4.7879786 4.578244 4.636958 4.5204244 4.303843 4.727335 4.478317 4.548504
1369712_at 7.478471 7.638219 7.6444693 7.5494328 7.755371 7.984978 8.030899 7.5657663 7.423582 7.5600266 7.494232 7.525908
1369713_at 5.3859005 5.7067003 5.4346137 5.534842 5.674443 5.2082825 5.072427 5.422041 5.665698 5.454116 5.644848 5.310818
1369714_at 7.033393 6.99738 6.94559 7.1108747 7.021319 7.3772197 7.517088 7.016753 7.021953 6.9942985 6.826431 7.224443
1369715_at 4.3417006 4.286683 3.9782898 3.9695938 4.4404454 4.39601 3.7265568 4.2177157 4.2143373 4.4601703 4.272843 3.9485335
1369716_s_at 10.276704 10.109196 10.015812 10.268836 10.311764 9.874237 10.007169 10.160381 10.004858 10.520048 10.228124 10.343031
1369717_at 4.219365 4.566494 4.211935 4.311158 4.284834 4.4146757 4.2078614 4.3306465 4.5008984 4.5523825 4.439452 4.4202785
1369718_at 8.340891 8.58959 8.557818 8.339548 8.452765 8.943239 8.886721 8.64401 8.947758 9.126271 9.019192 9.025714
1369719_at 3.1052394 3.2352345 3.2729747 3.1722891 3.298721 3.2282782 3.0983775 3.1467907 3.1515763 3.2661388 3.2559667 3.2379317
1369720_at 9.276529 9.131513 9.125522 8.952969 9.232316 9.917564 9.992729 8.892419 8.933828 8.61825 8.832345 9.083502
1369721_at 4.9234414 4.9374332 4.777988 4.8496385 4.9411025 4.9237304 5.1631827 4.849707 4.972696 4.7599573 4.6796236 4.8859105
1369722_a_at 8.244743 8.259722 8.198998 8.304985 8.227598 8.463077 8.741932 8.244688 8.159872 7.979694 8.144227 8.030325
1369723_at 7.351128 7.404738 7.1078205 7.2754803 7.377659 7.542463 7.923528 7.4528937 7.3050156 7.1952615 7.3176394 7.3031454
1369724_at 5.2081857 5.2237964 5.49279 5.2229342 5.3451138 4.9864526 5.1264462 5.179175 5.6337337 5.381712 5.238816 5.248108
1369725_at 8.001934 8.135235 8.089952 7.8492203 7.8154263 8.053846 7.5254498 7.7140546 7.97874 7.819938 7.975723 7.73013
1369726_at 8.452929 8.647282 8.628526 8.797574 8.818246 8.685961 8.529718 8.917472 8.88469 8.851337 8.779864 9.152315
1369727_at 13.74748 13.855532 13.890215 13.83119 13.918932 13.731652 13.376001 13.910925 13.927923 14.022221 13.960766 13.679621
1369728_at 5.682962 5.91811 5.623828 5.5130568 5.924258 5.3629475 4.9212317 5.640053 5.636133 5.702122 6.154314 5.521749
1369729_at 8.365357 8.588452 8.592802 8.041695 8.542286 8.84631 9.092912 8.234556 8.320904 8.405149 8.171965 8.219124
1369730_a_at 4.6932387 4.4967294 4.4890084 4.560576 4.597595 4.486848 4.738059 4.7631607 4.8324637 4.6682415 4.6817503 4.422702
1369731_at 3.365449 3.2512562 3.4032102 3.5058563 3.2852113 3.3299425 3.3642385 3.4756362 3.4088702 3.4793255 3.2973168 3.451047
1369732_a_at 4.8737783 5.3826656 4.9124107 4.976925 4.6462517 5.0868893 5.0757313 4.6061363 4.8565674 4.890395 4.507128 5.386243
1369733_at 8.426516 8.569147 8.229458 8.529326 8.540626 8.962573 9.339878 8.4218645 8.548117 8.369194 8.508162 8.601167
1369734_at 9.187234 9.060892 9.080401 8.936242 8.958524 9.772744 9.985891 8.923662 8.815405 8.738383 8.800568 8.811438
1369735_at 5.8380256 5.9783196 6.056775 6.190426 6.0138617 5.769172 5.90449 5.8667073 5.833779 5.901289 5.827227 5.6955914
1369736_at 4.9731627 4.91835 4.946083 5.283736 5.07551 5.179825 5.316027 5.059303 5.4506407 4.7222867 5.0163093 5.313133
1369737_at 9.962915 9.421471 10.094941 9.24529 9.287786 10.109397 9.322553 9.395089 9.495163 9.36167 9.539837 8.737076
1369738_s_at 10.17697 9.748143 10.282629 9.814869 9.801873 10.233888 9.604936 9.895029 10.06194 9.868008 9.876903 9.333454
1369739_at 4.3948402 3.9567766 4.2023396 4.218039 4.054061 3.9498384 4.000126 4.0840335 4.0442076 4.3602524 4.232376 4.2323976
1369740_at 5.084806 4.9773335 5.0061135 4.873281 5.1060743 5.123667 4.598543 4.6024904 4.7677393 4.9538393 5.224017 4.707563
1369741_at 5.502667 5.3239994 5.478961 5.5435824 5.4092865 5.434838 5.1673117 5.466067 5.5515223 5.550917 5.4898167 5.433976
1369742_at 4.734948 4.807535 4.5302544 4.9473743 4.651702 4.5217533 4.5401416 4.9252853 4.749357 4.9363546 5.0333858 4.722023
1369743_a_at 8.334703 8.205265 8.657872 8.463183 8.30106 8.372076 8.482454 9.283135 8.342932 8.6272 8.57658 9.095694
1369744_at 3.9350932 4.2206597 4.3034744 3.9722426 4.3565865 3.9111028 3.8172333 4.3084235 4.4544907 4.263449 4.3189464 4.123876
1369745_at 6.156136 6.557844 6.3339305 6.1777105 6.27399 6.157184 5.948048 6.1589007 6.5856724 6.358209 6.1814337 5.965757
1369746_a_at 11.610773 11.835811 11.433349 11.532815 11.5321 11.998016 11.806514 11.251553 11.317481 11.0046015 10.740791 10.781518
1369747_at 6.448713 6.6734495 7.1591334 6.6843195 6.52613 6.710331 6.5292196 6.9550486 6.842312 6.660413 6.7328415 6.4940977
1369748_at 3.6343346 3.522389 3.4620583 3.3583932 3.4609654 3.6230168 3.648046 3.492362 3.77141 3.5105374 3.4426494 3.3401144
1369749_a_at 4.077797 3.9014282 3.7646992 4.197831 3.952137 4.1191216 3.7595992 3.8212175 3.8742957 3.8782692 4.190915 4.0778093
1369750_at 3.8056438 3.5298312 3.687124 3.8477404 4.054121 3.6629822 3.6435254 3.83285 3.781308 3.7173378 3.8921978 3.8408735
1369751_at 3.9968216 3.9995673 3.755629 4.238293 3.9264667 4.2239895 3.8487217 4.2153172 3.9656188 4.066696 4.136769 3.9011674
1369752_a_at 5.002098 4.9233704 4.7920656 4.869557 4.8021526 4.727568 4.874331 4.7528806 4.9208837 4.8306575 4.727015 4.8441873
1369753_at 3.7757182 4.099961 3.8853967 3.9584846 3.9707534 3.8977985 4.1070085 4.062198 4.026376 4.006611 3.9315455 3.8433943
1369754_a_at 7.9056673 8.090342 7.8565793 7.9452415 7.993713 8.475913 8.911226 7.745606 7.6134534 7.6400223 7.495404 8.027758
1369755_at 3.639669 3.7192755 3.8797047 3.6375184 4.0103807 3.6765137 3.7557697 3.836852 3.6918707 3.8815954 3.6707327 3.6218746
1369756_a_at 7.0438423 7.1995583 6.7627444 7.217153 7.2212324 7.432396 7.8294735 7.0544524 7.2235756 7.428332 7.554368 7.4334383
1369757_at 5.7774453 5.7164636 5.5045595 5.750914 5.6726713 5.878727 5.7581315 5.72016 5.6050315 5.9059663 5.625946 5.7756987
1369758_at 7.6652226 8.054605 7.824716 7.848667 8.219452 8.257259 9.202555 7.8684387 7.394231 7.9582386 7.832268 8.212946
1369759_at 5.161728 5.227894 5.302027 5.461335 5.4719944 5.213004 5.2766433 5.0381064 5.4763837 5.2125487 5.2435613 5.2630615
1369760_a_at 3.9816315 3.7827146 3.6968892 3.8515081 3.6731856 3.5455732 3.706072 3.799887 3.9211068 4.050803 3.8146217 3.9128382
1369761_at 3.9033537 3.7954364 3.7942262 3.8895578 4.018198 3.7781956 4.084825 3.6728454 4.041993 3.9357202 3.6332223 3.8868127
1369762_at 3.9230022 3.9691548 4.1234326 3.9954174 4.127217 4.19648 3.8077097 4.132388 3.9525445 4.0188107 3.9645782 3.772117
1369763_at 4.0409393 4.167384 4.250248 4.051669 3.9811153 3.9258735 3.9428158 4.1283197 4.298458 4.0423727 3.9651012 4.1684523
1369764_at 13.096629 13.034499 13.042356 12.898663 13.037402 13.114431 13.247192 12.932517 12.918833 12.691761 12.598411 12.745493
1369765_at 3.8215683 3.7717643 3.7559402 3.90407 3.7670121 3.6556232 3.9134185 3.7087872 3.6961625 3.6501873 3.6731467 3.7349215
1369766_at 5.2845 5.189337 4.9774384 5.4005747 5.154114 5.770759 5.29254 5.218743 5.1020017 5.44031 5.0217853 5.2928734
1369767_a_at 3.900853 3.7218122 3.8433073 3.7531774 3.7674189 3.688981 3.6690335 3.975787 4.0699205 3.7764885 3.9107602 3.946501
1369768_at 6.8596334 6.5440636 6.6559567 6.3912053 6.8700047 6.520892 6.038512 6.5346155 6.5343127 6.4663715 6.4527855 6.301132
1369769_at 4.627163 4.6087513 4.6473866 4.4545627 4.603537 4.5847435 4.4853597 4.580858 4.7126956 4.370371 4.405099 4.516458
1369770_at 3.9799957 4.10079 4.1886697 4.025054 3.853755 4.26971 3.976908 4.1733494 4.125102 3.982082 3.9195602 3.8985822
1369771_at 5.3845882 5.1050787 5.184373 4.9308786 5.3926363 5.6673994 6.2249603 5.1939106 5.026845 4.686181 4.7064295 4.7033825
1369772_at 7.002398 6.7851944 7.133154 7.497281 7.0858083 7.259848 7.549876 7.1930532 7.408635 7.643434 7.4105086 7.667552
1369773_at 3.7132485 3.9691548 3.9213123 3.8660278 3.8566544 3.7091136 3.8310132 3.7691796 3.935148 3.810413 3.8508472 3.8198795
1369774_at 4.1796613 4.1851187 4.2603183 4.404192 4.307271 4.336501 4.4878464 4.2892246 4.440875 4.1986494 4.2668724 4.1103263
1369775_at 8.378968 8.478636 8.504736 8.336195 8.327163 8.213106 8.08713 8.522415 8.429253 8.458021 8.656648 8.74401
1369776_a_at 6.531243 6.659954 6.4947066 6.5685177 6.542914 6.5135937 6.5632596 6.509155 6.5380855 6.5939546 6.573717 6.4201975
1369777_a_at 7.638898 7.9282737 7.718602 7.782309 7.650873 7.868451 7.657602 7.300493 7.7781167 7.4953265 7.623542 7.5966187
1369778_at 3.8215683 3.9978309 3.853101 3.8340917 4.0495543 3.7483926 3.8032734 3.7404969 3.724857 3.788277 3.799265 3.7075198
1369779_at 5.589902 5.872322 5.6874404 5.8705335 5.893527 5.9218235 6.550297 5.797796 5.904621 5.6581545 5.877184 5.8727746
1369780_at 6.032423 6.07773 6.152966 5.779106 6.0860333 5.9163423 5.8398213 5.951164 6.0494685 6.160607 5.930811 6.049244
1369781_at 3.68865 3.6568582 3.470954 3.6348572 3.7696161 3.8009615 3.5878491 3.6822166 3.7094698 3.8500986 3.7743363 3.7394283
1369782_a_at 5.9852643 6.02218 5.8634424 5.905942 6.1621904 5.945343 5.848691 5.945516 5.9124594 6.0241404 5.892084 5.6014357
1369783_a_at 5.016105 5.421164 4.979566 5.22442 5.1058826 5.144393 5.6298156 5.4381223 5.1572676 5.2870717 5.3773055 5.2272058
1369784_at 3.56442 3.9400363 3.5759614 3.7805266 3.7556808 3.7431638 3.5618405 3.562926 3.5773764 3.733343 3.6609194 3.5938582
1369785_at 8.495333 8.197924 8.130941 8.340944 8.364165 8.816473 9.06422 8.266064 7.995302 8.089672 8.19871 8.083591
1369786_at 5.6379857 5.4938207 5.437477 5.503449 5.621058 5.6203847 5.806008 5.566881 5.853295 5.935433 5.8074017 5.718893
1369787_at 4.07874 3.8452203 3.704423 3.845601 3.8094614 3.724883 3.712578 3.7383301 4.0492344 3.6094182 3.8824017 3.759352
1369788_s_at 7.3909636 8.582192 7.753769 8.69335 7.47068 7.834988 8.548759 8.409713 8.522842 8.120732 8.251778 7.999239
1369789_at 3.3441038 3.4106908 3.3115876 3.3473523 3.4981635 3.3650293 3.2759228 3.7063963 3.3779125 3.4489195 3.3230863 3.2533276
1369790_at 11.62805 11.400002 11.832179 11.249807 11.876007 11.702198 11.935952 10.971203 10.329466 11.783063 11.243276 11.020616
1369791_at 7.8425336 7.621528 7.91061 7.6011744 7.8629994 8.554982 8.829012 7.9105644 7.4974046 7.699251 7.4852867 7.7507296
1369792_at 5.8675866 5.867076 5.918388 6.018696 5.936742 5.729329 5.674816 5.756269 5.9833355 6.064705 5.879696 5.7370915
1369793_a_at 4.2079 4.0579004 4.040989 4.388585 4.0849915 3.9123309 4.445862 3.96884 4.3627605 4.189267 4.0652237 3.9990287
1369794_a_at 4.673013 4.7055573 4.92589 4.5877695 4.6201153 4.6972275 4.933749 4.598652 5.0949693 4.8688397 5.0945954 4.5938787
1369795_at 4.6684985 4.4335556 4.4474077 4.239687 4.1648083 4.1600447 4.0766573 4.157284 4.327549 4.5214205 4.5793915 4.324772
1369796_at 4.7510476 4.485983 4.7712593 4.4727945 4.477151 4.4483805 4.4129705 4.426008 4.481826 4.503805 4.6351113 4.60742
1369797_at 4.0657463 4.1432037 4.0628724 4.182209 4.338338 4.0285625 4.123107 4.360862 4.1440825 4.2111897 3.9595864 4.2534533
1369798_at 4.397114 4.560585 4.4004507 4.5215635 4.3010798 4.317794 4.172165 4.426309 4.627718 4.448251 4.396677 4.435605
1369799_at 10.613581 10.409133 10.69213 10.507769 10.707469 10.639853 10.696207 10.761315 10.606137 10.620602 10.689528 10.541396
1369800_at 3.8790364 4.0287333 3.8454018 3.870661 3.8774602 3.6272218 3.7010446 4.1072817 3.855941 4.2716103 3.85376 3.7118804
1369801_at 4.3699036 4.294384 4.494917 4.5675178 4.5080075 4.6370792 4.467527 4.1697364 4.3140044 4.5400743 4.3533897 4.403679
1369802_at 4.091162 3.8971527 3.753962 4.033836 3.968554 3.8864613 3.6045418 3.9718106 3.8454025 3.937818 4.1162295 3.8211026
1369803_at 4.547614 4.297597 4.3449326 4.257359 4.8523574 4.3714876 4.64723 4.404251 4.454665 4.352157 4.578015 4.306257
1369804_a_at 4.5848227 4.7299128 4.5282536 4.9301987 4.387048 4.8701153 5.237203 5.0384464 4.568151 4.9383283 4.4780226 4.95395
1369805_at 3.8812284 3.8359828 4.2125616 3.770641 3.963653 3.7505693 3.8019922 3.9151638 3.8818407 4.16043 4.0317664 3.789576
1369806_at 5.2866697 5.1778464 5.218309 5.118621 5.099823 5.502818 5.1520023 5.21929 5.0250225 5.1696224 5.3450766 5.0527296
1369807_at 4.3474627 4.469822 4.3276825 4.100519 4.502428 4.1435537 3.9486659 4.4660974 4.5909805 4.4675717 4.4846525 4.3424335
1369808_at 4.250014 4.625572 4.4747148 4.4392514 4.507589 4.2895794 4.25782 4.1661906 4.437891 4.48756 4.1044545 4.3739195
1369809_at 4.9989014 5.0941706 4.7790318 4.8203073 4.964753 4.773347 4.7512717 4.810641 5.339019 5.0724497 4.910837 4.9668255
1369810_at 6.3238645 6.3268585 6.5580206 6.6064935 6.818143 6.4963336 6.775007 6.5396905 6.2402625 6.5017023 6.4505076 6.2886524
1369811_at 4.636465 4.7052383 4.930064 4.890831 4.9313755 4.7143273 4.528797 4.6629934 4.8995733 4.8915606 4.7183056 4.744282
1369812_at 5.9011917 5.781052 6.0292125 5.759801 5.6971626 5.6587334 5.538299 5.7270393 5.8845425 5.9560432 5.7806726 5.7849493
1369813_at 6.9528813 6.867557 6.971723 6.7198043 7.1186013 7.3262277 7.378116 7.1080637 7.0897694 7.0587025 6.957129 6.833447
1369814_at 4.235647 4.328013 4.3235836 4.5349393 4.465736 4.455655 4.418219 4.3477077 4.3672843 4.590243 4.3042727 4.4110827
1369815_at 5.7938395 5.9296603 5.945758 5.711102 5.618511 5.449575 5.118711 5.4588976 5.5788927 5.923433 5.573269 5.7542095
1369816_at 4.6724424 4.7812376 4.748956 4.7759953 4.698632 4.7305074 4.613929 4.643862 4.699193 4.7133174 4.7453637 5.025411
1369817_at 4.2798667 3.9923615 4.5965014 4.6541457 4.0696206 4.2203207 4.4430428 4.5056505 4.341608 4.032338 4.2265015 4.2900724
1369818_at 4.9532275 4.4789243 4.6250315 4.5704446 4.766395 4.661229 4.5563517 4.5047708 4.7698355 4.666009 4.577345 4.7578077
1369819_at 5.0944796 4.8257985 4.8317113 4.8020744 4.9820943 4.5982428 4.650658 4.7446384 4.8384857 4.7555842 4.9040375 4.565313
1369820_at 4.19345 4.1255307 4.3170986 4.2330947 4.1958027 4.0507884 4.1311445 4.0749884 4.10526 4.254553 3.8989282 4.1430035
1369821_a_at 5.112341 4.8405333 5.211009 4.8325987 5.0610514 4.974002 5.1444364 5.0815516 5.079756 5.0872636 5.130576 4.552089
1369822_at 4.307887 4.479182 4.0482836 4.3238564 4.2362475 4.436032 4.9137564 4.1194243 4.4465284 4.2935853 4.233332 4.185762
1369823_at 4.6428537 4.6730623 4.7581863 4.343407 4.8114424 4.306767 4.4821577 4.5376854 4.311634 4.477665 4.4172955 4.48952
1369824_at 4.5982504 4.662035 4.6852865 4.3566446 4.75595 4.7005205 4.7095156 4.7142143 4.44077 4.6123037 4.510562 4.218156
1369825_at 4.730566 4.714694 4.756248 4.7257605 4.8028965 4.5821714 4.5981107 4.643722 4.6972065 4.6056166 4.645322 4.640238
1369826_at 5.851636 5.541056 5.7851677 5.737067 5.721941 6.651956 7.075028 5.5662775 5.943415 5.55232 5.626664 5.7652326
1369827_at 5.4820604 5.519908 5.5489616 5.392658 5.6624336 5.171029 5.1782603 5.4440036 5.4653025 5.5965643 5.3480153 5.3439627
1369828_at 5.5740213 5.8240266 5.602895 5.4788065 5.7143764 5.6015806 5.33846 5.482562 5.6902866 5.608468 5.5000076 5.656438
1369829_at 4.657488 4.7966013 4.707737 4.7684565 4.9431605 4.6651297 4.4729147 4.880576 4.8102584 4.624138 4.6652384 4.6845274
1369830_at 4.7759833 4.8998556 4.70364 4.9689164 4.664503 4.959007 5.324038 5.049095 4.873868 4.6413646 4.7977304 5.087137
1369831_at 5.2016573 5.322854 5.4880533 5.1868 5.505439 5.212608 5.1061535 5.055502 5.353628 5.4274445 5.4039516 5.0883465
1369832_at 5.8806586 5.3991437 5.5891304 5.2671237 5.660075 5.3043704 5.5271554 5.4433303 5.369437 5.5513043 5.50809 5.40683
1369833_at 4.273766 4.278565 4.146987 4.0983067 4.1730757 4.044332 4.3860807 4.286109 4.0637207 4.4184895 4.058344 4.2826824
1369834_at 7.3024826 7.9405046 8.146114 7.392331 8.181517 7.7352796 7.1121016 7.923182 7.775293 7.6887956 8.19138 7.655585
1369835_at 6.204256 6.059218 6.148496 6.1702876 6.1758 5.9422 5.862948 6.05558 6.321667 6.1805964 6.0768104 6.1723757
1369836_at 7.2683163 6.733339 5.704504 7.2960625 7.1987247 6.4845996 7.3073645 5.741959 6.511889 6.987032 6.3243504 5.711353
1369837_at 12.280337 12.261082 12.068582 12.109311 12.205433 12.592742 12.369019 11.971602 12.045232 11.919944 11.910718 11.619163
1369838_at 4.0864363 4.1316967 4.067954 3.8871346 4.0925827 4.1747775 4.0781293 3.9615052 4.1620426 4.352828 4.1551642 3.975894
1369839_at 4.601901 4.500369 4.2796288 4.1885448 4.623108 4.4574833 4.4826803 4.464097 4.4126663 4.536706 4.530733 4.500286
1369840_at 7.6446795 10.063836 7.8622403 9.23576 9.456476 8.476983 9.646419 7.2597985 7.906992 6.699957 7.0087624 9.057264
1369841_at 3.470362 3.6366894 3.6822984 3.5045347 3.9549718 3.6909032 3.5072188 3.33522 3.985257 3.610244 3.4328532 3.5479872
1369842_at 3.5709343 3.4934058 4.0632563 3.9372628 3.7163594 3.6492012 3.7878969 3.804194 3.8160894 3.851732 3.9017653 3.7954803
1369843_at 3.9737449 4.10079 3.9419518 4.206176 4.0251245 4.195825 3.949736 4.5726886 4.082941 4.1887255 4.223843 4.154665
1369844_at 4.074018 3.8671482 3.9061022 3.9913793 4.3535147 3.8585525 3.939355 3.9634829 4.041815 3.81801 3.9659126 3.7443876
1369845_at 5.3999214 5.2027526 5.316598 5.2485685 5.1952095 5.2380404 5.295882 5.241618 5.5892854 5.44837 5.3918962 5.227934
1369846_at 3.3898683 3.447532 3.5037303 3.4576602 3.3803802 3.3906472 3.4256182 3.6256618 3.5631757 3.5795743 3.4932923 3.4074378
1369847_at 5.5098996 5.15567 5.182635 5.385939 5.1236944 5.1385508 5.20164 5.3453894 5.2743273 5.388407 5.322838 5.343962
1369848_at 3.6167505 3.5241177 3.7161403 3.765916 3.7027473 3.656083 3.563017 3.4804254 3.4517648 3.6577058 3.6835284 3.5414138
1369849_at 5.299594 5.012556 5.136797 5.2877064 5.073147 5.328828 5.199585 5.1447735 5.0895033 5.0645895 5.2186584 5.178751
1369850_at 5.9122124 5.6857624 5.7561035 6.208584 5.940357 6.0392528 5.8206778 6.0963254 5.8867416 6.088456 5.7695684 6.0533323
1369851_at 7.121342 6.9734626 7.100069 7.2719197 7.206071 7.2738576 7.114092 7.054333 7.258111 7.022745 7.2716103 7.0764513
1369852_at 12.034088 12.0814705 11.925639 11.980384 12.072704 11.947429 12.006973 12.095049 11.917436 11.814513 11.794029 11.708775
1369853_at 4.9209642 4.8960185 4.7460966 4.8055954 5.0260816 4.653401 4.656054 4.6893387 4.9925723 4.888789 4.7074585 4.661654
1369854_a_at 8.810437 8.784567 8.736965 8.669531 8.889876 9.433817 9.677506 8.649203 8.420917 8.467877 8.381493 8.272295
1369855_at 3.784816 3.8134146 3.6877985 3.667854 3.8200927 3.8102884 3.7182264 3.6737335 3.895223 3.740498 3.7290187 3.8525121
1369856_at 4.319049 4.378991 4.654275 4.44913 4.512975 4.214181 4.1070085 4.1822987 4.3943734 4.420077 4.3979883 4.4711685
1369857_a_at 5.5522842 5.590743 5.8743644 5.7763877 5.7145376 5.550364 5.5517383 5.6613126 5.5892854 5.6722646 5.851898 5.534012
1369858_at 4.3400645 4.33566 4.1457176 4.627706 4.341407 4.065839 3.9319725 4.291961 4.3492303 4.47791 4.560235 4.3349223
1369859_at 4.3618608 4.336748 4.435725 4.392435 4.4275217 4.170493 4.3170843 4.5027456 4.3183355 4.8180866 4.262024 4.2120295
1369860_a_at 4.898329 4.488744 4.7919407 4.7102766 4.7682877 4.5973787 4.403728 4.580435 4.8964815 4.70947 4.9711504 4.6233444
1369861_at 3.9327614 4.4938593 4.304345 4.5181985 4.347783 3.9013302 3.976908 4.3415694 4.3563375 4.3678637 4.2352896 4.0419645
1369862_at 4.5035405 4.3567777 4.528129 4.5538044 4.508338 4.377436 4.753346 4.5055785 4.7341027 4.7706404 4.618043 4.4419813
1369863_at 9.028981 8.8515005 8.98266 9.112767 9.581465 9.161432 9.860599 9.930209 9.353555 10.129537 10.523827 10.137785
1369864_a_at 9.696553 8.772542 11.67029 8.417055 10.623127 11.470779 9.308143 9.431852 9.623604 10.123921 11.172759 9.957083
1369865_at 4.1134186 3.799848 4.040416 4.173601 4.0178475 4.0465984 4.114073 4.1033206 4.0366173 4.1151237 3.9884276 4.1570807
1369866_at 4.5808516 4.358364 4.5752625 4.436797 4.5037475 4.25946 4.4201527 4.3895435 4.597516 4.71346 4.7458906 4.512904
1369867_at 5.391223 5.722771 6.05117 5.1410894 5.5037994 5.284112 5.500419 5.032766 5.342337 4.7353096 4.979984 4.981793
1369868_at 9.961142 9.876425 9.750992 10.156913 10.04877 10.136832 10.363753 9.998703 10.02063 10.370861 10.241129 10.38164
1369869_at 3.8193421 3.8655446 3.7021537 3.6507149 3.6164753 3.556651 3.5681007 3.738445 3.8672178 3.8266633 3.9645648 3.5557575
1369870_at 7.288474 7.414949 7.277035 7.0698166 7.2225904 7.2663827 7.196349 7.364093 7.181046 7.100017 7.1749606 7.189203
1369871_at 3.605351 3.6564732 3.4944735 3.8068473 3.5618773 3.4420817 3.749722 3.7756724 3.6183076 3.6503494 3.737088 3.642242
1369872_a_at 4.51294 4.1712933 4.3301296 4.537756 4.530247 4.444027 4.1623573 4.2678103 4.280321 4.4493804 4.5664988 4.132923
1369873_at 4.4699597 4.5426717 4.384532 4.524218 4.5721984 4.321041 4.636958 4.492366 4.650764 4.624116 4.62642 4.4258614
1369874_at 4.3266525 4.5760374 4.461671 4.404455 4.451091 4.183143 4.196996 4.539422 4.484568 4.5490174 4.535722 4.1119165
1369875_at 4.7186656 4.855483 4.7394476 5.080435 4.822362 4.8274727 4.6667786 4.5742235 4.862461 5.2267227 4.9289513 4.580495
1369876_at 3.773416 3.702935 3.8835518 3.689292 4.183915 3.7449417 3.8138807 3.862076 3.7362213 3.7764885 3.9212606 3.7415361
1369877_at 4.8417706 4.866505 4.622591 4.9703374 5.0146236 4.8774304 5.049067 4.925594 4.6946692 4.7341943 4.541762 4.8486624
1369878_at 3.9964685 4.2417555 4.161376 3.97592 4.211714 4.0380974 3.841835 4.1554055 4.1360726 4.0431147 4.038015 4.1970654
1369879_a_at 12.810147 12.774058 12.77054 12.88036 12.842461 12.884796 12.966325 12.95915 12.861059 12.950166 12.998384 12.947334
1369880_at 3.9620051 4.1822023 4.431102 3.928783 3.9714959 4.2575397 4.100073 4.35074 4.032491 4.1887255 3.9387019 4.1991887
1369881_at 4.6835985 4.025756 4.412833 4.029817 4.5178437 4.24502 4.0836916 4.474336 4.1724963 4.3792696 4.366993 4.0761013
1369882_at 4.2791147 4.3425155 4.4962225 4.6359196 4.4938965 4.5066023 4.5141177 4.347867 4.294441 4.4708986 4.4949827 4.3018227
1369883_at 3.4541736 3.6196015 3.470954 3.5223088 3.410042 3.52236 3.5147767 3.3809667 3.4635947 3.469818 3.6760092 3.5487537
1369884_at 4.780635 4.5737424 4.8557963 4.845693 4.769489 4.7756658 4.628512 4.556205 4.8011827 4.998002 4.8392153 4.908445
1369885_at 5.256933 4.884986 5.2385464 5.186842 5.3387027 5.1924853 4.6888027 5.0366316 5.238255 5.162266 5.1243787 5.2778335
1369886_a_at 6.1972003 6.0465245 5.8901196 6.036719 6.413507 5.9512706 5.888918 5.855102 6.1551113 5.859308 5.8929596 5.6891656
1369887_at 4.5197425 4.5184174 4.707278 4.7362247 4.656245 4.3448772 4.447338 4.6178384 4.5066805 4.7184668 4.489522 4.460414
1369888_at 4.3534746 4.2597446 4.130393 4.0776362 4.0978565 4.0516357 4.0020757 4.3501415 4.369873 3.9797835 4.533192 3.943266
1369889_at 3.9786384 4.119252 4.273364 4.022276 4.2116385 3.781131 4.0111856 4.0203247 4.0591097 4.38811 4.008066 3.8910513
1369890_at 3.0854588 3.3620558 3.2464373 3.0955882 3.1447983 3.227182 3.2274215 3.4033694 3.3813396 3.2068202 3.296117 3.153519
1369891_at 5.07182 5.187192 5.1396403 5.0651546 4.991902 5.132312 5.0068507 5.2084785 5.175154 5.178565 4.979221 5.061586
1369892_at 3.5887127 3.744037 3.6615422 3.5144463 3.9276843 3.8170178 3.6786532 3.6221225 3.8063104 3.665218 3.595366 3.7833493
1369893_at 4.3948402 4.470634 4.7951245 4.6008525 4.809516 4.4267197 4.1483617 4.6628385 4.627703 4.8055525 4.623019 4.729574
1369894_at 3.2837918 3.2322485 3.2794762 3.395231 3.335981 3.3767972 3.2074146 3.269128 3.2015018 3.3550909 3.2100978 3.1068847
1369895_s_at 6.045799 6.088727 5.9789295 6.0128927 6.0230937 6.3659625 6.205661 5.927241 5.9626193 5.970554 5.823069 5.7632055
1369896_s_at 7.460644 7.377365 7.6086082 7.575344 7.486195 7.839883 8.06846 7.345702 7.2383513 7.298182 7.3125834 7.496811
1369897_s_at 12.032416 12.109311 11.983937 12.026215 11.990542 12.224168 12.155697 12.157838 12.24065 12.100109 12.076582 12.18252
1369898_a_at 4.938614 4.6004972 5.066435 4.71221 5.09802 4.8570185 4.602754 5.0564413 5.000482 4.5534987 4.8880424 4.2139816
1369899_s_at 6.298845 5.8228993 5.9856052 6.2990804 6.2018404 6.24675 6.5057335 6.2576447 6.0428267 6.0119762 6.038779 6.2239013
1369900_at 3.824953 3.7326157 4.114283 4.2311244 4.163501 3.96129 3.9667244 3.9254687 4.252095 4.0258837 4.1042542 3.9808555
1369901_at 4.097007 4.2769556 4.3301296 4.374282 4.2484403 4.204184 3.9848807 4.2925625 4.4785414 4.450347 4.3397946 4.0379667
1369902_at 7.3522964 7.1560435 7.0975876 7.311229 7.3156548 7.360612 7.7733645 6.91969 6.8023767 6.958171 7.006774 6.44682
1369903_at 4.005022 4.0293794 4.0697126 3.9687197 3.7930605 4.0045433 3.9157867 3.884547 4.143104 4.2857323 3.7119253 3.7061203
1369904_at 4.53953 4.579911 4.6367626 4.585943 4.7475643 4.536479 4.391156 4.4952135 4.7177978 4.88951 4.657258 4.6284184
1369905_at 3.6258054 3.7086186 3.5572286 3.6117368 3.6976047 3.6239398 3.4048493 3.7340705 3.732417 3.6246476 4.0350275 3.6523027
1369906_s_at 12.045289 11.987882 12.037238 12.024081 12.115702 11.980819 12.249624 11.941216 12.002829 12.214404 12.202856 12.062832
1369907_at 5.5829287 5.644095 5.9018335 5.893578 5.736285 5.6578474 5.5776577 5.317271 5.7654266 5.7287974 5.4276114 5.423131
1369908_at 3.5211596 3.524084 3.6496766 3.5375419 3.5204782 3.3816845 3.3842134 3.555046 3.828286 3.4620376 3.7071412 3.514661
1369909_s_at 11.312081 11.304031 11.092459 11.29813 11.093043 11.18523 11.187542 11.261818 11.463429 11.298878 11.283764 11.217512
1369910_at 3.9145136 3.9244077 3.8256948 3.9418988 3.9166539 4.0923543 3.764377 4.055887 3.7980168 3.9764872 3.842807 4.056369
1369911_at 4.979107 4.994556 4.85547 4.9957952 5.177706 5.019271 5.0485597 4.8439283 5.053378 5.0211773 5.1183662 4.999478
1369912_at 6.072478 6.1703773 5.8950396 6.1540437 6.199027 6.549197 6.9533505 6.077333 5.9565854 5.997537 6.0056124 6.1259313
1369913_at 4.4371843 4.2680383 4.2430105 4.3840528 4.249177 4.3638687 4.2821255 4.291894 4.232011 4.3192883 4.326041 4.2724504
1369914_at 3.8043325 3.9849725 3.8580604 3.8918972 3.8648381 3.9362745 3.8036609 3.7150059 3.7943053 3.880532 4.1341414 3.7147753
1369915_at 6.8953204 6.7547164 6.9481206 6.7955627 6.7972765 6.4593573 6.463961 6.7545757 6.6793604 6.803864 6.8180923 6.8277464
1369916_at 5.385502 5.192165 5.4180713 5.3244767 5.356191 5.1626787 5.2067814 5.041795 5.283337 5.193774 5.155876 5.1433725
1369917_at 4.936923 4.9697447 4.5908723 4.907459 5.0038404 5.0190377 4.831842 4.99469 5.1622825 5.043077 4.978813 5.1481104
1369918_at 4.0832167 4.1034427 3.8921678 3.987728 3.8495307 3.6953964 3.822717 3.8495326 4.099532 3.792799 3.7673922 3.6953988
1369919_at 4.7699194 4.720248 5.045242 4.797885 4.8009415 4.6581783 4.9569826 4.8287587 4.541208 4.959377 4.8625016 4.7298036
1369920_at 4.6924434 4.638686 4.593815 4.496352 4.5616617 4.6227293 4.49736 4.534026 4.7835107 4.8024216 4.8727098 4.6646147
1369921_at 6.612479 6.220029 7.3858185 7.6940427 6.5253625 6.3230915 6.143587 7.212944 6.82605 9.03269 7.417558 7.282272
1369922_at 8.490161 8.556983 8.434195 8.463717 8.564347 8.723447 8.933959 8.563896 8.600964 8.321946 8.208392 8.307291
1369923_at 6.908762 6.0808997 6.3335576 6.745265 5.8499093 6.1428823 6.483271 5.902169 6.5534883 5.558491 5.9625244 5.5840774
1369924_at 5.9119964 5.503748 5.936483 5.847528 5.8223968 5.4253798 5.6627216 6.067291 5.8365154 6.1164875 6.0261145 5.57
1369925_at 4.128132 3.9291263 3.7127976 3.95703 3.8349245 3.84638 3.8633728 3.9038575 4.019786 3.8763855 4.019949 3.917414
1369926_at 7.773861 7.861223 7.932988 7.9530487 7.3845234 7.4497414 7.5948124 8.036157 8.184175 7.9135036 8.066729 8.318129
1369927_at 11.576609 11.692007 11.465924 11.617253 11.605556 11.195371 11.609219 11.658157 11.629314 11.556824 11.629137 11.75449
1369928_at 3.463213 3.6299307 3.6213136 3.5816507 3.7250972 3.5793016 3.6621099 3.5044417 3.85785 3.5169706 3.586035 3.6171827
1369929_at 11.264716 11.294911 11.245301 11.244638 11.167395 11.466743 11.621192 11.245411 11.167187 11.138621 11.136584 11.434909
1369930_at 11.987481 11.973725 11.891671 11.8794 11.83706 11.555557 11.453985 11.810012 11.833744 11.956731 11.842077 11.854154
1369931_at 7.2161803 7.451132 7.388425 7.3761344 7.083213 7.572092 7.3554206 7.249975 7.386262 7.198602 7.154155 7.7194343
1369932_a_at 10.064202 10.064526 10.083885 10.220971 10.038283 10.201119 10.640327 10.161615 9.976067 10.224596 10.00143 10.206429
1369933_at 11.312298 11.39989 11.2422085 11.326242 11.258038 11.239837 11.367947 11.5278015 11.4739065 11.50724 11.62056 11.72623
1369934_at 12.214232 12.150395 12.220214 12.324511 12.37231 12.074788 12.208117 12.493071 12.411241 12.679431 12.827549 12.74014
1369935_at 7.9553595 8.088188 7.8910513 8.074154 7.8794456 7.8624096 7.994982 7.855534 8.046343 7.7248173 7.8047647 7.936347
1369936_at 10.798391 10.727849 10.718808 10.632285 10.602162 10.545758 10.868539 10.760054 10.83987 10.69752 10.769293 11.009628
1369937_at 11.0241 11.016239 10.991403 10.972609 10.816937 10.369523 10.131111 10.859631 10.870578 10.867363 10.9388075 11.021614
1369938_at 7.437062 7.424545 7.2366734 7.4393377 7.348406 7.4010415 7.262691 7.41333 7.171799 7.114488 7.1671505 7.510311
1369939_at 12.175495 12.1670475 12.081885 12.217631 12.101204 11.953203 12.108187 12.118332 12.246294 12.222061 12.191941 12.247837
1369940_at 10.388366 10.439849 10.431684 10.392598 10.360326 10.385405 10.168497 10.488695 10.505012 10.441726 10.53544 10.6225815
1369941_at 10.2817 10.71061 10.630472 11.171334 11.024228 10.853104 10.852075 11.373697 11.252846 11.474807 11.573246 11.454597
1369942_at 8.609868 8.818473 8.695399 8.806348 8.762427 8.751591 9.076731 8.902179 8.714595 8.650535 8.548959 8.944614
1369943_at 10.170353 10.128167 10.215746 10.30005 10.107613 9.896231 10.683844 10.190773 10.036686 10.199877 9.991318 10.166218
1369944_at 8.907157 9.217722 8.923623 9.193996 8.932333 8.672591 8.602371 8.850699 9.108838 8.913971 8.833704 8.95598
1369945_at 4.40958 4.6729784 4.5642033 4.729155 4.6352677 4.648387 4.68164 4.795188 4.6838555 4.70947 4.6376715 4.6343994
1369946_at 6.6157503 6.729366 6.5591536 6.5870986 6.6433005 6.361617 6.473008 6.7054977 6.530016 6.5266776 6.4958086 7.05244
1369947_at 5.9414425 5.8922877 5.740636 5.8576307 5.663824 5.5365853 5.666551 5.8926387 5.8194566 5.8816094 5.9500647 5.57633
1369948_at 7.627631 8.085681 7.6987233 8.417847 8.002632 7.5169125 7.41659 8.434038 8.314348 8.076608 8.523597 9.093421
1369949_at 7.0339932 7.149064 7.097656 7.130342 7.1102533 6.8664584 6.959853 7.0367975 7.18694 6.9461384 7.2085323 6.8816347
1369950_at 9.467634 9.672565 9.418409 9.587446 9.4430685 9.294657 9.386137 9.594392 9.483908 9.612804 9.640215 9.792557
1369951_at 3.924057 4.0290976 3.9269652 3.9423296 4.0938387 4.1297626 3.962855 4.0395155 3.9953127 4.166571 4.1451344 4.1275353
1369952_at 11.797263 11.83978 11.879483 11.900181 11.805474 12.323826 12.419503 11.98491 11.909711 11.999078 12.096839 12.260217
1369953_a_at 4.8028255 4.5906 5.120414 4.4019294 4.5904565 4.1924214 4.412715 4.5008245 4.2304454 5.0446815 5.0963645 4.5798807
1369954_at 12.6681385 12.726327 12.573355 12.714421 12.755415 12.642208 12.9085045 12.727583 12.631951 12.773307 12.6473 12.695409
1369955_at 6.237088 6.3885045 6.4582024 6.2715654 6.108811 6.1961174 6.1502366 6.208064 6.207454 6.0449557 6.277427 6.580078
1369956_at 9.3487625 9.410515 9.422431 9.414107 9.1908865 9.653656 9.409208 9.455837 9.468385 9.211601 9.174802 9.638807
1369957_at 5.390171 5.6932936 5.5549293 6.022912 6.082974 5.9212966 5.856946 6.3014154 5.7775097 6.106269 6.7148843 6.182969
1369958_at 8.859983 8.779438 8.749622 9.282511 8.397327 8.610588 9.060421 8.347723 8.584572 9.1587715 8.89974 9.109722
1369959_at 12.545924 12.338898 12.154696 12.426265 12.295489 12.160032 12.159015 12.220587 12.639827 12.046555 12.02798 11.97522
1369960_at 10.520259 10.164394 10.434328 10.414016 10.363176 9.62445 8.993529 10.283828 10.271729 10.198077 10.164894 9.835986
1369961_at 9.136503 9.002669 9.198967 9.247119 9.027633 9.236806 9.105944 9.20083 9.4442835 9.060803 9.50486 9.281535
1369962_at 8.314728 8.542642 8.255285 8.528606 8.455933 8.665041 8.481396 8.217542 8.454167 8.682541 8.591897 8.593895
1369963_at 5.57551 5.433862 5.5186386 5.587983 5.282297 5.397154 5.046633 5.185749 5.252982 5.2267227 5.292066 5.4638653
1369964_at 7.0602565 7.437627 7.0466404 7.5423255 6.612521 7.6812086 7.393525 7.376415 7.273341 7.111599 6.797238 7.671581
1369965_at 8.122047 7.947071 7.819577 7.4602656 7.963086 8.136757 8.029963 8.240414 7.734658 8.186224 8.303728 7.8373375
1369966_a_at 12.406789 12.479119 12.607757 12.571563 12.537872 12.083424 11.861515 12.682991 12.662229 12.716233 12.891261 12.997304
1369967_at 8.666301 8.721086 8.637331 8.724016 8.546571 8.701073 8.834288 8.8635025 8.83594 8.842077 8.941729 8.838418
1369968_at 6.3244357 6.0693297 6.2652874 6.664862 6.184699 6.2893796 5.8207984 6.792817 6.816236 6.0216246 6.008747 6.860642
1369969_at 9.180142 8.987699 9.120094 9.182971 9.236488 9.641592 9.941601 9.143964 9.241058 9.392775 9.3276825 9.405662
1369970_at 10.771051 10.636149 10.574775 10.516255 10.517701 9.995183 9.70796 10.537711 10.440271 10.669534 10.559726 10.375061
1369971_a_at 8.930337 9.122182 8.725674 8.839897 8.933684 8.755719 8.942532 8.926661 8.585359 8.588118 8.618252 8.677082
1369972_at 6.5066576 6.8859134 6.5164886 6.5030103 6.6898932 6.545405 6.785365 6.598752 6.561193 6.4701605 6.7203026 6.631037
1369973_at 11.278481 10.770356 11.20436 10.902518 11.031702 11.581631 11.498313 11.012064 10.918978 11.006839 11.012199 10.811048
1369974_at 6.9341598 6.9925623 6.828688 6.7235255 6.7657657 6.7985497 6.6811194 6.564381 6.8990846 6.869569 6.75715 6.778129
1369975_at 8.767808 8.95949 8.775613 8.67716 8.73196 8.292466 8.111586 8.618791 8.749987 8.634356 8.624606 8.57582
1369976_at 10.342495 10.809724 10.387246 10.600251 10.482535 9.848243 9.561375 10.684952 10.686836 10.43749 10.518096 10.656916
1369977_at 4.385009 4.2595286 4.1255093 4.204644 4.4592443 4.1458063 4.190548 4.2502346 4.3234677 4.192037 4.315108 4.142572
1369978_at 7.881465 7.795329 7.993441 7.8503942 7.793081 7.62515 7.6677775 8.089729 7.810943 7.860343 7.758674 7.847533
1369979_at 8.729229 8.923572 8.910053 9.005714 8.659103 8.847679 8.596624 8.945887 8.784859 8.855764 8.969675 8.993895
1369980_s_at 9.060027 9.197338 9.143938 9.199348 9.276276 9.62626 9.756871 9.21785 9.146078 9.095302 9.156351 9.194711
1369981_at 8.62819 8.707029 8.699049 8.7257 8.68154 8.347746 8.443196 8.57979 8.524426 8.592941 8.528526 8.596477
1369982_at 9.148095 9.430266 9.196456 9.394025 9.500581 9.882084 9.971487 9.579529 9.566495 9.745026 9.520915 9.50797
1369983_at 8.153986 8.775777 8.36552 8.791249 8.292975 8.230515 7.0720124 8.765276 8.624611 7.935029 7.915482 8.541635
1369984_at 9.892393 9.86364 9.718707 9.885539 9.727949 8.92855 8.569331 9.699791 9.858151 9.754996 9.867771 9.704761
1369985_at 6.164364 6.086947 6.1005883 6.093076 6.1937 5.9155607 6.224879 5.879939 5.9833355 6.3142695 6.0631003 6.0250254
1369986_at 11.951998 12.205646 12.116268 11.9367485 11.968909 11.848073 11.85878 11.974931 11.975563 11.737936 11.892402 11.786796
1369987_at 4.8650293 4.8077307 4.736527 4.8773556 4.9699535 5.0037155 4.8109517 4.8426714 5.0361276 4.7956553 4.7563276 4.8452024
1369988_at 5.7434025 5.752097 5.7705154 5.6361513 5.788124 5.6806173 5.672613 5.8496065 5.8644724 5.894869 5.5405617 5.7406282
1369989_at 9.4342 9.73423 9.11818 9.654747 9.809389 9.732547 9.865564 9.520609 9.825287 9.980784 9.786329 9.929467
1369990_at 10.823123 10.844724 10.631224 10.706046 10.78475 10.483328 10.321881 10.886554 10.904215 10.830836 10.94915 10.891857
1369991_at 10.272487 10.263741 10.350522 10.33197 10.196251 9.945198 10.007092 10.384421 10.395565 10.462165 10.529865 10.4679575
1369992_at 9.083413 9.254427 8.817018 8.884601 8.695061 8.521028 8.358086 8.849987 9.048766 9.0900345 8.908043 8.976505
1369993_at 6.538753 6.4322524 6.1110797 6.2317643 6.3035107 6.163447 6.2838526 6.2459955 6.302124 5.9668026 6.3551345 6.1388497
1369994_at 7.7514787 7.650255 7.601875 7.508043 7.8133683 7.5726357 7.2464986 7.5185337 7.4012175 7.4107814 7.36993 7.4489117
1369995_at 8.591501 8.59435 8.662779 8.640186 8.566762 8.728556 8.930005 8.513411 8.658634 8.60365 8.44041 8.544784
1369996_at 8.736354 8.875425 8.927446 8.648177 8.895859 8.179915 7.771577 8.698629 8.859868 8.841258 8.780475 8.795331
1369997_at 8.734446 8.777947 8.692384 8.769203 8.728434 8.858105 8.986802 8.772337 8.801706 8.614153 8.600276 8.748442
1369998_at 9.36249 9.296767 9.205575 9.423587 9.094323 9.223572 9.369527 9.326078 9.123697 9.318149 9.426739 9.594183
1369999_a_at 4.178754 4.040687 4.2191486 4.24193 4.138069 3.8645942 3.7898092 4.2304654 4.1977654 4.516653 4.1965013 4.168117
1370000_at 10.244282 10.287397 10.428537 10.543744 10.459864 10.422941 10.797395 10.895564 10.505142 10.919917 10.902152 11.07348
1370001_at 9.526221 9.585694 9.523847 9.489836 9.495681 9.548171 9.605091 9.478796 9.538405 9.564746 9.655112 9.597884
1370002_at 8.176741 8.271262 8.27851 8.169472 8.1691675 8.335937 8.61778 8.353696 8.321865 8.088954 8.078987 8.356208
1370003_at 11.755767 11.815439 11.757681 11.82872 11.773699 12.161407 12.531349 11.864056 11.898846 11.930441 12.065974 12.11742
1370004_at 9.311425 9.443008 9.34953 9.448191 9.427045 9.242389 9.089485 9.430764 9.33258 9.330984 9.14338 9.276925
1370005_at 9.619923 10.087156 9.733755 10.178548 10.352373 9.649434 10.182915 9.983229 9.658131 10.527978 10.359328 10.2928295
1370006_at 11.389523 11.368113 11.387974 11.269019 11.2444315 10.753647 10.385653 11.366471 11.443466 11.251486 11.253681 11.174519
1370007_at 11.378882 11.67131 11.323388 11.433118 11.425871 11.676806 12.037995 11.418588 11.503933 11.955672 12.4321 11.81764
1370008_at 5.5447125 5.5937066 5.8327374 5.73617 5.7364845 5.6286526 5.388826 5.883113 5.961363 5.5875397 5.949467 5.8241663
1370009_at 14.247373 14.234392 14.243749 14.188573 14.219352 14.063962 13.948091 14.149708 14.133423 14.191951 14.14582 14.068426
1370010_at 12.363686 12.299553 12.223444 12.345432 12.358617 12.355466 12.331965 12.323251 12.334192 12.319187 12.358846 12.351614
1370011_at 5.9959908 5.9086943 5.8037333 5.95611 5.9913073 5.891673 5.6633515 5.957827 5.730364 6.016519 5.898734 5.6887684
1370012_at 6.142111 6.880751 6.829276 7.001919 6.379302 6.39155 7.0828185 6.886143 6.885978 6.713094 7.4849844 7.5782847
1370013_at 3.619473 3.5147562 3.3321273 3.3791764 3.520946 3.4285052 3.5180562 3.4840434 3.623404 3.6777375 3.6258543 3.4136043
1370014_at 8.661545 8.60255 8.591266 8.538296 8.6206455 8.191139 8.300307 8.6324005 8.463161 8.759109 8.780221 8.542238
1370015_at 8.139086 8.28492 8.156141 8.307352 8.130458 8.312706 8.318089 8.318237 8.440941 8.185436 8.1746 8.238974
1370016_at 3.789681 3.746385 3.7216144 3.7982066 3.674954 3.6239502 3.677843 4.0278463 3.865691 3.88681 3.6868577 3.70154
1370017_at 8.071412 8.212462 8.272441 7.916252 8.052976 7.808159 7.5785003 8.071756 7.818555 8.059153 8.145608 8.057749
1370018_at 4.450309 4.701683 4.54827 4.6954203 4.680383 4.44994 4.798104 4.616804 4.6183033 4.64865 4.718472 4.6036754
1370019_at 13.346486 13.120653 13.19816 12.872888 13.2300625 13.241181 12.950235 13.128044 13.06945 12.948973 13.022196 12.8399105
1370020_at 10.169336 10.134717 10.242447 9.887025 9.884173 10.066194 10.330811 10.052227 9.841822 10.02889 10.022959 9.870255
1370021_at 3.7237368 3.6946251 3.7191973 3.4103591 3.648735 3.5155425 3.6491663 3.8468947 3.70154 3.66053 3.6560621 3.6453774
1370022_at 4.18508 4.2764897 4.087413 4.3044257 4.203953 4.007656 3.9348354 4.07322 4.2032237 3.8501368 4.1418443 4.3537273
1370023_at 6.591675 6.675415 6.895007 6.626387 6.9014897 6.62367 6.164278 6.5677986 6.428946 6.8957963 7.054465 6.6587863
1370024_at 11.278862 11.2171955 10.21359 11.44689 11.338144 10.910196 10.64939 11.470186 11.023855 10.393821 10.760983 10.5820265
1370025_at 7.5813503 7.5479035 7.457908 7.6584096 7.5887537 7.7757754 7.8562436 7.5874825 7.672326 7.44133 7.6252294 7.584761
1370026_at 7.635401 7.126631 7.3147593 7.698316 7.5057564 6.7585506 7.18042 7.8949 8.407606 9.023657 7.838464 8.551188
1370027_a_at 14.214599 14.151346 14.106001 14.234679 14.25923 14.332473 14.362484 14.238033 14.169397 14.166985 14.07754 14.199728
1370028_at 4.4220214 4.1753883 4.2517333 4.4526405 4.460468 4.2323866 4.689926 4.1529713 4.2295227 4.429299 4.308532 4.3148746
1370029_at 9.631371 9.612684 9.4609585 9.618837 9.474368 9.708745 9.819049 9.61885 9.684855 9.551319 9.618764 9.522968
1370030_at 10.741262 10.525504 10.339985 11.058895 10.303864 10.564291 10.706445 10.76612 10.565821 10.846557 10.580454 10.557104
1370031_at 8.203647 8.221767 8.106911 8.441057 8.206403 7.7467065 8.134304 8.384054 8.508781 8.775953 8.975337 8.791981
1370032_at 8.401523 7.8710117 8.51744 8.273769 8.0716915 8.337732 8.597016 8.022527 8.334809 8.189753 8.171683 7.860994
1370033_at 3.941849 3.795527 3.9263234 3.940177 3.9570875 3.8611674 3.4938235 3.6642296 4.04527 4.146256 3.7395167 3.7831776
1370034_at 5.124065 5.4763308 5.712369 5.401408 4.5449786 6.5615005 5.8277073 5.0756936 5.0792675 4.888789 5.0058084 5.838729
1370035_at 8.337592 8.627243 8.623475 8.479718 8.344282 8.817732 8.358956 8.544211 8.734653 8.56065 8.736072 8.570336
1370036_at 9.856952 9.825027 9.992658 9.591736 10.057293 9.839107 10.079436 9.824784 9.794781 9.713749 9.583071 9.575205
1370037_at 3.8306766 4.0751576 3.964763 3.7493935 4.0065556 4.288224 4.0635853 4.131096 3.853755 4.190027 4.0150166 4.1765375
1370038_at 6.546694 6.3328013 6.4882326 6.3635883 6.4212303 6.1838346 6.0652637 6.2521987 6.495678 6.3305473 6.3941154 6.415065
1370039_at 6.5554457 6.5258017 6.7679987 6.6128755 6.5735345 6.219943 6.42023 6.491855 6.711165 6.4408917 6.5400267 6.383463
1370040_at 7.31147 7.3339148 7.321308 7.237472 7.306169 7.2653093 7.21766 7.379274 7.167341 7.220787 7.4476666 7.252463
1370041_at 3.5718942 3.6668162 3.640398 3.7266974 3.6570666 3.8236866 3.7793787 3.7053823 3.8502333 3.4778275 3.7421076 3.5494673
1370042_at 3.9428904 3.8568306 4.0160275 3.7555728 3.886278 3.8522136 3.6982124 3.9055736 3.9047747 3.9306989 4.0226145 3.802821
1370043_at 9.325081 9.621899 9.189385 9.333599 9.196321 9.411549 9.830371 9.236093 9.269145 9.194493 8.936756 9.435868
1370044_at 7.272099 7.49795 7.3414445 7.4792285 7.2840734 7.0364103 6.5063615 7.4956274 7.4077315 7.2473235 7.3457484 7.3626156
1370045_at 9.2070265 8.722211 8.695391 8.994669 9.125529 9.242537 9.708834 8.881922 9.165193 9.251395 9.116313 9.402161
1370046_at 6.2713785 6.013095 6.182463 6.187073 6.480026 6.5303993 7.139403 5.9606223 6.1304812 6.271002 6.4395566 6.444288
1370047_at 9.78218 9.666983 9.675129 9.622287 9.755202 10.062522 10.2783165 9.642698 9.514442 9.150869 9.722966 9.552254
1370048_at 4.478454 4.531319 4.6946063 4.549781 4.528761 4.467143 4.36473 4.7631655 4.506467 4.422904 4.4971685 4.634249
1370049_at 6.2352653 5.9712443 5.856299 5.8552046 5.9403687 5.9845104 6.0457683 6.22063 6.2108817 6.0501475 5.9762273 6.310199
1370050_at 8.506494 8.542124 8.471951 8.436888 8.487824 8.558621 8.700953 8.351477 8.225943 8.283052 8.171088 8.369958
1370051_at 4.867716 4.856383 4.979461 4.6695356 4.9004292 4.6399074 5.4814286 4.863215 5.017402 5.2670064 4.917129 4.749683
1370052_at 4.6019006 4.6622853 4.5143914 4.4897065 4.749893 4.6229177 4.807604 4.7143426 4.586689 4.6838603 4.4563336 4.661601
1370053_at 3.7315648 3.8272982 3.6829166 3.6495557 3.7688074 3.9963427 4.029214 3.4404345 3.541221 3.849209 3.697747 3.7873857
1370054_at 7.685119 7.7509794 8.097282 8.113998 7.7713146 7.8175135 8.0533085 8.341728 8.139727 8.013456 8.629356 8.454694
1370055_at 6.5375123 6.4017024 6.3129725 7.005078 6.532727 6.5211086 7.1475096 6.7938848 6.9204664 7.5747204 8.095779 8.36796
1370056_at 7.548902 8.086973 7.7137685 8.086765 7.2769065 7.764894 6.552494 6.8795247 7.0080824 7.8426585 6.7753816 8.047398
1370057_at 10.380549 10.553378 10.193472 9.84757 9.993037 10.328422 10.820541 9.581793 10.454285 9.916859 9.94673 10.143132
1370058_at 3.527963 3.5117986 3.5102987 3.553315 3.5264323 3.4416614 3.1535048 3.5325432 3.638129 3.5725918 3.5386853 3.4490998
1370059_at 3.5959394 3.4053848 3.7759929 3.6352262 3.561044 3.5221612 3.6061337 3.576339 3.383302 3.5244029 3.7109363 3.4652128
1370060_at 9.933316 10.082932 9.908479 9.829511 9.951625 9.955372 10.015394 10.113716 9.985763 10.038022 10.1623 10.205693
1370061_at 5.693045 5.4660883 5.5205226 5.5635476 5.923844 5.563226 5.6628666 5.604862 5.750603 5.6113358 5.50809 5.6612144
1370062_at 10.960149 11.033484 10.942399 11.001388 10.854726 10.02588 9.927577 10.800891 10.873958 11.040734 10.996165 10.970407
1370063_at 7.9890823 7.8999104 7.6304235 7.8531613 7.80307 7.4992785 8.113953 7.93588 7.615016 7.6261744 7.7154555 7.7460303
1370064_at 8.065575 8.068554 8.035027 7.8070498 8.2092285 7.699943 7.620472 7.922453 7.9697137 7.7719994 7.7564635 7.540896
1370065_at 13.823508 13.805785 13.860373 13.832793 13.837198 13.844996 13.778296 13.803894 13.815409 13.862508 13.842717 13.827449
1370066_at 8.470645 8.38684 8.440314 8.341946 8.572937 8.463233 8.727179 8.455919 8.403901 8.578972 8.368411 8.358707
1370067_at 8.94839 9.435289 9.002964 9.402278 9.224747 8.791627 10.559813 9.722664 9.717488 10.448862 9.711015 10.485363
1370068_at 4.3431773 4.491923 4.2499843 4.3925767 4.3707204 4.272918 4.2301645 4.467991 4.3379054 4.390949 4.379772 4.4419813
1370069_at 4.91966 4.948492 4.867853 4.6486583 4.8273516 4.6629877 4.59937 4.732959 5.194372 4.595582 4.8870316 4.781684
1370070_at 6.630984 6.618782 6.865318 6.500719 6.576059 7.1423616 6.7777653 6.8100986 6.770076 6.675758 6.8383255 6.8275604
1370071_at 6.4570403 6.8427596 6.7330394 6.5240192 6.441973 6.291619 6.3667827 6.8179197 6.8438964 6.624178 6.494358 6.6892223
1370072_at 5.8471737 4.378132 4.69154 5.257058 5.312436 4.3584824 4.416943 5.7220583 4.284029 4.3540454 3.8795302 3.7208147
1370073_at 11.347136 11.337052 11.099935 11.377361 11.4513 11.331189 11.584622 11.597756 11.391127 11.996663 12.128489 11.896599
1370074_at 6.113194 6.1292925 5.736956 6.0391927 6.2069855 5.8732157 6.307678 5.9233046 6.0905304 6.1770453 5.927696 6.154186
1370075_at 9.630327 9.827471 9.596989 9.537333 9.394957 9.373846 9.310467 9.615268 9.748446 9.671131 9.722447 9.491767
1370076_at 3.7302747 3.7742734 3.6829903 3.7821853 3.713465 3.821335 3.6487663 3.865225 3.8325753 3.6505692 3.951041 3.7695518
1370077_at 5.767552 5.6086545 5.572834 5.5568337 5.725534 5.480046 5.467281 5.543639 5.848088 5.6784635 5.7868776 5.651561
1370078_at 6.0779867 6.0946207 6.046407 6.1887593 6.106589 5.9196014 5.824137 5.935525 6.068482 6.3692236 6.09544 6.0924463
1370079_at 4.6019006 4.5586643 4.9084544 4.965128 4.7747574 4.869501 4.344423 4.6083035 4.585789 4.8065586 4.310429 4.725028
1370080_at 8.253479 8.429029 8.429831 7.9739637 7.9428062 8.221272 7.806271 8.198106 8.615564 8.646129 8.303288 8.648664
1370081_a_at 7.88032 7.9375715 7.9354086 7.820148 7.845223 8.38426 8.696375 7.9738193 8.12923 7.8180532 8.097133 7.8329353
1370082_at 6.5511575 6.702606 6.402467 6.577341 6.142586 6.417135 6.6462064 6.4588537 6.628434 6.219245 6.080801 6.358544
1370083_at 4.5999594 4.8485065 4.5440297 4.5610013 4.4546137 4.97553 4.58535 4.4567575 5.094929 5.048145 4.917129 4.513145
1370084_at 5.637126 6.4253364 5.792852 6.77181 6.0407624 6.841703 4.94314 5.802676 6.32698 5.4731503 6.1483874 6.18593
1370085_at 6.808827 6.8731008 6.5441804 6.7523065 6.786034 7.2946873 7.3968105 6.7895427 6.6841083 6.520404 6.5335536 6.978426
1370086_at 13.956205 13.985058 13.971986 13.9410095 13.95363 14.02401 14.051816 14.003729 14.01766 13.917817 13.970493 14.000256
1370087_at 10.613651 10.543181 10.54454 10.565216 10.473505 10.606494 10.645579 10.560022 10.621204 10.718448 10.677389 10.619767
1370088_at 7.5885205 7.897412 7.955266 7.8883195 7.6374006 7.227624 6.7416134 8.308317 7.8393655 7.5642676 8.009314 8.072184
1370089_at 3.5994658 3.7678075 3.9588397 3.8454266 3.8085604 3.700864 3.7721138 4.112124 3.8225782 3.9441383 3.7390642 3.75449
1370090_at 5.4404073 5.776865 5.363439 5.6356497 5.303061 5.5997567 5.4361596 5.4019246 5.435295 5.3058314 5.404658 5.626028
1370091_at 4.686155 4.397453 4.7677665 5.0867133 5.0629263 4.79941 5.1196294 4.762205 4.984927 4.7560854 4.9532423 4.8078046
1370092_at 4.326565 4.322589 4.604916 4.109386 4.240794 4.2549396 4.3989964 4.443167 4.872951 4.267174 4.4550433 4.4038215
1370093_at 3.9555597 3.9253492 4.088239 3.8413758 4.0127096 3.7566364 3.6439564 3.775585 3.935207 3.9219246 3.771394 3.795232
1370094_at 3.8345714 4.087838 4.140383 4.1075177 4.2983193 3.8703632 3.961524 3.9827342 4.0405455 4.2993155 4.2586846 4.023363
1370095_at 5.7306986 5.913721 6.0023665 5.8703046 5.865782 5.772502 5.7674804 6.0652714 5.8860745 6.096122 5.8041725 5.978179
1370096_at 4.7223387 5.15834 5.0794287 5.0890427 4.864148 5.213004 4.7205954 5.1066866 5.191215 4.7551436 4.9088044 5.1957235
1370097_a_at 4.2516575 4.4100304 3.9054961 4.5089817 4.3147497 4.595816 4.548352 4.6872745 4.24228 4.4870586 4.3421807 4.7299733
1370098_at 10.19215 10.308878 10.094947 9.940658 10.026273 10.283717 9.772711 10.062075 9.990458 9.9834795 10.265909 9.978423
1370099_at 7.290606 6.9524302 7.1201944 7.050603 7.220159 7.2133574 7.3242245 7.246169 7.2125554 7.1477766 7.0845075 7.2600837
1370100_at 6.761545 6.578352 6.454706 6.4292164 6.801362 6.714175 7.0525446 6.437936 6.838498 6.7422504 6.769771 6.6656036
1370101_at 3.5582929 3.4927013 3.533112 3.2991648 3.6827965 3.4154477 3.4938235 3.4912117 3.7493765 3.4704616 3.4502583 3.3966322
1370102_at 6.9098325 6.639969 6.952348 6.722504 6.764674 6.63973 6.5635085 6.785643 6.7803974 6.9232907 6.8652806 6.618893
1370103_at 4.487283 4.52599 4.707748 4.688136 4.5661135 4.6043444 4.7343717 4.6293707 4.6920915 4.519385 4.739122 4.775306
1370104_at 4.5814967 4.5735936 4.662073 4.544327 4.671153 4.6863656 4.5808587 4.4775114 4.7026587 4.538335 4.661619 4.531977
1370105_at 5.0513134 5.237832 5.0826306 4.888552 4.8523574 5.0143533 4.800194 4.738656 5.0581346 5.106038 4.933411 5.132655
1370106_at 3.9470031 3.7276037 4.0434275 3.9013925 3.974403 3.8605175 3.976908 3.930946 3.9323397 3.8206284 3.9443808 3.830356
1370107_at 5.213455 5.1376705 5.280961 5.2644496 4.975231 5.0339413 5.090737 5.340769 5.1615868 5.1721153 5.3440323 5.221547
1370108_a_at 8.156557 8.040619 7.9070697 7.832698 7.887354 7.672632 6.9388576 7.234839 7.525877 7.211993 7.7347717 6.727196
1370109_s_at 12.967403 12.966833 13.075129 13.136299 13.012175 13.15317 13.200446 13.186922 12.942779 13.11925 13.182155 13.287801
1370110_at 4.3125305 4.2243843 4.0260067 4.240679 4.273542 3.821335 4.3327956 4.2851954 4.662011 4.3066425 4.4096823 4.0951514
1370111_at 7.3062596 7.0340686 5.97472 6.6519227 6.2382965 6.487544 5.4766645 4.741767 5.119074 4.775967 5.0585227 5.8261194
1370112_at 9.207224 9.357719 9.066771 9.175663 9.045081 9.404305 9.5315895 9.284739 8.954096 9.113075 8.962798 9.137866
1370113_at 6.376865 6.4092298 6.4728985 6.501329 6.1877065 6.501629 6.314941 6.1966796 6.642011 6.308816 6.562862 6.5448337
1370114_a_at 6.21727 9.181078 6.4683466 6.327911 8.41101 7.4168053 9.590536 7.786076 8.827434 7.6240797 9.21533 6.7855406
1370115_at 4.4594455 4.5938344 4.466409 4.546133 4.908703 4.5699034 4.434726 4.4691653 4.490746 4.621392 4.655176 4.56528
1370116_at 4.1704335 3.8700027 3.89586 4.093012 4.06971 3.8706055 3.8044 3.942403 4.1101084 3.8762403 4.0352335 3.8975306
1370117_at 3.6429443 3.5619564 3.5836341 3.6172147 3.5219185 3.4939945 3.7047465 3.8490877 3.602156 3.6813776 3.731419 3.5743635
1370118_at 6.2471757 6.2978883 6.2688603 5.9749393 6.472695 6.0134726 5.755468 5.9432855 6.3811193 6.040701 6.108975 6.2413654
1370119_at 7.882673 8.039245 7.9476595 7.78318 7.626702 7.547698 7.0790467 7.8038664 7.9371037 7.715973 7.596874 7.9813466
1370120_at 3.8215683 3.940871 4.0457163 4.0546894 3.8432522 4.121974 4.2961273 4.1537247 3.7917054 4.0637136 3.9918966 3.9445503
1370121_at 7.5792327 7.4161363 7.593019 7.596342 7.6031556 7.7577095 8.184641 7.421949 7.5088897 7.5065045 7.6912456 7.7197948
1370122_at 4.2146893 4.1081324 3.9944153 3.9926033 4.031362 3.8074036 3.9855661 4.116563 4.0881605 3.951369 4.0459466 3.9536374
1370123_a_at 7.063711 6.9362226 6.937035 6.9574537 6.8752065 7.125018 7.5889506 7.1951265 6.8903856 6.816914 6.826883 7.2327385
1370124_at 6.77946 6.5045085 6.7062917 6.735476 6.5568404 6.5956373 6.6200314 6.6803765 6.6847296 6.6714215 6.704716 6.6802044
1370125_at 4.416129 4.248213 4.78798 4.503101 4.767667 4.1816826 4.4253235 4.662293 4.390706 4.685043 4.175239 4.673596
1370126_at 3.6983147 3.6768863 3.7582083 3.6470795 3.6950848 3.6777022 3.5235674 3.6403258 3.7256575 3.690912 3.5987954 3.4910176
1370127_at 5.990933 6.051082 5.9506326 6.273029 5.828311 5.9918537 6.439823 6.103699 5.9915695 6.398981 6.267665 6.2887673
1370128_at 6.833647 6.5654516 6.3781877 6.5092263 6.5120068 6.5123925 6.6220055 6.710207 6.505708 6.589743 6.5463495 6.6835437
1370129_at 6.850478 6.752328 6.9929266 6.9929314 7.0688353 7.7710586 7.9741836 7.124259 7.0016856 7.296019 7.0454187 7.176305
1370130_at 9.86678 10.125975 9.972361 10.102431 9.723327 9.794248 10.11716 9.97736 9.930033 10.05792 9.810739 9.999438
1370131_at 4.9925933 5.5813775 5.397171 6.1724706 5.122492 5.662509 6.046585 4.839535 5.4268546 4.7551436 4.7108297 5.926315
1370132_at 4.0140953 4.03825 3.9275095 4.0166783 3.7936187 3.9752128 4.0381126 4.0314803 4.0324917 4.1163306 3.832281 4.046543
1370133_at 5.9852643 6.2180786 6.0809336 6.1861663 6.23745 6.206644 5.9959865 6.1118965 6.434305 6.0142875 6.0296297 6.0651097
1370134_at 10.001428 9.812528 9.91828 9.90613 9.956884 10.613563 10.619784 9.871887 9.999849 9.836166 9.992182 9.959681
1370135_at 6.4808974 7.3947663 6.640704 7.6758747 6.7889266 7.4701705 7.1944675 6.554427 6.6345205 6.335483 5.975533 6.36092
1370136_at 6.2794614 6.542396 6.3999195 6.530078 6.530833 6.7141213 6.5994325 6.650479 6.5890102 6.4318333 6.183474 6.783536
1370137_at 4.8028946 4.787576 4.956457 4.968885 5.3708105 5.2318897 5.46034 5.133233 4.7601404 5.0271077 4.910337 5.2793484
1370138_at 4.5735235 4.5721607 4.4354744 4.2843637 4.6824684 4.4986944 4.2545624 4.5679474 4.5283575 4.822839 4.356113 4.372674
1370139_a_at 3.821106 3.7550025 3.7955887 3.7188087 3.513162 3.5543904 3.418387 3.8645298 3.602758 3.7193735 3.7888927 3.7337987
1370140_a_at 4.7239494 4.4457216 4.712774 4.627227 4.9125204 4.5636673 4.6471457 4.434902 4.4966655 4.8021545 4.7330565 4.561637
1370141_at 8.842819 8.849741 9.010039 8.706773 8.766666 9.339115 9.165602 8.787693 9.013516 8.887194 8.836952 8.935654
1370142_at 5.53382 5.4412994 5.52387 5.6711206 5.601768 5.5654974 5.5017815 5.5154743 5.7574005 5.7903485 5.469349 5.506618
1370143_at 5.327204 5.169786 5.218213 5.317497 5.6154413 5.394094 5.4449334 5.4540014 5.044839 5.2731996 5.4829555 5.275275
1370144_at 7.916924 7.886668 8.072063 7.8105288 7.9141235 8.583601 8.077745 7.807714 8.030262 7.711981 8.117689 7.849911
1370145_at 4.23864 4.202417 4.402197 4.3648367 3.9306726 3.76637 4.263377 4.11195 3.9796853 4.3851366 4.5264807 4.2567015
1370146_at 3.3956382 3.4973865 3.4821036 3.403033 3.2514768 3.183794 3.40454 3.3697975 3.5629532 3.3843038 3.5040238 3.2172081
1370147_at 7.4702606 8.096763 7.9537024 7.2137084 8.146734 7.605969 7.4316883 7.120978 7.307487 7.322963 7.885958 7.067014
1370148_at 14.22533 14.167182 14.148631 14.183763 14.208473 14.201977 14.089744 14.176775 14.227235 14.192351 14.1832285 14.1621
1370149_at 11.355379 11.199535 11.261575 11.195329 11.231993 11.070214 10.724104 11.21161 11.138023 11.000445 11.110765 10.84969
1370150_a_at 12.686704 12.80679 13.143513 12.005692 12.947597 12.650524 12.602368 12.27486 12.271355 13.049358 12.613854 12.723878
1370151_at 12.980643 12.888499 13.145049 12.750805 13.047916 13.527494 13.559545 12.822001 12.781225 12.722185 12.710115 12.814214
1370152_at 4.406829 4.610194 4.6716776 4.565876 4.385872 4.4757614 4.3833246 4.5526524 4.740219 4.5409994 4.5594797 4.285837
1370153_at 5.6347437 6.1693897 6.027098 5.783779 5.8479185 5.5460596 5.890957 5.816057 6.1532044 6.521847 6.109822 5.819632
1370154_at 10.92359 10.758505 11.022076 10.763755 10.742668 11.142782 10.780148 10.260375 10.360763 11.102494 10.743232 10.425766
1370155_at 7.520909 7.641329 7.3561883 7.949165 6.897386 8.050032 8.59499 7.7591767 8.020746 6.9975367 7.3103395 8.553936
1370156_at 7.970966 8.170989 7.464644 8.249726 7.10502 8.351929 8.556855 7.2775564 8.346036 7.790055 8.117077 7.9490814
1370157_at 3.4592102 3.7329879 3.825609 3.8183484 3.7235048 3.7702289 3.6894221 3.744202 3.7099228 3.7370646 3.8320773 3.6634884
1370158_at 6.127813 6.6982913 6.2786655 6.5616064 6.168717 6.2643547 7.2602825 6.3310714 6.6692686 6.375431 6.411444 7.324884
1370159_at 7.2839026 7.1440816 7.388317 6.9778495 7.222283 7.4821997 7.5050173 7.1241937 7.086904 7.2460623 7.2227273 7.444969
1370160_at 8.925795 8.761657 8.780849 8.8134575 8.86818 8.760616 9.181572 8.709632 8.80527 8.826838 8.789669 8.918119
1370161_at 9.094883 9.334665 9.182978 9.313614 9.108704 9.441486 9.277279 9.0076885 8.849375 8.754147 8.7761345 9.004347
1370162_at 7.347057 7.317578 7.1184072 7.2653403 7.1062922 7.3794146 7.7773204 7.062842 6.9656672 6.993672 6.8235745 7.1881304
1370163_at 9.4367895 9.665393 9.219371 9.383408 9.637863 9.588855 9.844657 9.368641 9.406284 9.879963 9.949628 9.922672
1370164_at 10.996892 10.937194 10.862283 10.956369 10.943385 11.191245 11.392359 10.895271 10.774084 10.670293 10.76768 10.725115
1370165_at 3.7337918 3.8018532 3.8040648 3.8482728 4.112501 3.9161878 3.6237464 3.9600997 4.0604386 3.8572538 3.6944368 4.0525856
1370166_at 12.019268 11.98028 12.039958 11.887354 11.982537 12.380822 12.249703 11.885275 11.884625 11.693037 11.772814 11.630496
1370167_at 12.42793 12.4046545 12.400646 12.385261 12.366696 12.549133 12.428794 12.389737 12.458085 12.297751 12.303738 12.225726
1370168_at 10.118519 10.2355995 9.824182 10.299969 10.17028 9.912771 10.4049225 10.108277 10.027116 10.326025 10.314267 10.363254
1370169_at 9.241425 9.170494 9.021982 9.185529 9.047394 9.29373 9.036361 9.184412 9.16374 9.16086 9.254081 9.229101
1370170_at 10.383714 10.472502 10.255455 10.53573 10.401679 10.650168 10.763972 10.486474 10.5225115 10.326889 10.421617 10.555456
1370171_at 8.584948 8.692049 8.463402 8.462585 8.662923 8.521339 8.638635 8.614316 8.462444 8.543377 8.687395 8.629234
1370172_at 11.190033 10.937403 11.123086 11.021531 10.944498 10.6136 10.518755 11.018136 11.036927 11.054485 10.925116 10.850909
1370173_at 8.200781 7.8736944 8.20045 7.771899 7.9660745 8.301534 8.408438 7.682679 7.5255265 7.9288974 7.7215385 7.496989
1370174_at 6.385669 6.4298058 6.5168395 6.258215 5.884925 6.242258 6.464571 6.0121274 6.327931 6.7907495 6.716455 6.190749
1370175_a_at 8.258532 8.156307 8.228022 8.366182 8.1784 8.656902 8.567816 8.433842 8.384785 8.432205 8.3919525 8.632856
1370176_at 7.7807503 7.7926054 6.7551274 6.831168 6.694386 6.9574018 8.447366 6.980086 6.6924667 6.858763 6.7894115 6.736798
1370177_at 5.3548603 5.5110188 5.556365 5.873251 5.337308 5.8231006 5.5677614 5.2806273 5.4228253 5.912458 6.245905 6.413222
1370178_at 4.641983 4.7144675 4.4938846 4.7760186 4.752284 4.627913 4.7969913 4.732959 4.7323675 4.4640822 4.3469324 4.461896
1370179_at 10.538563 10.483826 10.491967 10.386727 10.539481 9.761889 9.501798 10.462684 10.466993 10.483013 10.506866 10.441001
1370180_at 11.024514 11.034208 11.105982 10.888969 10.994656 11.649095 11.417059 10.814285 10.953764 10.709024 10.816427 10.976365
1370181_at 7.585441 7.45238 7.136598 7.187898 7.093293 7.1475296 7.0077586 7.3694096 7.2465167 7.3245416 7.5303864 7.131362
1370182_at 5.022072 4.8259983 4.74008 4.953096 4.96494 4.802067 4.707158 5.1976843 5.0291576 4.7069874 4.6493807 4.820142
1370183_at 7.396885 7.366205 7.4995093 7.473007 7.2356176 7.808159 8.052893 7.487647 7.5185375 7.67044 7.379755 7.4713554
1370184_at 10.493418 10.659428 10.644615 10.643923 10.493184 10.316214 10.318761 10.528118 10.699612 10.7279625 10.811784 11.036201
1370185_at 4.5197425 4.4730487 4.7743564 4.575122 4.5920606 4.4765644 4.5064545 4.8873825 4.5634704 4.519702 5.061374 4.566853
1370186_at 10.438315 10.580196 10.772845 10.159598 10.098288 10.094826 9.519343 9.935612 10.403884 10.223873 10.247503 10.574715
1370187_at 10.665884 10.6040325 10.508056 10.61043 10.664581 10.851126 10.681414 10.651752 10.525378 10.5112505 10.512744 10.468225
1370188_at 10.41471 10.168529 10.335794 10.156018 10.224001 10.273811 10.251404 10.291217 10.311472 10.247922 10.3387785 10.449369
1370189_at 10.471888 10.260998 10.281109 10.263002 10.321736 10.20821 10.297036 10.233664 10.189422 10.180367 10.198434 10.312939
1370190_at 11.91423 11.907993 11.987858 11.920576 11.882952 11.872635 11.709023 11.809978 11.810248 11.795271 11.824664 11.900566
1370191_at 7.7629414 8.082162 7.878765 7.6308603 8.173958 8.211794 8.78895 7.8993487 7.772983 8.067581 8.019771 8.102292
1370192_at 8.192918 8.228109 8.123788 8.251373 8.051884 8.368869 8.439207 8.343441 8.178304 8.302998 8.14618 8.328934
1370193_at 10.607419 10.402831 10.914077 10.611514 10.844591 11.374351 10.919824 10.773095 10.881192 10.860072 11.227018 10.937581
1370194_at 7.7813287 7.7827954 7.806645 7.890825 8.000662 8.589472 8.099503 8.134151 7.904354 8.169155 7.766825 7.7997336
1370195_at 8.145052 8.226782 8.234243 7.928572 7.935125 7.996114 8.467786 7.931728 8.113035 7.966787 7.948898 7.981733
1370196_at 6.985368 6.861279 6.8069735 6.8639092 6.9606333 6.9889913 7.6332417 7.177628 6.5619354 6.809394 6.891641 7.2348084
1370197_a_at 6.2637067 5.8740826 6.0951786 6.0847473 6.461963 6.627 6.4738574 6.2705646 6.663606 7.2088294 7.9449444 7.2295847
1370198_at 3.3676677 3.3765013 3.073026 3.3546948 3.4458795 3.2301795 3.3350232 3.1601543 3.304149 3.3420343 3.286674 3.2523537
1370199_at 10.075199 10.124003 10.090602 10.233311 10.310791 10.354076 10.7624035 10.398674 10.231119 10.450606 10.766273 10.562739
1370200_at 11.75026 11.6213255 11.751454 11.822043 11.469498 12.278099 11.968946 11.6406145 11.702591 11.641118 11.694044 11.80215
1370201_at 3.8913915 3.5026171 3.9186542 3.7113855 3.8356361 3.8363662 3.869128 3.6769216 3.4165335 3.7270722 3.7277617 3.755969
1370202_at 9.370452 10.083563 9.477137 9.002042 9.787039 8.837678 8.145086 8.6894455 9.066448 8.538139 8.549619 8.600758
1370203_at 7.8632855 8.055007 7.8378882 7.7050924 8.033117 7.705607 7.3515644 8.299075 8.403803 8.102099 8.098502 8.195059
1370204_at 9.215487 9.311998 9.1659975 9.175438 9.295506 9.198556 8.985014 9.530996 9.4508 9.465948 9.500668 9.433662
1370205_at 3.7653813 3.8160875 3.9091296 3.7635984 4.139466 3.563415 3.7169 3.7853515 3.972453 3.8729763 3.5288002 3.792914
1370206_at 4.5664387 4.3441486 4.2682104 4.5181985 4.4995713 4.285162 4.500406 4.3459964 4.4429455 4.1729136 4.496167 4.3084655
1370207_at 11.461071 11.511956 11.498712 11.492202 11.444422 11.120193 10.651084 11.562041 11.560832 11.407664 11.517182 11.418404
1370208_at 8.13805 8.091301 7.9554987 8.042282 8.034163 8.137182 7.967953 8.040487 8.149921 7.997938 8.008981 8.02187
1370209_at 8.955195 8.869147 9.843803 8.616355 9.153567 9.369912 8.349304 9.143343 9.558514 9.397518 9.965954 9.501545
1370210_at 5.248186 5.342194 5.5144753 5.4121714 5.244151 5.2624955 5.266925 5.29796 5.092451 5.471346 5.452114 5.1611753
1370211_at 6.3719277 6.497275 6.3948383 6.4498363 6.3978796 6.105599 6.1102595 6.2028694 6.4378257 6.526203 6.239904 6.279267
1370212_at 5.3137145 5.349292 5.533222 5.3371587 5.25067 5.3103647 5.2223234 5.5121756 5.6388803 5.3451166 5.0384083 5.5175834
1370213_at 11.681297 11.885666 11.852897 11.8618 11.773665 11.802524 11.822237 11.91666 11.919339 11.874617 11.86929 12.057731
1370214_at 4.769302 4.6059704 4.8324804 4.6894407 4.8986807 4.753843 4.602727 4.732959 4.795512 4.7787657 4.7924924 4.6685934
1370215_at 10.243905 10.41083 10.339992 10.033101 9.870033 9.787534 9.325776 10.177757 10.193319 9.876293 9.704798 10.415908
1370216_at 4.1409693 4.302768 4.598526 4.6245 4.484173 6.6491175 4.392423 4.6989517 4.634154 4.311587 5.070018 4.480097
1370217_at 5.2763596 5.340099 5.3156095 5.1959267 5.4359994 7.98035 5.293656 5.3363123 5.225527 5.5237145 5.470566 5.909751
1370218_at 5.944402 6.692105 6.482202 6.0526166 5.925772 6.3689013 5.657699 6.3300643 6.449135 6.7852273 6.422992 7.008918
1370219_at 8.578389 8.892645 8.743454 8.725418 8.260651 8.16815 7.6267853 8.433922 8.644966 8.463296 8.402871 9.027569
1370220_at 10.03793 9.939316 9.125784 10.131835 9.733737 10.452474 10.327662 10.36598 10.187546 10.73996 10.408188 10.157829
1370221_at 4.7449956 4.19517 4.746237 4.6545916 4.801645 4.022606 4.212864 4.846798 4.556976 4.528279 4.5489526 5.0433893
1370222_at 4.790126 4.754466 4.782592 4.8366075 4.6352677 4.4829626 4.6103005 4.8853865 4.7912536 4.933075 5.039247 4.680353
1370223_at 7.932327 7.932619 7.9880195 7.90673 7.955235 7.589901 7.4250903 8.181519 7.9839325 8.101839 8.215223 8.214539
1370224_at 9.129722 9.622101 9.687108 8.999191 9.752903 9.904531 10.1097765 9.293323 9.344251 8.962905 8.902337 9.67639
1370225_at 5.028134 4.805591 4.9622326 5.1884713 5.163557 5.10431 5.01182 5.256851 5.0873094 5.1319356 4.975627 5.083255
1370226_at 10.281311 10.34927 10.234686 10.197723 10.164684 9.582689 9.077988 10.29974 10.319872 10.252273 10.436628 10.611063
1370227_at 3.3323293 3.3512897 3.3065674 3.3268895 3.0782316 3.2979074 3.1765049 3.3223977 3.3617415 3.1270432 3.3316617 3.1076365
1370228_at 14.431501 14.44959 14.448364 14.476744 14.468392 14.518029 14.551787 14.515418 14.506705 14.500126 14.475122 14.52291
1370229_at 4.868059 4.976413 5.1162925 4.932641 5.008118 4.9610443 4.755308 4.93184 5.145201 4.9457626 4.957989 5.2033567
1370230_at 11.43791 11.583874 11.55547 11.44733 11.513911 10.972735 10.479912 11.526927 11.584117 11.468918 11.514989 11.416817
1370231_at 7.2255187 6.993031 7.1694326 7.1339183 7.191538 7.575416 7.710985 7.2776575 6.940968 7.0013266 7.2342787 7.175153
1370232_at 10.099881 10.291609 10.194907 10.556663 10.437664 10.52883 9.659359 9.841482 10.65703 10.30775 10.22298 9.990255
1370233_at 5.0211506 5.0833683 4.8857446 5.168825 4.894592 4.759553 4.9049244 4.9022207 4.9367704 5.013089 5.0186596 5.0055013
1370234_at 12.709466 12.623165 12.538061 12.641655 12.525593 13.0855465 13.204814 12.40034 12.589767 12.316704 12.452062 12.512771
1370235_at 12.753994 13.1699295 12.976143 12.96468 12.905568 12.521987 12.644496 13.072565 13.164774 13.119607 12.798488 13.037268
1370236_at 8.681321 8.683094 8.736309 8.848287 8.650966 8.932247 9.021818 9.045113 8.848523 8.511355 8.872816 9.120162
1370237_at 12.17906 12.086539 12.186528 12.20324 12.171062 12.2762 12.296669 12.19298 12.124171 12.035307 11.93617 11.786837
1370238_at 11.83957 11.943678 12.031235 11.959027 11.858059 11.487946 10.866218 11.8742695 11.973685 11.795009 11.900875 11.758804
1370239_at 13.104734 13.498848 13.634087 13.585185 12.653049 13.6409645 12.644697 13.241139 13.368269 13.360697 13.153621 13.800562
1370240_x_at 13.022095 13.459048 13.609418 13.5755205 12.543735 13.5938015 12.587605 13.200024 13.353663 13.335019 13.006114 13.744
1370241_at 13.789254 14.083051 13.71045 13.742928 13.853888 13.865809 13.853026 13.493436 13.901425 13.818245 13.517363 13.669388
1370242_at 12.604602 12.785727 12.837978 12.833416 12.817955 12.332822 12.265481 12.906009 12.862657 12.897688 12.973938 12.966647
1370243_a_at 10.108851 10.820968 10.201217 10.7386055 10.171482 10.595065 10.2146435 10.291099 10.259321 9.840371 10.714583 10.386722
1370244_at 12.124532 12.17677 12.095939 12.247494 12.37984 12.381454 12.249495 12.370602 12.27474 12.437343 12.623528 12.690186
1370245_at 10.249879 10.305103 10.248104 10.252485 10.545068 10.4544935 10.432562 10.511397 10.349734 10.671871 11.006905 11.074624
1370246_at 11.815643 11.98001 11.989016 11.927891 11.896282 11.65475 11.752018 11.925375 12.051804 11.956902 11.800662 12.117824
1370247_a_at 6.252055 6.5270734 6.485053 6.643707 6.049845 6.004166 6.3437605 6.37069 6.579456 6.3066783 6.292538 6.440897
1370248_at 6.5685525 6.66974 6.6287103 6.7336097 6.224211 6.3389153 6.3221965 6.5045285 6.5821757 6.501963 6.7753887 6.5117826
1370249_at 7.3346705 7.2849813 7.28347 7.554705 7.361701 7.6035213 6.98217 7.5697083 7.426514 7.526246 7.508702 7.6096625
1370250_at 9.49783 9.20535 9.424922 9.431336 9.1349745 9.452391 9.172895 9.428644 9.522885 9.577382 9.532294 9.487417
1370251_at 6.592807 6.1460476 6.5922413 6.3088374 6.556064 5.979248 6.2497063 6.753598 6.534353 6.436456 6.5103717 6.51567
1370252_at 8.817233 8.219601 8.799378 8.512218 8.592495 8.037535 8.327031 9.273433 8.717588 9.065438 9.21845 8.700473
1370253_at 11.795283 11.966034 11.955047 11.940018 11.910437 11.461776 11.102082 12.017643 12.020349 12.003788 12.153497 12.170836
1370254_at 3.6176155 3.8099508 3.5701766 3.6502385 3.635779 3.7532728 3.4046957 3.6750064 3.7493765 3.6899104 3.6783774 3.4511569
1370255_at 4.4781017 4.4513454 4.539317 4.4038105 4.8344183 4.494607 4.313287 4.4858723 4.5624247 4.384658 4.454771 4.2206793
1370256_at 7.564043 7.740957 7.7742376 7.7467 9.204214 7.620756 8.56057 8.373123 7.4497023 7.889528 8.868487 7.170665
1370257_at 4.2604713 4.0891647 4.276449 4.209365 4.383132 4.3951893 4.355501 4.204524 4.367903 4.123577 4.425215 4.383014
1370258_at 5.0250697 5.075222 5.0564823 5.299382 5.4110813 5.4977403 5.224029 5.319275 5.3159976 5.3346877 5.4097624 5.5587897
1370259_a_at 7.782511 7.701838 7.6115766 7.725992 7.641354 7.559502 7.610275 7.2974944 7.41697 7.2131486 7.157699 7.483133
1370260_at 6.903984 6.862683 6.8806343 6.863554 6.91168 7.100234 6.903827 6.9697447 6.5094004 6.6368313 6.8735723 6.927299
1370261_at 7.931245 7.9959664 7.9422903 7.8671336 7.627377 8.068355 8.345955 7.7966967 7.769055 7.7733254 7.5986037 7.8951173
1370262_at 9.224672 9.232029 8.821175 9.163401 8.988207 9.205944 9.233913 9.154839 9.065788 8.983328 8.924543 9.010477
1370263_at 5.457053 5.607763 5.8060474 5.7565184 5.865493 5.666097 5.80823 5.69949 5.9321775 5.801928 5.796649 5.698819
1370264_at 7.5500135 7.301101 7.3900704 7.5896115 7.123953 8.162806 8.191523 7.4511137 7.6585836 7.062587 7.2539186 7.864639
1370265_at 6.194477 6.50413 6.371523 6.1414986 6.2778573 6.276181 6.2922516 6.3200245 6.367182 6.0967126 5.9847226 6.3424172
1370266_at 6.820034 7.0507755 6.875486 6.768733 6.75755 7.448069 7.349032 6.787783 6.6572986 6.761121 6.5600443 6.709728
1370267_at 6.5868573 6.263926 6.386223 6.0642247 6.3449726 6.3270764 6.350931 6.5149045 6.3878565 6.2924104 6.3630204 6.255002
1370268_at 4.3510814 4.2127647 4.571211 4.297166 4.4541144 4.5462437 3.9348354 4.2596865 4.4704895 4.0952983 4.49862 4.133908
1370269_at 5.21623 5.124664 5.287541 4.873699 5.3080187 5.112512 5.9563885 5.2483096 5.406524 6.5384717 5.830931 6.2704916
1370270_at 4.036179 3.96968 3.718085 3.9088123 4.0392313 3.6735065 4.180503 3.7349362 4.214698 3.785492 3.832679 3.7531123
1370271_a_at 7.1718473 7.144508 7.1216545 7.0841956 7.1796904 6.9748006 6.71245 7.173486 7.121543 7.223288 7.0916 7.145756
1370272_x_at 6.054114 6.0258393 5.9962535 6.008405 6.008798 5.783246 5.677852 5.933188 6.0103836 5.951092 5.971623 5.96508
1370273_at 3.331881 3.715827 3.3349836 3.5638351 3.6099336 3.504031 3.5173585 3.6930726 3.6226885 3.591195 3.8960526 3.5221138
1370274_at 12.831843 12.815081 12.587252 12.7622795 12.816312 12.61384 12.497354 12.768815 12.813841 12.667034 12.633154 12.750018
1370275_at 12.749924 12.786562 12.709365 12.727906 12.6746855 12.823163 12.964827 12.708076 12.8051 12.632531 12.655258 12.69743
1370276_at 11.937474 12.006978 11.996858 11.976974 11.968763 11.467282 11.327987 12.057121 11.963585 12.009081 12.016446 12.052381
1370277_at 12.057869 12.10009 11.987519 12.0309305 11.986178 11.931868 12.021202 12.090167 12.120394 12.082923 12.145496 12.16408
1370278_at 11.609912 11.581406 11.520815 11.487169 11.463972 11.036529 10.882822 11.59101 11.645813 11.521827 11.628949 11.543769
1370279_at 5.6345115 5.509114 5.5900974 5.6913767 5.69502 5.322013 5.0270433 5.6716805 5.9270277 5.5296125 5.724776 5.3742695
1370280_at 11.020346 10.746608 10.655843 10.929253 10.750483 10.403871 10.5797615 10.954571 10.906284 10.982171 11.045643 10.952237
1370281_at 10.177902 11.292301 10.361279 10.296201 10.353653 9.658722 10.92215 10.662106 11.141047 10.965531 10.792035 11.178263
1370282_at 6.84566 7.3749757 6.8229895 7.6344194 6.798573 6.121781 6.8992004 7.5454836 7.6907434 7.4036646 8.496136 8.269251
1370283_at 12.111027 12.359481 12.376379 12.197816 12.438798 12.812559 12.803928 12.294913 12.322078 12.745904 13.111731 12.485222
1370284_at 12.176395 12.172654 12.128708 12.168438 12.109637 11.646794 11.158065 12.159075 12.29929 12.056314 12.14282 12.012647
1370285_at 6.7730064 6.3356256 6.776763 6.6411653 6.6203103 6.936579 6.792699 6.714384 6.7569704 6.516139 6.8040996 6.4799767
1370286_at 8.521043 8.614559 9.223107 8.607585 8.442872 9.067874 9.249776 8.595472 8.5104065 8.532533 8.632921 8.477193
1370287_a_at 9.540677 9.901313 9.50899 9.889884 9.541014 9.151901 9.590981 9.607018 9.462024 9.791754 9.866001 10.04916
1370288_a_at 8.861947 9.0315075 8.708061 9.054089 8.728249 8.579634 9.228886 8.742672 8.774935 8.936918 9.045174 9.203337
1370289_x_at 3.574632 3.4421997 3.5486042 3.7475429 3.6268632 3.6293378 3.6459217 3.7055144 3.563843 3.6574068 3.559008 3.5958042
1370290_at 8.586999 8.960624 9.0191555 9.018306 8.533705 8.654321 9.171108 8.958107 8.862089 9.094174 9.18964 9.356636
1370291_at 5.1865005 5.2124147 5.1806993 5.793973 5.620595 5.289552 5.340174 5.277688 5.6946974 5.452921 5.224332 5.9275484
1370292_a_at 3.9367657 4.2133136 3.940844 3.812851 3.7788987 3.930195 3.7344599 4.052374 4.370955 3.9900694 3.9953468 3.894673
1370293_at 5.7068086 5.387788 5.4061975 5.5584 5.4678173 5.5715084 5.966296 5.3110285 5.6270704 5.304366 5.1471233 5.609828
1370294_a_at 6.3272195 6.6704583 7.3234105 7.5667033 6.56589 6.9608326 6.98217 7.5336585 7.1100497 7.3694744 7.785849 7.9499645
1370295_at 8.752533 8.78852 9.09387 8.949083 8.811401 7.927327 7.9447813 9.0102215 8.862573 9.058564 9.058582 8.94159
1370296_at 13.55411 13.568194 13.578245 13.355646 13.430421 13.385076 13.21738 13.340184 13.444736 13.356695 13.244529 13.199769
1370297_at 5.9967914 6.2015653 6.680758 6.5942917 6.281382 6.3145733 6.186878 6.4069057 6.671409 6.3967257 6.9059215 6.684576
1370298_at 9.959349 10.0948715 9.937207 9.9579315 10.084311 9.396713 9.205848 10.04231 10.01335 10.00749 9.995571 10.262126
1370299_at 13.685089 13.767468 13.668419 13.581255 13.678413 13.739496 13.809577 13.6195755 13.651282 13.672802 13.669989 13.625189
1370300_at 8.566428 8.365278 8.2364855 8.314031 8.229693 8.590555 8.713219 8.38089 8.511196 8.417324 8.64739 8.4816265
1370301_at 7.2326717 7.0710435 7.0936303 7.556427 6.9406896 7.1628904 7.2518888 7.246372 7.358868 6.759619 7.0334625 7.626883
1370302_at 8.104227 8.05609 7.885209 7.964856 7.906385 7.9765077 8.416485 7.999556 7.966946 7.635876 7.6375237 7.8085127
1370303_at 6.6239038 6.253449 6.697725 6.284285 6.3143167 7.1808963 6.6577835 6.330519 6.7362275 6.738441 6.8279295 6.6878204
1370304_at 8.905488 9.267695 9.091072 8.905747 9.000966 8.458581 8.2958 9.062109 9.007483 9.180209 9.16143 9.106705
1370305_at 9.821763 9.884186 9.645953 9.848563 9.849752 9.411762 9.335918 9.784497 9.949265 9.869111 9.950397 9.891532
1370306_at 9.069709 9.006347 9.066258 8.892186 9.031249 9.002807 9.09491 8.933226 9.034585 8.978348 8.9146 8.830917
1370307_at 7.060636 7.4408026 7.144919 7.432498 7.319912 7.7672396 7.7548156 7.2636495 7.291117 7.1883473 7.2416396 7.475378
1370308_at 7.5999565 7.8973045 8.090705 8.317423 8.012414 7.3091106 7.1788683 8.404255 8.083228 8.2645235 8.638448 8.467583
1370309_a_at 10.956195 11.144141 10.994881 10.989625 10.846381 11.197304 11.000151 10.970783 11.034442 10.969448 11.062612 11.269266
1370310_at 12.878466 12.816996 12.615292 12.721111 12.73029 12.917305 13.014395 12.617709 12.67421 12.651556 12.545976 12.553377
1370311_at 8.453962 8.48427 8.238925 8.314493 8.36163 8.470036 8.14862 8.450569 8.464537 8.310069 8.3477745 8.432334
1370312_at 4.0902157 4.1375074 4.320803 4.133438 4.177125 3.94825 4.070286 4.223943 4.408045 3.9367833 4.353611 3.8933356
1370313_at 9.068599 9.269 9.02371 8.959449 9.000961 8.6107 8.704467 8.7520485 8.9099245 8.976441 8.716585 8.760172
1370314_at 7.8337684 8.102515 8.055042 8.212493 7.8507457 8.53599 8.288315 7.799137 8.265999 8.270185 8.075787 8.751943
1370315_a_at 5.7491636 6.0936885 5.893322 5.8535256 6.0626707 5.68459 5.5847263 5.505207 6.0533586 5.8177395 5.8509817 5.8092012
1370316_at 8.110614 8.17311 7.834495 7.9924955 7.8598356 7.76108 7.675117 7.795768 7.9355407 7.923972 8.033417 8.090717
1370317_at 6.6774073 6.3430347 6.731247 6.631115 6.4052935 6.794778 7.0787435 6.754959 6.749384 6.6489434 6.6525917 6.6314344
1370318_at 7.2419915 6.998917 7.2921166 7.345268 7.147637 7.7472606 8.02426 7.567663 7.3046737 7.5772758 7.5615005 7.722018
1370319_at 9.787576 9.568157 9.853333 9.422263 9.739519 9.76016 9.322692 9.498604 9.474491 9.715264 9.658092 9.374248
1370320_at 11.039497 10.521679 10.772776 10.788898 10.930761 10.631935 10.639688 10.869768 10.681132 10.851824 10.7939205 10.97823
1370321_at 10.225553 10.202172 10.240123 10.197643 10.245101 10.301597 10.561949 10.282487 10.211577 10.197769 10.235158 10.1112385
1370322_at 10.200687 10.063564 10.0514 10.040861 9.9363 9.900294 9.815794 10.103698 9.874998 9.957657 10.004374 9.69794
1370323_at 6.105399 6.202707 5.579803 6.137403 6.174903 6.0676165 6.258517 6.1555357 6.212544 6.1209373 6.126639 6.4303393
1370324_at 7.1502213 7.1963253 7.215052 7.048681 7.0880694 7.244951 7.306098 7.14523 7.288487 7.406243 7.032964 7.1090026
1370325_at 9.935158 9.958129 9.753478 9.753164 9.989758 9.887896 10.194212 9.933593 9.879374 9.884479 9.944262 9.84465
1370326_at 7.258904 7.389113 7.2528725 7.361748 7.21296 7.20603 7.2480965 7.2780886 7.206911 7.243275 7.3768573 7.386391
1370327_at 8.235035 8.274542 8.214398 8.218489 8.265318 8.01549 7.7245507 8.246498 8.0202465 8.143995 8.16745 8.035968
1370328_at 5.8835964 5.549328 5.6997447 5.358131 5.6067224 5.4391675 5.8828363 5.684443 5.815477 5.2502003 5.25211 5.5996547
1370329_at 9.381175 8.917662 9.229333 9.18585 9.030169 9.100141 8.731688 8.937345 9.189934 8.822694 8.933992 8.598771
1370330_at 6.884556 7.134908 7.0379963 7.2114034 6.9576836 7.3042808 7.4223228 7.155583 6.8386135 7.0830884 7.030994 7.1297226
1370331_at 7.5966287 7.7792892 7.532812 7.6520543 8.079075 7.580588 7.7311945 7.4044027 7.394353 7.5422177 8.112175 7.8431444
1370332_at 5.0797205 5.0271697 5.258748 5.166695 5.098807 5.2225933 4.7730756 4.957391 5.2373524 4.8105474 5.3180823 4.765892
1370333_a_at 12.983406 13.06138 12.938593 12.90327 13.041494 12.812492 12.72988 12.898147 13.022773 12.880465 12.871673 12.930773
1370334_at 9.6912365 8.647625 8.807751 9.731703 9.575333 9.295784 9.2338705 9.620111 9.566467 9.0764675 9.450882 9.100136
1370335_at 8.228955 7.9843574 7.922902 7.901912 7.8918285 8.025119 8.398441 7.830607 7.8595357 7.8621554 7.816268 7.801311
1370336_at 11.307121 11.120772 10.607796 11.288114 10.282383 10.89245 11.054493 11.255673 11.788081 10.946016 10.77457 10.517328
1370337_at 7.907856 7.940019 7.798394 7.8648267 7.975836 8.232644 8.3562 7.7669992 7.6337023 7.6566777 7.670332 7.786946
1370338_at 3.5919344 3.3964875 3.4800348 3.5868433 3.5640662 3.374883 3.4693608 3.6258097 3.4987702 3.5536 3.536803 3.42432
1370339_at 10.465026 10.696382 10.506939 10.56253 10.496256 10.550602 10.561944 10.552536 10.52648 10.514238 10.449902 10.858944
1370340_x_at 9.476602 9.783188 9.630053 9.68142 9.635407 9.86943 9.979162 9.641376 9.530488 9.613335 9.596594 9.926004
1370341_at 3.4201565 3.5777724 3.427684 3.5979137 3.5440717 3.5329914 3.3925948 3.5939407 3.704259 3.8591845 3.744111 3.65006
1370342_at 3.6408334 3.6265345 3.4915636 3.611421 3.7846835 3.4769487 3.607368 3.4569662 3.665151 3.7518768 3.5414178 3.5804875
1370343_at 7.1150737 6.7473865 6.829903 6.8845053 7.171741 7.045481 7.0955606 6.9389563 6.796223 6.725229 6.7679987 6.752507
1370344_at 7.5884976 7.8651166 7.6702604 7.595071 7.267715 7.561455 7.6934376 7.2840824 7.5773907 7.617754 7.44081 7.7436776
1370345_at 4.962119 5.6961613 6.8805537 6.38651 5.696944 6.5983386 6.4111333 6.923112 6.3434877 6.198758 6.797238 7.2145615
1370346_at 5.0987697 5.8362145 6.4285746 6.0404186 5.5137596 6.2885933 6.07636 6.675068 6.0287766 5.994376 6.628976 6.4846883
1370347_at 6.1021867 5.894049 5.618707 5.676152 5.4306774 5.7311983 5.949377 5.5576015 5.599505 5.511782 5.4117594 5.931652
1370348_at 10.959059 10.956266 10.748536 10.911557 10.689149 10.382265 10.331529 10.77852 10.922724 10.935901 10.929302 10.859578
1370349_a_at 14.098912 14.12598 14.103347 14.104324 14.076146 14.041018 14.004566 14.081234 14.081234 14.052761 14.083041 14.114371
1370350_x_at 12.101374 12.366437 10.579988 12.903876 12.853846 12.592855 13.263669 10.483596 13.003964 11.516821 12.152592 9.645669
1370351_at 8.600711 8.494541 8.594496 8.390067 8.41898 8.818231 8.996517 8.525011 8.37278 8.488278 8.481472 8.566044
1370352_at 11.434557 11.520293 11.435759 11.87812 11.599484 11.705636 11.616447 11.808982 11.545905 11.581179 11.569896 11.497859
1370353_at 8.036393 8.041184 7.9499893 7.9411535 8.032484 7.5386367 7.5653543 8.168774 7.94164 7.958718 8.104213 8.064787
1370354_at 7.9630075 8.015034 7.861579 7.836474 7.848702 8.354233 8.405197 7.977343 7.668963 7.857945 7.777 8.006024
1370355_at 11.587906 11.486765 12.58442 10.754639 10.951339 12.876446 12.980565 11.624 11.677754 12.53361 11.751425 11.750984
1370356_at 7.58849 7.443604 7.262061 7.4670315 7.395587 7.726379 7.7453723 7.4837904 7.1338196 7.183555 7.21197 7.338589
1370357_at 7.8165064 7.9349704 7.961261 7.9025407 7.905955 8.228046 8.468655 7.993109 7.902972 7.9090357 7.9736204 7.908914
1370358_at 8.639832 8.454254 8.543422 8.462142 8.635331 8.697273 8.95191 8.6008835 8.642887 8.558428 8.574785 8.444302
1370359_at 12.448916 12.535868 12.669111 12.552807 12.4048605 12.594793 12.64587 12.503316 12.364671 12.1698675 12.322953 12.347932
1370360_at 8.731147 8.935469 8.889688 8.732994 8.860061 8.331173 8.609878 8.800745 8.324045 9.017265 8.957742 8.919387
1370361_at 4.970878 4.664194 4.705409 4.763384 4.938116 4.5271406 4.699897 4.88247 4.9316254 5.564468 5.6521263 5.8703423
1370362_at 7.086014 7.039374 6.9759784 6.8497086 7.5721574 7.3019657 6.903827 7.117459 6.9165883 7.0904493 6.9553394 6.7103944
1370363_at 12.635558 11.855823 12.412452 12.757693 12.591045 12.837734 12.231291 12.667548 12.276321 12.375329 13.073398 11.949858
1370364_at 7.5534124 7.5420303 7.586755 7.372123 7.499135 7.5905457 7.8822923 7.56321 7.4686775 7.584519 7.566125 7.5825644
1370365_at 8.68251 8.9548235 8.622728 8.732173 8.658782 8.394552 8.883208 8.699081 8.5886 9.040226 8.868664 9.139778
1370366_at 10.354007 10.527641 10.480692 10.2163 10.293767 9.656693 9.439485 10.132326 10.320183 10.142289 10.3617525 10.053122
1370367_at 4.514866 4.5182033 4.358218 4.587231 4.934795 4.543436 4.5876184 4.329572 4.642764 4.552215 4.5915947 4.4863014
1370368_at 6.973408 6.8899217 7.0339513 6.9134083 7.0090904 7.03635 7.0218577 6.680442 6.8536654 6.8589225 6.787103 6.891532
1370369_at 6.302067 6.6572285 6.497823 6.8694863 6.5255666 6.534723 6.1130185 6.4788017 6.451581 6.3699875 6.2354517 6.54087
1370370_at 8.056067 8.070473 8.141955 8.1992655 8.155789 7.952791 8.03175 8.05859 8.052589 8.027818 8.160093 8.127508
1370371_a_at 8.615141 8.852148 8.646457 8.625448 8.6805 9.378092 9.528273 8.756928 8.439859 8.448903 8.296174 8.34359
1370372_at 4.825279 4.418466 4.388048 4.305673 4.491057 4.466325 4.26767 4.365289 4.5049887 4.3733363 4.3573446 4.1723337
1370373_at 5.984055 5.936351 5.764594 6.099147 6.0826764 5.9184756 5.705279 5.8070583 6.0287914 6.0113807 5.748637 6.1223483
1370374_at 8.641102 8.914954 8.958778 8.698414 8.899565 8.8422 9.382627 8.779445 8.741493 8.514064 8.846853 8.702824
1370375_at 11.591831 11.375394 11.801038 10.9756155 11.644029 11.94479 11.463899 11.297263 11.285533 11.089353 11.398057 10.860893
1370376_a_at 8.404036 8.845495 8.653887 8.698763 8.324188 8.791424 8.519564 8.585182 8.674097 8.825218 8.779978 9.105259
1370377_at 12.997226 12.945548 12.8400955 12.866949 13.033157 13.025499 12.774758 13.007536 12.734504 12.857634 12.855711 12.755415
1370378_at 12.172474 12.180863 12.148689 12.194204 12.172675 12.359972 12.429564 12.210766 12.18301 12.116456 12.171101 12.11853
1370379_at 5.8165193 5.697488 5.558255 5.6335783 5.9100432 5.608741 5.3443646 5.8385825 5.879947 6.320946 5.92901 5.674224
1370380_s_at 7.1834874 7.2642303 7.0672736 7.167621 7.1001353 7.3422976 7.4627137 7.1114902 7.243695 7.3129034 6.9299393 7.0184093
1370381_at 11.134121 11.103416 10.876597 10.918435 10.885553 10.86571 10.773261 11.154628 11.147404 10.835846 10.730568 10.80533
1370382_at 3.4631114 3.439259 3.4157002 3.298284 3.2742717 3.357396 3.4299061 3.385904 3.4442775 3.3194509 3.3175223 3.5133386
1370383_s_at 8.429875 8.802919 8.881408 8.643374 8.129773 8.258371 8.161666 9.041488 8.917542 8.107819 8.41044 9.513442
1370384_a_at 4.55407 7.835515 4.60465 5.0044527 6.430623 5.1864967 4.9155765 4.998325 4.7189045 4.6878386 5.114091 4.4612246
1370385_at 5.59881 5.6811543 5.9558344 5.386276 5.5365887 5.6979446 6.2591715 5.4991775 5.56088 6.043003 5.520324 5.8900366
1370386_at 7.803829 7.850062 7.719585 7.8842382 7.759928 7.754201 7.5382986 7.840529 7.6564 7.7606306 7.8408966 7.7896647
1370387_at 11.3960705 10.577803 10.721286 9.634554 10.58544 10.683244 8.172371 8.8336 8.316559 8.515173 9.068172 7.309016
1370388_at 4.068757 4.196595 4.301833 4.109875 4.3980904 4.2625403 4.0358276 4.093458 4.3238316 4.0795646 4.1114993 4.00714
1370389_at 3.4255328 4.032307 3.6203203 3.7891984 3.6740615 3.9498663 3.7983236 4.011726 3.8433645 3.5936363 3.7156026 3.8421745
1370390_at 4.874235 4.824386 4.8782787 5.084696 4.879223 4.8430324 4.788293 5.146281 4.865727 5.2477612 5.246326 4.947266
1370391_at 5.2220125 4.9205317 5.115406 5.3045273 5.23773 4.83148 4.9393497 4.920026 5.315955 5.2342834 4.961841 5.1201954
1370392_at 5.1309934 4.9376326 5.2056284 5.1034346 5.2045517 4.9160495 4.8801517 5.0261273 5.1880383 5.151892 4.8652735 4.8728495
1370393_at 5.28354 5.2903748 5.489161 5.4483714 5.6171513 5.3103647 5.2790318 5.725467 5.454119 5.840938 6.115717 5.962442
1370394_at 5.63243 6.7619762 5.475197 6.3206105 6.0344515 6.162213 6.1821365 6.5425463 6.3203044 5.5392475 6.9776154 7.417663
1370395_at 6.872423 6.715948 6.8188367 6.805458 6.8107553 6.85713 7.116133 6.7321754 6.755215 6.848203 6.963042 6.9184346
1370396_x_at 14.128392 14.135606 14.158909 14.14712 14.155852 14.059908 13.980772 14.12641 14.113191 14.127126 14.134681 14.129262
1370397_at 11.321605 11.962392 11.513058 11.881078 11.652321 11.898103 11.752371 11.245898 11.8586445 11.317432 11.832139 11.174122
1370398_at 6.1678386 6.067818 5.869983 6.11851 5.88611 5.803258 6.1134987 6.2385907 6.381029 5.9728994 6.3498187 6.2359095
1370399_at 7.5884447 7.3849115 7.662161 7.4980803 7.6437674 7.6405163 7.167833 7.6570706 7.4177856 7.795516 8.030994 7.782572
1370400_at 5.591506 5.7589965 5.641046 5.542647 5.5025373 5.3901887 5.500679 5.4672785 5.5377445 5.311528 5.1885324 5.9165325
1370401_at 4.21029 4.169901 3.85648 4.0669475 3.9467535 3.713747 3.8606899 3.9620354 4.0793896 4.108201 4.058525 4.793895
1370402_at 7.6391606 7.9389834 7.6311975 7.6888723 7.7629232 7.4153814 7.44313 7.937486 7.890133 7.7849913 7.602276 7.744027
1370403_at 4.8135405 4.7475986 5.1104302 5.0795803 4.8208456 4.852191 4.456726 4.660392 4.7990785 4.9137535 4.750116 4.894876
1370404_at 3.8035026 3.7874143 4.18116 3.9222982 3.9354677 3.7523665 3.6150718 3.942316 3.9711244 4.129143 4.067986 3.8794649
1370405_at 3.7642057 3.6830242 3.6761343 3.6362948 3.666946 3.6361842 3.5315168 3.630917 3.7402635 3.5152652 3.5945914 3.6816998
1370406_a_at 3.7139401 3.6481202 3.5041194 3.736762 3.984525 3.60557 3.6546633 3.5639281 3.6228497 3.5878806 3.62496 3.839934
1370407_at 9.002914 8.882155 9.104874 9.140897 9.010151 8.852096 9.258566 9.083443 9.010007 9.322202 9.194135 9.514671
1370408_at 4.752682 4.6524076 4.6593037 4.9178925 4.4767723 4.456022 4.589452 4.6810117 4.5599637 4.547936 4.5155625 4.7362833
1370409_at 4.517769 4.586692 4.454638 4.932565 4.4786205 4.7825804 4.30368 4.659324 4.7594447 4.626147 4.541225 4.380869
1370410_at 4.360252 4.138471 4.104347 3.8944247 4.0414724 4.1456084 3.924675 4.289513 4.0295267 4.166948 4.2235074 4.2795687
1370411_at 5.641876 5.951688 5.5993624 5.9133196 5.788124 5.794969 5.5694056 5.9191504 5.708228 5.596796 5.5489116 5.723646
1370412_at 3.9930508 4.2785654 4.1727896 4.2180395 4.2378454 4.0371404 3.9797146 4.17202 4.2854853 4.1203966 4.1367693 4.048356
1370413_at 6.6150312 6.490744 6.5196013 6.7832923 6.5199065 7.108317 6.7156854 6.5999393 6.589305 6.8769126 6.9958715 6.817288
1370414_at 9.109268 9.297782 9.229139 9.007429 9.371549 8.788998 8.702338 9.336662 9.2073965 9.101722 8.773566 8.734382
1370415_at 5.7976093 5.8518677 6.0317516 6.359346 5.8019104 5.926958 6.2841406 5.582304 5.796919 5.6740885 5.6899242 5.8041625
1370416_at 4.5925217 4.630256 4.87423 5.252176 4.843701 4.4147134 4.5664873 4.9239717 5.2058835 4.888789 5.1815977 5.0133123
1370417_at 4.30956 4.1223264 4.315048 4.095186 4.1950507 4.3832183 4.3769326 4.0439024 4.2043 4.2835226 4.2435284 3.9490843
1370418_s_at 5.413703 5.406607 5.4082966 5.266448 5.4481144 5.335043 5.053239 5.459442 5.302208 5.5279174 5.336705 5.5711255
1370419_a_at 5.7577314 5.829353 5.6638346 5.9069724 5.563881 5.7995234 5.5537996 5.8530836 5.761053 5.8077145 5.694894 6.08612
1370420_at 11.294109 12.2683 11.154259 10.941551 12.000922 11.317711 11.91651 10.736949 10.957107 10.854926 11.109289 11.221059
1370421_a_at 5.970686 6.228832 5.8724093 6.334848 6.304639 5.8997817 5.9801073 5.8944335 6.0120544 5.9831204 6.081643 6.081281
1370422_at 6.4630566 6.680406 6.7461967 7.031575 6.203384 6.772782 6.4647665 6.649194 6.8774123 6.725819 6.598488 7.291865
1370423_at 5.8764753 5.749629 5.873957 5.873251 5.7390013 5.348276 5.4533424 5.8521457 6.0343623 5.8439627 5.499427 5.909273
1370424_at 3.8748772 3.8843024 3.8746076 3.8439884 4.198513 3.898362 3.8108988 3.969773 3.8228521 3.9502857 3.9276311 3.8871858
1370425_at 12.670025 12.25747 12.383502 12.481806 12.521881 12.0451355 11.796391 12.159822 12.4060335 12.2362385 12.137949 11.04705
1370426_a_at 10.681328 10.731099 10.746746 10.569703 10.671449 11.41232 11.436167 10.615841 10.734398 10.54653 10.816906 10.693546
1370427_at 5.4551935 5.439904 5.410017 5.5226383 5.254305 4.867647 5.375963 5.3441877 5.5060987 5.381712 5.385786 5.734086
1370428_x_at 12.02228 12.058156 12.335416 11.892291 11.738369 12.058771 12.169409 11.957188 12.16992 12.098004 11.982073 12.192832
1370429_at 9.6908 9.792686 9.5280485 9.546257 9.571509 9.391297 9.822116 9.706801 9.801878 9.670526 9.519428 9.407392
1370430_at 5.250678 4.998075 4.8757257 4.8746514 4.9911237 4.830793 4.8564053 5.0612826 5.1653214 5.0941606 4.9398565 4.9515924
1370431_at 4.354089 4.280491 4.1910605 4.0474653 4.194415 3.8393972 3.9344158 4.2897406 4.3859987 3.9166384 4.2512054 4.13348
1370432_at 3.5722334 3.6282058 3.549338 3.4541285 3.2266667 3.504904 3.2568464 3.5794392 3.747071 3.3026698 3.7905006 3.4461348
1370433_at 11.098431 10.002948 10.013523 10.406728 10.064378 10.322156 10.226121 10.047771 9.994024 10.474541 10.495101 9.733158
1370434_a_at 3.5516822 3.6140647 3.4707384 3.4935327 3.5892613 3.5599291 3.4241831 3.5882165 3.7418551 3.4042153 3.6643233 3.5932767
1370435_a_at 7.2480087 7.32829 7.295322 7.326437 7.4973416 7.0671635 6.7653794 7.5282435 7.351051 7.7753935 7.713516 7.38866
1370436_at 6.5718284 7.3483005 4.3704724 7.894785 9.082155 7.1114597 8.409035 7.268007 7.958665 8.008066 8.524264 7.5474715
1370437_at 6.0650897 6.2721977 5.917856 6.2779574 6.2019477 6.6784625 6.5203295 6.0927873 6.408167 6.105973 6.2071433 6.5366125
1370438_at 5.295992 5.427594 5.4556413 5.541395 5.499175 5.471262 5.3462143 5.519207 5.4879375 5.7964005 5.38527 5.4269466
1370439_a_at 3.1872637 3.2447665 3.3022358 3.2001348 3.5469174 3.2862408 3.2853525 3.1842058 3.218738 3.4489195 3.2515118 3.2865894
1370440_at 7.409662 7.5327177 7.4386563 7.3220053 7.406306 7.711944 7.627373 7.5107527 7.4534383 7.6805835 7.1196756 7.536462
1370441_at 3.8488433 3.9147573 3.6482756 3.620903 3.6415503 3.915006 3.729865 3.7789958 3.965135 3.7102897 3.8166683 3.607213
1370442_at 3.5254276 3.4378145 3.4369254 3.273135 3.235421 3.3030937 3.420403 3.5161808 3.4485056 3.4002886 3.2467396 3.9922552
1370443_at 7.394617 7.5923133 7.50174 7.691547 7.3439493 7.3923597 6.9039035 7.3872466 7.7391863 7.0774064 7.3780355 7.5545917
1370444_at 4.806877 4.687812 4.602977 4.604405 4.8047743 4.53643 4.692318 4.678544 4.7832766 4.6743717 4.7079363 4.632724
1370445_at 6.517171 6.5002403 6.4854527 6.6179676 6.2880564 6.2196107 6.0723085 6.2519307 6.1226134 5.9530077 5.9105263 6.4556575
1370446_at 6.7448025 6.791659 6.6765075 6.801194 7.039876 6.549583 6.4930224 7.0448027 6.5769596 6.8799143 6.944252 7.0255365
1370447_at 4.908926 4.524269 5.1570168 4.733797 5.0154543 4.716243 4.567971 4.9217463 5.0748463 4.6108027 4.8206863 4.811494
1370448_at 4.345898 4.436157 4.5756483 4.2332907 4.2830324 4.1494904 4.2869864 4.549708 4.1340084 4.3261867 4.6416206 4.2441363
1370449_at 8.112127 8.47662 8.1506815 8.25976 7.8592086 7.8957047 7.9027295 7.6411653 8.097659 7.931909 8.033068 7.769759
1370450_at 4.4727716 4.5826964 4.505258 4.368475 4.5169735 4.5102735 4.327992 4.3844175 4.657728 4.761524 4.4141846 4.4419813
1370451_a_at 4.9645214 4.781723 4.9066234 4.7351465 4.575637 4.590756 5.08369 5.086285 5.071715 5.1158123 4.8934536 4.6334496
1370452_at 3.7936494 3.6967654 3.899871 3.7400708 3.7824802 3.9013302 3.893695 3.9211452 3.9140644 3.8737686 3.8803124 3.7224321
1370453_at 4.5963964 4.992511 4.9022174 4.7711515 4.920256 4.896784 4.8676157 4.7432423 4.860265 4.7551436 4.9285917 4.863846
1370454_at 4.3784533 4.7850194 4.5091114 4.6801043 4.6439066 4.6357136 4.604577 4.9923263 4.334226 4.380783 4.2493744 4.464115
1370455_a_at 3.2432625 3.2576232 3.3403685 3.2016435 3.2287652 3.2155066 3.0895004 3.17184 3.2644625 3.1822572 3.1316614 3.2186227
1370456_at 3.8407252 3.9413805 3.9324794 3.6117368 3.741132 3.6619966 3.766337 3.901311 3.983994 4.0498357 4.0883436 3.7858884
1370457_at 4.0937414 4.1156435 4.3301296 4.0081553 4.1581507 4.0884876 3.7599556 4.2448254 4.0816154 4.14276 4.1337094 4.200561
1370458_at 4.445713 4.2854643 4.3445644 4.1925616 4.486907 3.8743951 3.7875621 4.299712 4.1598606 4.3901153 4.3050575 4.1964564
1370459_at 4.4179482 3.8448586 3.9682884 4.2287407 4.202697 4.169578 3.8622754 4.1166825 3.981752 4.132375 4.00793 4.077646
1370460_at 7.4105644 7.3895006 7.395508 7.471207 7.1940675 7.9383183 7.9768896 7.3336954 7.2581916 7.2481704 7.1178923 7.5110416
1370461_at 4.907738 5.2777586 5.8544016 5.364414 5.0561805 5.544622 5.7543087 5.431128 5.3203187 5.8663387 5.88442 5.8741775
1370462_at 4.3136888 4.6967196 5.4312677 5.381338 4.727899 5.456215 5.4393787 5.746484 5.47716 5.2885275 6.3900056 6.340145
1370463_x_at 5.4955883 5.626561 5.599652 6.0050716 6.054315 7.526065 5.387218 5.7574987 5.4791145 5.5087643 5.8903337 7.4136677
1370464_at 4.6173115 5.006918 4.054302 5.063656 5.079398 4.919146 5.637364 4.9214253 4.5707507 5.2268624 6.408977 5.849791
1370465_at 4.7994213 5.602854 4.57979 5.097777 4.859704 5.076681 5.948886 5.2298975 4.427108 5.7119193 6.265625 5.7610474
1370466_at 4.1201916 3.9691548 3.9606185 4.2427306 4.103257 3.616102 3.8950248 3.9796348 3.9811258 4.003707 3.9774697 3.843074
1370467_at 4.5787897 4.365945 4.65817 4.344107 4.359038 4.1078434 4.417097 4.659031 4.656492 4.578117 4.6519957 4.489866
1370468_at 3.3173172 3.3487275 3.356041 3.190943 3.1286159 3.2946148 3.232551 3.1440358 3.201429 3.3741004 3.4981432 3.247688
1370469_at 5.5971313 5.556459 5.5501547 5.468899 5.6334267 5.356936 5.2101736 5.533838 5.4803658 5.5234013 5.6725726 5.6437054
1370470_at 3.8741865 3.9325123 4.0012674 3.8459177 4.060275 3.7454233 3.976908 3.8688722 3.9234478 3.8202007 3.5827994 3.6381183
1370471_at 3.7226896 3.9597952 3.8330877 3.855854 3.8668053 3.7131007 3.655877 4.019046 3.8760087 3.8722157 3.798226 3.861383
1370472_a_at 4.591543 4.696762 4.6146054 4.7483997 4.6888237 4.5027843 4.4157343 4.671429 4.8117094 4.7152343 4.7074585 4.619306
1370473_a_at 6.274086 6.3138785 6.3465533 6.005349 6.2015133 6.1867094 6.1491604 6.2994766 6.235167 6.1955166 6.1142783 6.16232
1370474_at 5.254367 5.3029566 5.485704 5.1314707 5.322697 6.044025 6.4289246 5.234057 5.2218847 5.2710123 5.3578887 5.056877
1370475_at 13.211215 13.387479 13.19776 13.324658 13.121186 13.329515 13.295782 13.173702 13.239688 13.06077 13.118793 13.105863
1370476_at 7.474059 7.2937183 7.3084316 7.3191824 7.3724155 7.204287 6.950996 7.405671 7.320533 7.366925 7.2501717 7.528604
1370477_at 3.4756703 3.5435007 3.7666047 3.5967615 3.5962152 3.638887 3.5723999 3.6542487 3.5753486 3.626937 3.540748 3.6255276
1370478_at 5.5459385 5.6177464 5.616157 5.8563375 5.791866 5.782438 5.5541515 5.445646 5.8260393 5.5888133 5.624771 5.534445
1370479_x_at 13.335237 13.097578 13.312059 13.311493 13.274341 13.106341 12.0952425 12.654966 12.880737 12.452466 12.626647 9.9700165
1370480_at 3.9688141 3.9573848 4.1186023 3.9697492 3.8820722 3.8611343 3.760189 4.062067 4.1147165 4.135788 3.9183474 3.8448293
1370481_at 5.403743 5.3029566 5.277747 5.510802 5.3694396 5.4041953 5.310528 5.504015 5.323761 5.216015 5.4889665 5.177419
1370482_at 5.2707443 5.282175 5.4637337 5.4671993 5.366416 5.335849 4.9894032 5.437525 5.4992924 5.6107893 5.571228 5.425345
1370483_at 3.8317564 4.4366827 3.54821 3.8860295 3.7148337 4.307688 3.7481642 3.7586887 3.9017837 3.8362322 3.8077168 3.8551576
1370484_at 4.989472 5.0801606 5.0975246 5.1371727 4.9987016 4.994101 5.011472 4.988238 5.2163997 5.1176305 5.1981688 4.9857907
1370485_a_at 4.55858 4.7854323 4.7133904 4.34582 4.992389 5.0051475 5.4332037 5.07602 4.2606115 4.790354 5.0272255 4.7312255
1370486_a_at 5.6378465 5.405619 5.2490215 5.440254 5.4656796 5.247033 5.294368 5.5857778 5.3035083 5.443576 5.5900702 5.4821854
1370487_a_at 6.0424857 6.2021346 6.3802 6.0729704 6.195498 5.8777018 6.4919214 6.0137897 6.0743957 6.096795 6.138848 6.1305203
1370488_a_at 5.7487025 5.9251757 5.8464775 5.8757753 5.6771393 6.727793 6.7205014 5.3586926 5.717225 5.368685 5.285748 5.440144
1370489_a_at 3.9606118 3.9036317 4.2354174 3.9834821 3.7927113 3.9410508 4.2133236 4.026658 3.8152473 4.0176477 4.2992144 3.8649578
1370490_at 3.9852266 3.951261 4.0685472 4.064596 3.9849038 3.9961774 4.151487 4.0557985 4.1273384 3.8542743 4.05107 4.0060554
1370491_a_at 5.370945 5.718052 5.4226604 5.4730005 5.517949 5.3107357 5.394969 5.1760054 5.403028 5.3686075 5.262545 5.325535
1370492_a_at 4.4833517 4.491951 4.2443104 4.3268957 4.46585 4.6760273 4.9653597 4.046212 4.3513327 4.4040346 4.317477 4.4291763
1370493_a_at 3.5906813 4.014288 3.626734 3.449721 3.3416784 4.0452094 4.4597235 3.585589 3.6848195 3.776574 3.6234446 3.6751401
1370494_at 4.4189196 4.2776127 4.452833 4.423911 4.465541 4.064335 4.4557524 4.3477163 4.436591 4.57436 4.689193 4.371187
1370495_s_at 13.341768 13.326626 13.35532 13.385713 13.238339 13.301622 13.345852 13.395934 13.369884 13.237011 13.137968 13.043965
1370496_at 12.787964 12.589824 12.738987 12.732981 12.721351 12.735274 12.718414 12.554774 12.740244 12.418575 12.446186 12.219212
1370497_at 3.9892693 4.0681915 4.0770082 4.1576433 4.1928406 4.1447783 3.811574 3.97106 4.1085496 4.172991 4.1354694 4.005907
1370498_at 3.272369 3.1999583 3.3723047 3.4335284 3.1894948 3.1412256 3.5458248 3.5781624 3.416122 3.3372211 3.8711252 3.445836
1370499_at 4.320052 4.413682 4.1841364 4.1992974 4.4429045 4.3851476 3.9883833 4.402893 4.236048 3.910799 4.2424903 4.386464
1370500_a_at 3.8197691 3.9343638 3.7342105 3.6581094 3.6601887 3.6097584 3.7704146 3.771435 3.7144518 3.5746949 3.9532454 3.6869826
1370501_at 9.648406 9.540453 9.492976 9.575201 9.419001 9.73473 9.542307 9.600656 9.3677025 9.499866 9.217781 9.312127
1370502_at 3.900853 4.0571322 4.2125616 3.9877546 4.1826177 3.8375134 4.1883764 4.260047 3.8421085 4.1475167 3.879395 4.1723337
1370503_s_at 4.4803343 4.5194755 4.410446 4.236827 4.308897 4.44026 4.552827 4.1037893 4.281573 4.335422 4.151256 4.619456
1370504_a_at 5.995083 6.2367992 5.8846693 6.1536093 6.1708126 5.7714205 5.917488 5.971395 6.0941167 5.8797526 5.9769173 6.0678144
1370505_at 6.4298415 6.6759744 6.4737296 6.633322 6.4331226 6.38826 6.410504 6.7691455 6.5429044 6.788387 6.787794 6.862013
1370506_at 6.7496185 7.161766 6.788991 6.861112 6.8483806 6.485762 6.3701205 7.0491033 7.0777597 6.8544703 6.8854604 6.9692965
1370507_at 5.7574096 6.0539455 5.675351 5.9220476 5.7753825 5.628826 5.440306 5.663074 5.6428165 5.78519 5.7345457 5.7560234
1370508_a_at 5.1049256 4.889002 5.184536 4.9689164 5.259585 4.862545 5.0162325 5.145971 4.973614 5.1777773 4.746328 4.8516355
1370509_at 7.096529 7.1748457 7.097722 7.2580776 7.0501957 7.285717 7.4597363 6.980273 7.236448 7.3616333 7.2767806 7.7665753
1370510_a_at 7.814871 7.62654 7.6440835 7.7626996 7.812456 7.8866076 8.111586 7.8422704 7.518703 7.5087624 7.434994 7.6819496
1370511_at 13.771197 13.856659 13.728785 13.793027 13.752538 13.884835 13.903764 13.847224 13.797078 13.708119 13.817075 13.786386
1370512_at 7.4990244 7.5137343 7.5703745 7.5059295 7.4660983 7.828659 8.3862 7.555145 7.541986 7.5370755 7.3921943 7.5472674
1370513_at 3.7090118 3.7128391 3.7133121 3.6049786 3.5313673 3.4705763 3.4512222 3.577731 3.723751 3.5741558 3.6219037 3.749302
1370514_a_at 3.625873 3.6989048 3.5961263 3.5837197 3.6198816 3.5209746 3.5154407 3.5620823 3.5773764 3.6491458 3.6126373 3.587035
1370515_x_at 4.3203597 4.3220305 4.1820107 4.323262 4.486957 3.8773093 4.254262 4.0621204 4.316544 4.4617805 4.519974 4.2282257
1370516_at 6.1294966 6.784707 6.5898466 6.635055 6.1907887 6.560753 6.3321166 6.4183974 6.384168 6.2440624 6.447471 6.8640413
1370517_at 3.6644714 3.5955968 3.640944 3.7902403 3.7228892 3.6872396 3.450545 3.7288916 3.8201716 3.7101235 3.7312636 3.5599718
1370518_a_at 3.87505 3.9014332 4.026593 3.8595617 4.0497217 3.7764637 4.1878595 4.050184 4.305016 4.3421 4.0615206 4.1857347
1370519_at 4.596736 4.6207075 4.5741982 4.172804 4.4782977 4.330708 4.636958 4.278167 4.3785057 4.1982417 4.5023413 4.7560015
1370520_at 4.1133156 3.9851036 4.5826902 4.2392907 4.273542 4.585762 4.461441 4.090761 4.596791 4.2008753 4.280259 3.9544559
1370521_at 6.574782 6.7336283 6.435449 6.585403 6.672904 6.7256856 7.1040163 6.63645 6.5491962 6.654325 6.5876927 6.7636337
1370522_at 9.141385 9.115123 9.093395 8.77889 9.080595 9.111742 9.405179 9.00509 8.991063 9.025691 9.106847 8.827226
1370523_a_at 8.28262 8.22952 8.133522 8.108085 8.140148 8.230871 8.109195 8.283657 8.009253 8.002615 8.152419 8.164544
1370524_at 9.429988 9.361916 9.270645 9.519099 9.361411 9.4931755 9.494009 9.421556 9.514304 9.232883 9.321483 9.435243
1370525_at 8.594128 8.346731 8.33968 8.3999815 8.20343 8.471649 8.382921 8.495939 8.378271 8.341611 8.345804 8.408995
1370526_at 6.482722 6.4406157 8.914504 6.652866 6.4445777 6.116056 5.6602683 6.6723986 6.608328 6.870237 7.8417807 6.644414
1370527_a_at 8.798879 8.761626 8.712877 8.735786 8.96035 9.092817 9.332449 8.731404 8.7461195 8.930405 8.871419 9.203859
1370528_at 6.362048 6.2037845 6.4642506 6.478084 6.4722233 6.359719 6.354138 6.275569 6.067246 6.462337 6.3848534 6.3357344
1370529_a_at 7.374458 7.2546883 7.639254 7.467219 7.4895096 7.9758344 8.98671 7.650586 7.4118404 7.533002 7.5435333 7.5370398
1370530_a_at 7.957401 7.772207 8.248053 8.136991 8.227918 8.5856 9.208624 8.514687 8.01572 8.319875 8.10548 8.224548
1370531_a_at 5.321452 5.4702826 5.653927 5.2972836 5.6742144 5.890345 6.6494923 5.8680563 5.3323298 5.8102417 5.4016714 5.548746
1370532_at 5.639472 5.736877 5.484339 5.5543327 5.677593 5.309443 5.3520722 5.6540575 5.5559907 5.6132774 5.7873845 5.5028358
1370533_at 4.281356 4.37136 4.524454 4.3014073 4.383529 4.4108996 4.3304844 4.2821436 4.219925 4.3201303 4.511982 4.4038215
1370534_at 7.391654 7.6242776 7.64881 7.267995 7.4758043 7.676049 7.624924 7.2956424 7.490489 7.0605516 7.4404535 7.194929
1370535_at 3.9399078 3.9253488 4.0565777 4.0218487 4.14513 3.7795389 3.6941984 3.8803084 4.044982 4.0805798 4.036151 3.9707348
1370536_at 5.071328 5.5820055 5.155657 5.177782 5.3856583 5.286385 5.358265 5.3646626 5.2514935 5.327565 5.158408 5.374488
1370537_at 6.8245316 7.28262 7.0085936 7.161938 7.20279 7.257253 7.364098 7.2517753 7.0826755 7.2772546 7.4792085 7.539897
1370538_at 8.285099 8.45786 7.7787256 8.366751 8.15456 7.6871567 8.5419655 8.348301 8.350741 8.623522 8.6579685 8.654362
1370539_at 6.8969336 6.8942637 7.0229244 6.8291516 6.989178 6.608533 6.5063353 7.155472 6.801394 7.2849717 7.159735 7.067005
1370540_at 4.210268 3.757172 3.9683776 3.9935582 3.8448617 4.381982 3.845571 4.0705743 4.248245 3.9564252 4.2702317 4.082559
1370541_at 5.8394217 5.0749483 5.656537 6.0099483 5.843022 6.949352 6.120092 6.035062 6.2397857 5.8888097 6.1555977 6.371134
1370542_a_at 6.561814 6.3238287 6.97002 6.612649 6.2523246 6.7791934 6.936985 6.6233516 6.426878 6.6438046 6.5093575 6.5496345
1370543_at 7.0364327 6.7962165 6.716042 6.7004294 6.837402 7.883159 7.629899 6.9741464 6.74526 7.0267525 7.1610475 7.2036047
1370544_at 5.5794425 5.885074 5.6384263 5.530114 5.6655297 5.719559 5.768642 5.5673876 5.3593245 5.9583583 5.2239327 5.662896
1370545_at 4.8411446 5.038433 5.071329 4.8037395 5.1084056 4.892607 4.709486 4.8080587 4.9266143 4.868414 4.9131737 4.779538
1370546_at 3.9575813 3.751935 3.7353642 3.6878848 3.950355 3.7892075 3.862819 3.8990514 3.64368 4.1163864 3.7922761 3.729489
1370547_at 13.838163 13.809938 13.81344 13.851806 13.794412 14.084927 14.074897 13.738513 13.7744 13.724024 13.709577 13.660659
1370548_at 7.257142 6.939866 7.9915996 6.903314 7.7395673 7.0391874 6.24706 7.0173707 6.2143683 7.231077 7.266734 6.7659197
1370549_at 5.9779706 6.182043 5.9949903 6.056333 5.875253 6.036664 6.204052 6.4316654 5.938138 6.1288166 6.011229 6.3813944
1370550_at 5.227534 5.39899 5.415559 5.6283603 5.4501877 5.2944026 5.2712603 5.604317 5.711829 5.502681 5.739462 5.4038873
1370551_a_at 7.024855 6.878639 7.032077 6.915966 6.8899646 6.8519406 6.6067595 6.8919997 7.00371 7.0182424 6.764156 6.7561054
1370552_at 5.2358484 5.223339 5.254467 5.1683397 5.224083 5.601275 5.542326 5.1193933 5.1265507 5.0640316 5.2228813 5.4620247
1370553_at 7.2620487 7.654361 7.5417027 7.5678124 7.3066607 7.6213164 8.148172 7.2157207 7.094382 7.1489162 7.338586 7.1202745
1370554_at 9.373582 9.530968 9.343121 9.38006 9.341655 8.954439 8.732635 9.469047 9.554298 9.669589 9.557926 9.630658
1370555_at 3.916096 3.9984312 4.260311 3.9361875 4.062812 3.849953 3.94552 3.9633996 3.8827229 4.053525 4.207815 4.1325197
1370556_at 4.7821493 4.529069 4.6128187 4.4704227 4.4218035 4.434097 4.299275 4.7257433 4.8804 4.5726185 4.6218133 4.645749
1370557_a_at 3.7733192 3.8976717 3.966617 3.7971156 3.7481859 3.8136787 3.684911 4.0796027 4.092252 3.695333 3.8821707 3.7452385
1370558_a_at 3.1589463 3.1370223 3.4490948 3.2296422 3.276068 3.3520682 3.326367 3.240269 3.4485745 3.2579691 3.2265737 3.1544476
1370559_at 3.6264048 3.7077234 3.5946386 3.7641735 3.816575 3.641231 3.6841755 3.7963877 3.7505708 3.7591789 3.7262487 3.776921
1370560_at 4.0901937 4.470373 4.194453 4.0502505 4.2538424 3.82 4.1059957 3.826422 4.138321 4.1337547 3.8179681 3.9768248
1370561_at 4.1466765 3.883032 4.091044 4.066442 4.2803316 3.8883758 4.421988 4.1152096 3.9786558 4.0138626 4.2109933 3.983047
1370562_at 4.8180676 4.584438 4.681022 4.8411684 4.578451 4.343457 4.4293447 4.9695864 4.7232037 4.290322 4.8356404 4.559431
1370563_at 11.399575 11.681725 11.292182 11.239864 11.511375 11.496978 11.687274 11.064673 11.196074 11.249684 10.962152 11.330752
1370564_at 4.2753515 4.3936677 4.2405114 4.2790203 4.4101295 4.1068053 4.0665684 4.1695666 4.312032 4.18584 4.2235074 4.2474074
1370565_at 4.359541 4.169093 4.498055 4.208551 3.9242835 4.048006 3.8469536 4.217403 4.337813 4.2153616 4.392137 4.228409
1370566_at 11.171372 10.121081 10.911798 10.857641 10.051193 10.603287 11.179548 10.318577 10.190585 10.711834 10.106631 10.075165
1370567_at 6.621359 6.6657987 6.827386 6.6343145 6.865987 6.7184467 6.6986575 6.5366654 6.8809896 6.990362 6.8739347 6.628477
1370568_at 5.7709804 5.428075 5.579803 5.6489944 5.8526173 5.5795217 5.315029 5.395356 5.8477216 5.7496734 5.672948 5.5032964
1370569_at 4.6300535 4.6211796 4.8124766 4.682681 4.5904565 4.9183745 4.9455957 4.801329 5.0081935 4.872529 4.619898 4.6773205
1370570_at 7.33164 7.7053413 7.3271894 7.440266 7.272554 7.2623835 7.5465527 7.3878465 7.262801 7.1576567 7.2147865 7.185013
1370571_at 4.8541794 5.1241555 5.0201173 4.9978995 5.3042912 5.1454563 5.2221694 5.061861 4.973614 4.7098975 4.991232 5.6055107
1370572_at 3.5889695 3.7762132 3.7041304 3.5890706 3.6882267 3.6478868 3.5611458 3.784838 3.873428 3.7213557 3.6116023 3.6763303
1370573_at 9.310932 9.102117 9.307346 8.928929 9.602084 9.889863 10.317949 9.150336 9.13645 9.263205 9.191183 8.980902
1370574_a_at 6.462827 6.454617 6.635515 6.6913433 6.5652184 6.7455425 6.9480934 6.576086 6.6108775 6.439329 6.5258822 6.600412
1370575_a_at 8.485992 8.7212515 8.810177 8.673346 8.643646 8.998744 9.433396 8.693879 8.519493 8.865435 8.914217 8.973085
1370576_at 5.6348486 5.8617554 5.6543217 5.591379 5.5689716 5.524287 5.2711425 5.533749 5.406887 5.796751 5.6764545 5.4180374
1370577_at 6.556498 6.650233 6.474778 6.682973 6.596466 6.6766024 6.4626765 6.8330507 6.611945 6.399472 6.802639 6.5668383
1370578_at 6.9985642 6.8415866 7.020431 6.738193 7.1021547 7.047195 7.4199567 7.0691323 6.9490995 7.1118617 6.899682 7.033397
1370579_at 9.053831 9.023542 9.031242 8.952173 8.94376 9.028881 9.133385 8.847519 8.980091 9.002392 9.047966 9.069279
1370580_a_at 13.385646 13.485227 13.376057 13.450084 13.520548 13.319624 13.438228 13.478677 13.581836 13.552146 13.390229 13.471454
1370581_at 4.015083 3.8448722 3.7749894 3.7733512 3.8079617 3.9164212 3.7562199 3.9904215 3.9406972 3.9516783 3.7810352 3.999496
1370582_a_at 3.2511008 3.3021472 3.3318532 3.5687366 3.520946 3.1253853 3.3714383 3.2953277 3.347251 3.2329547 3.3939269 3.2415655
1370583_s_at 5.8895307 6.2516465 5.502935 6.235346 6.0297256 5.950297 7.2464795 6.2000704 5.7284474 7.5528445 8.443195 8.679153
1370584_a_at 5.486256 5.592397 5.5627646 5.567757 5.8274174 6.637784 6.49886 5.8503103 5.9668508 5.557716 5.9173636 6.591965
1370585_a_at 6.0747848 6.6427217 6.716946 6.4100156 6.086517 6.664867 6.7425647 6.378902 6.4065332 6.1383114 5.476598 6.5229826
1370586_a_at 5.84526 5.755206 5.7965155 5.679249 6.150857 5.8001046 5.614394 5.6310625 5.9746237 5.739606 5.670038 5.5726557
1370587_at 4.688842 4.8971415 4.993144 4.9589443 4.7679687 4.740573 4.7663603 5.067418 4.9736137 5.085046 5.095893 4.871174
1370588_a_at 4.0427127 3.9829552 4.192455 3.7432773 4.1560087 4.3061028 4.4199486 4.0337214 4.33639 4.339769 4.072809 4.185836
1370589_at 4.842719 4.8318844 5.148609 5.227761 4.775099 5.1491375 5.666551 4.8302712 4.950233 4.8938756 4.976346 4.893856
1370590_at 7.1161118 7.1468964 7.3859863 7.1144085 7.163129 7.009593 6.9104867 7.150733 7.112552 7.258926 6.9586105 6.8815107
1370591_at 7.3640947 7.4019246 7.2740445 7.4536023 7.487757 7.760658 8.524422 7.3989105 7.3564734 7.2395306 7.2043104 7.278722
1370592_at 6.2505026 6.1301174 6.380555 7.055427 7.3858232 6.7234335 6.964924 7.339299 6.112553 6.043098 6.9318733 6.6513352
1370593_at 13.783505 13.509737 13.680108 13.783505 13.603136 13.700018 13.5737915 13.4238 13.519662 13.288041 12.972096 13.149328
1370594_at 4.6647854 4.3078547 4.4839344 4.331421 4.3971806 4.536524 4.703173 4.5635967 4.5883684 4.5265007 4.50809 4.6759796
1370595_a_at 3.8612342 3.688532 3.7914903 3.6980498 3.7867577 3.7594347 3.3847857 3.670731 3.98335 3.8539062 3.7208014 3.7598488
1370596_a_at 3.9426837 4.0571322 4.047941 3.936728 4.2928076 3.8422608 4.0735674 4.0711975 4.1347713 4.032823 4.14293 4.0392437
1370597_at 6.1128926 6.2327347 5.9400234 6.3131914 6.50283 6.808962 6.9620833 6.3472967 5.748253 6.459655 6.2530065 6.545978
1370598_a_at 4.48777 4.412881 4.33113 4.4767084 4.5834475 4.213084 4.208015 4.17202 4.3674674 4.4237247 4.6378593 4.4419813
1370599_a_at 7.2491245 7.232904 7.3334007 6.6680536 6.7450304 7.64966 7.518204 6.9539332 6.972027 6.6285534 6.562772 6.401673
1370600_at 5.447112 5.3250775 5.5219817 5.329902 5.294285 5.6772304 6.2620044 5.5468054 5.4324355 5.279535 5.046395 4.8958235
1370601_a_at 4.3788667 4.482131 4.692548 4.608692 4.6175413 4.546369 4.411728 4.5605097 4.756164 4.557032 4.687624 4.4509783
1370602_at 4.3273506 4.2058415 4.238371 4.6223326 4.8737183 4.423109 4.599906 4.5144196 4.6236935 4.61747 4.4897547 4.6061373
1370603_a_at 5.741795 6.022139 5.8123174 6.068045 5.817605 6.7539377 6.3150053 5.841842 5.7915287 5.3771687 5.57887 6.4515123
1370604_at 3.5800583 3.7412603 3.6735182 3.6217499 3.9354868 3.6907098 4.23368 3.643664 3.7452116 4.038618 4.070403 3.979241
1370605_s_at 5.8165827 5.6659927 5.538254 5.3245163 6.5279827 6.4025097 6.7074904 6.0186367 6.113289 6.487891 7.375756 6.5248404
1370606_at 6.0856524 6.5782447 5.659102 6.3369875 6.259417 6.0532465 7.1419687 6.3548837 5.5490627 5.594275 5.4290676 5.5790157
1370607_a_at 4.184424 4.684986 4.3695984 4.2163115 4.1857853 4.510468 4.4458075 4.2632422 4.327162 4.8437724 4.704881 4.489787
1370608_at 3.554597 3.6285353 3.6032298 3.7266974 3.8670828 3.5786545 3.4513154 3.7844791 3.7876744 3.7439067 3.811148 3.5960097
1370609_a_at 10.009782 9.951781 10.160198 10.163668 10.133478 10.075351 10.196372 10.188936 9.95605 10.17001 10.341582 10.195217
1370610_at 4.4528766 4.6968193 4.6925154 4.4759674 4.6452794 4.4845014 4.539765 4.414258 4.7341027 4.6383905 4.5423155 4.3341503
1370611_at 6.0915766 5.6915054 5.9923377 6.044347 6.1195498 6.3014507 5.997532 5.75047 6.0295362 5.994465 5.974246 5.9268165
1370612_at 5.66965 5.5260167 5.631352 5.7448287 5.803466 5.286659 5.203538 5.732501 5.620593 5.477613 5.5674033 5.599545
1370613_s_at 12.583595 12.155764 12.557091 12.753447 12.778115 12.804087 12.985083 12.838639 12.933182 12.897835 13.106296 13.121722
1370614_s_at 5.453129 5.664735 5.8435717 5.53867 5.685589 5.559032 5.3798113 5.5626864 5.892416 5.4552755 5.7739744 5.412269
1370615_at 4.791918 4.843421 4.8319664 5.272023 5.199777 5.2898903 7.1116724 8.753698 8.034497 9.937059 10.367675 10.527088
1370616_at 4.983442 4.7066483 4.7651424 4.7378855 5.070236 4.681806 4.6792774 4.5581985 4.9532814 4.7740684 4.7466 4.819703
1370617_at 4.675747 4.596595 4.6758337 4.6293035 4.733533 4.50455 4.2650766 4.6639347 4.636883 4.5916147 4.628826 4.4744854
1370618_at 7.694191 7.7742357 7.7985597 7.699521 7.842383 8.249684 8.548267 7.603953 7.423219 7.7656136 7.7205076 7.6266265
1370619_at 5.264587 5.177801 5.0056314 4.9110255 4.9399886 4.994393 4.8664713 4.996821 5.018115 5.063579 5.1113405 4.9245863
1370620_at 4.8418136 4.8192697 4.8477798 5.086494 4.4892435 4.8169756 4.4856033 4.4911013 4.590158 4.5402822 4.8910174 4.8852606
1370621_at 4.957756 4.9684067 5.2992215 5.00236 4.9102926 4.998452 4.856529 5.1222734 5.048929 4.9432206 4.8579197 4.978762
1370622_at 4.1941934 4.2396393 4.035605 4.3276677 4.1396985 4.200411 4.1543126 4.3581343 4.360662 4.421723 4.3713326 4.271959
1370623_at 6.884977 7.2547655 7.142313 6.9517946 6.577884 6.8189683 7.322914 6.676274 6.989811 6.612439 6.668467 7.0480046
1370624_at 4.333577 4.3221703 4.4489546 4.359879 4.2539177 4.506524 4.3548045 4.2586713 4.6574306 4.2694674 4.403941 4.3108325
1370625_at 4.0490866 3.8481317 4.039278 3.795396 3.9055192 3.7320516 3.5083349 3.8895936 4.0520487 3.845187 3.6204498 3.699496
1370626_at 3.4716418 3.215184 3.3065674 3.5700686 3.391773 3.555098 3.3819597 3.2396307 3.3394458 3.3726854 3.4663355 3.3814893
1370627_at 4.4637966 4.669031 4.6856937 4.729155 4.6801133 4.5560074 4.440531 4.7152214 4.846324 4.8763814 4.193445 4.7284145
1370628_at 4.8708186 5.166208 5.24673 5.047868 5.6312337 5.5715427 4.686318 4.9952602 4.923403 4.9847894 4.767611 5.043824
1370629_at 4.2520714 3.8677893 3.8355563 3.8670204 3.7267315 3.7170792 3.6053834 3.8116105 3.8338492 3.5394328 3.5112505 3.6790798
1370630_a_at 6.344378 6.8216257 6.339101 6.4434185 6.289009 6.9389043 7.705086 6.5715947 6.5110054 6.32203 6.529994 6.4835443
1370631_at 4.0449677 3.7148435 4.238948 3.8999367 4.074996 3.7614536 4.0737753 4.198304 4.13247 4.022584 4.302916 4.076805
1370632_at 4.3589907 4.3410025 4.26379 4.311226 4.1012125 4.1051407 4.073595 4.264606 4.295142 4.5236897 4.3925524 4.2074757
1370633_at 5.041791 4.900654 5.0399814 5.070979 5.14905 5.012481 4.83981 4.765014 5.0258036 4.932053 4.9812775 4.872475
1370634_x_at 6.524813 6.4650626 6.423889 6.642696 6.445292 6.552014 6.3302093 6.518372 6.5418277 6.668801 6.576792 6.59582
1370635_at 4.7334967 4.628209 4.6930604 4.8675623 5.126429 4.7839084 4.48343 4.4978166 4.7577376 4.5332437 4.7774105 4.7231965
1370636_at 4.573426 4.5425925 4.327264 4.723624 4.4994793 4.375021 4.459256 4.217869 4.5695744 4.5762377 4.2928987 4.378331
1370637_at 4.1374893 4.014674 4.06314 4.041312 3.8956137 3.6504407 3.5929344 3.8237467 4.2474627 4.1286306 4.291963 3.8766468
1370638_at 4.7610574 5.1083236 4.9837885 4.7423368 5.0079966 4.6072206 4.9938197 5.136304 4.8713956 4.8017764 4.8432 4.630251
1370639_at 7.4104276 7.6190844 7.5953536 7.616173 7.437965 7.416082 7.268618 7.5095687 7.767326 7.7279906 7.446959 7.436351
1370640_a_at 5.1515102 5.2934685 5.1906404 5.077688 5.3304434 5.009738 5.056444 5.1550064 5.277708 5.14472 5.11755 5.1165104
1370641_s_at 6.345371 6.5697083 6.791273 6.673042 6.8329372 6.5375195 6.4935384 6.482295 6.647699 6.505017 6.5678697 6.702123
1370642_s_at 6.6230407 6.8819456 6.824135 6.827259 6.6976595 6.9546986 7.1119537 6.541631 6.4733763 6.13188 6.791022 6.670682
1370643_a_at 5.1985264 5.0747538 5.1533804 5.127475 5.1511617 5.0701632 4.7286787 5.1220617 5.2742076 5.4430385 5.411332 4.8208857
1370644_at 3.7108443 3.5629213 3.8681293 3.850725 3.8806202 3.8866074 3.7263408 3.784838 3.933605 3.7411973 3.9278293 3.4895024
1370645_at 4.330349 4.2350373 4.279276 4.2922764 4.273542 4.2535286 4.1443334 4.3807087 4.3843737 4.3326445 4.4629025 4.270542
1370646_at 6.583759 6.3967104 6.510741 6.2949514 6.450263 6.09093 6.4082427 6.444997 6.3748507 6.514664 6.526461 6.32465
1370647_at 4.353393 4.384288 4.39586 4.22208 4.3732953 4.2866383 4.167243 4.2682548 4.4587326 4.47791 3.8726726 4.216814
[truncated: 3,480,680 more chars]
