# Supplementary material for: Transcriptomic point of departure determination: a comparison of distribution-based and gene set-based approaches
Source: Front Genet. 2024 May 9;15:1374791. doi: 10.3389/fgene.2024.1374791 (PMC11112360; doi:10.3389/fgene.2024.1374791)
Supplement: Supplementary file 6 [file DataSheet1.zip › Data Sheet 1/cyclophosphamide_29day_Rat_Liver_rma.txt]

ProbesetID V2 V3 V4 V5 V6 V7 V8 V9 V10 V11 V12 V13
Dose 0 0 0 1.5 1.5 1.5 5 5 5 15 15 15
1367452_at 10.349297 10.431455 10.444669 10.427211 10.4005785 10.42536 10.338398 10.305351 10.309794 10.301335 10.389621 10.456652
1367453_at 9.722441 9.792949 9.738922 9.731051 9.686622 9.833088 9.741085 9.799549 9.667587 9.734953 9.754152 9.8289585
1367454_at 10.066174 10.050707 10.022711 10.057171 10.054297 10.078036 10.116234 10.029362 10.010725 10.21201 10.094689 9.996218
1367455_at 11.2468195 11.192023 11.258498 11.296241 11.276981 11.332912 11.324226 11.282197 11.245322 11.279295 11.213388 11.046133
1367456_at 11.780776 11.850534 11.744069 11.881233 11.885692 11.804343 11.844884 11.841868 11.820082 11.846238 11.905899 11.994732
1367457_at 9.246558 9.323728 9.297901 9.308412 9.2186 9.0965805 9.121336 9.224477 9.25883 9.333496 9.142307 9.232303
1367458_at 8.031764 8.061088 7.9741745 8.136179 8.000511 8.134119 8.282363 7.9670587 7.904071 8.031021 8.161791 8.185861
1367459_at 12.084909 12.054152 12.020415 12.152678 12.084035 12.053696 12.04981 12.0780525 12.063886 11.9883585 11.97639 12.1119995
1367460_at 11.478843 11.44734 11.412584 11.488255 11.341182 11.311612 11.467981 11.49051 11.381157 11.286047 11.23041 11.395678
1367461_at 10.389644 10.478945 10.4125185 10.553589 10.440252 10.36967 10.588753 10.463838 10.453659 10.491212 10.442104 10.59147
1367462_at 10.252697 10.153141 10.430712 10.095371 10.116487 10.740523 10.314161 9.986313 10.164932 10.079869 10.055141 10.028236
1367463_at 11.252894 10.998914 11.395877 10.858906 11.10279 10.9507885 11.281001 11.159188 11.405294 10.852 11.399481 11.201427
1367464_at 9.505496 9.467035 9.408051 9.343706 9.410785 9.393389 9.492401 9.488424 9.306742 9.49527 9.370272 9.391048
1367465_at 10.139753 10.382282 10.263428 10.029509 10.0328245 10.270548 10.109804 10.160227 10.120578 10.144682 9.927162 9.873182
1367466_at 10.02841 10.137151 10.075102 10.211898 10.115587 10.1282625 10.199336 10.19332 10.114419 10.146702 10.104709 10.224256
1367467_at 11.498922 11.666638 11.663406 11.457643 11.499469 11.765182 11.651062 11.636385 11.585531 11.463429 11.546545 11.548416
1367468_at 9.893897 10.018254 9.977212 9.803699 9.816248 9.949318 9.901507 10.05821 9.842612 9.757888 9.973777 9.803616
1367469_at 11.730524 11.804316 11.6880245 11.993733 11.899934 11.655575 11.919961 11.820461 11.836381 11.759261 11.706967 12.065263
1367470_at 9.989496 10.021872 10.037754 10.058645 10.126284 9.987968 10.074391 10.022992 10.055092 10.065086 10.126623 9.940882
1367471_at 9.280696 9.339343 9.259749 9.107427 9.2604065 9.326377 9.211626 9.152738 9.204093 9.287993 9.387845 9.223699
1367472_at 9.859366 9.7949705 9.746938 9.665688 9.636506 9.749076 9.842339 9.7629795 9.720567 9.887441 9.713399 9.909335
1367473_at 10.018432 10.028052 10.231364 9.983208 9.911854 10.070591 10.076069 10.023617 9.990757 10.161877 10.151477 10.214081
1367474_at 9.459441 9.501144 9.469155 9.40896 9.508746 9.498487 9.556834 9.376916 9.51942 9.559973 9.422113 9.258682
1367475_at 10.596042 10.61696 10.64969 10.635173 10.554301 10.611387 10.600035 10.629685 10.580576 10.563157 10.559877 10.652444
1367476_at 11.426766 11.560382 11.611843 11.478895 11.415393 11.499062 11.530372 11.51134 11.517578 11.41718 11.370844 11.368948
1367477_at 10.162826 10.190864 10.279874 9.99479 10.21222 10.239961 10.176063 10.284257 10.092005 10.237835 10.1097 10.242339
1367478_at 7.9610267 7.9292393 8.123987 7.7280774 7.885799 8.04001 7.9939704 7.7939496 7.927474 8.053276 7.8072634 8.1216545
1367479_at 11.158071 11.229883 11.268727 11.022138 11.044137 11.316348 11.212359 11.132188 11.114012 11.16233 11.076738 11.262181
1367480_at 9.594073 9.631771 9.757505 9.620901 9.6489315 9.773196 9.661721 9.634539 9.5594015 9.6536045 9.567989 9.67554
1367481_at 9.40257 9.599653 9.581145 9.464659 9.4458065 9.603466 9.4229965 9.428832 9.499652 9.658493 9.617658 9.7581415
1367482_at 9.602123 9.577272 9.688664 9.502668 9.554378 9.536969 9.625679 9.567286 9.519086 9.511583 9.638269 9.608494
1367483_at 9.157524 9.13755 9.217437 9.151528 9.159876 9.298761 9.103157 9.25684 9.276297 9.122159 9.127636 9.033558
1367484_at 9.624553 9.595028 9.841808 9.657513 9.618846 9.662445 9.640897 9.525895 9.567379 9.527169 9.665471 9.530872
1367485_at 10.156458 10.148129 10.15082 10.226067 10.194745 10.20533 10.235503 10.237478 10.187964 10.251568 10.161775 10.358883
1367486_at 9.492511 9.396988 9.334331 9.310658 9.352782 9.376183 9.470077 9.429205 9.329435 9.371733 9.489957 9.534964
1367487_at 7.7109737 7.619019 7.4408894 7.552296 7.423342 7.432376 7.538943 7.424048 7.570838 7.29267 7.454159 7.540054
1367488_at 8.149086 8.066734 8.035979 8.053719 8.287054 8.031542 8.342867 8.243202 8.299644 8.272259 7.961067 8.042275
1367489_at 6.2362466 6.245649 6.399318 6.570536 6.453178 6.347724 6.289104 6.1774464 6.24078 6.382973 6.5390887 6.3686585
1367490_at 7.1620007 7.229486 7.0940504 7.2382874 7.3230743 7.3577905 7.3007865 7.3030143 7.33899 7.3708434 7.190167 7.224824
1367491_at 9.282185 9.455619 9.337163 9.575715 9.355533 9.421572 9.391994 9.469999 9.501841 9.467666 9.484765 9.566684
1367492_at 9.062489 9.276606 9.295957 9.151428 9.132671 9.273626 9.138699 9.216112 9.098889 9.207791 9.022379 9.026876
1367493_at 9.43605 9.423563 9.536746 9.43335 9.56 9.492804 9.616928 9.494218 9.5584345 9.535773 9.387144 9.442428
1367494_at 10.073449 10.197117 10.2929535 10.1545515 10.13887 10.181633 10.108635 10.1171665 10.230276 10.24152 10.212936 10.252884
1367495_at 7.9821672 7.8338485 7.8525248 7.770123 7.822771 7.9476614 7.878801 7.825535 7.910961 7.924729 7.864097 7.768503
1367496_at 11.296551 11.1718645 11.151079 11.220563 11.255384 11.172622 11.197258 11.262152 11.246916 11.37499 11.2554035 11.354649
1367497_at 8.708607 8.561453 8.554449 8.648304 8.658269 8.493997 8.797299 8.730577 8.620883 8.616299 8.444835 8.324844
1367498_at 9.111867 8.77114 8.788339 8.816997 9.18222 8.928024 9.024957 8.876157 9.091049 8.951384 8.79139 8.840404
1367499_at 8.127708 8.104946 7.8989725 8.202227 8.174974 8.168154 8.022839 8.280235 8.128967 8.048288 8.083162 8.21096
1367500_at 10.462505 10.586584 10.594407 10.351955 10.294506 10.5095625 10.348038 10.370516 10.346169 10.365336 10.459492 10.407863
1367501_at 8.376435 8.360764 8.342736 8.343524 8.3598795 8.332638 8.459122 8.350488 8.35008 8.501112 8.411483 8.084195
1367502_at 8.533131 8.867701 8.778597 8.591419 8.577102 8.811281 8.731276 8.720524 8.620529 8.804918 8.815239 8.882561
1367503_at 11.0234585 11.17307 11.142613 11.042931 11.018473 11.101133 11.062755 11.003728 11.079436 11.003348 11.088688 11.041409
1367504_at 8.065575 8.307768 8.2614765 8.219969 8.287302 8.234802 8.21356 8.154793 8.309687 8.2865925 8.147461 8.315105
1367505_at 8.172712 8.235111 7.978904 8.33629 8.077614 8.151651 8.240072 8.2231045 8.11491 7.7824535 8.098413 8.125576
1367506_at 9.906709 9.992912 10.115254 9.936466 9.97498 10.019917 9.873935 9.880449 10.015727 9.984829 9.961949 10.009662
1367507_at 7.4767237 7.508413 7.5534964 7.542753 7.3685393 7.525288 7.407603 7.350448 7.4863195 7.2074337 7.0384097 7.2017565
1367508_at 9.20558 9.306442 9.281233 9.106792 9.166883 9.272152 9.181845 9.142759 9.13287 9.234348 8.918246 8.865648
1367509_at 9.704144 9.896621 9.912727 9.528031 9.582261 9.85372 9.625782 9.683779 9.659175 9.666394 9.652207 9.709039
1367510_at 9.890148 9.844693 9.771834 9.711971 9.700463 9.711797 9.851695 9.75218 9.800308 9.804943 9.775461 9.81645
1367511_at 8.433401 8.3104315 8.314251 8.405683 8.406403 8.276639 8.430547 8.422735 8.449759 8.438539 8.43632 8.601545
1367512_at 11.263976 11.306243 11.399204 11.211859 11.254436 11.212263 11.205805 11.26323 11.265561 11.206303 11.157174 11.158028
1367513_at 8.135313 7.7655807 7.7414927 8.105269 8.162493 8.025416 8.195118 7.851448 7.623915 8.270809 8.008581 8.14148
1367514_at 7.894391 7.7142143 7.7810097 7.9202766 7.7377377 7.688122 7.8984327 7.865306 7.9731455 7.7841454 7.7064486 7.853883
1367515_at 8.617451 8.407694 8.308222 8.502617 8.414967 8.521395 8.428532 8.539862 8.475479 8.449194 8.217096 8.365347
1367516_at 8.9646435 8.944955 9.027271 8.9467745 9.020348 8.994536 8.993438 8.881925 8.876503 8.99763 8.815724 9.003354
1367517_at 7.808092 7.804328 7.6778893 7.6410766 8.009169 7.685806 7.769451 7.7529345 7.735297 7.5634413 7.4731045 7.407276
1367518_at 8.487974 8.519617 8.46015 8.55798 8.550174 8.582218 8.546053 8.619774 8.521891 8.574209 8.379455 8.413891
1367519_at 8.521105 8.481218 8.373505 8.364771 8.499835 8.429466 8.518718 8.546543 8.431368 8.374554 8.336027 8.444409
1367520_at 10.016173 10.15101 10.201107 9.965225 10.034393 10.124112 10.070846 10.046582 9.987436 10.095331 9.976766 10.063103
1367521_at 6.808683 6.762717 6.9822984 6.7603765 6.95714 6.9821167 7.133439 7.471013 7.279443 7.747645 7.5275383 7.1303973
1367522_at 9.380446 9.210474 9.1749 9.403834 9.161074 9.31946 9.315394 9.302127 9.337997 9.218487 9.300574 9.271523
1367523_at 8.838654 8.909905 9.082254 8.909935 8.765074 8.938227 8.744036 8.874714 8.890545 8.947132 8.928855 9.253572
1367524_at 7.3257055 7.112942 7.2416506 7.40364 7.3857446 7.0816455 7.4454846 7.231807 7.180558 7.1543536 7.403086 7.1033006
1367525_at 9.240285 9.129454 9.170714 9.306995 9.149753 9.289478 9.221786 9.234157 9.176639 9.254921 9.1658535 9.220147
1367526_at 9.027973 9.064108 9.217771 8.919931 9.059217 9.1541605 9.103555 9.1213045 8.935261 9.197262 9.143966 8.947625
1367527_at 8.498724 8.298019 8.137906 8.183659 8.414698 7.888441 8.22962 8.270825 8.472867 7.997529 7.8827004 7.8917003
1367528_at 8.99106 8.751879 9.060715 8.856367 8.949861 8.984245 9.023076 8.949144 8.981415 8.925256 8.766617 9.001239
1367529_at 9.2580185 9.279271 9.221364 9.3172035 9.293257 9.172373 9.249641 9.220012 9.265591 9.2660475 9.051842 9.226308
1367530_at 7.718289 7.820727 7.8839674 7.63457 7.8444676 7.650043 7.7731066 7.8084607 7.917404 7.7188244 7.631874 7.76474
1367531_at 10.504922 10.533995 10.5560665 10.599322 10.59805 10.643946 10.679054 10.650433 10.538888 10.666526 10.609698 10.733052
1367532_at 11.187756 11.233774 11.188483 11.219799 11.319399 11.167656 11.224968 11.258211 11.254223 11.260237 11.269869 11.23973
1367533_at 8.68331 8.599935 8.671088 8.637638 8.709199 8.776224 8.690229 8.551789 8.762972 8.7144985 8.661576 8.662856
1367534_at 7.375591 7.381202 7.292053 7.4095917 7.600192 7.4991994 7.5617313 7.48294 7.3646736 7.539949 7.3972044 7.4984765
1367535_at 8.658201 8.493955 8.526867 8.590835 8.5463705 8.643502 8.484658 8.632873 8.372163 8.799131 8.644582 8.624225
1367536_at 7.827127 8.017898 7.9849916 7.7732472 7.9015083 7.9718595 7.8382263 7.983634 7.9049864 7.948202 7.8018575 7.735632
1367537_at 7.9101014 7.720904 7.633896 7.636276 7.8205614 7.535678 7.7474275 7.6748714 7.6561785 7.627655 7.721156 7.6679482
1367538_at 7.4609447 7.4065995 7.3335853 7.41395 7.687535 7.3487463 7.2700586 7.2745347 7.3552933 7.3346157 7.205887 7.321438
1367539_at 8.69998 8.49183 8.433431 8.721319 8.95006 8.702254 8.806124 8.656166 8.732439 8.553217 8.404611 8.283965
1367540_at 7.6997075 7.576544 7.718602 7.629674 7.7779713 7.8021727 7.791626 7.8288603 7.586734 7.773099 7.7893744 7.8156943
1367541_at 8.111752 8.214969 8.436704 8.112139 8.162624 8.221428 8.157593 8.268345 8.105745 8.221905 8.283661 7.8981943
1367542_at 8.217255 8.106063 7.837185 8.031429 8.105713 8.089334 8.199705 7.99929 7.9160066 8.145721 7.9860826 8.145597
1367543_at 8.460858 8.61956 8.808212 8.373636 8.388516 8.535789 8.5010195 8.351435 8.487415 8.484681 8.256136 8.324188
1367544_at 7.509839 7.33415 7.2088847 7.2991915 7.3820868 7.0688977 7.5439053 7.340255 7.213048 6.9620953 7.0276213 7.1435127
1367545_at 7.624966 7.417763 7.378158 7.373525 7.397909 7.5151997 7.378877 7.239319 7.2275214 7.3807263 7.5172043 7.470631
1367546_at 9.947573 10.382161 10.70711 10.381975 10.693514 10.145152 10.1040745 10.657134 9.826181 9.868611 10.259705 9.881687
1367547_at 8.195789 8.020489 7.9379754 8.1378 8.377016 7.962497 8.028782 8.159598 7.94567 7.790236 7.809915 8.001415
1367548_at 8.608494 8.325147 8.292178 8.381721 8.331246 8.497356 8.558507 8.364724 8.212232 8.40312 8.283617 8.331588
1367549_a_at 10.568989 10.595635 10.627755 10.58973 10.629461 10.63474 10.616065 10.705354 10.634322 10.583077 10.739872 10.659817
1367550_a_at 8.842948 8.817692 8.780733 8.559867 8.677075 8.739052 8.856236 8.682328 8.603027 8.862212 8.77807 8.776343
1367551_a_at 9.385393 9.324206 9.330694 9.3721895 9.445366 9.261946 9.432286 9.389529 9.493231 9.449412 9.294518 9.280537
1367552_at 4.089818 4.2244873 4.080705 4.2616105 4.2264037 4.324936 4.422768 4.3227453 4.467974 4.4902205 4.1964517 4.4281616
1367553_x_at 11.946708 12.001712 12.164011 12.736628 11.937003 12.404856 11.887023 11.983631 12.244723 12.536676 13.584607 13.04434
1367554_at 3.8902593 4.083404 3.9449108 4.1754637 4.1963024 4.1338267 4.003874 3.9538836 3.858598 4.086561 4.0712595 4.0611925
1367555_at 14.733453 14.764821 14.773022 14.74988 14.797654 14.736518 14.743664 14.74988 14.733719 14.745149 14.741463 14.746394
1367556_s_at 14.572577 14.547202 14.564553 14.570192 14.553747 14.54803 14.564553 14.557278 14.58105 14.559159 14.553747 14.554428
1367557_s_at 12.946232 12.947876 12.896058 12.84512 12.852474 12.840859 12.877077 12.811342 12.931143 12.861644 12.899525 13.175124
1367558_x_at 3.1002493 3.0978715 3.2028453 3.1359422 3.262857 3.29259 3.0974782 3.1993165 3.1133442 3.2473834 3.0892036 3.3126147
1367559_at 12.998981 12.840847 12.902653 12.872835 12.984089 12.958368 13.037403 12.892974 12.943665 12.85071 12.808644 12.838563
1367560_at 12.13153 12.20803 12.157714 12.082715 12.220562 12.203806 12.078738 12.151917 12.21751 12.193721 12.338313 12.250955
1367561_at 12.455624 12.559663 12.647075 12.410112 12.438699 12.593974 12.392876 12.5776825 12.536733 12.515271 12.569973 12.646674
1367562_at 7.937372 7.6519685 8.133535 7.573957 8.112009 8.050482 8.0007305 8.030891 7.7125278 7.352717 7.60751 7.8133307
1367563_at 9.008577 9.080839 9.105821 8.9759655 9.054305 9.106372 8.874527 9.003454 9.167308 8.806071 9.002415 8.73299
1367564_at 5.9653735 5.879781 5.7579584 5.8703423 5.795677 6.0977125 5.7976003 6.0172787 5.8617034 6.0812035 6.0231133 5.9613605
1367565_a_at 13.881752 13.798588 13.741359 13.853055 13.750427 13.839815 13.835909 13.757622 13.825232 13.790034 13.740185 13.770602
1367566_at 3.819652 3.888559 4.2268295 4.118449 4.207308 4.052326 4.054208 3.7797706 4.080287 4.1359177 4.057662 4.202523
1367567_at 12.156529 12.306913 12.261777 12.205262 12.256134 12.303599 12.18545 12.318795 12.206024 12.272036 12.394452 12.29976
1367568_a_at 9.436722 9.368689 9.391666 9.208588 9.002026 9.107794 9.389223 9.278765 9.4906225 9.2508335 9.134983 9.059529
1367569_at 11.759123 11.816149 11.7811 11.7281 11.747566 11.939092 11.915611 11.815479 11.775745 11.826327 11.953929 11.824723
1367570_at 7.246039 7.018508 6.8047853 6.8868613 6.7248545 6.9946237 6.775167 6.960592 6.858835 7.085355 7.067726 6.9327364
1367571_a_at 4.9508886 4.9628267 5.026744 5.296335 4.9823103 5.1839676 4.9451046 4.9683456 5.049678 5.2317457 5.0371027 5.0522165
1367572_at 4.709385 5.1003814 5.1528964 5.0123043 4.9764395 5.0314193 4.9942946 5.0334196 5.0033827 5.1289773 5.0083313 5.0607386
1367573_at 12.337686 12.519586 12.5396385 12.434263 12.492448 12.482782 12.316064 12.461761 12.482533 12.472812 12.663051 12.648856
1367574_at 8.506769 8.3484745 8.647712 8.104648 8.145344 8.26705 8.415352 8.4846 8.222415 8.2394085 8.558371 8.506878
1367575_at 11.36637 11.332875 11.367273 11.302996 11.45295 11.495918 11.331518 11.356959 11.450613 11.331361 11.342459 11.673032
1367576_at 13.564507 13.701057 13.665811 13.608075 13.712732 13.568188 13.546337 13.758138 13.733489 13.579336 13.562194 13.798572
1367577_at 7.345474 7.7222004 7.373889 6.9628124 7.060643 6.7195153 7.851488 6.738798 7.296593 7.713737 7.7307687 7.298373
1367578_at 10.444156 10.439364 10.58743 10.436831 10.288044 10.499889 10.4457245 10.416025 10.513319 10.516479 10.773108 10.712978
1367579_a_at 11.099186 10.904468 10.906698 10.916257 10.911086 10.98487 10.938954 11.12418 10.98973 10.86565 10.660389 10.921129
1367580_at 11.467274 11.666247 11.633706 11.467397 11.557255 11.694851 11.42517 11.602353 11.617602 11.6743355 11.671512 11.862786
1367581_a_at 5.4168715 6.078988 6.206145 5.9806294 6.3878965 6.134371 5.9601035 5.9393616 5.509888 6.131397 6.3710184 6.104964
1367582_at 11.77987 11.975697 11.96414 11.712306 11.7723675 11.933724 11.730028 11.809353 11.859041 11.885508 11.828044 12.020843
1367583_at 13.292151 13.380033 13.376583 13.175514 13.304614 13.229714 13.272277 13.2843275 13.144916 13.2426815 13.23456 13.368704
1367584_at 8.189035 8.046135 8.212841 7.9624023 7.9581747 7.929761 7.9376726 8.160145 8.189765 7.783041 8.434825 8.210455
1367585_a_at 10.829092 10.642125 10.783979 10.762321 10.828439 10.55434 10.771031 10.752103 10.882111 10.69971 10.732695 10.815448
1367586_at 13.151199 12.939358 12.881801 13.052009 13.048918 12.989452 13.026316 12.803067 12.935488 12.851921 12.633553 12.917362
1367587_at 3.522192 3.409064 3.4967272 3.3540425 3.4187393 3.4499972 3.61274 3.4696875 3.4064682 3.4612997 3.380642 3.4919639
1367588_a_at 11.71034 11.802694 11.900316 11.761589 11.763073 11.734208 11.6460085 11.8072195 11.779268 11.747009 11.813939 11.862898
1367589_at 9.392748 9.388934 9.440352 9.375557 9.413582 9.587928 9.601191 9.387958 9.540734 9.410491 9.379575 9.520949
1367590_at 11.120261 11.041576 11.02995 10.9319725 11.009807 11.102396 11.063458 11.118675 11.072548 11.03466 11.037161 11.277581
1367591_at 10.190792 10.265384 10.202588 10.08568 10.226746 10.285604 10.1709 10.288786 10.237296 10.232646 10.077249 10.158036
1367592_at 3.3760352 3.4163115 3.4384563 3.3889763 3.4312108 3.455302 3.442264 3.324025 3.5418906 3.475369 3.4163954 3.3665888
1367593_at 8.502185 8.258798 8.380558 8.479233 8.243602 8.290533 8.379395 8.570847 8.103811 7.996852 8.716053 8.738725
1367594_at 8.937096 8.758265 8.780234 8.6241 8.48217 8.658028 8.866898 8.829605 8.709442 8.604963 8.761845 8.588577
1367595_s_at 13.741212 13.708903 13.779571 13.70421 13.666462 13.748286 13.74868 13.694589 13.6297245 13.623572 13.69207 13.591663
1367596_at 12.346334 12.47825 12.520249 12.3436575 12.346334 12.423298 12.2654295 12.420016 12.37089 12.353936 12.361118 12.484042
1367597_at 12.077598 12.226901 12.113598 11.95897 12.020709 12.206926 12.020906 12.094049 11.99857 12.156781 12.269901 12.228237
1367598_at 13.996444 14.05726 14.132209 14.066391 14.108556 14.072448 14.033882 14.051154 14.085226 14.059746 13.906206 13.982036
1367599_at 12.258465 12.08674 12.34258 12.233908 12.062859 12.352879 12.173817 12.264918 12.276825 12.249585 11.959401 12.171238
1367600_at 5.434588 5.1451664 5.513403 5.407925 5.3485928 5.56392 5.3714733 5.537737 5.350109 5.3805428 5.589827 5.514505
1367601_at 8.550425 8.406014 7.970403 7.6255827 7.9780054 8.13792 8.140539 8.3361435 8.4586315 8.654692 8.598343 8.278507
1367602_at 9.4460535 9.605839 9.292662 8.842774 9.316545 9.557979 9.373402 9.5548525 9.79584 9.883049 9.893569 9.620548
1367603_at 11.373761 11.342934 11.349799 11.3029995 11.339945 11.327089 11.338515 11.449554 11.3091345 11.309916 11.461403 11.459618
1367604_at 11.018931 11.066168 11.03795 11.130706 10.900702 10.95179 10.926131 11.054701 10.9033 11.239319 11.425088 11.352301
1367605_at 11.066956 10.989642 11.078567 10.933642 10.844714 11.106029 10.9540205 10.932705 10.966399 10.821439 10.843079 11.153839
1367606_at 12.300122 12.526737 12.516854 12.378797 12.493178 12.4948225 12.329452 12.41801 12.381358 12.50652 12.591522 12.497575
1367607_at 12.706366 12.774555 12.704015 12.591668 12.665282 12.776153 12.708764 12.656927 12.696198 12.716534 12.732431 12.701995
1367608_at 5.007406 4.9669566 5.075762 5.169365 4.938279 5.030674 5.169359 4.921686 5.4908504 5.169529 5.207349 5.233285
1367609_at 11.271297 11.725167 11.488587 11.323533 11.938895 11.971986 11.442909 11.732058 11.837973 12.302973 11.51942 12.013419
1367610_at 12.423414 12.546049 12.591721 12.421557 12.553469 12.509998 12.463939 12.48455 12.470279 12.549809 12.562023 12.548585
1367611_at 4.7707553 5.0202823 5.1903834 5.0458937 5.058002 5.0583997 4.6732473 4.6180186 4.8846226 5.1077228 5.0781937 5.0920386
1367612_at 14.118858 14.127921 14.160259 14.106169 14.116431 14.169216 14.095727 14.129545 14.0822315 14.0724945 13.980914 14.020624
1367613_at 13.030735 12.992348 13.033142 13.035016 12.951077 13.091986 13.002463 13.016821 12.936669 12.986391 12.935166 12.98663
1367614_at 7.7888336 7.8882036 8.024801 7.7284093 7.3862185 7.320601 7.5925565 7.951321 7.588406 7.3250966 7.9131837 7.6064005
1367615_at 4.200799 4.1949463 4.078424 4.1828127 4.030316 4.264713 4.318211 4.1912856 4.231844 4.0805144 4.308404 4.2563653
1367616_at 4.434895 4.3947983 4.4450016 4.4514503 4.4295664 4.4977093 4.2934923 4.3536987 4.2673635 4.528824 4.537733 4.488899
1367617_at 9.181193 8.977695 9.141113 9.171316 8.9 9.125795 9.159691 8.938212 9.029116 9.175323 9.741348 9.310997
1367618_a_at 11.147407 11.184721 11.119068 11.050342 11.106254 11.131407 11.063518 11.106276 11.090337 11.250139 11.254066 11.338874
1367619_at 13.238 13.092859 13.195602 13.236582 13.227179 13.234985 13.238285 13.211414 13.252855 13.15276 13.036477 12.94626
1367620_at 12.765226 12.827848 12.799458 12.690987 12.663856 12.81545 12.717435 12.715242 12.721765 12.804965 12.731767 12.750761
1367621_at 8.4859295 8.589063 8.417888 8.417802 8.30228 8.391199 8.42078 8.338003 8.359685 8.40209 8.268954 8.310121
1367622_at 12.340746 12.415232 12.45563 12.259434 12.245568 12.436231 12.340048 12.351469 12.314151 12.298935 12.266463 12.331716
1367623_at 12.205611 12.353466 12.331921 12.132429 12.2064 12.286351 12.126869 12.173452 12.213122 12.073545 12.230282 12.198216
1367624_at 11.143859 10.8646 10.972866 10.800869 11.187066 11.018089 10.918858 10.699862 10.89061 10.914958 10.85801 11.058109
1367625_at 13.1826105 13.266844 13.191993 13.148881 13.205012 13.221246 13.069579 13.156418 13.123774 13.220652 13.211909 13.306426
1367626_at 4.727624 4.7300835 5.081505 5.129454 5.167119 4.9058313 4.786356 5.0868907 5.107353 5.0965962 5.0949106 4.9179916
1367627_at 9.187314 8.777022 9.088411 9.180916 8.777185 8.888838 8.905763 8.946613 8.971837 9.176155 9.165226 9.325828
1367628_at 7.1786895 6.730487 6.9491167 6.604203 6.6604576 6.846315 6.514475 6.7637205 7.3348618 6.6185136 7.262588 6.892979
1367629_at 12.167226 12.265464 12.3291855 12.169098 12.093035 12.349576 12.205229 12.194668 12.191122 12.224747 12.180094 12.314149
1367630_at 12.436883 12.557967 12.587214 12.446751 12.419836 12.543426 12.320189 12.418684 12.428924 12.44738 12.457502 12.537582
1367631_at 6.507812 6.1579866 6.413969 6.6609106 6.4921503 6.9362936 7.1092057 6.4428415 6.7990093 7.5295973 6.2963786 7.009352
1367632_at 10.7418 10.380527 10.269029 10.235751 9.8533535 10.506411 10.617275 10.188311 10.203602 10.504233 10.443811 9.979446
1367633_at 10.244194 9.861757 9.772051 9.880697 9.619085 10.127668 10.318305 9.889434 9.912834 10.076369 10.160178 9.845
1367634_at 12.314603 12.451899 12.450487 12.180912 12.292511 12.463872 12.266772 12.360829 12.304591 12.462213 12.47421 12.464116
1367635_at 12.689047 12.540372 12.469145 12.55054 12.593045 12.528564 12.551558 12.485755 12.680979 12.617669 12.488895 12.619245
1367636_at 7.9098606 7.7352467 7.8285685 7.8132343 7.774669 7.953847 7.963451 7.7039747 7.928251 8.117601 8.083548 7.993058
1367637_a_at 11.267939 11.212172 11.260238 11.4516 11.399178 11.213045 11.325063 11.293358 11.291177 11.2736225 11.297008 11.308094
1367638_at 9.5488405 9.504205 9.429799 9.422711 9.439601 9.41326 9.511792 9.485609 9.444715 9.542993 9.333061 9.352285
1367639_a_at 12.892367 12.913641 12.883421 12.8757715 13.015167 12.902185 12.794155 12.819998 12.961938 12.821015 12.88502 12.932725
1367640_at 12.519034 12.708799 12.690108 12.476367 12.546455 12.645242 12.3893 12.607641 12.485686 12.673399 12.724251 12.697376
1367641_at 13.442657 13.483971 13.486703 13.311674 13.414576 13.4340515 13.377465 13.464711 13.432272 13.410738 13.470439 13.515847
1367642_at 11.015768 11.041237 11.178986 10.993459 11.012061 11.070793 11.000756 11.055028 11.147281 11.150699 11.035439 11.078924
1367643_at 11.403134 11.411048 11.363572 11.417169 11.442126 11.559139 11.453363 11.341605 11.544771 11.479579 11.446424 11.627252
1367644_at 7.4433165 7.2820272 7.426601 7.3036637 7.3927464 7.4225307 7.603174 7.468398 7.491118 7.5329337 7.391989 7.349177
1367645_at 12.771496 12.9495125 12.908166 12.693271 12.745103 12.902403 12.727869 12.807681 12.784299 12.867981 12.943666 12.951503
1367646_at 12.22528 12.192194 11.99693 12.310423 12.327524 12.09974 12.249212 12.281435 12.424981 12.159684 12.200323 12.298911
1367647_at 14.291717 14.219168 14.195089 14.266387 14.222611 14.116848 14.199868 14.218014 14.235409 14.174585 14.138618 14.1644
1367648_at 6.0589414 6.0259166 6.2243223 5.9188704 5.964459 6.275107 5.9885554 6.2029815 6.0128703 7.1236258 7.8106766 7.3403163
1367649_at 5.998842 6.247013 6.18135 5.9200583 6.2191105 6.543892 6.3615336 6.3974285 6.1629596 6.3313313 6.353443 6.218732
1367650_at 6.692415 6.5184364 6.32266 6.2694626 6.5012574 6.588838 6.518873 6.2726455 6.4149747 6.2330866 6.559592 6.3010783
1367651_at 10.08287 9.9849615 9.90148 10.105107 10.107061 10.001356 9.9968405 10.175187 10.074916 10.082155 10.490763 10.494011
1367652_at 10.038456 9.620808 9.6136055 9.8449135 9.496749 9.296377 9.588535 9.64867 9.439012 9.445775 9.2352295 8.630504
1367653_a_at 12.340892 12.284194 12.367937 12.271331 12.25949 12.324651 12.228867 12.341878 12.356955 12.257618 12.124668 12.245837
1367654_at 8.866092 8.096737 8.174129 7.935326 8.704492 8.336386 8.478562 8.460337 8.385759 8.345047 8.226478 8.397816
1367655_at 8.792011 8.49774 8.193068 8.343092 8.195894 8.595917 8.65675 8.3827915 8.322519 8.302865 8.564149 8.094744
1367656_at 10.681237 10.66845 10.756136 10.573721 10.599343 10.776145 10.722609 10.738795 10.764278 10.641696 10.644268 10.703979
1367657_at 12.541729 12.678517 12.379299 12.613778 12.596139 12.433602 12.532077 12.534758 12.612554 12.892412 12.916789 12.860199
1367658_at 6.2513237 5.8751893 5.997629 6.196665 6.3196826 6.057322 6.144644 6.158891 5.958362 6.132794 5.9610868 6.3157125
1367659_s_at 11.484969 10.982334 11.164844 11.212883 11.23624 11.160655 11.281516 11.098057 11.228746 11.319762 11.015927 11.085966
1367660_at 6.328793 6.5635905 6.4429917 6.217348 5.955084 6.5124326 6.336748 6.380092 6.2095003 5.941221 6.3421 6.492741
1367661_at 7.4241586 7.296031 7.3123245 7.3149953 6.966758 6.996111 7.278765 7.4091887 7.4221983 6.8693786 7.822466 7.1894064
1367662_at 12.49389 12.5782995 12.587105 12.488115 12.478732 12.582506 12.496803 12.4678 12.496485 12.383306 12.37527 12.392099
1367663_at 11.697561 11.592915 11.75341 11.5684595 11.488853 11.65789 11.6742735 11.516876 11.572284 11.629017 11.715489 11.809266
1367664_at 4.248312 4.501661 4.0641155 4.3115892 4.200288 3.903362 4.1773 4.145871 4.4218273 3.9977672 4.1593237 4.1615057
1367665_at 4.195084 4.3463206 3.8538451 4.223022 4.4044333 4.22539 4.216978 4.2078547 4.037991 4.2571077 4.231169 4.3361874
1367666_at 10.281201 10.138113 10.111915 10.213789 10.317935 10.189685 10.142337 10.1685095 10.285009 10.124151 10.162964 10.18898
1367667_at 11.860849 12.009855 12.11572 12.006436 11.732976 11.890479 11.541193 11.977036 12.118451 12.080722 11.841728 12.357601
1367668_a_at 7.241906 7.065439 7.305133 6.8177876 6.853976 7.263513 6.5778956 6.9082203 6.6940355 6.55461 7.0998974 6.8516865
1367669_a_at 10.301729 10.301924 10.352348 10.26662 10.223968 10.351933 10.437837 10.260355 10.41797 10.687031 10.588448 10.50362
1367670_at 10.578392 10.647441 10.745829 10.494101 10.483714 10.656483 10.591948 10.563389 10.596515 10.533161 10.657869 10.809039
1367671_at 9.515244 9.515368 9.559754 9.5230665 9.465309 9.555863 9.568084 9.505773 9.858305 9.568402 9.602867 9.445463
1367672_at 11.830835 11.754242 11.664534 11.875827 11.84173 11.79838 12.009856 11.768784 11.790016 11.867686 11.872214 11.807029
1367673_at 10.704307 10.774013 10.8080635 10.6481905 10.705472 10.8754 10.864968 10.822246 10.770272 10.735191 10.820786 10.589965
1367674_at 9.26965 9.197983 9.071076 9.265879 9.348364 9.361011 9.241177 9.256866 9.278836 9.329122 9.177821 9.493049
1367675_at 9.4331 9.351827 9.363927 9.241125 9.2743435 9.330612 9.195795 9.137365 9.229872 9.279726 9.206198 9.334898
1367676_at 8.207515 7.725728 8.207298 7.8228116 7.978642 7.686792 7.851331 8.151573 8.546835 7.8520927 7.62475 7.1748247
1367677_at 11.545028 11.735476 11.638357 11.517802 11.663492 11.650825 11.666614 11.667617 11.566942 11.70303 11.529314 11.529719
1367678_at 11.357221 11.326183 11.170249 11.289247 11.186779 11.279328 11.292878 11.318762 11.381206 11.244766 11.368655 11.342983
1367679_at 10.582389 9.862982 10.633267 10.069516 9.741997 9.940949 9.734905 9.158957 9.693015 8.830244 8.731701 8.280748
1367680_at 12.1357 12.028481 11.924724 12.094208 12.13908 12.027291 12.198978 12.109403 12.09126 12.0724 12.009005 12.08163
1367681_at 10.114112 9.94962 9.978541 9.8681135 10.002309 9.848151 9.970408 10.040055 10.06181 9.948553 9.842409 10.008514
1367682_at 6.426409 6.4524765 6.6399055 6.5905204 6.1474853 6.8360467 6.190563 6.48949 6.50992 6.7320557 6.6238914 6.4444265
1367683_at 10.293436 10.281945 10.187367 10.269446 10.35433 10.2513895 10.308076 10.2640705 10.2640505 10.017625 9.717063 9.8636675
1367684_at 4.0872602 4.0546875 4.1449156 4.080706 4.0801525 4.3382463 4.0848565 4.178232 4.13814 4.629299 4.3772535 4.453812
1367685_at 12.316103 12.425447 12.434512 12.231711 12.324619 12.312605 12.182232 12.261069 12.245585 12.324492 12.323347 12.298588
1367686_at 12.184964 12.250439 12.1829 12.291757 12.174971 12.106988 12.118548 12.117177 12.247135 12.26881 11.816999 11.947646
1367687_a_at 8.649159 8.566632 8.423071 8.406945 8.45069 8.522153 8.673071 8.507192 8.671722 8.387425 8.474719 8.496887
1367688_at 7.9671426 7.9088387 7.914249 7.767871 7.653588 7.9104323 7.8711686 7.935649 7.8723497 7.937465 7.7215743 7.8413763
1367689_a_at 8.130135 7.6046877 7.6204 7.815958 8.030085 7.941134 7.7411 8.251406 8.009754 8.686472 9.754625 10.13992
1367690_at 11.722112 11.754077 11.769985 11.622777 11.552836 11.6535845 11.552212 11.651028 11.644033 11.809244 11.683867 11.617358
1367691_at 11.006725 10.911419 11.586634 11.250334 11.448498 11.086487 10.911959 11.580257 11.492398 10.148335 10.849655 11.456159
1367692_at 3.6532946 3.5474422 3.7268684 3.7589138 3.792003 3.5694916 3.5170937 3.5952988 3.7228673 3.6019366 3.958197 3.7824898
1367693_at 9.943544 10.025267 10.015363 10.017207 10.003269 9.897709 9.91458 10.077406 9.9495735 9.993287 9.983269 10.156211
1367694_at 11.288903 11.176037 11.231901 11.2300205 11.293436 11.233819 11.373585 11.20327 11.272583 11.3289995 11.242055 11.287005
1367695_at 12.238606 12.393634 12.29679 12.243606 12.1584635 12.233624 12.270814 12.274432 12.204436 12.110213 12.173795 12.128824
1367696_at 8.516267 8.346432 8.494099 8.257951 8.158752 8.334114 8.144378 8.241602 8.249279 8.170858 8.554273 8.470106
1367697_at 10.266181 9.928223 9.851809 9.972203 10.297584 9.947371 10.007429 9.960832 10.156054 10.040682 10.02388 9.682838
1367698_a_at 9.074476 8.741543 8.868211 8.745742 8.647079 8.62112 9.096648 9.079367 8.735413 8.589225 8.71173 8.666043
1367699_at 6.5458612 6.5347695 6.620453 6.5144715 6.7255297 6.5235443 6.522239 6.62164 6.595883 6.607432 6.457282 6.6198626
1367700_at 4.188985 4.088191 3.757945 4.2223806 3.9945426 4.1884537 4.093024 4.0766916 4.1467395 4.137279 3.9795465 4.0333514
1367701_at 6.896112 6.8529725 6.8297787 6.646614 6.840571 6.86033 6.54125 6.8412313 7.0049133 6.9083867 7.2153273 7.0432
1367702_at 12.539044 12.574431 12.5686 12.722291 12.655087 12.688821 12.701517 12.571369 12.540251 12.428676 12.195805 12.037578
1367703_at 3.6676211 3.5557578 3.6091282 3.7604945 3.6060393 3.798598 3.6755145 3.5041916 3.511883 3.992625 3.6931636 3.8164797
1367704_at 8.559903 8.554932 8.491982 8.587695 8.511696 8.499054 8.635604 8.63723 8.555436 8.487427 8.623902 8.630014
1367705_at 8.978388 9.012812 8.99333 9.157215 9.296899 9.002655 9.194601 9.468037 9.200901 9.5096 9.512267 9.195374
1367706_at 10.740155 10.812974 10.772899 10.752036 10.717812 10.988603 10.862569 10.840273 10.691301 10.822722 10.943142 10.831786
1367707_at 8.849669 9.384061 9.129772 8.960028 9.311701 8.790717 7.9538116 9.094705 9.170406 8.904338 7.676839 9.333291
1367708_a_at 10.41264 10.96349 10.874622 10.602177 10.908592 10.566664 9.688515 10.767647 10.809967 10.773005 9.68977 11.028559
1367709_at 10.132231 10.165253 10.221574 9.520799 9.7132435 9.8166065 10.274338 9.287296 9.799184 10.00367 10.570523 9.700489
1367710_at 10.40749 10.517745 10.681039 10.44382 10.37772 10.54988 10.507108 10.460198 10.417804 10.417584 10.591294 10.570816
1367711_at 11.25401 11.320621 11.444305 11.415762 11.39373 11.369867 11.351655 11.283876 11.292376 11.273961 11.183879 11.1679735
1367712_at 6.7345033 6.700702 6.8856163 6.5531645 6.519314 6.5938215 6.5841417 6.6029434 6.767007 6.759153 7.290822 6.987596
1367713_at 9.524878 9.468333 9.608358 9.428924 9.788365 9.636553 9.630289 9.412748 9.711464 9.713777 9.585283 9.54527
1367714_at 7.341756 7.3409595 7.3725758 7.3760424 7.628457 7.4279985 7.4703345 7.439347 7.368438 7.525665 7.4523373 7.110182
1367715_at 10.213108 9.9801855 9.93833 10.063308 10.017185 10.059585 10.177964 9.818716 9.945502 10.454578 10.4642725 10.737852
1367716_at 8.457832 8.490433 8.667566 8.546276 8.35014 8.235825 8.474562 8.59577 8.540915 8.308432 8.154196 8.283243
1367717_at 12.552001 12.650448 12.682158 12.491832 12.402833 12.564992 12.476633 12.552679 12.554481 12.48088 12.554483 12.608858
1367718_at 8.779262 8.777924 8.734815 8.803008 8.57614 8.637855 8.822111 8.842715 8.661105 8.676571 8.624727 8.756503
1367719_at 9.664756 9.61958 9.502423 9.75415 9.7632675 9.555361 9.567944 9.677046 9.616507 9.585278 9.799873 9.811741
1367720_at 11.386313 11.363992 11.273224 11.231187 11.238017 11.385252 11.456685 11.29487 11.305352 11.438857 11.341086 11.235448
1367721_at 10.718569 11.056142 11.14268 11.228268 11.277264 10.981161 11.2544 11.00447 11.594221 11.410918 11.449444 11.16867
1367722_at 7.2322335 7.1474 7.1553273 7.0353155 7.0181594 7.0083623 6.972305 6.9957542 7.2315693 7.050378 7.6771135 7.439847
1367723_a_at 8.016676 7.8106036 7.8036 7.8363123 7.9119897 7.819487 7.8665066 7.9713063 7.8973517 8.097559 8.117601 7.9436584
1367724_a_at 10.359023 10.501028 10.681448 10.530452 10.392803 10.687093 10.569475 10.510036 10.556086 10.551409 10.665485 10.598631
1367725_at 7.8023562 8.0015335 8.192337 8.235813 7.605446 8.116403 8.66704 8.604893 8.20745 8.512556 8.194593 7.616163
1367726_at 6.5614014 6.604848 6.533138 6.656791 6.2428517 6.595018 6.512655 6.6056447 6.483261 6.3884587 6.591775 6.5344276
1367727_at 8.027524 7.8787184 8.102015 8.141353 8.168882 8.175735 7.987711 8.012528 8.154574 8.188571 8.003447 8.118227
1367728_at 8.209036 8.32666 8.294285 8.062889 8.078058 8.18539 8.156199 8.225769 8.14389 8.175205 7.9341183 8.001024
1367729_at 12.566811 12.7115 12.530022 12.175803 12.320421 12.537002 12.566803 12.384688 12.209173 11.67536 11.727675 11.840696
1367730_at 9.745762 9.850925 9.782395 9.759855 9.756305 9.688438 9.89364 9.889275 10.001375 9.889826 9.546769 9.525938
1367731_at 8.323575 8.341723 8.116089 8.327381 8.146329 8.2627325 8.320544 8.2888975 8.213918 8.136475 8.209687 7.996958
1367732_at 8.881058 9.073545 8.942269 8.956456 8.907095 8.802654 9.083985 8.890379 9.066292 8.907933 8.8767605 8.897284
1367733_at 6.8097553 7.1352553 7.1246095 7.2234645 6.6085477 7.414913 7.6713357 7.665835 6.8123813 6.591443 8.305124 7.3096333
1367734_at 8.119408 7.994282 8.1123085 8.091108 7.891105 8.059361 7.831394 7.988623 7.808289 7.8976784 8.173643 7.98749
1367735_at 12.010276 11.861232 11.846053 11.770841 12.045014 11.846053 11.923091 11.940097 11.835043 11.801771 11.470958 11.831865
1367736_at 9.622005 9.64249 10.019171 9.895334 9.716285 9.890804 9.65718 9.817703 9.805692 9.781634 9.539679 9.413484
1367737_at 10.8205 10.750576 10.769676 10.723403 10.794205 10.767254 10.757901 10.830982 10.846372 11.00504 11.075564 11.120521
1367738_at 6.9343295 6.9078364 6.98902 6.8931556 6.91394 6.972478 6.680176 6.5678716 6.6407704 6.760078 7.0270095 6.8928347
1367739_at 4.1595135 4.405036 4.3571224 4.4518847 4.2783537 4.3815227 4.223375 4.287718 4.035511 4.060115 4.444216 4.5681224
1367740_at 6.7569027 6.312745 6.639988 6.4119124 6.2206783 6.234704 6.3479857 6.373813 6.422097 6.3811216 6.3241644 6.1795855
1367741_at 10.244175 10.295666 10.536957 10.735307 10.736112 10.923381 11.219524 10.381484 11.200219 11.264322 10.792758 10.625635
1367742_at 5.656617 5.5163603 5.5051646 5.662772 5.4722695 5.575913 5.471512 5.492566 5.4861536 5.489608 5.21561 5.113586
1367743_at 6.496305 6.2097344 5.916761 6.081627 6.236253 6.241504 6.598792 6.2999496 5.6350493 6.212186 6.2856526 6.4732957
1367744_at 6.1256814 6.1665344 6.477888 6.325162 6.2182336 6.261207 5.976304 6.096506 6.3937955 6.1666627 6.124225 6.3254495
1367745_at 8.523794 8.43592 8.273888 8.285858 8.341474 8.316141 8.365158 8.451302 8.266686 8.353559 8.109836 8.351323
1367746_a_at 8.028742 8.061848 8.026733 7.8641424 8.049139 8.052595 8.146006 7.9852557 8.068483 8.045624 8.199051 8.219486
1367747_at 8.160788 8.380005 8.595631 8.196462 8.29315 8.29183 8.147535 8.265116 8.295486 8.103992 8.190821 8.334641
1367748_at 9.338463 9.191487 9.1291065 9.070891 9.202436 9.063478 9.16089 9.18431 9.133047 8.881405 9.062739 9.154649
1367749_at 3.6043828 4.6892276 3.369242 3.822809 4.274457 4.2296 5.908823 4.4175835 5.624588 5.659033 4.433152 4.891494
1367750_at 9.376092 9.451432 9.469155 9.275003 9.21116 9.30444 9.235701 9.340929 9.271896 9.109573 9.102849 9.087548
1367751_at 8.227855 8.518616 8.166684 8.412237 8.319168 8.27271 8.264076 8.162111 8.143927 7.991658 7.961921 8.157092
1367752_at 8.782426 8.594104 8.591673 8.568558 8.272809 8.314564 8.381809 8.452443 8.155202 8.157715 8.231754 8.212291
1367753_at 6.9124737 6.9980664 6.8136864 6.5659246 6.5044208 6.857929 6.7975745 6.657847 6.8734117 6.707884 6.7132635 6.529274
1367754_s_at 10.720929 10.733422 10.830851 10.798493 10.587119 10.871188 10.927806 10.7153015 10.687803 10.9031515 11.145152 11.29966
1367755_at 13.573219 13.590231 13.576909 13.697836 13.606179 13.644342 13.615466 13.472128 13.506048 13.542144 13.63808 13.538221
1367756_at 9.771654 9.70115 9.830681 9.795739 9.675983 9.627843 9.846877 9.939568 9.918297 9.792867 9.502026 9.629823
1367757_at 12.428085 12.473959 12.498901 12.353622 12.400853 12.476702 12.406058 12.440762 12.4189625 12.273209 12.389493 12.363383
1367758_at 8.929995 8.568506 8.806689 9.18114 8.753664 8.8272 8.711651 9.01785 8.734215 8.5854225 8.243621 8.372397
1367759_at 9.029744 8.78014 8.795501 8.930843 8.82189 8.627171 8.6273985 8.908982 8.419551 8.573699 8.779303 8.557088
1367760_at 8.731028 8.666202 8.692393 8.777507 8.619968 8.63133 8.743699 8.652253 8.644448 8.709375 8.682061 8.697916
1367761_at 7.78981 8.061507 7.807231 7.9439516 7.811688 7.763671 8.050877 7.6169257 7.7295284 7.755686 7.5779004 7.5622168
1367762_at 5.046784 5.103246 4.9960546 4.8712034 5.0466204 5.1504793 5.1723967 4.955588 4.9824085 4.886861 4.8969297 4.970006
1367763_at 11.5026865 11.238221 11.221585 10.902618 11.351709 11.373026 11.318422 11.290763 11.335923 11.044595 11.037046 10.962474
1367764_at 8.339673 8.160843 8.289218 8.282723 8.475722 7.931946 8.827543 8.448868 8.759243 8.845646 8.848911 8.738594
1367765_at 10.737113 9.391374 10.398907 9.941689 10.05734 9.966938 9.892593 10.700542 10.160528 10.222386 9.962275 10.480905
1367766_at 11.040484 11.083454 11.129165 10.799623 10.939978 11.069684 11.018233 11.041598 11.0588255 11.201076 11.154312 11.1106615
1367767_at 10.497703 10.511263 10.469234 10.473408 10.509371 10.702265 10.492214 10.460517 10.495864 10.665856 10.61715 10.614041
1367768_at 5.4884343 5.208369 5.3063955 5.212273 5.324117 5.1167445 5.0837655 5.189247 5.5068583 5.0161157 5.035473 5.4322777
1367769_at 9.084711 8.960969 9.028599 8.896185 9.114753 9.114988 9.090905 8.875574 9.105501 9.024981 8.89316 9.105026
1367770_at 10.214186 10.0453005 9.971342 10.035363 10.006597 10.000566 10.181568 10.035609 10.053857 10.306847 10.30029 10.180232
1367771_at 9.922985 10.238676 10.370323 11.064705 9.735299 10.408056 11.303323 10.50345 10.903713 10.538815 10.164086 9.467797
1367772_at 8.436762 8.194201 8.154002 8.262171 8.374893 8.353239 8.319117 8.238586 8.441348 8.369484 8.046159 8.123018
1367773_at 10.143854 10.207333 10.134638 9.977775 10.08301 9.98988 10.008568 10.045282 10.02729 10.087767 9.88079 10.2543745
1367774_at 13.35969 13.3304 13.360415 13.324406 13.433715 13.332797 13.291309 13.473367 13.511852 13.308569 13.3712 13.476268
1367775_at 12.345136 12.505942 11.674628 12.455659 12.802397 12.742332 12.621717 12.329966 12.745277 12.303885 11.872609 12.046767
1367776_at 6.816483 6.0608315 6.733034 6.280291 6.7726183 6.16012 6.1157255 6.68944 7.231552 5.7618337 5.25762 5.124442
1367777_at 11.629594 11.541301 11.406197 11.363583 11.315215 11.588412 11.663192 11.286226 11.291034 11.808394 11.706954 11.62815
1367778_at 9.154686 9.20599 9.012934 9.091447 9.086718 9.021535 9.116953 9.047746 9.037943 9.149221 9.09059 8.969421
1367779_at 6.6412935 6.6312046 6.591486 6.797203 6.4819427 6.5268397 6.6614156 6.4817195 6.528605 6.553892 6.5359235 6.732567
1367780_at 7.3580856 7.073327 7.3433347 6.975218 7.321073 7.1695466 6.9503164 7.1283607 7.367884 6.974871 7.293452 6.81811
1367781_at 3.6071527 3.6187088 3.8897922 3.81936 3.679981 3.9961774 4.0991955 3.753987 3.7964747 3.7278697 3.839125 3.8350837
1367782_at 4.4755297 4.534162 4.5836577 4.592656 4.5645714 4.481193 4.4460483 4.4094763 4.317992 4.391904 4.742199 4.564068
1367783_at 12.064975 12.022718 12.046315 12.101051 12.157556 12.311615 12.243465 12.000236 12.199817 12.093111 12.181086 12.136755
1367784_a_at 13.047347 12.783958 12.54529 12.71075 12.647171 12.908674 12.980667 12.662541 12.670873 13.001428 13.127623 13.013991
1367785_at 4.198086 4.2013807 4.3104753 4.446393 4.2934494 4.510186 4.21819 4.2384863 4.3162074 4.5381336 4.492027 4.343915
1367786_at 10.528752 10.235449 10.650183 10.179378 10.294165 10.503565 10.272825 10.37668 9.932918 10.117773 10.515957 10.490413
1367787_at 5.7288756 5.7321634 5.8399954 5.8250175 5.5387726 5.717706 5.741763 5.494177 5.6803255 5.7079506 5.466111 5.6540656
1367788_at 7.925405 7.9867163 8.040791 8.029397 7.991256 7.9927325 8.097265 7.985606 7.9523897 8.097017 7.9435663 7.901617
1367789_at 7.5219316 7.4702845 7.1646237 7.389056 7.2868886 7.3806286 7.4599924 7.4253993 7.3528686 7.4490247 7.1759048 7.306114
1367790_at 9.682443 9.726714 9.613424 9.563173 9.395114 9.432922 9.64882 9.534236 9.445932 9.461205 9.206919 9.453928
1367791_at 7.7592654 7.491577 7.5898924 7.2599807 7.1353536 7.2498617 7.262319 7.4479446 7.4194593 7.361533 7.8188443 7.5753074
1367792_at 3.9967632 4.1803207 4.184568 4.352379 4.1958313 4.2505713 4.119839 4.248895 4.3011513 4.244638 4.5131593 4.109586
1367793_at 13.039287 13.082098 13.130913 13.030729 12.919854 13.05068 13.047252 13.03738 12.986016 12.848903 12.912376 13.076469
1367794_at 5.9834504 6.9401217 5.8504744 6.083082 5.698413 6.5487986 6.121521 4.984275 5.1127954 9.179766 7.8496313 6.456945
1367795_at 8.190216 8.164829 8.096849 8.437177 8.184356 8.185596 8.570911 8.302505 8.245974 8.579916 8.1698885 8.08298
1367796_at 8.247428 8.01175 8.023887 8.21888 8.2026 7.995573 8.153664 8.202617 8.018616 8.068592 8.223211 8.313015
1367797_at 6.420711 6.109525 6.162706 6.186329 6.432651 6.2295895 6.2200537 6.2238 6.398184 6.390007 6.5795283 6.552842
1367798_at 12.27581 12.259051 12.123746 12.328918 12.272885 12.109903 12.34441 12.330839 12.258168 12.259672 12.226773 12.118405
1367799_at 5.4406137 5.629299 5.600239 5.517716 5.528017 5.7140856 5.592017 5.9300656 5.523602 5.433632 5.753095 5.6037292
1367800_at 6.962006 7.1791563 6.9117146 7.405237 7.0599117 7.175476 6.810306 6.8362913 7.411517 6.7759814 6.8410873 6.720167
1367801_at 8.876671 8.928344 8.8981285 8.639589 8.669956 8.647671 8.999696 8.771121 8.93346 8.86313 9.036346 8.917953
1367802_at 9.514289 10.014567 10.154989 10.683312 8.707894 9.91307 10.653443 9.676028 9.139222 9.513927 9.08036 8.8490925
1367803_at 6.8461876 6.627177 6.7309856 6.8392215 7.1282253 6.522438 6.8618627 6.781049 6.7695923 6.787266 6.7793465 6.8867707
1367804_at 12.947152 12.890383 12.777881 12.88329 12.937988 12.947568 12.767682 12.885897 12.88416 13.150093 13.1454735 13.165573
1367805_at 4.743287 4.8443933 4.8925653 5.1776986 4.7086 4.9378157 4.8000903 4.851306 4.8216586 4.9618897 4.8702784 4.856941
1367806_at 5.2767067 5.115438 5.1883307 5.1973796 5.0758786 5.282569 5.2262187 5.298371 5.235341 5.2250586 5.2250085 5.438611
1367807_at 9.122598 8.961581 8.79519 8.994378 8.983868 8.804744 8.992069 8.992577 8.982032 8.798372 9.027133 9.0834
1367808_at 10.384313 10.604757 10.707119 10.517116 10.458564 10.58436 10.579612 10.524816 10.356371 10.540261 10.42835 10.486086
1367809_at 4.919109 4.719662 4.970402 4.874934 4.6855106 4.8666167 4.7904644 4.5894933 4.716671 4.5418873 4.868431 4.7347875
1367810_at 5.998132 6.236179 6.2919703 6.3842545 6.0645 6.394437 6.305086 6.1719413 6.280972 6.218896 6.3090935 6.4674597
1367811_at 5.381177 4.9648614 5.139631 4.919855 5.066086 5.2912784 5.2892523 4.751989 5.2473063 5.5303893 5.4683027 5.6235843
1367812_at 7.300698 7.4250846 7.169692 7.595029 7.2467756 7.5549717 7.6434574 7.6686587 7.4832473 7.796075 7.570557 7.570038
1367813_at 8.398979 8.343989 8.594233 7.9813147 8.145578 8.142889 8.0629635 8.217514 8.151128 7.7073116 7.8626304 8.205745
1367814_at 8.529658 8.6729965 8.537135 8.548212 8.325003 8.309931 8.331095 8.456233 8.235886 8.622881 9.081835 9.193546
1367815_at 8.597117 8.564441 8.423094 8.412564 8.381836 8.564621 8.717455 8.477207 8.377174 8.449283 8.393004 8.412802
1367816_at 6.0302715 5.4871354 5.67357 5.865402 5.4736137 5.388338 5.5406404 5.5918775 5.432742 5.2969227 6.1067243 5.345177
1367817_at 7.487406 7.4932985 7.4883714 7.388881 7.336325 7.2473583 7.488327 7.345048 7.2774196 7.319465 7.3572783 7.6191154
1367818_at 9.478949 9.607473 9.614789 9.440953 9.453861 9.63892 9.534913 9.634796 9.476191 9.537561 9.211764 9.271683
1367819_at 12.020934 11.9721 11.818975 11.949853 11.907966 11.903629 12.08962 11.93916 11.9853 11.904018 11.755005 11.759446
1367820_at 9.255898 9.273603 9.326473 9.041235 8.941845 9.218153 9.311704 9.075513 9.093788 9.07477 9.068705 9.143438
1367821_a_at 3.9852612 3.9527314 3.9715736 3.944007 4.2438345 3.864317 4.052166 4.062993 3.762272 3.735353 3.9159012 3.9932861
1367822_at 5.404088 5.4720225 5.514074 5.566489 5.6462636 5.7125945 5.422683 5.7036915 5.5804315 5.4058614 5.5944514 5.4587297
1367823_at 5.040087 5.032223 5.1601624 5.0409584 5.052462 5.1254487 4.9732037 5.0244346 5.1064954 5.2880406 4.8621926 5.1940875
1367824_at 9.017701 8.810455 8.786159 8.751479 8.805418 8.92678 8.973809 8.723747 8.911346 8.963913 8.771118 8.8490505
1367825_at 6.0924873 6.140375 6.2836924 6.2874875 6.090538 6.394153 6.0967216 6.3069005 6.0139318 6.237076 6.1844816 6.4241505
1367826_at 10.748063 10.34002 10.397099 10.187058 10.573296 10.380377 10.414064 10.273122 9.9133835 9.728605 9.939961 10.222545
1367827_at 10.078327 10.025022 10.1092825 10.007427 9.957802 10.119364 10.002396 10.013094 9.95372 10.139796 10.0665245 9.9558525
1367828_at 9.636695 9.452366 9.433148 9.543349 9.488724 9.480125 9.569516 9.391825 9.51134 9.508188 9.269943 9.504741
1367829_at 11.449698 11.4401245 11.424768 11.429769 11.403993 11.509228 11.422712 11.467712 11.442031 11.406023 11.386362 11.370436
1367830_a_at 7.340569 7.0746922 7.197787 7.209547 7.2383804 7.262327 7.165946 7.11856 7.0346575 7.4440126 7.575498 7.418659
1367831_at 8.391131 8.329716 8.411768 8.29755 8.280739 8.351898 8.406443 8.287543 8.169503 8.360305 8.396832 8.372971
1367832_at 11.491184 11.406923 11.485144 11.633257 11.562882 11.330782 11.444214 11.525627 11.56898 11.44901 11.188286 11.410827
1367833_at 9.679848 9.697392 9.785924 9.738894 9.671137 9.806118 9.840986 9.796822 9.714997 9.73163 9.570062 9.654813
1367834_at 7.6645594 7.705698 7.6771255 7.6971846 7.8415556 7.6971865 7.756588 7.456582 7.8682814 8.008783 7.6312075 8.076885
1367835_at 5.362787 5.0769296 5.450363 5.284657 5.164801 5.4039903 5.384876 5.3001947 5.3723283 5.3628483 5.4088283 5.593775
1367836_at 9.892235 8.881239 9.400802 10.007893 9.898222 9.665692 10.117063 9.660909 9.689905 10.398191 9.888244 9.671519
1367837_at 10.030291 9.97895 10.148072 9.95265 9.912024 10.058589 10.102706 10.015228 9.941843 10.051578 10.013536 9.935612
1367838_at 12.1632595 12.488864 12.534221 12.4964695 12.79416 12.5060005 12.656912 12.589399 12.924451 12.356853 12.620494 12.394297
1367839_at 10.473386 10.6428385 10.613933 10.483477 10.358252 10.674037 10.457963 10.75145 10.747706 11.011541 10.663945 10.728343
1367840_at 8.222439 8.134217 8.037737 7.949207 8.2122555 8.146995 8.254629 8.055963 8.096979 8.022102 7.9178534 7.981496
1367841_a_at 3.532626 3.4614196 3.6740706 3.595745 3.4863122 3.6750398 3.581357 3.6690702 3.5672066 3.6523418 3.509157 3.58993
1367842_at 5.971907 6.025656 6.1471276 5.939253 5.798565 6.1464577 6.1007676 6.1552286 5.8468637 6.040777 6.102425 6.163048
1367843_at 10.691881 10.60335 10.632203 10.442333 10.577843 10.689836 10.670669 10.529059 10.661494 10.591575 10.299603 10.449363
1367844_at 8.566746 8.562492 8.4981 8.3738365 8.226412 8.562751 8.503625 8.348917 8.3833885 8.466301 8.45192 8.409823
1367845_at 3.3398108 3.517485 3.7035065 3.7291937 3.7660837 3.260554 3.5422664 3.4750986 3.546424 3.4711702 3.273224 3.607081
1367846_at 6.2839494 6.097926 6.2779922 6.137689 5.76376 6.0411897 6.172249 6.269323 6.2198606 6.220783 7.032322 6.288756
1367847_at 8.431724 8.647746 7.899689 7.8059864 8.132698 8.072592 8.05562 7.8366194 7.7671747 9.946388 9.718602 10.614818
1367848_at 7.492776 7.683411 7.6142755 7.4846025 7.3824563 7.697828 7.555894 7.5845227 7.6013813 7.6431355 7.6952806 7.5040493
1367849_at 9.351989 9.406746 9.162946 9.211187 9.170572 9.117908 9.310914 9.439721 9.141295 9.128639 9.368124 9.494479
1367850_at 8.712401 8.762501 8.669027 8.659245 8.294321 8.078203 8.157835 8.153987 8.046442 8.183477 8.4511795 8.315379
1367851_at 4.2550693 3.9592607 4.0649586 3.8424554 4.0502377 4.0594826 3.8667147 4.0786753 3.8832314 3.9111874 4.0802755 4.127061
1367852_s_at 4.328776 4.682704 4.775113 4.911096 4.7420683 4.656968 4.7171307 4.5545306 4.618636 4.773841 4.920271 4.915452
1367853_at 7.9472837 7.947644 7.8830724 8.005202 8.0866 7.846288 8.094474 8.043383 8.180531 7.485853 7.834146 7.7553754
1367854_at 11.543018 11.945333 11.89475 11.396486 11.770832 11.779579 11.031516 11.684696 11.827087 11.310222 10.518599 11.773062
1367855_at 9.224799 8.642866 8.679887 8.950008 8.69186 8.860752 9.205995 9.145601 8.832244 9.103233 9.092174 9.092057
1367856_at 8.971794 8.651502 9.585551 8.682955 8.838377 8.455094 8.342848 8.923227 9.060328 8.596504 8.728893 9.258435
1367857_at 12.369855 12.123705 12.31223 12.311217 12.328436 12.031464 12.1883 12.397087 12.288135 12.000942 12.002764 12.470621
1367858_at 4.004299 3.8027172 3.817888 3.829313 4.0921636 3.7521772 4.0055695 3.9860487 3.9821 4.0771885 3.8316514 3.906338
1367859_at 5.188751 5.4932876 5.4060364 5.152795 5.159075 5.142466 5.403067 5.2425294 5.3841906 5.108951 5.1775813 5.0494013
1367860_a_at 9.963182 9.187063 9.252105 9.629326 9.862171 9.37865 9.806948 9.302183 9.673981 9.616299 9.973791 10.050409
1367861_at 6.1779532 5.737429 5.9979954 5.5452523 5.6898556 5.555151 5.793931 5.560316 5.3921137 5.46362 5.6942277 5.1173787
1367862_at 3.9926322 4.1289005 4.035131 4.442962 4.1121726 4.1428366 3.99152 3.7109299 3.7079706 4.293103 4.1409492 4.12554
1367863_at 7.9605494 8.037101 8.194138 7.928712 8.062988 8.2467575 7.967634 7.9986625 7.996021 8.05007 7.938864 7.945016
1367864_at 5.6735783 5.8261075 5.6319885 5.6508427 5.8597383 5.822103 5.818252 5.7493205 5.7885914 5.5588894 5.8847804 5.6472945
1367865_at 7.5715237 7.64648 7.4751625 7.684941 7.7568026 6.9913774 7.5741854 7.6569457 7.381671 7.58736 7.5615673 7.2450333
1367866_at 5.783558 6.059772 6.0937877 6.199036 6.0194535 6.193596 6.064951 6.1505404 6.264281 5.7617054 5.8108234 5.6503997
1367867_at 9.165342 9.098472 9.165008 8.944973 9.095098 8.791736 8.982317 9.039583 9.051962 8.95975 8.980334 9.124899
1367868_at 6.774385 6.8126388 6.8300314 6.639417 6.6862445 6.6932073 6.93789 6.810685 6.456972 6.8820295 6.833311 6.8467846
1367869_at 10.330793 10.265763 10.16481 10.293582 10.280351 10.11695 10.242741 10.336941 10.300662 10.235111 10.153643 10.363295
1367870_at 9.68434 9.768706 9.809699 9.798851 9.81385 9.7716465 9.835536 9.831263 9.768374 9.876878 9.87096 9.702427
1367871_at 13.346282 13.48321 13.406117 13.301471 13.333568 13.625201 13.450817 13.508082 13.384522 13.292403 13.471884 13.513633
1367872_at 8.302844 8.403894 8.322298 8.339728 8.261578 8.14635 8.366734 8.407886 8.3679 8.508117 8.503427 8.57269
1367873_at 9.63394 9.569025 9.490988 9.556963 9.529205 9.465553 9.519413 9.552853 9.524339 9.549794 9.620578 9.696045
1367874_at 6.917562 6.671293 6.311591 6.6477 6.5358853 6.0466084 6.541596 6.669076 6.5727773 6.306573 6.014344 6.34313
1367875_at 8.867334 8.912202 8.95104 8.931376 8.944302 8.8239155 8.961899 8.908627 8.95335 8.981738 8.92947 8.93205
1367876_at 6.5521164 6.338844 6.5136666 6.448293 6.341951 6.368089 6.675465 6.487142 6.3782973 6.4066005 6.4936466 6.526824
1367877_at 8.0084915 8.142086 8.054848 8.162817 7.9600124 7.919447 8.120102 8.154505 7.9529357 8.054342 7.7151875 7.718791
1367878_at 8.57175 8.713331 8.836228 8.66983 8.787882 8.762702 8.893582 8.663455 9.140613 9.000735 8.781613 8.924068
1367879_at 7.539711 7.815288 7.685774 7.4643683 7.421047 7.6892734 7.6170626 7.6192765 7.3960934 7.728829 7.144526 7.4771075
1367880_at 5.364724 5.4774857 5.5477667 5.38573 5.467318 5.394033 5.636448 5.506026 5.4925866 5.2983694 5.2958245 5.330752
1367881_at 7.6968327 7.3428764 7.4307885 7.6275125 7.3165717 7.395243 7.572405 7.475419 7.460326 7.6770587 7.855653 7.9876976
1367882_at 6.6028633 6.6481385 6.7290044 6.5733614 6.669976 6.911001 6.6519127 6.5281076 6.3637743 6.6601505 6.6469274 6.5619435
1367883_at 7.2052536 7.0589275 7.052346 7.085981 7.289582 7.126015 7.208417 7.425785 7.3542566 7.341679 7.208428 7.0446005
1367884_at 10.580316 10.531684 10.550559 10.429415 10.405847 10.418878 10.481959 10.614877 10.392581 10.568742 10.51458 10.712943
1367885_at 11.920944 12.072973 12.036939 11.968376 11.967852 12.1950245 11.995298 12.087299 12.034502 11.799017 11.978575 11.855546
1367886_at 7.4363317 7.4048357 7.3844495 7.5182114 7.616385 7.4262547 7.540415 7.6141915 7.5216827 7.5841675 7.6171947 7.6900845
1367887_at 12.72619 12.700983 12.6323595 12.705246 12.768433 12.639185 12.770346 12.71521 12.650997 12.575168 12.609545 12.661354
1367888_at 3.8477502 3.9132993 3.9622786 3.9636962 3.9610777 4.0000067 3.6727173 3.888188 3.6261227 4.021221 3.7111778 4.1066008
1367889_at 9.513797 9.15642 8.955189 9.039822 9.047384 9.052664 9.042486 9.094533 8.966195 8.977554 9.005089 9.132637
1367890_at 6.9853544 7.005624 6.9167495 7.0101614 7.4206676 6.8061376 6.9993725 6.989344 7.173483 6.7015014 6.784617 6.9214563
1367891_a_at 5.4609623 5.4774017 5.525282 5.424254 5.658413 5.660164 5.689058 5.692339 5.6877003 5.4259458 5.656874 5.723219
1367892_at 10.110008 10.072296 9.993008 9.940245 10.100638 10.144671 10.212981 10.014839 9.881997 10.005689 10.004999 10.210805
1367893_a_at 7.376979 7.3239 7.287214 7.3249707 7.3374467 7.176344 7.2805214 7.52702 7.3418403 7.176671 7.3894205 7.219528
1367894_at 11.209592 11.829893 11.695268 11.858239 10.724955 11.6519165 11.57041 11.639733 11.540436 11.580635 11.24081 12.006338
1367895_at 11.092118 11.09055 11.085766 11.251677 11.26408 11.14867 11.252335 11.301869 11.166242 11.229446 11.262581 11.248046
1367896_at 13.721091 13.675315 13.688494 13.568956 13.314568 13.698571 13.666765 13.349339 13.314131 13.617731 12.782108 12.772217
1367897_at 10.703165 10.650377 10.726392 10.803578 10.683742 10.650168 10.759223 10.71952 10.720962 10.686075 10.497628 10.592134
1367898_at 9.606256 9.630337 9.704564 9.644905 9.633398 9.869663 9.738285 9.59299 9.630633 9.815389 10.057192 9.644619
1367899_at 7.355169 7.5330157 7.6751876 7.3435516 7.2279706 7.7675805 7.454855 7.686898 7.719402 7.142016 8.341405 8.009395
1367900_at 8.508209 8.6522 8.681854 8.290968 8.2764 8.498702 8.306012 8.375922 8.4392185 8.056194 8.639614 8.514532
1367901_at 8.841291 8.666027 8.642605 8.608414 8.757953 8.574539 8.783842 8.922113 8.802998 8.745534 8.849056 8.828969
1367902_at 7.929651 7.9991045 7.8605523 7.585145 7.7379117 7.748927 7.829465 7.9449167 7.8957496 7.8630714 8.088264 7.871842
1367903_at 9.461518 9.431044 9.2021 9.280181 9.371497 9.397198 9.400422 9.188526 9.344068 9.3252325 9.424837 9.364531
1367904_at 6.450002 5.2740498 6.0540075 6.3198676 4.545635 5.9033046 5.265129 6.490974 6.098931 6.82104 5.164255 6.8615813
1367905_at 10.686282 10.639978 10.615738 10.532707 10.569355 10.52572 10.554487 10.836499 10.691457 10.642106 11.032453 10.746433
1367906_at 9.982229 9.915652 9.9665 9.8186035 9.759684 9.854035 9.836143 9.811624 9.854035 9.708965 9.513535 9.562935
1367907_a_at 8.780558 8.527908 8.784478 8.656521 8.4749155 8.816857 8.800278 8.825405 8.573186 8.829047 8.988697 8.984189
1367908_at 11.713329 11.740207 11.689212 11.584304 11.622031 11.712658 11.594443 11.699737 11.683711 11.591482 11.629075 11.619245
1367909_at 11.379875 11.604334 11.470327 11.662309 11.397972 11.334757 11.444034 11.370275 11.464439 11.423543 11.38848 11.3592205
1367910_at 7.708968 7.7101564 7.51782 7.9224935 7.956348 7.7413383 8.042595 7.7581015 7.873071 8.052734 7.9336867 8.078059
1367911_at 7.5836163 7.3544054 7.647661 7.5683575 7.3238225 7.2848954 7.6818852 7.417182 7.6025105 7.500782 7.2436256 7.113212
1367912_at 6.7121315 6.345152 6.438584 6.355069 6.2448773 6.2822237 6.456184 6.412154 6.530295 6.194885 6.477563 6.549818
1367913_at 6.5695944 6.6340747 6.5188694 6.325162 6.399354 6.2723317 6.5137725 6.6014695 6.6277695 6.737477 7.1195107 7.2244973
1367914_at 6.748072 6.60393 6.7188983 6.4420385 6.4154983 6.2519565 6.493443 6.4988327 6.519484 6.352753 6.6610646 6.436647
1367915_at 8.9376745 8.917526 8.741281 8.777018 8.784672 8.810973 8.890996 8.885855 8.748339 8.923039 8.915238 8.938501
1367916_at 5.447013 5.6544313 5.3118486 5.6743608 5.536034 5.762931 5.521457 5.776827 5.5561304 5.615613 5.8517756 5.852472
1367917_at 13.324104 13.322023 13.331197 13.3797865 13.410354 13.393532 13.349031 13.341329 13.270789 13.395768 13.247029 13.258926
1367918_at 4.684699 4.9109406 4.7846394 4.5037956 4.660404 4.8144374 4.8081923 4.841041 4.995834 5.117314 5.003844 4.7730503
1367919_at 5.7286654 5.538194 5.614728 5.6780167 5.8924646 5.6745114 5.5516467 5.687933 5.8220353 5.6600857 5.5838704 5.1390944
1367920_at 5.6820707 5.085692 5.222453 5.107722 5.0003767 5.1917434 5.7288184 5.105971 5.026461 4.615686 4.8112817 4.6152124
1367921_at 7.677429 7.6356263 7.3459773 7.4763856 7.4118443 7.1893625 7.56805 7.5893507 7.463306 7.4653935 7.496194 7.568905
1367922_at 7.94226 7.9491105 7.8376923 7.956975 7.934244 7.8762164 7.906698 7.821301 7.761966 7.8489265 7.7478437 7.829792
1367923_at 5.4084597 5.262189 5.1459923 5.4088693 5.139306 5.124213 5.2064466 5.5799527 5.0704117 5.5708585 5.4489303 5.237158
1367924_at 7.356289 7.3449993 7.599144 7.295285 7.426318 7.1607013 7.155031 7.2786536 7.1399293 7.246907 7.6897707 7.3234315
1367925_at 7.9357643 7.9939694 7.819525 7.7621083 7.9726486 7.8369975 7.906898 8.012518 7.7219143 7.7825665 8.074126 7.9560466
1367926_at 8.50542 8.39731 8.4956875 8.1282215 8.55038 8.53982 8.537427 8.632535 8.619447 8.460331 8.3816185 8.562511
1367927_at 10.552844 10.629944 10.646389 10.529241 10.633232 10.766526 10.575511 10.67077 10.641578 10.62002 10.632879 10.787214
1367928_at 3.8154352 3.872802 3.9180703 3.7139678 4.140743 4.0154896 3.940634 3.905751 3.7420058 3.988305 3.8150105 3.929175
1367929_at 10.192099 10.354332 10.296377 10.32951 10.498333 10.210686 10.229208 10.241182 10.41453 10.2459545 9.972422 10.14045
1367930_at 3.5816908 3.507593 3.5916076 3.9896493 3.9086277 3.656445 3.5773983 3.809677 3.508473 3.994102 3.9657614 3.8857946
1367931_a_at 9.431615 9.107352 9.225392 9.269181 9.29834 9.294152 9.386986 9.2431555 9.171662 9.385552 9.212266 9.500914
1367932_at 12.289312 12.453358 12.234933 12.469709 12.055131 12.404483 12.001917 12.302202 12.407255 12.652098 12.182913 11.945701
1367933_at 8.137043 7.969813 7.9635477 8.053436 8.260166 7.714294 7.808905 7.9552507 8.074621 7.87868 8.192116 8.585847
1367934_at 5.907076 5.9628034 5.9113855 5.5965567 5.7697897 5.830613 5.680155 5.832066 5.764301 5.900772 5.9830894 5.9887304
1367935_at 9.001249 9.065202 8.860302 9.013733 9.116409 9.075512 9.034311 8.903507 8.993268 9.197263 9.021651 9.014023
1367936_at 7.427121 7.4359236 7.405623 7.374615 7.4309216 7.1092787 7.461671 7.3039465 7.3676395 7.3657775 7.502378 7.2558393
1367937_at 8.394476 8.457861 7.823629 8.229921 8.635994 7.9903812 7.9795837 8.255489 8.36623 7.7266455 8.062918 8.013842
1367938_at 11.05315 10.915788 10.942273 10.982867 11.026302 11.242082 11.102378 11.058104 10.915707 11.194791 11.276031 10.860893
1367939_at 10.7387 10.39814 10.933748 10.821319 10.849348 10.812679 11.099099 10.971069 10.944512 10.989081 11.495974 10.833489
1367940_at 6.8604875 6.5916886 6.642528 6.558828 6.3695273 6.139746 6.087797 6.537627 6.07012 5.67376 6.318716 6.1040273
1367941_at 9.154636 9.277515 9.2320595 9.129969 9.130165 9.295538 9.135939 9.080757 9.188577 9.157276 9.181934 9.194054
1367942_at 7.7729053 7.222331 7.783853 7.7518477 7.9092646 7.4491115 7.6134987 7.11556 7.505015 7.510821 7.158748 7.579119
1367943_at 7.520645 7.537942 7.6317964 7.421459 7.474834 7.6544127 7.605894 7.362091 7.5177097 7.48216 7.559682 7.7182345
1367944_at 5.163965 5.374968 5.612314 5.5712757 5.402582 5.6169124 5.510587 5.6003704 5.268036 5.7542157 5.6530595 5.622308
1367945_at 11.391698 11.42841 11.205257 10.94565 11.137173 11.129351 11.193494 10.94945 11.112158 10.968886 11.18326 11.004318
1367946_at 9.306781 9.519667 9.699589 9.441058 9.148275 9.197946 9.406306 9.515566 9.341347 9.328011 8.90402 9.420681
1367947_at 8.750142 8.809406 8.720318 8.760211 8.738124 8.843246 8.70795 8.756 8.755405 8.746096 8.641296 8.714981
1367948_a_at 10.517347 10.496186 10.243308 10.474069 10.493271 10.262348 10.532198 10.54464 10.5488405 10.414299 10.377486 10.446291
1367949_at 5.6759133 5.9148707 5.950124 5.7498083 5.678174 6.1610475 5.8270516 5.8063755 5.594665 6.1109896 6.127736 5.916408
1367950_at 7.791356 7.431552 7.597896 8.098251 8.0312195 7.7124896 8.082857 7.678971 8.1046505 7.8915224 7.748593 8.099268
1367951_at 4.3105984 4.2827954 4.7199793 4.639601 4.385234 4.597791 4.368347 4.561707 4.597365 4.3293858 4.5196457 4.4022303
1367952_at 6.730086 7.0697227 6.6588206 6.866778 6.3026924 6.65027 6.5947413 6.778081 6.728077 6.689468 6.245499 6.686316
1367953_at 5.0481863 4.678917 4.754043 4.788354 4.8484635 4.5900974 5.113574 4.919386 4.8312025 4.6289454 4.6007247 4.7813478
1367954_at 7.391283 7.127293 6.802097 6.6848984 7.0581255 6.347164 7.1471133 6.7430043 6.8934884 6.9244485 6.9023337 6.5713587
1367955_at 6.55281 5.910187 6.122699 6.161548 6.2698374 6.2319365 6.253847 6.1036487 6.2761035 6.2846985 6.114675 6.1688056
1367956_at 5.003454 5.07224 4.9797173 5.266784 5.4396105 4.951432 5.125745 5.190198 4.8938475 5.1065106 4.9679146 4.9210806
1367957_at 9.383405 7.804739 8.495611 8.615291 9.478561 8.368941 8.337595 8.403323 7.9847693 7.8453565 8.40822 8.604876
1367958_at 9.035199 8.813443 8.751893 8.77475 8.939987 8.87001 8.957451 8.849136 8.983721 8.810259 8.684019 8.710354
1367959_a_at 6.0557203 5.8873405 5.868638 6.1708755 5.8480263 5.723878 6.275032 5.6407075 5.6725492 6.3744164 6.2157164 5.874292
1367960_at 8.486858 8.8207035 8.516247 8.962034 8.489509 8.345675 9.018369 8.690511 8.829699 9.14965 8.923529 8.551846
1367961_at 4.241837 4.0562925 4.4556403 4.472027 4.2502623 4.351652 4.243602 4.339513 4.4338036 4.4908543 4.3635025 4.435545
1367962_at 4.640761 4.4821362 4.5523324 4.2763634 4.467531 4.5213523 4.3495913 4.3682404 4.174896 4.4236107 4.5607677 4.488692
1367963_at 6.9508886 7.207642 7.109588 7.321406 6.878058 6.9923015 7.1231637 7.108205 7.163405 6.994086 6.8894 7.04324
1367964_at 4.9526567 5.122178 5.204441 4.9753 4.8077393 5.023627 4.9289303 4.9014444 4.992849 4.972392 4.8224096 4.900548
1367965_at 5.943495 6.0054173 6.06658 6.276937 5.945447 6.231583 5.997276 5.956693 6.095325 6.2953253 6.266164 5.9885926
1367966_at 9.538654 9.619913 9.541258 9.46991 9.35289 9.431353 9.539923 9.61006 9.415655 9.4322605 9.3128605 9.332199
1367967_at 7.06689 6.8164296 7.002359 6.966118 6.7546673 7.0124784 7.0789332 7.019566 7.2721276 7.277607 7.013705 6.816316
1367968_at 3.5084178 3.5987723 3.818826 3.7768288 3.577256 3.5280685 3.6446674 3.5345855 3.4884207 3.7598455 3.6453173 3.6740701
1367969_at 10.628525 10.571385 10.555295 10.617539 10.472264 10.558883 10.612046 10.623677 10.485919 10.61566 10.7934885 10.721141
1367970_at 4.3059235 4.5932264 4.363587 4.0938663 4.6931686 4.353426 4.2454796 4.125917 4.4495783 4.153085 4.420581 4.471607
1367971_at 10.226413 10.167872 10.136505 10.150632 10.133907 10.109481 10.206668 10.071946 10.0859375 10.136006 10.191604 10.204191
1367972_at 9.907662 9.975254 9.851654 9.935204 9.905611 9.895243 9.973227 9.9392395 10.088954 10.024569 9.924383 9.868708
1367973_at 4.5400047 4.5379663 4.719015 4.2208576 4.3703113 4.527009 4.160304 4.142569 4.099339 4.178385 4.2772937 4.6072936
1367974_at 9.715397 9.497136 9.605928 9.455615 9.580225 9.133902 9.394296 9.305056 9.135643 9.34809 9.759421 9.402176
1367975_at 6.1709585 5.930945 5.7205405 5.9346967 5.873662 5.3902493 5.812112 5.5426707 5.498341 5.8196983 6.3079205 5.6400895
1367976_at 7.7760916 7.577571 7.57904 7.4891973 7.722919 7.5743966 7.845931 7.5577664 7.851373 7.524228 7.413987 7.3054557
1367977_at 3.7020981 3.8550014 3.5922198 4.166289 3.6478431 3.93588 3.5334954 3.6776855 3.6984441 3.9082513 4.2542 4.0325904
1367978_at 5.380748 5.8145127 6.0055256 5.4742393 5.627048 5.8213944 5.6003065 5.4733286 5.559264 5.646093 5.911369 5.769525
1367979_s_at 11.522062 11.654027 11.698489 11.62676 11.425192 11.466741 11.455316 11.8341675 11.780804 11.968125 11.935324 11.791765
1367980_at 8.395954 8.467297 8.453373 8.446869 8.343273 8.305157 8.211863 8.629763 8.300634 8.207926 8.049955 8.289803
1367981_at 7.4473443 7.563025 7.349246 7.400961 7.5461025 7.4870563 7.3906965 7.634794 7.5973506 7.3363967 7.3155055 7.5396347
1367982_at 10.6491785 10.757571 10.9306 10.53316 11.0894165 11.186846 11.517149 10.691674 11.234846 10.517771 9.734697 9.478395
1367983_at 5.4406056 5.3857594 5.3183985 5.4791284 5.674864 5.4508433 5.554853 5.295262 6.0577965 5.799124 5.5873423 5.487321
1367984_at 5.527552 5.6522913 5.4954667 5.3810005 5.2930026 5.5929456 5.6714373 5.2221694 5.333145 5.6476936 5.456877 5.6797194
1367985_at 6.892773 7.0715427 6.767421 7.708987 6.701834 7.1924515 6.902284 6.763719 7.025841 7.6312985 9.616176 8.253745
1367986_at 6.9921055 6.763713 6.6749887 6.6829987 6.625429 6.5440483 6.9921727 6.84348 6.609153 6.7567782 6.6004252 6.980718
1367987_at 8.88046 8.810672 8.602797 8.697623 8.67223 8.587588 8.80202 8.889258 8.654768 8.840336 8.882695 8.9346485
1367988_at 12.985957 13.001316 12.980163 12.999663 13.120782 12.984431 12.901623 13.080214 13.115496 12.913596 13.00009 12.999132
1367989_at 4.1184936 4.61709 4.1926265 4.2355313 4.02851 4.1831884 4.4853153 4.0383434 4.1170287 4.1646533 4.210009 4.004204
1367990_at 4.846501 4.711936 4.9613223 4.8991446 5.063767 4.9731827 5.018065 4.942579 4.850125 5.242075 5.0464706 5.122345
1367991_at 8.900366 8.935519 8.686234 8.8845415 8.825455 8.82682 9.106338 8.841461 9.110976 9.036079 8.922801 8.758868
1367992_at 4.4788256 4.3937984 4.6511674 4.623695 4.4806786 4.743226 4.4766192 4.6519036 4.4590325 4.805166 4.618615 4.568039
1367993_at 7.14481 7.0262074 7.035416 6.9766955 6.87653 7.1346054 7.304714 7.1081605 7.1142626 6.93096 6.980233 6.79158
1367994_at 10.514368 10.468812 10.314527 10.621705 10.811115 10.297455 10.777641 10.550554 10.589631 10.306139 10.542431 10.60382
1367995_at 13.321616 13.230615 13.268746 13.295479 13.274129 13.20548 13.287475 13.230032 13.392177 13.280427 13.118768 13.116508
1367996_a_at 6.297921 6.264593 5.8555264 6.2051263 6.1353526 6.0566516 6.3213387 6.151549 6.1560373 5.922819 6.2609267 6.104235
1367997_at 7.9587736 8.117724 7.986064 7.875057 8.023719 7.96958 8.046091 7.992423 8.0202875 7.8646 7.5966372 8.040267
1367998_at 8.875131 6.080368 10.116484 5.7873607 9.181715 8.37545 5.598267 5.7630835 8.096843 5.8574386 7.6144657 6.412996
1367999_at 12.316589 12.186298 12.090866 12.055094 12.217195 12.027854 12.187986 12.096258 12.060143 12.088663 12.088606 12.098289
1368000_at 14.243158 14.208909 14.1243725 14.155863 14.19837 14.147433 14.182372 14.244376 14.199159 14.287488 14.256431 14.317912
1368001_at 4.065912 4.0045795 4.0337696 3.9880183 4.19011 3.9948852 4.0276227 3.949313 4.008402 3.9614913 4.129036 3.999701
1368002_at 7.3465414 7.4202714 7.107027 7.389303 7.423254 7.4024506 7.5049753 7.6125107 7.541058 7.4469047 7.3781667 7.2309694
1368003_at 5.61833 5.715461 5.459334 5.588166 5.741869 5.320835 5.5132656 5.495562 5.5812273 5.5303893 5.503662 5.2663116
1368004_at 9.519005 9.538994 9.7076435 9.39193 9.350404 9.62505 9.437847 9.519379 9.488219 9.411309 9.460278 9.664422
1368005_at 5.373644 5.4704 5.4400625 5.3325152 5.5105686 5.534145 5.477248 5.244838 5.1993833 5.2772756 5.547463 5.3866997
1368006_at 7.9574847 7.652656 7.584611 7.7056212 7.401173 7.4589806 7.527445 7.31415 7.3886933 7.4023347 7.6739097 7.303759
1368007_at 6.841832 6.8076477 6.739025 6.476412 6.835602 6.688015 6.5491343 6.627362 6.424956 7.418346 8.133757 7.9452705
1368008_at 5.1048555 5.3384013 5.5422378 5.1557508 5.3390245 5.413159 5.3416834 5.3030553 5.0413523 5.3438754 5.727338 5.7612696
1368009_at 9.397863 9.0654545 9.459382 9.03675 9.405431 9.448111 9.142334 9.528547 9.292044 9.482662 9.623683 9.36405
1368010_at 7.7397447 7.64959 7.7023005 7.6720486 7.3902617 7.345416 7.440418 7.429953 7.356493 7.482789 7.683387 7.388423
1368011_at 7.619645 7.842949 7.782324 7.601198 7.6996803 7.7457166 7.656499 7.656645 7.5223145 7.552413 7.5333967 7.6705155
1368012_at 6.627194 6.352905 6.5184197 6.4344935 6.383968 6.555536 6.554856 6.5902886 6.4867997 6.2559905 6.164794 6.4108086
1368013_at 4.3613777 4.214025 4.2945204 4.319625 4.1619463 4.3465967 4.4180975 4.3374233 4.2826567 4.2991533 4.3269663 4.348386
1368014_at 3.907472 4.2163296 4.020097 3.9445944 4.173951 4.03911 4.1306343 4.0437727 3.747424 3.9288108 4.147304 3.8808305
1368015_at 5.7133746 5.90794 5.9005275 5.886325 5.646775 5.863746 5.8488507 5.8083506 5.6940236 5.98971 5.9858065 6.0410542
1368016_at 12.870837 12.922269 12.970709 12.953358 12.865457 12.946846 12.876725 12.861347 12.907884 12.917108 12.9021 12.931209
1368017_at 4.9591203 4.7903185 5.208635 5.168947 5.0763597 5.1772833 5.063132 4.9385614 5.25751 4.9881563 5.2307878 5.1502047
1368018_at 8.858043 8.832573 8.830709 8.825167 8.900373 8.885788 8.833389 9.04265 8.697178 8.904738 8.809557 9.035492
1368019_at 7.372309 7.290709 7.358577 7.4749613 7.251717 7.2879577 7.387833 7.575065 7.509492 7.471313 7.3012414 7.289361
1368020_at 6.7033277 7.1561913 7.1517696 6.8807817 6.5233145 6.9790826 6.263661 7.0675006 7.206135 7.0577207 6.555751 6.7190466
1368021_at 13.545315 13.632295 13.863824 13.693152 13.743347 13.647391 13.498951 13.724459 13.923465 13.711308 13.850493 13.764349
1368022_at 6.8619504 6.836427 6.913601 6.6835704 6.5499625 6.669582 6.708636 6.5103054 6.667627 6.2412744 6.6494045 6.8859053
1368023_at 6.615859 6.480668 6.5361648 6.561235 6.7661195 6.4517164 6.5663886 6.628765 6.226079 6.6643367 6.7951775 6.71558
1368024_at 6.3787084 6.253504 6.495083 6.0554705 6.5919266 6.3386426 6.6794634 6.4435387 6.3806524 6.366462 6.42375 6.50741
1368025_at 7.0911956 7.1145296 7.0718317 7.136871 6.8862777 7.2127295 7.8256054 7.128396 7.305352 7.735307 6.860091 6.722446
1368026_at 7.3534317 7.243897 7.123582 7.21284 7.2611084 7.1776643 7.246088 6.897443 7.0555835 7.0254025 7.1377115 7.05046
1368027_at 6.7428865 6.4642787 6.746109 6.8555794 6.401831 6.4858856 6.49178 6.334784 6.3698444 6.475725 6.7011604 6.6873846
1368028_at 4.142153 4.109154 4.077962 4.017436 4.134598 4.3069115 4.296237 3.9407392 3.9035542 4.088419 4.082832 4.2503023
1368029_at 10.777092 10.772435 10.744228 10.861789 10.839448 10.700527 10.798096 10.83966 10.853579 10.745233 10.763226 10.808247
1368030_at 9.282991 9.225383 9.079768 9.263476 9.401627 9.199507 9.363052 9.371595 9.350664 9.294668 9.297448 9.507814
1368031_at 7.192686 7.2450066 7.2711267 7.3610954 7.4605975 7.3552294 7.140035 7.394079 7.457518 7.31799 7.290079 7.1694317
1368032_at 6.6865697 6.303572 6.154321 6.2126474 6.973423 6.3879504 6.5722594 6.424154 6.715027 6.6782646 6.3385105 6.2128253
1368033_at 6.5994825 6.0691004 6.129712 5.9857802 6.3083115 6.190168 6.370775 6.06278 6.352754 6.235027 6.082427 6.053546
1368034_at 3.9980748 4.255365 4.215442 4.3702345 4.1331177 4.3820887 4.351735 4.2478294 4.3320646 4.36106 4.4765396 4.5002823
1368035_a_at 10.1254835 9.900236 10.272771 9.967154 10.111041 9.729567 10.055264 10.299004 10.159809 9.59236 9.630869 9.687223
1368036_at 9.921574 9.967354 9.834065 9.676457 9.682447 9.7222395 9.856321 10.018494 9.828189 9.305693 9.481313 9.603281
1368037_at 7.3547115 7.161055 7.2831483 6.96603 7.046901 6.904287 7.271366 6.931306 7.189857 7.114548 7.2466664 6.9889317
1368038_at 8.591713 8.508887 8.2635565 8.445465 8.529128 8.266591 8.611083 8.56345 8.697661 8.07738 8.334874 8.313484
1368039_at 5.5802717 5.5651655 5.1478214 5.0201864 5.375081 4.890208 5.4586062 5.3158975 5.573344 4.976677 5.2422266 5.289335
1368040_at 8.112049 8.181217 8.169857 8.129972 8.151924 8.099741 8.265877 8.2313 8.153791 8.032934 7.9494233 7.773352
1368041_at 9.863199 9.909013 9.961731 9.834308 9.703186 9.965026 9.829575 9.809123 9.802636 9.736887 9.568638 9.656233
1368042_a_at 10.803069 10.884526 10.889603 10.848671 10.705477 10.831303 10.847032 10.869623 10.893838 10.884026 11.03358 10.944252
1368043_at 8.2929325 8.049927 7.982175 8.071719 8.024162 8.03033 8.081051 8.070644 7.912685 7.942413 8.16255 8.195992
1368044_at 3.360079 3.2745998 3.2574146 3.1653206 3.1247952 3.2630832 3.5050807 3.432412 3.3764343 3.3791702 3.0096347 3.3374093
1368045_at 10.335633 10.293918 10.387566 10.415389 10.376138 10.346995 10.434934 10.353453 10.448816 10.2772255 10.140253 10.222132
1368046_at 10.176843 10.039472 9.9414835 10.142933 10.273711 10.054128 10.27709 10.24769 10.337147 10.193257 10.103642 10.220763
1368047_at 7.611847 7.228159 7.0883555 6.9681907 6.8777404 7.0397644 7.1188035 7.120147 7.352285 7.0075417 7.565643 6.8785777
1368048_at 14.015957 14.135497 14.1318 14.148575 14.1732855 14.026721 13.971049 14.154461 14.1483 14.162388 13.931436 14.018952
1368049_at 10.960306 11.077217 11.199397 11.086715 11.10678 11.097122 11.186858 10.986377 11.156455 11.138737 10.807416 10.923358
1368050_at 8.599139 8.459069 8.369152 8.546751 8.704693 8.383169 8.446129 8.486094 8.6117325 8.6024885 8.264762 8.895551
1368051_at 11.544824 11.639777 11.413782 11.422496 11.455959 11.428987 11.413121 11.452688 11.674858 11.334503 11.347548 11.228157
1368052_at 5.1054964 5.3731303 5.005625 5.037818 5.13171 4.997302 5.091428 4.946352 4.8802977 4.8442655 5.6146855 4.947399
1368053_at 5.8520927 5.7332025 5.5856876 5.4820404 5.6582007 5.9048615 5.9628468 5.5324583 5.3239884 5.67346 5.614646 5.3264623
1368054_at 6.441078 6.5334244 6.6078863 6.5162754 6.4468665 6.519478 6.347525 6.3771544 6.5038285 6.468715 6.538542 6.472179
1368055_a_at 7.8939013 7.619019 7.857656 7.6110873 7.8733945 7.9268985 7.765462 7.7652655 7.593282 7.465403 7.5397716 7.619025
1368056_at 7.144888 7.056001 7.106922 7.0432916 6.876726 6.975924 7.1062837 7.0670414 6.9288726 7.0828295 6.692865 7.005159
1368057_at 9.01781 8.868137 8.816685 8.633147 8.558159 8.404979 8.950217 8.714491 8.466505 8.250429 8.44695 8.506959
1368058_at 7.3370557 7.122368 7.026441 7.024976 7.559186 7.146204 7.4211154 6.9842706 7.281408 7.098428 7.1452737 6.870469
1368059_at 9.746171 9.554135 8.373221 8.3436165 9.523827 9.539891 10.0514965 9.457138 9.019748 9.465696 8.366541 7.991271
1368060_at 13.155238 13.179264 13.128763 13.244927 13.162108 13.189828 13.217618 13.169103 13.127082 13.072677 13.046424 12.98393
1368061_at 5.377792 5.4406004 5.120262 5.41687 5.211237 5.792516 5.6167355 5.160826 5.5804315 5.2858696 5.1680975 5.3462834
1368062_at 9.173673 9.276117 9.30952 9.292463 9.236125 9.265366 9.273752 9.226807 9.424906 9.189119 8.910474 9.024111
1368063_a_at 8.688865 8.542979 8.571436 8.418746 8.8279 8.666417 8.817239 8.7847805 8.71717 8.51899 8.743115 8.600438
1368064_a_at 10.643418 10.760326 10.845586 10.950966 10.622897 10.768316 10.665063 10.903938 10.6043215 10.241505 10.167651 10.10211
1368065_at 7.252031 7.2431974 7.0603967 7.127757 7.0031333 7.529384 7.200239 7.0804195 7.256066 7.520914 7.1712403 7.3802943
1368066_at 5.592085 5.4547186 5.601243 5.5660825 5.672033 5.7682257 5.454165 5.5619383 5.5182767 5.508253 5.6789904 5.7201753
1368067_at 8.693684 8.59432 8.492754 8.838372 8.948192 8.818018 8.81068 8.780382 8.834138 8.774228 8.582279 8.835865
1368068_a_at 7.1898923 7.2078886 7.3105974 7.0588107 7.2284994 7.1646147 7.245179 7.2948546 7.376447 7.156788 7.1848674 7.0354137
1368069_at 7.9567504 7.9667215 7.9926696 7.8751817 7.9895015 7.9933906 8.042043 7.8329043 8.216761 7.979885 7.9389124 7.946203
1368070_at 7.970127 8.174539 8.153177 8.022136 8.203148 8.061129 8.081052 7.9072104 7.776141 8.016298 7.9432287 8.107705
1368071_at 11.900804 11.621627 11.618991 11.578706 11.631022 11.66261 11.850996 11.726785 11.5672245 11.749198 11.8251505 11.788179
1368072_at 6.4442706 6.3743734 6.2123165 6.468654 6.159028 6.416677 6.560814 6.0175004 6.2829595 6.504626 6.8104744 6.7208076
1368073_at 8.580525 8.320502 8.368603 7.772535 8.370176 7.9558415 7.8490586 8.03658 7.819779 7.856082 8.759758 8.857514
1368074_at 6.6942143 7.0634885 6.9382195 6.8548465 6.411004 6.561116 6.7878227 6.525683 6.822055 6.58292 6.319194 6.674992
1368075_at 10.791614 10.567181 10.72988 10.548592 10.807971 10.232602 10.581247 10.939155 10.800697 10.735789 10.973125 11.029628
1368076_at 7.289882 7.1822314 7.13911 7.2952747 7.5216846 7.3108826 7.226229 7.276478 7.312219 7.0637026 7.2773786 7.1608095
1368077_at 13.137315 13.089047 13.054779 13.217212 13.184833 13.216158 13.120234 13.135066 13.15567 13.012098 12.977748 13.103801
1368078_at 4.2647924 3.9759502 4.771865 4.2841773 4.859057 6.357594 4.07822 3.9586344 4.6184797 3.817159 5.254056 6.0421734
1368079_at 8.979969 9.264579 9.030303 8.691601 9.173536 9.029421 8.943155 9.275771 9.071161 9.447589 9.041568 9.422874
1368080_at 3.525062 3.766514 3.7779903 3.6023786 3.9540818 3.76822 3.765424 3.7251487 3.5416958 3.748113 3.5945303 3.7766976
1368081_at 7.234316 7.245669 7.2139354 7.035213 6.8717394 7.2454185 7.337981 7.119566 6.961943 7.252529 7.4867125 7.1472316
1368082_at 7.7979474 7.6165824 7.6127176 7.5506067 7.684702 7.53623 7.79212 7.645383 7.7287464 7.5916553 7.4673634 7.6257305
1368083_at 9.15118 9.188846 9.197051 9.095839 9.253731 9.19412 9.136279 8.98704 9.077191 9.468222 9.24691 9.212498
1368084_at 5.944991 6.0493627 5.999649 5.901599 5.9423895 5.976456 5.7528715 5.9027667 5.7676706 5.9107437 5.9533677 6.0474396
1368085_at 10.330337 10.51868 10.445001 10.358714 10.335812 10.375365 10.386349 10.359623 10.378074 9.877705 10.1805315 10.296752
1368086_a_at 7.6548557 8.027447 7.854153 8.161867 7.6179824 7.658063 8.023147 8.532957 7.2243543 8.541159 7.779155 8.318089
1368087_a_at 8.006599 8.031068 8.08469 8.0079365 8.393821 8.257257 8.1429825 8.196041 8.56991 8.160642 8.398821 8.3199005
1368088_at 7.367055 7.2183423 7.402098 7.2990804 7.11846 7.2560835 7.2213917 7.0394716 7.337628 7.0699983 6.9436083 7.010325
1368089_at 8.28939 8.234439 8.069122 8.313362 8.375601 8.199403 8.236001 8.291684 8.182228 8.172985 8.210963 8.121351
1368090_at 7.190686 7.111045 7.3615303 7.6441107 7.1883116 7.2932 7.4417396 7.0941353 7.4996686 7.2680616 6.8577905 7.4730453
1368091_at 8.701375 8.550942 8.40553 8.314095 8.37546 8.165534 8.481666 8.3406515 8.537285 8.180424 8.153921 7.9388194
1368092_at 12.314945 12.366254 12.288463 12.293353 12.353983 12.358677 12.333604 12.37072 12.326785 12.222913 12.258351 12.324719
1368093_at 3.6915565 3.7218006 3.5904796 3.6844556 3.6726751 3.6041703 3.7399845 3.6650577 3.5552835 3.6340122 3.6817133 3.6024113
1368094_at 7.0307484 6.9420238 6.7160025 6.739845 7.1593714 6.878398 6.8847184 7.0376706 7.07751 7.0375237 6.8116035 6.7654805
1368095_at 9.7479 9.691468 9.851817 9.728767 9.740453 9.906933 9.990902 9.903748 9.740742 10.039454 10.033098 9.758651
1368096_at 9.64059 9.756391 9.7072 9.9353075 9.711265 9.846826 9.626321 9.66302 9.6695795 9.754624 9.835843 9.842156
1368097_a_at 4.543924 4.4093547 4.634931 4.708697 4.256267 4.7097034 4.2209477 4.5358286 4.4184422 4.510871 4.1726856 4.1757646
1368098_a_at 7.0769835 6.696993 7.3304515 7.4377837 7.117978 7.2899876 7.0264683 7.093297 7.426067 7.263249 7.243906 6.933713
1368099_at 7.2478023 7.202456 7.055116 7.2884154 7.22541 7.247543 7.211133 7.189841 7.5357714 7.019648 6.9868484 6.9193816
1368100_at 10.411241 10.474274 10.395534 10.478375 10.445131 10.317054 10.389486 10.494599 10.45054 10.3924885 10.313528 10.608205
1368101_at 7.6902394 7.9264264 7.8691964 7.40715 7.5382495 7.6754045 7.584115 7.7366753 7.677514 7.4645753 7.52487 7.50113
1368102_at 7.879655 7.940243 8.212936 8.045097 8.054405 7.6915073 7.440814 8.242954 8.15856 7.60292 7.046425 7.865265
1368103_at 7.543058 7.0630827 7.002817 7.3662434 7.0645857 7.1731296 7.0188274 6.8824735 6.9067807 6.9374933 7.195941 7.061388
1368104_at 5.4941764 6.023493 6.0178375 5.7997103 5.8134427 6.055369 5.9980345 5.966439 6.037325 5.9398637 6.083171 6.009313
1368105_at 4.419612 4.677943 4.784786 4.6061997 4.5438232 4.619134 4.470293 4.6603274 4.712929 4.6295595 4.828547 4.7131834
1368106_at 8.935872 8.756358 8.514433 8.479645 8.967048 8.664843 8.670296 8.938131 9.0248165 8.856267 8.624203 8.815204
1368107_at 3.5744908 3.5339632 3.757945 3.6298754 3.5607965 3.6888313 3.4845202 3.5983064 3.4042525 3.709318 3.6014078 3.336374
1368108_at 4.5643816 4.517068 4.654767 4.8130684 4.5841126 4.673171 4.449693 4.9414673 4.3678207 4.596676 4.727291 4.5042686
1368109_at 6.849309 6.765458 6.6160936 6.994196 6.5765634 6.807822 6.8685827 6.8259974 7.150703 7.11883 7.1317987 7.129094
1368110_a_at 3.894986 3.9161317 4.0128665 4.174133 4.171801 4.12247 4.182551 4.0594788 4.130873 3.8738854 3.947397 3.9970636
1368111_at 7.9184637 7.568167 7.7514095 7.5180855 7.708441 7.7743187 8.129817 7.7308745 7.5772266 7.264461 7.367589 7.475433
1368112_at 5.254568 5.1542954 5.2750683 5.1624804 5.240993 5.265433 5.2093678 5.185127 4.93798 5.0889087 5.146674 5.138004
1368113_at 4.4913845 4.481842 4.2867217 4.055685 4.164505 4.13829 4.1183424 4.275939 4.3653007 4.48574 4.6012616 4.345951
1368114_at 4.2162104 4.0077076 4.063978 4.3609915 3.988629 4.307047 4.1772156 4.216991 4.138243 4.363632 4.42348 4.12717
1368115_at 9.934177 10.2386055 10.272599 10.402972 9.735629 10.537482 10.7352085 9.993319 10.204188 10.692879 10.52329 10.1598215
1368116_a_at 7.892912 7.791052 7.7463374 8.009748 8.056286 7.6764193 7.994093 8.021451 7.9830265 7.810638 7.9037876 7.823783
1368117_at 8.899583 8.886417 8.904183 8.888654 9.0123625 8.956522 9.041587 8.942917 8.842387 9.02447 8.957464 8.931955
1368118_at 8.956032 8.791819 8.540554 8.774899 8.732643 8.698212 8.865042 8.381973 8.742336 8.879776 8.719217 8.866682
1368119_at 5.3806744 5.7700214 5.657604 5.5741377 5.6467533 5.675057 5.514769 5.6362724 5.710185 5.5847983 5.5898223 5.56238
1368120_at 4.1733484 3.9921088 4.373825 4.3113575 4.353096 4.193342 4.296156 4.0175247 4.232074 4.2331395 4.2285576 4.0864563
1368121_at 10.427557 10.04475 10.382706 9.75363 10.050742 10.787438 10.600745 10.198042 10.107504 10.181076 9.948921 9.691072
1368122_at 9.982067 9.855606 9.963933 10.107996 10.073393 10.110123 10.006511 9.969908 9.881786 9.928995 9.791363 9.675489
1368123_at 5.5749 5.437899 6.0065565 5.719776 5.4546804 5.812781 5.676416 5.6301064 5.5986156 5.7640376 5.9390774 5.7290177
1368124_at 7.6723166 7.181217 7.050191 7.3407784 7.3746586 7.0171537 6.7823954 6.9649568 6.9066305 7.2146063 7.2297463 7.5437493
1368125_at 6.038425 6.2196984 6.2152767 6.2819176 5.907386 6.187241 6.310447 5.9895973 6.3995857 5.970866 6.3057733 6.28168
1368126_at 5.8259172 6.0502734 5.937423 6.3721995 5.958466 6.282051 6.10363 6.5254292 6.1246634 6.5329638 6.0064044 6.479319
1368127_at 6.0700536 6.0601487 5.9619017 5.740422 5.9799333 5.989287 6.4057255 6.150065 6.4091935 6.0741687 6.509103 6.4385514
1368128_at 6.8258014 6.624315 6.2471886 6.1861095 6.472607 5.7518697 6.61657 6.223441 6.341526 6.0717406 5.8740964 6.450145
1368129_at 7.370586 7.070935 7.3259225 7.256894 7.34972 7.213657 7.3649526 7.2011867 7.379699 7.490585 7.3305154 7.134977
1368130_at 4.638281 4.590954 4.792552 4.794464 4.355645 4.900549 4.3679514 4.583585 4.3966417 4.5963154 4.340625 4.6726484
1368131_at 3.9802568 4.1286654 4.0239 4.0380254 4.078805 4.298234 3.8722568 4.4193892 4.0803213 4.1177735 4.1200056 4.153204
1368132_at 10.742691 10.627249 10.459697 10.50037 10.410209 10.45985 10.5302305 10.322211 10.145055 10.188252 10.262593 10.545132
1368133_at 8.346039 8.426577 8.511591 8.45476 8.361134 8.251303 8.018814 8.564703 8.270561 8.173636 8.3505 8.525934
1368134_a_at 8.323004 8.161525 8.27 8.372463 8.249102 8.22293 8.030603 8.266838 8.133369 8.040623 7.950084 8.265379
1368135_at 5.4767795 6.165996 5.860459 5.8471465 6.233336 6.1061044 5.7226315 6.1469765 5.8629365 5.767314 5.5494895 5.3131638
1368136_at 7.8090353 7.8552723 7.6693907 7.7601676 7.7935877 7.545069 7.516555 7.9449167 7.8308606 7.376832 7.1913676 7.571996
1368137_at 6.078388 6.028845 6.226685 6.0657983 6.1089 6.4117064 6.1208005 5.9084115 6.1629386 6.1183267 6.249745 6.111846
1368138_at 5.201592 5.289481 5.425039 5.2151628 5.385988 5.507226 5.156474 5.4686327 5.279752 5.225091 5.377446 5.3212185
1368139_s_at 5.091285 5.408562 5.33647 5.2151628 5.0174365 5.2513824 5.368677 5.0374513 5.3840923 5.1622667 5.256049 5.1247516
1368140_at 6.1551075 5.1810923 5.48437 5.939033 5.5346413 5.3699765 5.6810308 5.2846875 5.9270105 5.679567 5.364585 5.7085085
1368141_at 11.763322 11.687139 11.770623 11.860024 11.849403 11.763917 11.747196 11.77043 11.698109 11.635549 11.691853 11.76341
1368142_at 5.3110394 5.250756 5.3860207 5.097601 5.174031 5.2687902 5.432665 5.223995 5.6947703 5.380877 5.4824247 5.3070526
1368143_at 7.065251 7.1627607 7.294323 6.7441373 6.941085 7.4209886 7.0747023 6.808886 7.388502 6.8540564 7.2177596 7.0713086
1368144_at 6.2099576 5.9076524 6.387133 6.0662675 5.8080163 5.9212174 5.708941 5.7322855 6.0415277 6.074243 6.1431212 5.8564343
1368145_at 5.3345323 5.3662205 5.6820135 5.1571255 5.1873913 5.3004246 5.3973904 5.5934515 5.371705 5.263296 5.198017 5.4749823
1368146_at 10.877097 9.403741 9.656624 10.181677 9.485447 9.625287 10.384835 9.054644 9.567568 9.615968 8.376503 9.417627
1368147_at 8.75219 6.995222 7.2735963 7.6372604 7.085406 7.297555 7.9311833 6.514213 7.043231 7.281982 6.021243 7.1576877
1368148_at 4.173667 4.6483603 4.452272 4.332833 4.2943926 4.4206705 4.266894 4.2560205 4.3342957 4.3214273 4.781641 4.3750114
1368149_at 5.7367673 5.8438787 6.0369234 5.954135 5.7784886 5.9359083 5.7676024 5.666239 5.808822 5.566227 5.7245994 5.7774024
1368150_at 12.461919 12.586412 12.385698 12.533661 12.551368 12.527613 12.56148 12.650282 12.499365 12.730867 12.649938 12.886662
1368151_at 10.435865 10.322139 10.267315 10.33173 10.373016 10.348228 10.351952 10.380217 10.2240505 10.221339 10.261168 10.5533285
1368152_at 7.4647245 7.34632 7.461399 7.5370173 7.6603155 7.23588 7.381118 7.4362826 7.4624395 7.4788966 7.569617 7.5430703
1368153_a_at 7.152082 7.0228524 7.0898614 7.2259145 6.969214 7.189311 7.2911563 7.1813903 7.1006474 7.053877 7.146016 7.2102337
1368154_at 8.215733 8.106667 7.890831 8.032737 8.052174 8.101484 8.052287 8.336772 8.088129 7.6327186 7.6399555 7.723737
1368155_at 12.365715 12.653777 12.797332 11.358649 9.938856 11.3483305 11.426226 11.5750265 12.333638 10.829339 12.671385 11.516969
1368156_at 5.6563554 5.550336 5.605006 5.6535716 5.3972497 5.4982376 5.3807044 5.663116 5.283797 5.550114 5.4873357 5.427839
1368157_at 5.500067 5.7815943 5.900484 5.8636427 5.8887105 5.750288 5.5516467 5.8398757 5.9919024 5.551814 5.860984 5.6669
1368158_at 9.339345 9.789978 9.610123 9.596081 9.337558 9.602075 9.507096 9.580474 9.560354 9.692324 9.233706 9.523951
1368159_at 8.305485 8.091546 8.241051 8.083021 8.283065 8.270081 8.330761 8.254705 8.245483 8.227698 8.273087 7.9969573
1368160_at 8.0955715 10.033974 9.450663 9.088497 7.8618793 9.055288 10.363406 9.317925 10.158047 11.708226 11.001754 11.056366
1368161_a_at 13.986207 13.932767 13.954668 13.935831 13.927953 13.903879 13.939272 13.9768095 14.005032 13.914412 13.841195 13.921035
1368162_at 4.779136 4.8843403 4.8857317 4.5049496 4.8972387 5.0183954 4.908097 4.811803 4.940944 5.086192 4.8394203 5.012313
1368163_at 10.063772 10.077282 9.946954 10.091339 10.119162 10.039356 10.021131 10.48831 10.229063 10.057447 10.091772 10.289867
1368164_at 8.057266 7.944887 8.111019 7.8675513 7.7573256 7.9295015 7.8511086 7.9765525 7.835527 7.887167 7.8954134 7.698215
1368165_at 8.103924 8.022177 8.062794 8.120581 8.01807 8.007267 8.070577 8.192334 8.064281 8.084838 8.087834 8.03661
1368166_at 6.244963 6.329602 6.046156 5.963358 6.263783 6.1494346 6.0782585 6.0424685 6.032259 6.002826 6.1052666 6.0368147
1368167_at 5.8126526 5.5827274 6.084178 6.126123 5.5687013 5.5767717 5.5356016 4.969487 4.9240417 4.752338 5.707411 5.101434
1368168_at 8.576654 8.538694 8.277194 8.288294 7.794341 8.314183 8.151691 8.296408 7.7048426 5.9373026 6.692989 8.387165
1368169_at 6.945732 6.862941 7.0075946 6.783884 6.9436235 6.8376546 6.8373127 6.960332 6.863718 7.05697 6.809209 7.16313
1368170_at 3.8113277 4.0409594 4.0240192 3.9724703 3.9047818 3.7947319 4.066452 3.8174083 4.1210947 3.8654432 3.9159012 3.823934
1368171_at 10.043907 8.995252 9.7783575 9.645262 9.384281 9.023462 10.261621 9.834281 9.376528 5.8376937 6.113295 5.5997458
1368172_a_at 8.200326 7.0949345 7.987153 7.983408 7.5790396 7.201006 8.2659 7.9886136 7.49602 3.82194 4.7231154 4.2254634
1368173_at 8.454636 8.146719 8.424456 8.068078 9.009089 8.407646 8.529218 8.412476 8.7682295 8.720288 8.378223 8.186608
1368174_at 3.3977268 3.8317404 3.8400655 3.8450963 3.536287 3.6705046 4.101873 3.6945887 3.823323 3.859083 4.000295 4.1461782
1368175_at 7.144045 7.0678573 6.813599 7.024442 7.154778 7.0543866 7.257159 7.2340145 7.3771224 7.1128707 7.0954127 7.020301
1368176_at 7.2625933 7.5782423 7.5692644 7.4899983 7.5493736 7.555063 7.3793416 7.302791 7.2611327 7.18713 7.5344787 7.508413
1368177_at 7.678962 7.979581 7.8952146 8.01333 7.574906 7.5970097 7.5364795 7.634006 7.9189963 7.55245 7.4132676 7.4280586
1368178_at 9.174789 9.167363 9.349588 9.179094 9.065056 9.132182 8.93848 9.4874735 9.464 9.070356 9.341271 9.323473
1368179_at 7.0680475 7.025443 7.159421 7.0488467 7.0560036 7.2316127 7.2284584 7.0499787 7.123064 7.2657075 7.3871927 7.4597645
1368180_s_at 13.25901 13.328297 13.499871 13.2550745 13.129204 12.978836 13.527754 13.5155735 13.262106 13.337404 13.163404 13.290675
1368181_at 10.750481 10.781338 10.72325 10.680637 10.592059 10.742417 10.5922785 10.722825 10.904897 10.847451 10.985571 11.163372
1368182_at 4.225753 4.2321653 4.131916 4.2485485 4.3440475 4.56032 4.1877117 4.088585 4.274909 4.244874 4.5335407 4.1457443
1368183_at 7.841083 7.8390007 7.7108393 7.774409 7.7941294 7.65967 7.8250966 7.8595004 7.6331725 7.8910084 7.9389763 7.865962
1368184_at 9.100421 9.3514385 9.35157 8.888191 9.030646 9.048927 9.119854 9.117149 9.112628 8.826283 8.753498 8.807028
1368185_at 4.8449574 5.1077003 4.9373474 4.7875624 5.025237 5.154386 4.7485657 4.764 4.7589025 5.0317397 5.115056 5.0223536
1368186_a_at 5.8215055 5.974534 6.0281887 5.79388 6.0046344 5.677357 5.6203823 5.9829464 5.52161 5.888116 6.19525 5.992751
1368187_at 7.9580326 8.670848 8.290203 8.299406 7.9925737 8.0819845 7.9317465 8.147168 7.082374 8.175973 10.086039 8.965069
1368188_at 13.633193 13.735566 13.721059 13.601388 13.651277 13.683576 13.605138 13.746819 13.669612 13.518281 13.574541 13.604004
1368189_at 10.300263 10.618914 10.616022 10.375265 10.175004 10.243518 10.429489 10.500077 10.569977 10.336428 9.971855 10.209624
1368190_at 5.015881 5.227023 5.1416063 5.166097 5.2518997 5.0686054 5.067367 5.106732 4.9614525 5.1152086 5.05662 5.508246
1368191_a_at 10.829144 10.543805 10.545165 10.593211 10.614909 10.486984 10.78871 10.556508 10.540551 10.29228 10.286681 10.546266
1368192_at 4.8031573 4.8122964 4.84863 5.1546106 4.912507 4.787013 4.704448 4.4520264 4.6243553 4.717164 4.508286 4.3273954
1368193_at 5.152651 4.9965477 5.0367374 5.114083 5.0964875 4.9719496 4.918783 5.1513963 4.950473 5.0223737 5.0209503 4.9505186
1368194_at 4.7503743 4.8030987 4.973089 4.2843733 4.3885994 4.5409837 4.7077622 4.627989 4.7544575 4.5981135 4.418622 4.826193
1368195_at 6.5067205 6.5963106 6.455168 6.6038322 6.5708723 6.457943 6.5159254 6.448499 6.830665 6.8664126 6.565433 6.564332
1368196_at 4.9312534 4.92239 4.8069224 5.002742 4.9641314 5.2276106 4.7472525 4.8816423 4.575833 5.0486064 4.7229533 4.883053
1368197_at 3.6647332 3.8659623 4.0874004 3.9520752 4.0083284 4.1466837 3.8046184 3.7981312 4.091278 4.134181 3.9544137 3.9846334
1368198_at 4.5867314 4.608192 4.7739086 4.761405 4.8450804 4.7380104 4.763196 4.6831684 4.7307405 4.582761 5.2446375 4.840052
1368199_at 8.897649 8.755399 8.641159 8.784217 8.971471 8.845716 8.777754 8.726086 8.9443445 8.929091 8.714226 8.8517275
1368200_at 5.5965834 5.972849 5.9584746 5.428293 5.6380906 5.7995386 5.6176276 5.750997 5.5561366 5.7425814 5.683511 5.9113684
1368201_at 6.153956 6.219022 6.2127657 6.225912 6.1373496 6.1293583 6.087859 6.0824785 6.036678 6.224729 6.1536546 6.205731
1368202_a_at 8.04247 8.149169 7.978812 7.793918 8.1551895 8.047679 7.971444 8.08587 8.064863 8.096308 8.063758 7.9630156
1368203_at 5.014007 5.021348 5.3276153 5.246718 5.1719065 4.9989986 5.1130867 4.900744 5.0976753 5.6544175 5.1417875 5.232214
1368204_at 6.6715446 6.638769 6.576712 6.3483324 6.43116 6.4784765 6.6760197 6.749048 6.8278875 6.2720923 6.679176 6.4250755
1368205_at 13.472066 13.4626875 13.35542 13.434925 13.416765 13.413249 13.349283 13.383969 13.314986 13.711601 13.749849 13.682022
1368206_at 8.839318 8.747395 8.82496 8.669536 8.728185 8.895761 8.843377 8.79138 8.793945 8.874619 8.611996 8.806246
1368207_at 6.3829827 5.916099 6.183032 6.114057 5.9524145 6.257179 5.946454 6.0786867 5.8947444 5.908893 6.2429605 6.0592527
1368208_at 6.4012794 5.9949493 5.8968873 6.136365 6.1155033 6.178889 6.4394627 6.2664003 6.2607 6.1504416 6.281923 6.169965
1368209_at 5.555847 5.996513 5.8830967 5.6184335 5.6762705 5.7507734 5.6184225 6.020246 5.749489 5.7478695 5.9425564 5.916113
1368210_at 4.63976 4.525714 4.625869 4.611691 4.6695857 4.7625885 4.4845667 4.474556 4.5115156 4.628043 4.7763815 4.3610315
1368211_at 12.311631 12.499353 12.511687 12.289302 12.41987 12.456693 12.316575 12.39984 12.417702 12.375579 12.520884 12.538762
1368212_at 8.914347 8.806472 8.975889 8.673298 8.833201 8.857539 8.952398 8.978703 8.829153 9.014112 8.837867 8.88121
1368213_at 8.672345 8.473821 8.7197695 8.288408 8.454046 8.743965 9.014563 8.524285 8.791842 9.060004 8.92775 8.7889595
1368214_at 7.8599973 7.750557 7.565259 7.6996803 7.8059106 7.8522553 7.593158 7.658527 7.787244 7.7148395 7.519798 7.6144466
1368215_at 9.917559 9.858475 9.785581 9.873142 9.812194 9.706367 9.746829 9.893721 9.7071085 9.902093 9.989506 9.843451
1368216_at 9.334798 9.365953 9.268581 9.220058 9.414888 9.304393 9.338427 9.316214 9.302172 9.19082 9.251097 9.267803
1368217_at 8.450857 8.085722 8.284014 8.364185 8.412867 8.123713 8.304735 8.244499 8.372187 8.236792 8.156255 8.104784
1368218_at 5.8295946 5.673611 5.632033 5.81053 5.729814 5.7266817 5.7666526 5.818764 5.9077973 5.5265927 5.4925504 5.6819158
1368219_at 6.393958 6.371038 6.0853667 6.188715 6.368621 6.3325696 6.244789 6.2471066 6.3519707 5.9478164 6.132644 6.2103415
1368220_at 9.048763 9.185345 9.235766 8.970327 9.070981 9.042767 9.095155 9.209195 9.113468 9.357801 9.259951 9.167433
1368221_at 10.459236 10.30903 10.213913 10.155153 10.372237 10.308392 10.454918 10.159333 10.108648 9.865653 9.8898735 10.031878
1368222_at 7.0887547 6.5237083 6.6096845 6.71403 7.1757812 6.89697 7.2892017 6.7305336 6.659349 6.4152975 6.4047728 6.5220914
1368223_at 7.6634817 8.044029 7.8750057 8.314552 8.114302 7.813934 8.495909 8.346312 8.651639 8.5317745 7.93129 7.750843
1368224_at 13.077906 12.99299 12.94136 13.150093 13.33627 13.038842 13.412285 13.157778 13.055261 13.555819 13.54741 13.583921
1368225_at 7.4102473 7.2451377 7.5028543 7.376169 7.4377885 7.1979275 7.3860893 7.5090103 7.450844 7.4926224 7.5288396 7.2303066
1368226_at 8.019385 8.09516 8.153172 7.627676 7.9302382 8.043268 7.82066 7.9210763 8.029142 7.9183846 7.709573 7.827659
1368227_at 8.6296015 8.885773 8.531957 8.493396 9.604667 8.439352 9.231195 9.10784 8.799718 8.5056505 9.048074 8.833822
1368228_at 9.11134 9.027984 8.941486 9.244133 9.219804 9.195394 9.055674 9.244279 9.308685 9.175998 9.168362 9.233909
1368229_at 6.950314 7.067486 7.1212225 6.845491 6.9048777 7.1844025 6.975224 7.1656036 7.3207097 7.169023 6.889628 7.221295
1368230_a_at 9.054638 9.032405 9.247478 8.872746 9.069094 9.220651 9.172819 9.134693 9.204525 9.015458 8.882722 8.9477
1368231_at 6.5555615 6.906046 6.589217 6.9217467 6.7010293 6.622683 6.6950045 6.652715 6.5433702 6.48948 6.59215 6.722798
1368232_at 8.142909 8.299517 8.252884 8.152713 8.024307 8.090772 8.126242 8.174145 8.240164 8.318683 8.205173 8.321329
1368233_at 7.9417377 8.245047 8.183763 8.098679 8.342059 8.326072 8.2964525 8.195272 8.200714 8.34481 8.314136 8.184126
1368234_at 8.295754 8.247259 8.293631 8.370587 8.361878 8.336367 8.406871 8.351395 8.242413 8.485286 8.343388 8.487254
1368235_at 7.6843953 7.531848 7.3615384 7.7018123 7.642204 7.642138 7.749369 7.6405034 7.7609305 7.890808 7.7230425 7.6562123
1368236_at 3.9603438 3.9609644 3.809133 3.7910457 3.9453835 4.1683292 3.8517475 4.3076077 3.8962808 3.9975114 3.907638 3.8596835
1368237_at 4.1903477 4.385871 4.3603716 4.2017307 4.30027 4.591954 4.565066 4.31666 4.48796 4.7675295 4.5267863 4.3333416
1368238_at 4.553636 4.6491446 4.6332006 4.589438 4.595537 4.6745205 4.683264 4.4989405 4.450447 4.6822314 4.7420793 4.798395
1368239_at 8.331976 8.324863 8.272411 8.279291 8.289198 8.032482 8.306456 8.2780075 8.223543 8.068428 8.08758 8.059607
1368240_a_at 4.5256124 4.383233 4.4520025 4.7269998 4.413525 4.3690376 4.6953144 4.4362507 4.231084 3.9142275 4.269944 4.3421164
1368241_a_at 8.487944 8.523037 8.391103 8.321351 8.16848 8.540687 8.387152 8.529468 8.347904 8.422268 8.928903 8.713828
1368242_at 4.886512 4.9587793 4.692696 4.7177687 4.745737 4.9835963 4.5463514 4.9536057 4.8800974 4.866146 4.91737 4.8909836
1368243_at 5.4339643 5.4824505 5.216954 5.33796 5.2402873 5.448234 5.2098517 5.270222 5.282248 4.964457 5.3217 5.0746903
1368244_at 10.538073 10.580534 10.477779 10.775579 10.717824 10.527024 10.645485 10.504905 10.487927 10.751663 10.57061 10.469048
1368245_at 12.632642 12.683139 12.689315 11.569255 12.665142 12.445144 11.872147 12.295794 12.676249 12.6192665 12.639464 11.654052
1368246_at 5.128371 5.25947 5.1090865 5.3435297 4.742823 4.989067 4.653428 4.988907 5.015914 4.849484 4.6910877 5.193165
1368247_at 6.654077 7.1645207 7.4844456 6.7979913 8.979987 7.376391 7.1035213 6.6144433 7.5225987 7.444772 7.329082 7.3591347
1368248_at 6.6626925 6.5632677 5.7859282 5.7508173 5.816058 6.249569 7.00926 5.921175 5.8001556 6.606923 6.570338 6.368122
1368249_at 9.218217 9.843024 9.429761 9.763402 9.2536335 9.9192095 10.225977 9.817675 10.00737 10.070645 9.969821 9.899179
1368250_at 3.7735133 4.2664394 3.9828017 4.360006 3.858307 3.9427185 4.0946703 3.9144979 4.202203 3.752353 4.2087345 3.8784637
1368251_at 5.3595395 5.5763693 5.7139654 5.513639 5.543921 5.5483136 5.640061 5.5867763 5.26582 5.793039 5.9976516 6.0748935
1368252_at 3.435275 3.5390377 3.3528142 3.4567776 3.6696024 3.5040307 3.4438424 3.5232 3.3938158 3.4501266 3.4690702 3.4696946
1368253_at 12.053737 12.184535 12.081239 12.045022 12.143116 12.041111 12.094469 12.026396 12.0916815 12.072272 11.804691 11.943931
1368254_a_at 4.709385 5.068279 4.9535394 5.0811815 4.9649386 4.9241576 4.754928 4.885423 4.9547935 5.0486064 4.985377 4.7114477
1368255_at 4.347567 4.4511046 4.108222 4.390595 4.4776053 4.235862 4.5515327 4.4098988 4.3865514 4.2041154 4.3182178 4.287034
1368256_at 3.4907448 3.5687711 3.5762398 3.5196228 3.6797335 3.7367055 3.4846702 3.5193486 3.5858088 3.4460218 3.392409 3.6239965
1368257_at 3.8383696 3.9236615 4.023184 4.0490217 4.260456 3.9391043 3.9750032 3.7505927 4.0652785 4.154406 3.9677873 4.1758003
1368258_at 4.846892 4.8704786 5.271651 5.0015388 5.0042305 5.702894 5.3104305 5.1969485 4.5887384 5.028383 5.1827316 5.167285
1368259_at 8.175936 8.002856 7.8753843 8.018499 7.8594127 7.520288 7.688815 7.7545834 7.572764 7.6698647 7.9877048 7.7336407
1368260_at 5.085126 4.772151 5.405506 4.7628794 5.218253 4.7956266 4.6803474 5.3791885 6.292575 4.926591 4.7339067 4.4304457
1368261_at 4.108838 4.314318 4.2569566 4.1941433 4.1748667 4.3256288 4.2413034 4.353897 4.317108 4.3964515 4.335056 4.369594
1368262_at 6.8415227 6.4268265 6.4805245 6.233279 6.5761104 6.3654895 6.4634314 6.633219 6.550804 6.8894715 6.772917 6.547908
1368263_a_at 4.147465 4.155592 4.2664833 4.108005 3.9486825 3.9997838 4.055548 4.0111094 4.04843 4.132713 4.239435 4.044821
1368264_at 7.4901233 7.343188 7.2669554 7.2758455 7.072875 7.115058 7.1982408 7.361509 7.369058 7.0350575 7.237171 7.0987525
1368265_at 8.981039 8.994268 8.972786 9.057837 9.222713 9.119606 9.022291 9.198026 9.046053 8.678394 8.383993 8.487015
1368266_at 13.292248 13.421278 13.344437 13.431853 13.428647 13.422414 13.411953 13.3677225 13.406767 13.392778 13.379134 13.291902
1368267_at 7.853912 7.8069077 7.4827585 7.6962647 7.716543 7.6276994 7.72528 7.760129 7.6502123 7.7312803 7.546733 7.7340565
1368268_at 7.3354483 7.5034184 7.6759677 7.887346 7.5429635 7.659799 7.7618337 7.588742 7.5140595 7.3669224 7.435221 7.098806
1368269_at 3.814239 3.627575 3.8312657 3.6697633 3.7308857 3.6352077 3.6921668 3.8797202 3.9304261 3.6263776 3.8529217 3.9561768
1368270_at 8.07693 8.034522 7.8038516 7.8512187 8.226336 7.81099 7.5867386 7.8880258 7.5956297 7.1415796 8.153053 8.220994
1368271_a_at 4.7174296 4.3054347 5.1260624 4.4514284 5.6365404 5.8627095 5.2857547 4.9093733 5.152672 4.921852 6.9929075 5.8437247
1368272_at 10.436572 10.241024 10.406229 10.629703 10.600061 10.691077 11.228055 10.498099 10.853743 10.680317 10.982559 10.700888
1368273_at 9.3526 9.364832 9.217898 9.416886 9.56068 9.330602 9.529284 9.489715 9.599647 9.21641 9.141541 9.269194
1368274_at 8.18775 8.216419 8.480551 8.163034 7.9231243 8.160007 8.179744 8.300907 8.123575 8.124889 8.185258 8.092371
1368275_at 10.801926 11.15827 11.098471 10.957782 10.538561 11.012052 10.666396 10.998346 11.306895 11.271975 10.848784 10.714864
1368276_at 6.8731413 6.9907475 7.067824 6.9065623 6.9847794 7.132132 7.0173407 6.9979877 7.135749 7.1163764 7.1822248 7.1033683
1368277_at 8.993836 8.842385 8.664747 8.689566 8.901356 8.913014 8.944626 8.660377 8.634851 8.923488 8.8736105 8.852
1368278_at 6.6829147 6.67598 6.733034 6.629648 6.1758513 6.6609735 6.425625 6.5860534 6.646993 6.4839377 6.37319 6.865182
1368279_at 5.568657 5.2365785 4.965551 4.911096 5.4524956 5.3076615 5.3069115 4.722554 5.2327404 5.012864 4.2940617 4.801607
1368280_at 12.41081 12.403118 12.255453 12.457931 12.422624 12.438463 12.496917 12.442213 12.45059 12.353023 12.579536 12.515114
1368281_at 5.729701 5.643368 5.9164734 5.954342 5.6398735 5.900198 5.6101866 6.018034 5.9396315 5.7808065 6.0319138 5.883602
1368282_at 4.603465 4.08211 4.3154306 4.4749794 4.436072 4.325628 4.615841 4.1957626 4.4654427 4.594924 4.4239693 4.2819734
1368283_at 10.934868 11.370132 11.015907 11.056654 10.891608 11.257839 11.060131 11.389752 10.9654 11.0411415 11.059918 10.9108515
1368284_at 8.587967 7.5270786 7.69832 7.7675076 7.5164723 7.978579 7.9478803 7.6137176 7.6881266 7.788225 7.5362797 7.361707
1368285_at 4.795865 4.785769 4.6506066 4.6851645 4.8575044 4.589786 4.65707 5.053768 4.599033 4.5695066 4.64667 4.658106
1368286_at 7.228786 6.6714272 7.197092 7.162366 6.647607 6.967185 7.140484 6.927023 7.006295 6.9375696 6.829282 6.668929
1368287_at 4.898904 5.027476 4.76199 5.0276594 5.099938 5.286762 4.877219 4.534443 5.1032 4.997399 5.13343 4.6545296
1368288_at 14.323466 14.275364 14.252717 14.32462 14.273744 14.289174 14.256359 14.283802 14.302182 14.289507 14.264733 14.30337
1368289_at 12.047452 11.859925 11.319781 12.170377 11.904561 11.078831 12.028684 11.981658 11.503458 11.8662195 11.575465 11.4653425
1368290_at 3.7383053 3.8661451 3.671625 3.4136643 3.6682851 3.7245157 3.7906961 3.9535687 3.6928031 3.7219636 3.7258215 3.8993351
1368291_at 9.608597 8.478938 8.876302 9.28272 9.628261 9.086132 9.029032 8.764946 8.978002 8.883037 8.480801 8.47414
1368292_at 6.959376 7.0030594 7.06637 6.9852705 6.992714 7.04941 6.803085 7.0363026 7.006073 7.103973 7.1989584 7.1530128
1368293_at 6.0920787 6.10437 6.004304 5.9791026 5.7478275 5.818142 6.059161 5.978137 5.839602 5.948929 5.802075 5.7727523
1368294_at 10.417517 10.62378 10.68355 10.518601 10.638564 10.492499 10.691023 10.586373 10.5929365 10.640668 10.931795 10.823683
1368295_at 9.193742 9.273195 9.194757 9.238112 9.427894 9.302585 9.365824 9.255718 9.284233 9.285319 8.820174 9.101146
1368296_at 9.180768 9.129026 8.79395 9.0300865 9.2730255 9.145789 9.257276 9.020593 9.032929 8.947404 8.538793 8.835865
1368297_at 4.5514994 4.8295317 4.9430094 4.4558086 4.5042944 4.8814898 4.7734776 4.667733 4.5950193 4.714307 4.7041225 4.700939
1368298_at 5.576209 5.3153906 5.4502954 5.2752814 5.2670155 5.457686 5.304349 5.663116 5.3215036 5.7917285 5.640119 5.6666794
1368299_at 4.0699577 3.877869 4.105748 4.123795 4.1499357 4.094051 3.9890125 3.987182 4.1496463 4.299098 4.2711873 4.2681994
1368300_at 5.8250256 5.7741027 5.608772 5.5480757 5.7601714 5.5117855 5.711175 5.486339 5.6961102 6.2635436 6.5949855 5.9628515
1368301_at 6.0078225 6.158855 5.914091 5.907309 5.91937 5.9946113 5.81366 6.097402 5.998448 6.1664186 6.238222 6.228212
1368302_at 4.861498 5.2536373 4.945442 4.9402475 5.106091 5.034484 5.047236 4.964365 4.94178 5.1440883 5.1044493 4.8647666
1368303_at 6.7270436 7.5776806 7.1101522 7.0354733 6.8050365 6.6701536 6.4855494 7.015148 7.348783 5.317611 5.6088276 6.010872
1368304_at 11.678454 11.716216 11.696895 12.092946 12.251612 11.826481 12.063507 11.916519 12.15903 12.048696 11.995103 12.042149
1368305_at 8.540402 8.540354 8.608163 8.65935 8.58461 8.804917 8.646864 8.4936 8.409983 8.759361 9.024501 9.176196
1368306_at 5.637469 5.81702 5.7764473 5.795113 5.6912665 6.1037903 5.9098387 5.962231 5.713327 6.026294 6.072146 5.962402
1368307_at 6.1485243 6.1739135 6.169603 6.322877 6.145685 6.159537 6.079793 6.1682167 6.01161 6.4105062 6.262591 6.2075176
1368308_at 6.6030254 6.473963 6.6985536 6.8616323 6.915747 6.981928 7.5804977 7.1861644 6.750453 7.4251003 6.8435507 6.455113
1368309_at 7.3046355 7.1197376 7.48722 7.064864 7.2384367 7.1237803 7.391432 7.485234 7.073686 7.527674 7.3079743 7.4896984
1368310_at 5.186756 5.528631 5.410207 5.479251 5.4546804 5.609522 5.3973293 5.4663353 5.3624105 5.5605316 5.6464977 5.520611
1368311_at 8.51808 8.976257 8.394932 8.3789 8.655081 8.393123 9.020185 8.700819 8.256487 8.867699 8.068286 8.522655
1368312_at 4.934825 4.8998947 4.9486885 4.9402475 4.7951746 5.093172 4.970109 4.8763123 4.7619696 4.738353 4.9446173 4.859797
1368313_a_at 4.162155 4.520665 4.1988215 4.0613394 4.5012083 4.2319374 4.442116 4.3660808 4.438739 4.2807055 4.414426 4.620025
1368314_at 9.887964 10.026718 9.719646 9.888164 9.844561 10.002829 10.129079 9.9760895 10.158205 10.204331 9.866234 10.056177
1368315_at 6.720223 6.8566284 6.7952514 6.5713754 6.9564857 6.798119 6.460857 6.776036 6.705684 6.8165936 6.874692 6.6842356
1368316_at 10.877632 11.016602 11.086583 10.908048 10.831076 11.126155 11.152085 10.917796 10.784579 10.852332 10.672992 10.729946
1368317_at 4.88301 5.0439496 4.7690067 5.1045365 5.0974474 5.0808616 4.832357 4.9406815 5.0474753 4.813702 5.2528863 4.9454846
1368318_at 7.338414 7.5350833 7.246303 7.708996 7.2851458 7.3911066 7.516269 7.728346 7.5837045 7.6645947 7.5424895 7.576631
1368319_a_at 5.3088036 5.1429257 5.1272264 5.419513 5.3900094 5.120957 5.25534 5.4527717 5.5804315 5.4524317 5.1849413 5.423697
1368320_at 4.4540434 4.6017385 4.389929 4.3228273 4.279999 4.6491265 4.749736 4.254595 4.5112815 4.6588044 4.4355755 4.575425
1368321_at 7.114 7.0429068 6.95346 6.4205704 7.06604 6.999138 7.0667105 7.8343 7.9651055 10.054335 9.721493 9.56587
1368322_at 8.274936 7.774349 7.668772 7.497044 7.517614 7.871454 7.797967 7.6983953 7.788028 7.547061 7.3204575 7.343323
1368323_at 7.8652844 7.749295 7.662592 7.980394 7.881824 7.750142 7.6877923 7.7210326 7.9421954 7.78886 8.296936 8.25917
1368324_at 4.7367797 5.0335393 5.430646 5.3089733 5.238375 5.2425995 5.21378 5.0737123 5.123418 4.934119 5.2938085 5.374872
1368325_at 8.585974 8.864849 8.47599 8.412817 8.501989 8.421465 8.637659 8.678837 8.417166 8.335213 8.344809 8.167883
1368326_at 7.2638645 6.757902 6.8568916 6.777543 7.285944 6.893038 6.837734 6.9466233 7.521169 7.583375 7.0171824 7.3907967
1368327_at 5.7847877 5.809755 5.884836 5.9259567 5.712073 5.9374156 5.9694667 5.9698186 5.5432816 5.9263005 5.998029 5.843118
1368328_at 9.080318 8.777827 9.032314 9.086478 8.86285 8.754338 9.12813 8.994734 8.981588 8.949047 8.551466 8.420934
1368329_at 5.535042 5.5735693 5.553993 5.514394 5.873662 5.53919 5.628069 5.486077 5.363083 5.641966 4.964429 5.2371554
1368330_at 6.9004893 7.304477 7.1840405 7.368088 7.229176 7.189279 7.1555123 7.1717286 7.244481 7.112089 7.026929 6.8955526
1368331_at 11.904358 11.884747 11.898956 11.955672 11.888405 11.8943405 11.944244 11.795019 11.964861 11.939546 11.943247 11.960455
1368332_at 7.764588 7.157856 7.607605 7.4494104 7.5301027 6.93809 7.1152277 7.056678 7.2798243 6.923418 7.700398 6.7096176
1368333_at 4.4491296 4.409908 4.27301 4.5368943 4.3031096 4.3173943 4.349692 4.4193892 4.3138456 4.548441 4.306046 4.5972013
1368334_at 6.6765575 7.079748 6.9001784 7.0522585 6.6049347 6.893742 6.745572 6.989113 6.4232206 6.7044215 6.9509497 7.329525
1368335_at 13.612033 13.457712 13.653318 13.683756 13.750564 13.666805 13.744937 13.749579 13.708266 13.859977 13.729282 13.756015
1368336_at 11.060717 11.517442 11.463272 11.340987 11.203924 11.288547 11.168694 11.583923 11.338725 11.55213 11.761888 11.633902
1368337_at 5.7206073 5.6660557 5.797951 5.782309 5.735684 5.7417226 5.761947 5.515048 5.5586176 5.7172003 5.6610045 5.8309436
1368338_at 4.251509 4.228615 4.3842344 4.6888494 4.202256 4.557952 4.169678 4.2852316 4.0485764 4.614365 6.457919 4.866379
1368339_at 4.4115 4.508607 4.4457464 4.406925 4.335328 4.3261366 4.17558 4.684702 4.4097524 4.1873465 4.246931 4.3476505
1368340_at 8.055355 7.908519 7.7465367 7.9275594 7.7719736 7.56346 7.8201847 7.846381 7.625012 7.7017875 7.8097568 7.690032
1368341_at 7.972548 7.798472 7.8168063 7.737283 7.959714 7.8062744 7.6912804 7.9648166 7.8565855 7.5798545 7.588758 7.7600255
1368342_at 4.0649867 4.586157 4.362628 4.3428144 4.6308126 4.207102 4.3505144 4.35676 4.2674294 4.293801 4.1461945 4.1609554
1368343_at 5.2849503 5.112559 5.33844 5.2493505 5.244075 5.378482 5.4954414 5.107231 5.1959686 5.372706 5.3565845 5.139694
1368344_at 3.5752869 3.7618837 3.7899535 3.533658 3.7657135 3.5206516 3.4836414 3.6008449 3.6204123 3.547165 3.6820023 3.6020842
1368345_at 4.3613777 4.5366645 4.4550924 4.4280357 4.2613077 4.500032 4.2883196 4.389799 4.4412193 4.3041825 4.4877715 4.271536
1368346_at 6.5507717 6.1888294 6.4797974 6.178382 6.4704394 6.4519024 6.3494563 6.6145186 6.871749 6.3561563 6.3194475 6.364108
1368347_at 4.985495 4.7720895 4.8486233 4.801666 5.106605 4.916215 4.7503166 4.9020605 4.4996943 4.8762946 5.011681 5.042936
1368348_at 4.2125273 4.5051255 4.138308 4.3369474 4.2061806 4.2009583 4.4861574 4.1003675 4.363475 4.3610325 4.453385 4.481158
1368349_at 5.3622713 5.473338 5.5766835 5.444646 5.5199647 5.586383 5.469715 5.760994 5.319577 5.4352665 5.580876 5.607377
1368350_at 3.532483 3.476944 3.4241471 3.5620394 3.5720744 3.6017916 3.5402408 3.5680952 3.358021 3.4086094 3.732861 3.6682029
1368351_at 6.2329297 6.132113 6.3888206 6.120014 6.1017113 6.474196 6.3087144 6.267668 6.207996 6.1295013 6.1508045 6.3242598
1368352_at 4.5828576 4.2795544 4.5057964 4.26219 4.3106413 4.295903 4.29929 4.5610127 4.3504705 4.437291 4.390497 4.3620157
1368353_at 5.04195 4.9391556 5.1334944 5.0628657 5.0132394 5.1847467 5.222791 5.016686 5.0944095 5.0515656 5.7405114 5.544316
1368354_at 10.143569 10.164272 10.02378 9.804085 9.9124365 10.59212 10.489859 10.147112 10.024291 10.278982 10.070747 10.379584
1368355_at 4.8182793 4.7033224 4.8742943 5.0097957 4.592844 4.762943 4.7803545 4.6994033 4.7235775 4.760049 4.536992 4.893078
1368356_a_at 10.105442 10.205809 10.36746 10.223835 10.334259 10.345432 10.051793 10.137663 10.349076 10.093437 10.5814495 10.254616
1368357_at 5.4599857 5.653879 5.688445 5.686822 5.6800203 5.6425548 5.642325 5.6093802 5.480886 5.7038803 6.010721 5.884485
1368358_a_at 4.116121 3.894172 4.064967 3.905101 3.9136012 3.7079515 3.6006362 3.8611686 4.0652785 3.6741436 3.539312 3.7349043
1368359_a_at 4.2020836 4.4351625 4.3874626 4.3670826 4.365058 4.2345314 4.336898 4.4533157 4.305257 4.374958 4.3767796 4.3864946
1368360_at 13.567818 13.555922 13.49784 13.551972 13.558791 13.547482 13.604704 13.580946 13.534206 13.526897 13.511476 13.530897
1368361_a_at 8.076864 7.927832 7.8517365 7.9442234 7.9918303 7.791846 7.821015 7.8894305 7.74433 7.8744187 8.057896 7.897238
1368362_a_at 10.688725 10.794012 10.685006 10.638579 10.63407 10.73439 10.721535 10.721331 10.650916 10.804784 10.759835 10.756465
1368363_at 3.7314665 3.5932188 3.8914852 3.9515772 3.768556 3.951919 3.7543104 3.5021784 3.7640886 3.8166497 3.753974 3.8042688
1368364_at 4.514144 4.320011 4.5564528 4.5818567 4.4108334 4.6254244 4.4211016 4.593243 4.5030823 4.6758814 4.625354 4.8018203
1368365_at 11.894624 11.725071 11.729915 11.874703 11.754645 11.766937 11.894232 11.90288 11.917865 11.586528 11.459219 11.643473
1368366_at 5.030614 5.341902 5.294168 4.962681 4.7833652 5.1933517 5.074398 5.0204716 4.937523 4.966883 4.872074 5.239338
1368367_at 5.265968 5.367853 5.6019125 5.321211 5.156905 5.442437 5.4786797 5.333217 5.3678346 5.6293983 5.4241233 5.4962482
1368368_a_at 9.775063 9.737437 9.538651 9.38438 9.610048 9.608923 9.665573 9.589373 9.596227 9.609388 9.886649 9.939788
1368369_at 4.3684397 4.60201 4.845913 4.789817 4.4349146 4.635465 4.3742566 4.527809 4.2241373 4.5786743 4.7556305 4.61331
1368370_at 5.6224346 5.5519094 5.512855 5.3822994 5.351744 5.391671 5.4121437 5.3189497 5.5284166 5.2608395 5.37097 5.323742
1368371_at 4.745611 4.508607 4.724919 4.946495 4.8502903 5.1263485 4.744361 4.8710785 4.600036 4.8804417 5.044938 4.9586487
1368372_at 8.643332 7.4776998 8.400688 8.363638 7.3693357 7.5115714 7.4757466 7.5021954 7.395009 7.303818 6.8605027 7.849455
1368373_at 4.419612 4.2009163 4.597725 4.3158045 4.525114 4.447344 4.5987673 4.335621 4.5737314 4.222749 4.500764 4.5903625
1368374_a_at 5.8291097 5.9301386 5.8942456 5.8683047 5.5657353 5.983881 5.889594 6.04143 5.7733393 5.895168 5.7383575 5.963622
1368375_a_at 5.6859274 5.8677597 5.367121 5.5080495 5.5414844 5.1156096 5.115954 5.428266 5.168222 5.258618 5.556397 5.5078983
1368376_at 8.120456 9.225042 9.147343 9.676783 7.6474314 9.456086 9.979187 9.274656 9.626299 9.785115 9.612646 9.422368
1368377_at 5.006193 4.9846754 5.177917 5.1809583 5.237033 5.11897 5.1809254 4.841251 5.130738 5.1712894 4.9702096 5.0676074
1368378_at 11.538015 11.47435 11.572441 11.22442 11.561554 11.588716 11.797448 11.759342 11.464886 11.246441 11.542066 11.283299
1368379_at 8.114702 8.0930395 7.9595537 8.029333 7.7685666 7.956508 8.154705 8.003192 7.9430127 8.376796 8.139604 8.351671
1368380_at 14.026216 14.011718 13.854381 13.987359 13.946227 14.00096 13.984722 13.957702 13.932223 14.008346 13.944454 14.048689
1368381_at 4.7057037 4.9637966 5.1379232 5.191044 5.0601707 4.9982285 5.1448946 4.9931602 4.8177633 4.9534054 4.8643403 4.9467587
1368382_at 4.9249225 4.9309435 5.310396 5.2549386 5.285435 5.4862876 4.9976897 5.01166 5.0030413 5.4332924 5.5203815 5.604214
1368383_at 6.065296 6.078936 6.036148 6.14169 6.052598 6.463419 6.149322 6.3894024 5.9622273 6.4582205 6.572652 6.122688
1368384_at 4.0108724 3.7361422 4.2531633 3.9051993 4.1617746 4.2994547 3.9729455 4.0453978 4.069703 4.1913614 4.250231 4.1640186
1368385_a_at 8.988542 9.058598 9.036903 8.894147 9.060072 9.085102 9.043516 9.025045 9.075245 8.999112 8.987291 8.85068
1368386_at 9.652549 9.642688 9.564997 9.477209 9.698967 9.514248 9.634151 9.723812 9.833697 9.489095 9.466869 9.391737
1368387_at 11.357526 11.330319 11.232388 11.412439 11.385643 11.372102 11.42221 11.394381 11.440177 11.419582 11.151387 11.283056
1368388_at 5.233624 5.2062044 5.104357 4.7699986 5.0910296 5.043875 5.208559 5.071091 5.2897253 5.3097663 5.2421694 5.0170474
1368389_at 8.800615 8.648429 8.530729 8.607713 8.370608 8.409592 8.795107 8.617999 8.662201 8.464646 8.286404 8.415037
1368390_at 8.814403 8.858261 8.898615 8.697575 8.673453 8.844938 8.874313 8.966123 8.849223 8.795723 8.808338 8.741348
1368391_at 4.780838 5.0593514 5.1366706 5.187836 5.031027 4.9055347 4.9652224 4.7374134 4.772404 4.74393 4.9194736 5.0779605
1368392_at 6.210965 6.674866 6.558936 6.390509 6.47621 6.6082077 6.377526 6.3895392 6.2677774 6.5962906 6.4540453 6.5031056
1368393_at 6.1929317 5.6032786 5.691689 5.869516 5.9282556 5.4258976 6.2521815 5.7319965 5.8517184 6.276595 6.3035517 6.8550305
1368394_at 5.643956 5.8848147 5.735449 5.8527355 5.7254667 6.0509143 5.9162183 5.7562046 5.7754073 5.921767 5.924865 5.9485564
1368395_at 5.124895 5.4235325 5.4279437 5.1338596 5.1121836 5.2030044 4.9889374 5.208557 5.412382 4.904437 5.1164846 5.3150744
1368396_at 5.2940354 5.516819 5.450687 5.7412243 5.6351933 5.7724166 5.5552487 5.274783 5.2590437 5.2613964 5.661477 5.5369177
1368397_at 13.237403 13.092852 12.975664 13.245841 13.14798 13.094565 13.200911 13.074779 13.153423 13.223909 13.024041 13.04057
1368398_at 4.266711 4.4125996 4.48214 4.476328 4.3849998 4.478636 4.5450587 4.6839685 4.36947 4.4769163 4.4860744 4.4011326
1368399_a_at 11.566294 11.593497 11.714268 11.658053 11.626009 11.706488 11.69885 11.6788025 11.794107 11.632781 11.665379 11.410748
1368400_at 9.251867 9.224395 9.105821 9.093168 9.345148 9.1399355 8.911878 9.185339 9.090443 9.001381 8.968887 9.003865
1368401_at 4.3243914 4.3018866 4.408782 4.2702813 4.4720097 4.4077845 4.1352034 4.4554796 4.207444 4.504449 4.8697505 4.396126
1368402_at 9.117873 9.121201 9.047131 9.354903 9.190104 9.186715 9.259109 9.291736 9.173862 9.21952 9.192209 9.240597
1368403_at 8.84716 8.671059 8.641541 8.834295 8.896507 8.594184 8.799342 8.81392 8.699646 8.785332 8.95266 8.687995
1368404_at 4.8772583 4.689125 4.7482133 4.608858 4.6789374 5.0916147 4.532284 4.700131 4.8529625 4.5476255 4.845871 4.6952205
1368405_at 8.0667515 8.12761 8.016331 7.7221475 7.8079114 7.916819 7.788783 7.720725 7.749463 7.752248 7.638094 7.7233806
1368406_at 4.494849 4.3244786 4.404751 4.2849474 4.462182 4.268872 4.353557 4.438057 4.499694 4.238862 4.351016 4.2145166
1368407_at 5.5143385 5.3629656 5.386407 5.308376 5.1882463 5.371457 5.2347155 5.1830564 5.199936 5.477699 5.5750933 5.9355445
1368408_at 4.976649 4.8150573 4.5415235 4.7865925 4.903169 4.73839 4.3684344 4.9469085 5.064637 4.617591 4.6375785 4.692088
1368409_at 10.25305 9.995689 10.066061 9.351406 9.496429 10.091616 10.110649 9.683834 9.839514 9.969491 10.130157 9.723864
1368410_at 6.9741416 7.0727396 6.9547024 6.822172 7.0108843 6.9585342 6.944426 6.7639723 6.84156 7.172187 6.9511557 6.945873
1368411_a_at 3.9523053 4.0416923 4.1085715 4.157367 4.118692 3.8919933 3.950961 3.9978068 3.9527178 3.9028046 4.0640645 4.171914
1368412_a_at 5.0397186 4.8335357 5.220614 5.08091 5.3454485 4.9360795 5.2434583 5.0943227 4.808933 4.588846 5.32237 4.5182943
1368413_at 5.0706415 5.107168 5.4772596 5.0261164 5.017018 5.275873 5.0671644 4.999317 5.1686954 5.130187 5.1829033 5.179385
1368414_at 5.547353 5.7645855 5.749888 5.8359194 5.668932 5.947191 5.5674334 5.4883432 5.853623 5.8275633 5.8386045 5.886249
1368415_at 3.8491747 3.8671055 3.9009242 4.0163894 4.0246754 4.0463715 4.0698085 3.9256423 3.754785 3.909134 3.9349325 3.9502203
1368416_at 3.6614244 3.8355842 3.6522143 3.6464686 3.8248808 3.835706 3.9396374 3.665868 3.844886 3.7676132 3.681106 3.7927825
1368417_at 4.791046 4.8150578 4.7512026 4.817253 4.6815133 4.754346 4.4370036 4.5930214 4.482587 4.7855024 4.8553667 4.9493055
1368418_a_at 13.006778 12.951493 12.8219185 13.075766 13.147471 12.802837 12.794266 13.296326 13.065995 13.443046 13.488827 13.615854
1368419_at 9.38614 9.309875 9.121393 9.52847 9.383499 9.414214 9.516467 9.103946 9.587062 9.236195 9.583011 9.489416
1368420_at 13.419608 13.382891 13.31146 13.37134 13.482884 13.245014 13.265745 13.534586 13.461858 13.709749 13.656481 13.713774
1368421_at 3.7410388 3.8763423 4.0305533 4.0072803 3.910843 3.8944588 3.9691787 3.984715 3.7633872 4.09969 4.140047 4.1500807
1368422_at 7.9852486 7.5332294 6.24459 7.493995 6.214307 7.955993 6.6241665 7.3706822 6.062061 6.441738 6.479307 6.3039875
1368423_at 5.3447843 5.545962 5.70648 5.7471886 5.554857 5.781198 5.6261888 5.7115 5.6233883 5.627594 5.9063993 5.8358035
1368424_at 7.668602 7.449834 7.12752 7.2637396 7.4191213 7.227654 7.4253373 7.305703 7.4309907 7.4423475 7.5577893 7.3475137
1368425_at 4.7768674 4.952429 4.9323206 4.7573066 4.935072 4.9876766 4.9750676 4.917401 4.6722674 4.81241 5.0852385 5.0779653
1368426_at 11.474615 11.877623 11.811799 11.874004 11.688065 11.428865 11.240492 11.774955 11.568034 11.49535 11.3611555 11.902191
1368427_at 8.449782 8.055461 8.14016 8.324876 8.131904 8.157927 8.246927 8.2295475 8.376083 8.419081 8.247982 8.141191
1368428_at 8.829396 8.901027 8.68428 8.444424 8.626734 8.221228 8.388987 9.1495905 8.727322 8.265864 8.580727 8.700873
1368429_at 3.6711595 4.024019 3.5865667 3.8436182 3.6841514 3.6736374 3.8480046 3.9241893 3.8747365 3.736853 3.4804382 3.5137098
1368430_at 9.965484 9.626072 9.651625 9.709813 9.640619 9.569322 9.747905 9.707376 9.579456 9.788258 10.405973 10.0444145
1368431_at 11.082543 10.933297 10.880759 10.8783655 11.010282 10.813842 11.025328 10.991837 10.932038 10.941609 11.062079 11.052341
1368432_a_at 4.7223215 4.5134907 4.6043277 4.687278 4.523342 4.303462 4.51219 4.3042917 4.611092 4.4777923 4.4113064 4.52299
1368433_at 9.811133 9.699801 9.674221 9.677269 9.834411 9.684541 9.824137 9.738542 9.875594 9.765163 9.734694 9.723241
1368434_at 7.937012 7.800141 7.929063 7.9791493 8.030394 7.918457 8.094556 7.9845595 7.9871545 7.322024 7.591591 7.6013823
1368435_at 11.482538 11.698852 11.695831 11.313103 11.572378 11.868813 11.70068 11.49158 11.691809 11.718425 11.796854 10.969358
1368436_at 9.094988 9.356826 9.370587 9.154541 9.214119 9.198041 9.303636 9.2185335 9.162547 9.389724 9.379448 9.129392
1368437_at 4.7623663 4.990563 5.1308703 4.9914513 5.041901 5.1620045 4.8683915 4.8964148 5.0630727 4.940383 5.192717 5.197471
1368438_at 4.5072546 4.560857 4.460853 4.484777 4.424547 4.600087 4.4633427 4.4538045 4.3148217 4.394664 4.4062986 4.515908
1368439_at 5.7396097 5.593055 5.777159 5.662197 5.8230305 5.9316154 5.544757 5.825162 5.5068583 5.973893 5.9362893 5.878943
1368440_at 6.601488 6.5873375 5.956864 6.57805 6.812122 6.8678284 6.709495 6.764151 6.9185414 6.533218 6.45141 6.6179743
1368441_at 6.1850095 6.1340985 6.127411 5.6889677 5.8455157 5.8885 5.9933486 6.3303933 6.1929526 5.6581864 5.9120593 5.933156
1368442_at 13.406248 13.253217 13.172206 13.249921 13.324665 13.205626 13.34022 13.3336315 13.289529 13.458091 13.378822 13.4272375
1368443_at 5.2283387 5.372911 5.483459 5.538481 5.3835692 5.479609 5.2864704 5.4198403 5.3350697 5.5267496 5.6936955 5.7724323
1368444_at 8.347132 8.160336 8.087587 8.172586 8.075193 8.049951 8.286412 8.064479 8.138263 8.193638 8.068136 8.187296
1368445_at 5.32043 5.6763415 5.84124 5.607421 5.785689 6.0691166 5.63346 5.694607 5.813076 5.94403 5.655358 5.7577415
1368446_at 7.615622 7.7702537 7.7701097 7.3803563 8.049246 8.378094 8.02066 7.9694915 8.137835 8.531714 9.212275 8.806902
1368447_x_at 6.2455797 7.573238 6.485171 6.4596415 6.127338 7.846359 7.3696675 7.4221587 8.2528305 8.047285 8.725658 8.278847
1368448_at 6.136788 6.4050612 6.498811 6.378389 6.3986883 6.552563 6.59377 6.4863667 6.327406 6.4406414 6.718582 6.666456
1368449_at 4.4772625 4.558461 4.69468 4.6330776 4.6957254 4.5487566 4.541583 4.590234 4.4985304 4.6671715 4.679224 4.71885
1368450_at 5.286901 5.2124476 5.229771 5.2368355 5.0477214 4.9834394 5.099299 5.2246966 5.1764874 5.3000026 5.114001 5.1771708
1368451_at 6.26671 6.4155316 6.272611 6.462499 6.2296324 6.5513363 6.287566 6.304519 6.290489 6.1958284 6.301193 6.4352064
1368452_at 9.454879 9.248408 9.115313 9.487702 9.380333 9.193844 9.368276 9.457302 9.252265 9.246481 9.045737 9.148051
1368453_at 10.549648 10.498928 10.939863 10.484271 11.060349 10.646642 10.63232 10.914375 11.110884 10.53541 10.505983 11.472327
1368454_at 4.248332 3.9921083 4.127724 3.9625452 3.9559016 4.224826 4.13408 4.3276443 3.9980266 4.0581493 4.056915 4.1897326
1368455_at 5.3460884 5.3841763 5.421182 5.2933607 5.485023 5.2235813 5.191925 4.891771 4.966481 5.0329804 5.0435004 4.898444
1368456_at 3.792934 3.740822 3.696259 4.0225673 3.8197734 3.9085217 3.7728112 3.7886713 3.8965535 3.9059134 4.0857882 3.9186153
1368457_at 3.759085 3.6379569 3.7329128 3.7271686 3.7609382 3.8533185 3.8039837 3.8005025 3.5580437 3.6343498 3.67216 3.8206413
1368458_at 7.828479 10.22641 10.397099 9.013829 9.00117 8.86724 10.271222 10.582208 10.774392 10.0566845 10.257733 8.814652
1368459_at 4.0987573 4.159742 4.2182336 4.331888 4.0184026 4.0558863 4.3496866 4.120566 4.2786736 4.272431 4.264138 4.0044703
1368460_at 8.0362 7.9705462 8.1085205 7.839743 7.661039 7.789451 7.3462934 7.864639 7.8334546 7.40458 7.5138803 7.8105865
1368461_at 11.399465 11.120305 11.279272 11.382033 11.28792 11.066766 11.298826 10.687896 10.9773445 11.328934 9.333191 9.462512
1368462_at 5.1845922 5.170171 5.4023414 5.2407575 5.181011 5.1236725 5.3287883 5.213176 4.8443956 5.3357186 5.3377657 5.387659
1368463_at 7.602876 7.273541 7.370716 7.141575 7.2874737 7.3960676 7.462016 7.1806016 7.213441 7.592691 7.3370543 7.6006684
1368464_at 5.8455257 6.1778417 6.170403 6.206385 6.263241 5.8612776 6.0103574 6.181652 6.4887657 5.970866 6.0483904 5.9482408
1368465_at 3.7334778 3.6462278 3.7441149 3.6996977 3.479932 3.6751385 3.9137363 3.7832162 3.7113924 3.6871731 3.4163954 3.5394168
1368466_a_at 5.627156 5.221616 5.297855 5.503473 5.508949 5.4700055 5.5314665 5.281961 5.46084 5.4256096 5.4307094 5.434427
1368467_at 12.775896 12.828702 12.64792 12.781331 12.716988 12.77199 12.769289 12.850221 12.830981 12.710562 12.584989 12.582649
1368468_at 4.6889524 4.5018625 4.724147 4.3042164 4.510006 4.5991416 4.662878 4.3511844 4.5861893 4.3541765 4.7023964 4.6620355
1368469_at 5.7395844 5.760157 5.6155715 5.713499 5.6923914 6.0248713 5.969799 5.6766777 5.636345 5.5262895 5.5256534 5.6808743
1368470_at 9.036148 8.727031 8.741849 8.876228 8.867828 8.793308 8.921095 8.692115 8.822988 8.6250515 8.849387 8.8695345
1368471_at 5.4688816 5.25947 5.450554 5.1054235 4.884027 5.336159 5.00333 5.363702 5.3125176 5.458653 5.4979877 5.310787
1368472_at 4.547588 4.724882 4.8467956 4.924751 4.8529396 4.7606945 4.4560113 4.352943 4.581917 4.631044 4.7268434 4.8682337
1368473_at 4.849117 4.9509096 4.7756953 5.0798655 4.8748455 5.16888 4.9561787 5.1381135 4.8956637 5.594093 5.114331 5.1671085
1368474_at 7.119381 7.2929683 7.486411 7.264319 7.189105 6.872987 6.925482 6.4543357 7.423545 7.1422873 7.6630874 7.154109
1368475_at 4.620822 5.012824 4.8431687 4.8215904 4.746379 4.7569804 4.557563 4.727068 4.67585 4.846252 5.2089705 4.937495
1368476_at 5.86741 6.514279 6.475809 6.549285 5.649643 6.6528378 6.787961 6.4878173 6.391598 6.4174 6.1052294 6.249495
1368477_at 6.7429624 6.8081074 6.8402905 6.6882443 6.621715 6.7762876 6.566072 6.6733384 6.6583247 6.791211 7.262782 7.0253253
1368478_at 3.6176116 3.8505862 3.942736 3.646213 3.794826 3.6673267 3.643147 3.7074356 3.582289 3.9232266 3.7169998 3.9225008
1368479_at 3.662234 3.577799 3.6784124 3.5947635 3.707007 3.5469053 3.380826 3.6183953 3.5931802 3.6428504 3.579948 3.6563466
1368480_at 6.1094575 5.902299 6.044193 6.2020493 6.0151453 6.0689645 5.9655104 5.922537 5.8541994 5.891893 6.034034 6.2466598
1368481_at 5.0555344 5.051114 5.1817436 4.9955387 4.991762 5.0409946 5.0720186 4.953717 4.9243965 5.109474 5.1317472 5.099692
1368482_at 7.6021924 7.305178 7.264377 7.160962 6.8635783 6.5405035 6.971583 6.7699327 6.5670724 6.5337873 6.7371707 6.509857
1368483_a_at 4.235561 4.1447797 4.2235804 4.324373 4.254637 4.3441668 4.1318264 4.5832477 4.2073617 4.46552 4.3138843 4.5042686
1368484_at 4.436054 5.4581394 4.9622173 4.9982133 4.5523334 4.8323994 4.747682 5.2187853 5.218391 4.685679 4.8408146 4.821497
1368485_at 5.2661095 5.007168 5.1811056 5.1869955 5.260564 5.178198 5.0152683 4.9870567 4.9564323 4.768358 4.7362337 5.0596857
1368486_at 5.599628 7.092929 6.8137326 5.7883906 5.956543 5.652661 5.4427605 6.4543357 6.154039 5.125975 5.595427 7.1026683
1368487_at 3.2333612 3.2966604 3.3991606 3.1462543 3.3745537 3.2324862 3.4054646 3.4077866 3.3949525 3.22905 3.3402693 3.196953
1368488_at 9.068862 8.453878 8.399231 8.11902 8.619862 8.20852 8.3389015 8.415968 8.117825 8.379411 8.683308 8.8168545
1368489_at 4.8712053 5.0010424 5.0669184 4.871135 5.1275744 5.023267 4.85085 4.876895 4.7324743 4.9520426 5.166045 5.199866
1368490_at 10.313981 10.328469 9.731506 9.615961 9.921635 10.641735 10.4991865 10.085429 10.285408 10.63933 11.115337 10.606727
1368491_at 6.8561254 6.327171 6.3848853 6.4437485 6.829288 6.147852 6.336173 5.685767 5.863628 6.1918097 6.2739773 5.889559
1368492_at 7.887701 7.7546844 7.7863617 7.5956426 7.69046 7.568737 7.5736737 7.391883 7.54926 7.417098 7.8685555 7.5417476
1368493_at 4.557894 4.4735594 4.7209115 4.4940863 4.609751 4.832494 4.5196996 4.599113 4.586586 4.730695 4.9530845 4.9704204
1368494_at 3.729269 4.20898 3.7920585 4.807432 3.9490395 4.001538 3.8151968 4.0000467 3.962251 4.27839 6.2217255 5.0377045
1368495_at 5.459705 5.413163 5.5759325 5.491132 5.619534 5.6696587 5.348998 5.369809 5.6228127 5.4127703 5.3199363 5.465699
1368496_at 4.4214406 4.2535706 4.217065 4.2851954 4.39915 4.394272 4.2593946 4.397455 4.1453514 4.2484217 4.2491217 4.096775
1368497_at 10.853343 10.71532 10.946613 11.060543 10.396836 11.015438 10.942307 10.920483 10.297407 10.444492 10.387995 10.486342
1368498_a_at 3.1583636 3.090457 3.3529365 3.1692262 3.3679862 3.2054389 3.3593047 3.2348976 3.0511026 3.4696393 3.1840777 3.2366955
1368499_at 3.4813952 3.2023659 3.5208588 3.5078819 3.6093524 3.2273757 3.2979841 3.2349207 3.295814 3.2936785 3.4262319 3.2519026
1368500_a_at 6.5649767 6.706758 6.597983 6.5610633 6.3194985 6.8165545 6.7252197 6.5313454 6.396414 6.685513 6.781339 6.820543
1368501_s_at 6.576389 7.4679694 7.2618623 7.29736 6.8364997 6.826206 6.657524 6.8641796 6.947524 5.811536 7.3142867 5.9066024
1368502_at 4.037426 4.093403 3.950912 3.9648619 3.965116 3.9343677 4.2394266 3.834165 3.9231374 3.9212766 4.1301775 4.259934
1368503_at 8.865654 8.50548 8.654875 8.740732 8.703201 9.015139 8.6382065 8.702076 8.750069 8.751905 8.460659 8.835041
1368504_at 11.046233 10.908236 10.99166 10.960451 10.970787 10.985176 11.12985 11.0471735 10.91055 10.921076 11.157844 11.020297
1368505_at 4.944281 4.9582295 5.1374636 4.7641497 4.76752 4.9087477 5.4491296 4.8056774 4.544128 6.0123653 6.998044 6.3032427
1368506_at 4.865943 4.9368553 4.842831 4.7247844 4.797947 4.6412625 5.2204576 4.884182 4.879674 5.653615 5.9566736 6.307776
1368507_at 11.529234 11.446734 11.596828 11.5126505 11.48177 11.620439 11.604297 11.518221 11.495317 11.622091 11.595836 11.628816
1368508_at 8.777613 8.654082 8.803213 8.739601 8.947594 8.750523 8.910299 8.770527 9.035861 8.7567215 8.587524 8.432429
1368509_at 6.175133 6.2958217 6.0282855 6.150531 5.7901635 6.0384088 6.220156 6.1176343 6.34366 6.588616 5.711047 5.5164757
1368510_at 4.492448 4.5350714 4.581584 4.822302 4.312419 4.635395 4.548399 4.8115044 4.754449 4.449148 4.679427 4.4326606
1368511_at 4.0326138 3.9921083 4.1941857 3.8663425 4.0146685 4.0475984 3.807629 4.0522275 3.8962808 4.041612 4.228351 4.1638613
1368512_a_at 10.576632 10.317288 10.508895 10.198399 10.770811 10.166957 10.331816 10.6105385 10.696396 9.866902 9.76918 10.079472
1368513_at 5.964515 5.9601693 5.931421 6.1097007 5.9751534 6.012648 5.7653627 5.902307 6.207996 5.8166623 5.8284516 6.0255237
1368514_at 11.564132 11.504479 11.442523 11.572671 11.471508 11.504951 11.5928335 11.535016 11.429855 11.549803 11.3621 11.256613
1368515_at 4.7648163 4.7882586 4.7798023 4.8230495 4.7123184 4.5633698 4.746252 4.7889338 4.4467936 4.8600864 5.318449 4.892949
1368516_at 6.518383 6.5427923 6.5188694 6.4454293 6.605527 6.3296714 6.5475397 6.597133 6.5583873 6.7507167 6.4412084 6.5754547
1368517_at 6.449394 6.0532594 6.3662977 6.200834 6.090765 5.960805 6.208703 6.269999 6.300342 6.042067 6.5924907 6.68695
1368518_at 8.510556 8.242622 8.419073 8.394574 8.190905 7.9627795 7.843794 7.8103504 7.7703786 7.5123405 8.247487 7.6343822
1368519_at 4.8928237 5.055558 5.158393 5.2889643 5.1147957 4.9862146 5.0109878 5.0196 4.943933 4.988064 5.028997 4.935548
1368520_at 12.93687 12.830942 12.703121 13.054921 13.235597 12.949823 13.099128 12.897977 13.024985 12.797602 12.634472 12.67079
1368521_at 6.6063557 6.4101644 6.505777 6.4570165 6.1851983 6.557549 6.5695558 6.3313437 6.3977413 6.434969 6.9755635 6.4515595
1368522_at 4.359305 4.1947618 4.3794823 4.295741 4.190248 4.2976637 4.232089 4.399329 4.4374113 4.2360816 4.356235 4.040785
1368523_at 4.4156065 3.8490915 3.919543 4.045561 3.9086907 3.9031737 3.7833617 3.856794 3.8265269 3.9094334 4.0536027 4.2896214
1368524_at 3.637629 3.5674832 3.7269278 3.6832633 3.77222 3.764739 3.8622901 3.7612796 3.8561053 3.4426408 3.795338 3.721113
1368525_at 7.3562427 7.0772786 7.159296 7.0021634 7.217562 7.025285 7.3290205 7.3363886 7.221996 7.010124 7.111627 6.7829614
1368526_at 7.4580426 7.4758673 7.4920387 7.400356 7.425617 7.4314475 7.556542 7.649305 7.7291274 7.4857073 7.2427835 7.2584
1368527_at 3.403249 3.1612856 3.2993135 3.3021662 3.205696 3.1835358 3.2569954 3.3215442 3.205227 3.2594743 3.1985388 3.1699278
1368528_at 8.682926 9.08083 8.814992 9.0509205 9.161504 8.839534 9.013105 9.143936 8.811454 8.654489 8.752775 8.43322
1368529_at 4.748955 4.592584 4.7052503 4.9112315 4.955299 4.6028514 4.72844 4.64256 4.7979193 4.5138044 4.480583 4.5052767
1368530_at 4.1153727 4.156208 4.5587215 4.26251 4.118079 4.412393 4.22637 4.0843635 4.155905 4.268554 4.688088 4.5859833
1368531_at 3.326477 3.4047518 3.411746 3.3286364 3.395721 3.1979234 3.5125391 3.4833472 3.3908687 3.4492555 3.468979 3.3844893
1368532_at 3.634601 3.8750222 4.016117 3.91479 3.880643 3.9619272 4.029524 3.7524543 3.82009 4.022663 4.0312686 3.7035363
1368533_at 5.2859993 5.3012652 5.5314107 5.395726 5.1508245 5.146018 5.2090945 5.5934515 5.2310476 5.2229767 4.9538584 5.3195477
1368534_at 5.784407 5.681034 5.81097 5.579004 5.372878 5.6558833 5.9502883 5.3436117 5.4904914 5.882522 5.9742413 5.9880986
1368535_at 5.163218 5.1603155 5.58945 5.5342407 5.0684752 5.5274916 5.545056 5.3055086 5.3136253 5.312208 5.343709 5.451972
1368536_at 10.99418 10.840465 11.07696 11.067321 10.74731 11.226877 10.950065 10.97618 11.000116 11.230966 10.677623 10.418878
1368537_at 6.742304 6.553268 6.350414 6.8549657 6.761495 6.488282 6.6837144 6.7546935 6.8066053 6.604105 6.654402 6.7470326
1368538_at 8.176767 7.984467 8.071606 8.145992 8.009666 8.174498 8.130152 8.189462 8.248442 8.057947 8.070799 8.229857
1368539_at 3.2713938 3.2206645 3.2107987 3.3293784 3.2231843 3.4075408 3.2064593 3.388934 3.385596 3.3650508 3.552521 3.3479257
1368540_at 4.9855957 4.2239294 4.2359934 4.3338795 4.2370567 4.2814894 4.2489376 4.4886994 4.6030517 4.185537 4.318417 4.3508735
1368541_at 6.100206 6.1039114 6.403906 6.43531 6.202142 5.956296 5.776933 5.969449 5.934894 6.113661 7.3305984 6.4234138
1368542_at 4.6335306 4.873913 4.716543 4.945688 5.118902 4.4916725 4.7584286 4.7642174 4.7873707 4.380415 4.6299696 4.6764603
1368543_at 8.790327 8.476534 8.087479 8.855766 8.534466 8.317247 9.034388 7.8427024 8.557501 8.611759 7.610138 6.511168
1368544_a_at 4.755207 4.618972 4.462656 4.670291 4.7114596 4.6867113 4.6220646 4.41489 4.7142315 4.3918514 4.709164 4.4875994
1368545_at 5.546536 5.214203 5.480254 5.7686048 5.232587 5.1562653 5.2470813 5.592023 5.25456 5.421869 5.294052 5.538515
1368546_at 5.2422924 4.925585 5.0732694 5.1408396 4.7486877 4.87318 4.7222586 5.1057267 4.9231358 4.999878 4.8179626 4.973837
1368547_at 3.8838975 3.9721513 3.883398 4.115459 3.8441694 4.168642 4.1559863 4.095187 3.940464 3.988305 4.065917 4.0099144
1368548_at 3.3989966 3.2413983 3.2877398 3.2852077 3.3714828 3.3957026 3.292656 3.2757277 3.2315907 3.218569 3.402845 3.3242106
1368549_at 9.226314 9.127568 9.192937 9.388033 9.409996 9.2147665 9.289561 9.373946 9.265522 9.415592 9.263966 9.47437
1368550_at 4.815769 4.886242 4.7781 4.7930255 4.81616 4.8964643 5.040869 4.9466515 4.8064947 4.966238 5.227127 5.1816254
1368551_at 4.3447022 4.6119676 4.9063063 4.896524 5.1803803 4.783197 4.530312 5.094168 4.7558713 4.899283 4.9649267 4.8682337
1368552_at 10.861096 11.04258 10.841159 10.675545 10.592432 10.778052 10.770084 10.710264 10.6787195 10.810916 10.747708 10.6890135
1368553_at 5.322097 5.160769 4.8214607 5.3683186 5.1891956 4.9349103 5.190443 4.767206 5.4858046 4.9913187 5.4019127 5.047841
1368554_at 5.291806 5.6475477 5.647631 5.572482 5.460807 5.6545644 5.359351 5.530735 5.2619185 5.435335 5.42383 5.533778
1368555_at 5.1899314 5.46649 5.599257 5.362335 4.970007 5.311743 4.9087505 5.0380654 4.8305764 4.5327377 4.9281945 5.155953
1368556_at 4.536268 4.519104 4.690282 4.532539 4.4228153 4.7591124 4.490453 4.716711 4.565468 4.8467236 4.607877 4.637559
1368557_s_at 4.3268847 4.4128036 4.586343 4.6545773 4.5417633 4.5126896 4.4531174 4.545786 4.5331993 4.4206176 4.3340626 4.47352
1368558_s_at 8.983484 8.715351 9.004875 8.732058 8.241079 8.639843 8.431594 8.201033 8.166931 8.350649 8.65749 8.221214
1368559_at 5.233879 5.4817495 5.13272 5.0753493 5.4140835 5.325333 5.2054586 5.0589256 5.2802477 5.465877 5.7798114 5.2757883
1368560_at 4.875071 5.0316997 5.22015 5.107041 5.0287313 5.071236 4.877983 4.740067 5.0041227 5.1941075 5.3246737 5.102991
1368561_at 4.19602 3.7512949 3.8973887 3.9147604 3.8301904 3.8794856 3.7486572 4.0517254 4.2109013 4.0852013 3.7989461 3.8407748
1368562_at 4.4736905 4.73615 4.8654685 4.7808123 5.030961 4.858256 4.6027627 4.843333 4.7011356 4.897175 4.7931924 5.044332
1368563_at 7.5131555 7.0887 6.7203584 6.2785883 6.223999 7.9731956 6.3722425 7.9449167 7.5802736 7.418346 7.144345 6.662969
1368564_at 4.5661182 4.7266846 4.5877647 4.740969 4.6895847 4.6801863 4.734324 4.6530747 4.720815 4.8731165 4.519575 4.611823
1368565_at 4.3581977 4.727148 4.6263437 5.0348134 4.5367646 4.694732 5.842247 4.4538045 4.277057 5.921927 6.3400083 4.217003
1368566_a_at 11.170996 11.349199 11.208201 10.916452 10.984805 11.191764 10.97202 11.049631 10.986581 11.131243 10.838641 11.223625
1368567_at 7.8861766 7.5244207 7.5389075 7.46833 7.6078553 7.811062 7.7903843 7.5735097 7.5934715 7.9812737 7.576341 7.5085993
1368568_at 5.535042 5.6599197 5.6994944 5.444093 5.439412 5.781009 5.6287165 5.551291 5.6723366 5.5367613 5.7540026 5.6447577
1368569_at 3.7978165 3.8019423 3.794554 4.0422807 4.0171146 3.7199008 3.8388102 5.9682055 4.0912857 4.042791 3.9717236 4.711706
1368570_at 7.901968 7.6077275 7.819986 7.592346 7.658031 7.8501744 8.282099 8.05796 8.463804 7.4636197 7.11667 7.3345594
1368571_at 4.899905 4.780065 4.692412 4.8818564 4.7710223 4.655991 4.84203 4.7777376 4.641956 4.330879 4.665776 4.4939933
1368572_a_at 5.2690563 5.0620136 5.3432355 5.393176 4.956159 5.540119 5.2732277 5.0287876 5.1036606 5.6366744 5.271305 5.4460754
1368573_at 8.008922 7.9482956 7.899082 8.226505 8.216771 7.8652377 8.201199 8.28712 8.101398 8.033338 7.8864245 7.9135294
1368574_at 10.047995 9.91067 9.949353 9.778224 9.931389 9.714342 9.760291 10.193051 9.883112 9.370157 9.783069 9.74622
1368575_at 5.3360434 5.369342 5.390007 5.36134 5.3915005 5.2902136 5.275829 5.3034573 5.195418 5.2701616 5.3592415 5.384263
1368576_at 4.114622 4.478879 4.1033807 4.1221495 4.3038316 4.1077065 4.4368997 4.0053353 4.3121805 4.004231 4.0241537 3.9468389
1368577_at 3.4142165 3.271277 3.38741 3.5824277 3.551723 3.6303158 3.6419265 3.3313458 3.3908687 3.4809647 3.4451632 3.4574916
1368578_at 4.671498 4.809484 4.7806115 4.701884 4.6178145 4.6235604 4.6195683 4.651233 4.6540165 4.6898627 4.8773327 4.2952685
1368579_at 4.441721 4.566884 4.4137845 4.590867 4.654049 4.4878416 4.6242933 4.5229135 4.591255 4.792809 4.8275127 4.576107
1368580_at 6.2169657 6.178839 5.9123864 5.9773173 5.911615 6.0756316 6.409916 5.781041 6.1766043 5.911579 6.051354 6.3666115
1368581_at 5.7888536 5.342135 5.6236334 5.7277412 5.5245924 5.487662 5.491231 5.553777 5.564419 5.369914 5.5281577 5.8227057
1368582_at 3.8179755 3.9109411 3.965597 3.9091907 3.8790762 3.8972344 3.6799757 4.0567656 3.6919897 3.977183 4.025423 3.976255
1368583_a_at 14.00238 13.877236 13.632279 13.847574 13.865753 13.922386 13.693292 13.731248 13.648512 13.669074 13.878937 13.730564
1368584_a_at 4.7266045 4.6737337 4.487229 4.672016 4.6462584 4.3527813 4.5160418 4.4473243 4.534524 4.555666 4.5966377 4.6829586
1368585_at 5.409465 5.554696 5.6040382 5.648544 5.64746 5.696529 5.7689867 5.690016 5.666682 5.513336 5.625805 5.6812625
1368586_at 4.871749 5.150634 4.93015 5.1071553 4.9011874 5.120081 4.996457 4.9515285 5.0091805 5.1534877 5.160535 5.2308636
1368587_at 13.953132 13.919903 14.002877 13.868952 13.878441 13.829864 14.014033 13.830308 13.970549 13.845574 13.760877 13.700806
1368588_at 7.655984 6.9419084 6.7809105 7.090775 7.124143 7.130551 7.3389564 7.087148 7.3351026 6.7522364 6.6432047 6.4384828
1368589_at 7.9521546 8.701977 7.816209 7.931733 8.031822 7.437159 7.8527713 8.266967 7.9174743 7.7125177 8.05428 8.043572
1368590_at 4.6338544 4.295569 4.2111897 4.225603 4.1515527 4.329952 4.1447334 4.1238985 4.401137 4.147751 4.453695 4.221771
1368591_at 8.577269 8.84439 8.6700945 8.803447 8.798634 8.738146 8.741388 8.636103 8.557915 8.641571 8.743326 8.642931
1368592_at 8.01276 7.860439 7.5134735 7.766574 7.6925178 7.688987 7.7964683 7.953423 7.4873905 7.523469 7.723895 8.215752
1368593_at 8.713564 8.817059 9.156958 8.665407 8.779659 8.786146 8.66877 9.163132 8.912569 8.706333 9.029236 9.0604515
1368594_at 4.7534 5.0713253 5.1337643 5.0885158 5.2228727 5.066641 4.879566 4.9620347 5.2508893 4.9812565 5.1737514 5.038698
1368595_at 5.0542507 4.6973853 4.6604404 4.364663 4.884796 4.87634 5.0121255 4.623786 4.7573447 4.885793 5.0467114 4.70742
1368596_at 7.3408766 7.0508924 7.0104623 7.3275824 6.873661 7.10143 7.139927 7.070257 6.845813 6.9162836 6.9758563 6.9756165
1368597_at 6.2333193 6.0697136 7.1746902 5.923829 5.900978 6.1360683 6.075805 6.0718474 6.0213156 5.9038 6.03378 5.8301907
1368598_at 5.960245 6.22269 6.3608418 6.019987 6.399396 6.4419775 6.10628 6.2335434 6.179164 6.3805275 6.351779 6.2482424
1368599_at 5.5639896 5.996415 5.7840185 5.8539996 5.671174 5.763168 5.7889867 5.584092 5.8660393 5.7243195 5.690215 5.5886326
1368600_at 10.422338 10.527645 10.357615 10.529538 10.4066725 10.46928 10.579844 10.612728 10.293312 10.423145 10.234606 10.201692
1368601_at 4.3145075 4.3255243 4.508582 4.4967933 4.356705 4.5459447 4.5136056 4.3848753 4.450915 4.4364343 4.496027 4.523976
1368602_at 3.8476644 3.9898171 3.7209842 4.1109123 3.8201516 3.924052 3.890509 3.7338283 3.8243425 4.009532 3.801293 3.8415933
1368603_at 4.356155 4.445509 4.4566903 4.511551 4.385042 4.756554 4.303332 4.4803777 4.5232067 4.540668 5.1151114 4.5955486
1368604_at 4.551449 4.804022 4.83776 4.8566337 4.7338767 4.69757 4.7087293 4.8794723 4.610656 4.804173 4.713628 4.8863153
1368605_at 5.0471406 4.854369 4.6434207 4.923741 4.7560654 4.8870573 4.966782 4.559537 4.525641 4.842264 5.0639467 4.7140493
1368606_at 4.1787763 4.0977755 4.551824 4.1412854 4.3004313 3.9853604 4.298498 4.492812 4.208806 4.590925 4.231148 4.025315
1368607_at 9.213514 6.796703 6.296971 8.649744 8.871593 7.1420517 8.354095 8.992256 7.9189963 9.078125 8.376485 9.631631
1368608_at 10.0246 10.251455 10.162938 10.433526 10.227008 10.231056 10.461371 10.384352 10.333234 10.152472 9.659874 9.70402
1368609_at 12.630177 12.707306 12.699832 12.803115 12.80354 12.752032 12.775582 12.859997 12.774303 12.852684 12.882299 12.794854
1368610_at 4.1187553 3.8120856 4.060043 4.0227942 3.7032652 3.8601103 3.9201632 3.8596745 4.0736094 4.139799 3.9747381 3.7678378
1368611_at 3.7982144 4.030898 3.9190967 4.041634 4.076506 3.8920112 4.0212054 3.9338489 3.7489057 3.9086325 3.9126031 3.6884742
1368612_at 5.326609 5.4439297 5.3135242 5.318987 5.458333 5.5580373 5.2830515 5.190183 5.426256 5.2657967 5.3723946 5.1586704
1368613_at 3.6660354 3.8285136 4.0305414 3.8874693 3.9368958 3.9666126 3.8718677 4.082012 4.1363482 4.083888 3.970264 4.1959524
1368614_at 7.735137 8.044408 7.953771 7.5953856 7.8029795 7.5978236 7.9023876 7.884651 7.8632035 7.637293 7.414757 7.8094764
1368615_a_at 4.921027 4.964281 4.527402 4.505591 4.8570275 4.581151 4.8515096 4.8271465 4.8537393 4.7449656 4.8607664 4.663026
1368616_at 6.033792 6.1430783 5.8293204 5.9933023 6.4176335 5.913758 6.241258 6.0241175 6.265647 6.519519 5.917636 5.8947406
1368617_at 4.2285504 4.462076 4.3796964 4.6743975 4.2934995 4.032753 3.9495823 4.4057126 4.6838512 4.1054764 4.5374866 4.1463795
1368618_at 8.971334 8.992742 8.973096 8.94352 8.774915 8.9421215 8.896015 9.069191 8.966582 9.086982 8.93119 9.001403
1368619_at 5.1709948 5.27936 5.2546887 5.5249634 5.3656454 5.1145954 5.2564406 5.4017487 5.3676567 5.185974 5.202441 5.453535
1368620_at 5.4193716 5.548293 5.4544983 5.2537613 5.351304 5.47915 5.371883 5.3978963 5.5295963 5.600855 5.2530212 5.6327815
1368621_at 11.062665 11.043934 11.044915 10.859352 11.068079 11.104939 10.942851 11.287315 10.986222 11.082138 11.358207 11.2003355
1368622_at 3.9879804 4.227882 4.3568535 4.078225 4.023786 4.1962585 4.237833 4.329875 4.1516223 4.083251 4.083523 4.535963
1368623_at 4.564225 4.803483 4.865834 4.381318 4.74485 4.582657 4.545348 4.501727 4.5294623 4.616744 4.603264 4.79283
1368624_at 3.613982 3.6733203 3.9106083 3.830559 3.879076 3.9324737 3.7075005 3.6091065 3.7571604 3.6857703 3.7163525 3.7144024
1368625_at 5.0906944 5.2708654 5.043327 5.3068 4.8529744 5.0125647 4.9597297 5.3228445 5.169798 5.18231 5.3920693 5.1929045
1368626_at 4.3443866 4.3019867 4.1941857 4.395437 4.2880864 4.6267676 4.166997 4.3111525 4.230759 4.165007 4.3516293 4.475147
1368627_at 13.216407 13.12153 13.033026 13.143879 13.091568 12.888353 13.080523 13.065656 13.051437 12.807365 12.660639 12.66371
1368628_at 3.6203785 3.7468138 3.4609916 3.9100492 3.789502 3.7708325 3.621407 3.8428252 3.8469417 3.6760411 3.6442773 3.650687
1368629_at 4.2849007 4.3800306 4.4133406 4.675893 4.6274824 4.618349 4.456011 4.517996 4.5288005 4.53123 4.5498195 4.4785967
1368630_at 3.4359682 3.7290978 3.587247 3.5910814 3.7210603 4.00136 3.5703425 3.2307882 3.6299214 3.609135 3.6484506 3.7484338
1368631_at 4.272669 4.407116 4.9063063 4.7087317 4.4944944 4.410434 4.4490237 4.5424585 4.6682653 4.278458 4.2781906 4.5308695
1368632_at 3.3629086 3.3709404 3.5213773 3.3645785 3.352233 3.3013449 3.3602355 3.304606 3.261711 3.481625 3.419407 3.2880886
1368633_at 3.2499816 3.3661735 3.4048426 3.508365 3.4830282 3.56085 3.4163442 3.5801938 3.3694084 3.5398676 3.5469115 3.4606147
1368634_at 7.7551723 7.859809 7.797903 7.8757396 7.9473376 7.8162503 7.9623923 8.017393 7.9298997 7.7802954 8.008852 8.096958
1368635_at 3.7126021 3.9154584 4.1556196 3.9536912 4.129829 4.274288 4.1548185 4.0582457 4.1104927 4.191648 4.0853148 4.205285
1368636_at 5.4643064 5.4713445 5.708902 5.556329 5.541889 5.75668 5.5059614 5.411888 5.464612 5.6939425 5.5249863 5.7840195
1368637_at 4.1241198 4.122199 4.1031914 3.9923234 3.9053943 4.106722 4.0997543 4.1675997 3.984639 4.0115232 4.102268 3.965855
1368638_at 5.423997 5.301236 5.208166 5.255807 5.5410185 5.2768574 5.467553 5.578445 5.214169 5.283437 5.513526 5.523692
1368639_at 3.8134441 3.7097988 4.172373 3.7576582 3.5567484 4.0301447 3.8151307 3.8239 3.8962808 3.831487 4.3922057 3.8561928
1368640_at 5.257314 5.2335324 5.128431 5.126437 5.1803803 5.354267 5.176802 5.2175055 5.2573953 5.409527 5.2309656 5.0195
1368641_at 4.331311 4.186628 4.826107 4.1151967 4.2739077 4.2962694 4.8895283 4.4803796 4.3055716 4.2837763 4.0472474 4.086686
1368642_at 9.781727 9.713003 9.602574 9.630709 9.762757 9.648327 9.693469 9.766702 9.693542 9.522275 9.467366 9.206051
1368643_at 4.0977716 4.349224 3.9957662 4.3899326 4.1062336 4.2483835 4.4032965 4.5947084 3.9283767 4.035721 4.46813 4.297946
1368644_at 4.187002 4.05846 4.1493573 4.1542635 4.2625194 4.150753 4.1828265 4.2475066 4.2150126 4.181602 4.3456416 4.3209496
1368645_at 6.135519 6.012338 5.9376774 6.528572 6.175017 6.2046957 6.258427 5.902307 6.0745516 6.1700435 6.1362653 5.9936695
1368646_at 8.566072 8.130389 8.315882 8.646795 8.715914 8.526811 8.765228 8.7772045 8.615245 8.243546 8.517597 8.7101755
1368647_at 7.385258 7.2730947 7.1899457 7.2871504 7.228894 7.054284 7.293822 7.2169924 7.224251 7.1575356 7.1887383 7.215426
1368648_at 4.434768 4.367327 4.3545494 4.500613 4.643841 4.4175706 4.3381615 4.1513147 4.63811 4.6440387 4.2616644 4.772603
1368649_at 8.0038185 7.943809 7.7975583 7.996511 7.8334403 7.7061815 8.469471 7.770628 8.018616 8.022461 7.824378 7.9796295
1368650_at 8.6375885 7.2798524 7.809141 7.943036 7.952466 7.2755446 6.8254876 7.2054286 7.087322 7.5011845 8.345827 8.901754
1368651_at 10.632869 10.906504 10.710745 10.5061865 10.940885 10.851511 10.741115 10.059947 10.6701565 10.376876 9.706435 10.545486
1368652_at 6.86258 6.7036595 6.8291636 6.710009 6.8159804 6.841815 6.8836646 6.9356146 6.745966 6.7467246 6.477493 6.4199715
1368653_a_at 10.695608 10.831833 10.824237 10.685266 10.803075 10.840274 10.75463 10.70437 10.838801 10.631456 10.37515 10.625754
1368654_at 6.872791 6.2253394 6.3283134 6.75302 7.11846 6.5604944 6.740153 6.3668523 6.8556957 6.6738977 6.2174726 6.3204513
1368655_at 9.788961 9.521148 9.863257 9.525424 9.582027 9.591388 9.472139 9.807035 9.396576 9.451653 9.737931 9.475416
1368656_at 3.991569 4.102516 3.9941177 4.207073 3.936921 3.7843575 3.7954955 3.8304515 3.7830849 3.8737483 4.0375676 3.9017775
1368657_at 3.825108 3.4987426 3.8538451 3.618106 3.4702291 3.7156029 3.7814748 3.7359154 3.6442728 3.6645498 4.362762 3.5810738
1368658_at 5.1923814 4.695552 4.8223367 4.8524904 4.8586044 4.437396 4.8870926 4.618594 4.879674 4.4499397 4.857824 4.719
1368659_at 10.611304 10.382952 10.632147 10.971862 10.415631 10.441021 10.764273 10.971426 10.81494 10.761555 10.772709 10.955164
1368660_at 4.896747 4.956555 4.792053 4.719218 4.976619 4.8560677 4.80387 4.898139 5.0847445 5.034252 4.9173627 4.9536304
1368661_at 6.3283453 6.4753647 6.7221375 6.5570292 6.575481 6.295901 6.36765 6.6146975 6.221865 6.2895164 6.5302567 6.2792006
1368662_at 7.58583 7.3722405 7.4181128 6.97554 7.532233 7.0357456 7.0818734 7.0388446 6.737375 7.108991 6.9331455 7.2803454
1368663_at 3.4930248 3.4994493 3.9834664 3.745509 3.4001777 3.6689324 3.5332065 3.5892158 3.5146616 3.4265962 3.7207892 3.5439832
1368664_at 5.2209206 5.230669 5.394684 5.4001193 5.3596697 5.375429 5.5069795 5.5192823 5.420023 5.294668 5.535678 5.540972
1368665_at 8.606295 8.604376 8.589106 8.528062 8.616756 8.546364 8.55316 8.516457 8.641027 8.561258 8.57892 8.523947
1368666_a_at 3.7878103 3.8760974 3.8016837 3.9365788 3.8843672 4.0629606 3.653812 3.8545508 3.7509825 3.789395 3.7599409 3.8478768
1368667_at 4.9223256 5.1810923 5.362358 5.266161 5.282235 5.109974 5.3452506 5.0041575 5.099332 5.123505 5.150343 5.287794
1368668_at 8.850408 8.792533 8.694838 8.786424 8.837751 8.786497 8.872477 8.80285 9.062709 8.935925 8.670835 8.777625
1368669_at 7.462044 7.391342 7.1840405 7.150162 6.9703026 7.1416073 7.2545247 6.683151 6.7623763 7.053587 7.5659986 7.035959
1368670_a_at 5.33071 5.559251 5.421667 5.43606 5.4000893 5.8140535 5.3291903 5.539739 5.474006 5.5314136 5.8899403 5.5417237
1368671_at 6.418799 6.2964673 6.1937447 6.272405 6.495448 6.0699573 6.455849 6.537584 6.303659 6.5027866 6.964392 6.56189
1368672_at 4.4389296 4.3683257 4.4915676 4.192146 4.5381927 4.4272766 4.347868 4.303471 4.4415 4.6596355 4.5329347 4.5782533
1368673_at 3.9257424 3.9887354 3.936838 3.7891107 3.91398 4.064146 3.7984333 3.9333718 3.8842828 4.0567155 3.8388505 3.9419198
1368674_at 11.49724 11.449627 11.425336 11.535253 11.504642 11.540819 11.704862 11.529362 11.563539 11.317248 11.291151 11.318121
1368675_at 7.505101 7.0868177 7.208663 6.87471 7.678433 7.1148815 7.371271 7.3706822 7.4894996 7.1118584 7.198823 7.1328135
1368676_at 5.176445 5.100303 4.938718 5.126801 4.903097 5.403859 5.4233084 5.4027877 5.377081 5.297864 4.9570026 5.0742664
1368677_at 3.7653441 3.719116 3.5669913 3.728306 3.9136012 3.5084367 3.477676 3.6445756 3.9292426 3.529178 3.7347853 3.736753
1368678_at 4.3301744 4.2889757 4.391182 4.4162707 4.3117495 4.388986 4.306562 4.3169503 4.28197 4.373203 4.3837295 4.3198447
1368679_a_at 7.409086 7.1618185 6.9237165 7.346616 7.2467756 7.157869 7.0859094 7.078361 7.0221615 7.0486 7.2770147 7.374852
1368680_a_at 4.2771254 4.3564186 4.5995865 4.4800143 4.3625526 4.6793594 4.6014485 4.5622864 4.4987493 4.660759 4.575399 4.7678766
1368681_at 6.1042485 6.360573 6.1139126 6.2216115 6.001933 6.23981 6.234353 6.0236387 6.2602963 6.459828 6.4020877 6.3305163
1368682_at 4.8657 4.8589725 4.7857804 4.750574 4.83958 4.574681 4.68797 4.507648 4.9004164 4.6332994 4.565715 4.525011
1368683_at 3.5330641 3.353352 3.1914098 3.210631 3.1970856 3.159651 3.3380642 3.274027 3.3697836 3.1488097 3.1899843 3.2239332
1368684_at 5.37984 5.374633 5.6265974 5.5808935 5.5319204 5.5759134 5.4005966 5.706629 5.6316814 5.503664 5.4166594 5.5600834
1368685_at 4.87893 4.9577384 5.1028514 4.902648 4.958908 5.0633645 4.819103 5.156765 4.801699 5.031948 5.0108438 5.243927
1368686_at 13.941188 13.967624 13.929125 13.8718815 13.942245 13.951621 13.891871 13.960421 13.886664 13.9324255 13.898504 13.977778
1368687_at 6.230672 6.240689 6.0681634 6.2239957 6.136428 6.0339613 6.1873536 5.8398757 6.061089 6.001015 6.1135592 6.4137316
1368688_at 4.4761863 4.7703056 4.792495 4.9200788 4.605282 4.9179487 4.7198696 4.622661 4.9605575 4.750346 4.785701 4.6879535
1368689_at 3.8599453 3.8135004 4.05956 4.0821342 4.115802 4.1540146 3.9043927 3.9618077 4.1429863 4.215955 3.9633718 4.1169467
1368690_a_at 4.069517 4.106415 4.261819 4.2625327 4.1959004 4.3326206 4.179978 4.4613814 4.0921984 4.2066026 4.115369 4.2800055
1368691_at 4.640349 5.1542954 4.8519897 4.8270216 4.7791286 4.6351852 4.563369 4.8766775 4.8667088 4.4699554 5.0418286 4.574582
1368692_a_at 8.987666 8.80747 8.923466 8.693073 8.977922 8.301629 8.447409 8.350159 8.41878 8.427393 8.206532 8.526978
1368693_at 6.809744 6.8404374 6.814429 6.625696 6.5885735 6.521536 6.90707 6.6476765 6.490629 6.704497 7.073689 6.5875382
1368694_at 4.0800714 4.189044 3.9862833 4.2369947 4.185728 4.1515894 3.9786375 4.1310377 4.0365534 4.12354 4.2061186 4.254429
1368695_at 12.42259 12.615925 12.540927 12.544098 12.5659 12.512443 12.418013 12.50117 12.564122 12.920709 12.908218 12.858855
1368696_at 5.2346263 5.2807016 5.118374 5.4162545 4.821372 5.392579 5.0236692 4.942587 5.0050125 4.9701033 5.2910876 5.033696
1368697_at 3.630545 3.7725065 3.7086012 3.947407 3.6554747 3.7556205 3.7305255 3.8399916 3.7973933 3.8715029 3.7605207 3.8955348
1368698_at 6.5536284 6.2074647 6.01725 6.21281 5.7112217 6.0301204 6.0377192 6.0756035 6.2090526 5.886036 6.237761 5.6709695
1368699_at 3.992657 4.2987385 4.2197733 4.101903 4.104581 4.137306 4.1997957 4.223983 4.0694904 4.250731 4.173861 4.2167425
1368700_at 4.754822 4.630736 4.7050633 4.685256 4.682279 4.456962 4.7222586 4.840535 5.1683826 4.524673 4.6036983 4.9204216
1368701_at 4.875558 4.9877825 5.0604124 5.246801 5.079165 5.237549 5.031368 5.1102943 5.080041 5.2129426 5.174175 5.200091
1368702_at 9.548868 9.433482 9.46358 9.471763 10.01152 9.326224 9.344827 9.352724 9.633516 9.222002 9.162851 9.638208
1368703_at 7.2229357 6.8445635 6.9348335 7.092178 7.2893195 6.880187 7.0526004 7.1164494 7.2314005 7.089813 6.9455357 7.0029387
1368704_a_at 4.1566133 4.221282 4.343297 4.358817 4.4670706 4.4933805 4.306403 4.4440384 4.4753637 4.2515726 4.1780415 4.390545
1368705_at 4.840722 5.1272297 5.178945 5.0777426 5.0865803 5.2984104 5.022905 4.9804673 4.969917 5.134224 5.1307573 4.994804
1368706_at 12.0603 12.092689 12.095944 12.068122 12.138101 12.114207 12.078465 12.084678 12.086082 12.114725 12.111674 12.2960415
1368707_at 13.578283 13.504909 13.500291 13.489686 13.589367 13.462581 13.463591 13.570588 13.522878 13.839955 13.95528 13.976423
1368708_a_at 4.622857 5.0107913 5.0377097 4.7335567 4.7801085 5.1236606 4.864051 4.4691925 4.529377 4.798907 4.9670606 4.949706
1368709_at 3.6856697 3.780203 3.92381 3.7450368 3.968851 3.9743955 3.7352717 3.8015416 3.9723241 3.7769516 3.653894 4.022397
1368710_at 7.13546 6.762717 6.6236725 6.6737337 6.788455 6.9011087 6.6246624 6.410842 6.69779 6.7211957 6.678036 6.4625063
1368711_at 9.452606 8.743103 9.027375 8.262323 9.443558 8.452571 8.316863 8.801314 8.414564 8.3005905 9.087776 9.049796
1368712_at 8.825115 8.913406 8.841925 8.861116 8.906912 8.766788 8.899223 8.944574 9.069345 8.941471 8.856619 8.631948
1368713_at 4.039263 4.3436623 4.623491 4.4127955 4.4581823 4.4368663 4.2540817 4.5190654 4.372075 4.450908 4.5463305 4.3045764
1368714_at 3.503602 3.4551518 3.3789654 3.3907385 3.3542945 3.460951 3.2722507 3.4903517 3.3238354 3.4041991 3.6220264 3.5087326
1368715_s_at 4.148887 4.0071526 4.123087 4.218408 4.1216073 4.0268936 3.8588583 4.263515 4.289468 4.0593038 3.989622 4.181597
1368716_at 4.3129683 4.435774 4.2269487 4.176109 4.361429 4.378142 4.3265476 4.48112 4.3309565 4.291138 4.3715706 4.3229346
1368717_at 10.10671 9.966892 9.869402 9.837811 9.813119 9.76455 9.939519 10.168097 9.7227955 9.878881 9.55206 9.988577
1368718_at 6.7228928 3.913306 9.142773 5.45615 8.769685 8.344748 5.049528 9.703077 8.212155 8.0377865 9.814099 11.143866
1368719_at 4.8450212 5.1908283 5.206307 4.946972 5.133243 5.221712 5.0876155 5.083584 4.954279 5.3859015 5.073881 4.9951115
1368720_at 12.782982 12.932438 12.808818 12.994122 13.021073 13.154648 13.143404 12.964527 13.159236 13.270424 13.327865 13.132167
1368721_at 5.783069 5.8884206 5.8201675 5.926776 5.7919526 5.888003 5.616408 5.7243986 5.717651 6.134087 6.319806 6.1312323
1368722_at 3.6361804 4.0859756 3.7529974 3.9436846 3.8626952 3.5703363 3.7042139 3.8926852 3.8411527 3.671366 3.6411502 3.654135
1368723_at 4.898904 4.7365813 4.9063063 4.734246 5.0423784 4.8956738 4.8663306 4.6091986 4.5075717 4.7367377 4.817379 4.6402698
1368724_a_at 6.162202 6.222062 6.025717 6.0490227 6.0322328 6.095377 6.2080026 6.0330358 5.905255 6.0591574 6.114141 6.1044803
1368725_at 5.0366573 4.7556105 4.878356 4.794406 5.348789 4.6958237 4.420846 5.0141163 5.079795 4.714402 4.752388 5.2327843
1368726_a_at 6.4302683 6.600048 6.5847845 6.5583487 6.9698877 6.541662 6.6356306 6.643862 7.114159 6.358876 6.6143427 6.6275215
1368727_at 3.5690534 3.6108007 3.616315 3.6573472 3.5630817 3.6296911 3.5999067 3.721208 3.5958974 3.6647167 3.6689053 3.6110904
1368728_at 5.1051226 5.535571 5.304393 5.268135 5.437224 5.0977993 5.095897 4.96084 5.0265794 5.1075125 5.2851806 5.187226
1368729_a_at 4.2773356 4.120411 4.094769 4.2386007 4.103209 4.562897 4.264675 4.388689 4.4313126 4.5901995 4.3282833 4.2319417
1368730_a_at 4.5388684 4.6284175 4.3372087 4.3771224 4.221777 4.48402 4.2671556 4.214581 4.527644 4.452438 4.7600813 4.4757853
1368731_at 13.532164 13.3524885 13.302756 13.295837 13.301778 13.420229 13.391879 13.1510935 13.169333 13.401207 13.642259 13.473303
1368732_at 7.2277436 6.9996223 7.1441917 6.8620334 7.2182384 7.0475326 6.975141 6.8861704 6.6144037 6.487199 6.646478 6.854709
1368733_at 13.155228 13.488404 13.491096 13.467247 13.251357 13.472792 13.376495 13.373341 13.371343 13.002209 13.046312 12.920016
1368734_at 4.736844 4.7266846 4.583388 4.510654 4.412569 5.00457 4.646825 4.676876 4.666362 4.786333 4.8508167 4.9209795
1368735_a_at 4.2288833 4.135144 4.398594 4.2727776 4.305867 4.1737328 4.3553877 4.0675144 4.2001705 4.1890745 4.46813 4.2240744
1368736_at 3.3725107 3.7457159 3.871466 3.5469644 3.5907888 3.7393909 3.7564309 3.6952832 3.8806288 3.2992625 3.8349802 3.7841613
1368737_at 4.8853273 5.1125803 5.048917 5.0537167 4.8935165 5.0455914 4.915608 4.922344 4.879674 5.0403357 5.0862255 5.0746813
1368738_at 3.4688835 3.5668194 4.017143 3.6342554 3.6535995 3.6714432 3.6052294 3.9469478 3.490714 3.4896617 3.4994295 3.550757
1368739_s_at 4.4630084 4.709598 4.8656864 4.695882 4.6558704 4.8621316 4.591512 4.7402077 4.568249 4.650092 4.778028 4.7499347
1368740_at 3.9464157 4.382333 4.127749 4.390595 4.2107353 4.3543315 4.187745 4.171445 4.4222865 4.104158 4.3689766 4.3690586
1368741_at 13.305219 13.311632 13.342946 13.194818 13.206227 13.276741 13.305455 13.278303 13.257751 13.544072 13.606869 13.612006
1368742_at 7.199848 7.025443 6.918855 7.044505 6.8258357 6.9035025 6.740883 6.8777566 6.657367 6.8546724 7.05719 7.149059
1368743_a_at 3.819652 4.2057066 4.177203 4.0046434 3.8141885 4.0545526 3.8722565 3.934806 3.7891672 4.2647285 4.082139 3.831563
1368744_a_at 3.9923706 4.001631 3.9543433 3.9159377 4.1612654 4.1682677 4.330411 3.9621758 4.2176785 3.9753644 4.04733 3.9910135
1368745_at 6.9921055 6.843416 6.3441095 6.867231 6.5968804 6.9334474 6.9757805 6.7126956 6.423686 6.3526173 6.5224667 6.5663414
1368746_a_at 5.1408606 5.35895 5.5155187 5.410084 5.2876425 5.381235 5.3181458 5.4315944 5.367034 5.3621597 5.290035 5.600403
1368747_at 5.3451176 4.978711 4.9802613 5.035547 5.33038 5.1431236 5.4220924 5.432318 5.292744 5.11839 4.840353 4.922112
1368748_at 6.1416173 5.8544908 5.900725 5.86492 6.071068 5.7770343 6.1265836 5.8212943 6.173131 6.244646 6.100487 5.7159085
1368749_at 5.8208456 5.992768 5.95925 5.922215 6.0059686 5.8147597 5.9808106 5.624459 5.8947725 6.054174 5.9437404 5.896127
1368750_a_at 4.4459486 4.3765306 4.1655426 4.320153 4.5775023 4.1266727 4.3875113 4.0766916 4.102952 4.277 4.2626495 4.349103
1368751_at 4.1942787 3.977666 3.7115757 4.100335 4.2531643 3.910611 3.8305998 3.9610257 4.1072187 4.3304524 4.0373354 4.2659655
1368752_at 3.8110788 4.0588093 4.002549 4.183106 4.0604005 3.9798539 3.7799482 3.8823133 3.9725049 3.8411074 4.0307136 3.853223
1368753_at 3.8808289 3.9378588 4.0616426 4.3419495 4.09455 4.015847 4.2992735 3.9782236 4.0547075 4.00109 4.2874517 4.233803
1368754_at 6.368955 6.2685714 6.251922 5.946997 6.120109 6.388975 6.2355337 6.180991 6.269534 5.9545636 6.1083984 6.0722017
1368755_at 11.278179 10.788758 10.683083 10.995861 10.7262535 10.729413 10.683216 10.614122 10.5909605 10.273072 11.028413 10.590418
1368756_at 5.152651 5.092105 5.2243643 4.9863086 4.9458 4.9829264 4.9034324 5.0950794 5.2079787 5.2566724 5.0549784 5.1436634
1368757_at 3.6176116 3.9052444 4.0826864 3.6754353 3.8284528 3.800119 3.8055835 3.7412696 3.9890883 4.139144 4.0121083 3.7787323
1368758_a_at 4.7014794 4.8725386 4.786006 4.8910713 4.5149755 4.5802097 4.593443 4.672397 4.6566772 4.715766 4.8820024 4.9484797
1368759_at 5.0291123 5.449642 5.060396 5.2658997 5.191234 5.1454334 5.0805798 5.227484 4.884006 5.039273 5.130206 4.686763
1368760_at 4.2191133 3.9424102 4.075616 4.078868 3.9321496 4.197218 3.9061985 3.984586 3.861615 4.071712 3.984428 4.0970116
1368761_at 3.881951 3.8091085 3.5740092 3.9093032 3.7820992 3.7102025 4.0068583 3.7530806 3.7927606 3.9077227 4.0769186 4.035941
1368762_at 5.5187926 6.0717216 10.23417 9.34206 10.552777 9.761589 9.109602 9.812509 6.0635214 6.151201 9.95296 10.81626
1368763_at 4.977176 5.005826 4.9386587 4.7974105 4.9721756 4.987657 4.8535376 4.8457646 4.8732624 4.760049 5.0503306 4.6701374
1368764_at 3.3731608 3.3520465 3.265882 3.497001 3.3485334 3.3994775 3.4228725 3.4369287 3.2750814 3.3905609 3.5724256 3.3412821
1368765_at 4.5987773 4.491214 4.8963075 4.6100607 4.6183405 4.577095 4.816715 4.7727284 4.5419607 4.8612814 4.785865 4.7721634
1368766_at 4.459694 4.5410023 4.5948076 4.610922 4.698044 4.3848324 4.331873 4.617432 4.6042833 4.774808 4.496482 4.612026
1368767_at 5.1875954 5.4215946 5.3727283 5.581807 5.385624 5.4736013 5.1081877 5.541786 5.2241526 5.3514442 5.647016 5.413545
1368768_at 5.4251957 5.549506 5.881301 5.6374393 5.8665743 5.8195157 5.4970827 5.7091928 5.7363667 5.566853 5.594679 5.500686
1368769_at 11.060959 11.206166 11.004307 11.219165 11.291869 11.178379 11.289987 11.19785 11.286295 11.3561325 11.273735 11.217
1368770_at 4.415409 4.4303017 4.1719694 4.481081 4.168172 4.3123827 4.1246557 4.3739586 4.249176 4.2427454 4.413501 4.1008596
1368771_at 4.5153537 4.2986426 4.808301 4.6253195 4.6602244 4.660968 4.4909153 4.618594 4.4525623 4.638769 4.5849876 4.6338596
1368772_at 5.437961 5.396093 5.1382647 5.291965 5.3057094 5.441527 5.2812696 5.187115 5.045927 5.1083517 5.341412 5.0490966
1368773_at 3.7623348 3.705785 3.6832008 3.789191 3.873955 3.7391267 3.891274 3.817596 3.8427577 3.706532 3.8936262 3.5784726
1368774_a_at 5.390262 5.41036 5.278179 5.3481627 5.26462 5.4454293 5.400249 5.2625737 5.281829 5.144379 5.3534217 5.4060664
1368775_at 5.4207754 5.4685745 5.5917096 4.9677315 4.825304 6.135087 5.121718 5.861147 4.749382 4.6040516 5.04659 4.9480786
1368776_at 4.477849 4.4275923 4.553444 4.411846 4.6481385 4.3700404 4.6166496 4.721752 4.433804 4.557424 4.676092 4.6552076
1368777_at 4.162061 4.269326 4.2931843 4.0298615 4.5093884 4.099752 4.337158 4.2881837 4.356782 4.2250175 4.443914 4.4586787
1368778_at 8.015043 7.8431478 8.622845 9.034765 8.529388 8.440395 9.09524 8.737263 8.879538 7.4174933 7.6422067 7.934136
1368779_a_at 7.983951 7.8768606 7.8912854 8.1308155 7.5080957 8.078237 7.953698 7.835543 7.7087836 7.3615537 7.1983347 7.391841
1368780_at 4.844963 5.0239305 4.9275303 5.15184 4.9547415 5.0712986 4.9526696 4.9742274 4.8613334 5.025266 5.000938 5.177845
1368781_at 4.830478 4.4569607 4.837515 5.055501 4.940769 4.985148 5.067367 4.698362 4.899428 5.079009 4.989622 4.927206
1368782_at 3.6272144 3.8100014 3.786235 4.012024 3.9143288 3.8277729 3.8271668 3.7842643 3.7247572 3.6347268 4.044073 3.9198
1368783_at 4.0711517 4.0986314 4.1493573 4.226873 4.241411 4.4312434 4.4109287 3.8518167 4.1664734 4.045763 4.0898595 4.2704606
1368784_at 9.018409 8.762295 8.644812 8.9291115 9.019607 8.642265 8.770228 9.130398 8.7616205 8.782977 8.752404 8.904108
1368785_a_at 3.3573964 3.7646396 3.3876166 3.497726 3.4588675 3.5628812 3.364863 3.4956808 3.2695315 3.4710712 3.5985825 3.497102
1368786_a_at 3.9458637 3.9260573 4.2223682 4.2948704 4.2403393 4.3803005 4.142973 3.9446177 4.251289 4.2882347 4.1935825 4.307825
1368787_at 6.1679597 5.9564576 6.2957907 6.343466 6.0886364 6.218709 6.040998 5.7938294 6.3429947 6.1652603 6.168623 6.358701
1368788_at 4.4888306 4.6651373 4.5588894 4.5770006 4.563637 4.7383013 4.5979958 4.476533 4.3062572 4.561182 4.8078547 4.6199036
1368789_at 5.0037956 5.0575876 5.0779295 5.368411 5.312459 5.387878 5.3452506 5.177144 5.314252 5.474502 5.370433 5.184643
1368790_at 11.9792795 11.997026 11.958706 11.954127 12.0093975 11.964937 11.931153 11.990739 11.980685 12.312521 12.620938 12.519985
1368791_at 5.222144 5.0480957 5.192137 5.0511904 4.873835 5.1105614 5.1988945 4.965707 5.084297 5.1749907 5.3166656 5.2962103
1368792_at 6.3804293 6.356008 6.258433 6.14762 6.472211 6.393778 6.363717 6.3547463 6.4773507 6.2779493 6.189038 6.430554
1368793_at 4.0301642 4.345457 4.3685865 4.535194 4.265832 4.653805 4.397808 4.62097 4.3374043 4.510236 4.369339 4.573957
1368794_at 10.9813 11.0444565 10.985509 10.976127 10.985752 11.0351515 11.073999 10.894315 10.986247 10.991668 10.883795 11.06255
1368795_at 6.1659503 6.3620243 6.563121 6.5925627 6.378907 6.5922365 6.5097876 6.4721613 6.2674594 6.2536216 6.393309 6.50217
1368796_at 5.8527393 5.8764415 6.101497 6.0092154 5.908357 6.0012217 6.0161204 6.0304503 5.7332273 5.9398384 6.039789 6.0590596
1368797_at 8.4888525 8.540176 7.9892406 8.404285 7.4602284 8.436003 8.284472 8.413961 8.292557 8.732685 8.445587 7.3829966
1368798_at 3.968265 3.8936923 3.882357 4.035238 4.086878 3.9888506 3.9396374 3.9399736 3.959166 4.133213 3.9159012 3.829256
1368799_at 5.243368 5.157106 5.347109 5.3495994 5.233233 5.457804 5.474867 5.47662 5.4729886 5.22099 5.126901 5.1054816
1368800_at 3.990145 3.9650722 3.8205197 4.052932 4.008707 4.021736 3.9582977 3.8237975 3.8896286 4.113376 4.0028205 3.9015565
1368801_at 4.0923815 4.175021 4.1078715 4.2755136 4.3187475 4.1914587 4.156349 4.0437717 4.0013204 4.099143 4.2661347 4.3006926
1368802_at 4.5818744 4.4826775 4.7714186 4.453598 4.7882113 4.631344 4.4238243 4.6519036 4.5529537 4.6914854 4.4916005 4.5519295
1368803_at 4.8268266 4.7504587 4.6914616 4.823763 4.756003 4.658293 4.7510085 4.7073054 4.5758686 4.5827546 4.695178 4.494644
1368804_at 4.169532 4.349888 4.1262064 3.913431 4.2799025 4.3299437 4.2548456 4.0421314 4.0824375 3.7721636 4.1768446 4.196419
1368805_at 4.494091 4.8841667 4.872463 4.771676 4.549638 4.881399 4.7344646 4.618594 4.3533735 4.945486 4.969136 4.8648224
1368806_at 13.644732 13.655014 13.679781 13.758263 13.748286 13.658283 13.683881 13.676665 13.726502 13.68588 13.625614 13.661949
1368807_at 5.4095855 5.456579 5.525423 5.41856 5.265644 5.5478573 5.504096 5.608372 5.605088 5.555951 5.3704643 5.7467823
1368808_at 8.665419 8.517123 8.48892 8.660208 8.564712 8.555992 8.655949 8.559444 8.518593 8.524897 8.695093 8.659897
1368809_at 9.001929 8.86526 8.769376 8.857343 8.572654 8.784736 8.768223 8.790256 8.644465 8.700605 8.980715 8.73303
1368810_a_at 3.8997748 3.957222 4.24739 3.8565936 4.0025463 4.1201324 4.033845 3.8639653 3.7882357 4.152643 4.1169124 3.8842025
1368811_at 5.522525 5.6794596 5.379603 5.399847 5.5648737 5.498393 5.4200983 5.4504166 5.444483 5.3011465 5.573821 5.1771708
1368812_at 4.5926995 4.6673694 4.316466 4.50696 4.7821684 4.7565756 4.5275173 4.6220846 4.5436444 4.804997 4.5651917 4.581459
1368813_at 5.4399 5.6414385 5.638126 5.3608627 5.375841 5.228849 5.5163817 5.542497 5.5444617 5.901094 5.8583755 6.0234885
1368814_at 11.519896 11.465533 11.412155 11.56133 11.653096 11.616965 11.746186 11.786183 11.729436 11.565438 11.607809 11.587264
1368815_at 5.470126 5.4952936 5.17509 5.327912 5.406991 5.147316 5.272113 5.496751 5.4765673 5.4702225 5.074072 5.6400294
1368816_at 4.001953 4.002713 3.861101 3.685785 3.9364848 3.9217727 4.2009163 3.814353 3.7849107 4.079217 3.9726675 4.0846376
1368817_at 9.506108 9.181138 9.12144 9.395356 9.479293 9.308125 9.396104 9.236276 9.298746 9.218487 9.357696 9.314651
1368818_at 8.192966 7.8747864 8.027162 8.002442 8.002583 8.125878 8.107658 8.000259 7.9108877 7.7540793 7.8956203 7.9589767
1368819_at 10.242981 10.160412 10.008688 10.191708 10.0254345 10.030097 10.0945835 10.164811 10.145831 10.117541 10.135478 10.161183
1368820_at 7.1989427 7.2448263 7.323909 7.311487 7.2989373 7.399952 7.372997 7.471173 7.2797675 7.15688 7.2763886 7.502442
1368821_at 6.2258415 6.053999 6.073291 5.835078 5.808883 6.1618485 5.819593 5.720028 6.177702 5.5700245 6.0886517 6.0836463
1368822_at 6.9422035 6.762375 6.7726483 6.6927605 6.804666 7.10724 6.4620433 6.639637 6.794381 6.650886 6.933184 6.8424544
1368823_at 3.3948598 3.8618062 3.6978493 3.654306 3.4614635 3.5933373 3.6011584 3.5041916 3.699154 3.5940754 3.5912695 3.6879237
1368824_at 10.245261 10.262142 10.176701 10.183358 10.074698 10.077818 10.063742 10.309515 9.982669 9.860605 9.974663 10.104987
1368825_at 3.5361319 3.4873445 3.4061346 3.6860807 3.779891 3.5988278 3.7014802 3.7741876 3.5532455 3.6215875 3.6231022 3.6554444
1368826_at 10.55785 10.655183 13.4150915 10.299289 12.806138 12.837462 10.391785 13.314294 12.822936 13.312242 11.327681 13.001026
1368827_at 6.760338 6.5689645 6.3797927 6.21767 6.5384398 6.618389 6.255635 6.419574 6.273084 6.3596625 6.447443 6.7426367
1368828_at 5.6953025 5.64558 5.9384937 5.6217256 5.3431077 5.6787114 5.62573 5.7741346 5.290712 5.5391445 6.022602 5.9137316
1368829_at 6.996426 7.026955 6.8291206 6.883609 6.9068446 6.920749 6.93068 7.119099 7.189249 7.0103726 7.7240386 7.0616117
1368830_at 4.709836 5.132289 4.901722 5.053115 5.1125917 5.120659 5.181487 5.150982 5.0651674 4.9871006 4.988097 5.032503
1368831_at 9.096304 8.856642 8.73051 9.001102 9.155207 9.110739 9.253679 8.998973 9.064732 9.088771 8.698521 8.755976
1368832_at 7.435268 7.4811406 7.535464 7.4365616 7.445087 7.2558393 7.7534046 7.561399 7.4096165 7.4443913 7.4662414 7.4546924
1368833_at 4.977176 4.5513735 4.6748185 4.772066 4.3863506 4.6251163 4.5486975 4.6481223 4.6287446 4.8494964 4.6310854 4.7141695
1368834_at 6.548433 6.508641 6.54689 6.5002646 6.426309 6.1858068 6.222432 6.2276134 6.3870454 6.3801394 6.396439 6.406429
1368835_at 9.635687 9.384146 9.407385 9.450197 9.566315 9.145687 9.643715 9.5358925 9.247656 9.279726 9.738775 9.213041
1368836_a_at 5.3428226 5.3365793 5.4863815 5.311128 5.228455 5.4612074 5.612132 5.223515 5.284168 5.238749 5.254597 5.2220216
1368837_at 7.852426 7.725839 7.2551336 7.6732273 7.9597535 7.418214 7.727092 7.3992906 7.520483 7.400905 7.2827497 7.264786
1368838_at 7.2161555 7.2727165 7.4608827 7.1356115 7.3371096 7.3678646 7.222686 7.349111 7.315003 7.0090685 7.1593575 7.160227
1368839_at 6.993156 6.7837396 7.2221265 7.029224 7.177601 7.202197 7.2061386 7.328427 7.529225 7.490503 7.3337426 7.430253
1368840_at 11.938507 12.218608 12.132624 12.132029 11.883547 12.30649 12.30048 12.019924 11.9395685 12.329013 12.680917 12.517163
1368841_at 6.9965873 6.9443803 6.918199 6.889179 6.9204655 6.996116 6.9926577 7.009282 6.813955 6.9823036 7.074718 7.1051483
1368842_at 7.690751 7.750884 7.6062865 7.400667 7.5638294 7.534583 7.5218096 7.4715633 7.1859846 7.3956666 7.6723056 7.580909
1368843_at 9.908982 10.111097 10.063949 10.308591 10.146996 10.072197 9.988477 10.165854 10.160229 9.984302 9.897298 9.937435
1368844_at 8.584049 8.812855 8.8421955 8.637842 8.692378 8.7461605 8.649411 8.649458 9.065989 8.955223 8.325708 8.442073
1368845_at 3.736229 3.8839388 3.964622 4.054987 3.9984272 4.0636873 3.9659152 3.7671506 3.840304 3.8997881 4.0678883 3.8503919
1368846_at 4.777954 4.8070354 4.7010956 4.6168537 4.6931295 4.951035 5.0954595 4.6251287 4.7125406 4.897922 4.9296837 4.840587
1368847_at 9.276459 9.170431 9.202336 9.176247 9.295833 9.033815 9.24617 9.061776 9.263805 9.11047 9.079158 9.10662
1368848_at 8.715046 8.782431 8.682976 8.804939 8.873697 8.791219 8.72186 8.92384 9.019788 8.92011 8.547353 8.729004
1368849_at 7.8266325 7.501942 7.5919986 7.900456 7.9077945 7.7607155 7.7419705 7.718355 7.699804 7.5164795 7.643498 7.7082033
1368850_at 5.616688 5.547583 5.0895653 5.447787 5.636409 4.9264455 5.562334 5.2070065 5.4180574 5.3185 5.2931848 5.452178
1368851_at 8.944027 8.82637 8.784958 8.693775 8.925205 8.791176 8.713722 8.891651 8.933432 8.908244 8.9737015 8.933413
1368852_at 10.599844 10.531996 10.719358 10.504751 10.820919 10.689037 10.714798 10.590871 10.841626 10.427875 10.658865 10.576892
1368853_at 3.422646 3.32332 3.5270457 3.3591034 3.468848 3.5609415 3.5007403 3.3631732 3.4487824 3.4933395 3.3446317 3.5444086
1368854_at 3.351606 3.5645316 3.6144252 3.4267697 3.5123258 3.5695333 3.5966446 3.4197357 3.590084 3.504041 3.4790626 3.5841744
1368855_at 6.046456 6.1367116 5.8480043 5.984181 6.136177 5.995549 6.232853 5.981611 6.081331 5.9153633 5.9089704 6.123932
1368856_at 5.8840685 5.9301386 5.6474657 5.998325 6.1160083 5.6621842 5.805435 5.7644286 5.78767 5.603686 6.256035 5.915657
1368857_at 3.2391484 3.160591 3.2150843 3.409245 3.1579971 3.1817486 3.082123 3.2175858 3.2077959 3.1634643 3.2949572 3.2126038
1368858_at 3.5055182 3.7732968 3.5307124 3.4896796 3.6370237 3.6510863 3.634864 3.8014753 3.507383 3.684313 3.6767669 3.8057244
1368859_at 8.657801 8.585519 8.309058 8.711574 8.606674 8.599866 8.723609 8.635758 8.509493 8.726495 8.643895 8.826475
1368860_at 4.5865936 4.4311256 4.4215155 4.287148 4.2871056 4.505025 4.4546795 4.3238564 4.2686687 4.279765 4.4762325 4.5585194
1368861_a_at 4.376008 4.720831 4.794285 4.538504 4.751549 4.643292 4.449823 4.3268924 4.508402 4.458883 4.5647793 4.479773
1368862_at 7.6472583 7.42117 7.4809403 7.544283 7.615111 7.4097543 7.748883 7.460594 7.338146 7.4435744 7.3949876 7.7200413
1368863_at 9.489417 9.552893 9.64884 9.317436 9.492549 9.6398945 9.4577675 9.387893 9.467418 9.337905 9.518324 9.441307
1368864_at 3.4574966 3.5403728 3.456658 3.460455 3.5768218 3.540252 3.4913108 3.7733626 3.6527915 3.6989312 3.7708492 3.673952
1368865_at 3.1488693 3.2111506 3.265118 3.3298306 3.2941523 3.3445184 3.4830246 3.2460237 3.285263 3.4029095 3.6121469 3.3212152
1368866_at 6.156579 6.2453904 6.124192 6.082444 6.3469787 6.0662594 6.3829536 6.122088 6.355745 6.39321 6.4322424 6.4917216
1368867_at 6.7520614 6.361959 5.982204 6.2958713 6.4567404 6.0906873 6.5200567 6.490892 6.48235 6.6806097 6.716909 6.5553074
1368868_at 5.217618 5.4447975 5.4339256 5.32924 5.344097 5.264966 5.292238 5.0016623 5.5033655 5.281719 5.075933 5.4503365
1368869_at 5.8438025 5.9903193 5.8430023 5.956234 6.065981 5.813237 5.949871 6.180437 5.667513 5.601526 5.5555205 5.8415866
1368870_at 9.023606 9.460781 9.5124 8.905018 9.177169 8.495439 8.682542 8.711272 8.334956 7.678898 7.7928476 8.591826
1368871_at 7.8512235 7.9520216 7.813405 7.7005863 7.5243587 7.526173 7.590113 7.6423206 7.2525554 7.4482403 7.772029 8.1942005
1368872_a_at 5.2221456 4.8895917 5.283578 4.8235636 5.045969 4.8680997 4.9594626 4.8436875 5.265132 4.8906937 4.963057 5.0846434
1368873_at 4.0078545 4.1551666 4.0268583 3.929797 4.1157904 4.1715217 3.9334376 4.2676487 4.031868 4.0130806 3.8707712 4.0633764
1368874_a_at 5.555847 5.5028334 5.5508623 5.4588094 5.2637997 5.595749 5.696066 5.3662567 5.6942105 5.396945 5.469486 5.470506
1368875_a_at 7.0230575 7.3845596 7.366582 7.2804103 7.243502 7.344574 7.1716547 7.280415 7.2524924 7.3156004 7.441174 7.2923236
1368876_a_at 5.1357856 5.0041738 5.420807 5.455695 5.256272 5.447844 4.9832926 5.267269 5.2232637 5.134307 5.222906 5.2520733
1368877_at 7.80157 8.854654 8.961758 10.08991 8.502085 9.994002 10.688559 9.896231 11.020715 10.692965 9.8406 7.779206
1368878_at 10.241703 10.720948 10.56992 10.627613 9.826706 10.456618 10.082267 10.518762 10.4968815 11.046022 10.595764 10.319601
1368879_a_at 4.0901155 4.257065 4.201228 4.1801167 4.0490475 4.249151 4.0120754 4.1120872 4.068881 4.209543 4.3869367 4.1564636
1368880_at 4.380482 4.506762 4.349035 4.391326 4.413807 4.500436 4.5916533 4.494699 4.498248 4.4236107 4.330149 4.4621906
1368881_at 8.999646 9.133677 9.135796 9.029805 8.952915 9.217792 9.008509 9.123798 9.2454605 9.240673 9.124454 9.035275
1368882_at 4.4979944 4.655483 4.2950087 5.7757826 4.5912037 5.3298216 4.6756816 5.8535604 6.6585035 4.3012104 4.4865017 4.297224
1368883_at 4.871749 4.5655904 4.9441214 4.66879 4.836606 4.824139 4.673807 4.6293793 4.8285832 4.5455904 4.7876644 4.678203
1368884_at 5.0291123 5.014947 4.682131 4.8378077 4.89677 4.7223654 4.835016 5.030029 4.757058 4.673718 5.141786 4.8217287
1368885_at 5.9170294 5.7887053 5.664617 5.710267 5.547029 5.208423 5.515823 5.2004447 5.0731 5.393586 5.427627 5.0672946
1368886_at 8.80749 8.920802 8.831544 8.816384 8.841954 8.99429 8.992549 8.834936 8.783162 8.877153 9.004044 9.070471
1368887_at 3.679443 3.4541852 3.703517 3.7136867 3.4673798 3.540482 3.8436847 3.5020087 3.584559 3.6158788 3.4118493 3.620295
1368888_a_at 8.030673 8.16302 8.34656 7.837221 8.188101 7.8336506 7.636524 8.650733 7.890888 8.174451 8.753179 8.560667
1368889_at 7.2363305 7.218681 7.0619917 7.0759144 7.111404 7.1675982 7.1544266 7.119795 7.1459174 7.1185646 6.996219 7.1798415
1368890_at 7.8547277 7.6930804 7.404081 7.627455 7.7297387 7.6699095 7.7724223 7.7689915 7.7564054 7.6584716 7.550999 7.469391
1368891_at 6.0143876 6.0693 5.842331 5.722892 5.9315057 5.826587 5.9909997 5.6601043 5.937394 5.8023715 5.7871776 5.8061175
1368892_at 3.7223215 3.9491417 3.8882654 4.077524 4.0841584 4.3678656 4.0043316 4.072488 3.892519 4.180811 4.1144156 4.0437574
1368893_at 4.134531 4.3514895 4.323298 4.399151 4.377825 4.421399 4.3655815 4.293401 4.2830024 4.177351 4.661645 4.420727
1368894_at 4.6256247 4.663973 4.5518236 4.5076704 4.5935507 4.6516576 4.5110083 4.584323 4.334588 4.618857 4.518958 4.749447
1368895_at 4.070258 4.3015566 4.302348 4.2335067 4.1271696 4.2917805 4.132042 4.18511 4.259962 4.1911983 4.1338153 4.0118065
1368896_at 6.89075 6.748765 6.624872 6.313179 6.380249 6.5242763 6.6958623 6.526182 6.3917103 6.3565745 5.757832 6.0752206
1368897_at 5.184619 4.4925346 4.2238474 4.7202353 4.4520516 4.3600597 4.9367647 4.770941 4.1811748 4.169106 3.955489 4.2945747
1368898_at 4.901153 5.0132656 4.987386 5.0219827 4.7743354 5.153618 5.026838 4.9699225 4.857597 5.294313 5.1787577 4.8541737
1368899_at 7.7126102 7.5260425 7.4761877 7.569335 7.543989 7.5221987 7.6654944 7.3632445 7.448109 7.5509973 7.698636 7.4662476
1368900_at 4.6903143 4.6101913 4.656946 4.609359 4.7306776 4.840329 4.7079906 4.725253 4.585642 4.5759664 4.6910877 4.938692
1368901_at 4.785453 4.74701 4.647682 4.538841 4.6789374 4.59979 4.6675377 4.676071 4.728672 5.189273 4.8374877 4.735365
1368902_at 5.203761 5.552114 5.7951155 5.9763703 5.52625 6.044763 5.678714 5.678941 5.767872 5.9322195 5.943526 5.7657933
1368903_at 7.643955 7.6968274 7.773798 7.56822 7.5681105 7.5831957 7.6108847 7.4948654 7.6350927 7.5952215 7.660906 7.4871187
1368904_at 5.8111057 5.9736433 5.9496393 5.894143 5.6622643 6.017766 5.9806623 5.938849 5.918341 6.108165 6.113163 6.1663914
1368905_at 7.5787044 7.5028663 7.440981 7.5175633 7.3709383 7.7256064 7.6331363 7.9584594 7.660971 7.8530946 8.195274 8.059149
1368906_at 3.5205007 3.5079958 3.4829166 3.405046 3.5751092 3.3256707 3.6136146 3.357373 3.373589 3.4339068 3.5067573 3.3569818
1368907_at 4.803936 4.989538 4.778841 4.713537 4.8039737 5.0186467 5.102084 4.596598 5.0159883 5.0531125 5.167881 4.69622
1368908_at 8.212988 8.498299 8.053956 8.14296 7.997442 8.22293 8.112261 8.123112 7.976498 8.0255165 7.971107 8.272014
1368909_a_at 6.6927915 6.544458 6.5219345 6.7221384 6.8268347 6.513292 6.4418178 6.71998 6.784716 6.7419877 6.7502184 6.6566916
1368910_at 5.556571 5.531273 5.3969893 5.977594 5.6830163 5.5198784 5.8753443 5.430648 5.815082 5.4764037 5.5964794 5.6237698
1368911_at 6.7969575 6.200876 6.3260126 6.200834 6.220538 6.301249 6.5956445 6.445351 6.3693075 6.3613505 6.854998 7.124712
1368912_at 4.0402513 4.187058 3.9979696 4.1581516 4.034785 4.1754527 4.1816883 4.171864 4.3347673 4.361801 4.0133533 4.1944427
1368913_at 3.5449975 3.672869 3.6481593 3.648386 3.7138164 3.6660602 3.6424055 3.738068 3.6289039 3.4079611 3.419636 3.5814826
1368914_at 4.3480954 4.423314 4.6522865 4.4784303 4.346054 4.59979 4.4914227 4.2535734 4.2831917 4.6224318 4.456146 4.4843903
1368915_at 10.833271 10.9309 10.933337 10.815251 10.903079 10.958101 10.776241 10.987957 10.965904 10.735974 11.132676 10.985048
1368916_at 10.74829 10.610438 10.706263 10.75299 10.492784 10.806242 10.835509 10.621268 10.618311 10.821143 11.147222 11.152139
1368917_at 4.9639015 5.071867 5.405345 5.351632 4.9693036 4.9952736 5.0389075 5.284482 5.247534 4.9748607 4.8198695 4.850189
1368918_at 5.0106115 5.2994576 5.2995186 5.288223 5.334283 5.3021755 5.2095003 5.191002 5.205432 5.16621 5.258277 5.241535
1368919_at 4.6220465 4.5318475 4.7188087 4.732575 4.7488885 4.7654634 4.4098177 4.643847 4.813167 4.470336 4.7087626 4.6973157
1368920_at 4.984894 5.4644876 5.4122562 5.443393 5.123255 5.3294683 5.1561413 5.071766 5.2721605 5.085298 5.2803464 5.3099856
1368921_a_at 5.446366 5.759737 5.692415 5.671372 5.3716445 5.670169 5.3547425 5.737716 5.3135734 5.5777926 5.478111 5.688688
1368922_at 4.395393 4.461484 4.3515153 4.6235547 4.588133 4.2221336 4.173605 4.465887 4.178466 4.584235 4.480217 4.583645
1368923_at 4.739374 4.693817 4.687059 4.5461154 4.650648 4.6109805 4.593836 4.390891 4.346077 4.3750367 4.628379 4.5477486
1368924_at 10.889067 10.662912 10.545645 10.926806 11.041625 10.612725 11.093444 10.718368 10.835218 10.720746 10.653391 10.807014
1368925_a_at 4.34613 4.482916 4.6651564 4.145028 4.390881 4.438629 4.4473624 4.2462797 4.273974 4.426231 4.0411234 4.2076974
1368926_at 4.509845 4.294668 4.513111 4.549563 4.4518847 4.5502505 4.54333 4.374536 4.332993 4.435689 4.614933 4.5241027
1368927_at 6.520061 6.37285 6.455801 6.573533 6.5981603 6.594928 6.32787 6.5999665 6.4780073 6.3017874 6.3189554 6.4550776
1368928_at 5.9894814 6.077666 5.9376774 6.0112634 6.116928 5.886948 6.001347 5.7839394 5.963732 5.7458057 5.8266273 5.880533
1368929_at 7.0802097 6.8465734 6.6327825 7.0204163 7.1908607 7.046252 7.2742243 7.098698 7.27755 7.126318 6.780758 7.0733624
1368930_at 4.4167957 4.3734684 4.298239 4.1513314 3.9445415 4.1949487 3.9438982 4.176151 4.103572 4.061369 4.166703 3.9197361
1368931_at 8.055837 7.9722095 8.039746 7.8919144 7.921026 7.6961217 7.9983687 8.0309725 8.028904 8.18586 7.892006 7.977394
1368932_at 5.7049494 5.6205635 5.50688 5.41687 5.795329 5.492145 5.6477804 5.8492584 5.7255125 5.673697 5.618597 5.638799
1368933_at 7.000662 6.8765717 6.9267883 6.820102 6.918599 6.8067055 7.015241 6.8866773 6.9593363 6.899902 6.905486 6.745628
1368934_at 11.129567 10.686663 10.643765 10.762766 11.008418 10.240427 10.516451 10.974472 10.782629 10.627069 10.168247 10.792185
1368935_at 4.060499 4.0931234 3.9567103 3.8954878 4.1798663 3.8640978 3.8876858 4.041253 3.7757156 3.9550617 3.9789305 3.8647792
1368936_at 10.868934 11.106815 11.0474825 10.88381 10.888954 10.990941 10.958108 10.846794 10.93941 10.85891 10.724068 11.021673
1368937_at 5.413202 5.28726 5.3588715 5.736215 5.654086 5.3808637 5.4296746 5.39932 5.316644 5.399649 5.478736 5.7418084
1368938_at 5.3414993 5.6367126 5.325575 5.456887 5.512649 5.4376063 5.21437 5.2864823 5.2521977 5.3434396 5.1721582 5.484279
1368939_a_at 4.3811646 4.574519 4.4794216 4.3614054 4.309385 4.3434086 4.3150725 4.229726 4.3631263 4.4618053 4.4241285 4.0570016
1368940_at 9.771574 9.73106 9.842949 9.395891 9.162504 9.217706 9.535919 9.793144 9.439776 8.68896 9.022159 9.577047
1368941_at 3.8003707 4.172357 4.2661533 3.9336348 3.8349173 4.144213 3.8722568 4.376911 3.873901 4.3120832 4.0728545 3.7999332
1368942_at 4.7506204 4.572658 4.9646807 5.0202384 4.677924 4.818037 4.952324 4.577813 4.662662 4.6723046 4.9179745 4.7996616
1368943_at 13.1747875 13.290984 13.100534 13.306989 13.133825 13.280532 13.417701 13.1794815 13.229565 13.138845 13.144209 13.037193
1368944_at 7.082396 6.8659844 6.574506 6.8663163 7.0824223 6.9717665 7.280287 7.1943316 7.06411 6.921269 7.141692 7.003019
1368945_at 5.930279 5.5729833 5.4982924 5.392509 5.221825 5.0248456 5.4215307 5.4714146 5.235876 4.999953 5.134707 5.3678985
1368946_at 5.7952614 5.7172117 5.698889 5.833212 5.955084 5.736004 5.7229285 5.6312575 5.8367023 5.6030064 5.2656565 5.5644016
1368947_at 7.7557807 7.360379 7.7655163 7.384115 7.671324 7.259853 7.2472134 7.677187 7.9146166 7.624764 7.944388 7.873019
1368948_at 5.9948297 5.7901483 5.5397816 6.1276364 5.9195924 6.0541 5.870117 6.124743 5.735417 5.8263154 5.8394785 5.84969
1368949_at 4.223612 4.355589 4.4860535 4.26219 4.155221 4.253486 4.143817 4.227187 4.3056173 3.988946 4.343635 4.2642913
1368950_a_at 5.4941187 5.5689583 5.82065 5.828706 5.7854824 5.8798294 5.603962 5.4804306 5.559807 5.9399223 5.915923 5.7287235
1368951_at 4.3640327 4.252551 4.200299 4.2356763 4.2658324 4.382387 4.2087984 4.408286 4.3428144 4.337509 4.4352984 4.420964
1368952_at 4.5101523 4.6997137 4.740651 4.6507635 4.4739804 4.457513 4.3348846 4.7457957 4.3914375 4.561182 4.656206 4.629987
1368953_at 7.8651214 7.992366 7.753738 7.8372073 7.7517877 7.7532206 7.726849 7.9177585 8.145349 7.837324 7.6788387 7.8337283
1368954_at 4.8677387 4.772571 4.7588115 4.675253 4.856536 4.7983103 4.722236 4.7216244 4.7122774 4.8061657 4.630608 4.7487993
1368955_at 7.4334855 7.074805 7.0171976 7.16608 7.167048 6.9705386 7.664984 7.077735 7.3870497 6.913649 6.900543 6.984676
1368956_at 5.145274 4.9843645 5.1517687 5.137876 5.119395 5.535691 5.165291 5.131928 4.9881754 5.01795 4.8079376 5.2757697
1368957_at 4.257057 4.257829 4.738013 4.609518 4.388046 4.700569 4.7990174 4.584209 4.3547816 4.440643 4.6145515 4.5612936
1368958_at 3.7101204 3.6915731 3.739415 3.9630089 3.8031256 3.7843509 3.7444375 3.7577128 3.9188824 3.8756895 3.947397 3.9097826
1368959_at 4.8226895 4.410617 4.6035852 4.626019 4.382245 4.719426 4.6095543 4.563855 4.429551 4.6973743 4.599407 4.590905
1368960_at 9.418897 9.461981 9.522418 9.717839 9.691185 9.7870245 9.922904 9.662852 9.624394 9.852073 9.775319 9.590869
1368961_at 5.79574 5.821291 5.5643225 5.710913 5.73305 5.9024734 5.749122 5.8667793 5.867126 5.8035192 6.0447273 5.934202
1368962_at 4.703175 4.9461927 4.91171 4.588563 5.0166497 5.1297784 4.922779 5.1476755 4.6102114 4.689272 5.011772 5.0119734
1368963_at 6.4618692 6.542236 6.399318 6.470987 6.565791 6.3065486 6.3993363 6.3120837 6.400243 6.394815 6.33378 6.3940024
1368964_at 4.6575513 4.6319313 4.392576 4.2427998 4.543793 4.3543315 4.63386 4.6938868 4.87359 4.2031045 4.1098104 4.190381
1368965_at 5.191792 5.2130556 5.1743956 5.0681844 5.208884 5.341158 5.208516 5.022115 5.147719 5.244501 5.4764824 5.4600773
1368966_at 3.7465467 4.034547 3.8001623 4.067744 4.172802 4.011824 3.821301 3.8225496 3.845887 3.9617712 3.8602386 3.8058717
1368967_at 6.5906863 6.5116243 6.8432727 6.672835 7.079284 6.8270364 6.8728585 6.571642 7.0194497 7.177034 6.826016 6.851236
1368968_at 4.2389317 4.186266 4.23499 4.050468 3.926787 4.2327023 3.9247699 4.212656 4.0939617 4.168013 4.248598 4.2214465
1368969_at 4.1114306 4.0691752 3.8960907 3.9825234 4.0522747 4.330775 3.9085698 4.453627 4.368982 4.19175 4.2155924 4.2136426
1368970_at 4.791046 4.668874 5.033053 4.8246107 4.6373806 5.1124496 4.6376505 4.7742205 4.664958 4.943879 4.8237796 4.758651
1368971_a_at 4.8203354 4.8452063 4.7876477 4.9468765 4.712611 5.0201015 5.0139956 5.16416 5.0499506 4.367081 4.8962264 4.7277055
1368972_at 3.5676208 3.680164 3.4714274 3.5619574 3.879076 3.5641093 3.629602 3.766135 3.7855434 3.6913805 3.6676414 3.4453404
1368973_at 7.3145227 7.316761 7.4413204 7.37372 7.4891834 7.3865867 7.590248 7.3828216 7.230473 7.360466 7.3755336 7.010635
1368974_at 4.426394 4.3859186 4.3931136 4.6057377 4.269823 4.486499 4.594944 4.3905816 4.424368 4.427924 4.6583257 4.363779
1368975_at 6.937475 6.439255 6.4410906 6.6070423 6.390457 6.4023643 6.5838556 6.5293612 6.458867 6.6055336 6.6460633 6.381148
1368976_at 5.8742003 5.285807 5.4659653 5.5671077 5.7696886 5.4782834 5.8285303 5.481447 5.5879574 5.5223613 5.877792 5.825187
1368977_a_at 8.533988 8.404001 8.438354 8.207312 8.291736 8.525224 8.493416 8.348296 8.329445 8.527402 8.439224 8.520712
1368978_at 5.2059083 5.3728485 5.546405 5.554236 4.931388 5.334095 5.286224 5.260696 5.3573027 5.358594 5.5507674 5.4478154
1368979_at 5.8956814 5.4511366 5.663656 5.592454 5.9569526 5.870459 5.8136106 5.776827 5.6281004 5.832679 6.024425 5.717465
1368980_at 5.2652936 4.960015 5.195456 5.502469 5.5953693 5.8577375 5.9293976 5.7319965 5.6725106 5.870516 5.1921124 5.149471
1368981_at 3.5574691 3.414469 3.5227964 3.5609944 3.4473803 3.6577084 3.5026858 3.4953854 3.5021784 3.5223827 3.61089 3.3573754
1368982_at 4.4969416 4.607231 4.759976 5.0046964 4.40458 4.8964295 4.3338175 4.7210617 4.38129 4.61336 4.7492323 4.793762
1368983_at 4.1462717 4.2007575 4.5235634 4.2166004 4.1256595 4.1697717 4.255471 4.436511 4.108392 4.3199234 4.341871 4.2399096
1368984_at 7.8199024 7.66164 7.645713 7.6923084 7.7557635 7.6961217 7.9152966 7.7097125 7.8135066 7.642889 7.765036 7.893179
1368985_at 4.2462873 4.103565 4.070052 4.1662893 4.370014 4.244532 4.1876087 4.4185853 4.2001705 4.0035143 4.2508917 4.0774584
1368986_at 4.8751783 4.8464794 4.675247 4.6881075 4.7642984 4.7929544 4.944298 4.512249 4.929802 4.711629 4.9881487 4.971319
1368987_at 5.3479695 5.4103727 5.3573713 5.5507407 5.3334866 5.470576 5.0358644 5.464739 5.434757 5.469712 5.5484576 5.338495
1368988_at 4.855883 5.079201 5.119669 4.8769236 4.653528 5.0889125 4.7195325 4.976204 4.565047 5.086912 5.2138457 4.8109107
1368989_at 4.560969 4.6235647 4.536948 4.55636 4.4974136 4.6065598 4.4693637 4.4928827 4.4119415 4.5374627 4.7977743 4.723391
1368990_at 5.496608 5.5309887 5.4201293 5.713527 5.4745355 5.650861 5.396251 5.723456 5.6048527 5.628421 5.5688534 5.716279
1368991_at 6.1738806 6.4532514 6.2064114 5.9089065 6.07236 6.0509143 6.155082 6.290682 5.777517 6.0892086 5.9822984 5.6449084
1368992_a_at 10.792629 10.647594 10.573371 10.648717 10.261618 10.651367 10.809118 10.887719 10.353606 10.686035 10.612328 10.427793
1368993_at 5.624928 5.3018165 4.513512 5.010844 5.1972938 5.1830163 5.347587 5.279383 4.918357 4.912708 5.0642734 4.736568
1368994_a_at 5.3793664 5.43691 5.6930776 5.392509 5.358638 5.35239 5.1543493 5.668284 5.731921 5.774794 5.5097184 5.9484224
1368995_at 3.2207546 3.4460537 3.4044144 3.3693125 3.4372377 3.6547012 3.5534315 3.4734967 3.6009538 3.3702638 3.8120005 3.6314209
1368996_at 4.3748846 4.1952333 4.218981 4.3429785 4.3161106 4.2941327 4.37671 4.3880816 4.309745 4.364917 4.4023266 4.284613
1368997_at 4.399544 4.273773 4.530552 4.05622 4.4268665 4.266157 4.591512 4.4869056 4.0093307 4.3856373 4.5329347 4.327943
1368998_at 3.472866 3.5765224 3.522687 3.5975 3.514301 3.5413923 3.4807427 3.4193044 3.5091767 3.6372862 3.5565975 3.4010086
1368999_a_at 4.920494 4.899273 5.1924543 5.267749 4.9923944 5.1311255 5.1138525 5.068795 4.794401 5.037525 5.4050674 5.3050737
1369000_at 5.1114492 5.315463 5.3199806 5.1738896 5.1907187 5.1987634 5.322445 5.0720673 5.1980996 5.1043186 5.2157044 5.114289
1369001_at 3.7797906 3.747002 3.6048677 3.9541996 3.6177008 3.6935432 3.819966 3.743424 3.597731 3.6570084 3.7741098 3.9829214
1369002_at 4.3118577 4.388234 4.3380756 4.8524904 4.5625463 4.2439175 4.428113 4.2160397 4.5897794 4.527656 4.8373046 4.532291
1369003_at 6.065459 5.8805933 5.9061956 5.872093 6.0556026 5.915556 6.1718135 5.675719 5.8437386 6.026198 5.894911 5.6303873
1369004_at 4.886959 4.949424 5.0604124 5.1083155 5.060844 4.86977 4.849613 4.918228 5.0538282 5.2914915 5.058454 5.111689
1369005_at 4.4693995 4.554471 4.4314833 4.560931 4.3187156 4.7614365 4.6825123 4.617789 4.473021 4.734019 4.5329347 4.55605
1369006_at 3.9074717 3.8337653 4.0826864 3.9880934 3.8165278 4.185092 3.9518728 3.8567715 4.233618 3.955853 3.9524548 3.8983917
1369007_at 5.790235 5.414522 5.3988476 5.458764 5.593473 5.3131676 5.343374 5.4183846 5.5543747 5.536456 5.372941 5.141059
1369008_a_at 4.211397 4.4872804 4.5851407 4.5099516 4.02987 3.8867738 4.185139 4.3186464 4.15968 4.2317276 4.2853417 4.1732073
1369009_at 3.5711372 3.6987836 3.918693 3.667373 3.6299078 3.6403651 3.9689777 3.8373036 3.591522 3.7209792 3.6751106 3.9502206
1369010_at 4.9534283 4.9914684 4.7798023 4.984481 4.961858 5.1458607 5.0080175 4.922881 5.227668 5.1372156 4.979431 4.9467087
1369011_at 12.339263 12.390814 12.372816 12.582543 12.577371 12.635134 12.611949 12.506432 12.517524 12.538074 12.764097 12.679274
1369012_at 6.037079 5.89158 5.966365 6.136237 5.8625026 5.986154 5.7803884 6.059204 5.893227 5.6244946 5.5368166 5.7219124
1369013_a_at 10.376125 10.502109 10.624006 10.363183 10.348348 10.591305 10.466027 10.413291 10.342263 10.432729 10.384598 10.5066185
1369014_at 4.261242 4.330677 4.5816555 4.435136 4.752203 4.8091717 4.352872 4.564143 4.4049425 4.7625294 4.771965 4.6599665
1369015_at 4.385674 4.5630455 4.668829 4.4534426 4.315738 4.425188 4.3859863 4.446357 4.4532547 4.3296814 4.482831 4.62629
1369016_at 5.0169005 5.1653724 5.134912 5.126959 5.183051 5.298219 5.112349 4.9324493 5.168175 5.2058964 5.2946415 4.9685793
1369017_at 4.2900815 4.4302235 4.3610015 4.3084817 4.4569273 4.1070395 4.3660316 4.3173504 4.16405 4.2260675 4.2488394 4.0878367
1369018_at 5.091253 5.0234346 5.370122 5.2437487 5.4229164 5.089843 5.4204173 5.400831 5.389438 5.1433616 5.1689715 5.2257833
1369019_at 3.6391375 3.4647937 3.6229045 3.529072 3.734697 3.567235 3.4589348 3.6104825 3.556823 3.4417334 3.6383264 3.9383273
1369020_at 4.6363096 4.141135 4.5003433 4.569277 4.5709 4.691274 4.3832903 4.451109 4.5639696 4.606613 4.3367915 4.4927654
1369021_at 5.460235 5.7864885 5.8230166 5.901393 5.60852 5.7755013 5.7208767 5.644526 5.8992743 5.6084433 5.7836843 5.736267
1369022_at 5.8240585 5.797061 6.063399 5.9924426 5.883849 5.7332644 5.923651 5.9077635 5.7562613 6.132889 5.801539 6.0218134
1369023_at 9.910755 9.914344 9.760662 9.756863 9.839296 9.848424 9.980916 9.95544 9.960444 9.982457 9.816318 9.709046
1369024_at 6.697265 6.7587633 6.3842916 6.5860295 6.6740665 6.644961 6.7243524 6.502697 6.472896 6.4320955 6.604732 6.624975
1369025_at 4.3259263 4.237369 4.370813 4.304845 4.254592 4.4746947 4.4520164 4.392611 3.9614196 3.8269181 4.16276 4.1506233
1369026_at 6.036763 5.9457827 5.8517594 6.217348 6.3314867 6.2260575 6.2140174 6.1542478 6.5921874 6.5629225 6.1837153 6.0928745
1369027_at 4.2702293 4.3623905 4.449713 4.2264156 4.3877687 4.2433004 4.194525 4.170661 3.9670722 4.1057186 4.3046722 4.2442904
1369028_at 4.683267 4.8049583 4.763762 4.7572284 4.6660604 4.7396474 4.785795 4.7196727 4.8867145 4.9869947 4.684078 4.8811464
1369029_at 6.3371267 5.6887283 5.9758015 5.95846 5.8863635 5.381616 5.753306 5.392552 5.5663285 5.9529853 6.183885 5.232795
1369030_at 3.782437 3.9792318 4.1546926 4.0696115 4.019481 4.291583 4.1188154 3.9140646 4.2234316 3.8179102 4.1848865 4.010633
1369031_at 8.259162 8.187799 8.4573145 8.292633 8.233017 8.190835 8.089323 8.295088 8.174569 7.9485455 8.376467 8.385954
1369032_at 7.64425 7.6020336 7.7522416 7.770848 7.682728 7.6599417 7.7780194 7.639536 7.6935525 7.7145534 7.742944 7.737643
1369033_at 3.4151595 3.4177947 3.7471395 3.680008 3.454607 3.473698 3.492989 3.5328445 3.6701236 3.8613765 3.6323595 3.6108205
1369034_at 4.20321 4.446295 4.7596064 4.4847765 4.608862 4.4851522 4.4102936 4.4864464 4.2735434 4.6020756 4.5966377 4.876771
1369035_a_at 3.3776736 3.6253147 3.5638545 3.5256157 3.3640287 3.4243495 3.4769096 3.346422 3.3577273 3.4116852 3.7182298 3.3974326
1369036_at 3.5384274 3.6831107 3.7589855 3.6398268 3.7706604 3.6516664 3.5852697 3.7467651 3.5374126 3.5202122 3.6909547 3.544497
1369037_at 4.2703323 4.4251404 4.327205 4.2594476 4.2564983 4.356606 4.3964257 4.399086 4.249875 4.198593 4.214824 4.4104447
1369038_at 5.3520985 5.2698355 5.546006 5.1380024 5.4290504 5.360448 5.404601 5.3728237 5.298255 5.398342 5.3603115 5.47622
1369039_at 7.7691665 7.5236106 7.4388576 7.571575 7.5048947 7.386021 7.8508534 7.511135 7.706715 7.462799 7.338711 7.603731
1369040_at 5.6462336 5.680001 5.5612864 5.5620575 5.48985 5.46281 5.836651 5.6175904 5.6293178 5.3728824 5.2054176 5.6685634
1369041_at 3.3213658 3.7622557 3.4461117 3.580865 3.6913118 3.4464414 3.74743 3.5737486 3.663814 3.6259346 3.6309805 3.5795183
1369042_at 6.82547 6.836849 6.9832687 6.9568605 7.290149 7.026747 6.9162464 7.143146 6.947524 7.0213437 6.737629 6.9244967
1369043_at 3.5954187 3.451337 3.6039972 3.61023 3.4622324 3.5204258 3.7002249 3.6273053 3.4732401 3.6053724 3.57781 3.4607632
1369044_a_at 6.115247 7.13101 6.102287 6.4954185 5.3471036 6.5391984 6.885559 6.6073074 5.8259068 5.578017 6.348181 6.9946404
1369045_at 6.4302206 6.565917 6.520356 6.7043896 6.585693 6.615684 6.4778457 6.493378 6.5471325 6.437072 6.6219 6.7716546
1369046_at 3.7632797 3.8661451 4.0253854 4.0814376 3.7422974 3.9964614 3.786547 3.6670296 3.7261093 3.9588387 4.089427 3.9862022
1369047_at 3.0603576 3.37728 3.1249697 3.232773 3.1077514 3.088087 3.180762 3.0941224 3.146868 3.2262833 3.1635933 3.2464108
1369048_at 4.4491296 4.7227693 4.675086 4.537152 4.9023066 4.4983044 4.6347237 4.43279 4.617479 4.5787473 4.7083406 4.657487
1369049_at 4.0576124 3.9797847 4.0391183 3.623926 4.000705 3.8607635 3.824274 3.873764 3.965351 3.765893 3.7000082 3.8688083
1369050_at 7.859656 8.253597 7.9326105 8.016075 7.9805036 8.125139 8.122674 8.311495 8.229671 7.7222633 8.41137 7.5947676
1369051_at 6.5425067 6.39879 6.3387785 6.830171 6.875413 6.488282 6.828754 6.6018376 6.56543 6.6920624 6.720272 6.918816
1369052_at 5.242195 5.1162243 5.2708097 5.0707917 5.275909 5.291495 4.996351 5.158635 5.1153364 5.4027853 5.108462 4.844499
1369053_at 4.4036174 4.2421227 4.7400284 4.5362864 4.4769053 4.2956347 4.1481338 4.4934545 4.369336 4.463057 4.4618607 4.4543242
1369054_at 4.1227126 4.05928 4.1420393 4.2080183 4.1117373 4.2069807 4.302063 4.114144 4.077665 3.972398 4.150907 4.1157703
1369055_at 4.05134 3.779746 3.6873734 3.8543048 3.693271 3.9852092 3.852478 3.8761232 3.7792244 3.7356892 4.093742 3.9271498
1369056_at 3.5098982 3.3982832 3.6068435 3.497726 3.5697575 3.546946 3.4812865 3.4538286 3.362006 3.395637 3.6397343 3.64319
1369057_at 7.205019 7.1715264 7.400325 7.2601223 7.2384367 7.2958503 7.457618 7.3439517 7.181843 7.6222754 7.4371395 7.316584
1369058_at 5.2534723 5.231817 5.077411 5.087875 5.218033 5.1669955 5.101622 5.050964 5.2014074 5.28336 5.089049 5.065025
1369059_at 7.5865364 7.49073 7.253281 7.645867 7.5071588 7.536003 7.672926 7.733705 7.475162 7.5438833 7.468238 7.691262
1369060_a_at 8.183157 7.9943995 7.983211 8.066504 8.079557 7.9892454 8.040232 8.049456 7.8585396 8.0628605 8.096804 8.295355
1369061_at 8.342352 8.096338 8.270601 8.12154 8.239481 8.318232 8.296679 8.292444 8.343958 8.297115 8.230614 8.1579
1369062_at 5.0661254 5.0840073 5.097474 5.2871666 5.014579 5.1339664 5.080332 5.008649 4.982189 5.1821494 4.9623632 5.039424
1369063_at 9.603955 9.937221 9.922865 9.61478 9.892594 9.433172 9.863454 9.983943 9.725304 9.852589 9.933645 9.707998
1369064_a_at 3.6459455 3.8148634 4.1991186 3.8440235 3.6498904 3.8085635 3.9396374 3.8190498 3.7657201 3.876506 3.7832189 3.840568
1369065_a_at 8.591234 8.727148 8.799561 8.670123 8.773087 8.661126 8.607022 8.441544 8.86872 8.527057 8.474815 8.508191
1369066_at 5.797636 5.7096868 5.6928177 5.837369 6.045109 5.9751277 5.951611 5.588924 5.845985 5.789751 5.6985846 5.817689
1369067_at 3.7314734 3.6162772 3.7452018 3.8795025 3.7517033 3.634261 3.5428557 3.5404809 3.7386951 3.4430017 3.3898065 3.6854732
1369068_at 4.1613646 4.5586863 4.4203362 4.6390696 4.404969 4.4916015 4.3858786 4.491292 4.0103917 4.418618 4.321672 4.226944
1369069_at 7.659212 7.178289 7.0334554 7.3589754 7.598648 7.257831 7.609945 7.1182623 7.2773886 7.551673 7.357831 7.037609
1369070_at 8.122486 8.033834 7.895195 7.8165426 8.288422 7.9195914 8.144127 7.94736 8.047165 7.9677906 8.024888 7.901224
1369071_at 4.1209536 4.137583 4.122942 4.235899 4.2637234 4.1718063 4.0829887 3.965666 4.1285343 4.2011805 4.314501 4.2170553
1369072_at 5.8789344 5.822792 6.6052866 6.7492967 6.1501737 5.4910984 5.960952 6.207647 7.0630074 6.176413 5.970006 5.7873573
1369073_at 10.470476 10.186434 10.610973 10.365886 10.128554 10.169825 10.369822 10.474035 10.378195 10.142174 10.108296 9.903731
1369074_at 12.438993 12.428677 12.419782 12.55059 12.512146 12.498642 12.654308 12.575606 12.524661 12.362805 12.508483 12.542389
1369075_a_at 4.630826 4.5791264 4.6275945 4.595702 4.6941314 4.6339345 4.652475 4.3700395 4.6341906 4.322616 4.4076624 4.5163608
1369076_at 9.10807 8.967862 9.086414 9.059862 9.019491 8.868897 8.849963 8.920113 8.994991 8.90169 8.673496 8.969173
1369077_at 7.3847237 7.180152 7.110128 7.152123 7.142668 6.995 7.0285163 6.900007 7.1838274 7.1051087 7.1151776 7.213696
1369078_at 7.9813824 8.059289 7.8940125 8.072782 8.114344 8.183667 8.021664 8.091204 8.081038 8.31803 8.128381 8.012756
1369079_at 4.453415 4.6897745 4.8644156 4.4661517 4.6998434 4.733285 4.6173882 4.6802006 4.4411273 4.5680695 4.7510934 4.7335386
1369080_at 4.5303144 4.508607 4.4661245 4.4623475 4.3004794 4.641232 4.3917046 4.5097656 4.5358458 4.3189836 4.4727073 4.42011
1369081_at 6.982056 7.393122 6.8293343 6.983282 6.660966 6.738756 7.0014825 7.4479446 7.1268563 6.994288 7.078637 7.244365
1369082_at 4.902585 4.8664184 4.7753396 4.9440904 5.073559 5.0915337 5.1374245 4.7335196 5.05229 4.8939323 4.760791 4.9171677
1369083_at 6.2416654 5.966771 5.986785 6.008043 5.4838214 6.222594 6.1632595 6.444977 6.0175695 5.814504 6.2409916 6.244227
1369084_a_at 6.7943516 6.918746 6.9329042 6.9263606 6.973212 6.961885 6.5663376 6.820866 6.8043594 6.8778763 6.8550057 6.911506
1369085_s_at 5.6189837 5.3785048 5.6865616 5.9478836 5.4524865 5.5178576 5.309987 5.2164116 5.973872 5.2906904 4.971324 4.9014263
1369086_a_at 5.4246283 5.5068665 5.5724773 5.5220413 6.0116386 5.4555426 5.670847 5.609599 5.620922 5.4305105 5.159214 5.4704933
1369087_at 5.1612244 5.361182 5.192947 5.308506 4.955474 4.9108033 5.232298 5.288082 5.1611166 5.1221123 5.4085665 5.3256946
1369088_at 7.0523586 7.0518775 6.7722845 7.206873 7.083986 7.062385 7.3120084 7.220622 6.9082894 7.257198 7.2355995 7.140669
1369089_at 4.1775155 4.117586 4.3255224 4.1805077 4.2467556 4.0767975 3.9790208 4.3004074 3.9976146 3.9820058 4.351458 4.164194
1369090_at 3.9311178 3.9682534 3.9047987 3.6994677 3.8263822 3.920913 4.1743383 3.938645 3.849338 3.7478645 3.895018 3.8495204
1369091_at 3.7932947 3.6438146 4.0806713 3.7483494 4.285022 3.680887 4.078989 4.0689707 3.8608763 3.8028853 3.7725136 3.8927376
1369092_at 8.317772 8.303278 8.341846 8.50461 8.421187 8.450089 8.402816 8.354215 8.317048 8.348145 7.926984 8.220519
1369093_at 6.7673545 6.915318 7.0171967 6.8639145 6.9415665 7.195235 6.9424725 6.9694433 7.2141953 6.7746024 7.162586 7.0313244
1369094_a_at 5.7883573 6.194543 6.0929403 6.032714 6.0717273 6.122817 5.8844585 5.744878 6.041236 5.928316 6.055136 5.7673244
1369095_at 4.703088 4.7095566 4.5507994 4.545987 4.7544117 4.4789 4.854104 4.4155655 5.0454683 4.41696 4.5533237 4.5118275
1369096_at 3.8512282 4.094612 4.0873923 3.9315925 3.9388406 3.9809098 4.007575 4.036048 4.069747 3.6999676 4.2100725 4.0984263
1369097_s_at 6.8221197 6.5460014 6.5282516 6.4305563 6.6665406 6.594904 6.237988 6.803388 6.7444305 5.845143 6.3450212 6.3342834
1369098_at 3.767979 4.020643 4.1408477 3.814277 3.856079 4.086766 4.262932 3.946744 4.0664444 3.8609686 4.4513946 4.063285
1369099_at 8.032614 7.7558227 7.597588 8.022815 7.963706 7.6425376 7.8106627 7.893552 7.701082 7.6738076 7.817912 7.980725
1369100_at 4.0883665 3.9877362 4.030361 3.9391904 3.8119414 4.121152 4.1412497 4.017721 3.9828577 4.0553694 3.9492311 4.317647
1369101_at 7.687648 7.3240256 7.452984 7.532558 7.6003075 7.6081686 7.669392 7.6150575 7.612243 7.944695 7.8539653 7.788281
1369102_at 4.0467386 3.9585156 3.716271 3.7597482 3.8559372 3.8124356 3.661556 3.8116007 4.0313935 3.9354353 3.7773666 3.8616297
1369103_at 5.1823196 4.8260326 4.6789384 4.601094 4.855715 4.986511 4.8812346 4.797476 4.9104905 4.392576 4.607734 4.7765737
1369104_at 5.700898 5.6319866 5.5087214 5.710291 5.629037 5.6502824 5.838289 5.765639 5.6721644 5.857803 5.46344 5.835179
1369105_a_at 5.687949 5.6076145 4.517045 4.889401 3.9908128 4.1200686 5.3910728 3.6567578 4.9742713 4.0939245 4.499875 3.789157
1369106_at 4.3432384 4.433376 4.4571815 4.652055 4.393582 4.468457 4.3232656 4.366261 4.4420147 4.5285664 4.356215 4.623477
1369107_at 3.792888 3.9013073 3.6755476 3.7422414 3.6509264 3.917341 3.780304 3.8467202 3.6267502 3.991716 3.9568286 3.9913213
1369108_at 3.6709483 3.9157848 3.797096 3.7672527 3.69008 4.0267386 3.8446825 3.730456 3.8727121 3.8843606 4.048771 3.906035
1369109_at 3.32031 3.4597383 3.6837933 3.5229766 3.5758924 3.5225823 3.473826 3.5470958 3.3005035 3.789395 3.7654233 3.5729895
1369110_x_at 10.54082 9.395947 10.376447 10.346902 10.317057 9.64094 10.17118 9.682093 8.519392 9.488309 9.676181 9.388738
1369111_at 14.111929 14.077406 14.226639 14.068655 14.113479 14.094397 14.038122 14.126486 14.127534 14.03948 13.952616 14.153053
1369112_at 4.440714 4.578601 4.352062 4.477826 4.439073 4.4819 4.419939 4.5876102 4.334588 4.2621183 4.351258 4.3333874
1369113_at 3.5977845 3.6363823 3.4711943 3.6819787 3.641721 3.375162 3.446661 3.4098635 3.6997244 3.3403096 3.7784224 3.5958729
1369114_at 3.1670458 3.2239392 3.1574082 3.0284982 3.0795543 3.180069 2.9663138 3.185624 3.1079018 3.1186194 3.1668518 3.148588
1369115_at 4.7375264 4.8358316 4.669207 4.709282 4.931657 4.7301674 4.849613 4.7725935 4.46494 4.8729095 4.862722 4.6567855
1369116_a_at 5.87007 5.8145127 6.017588 5.8228083 5.716821 5.883179 5.710653 5.898857 5.6954217 5.9501615 5.7705145 5.9066024
1369117_at 3.801209 3.7264543 3.9275017 3.9979105 3.7503524 4.161216 3.637112 4.062204 4.0017085 4.1008444 4.1810365 4.074427
1369118_a_at 4.2452226 4.3297787 4.4521112 4.4560757 4.5204334 4.5075603 4.3051014 4.3989906 4.4056234 4.30758 4.2687583 4.466517
1369119_a_at 4.5074053 4.431386 4.568593 4.530427 4.518136 4.5423574 4.454665 4.5435276 4.4385767 4.4319277 4.2614565 4.541951
1369120_a_at 6.8280935 7.1055484 7.178029 7.0498257 7.1261334 7.3637047 7.131673 7.1324334 7.30037 7.326775 7.3670683 7.2977157
1369121_at 4.646704 4.915068 4.9017506 4.9315205 4.936372 4.973363 4.78681 5.184001 4.8237567 4.833953 5.1531982 4.9676514
1369122_at 7.6852365 7.6552334 7.769203 7.5104585 7.63625 7.7652 7.5920463 7.5521092 7.793406 7.7297463 7.760841 7.7133007
1369123_a_at 5.7782083 5.9448333 5.749487 5.763212 5.806785 5.7723246 5.7369556 5.7357864 5.6561584 5.6049466 5.63669 5.894982
1369124_at 4.14168 4.2973776 4.2517347 4.1321764 4.251194 4.2155113 4.269824 4.163704 4.214505 4.2776036 4.236033 4.2478676
1369125_at 3.1863935 3.4276571 3.1892707 3.5532517 3.3496692 3.4800835 3.6033587 3.327123 3.43816 3.4256964 3.5687249 3.3908112
1369126_at 3.7259164 3.9532497 3.8115356 3.3357408 4.0732155 3.5963578 3.5515559 3.7121303 3.6925945 3.4736984 3.9088151 4.3826303
1369127_a_at 6.251313 6.2850337 6.137863 6.4408045 6.340095 6.392946 6.115116 6.5664244 6.274596 6.4552503 6.376125 7.052256
1369128_at 3.896658 4.30304 4.3099422 4.160413 4.1860027 4.2188835 4.2207184 3.819536 4.143325 4.1086273 4.0950513 4.13552
1369129_at 3.954409 3.8212016 3.757945 3.945422 3.8163474 3.8335004 4.093315 3.8836808 3.855553 3.842079 4.0761485 3.8227923
1369130_at 4.735857 4.878933 4.5600595 4.708079 4.7896233 4.7665854 4.6932654 4.844919 4.410801 4.5246334 4.6199408 4.477358
1369131_at 3.991294 4.1226864 3.9581318 4.1250987 3.9490392 4.004447 3.8160067 3.8193858 4.0468464 3.9199731 3.9450483 3.877965
1369132_at 4.942157 5.2723894 5.4256477 5.331975 5.1742163 5.3876104 5.3181458 5.173818 5.0991387 5.3217216 5.08856 5.3034534
1369133_a_at 3.7044458 3.6963632 3.5648952 3.6297488 3.86541 3.7050993 3.693859 3.4805884 3.7736065 3.691473 3.9677336 3.774674
1369134_x_at 3.6091354 3.5571547 3.652063 3.4743302 3.7820013 3.5663314 3.5764835 3.3391776 3.6436894 3.7052562 3.6614091 3.5982618
1369135_at 5.872675 5.977736 6.110149 6.0504823 5.545652 6.170092 5.9219193 6.142156 5.9363456 5.82025 6.3349752 5.983057
1369136_at 3.815066 3.9602077 4.245058 3.9413016 3.9902103 4.2453556 4.311406 3.830518 4.1805787 3.936088 3.8843331 4.3368554
1369137_at 4.8086743 5.0315943 4.916456 4.843622 4.955276 4.9231358 4.8187084 5.0373425 4.910951 5.2385154 5.1065235 4.8095818
1369138_a_at 4.0289097 3.8547153 4.1502705 3.8635926 4.2248764 3.986622 4.0176983 4.043373 3.7640624 3.9466798 3.8335023 3.8827653
1369139_at 3.797939 3.7389348 3.9040935 3.6148973 3.4994004 3.726255 3.6086795 3.7050118 3.787479 3.9983099 3.8894637 3.4059534
1369140_at 4.181959 3.9852026 4.101487 3.9119194 4.112102 4.0788107 3.9270806 4.169528 4.0579567 4.2398787 4.0265045 4.0092173
1369141_at 3.532483 3.4126174 3.6299841 3.4356513 3.5830913 3.6452253 3.7429907 3.5609376 3.5660808 3.4521117 3.6395178 3.687978
1369142_at 3.6955225 4.077445 3.8148675 3.6793315 3.720479 3.6691985 3.5821977 3.562948 3.9349449 3.7046092 3.7269518 3.659116
1369143_at 4.075501 4.0396547 3.8989801 3.9866536 4.1067085 3.9680233 3.9562733 4.0807 4.250039 3.96862 4.108381 4.1091824
1369144_a_at 3.640126 3.8817651 3.5735958 3.6697633 3.9092383 3.923999 3.582505 3.6711936 3.4059732 3.6477733 3.91963 3.5956075
1369145_a_at 4.5257 4.5575714 4.576648 4.7024665 4.526447 4.5208364 4.6590295 4.5378 4.5656643 4.7931733 4.500764 4.4987326
1369146_a_at 6.4635124 6.7177577 6.6761765 6.5878778 6.6918545 6.43056 6.7750144 7.6257286 6.978942 7.430761 7.5617723 7.301681
1369147_at 4.788447 4.7571754 4.6951995 4.7335567 4.5650396 4.890439 4.7530203 4.5682483 4.769279 4.7077374 4.8139896 4.797305
1369148_at 7.876219 7.817817 7.785344 7.6982255 7.771221 7.624375 7.9508595 7.794739 7.7911596 7.60466 7.7387557 7.634017
1369149_at 4.690364 4.515381 4.872805 4.7271576 4.828524 4.7641644 4.738901 4.840611 4.526094 4.714847 4.923087 4.9839196
1369150_at 8.742128 8.179108 8.26151 8.168432 8.494202 8.072095 8.0542145 8.274955 8.004645 7.9645214 8.204027 9.16744
1369151_at 5.0597196 5.274444 5.0233254 5.1306167 5.139137 4.9358816 4.9573355 5.0024586 4.8707633 5.1663985 5.1548104 5.18225
1369152_at 7.4442544 7.2400103 7.307263 7.299832 7.73604 7.3900166 7.6194525 7.436042 7.7456665 7.5415034 7.1088552 7.469177
1369153_at 3.4761488 3.5724907 3.5735958 3.4132216 3.691368 3.8182526 3.7619836 3.8143532 3.53069 3.597801 3.7556038 3.457788
1369154_at 3.9429007 3.9602072 4.103327 3.9449224 4.032734 4.112954 4.131134 3.9286964 4.092718 4.53271 3.941404 3.8597708
1369155_at 4.5643816 4.6112757 4.5588827 4.529533 4.4686813 4.478203 4.5941854 4.4811068 4.7097707 4.6550403 4.7129755 4.502008
1369156_at 7.080869 6.773619 6.7038374 6.98527 6.9907327 6.756905 7.0739703 6.843863 7.06853 7.525686 7.280766 7.2397466
1369157_at 8.918066 8.836433 8.810017 8.945635 8.743677 8.925247 8.928055 8.912111 8.871029 8.360079 8.624582 8.910059
1369158_at 4.0883675 3.8944046 4.116443 4.059757 4.0564003 4.044748 3.9061985 4.304697 4.3835545 3.9028337 4.2115707 3.9459114
1369159_at 5.0523257 5.08539 5.038922 4.9999814 4.917826 5.3309402 4.8832555 5.056927 4.8789115 5.1296434 4.945811 5.23127
1369160_a_at 4.52908 4.768338 4.652777 4.687024 4.9793797 4.689376 4.4834743 4.5940957 4.768048 4.5399604 4.5151744 4.590368
1369161_at 8.8714075 8.562546 8.402889 8.91522 8.894352 8.598685 9.4924755 8.908976 8.789018 8.937848 9.051019 8.952144
1369162_at 3.6133862 3.7548525 3.8965437 3.777105 3.9053345 3.8623424 3.6525228 3.7524543 3.8750277 3.801763 3.8258886 3.8156419
1369163_at 4.7409883 4.8819914 5.182041 4.8855014 4.928054 4.994744 4.849613 4.9096885 4.5225363 4.826149 4.823037 5.033677
1369164_a_at 4.240219 4.2789745 4.454791 4.4501915 4.174439 4.3553667 4.170242 4.531666 4.243694 4.273574 4.3120666 4.2233477
1369165_at 3.975072 3.866145 3.9754674 3.8346758 4.1686573 4.1834745 4.2518616 4.1871347 3.968913 4.086561 4.056757 4.12136
1369166_at 3.830211 4.0714097 4.1974525 4.018178 3.7367368 4.099949 3.9550452 4.1566324 3.8611279 3.8503513 4.2971907 3.946574
1369167_at 5.6279798 5.420526 5.466184 5.522528 5.391802 5.736791 5.487117 5.3081183 5.5426407 5.656798 5.6539173 5.7581487
1369168_a_at 5.2320423 5.1041636 5.2396517 5.281861 5.590124 5.090148 5.1901135 5.4625416 5.53117 5.2868624 5.304913 5.2803693
1369169_at 9.028091 9.345393 9.019267 9.22218 9.190615 9.208307 9.096111 9.483051 9.188216 8.908096 8.881733 9.1524725
1369170_at 3.7884293 3.7135007 3.7448177 3.913665 3.6666224 3.7462654 3.681397 3.7380657 3.7573042 3.826718 4.0426383 3.852365
1369171_at 11.210594 11.248771 11.167014 11.1636715 11.239215 11.148856 11.062149 11.318514 11.267208 11.159234 11.121176 10.377604
1369172_at 4.1003876 4.237464 4.2903805 4.0348454 4.148745 4.1273 3.8317778 4.172891 4.121892 4.1315794 4.151756 4.206724
1369173_at 5.3010397 5.2861166 5.425039 5.4349155 5.57798 5.446464 5.3297944 5.250321 5.275847 5.627879 5.718051 5.3646135
1369174_at 7.467995 7.1228456 7.0387154 7.152123 7.471511 7.156152 7.2472243 7.1250057 7.006686 6.736963 6.416845 6.837911
1369175_a_at 3.7966855 3.7039633 3.8535736 3.6215408 3.5885122 3.6088574 3.7681434 3.6628053 3.6221318 3.850662 3.7290866 3.7704132
1369176_at 6.1801014 6.228861 6.373143 6.347029 6.115463 6.3411365 6.5742416 6.5244193 6.269606 6.294086 6.3396273 6.4778185
1369177_at 7.1362967 6.880945 7.0090237 6.965089 7.325578 6.970863 7.232426 6.954929 7.05935 7.271384 6.7853603 6.8654966
1369178_a_at 3.8477502 4.0605097 4.3755345 4.0432577 4.23947 4.147127 4.298246 4.438635 4.283236 3.9700725 4.1953945 4.177521
1369179_a_at 6.21746 6.5520077 6.3638444 6.028601 5.9174757 6.129029 6.0707273 5.6326714 5.7240014 5.7385807 5.903063 5.8977256
1369180_at 4.7388086 4.903167 4.899439 4.8919067 4.961101 5.120957 5.1356564 4.823744 5.0359554 5.000608 5.0165524 5.388445
1369181_at 7.08612 6.0948334 5.916761 6.6515636 6.555289 6.0339613 5.9577675 5.87441 5.906792 6.026108 6.129288 6.205909
1369182_at 4.2117357 4.300905 3.972961 4.168008 3.8640645 4.067105 4.298524 4.39291 3.8397458 4.0303354 4.044073 4.1939363
1369183_at 4.814098 4.8350267 4.819207 4.89946 4.731017 4.871931 4.8361225 4.7356644 4.7795405 4.824381 4.958522 4.795149
1369184_at 3.9939084 4.012001 4.0183754 4.1270924 4.092503 4.1292543 4.2548037 3.9356868 4.0661955 3.8530624 4.003521 4.032206
1369185_a_at 4.8595514 4.845259 5.116791 4.762862 5.000352 5.1383324 5.1812882 4.9218698 4.893299 4.90784 5.0173836 4.9268103
1369186_at 7.883625 7.8714333 7.8412213 7.724241 7.6419306 7.5110965 7.5802903 7.743555 7.637704 7.441929 7.625281 7.359133
1369187_a_at 7.0268893 7.3513618 7.352278 7.1824346 7.5066476 7.4314303 7.476866 7.101756 7.3093667 6.999901 7.2785997 7.1122446
1369188_at 4.1453743 3.809306 3.8492074 3.8516855 3.9046192 3.9991121 3.885481 3.8687425 3.7384691 4.0687385 4.0530224 3.864647
1369189_at 5.2938704 5.1003814 4.9413705 5.287554 4.8778105 5.566769 5.113419 5.1325965 5.190037 5.277928 5.2805266 5.2232494
1369190_at 5.4231377 5.612597 5.3462214 5.4776607 5.384049 5.49686 5.4750867 5.2620673 5.4396496 5.396851 5.667833 5.6008377
1369191_at 3.7532327 3.8535812 3.657476 3.7890017 3.641721 3.5190017 3.6069007 3.7359827 3.5871408 3.4612997 3.5597265 3.6828833
1369192_at 4.7164187 4.5775948 4.7389855 4.6521535 4.643797 4.7648816 4.4458194 4.618594 4.763356 4.701528 4.7874374 4.6560555
1369193_at 5.264766 5.432642 5.441552 5.226772 5.6511164 5.2238035 5.348331 5.4174256 5.2880726 5.295539 5.357421 5.2963142
1369194_a_at 3.6585796 3.7188714 3.9453394 3.6066475 3.5724125 3.9049456 3.817469 3.595134 3.8409972 3.5365329 3.6960995 3.4819505
1369195_at 6.305714 5.960884 6.26225 5.8968825 6.3246927 5.8424497 5.6426287 6.52157 6.3499656 5.6705008 5.1581745 6.5879173
1369196_at 5.3104935 5.6019974 5.393935 5.419215 5.4820657 5.3615146 5.464715 5.2738523 5.3132086 5.7185793 5.5057964 5.4542313
1369197_at 6.146834 5.810526 5.8813205 6.0563393 5.8357635 5.9986935 5.9420485 5.5609703 6.0736294 5.970669 5.7096844 5.8219514
1369198_at 4.988907 5.198788 4.9845057 4.98531 5.1480827 5.1282587 5.1195917 5.148976 5.1605186 5.238748 5.178757 5.0084763
1369199_at 4.938641 4.5718117 4.9567986 4.7127504 4.6422205 4.962366 4.6785793 4.751989 4.725321 4.8325605 4.9124537 5.0451803
1369200_at 9.642398 9.497089 9.58921 9.541926 9.541591 9.497457 9.3359 9.526419 9.329069 9.407215 9.291498 9.372932
1369201_at 5.051576 4.9309435 5.24107 5.146338 4.9544296 5.33134 4.69962 4.718068 5.2497506 5.135347 5.106238 5.060843
1369202_at 3.6277514 3.4038298 3.9017315 3.393459 3.514301 3.4171543 3.4488904 3.4676807 3.3168838 3.723025 3.7177503 3.6305614
1369203_at 3.8421097 3.850416 3.7368152 3.7584538 3.8555949 3.9137208 3.8489995 3.8407826 4.077833 3.7462835 3.8055694 3.6133547
1369204_at 7.5886507 7.1428776 7.312135 7.344045 6.913208 6.9659033 7.175747 6.980211 6.9381394 6.7746387 7.4113865 7.065136
1369205_at 4.912849 4.929839 5.0301337 5.033509 4.9800115 5.0452514 4.856034 5.0152435 5.0240874 4.938078 5.237176 5.023411
1369206_at 12.601183 12.712196 12.698438 12.643681 12.716391 12.672407 12.653783 12.641201 12.628441 12.599394 12.788156 12.815086
1369207_at 5.167466 4.349224 4.428715 4.6623344 4.9781637 4.872158 4.571494 4.3990645 4.1826787 5.1825933 5.6337013 5.426962
1369208_at 7.054768 6.024946 6.393466 6.506305 6.733118 6.2945466 6.682141 6.2114267 5.993808 7.0247855 7.402909 7.181485
1369209_at 6.5438213 6.744313 6.5149035 6.4438386 6.6932917 6.6525207 6.5811067 6.503995 6.552821 6.585309 6.4962015 6.591007
1369210_at 3.2457712 3.1076632 3.2439501 3.2353106 3.1722283 3.234972 3.177017 3.276497 3.2460003 3.4209168 3.1962137 3.2154572
1369211_at 5.925233 6.040111 6.158875 6.239346 5.859958 6.168109 6.1194515 5.859724 6.1737494 5.9984665 6.205253 6.068205
1369212_s_at 7.5200877 7.5046988 7.477324 7.384029 7.076822 7.174574 7.3079405 6.684385 7.206204 7.2204046 7.0776124 7.2946258
1369213_at 4.467186 4.6308975 4.610207 4.764218 4.565177 4.920945 4.636841 4.959603 4.5750375 5.142766 4.9036236 5.0014744
1369214_a_at 5.607198 5.653138 5.747604 5.8821554 5.763245 5.623807 5.6914935 5.3973217 5.450998 5.518786 5.533999 5.3254924
1369215_a_at 9.862154 9.567578 9.447244 9.902847 9.721647 9.486225 9.740895 9.830516 9.802334 9.269598 9.295793 9.348024
1369216_a_at 5.433024 5.3102074 5.405614 5.477142 5.143732 5.5032806 5.192501 5.419985 5.3480763 5.377543 5.633993 5.520382
1369217_at 4.1377144 4.152257 4.2443933 4.569215 4.1374955 4.3137255 4.2415843 4.0089755 4.33879 4.3072166 4.109718 4.3137074
1369218_at 7.1294374 6.949499 6.8525214 7.4736924 7.580041 7.09731 7.405749 7.382283 7.242567 7.4251943 7.7665668 7.72615
1369219_at 5.656617 5.6948776 5.888811 5.825736 5.7855654 5.9898233 5.544482 5.840273 5.95016 6.2149396 5.786879 5.8918376
1369220_at 7.12501 7.1638827 7.0864882 7.3476353 7.503311 7.2344007 7.3468056 7.440945 7.77177 7.259112 7.192116 7.707938
1369221_at 6.0989046 5.7741137 5.7718773 5.515204 5.7921495 5.7183404 5.914023 6.0809135 5.3844104 5.953711 6.2266555 6.3347187
1369222_at 5.276796 4.6058693 5.213595 5.3791385 5.150825 5.150775 5.451283 5.0280466 5.2645655 5.160684 5.445398 5.1936703
1369223_at 6.2170544 6.5033903 6.445274 6.417789 6.446315 6.6093097 6.395342 6.466552 6.3394065 6.5170746 6.4664526 6.4043407
1369224_at 11.3615 8.748322 10.833796 9.083363 10.132286 8.429307 11.621067 9.020498 9.469398 7.408255 9.654854 9.788036
1369225_at 12.281336 12.0459795 11.876397 12.214558 12.171653 12.010723 11.939952 12.052986 11.988466 12.231289 12.526619 12.470129
1369226_at 8.43932 7.9907355 8.063343 7.935058 8.318962 8.082874 8.079912 8.288965 8.19389 8.52243 9.089699 9.249453
1369227_at 6.1219544 5.9135356 5.687695 6.2740855 6.213642 6.175845 6.159214 6.21956 6.187111 6.2042904 5.8504095 6.342712
1369228_at 5.1466665 5.35219 5.419694 5.282874 5.4651623 5.3580394 5.1185527 5.24609 5.3841906 5.085462 5.3907256 5.419524
1369229_at 5.511676 5.5151553 5.613368 5.797882 5.2838974 5.801784 5.386386 5.6911135 5.7036343 5.5743904 5.5638475 5.9786673
1369230_at 4.095722 4.4135613 4.071957 4.0070395 4.3008404 4.239214 4.279935 4.3480906 4.155677 4.3444195 4.2351904 4.2609186
1369231_at 4.255904 4.4656844 4.802487 4.4933977 4.7487545 4.801179 4.3514256 4.49494 4.521642 4.7449136 4.6735644 4.5825086
1369232_at 4.3224735 4.6347847 4.5399194 4.542366 4.4223943 4.7730494 4.506007 4.5027323 4.6227427 4.7955713 4.5928326 4.568604
1369233_at 3.8736498 3.6523373 3.7839386 3.6121128 3.762119 3.7814877 3.7325313 3.809072 3.8380258 3.7797632 3.845052 3.6841235
1369234_at 7.402247 7.4014964 7.343693 7.4923058 7.5895257 7.366936 7.4787974 7.676902 7.421361 7.72877 7.5884533 7.5036664
1369235_at 4.5399284 4.5455227 4.577728 4.616065 4.670803 4.5366626 4.69946 4.4631658 4.6755047 4.6375933 4.8508162 4.62629
1369236_at 5.1514697 5.206058 4.874178 5.326953 5.2521377 5.1515226 5.296972 5.3863206 5.2828317 5.2352405 5.1786213 5.446097
1369237_at 4.6097364 5.0577054 4.875164 4.8846908 5.26554 5.050095 4.9288735 4.8165884 4.9869504 5.109528 4.995023 5.1277804
1369238_at 10.446852 10.068654 10.002721 10.146292 9.858331 10.260916 9.948558 9.511146 9.821307 9.0411625 8.891011 9.419698
1369239_at 3.7966516 3.8342025 3.9398952 3.909395 3.772393 3.8029423 4.106893 3.7931485 3.823969 3.8699698 3.852583 4.091395
1369240_a_at 5.5909157 5.814424 5.6610518 5.83976 5.6214814 5.5294666 5.4776278 5.710479 5.672388 5.6845913 5.866661 5.7252574
1369241_at 5.3405356 5.3857594 5.388716 5.125223 5.15607 5.231006 5.414297 5.2667685 5.165777 5.2736197 5.268151 5.3354154
1369242_at 3.5216467 3.4234788 3.4356833 3.4543736 3.3896208 3.4251149 3.6701968 3.4247122 3.394325 3.433249 3.410583 3.3540456
1369243_at 4.0524817 4.0292873 3.933568 3.9758 3.9614177 4.1346974 4.22712 4.110809 3.998337 4.026662 3.9959846 4.4097824
1369244_at 6.530727 6.409601 6.5646687 6.5271807 6.87403 6.5338755 7.0334554 6.6562877 6.609153 6.5638604 6.673207 6.536931
1369245_at 4.1610074 4.033245 4.1183143 4.1671033 4.0735097 4.120881 4.106358 4.079212 3.905192 4.231608 4.473795 4.0909085
1369246_a_at 3.7044458 3.4369488 3.7176008 3.4013243 3.3121555 3.6282482 3.5011373 3.53904 3.3175917 3.5003202 3.4344013 3.5457263
1369247_at 6.0730133 5.541477 5.8182664 5.7750983 5.9077015 5.576464 6.157965 5.6820626 6.0030894 6.039791 5.9689007 5.849409
1369248_a_at 8.477002 8.214645 7.9409094 8.757567 8.277239 8.024352 8.554075 8.407773 8.042883 7.654652 7.1256404 7.709403
1369249_at 8.238686 8.116588 7.7839003 8.275673 8.113643 7.9512324 8.203277 8.171567 8.972348 8.076168 7.4893355 7.9215393
1369250_at 5.146333 4.785769 5.2433057 5.2072344 5.466746 5.1778502 5.032987 5.1169133 5.2537885 5.322422 5.20179 4.9558506
1369251_a_at 5.4142904 5.396199 5.343474 5.251813 5.398101 5.604391 5.45424 5.2531757 5.1799765 5.502185 5.622118 5.725026
1369252_a_at 5.152808 5.2141247 5.3720894 5.561517 5.0781994 5.350879 5.0331693 5.1861877 5.1753035 5.109864 5.370433 5.3154025
1369253_at 3.7102418 3.699221 3.6695774 3.7074718 3.597009 3.7618253 3.6566422 3.8797765 3.7247572 3.8672652 3.787708 3.8089244
1369254_a_at 3.7925255 3.9918373 4.0278974 3.9685314 3.8779106 3.913308 3.8867185 3.8655615 3.7574418 3.9963536 3.7277353 3.8820236
1369255_at 6.7795334 6.2513084 6.0376678 6.3025074 6.2129126 6.4241896 6.3021407 6.1137877 6.4243436 6.5168934 6.52624 6.9381604
1369256_at 5.670123 5.8230796 5.8172326 6.083082 5.684051 5.681392 5.434863 6.007274 5.886695 5.844669 5.67727 5.8766065
1369257_at 4.622494 4.8754253 4.5975113 4.6506224 4.5739756 5.0052943 4.9435735 4.7465124 4.7376165 4.6960177 4.740699 4.7307115
1369258_at 3.0079646 3.244324 3.2925644 3.0990324 3.2313218 3.1328816 3.462144 3.2247763 3.233073 3.3963456 2.9429822 3.0782256
1369259_at 6.5649767 6.7023315 7.527779 7.7724338 6.5558023 6.9875417 6.8277016 6.5533247 7.7012625 7.075045 6.660413 7.671861
1369260_a_at 4.0816064 4.1978927 4.1761336 4.1052017 4.132758 4.144456 4.042976 4.1112795 3.9469688 4.068207 4.1691656 4.3425264
1369261_at 4.9289703 4.8731003 4.7798023 5.078642 5.2706933 4.7823496 4.8489223 4.982071 5.1648245 4.7845874 5.0095463 4.9646873
1369262_at 7.0536594 6.9522095 6.9770446 6.9696174 6.7932568 6.578787 6.9853053 7.269659 6.8771987 6.967762 6.986443 7.0705066
1369263_at 3.3479521 3.5111666 3.4900117 3.725836 3.4210742 3.1853867 3.4917393 3.203785 3.4487824 3.4361033 3.3075964 3.466419
1369264_at 5.1962743 4.9999294 4.748047 5.3373623 4.6949344 4.8426614 5.2158947 5.0338364 4.91201 5.050267 5.1243114 5.092544
1369265_at 6.7661247 6.5732985 6.468583 6.553741 7.015495 6.5920773 7.0766907 6.856044 6.711647 6.853794 6.855508 6.8544188
1369266_at 5.5467367 5.796818 6.0696225 6.016196 5.9455023 5.8819523 6.524501 6.3213577 6.2746744 6.3170223 6.952589 6.586789
1369267_at 3.7516942 3.8722985 3.9554963 3.945568 3.9337025 4.0423265 3.937217 3.7619295 4.019242 4.0226583 3.905669 3.9381137
1369268_at 4.8262386 4.259519 4.39071 4.4243293 4.578103 4.0533385 4.111556 3.945415 4.2372484 4.0376034 3.8201346 5.0402937
1369269_at 9.281244 8.981309 8.959317 9.152022 9.198551 8.890448 9.036406 9.088638 9.1587 8.9079485 8.715731 9.176638
1369270_at 8.845301 8.824312 8.744835 8.881651 8.892583 8.8360615 9.218816 9.075731 9.436524 8.990529 9.030021 8.963041
1369271_at 3.7728698 4.002371 4.2047997 4.199247 4.120747 4.334351 4.315906 4.12358 4.110747 4.2849193 4.3824124 3.9320025
1369272_at 5.9086213 5.4049997 5.615674 5.1485825 5.1150503 5.223937 5.243091 4.8973556 5.064813 4.8736677 5.130212 4.836684
1369273_a_at 4.2343454 4.271907 4.6318436 4.34352 4.395333 4.492789 4.4267216 4.3408957 4.3070855 4.227294 4.2890105 4.3777046
1369274_a_at 4.1918287 4.291702 4.4350486 4.525812 4.1265297 4.4082913 4.298796 4.3966217 4.207773 4.546403 4.13301 4.49905
1369275_s_at 12.398038 12.545015 12.5138645 12.55276 12.6711235 12.705696 12.581645 12.7750225 12.754093 12.628579 12.718772 12.645655
1369276_at 4.929822 4.8892436 5.004893 5.046674 5.3010573 4.736986 4.8520536 5.1422315 4.9501333 4.960167 4.819395 5.031989
1369277_at 5.79829 5.520267 5.8348136 5.455153 5.5212383 5.725141 5.704501 5.4727693 5.6119933 5.734635 5.9585943 5.9355607
1369278_at 7.885343 7.5909925 7.6923084 7.6861424 7.5164723 7.577029 7.829485 7.8284516 7.7096376 7.6968145 7.7620935 7.94431
1369279_at 5.5566945 5.590482 5.6773906 5.60881 5.424712 5.5468507 5.6269784 5.5026183 5.497374 5.5653186 5.7818165 5.7763395
1369280_at 4.096783 4.0579143 4.137556 4.4326906 3.9853635 4.0109086 3.9570782 4.142142 4.096323 4.2266088 4.174065 3.9974704
1369281_at 3.6105525 3.526634 3.5040777 3.7591472 3.4062893 3.4769092 3.4239366 3.5362072 3.518136 3.6347268 3.6022978 3.490782
1369282_at 3.3186464 3.3218656 3.3528438 3.4165711 3.40058 3.3778903 3.2138617 3.1660514 3.2683501 3.383404 3.695537 3.1739364
1369283_at 3.9074717 3.9581447 3.7361555 3.8422165 3.9810925 3.8807967 3.8314025 3.9645984 3.6333778 3.8017156 4.0090466 3.8127522
1369284_at 4.9235888 5.043471 5.134177 4.9402475 5.1263266 5.31234 5.033821 5.1647043 4.7648506 5.1653852 5.1686535 5.132324
1369285_at 6.537156 6.166925 6.5183697 6.4466305 6.318832 6.569446 6.13478 6.376922 6.0222135 6.2657924 6.524216 6.328512
1369286_at 12.365007 12.492199 12.319365 12.370024 12.386725 12.494314 12.459456 12.386258 12.348656 12.532206 12.489229 12.483701
1369287_at 4.5372863 4.803934 4.733078 4.6457877 4.8471284 4.796292 4.716179 4.7798767 4.735741 4.9164796 4.5161166 5.019354
1369288_at 4.2649984 4.268818 4.2329454 4.331476 4.3477693 4.4087257 4.2988567 4.4538045 4.283638 4.3316975 4.274995 4.515867
1369289_at 9.418342 9.30678 9.205081 9.343152 9.711621 9.218113 9.718483 9.599937 9.940961 9.537261 9.593084 9.612261
1369290_at 4.540757 5.10048 4.7710557 4.939271 4.787862 4.471753 4.7586126 4.619377 4.389612 4.493451 4.6814938 4.4655075
1369291_at 10.232498 10.012698 9.992495 10.36321 10.464271 10.206023 10.364884 10.6940155 10.573614 10.16645 10.4761305 10.584374
1369292_at 4.215104 4.347068 4.6244106 4.269346 4.3103695 4.3526897 4.462845 4.253646 4.2608175 4.435091 4.4783316 4.256523
1369293_at 5.7344656 5.842839 6.070371 5.613879 5.674864 5.93648 5.5097055 5.7124667 5.706942 5.9936013 6.252672 5.8969626
1369294_at 4.5926623 4.543245 4.551824 4.5789623 4.4558353 4.4289136 4.2760553 4.547163 4.3723392 4.4934516 4.457959 4.6393495
1369295_at 4.4760823 4.6467795 4.5534024 4.608858 4.2748084 4.7915864 4.3514256 4.563529 4.416366 4.685929 4.7229533 4.6879535
1369296_at 12.869146 12.987852 13.043185 12.967182 13.023724 13.15246 12.978774 12.94598 13.120947 13.229353 13.210355 13.025058
1369297_at 3.6739583 4.380701 4.085692 4.296528 4.125842 4.2533875 4.1012883 4.3090806 4.0316153 3.9877906 3.8943796 4.0473666
1369298_at 3.9126618 3.9097893 4.286966 4.062386 3.8698342 4.0090637 3.6781626 4.248895 3.980966 4.1757207 4.0503716 4.039178
1369299_at 4.7637205 4.353329 4.7507877 4.515496 4.419443 4.407236 4.4563575 4.3616467 4.267148 4.431101 4.6279387 4.7936506
1369300_at 4.0586123 4.401282 4.094399 4.1768136 4.1271696 4.4671254 4.0771747 3.9997647 4.229741 4.455565 4.070819 4.1006536
1369301_at 4.352929 4.639128 4.6963873 4.4075146 4.60356 4.666037 4.6996646 4.549604 4.627682 4.502053 4.6215277 4.646895
1369302_at 4.2560253 4.4768114 4.572926 4.650686 4.3562107 4.6801863 4.4570627 4.4455786 4.385062 4.918331 4.622903 4.54278
1369303_at 3.56361 3.4888988 3.6707025 3.687849 3.6944542 3.6189454 3.425595 3.4750102 3.5869493 3.744395 3.627975 3.532977
1369304_at 7.0824823 7.2936926 6.984245 6.742254 6.9839926 6.955139 7.1630135 7.297572 7.156674 7.0725985 6.6397986 6.986057
1369305_at 4.8182793 4.442438 4.538007 4.6911616 4.355134 4.6739626 4.5494256 4.612602 4.716943 4.282365 4.6384172 4.653159
1369306_at 4.6540003 4.997072 4.749792 4.890691 4.346696 4.5192337 4.1799927 4.1336007 3.8906937 3.94501 3.9929411 3.717787
1369307_at 4.909822 4.806182 4.9119744 4.9941077 4.6009545 4.8901896 4.8373337 4.722163 4.8879085 4.8447714 4.7993317 4.885549
1369308_at 5.38705 5.480111 5.3745527 5.1458726 5.3231025 5.339534 5.4442663 5.111346 5.2455206 5.1358304 5.34322 5.1067967
1369309_a_at 4.606766 4.7040296 4.6913548 4.577001 4.512814 4.8652887 4.711049 4.577211 4.587757 4.528408 4.5943193 4.6551867
1369310_at 5.1892023 5.2257376 5.3921022 4.993491 5.3745613 5.1110306 4.945551 5.1943574 5.241172 5.13198 5.356036 5.1293297
1369311_at 3.552923 3.69318 3.6331296 3.8976867 3.5635614 3.6452253 3.6544018 3.5769987 3.5966418 3.4919324 3.8925962 3.7362604
1369312_a_at 8.766712 8.653589 8.651543 8.800446 8.865727 8.63374 8.899205 8.875888 8.811113 8.74594 8.767285 8.956084
1369313_at 5.087262 4.690794 4.932978 4.7335567 4.4315853 4.714106 4.685389 4.662948 4.918135 4.8261847 4.942867 4.6726985
1369314_at 4.07315 4.3214025 4.3303604 4.284316 4.631727 4.222487 4.2982225 4.456519 4.1664734 4.3147163 4.4208593 4.3539515
1369315_at 3.7286289 4.008432 4.183058 4.2399635 4.283328 3.9989042 4.1690226 4.1347322 4.1374063 4.361045 4.239435 4.267555
1369316_s_at 6.2578893 6.0796065 6.0560327 6.116375 5.834326 5.840362 6.249706 6.0354695 6.207996 6.101761 5.8292894 5.824541
1369317_at 3.91541 3.9409008 3.8286326 3.9929552 3.7425213 3.7957962 3.9285417 3.967002 3.5685725 3.885591 4.096402 3.8893194
1369318_at 6.2118955 6.316288 6.041817 6.219452 6.0467825 6.387022 5.903611 6.3713355 6.227449 5.9080806 6.086778 6.469778
1369319_at 9.061824 9.145807 9.418319 9.342934 9.084597 9.182422 9.127402 9.164945 9.170694 9.071271 9.139875 8.945585
1369320_at 4.113205 4.3811007 4.232461 4.0978136 4.1958103 4.1884537 4.179509 4.0226326 4.178751 4.0374336 4.2567225 4.1944427
1369321_s_at 3.5323055 3.2933302 3.449435 3.3576248 3.4736226 3.440212 3.4737158 3.1463783 3.4798794 3.343555 3.360205 3.4151008
1369322_at 5.2281013 5.152897 5.06772 5.384026 5.361992 5.376909 5.4218535 5.536141 5.1402316 5.562707 5.0956807 5.429064
1369323_at 7.423043 7.223329 7.173936 7.4105678 7.1787686 7.360785 7.3797007 7.353605 6.964539 7.1368856 7.158058 7.0619693
1369324_at 3.4627771 3.4816616 3.4629273 3.5246084 3.2734716 3.4784646 3.543246 3.4346304 3.320263 3.3262737 3.537204 3.4895704
1369325_at 6.5126977 6.428278 5.792543 6.274936 6.3354135 6.163102 6.64501 6.6565843 6.3781986 5.939323 5.6295433 5.5394483
1369326_at 3.6848998 3.7334948 3.550939 3.5533466 3.9999113 3.7934725 3.966513 4.0015955 4.0513678 3.8843825 3.8935397 3.7803757
1369327_at 4.2556715 4.116083 4.0862184 4.0197115 3.9333625 4.294695 4.335284 4.2090592 4.1041484 4.1126423 4.1234207 4.3827343
1369328_at 5.8189354 6.0270944 5.97604 5.4722643 5.9579277 5.879406 5.7351446 5.8790627 5.908409 5.4066873 6.1450562 6.2956305
1369329_at 5.2246966 5.3854146 5.605122 5.2782245 5.1461105 5.5048885 5.5019126 5.6038976 5.084592 5.428739 5.5588574 5.495298
1369330_at 4.6856666 4.9060993 5.0952363 4.8481703 5.0038724 4.969161 4.869021 5.011063 4.8820004 4.9427705 4.941426 5.11554
1369331_a_at 4.5475764 5.1015224 4.7437105 4.9269834 5.051368 5.089191 4.8037243 4.969507 4.7568865 5.0454144 4.9127736 4.9551578
1369332_a_at 3.5276961 3.8937821 3.8480475 3.645808 3.6539307 3.7602463 3.610117 3.7716022 3.6262374 3.931861 3.6605453 3.6300912
1369333_a_at 3.2115524 3.182204 3.1989326 3.186185 3.1638699 3.234624 3.3070896 3.3608873 3.4292963 3.3204274 3.4493546 3.329801
1369334_at 3.906261 3.7224908 3.9425123 4.037447 3.8287475 3.994182 4.021228 3.7583911 3.919954 3.9248588 3.8529217 3.8746436
1369335_at 3.7135766 3.6381557 3.830199 3.5997362 3.7455842 3.552207 3.3961852 3.9690547 3.4128067 3.5087774 3.593815 3.3640337
1369336_at 5.0504985 5.222047 5.671837 5.1628275 5.217077 5.371045 5.1548576 5.1862 4.9865727 5.3747787 5.221897 5.3149157
1369337_at 4.369859 4.5709667 4.52197 4.372941 3.9672723 4.6809254 4.5159235 4.192395 4.209847 4.152643 4.32353 4.51353
1369338_at 5.479288 5.594138 5.7694616 5.6101356 5.706732 5.7537985 5.5238075 5.6122255 5.582024 5.651412 5.7766185 5.7603235
1369339_at 5.7711563 5.560335 5.5968094 5.62162 5.692506 5.4956446 5.5162783 5.590187 5.622101 5.5406046 5.686222 5.6497736
1369340_at 4.314542 4.547455 4.6179404 4.3704495 4.4934106 4.341286 4.2854204 4.487027 4.278662 4.303959 4.6933804 4.4553294
1369341_a_at 4.486827 4.2736225 4.12459 4.0327797 4.2165565 4.2978954 4.3476467 4.036741 4.15732 4.232234 4.000573 4.357212
1369342_at 4.8750324 5.145731 5.071004 5.252301 5.2314773 5.2677164 5.666804 5.1188717 5.561924 5.248111 5.6629667 5.4458103
1369343_at 3.4954133 3.33541 3.40069 3.5627184 3.3691921 3.2802157 3.5213683 3.3061717 3.4772818 3.410261 3.588405 3.407646
1369344_at 4.866064 5.1233726 5.0990143 5.2047753 5.1258903 5.3043447 4.9963846 5.389675 4.976038 4.7716074 4.893552 5.2213216
1369345_at 3.5902019 3.9268768 3.8599448 3.917066 3.9969652 4.131379 4.103508 3.8768928 4.039547 4.0250406 3.9900477 4.0528736
1369346_at 3.228227 3.157647 3.5803597 3.4158533 3.2160184 3.322303 3.527608 3.1074069 3.5232012 3.4808996 3.5783281 3.5448365
1369347_s_at 5.718978 5.6816177 5.744011 5.8083563 5.580227 5.7526054 5.4894648 5.5861363 5.57943 5.4764576 5.522378 5.4336033
1369348_at 4.087514 4.239914 4.484657 4.395105 4.3428936 4.587085 4.264285 4.227393 3.9914045 4.2724504 4.523246 4.102218
1369349_a_at 3.491054 3.3759763 3.514658 3.6674788 3.542852 3.6468704 3.439351 3.3411303 3.472732 3.6829965 3.5915277 3.532635
1369350_at 5.263796 5.5533557 5.5199127 5.5467887 5.3284583 5.57618 5.4063015 5.505492 5.4309587 5.559042 5.802552 5.7811694
1369351_at 4.2899337 4.4340887 4.327629 4.4926 4.3157163 4.496496 4.348995 4.287446 4.1664734 4.6289454 4.3747683 4.4829617
1369352_at 6.227857 6.1179824 5.819004 6.0152035 6.1187305 5.979693 6.364555 6.221145 6.428722 6.3023105 5.9310365 6.169012
1369353_at 4.2779527 4.147702 4.395854 4.4681845 4.282788 4.260007 4.456011 4.3627424 4.310567 4.5853453 4.2959723 4.495895
1369354_at 6.1356883 6.3512135 6.3456736 6.4664073 6.259626 6.479327 6.319763 6.3403983 6.251381 6.3489203 6.4830003 6.4692435
1369355_at 4.741994 4.9294286 4.6805778 4.7719536 4.935177 4.804945 4.659559 4.908644 4.838902 5.067949 5.2368317 4.775317
1369356_at 4.103896 3.9509134 3.9829924 4.0696115 4.33834 4.1395717 4.2186136 4.229868 3.964715 3.9960515 3.9511204 4.095239
1369357_at 5.0327425 5.09346 5.199572 4.9332094 5.0431333 4.990343 5.150925 4.802072 4.8993936 5.1088147 5.1123514 5.0123124
1369358_a_at 5.9418497 5.971667 6.182261 6.3197913 5.976288 6.277216 6.1205015 6.063097 6.2496333 6.2408147 6.154188 6.205629
1369359_at 4.1538105 4.014494 4.2410407 4.3929596 3.9825706 4.4185815 4.002076 4.0356636 4.233618 4.0195193 4.229123 4.110352
1369360_at 5.7954106 5.7848344 5.9184136 5.904216 5.826905 6.0721903 5.7046146 5.7558017 5.8522825 5.7098308 5.96735 5.710187
1369361_at 3.6302233 3.9602072 3.569371 3.6113873 3.3608427 3.6236377 3.7335422 3.7435205 3.7678874 3.6403904 3.5879734 3.6755362
1369362_at 5.1282024 5.115715 5.160424 4.864614 4.9374323 4.961784 5.188447 5.1448803 5.0857096 5.1420574 5.244531 5.1145387
1369363_at 3.5651577 3.7158756 3.6089823 3.5258071 3.8637464 3.6898918 3.462144 3.5626364 3.541855 3.3760874 3.658305 3.64475
1369364_at 3.4950337 3.3434033 3.5092976 3.4088557 3.6093524 3.4374313 3.4913108 3.3748348 3.6413531 3.4899282 3.601848 3.6126883
1369365_at 4.1741085 4.439496 4.3506336 4.5581446 4.2509785 4.6575294 4.1885014 4.5185704 4.146674 4.5051475 4.3620234 4.507786
1369366_at 4.8386393 4.797312 4.7645535 4.6550083 5.030961 4.972926 4.934008 5.103696 4.570893 4.9438343 5.0076 4.674023
1369367_at 4.117091 4.1523247 4.128127 4.2067237 4.2736425 4.5224175 4.2757916 3.9924135 4.239399 4.382324 4.6431355 4.400512
1369368_at 4.300541 4.2540455 4.410438 4.1854124 4.300615 4.3192368 4.1224995 3.9804902 4.3617887 4.3590117 4.4622235 4.287999
1369369_at 4.926345 4.921076 5.000136 4.89977 5.012705 5.0959544 4.913919 5.0829597 4.9382844 4.89656 4.9576793 4.873254
1369370_s_at 4.3773255 4.857176 4.8139 4.808923 4.512926 4.719954 4.246083 4.7803955 4.347477 4.9198914 4.6861534 5.153749
1369371_a_at 4.45069 4.3001766 4.356035 4.390595 4.26162 4.491602 4.1916227 4.48877 4.426958 4.7771893 4.1017513 4.3610406
1369372_at 4.773107 4.999252 4.930911 4.9568667 4.72875 4.9395995 4.7974706 4.9218454 4.694442 4.956126 5.0383816 4.704923
1369373_at 5.3967686 5.5809326 5.3117967 5.6362004 5.2888694 5.336973 5.330617 5.1917634 5.430643 5.684631 5.390618 5.547489
1369374_at 4.0066786 4.1534805 3.9629545 4.194898 4.169649 4.124485 4.0243917 3.922614 4.1914396 4.0534062 4.05245 4.1014495
1369375_a_at 3.6770017 3.9760978 3.5735958 3.5950234 3.8055007 3.5108445 3.765773 3.581401 3.7109966 3.8469608 3.786019 3.7099073
1369376_a_at 4.069765 4.102826 4.303442 4.1578145 4.0363026 4.1999893 3.8725781 4.087537 4.0033956 4.4153385 4.229114 4.1629124
1369377_at 3.5898094 3.7362714 3.261269 3.3343756 3.4867418 3.5234368 3.4079278 3.2421134 3.2897131 3.2495515 3.5153887 3.4844124
1369378_at 4.8456955 4.675669 4.716543 4.7141633 4.838589 4.587243 4.490768 4.764808 4.7780466 4.62389 5.012756 4.867211
1369379_at 5.023778 4.7188044 4.701165 4.774337 5.2975445 4.5906687 4.4580064 5.070873 4.872939 4.637558 4.824726 4.8679714
1369380_at 4.4883037 4.616966 4.4083433 4.473917 4.5521245 4.4001293 4.252297 4.340237 4.515447 4.4887753 4.4882984 4.359974
1369381_a_at 3.4271455 3.6807683 3.7519896 3.7630749 3.7023613 3.6852694 3.5132935 3.6346498 3.625002 3.9352107 3.8141706 3.7176926
1369382_at 6.172272 5.874563 6.168247 6.008151 6.1267147 5.9418917 5.8095517 5.951092 5.6954217 6.1478643 6.2612114 6.356895
1369383_a_at 4.456522 4.366171 4.869152 4.8121767 4.5978184 4.4356976 4.7485256 4.3854666 4.7996454 4.5331936 4.669009 4.889202
1369384_at 3.5252762 3.734294 3.8772645 3.73039 3.7501411 4.010703 3.6736133 4.0413156 3.9350734 3.9233751 3.768901 3.7051692
1369385_at 4.504902 4.6170573 4.505157 4.637128 4.5018244 4.541967 4.6939654 4.4876237 4.6036835 4.6714144 4.4939857 4.276615
1369386_at 4.0855255 4.0562925 4.2206855 4.360006 4.3651915 4.223109 3.9082928 4.03608 3.9637344 3.932643 4.1404567 3.9109113
1369387_at 6.041943 5.511407 5.608143 5.498692 5.6511316 5.5942945 5.3945312 5.623367 5.2554126 5.5351186 5.847271 5.7543845
1369388_at 4.0009794 4.054715 3.950912 3.9203095 3.940181 4.008789 4.0623875 3.8249888 3.8962808 3.8590524 4.001359 4.1772084
1369389_at 4.277878 4.5397987 4.2322216 4.329735 4.6813045 4.3783836 4.567638 4.323701 4.26624 4.4241514 4.401694 4.1776876
1369390_a_at 4.476571 4.842534 4.4503884 4.4318633 4.5019426 4.536834 4.840714 4.289063 4.4104123 4.253216 4.3893366 4.169345
1369391_at 3.9729712 4.053668 3.9714856 3.8412697 3.9517024 4.16539 4.0867095 4.110809 3.798912 3.9638994 4.3764424 3.9867313
1369392_at 4.9298735 5.2021723 5.2212152 5.015976 4.8357573 4.772881 5.078473 4.8165336 5.1319647 5.1436625 5.14364 5.0220923
1369393_at 4.461005 4.41139 4.552576 4.8275685 4.357871 4.244869 4.093154 4.066105 4.3147564 4.2672296 4.3519707 4.81812
1369394_at 4.536313 4.3619213 4.5152345 4.5008245 4.118511 4.364732 4.4211016 4.5219736 4.322201 4.4093995 4.9376516 4.4917126
1369395_at 3.5757935 3.5095298 3.7431421 3.4537835 3.6742425 3.4128377 3.4561956 3.7611253 3.8782804 3.7608967 3.6076045 3.5463917
1369396_at 5.49109 5.496169 5.5641966 5.5252695 5.4541903 5.5814934 5.4398575 5.490595 5.465966 5.482638 5.4622164 5.3676796
1369397_at 4.9899473 5.146456 5.2069435 4.9205213 4.807541 5.0439296 4.9865932 4.8593793 5.225332 5.2626476 4.8846655 5.157428
1369398_at 5.200709 5.577813 5.457128 5.617799 5.4331436 5.542741 5.164929 5.203585 5.3007393 5.433155 5.386865 5.302437
1369399_at 3.2980542 3.5029116 3.4578838 3.6156113 3.4930854 3.4391026 3.2721217 3.4205163 3.2454844 3.495498 3.5503478 3.4700832
1369400_a_at 4.9978356 5.234352 5.2697363 5.491132 5.240285 5.4234695 5.3031034 5.315807 5.0615025 5.4425035 5.553611 5.3363
1369401_at 3.6246853 3.3681471 3.4472642 3.355454 3.3797615 3.3292415 3.4998958 3.2791164 3.3333147 3.4409075 3.3105903 3.3486285
1369402_at 6.8833222 6.7683372 6.6404614 6.7516365 7.056943 6.6182194 6.964379 6.8299766 6.967455 6.466174 6.679194 6.7750435
1369403_at 4.331311 4.1859965 4.4520025 4.5491095 4.386506 4.491602 4.349618 4.4496546 4.610423 4.410677 4.359702 4.533684
1369404_a_at 4.559456 4.403607 4.4698973 4.598259 4.576121 4.634408 4.4527483 4.4359765 4.5320807 4.56663 4.67402 4.47352
1369405_a_at 3.9308877 4.0024204 4.1377144 3.9917886 3.945167 4.048978 3.941468 3.8467202 3.680571 4.0232563 4.1271896 4.115058
1369406_at 4.022523 4.116315 4.1338134 3.9143536 4.021396 4.076919 4.0429373 3.990348 4.0053115 3.90025 4.0382648 4.1088643
1369407_at 6.769611 7.0165577 6.3574934 6.2059355 6.845338 6.39499 6.810858 6.6331353 6.693127 6.486164 6.69058 6.9997573
1369408_at 4.1537943 4.356065 4.2707896 4.2632246 4.3703113 4.273492 4.244369 4.178073 4.243847 4.337695 4.349383 4.26923
1369409_at 8.35729 8.04811 8.083194 8.0115385 8.197962 7.9692764 8.334281 8.217927 8.265576 8.30782 8.029881 8.4974985
1369410_at 7.7618885 8.115784 8.5411215 8.483732 8.449009 8.1107025 7.8582945 7.920173 8.005373 8.063166 7.987338 7.7582254
1369411_at 3.6114032 3.5166183 3.6674623 3.6898196 3.641721 3.8522108 3.6785376 3.5081863 3.4223719 3.7394476 3.700625 3.6580245
1369412_a_at 6.6369524 6.633028 6.4673324 6.6493516 6.3912997 6.571279 6.6884584 6.609018 6.690198 6.5818863 6.5255637 6.638957
1369413_at 4.6083083 4.6734185 4.6517367 4.5183873 4.404091 4.6267676 4.659557 4.485948 4.547849 4.5518985 4.437138 4.488454
1369414_at 8.927173 8.866573 8.777824 8.958488 8.95528 8.748745 8.924021 8.939014 8.954966 8.828747 8.719006 8.807633
1369415_at 8.959124 7.401326 8.1184025 8.790289 8.476871 7.0257397 7.7165594 7.4762716 7.1558223 7.1766667 7.0382767 7.958056
1369416_at 6.0510683 6.2660427 6.325089 6.1685534 6.20534 6.2482142 6.1870923 6.128094 6.21272 6.21506 6.183348 6.242749
1369417_a_at 4.2106752 4.2190485 4.1329985 4.217034 3.9911072 4.2317505 4.2640867 4.1369543 4.4071364 4.163553 3.9420834 4.348605
1369418_at 4.5790205 4.5491405 4.4860535 4.4038954 4.307919 4.3326926 4.4482174 4.0540247 4.5239525 4.1318097 4.239435 4.4332895
1369419_at 5.003454 5.1003814 5.3720894 5.3042903 5.5043774 5.403641 5.17648 5.136401 5.250598 5.277054 5.126736 5.09535
1369420_at 4.5883417 4.4136057 4.5182347 4.666585 4.456536 4.3543315 4.6316843 4.474085 4.3087044 4.5503974 4.5501304 4.238049
1369421_at 6.087567 6.1029105 6.050739 5.980692 6.4783945 6.151692 6.393989 6.25739 6.5182877 6.280435 6.245296 6.0817294
1369422_at 5.00788 5.1003814 4.86255 5.13568 4.9375815 4.9170017 4.9748006 4.8831105 4.873502 5.283176 5.060587 5.112404
1369423_at 4.1956663 4.396407 4.0445585 4.414775 4.0195336 4.160499 4.0707245 4.0549684 4.061802 4.2905545 4.1317124 4.141535
1369424_at 12.616873 12.804569 12.754306 12.670503 12.794251 12.755199 12.563332 12.819185 12.919985 12.6756525 12.75663 12.604148
1369425_at 4.1508245 4.13647 4.2198496 4.123551 4.314167 3.9752445 4.0010424 4.048257 4.023345 4.0739946 4.033375 4.012088
1369426_at 4.98015 4.8412023 4.950426 5.093788 5.0346127 5.1491976 5.2089486 4.7510557 5.0283933 5.0486064 5.0316033 5.3816404
1369427_at 9.971987 9.548971 9.151972 9.888811 9.817333 9.027827 9.501742 9.260939 9.1161375 9.853909 10.291989 9.6108675
1369428_a_at 4.426617 4.249058 4.486652 4.258699 4.577549 4.4351225 4.2813573 4.363868 4.6892962 4.398075 4.402012 4.5825453
1369429_at 3.4913602 3.655674 3.8467622 3.748434 3.5094311 3.5776093 3.7351913 3.9782238 3.7805653 3.608248 3.438066 3.72383
1369430_at 9.19445 9.265925 8.598052 9.299115 8.491315 9.206479 9.2710705 8.76263 8.571328 9.281382 9.218494 8.504113
1369431_at 4.129062 4.3802814 4.5072484 4.4402723 4.3004313 4.611571 4.282922 4.446622 4.4258037 3.9705818 4.4355736 4.4087152
1369432_at 4.9319744 5.0900354 5.236233 4.8570714 5.1103935 5.3134685 5.006477 5.1423607 4.8110986 5.168429 4.7998857 5.0527725
1369433_at 4.576283 4.82918 5.0196967 4.8743143 5.2453513 5.102076 4.890669 5.1861835 5.2006187 4.662157 4.980187 4.9644623
1369434_at 3.8454592 3.7364566 3.890741 3.933726 4.045636 3.8601694 4.04313 3.8807585 3.9300501 4.021291 3.9370763 4.0749187
1369435_at 12.726942 12.6783495 12.676278 12.744869 12.857332 12.648464 12.692538 12.795218 12.736661 12.49328 12.422061 12.613492
1369436_at 3.9980745 4.146243 4.1517444 4.003622 4.2122355 3.8937511 4.232568 3.8523114 4.015239 3.842333 4.0345707 4.0004835
1369437_at 4.4324613 4.3330364 4.3404226 4.588606 4.531495 4.5723057 4.4242105 4.5529423 4.4062033 4.744325 4.8463573 4.689329
1369438_at 4.530696 4.652493 4.837822 4.771151 4.759648 4.808646 4.763474 4.817847 4.7003074 4.9258757 4.8111415 4.5977902
1369439_at 3.3632598 3.4987047 3.4687507 3.4453456 3.530929 3.6290119 3.6115513 3.8291326 3.6125946 3.4972901 3.4614663 3.5842707
1369440_at 5.9164658 6.442435 5.972828 7.23303 6.187911 6.3815546 6.9207664 7.0004463 6.274069 6.1214733 6.751509 5.2925897
1369441_at 4.4814367 4.4298677 4.455665 4.2759886 4.319132 4.657853 4.470318 4.3416367 4.42443 4.675916 4.527739 4.352604
1369442_at 3.33957 3.5615513 3.5793047 3.4454784 3.3958557 3.3087325 3.7618127 3.3052454 3.3849943 3.361254 3.491504 3.2940872
1369443_at 6.6551113 6.434846 5.951519 6.5201445 6.066564 6.401652 6.372592 6.4492483 6.0252733 6.435198 6.406256 6.5788803
1369444_at 3.7548194 3.7090805 3.741951 3.75567 3.8777165 3.8135805 3.8495 3.9395325 3.647471 3.740727 3.8773599 3.8239384
1369445_at 6.0997753 6.0004683 5.801864 6.168981 6.1746383 6.0496674 6.0624943 6.347302 6.004988 6.018373 5.8567905 5.7161474
1369446_at 6.2546864 6.6555753 6.5674477 6.597421 6.1170106 6.649038 6.611917 6.5584393 6.478126 6.529747 6.5962253 6.720245
1369447_at 5.6290097 5.4533486 5.789755 5.801523 5.5193653 5.424616 5.7087884 5.5914536 5.643115 5.650877 5.7670565 5.7200136
1369448_at 5.3543262 5.8047466 5.8951197 5.8925805 5.8078947 5.8892946 5.816334 5.573644 5.8109083 5.6528244 5.78372 5.923551
1369449_at 4.5811453 4.854601 5.161517 4.6382055 4.6201124 4.822946 4.9612274 4.923422 4.809455 4.668208 4.9675136 4.97091
1369450_at 11.61147 11.540903 11.450431 11.643574 11.388925 11.625799 11.674844 11.176297 11.439559 11.780112 11.405738 11.081784
1369451_a_at 3.626915 3.5871005 3.94971 3.6821942 3.6804786 3.7851477 3.8245275 3.7395935 3.6412125 3.73607 3.520948 3.5587056
1369452_a_at 8.3823595 8.238085 8.107557 8.217488 8.439423 8.160542 8.372524 8.290456 8.511825 8.18996 8.042789 8.268209
1369453_at 6.9866877 6.825703 6.7752504 6.941567 6.886219 6.715526 7.1287446 6.81295 6.9629035 6.8034344 6.846306 6.9146285
1369454_at 4.036323 4.0291924 4.1571407 4.2138104 4.2007556 4.153973 4.037213 4.267412 4.0383263 4.173353 4.36467 4.2533703
1369455_at 7.398157 7.8835683 7.4482327 8.674812 7.3511505 7.690101 8.135712 8.368717 7.4803915 7.411047 8.258526 6.995223
1369456_at 3.3728633 3.4042222 3.418812 3.3607948 3.3134267 3.40565 3.2949796 3.365072 3.224248 3.2703698 3.323889 3.3400633
1369457_a_at 4.3502836 4.516816 4.240494 4.240615 4.351368 4.545944 4.482226 4.305744 4.5262117 4.506765 4.315259 4.3983483
1369458_at 4.5788007 4.596521 4.260078 4.551375 4.5482388 4.5019016 4.568939 4.4822807 4.368121 4.5401287 4.430924 4.540611
1369459_at 5.668642 5.7572393 5.74862 5.700675 5.8527107 5.7983813 5.7007213 6.0767584 6.125218 5.8413815 5.852276 6.104999
1369460_at 5.5143385 5.402254 5.382877 5.632071 5.4276857 5.365094 5.8505 5.4156704 5.6980267 5.733247 5.6453905 5.8040257
1369461_at 3.7386792 3.9137635 4.0202537 3.9769592 4.0617523 3.913048 3.9698021 3.8467202 3.9295068 3.929649 3.715428 3.9895976
1369462_at 4.0110617 4.0943136 3.9133222 4.047717 3.928625 4.013101 4.14581 3.9835677 4.030963 4.115692 3.9830108 4.4102182
1369463_at 5.092703 5.112941 5.4401197 5.1172357 5.015917 5.2093163 5.005448 5.3395414 5.1904883 5.2416263 5.5142884 5.101139
1369464_at 4.178776 4.218607 4.4710493 4.3489695 4.3999567 4.3588924 4.1924725 4.31695 4.3944387 4.2294197 4.190259 4.637291
1369465_at 12.9738865 13.00222 12.825081 12.911678 12.937457 13.058082 12.9662485 12.795915 12.750043 13.02141 12.836299 12.776434
1369466_at 3.6518788 3.5989316 3.6047263 3.7296805 3.4517992 3.933584 3.6594799 3.666418 3.5374126 3.667249 3.7395904 3.9418716
1369467_a_at 9.242061 9.78334 9.874912 9.761823 10.089781 9.570868 9.526622 9.476156 10.483651 9.964783 9.557665 8.929935
1369468_at 6.5388417 6.2302127 6.2404866 6.4492807 6.4733844 6.2517343 6.4927053 6.494584 6.4864078 6.255389 6.034007 5.9084177
1369469_s_at 3.2897704 3.5354378 3.5704517 3.4413378 3.4111981 3.4188213 3.4129705 3.244132 3.4759207 3.4904268 3.409069 3.5334616
1369470_at 4.508799 4.5371237 4.5710683 4.649609 4.125598 4.3120365 4.54866 4.5190654 4.7751718 4.5130944 4.2001925 4.202624
1369471_at 4.866068 4.6591144 4.6506066 4.328819 4.612069 4.7452054 4.8846307 4.6847024 4.8297567 5.061068 4.9009414 4.5308385
1369472_a_at 6.646957 6.5304613 6.390509 6.6401877 6.6827455 6.669476 6.4914856 6.665037 7.087968 6.635795 6.7022686 6.8572965
1369473_at 10.005309 9.890863 9.963159 9.802483 9.81832 9.740943 9.884245 9.968249 9.912561 9.782404 9.456077 9.882931
1369474_a_at 3.6751328 3.7732897 3.722534 3.6800122 3.6031482 3.6186993 3.7537158 3.8264356 3.5643418 3.6835423 3.8599083 3.9529603
1369475_x_at 3.7100117 3.9100907 3.7688606 3.8238304 3.959434 3.9204452 4.0266337 3.9778707 3.8774803 3.944913 3.6870737 3.9802158
1369476_at 4.979536 4.818884 4.8737373 4.8873954 4.7944164 4.894205 4.4904203 4.5729275 4.851467 4.8063817 4.690567 4.919581
1369477_at 3.9444342 4.2767096 3.8755388 3.9815567 4.017955 4.306475 4.2231703 4.1095915 4.0650625 4.2794485 4.30251 4.26353
1369478_at 4.2426596 4.122199 4.24888 4.1752872 4.2392826 4.168889 4.0354466 4.2857456 4.289413 4.1932993 4.206064 4.230225
1369479_at 6.277685 6.5058146 6.498501 6.5418463 6.4237404 6.279082 6.5551414 6.329674 6.3218217 6.32728 6.4479523 6.4362507
1369480_at 3.619679 3.4306796 3.7168033 3.6629698 3.382259 3.6686025 3.6131036 3.8574507 3.5985885 3.6301067 3.6838226 3.5701108
1369481_at 3.5709593 3.5932188 3.6371827 3.5045834 3.7152941 3.762799 3.5870426 3.5721202 3.692105 3.6818237 3.7632565 3.8810356
1369482_a_at 3.6982226 4.1726465 3.9587214 4.047616 3.910864 3.9680216 3.7748826 3.7679803 3.8834279 3.9976044 4.1608486 3.8534248
1369483_at 6.4508386 5.7782855 5.6554084 5.820145 5.6414967 5.791026 5.86594 5.8199773 5.773846 5.348318 5.950129 5.8697643
1369484_at 4.2293544 4.284957 4.527727 4.204074 4.29171 4.41821 4.42794 4.400651 4.3273773 4.6385326 4.5400143 4.3252115
1369485_at 9.914641 9.654944 9.591983 9.988971 9.927341 9.84549 10.25464 9.935867 10.345158 10.134487 10.009141 9.664889
1369486_at 3.4815948 3.5426338 3.5117555 3.5142143 3.5071769 3.4591184 3.462144 3.5344348 3.6650522 3.4759822 3.357936 3.6958706
1369487_a_at 3.8754148 3.907489 4.038762 3.8815105 4.1341105 4.1383 3.91967 3.9496648 3.9124932 3.901656 3.7856069 4.0667143
1369488_at 3.977964 4.118607 4.094512 4.2544374 4.2105293 4.185626 4.256194 4.0122576 4.0914536 3.9756145 4.3884177 4.172086
1369489_at 5.7711563 6.0906034 6.101158 6.1260586 5.9384165 6.138363 6.011088 5.849689 5.9729195 5.9654193 6.0824723 6.0018783
1369490_at 3.6903212 3.8381522 3.5003653 3.7670577 3.9439313 3.8564396 3.8199987 3.6309268 3.6804612 3.848026 3.8401463 3.687685
1369491_at 9.743477 9.6935425 9.658654 9.427978 9.626698 9.34858 9.80668 9.661568 9.837785 9.803189 9.562946 9.470878
1369492_at 11.21897 11.270213 11.23161 11.338768 11.230656 11.352981 10.980173 11.536781 11.266241 10.815481 10.883267 11.362107
1369493_at 6.288888 7.1165223 7.588124 6.7568793 7.9164796 6.646978 6.5485206 9.604742 7.380275 6.76165 8.817221 9.759033
1369494_a_at 5.634801 5.723466 5.714641 5.7598224 5.945667 5.7785463 5.761233 5.8125935 5.718033 5.661128 5.7345057 5.9835715
1369495_at 5.633894 5.612239 5.6451178 5.773878 5.7499137 5.762617 5.6911564 5.8325176 5.598472 5.670869 5.6968937 5.585397
1369496_at 7.515659 7.39271 6.9747066 7.0994244 7.638572 7.3249536 7.513917 7.0771956 7.320346 7.4497657 7.4823885 7.5411882
1369497_at 4.3613777 4.255499 4.3063083 4.540119 4.2346144 4.2938027 4.419037 4.4493723 4.434451 4.4908915 5.2471004 4.6614265
1369498_at 4.1470714 4.2772837 4.518902 4.3186007 4.161655 4.3706055 4.2763395 4.6370597 4.342569 4.2492313 4.5990353 4.3691416
1369499_at 5.549225 5.2217283 5.4433813 5.4771676 5.2972817 5.5196524 5.4748116 5.646153 5.7214513 5.2995486 5.185456 5.4674854
1369500_at 4.857343 5.1985393 5.001917 5.1492653 5.350766 5.3721685 5.13729 5.0698776 5.0118732 5.020045 4.913087 5.131793
1369501_at 6.2524714 6.1528306 6.1524153 6.4039383 6.794815 6.289735 6.2990165 6.385474 6.410864 6.632246 6.3510604 6.323246
1369502_a_at 12.641582 12.300649 12.812826 12.855151 12.869723 12.357164 12.721753 12.878532 12.728723 12.654341 12.634316 12.488041
1369503_at 3.2520487 3.3368556 3.467816 3.3644145 3.368148 3.2812 3.174401 3.2971404 3.3468077 3.3024194 3.1297028 3.2900672
1369504_at 6.0910726 5.5629296 5.322851 5.8296204 5.7682657 5.466268 6.272182 5.8449054 5.728206 5.3549047 5.2618546 5.4635906
1369505_at 5.0621705 5.6595373 4.976733 5.7410507 5.9974627 5.605317 5.8078113 4.969507 5.3287888 6.0190473 5.526191 5.5029535
1369506_at 4.231523 4.19678 4.428111 4.1785483 4.4214897 4.3378534 4.461568 4.2019763 4.278106 4.2656193 4.383836 4.2751284
1369507_at 4.209382 4.311402 4.0880623 4.186927 4.3413115 4.055076 4.0066175 4.3328333 4.2038918 4.505704 4.2361946 4.1721926
1369508_at 4.7393646 4.7082586 5.101662 4.997953 5.121031 5.1225824 4.882039 4.7966595 4.8888474 4.906909 5.156501 4.988678
1369509_a_at 4.5116763 4.8437557 4.505067 4.7922287 4.6670103 4.3263254 4.4971814 5.4937706 4.7487946 4.617997 4.8357983 5.2214103
1369510_at 5.9719076 6.2251678 6.6334343 6.155461 6.273085 6.4725847 6.406734 6.460948 6.193052 6.5639644 6.4434867 6.4667554
1369511_at 7.101112 6.9446077 6.4558663 6.41437 7.1971326 6.808042 5.644717 6.6070023 5.518668 6.1192784 5.542358 6.035092
1369512_at 5.325158 5.400672 5.0847063 5.4075613 5.429763 5.293468 5.2959404 5.3476954 5.354436 5.503998 5.4243464 5.359581
1369513_at 4.705275 4.9169817 4.7624645 4.9356337 4.857797 4.7553916 4.5883512 4.5983653 4.842666 4.6535273 4.905797 4.549141
1369514_at 5.5137215 5.612594 5.8654265 5.891587 5.566545 5.8226666 5.780407 5.9848814 5.553046 5.869652 5.9976516 6.046714
1369515_s_at 4.205596 4.4609003 4.4324293 4.724595 4.6789374 4.3733425 4.293812 4.6590986 4.3979664 4.660434 4.5375824 4.62629
1369516_at 3.7583423 3.995298 3.9520376 3.8774276 3.7978656 3.9507651 3.827579 3.8002503 3.8077395 3.7122197 3.8598073 3.862661
1369517_at 5.1649213 5.068487 5.14575 5.354546 5.4552383 5.257043 5.266982 5.2723513 5.216422 4.9097276 5.208503 5.1771708
1369518_at 5.1269617 5.0837 5.016265 5.4146614 5.3025746 5.246479 5.0890036 5.1165733 5.652013 5.179492 4.8782845 4.9606295
1369519_at 4.0561 4.150511 4.21097 4.449559 3.8205462 4.3865576 4.264489 4.3615246 4.368241 4.4046965 4.129566 4.390005
1369520_a_at 5.0758843 5.304127 5.380801 5.426251 5.233595 5.488409 5.50605 5.2802463 5.30734 5.290233 5.458892 5.6594353
1369521_at 3.4222353 3.5059123 3.6954582 3.5637412 3.3649476 3.4171543 3.4628427 3.55036 3.2626486 3.3643532 3.4220223 3.571524
1369522_a_at 3.4699528 3.2769792 3.2579925 3.312963 3.17685 3.4680555 3.4520504 3.2865 3.5557663 3.2887702 3.576846 3.4034276
1369523_at 5.327627 5.2467766 5.4418483 5.6396317 5.24091 5.5940323 5.3522096 5.679945 5.266827 5.538004 5.255381 5.5518723
1369524_at 4.3648567 4.321852 4.3506336 4.4127417 4.481878 4.4249153 4.423859 4.3997393 4.571143 4.269281 4.6453958 4.500168
1369525_at 5.32664 5.231229 4.894205 5.002738 5.014885 5.14954 5.2249374 5.117201 5.105138 5.421542 5.295618 5.076001
1369526_at 9.088691 9.280784 8.644285 9.113358 9.252421 9.060124 9.323228 9.431603 9.423723 9.12488 9.241771 9.375357
1369527_at 5.3084445 5.2451367 5.310361 5.1726933 5.4165 5.3424473 5.2658896 5.3162694 5.108972 5.5169473 5.121461 5.1606803
1369528_at 5.4561877 5.022807 5.2798476 4.914561 5.1699133 5.210511 5.296267 5.3354287 5.167369 5.2840447 5.1566563 5.590658
1369529_at 4.0476017 3.9856474 4.4123716 3.9271789 4.066963 4.126804 4.035712 4.1520433 4.098564 4.244475 4.0353403 4.103311
1369530_at 4.545995 4.888554 4.8114223 4.981771 4.8276753 4.728547 4.7877903 4.6820703 4.812447 4.816063 4.9804463 4.665738
1369531_at 8.180779 7.7340393 8.061413 8.2620945 6.524286 8.044292 8.223547 6.9347525 7.2276464 7.0092955 7.1816854 7.630313
1369532_at 4.655913 4.798871 4.644845 4.802426 4.7221837 4.743766 4.4922605 4.299468 4.763534 4.4953694 4.799752 4.5216413
1369533_a_at 5.478459 5.488126 5.6685047 5.632071 5.6468687 5.5894103 5.7158604 5.392552 5.558734 5.6958637 5.936101 5.6836705
1369534_at 5.0725927 5.1015472 5.049961 4.877944 4.7028875 5.0285835 5.0216756 5.103634 4.925479 5.157757 5.114928 5.1771708
1369535_at 5.0104246 5.433458 5.27731 5.2270846 5.0045576 5.244555 5.003294 5.0008545 5.1127954 5.2762723 5.2982855 5.089352
1369536_at 4.832301 4.7791386 5.000136 4.7282963 4.7693424 4.909373 5.079936 4.8689404 4.623993 4.83003 4.8214993 4.718903
1369537_at 5.0600405 4.9526715 5.0459332 5.0806713 4.8116536 5.0346394 4.894013 5.093395 5.112479 5.000576 4.8490925 5.03298
1369538_at 4.6276455 4.3417735 4.4992466 4.596376 4.6003804 4.494043 4.6142097 4.70019 4.4045944 4.551642 4.628379 4.6100793
1369539_at 5.716646 5.432453 5.5840693 5.5478945 5.529462 5.5288267 5.730118 5.6505394 5.4575872 5.422716 5.3432207 5.4076595
1369540_at 4.242162 3.880773 4.2175903 4.088462 4.1404996 4.1011095 4.240298 3.9423327 3.9304261 3.8369415 4.0165358 4.129854
1369541_at 3.5784938 3.7948537 3.8015578 3.7280025 3.7002175 3.7454016 3.6048908 3.6364236 3.6046572 3.547165 3.5033388 3.6392138
1369542_at 5.0583725 5.3024845 5.2367554 5.267749 5.306184 5.309748 5.091023 5.0264354 5.4038534 5.203897 5.386435 5.2995424
1369543_s_at 6.6772733 6.216473 6.2969494 6.4610434 6.2994695 6.211397 6.3503914 6.1562085 6.3692083 6.405312 6.178642 6.171722
1369544_a_at 3.9592636 4.038041 4.2167463 4.1775384 3.9470792 4.0503826 4.157363 4.147233 4.00782 4.033127 4.076149 4.1802425
1369545_at 4.928366 4.9037833 4.6179976 4.6197124 4.81861 4.578189 4.749971 4.9116116 4.799446 4.995598 4.955577 4.8296456
1369546_at 11.00149 11.240743 11.090869 11.331314 11.351611 11.070546 11.186626 11.521436 11.508583 11.057132 10.869534 11.07623
1369547_at 3.7772157 3.7720032 3.9921074 3.9713948 3.9103138 4.162881 4.1293306 4.185973 3.754054 4.182807 3.9540675 4.221918
1369548_at 5.613365 5.3852167 5.464454 5.627772 5.5838284 5.617461 5.619428 5.563797 5.333961 5.110423 5.4052796 5.1793127
1369549_at 6.991371 6.612526 6.800636 6.891129 6.6478357 6.8834686 6.899815 6.798688 6.821636 6.6071367 7.03498 6.528998
1369550_at 3.749229 3.7398005 3.9092412 3.6489246 3.8173406 3.7330651 3.6814637 3.7040057 3.586283 3.5242915 3.7890437 3.8616197
1369551_at 4.6932516 4.857231 4.9511986 4.851772 4.8160896 4.838278 4.684205 4.9770775 4.805394 4.8917675 4.956913 4.97499
1369552_at 4.9384003 4.9028363 4.79447 5.0380807 4.8418827 4.8075194 4.684955 4.5657287 4.8542233 4.7152824 4.5675015 4.753322
1369553_at 4.3787403 4.5226917 4.6490936 4.412833 4.647764 4.6130276 4.5278225 4.5516367 4.5306745 4.8364487 4.6139193 4.516698
1369554_at 9.498117 9.406482 9.382746 9.432161 9.360364 9.545922 9.5021925 9.372382 9.431067 9.440359 9.338366 9.519786
1369555_at 3.9074717 3.9055705 4.489409 3.9520702 4.0144634 4.1374454 3.8982785 4.0208106 3.9637284 4.043813 3.790279 4.0742326
1369556_at 5.1055036 5.1272297 5.1527114 5.10849 5.289413 5.262474 5.165331 5.0395947 5.1399546 4.9714956 5.2898407 5.381522
1369557_at 7.1923585 6.9565096 6.891289 7.0059285 6.998939 7.1149297 7.2203674 7.3329067 7.1903768 7.101688 7.2538266 7.227601
1369558_at 9.069315 8.758587 8.3967085 8.954 8.6701565 8.500654 8.843377 8.64697 8.801859 8.934724 8.847588 9.006741
1369559_a_at 9.886372 9.741411 10.00703 9.540252 9.762052 9.922288 9.66648 9.862256 9.871236 9.815814 9.902985 9.862544
1369560_at 9.497059 9.428507 9.486841 9.538843 9.510588 9.612964 9.488754 9.343571 9.410277 9.061017 9.006418 9.459399
1369561_at 3.5243845 3.6611392 3.7097309 3.5683484 3.684071 3.4868045 3.4503853 3.6253893 3.503393 3.5574825 3.6172485 3.7418764
1369562_at 6.2790685 5.9598675 5.9376774 5.8076177 5.650102 5.9073772 6.0685654 6.0118666 5.683491 6.1037984 6.2120676 5.969668
1369563_at 4.236125 4.550683 4.499844 4.3956347 4.430464 4.5427003 4.4780583 4.220792 4.397472 4.336897 4.500764 4.614657
1369564_at 4.526739 4.3606215 4.3831987 4.40753 4.605335 4.4512143 4.501588 4.50547 4.37512 4.382489 4.5694723 4.608349
1369565_at 4.8974204 4.8739057 5.071034 4.878712 5.0698714 5.079393 5.0383725 4.960769 5.026068 5.0651255 4.9240475 4.7584133
1369566_at 4.4907312 4.706153 4.898147 4.7538013 4.8663816 5.0612993 4.608358 4.8446007 4.718806 4.7154083 4.8790665 4.8438616
1369567_at 4.475125 5.0148764 4.6838536 4.6131086 4.725649 4.8107266 4.8109417 4.965691 4.475985 4.6575074 4.9143066 4.8038607
1369568_at 5.001751 4.95648 4.4387693 4.8830976 4.997437 4.9102817 4.8918905 4.925847 4.787371 5.0980897 4.9877787 4.7096925
1369569_at 3.9341004 3.9931307 3.8572667 3.7532184 3.891846 4.2021885 3.9933617 4.076691 3.935949 3.851742 4.0819607 4.0584135
1369570_at 3.4797263 3.2510662 3.37091 3.3298745 3.5458324 3.3091667 3.2555022 3.4291806 3.2525692 3.4311874 3.6113575 3.461238
1369571_at 8.590406 8.502041 8.460866 8.578157 8.674983 8.508751 8.698417 8.662925 8.616035 8.638882 8.49267 8.750962
1369572_at 3.606855 3.9336169 3.8107095 3.9642031 3.9853635 3.8864846 3.7058873 3.7220013 3.9066916 3.966658 3.9795465 3.892285
1369573_at 4.2182455 4.193291 4.2496824 4.2786884 4.2554045 4.1141553 4.292521 4.341056 4.2537203 4.251868 4.341833 4.0791063
1369574_at 3.8205228 3.6896424 3.836114 3.7373726 3.9024487 3.7662036 3.8698704 3.7002714 3.660356 3.85563 3.890714 3.7567346
1369575_at 3.426753 3.3981707 3.5475218 3.541511 3.5079436 3.6369336 3.5866432 3.6266036 3.4787936 3.7299037 3.3858058 3.3973837
1369576_at 3.4812157 3.6683283 3.5907137 3.706525 3.4407434 3.94339 3.5257893 3.6758554 3.5930777 3.8740823 3.874081 3.7796664
1369577_at 7.9747543 7.0018725 7.3315716 7.3312902 7.8240633 7.06864 7.2157035 7.104451 6.962595 6.5741663 6.565643 5.727491
1369578_at 4.1616364 4.0989504 4.059598 4.272315 4.2362804 4.261852 3.9413552 4.1535716 4.135067 4.152848 4.1887364 4.12694
1369579_at 5.723962 5.906702 5.6377068 6.0723186 6.030753 6.1524577 5.907072 5.937938 5.8653603 5.960689 5.936786 5.930881
1369580_at 3.9209228 3.6448822 4.0752487 4.0696115 4.0997934 3.9104614 3.9533074 3.9571466 3.9241483 3.986616 3.9353092 4.0691323
1369581_at 11.377624 11.179709 11.3489685 11.188739 11.351621 11.262715 11.220098 11.248211 11.30624 11.153464 11.244893 11.665085
1369582_at 5.7644744 5.9479933 5.946448 5.9438953 5.8611817 5.7332644 5.857924 5.721648 5.9999237 5.899575 6.0433974 6.0772624
1369583_at 5.176445 4.729883 4.934662 5.0261164 5.0456986 4.8975053 5.132483 5.1823163 4.810026 5.1309633 4.8716807 4.8503613
1369584_at 5.603768 5.758622 5.6413784 5.901599 5.6125927 5.855258 5.624284 6.1536903 5.692232 5.9864483 6.381831 6.4771805
1369585_at 3.6555703 3.6472678 3.7158847 3.4877818 3.6411705 3.657112 3.7593298 3.8365834 3.7923288 3.6874537 3.5632288 3.5528753
1369586_at 3.4688432 3.4676476 3.4725165 3.6533422 3.577256 3.6893942 3.3329492 3.5246894 3.7045248 3.4169939 4.103776 3.3165739
1369587_at 4.013695 3.9980094 4.416721 4.3376637 4.1454353 4.164167 4.0692472 4.1536865 4.3676844 4.215591 4.3756294 4.4104447
1369588_a_at 8.420052 8.5271225 8.703897 8.21888 8.3202305 8.659735 8.299909 8.327431 8.551331 8.453118 8.676085 8.354979
1369589_x_at 3.6474826 3.4292421 3.5199714 3.6705039 3.6368673 3.6439238 3.6773195 3.6226192 3.6873996 3.7200751 3.7766454 3.6305614
1369590_a_at 7.293217 7.310691 7.303418 7.1031857 7.3088336 7.250179 7.007049 6.9851894 7.114984 7.2363296 7.1375337 7.6240296
1369591_at 3.4813387 3.700428 3.6511536 3.7379892 3.5431209 3.5643454 3.5654964 3.6336522 3.4937072 3.5626295 3.8529217 3.6306596
1369592_at 6.3592396 6.5960865 6.5351067 6.4533043 6.49865 6.5225344 6.5612164 6.6811194 6.3616023 6.4986305 6.466935 6.487711
1369593_at 3.4086552 3.602332 3.3609204 3.5841565 3.6580904 3.4990177 3.2812347 3.5592504 3.3908687 3.527073 3.644041 3.6910422
1369594_at 5.746169 5.5444674 5.5677834 5.668996 5.367347 5.5140476 6.061781 5.483209 5.7814574 5.507106 5.4160194 5.463766
1369595_at 3.7019482 3.6324582 3.6908805 3.5486772 3.6467278 3.755022 3.531487 3.6617045 3.758718 3.9370959 4.1726856 3.7293096
1369596_at 4.4829826 4.426064 4.4530673 4.447343 4.656658 4.321005 4.5356846 4.460028 4.565755 4.4957123 4.706114 4.5516653
1369597_at 7.928069 7.6865005 7.7095833 7.5750933 7.848473 7.614263 7.713341 7.7854996 7.5488615 7.645841 7.4021506 7.6206083
1369598_at 4.215625 4.08142 4.3844624 4.5837646 4.335328 4.4052505 4.3093977 4.3105607 4.7985373 4.2855196 4.2811704 4.3742857
1369599_at 4.581263 4.6272383 4.8507643 4.938572 4.75588 4.819743 4.8715734 4.6683803 4.678263 4.6627016 4.858058 4.809954
1369600_at 4.062407 4.1070647 4.181911 4.33337 4.256695 4.1427393 4.418279 4.228011 4.254735 4.132736 4.278777 4.3500967
1369601_at 4.585496 4.433883 4.7357197 4.881526 4.8186264 5.0045834 4.8744516 4.9227595 4.809045 4.9341636 4.9658313 5.049926
1369602_at 4.3983593 4.703512 4.5851407 4.57735 4.510719 4.7937794 4.461531 4.38935 4.349336 4.3838587 4.7457504 4.503748
1369603_at 3.532483 3.6838202 3.638143 3.7026854 3.7097435 3.6042507 3.6587865 3.7832162 3.5233562 3.566104 3.70423 3.80543
1369604_at 4.527577 4.508607 4.691674 4.479007 4.560869 4.5007715 4.6255913 4.747358 4.4174013 4.79967 4.491 4.7194986
1369605_at 5.089122 5.213462 5.292742 5.2165456 5.00039 5.1786523 5.1987987 5.2593927 5.261305 5.0178504 5.189796 5.293455
1369606_at 3.7980494 4.0494943 3.852315 3.7738001 3.8370864 4.016612 3.8628721 3.9219327 3.8466973 3.9396234 3.8994539 3.925205
1369607_at 5.2988496 5.732233 5.4831786 5.8995337 5.2934713 5.613034 5.7136536 5.7146783 5.475458 5.7637687 5.782951 5.682032
1369608_at 4.1693006 4.1826286 4.20732 4.0075345 3.9020195 4.18889 3.9383779 3.9197016 3.7478826 3.8793857 3.9702523 4.018661
1369609_at 3.5666945 3.3925111 3.6243823 3.5347416 3.4379642 3.5489604 3.6059418 3.7734277 3.5894263 3.8631933 3.7204287 3.4116962
1369610_at 6.84734 6.580557 6.5188656 6.792936 6.975667 6.81147 6.899687 6.8352323 7.3216066 6.785288 6.5953283 6.8666344
1369611_at 5.048814 5.151045 5.0199075 5.1577554 5.0626955 4.9483337 5.2712307 4.972189 5.14939 5.3235807 5.0469484 4.8682337
1369612_at 4.732874 5.0988426 4.758252 4.9898376 4.682414 4.844288 4.8691998 4.700571 4.6630087 4.930069 4.775771 4.8199396
1369613_at 3.5689206 3.6226683 3.8169398 3.9956849 3.555297 3.7822154 3.703631 3.7590861 4.0191526 3.9966626 3.5615728 3.8309088
1369614_at 4.191511 4.020002 4.2318096 4.045179 3.9827287 3.9044983 4.070243 4.3714557 4.0985637 4.017456 4.2190394 3.940278
1369615_at 5.8462887 5.699823 5.782895 5.5909615 5.5981627 5.6865954 5.625846 5.708993 5.552738 5.678323 5.713317 5.7245994
1369616_at 4.532079 4.545476 4.7508163 4.497877 4.776589 4.4385633 4.417675 4.5734086 4.433804 4.6148825 4.5759664 4.7218657
1369617_at 6.986704 6.671293 6.7644877 6.630195 6.6710043 6.60224 7.2437515 6.769004 6.747363 6.805242 6.701218 6.888499
1369618_at 4.160049 4.256093 4.786527 4.3964787 4.190842 4.7224383 4.3464217 4.278194 4.245446 4.35306 4.537536 4.4422765
1369619_at 4.42973 4.698791 4.574058 4.728682 4.614042 4.903382 4.7242785 4.4573927 4.9079556 4.7382307 4.7926435 4.700985
1369620_at 3.8654885 3.7744122 3.749821 3.8643732 3.7364366 3.758441 3.8329165 3.6861963 3.7824147 3.9035242 3.8517997 3.949904
1369621_s_at 9.785949 9.799284 9.803539 9.747015 9.721022 9.907433 9.834385 9.862292 9.612042 9.856182 9.880423 9.99746
1369622_at 4.125562 4.414479 4.288623 4.26219 4.2265954 4.4157457 4.1776676 4.367384 4.135047 4.381494 4.4189844 4.2191124
1369623_at 4.451605 4.540704 4.441304 4.562438 4.228775 4.6004086 4.517995 4.519523 4.440126 4.5511312 4.7368975 4.8198586
1369624_at 5.6644034 5.7879467 5.8898735 5.8006253 5.673018 5.7808003 5.6278644 5.7319965 5.678761 5.7943764 5.9335904 5.7136855
1369625_at 6.2781787 6.4212894 5.698047 6.056261 6.647635 6.1514072 7.1628103 6.0876184 6.8339453 5.970904 7.214605 6.536425
1369626_at 8.670326 8.507259 8.429849 8.667989 8.671125 8.551644 8.731246 8.732659 8.774872 8.526757 8.4648285 8.666136
1369627_at 3.773287 3.9633515 3.7971187 3.771811 3.7249095 3.887094 3.8233907 3.9065492 3.7153099 3.459382 3.7382913 3.834226
1369628_at 9.322898 9.487514 8.944406 9.194259 8.734909 9.344418 9.300591 9.699758 8.676114 9.470586 9.469709 8.887307
1369629_at 11.76414 11.718405 11.750325 11.924795 11.902881 11.702206 11.943595 11.880344 11.88387 11.675041 11.7865505 11.819423
1369630_at 12.787299 12.699988 12.685185 12.801188 12.782258 12.755905 12.800172 12.803948 12.739987 12.730529 12.729736 12.768047
1369631_at 7.468598 7.635703 7.5154157 7.449376 7.541512 7.442787 7.564674 7.6412196 7.471899 7.679708 7.685921 7.680816
1369632_a_at 6.6054897 6.7147455 6.3596826 6.347171 6.645735 6.316026 6.1176996 6.0053253 6.2236586 6.132586 5.2728214 5.894063
1369633_at 10.93183 10.966271 10.794317 10.912468 10.813263 11.0109215 10.9823 10.947028 10.917295 10.182794 10.580399 10.570509
1369634_at 6.0264673 6.1611276 6.4086556 6.2803497 6.154913 6.2486897 6.0466805 6.2709055 6.01135 5.9887 7.338757 6.4902277
1369635_at 11.827765 11.646332 11.571256 11.505907 11.63652 11.547484 11.708443 11.772317 11.703642 11.453507 11.523943 11.516002
1369636_at 12.3598795 12.176986 12.113417 12.023523 12.145635 12.094617 12.242891 12.330571 12.1731415 12.046713 12.100038 12.023408
1369637_at 4.487209 4.523061 4.693596 4.5039387 4.3554707 4.7864285 4.7259264 4.53842 4.623406 4.396719 4.722412 4.6796956
1369638_at 4.8995657 5.237878 5.2453103 5.353663 4.932209 4.749631 4.673606 5.1253495 5.141122 4.8817034 5.1787577 5.284432
1369639_at 3.5705948 3.8045936 3.5864956 3.7731018 3.5815501 3.8121338 3.672266 3.7954369 3.7630286 3.5944793 3.7128563 3.6479838
1369640_at 5.548221 5.4558344 5.423863 5.5179768 5.7587414 5.346026 5.352059 5.67513 5.810454 5.8084483 6.1426897 5.7302146
1369641_at 8.007618 7.966986 8.074919 8.02293 8.168507 8.037321 8.150156 8.050273 8.181261 7.9421587 8.112577 7.9875593
1369642_at 7.7982273 7.554427 7.602506 7.589636 8.048595 7.6927404 7.791653 7.682269 7.7425027 7.465658 7.586656 7.6781063
1369643_a_at 7.5701485 7.362311 6.9187546 7.332039 7.665296 7.4115458 7.725378 7.455077 7.5515995 7.15229 7.204583 7.2322035
1369644_at 9.447384 9.189677 9.019808 9.171766 9.38835 9.18039 9.560325 9.321479 9.1146145 9.150967 9.106242 9.032723
1369645_at 3.703241 4.0594482 4.0045996 4.1205473 3.8439026 3.982395 4.0868564 4.132102 4.063058 3.9718902 3.9864447 3.8897798
1369646_at 3.325084 3.6989474 3.6230874 3.48642 3.4065986 3.4030528 3.6298404 3.4971964 3.3795161 3.4063 3.5202024 3.435928
1369647_at 6.9964137 6.297528 6.4845824 6.928452 6.6745696 6.521609 6.90707 6.7774916 6.799784 6.632754 6.7339406 6.4106717
1369648_at 6.8255644 6.575261 6.413987 6.98527 6.657078 6.3463182 6.642496 6.722848 6.755884 6.469253 6.499681 6.64492
1369649_at 4.7755733 5.0160775 5.013237 4.881882 4.8490767 5.0496016 4.975847 5.0353823 4.9721384 5.0753613 5.2570915 5.200776
1369650_at 6.9500885 6.8482075 6.9033356 7.0834513 7.0441775 6.953159 7.14347 7.2026134 7.250853 7.0659404 6.910775 7.0878005
1369651_at 4.8247833 4.7597995 4.6004667 5.0537167 4.6256347 4.878166 4.82577 4.960997 4.7334857 4.4797263 4.7020707 4.7562547
1369652_at 3.6035185 3.7969198 3.7627776 3.7226536 3.7293553 4.026719 3.7621167 3.5240123 3.698158 3.8161247 3.6503606 3.7703135
1369653_at 7.196483 6.939281 6.970483 7.10762 7.119714 7.172875 7.427042 7.258282 7.173748 7.155589 7.074795 7.2542477
1369654_at 10.406347 10.192828 10.029225 10.329635 10.576352 10.279071 10.389421 10.175197 10.474578 10.434968 10.0996065 10.071695
1369655_at 8.35182 7.9043875 8.611566 8.365646 8.199232 8.05957 8.850817 8.601482 7.6428475 7.480739 7.7162333 7.8886447
1369656_at 6.664685 6.609883 6.670744 6.7998767 7.1226025 6.76691 7.060693 6.766828 7.3795767 7.1257095 6.9301257 7.0038366
1369657_at 4.136097 4.102371 3.9130075 4.0148077 4.055726 4.089211 3.9352574 3.9988203 4.215107 4.086937 3.945694 4.097315
1369658_at 8.864462 8.8966675 8.5412655 8.336093 8.835287 9.059983 8.821995 8.263828 8.365978 8.123402 8.016304 7.8724537
1369659_at 5.2652235 5.6064634 5.6454406 5.7154884 5.501699 5.522045 5.5710206 5.89726 5.5532246 5.7400546 5.5479107 5.696507
1369660_at 4.227315 4.349224 4.4394875 4.3243017 4.126042 4.3260016 4.3521338 4.255692 4.273589 4.333527 4.4196515 4.217496
1369661_at 7.3962874 7.692056 7.737273 7.7427154 7.6062903 7.463553 7.654732 7.408557 7.495238 7.775388 7.658227 7.550393
1369662_at 3.330082 3.42606 3.353328 3.6830242 3.3119457 3.5683517 3.3527558 3.4868677 3.47562 3.3488557 3.5897768 3.6468642
1369663_at 9.797767 9.904893 10.06187 9.2650585 9.608088 10.399895 6.4491005 9.385315 9.407597 10.135642 9.729588 6.2352014
1369664_at 9.921255 10.686901 10.53502 10.539647 10.40782 10.128744 10.36593 10.850456 10.457862 10.352317 10.833371 10.998471
1369665_a_at 8.216292 7.9909105 7.976103 7.9468155 8.139834 7.8935757 7.7080107 7.702759 7.8948984 7.8054547 8.182742 7.7657757
1369666_at 6.4983344 5.9408364 5.8110566 6.0855794 6.142242 6.3535676 6.2784963 6.279085 6.1460495 6.6105137 6.167674 6.0318346
1369667_at 6.379044 6.6533155 6.475386 6.6707153 6.283439 6.486157 6.600503 6.497981 6.6024594 6.5837836 6.6558914 6.5703597
1369668_x_at 3.9342124 3.8347497 3.8730881 3.758643 3.7340739 3.6917996 4.0082407 3.7499344 3.593325 3.8673298 3.6897182 3.8812325
1369669_at 8.364019 8.122084 8.101953 8.078674 8.170254 7.9856186 8.048578 8.232239 8.182228 8.142263 7.8620477 8.053511
1369670_at 5.211012 5.0210514 5.1679335 5.1264925 4.9500823 4.89444 4.7539473 4.819145 5.004218 4.8323793 4.4668417 4.707273
1369671_at 12.488614 12.471609 12.379341 12.463361 12.486175 12.514657 12.421307 12.466846 12.369649 12.2370825 12.284079 12.255124
1369672_at 6.7631283 6.506554 6.8101215 6.6741076 6.6117487 6.7337456 6.6068587 6.697197 6.7312813 6.499367 6.8462687 6.450616
1369673_at 3.819652 4.2415986 4.063326 3.9957738 4.0700483 4.4238863 3.9116054 3.998669 4.0331984 4.35306 3.9293642 4.2565236
1369674_at 3.6052654 3.5540357 3.8649485 3.6384363 3.6285982 4.265315 3.4990382 3.513288 3.3625815 4.032276 3.5646539 4.100169
1369675_at 6.2103024 6.5539727 6.422119 6.4347296 6.2248034 6.4160547 6.8470826 6.6185694 6.621837 6.345445 6.563367 6.1322494
1369676_at 7.039986 7.0105014 7.2658806 7.1842623 7.2363415 7.1904197 7.4002676 7.188749 7.4098177 7.2593503 7.2451496 7.1280975
1369677_at 3.599964 3.513956 3.3663526 3.4134796 3.120863 3.5082824 3.3511176 3.382902 3.6137297 3.3665822 3.532721 3.3126147
1369678_a_at 7.5995975 7.4793925 7.4422636 7.719913 7.6563663 7.471879 7.4340277 7.2251406 7.604593 7.345671 7.348761 7.2008414
1369679_a_at 10.404167 10.401441 10.356467 10.460762 10.359179 10.152973 10.101425 10.117161 10.171725 10.118272 10.195069 9.903455
1369680_at 4.7669964 4.9894753 5.027434 4.9495807 4.780367 4.985956 4.7867227 4.9525576 4.798026 4.9945383 4.8782473 5.099756
1369681_at 4.319054 4.3690085 4.3645005 4.179244 4.340995 4.2842355 4.2281094 4.385407 4.418443 4.2881174 4.320571 4.4687
1369682_at 6.517009 6.505537 6.3631 6.6067533 6.4383507 6.285406 6.5352945 6.319395 6.3489213 6.5177894 6.322818 6.2318754
1369683_at 7.257028 7.1960163 7.1031165 7.401131 7.341257 7.0195804 7.3614616 7.1886473 7.159237 6.899185 6.9595537 7.286316
1369684_at 4.9722614 4.6855736 4.949568 4.739005 5.114988 4.963458 4.9853086 4.970846 4.813783 4.9762325 4.9984655 4.7852616
1369685_at 3.8741014 3.822207 3.945262 4.2432632 3.931249 4.0945735 3.9320233 3.8332026 4.1270723 3.9342587 4.010788 3.7865846
1369686_at 4.278742 4.2460384 4.2770257 4.342732 4.1895676 4.186813 4.1740704 4.388461 4.077135 4.432089 4.268176 4.1844196
1369687_at 4.1071997 4.207904 4.2155604 4.2430854 4.286291 4.196823 4.552859 4.1674056 4.1557302 4.1316347 4.492184 4.170856
1369688_s_at 4.5118837 4.940565 4.684336 4.6902194 4.5523205 4.550907 4.8234105 4.7694545 4.6836877 4.541988 4.783291 4.762381
1369689_at 6.816004 6.51457 6.7901955 6.9734735 6.9260535 6.918153 7.0410023 7.0063586 6.9400563 6.9864693 6.6678147 6.918937
1369690_at 6.982287 6.6942787 6.8836236 7.1093397 7.010668 7.1119742 7.248894 6.946026 7.043368 7.0637507 6.704769 6.9474807
1369691_at 4.4737062 4.380762 4.4154325 4.2950716 4.7326674 4.671239 4.284877 4.3256464 4.1318884 4.2186356 4.326187 4.515082
1369692_at 3.7835786 3.5922382 3.8324025 3.6590598 3.839809 3.9566128 3.6430748 3.6604931 3.7627757 3.7005303 4.0286913 3.9113443
1369693_a_at 6.255767 5.9816513 5.5509934 5.502358 4.844721 5.5440116 5.8508744 5.49156 5.300533 5.6975303 6.5197334 5.807547
1369694_at 3.6565864 3.5687594 3.4428875 3.4594564 3.656641 3.7862747 3.582505 3.5893807 3.4836378 3.6387393 3.6442945 3.5788832
1369695_at 4.060574 4.318045 4.194935 4.336525 4.096161 4.2188163 4.3250117 4.0115533 4.2296677 4.3603015 4.239435 4.100907
1369696_at 3.3919516 3.619376 3.6257823 3.7011025 3.8261275 3.6860209 3.7074695 3.405361 3.507727 3.6221159 3.5718133 3.5388954
1369697_at 3.8194983 3.9628596 3.6978302 3.9280384 3.6698787 3.8670192 3.6743257 3.8340325 3.728291 3.7174447 3.9992347 3.7792249
1369698_at 4.8617115 4.7026505 4.9126697 5.0027194 4.715038 4.9647346 4.739492 4.635684 4.6564426 4.5108323 5.2345576 4.749447
1369699_at 4.305339 4.538446 4.4897547 4.4857073 4.390151 4.7203865 4.764006 4.543008 4.341525 4.406163 4.5658507 4.7668853
1369700_at 5.6614614 5.521953 5.569069 5.965985 5.7198153 5.6834364 5.890447 5.7749643 5.8785253 5.866352 5.826057 5.7377057
1369701_at 12.476357 12.372824 12.585464 12.469495 12.64977 12.361948 12.401802 12.68001 12.536776 12.128057 11.9830675 12.399816
1369702_at 7.5314703 6.960604 7.0490923 7.2294674 7.015139 6.885907 7.1015797 7.044324 7.3335295 7.054405 7.0771832 7.116852
1369703_at 6.9257436 6.801488 6.619694 6.75302 6.8000345 6.7476044 6.9993725 6.8652363 7.025186 7.0967283 7.000789 7.089497
1369704_at 6.5827556 6.483986 6.5061936 6.6444244 6.47513 6.5420494 6.574607 6.420501 6.334453 6.5138416 6.448324 6.50741
1369705_at 5.041622 5.2486877 5.087996 5.1904745 5.0558043 5.112303 4.964908 5.2982626 4.866024 4.952606 5.005454 4.8159275
1369706_at 3.4604392 3.479676 3.7651873 3.67001 3.583938 3.8467913 3.6475375 3.5967946 3.5797462 3.7359166 3.5886812 3.766604
1369707_at 4.0577216 4.5397987 4.236147 4.556899 4.2355943 4.6059017 4.4542494 4.329639 4.385609 4.4325643 4.415445 4.593609
1369708_a_at 5.687998 5.661945 5.7646384 5.512387 5.6390505 5.504435 5.3443513 5.7727833 5.7784405 5.678323 5.55652 5.680708
1369709_at 4.128572 3.9704688 4.3516273 4.0634346 3.9196084 4.2291384 3.945191 4.118146 4.0284085 4.1314673 4.2500105 4.1022186
1369710_a_at 3.8401823 3.6823213 3.7522554 3.8386455 3.8436902 3.649924 3.713912 3.5437272 3.579169 3.7317765 3.8537636 3.7126687
1369711_at 4.200316 4.252439 4.5442142 4.5729957 4.2882032 4.4634247 4.6343327 4.6624107 4.425273 4.716554 4.6232166 4.504543
1369712_at 7.73073 7.5221524 7.590821 7.525751 7.741806 7.608163 7.737855 7.653719 7.6576505 7.6087313 7.563985 7.5104833
1369713_at 5.1753736 5.2329264 5.290463 5.167635 5.209996 5.73576 5.1447296 5.5991173 5.2108045 5.5327797 5.618254 5.5113907
1369714_at 7.17547 6.7694902 6.8961024 7.1274943 6.939085 6.727222 6.945252 6.9867506 7.1380076 6.7451677 6.74101 6.950015
1369715_at 4.126569 4.2280807 4.191928 4.046402 3.7108088 4.110285 4.1125 4.1675563 3.9262903 4.1475654 4.2498994 4.1815677
1369716_s_at 9.850946 9.685227 9.83265 9.668171 9.647035 9.602504 9.782979 9.748512 9.478347 9.566729 10.359272 9.442932
1369717_at 4.1487927 4.39637 4.479175 4.320128 4.244509 4.523953 4.075162 4.501037 4.3862963 4.226615 4.424368 4.3391333
1369718_at 8.352743 8.827526 8.77172 8.848835 8.837517 8.819121 8.862799 8.623331 8.748684 9.0217 8.251694 8.437171
1369719_at 3.1944714 3.3203332 3.1227243 3.114799 3.115666 3.189884 3.1520245 3.0335991 3.204949 3.1353886 3.1733122 3.254918
1369720_at 9.337143 9.255453 9.090448 9.467989 9.511508 9.242404 9.358124 9.520794 9.443895 9.508633 9.671448 9.589195
1369721_at 4.7199054 4.925177 4.7458577 4.6395364 4.760717 4.737169 4.7576413 5.094529 4.751051 4.6061077 4.5010314 4.8038383
1369722_a_at 7.958023 7.768219 7.9403377 7.7966104 7.687698 7.888685 7.928561 7.7972083 7.813208 7.811501 7.7413816 7.7845182
1369723_at 7.1641407 6.9066205 6.9909673 6.983977 6.766248 6.812128 7.124064 6.74911 6.9553113 6.8293877 6.680698 6.836997
1369724_at 4.870729 5.0312243 5.3496213 5.0537167 5.1730614 5.3131676 4.843812 5.320406 5.263904 5.2566724 5.2333217 5.0911336
1369725_at 8.067102 7.852368 8.08885 7.9346113 8.188431 8.007808 8.217577 8.180175 8.022639 7.7683992 7.999565 7.6490364
1369726_at 8.56023 7.980122 8.487818 8.4183035 8.538921 8.630776 8.575341 8.536598 8.785295 8.343889 8.74555 8.63608
1369727_at 13.829636 13.864071 13.922368 13.747152 13.844725 13.821786 13.871493 13.927387 13.769333 13.598843 13.754663 13.768332
1369728_at 5.3503556 6.0483146 5.862478 5.4950795 5.8781395 5.7227163 5.1511326 5.741937 5.4555345 5.481291 5.6103916 5.6367264
1369729_at 8.568232 8.477539 8.574453 8.438345 8.776667 8.139854 8.721397 8.504629 8.609613 8.096703 8.364145 8.883177
1369730_a_at 4.484836 4.553492 4.6213408 4.81476 4.597205 4.748668 4.7601 4.4532385 4.483045 4.4671187 4.769595 4.5310555
1369731_at 3.2691965 3.491018 3.428687 3.3934364 3.3350532 3.396731 3.4340289 3.6648488 3.5482903 3.3917618 3.5366368 3.354645
1369732_a_at 5.0246496 4.828046 4.891711 4.9050303 4.996354 4.76007 4.7773256 5.0490456 5.1004434 5.114545 5.7982473 5.204419
1369733_at 8.583935 8.446512 8.35119 8.591514 8.609497 8.4469185 8.527493 8.7723055 8.542947 8.579916 8.619692 8.741752
1369734_at 9.051468 8.778963 8.788311 9.080086 9.199374 8.883334 9.216333 9.09314 9.013463 8.811772 8.808512 8.838402
1369735_at 6.0084205 5.853685 5.996448 5.9963384 5.9543915 5.88313 5.7304664 6.1589293 6.003957 5.8736844 6.255833 6.665303
1369736_at 5.176403 5.0701456 5.13096 4.801665 5.0771255 5.1157923 5.0932517 5.2782464 5.2327337 4.8742266 5.2062917 5.1016107
1369737_at 10.283008 9.796488 9.696068 9.873073 10.032928 9.9890175 10.28288 9.643683 10.043223 9.49737 8.660015 8.917094
1369738_s_at 10.233599 10.017137 9.929835 10.147431 10.209709 10.2112665 10.313999 9.918816 10.080016 9.619982 9.284153 9.2673645
1369739_at 4.139002 4.156666 4.160389 4.2350855 4.1793156 4.2372684 3.9550753 3.9826856 4.2983804 4.058526 4.0580416 4.23526
1369740_at 4.9223003 4.6087995 5.002342 4.6538296 4.4735904 4.6805325 4.699133 4.8763046 4.481746 4.725473 4.7530985 4.913798
1369741_at 5.3664937 5.201619 5.5883512 5.4741225 5.5374174 5.4800262 5.3716984 5.5203805 5.5414 5.4306583 5.5583334 5.4999638
1369742_at 4.7255974 5.006855 4.9224753 4.8177795 4.7846494 4.71794 4.9339514 4.611392 4.4602313 4.7529488 4.7311954 4.6191835
1369743_a_at 8.266733 8.361855 8.1870985 8.656205 8.2172165 8.707553 8.518492 8.574969 8.261219 8.370938 9.017886 8.434644
1369744_at 3.8942485 4.0922976 4.0493674 4.024802 3.908324 4.214157 3.7459757 4.180809 3.9594123 4.253363 4.3554525 4.2052383
1369745_at 5.9371147 6.199536 6.359269 6.201128 6.099439 6.2659903 6.119039 6.1013355 6.015227 6.145707 6.0340304 6.409915
1369746_a_at 12.060117 11.850279 11.795075 12.126854 12.156901 11.774903 12.055025 12.190299 11.942787 11.670635 11.7778 11.791587
1369747_at 6.950314 6.781087 6.782941 6.8166757 6.7353454 6.5712357 6.8109603 6.3019776 6.9936256 6.6734014 6.633461 6.7305994
1369748_at 3.6336818 3.4437923 3.437442 3.5151246 3.456358 3.433592 3.521249 3.6441376 3.6287816 3.7928164 3.5356846 3.4753852
1369749_a_at 3.604069 3.8995526 3.8981428 4.164853 4.0247664 4.186103 3.9385378 4.062109 3.931904 3.98773 4.0472393 3.9379506
1369750_at 3.5988505 3.7633028 3.5525796 3.7340593 3.585794 3.7543516 3.5955474 3.6306715 3.597731 3.8443546 3.8010454 3.7144954
1369751_at 4.1486373 3.7473476 3.8174713 3.7740104 3.8441694 4.0807724 3.869223 3.5669653 3.9156883 3.718484 3.7681162 3.9196255
1369752_a_at 4.8150897 4.880318 4.7562504 4.888965 4.706667 5.0342793 4.956851 4.954205 4.634208 4.8720293 4.703332 4.954488
1369753_at 3.7476642 3.8051453 4.057414 3.9367468 3.872711 3.877502 3.9818358 3.957101 3.743459 3.9027083 3.8529217 3.739297
1369754_a_at 8.131163 8.087128 7.9570303 8.174774 8.333507 8.035177 8.195285 8.448663 8.225874 8.291917 8.253286 8.438219
1369755_at 3.7487233 3.6307666 3.80117 3.7734587 3.800496 3.5947409 3.7557662 3.955571 3.774556 3.6989985 3.7125554 3.6149495
1369756_a_at 7.2052593 7.142105 6.909351 7.218101 7.3018413 7.278792 7.4475794 7.702754 7.528414 7.8786554 7.9252124 7.7367187
1369757_at 5.6838717 5.7971616 5.584367 5.955184 5.7408 5.8764224 5.900162 5.433545 5.5561366 5.9294643 5.7368197 5.825187
1369758_at 8.054861 8.024948 7.810067 7.967531 7.992719 7.7018924 8.082056 8.264643 7.852806 7.6072865 7.768126 8.110135
1369759_at 5.27279 5.1694465 5.316318 5.3378234 5.3586135 5.3531322 5.2957215 5.273178 5.225332 5.2905626 5.15657 5.3901796
1369760_a_at 3.6391962 3.6270976 3.633592 3.7604945 3.620606 3.5948367 3.7739763 3.771328 3.8696725 3.8548746 3.7235184 3.9794328
1369761_at 3.8452363 3.7284253 4.0493674 3.9277089 3.8312328 3.9998577 3.9401166 3.7359495 3.8052928 4.02245 3.950696 4.096684
1369762_at 4.091213 4.179493 3.8603263 4.043659 3.9844975 3.9680216 4.037591 4.0958242 3.870955 3.8868842 3.840451 3.858898
1369763_at 3.9624484 3.7547019 3.9578876 3.8912797 4.0206513 3.8716435 4.2600274 4.0899067 3.8939757 3.8041434 3.767907 3.9271393
1369764_at 13.318395 13.186821 13.098548 13.142326 13.116915 13.034174 13.084571 13.118868 13.084396 13.379299 13.541952 13.465301
1369765_at 3.6647208 3.937625 3.6550093 3.8432853 3.631231 3.8335004 3.838811 3.7580311 3.8856642 3.520743 3.9288 3.6354837
1369766_at 5.630105 5.461246 5.471637 5.3390102 5.26517 5.571116 5.431984 5.5192823 5.4009533 5.137964 5.1755834 5.391492
1369767_a_at 3.6570854 3.8943775 3.8918464 3.7680357 3.5443265 3.839649 3.9932988 3.7013628 3.7927606 3.988149 4.04655 3.8862507
1369768_at 6.7246556 6.371433 6.4121914 6.6601267 6.906865 6.5151243 6.5156093 6.536177 6.6009254 6.6107955 6.481349 6.7119823
1369769_at 4.415404 4.2953253 4.5093355 4.6361656 4.486927 4.471137 4.541317 4.444107 4.2655935 4.5475993 4.703412 4.675989
1369770_at 3.9157662 4.089087 4.149624 4.1340704 4.030183 3.93782 3.9817548 4.1426 4.040034 3.9152882 4.1064615 3.95214
1369771_at 5.1301384 4.954084 4.935947 4.927764 4.96941 4.9091406 5.3674545 5.2716875 5.334919 5.2124395 5.1205635 5.2412424
1369772_at 6.6960077 6.669302 6.7327223 6.575165 6.7721562 6.618667 6.842815 6.552825 6.5191917 6.66015 6.804168 7.0239525
1369773_at 3.6562438 3.725095 3.7302427 3.5724454 3.850698 3.7680538 3.6748261 3.9273245 3.8115363 3.5011024 3.7909098 3.7340686
1369774_at 4.1533666 4.3076634 4.543649 4.4146485 4.213762 4.092138 4.331342 4.2672153 4.111956 4.1296306 4.4200034 4.408229
1369775_at 8.198397 8.242605 8.321238 8.181572 8.1773615 8.401755 8.307775 8.274382 8.286549 8.483618 8.5515 8.287543
1369776_a_at 6.4495406 6.532284 6.6350536 6.5813293 6.399491 6.499353 6.3801217 6.601018 6.5718875 6.4451766 6.5989714 6.8631587
1369777_a_at 7.578174 7.4377913 7.2210093 7.2159677 7.107355 7.4425635 7.6782265 7.565854 7.181089 7.001136 7.4313827 7.079714
1369778_at 3.8466697 3.8712924 3.857133 4.034813 3.789395 3.7852662 3.78117 3.765224 3.7745345 4.0205183 3.9221523 3.976889
1369779_at 5.368919 5.6084948 5.5460424 5.502732 5.611984 5.5523877 5.6292562 5.567236 5.6820316 5.620151 5.3169174 5.6552896
1369780_at 6.029573 6.1074786 6.097503 5.9705353 5.9150076 6.0650344 5.9000745 5.9520183 6.0153265 6.004651 6.1563087 6.090282
1369781_at 3.7767007 3.7080052 3.7936738 3.9655395 3.6663644 3.8186855 3.8348956 4.0613165 3.8103049 3.7152264 3.8393936 3.7052298
1369782_a_at 5.8859544 5.8555613 5.9178314 5.950499 5.9369235 6.100173 5.8350334 5.7577667 6.0130997 5.9719367 5.9976516 5.9877987
1369783_a_at 4.8574295 4.594687 5.0162783 4.7024665 4.6775355 4.9442124 4.9482346 5.277561 5.3617477 5.062269 5.1489863 5.284672
1369784_at 3.6042826 3.5546756 3.6701975 3.701142 3.7245386 3.7943876 3.7627616 3.6010888 3.729628 3.7400627 3.6076045 3.667182
1369785_at 7.9947786 7.8167024 7.4922214 7.9249454 8.200256 7.9915557 8.241464 7.77673 8.163242 8.030196 7.9190855 7.7713566
1369786_at 5.0548964 5.480415 5.5305448 5.509713 5.328851 5.634648 5.7826486 5.7297006 5.4810476 5.677466 5.7576632 5.9119244
1369787_at 3.682086 3.7691913 3.673377 3.697831 3.4830282 3.7302291 3.4669619 3.772574 3.9976146 3.7388158 3.7351904 3.6166346
1369788_s_at 8.079869 7.5471826 7.8635216 7.2945123 7.960747 7.2779937 7.2707887 7.6652594 7.5506463 7.616125 7.381022 8.773086
1369789_at 3.2923899 3.3675568 3.5556145 3.487876 3.3718348 3.3471377 3.5840135 3.3869572 3.4306996 3.4822989 3.3378658 3.4529862
1369790_at 11.262335 11.83706 11.307291 11.591394 10.960831 11.524971 12.085161 11.486141 11.787661 11.74496 11.231571 11.239864
1369791_at 7.911311 8.164717 8.0174885 8.07437 8.141597 7.985926 8.119013 8.18261 8.2205715 7.8516865 8.009739 8.067928
1369792_at 5.7817273 5.909469 5.9426045 5.9302974 5.6500916 6.200769 6.0097585 5.889939 5.816725 5.9978557 5.910644 6.0968423
1369793_a_at 3.9272301 4.030301 4.2213144 3.8682652 3.956888 3.7451568 4.06289 3.9546812 4.0149736 4.0322814 4.142108 4.2786756
1369794_a_at 4.490582 4.727202 4.6179976 4.8230495 4.7633963 4.6571507 4.8178205 4.5602984 4.5248075 4.7614336 4.9140806 4.8859215
1369795_at 4.3823524 4.4759374 4.4948177 4.48641 4.353654 4.435931 4.520431 4.346098 4.453864 4.3155756 4.2213926 4.376763
1369796_at 4.3148546 4.453539 4.6449924 4.6340847 4.4712143 4.669028 4.558469 4.4491568 4.5139093 4.6157775 4.46813 4.314685
1369797_at 4.131611 4.0395713 4.2962055 4.1370544 4.1293855 4.2925386 4.204185 4.20579 3.94037 3.9042044 4.284542 4.1890583
1369798_at 4.236161 4.4135327 4.334648 4.2872257 4.3446684 4.541899 4.4756145 4.2882705 4.3796425 4.4245667 4.434005 4.6186247
1369799_at 10.323309 10.579071 10.506757 10.304713 10.426738 10.686284 10.585631 10.490095 10.565064 10.305554 10.4109745 10.268238
1369800_at 3.6112783 3.7824802 3.8863428 3.8574584 3.9773967 3.7193851 3.8994853 4.030895 3.8569572 4.0727243 4.028406 4.067174
1369801_at 4.4309926 4.508607 4.608876 4.6400986 4.3325377 4.5076485 4.6679087 4.2868123 4.2700114 4.496394 4.573281 4.3528204
1369802_at 3.9588876 3.818915 3.8280377 3.7885275 3.7394965 3.8743734 3.7126029 3.7368264 3.8950744 3.8831668 3.7234201 4.0876775
1369803_at 4.425252 4.423145 4.478736 4.3267403 4.315694 4.395002 4.235728 4.3113565 4.3839355 4.459324 4.54183 4.5743446
1369804_a_at 4.267508 4.320471 4.576803 4.3445983 4.5373344 4.5409164 4.5753627 4.3968363 4.351021 4.493804 4.5518246 4.371319
1369805_at 3.58913 3.8775792 4.0888987 3.6953096 3.7078614 3.9173322 3.858924 3.788666 3.660722 3.889383 3.92848 3.9946702
1369806_at 5.187001 5.2296095 5.227208 5.275378 5.133873 5.2128186 5.1413155 5.035047 5.0533094 5.3434396 5.110979 5.148512
1369807_at 4.2356243 4.4244924 4.253391 4.4011335 4.224232 4.4543962 4.27627 4.234373 4.334588 4.354979 4.339067 4.595423
1369808_at 4.3005404 4.2322717 4.1330805 4.2017555 4.1504245 4.24219 4.171364 3.9957018 4.4276347 4.200262 4.540063 4.50817
1369809_at 4.8023925 4.9094987 4.838354 4.8036976 4.903775 4.8245316 4.812168 4.6172657 4.837067 4.8258176 4.931558 4.697067
1369810_at 6.678067 6.5558257 6.2604604 6.478424 6.4069824 6.667403 6.614342 6.630058 6.5454965 6.7595344 6.7154512 6.8628755
1369811_at 4.829956 4.9000406 4.903966 4.894826 4.9485426 4.848214 4.8177414 4.7332726 4.9374657 4.8115044 4.803067 4.839737
1369812_at 5.511238 5.9026804 6.0175734 5.699874 5.931539 5.94335 5.786371 6.0390863 5.650577 5.8560214 5.9832916 6.041839
1369813_at 6.723446 6.741402 6.5556717 6.6894455 6.7966986 6.85543 6.911675 6.843585 6.7684817 6.5648775 6.5864673 6.441926
1369814_at 4.321537 4.4048257 4.2886605 4.177294 4.1512327 4.6142225 4.273763 4.158825 4.3312635 4.538732 4.385972 4.4581633
1369815_at 5.745058 5.7498026 6.3344398 5.98323 5.886312 5.8910065 5.798482 5.7335176 5.8765655 5.4750595 5.796856 5.2488284
1369816_at 4.704332 4.9676895 4.677447 4.6600037 4.779786 4.7767606 4.879413 4.708834 4.6871057 4.78623 4.850758 4.6173506
1369817_at 4.0998783 4.1907873 4.550956 4.293988 4.00824 4.2978244 4.466663 4.293979 4.4881983 4.5118093 4.4740105 4.185721
1369818_at 4.6502724 4.953537 5.1098766 4.789594 4.7848835 4.890439 4.803101 4.8404713 4.554176 5.0886984 4.533424 4.6114516
1369819_at 4.5906935 4.8856354 4.7927175 4.682873 4.739106 4.8890977 4.7192645 4.7880425 4.832477 4.770137 4.5910378 4.7794533
1369820_at 4.0608435 4.0813823 4.0604854 3.8152976 3.9135227 4.1145473 3.9061985 4.0249977 4.066334 4.0004663 3.886333 3.964124
1369821_a_at 4.9265933 5.006383 5.007189 4.7752647 4.965159 4.9544506 4.9527407 5.116805 4.7725554 5.1154375 4.8091497 4.8726196
1369822_at 4.2556973 4.2126265 4.273369 4.38594 4.327228 4.4406323 4.194114 4.366917 4.4255047 4.3077135 4.500764 4.367427
1369823_at 4.29801 4.3589354 4.7014203 4.660918 4.2240543 4.81287 4.6050997 4.388447 4.569768 4.6289454 4.660056 4.5253983
1369824_at 4.2430696 4.848604 4.859068 4.6096725 4.4108796 4.6336527 4.6981335 4.5501413 4.9303207 4.5408335 4.801568 4.9346857
1369825_at 4.593414 4.503375 4.7015023 4.577647 4.6128 4.764566 4.564591 4.5073986 4.5211325 4.6447706 4.698961 4.7304487
1369826_at 6.146273 6.0216556 5.741768 5.813542 6.440865 5.9304156 6.442158 6.17866 6.2967043 5.8210354 5.453172 6.135334
1369827_at 5.527457 5.6374264 5.7267675 5.676631 5.1245947 5.38573 5.414421 5.2808504 5.546817 5.464551 5.327901 5.3895645
1369828_at 5.3900013 5.2218814 5.2895517 5.3925085 5.399066 5.5024624 5.349122 5.503972 5.2196074 5.256672 5.4164066 5.4875903
1369829_at 4.3613777 4.7243953 4.5275297 4.845071 4.6419573 5.0467815 4.651902 4.655961 4.578458 4.720316 4.6609373 4.7635927
1369830_at 4.7821255 4.6441607 4.4172106 4.569722 4.5659785 4.7412915 4.3810315 4.551258 4.569744 4.381358 4.84684 4.9277396
1369831_at 5.0671644 5.065137 5.2479296 5.5152044 5.17739 5.234788 5.0297785 5.2209177 5.207554 5.4245577 5.232085 5.2433987
1369832_at 4.866044 5.120062 5.265378 5.3998456 5.0461674 5.5133595 5.313635 5.3235607 5.1980996 5.172498 5.428926 5.5041575
1369833_at 4.2906485 4.1266813 4.1019096 3.8657193 4.4472604 4.069706 4.1881638 4.3169503 4.2609797 4.3833466 4.058351 4.114766
1369834_at 7.694008 7.706407 7.6510344 7.393045 8.225964 7.870243 7.718087 7.904685 8.1224575 7.1086626 7.3746486 7.163389
1369835_at 5.801669 5.92812 6.24841 5.777336 6.007818 6.1735992 5.7315454 6.080999 5.912517 6.184586 6.030852 6.315045
1369836_at 5.3608375 6.253504 5.7833495 6.6658516 5.4239063 6.669476 7.0732913 6.8315377 5.843919 6.6863165 7.999982 5.74694
1369837_at 12.36446 12.37227 12.415129 12.44187 12.516791 12.294371 12.398352 12.31766 12.36323 11.835309 11.5709915 11.537654
1369838_at 3.9924562 4.111005 4.284023 4.109013 4.270884 4.24219 4.331147 4.04607 4.0771194 3.9219704 4.130369 3.9774826
1369839_at 4.209382 4.340539 4.549156 4.299823 4.336713 4.5392914 4.4934864 4.519066 4.646693 4.5432644 4.7384405 4.4358416
1369840_at 9.14577 9.137681 8.975071 8.9883585 9.3071375 9.15067 8.011764 10.270474 9.543129 9.535094 10.552114 10.860305
1369841_at 3.5269377 3.677335 3.5735958 3.4504921 3.7969353 3.8395398 3.4650962 3.722134 3.511592 3.6509864 3.6918209 3.71826
1369842_at 3.7910368 3.9187324 3.7103176 3.6686924 3.9592402 3.8835835 3.779803 3.9256904 3.6919897 3.9372559 3.8745859 4.0632567
1369843_at 3.841002 4.1867085 4.287011 4.4847775 3.9164057 4.0834007 4.2318144 4.1992245 3.8803215 4.1979933 4.184231 4.019952
1369844_at 4.0011406 4.162712 4.0666523 4.0696115 4.0288935 4.161229 3.8703742 3.9407978 4.1326017 3.9838521 4.069371 3.7381027
1369845_at 4.985352 5.0835075 5.2757897 5.155327 5.0516973 5.5450897 5.1524854 5.357045 5.2173977 5.3496294 5.2172503 5.3721824
1369846_at 3.58536 3.6226683 3.5716028 3.4679074 3.4943597 3.478305 3.6514604 3.8336325 3.6168346 3.477505 3.4778454 3.459582
1369847_at 5.2764707 5.3892736 5.2032213 5.3475165 5.271485 5.5687294 5.2950883 5.217074 5.4280515 5.308209 5.4290175 5.3883414
1369848_at 3.4253764 3.5104556 3.5691278 3.7724977 3.6367695 3.6149077 3.547701 3.5832407 3.6295438 3.6832223 3.558053 3.602524
1369849_at 5.444723 5.285817 5.2760983 5.0248995 5.2516394 5.241972 5.125745 4.9998674 4.959712 5.289073 5.165594 5.2298384
1369850_at 5.987116 5.703328 5.7171783 6.3190765 6.3083115 5.791357 5.9683547 6.092122 5.5521584 5.8497486 5.7464943 6.087802
1369851_at 6.679046 6.863422 7.039025 7.1052094 6.8312697 7.1458054 7.046921 6.936103 6.630572 7.1237025 7.2162323 7.071081
1369852_at 12.07264 12.248271 12.136967 11.999991 12.176593 12.123346 12.116071 12.188424 12.152883 12.250543 12.283685 12.240528
1369853_at 4.823281 4.919288 4.827724 4.767669 4.6786942 4.9280977 4.8649573 4.7574334 4.6541867 4.7910028 4.8432345 4.947795
1369854_a_at 8.809269 8.74115 8.603079 9.047978 8.76737 8.734457 8.88184 9.074453 8.822383 8.555242 8.82305 8.631766
1369855_at 3.884812 3.9055617 3.9907176 3.7417614 3.9270332 3.800672 3.9142091 3.860343 3.87929 3.7103372 3.7290866 3.955103
1369856_at 4.2242694 4.3596106 4.4449763 4.2149115 4.1328855 4.281968 4.392804 4.097438 4.2879105 4.535502 4.435977 4.1022186
1369857_a_at 5.356171 5.4006605 5.6432037 5.7078743 5.36922 5.725883 5.5763617 5.623196 5.598265 5.6262603 5.7446074 5.7766
1369858_at 4.246486 4.4445744 4.5618076 4.1847563 4.5113506 4.4432974 4.481059 4.180478 4.40598 4.3408012 4.1882496 4.348605
1369859_at 4.421706 4.490557 4.395938 4.60787 4.3699293 4.01162 4.214796 4.5547576 4.472779 4.545591 4.2064037 4.1593423
1369860_a_at 4.714136 4.9537153 4.862109 4.6458464 4.6976957 4.8154755 4.8767776 4.7107143 4.6032085 4.6700373 4.9619083 4.820754
1369861_at 4.1184936 4.1690164 4.050374 4.1984496 4.1432185 4.2013006 4.3924456 4.2050824 4.401137 4.04129 4.0121083 4.2891316
1369862_at 4.229705 4.4125996 4.37961 4.3501844 4.335328 4.2820125 4.2045755 4.263091 4.463591 4.393559 4.5747156 4.5664763
1369863_at 8.242028 8.664274 8.8921795 8.520294 9.043027 9.307106 9.226454 8.913458 9.807797 9.347558 9.124012 8.932495
1369864_a_at 9.618503 9.40671 10.380516 10.24374 10.363965 10.701217 11.073801 9.585935 9.94766 9.988393 10.414307 9.352015
1369865_at 3.9888113 3.950618 4.0035496 4.161879 4.0945563 4.202762 4.1637974 3.976383 4.157805 4.193461 4.205513 4.2264013
1369866_at 4.3293014 4.3486357 4.672553 4.4946213 4.4739804 4.538803 4.466099 4.4597654 4.5049353 4.626143 4.729961 4.5730953
1369867_at 7.2742963 5.713578 5.865127 6.042356 5.3289557 6.371906 5.6111903 5.6107244 5.4918494 4.901886 4.9116235 4.749447
1369868_at 10.245753 10.355252 10.213874 10.314414 10.181517 9.835908 9.706022 10.253466 9.801546 9.947291 9.5055065 9.655141
1369869_at 3.618529 3.6031728 3.5905743 3.4333272 3.431035 3.5673978 3.749037 3.7418652 3.5757275 3.4729714 3.718771 3.602524
1369870_at 7.171999 6.935725 7.0002823 7.011613 6.891951 7.0262513 7.050871 7.0215473 6.9770026 7.0684166 7.3414645 7.2324963
1369871_at 3.7173705 3.692429 3.656509 3.723858 3.6440916 3.6900709 3.811211 3.688808 3.5783439 3.5128598 3.8361247 3.8258417
1369872_a_at 4.394353 4.4779463 4.3117833 4.3687515 4.351626 4.3213716 4.2909822 4.219607 4.213998 4.500051 4.010169 4.5347805
1369873_at 4.3200803 4.49648 4.580274 4.5461154 4.446884 4.5901213 4.7222586 4.6224823 4.4973154 4.5043545 4.4695063 4.5013156
1369874_at 4.2988625 4.548319 4.5069227 4.6176558 4.2413025 4.543001 4.3537807 4.374175 4.4853134 4.529989 4.654183 4.6435843
1369875_at 4.6173315 4.612954 5.041095 4.8118935 5.000701 4.9474363 4.806117 4.592329 4.7253847 4.717635 5.024763 5.162805
1369876_at 3.7870855 3.8057907 3.7394445 3.8731415 3.8477159 3.850017 3.7474613 3.7677429 3.6478097 3.8576698 3.7890358 3.852994
1369877_at 4.730528 4.7236733 4.7533846 5.15826 4.7629585 4.646835 4.591512 4.367319 4.401137 4.135325 4.2510633 4.595084
1369878_at 4.0081472 3.9789083 4.1566405 4.0695715 4.241194 4.1567993 4.011134 4.060225 4.031868 3.8795495 4.0761485 4.1307335
1369879_a_at 12.788627 12.814856 12.772274 12.763648 12.793765 12.821887 12.811917 12.812779 12.749549 12.723111 12.582941 12.68533
1369880_at 3.8770053 4.139576 4.1389556 4.119074 4.0928917 4.0790358 4.0693283 4.1609535 3.6576347 4.2708187 4.1682825 4.1731305
1369881_at 4.343055 4.4063435 4.4101906 4.4560223 4.4365606 4.521535 4.544183 4.5929384 4.2888384 4.308631 4.46813 4.385454
1369882_at 4.3191643 4.3058066 4.776717 4.4921675 4.7532086 4.6546474 4.5214195 4.5909653 4.483881 4.7602115 4.4308777 4.348605
1369883_at 3.3377943 3.5208907 3.4707017 3.4573352 3.2280276 3.4965837 3.4601696 3.3177369 3.3949416 3.6194162 3.441513 3.3508549
1369884_at 4.893252 4.920456 4.8624086 4.787361 4.6344805 4.838981 4.458723 4.846215 4.4535723 4.6112356 5.2208915 4.8460565
1369885_at 5.13126 5.1480193 5.143193 5.153988 5.1413183 4.9812737 4.976598 5.1071014 4.899828 4.6434903 5.0222325 5.162898
1369886_a_at 5.638739 5.8848386 5.8431525 5.894685 5.889551 5.6937795 5.824533 5.5202727 5.8349476 5.361278 5.72928 5.6778316
1369887_at 4.472019 4.6873584 4.715701 4.4468946 4.4760094 4.672283 4.4870234 4.635461 4.7398925 4.6248326 4.6359687 4.5791984
1369888_at 4.028632 4.259487 4.016117 4.32331 4.2190127 4.106722 4.105872 4.148192 4.15423 4.167107 4.39662 4.2114544
1369889_at 3.7469194 4.311784 4.350842 4.1697025 4.072979 4.341915 4.1001015 4.417696 3.8562644 4.2518682 4.3715706 4.2342815
1369890_at 3.088202 3.129763 3.1758788 2.9942434 2.9615424 3.1398044 3.1869836 3.1710072 3.131462 3.130556 3.1163964 3.2058976
1369891_at 5.171009 5.2124305 4.9438925 5.2258773 5.0590687 5.1583967 5.0285225 4.9777904 5.0945926 4.9834547 5.167871 5.0076556
1369892_at 3.5711172 3.6245852 3.7694902 3.7145753 3.5763502 3.5802963 3.695868 3.6998112 3.6759162 3.547165 3.6409364 3.7551174
1369893_at 4.6403503 4.81787 4.815812 4.835216 4.751515 4.6801863 4.5971084 4.6779895 4.5258822 4.629767 4.83995 4.560405
1369894_at 3.3611143 3.3707771 3.1504133 3.3026402 3.156863 3.2570422 3.2893143 3.318688 3.1326344 3.1804597 3.1899843 3.1330235
1369895_s_at 6.020421 6.142433 6.157864 6.078037 6.2621565 5.945588 6.1987495 6.0421376 6.409448 6.053183 5.9840364 5.973643
1369896_s_at 7.6923857 7.3360395 7.4770317 7.477673 7.7633553 7.544062 7.6597404 7.412454 7.530311 7.325042 7.338757 7.1440487
1369897_s_at 12.146715 11.891192 11.843569 11.826232 11.92753 11.882843 11.966155 11.81926 11.763552 11.908951 11.805316 11.860393
1369898_a_at 4.5412807 4.9570084 5.0864773 4.6543474 5.029577 4.9077806 4.6835527 4.9216576 4.5345044 4.818874 4.7171526 4.958334
1369899_s_at 6.293596 6.3278184 5.94446 6.2689624 6.0018396 6.2752004 6.496131 6.183617 6.0916896 6.0633297 6.259173 6.210823
1369900_at 4.2485304 3.8038263 4.026477 3.8739052 4.060481 4.0073986 3.8880587 3.9114785 3.8893511 4.0523944 3.834668 4.071562
1369901_at 4.237297 4.476178 4.315374 4.1785307 4.1256895 4.434109 4.432248 4.377164 4.631095 4.287137 4.3391223 4.2883773
1369902_at 7.1553445 7.032775 7.109309 7.14434 6.5517135 6.807792 6.9694815 7.1780033 6.3378515 6.2154126 6.5186386 6.9018936
1369903_at 3.967649 3.8420694 4.1392827 4.0696115 4.0349665 4.1396947 3.8750212 3.8608317 4.073414 4.1308594 4.0216026 4.0602007
1369904_at 4.4619055 4.8513317 4.652461 4.805959 4.533643 4.696558 4.5915117 4.3928785 4.6428723 4.6943707 4.5387216 4.8902407
1369905_at 3.6441555 3.633872 3.5553095 3.345061 3.4227011 3.6768677 3.7416446 3.7071888 3.6981802 3.395212 3.7560482 3.6442804
1369906_s_at 11.82043 11.979276 11.883512 12.011372 11.998872 11.971876 11.856494 11.972588 11.975291 11.805032 11.853734 11.948913
1369907_at 5.635179 5.743043 5.7154455 5.617237 5.5791454 5.9166856 5.823261 5.820412 5.5146804 5.6120234 5.762735 5.8513966
1369908_at 3.3479304 3.718873 3.5377128 3.4255826 3.5575805 3.7794862 3.475845 3.4676023 3.584781 3.5266755 3.6509542 3.5476508
1369909_s_at 10.869144 10.431527 10.471201 10.442007 10.493511 10.545796 10.709794 10.324041 10.464152 10.4471 10.413202 10.198726
1369910_at 3.782021 4.186372 3.9745712 3.9253733 3.7645588 3.8771756 3.6394749 3.688808 3.9250414 3.9659464 3.7909098 3.7237492
1369911_at 4.889577 4.945904 5.0208344 4.7684135 4.785167 5.0424676 4.8467083 4.993273 5.1088157 4.957953 4.954004 5.226225
1369912_at 6.295956 6.2273984 6.0216002 6.3400393 6.417346 6.162898 6.50143 6.2248616 6.4295735 6.68655 6.2161875 6.3847136
1369913_at 4.1566076 4.3492236 4.471051 4.137393 4.243174 4.233791 4.0252433 4.196743 4.3954873 4.424628 4.1674867 4.207621
1369914_at 3.669437 3.9442627 3.740466 3.7631826 3.9076543 3.792421 3.6581519 3.6668804 3.605412 3.877164 3.9440918 3.7842822
1369915_at 6.8018465 6.7506394 6.964344 6.6558943 6.7336698 6.9874926 6.8473167 6.820866 7.0534906 6.968146 6.940013 6.8308115
1369916_at 5.1886697 5.1516237 5.2127047 5.1887207 5.082789 5.10223 5.0465 5.1460204 5.068049 5.2566724 5.0272236 5.3378043
1369917_at 4.7934966 4.9452133 5.123051 4.8885455 5.0416446 5.103673 4.894923 5.3589516 5.064121 4.9450984 5.093735 5.163319
1369918_at 3.783511 3.880994 3.8386714 3.9484496 3.9030337 3.9497075 3.8294833 3.7806692 3.7361965 3.7840188 4.0121083 3.8597708
1369919_at 4.725333 4.8529654 4.518902 5.068862 4.9341564 4.9111233 5.1879253 4.857679 4.8176527 5.0486064 5.4689784 4.777382
1369920_at 4.7029343 4.6335287 4.5833793 4.7273855 4.6789374 4.7549324 4.7008615 4.615559 4.685945 4.686387 4.9148216 4.659705
1369921_at 6.740503 6.8571906 6.677323 6.304987 6.2422347 6.896801 7.1287446 6.0252676 6.0216236 6.7917542 7.236264 6.3086953
1369922_at 8.465358 8.106222 7.998133 8.1348505 8.227575 7.9195914 8.2432165 8.315736 8.243632 8.275425 8.226842 8.205841
1369923_at 6.014388 5.7393603 5.7321296 6.049849 5.6208777 5.6937385 6.131248 5.6631165 5.2431064 5.674474 5.740886 6.111545
1369924_at 5.812788 5.726269 5.874426 5.701598 5.5486836 5.945628 5.870289 5.643047 5.6326303 5.959913 5.903658 5.7121563
1369925_at 3.916237 3.7622526 3.917843 4.2572465 3.9411583 3.8335004 4.113249 4.1810384 3.9860144 3.8825076 3.9066048 3.9750707
1369926_at 7.3437815 7.2829933 7.251338 7.3771915 7.219602 7.2062654 7.2611914 7.5208273 7.121562 7.286555 7.5068846 7.5725284
1369927_at 11.272506 11.382959 11.422831 11.205284 11.229558 11.382803 11.3174095 11.266663 11.358257 11.443571 11.279129 11.500846
1369928_at 3.7906396 3.4427333 3.6143117 3.4875784 3.6139548 3.7436974 3.4395838 3.664186 3.561069 3.6634262 3.568417 3.4716167
1369929_at 11.508467 11.180359 11.223183 11.390259 11.284688 11.16667 11.278726 11.294646 11.259794 11.2052145 11.323945 11.304951
1369930_at 11.855094 11.878546 11.980722 11.870153 11.767531 11.943774 11.901401 11.821328 11.935115 11.984613 11.987609 11.963972
1369931_at 7.0111437 6.949252 7.1148486 7.0348425 6.902484 6.7813597 7.138076 6.8199453 6.853572 7.0283003 7.491713 7.1781697
1369932_a_at 9.962114 9.921744 9.876917 9.977607 9.97336 10.003367 10.003159 10.067615 9.856824 9.900654 9.777319 10.209255
1369933_at 11.344735 11.35491 11.357925 11.244998 11.2444315 11.355429 11.220138 11.297532 11.258124 11.336969 11.25462 11.364898
1369934_at 11.964641 12.02288 12.035483 11.864915 11.811983 11.932377 11.863989 11.850154 11.950695 12.102418 11.863648 11.895098
1369935_at 7.7519107 7.5949574 7.636718 7.649133 7.766406 7.6744504 7.673779 7.5723233 7.8752313 7.730867 7.78786 7.774014
1369936_at 10.301991 10.360174 10.571116 10.443176 10.243768 10.200137 10.277633 10.324703 10.3346 10.405857 10.238297 10.338858
1369937_at 10.893201 11.129219 11.207444 11.08784 10.9765 11.008332 10.91736 10.899922 10.904779 10.916332 10.852053 10.922214
1369938_at 7.377863 7.328305 7.3790812 7.315082 7.5552344 7.290912 7.473538 7.4661326 7.390409 7.4075747 7.3773813 7.4400473
1369939_at 12.220078 12.132003 12.237957 12.224538 12.15784 12.20488 12.192492 12.219431 12.273447 12.194118 12.045572 12.168347
1369940_at 10.339809 10.476246 10.494173 10.443954 10.473392 10.511725 10.457656 10.539755 10.37348 10.356582 10.3179245 10.371353
1369941_at 10.610311 10.592697 10.539007 10.298401 10.624868 10.624274 10.620974 10.612603 10.541689 10.782166 10.998584 10.934137
1369942_at 8.92308 8.846237 8.772339 8.807813 8.833868 8.668502 8.852288 8.659078 8.64241 8.867243 8.831757 8.759016
1369943_at 9.832412 9.878963 9.645944 9.716745 9.749165 9.682361 9.750405 9.97641 9.648195 9.703144 10.092452 10.120515
1369944_at 8.622771 8.4513235 8.494544 8.346331 8.1781 8.532655 8.393693 8.320983 8.344716 8.068246 8.353378 8.340422
1369945_at 4.7985635 4.579543 4.67256 4.6528454 4.7013807 4.6704245 4.483966 4.7937155 4.7954497 4.5435133 4.6051493 4.802789
1369946_at 6.5230985 6.867647 6.5280743 6.610615 6.503256 6.5218806 6.7801414 6.9056377 6.635205 6.5775495 6.3610873 6.539715
1369947_at 5.8424916 5.948723 5.88945 5.6095157 5.6252575 5.7642574 5.441071 5.6616464 5.806827 5.581285 5.7776666 6.0212555
1369948_at 7.6503205 7.823807 7.930222 7.497044 7.4914155 7.631254 7.4439793 7.6182513 7.9181185 7.653171 7.558718 7.7053876
1369949_at 6.7741704 6.930404 7.0565567 6.80812 6.841805 7.1696973 6.7793503 7.100691 7.018419 6.7742486 7.061618 6.853715
1369950_at 9.414599 9.320544 9.38346 9.115921 9.23873 9.289073 9.307566 9.224682 9.259373 9.234347 9.319004 9.355704
1369951_at 3.9178011 3.7592447 3.9665384 4.0480723 3.89809 4.026809 3.9336312 4.0301714 3.783381 3.8555708 3.996313 4.026695
1369952_at 11.946538 11.775253 11.770629 11.868974 12.090598 11.88732 11.853843 11.923639 11.872553 12.023679 12.200639 12.0762
1369953_a_at 4.5851135 4.784166 4.8114223 4.5483966 4.3703866 4.4436774 4.420111 4.2160335 4.3595266 4.2037406 4.3148913 4.2762
1369954_at 12.759386 12.813355 12.901304 12.859294 12.9047365 12.828376 12.76619 12.974346 12.908774 12.860335 12.959173 13.045049
1369955_at 6.058255 6.257873 5.9456115 6.3103366 5.9717474 6.374699 6.255635 5.9267287 6.273228 5.9911795 5.777311 6.0127473
1369956_at 9.517499 9.324803 9.4825325 9.563323 9.495691 9.393125 9.382023 9.49743 9.447132 9.2733135 9.503753 9.500749
1369957_at 6.124146 6.343902 6.0308824 5.8914824 5.8949814 6.0574455 6.2409196 6.2530813 6.1971545 6.972358 7.934462 7.2789793
1369958_at 8.194527 8.249084 8.308908 8.2776985 7.9113483 7.991753 8.078394 7.939039 8.097748 8.230999 7.8258433 8.140419
1369959_at 12.345692 12.508441 12.174236 11.913109 12.184812 12.057018 11.786857 12.170038 11.845502 11.833783 12.323132 12.66902
1369960_at 9.729806 10.070704 9.828493 9.662752 9.769078 9.854432 9.885856 9.693322 9.466347 9.71037 9.841231 9.687651
1369961_at 9.051194 8.995108 9.05968 9.148834 8.973851 9.11483 9.147363 9.231619 9.171261 9.206425 9.37487 8.982771
1369962_at 8.288459 8.389366 8.322262 8.354413 8.299862 8.260855 8.293737 8.134054 8.265613 8.554588 8.280325 8.156021
1369963_at 5.3039346 5.27971 5.0904922 5.345154 5.4290504 5.3588047 5.4063063 4.819358 5.252199 5.3949327 5.884121 5.7833395
1369964_at 7.163341 6.6945834 6.908482 7.0620313 6.60895 6.2776914 6.674926 6.2742147 6.643486 6.0988727 6.7007275 5.997597
1369965_at 8.152325 8.305496 7.994314 8.092224 7.9100943 8.230723 7.6787634 8.418967 8.568811 7.5453324 7.870474 7.830724
1369966_a_at 12.175447 12.35371 12.400521 12.15852 12.2856045 12.349264 12.158383 12.278393 12.262411 12.260302 12.351323 12.378519
1369967_at 8.705215 8.632259 8.535147 8.587328 8.598594 8.51192 8.710237 8.699471 8.677391 8.272175 8.197448 8.17376
1369968_at 7.0103383 6.284154 6.704609 6.217296 6.4531784 6.1870375 6.4232106 6.692633 6.7542253 6.5704765 6.38025 6.120035
1369969_at 9.095078 9.235574 9.183956 9.190875 9.192144 9.288799 9.176537 9.204678 9.228775 9.316176 9.168127 9.132409
1369970_at 10.584283 10.753097 10.681707 10.56574 10.520538 10.753819 10.641174 10.647319 10.608836 10.671777 10.636271 10.548941
1369971_a_at 8.364677 8.108217 8.221756 8.09523 8.073707 8.449698 8.495419 8.371161 8.16588 8.438491 8.153885 8.251827
1369972_at 6.448997 6.510737 6.534974 6.7680216 6.5914316 6.557964 6.5701694 6.562742 6.7216697 6.4728436 6.4180617 6.372321
1369973_at 11.294058 11.102537 10.834192 11.069607 11.118985 11.044607 11.412246 11.1589775 10.919568 11.09696 11.13623 10.94361
1369974_at 6.659303 6.5886974 6.67316 6.7827024 6.5316515 6.581152 6.8316092 6.6611214 6.6624036 6.634734 6.7148757 6.7860155
1369975_at 8.517089 8.665687 8.621607 8.400621 8.612372 8.568741 8.587683 8.555383 8.638746 8.555791 8.493521 8.486549
1369976_at 10.265005 10.341886 10.370405 9.917983 10.30134 10.280127 10.050492 10.016582 10.265156 10.356169 10.467829 10.259803
1369977_at 4.1672125 4.252607 4.1818676 4.32757 4.0908356 4.17727 4.1896887 4.2811556 4.026629 4.20625 4.1126423 4.1337
1369978_at 7.932934 7.9024196 7.8335385 7.9191365 7.8593726 7.9138856 7.871968 7.89871 7.816857 7.821654 7.685781 7.5034175
1369979_at 9.100454 9.035097 9.10169 8.98052 8.892052 8.877375 8.850822 8.898589 8.978666 8.95326 8.913055 8.978514
1369980_s_at 9.133252 8.969828 8.996567 9.070209 9.186243 9.067865 9.057281 8.98082 9.157731 8.908801 9.207012 9.041069
1369981_at 8.884689 9.046635 8.948642 8.918528 9.120558 8.747549 8.719988 9.1345215 9.031068 9.086601 8.905046 8.969442
1369982_at 9.077003 9.379949 8.84738 9.251551 9.131083 9.077416 9.247375 9.263634 8.930488 9.010267 9.403188 9.182229
1369983_at 8.200759 8.306537 8.13532 8.085384 7.861963 7.9017706 6.9621177 6.9669757 6.8178754 6.072437 6.186698 5.7501774
1369984_at 9.70171 9.804493 9.796645 9.426019 9.339981 9.706336 9.656664 9.539342 9.430515 9.637602 9.605202 9.614722
1369985_at 5.826626 5.949978 6.03245 6.1075 6.149761 5.8627095 5.7347493 6.0400553 6.0239635 6.1364007 5.9577613 5.9789147
1369986_at 12.06508 12.055966 12.029123 11.934377 11.899356 12.116854 11.967265 11.923215 11.983221 11.831517 11.623239 11.671464
1369987_at 4.6412544 4.9293394 4.9562025 4.890541 4.8465757 4.964531 4.8914757 4.8591995 4.7503777 4.919918 4.903811 5.0503473
1369988_at 5.559259 5.7106323 5.643669 5.779454 5.7208405 5.667737 5.6865034 5.609894 5.8731422 5.675988 5.690916 5.7986436
1369989_at 9.6630125 9.866973 9.789366 9.465863 9.245827 9.553053 9.704876 9.684547 9.775153 9.654143 9.5417185 9.27406
1369990_at 10.580658 10.606432 10.591555 10.474719 10.41766 10.593346 10.568935 10.530154 10.441455 10.443613 10.583799 10.542651
1369991_at 10.061337 10.13129 10.204141 9.980869 9.903224 10.082169 10.053292 9.988194 10.12963 10.158905 10.170771 9.974317
1369992_at 8.486293 8.376828 8.332967 8.377204 8.471383 8.52984 8.470861 8.44817 8.357408 8.433689 8.465393 8.5061455
1369993_at 6.039664 6.2681146 5.989616 6.033211 5.7147202 6.1939483 5.9537406 6.269323 5.964514 5.712511 5.8901043 5.7317543
1369994_at 8.097093 8.0172825 8.038219 7.8657722 7.7203074 7.8341484 8.077043 7.772297 7.6937566 7.7952414 7.892883 7.934636
1369995_at 8.622396 8.354027 8.263957 8.31995 8.427025 8.355108 8.477829 8.460423 8.261757 8.4153805 8.427264 8.514812
1369996_at 8.619843 8.672071 8.723276 8.240417 8.499286 8.581237 8.339896 8.446345 8.337164 8.325332 8.438137 8.439652
1369997_at 8.557278 8.536887 8.441349 8.467316 8.449665 8.489399 8.500627 8.51293 8.511367 8.503295 8.5219 8.458948
1369998_at 8.972809 8.669619 8.6834755 8.70017 8.819783 8.780262 8.789013 8.811063 8.826365 8.735559 8.807143 8.836984
1369999_a_at 4.019042 4.0267167 3.982648 4.076414 3.975659 4.1842685 4.2499676 4.0772605 3.9416082 4.061548 3.9777923 4.0852056
1370000_at 9.903991 10.071858 9.651074 9.69661 9.471811 9.613615 9.880753 9.650732 9.62388 10.0868845 9.675895 9.345782
1370001_at 9.426468 9.325897 9.303075 9.309874 9.283174 9.244755 9.357053 9.190079 9.217806 9.128934 9.194055 9.080621
1370002_at 7.7932367 7.6212583 7.5565233 7.648171 7.6522107 7.5501647 7.8258963 7.637561 7.7491274 7.45953 7.579803 7.714634
1370003_at 11.692523 11.606238 11.565246 11.55213 11.757815 11.514396 11.638839 11.703069 11.674275 11.782847 11.815265 11.77255
1370004_at 9.4521 9.39922 9.545846 9.33984 9.363404 9.242307 9.490486 9.489332 9.319607 9.483669 9.250083 9.227904
1370005_at 9.580858 9.937217 9.958059 9.810472 9.845054 9.749001 9.865348 9.92975 10.073092 9.651155 9.901788 10.21336
1370006_at 11.152577 11.204735 11.369141 11.063616 11.087742 11.264012 11.102073 11.122233 11.071337 11.227572 11.075989 11.170199
1370007_at 11.300729 11.67452 11.479041 11.5128565 11.404601 11.541083 11.311167 11.525272 11.528219 11.445243 11.440235 11.602344
1370008_at 5.759082 5.7177434 5.7550616 5.47737 5.7855654 5.9126472 5.5590405 5.592175 5.9564724 5.784411 5.903159 5.526175
1370009_at 14.241193 14.273695 14.277591 14.23626 14.243444 14.260457 14.23626 14.203591 14.243749 14.180377 14.180496 14.205848
1370010_at 12.436745 12.265091 12.305283 12.335868 12.310602 12.26384 12.261741 12.275366 12.377751 12.302772 12.340744 12.35787
1370011_at 5.994745 5.7223196 5.8794317 5.862479 5.8529134 6.094089 5.6299086 5.7553253 5.666963 5.7628183 6.055762 5.8309574
1370012_at 6.684059 6.362042 6.5863657 6.396541 6.563699 6.4271545 6.364174 6.632854 6.599633 6.7559896 6.499864 6.705635
1370013_at 3.4022217 3.3761432 3.483908 3.4313288 3.413554 3.4964094 3.5130665 3.447766 3.3674192 3.465864 3.6598134 3.4148707
1370014_at 8.679413 8.484088 8.588285 8.256196 8.424193 8.573772 8.354807 8.565981 8.304445 8.281421 8.450167 8.402144
1370015_at 7.815615 7.9191566 8.165146 8.0575075 8.055869 7.8419995 7.944346 8.036847 7.829454 8.195045 8.230439 8.108573
1370016_at 3.685383 3.709533 3.6899104 3.577133 3.4927685 3.6286633 3.6661298 3.6257691 3.6998162 3.4513686 3.9064975 3.7364218
1370017_at 8.198147 8.230934 8.2701025 7.977053 8.287497 8.216819 8.124968 7.9914637 8.26531 8.22043 8.2522955 8.141363
1370018_at 4.463706 4.9002357 4.4446163 4.7141175 4.554233 4.5582356 4.6185913 4.79315 4.901308 4.7344522 4.6837935 4.6288033
1370019_at 13.0396805 13.0226 13.039205 13.017266 12.987149 13.083247 13.162424 13.050591 13.069212 13.098579 13.042612 12.726321
1370020_at 10.034561 9.984331 9.912304 9.950234 9.844921 9.979947 9.899776 9.880511 10.149557 10.021235 9.915647 10.104176
1370021_at 3.5724306 3.8165393 3.6577349 3.648223 3.6234417 3.5413923 3.7442665 3.5599751 3.7587917 3.5728652 3.6244767 3.5252457
1370022_at 4.218541 4.154664 4.038185 4.0345354 4.3102655 4.1884537 4.2149415 4.180291 4.433804 4.123184 4.2738266 4.362082
1370023_at 6.817223 6.718465 6.7562065 7.131375 6.6337442 6.7430024 6.8801417 6.8425407 7.119374 6.9839277 6.889001 6.9828453
1370024_at 11.43133 11.053473 10.984405 10.82183 11.069309 11.367495 11.312583 10.2163 10.811217 11.4570875 11.325163 10.830756
1370025_at 7.639473 7.4427547 7.6220336 7.74555 7.587838 7.685366 7.660645 7.733095 7.7431836 7.6688685 7.636745 7.588468
1370026_at 7.1414814 7.1655874 7.01473 6.7148914 6.7643228 6.7090034 6.90707 7.0817103 6.739292 6.652392 6.845895 6.7836046
1370027_a_at 14.20821 14.219493 14.212551 14.262072 14.279312 14.241102 14.263037 14.009398 14.212856 14.237347 14.191178 14.2301855
1370028_at 4.6301584 4.2675705 4.294344 4.4171915 4.469143 4.229764 4.5506134 4.3487225 4.698108 4.550119 4.5460353 4.47352
1370029_at 9.412375 9.1369705 9.045892 9.136678 9.058066 9.170022 9.45209 9.231082 9.101311 9.399454 9.282045 9.301102
1370030_at 10.856549 10.545597 10.4025755 10.653763 10.465584 10.615742 10.81324 10.589933 10.344457 10.490883 10.498501 10.155044
1370031_at 8.082631 8.230897 8.1912565 8.145669 8.245909 8.06267 8.262242 8.223571 8.2007885 8.154583 8.000565 8.148918
1370032_at 7.871575 7.6017075 7.4218197 7.5796485 7.09461 7.3548594 7.9625416 7.5488787 7.737313 7.776289 7.893453 7.7582445
1370033_at 3.8778033 3.9135969 3.9371583 3.7998555 3.8436804 4.0884533 3.843615 3.746463 3.8789458 3.925994 3.8873208 3.9332397
1370034_at 4.977899 4.822088 5.0351505 5.3681602 4.7706275 4.914508 4.796601 4.7536902 4.8921385 4.8967824 6.309998 5.464176
1370035_at 8.931492 8.888609 8.848277 8.827632 8.953789 8.762419 8.7498665 8.673195 8.745261 8.6979685 8.273473 8.523721
1370036_at 9.869289 9.871107 9.867067 9.884104 9.924479 9.816208 9.971286 10.176612 10.007671 9.728665 9.667804 9.861796
1370037_at 4.2417474 4.096669 4.01617 3.8980517 3.9759214 3.8533924 4.0510397 4.1438746 3.8793907 3.9628303 4.0418043 3.9345448
1370038_at 6.247482 6.3618317 6.4086103 6.203357 6.3173857 6.4240184 6.3857117 6.2781663 6.380218 6.389326 6.4482923 6.1009045
1370039_at 6.4632344 6.308663 6.5718875 6.411236 6.3632727 6.3974257 6.2200994 6.433202 6.2632437 6.390004 6.468524 6.498995
1370040_at 7.3448257 7.341341 7.4746404 7.4489017 7.3311687 7.4510655 7.3672643 7.5702195 7.4356594 7.3019543 7.244181 7.566586
1370041_at 3.6751182 3.762663 3.7188196 3.649934 3.8392715 3.6600776 3.7830586 3.7235513 3.6445632 3.9440067 3.7751405 3.6373832
1370042_at 3.6431983 4.022886 3.785054 4.01468 3.5485575 3.750926 4.034156 4.0168295 3.8124092 3.7514691 3.8525367 3.6817067
1370043_at 9.648026 9.835555 9.63416 9.750436 9.831118 9.367781 9.432447 9.814921 9.687869 9.701861 9.866456 10.081145
1370044_at 7.431835 7.41357 7.338925 7.2597227 7.3773823 7.349226 7.244149 7.242155 7.558691 7.303504 7.017851 6.965864
1370045_at 8.748439 8.559163 8.687785 8.650865 8.735839 8.34501 8.608441 8.350018 8.626074 8.693348 8.421189 8.38455
1370046_at 6.190283 6.184253 5.997496 6.226867 6.152329 6.1304297 6.005711 5.8859344 6.0864377 6.275959 6.013212 5.960268
1370047_at 9.86234 9.7613325 9.658893 9.919466 9.926957 9.715034 9.988602 9.938339 9.761152 9.707484 9.481949 9.6792145
1370048_at 4.596729 4.4716253 4.2636404 4.558536 4.3522825 4.394496 4.108534 4.28531 4.266791 4.283325 4.3206816 4.285614
1370049_at 5.9779286 5.937256 5.7076735 5.766905 5.5910444 5.8601017 5.9642944 5.841484 5.828555 5.928764 5.717844 5.638897
1370050_at 8.471898 8.753719 8.542357 8.610252 8.487041 8.468366 8.468241 8.578384 8.437744 8.547798 8.629978 8.628799
1370051_at 5.1634855 4.437743 4.7591496 4.934847 4.9360943 4.9397254 5.0339775 4.69859 4.687136 4.987888 5.1339264 5.0841928
1370052_at 6.376206 6.536795 5.9304852 6.045725 6.362795 5.930979 6.2372956 6.278852 6.5551367 6.1295013 5.6813784 6.0142555
1370053_at 3.3595624 3.4764106 3.6108456 3.5036037 3.6193268 3.4792547 3.5737019 3.5886967 3.4237547 3.7512846 3.8354151 3.666335
1370054_at 7.709357 7.635143 7.7777777 7.597094 7.6846476 7.628693 7.6836405 7.677187 7.8525357 7.729309 7.970553 7.609316
1370055_at 6.226215 6.1324005 6.3545427 5.977594 6.081434 6.030669 6.1961164 5.9210443 6.125218 5.9598794 5.919369 6.2848063
1370056_at 8.200024 6.7058053 7.4591017 7.258219 7.0258546 7.0485005 7.8374786 7.03878 6.8319097 6.822345 7.4144216 6.1542325
1370057_at 10.021164 9.748915 9.87075 10.111791 9.576502 9.518667 10.1940365 9.806622 9.913914 9.026222 8.986859 9.175804
1370058_at 3.580665 3.3547266 3.4004953 3.2497492 3.4028726 3.591007 3.6760254 3.32506 3.5041187 3.542769 3.5500505 3.5778854
1370059_at 3.357487 3.4423249 3.6981857 3.4629247 3.5421898 3.403829 3.556605 3.6182115 3.705815 3.905634 3.4843385 3.6072328
1370060_at 9.828382 9.868337 9.915765 9.7986765 9.748434 9.909428 9.810705 9.876878 9.909885 9.783477 9.810427 9.8489
1370061_at 5.593891 5.560717 5.7486815 5.5788074 5.393989 5.657995 5.453176 5.568909 5.586021 5.593872 5.5340323 5.644762
1370062_at 10.579355 10.634949 10.832959 10.602952 10.446094 10.784983 10.611286 10.659484 10.612507 10.538795 10.593329 10.663516
1370063_at 7.7354107 7.6075892 7.537805 7.625023 7.68961 7.6905665 7.6538734 7.5772476 7.4754586 7.5757937 7.614612 7.689837
1370064_at 8.110905 7.746812 7.8088937 7.7066 7.812439 7.863693 7.921405 7.972977 7.782632 7.9040194 7.835667 7.6664767
1370065_at 13.848641 13.8302555 13.794411 13.813478 13.801056 13.79649 13.801586 13.778921 13.782797 13.891604 13.938271 13.85935
1370066_at 8.325889 8.3411455 8.389661 8.409583 8.340129 8.275755 8.496571 8.208356 8.314578 8.328669 8.232811 8.449711
1370067_at 8.770196 9.045943 9.285486 8.93919 9.297604 9.19163 9.002697 9.457877 9.422839 9.054398 8.612423 9.864692
1370068_at 4.122074 4.3511257 4.2942195 4.026388 4.3397436 4.3156734 4.2278466 4.1653037 4.72676 4.285835 4.361506 4.3491592
1370069_at 4.811124 4.888092 4.9378905 4.8952656 4.853691 4.805414 4.915126 4.994088 4.96974 4.9571295 4.7163105 4.853826
1370070_at 7.564473 7.188753 7.0519757 7.316051 7.4764395 6.9979196 7.2510877 7.13048 7.033613 7.257995 7.133564 7.007491
1370071_at 6.542539 6.6766047 6.4290347 6.235201 6.588657 6.5604315 6.5779314 6.675625 6.6102095 6.133212 6.2548127 6.0123887
1370072_at 4.6776304 5.0800414 4.6271687 4.456176 4.266219 4.596954 4.491113 4.78147 4.746661 5.1915555 4.1034493 4.369174
1370073_at 11.262239 11.121062 11.057483 11.041491 11.005235 11.032798 11.038378 10.996412 10.944376 11.2994995 11.08037 10.922879
1370074_at 5.8919935 6.1105857 6.07443 5.8847485 6.1791744 6.0097537 5.813888 6.038575 6.2772913 6.1713905 6.264531 6.0849147
1370075_at 9.653887 9.404018 9.423267 9.848583 9.319222 9.780056 9.658813 9.395952 9.36496 9.367784 9.2407 9.462262
1370076_at 3.5635972 3.70678 3.5177445 3.4765878 3.8441694 3.7773364 3.7151864 3.5645323 3.450987 3.8746767 4.2232723 3.9233787
1370077_at 5.4756927 5.762071 5.8826265 5.5007586 5.4846544 5.7332644 5.4389973 5.7540226 5.571943 5.7214746 5.539642 5.725488
1370078_at 5.8761744 5.9531403 5.9099064 5.719236 5.8787627 6.082663 5.6552787 5.6203003 5.849277 6.155753 6.2294717 5.9785943
1370079_at 4.468399 4.504588 4.634878 4.695241 4.755049 4.6091027 4.5528903 4.7613015 4.475776 4.6953645 6.0932474 4.904826
1370080_at 8.231159 7.940871 7.99797 8.246357 8.092601 7.9912686 7.785345 8.001606 8.150082 8.969903 9.663827 9.2345085
1370081_a_at 8.059608 7.700894 7.573358 7.749915 8.121901 7.667665 8.000752 7.714884 7.793963 7.62702 7.7189775 7.944325
1370082_at 6.018067 5.946468 6.353524 6.0085425 5.7773256 6.075662 6.1495667 5.8432035 5.770487 5.845619 6.048205 6.20459
1370083_at 4.4146714 4.401838 4.491994 4.608858 4.1365323 4.4750123 4.509157 4.4056845 4.848156 4.4945116 4.8569684 4.493547
1370084_at 6.323542 6.456533 6.1295905 5.8779755 6.3174443 6.6586814 6.0169954 5.6942725 6.2711487 5.6556683 6.617686 6.14928
1370085_at 7.5641637 7.1515055 7.0515747 7.3543687 7.499034 7.2951612 7.3821254 7.258031 7.3518224 7.1442184 7.0137944 7.321586
1370086_at 13.97063 14.018535 13.975498 14.047452 14.007506 13.979985 14.010374 14.01924 13.99592 14.1558895 14.102887 14.147341
1370087_at 10.386504 10.364734 10.399041 10.342774 10.331216 10.362744 10.415433 10.381828 10.334383 10.392899 10.430733 10.427971
1370088_at 7.4010043 7.6982985 7.34974 7.211485 7.5954237 7.527849 7.575099 7.3107343 7.5369 7.3241644 7.375557 7.215457
1370089_at 3.6176116 3.9786115 3.8495493 3.7301273 3.7384531 3.6722739 3.7690148 3.8213544 3.9297407 4.0567408 4.1628866 4.219948
1370090_at 5.523944 5.3365793 5.544016 5.4652433 5.7794228 5.372544 5.1143985 5.360097 5.5450296 5.7354064 5.522378 5.392296
1370091_at 4.8773074 4.9669094 4.842077 4.8626566 4.778265 4.912297 5.013644 4.866643 4.704818 4.9480495 4.9116235 5.17383
1370092_at 4.429952 4.316778 4.40107 4.210455 4.272081 4.2695127 4.229216 4.500242 4.3164473 4.4854374 4.4067283 4.307476
1370093_at 3.976481 3.928657 3.9480295 4.195547 3.9687514 3.9750721 3.7963285 3.6954613 4.2001705 3.77304 3.9620626 3.86718
1370094_at 3.8512769 4.191204 3.977806 4.193227 3.8687174 4.1304083 4.0985594 3.8953013 4.1115284 3.9495437 4.500764 4.119049
1370095_at 6.0604773 5.9325905 5.8259063 5.988664 6.1817946 6.212928 5.9530053 5.885589 5.915534 6.1545153 6.1465325 6.201984
1370096_at 5.340149 5.42937 5.0745854 5.033488 5.1535854 4.8131156 4.689343 4.354235 4.5043387 4.5130434 4.751629 4.5049057
1370097_a_at 4.4491296 4.420604 4.600317 4.083025 4.142521 4.185646 4.060398 4.031255 4.3983293 4.1436048 4.1128387 4.3176475
1370098_at 10.638658 10.606432 10.660325 10.841581 10.658514 10.491898 10.543217 10.730108 10.747587 10.549531 10.55592 10.524992
1370099_at 7.1566377 7.1856194 7.277168 7.183669 7.298435 7.2560496 7.3796687 7.2530885 7.1529565 7.2739024 7.342852 7.5973234
1370100_at 6.4478407 6.345981 6.130225 6.45164 6.3991566 6.4018965 6.233932 6.3757977 6.404931 6.5755935 6.3400593 6.432856
1370101_at 3.5778687 3.6022248 3.6918242 3.5731933 3.4250658 3.498492 3.521249 3.4205163 3.4538662 3.3972635 3.6676414 3.4262931
1370102_at 6.543181 6.717681 6.6621757 6.937472 6.5684266 6.6574283 6.8535814 6.7215834 6.844755 6.493551 6.8888407 6.4990773
1370103_at 4.489494 4.721261 4.6797295 4.858974 4.6415553 4.767538 4.568174 4.6143584 4.6499796 4.9039125 4.6144285 4.8976984
1370104_at 4.60569 4.401018 4.5903254 4.5806646 4.48752 4.46548 4.482991 4.4448757 4.3892407 4.466069 4.459986 4.635331
1370105_at 4.962084 4.929718 4.90375 4.912596 4.779581 4.957798 5.140934 5.0624423 4.824998 5.1182194 5.0595865 5.09535
1370106_at 3.7636867 3.7924545 3.8536766 3.8516855 3.811541 3.978602 3.89645 3.9006655 4.063124 3.9627094 4.058478 4.288277
1370107_at 5.188533 5.311452 5.247489 5.253552 5.0206833 5.345228 5.1175776 5.30034 5.1518764 5.1743336 5.2345576 5.3422513
1370108_a_at 8.32417 7.781878 7.869048 7.8653836 8.105121 8.20277 8.308502 7.88313 7.861315 8.260404 8.262952 8.411809
1370109_s_at 13.114017 13.186631 13.145116 13.194688 13.285219 13.179021 13.112583 13.08629 13.244728 13.170964 13.187739 13.207591
1370110_at 4.2838206 4.247349 4.021145 4.0696115 3.9889803 4.3619003 3.9875154 4.026292 3.9985833 4.3226237 4.421398 4.441521
1370111_at 7.369726 6.8211 6.5505247 7.366041 7.9833193 6.1454325 6.2390275 7.6780252 7.064892 6.0727344 6.134175 7.2820797
1370112_at 9.260322 9.25202 9.28 9.292301 9.521822 9.054171 9.31592 9.444317 9.351788 9.249593 9.45322 9.498483
1370113_at 6.183422 6.22845 6.695403 6.2810106 5.7204313 5.891551 6.114216 6.132756 6.2174716 5.581285 5.840708 6.0789385
1370114_a_at 6.336453 7.054364 7.7682886 8.143442 6.5807915 7.8254743 6.7187443 6.4721646 8.484548 7.937427 7.7870836 7.6791286
1370115_at 4.4258537 4.2655735 4.496577 4.563134 4.6323566 4.6533937 4.56906 4.50355 4.4307833 4.6691694 4.5966377 4.5116477
1370116_at 4.010772 4.3121243 3.8909066 4.1287127 3.7757936 3.937336 3.8407977 3.956438 3.8744335 3.8990102 4.028057 3.8597708
1370117_at 3.5997806 3.4932163 3.8395483 3.6945076 3.6246767 3.6507823 3.6986794 3.5482593 3.5428474 4.1351876 3.555548 3.6743238
1370118_at 5.913732 6.054499 6.027503 6.223553 6.1315074 6.009016 5.96934 6.1212473 5.9327464 6.010494 6.3820844 6.0022683
1370119_at 8.221025 7.959814 8.100363 7.88697 7.768615 7.8341627 7.816353 7.625371 7.417058 7.867968 8.063983 8.064199
1370120_at 4.0598965 3.985103 4.0483017 4.335964 3.8641856 3.8680904 3.6760254 3.75596 4.3178616 4.247928 3.9163425 3.951505
1370121_at 7.430192 7.217812 7.175061 7.2942395 7.288998 7.202243 7.4149795 7.3706822 7.3717685 7.1677217 6.948051 7.0945735
1370122_at 3.9811685 3.985215 4.249273 3.8422475 4.187881 4.0827117 3.9965613 3.928218 4.1101246 3.9847198 4.0763526 4.2372193
1370123_a_at 6.904781 6.9355664 6.828166 6.90603 6.815489 7.062667 7.0035877 6.7667136 6.7299447 6.9113574 6.854947 6.9860406
1370124_at 6.5473022 6.5313826 6.596611 6.705478 6.5658875 6.655235 6.571121 6.6236386 6.6839433 6.65553 6.763755 6.742293
1370125_at 4.088367 4.2896 4.261636 4.4179583 4.577618 4.3543315 4.478814 4.43062 4.422103 4.3623004 4.8811073 4.5548925
1370126_at 3.831805 3.7431598 3.679197 3.9052699 3.6483843 3.6469932 3.7110913 3.6499946 3.6521568 3.711377 3.4697762 3.6960354
1370127_at 6.35733 5.8926787 5.872038 5.9966626 6.1404643 6.012726 5.894486 6.0217543 5.9500732 5.967336 5.7826586 6.0066714
1370128_at 6.235643 6.4944186 6.5515327 6.569618 6.44265 6.6307483 6.545527 6.5522275 6.603958 6.614958 6.6101456 6.648365
1370129_at 7.055696 7.0816383 6.9530854 7.346455 7.390484 7.244028 7.411585 7.335442 6.967249 7.045163 7.221121 7.000333
1370130_at 10.0682125 10.059655 9.979995 9.910937 10.098351 10.009035 10.241263 10.068509 10.053895 10.148145 10.0376835 10.06321
1370131_at 5.5958486 5.5454082 5.1247573 5.1886463 5.5315123 5.089337 5.7073445 5.4432573 5.6035023 5.054518 5.318587 5.469439
1370132_at 3.7013345 4.0240192 4.0723085 3.9445944 3.9054182 3.8335004 3.8760886 3.9747753 3.9762247 3.942812 3.6786063 3.9144437
1370133_at 6.050439 6.0494885 6.036916 6.250536 5.9436374 5.8495626 5.8681064 5.9346313 6.09785 6.1048765 6.1867094 6.2761464
1370134_at 9.870778 10.096497 9.931133 10.090925 10.124153 9.940744 10.010031 10.106359 10.118985 10.117073 9.888335 9.929604
1370135_at 6.605182 6.9299555 6.707069 7.2523885 6.5476184 6.7593865 6.9091196 6.9115753 6.7984767 7.21504 7.6059446 7.687024
1370136_at 6.6671715 6.792057 6.6201625 6.6947303 6.7393413 6.4945593 6.6202865 6.6289454 6.563757 6.7543783 6.543959 6.5936365
1370137_at 5.0987186 5.2991323 4.981952 5.1476946 5.381918 5.135173 5.060489 5.2005897 5.2944136 5.354091 5.195936 5.0063915
1370138_at 4.3396053 4.480939 4.4274044 4.37831 4.320669 4.366879 4.2536297 4.328431 4.466955 4.517351 4.80654 4.6124086
1370139_a_at 3.5692213 3.8324714 3.5872636 3.569069 3.577256 3.6815844 3.8515503 3.871645 3.9495823 3.5349083 3.7406368 3.7668324
1370140_a_at 4.5636673 4.683106 4.5541525 4.6922407 4.6899486 4.996947 4.81074 4.6909547 4.756453 4.6394606 4.8045 4.8073874
1370141_at 8.939399 8.463395 8.513821 8.457714 8.812275 8.655015 8.727022 8.605868 8.554673 8.875528 8.961584 8.966589
1370142_at 5.2857294 5.4137726 5.6511836 5.564912 5.3047132 5.844696 5.3852406 5.6138296 5.423882 5.5916295 5.3990827 5.398203
1370143_at 5.5657487 5.2630253 5.304031 5.1707344 4.974024 5.1862006 5.429993 5.374894 5.472725 5.4817038 5.2449746 5.2201457
1370144_at 8.247535 7.6200647 7.649564 7.7497315 8.425182 7.990567 8.141448 7.840292 8.220083 8.190794 7.855643 7.7513876
1370145_at 4.0458374 3.9949374 4.183541 4.2406635 4.185546 4.2279215 4.161255 4.164603 4.0825987 3.9250631 4.319602 4.02221
1370146_at 3.5083547 3.4601245 3.3337052 3.3975449 3.2231843 3.275253 3.2214859 3.2200034 3.3917253 3.3737347 3.3526902 3.3580425
1370147_at 8.090472 8.214952 8.275448 7.541102 7.5592403 7.6704545 8.2294445 7.945626 7.699498 7.4224687 8.082701 8.440632
1370148_at 14.229735 14.24115 14.18716 14.199821 14.211224 14.187522 14.184411 14.208473 14.159232 14.308765 14.369758 14.320042
1370149_at 11.312143 11.355879 11.190756 11.188038 11.281832 11.168116 11.236395 11.182131 11.19608 11.343864 11.359329 11.279433
1370150_a_at 12.7264805 12.930989 13.051148 12.873311 13.122935 13.028749 12.611431 13.113462 13.1460495 13.111901 12.82939 13.508001
1370151_at 12.987499 12.991 12.928031 13.15578 13.162624 12.997656 13.147486 13.11879 13.171339 12.979298 12.9289055 12.997065
1370152_at 4.3572917 4.3268037 4.5131493 4.558922 4.4423246 4.3319607 4.485527 4.684703 4.3516645 4.5983105 4.7255735 4.457265
1370153_at 5.8864074 6.00892 5.876016 5.8859205 5.952099 5.841751 5.897726 6.045856 6.0225716 6.243437 5.9552464 7.2549367
1370154_at 10.312368 10.450233 10.531799 10.503411 10.181857 10.213904 10.34567 9.396917 10.46204 10.882624 11.03751 10.261045
1370155_at 8.07913 7.4585695 7.7485332 7.5729628 7.6031666 7.2844653 7.7461047 8.004035 8.174569 7.5548434 7.5577936 7.1591864
1370156_at 7.141306 7.5838356 6.917118 7.466626 7.571188 7.736423 7.2143025 7.729115 7.120612 7.1117373 7.10651 6.694574
1370157_at 3.8815312 3.7699282 3.9098265 3.7301273 3.8256671 3.8447099 4.0704346 3.7936132 3.9950213 3.8753295 3.938962 3.8017502
1370158_at 6.3685384 6.256188 6.164927 6.3643613 6.0795126 6.3190203 6.102434 6.3543663 6.455237 6.0313444 6.280961 6.1033945
1370159_at 7.077575 7.066562 6.9072723 7.2439346 7.0951943 7.0826983 7.2311363 7.119935 7.20512 7.1214657 7.2945905 7.171229
1370160_at 8.653399 8.752094 8.637579 8.954882 8.584465 8.626655 8.779907 8.77204 8.510416 8.958237 8.609835 8.664097
1370161_at 9.360411 9.075989 9.302605 9.204109 9.359726 9.136333 9.196341 9.427534 9.189381 9.184498 9.035395 9.157923
1370162_at 7.2069793 6.9295917 6.879771 7.1851172 6.9290123 6.9831347 7.1594725 6.9998574 6.923296 6.8998265 6.911538 7.098928
1370163_at 9.2301 9.235872 9.246106 9.143497 9.362521 9.208961 9.33888 9.257455 9.442656 9.03107 8.8882 9.276612
1370164_at 10.956519 10.71785 10.734457 10.798217 10.896362 10.798656 10.983604 10.792922 10.861542 10.888609 10.685168 10.805493
1370165_at 3.7413368 3.7500522 3.837709 3.7765172 3.8460746 3.7636847 3.8472342 3.6353989 3.810977 3.8818681 3.8433645 3.93426
1370166_at 12.061558 12.065919 11.964214 12.123465 12.09738 12.051611 12.15248 12.036257 12.205616 12.091781 12.078077 12.008346
1370167_at 12.37462 12.353224 12.261203 12.350983 12.407145 12.338866 12.390281 12.327081 12.391635 12.341029 12.378511 12.395896
1370168_at 10.2121105 9.877206 9.896972 10.197002 9.448529 10.111003 10.21876 10.127357 10.215331 10.134892 10.179506 10.03727
1370169_at 9.444632 9.362831 9.232935 9.261508 9.313126 9.287977 9.340196 9.269064 9.293757 9.120678 9.269011 9.1170025
1370170_at 10.404115 10.234881 10.400246 10.23185 10.429123 10.398774 10.285592 10.278916 10.339494 10.441377 10.437437 10.112302
1370171_at 8.663728 8.5038 8.499159 8.624555 8.989687 8.789472 8.70918 8.552384 8.711859 8.552459 8.605726 8.398287
1370172_at 10.778986 10.836052 10.810164 10.70055 10.807891 10.802904 10.683418 10.800586 10.657923 10.754988 10.727433 10.679799
1370173_at 8.080045 8.099506 8.034412 8.085001 8.206223 7.9362607 8.05392 8.165831 8.061408 7.8395004 7.756053 7.9075084
1370174_at 6.2651305 6.241998 6.2628675 6.223731 6.178324 6.267113 6.240188 5.8908424 6.208153 6.29494 6.242598 6.340225
1370175_a_at 8.604378 8.341536 8.164591 8.3473 8.331451 8.086499 8.415352 8.298208 8.469915 8.263781 8.255127 8.434994
1370176_at 7.557327 7.437569 6.3198676 6.5093365 6.570474 6.5882034 6.77114 6.714096 6.690919 7.5865126 6.819834 6.6871586
1370177_at 5.5149612 5.4648848 5.6781044 5.6942387 5.691844 5.524375 5.72338 5.1694345 5.769846 5.698806 5.6962757 5.6269665
1370178_at 4.5159397 4.740077 4.327333 4.924964 4.799959 4.727256 4.6090813 4.2578354 4.4460897 4.6119146 4.665817 4.613316
1370179_at 9.927103 10.1805105 10.236786 9.963363 9.8630085 10.207204 10.002786 10.05821 9.99765 9.924799 9.997465 10.145648
1370180_at 10.923268 10.931391 10.80272 11.160833 11.265794 10.778735 11.030144 10.874729 11.317891 11.347389 11.585165 11.110632
1370181_at 7.139412 7.1442785 7.0836143 7.0985284 7.0014715 7.1308684 7.27154 7.180826 7.1756353 7.093312 6.7801747 7.034448
1370182_at 4.7591424 5.266531 5.013489 4.9229794 5.2599525 4.859165 4.641699 4.5006747 4.913558 4.8471212 5.0891457 5.027822
1370183_at 7.398966 7.340161 7.039012 7.334586 7.4812098 7.2188087 7.501892 7.347654 7.213098 7.516069 7.3196235 7.38857
1370184_at 10.057825 9.700517 9.930336 9.637043 9.741256 9.653603 9.713103 9.682666 9.769778 9.619834 9.737038 9.948493
1370185_at 4.484105 4.3204045 4.518902 4.6225038 4.363323 4.609717 4.5986023 4.4790664 4.3265615 4.559924 4.68 4.700359
1370186_at 10.427193 10.318706 10.871898 10.288422 10.206928 10.165368 10.418755 10.371825 9.830286 9.855913 9.8997755 9.950302
1370187_at 10.866221 10.823323 10.66087 10.962287 10.876647 10.84233 10.852159 10.943203 10.8988495 10.681008 10.746448 10.787411
1370188_at 10.627911 10.452811 10.377517 10.3843565 10.657409 10.403503 10.510393 10.414141 10.715201 10.614416 10.475268 10.493341
1370189_at 10.571337 10.416175 10.429116 10.354039 10.509119 10.388046 10.454419 10.3925495 10.724882 10.413387 10.430623 10.540647
1370190_at 11.925138 11.859044 11.878984 11.824548 11.834215 11.887985 11.844067 11.826301 11.857185 11.757931 11.804792 11.586314
1370191_at 8.020023 8.131304 8.188221 8.055611 8.195154 7.977914 8.107466 8.083846 8.194925 8.067961 7.872233 8.213339
1370192_at 8.658861 8.326383 8.241307 8.371805 8.460857 8.346008 8.542146 8.448162 8.492121 8.579554 8.288171 8.431262
1370193_at 11.141073 10.775753 11.239361 11.693387 11.3817215 11.397711 11.846531 11.1764555 11.537883 11.37022 11.298723 10.959514
1370194_at 8.429197 8.053595 8.152025 8.0510235 8.267927 8.256647 7.9952483 8.1292305 8.138348 8.231409 8.285689 8.294731
1370195_at 8.139172 8.403321 8.30188 8.294743 8.530651 8.113607 8.410038 8.314598 8.391071 8.052521 8.072171 8.163517
1370196_at 6.7487135 6.589452 6.565617 6.6969647 6.6882424 6.4849863 6.500176 6.6281104 6.7421813 6.615123 6.761358 6.686796
1370197_a_at 6.104579 6.146554 6.0433726 5.7448363 5.976473 5.9304295 6.2155066 5.8538194 6.190329 6.3150387 5.8540163 6.195232
1370198_at 3.3135095 3.5374844 3.1249018 3.4433846 3.1681721 3.2413814 3.267507 3.200479 3.1029723 3.19836 3.2642648 3.472299
1370199_at 9.941651 9.763274 9.6237545 9.877226 9.879173 9.831213 9.8184 10.056126 9.920673 9.826066 9.817282 9.881878
1370200_at 11.986371 11.627997 11.476003 11.890173 11.918497 11.809871 12.004519 11.823796 11.850028 11.882753 11.607915 11.661915
1370201_at 3.6993668 3.5914311 3.6229546 3.5439422 3.6010215 3.6526954 3.8649957 3.608192 3.8543603 3.750415 3.877115 3.8964715
1370202_at 9.637845 9.627007 9.907216 9.370074 9.854564 9.379366 8.955889 10.224362 10.145498 9.2901325 10.250495 10.444974
1370203_at 7.815065 7.8193307 7.832938 7.5281606 7.678394 7.7159753 7.741401 7.673796 7.6880584 7.703618 7.8974895 7.278939
1370204_at 8.6325865 8.434408 8.430106 8.208023 8.347964 8.5449705 8.59602 8.342492 8.307635 8.495392 8.518867 8.209518
1370205_at 3.9173205 3.9875762 3.6856976 3.7738135 3.701758 3.619066 3.7973962 3.710546 3.7013428 3.8501234 4.0947394 3.8041208
1370206_at 4.453044 4.559082 4.4745364 4.4051733 4.4770966 4.6504607 4.2486963 4.5480504 4.4624805 4.616967 4.4491158 4.5042686
1370207_at 11.219785 11.190016 11.220163 11.0895605 11.060051 11.319254 11.184385 11.103277 11.109282 11.168415 11.085651 11.268972
1370208_at 8.095184 8.028707 7.985714 8.022371 8.109469 7.9951735 8.018563 7.8905883 7.9224715 7.9502254 8.027445 8.257104
1370209_at 9.747123 9.760916 9.911328 10.126788 10.162612 10.322614 10.179115 9.852956 9.8533325 10.668412 10.605271 9.634489
1370210_at 5.1620035 5.322402 5.433677 5.2933607 5.169414 5.3737354 5.184799 5.1556134 5.2368164 5.1947584 5.488398 5.3637896
1370211_at 5.862097 6.3157816 6.2388644 6.310659 5.942317 6.225591 6.08433 5.9209194 5.9657536 6.2372603 6.1730323 6.3114367
1370212_at 4.9058304 5.166364 5.209435 5.1844397 4.893468 5.170185 5.2585588 4.8494415 5.133476 5.321881 5.0435724 5.176274
1370213_at 11.694276 11.63969 11.772044 11.597251 11.780717 11.657325 11.668681 11.595455 11.604542 11.632299 11.694796 11.657493
1370214_at 4.824286 4.7524023 4.8742943 4.6867113 4.5302505 4.8161335 4.5680842 4.7134614 4.4311366 4.9180255 4.734475 4.791584
1370215_at 10.448057 10.113677 9.941848 10.180049 9.9527235 9.999167 9.794428 9.7268715 9.7645645 9.695639 10.274629 10.068139
1370216_at 4.2489476 4.23327 4.527824 4.6400986 4.425838 4.5450068 4.3180676 4.4496803 5.1422725 4.4213724 4.5647793 4.2863197
1370217_at 5.4226046 5.047525 5.1422076 5.716107 5.1288753 5.44954 5.006712 5.1424947 6.5574503 5.4610744 5.7224593 5.362401
1370218_at 6.1445823 6.8040257 6.0116563 6.316983 6.08845 6.2776914 5.8271356 5.8820233 6.0069885 6.3941827 6.421318 6.5691986
1370219_at 8.628641 8.5370035 8.650027 8.517592 8.219927 8.361745 8.199364 8.329828 8.1555195 8.163003 8.826358 8.462216
1370220_at 10.257399 10.22641 10.289653 10.216471 10.296548 9.506022 10.218791 10.426934 10.578266 9.633871 10.291888 10.527954
1370221_at 4.048444 4.5707283 4.5758944 4.7839255 4.42068 4.7037625 4.3983164 4.367319 4.290731 4.3175373 4.6684446 4.6459174
1370222_at 4.7075386 4.8613825 4.7851205 4.7329097 4.8961415 4.911213 4.742036 4.7801557 4.4996943 4.9395027 4.722537 4.6937857
1370223_at 7.9626927 8.082739 8.030195 7.9240437 8.047189 7.9828844 7.9324155 8.005108 8.009029 8.0405 7.944298 7.9380517
1370224_at 9.494522 9.226879 9.373459 9.541961 9.439991 9.389982 9.40328 9.542652 9.459711 10.911809 10.905243 10.845401
1370225_at 5.0748115 4.965302 4.8580613 5.051023 4.805339 5.0797954 5.0378227 5.0185556 4.8495026 5.2441716 4.930045 5.057075
1370226_at 10.082916 10.180918 10.331959 10.110197 9.981127 10.0885105 10.028198 10.078262 10.042423 10.143475 10.27103 10.293419
1370227_at 3.351606 3.1321123 3.3822181 3.1384351 3.2175908 3.2201028 3.3132417 3.1674523 3.1399317 3.280776 3.2218885 3.2262723
1370228_at 14.446297 14.393389 14.36851 14.383837 14.393389 14.357648 14.346406 14.351065 14.448593 14.408907 14.422853 14.480092
1370229_at 4.8825364 4.7124605 4.8562126 5.042935 5.0087533 5.0257487 4.965301 4.8033476 4.8800507 5.1972685 5.193675 5.0123124
1370230_at 10.975922 11.095786 11.122394 10.80597 10.79715 11.113695 11.00091 10.886209 10.974672 10.94081 10.894077 10.945
1370231_at 7.386066 7.087294 7.184009 7.07995 7.3618274 7.029872 7.1275835 7.254777 7.0490093 7.225274 7.116772 7.212329
1370232_at 10.568462 10.482628 10.305855 10.361698 10.618023 10.703959 10.555555 10.5784645 10.475392 9.966895 10.234933 10.019631
1370233_at 4.8449574 4.8923755 4.9245496 4.9982133 4.79974 4.978055 4.9176273 4.782224 4.980025 4.6013823 4.9041085 4.9492016
1370234_at 12.9075575 12.7289915 12.605217 12.841212 12.803899 12.677234 12.806943 12.796945 12.843906 13.098679 13.01191 13.112106
1370235_at 12.943513 12.814766 13.057007 12.708888 12.995602 12.898673 12.772328 12.971487 13.081076 12.804892 12.758907 13.172355
1370236_at 8.818639 8.707542 8.863305 8.846278 8.571523 8.720118 8.676654 8.618983 8.743345 8.3974085 8.571914 8.577055
1370237_at 12.112245 12.079135 12.08806 12.134902 12.060663 12.1053705 12.091272 11.993696 12.008338 11.994473 11.719413 11.867788
1370238_at 11.615231 11.617599 11.675036 11.507113 11.417943 11.708334 11.579681 11.527689 11.527957 11.649726 11.562932 11.60002
1370239_at 12.905859 12.931991 13.038265 13.510254 12.977661 13.409151 12.922612 13.018487 13.150743 13.444924 14.283849 13.867522
1370240_x_at 12.820849 12.892829 12.984065 13.488609 12.957679 13.392957 12.916025 12.979085 13.084182 13.408692 14.235067 13.799497
1370241_at 13.86866 13.801413 13.887272 13.859501 14.032982 13.818886 13.9946165 14.05208 13.980068 13.820265 13.933005 14.072902
1370242_at 12.471819 12.59337 12.64421 12.399373 12.513805 12.505647 12.378572 12.397304 12.4530115 12.664929 12.652265 12.545632
1370243_a_at 10.855121 10.467469 10.606146 10.850666 10.731748 10.304401 10.734817 10.392929 10.736806 10.413093 10.657541 10.38325
1370244_at 12.377233 12.401087 12.433383 12.619249 12.526706 12.597129 12.54943 12.745478 12.578915 12.811274 12.936467 12.771532
1370245_at 10.343636 10.43888 10.358053 10.576025 10.591511 10.541947 10.550568 10.797378 10.683406 11.039708 11.184296 10.870212
1370246_at 11.874677 11.908618 12.093278 11.827256 11.9750395 11.951525 11.710447 11.895609 12.019984 11.77776 11.864862 12.024027
1370247_a_at 6.5334873 6.5542717 6.3732066 6.4365077 6.0242577 6.472443 6.4106064 6.623649 6.71559 6.2177687 6.3998976 6.2937913
1370248_at 6.620018 6.727618 6.576254 6.0623546 6.5189157 6.3154955 6.4812517 6.296381 6.652141 6.1908717 6.1777096 6.291985
1370249_at 7.439541 7.8482866 7.15327 7.374689 7.028393 7.2663116 7.4914846 7.2999864 7.7402415 7.1458 7.536651 7.320944
1370250_at 9.433468 9.369303 9.360833 9.372492 9.469243 9.4244 9.420348 9.548563 9.4540205 9.322335 9.178239 9.207018
1370251_at 6.2726054 6.183916 6.3369946 6.2594724 6.216824 6.4334893 6.2857924 6.1331434 6.4091935 6.3951764 6.2141027 6.2733607
1370252_at 8.176346 8.485459 8.520411 8.033686 8.485751 8.525131 8.683323 8.152588 8.294543 8.539327 8.338274 8.188358
1370253_at 11.521284 11.676446 11.672279 11.424776 11.480808 11.548426 11.48421 11.377211 11.3922825 11.598763 11.70959 11.76192
1370254_at 3.766053 3.6500125 3.4593248 3.7023647 3.424733 3.7362633 3.5672386 3.636196 3.6225672 3.4544995 3.824516 3.4184487
1370255_at 4.331311 4.4445744 4.5561247 4.5148296 4.515135 4.7424355 4.7222586 4.557513 4.4011364 4.6143484 4.7379 4.578331
1370256_at 7.494887 8.118647 7.946869 8.090362 7.976543 7.8883295 8.673188 7.7491455 8.337164 9.072248 8.425284 9.226996
1370257_at 4.415324 4.3260593 4.3504095 4.2657394 4.6450825 4.25664 4.475463 4.488183 4.236676 4.1354074 4.2544065 4.331587
1370258_at 5.347046 4.997769 5.429906 5.434328 5.3748827 5.4399376 5.2226596 5.1859813 5.3332973 5.1169677 5.2713113 5.1771708
1370259_a_at 7.627556 7.3997746 7.349246 7.2598205 7.33194 7.4557295 7.4934916 7.2195 7.384807 7.5944395 7.304056 7.478147
1370260_at 6.9197493 6.8984995 6.837149 6.93334 7.014416 6.9104753 6.850351 7.0803075 6.919934 6.7137976 6.7469206 6.846571
1370261_at 8.013103 7.7901115 7.9090967 7.824188 7.8310056 7.733947 7.885022 7.797065 7.666054 7.5303373 7.89085 7.7518277
1370262_at 9.146004 9.109038 9.168688 9.030958 9.084591 9.072628 9.107988 9.104589 9.001364 9.162117 9.248568 9.176064
1370263_at 5.790104 5.8610888 5.6717234 5.8143487 5.8510423 5.8954935 5.7596965 5.829844 5.7358336 5.775027 5.926941 5.914587
1370264_at 7.5298185 7.4914474 7.267486 7.601687 7.6647925 7.173169 7.271871 7.388339 7.537948 7.5326104 7.417309 7.572373
1370265_at 6.5350327 6.2521796 6.182188 6.1470594 6.038381 6.0670033 6.2878375 6.000993 5.89777 5.7918515 5.910406 5.8623033
1370266_at 6.8516946 6.682253 6.5184507 6.6513267 6.767743 6.655416 6.7186074 6.779765 6.53551 6.596923 6.50897 6.6547103
1370267_at 7.0390296 6.714204 6.5789175 6.53928 6.732294 6.702713 6.6842523 6.5909524 7.041513 6.6671085 6.5484996 6.7882795
1370268_at 4.2460732 4.43095 4.4914913 4.447293 4.0729036 4.3846684 4.1718516 4.4955807 4.4556303 4.4882326 4.2477055 4.246966
1370269_at 4.723104 4.8787203 5.0276027 5.0787325 4.8514204 5.198095 5.1138997 4.6847024 4.877967 5.503998 4.9995313 5.1703796
1370270_at 3.6830583 3.7135007 4.015844 3.9138641 3.913867 3.9293423 4.0335965 3.6209986 3.6142573 3.693637 3.7290866 3.8149793
1370271_a_at 6.925318 7.016006 7.2165136 7.113037 7.2732 7.1034474 7.2188253 7.010598 7.106709 7.235239 7.1139717 7.164536
1370272_x_at 6.074328 6.0034432 6.1596327 6.255051 6.239426 6.1630964 6.2903576 6.0149517 5.916119 6.178471 6.0461974 6.068414
1370273_at 3.4321277 3.523228 3.3771503 3.4468405 3.5102546 3.5007367 3.6421013 3.4384048 3.5970917 3.4340236 3.4231436 3.4109838
1370274_at 12.84243 12.922497 12.913728 12.862396 12.746862 12.886476 12.816312 12.944193 12.815574 12.949991 13.030533 12.86548
1370275_at 12.665944 12.55083 12.582974 12.585956 12.613482 12.661268 12.619005 12.613778 12.666154 12.571804 12.499458 12.709503
1370276_at 11.776732 11.956558 11.993365 11.886403 11.798596 11.993078 11.917008 12.044742 12.050927 11.863591 11.829959 12.206134
1370277_at 11.811162 11.848284 11.864662 11.809286 11.836016 11.913604 11.86032 11.816581 11.789257 11.777314 11.706954 11.80718
1370278_at 11.255592 11.250504 11.303334 11.092703 11.046882 11.329463 11.18649 11.194433 11.23277 11.077666 11.0644045 11.429232
1370279_at 5.6011753 5.462742 5.7672095 5.4180503 5.3676434 5.7332644 5.550475 5.6276145 5.4531236 5.7614574 5.728657 5.680492
1370280_at 10.3442135 10.400559 10.492383 10.266443 10.24973 10.497149 10.443179 10.3353 10.38882 10.4407425 10.655152 10.331823
1370281_at 9.915784 9.811863 10.721236 9.580852 10.197772 9.531535 9.471951 10.372418 10.6239195 9.69978 9.373332 10.634433
1370282_at 6.868652 6.6201634 6.9415584 6.6747627 6.9391317 6.3860145 6.494319 6.7408285 6.900124 7.0252438 7.4483366 7.0460877
1370283_at 12.355023 12.589772 12.628049 12.525627 12.537889 12.415056 12.343332 12.278724 12.695159 12.567118 12.21315 12.18563
1370284_at 12.005289 12.092513 12.191884 12.004689 11.956195 12.171493 11.997821 12.080923 11.973324 11.996032 11.984209 12.094164
1370285_at 6.6224456 6.378313 6.3842916 6.343354 6.0492744 6.3593197 6.3988843 6.3500113 5.9828153 6.2710233 6.487826 6.2367206
1370286_at 9.327212 8.93779 8.990323 9.387568 9.344721 8.894982 9.690398 8.879258 9.264388 9.903805 9.418663 9.784605
1370287_a_at 9.306093 9.183169 9.227862 8.975405 9.226073 9.26146 9.361415 9.197032 9.000591 9.261801 9.520926 9.411275
1370288_a_at 8.514637 8.252146 8.469202 8.061913 8.306789 8.453165 8.456329 8.409958 8.315958 8.509872 8.6272335 8.66452
1370289_x_at 3.603128 3.7786727 3.6232975 3.8212974 3.7660367 3.6279166 3.6666667 3.6952715 3.6110532 3.8672824 3.6361408 3.6876903
1370290_at 8.503171 8.312804 8.354258 8.205837 8.392046 8.128576 8.256055 8.392025 8.480775 8.182628 8.2825775 8.082396
1370291_at 5.5192156 5.5176735 5.525222 5.4262447 5.23119 5.597723 5.251578 5.200403 5.3964024 5.7497897 5.6425586 5.314022
1370292_a_at 4.0821686 3.9200532 4.12078 3.7452645 3.7485614 3.960764 3.9262056 3.840872 3.819587 4.0308113 3.913202 3.9301271
1370293_at 5.219095 5.3291717 5.5807323 5.2988467 5.332145 5.787567 5.456288 5.4900045 5.2997236 5.308763 5.3180304 5.394006
1370294_a_at 7.1650395 6.805018 7.088721 6.9076586 7.058882 6.9514093 6.8319907 6.9240055 7.0434613 6.575348 6.1136365 6.3315744
1370295_at 8.59762 8.694816 8.844869 8.32994 8.525568 8.619216 8.471267 8.638983 8.5044985 8.717688 8.258743 8.41553
1370296_at 13.575176 13.560303 13.592801 13.6035795 13.53314 13.528134 13.540276 13.568194 13.536437 13.45652 13.400306 13.472611
1370297_at 6.3153043 6.1076183 6.4846215 6.4156966 6.4622455 6.3053513 5.852779 6.448218 6.576349 6.43404 6.3137803 5.8992863
1370298_at 9.860498 9.845699 10.114778 9.838393 9.88346 10.054142 9.873426 9.948787 10.027964 9.968462 9.882398 10.198139
1370299_at 13.678413 13.713306 13.627268 13.627954 13.681487 13.679449 13.69863 13.7046795 13.678636 13.721005 13.632815 13.69313
1370300_at 8.313374 8.169502 8.193073 8.202551 8.349075 8.160487 8.219927 8.291151 8.5690155 8.463727 8.1361065 8.139098
1370301_at 7.568492 7.2734365 7.044689 7.2321815 7.010629 7.1585755 7.031423 7.3337226 7.462874 6.946326 6.8045416 6.9155498
1370302_at 7.7337675 7.6914306 7.7473326 8.018673 8.005924 7.8236957 7.783114 7.9716873 7.9203873 7.89705 7.9022417 8.056481
1370303_at 6.641497 6.4914303 6.328815 6.364379 6.708363 6.669476 6.6317406 6.4401174 6.5195265 6.584746 6.465921 6.4814405
1370304_at 9.053541 9.040909 9.158912 9.033626 8.986366 9.20491 9.107765 9.036636 8.994482 8.947641 8.8291235 8.852855
1370305_at 9.560118 9.659717 9.5889225 9.550583 9.491137 9.696931 9.544478 9.486389 9.483115 9.6349535 9.532398 9.515779
1370306_at 8.637384 8.598172 8.422522 8.26453 8.491907 8.423243 8.540302 8.544781 8.418539 8.285772 8.40738 8.36405
1370307_at 7.4462132 7.151388 7.3132987 7.0795846 7.37887 7.3846335 7.535314 7.22315 7.2136793 7.3172555 7.3508997 7.1607094
1370308_at 7.6176033 7.720767 7.762797 7.4726763 7.7191133 7.692903 7.6530175 7.623362 7.9686756 7.3393335 7.116005 7.4402227
1370309_a_at 11.025391 10.873501 10.874085 10.902566 10.866735 10.971645 11.022212 10.871388 10.881103 10.946623 10.838794 10.995933
1370310_at 13.0381975 12.847335 12.681194 12.915964 12.961674 13.017801 13.011573 12.784271 12.928435 12.888518 12.661413 12.837499
1370311_at 8.428431 8.213993 8.338799 8.291855 8.572971 8.383002 8.627236 8.456453 8.775919 8.668701 8.394239 8.416714
1370312_at 4.1687164 4.238476 4.2170258 4.1015453 4.2100215 3.9888341 4.227939 4.217748 4.155464 4.082612 4.148094 3.9196255
1370313_at 8.859108 8.776409 8.860665 8.709519 8.68629 8.7834 8.922348 8.822119 8.65772 8.644712 8.802103 8.931831
1370314_at 7.924219 7.7086825 7.7254868 7.7382607 7.8288307 7.694033 7.9025655 7.5925503 8.059391 7.8973827 7.796888 7.6935368
1370315_a_at 5.5992026 5.731166 5.906117 6.049045 5.588762 5.8557615 5.8659925 5.7273884 5.850109 5.7418585 5.7802835 5.889766
1370316_at 7.873972 7.8271546 7.7356563 7.775573 7.694839 7.8231783 7.860079 7.738788 7.645152 7.7238445 7.82353 7.8349986
1370317_at 6.88101 6.6792164 6.6828194 6.8553696 6.934509 6.7079844 6.943655 6.7720823 7.083502 6.8176193 6.664069 6.8844485
1370318_at 7.510959 7.2536564 7.0121617 7.160319 7.158566 7.1001735 7.641659 7.1870646 7.361509 7.5390687 7.1630616 7.2029953
1370319_at 9.664273 9.476146 9.452052 9.228945 9.354889 9.602095 9.733937 9.626654 9.433259 9.057465 9.149513 9.198595
1370320_at 10.983786 10.700005 10.885241 10.777015 10.554784 11.167073 10.805368 11.144956 10.641855 11.074949 11.384389 11.202647
1370321_at 10.280946 10.236336 10.235012 10.18565 10.1747675 10.267648 10.302611 10.289106 10.323652 10.304857 10.114355 10.0127945
1370322_at 9.729847 9.827533 9.676792 9.765789 9.751996 9.744948 9.885917 9.682546 9.724983 9.59549 9.708005 9.598568
1370323_at 5.8446755 5.678565 5.8410225 5.310787 5.740499 5.913417 5.7825246 5.6008234 5.714571 5.646573 5.940361 5.723561
1370324_at 7.0747476 7.279865 7.0669103 7.158574 7.272429 7.3560686 7.2148275 7.2954836 7.2733793 7.209084 7.1701956 7.3363185
1370325_at 9.859436 9.872754 9.673543 9.591577 9.784857 9.733721 9.773046 9.605568 9.74015 9.797698 9.713886 9.650243
1370326_at 7.2243147 7.235139 7.21366 7.2136045 7.1805224 7.070641 6.893506 7.0242796 7.101464 7.20482 7.1538453 7.1958222
1370327_at 8.104172 8.057772 8.132234 7.953189 8.246599 8.122978 8.136021 8.080351 8.234043 8.177608 8.164024 8.117397
1370328_at 5.369805 5.4052086 5.470004 5.542869 5.371461 5.3250937 5.567637 5.5201025 5.4041824 5.550706 5.8174863 5.615359
1370329_at 9.193339 9.19843 9.342333 9.453395 9.153457 9.154828 9.446322 9.147117 9.080674 8.946423 8.820255 8.585157
1370330_at 7.207563 6.9289503 6.7450094 6.939716 6.96903 6.975703 7.0487714 6.937497 6.9946113 6.858571 6.928168 6.790902
1370331_at 7.7565365 7.8722334 7.901142 7.387685 7.832711 7.7302756 7.4790926 7.548304 7.4587855 7.224291 7.4892564 7.406561
1370332_at 5.3751097 5.162481 5.187828 5.174478 4.9945717 5.391292 4.989985 5.18622 5.236371 5.063963 5.208152 5.0121174
1370333_a_at 13.281442 13.297721 13.3703785 13.358742 13.275487 13.321085 13.288764 13.342208 13.308445 13.013295 13.040044 13.137045
1370334_at 9.022499 8.733688 9.027189 9.569067 9.103024 9.19894 9.6088295 9.187475 8.616718 9.3176365 9.536207 9.480446
1370335_at 7.574075 7.94049 7.7535434 7.8384957 7.6904655 7.539496 7.6371818 7.698998 7.4782753 7.508572 7.514001 7.489996
1370336_at 11.095402 10.602927 10.723961 10.302204 11.191859 10.525757 9.985792 10.876928 9.925018 9.894736 10.807908 11.376671
1370337_at 8.052257 8.010272 7.915393 8.021763 8.025211 7.930292 8.15543 8.070412 7.9734926 7.926154 7.816112 7.8417587
1370338_at 3.4593828 3.5862563 3.474472 3.5538726 3.3390052 3.5388186 3.8494072 3.4141855 3.6236773 3.3298256 3.5013359 3.4908595
1370339_at 10.030026 10.094005 10.159738 10.026795 10.05644 10.126772 10.168425 10.104242 9.981479 9.95971 10.131242 10.003827
1370340_x_at 9.136677 9.123779 9.274422 9.114097 9.175868 9.198944 9.102271 9.228376 9.165692 9.150877 9.165814 9.143594
1370341_at 3.4021714 3.341911 3.7555687 3.5593956 3.4890711 3.627695 3.5571918 3.481539 3.4099307 3.6046245 3.5841532 3.478399
1370342_at 3.6282454 3.9932618 3.5703988 3.33764 3.4215221 3.4664984 3.764501 3.404259 3.6881995 3.484616 3.5964825 3.3401525
1370343_at 6.8425803 6.820044 6.7602086 6.592043 6.8009844 6.728877 6.967373 6.500819 6.898133 6.8763385 6.8727074 6.435112
1370344_at 7.801928 7.901715 7.9534826 7.779345 8.01742 7.6970487 8.103638 8.1859 7.8508472 7.827313 7.7532454 7.5965533
1370345_at 6.2244854 5.8412805 6.304329 5.891387 6.650696 5.8987093 6.0446186 6.165637 6.753498 5.5759687 5.452344 5.2640867
1370346_at 5.869738 5.6441045 5.976796 5.74378 5.8001633 5.629093 5.842605 6.1848097 6.1916394 5.2975097 4.9085546 4.982317
1370347_at 5.31757 5.260427 5.256758 5.190708 5.087387 5.361461 5.2806535 5.1593604 5.322814 5.182901 5.1590996 5.3598995
1370348_at 10.455358 10.295134 10.327179 10.235757 10.007252 10.26202 10.405225 10.2216215 10.144029 10.230573 10.5799675 10.660245
1370349_a_at 14.095714 14.116065 14.103697 14.0865345 14.164835 14.059507 14.049864 14.091618 14.107822 14.113971 14.044225 14.004322
1370350_x_at 12.150688 11.553101 12.157363 11.77084 12.394604 12.065527 11.509691 11.749184 11.674031 11.530413 10.363572 12.601342
1370351_at 8.80714 8.625875 8.654905 8.564943 8.586798 8.764151 8.716879 8.725652 8.574097 8.531171 8.584721 8.580128
1370352_at 11.962264 11.746247 11.685743 11.838968 11.949458 11.847362 11.803123 11.832596 11.815903 11.554258 11.23616 11.447344
1370353_at 7.852259 7.9648166 8.159182 7.788601 7.8579903 7.6532645 7.8181334 7.867132 8.004044 7.7757616 7.666743 7.894003
1370354_at 8.081921 8.000351 7.9346266 8.04516 8.0019245 8.000296 8.046751 8.076958 7.97237 8.09181 8.0604515 7.954065
1370355_at 11.535585 12.312975 12.124162 11.717875 12.54387 12.250227 11.786893 12.419997 12.348173 10.897017 9.936731 12.424436
1370356_at 7.0703526 7.355893 7.1923714 7.292906 7.3704715 7.2650204 7.260004 7.080484 7.586998 7.31168 7.172532 7.2395725
1370357_at 7.80962 7.833205 7.819986 7.9265614 7.909468 7.937843 7.910559 8.018013 8.100256 7.9153094 7.96594 7.9379134
1370358_at 8.395285 8.371934 8.391317 8.466637 8.490302 8.376021 8.571372 8.591742 8.451022 8.271992 8.491146 8.480428
1370359_at 12.646322 12.653116 12.688701 12.772224 12.812405 12.659771 12.682569 12.764658 12.733285 12.697939 12.640412 12.50967
1370360_at 9.144884 8.553943 8.973074 8.735946 8.805734 8.679438 8.867278 8.671054 9.011061 8.804875 8.598198 8.944231
1370361_at 4.625517 4.709648 4.7111754 4.5224986 4.764269 4.6954765 4.5995345 4.4997826 4.4255195 4.659499 4.493751 4.5004854
1370362_at 6.825415 7.0304594 6.9154835 6.857509 6.9026074 7.158035 7.2651496 7.0836916 6.899798 6.988285 7.0702224 7.0771403
1370363_at 12.086407 12.069337 11.9882965 12.146486 11.543119 12.268792 12.577836 11.864727 11.983841 12.750619 12.035514 11.567459
1370364_at 7.436915 7.43906 7.6277504 7.491803 7.5027018 7.5517693 7.508403 7.4103875 7.4131746 7.7072654 7.3957024 7.423788
1370365_at 8.639874 8.536931 8.597038 8.543522 8.6162815 8.671434 8.625711 8.65238 8.625173 9.201906 8.875916 9.069322
1370366_at 10.232013 10.018105 10.373134 10.092428 10.185251 10.179784 10.240049 10.214311 10.122146 10.136175 10.228849 10.052145
1370367_at 4.078044 4.420404 4.4590163 4.4265738 4.3636293 4.586341 4.5055513 4.2806973 4.3221297 4.423813 4.634692 4.448603
1370368_at 6.8112617 6.886966 6.8720627 6.8771186 6.830269 7.055336 6.9158173 6.8246713 6.960456 6.8649044 6.9711814 6.79174
1370369_at 6.237583 6.329602 6.5188694 6.384784 6.09266 6.3325696 6.1209 5.960045 6.0631013 5.8542747 5.886918 5.9343386
1370370_at 8.207226 8.087565 8.143319 8.193809 8.071984 8.178153 8.071707 8.174197 8.253323 8.308672 8.247673 8.0364895
1370371_a_at 8.995599 8.835117 8.618869 9.004737 8.921382 8.835597 8.818042 9.102158 8.859658 8.65954 8.865675 8.782811
1370372_at 4.209382 4.4597936 4.3760796 4.252188 3.9401312 4.516078 4.269582 4.504938 4.3542275 4.5070057 4.3671775 4.449545
1370373_at 5.5685635 5.780544 6.020509 5.6238284 5.9648204 6.0602007 5.803887 6.058097 5.783109 5.9294643 6.0014277 5.924201
1370374_at 8.235672 8.434851 8.31164 8.552065 8.436232 8.0221195 8.259827 8.205393 8.496017 7.5655766 7.5687833 7.615626
1370375_at 11.500234 11.527594 11.525365 11.519996 11.459212 11.425525 11.758415 11.534661 11.456612 11.054434 11.183853 11.422382
1370376_a_at 8.178347 8.25494 8.17753 8.378361 8.251848 8.350332 8.215946 8.218723 8.163806 8.346227 9.296011 8.661863
1370377_at 12.705538 12.743057 12.941213 13.048478 13.040151 12.984873 12.8194275 12.995231 12.652779 13.171378 13.050138 13.023534
1370378_at 12.28608 12.290998 12.247766 12.33509 12.303204 12.359319 12.265945 12.343097 12.438469 12.317049 12.203674 12.387942
1370379_at 5.5895705 5.9378014 5.7205405 6.0472383 6.0191064 5.6644845 6.091503 6.0180707 5.9270105 5.830451 5.8615937 5.7612696
1370380_s_at 7.0510774 6.9728537 6.970483 6.9758463 6.733083 6.760813 6.9399524 6.908557 6.855871 6.8759866 6.9826846 6.674992
1370381_at 10.794982 10.731628 10.516744 10.448829 10.301382 10.23116 10.495249 10.632019 10.414575 10.375151 10.544879 10.745783
1370382_at 3.5775514 3.454565 3.4248068 3.5382009 3.3096933 4.697657 3.4282892 3.2569492 3.3123982 3.2241223 3.3255835 3.2080956
1370383_s_at 8.526772 7.984997 8.527656 8.055952 7.8594804 8.371113 7.9045544 7.2133975 7.9746532 6.7796807 7.358751 6.8170557
1370384_a_at 5.104813 5.130947 5.938236 5.3078003 6.9192753 4.937055 4.57755 7.9494543 6.0342774 5.3518324 7.580622 9.525139
1370385_at 5.4782925 5.475607 5.398847 5.3880386 5.900388 5.4293585 5.201997 5.3830733 5.4380445 5.4902096 5.5978527 5.5609264
1370386_at 7.5787044 7.718273 7.6805115 7.4572935 7.6130667 7.8026953 7.6573887 7.5925922 7.692175 7.62014 7.6025686 7.4789057
1370387_at 11.611466 11.154735 11.370835 11.624609 11.08121 11.355207 11.634972 11.584506 11.491433 9.676762 10.85732 10.922961
1370388_at 3.915418 3.8228693 4.0977883 4.239144 4.0229683 4.0820994 3.9683156 4.122726 3.688152 4.29808 4.1081343 4.185746
1370389_at 3.6337292 3.938597 3.8703365 4.0320582 3.675395 3.8182428 3.7695882 3.9516444 3.7178583 3.563282 3.8131628 3.7732987
1370390_at 4.622857 4.869623 4.792559 4.6990533 4.630009 5.0327277 4.8478117 4.9457073 4.8650174 4.95436 4.718686 4.9183927
1370391_at 5.0438886 5.0942783 5.07431 4.9554405 5.2667866 5.0249753 5.0525665 5.1717763 4.7997456 5.2858696 5.269264 5.0917997
1370392_at 4.867158 5.1650906 5.140797 5.108425 5.257987 5.273243 5.409683 4.918035 4.7781343 5.1753907 5.3036814 5.189799
1370393_at 5.44753 5.382643 5.368132 5.373119 5.4459543 5.41005 5.6714373 5.5442324 5.7833743 5.3261113 5.3140345 4.9507265
1370394_at 4.816931 6.7179604 6.902968 7.791736 6.0444183 7.608401 6.36073 5.2932215 6.023426 5.079009 5.0518446 4.9332747
1370395_at 6.532464 6.6464744 6.722299 6.694687 6.666997 6.734593 6.747276 6.6696 6.681615 6.7671924 6.5847745 6.878934
1370396_x_at 14.109017 14.079637 14.132078 14.113491 14.126751 14.145678 14.077094 14.059334 14.121622 14.076146 14.056952 13.916375
1370397_at 12.237853 11.925101 12.023825 12.073892 12.011108 11.979871 11.932509 11.834488 11.921272 12.435694 12.3029995 11.683878
1370398_at 6.2669125 5.8979735 6.1105275 6.285948 6.4837465 6.198801 5.9885554 6.3973136 6.216205 6.074836 6.1391335 6.2053437
1370399_at 7.0886593 7.278563 7.0961633 7.50877 7.592859 7.2507787 7.557194 7.682938 7.601611 7.5731688 7.097022 7.063019
1370400_at 5.5930495 5.419637 5.7674136 5.3800364 5.5449357 5.41007 5.591483 5.469001 5.228167 5.2568626 5.6950583 4.989604
1370401_at 3.7334778 3.6755211 3.8208518 3.8977733 3.6872327 3.9529252 3.6760254 3.705168 3.8410616 3.848057 3.9602995 4.0489807
1370402_at 7.630453 7.6022406 7.674217 7.5242586 7.478679 7.6804385 7.4774995 7.62463 7.463854 7.442333 7.6976986 7.7809315
1370403_at 4.6799526 4.79824 4.7418346 4.8444076 4.811284 4.8551927 4.7291927 4.8049088 4.5929494 4.9338946 5.305591 5.2602406
1370404_at 3.8239217 3.9582078 4.017696 3.8711617 3.879076 4.0243845 3.7168849 3.920981 3.7700093 3.809447 3.9000258 3.9499674
1370405_at 3.6994507 3.5224068 3.6032865 3.6693375 3.6889508 3.577587 3.6772363 3.8295474 3.5713866 3.6835206 3.4163954 3.6517296
1370406_a_at 3.573539 3.566887 3.8278248 3.4034922 3.4220657 3.5049398 3.5512404 3.5230372 3.6312873 3.7318969 3.7205086 3.5975664
1370407_at 9.190086 8.78384 9.029679 8.778442 8.901392 8.912485 8.900459 8.874274 9.07946 9.041881 8.994209 8.868181
1370408_at 4.622857 4.7374163 4.633223 4.9982133 4.4320946 4.597529 4.430677 4.4492674 4.509266 4.68555 4.6900535 4.852887
1370409_at 4.5186396 4.744256 4.6816883 4.5414934 4.572855 4.887902 4.558469 4.673517 4.4048433 4.541563 4.588705 4.699844
1370410_at 3.9358003 4.16226 3.965632 3.9792647 4.00992 4.20757 3.8163784 4.053555 3.8362124 3.8757362 3.9894795 4.19164
1370411_at 5.788897 5.637509 5.577425 5.9572883 5.4114428 5.8801727 5.6436515 5.6998773 5.583481 5.502577 5.3821225 5.859173
1370412_at 4.35787 3.9079187 4.0826864 4.0079517 4.040513 4.161216 3.991362 4.131098 4.0191727 4.094079 4.038542 3.877275
1370413_at 6.6709566 6.5240884 6.540725 6.6110253 6.7406116 6.6608963 6.657562 6.6176195 6.761792 6.726198 6.743834 6.533544
1370414_at 9.380477 9.217825 9.233828 8.920247 9.127284 9.069588 9.016382 9.092777 8.843025 8.983147 9.10617 9.175725
1370415_at 5.8532367 5.9811344 5.932265 6.0013766 5.661537 5.4371204 5.7158604 5.7546186 5.721613 5.7774897 5.522378 5.9447174
1370416_at 4.7453175 4.785769 4.718667 4.625565 4.8231936 4.801219 4.697483 4.9385614 4.7109003 4.946952 4.917083 4.71885
1370417_at 4.465433 4.214818 4.400044 4.414529 4.574302 4.381502 4.1390777 4.4193892 4.279168 4.3345904 4.558386 4.13019
1370418_s_at 5.3511667 5.3787036 5.5149755 5.3846283 5.370713 5.280894 5.3048306 5.508283 5.164537 5.2279177 5.5519757 5.4254904
1370419_a_at 5.447076 5.4513063 5.5699015 5.5409393 5.5000496 5.46819 5.566037 5.5339985 5.4337344 5.578474 5.526208 5.5988016
1370420_at 11.901603 11.631635 12.227866 11.748907 12.154261 11.721435 11.280195 12.913421 12.496378 11.269512 12.551326 12.824034
1370421_a_at 5.6725707 5.8925815 6.21745 5.9458284 5.915028 5.882562 5.9623165 6.228466 5.7182193 6.0523176 5.904201 6.119531
1370422_at 7.147275 6.8778157 6.672364 6.5908513 6.883698 6.696126 6.624005 6.3383856 6.6044145 6.6272144 6.8516326 6.799884
1370423_at 5.807814 5.5670257 6.0534744 5.5626683 5.917109 5.5111904 5.371388 5.7009435 5.724761 5.658204 5.918008 6.0087833
1370424_at 3.8437495 3.8976498 3.911205 3.8932726 3.9385822 4.0442944 3.8376913 3.9114547 3.844524 4.037781 4.0794134 3.904997
1370425_at 12.689508 12.615925 12.758531 12.862405 12.520007 12.538557 12.802682 12.425089 12.644116 12.123817 11.806901 11.789783
1370426_a_at 10.879823 10.71884 10.775828 10.938635 10.98888 10.849683 10.867872 10.764437 11.116253 11.017104 10.682975 10.634385
1370427_at 5.3906097 5.4185014 5.41603 5.122677 5.113735 5.1158524 5.465869 5.272647 5.2500105 4.860715 5.156616 5.4085145
1370428_x_at 12.423542 11.828135 12.14625 12.2765045 12.2768545 11.362731 12.312578 12.305172 11.263264 12.058393 11.845627 11.139279
1370429_at 9.930729 9.466696 9.943411 9.825122 9.718106 8.979751 9.801695 9.860859 8.866408 9.382396 9.784449 9.045375
1370430_at 4.937372 5.3048096 5.064538 4.8644876 4.9345193 4.8398533 4.956999 5.249837 4.8919716 4.8192434 4.86279 5.0105877
1370431_at 4.045668 4.344614 4.2263074 4.3273287 4.138789 4.1981697 4.1402245 4.365618 4.1636276 4.272109 4.361704 4.1431093
1370432_at 3.2714396 3.4725363 3.269828 3.4294186 3.6191204 3.5350149 3.6316786 3.4134367 3.5863562 3.2726448 3.5163898 3.517214
1370433_at 10.37145 9.147914 10.258476 10.06718 10.255778 10.359752 9.349958 10.222156 9.123183 9.817715 9.43678 9.836105
1370434_a_at 3.479463 3.4239383 3.3243673 3.360357 3.3554647 3.4171543 3.582505 3.593491 3.6994805 3.6965535 3.500446 3.4246347
1370435_a_at 7.4039207 7.412177 7.361932 7.128846 7.4408326 7.428632 7.4862547 7.3587804 7.651869 7.4102435 7.143036 6.99952
1370436_at 6.56082 5.8223276 7.45339 6.9371443 7.096313 6.7307796 5.1824937 6.6156025 7.0175366 8.11506 8.663829 8.870884
1370437_at 6.6571345 6.4683266 6.295846 6.673056 6.8783903 6.4846497 6.560025 6.563208 6.721423 6.605999 6.415967 6.2834253
1370438_at 5.3341384 5.4502115 5.236233 5.374047 5.481203 5.312236 4.9750676 5.349132 5.205406 5.4613624 5.4859705 5.591005
1370439_a_at 3.25136 3.4715135 3.4441762 3.48486 3.401771 3.3654463 3.6044974 3.5671668 3.325338 3.147363 3.4900463 3.3579721
1370440_at 7.586729 7.565295 7.2830653 7.488836 7.5018225 7.433045 7.59772 7.2536125 7.49139 7.375311 7.4354606 7.5508475
1370441_at 3.8090649 3.6615453 3.9256518 3.77054 3.3624456 3.8247216 3.838811 3.674273 3.836074 3.6571188 3.8829148 3.699906
1370442_at 3.3383572 3.4081285 3.4570308 3.2607427 3.1937664 3.162928 3.276142 3.2722867 3.3615537 3.3109396 3.2671392 3.1040246
1370443_at 7.2820425 7.3091927 7.304073 7.276084 7.3690157 7.2853107 7.426414 7.1885633 7.351335 7.464504 7.365024 7.4573464
1370444_at 4.4158645 4.4445744 4.6429105 4.514069 4.6098995 4.7589893 4.120254 4.5090485 4.5331993 4.8917675 4.6366444 4.6529665
1370445_at 6.4112973 6.5169067 6.396111 6.42958 6.369848 6.919073 6.4280524 6.4507837 6.2096033 6.8251266 8.3622265 7.543752
1370446_at 6.7261443 6.898101 6.778441 6.852145 6.812033 6.9905567 6.6326075 6.8537865 6.948593 6.954923 6.8078237 6.8645587
1370447_at 4.7982836 4.7001 4.7542667 5.0537167 5.0011435 4.689723 4.824356 4.747179 4.5971136 4.838751 4.844617 4.800332
1370448_at 4.563212 4.3077407 4.5799007 4.484777 4.4909153 4.477603 4.382078 4.3304167 4.410345 4.170952 4.4990797 4.2307763
1370449_at 8.23838 8.220747 8.17474 7.989093 7.9279137 8.023311 7.877887 7.9562874 7.6734457 7.7075386 7.8766446 7.801395
1370450_at 4.324716 4.3375974 4.333187 4.3310556 4.478508 4.2978954 4.530822 4.3106203 4.412364 4.574229 4.7874374 4.519999
1370451_a_at 5.0833592 4.8187666 5.272632 4.9108677 5.0255265 5.080243 5.2244706 4.9930844 5.3315573 5.121982 4.770214 5.0888186
1370452_at 3.7493258 3.8536217 3.7331064 4.0890884 3.8167362 3.7168543 3.940624 3.7524543 3.8373096 3.8674467 3.8413913 3.8796434
1370453_at 4.611138 4.7743707 4.8871145 4.7551827 4.774196 4.982555 4.7816377 4.540173 4.873117 4.8442006 4.837118 4.87803
1370454_at 4.52298 4.6593 4.450407 4.7299805 4.6439366 4.762262 5.11446 4.699911 4.6685743 4.462562 4.71341 4.490552
1370455_a_at 3.2628226 3.2631724 3.234739 3.0742917 3.121049 3.0260842 3.2525883 3.1859083 3.1236892 3.18246 3.057394 3.2163885
1370456_at 3.7883213 4.0959806 4.030736 3.8886764 3.8392928 3.9809082 3.8070192 3.9036667 3.978181 3.813256 3.9906628 4.040379
1370457_at 4.1622972 4.0843616 4.172308 4.019201 4.1337614 4.0902824 4.1472416 4.1763043 4.03699 4.201314 4.3696103 4.1281257
1370458_at 4.439721 3.93998 4.2185106 4.096143 3.9253902 4.249291 4.0571456 4.091298 4.162196 4.199551 4.272402 4.3475347
1370459_at 3.9393067 3.8960056 3.9128852 4.021681 3.9011874 4.0279303 3.7728112 3.6757166 3.9976146 3.872451 3.9857712 3.880575
1370460_at 7.503124 7.6849957 7.1316395 7.8061266 7.747224 7.4478064 7.9127073 7.709013 7.8220057 7.712312 7.8200593 7.709868
1370461_at 4.9797063 5.003629 5.231946 5.193219 5.072721 4.973353 4.998168 5.4454007 5.694826 4.9627337 5.0882254 5.2608037
1370462_at 4.926304 4.734668 4.8704605 4.876938 5.341126 4.6801863 4.666414 5.096056 5.4050436 4.239665 4.366003 4.407276
1370463_x_at 5.882423 6.067102 5.926072 5.8095975 6.0016446 6.9522953 5.8838987 6.147347 7.9972267 7.1679034 6.438048 6.9613543
1370464_at 5.4291706 4.943463 4.9453745 4.7959228 5.381632 5.288385 4.896226 5.9650807 5.552165 5.2733445 6.1734858 6.116908
1370465_at 5.4428806 5.1145334 4.9845877 4.6087685 5.1657796 4.9457607 5.0850663 5.6815033 5.1944346 5.0486064 5.942635 5.814508
1370466_at 3.7420743 3.8988636 4.1484585 3.907411 3.7880263 4.1763477 3.8231719 4.043772 4.0626903 3.8443754 3.895559 3.9802158
1370467_at 4.4504137 4.634675 4.6240664 4.561427 4.4745183 4.743636 4.524818 4.526452 4.559872 4.6043096 4.451735 4.294461
1370468_at 3.276793 3.260099 3.3727348 3.1585038 3.1719055 3.2178001 3.4591334 3.2859242 3.3232415 3.1790876 3.2379277 3.2617288
1370469_at 5.3947616 5.494531 5.6967716 5.6862073 5.4948616 5.6562023 5.769387 5.7891536 5.3321724 5.612025 5.6945553 5.466669
1370470_at 3.8451462 3.9118757 3.9749768 3.8888352 3.9792871 3.966978 3.7971442 3.7145545 3.935248 4.1583185 4.3993516 3.7628183
1370471_at 3.6570163 3.7349775 3.867414 3.5254188 3.41409 3.853881 3.670749 3.6597807 3.490959 3.7197826 3.8699756 3.8309088
1370472_a_at 4.58023 4.7713594 4.762054 4.5184135 4.7259464 4.7642994 4.8657074 4.3915253 4.590048 4.731385 4.7874374 4.6496468
1370473_a_at 6.272495 6.365999 6.4238987 6.4136143 6.2798886 6.203246 6.3314805 6.365641 6.1892967 6.4072385 6.3096576 6.2494407
1370474_at 6.0425024 5.829583 5.6630597 6.350777 6.0362167 5.4388003 5.7373047 5.5930114 5.5084686 5.469088 5.192794 5.8677645
1370475_at 13.318017 13.182338 13.174877 13.217028 13.151505 13.126504 13.263062 13.292899 13.279025 13.001441 12.895525 13.017979
1370476_at 7.0225196 7.163715 7.322524 7.014419 7.0665283 7.150643 7.1029735 7.208972 7.051708 7.414659 7.126629 7.0321355
1370477_at 3.4096131 3.7416632 3.5547795 3.6705427 3.546043 3.6754446 3.694931 3.5503893 3.5612082 3.4461777 3.4486508 3.7359197
1370478_at 5.1949267 5.948872 5.6956825 5.8838954 5.895683 5.713562 5.306068 5.7959356 5.5621014 5.6122537 5.794623 5.5214243
1370479_x_at 13.6322365 13.485534 13.621997 13.604635 13.325094 13.42012 13.656496 13.435069 13.549001 13.419516 13.081467 13.241015
1370480_at 3.8060775 3.850335 3.8410394 4.1015167 3.773383 4.1880226 4.0009956 3.760055 3.9980433 4.028203 3.983986 3.886213
1370481_at 4.8384047 5.1272297 5.3315406 5.5581408 5.2450705 5.35671 4.9545245 5.271287 5.395877 5.3961434 5.5805078 5.415583
1370482_at 5.1091127 5.0839033 5.545558 5.3628836 5.402582 5.456111 5.3065815 5.3442774 5.1714373 5.1510935 5.3989334 5.3319263
1370483_at 3.8849573 3.887513 3.9662366 4.037574 3.929537 3.8198612 3.7517686 3.8501363 3.7838843 3.7501929 4.1764402 3.8254135
1370484_at 4.973844 5.017214 4.9451957 5.084334 5.0242963 5.0893946 4.9219556 4.964607 4.9953146 5.014726 5.0843534 5.265621
1370485_a_at 4.9175487 4.284957 4.215405 4.6871047 4.572482 4.7267222 4.90075 4.3477707 4.5010915 4.727447 4.6415753 4.2943974
1370486_a_at 5.2094345 4.9489055 5.5137696 5.1831846 5.0352306 5.461622 5.306871 5.124325 5.013412 5.4764576 5.57267 5.534552
1370487_a_at 5.844135 5.544049 5.7328253 6.049045 6.0340242 5.658665 6.0082216 5.90903 5.9485517 6.1070023 5.815251 5.9672523
1370488_a_at 5.83781 5.6014805 5.331009 5.778672 6.0266223 5.5663795 5.861973 5.6112885 5.8874345 5.693943 5.5350666 5.9608383
1370489_a_at 3.9518955 3.90124 3.9423895 3.9465199 4.234717 3.9948852 3.99794 3.858623 3.8545969 4.097761 3.8978016 3.9511561
1370490_at 3.9980748 4.190885 3.9522524 4.1536317 4.145347 4.395314 4.0421963 4.0587273 4.086524 4.268151 4.236041 4.1265397
1370491_a_at 5.5187354 5.484894 5.640138 5.513805 5.6507835 5.754815 5.247579 5.430855 5.3698792 5.1088133 5.1090755 5.465727
1370492_a_at 4.4794264 4.687493 4.6308885 4.617185 4.447402 4.704875 4.449229 4.4487677 4.4996943 4.4895334 4.7943916 4.7134542
1370493_a_at 4.068407 3.6223702 3.5002673 3.4830666 3.5462778 3.6844106 3.695399 3.4872506 3.6182384 3.6359942 3.8228915 3.6146572
1370494_at 4.2272367 4.0993414 4.315034 4.2135077 4.141509 4.430929 4.1869946 4.073718 4.2861023 4.4690447 4.534895 4.4693956
1370495_s_at 13.301286 13.380287 13.375107 13.246916 13.397129 13.251021 13.182057 13.249671 13.424273 13.42277 13.161757 13.121154
1370496_at 12.837702 12.880935 12.697763 12.750588 12.799125 12.73601 12.845133 12.737706 12.805198 12.815814 12.62629 12.726611
1370497_at 3.8374598 4.106531 4.1366873 4.0678988 4.077943 4.024193 3.8977528 3.9982543 4.086222 4.13394 4.1594477 4.1514444
1370498_at 3.4045038 3.3351903 3.428687 3.3759615 3.4214008 3.5468347 3.2748668 3.4893982 3.3762176 3.2636328 3.4828677 3.417908
1370499_at 4.4929657 4.3573985 4.403389 4.6960874 4.2277207 4.4150224 4.1764355 3.8647876 3.8830833 3.9005883 3.682097 3.9994447
1370500_a_at 3.7268858 3.8811226 4.0573707 3.7099297 3.8083913 3.769221 3.8205333 3.6171758 3.7193115 3.6347268 3.568928 3.705372
1370501_at 9.390081 9.340598 9.358083 9.433159 9.533331 9.424133 9.432288 9.340701 9.439437 9.46121 9.320186 9.507139
1370502_at 4.477849 4.0876055 3.8822637 4.1834726 4.030966 3.894759 4.1792936 3.9933817 4.130742 3.970429 3.8210528 4.0268598
1370503_s_at 4.4977 4.319168 4.337604 4.292637 4.1744986 4.3951807 4.1663523 4.31559 4.0680537 4.2177134 4.426617 4.247044
1370504_a_at 5.7580504 6.054009 6.09206 5.8881097 6.0170574 6.0703435 5.9267592 6.0235825 6.121363 5.895193 5.977999 5.8686986
1370505_at 6.2902594 6.0805135 6.2158027 6.0963063 6.210111 6.3312535 6.4576674 6.455115 6.323608 6.0825443 6.277943 6.2517776
1370506_at 6.8538938 7.0133157 6.819037 6.627966 6.651602 6.760386 6.8388786 6.7447057 6.7171307 6.507551 6.3219867 6.5062146
1370507_at 6.213684 6.2757607 6.011406 6.0377674 6.0485353 5.8259916 6.072906 5.915319 6.1079526 6.0926538 5.781406 5.9255576
1370508_a_at 4.998538 5.0943146 5.1010075 4.967073 4.9415054 5.0726857 4.8483195 4.947599 4.8775754 4.956224 5.3229127 5.1442556
1370509_at 7.815145 7.498655 7.619507 7.5740724 7.7761827 7.6599417 7.5952373 7.732921 7.6600156 7.7927504 8.025978 7.650112
1370510_a_at 8.007443 7.7456746 7.7477126 7.8145833 7.7086353 7.646956 7.939112 7.890109 7.810137 7.8424706 7.92681 7.715308
1370511_at 13.841844 13.895763 13.771444 13.913029 13.948357 13.923838 13.91437 13.919857 13.939119 14.043601 14.040116 14.071324
1370512_at 7.5924144 7.4273505 7.4009185 7.5462456 7.469601 7.278191 7.371703 7.541949 7.3655725 7.2526402 7.5171757 7.6199303
1370513_at 3.5638113 3.7219422 3.3514078 3.2939823 3.502351 3.5691833 3.6220431 3.4695742 3.4684942 3.3867016 3.5783281 3.602524
1370514_a_at 3.443524 3.4253156 3.5847561 3.3889763 3.6266663 3.5523605 3.4636383 3.469505 3.4923334 3.607908 3.5253654 3.39868
1370515_x_at 3.7908728 4.0314727 4.361075 4.088939 4.0621953 4.1154675 4.3122773 4.1344357 4.0338655 4.05735 4.095678 4.1016726
1370516_at 6.508613 6.218491 6.267395 6.2053485 6.0791087 6.183011 6.376679 6.388614 6.0284457 5.8994117 6.555779 6.219547
1370517_at 3.6381278 3.4746232 3.5169413 3.733834 3.6088557 3.5412242 3.5999336 3.7064617 3.421479 3.6027255 3.5819476 3.616816
1370518_a_at 3.89103 3.8992157 3.893306 4.057501 3.977082 3.8026657 3.8979049 3.7903895 3.8271916 3.9619224 3.9163113 3.8597708
1370519_at 4.1787763 4.4507003 4.345183 4.492385 4.25352 4.384961 4.4728446 4.2528186 4.2100472 4.2273154 4.322466 4.3176475
1370520_at 4.369115 4.7028937 3.9190967 4.3345437 4.574308 4.422108 4.581232 4.2402616 4.756453 4.1416283 4.0152144 4.461946
1370521_at 6.440266 6.6354723 6.5026016 6.38305 6.369901 6.4240007 6.473705 6.6452684 6.4757648 6.6092257 6.6149344 6.5963645
1370522_at 9.089403 9.098374 8.9983 8.987895 8.937867 9.1312685 9.183449 9.123613 9.051017 9.053716 9.004191 9.148974
1370523_a_at 8.749641 8.439941 8.401959 8.497126 8.587951 8.41788 8.553148 8.4161415 8.626467 8.467428 8.357795 8.347591
1370524_at 9.586298 9.420321 9.4289255 9.570833 9.566331 9.461871 9.633799 9.366556 9.569889 9.584042 9.35754 9.446335
1370525_at 8.583418 8.343243 8.269102 8.252909 8.357168 8.561846 8.548134 8.350649 8.465689 8.4306965 8.32995 8.262735
1370526_at 6.6239777 6.648437 6.4600844 6.684972 6.333912 7.490592 6.1026006 6.365641 6.417725 6.700578 5.996999 7.7088566
1370527_a_at 8.56252 8.354723 8.423622 8.460936 8.532803 8.471249 8.804668 8.691247 8.641273 8.45531 8.513911 8.294033
1370528_at 6.5085773 6.4159536 6.6315527 6.605909 6.563614 6.5194755 6.346661 6.6195993 6.5898647 6.6797895 6.5056453 6.5869794
1370529_a_at 7.5920997 7.453612 7.2368917 7.3075275 7.580041 7.371024 7.659457 7.709043 7.567192 7.1385927 7.254533 7.2368636
1370530_a_at 8.242071 8.114085 8.077299 8.077262 8.072086 8.031612 8.093932 8.247042 8.1334095 7.575802 7.8578434 7.6579666
1370531_a_at 6.064823 5.6879997 5.736451 5.839002 5.893077 5.7878165 5.949571 5.9415493 5.7743707 5.4004927 5.663828 5.4404516
1370532_at 5.811412 5.712899 5.5517893 5.6393805 5.8726125 5.7441893 5.639916 5.6544266 5.8659587 5.623579 5.650615 5.5611444
1370533_at 4.254454 4.3673773 4.424596 4.353856 4.2306404 4.4087257 4.251009 4.2157526 4.421977 4.200041 4.515264 4.3672733
1370534_at 7.560927 6.894391 7.038406 6.9589043 7.456902 6.847073 6.831406 6.839181 7.0146527 6.8562274 6.8165336 7.033019
1370535_at 4.269166 4.1554475 3.9693239 4.133816 4.012396 3.9091642 4.284877 4.1030645 3.9043334 3.931433 4.198682 4.30879
1370536_at 5.150322 5.1958117 5.0642185 5.4311905 5.6786394 5.290867 5.089868 5.105139 5.682145 5.3858013 5.2954445 5.1771708
1370537_at 7.1333036 7.0921936 7.0471964 7.231229 6.9562488 7.093134 7.189083 7.2193775 7.3552933 7.1838336 6.8915844 6.613643
1370538_at 7.731347 7.7412906 7.6979537 7.209469 7.393216 7.321086 7.5832295 7.7315736 7.689985 7.2859244 7.614926 6.6892066
1370539_at 7.293217 7.322012 7.2985325 6.9657564 7.03555 7.312141 7.211343 6.9919815 7.0828896 7.0816355 7.036516 7.012426
1370540_at 4.310058 4.5236526 4.239454 4.273605 4.65744 4.79726 4.579995 4.19318 4.1348467 4.6661167 4.97157 4.984649
1370541_at 6.4984846 6.806139 6.7548537 7.148787 7.1969037 7.770117 7.028717 6.459371 6.707947 7.620565 7.2362638 7.1256623
1370542_a_at 6.7176466 6.096146 6.4023404 6.6319714 6.935246 6.659302 6.745639 6.4718037 6.2911916 6.4128294 6.6628647 6.425588
1370543_at 7.1249247 7.0904517 6.7503486 7.1297326 7.4002957 7.295378 7.3603945 7.3565745 7.5057654 7.2146063 7.1177735 7.297868
1370544_at 6.0194545 6.0543113 6.008725 5.736692 5.980459 5.960971 6.133819 6.1366057 5.9332066 5.7139487 5.784755 5.71854
1370545_at 4.7955723 4.522848 5.1356797 4.574923 4.6776505 4.886234 4.7811356 4.728577 4.4442005 4.7616963 4.6191597 4.9086895
1370546_at 3.6448781 3.9782245 3.8122518 3.741508 3.7304618 3.7521772 4.018313 3.9114547 3.6713605 3.866526 4.116873 3.9196177
1370547_at 14.026274 13.850144 13.774868 13.915543 13.883665 13.887348 14.007497 13.929649 13.858343 13.99573 14.069554 13.95766
1370548_at 7.63017 8.068099 7.8866186 7.1757183 7.4545226 7.364303 7.737855 8.026917 7.4894996 7.590865 8.832018 7.989547
1370549_at 6.180914 5.9611654 5.9501505 5.782309 5.9751534 5.971205 5.8874736 6.1586194 6.0147405 6.218154 5.9687696 6.0018783
1370550_at 5.567566 5.6105433 5.4935203 5.6548033 5.491214 5.6740613 5.733324 5.6769695 5.655983 5.402064 5.511088 5.3826885
1370551_a_at 6.76188 6.9969773 6.803721 6.99593 6.788859 6.81352 6.7965975 6.7572727 6.6532745 6.928806 7.1150703 6.9819155
1370552_at 5.1361694 5.018137 5.0237904 5.240795 5.4462643 4.990386 4.881234 5.1516066 4.8545647 4.927367 5.393964 5.129118
1370553_at 7.692059 7.520083 7.1085095 7.1776986 7.233744 7.224168 7.4781556 7.68422 7.2572103 6.4752603 6.673207 7.207956
1370554_at 9.266372 9.449442 9.461919 9.292545 9.198975 9.398084 9.261934 9.321579 9.269402 9.334815 9.23352 9.385829
1370555_at 3.9597533 4.0425014 4.340393 3.9727428 3.9072657 4.0430927 4.051602 4.12389 3.974635 3.9738264 4.07724 4.0971203
1370556_at 4.6519475 4.5572457 4.688178 4.590238 4.7457366 4.4314046 4.7431965 4.569941 4.628418 4.808012 4.537364 4.5993533
1370557_a_at 3.7806747 3.774016 4.0027103 3.9154088 3.7244744 3.8404477 3.7225068 3.7900982 3.7593396 3.9613469 4.1525626 3.9821794
1370558_a_at 3.4846618 3.4183233 3.501996 3.2653017 3.4538333 3.1680882 3.2955525 3.2242846 3.4098399 3.341684 3.2303834 3.2167473
1370559_at 3.6358566 3.7675338 3.7861192 3.581209 3.6156163 3.5933373 3.5816772 3.682411 3.647192 3.79957 3.7172794 3.7269778
1370560_at 4.020923 3.852788 4.236595 4.156527 4.4660177 4.1011114 4.148937 4.400956 4.085611 4.076025 4.0551004 4.3176475
1370561_at 3.7804601 3.8778822 4.0525966 4.083129 4.096909 4.0096245 4.0017753 3.7589264 4.019697 3.9088867 4.0774755 3.8074653
1370562_at 4.2391434 4.524344 4.3609114 4.3495607 4.2244387 4.7298512 4.529328 4.295758 4.4791417 4.808666 4.4390244 4.6355658
1370563_at 11.5393505 11.802137 11.797659 11.850657 12.013225 11.59173 11.91688 11.9665365 11.978466 11.726022 11.986562 11.991286
1370564_at 4.40864 4.189939 4.147947 4.2928095 4.0812182 4.4568715 4.3031406 4.270263 4.101469 4.3063483 4.5010824 4.154291
1370565_at 3.8552294 4.0615215 4.409119 4.111795 3.9423537 4.2399435 3.8722568 3.964456 4.18007 4.2556815 4.098832 4.30499
1370566_at 10.179796 10.202474 10.31026 9.674953 10.098934 10.464294 10.258082 9.164887 10.354479 9.836195 9.044556 8.64333
1370567_at 6.673127 6.883583 6.9203224 6.775091 6.723305 6.957861 7.1280684 6.995294 6.837491 6.9051924 6.6938915 7.0209556
1370568_at 5.656617 5.5711565 5.66057 5.735196 5.5151925 5.790599 5.920542 5.8627887 5.4881225 5.7178893 5.8668647 5.686302
1370569_at 4.977176 4.655487 4.960709 5.0438156 5.0477643 5.0781465 4.9558926 4.9494543 4.5412583 4.915924 4.7874374 4.7823997
1370570_at 7.1727104 7.2216053 7.0229316 7.102112 6.996351 7.0654206 7.2244444 7.3456182 7.1364255 6.8160124 6.8159423 6.9584312
1370571_at 4.8531127 4.9515386 5.0619082 4.924209 5.092396 5.072034 5.1347437 4.83415 4.754634 4.9311266 5.1787577 5.0613694
1370572_at 3.7074382 3.6069608 4.065094 3.8516855 3.5406508 3.8234105 3.7554786 3.6814234 3.612489 3.6878343 3.7482011 3.6634889
1370573_at 8.960201 9.044582 8.982426 8.861069 9.062869 8.931774 9.10871 9.172386 9.023391 9.051872 8.915819 8.859728
1370574_a_at 6.5234456 6.392889 6.40527 6.503612 6.4556 6.353689 6.5487843 6.1420207 6.3631635 6.4624023 6.49926 7.0490317
1370575_a_at 9.141804 8.969109 8.8220215 8.843951 8.918988 8.888374 8.721819 8.873426 8.823585 8.923447 8.879061 9.043565
1370576_at 5.7674513 5.6244307 5.556523 5.814724 5.583831 5.938157 5.6714373 6.020867 5.771075 5.5516324 5.4860497 5.8119564
1370577_at 6.6487775 6.898648 6.711263 6.732553 6.913907 6.8563957 7.053273 6.7657576 7.052114 6.83742 7.1535635 6.945251
1370578_at 6.8232975 7.00234 6.845512 6.90264 6.836724 7.015561 7.1148863 7.1211176 6.8692417 7.455567 7.1991887 7.219789
1370579_at 8.81764 8.977976 8.938488 8.971121 9.002392 8.923691 9.163164 8.761208 8.975721 8.966755 8.989386 8.833111
1370580_a_at 13.415684 13.390433 13.437192 13.498928 13.524204 13.477767 13.569671 13.569671 13.551251 13.643164 13.610366 13.692326
1370581_at 3.703506 3.8758574 3.9838145 3.705959 3.8013215 3.818367 3.8358471 3.814252 3.7583966 3.9394572 4.0121083 3.8878481
1370582_a_at 3.3743916 3.349737 3.5917783 3.2924862 3.535621 3.3654518 3.4774327 3.419901 3.4026551 3.3241796 3.4163954 3.3044753
1370583_s_at 6.4230638 5.953428 5.64681 5.502734 6.5643673 5.638976 6.169276 6.630586 5.949366 6.518999 6.8639216 6.8547454
1370584_a_at 5.2676115 5.551636 5.223029 5.1256294 5.3018656 5.2247643 5.685451 5.479956 5.091095 4.63599 5.2726912 5.465957
1370585_a_at 6.5683055 6.4492517 6.5546274 6.785519 5.9513397 6.274399 6.3288026 5.9628806 6.0949893 6.1571603 6.2278233 5.9745264
1370586_a_at 5.7222652 5.9427853 5.8486547 6.0339637 5.6584473 5.9138174 5.7207403 5.6631155 5.880229 5.768856 6.049824 5.936452
1370587_at 4.714225 4.8353004 4.78699 4.865012 4.7784634 4.909033 4.9726477 4.8315225 4.769334 4.8589935 4.783011 4.9904613
1370588_a_at 4.17091 4.121747 3.9173038 4.2483206 4.0264597 4.20856 4.094146 4.101438 4.233618 4.272312 4.16699 4.416432
1370589_at 5.2865148 5.16199 5.023676 5.2430463 4.979529 5.1782746 5.193661 5.1218987 5.2641077 5.117051 5.2429104 5.0430326
1370590_at 6.996642 7.22931 7.2674804 7.027912 7.2543736 7.233476 7.3112416 7.180826 7.058387 7.0313306 7.189509 7.3315144
1370591_at 7.217623 7.439179 7.3805604 7.4864926 7.5093474 7.3490105 7.5549507 7.5485997 7.518936 7.4193673 7.2366385 7.2431574
1370592_at 7.062605 6.682253 6.4666967 6.31977 7.0952396 6.6478615 6.733527 7.0015554 6.977422 7.4542146 7.9030714 7.1612496
1370593_at 13.533309 13.387091 13.322727 13.64859 13.341975 13.719358 13.820599 13.3813095 13.697704 13.63808 13.698761 13.478927
1370594_at 4.2821608 4.486244 4.6602163 4.647155 4.4687386 4.764016 4.5915117 4.3854065 4.3882637 4.5947666 4.5949306 4.6860886
1370595_a_at 3.4835832 3.5893168 3.750964 3.7148228 3.6434917 3.697634 3.456564 3.6045463 3.5374126 3.5525746 3.7656643 3.809096
1370596_a_at 4.1893454 4.0668707 4.426656 4.2487907 4.0237913 4.161216 4.1873646 4.134207 3.9951584 4.330965 3.9103227 4.4576206
1370597_at 5.88319 6.2081265 6.1295977 6.5441694 6.514143 6.0194187 6.667415 6.867816 6.016705 5.7975454 6.256035 6.4727035
1370598_a_at 3.93752 4.113761 4.3084054 4.195923 4.243703 4.0494313 4.28937 4.3552265 4.311364 4.3189836 4.380831 4.3161545
1370599_a_at 7.2090898 6.9783754 6.9491167 7.083265 7.3556366 7.1035576 7.185075 7.0699286 7.291943 6.8093977 6.8399453 7.190067
1370600_at 5.425298 5.39993 5.0278683 5.4309983 5.71366 5.243556 5.464359 5.69796 5.953678 5.3319225 5.5176086 5.554975
1370601_a_at 4.2289176 4.5447516 4.514411 4.408941 4.3944316 4.3748455 4.2889338 4.5746098 4.709852 4.546155 4.3929586 4.57055
1370602_at 4.262882 4.5702467 4.492896 4.6008453 4.4387455 4.4048977 4.380498 4.417165 4.284853 4.165819 4.1062927 4.801298
1370603_a_at 6.0378327 5.8931313 5.783718 5.7901683 5.8209825 5.4353256 5.7115355 5.4590836 5.647407 5.399501 5.62138 5.326681
1370604_at 3.719901 4.081272 3.96715 3.7519562 3.8735225 4.175764 3.9830077 3.7536151 4.253483 4.47025 4.2468863 3.8597708
1370605_s_at 5.7330265 6.059681 6.2701654 5.461217 6.3019094 6.429922 6.0817814 5.745681 6.4230413 6.896432 6.965633 6.3284807
1370606_at 6.397174 5.888223 5.790083 6.057218 6.1692247 5.6132135 5.6833906 6.03362 6.2341166 5.776452 5.7876205 6.0472994
1370607_a_at 4.319899 4.3173738 4.2823253 4.680723 4.229953 4.515814 4.2892065 4.7231727 4.298399 4.2947197 4.6604347 4.390832
1370608_at 3.6175563 3.5695157 3.7167284 3.7323382 3.5757577 3.642555 3.5989118 3.7858112 3.6004248 3.5883195 3.6475532 3.7395055
1370609_a_at 10.080459 10.15648 10.10268 10.072865 10.033982 10.205337 10.115838 10.131156 10.0073185 10.212545 10.37821 10.242499
1370610_at 4.173691 4.626336 4.6179976 4.426557 4.4739804 4.471985 4.2276073 4.194831 4.457852 4.544728 4.504061 4.480465
1370611_at 5.979949 6.1795664 6.145124 6.128771 6.087861 6.1945515 5.9897366 5.8210635 5.9778347 6.312034 6.203371 6.3141685
1370612_at 5.4657736 5.6660557 5.5785933 5.632071 5.674864 5.871864 5.593194 5.944698 5.6035023 5.7033725 5.953787 5.9181547
1370613_s_at 12.406529 12.307248 12.295361 12.151318 12.127618 12.251629 12.463804 12.334034 12.200727 12.61524 12.573646 12.46482
1370614_s_at 5.4601407 5.6468782 5.853681 5.3681602 5.4463973 5.9740105 5.433119 5.580641 5.6035023 5.6249223 5.784755 5.781209
1370615_at 5.0463676 4.907544 4.8742943 5.0657263 4.8816147 4.9453297 5.099122 4.7942142 4.9639835 5.0046926 5.0897017 4.668684
1370616_at 4.6516256 4.872708 4.8987446 4.6056237 4.78656 4.775178 5.075759 4.7268877 4.6309896 4.8423204 4.8828764 4.9816027
1370617_at 4.559152 4.777753 4.8707066 4.7912245 4.743205 4.7243786 4.5912185 4.6579986 4.6757803 4.944151 4.889925 4.5603647
1370618_at 8.048305 7.9981046 7.738297 7.9329343 8.11782 7.90781 8.097157 7.9684186 8.023236 7.907235 7.5986896 7.7193127
1370619_at 4.892969 5.0156016 5.142443 4.7989016 4.8748455 5.124394 5.0670075 4.9698443 5.0186524 4.969019 5.074268 4.9307985
1370620_at 4.4376593 4.448628 4.484398 4.6400986 4.3849654 4.696417 4.4482255 4.581619 4.407045 4.8221164 4.606519 4.3632812
1370621_at 4.8597913 4.9730363 4.8146405 4.790391 4.9064007 4.890439 5.220949 5.1003394 4.5543795 4.6407046 4.6960125 4.91031
1370622_at 3.9676294 4.4824247 4.0893936 4.464071 4.1234746 4.068207 4.299499 4.1873918 4.0228815 4.367048 4.1034136 3.7809787
1370623_at 6.966418 6.7101946 6.889444 6.7427406 6.8232822 6.4570327 6.7187443 6.642027 6.4823356 6.518714 6.687266 6.69107
1370624_at 4.2960343 4.4941626 4.3506336 4.5217595 4.2061906 4.3956537 4.327896 4.3137474 4.34406 4.2872286 4.6882067 4.397235
1370625_at 3.6863105 3.6998138 3.7617812 3.9811108 3.8636105 3.8546684 3.9050097 3.8278491 3.7745793 3.789395 4.0241766 4.052738
1370626_at 3.4321783 3.2445765 3.4524732 3.3885982 3.392313 3.3285336 3.467658 3.2800465 3.2086759 3.3893566 3.3938935 3.4123354
1370627_at 4.289695 4.603253 4.3857727 4.527361 4.612069 4.851028 4.5609627 4.678857 4.3068647 4.7479343 4.534728 4.5811167
1370628_at 5.0542507 4.9840784 4.956577 4.9863267 4.9723887 4.897258 5.0218644 4.9867764 4.6307216 4.470743 4.6903872 4.3378654
1370629_at 3.671541 3.8049471 4.316466 3.8487408 4.0565457 3.7518373 3.708296 3.6397145 3.6287816 3.6078777 3.9429307 3.841737
1370630_a_at 6.7595086 6.500549 6.139105 6.2189918 6.6676564 6.40223 6.4504137 6.967542 6.7783723 6.431759 6.4328413 6.748007
1370631_at 3.8619149 4.019483 4.288986 3.927337 4.045342 3.9439564 3.8892996 3.9058914 3.9557512 3.8384345 3.8797796 4.085808
1370632_at 3.894283 4.1593714 4.2806864 4.1830974 4.143668 4.2026806 4.008732 4.1848545 3.8695266 4.221328 4.4102087 4.283456
1370633_at 4.9547997 4.9871078 5.0283194 4.8015804 5.0145607 5.000003 4.9597197 4.8933444 4.710112 5.2924843 4.975683 5.005368
1370634_x_at 6.456128 6.4169226 6.4606037 6.3870683 6.552824 6.4929647 6.312851 6.331589 6.447871 6.4236946 6.735039 6.525377
1370635_at 4.528741 4.8491654 4.799874 4.748387 4.7768774 4.8287916 4.735484 4.564833 4.681255 4.848951 5.0791173 4.9558506
1370636_at 4.501108 4.5842013 4.4240665 4.536296 4.594163 4.2235794 4.2569847 4.344622 4.3809958 4.3612013 4.5009785 4.3571205
1370637_at 4.274629 4.023114 4.067692 3.905997 3.9088106 4.356335 3.990898 4.044334 3.843761 3.7574275 4.1486897 3.9145641
1370638_at 5.249576 5.242737 4.749306 4.7431307 5.2527103 4.9067082 5.1429257 5.436353 4.8576946 4.8665357 4.810783 4.8355603
1370639_at 7.2073483 7.309968 7.408636 7.3903365 7.2718253 7.5993576 7.4419 7.4613595 7.2561007 7.589254 7.893212 7.6283584
1370640_a_at 5.15994 5.315011 5.375548 5.3272734 5.2269087 5.251645 5.1897354 5.0233974 5.1480484 5.291112 5.3624105 5.2806864
1370641_s_at 6.3547997 6.6764374 6.580442 6.7008567 6.6442637 6.5378213 6.6887307 6.5528746 6.604338 6.5878496 6.55501 6.690729
1370642_s_at 6.940788 6.886446 6.833419 6.840192 7.0351954 6.64655 6.787961 6.9155703 6.804248 6.128295 6.102291 6.2446957
1370643_a_at 4.8653793 4.8150573 5.261854 5.0439086 4.9827137 5.028419 5.067367 5.051179 5.14735 4.992834 5.2491903 5.1341434
1370644_at 3.5522466 3.4384882 3.7268684 3.5481486 3.660159 3.7255125 3.8055835 3.7617671 3.518493 3.84272 3.593889 3.7058432
1370645_at 4.0631127 4.174709 4.4095564 4.3551874 4.021396 4.2378597 4.2957654 4.284564 4.044574 4.291139 4.08375 4.420236
1370646_at 6.2542586 6.4591455 6.398793 6.2290316 6.3314867 6.260105 6.3365526 6.31794 6.2794514 6.436147 6.2355976 6.2205586
[truncated: 3,480,936 more chars]
