# Supplementary material for: Transcriptomic point of departure determination: a comparison of distribution-based and gene set-based approaches
Source: Front Genet. 2024 May 9;15:1374791. doi: 10.3389/fgene.2024.1374791 (PMC11112360; doi:10.3389/fgene.2024.1374791)
Supplement: Supplementary file 6 [file DataSheet1.zip › Data Sheet 1/cyclosporinea_29day_Rat_Liver_rma.txt]

ProbesetID V2 V3 V4 V5 V6 V7 V8 V9 V10 V11 V12 V13
Dose 0 0 0 10 10 10 30 30 30 100 100 100
1367452_at 10.0710335 10.06779 10.088796 10.093022 10.116126 10.141183 10.122813 10.186431 10.2573395 10.062667 10.072461 10.264622
1367453_at 9.940303 9.855397 9.890447 9.763494 9.945853 9.879342 9.870257 9.867693 9.916182 9.890801 9.856323 10.078885
1367454_at 10.205392 10.045473 10.124785 10.032995 10.145171 10.224687 10.047162 10.022733 9.962736 10.111611 10.2583 10.219396
1367455_at 11.410688 11.46589 11.483834 11.458635 11.606139 11.58005 11.535944 11.521995 11.388183 11.5305 11.437514 11.599656
1367456_at 11.981291 11.745258 11.858139 11.773206 11.885006 11.901048 11.798458 11.938329 11.924991 11.939734 12.106568 12.037168
1367457_at 9.110144 9.193964 8.990543 9.260256 9.0697365 9.062988 9.043268 8.984299 9.165508 9.038008 8.907598 9.154173
1367458_at 8.454224 8.517871 8.640811 8.2632265 8.458645 8.454762 8.43095 8.300231 8.2218275 8.4703245 8.408194 8.338001
1367459_at 12.236473 12.061244 12.134569 12.026381 12.218416 12.159511 12.052831 12.079591 12.278038 12.243107 12.294976 12.252373
1367460_at 11.425815 11.317013 11.337548 11.423332 11.430115 11.305633 11.3888855 11.2885 11.16899 11.299773 11.402872 11.577132
1367461_at 10.428573 10.272276 10.322154 10.226474 10.287767 10.298573 10.152051 10.092889 10.082304 10.519307 10.35916 10.499481
1367462_at 10.451011 10.442679 10.603442 10.696253 10.828233 10.65335 10.806937 10.687589 10.868978 10.189617 10.540188 9.827108
1367463_at 11.0641985 11.254153 11.195569 11.080513 10.985867 11.229881 10.980379 10.987121 11.060478 11.518455 11.495433 11.520363
1367464_at 9.566571 9.454962 9.476871 9.542123 9.480486 9.368514 9.509591 9.358505 9.442153 9.404921 9.392273 9.549136
1367465_at 10.040741 9.9453535 10.040189 9.976956 10.086823 9.921909 9.925593 9.919952 10.116668 10.171893 10.265878 9.844447
1367466_at 10.488657 10.323697 10.281676 10.392974 10.4118595 10.334604 10.293016 10.377323 10.257466 10.434286 10.396831 10.335072
1367467_at 11.469054 11.468995 11.508851 11.423846 11.391075 11.375725 11.528082 11.5554285 11.612922 11.548474 11.594677 11.478822
1367468_at 9.926511 9.749381 9.583015 9.664251 9.812361 9.73233 10.028127 9.957105 9.893389 9.602314 9.86996 9.732667
1367469_at 12.074681 11.817944 11.890753 12.077857 12.080348 11.939753 11.899159 12.007732 11.961337 12.008064 11.867297 12.171293
1367470_at 10.178757 10.109374 10.248752 10.0095825 10.212467 10.226105 10.028 9.992223 10.020435 10.38811 10.195745 10.426515
1367471_at 8.954389 8.939018 8.811519 8.947494 8.911331 8.742603 9.04923 8.981899 9.007761 9.095566 9.152908 9.281949
1367472_at 10.335504 10.315973 10.186413 10.155763 10.262269 10.130885 10.228253 10.05322 10.000286 10.206675 10.044297 10.139368
1367473_at 9.892664 9.84301 9.691934 9.835142 9.780887 9.919692 9.766458 9.78385 9.711317 9.837619 9.819633 9.968019
1367474_at 9.815672 9.779029 9.766015 9.907083 9.736345 9.716053 9.784101 9.536918 9.5303135 9.7422 9.728675 9.818247
1367475_at 10.380729 10.179104 10.342899 10.341751 10.188623 10.307842 10.151396 10.264478 10.2137375 10.183867 10.127431 10.3631935
1367476_at 10.954429 11.048059 10.946951 10.968402 11.111411 10.813571 10.978867 10.850186 10.972886 11.252663 11.162766 11.224174
1367477_at 9.996939 10.17365 10.063182 10.293622 10.095122 10.229155 10.170608 10.1539545 10.170861 10.097429 10.268688 10.045024
1367478_at 7.9437547 7.996452 8.034959 8.0226555 7.908023 8.074577 8.135786 7.8637547 7.9898577 7.8596745 8.005695 7.8804336
1367479_at 11.277964 11.18582 11.179833 11.12156 11.299716 11.2625475 11.157187 11.3057575 11.191292 11.110732 11.259717 11.111891
1367480_at 9.622577 9.452518 9.481749 9.458052 9.590417 9.519053 9.481567 9.400248 9.3128195 9.547796 9.458677 9.643011
1367481_at 9.379124 9.442405 9.167321 9.193902 9.33575 9.335527 9.333016 9.296162 9.256313 9.252641 9.375788 9.339242
1367482_at 9.179577 9.311791 9.157618 9.269711 9.40534 9.322532 9.24641 9.377036 9.264359 9.305192 9.304403 9.147477
1367483_at 8.720006 8.756846 8.763173 8.65432 8.805725 8.904751 8.842886 8.9147415 8.712381 8.809359 8.700415 8.894212
1367484_at 9.034459 9.19067 8.983844 9.194886 9.04267 8.977004 9.236643 9.012913 8.899376 9.021638 8.895324 9.159022
1367485_at 9.896457 9.739435 9.957795 9.943323 9.991798 10.010174 9.98553 9.84476 9.906255 10.060996 9.891546 10.055025
1367486_at 9.843428 9.794241 9.938476 9.66443 9.682602 9.627189 9.80018 9.591757 9.709768 9.770146 9.677582 9.891898
1367487_at 7.4879394 7.4980984 7.3512335 7.708701 7.669951 7.639878 7.684022 7.712413 7.4956794 7.5373235 7.559194 7.5336056
1367488_at 7.9151535 7.939102 7.903953 8.336929 8.148329 8.103881 8.287838 8.0391445 7.925651 7.967023 7.882584 8.01631
1367489_at 6.403115 6.5610356 6.271208 6.619176 6.327398 6.2626524 6.442361 6.4874554 6.728226 6.273497 6.6860037 6.342014
1367490_at 7.4073925 7.4026 7.4094934 7.335748 7.330201 7.4837484 7.4900618 7.256746 7.38073 7.5426893 7.356333 7.2993
1367491_at 9.384195 9.261009 9.356561 9.388054 9.357308 9.306229 9.413902 9.267965 9.386842 9.335363 9.23623 9.567745
1367492_at 9.10246 9.094398 9.114219 9.061757 8.956322 8.95839 9.082116 8.940946 8.906246 9.044012 9.002269 9.127912
1367493_at 9.41232 9.288572 9.500106 9.32766 9.401575 9.4710865 9.37036 9.195121 9.365187 9.451341 9.455209 9.509433
1367494_at 10.022779 9.883314 10.056234 9.559051 9.903787 10.021705 9.935816 10.064673 9.998486 9.771072 9.9778595 9.80552
1367495_at 7.3953986 7.313018 7.3072443 7.3261175 7.3159513 7.367952 7.2735653 7.1697264 7.2103453 7.4949207 7.223725 7.5314736
1367496_at 11.213435 11.284507 11.175371 11.2687845 11.350585 11.252442 11.337204 11.385822 11.344475 11.359694 11.415251 11.431924
1367497_at 8.71531 8.7112665 8.493857 8.518766 8.635549 8.64183 8.622059 8.5543995 8.593472 8.443187 8.473148 8.571254
1367498_at 8.868901 8.727013 8.693106 8.961426 8.958488 8.957332 8.747383 8.878583 8.800446 8.728647 8.617094 8.576388
1367499_at 8.003862 7.904665 8.005512 8.220543 8.174627 8.067247 8.045893 8.155374 8.064489 8.270287 8.046326 8.25815
1367500_at 10.119176 10.050261 9.694207 10.027374 10.011676 9.815981 9.980772 9.945996 9.823531 9.762761 9.800526 10.076711
1367501_at 8.474205 8.437359 8.482603 8.457916 8.416886 8.528141 8.600807 8.664402 8.336183 8.700443 8.653193 8.509345
1367502_at 8.454465 8.404807 8.242298 8.37677 8.349915 8.429165 8.400768 8.151429 8.252817 8.26092 8.208557 8.080547
1367503_at 10.942078 11.089316 11.100373 10.954658 11.022321 11.061199 11.012103 11.015472 10.975877 10.860844 10.968315 10.694864
1367504_at 8.18552 7.7160993 7.9481645 8.028791 8.109833 8.1353855 8.1185055 7.970433 7.8559184 7.791864 7.679761 8.253822
1367505_at 7.963291 8.032637 7.5879297 7.9720197 8.035421 8.158694 8.237629 7.8860235 7.834565 8.2642145 8.196129 7.8493066
1367506_at 10.083161 9.974959 10.046119 9.798032 9.95508 10.065752 10.068286 9.828805 9.819659 10.106477 10.067845 10.076931
1367507_at 7.2153 7.0030704 7.0251555 7.009461 7.2267475 7.177414 7.004206 6.9401846 7.1208076 7.1050696 7.2953753 7.004248
1367508_at 8.588251 8.639538 8.606554 8.573164 8.6033125 8.494117 8.692724 8.552344 8.492264 8.569967 8.582371 8.658409
1367509_at 9.359276 9.559123 9.440839 9.381564 9.441468 9.400125 9.706652 9.557964 9.456713 9.559982 9.610242 9.678454
1367510_at 9.736476 9.960258 9.548309 9.824787 9.723735 9.697524 9.827868 9.653791 9.596304 9.712662 9.6608095 9.591173
1367511_at 8.495624 8.416391 8.255012 8.266794 8.523817 8.460951 8.523585 8.393407 8.344622 8.520198 8.662813 8.4390335
1367512_at 10.739765 10.93994 10.647634 10.934127 10.882194 10.796162 10.885426 10.78831 10.962727 10.697063 10.964383 10.932233
1367513_at 8.353666 8.356176 8.110067 7.7250924 8.04173 8.213021 8.479446 8.108805 8.293886 8.313272 8.430699 8.266403
1367514_at 8.023446 7.792352 7.789731 7.9993677 7.89846 7.971833 7.9415693 7.88884 7.798741 7.7476044 7.891941 7.8704543
1367515_at 7.308821 7.4990997 7.2588334 7.54076 7.5454855 7.6383004 7.743168 7.517729 7.41229 7.2063146 7.340203 7.564068
1367516_at 8.970943 8.953949 9.060098 8.981841 9.130571 9.033228 9.199156 9.104751 9.015401 8.85647 8.788395 9.056194
1367517_at 7.6967907 7.7995434 7.7914743 7.6892357 7.9230857 7.696462 7.88772 7.8102384 7.7873077 7.7376466 7.4387245 7.543272
1367518_at 8.725999 8.758855 8.649978 8.709655 8.711521 8.655421 8.748821 8.3081455 8.628407 8.474854 8.645736 8.686451
1367519_at 8.586241 8.739304 8.560593 8.728087 8.531201 8.655539 8.613056 8.719052 8.827772 8.733443 8.625593 8.705677
1367520_at 10.015796 9.864309 9.868601 9.720938 9.744658 9.885592 9.821622 9.919994 9.800106 9.985467 10.016174 10.13015
1367521_at 6.634766 6.8925714 6.4239326 6.862313 6.6794944 6.703688 7.0670996 7.0497065 6.9748735 7.046852 6.7525454 6.636717
1367522_at 9.090967 9.170801 8.9915695 9.023611 9.02733 9.117218 9.224647 9.124101 9.095423 8.985116 9.008687 8.997749
1367523_at 8.487919 8.43139 8.363775 8.524114 8.531148 8.507282 8.397101 8.507214 8.435925 8.723289 8.711791 8.599823
1367524_at 7.6752577 7.48025 7.5448694 7.497451 7.6306505 7.477117 7.531114 7.4668164 7.820555 7.4113336 7.55277 7.651571
1367525_at 9.469209 9.412795 9.39571 9.362032 9.35874 9.454616 9.345036 9.252002 9.181929 9.291025 9.264757 9.23794
1367526_at 9.071075 8.933569 9.157443 8.979527 8.967622 9.095275 9.087176 9.058706 9.0380535 9.085878 9.208882 9.289953
1367527_at 8.117363 8.236366 7.949066 8.135032 7.971291 7.982397 8.353086 8.051846 7.801106 8.109474 8.184801 8.103703
1367528_at 8.899984 8.942082 8.957079 9.142919 8.937139 9.015587 8.956611 8.885844 8.985872 8.95845 9.036786 8.828453
1367529_at 9.024743 9.036049 8.91914 9.057165 9.179554 9.21231 9.24168 9.003393 9.220305 9.076331 9.239788 9.014565
1367530_at 7.94579 8.129097 7.9346466 7.991612 7.854328 8.024145 7.910273 7.952578 8.099592 8.284964 8.247133 8.196675
1367531_at 10.88656 10.683789 10.743219 10.94421 10.813776 10.760781 10.84254 10.679941 10.648785 10.9048605 10.850364 10.977458
1367532_at 11.238944 11.349592 11.170141 11.155548 11.321958 11.24042 11.362704 11.260583 11.192441 11.124835 11.213096 11.118286
1367533_at 8.417868 8.551695 8.65167 8.402736 8.569391 8.6719 8.457621 8.404567 8.238264 8.418068 8.456831 8.369118
1367534_at 7.6469946 7.441901 7.558052 7.6881948 7.51352 7.5435376 7.6038413 7.6017156 7.991239 7.5936656 7.4937835 7.5099645
1367535_at 8.896265 8.835846 8.96509 8.8090515 8.904365 8.8429165 8.701935 8.87497 8.754503 8.812706 8.818231 8.821969
1367536_at 7.7460256 7.8897696 7.5832624 7.4990377 7.567785 7.5067725 7.5613203 7.273937 7.4681816 7.742295 7.774269 7.7996354
1367537_at 7.8160334 7.719265 7.6745405 7.9709544 7.9299035 7.6291127 7.869951 7.7735896 7.8666177 7.8258963 7.6877785 7.8481402
1367538_at 7.377191 7.399072 7.151572 7.371283 7.3758254 7.1787844 7.36747 7.5116463 7.2003345 7.345706 7.1650653 7.29688
1367539_at 8.503219 8.466595 8.294756 8.507936 8.500198 8.394422 8.482913 8.419569 8.269468 8.504355 8.3143425 8.726747
1367540_at 7.5627127 7.598395 7.409327 7.965761 7.672834 7.6531324 7.8298254 7.956994 8.1371155 7.4568424 7.922035 7.5514994
1367541_at 7.41058 7.5556507 7.6425834 7.2000413 7.4037595 7.2952123 7.4619346 7.156889 7.083031 7.417291 7.6492786 7.681678
1367542_at 8.004723 7.9117413 7.781389 7.9742746 8.06386 7.890996 8.2245655 8.026981 8.08584 7.866999 8.015198 8.116625
1367543_at 8.242775 8.245108 8.2130165 8.391076 8.242535 8.148914 8.303818 8.230537 8.239846 8.424474 8.140435 8.463299
1367544_at 6.607628 6.522511 6.403105 6.9689655 6.7288723 6.602152 6.9189343 6.8893366 6.851497 6.6267276 6.6908064 6.861238
1367545_at 6.8123 7.044198 6.7458463 7.0016456 6.6733813 6.689393 7.0019536 7.046299 7.0968246 6.7114882 6.6155148 6.735781
1367546_at 10.311062 10.183332 10.229129 10.156588 10.121231 10.198871 10.441543 10.1596155 10.158481 10.01221 10.17571 9.89684
1367547_at 7.789417 8.047678 7.698315 8.074807 8.1237335 8.005491 8.107695 8.203026 8.074573 7.615259 7.9694524 7.71724
1367548_at 8.609092 8.561505 8.495054 8.674442 8.488554 8.54562 8.67192 8.520876 8.5097 8.415386 8.343942 8.505362
1367549_a_at 10.758553 10.731801 10.76392 10.691229 10.716174 10.772457 10.629016 10.788949 10.72716 10.803634 10.690643 10.828351
1367550_a_at 8.0693655 8.278723 8.124196 8.474642 8.242791 7.9542127 8.547621 8.235334 8.476614 8.45672 8.280442 8.699526
1367551_a_at 9.283345 9.106509 9.102682 9.203434 9.09074 9.031595 9.206683 9.231255 9.138342 9.265894 9.18657 9.248567
1367552_at 4.1400785 4.362684 4.4975996 4.3172593 4.2005773 4.34993 4.1416306 4.426259 4.535019 4.536155 4.3635726 4.3633347
1367553_x_at 11.741779 11.753732 11.808172 11.208228 11.685812 12.129104 11.3205185 11.179423 11.599741 11.622691 11.318112 12.063054
1367554_at 3.9604208 3.8790326 4.09033 4.0819464 3.9312537 4.126745 3.9428709 3.9063022 3.7937217 4.22147 4.164304 4.331192
1367555_at 14.729549 14.743664 14.728453 14.728453 14.739397 14.747418 14.743664 14.718243 14.696714 14.706564 14.733744 14.760056
1367556_s_at 14.559159 14.553747 14.577414 14.592784 14.559159 14.553747 14.535915 14.507984 14.542155 14.519113 14.564553 14.549312
1367557_s_at 13.178838 13.131506 13.045034 13.110397 13.166965 13.180333 13.179851 13.186001 13.204134 13.071275 13.106603 13.092889
1367558_x_at 3.2928843 3.1363149 3.1777685 3.1050017 3.1352258 3.206519 3.1264517 3.1392004 3.3319788 3.3533723 3.4900522 3.114729
1367559_at 13.03756 12.960978 13.0175 12.999862 13.072554 12.97499 13.063009 12.955887 12.862398 12.93137 12.992913 13.305298
1367560_at 12.148378 12.185663 12.159905 12.04974 12.12194 12.1532135 12.092926 12.268755 12.207492 12.28966 12.311964 12.35126
1367561_at 12.530885 12.435742 12.474991 12.437994 12.487018 12.524717 12.364442 12.573765 12.497855 12.527258 12.609688 12.644774
1367562_at 8.716735 8.62438 8.502753 7.9858313 8.648699 8.516106 8.236442 8.593804 8.101906 8.5087 8.534866 8.26387
1367563_at 9.166548 9.126941 9.217595 8.986709 9.124222 8.938632 9.022032 9.127814 9.094281 8.97044 8.985036 8.877914
1367564_at 6.139441 5.886853 6.2987375 6.1582775 6.1579256 6.2864947 5.8520236 6.198588 5.983836 6.2746086 6.221654 6.147994
1367565_a_at 13.788397 13.757575 13.731553 13.813388 13.742304 13.735151 13.79621 13.730608 13.789758 13.773625 13.756128 13.77734
1367566_at 4.6911335 4.3776245 4.461648 4.0465937 4.2233176 4.248454 4.3414154 4.2298756 4.272627 4.328218 4.4066906 4.151231
1367567_at 12.21761 12.140994 12.241861 12.126838 12.192457 12.137944 12.036693 12.278783 12.045353 12.28025 12.325813 12.388895
1367568_a_at 8.842374 9.302244 8.99794 8.928757 8.915912 9.459179 9.17227 8.602964 8.723921 8.751707 8.238163 8.521974
1367569_at 12.091341 12.205416 12.033954 11.957973 11.974297 11.991696 11.981959 12.112068 11.987714 12.1363 12.145507 12.177611
1367570_at 6.935514 7.151882 6.8984413 7.238631 7.5549073 6.818675 6.889845 7.343832 7.1210065 7.0794296 7.106763 6.886917
1367571_a_at 5.261571 5.342308 5.543728 5.2639837 5.268194 5.678088 5.218048 5.4676533 5.231082 5.485997 5.566804 5.2340717
1367572_at 5.185425 5.197887 5.3075614 5.231373 5.3069315 5.075987 5.109458 5.18822 5.1364956 5.2371635 5.224769 5.18015
1367573_at 12.536751 12.518331 12.478077 12.267086 12.488547 12.516612 12.292848 12.531091 12.303806 12.552303 12.62876 12.816882
1367574_at 8.264383 8.178027 8.268516 8.357125 8.298292 8.113143 7.944751 8.074294 8.334881 8.462973 8.238163 9.030255
1367575_at 11.747749 11.735149 11.686489 11.570627 11.960501 11.883334 11.867122 11.888296 11.844695 11.540252 11.751192 11.6337805
1367576_at 13.800322 13.635727 13.743382 13.509471 13.756976 13.600405 13.641402 13.676372 13.534709 13.845367 13.773513 13.810186
1367577_at 6.321628 7.061088 6.9810553 8.494865 7.4672756 6.778003 6.901352 6.7101493 6.954963 6.0638647 6.8052425 6.426456
1367578_at 10.437933 10.36931 10.313407 10.366731 10.3829775 10.478029 10.422843 10.333519 10.500488 10.337941 10.54921 10.343865
1367579_a_at 11.471719 11.040764 11.154824 11.399814 11.368888 11.441727 10.978129 10.7967 11.398819 11.354645 11.467033 11.377227
1367580_at 11.681369 11.653146 11.657051 11.430662 11.631509 11.6017885 11.442502 11.753076 11.495595 11.674084 11.842447 11.847937
1367581_a_at 6.1166916 5.9299083 6.4125233 6.2153273 6.0700946 6.2882476 5.8861837 6.156521 6.210959 5.8952923 6.345439 6.2118635
1367582_at 11.916162 11.908316 11.853421 11.797349 11.874186 11.923533 11.830648 11.973007 11.899534 11.890486 12.016582 12.0383415
1367583_at 13.117671 13.028604 13.285748 13.110879 13.184653 12.988095 13.082639 13.175141 13.0323 13.3113165 13.2657795 13.338315
1367584_at 8.269596 8.496979 8.35697 8.036431 8.829643 8.326753 8.119464 8.359251 8.285917 8.085426 8.329156 8.574519
1367585_a_at 11.272058 11.370999 10.95315 11.379238 11.328536 11.386296 11.34971 11.227252 11.197065 11.03516 10.971689 10.95855
1367586_at 13.235002 13.085656 13.180782 13.113244 13.356441 13.261725 13.418832 13.040956 13.122835 12.9100065 12.902767 12.764017
1367587_at 3.4111164 3.3593643 3.4720917 3.420445 3.411076 3.519786 3.408077 3.5276878 3.487494 3.539898 3.3911169 3.4956255
1367588_a_at 11.498324 11.488972 11.3477745 11.536352 11.567271 11.475367 11.422421 11.611066 11.397504 11.53067 11.61329 11.982858
1367589_at 9.668022 9.614014 9.765956 9.723378 9.579837 9.651072 9.828094 9.603578 9.754304 9.73029 9.800802 9.812994
1367590_at 11.13188 10.783121 11.012049 10.937077 11.008828 11.035983 10.906128 10.850673 10.874391 10.946206 11.034507 11.245877
1367591_at 10.169203 10.239305 10.14393 10.075415 10.094751 10.034019 10.193607 10.199661 10.172124 10.188445 10.235294 10.270544
1367592_at 3.6753364 3.3872468 3.4533145 3.6586485 3.4911618 3.6224787 3.4424894 3.547521 3.462211 3.7403643 3.4174087 3.6776423
1367593_at 8.1500845 8.300983 8.114768 8.47616 8.250332 8.298494 8.09461 8.706724 7.7025833 8.502261 8.069763 8.851933
1367594_at 9.195093 9.254625 9.000668 8.990495 8.8890705 9.002563 9.14964 9.1373415 9.393448 9.340755 9.104744 9.063843
1367595_s_at 13.688447 13.629087 13.61346 13.731078 13.668089 13.632059 13.67807 13.692326 13.765256 13.714304 13.654872 13.697864
1367596_at 12.394762 12.478377 12.317044 12.4053755 12.37605 12.242771 12.265017 12.496816 12.4002 12.439133 12.519224 12.575196
1367597_at 12.177129 12.219096 12.096079 12.107406 12.127313 12.049289 12.092613 12.248211 12.045478 12.196769 12.241385 12.419492
1367598_at 14.149555 14.177428 14.140107 14.150493 14.135823 14.167229 14.146378 14.048789 14.055768 14.064975 14.060183 14.09028
1367599_at 12.313348 12.165878 12.375114 12.184222 12.198774 12.175973 12.301708 12.297548 12.242949 12.299125 12.350629 12.335917
1367600_at 5.5160494 5.612436 5.6330943 5.803202 5.735695 5.6941237 5.5497384 5.66034 5.382721 5.6624894 5.5871034 5.526302
1367601_at 8.16464 8.458118 7.7399154 8.102425 7.414319 7.7307906 8.091173 8.297165 7.4840965 7.544752 7.332261 7.116393
1367602_at 9.202482 9.659739 8.915562 9.395823 8.824134 9.169659 9.30166 9.575814 8.924705 8.812748 8.8721075 8.465823
1367603_at 11.448126 11.437645 11.364573 11.227713 11.330125 11.390922 11.449593 11.333542 11.243539 11.309066 11.271187 11.195545
1367604_at 11.332879 11.317632 11.314226 11.2036 11.319934 11.255592 11.122961 11.405852 11.48376 11.332223 11.254576 11.573171
1367605_at 10.699121 10.370959 10.520588 10.575462 10.768873 10.737947 10.471828 10.513914 10.617607 10.421317 10.620556 10.871153
1367606_at 12.404229 12.417344 12.445329 12.302447 12.392975 12.403681 12.325508 12.482654 12.305843 12.466783 12.536106 12.705471
1367607_at 12.782897 12.832065 12.695482 12.751526 12.759518 12.754254 12.850219 12.752396 12.755362 12.774434 12.721449 12.748621
1367608_at 5.0882645 5.127568 5.5457973 5.3518696 5.1486874 5.078972 5.2325306 5.035713 5.132062 5.1945934 5.237912 4.9213514
1367609_at 12.05832 12.000873 11.85143 11.969092 12.0310755 11.622769 11.875466 12.314731 11.641093 12.14482 11.7737875 12.588643
1367610_at 12.508362 12.50513 12.455749 12.483191 12.443799 12.450132 12.42073 12.559512 12.503509 12.545354 12.494855 12.712544
1367611_at 5.479964 5.3294873 5.4449363 5.507723 5.591687 5.4320536 5.263018 5.4413466 5.430769 5.481436 5.3863955 5.287316
1367612_at 14.043934 14.04413 14.031994 14.056111 14.0826025 14.053705 14.066307 14.059976 14.043887 14.074897 14.04854 14.110875
1367613_at 12.975461 12.949014 12.917902 12.741588 12.860498 12.921915 12.7418165 12.836586 12.775482 12.666218 12.798755 12.936077
1367614_at 7.501124 7.6214705 7.3149304 7.4439926 7.5490294 7.3973823 7.2596207 7.4310536 7.458092 7.593201 7.6319838 7.189941
1367615_at 4.2429914 4.0714936 4.3931346 4.30104 4.173045 4.0819635 4.110293 4.1673975 4.4329367 4.4573174 4.1171703 4.2184834
1367616_at 4.716522 4.618682 4.6801844 4.677246 4.4527073 4.605994 4.5570383 4.5644407 4.6703606 4.7163033 4.6525564 4.5336695
1367617_at 9.190337 9.277262 9.138388 9.436156 9.319099 9.379681 9.3790245 9.532986 9.564997 9.49277 9.270623 9.831347
1367618_a_at 11.316301 11.230556 11.21982 11.015109 11.2042 11.102969 11.029874 11.210134 11.12185 11.153253 11.2324095 11.473078
1367619_at 12.868758 12.703375 12.920038 13.04659 12.81629 12.862774 12.895697 12.851877 12.954077 12.767107 12.778728 12.871098
1367620_at 12.775185 12.737562 12.697822 12.757676 12.710402 12.798507 12.751793 12.708876 12.722341 12.7099 12.695233 12.609091
1367621_at 8.429244 8.4455 8.409349 8.581984 8.497866 8.446674 8.387564 8.219465 8.232775 8.662133 8.5311575 8.700178
1367622_at 12.405776 12.420945 12.418221 12.332214 12.415681 12.398825 12.451486 12.386743 12.426805 12.33283 12.38615 12.285592
1367623_at 12.264446 12.304332 12.1787405 12.2174015 12.269142 12.175193 12.181092 12.212672 12.147945 12.20539 12.212474 12.360087
1367624_at 11.026446 10.959733 10.631388 10.89919 11.164244 11.054801 10.905291 11.057416 11.288428 10.873428 11.391871 11.249367
1367625_at 13.329544 13.2814865 13.262321 13.223522 13.204381 13.292541 13.093181 13.274878 13.186824 13.440328 13.482596 13.486609
1367626_at 5.0272317 5.309478 5.0973115 5.287957 5.053897 4.9722476 4.983699 5.2940207 4.9589257 4.96 5.422466 5.1794596
1367627_at 8.005591 8.05296 7.7382855 8.387236 8.168758 7.6736603 8.457051 8.065194 7.7617497 7.6776156 7.5028305 7.789077
1367628_at 6.367057 6.1124434 6.7475843 6.4356904 6.68923 6.366766 6.186966 6.1108475 6.2883606 6.045432 6.6295094 6.629195
1367629_at 12.247926 12.269336 12.1949415 12.198496 12.225909 12.245803 12.243864 12.237907 12.238455 12.175615 12.219481 12.113819
1367630_at 12.544271 12.589228 12.557809 12.4243965 12.530065 12.556155 12.441588 12.671976 12.514151 12.604826 12.722118 12.645951
1367631_at 5.5108128 5.0893345 5.5740213 6.5449605 6.895101 6.346592 7.0901613 6.522557 6.425892 5.7054605 5.1188173 4.7355194
1367632_at 10.18816 9.881643 10.2261715 10.203962 9.496328 9.798537 9.820511 9.992814 10.076816 9.726641 9.2784395 10.100079
1367633_at 10.086549 9.675709 10.041476 9.913154 9.298596 9.541927 9.492573 9.610765 9.861778 9.37447 8.957124 9.70847
1367634_at 12.639856 12.640616 12.583979 12.550307 12.546258 12.591226 12.551862 12.665756 12.631658 12.696318 12.715317 12.851571
1367635_at 13.069895 12.918055 12.8906765 13.025823 12.946046 12.939146 12.956512 12.870091 12.86988 13.423424 13.458856 13.318588
1367636_at 7.759503 7.4930267 7.539675 7.62142 7.657125 7.589576 7.8689685 7.6866646 7.786686 7.581194 7.6796017 7.9304996
1367637_a_at 11.079192 10.976019 11.029137 11.041924 11.155727 11.016304 10.976068 10.973052 10.926259 10.982049 10.827206 11.017108
1367638_at 9.683285 9.638953 9.686518 9.803799 9.645134 9.859241 9.840829 9.688194 9.769454 9.708227 9.713647 9.521876
1367639_a_at 12.674483 12.672957 12.600969 12.600372 12.741308 12.600969 12.695726 12.806276 12.606518 12.584276 12.718079 12.7377405
1367640_at 12.694868 12.810288 12.734611 12.639635 12.684578 12.7359085 12.608417 12.797549 12.62747 12.719413 12.850657 12.974814
1367641_at 13.452459 13.530534 13.466597 13.3481045 13.47114 13.483035 13.391875 13.43595 13.391226 13.489509 13.535129 13.577799
1367642_at 11.119048 11.11412 11.04189 11.034568 11.03506 10.940528 11.217632 11.014777 11.101512 11.03558 11.101004 11.131028
1367643_at 11.549786 11.56136 11.470576 11.419251 11.616109 11.652163 11.454524 11.578778 11.625611 11.625182 11.672392 11.593124
1367644_at 7.6642804 8.104853 7.379556 7.879822 7.7889843 7.5641546 8.076374 7.949395 7.984247 7.189262 7.5159216 7.5612264
1367645_at 12.908029 12.941973 12.836086 12.726626 12.830498 12.833937 12.731564 12.95757 12.783517 12.841342 12.957854 13.003247
1367646_at 12.06485 12.325175 12.304359 12.0667925 12.454236 12.264428 12.217807 12.262591 12.311377 12.313706 12.432666 12.564023
1367647_at 14.162017 14.1731615 14.146768 14.252293 14.209711 14.178904 14.198661 14.153904 14.2529125 14.133797 14.156087 14.009687
1367648_at 6.0907903 6.278176 6.3999486 6.3895054 6.3531356 6.4727283 6.640737 6.477548 6.5680513 7.0230355 6.9554977 8.101684
1367649_at 6.607464 6.466486 6.465871 6.5175123 6.296562 6.2950997 6.430528 6.3717093 6.4407353 6.134035 6.4182014 6.38316
1367650_at 6.379528 6.63399 6.4666142 6.6033683 6.8654265 6.4470205 6.681277 6.2552547 6.5709815 6.1706424 6.5909166 6.2451253
1367651_at 10.26871 10.407888 10.142004 10.474266 10.346914 10.480629 10.453298 10.375778 10.372926 10.584083 10.553536 10.624445
1367652_at 9.799718 9.636397 9.563122 9.701108 9.11366 9.076574 9.360536 9.734613 9.495242 9.669189 9.532878 8.980057
1367653_a_at 12.345457 12.326773 12.331422 12.275761 12.465455 12.301847 12.311038 12.396612 12.354611 12.201101 12.348892 12.298469
1367654_at 8.688675 8.538559 8.328412 8.822903 8.681389 8.6375265 8.809511 8.149635 8.204311 8.748115 8.205434 8.932397
1367655_at 8.018217 7.990567 7.9529176 8.123053 7.93239 7.9349165 7.7565384 7.827495 7.9656243 7.9746857 7.8589826 8.552544
1367656_at 10.843198 10.874054 10.884742 10.825898 10.759603 10.827232 10.8273535 10.723996 10.83842 10.814835 10.797995 10.696619
1367657_at 12.415306 12.40866 12.659895 12.673187 12.598787 12.46791 12.620047 12.496672 12.469088 12.599615 12.4485235 12.473101
1367658_at 6.672189 6.795979 6.733821 6.6213717 6.8281913 6.4355083 6.9614444 6.875868 6.7945147 6.5681734 6.771808 6.825739
1367659_s_at 11.422942 11.321161 11.504296 11.388973 11.203108 11.570558 12.116534 11.73072 12.329896 11.823896 12.069179 11.212843
1367660_at 6.545794 6.083008 6.4436665 6.454864 6.392335 6.3016973 6.249255 6.3054957 6.187442 6.1698465 6.3294697 6.31841
1367661_at 6.851874 6.8823943 7.1723514 6.962747 7.0847983 7.2117453 6.9773965 6.815262 6.911001 6.9130497 6.850305 7.379516
1367662_at 12.340556 12.3955555 12.389759 12.408921 12.409416 12.53451 12.47417 12.448526 12.526982 12.1355295 12.343053 12.025964
1367663_at 11.829865 11.705732 11.79726 11.702678 11.690878 11.736235 11.542436 11.60324 11.713715 11.946886 11.814345 12.099484
1367664_at 4.3240356 3.9895556 4.4157095 4.2803407 4.4467525 4.3149514 4.199086 4.231341 4.3631163 4.3632154 4.237207 4.204937
1367665_at 4.4370804 4.5672016 4.393427 4.0499897 4.2747097 4.307816 4.4578905 4.4709663 4.2655177 4.291351 4.392597 4.3887415
1367666_at 10.007733 10.148088 9.802624 10.210463 10.206625 10.068205 10.05028 10.004404 9.997532 10.090211 9.947374 10.319172
1367667_at 11.920341 12.112814 11.79357 12.22224 11.825333 12.207865 11.558298 11.371424 11.7751875 12.652331 12.749124 12.229014
1367668_a_at 6.256631 6.8833084 6.1367583 6.6929626 6.894226 6.4650135 6.550049 6.2897906 6.442879 6.6519375 6.413718 7.6748614
1367669_a_at 10.09995 9.989836 9.927076 10.134691 10.02778 10.039599 10.12067 10.217853 9.942408 10.05222 10.141212 9.907551
1367670_at 10.464187 10.5168085 10.779844 10.601821 10.561722 10.827432 10.589884 10.5170765 10.597606 10.794189 10.596788 10.697693
1367671_at 9.401861 9.019108 9.224373 9.242249 9.451765 9.127077 9.058105 8.883209 9.034529 8.858224 8.925257 9.341095
1367672_at 12.0017395 11.922297 12.021215 11.944001 11.975211 11.964182 12.077719 11.989373 12.045654 11.956207 11.969204 11.820346
1367673_at 10.822606 11.030359 10.977206 10.8060665 10.839193 10.791904 10.928515 11.115113 11.177804 11.170747 11.157164 11.120934
1367674_at 9.540996 9.414869 9.390106 9.590333 9.642104 9.38801 9.585934 9.537352 9.402856 9.66531 9.399921 9.745643
1367675_at 9.247768 9.107656 9.147765 9.163164 9.17248 9.262602 9.073916 9.094078 9.234936 9.163573 9.216375 9.129487
1367676_at 8.197611 7.7734942 7.2867575 7.4070325 7.826946 7.2791996 7.5584435 6.959704 6.982176 6.9570527 7.11593 7.6060653
1367677_at 11.397625 11.517843 11.630758 11.816567 11.554014 11.863779 11.964219 11.5485 11.989558 11.159534 11.37276 11.345648
1367678_at 11.446885 11.358297 11.363608 11.532706 11.388396 11.538558 11.509462 11.6078825 11.543987 11.394038 11.308109 11.295813
1367679_at 9.671638 10.815804 9.761978 10.61459 10.037417 10.559022 9.774735 10.194183 9.944977 10.40343 9.741929 10.64347
1367680_at 12.317923 12.2647705 12.313642 12.271813 12.255741 12.228696 12.415852 12.332619 12.410672 12.304891 12.29566 12.4063635
1367681_at 9.725806 9.962001 9.719585 9.532206 9.996319 9.74515 10.032775 9.718277 9.884289 9.865917 9.93144 9.76291
1367682_at 6.812134 6.7608685 6.961654 6.8841124 6.7578106 6.8041463 6.6909237 6.819217 6.780491 6.8135653 6.8448553 6.7170725
1367683_at 10.100298 9.488975 10.210436 10.256125 9.853677 10.091619 9.93783 9.342844 9.758953 9.743293 9.681105 9.697321
1367684_at 4.378986 4.3164196 4.4899926 4.0927367 4.571756 4.3672476 4.266527 4.2201195 4.2656107 4.5240235 4.3054957 4.475172
1367685_at 12.366362 12.4469385 12.3630495 12.357141 12.439433 12.305278 12.353644 12.406441 12.286001 12.401581 12.433663 12.5907345
1367686_at 12.034041 11.8082285 11.925731 11.92933 11.951727 11.912717 11.762411 11.635842 11.731843 12.205272 12.212718 12.211532
1367687_a_at 8.466603 8.573394 8.397428 8.3702755 8.5358515 8.385485 8.401935 8.341128 8.401096 8.538326 8.649495 8.4921875
1367688_at 8.0583515 8.102867 7.6791086 8.12616 7.8414483 8.0870695 8.151016 7.8912973 8.0372925 8.097729 8.161251 8.1659155
1367689_a_at 7.987647 7.7568436 7.514785 7.598707 8.028183 7.715776 7.68831 7.89559 7.5561996 10.812815 10.339973 10.694351
1367690_at 11.528489 11.434021 11.436936 11.419227 11.39472 11.535479 11.503044 11.510138 11.659206 12.096555 12.104295 11.67989
1367691_at 11.098288 10.895054 11.107466 10.567333 11.200594 11.723504 10.808408 10.544867 9.911469 11.485693 11.36632 11.429376
1367692_at 3.7988143 3.6814606 4.055913 3.7231116 3.9393814 3.7147021 3.7904937 3.7778778 3.7980413 3.7978878 3.7753935 3.7591329
1367693_at 9.822114 9.807239 9.688974 9.754299 10.05424 9.808181 9.760708 9.723573 9.718748 9.6474495 9.853957 9.933189
1367694_at 11.587632 11.485105 11.52369 11.529899 11.536547 11.488392 11.854971 11.707073 11.868796 11.667217 11.811728 11.575922
1367695_at 12.279939 12.334867 12.359988 12.287452 12.278645 12.181794 12.307554 12.238331 12.335619 12.291162 12.357377 12.1443
1367696_at 7.9982476 8.035354 7.881149 7.922434 8.181671 7.9053845 7.7566533 7.921457 8.065394 8.180269 8.1218605 8.250586
1367697_at 10.244607 9.92934 10.023206 10.408128 10.258675 10.452055 10.525274 10.344064 10.493266 10.328358 10.284811 10.429245
1367698_a_at 9.308543 9.002832 9.083881 9.2346945 9.176022 9.149354 9.312551 9.157373 9.212922 9.031505 9.17144 9.4258
1367699_at 6.8223486 6.5489516 6.579263 6.536284 6.9141498 6.769723 6.7637534 6.7756023 6.775058 6.5670247 6.6129503 6.5157785
1367700_at 4.5454473 4.266432 4.12003 4.070547 4.250185 4.316596 4.30709 4.121643 4.363141 4.3283596 4.565947 4.1910563
1367701_at 6.483293 6.466366 6.3102593 6.4555044 6.684151 6.4717593 6.352365 6.424804 6.3330507 6.303581 6.4702315 6.455638
1367702_at 12.730688 12.786188 12.695171 12.747154 12.772704 12.765742 12.934303 12.598226 12.86706 12.50846 12.632534 12.384288
1367703_at 3.762865 3.724932 4.0590086 3.8711562 3.6610208 3.960011 3.9228344 3.9443083 4.200724 3.703717 3.8263516 3.7138975
1367704_at 8.857331 8.683912 8.727604 8.673918 8.853092 8.741186 8.644547 8.779425 8.894419 8.853269 8.766345 8.818865
1367705_at 8.895449 8.620423 8.881805 8.807819 8.682156 8.63704 9.071549 8.976459 9.052868 8.748354 8.534889 8.321638
1367706_at 11.004702 10.971895 10.900785 10.772644 10.98702 10.991716 11.023726 10.827405 10.856156 10.8245125 10.883315 10.881887
1367707_at 9.708643 9.040454 8.972525 9.114628 11.114052 9.272865 10.253552 9.337396 8.603472 10.226459 9.954897 11.081801
1367708_a_at 11.094835 10.714336 10.553614 10.742687 12.03154 10.739643 11.409519 10.58135 10.110559 11.620716 11.342358 12.152649
1367709_at 9.339424 9.896022 9.684806 10.164305 9.708569 10.445687 9.78861 9.674165 10.014289 10.156247 10.563817 9.767688
1367710_at 10.500381 10.374138 10.428994 10.373293 10.410157 10.358172 10.07329 10.3101635 10.378875 10.588861 10.725947 10.839313
1367711_at 11.188837 11.121606 11.292607 11.21363 11.139828 11.150837 11.106934 10.915607 11.157165 11.388852 11.172592 11.349188
1367712_at 6.484367 6.3119435 6.441415 6.583534 6.564263 6.2509937 6.321395 6.7018714 6.18731 6.4601974 6.2832313 6.323036
1367713_at 8.931753 8.803959 8.995944 9.140282 8.9723215 9.06742 9.008094 8.493807 8.689176 9.157808 8.762786 9.2331915
1367714_at 7.610685 7.6146827 7.4516954 7.3829613 7.3799872 7.656466 7.4441075 7.174832 7.3629775 7.5984397 7.397051 7.4127045
1367715_at 10.193982 10.137043 10.223472 10.319831 10.221555 10.321505 10.23675 10.100693 10.434721 10.504447 10.087752 10.268745
1367716_at 8.073769 8.077957 7.9266734 8.022585 8.244688 8.180441 8.356981 8.221016 8.208834 8.309288 8.264921 8.194029
1367717_at 12.520842 12.697356 12.5569 12.631833 12.571874 12.483003 12.572461 12.665981 12.595794 12.596852 12.6725235 12.647724
1367718_at 9.1549225 9.317545 9.145752 9.282229 9.195457 9.104418 9.262364 9.150766 9.240805 9.0788145 8.866416 9.172185
1367719_at 10.066652 10.008427 9.970271 9.963656 10.0664425 9.9705515 10.171353 10.199299 10.14344 10.032848 9.97978 10.124367
1367720_at 11.425522 11.543119 11.409988 11.442823 11.023112 11.204882 11.252333 11.1299925 11.224869 11.263595 11.2680855 11.43191
1367721_at 11.074612 10.82439 11.0007 11.560456 11.388565 11.123246 11.33109 11.59109 10.9532795 11.153458 10.759548 11.016961
1367722_at 6.764811 6.9570885 7.075607 7.3168902 6.987832 7.0881977 6.9183016 7.0758986 7.096701 7.026775 7.126014 7.384301
1367723_a_at 8.0409775 8.087533 7.504758 7.8752756 7.857895 7.803387 8.145527 8.022334 8.080707 7.962438 7.8037057 8.089787
1367724_a_at 10.206988 10.322153 10.171285 10.176423 10.518213 10.339401 10.4157095 10.44912 10.412795 10.187593 10.31465 10.317953
1367725_at 7.636252 7.716748 7.403299 8.475922 7.887958 7.75851 8.369607 8.735352 8.019081 8.0670185 7.658538 7.2497663
1367726_at 6.704067 6.7993903 6.7021565 6.9373193 6.9486585 6.709251 6.6306863 6.638608 6.660651 6.736424 7.031301 6.504027
1367727_at 8.095348 8.124853 7.981968 7.817888 8.076721 8.07626 8.069534 8.131384 8.216337 8.0272045 8.135973 8.077095
1367728_at 7.3991785 7.339237 7.1300125 7.496341 7.2627144 7.1696844 7.5551987 6.7838063 6.8192687 7.1530538 7.0210543 7.567423
1367729_at 11.425931 11.840328 11.725927 11.868938 11.280653 12.050886 11.823242 12.074726 12.099414 12.628344 12.412579 11.710722
1367730_at 9.964705 9.838988 9.74635 9.793248 9.909882 9.80032 9.816585 9.46061 9.527259 10.130259 10.160852 10.236864
1367731_at 7.993799 7.878591 7.851473 8.122379 8.01419 7.790512 8.0209255 7.8344517 7.978179 7.883585 7.8645945 8.180348
1367732_at 8.620141 8.358473 8.500953 8.693938 8.631283 8.490234 8.732253 8.653828 8.530584 8.463663 8.529666 8.729217
1367733_at 7.3379445 6.0836143 6.8057694 6.1492705 7.9872704 6.686171 8.360226 7.3597617 8.194965 8.49885 7.9285555 8.284805
1367734_at 7.659164 7.7921877 7.323754 7.9680433 7.980928 7.9099817 7.8309674 7.8263726 8.189171 8.057759 7.969472 8.460306
1367735_at 12.204779 12.096854 12.031431 11.987174 12.118792 11.988102 12.328057 12.079641 12.11789 11.939681 11.990169 11.789031
1367736_at 9.366466 9.297818 9.461857 9.327544 9.360982 9.237353 9.277708 9.149528 9.27742 9.485767 8.8656645 9.213512
1367737_at 10.848727 10.765195 10.672207 10.570274 10.848516 10.860866 10.999197 11.113401 11.035187 11.116959 10.999125 11.063683
1367738_at 7.0704126 7.032005 7.221362 7.0816617 7.111023 7.4083424 7.0418897 7.3327227 7.118906 7.2109056 7.126345 7.14116
1367739_at 4.3135495 4.278901 4.5794206 4.319687 4.5321574 4.293646 4.2970657 4.533497 4.8810935 4.505226 4.387832 4.5511417
1367740_at 5.965213 6.3949623 6.1161985 6.393244 6.3737226 6.041278 6.3355803 6.079458 6.2915645 6.2599125 6.3504176 6.570377
1367741_at 9.982293 9.492187 9.605693 10.561335 10.433022 10.600685 10.564777 10.896019 9.839525 10.211131 9.918199 10.241242
1367742_at 5.764509 5.6566744 5.660013 5.6274652 5.686535 5.8587112 5.645357 5.6587453 5.7181826 5.5345197 5.2156787 5.6591845
1367743_at 6.768743 6.269012 6.221372 6.9160748 6.5940995 6.419652 6.8000546 6.511015 6.4895577 6.594561 6.345439 6.7291427
1367744_at 6.5488524 6.3885927 6.4107075 6.0741925 6.476513 6.463665 6.149398 6.136938 6.032744 5.911041 6.4494834 5.9425855
1367745_at 8.733263 8.768324 8.682929 8.831031 8.824201 8.716492 8.896406 8.780165 8.821812 8.748516 8.913015 9.036958
1367746_a_at 8.409267 8.516834 8.459888 8.306938 8.415863 8.467461 8.720114 8.489489 8.293716 8.505441 8.392292 8.519045
1367747_at 8.196623 8.399961 7.908776 8.211491 8.383268 7.914023 8.320457 8.293589 8.272278 8.191456 8.282454 8.248365
1367748_at 9.531221 9.44891 9.122623 9.39925 9.494684 9.163967 9.583942 9.514872 9.51616 9.261628 9.307206 9.225168
1367749_at 3.393486 3.7292793 3.4058783 3.4910672 3.4485307 4.2185497 3.1712692 3.263175 3.539379 3.5381787 3.3446157 3.6071954
1367750_at 9.346177 9.074596 9.136089 9.137014 9.304965 9.37727 9.283647 9.294213 9.223181 9.047815 9.028462 8.9094515
1367751_at 7.8560724 7.9823318 8.099973 7.761491 8.0109 8.053254 8.334961 8.165885 8.279619 7.953375 8.261509 7.9101114
1367752_at 9.016929 8.662958 8.434385 8.945379 9.091206 8.892453 8.779913 8.819914 8.914665 8.496663 8.656279 8.681644
1367753_at 7.455062 7.035639 7.1399827 7.474088 7.070225 6.7982073 7.12222 6.8948445 7.180517 7.091851 6.9101596 7.1802187
1367754_s_at 10.620837 10.860959 10.709046 10.7993355 10.88893 10.919612 10.991947 10.827948 11.122773 10.9811735 11.175138 10.878185
1367755_at 13.536125 13.340371 13.528924 13.394383 13.495954 13.540088 13.41123 13.412069 13.363169 13.428009 13.277159 13.092179
1367756_at 9.934804 9.838714 9.637571 9.909518 9.842638 9.762089 9.935032 9.702799 9.839978 9.514302 9.625779 9.679837
1367757_at 12.354897 12.553947 12.278896 12.337221 12.413748 12.48831 12.45551 12.393226 12.364375 12.321307 12.196323 12.284473
1367758_at 8.38564 8.163218 8.10405 8.478422 8.6128025 8.292268 8.087353 8.40192 8.139776 8.042832 7.3660903 7.4527016
1367759_at 9.268469 9.279137 8.940446 9.128815 8.897379 8.655063 8.775583 8.613292 8.551486 8.530112 8.72079 8.28086
1367760_at 8.534506 8.370456 8.619312 8.627368 8.648054 8.55147 8.602382 8.538649 8.575416 8.595308 8.354233 8.500168
1367761_at 7.658715 7.779939 7.686532 7.639591 8.055447 7.633607 7.811034 7.618678 7.5692883 7.518353 7.91089 7.6533656
1367762_at 5.0004277 5.041583 5.486245 5.0582066 5.073864 5.4386215 5.041479 5.2945704 5.133008 5.0933905 5.253557 4.9017315
1367763_at 11.503745 11.477878 11.537355 11.272403 11.671107 11.268831 11.530153 11.332755 11.218811 11.128002 11.120654 11.1368
1367764_at 7.891472 7.787833 7.9412804 8.029551 8.188901 7.795214 8.1398735 8.294626 7.918653 8.079739 7.8302608 8.520695
1367765_at 9.725319 9.998576 9.856121 9.885584 10.075075 10.452106 10.107802 9.47579 10.437546 10.171809 10.422088 10.5716915
1367766_at 10.933735 10.926633 10.88578 10.792648 10.777701 10.8318205 11.0164385 10.907157 10.892357 11.23633 11.257342 10.957664
1367767_at 10.786229 10.755983 10.778177 10.679144 10.713451 10.705574 11.014044 10.862387 10.722157 10.792765 10.836499 10.75737
1367768_at 5.3201146 5.274448 5.3926897 5.1221485 5.4061146 5.543826 5.107178 5.520212 5.392011 5.4942136 5.0498466 5.1182013
1367769_at 8.385571 8.562138 8.407671 8.532967 8.608345 8.447026 8.494728 8.33773 8.451359 8.382168 8.648033 8.498078
1367770_at 9.982714 10.010132 10.063634 9.9181185 9.933146 9.990536 9.946837 9.933526 9.975145 9.973086 10.212334 10.206237
1367771_at 9.056296 8.673203 8.608181 10.033281 9.950592 9.912518 10.050529 10.280193 9.468555 9.706593 8.530321 8.892522
1367772_at 8.061724 8.040252 7.8492956 7.8399687 7.9898295 8.018829 7.983593 7.8614874 7.979822 7.911618 7.8456745 7.9489264
1367773_at 10.66312 10.642163 10.378056 10.576029 10.632005 10.594083 10.657074 10.350482 10.5414715 10.732952 10.653937 10.407772
1367774_at 13.18869 13.148609 13.16744 13.259828 13.124939 13.121638 13.161101 13.06584 13.021257 13.257559 13.346287 13.478961
1367775_at 12.253483 11.493222 12.573165 12.291409 11.991914 11.884249 12.026264 12.225779 12.608947 12.139092 11.933053 12.152108
1367776_at 7.2033362 5.9210763 7.0387216 5.7527027 6.660745 7.195065 6.115795 5.6135874 5.394112 6.023942 6.153777 6.0476108
1367777_at 11.802566 11.923626 11.847607 12.020407 11.393553 11.728218 12.156968 11.98862 11.990299 12.038249 12.017613 11.647087
1367778_at 9.423428 9.241535 9.325357 9.52676 9.371452 9.335785 9.49066 9.442188 9.507624 9.311283 9.295626 9.241291
1367779_at 6.7291527 6.606389 6.5650024 6.8541193 6.7760086 6.907143 6.6857204 6.7130656 6.688742 6.5637174 6.6444325 6.727204
1367780_at 7.349905 6.978989 7.5553546 6.7261643 7.0823464 7.494817 7.1372986 6.896128 6.896744 7.183442 7.0421543 6.7087336
1367781_at 3.8774168 3.7935355 4.055251 3.936756 3.7188857 3.7545712 3.7417781 4.0265293 3.6898854 3.642792 3.8909402 3.7656393
1367782_at 4.6712613 4.708688 4.749387 4.4304523 4.5473304 4.616541 4.490879 4.616393 4.5316267 4.5561647 4.619886 4.3814383
1367783_at 11.7391405 12.029338 11.899021 11.805108 11.742403 11.807268 12.077143 11.911104 11.859426 11.747945 11.937056 11.572949
1367784_a_at 12.993931 13.05171 12.928703 13.1160555 12.898241 12.876083 13.035226 13.125278 13.006538 13.124343 13.114715 13.003772
1367785_at 4.8615646 4.565605 4.898074 4.2149363 4.5190883 4.5254107 4.1982665 4.6004457 4.445578 4.2540045 4.4835668 4.2467003
1367786_at 10.358786 10.407816 9.9151325 10.17617 10.480698 10.143932 9.904242 10.191772 10.603488 10.419887 10.110137 10.825168
1367787_at 6.0244055 5.4134674 5.7626314 5.633361 5.727541 5.9309673 5.5403595 6.0459337 5.9504724 5.9619994 6.1508164 6.1118155
1367788_at 7.8900857 7.941667 7.677514 7.9536138 7.7011924 7.86022 7.762704 7.6273117 7.8196406 7.7459617 7.609276 7.4921894
1367789_at 7.4716997 7.6061716 7.285596 7.3748245 7.2135425 7.3171287 7.6179466 7.497217 7.614132 7.4782124 7.320246 7.5894217
1367790_at 10.130053 9.844303 9.822008 9.829825 9.666262 9.855975 9.368155 9.458322 9.750986 10.080552 10.253684 10.186827
1367791_at 6.9587855 6.9433904 6.7118797 7.1962852 6.957203 6.7535734 6.761671 6.7568393 6.8373966 6.963991 7.367921 7.1319423
1367792_at 4.213807 4.4285746 4.679611 4.19704 4.370191 4.2032785 4.3171024 4.365653 4.3243093 4.4378824 4.2679825 4.3098183
1367793_at 13.094089 13.025494 12.989931 13.108801 13.005087 12.964059 12.942886 12.838736 12.936463 13.050605 13.058377 13.091881
1367794_at 5.90006 6.717639 5.177868 6.7792525 5.535666 5.517079 6.2821383 6.6865726 6.3451924 5.857814 5.932686 6.6377335
1367795_at 7.41951 6.9883766 6.8117 7.8928633 7.9284134 7.9617352 8.008905 7.827495 7.552752 7.742769 7.3046994 7.295835
1367796_at 8.358352 8.452906 8.527715 8.572315 8.319195 8.308886 8.537685 8.553541 8.341266 8.62857 8.368834 8.615161
1367797_at 6.7138104 6.5561576 6.4058466 6.6859403 6.8598456 6.7569976 6.6005425 6.358488 6.523316 6.464138 6.7652917 6.6333146
1367798_at 12.389767 12.368713 12.407354 12.571044 12.44388 12.404114 12.605699 12.637847 12.5779915 12.400167 12.368641 12.29578
1367799_at 5.614958 5.732029 5.83696 5.8778086 5.8075867 5.9709234 5.759596 5.7200165 5.789791 5.589979 5.404121 5.742041
1367800_at 6.704866 6.3018293 6.4147396 6.6929626 6.8441653 6.19827 6.6792564 6.5357656 6.3569136 6.356601 6.186154 6.09611
1367801_at 9.340779 9.537141 9.529083 9.446463 9.474121 9.429228 9.453548 9.457317 9.396744 9.671045 9.26465 9.438433
1367802_at 10.07126 9.243793 8.80155 10.018438 10.1954155 9.001848 9.456289 9.728315 8.58968 8.748625 8.90759 8.228275
1367803_at 5.8568835 6.2575483 5.899201 6.507971 6.462752 6.381239 6.060261 5.83818 6.015259 6.2478323 5.803011 6.313858
1367804_at 13.022062 12.878086 12.976889 12.733047 12.728169 12.67018 12.702593 12.992592 12.689498 13.034956 13.028045 12.965058
1367805_at 4.905461 4.857727 4.968667 4.9785056 5.142279 5.0231814 4.922874 4.7953434 4.8973217 4.942967 4.9179764 4.8451347
1367806_at 5.440003 5.4828734 5.577586 5.4088726 5.6042995 5.4364295 5.531923 5.4183955 5.310396 5.645435 5.5582056 5.395484
1367807_at 8.995466 9.178913 8.930493 9.023421 9.223797 8.98666 9.4392 8.99938 9.137584 9.02962 9.055723 9.057175
1367808_at 10.385434 10.34324 10.260692 10.227741 10.354901 10.358107 10.311657 10.284786 10.371876 10.398542 10.361327 10.723682
1367809_at 4.771491 4.8450985 5.0989876 5.0340643 4.807806 4.98063 4.7431874 4.779241 4.9120746 5.173899 4.9614244 5.402623
1367810_at 6.3660483 6.466277 6.5887055 6.525556 6.3599763 6.4516063 6.3703895 6.1688437 6.511309 6.134602 6.480906 5.95524
1367811_at 5.7500887 5.696364 5.700178 5.5195246 5.724074 5.895232 5.6397696 5.945927 5.753865 5.8574734 6.338866 6.3833184
1367812_at 7.826779 7.9688125 7.7543893 7.758354 7.8727665 7.9543214 8.084551 7.8430085 7.838639 7.507464 7.420922 7.3509555
1367813_at 8.160596 8.164717 7.8157325 8.252357 8.210215 7.967569 8.130613 7.2753406 7.5599637 7.610548 7.4869585 7.3208985
1367814_at 8.560768 8.839549 8.469958 8.674993 8.84787 8.859701 8.524574 8.95213 8.870406 8.936632 8.758421 9.03785
1367815_at 8.411989 8.414524 8.371711 8.486582 8.292691 8.420583 8.616511 8.475452 8.553663 8.599465 8.473515 8.928277
1367816_at 4.907984 5.2176914 4.892602 5.2174954 5.180953 5.0128527 4.7795167 5.252319 5.4603558 5.0893216 5.1814528 6.076312
1367817_at 7.2330976 7.129837 7.197009 7.1099906 7.039643 6.89925 7.168265 6.8535714 6.9416943 7.1659184 6.826427 7.3265557
1367818_at 9.022894 9.268429 8.91499 9.139688 9.01495 8.985831 9.160575 8.71887 8.875231 9.155836 8.999422 9.083931
1367819_at 12.2148075 12.163953 12.081076 12.112203 12.161258 12.06082 12.269046 12.236824 12.26854 11.9079275 11.935743 11.862297
1367820_at 9.254117 9.049601 9.143831 9.242221 9.154166 9.091818 9.291135 9.182221 9.144685 8.963136 9.190834 9.361059
1367821_a_at 4.1011896 4.061388 3.8552017 4.0672684 4.048962 4.0705175 4.02628 4.0517187 4.0518417 4.0787673 4.086972 4.113847
1367822_at 5.4681 5.6066055 5.854007 5.6844664 5.446589 5.811688 5.742755 5.556053 5.5736933 5.7405863 5.7132463 5.6049523
1367823_at 5.1090107 5.1962295 5.644622 5.4064293 5.3343363 5.3825474 5.1596327 5.234809 5.265913 5.2353644 5.1556907 5.367119
1367824_at 8.832761 8.822694 8.727604 8.849303 8.882922 9.048511 8.8829775 8.83546 8.876417 8.820673 8.63308 8.776233
1367825_at 6.6517324 6.643475 6.6323395 6.434469 6.691923 6.6992936 6.4768867 6.63729 6.684953 6.6397924 6.6453857 6.789762
1367826_at 10.670479 10.436204 10.270925 10.5164385 10.353014 10.077658 10.388292 10.0994 10.246797 10.0557575 10.146469 10.457137
1367827_at 9.841436 9.887364 9.954594 9.891235 9.9121895 9.848452 9.989139 9.835778 10.052521 9.929771 9.772876 9.889661
1367828_at 9.819319 9.761951 9.853026 9.85363 9.7911825 9.910729 10.020827 10.040111 10.008193 9.773998 9.836829 9.489295
1367829_at 11.302178 11.349573 11.269898 11.273876 11.359639 11.256961 11.452 11.470287 11.362588 11.365983 11.375737 11.116032
1367830_a_at 7.8864565 7.5723066 8.085307 7.508212 7.675633 7.7645426 7.6004505 7.581108 7.6042094 7.769533 7.8301144 7.9934955
1367831_at 8.797649 8.596621 8.639734 8.799882 8.6366005 8.583019 8.804829 8.479687 8.327115 8.634495 8.513361 8.940258
1367832_at 11.203269 11.157047 11.009292 11.107179 11.143992 10.976895 11.2465 11.021749 10.902793 10.849883 10.967587 11.132287
1367833_at 9.674916 9.614723 9.561223 9.615121 9.702883 9.6682415 9.683765 9.426976 9.613735 9.7671995 9.526426 9.704974
1367834_at 7.623087 7.1654177 7.4715586 7.544694 7.3378687 7.562458 7.2830086 7.3140883 7.3436494 7.829495 7.701225 7.9325476
1367835_at 5.8366256 5.7004304 5.886607 5.4640775 5.727086 5.672354 5.4487505 5.625421 5.723501 5.6074367 5.7007422 5.745822
1367836_at 9.720379 9.942874 9.855931 9.870079 9.5817 9.942355 10.218264 10.059759 9.375737 9.833929 10.248579 9.462364
1367837_at 9.798387 9.772559 9.863594 9.790208 9.718534 9.648203 9.743407 9.417978 9.675593 9.753608 9.677347 9.759586
1367838_at 12.5016985 12.738071 12.275514 12.604081 12.478406 12.316054 12.702984 12.637518 12.688933 12.457438 12.590488 12.529221
1367839_at 10.495972 11.091199 10.663038 10.910911 10.359049 10.665831 10.689067 10.386047 10.755804 11.471088 11.646364 11.100039
1367840_at 8.116726 8.1257515 8.188213 8.525068 8.265211 8.202345 8.331894 8.159477 8.238963 8.125242 8.19734 8.186712
1367841_a_at 3.4792905 3.7274213 3.5972142 3.4964824 3.6731043 3.597983 3.4701352 3.466984 3.4568148 3.4820597 3.6180916 3.542198
1367842_at 6.4952226 6.443115 6.3490796 6.1700993 6.2671943 6.493302 6.12823 6.4352922 6.5372114 6.297579 6.584479 6.3479943
1367843_at 10.528976 10.280682 10.489277 10.659548 10.472175 10.569847 10.763132 10.767445 10.674326 10.472301 10.5687685 10.265928
1367844_at 8.666551 8.77574 8.316844 8.718103 8.636936 8.469983 8.432352 8.50776 8.397567 8.531378 8.463745 8.984733
1367845_at 3.6023316 3.6247356 3.469562 3.775786 3.6403546 3.6601627 3.5029042 3.8303835 4.0844135 3.4107058 3.8470256 3.5006618
1367846_at 6.4036245 6.3638363 6.395592 6.245008 6.6121325 6.339635 6.231208 6.3409157 6.5412817 6.5817256 6.5192175 7.395964
1367847_at 9.137242 8.688604 8.480449 9.083866 9.682991 8.995599 9.319811 10.146741 8.881733 9.987614 10.260888 10.167479
1367848_at 7.8101974 8.008837 7.6346345 7.998217 7.9535766 7.6941786 8.054285 7.7732244 7.688476 7.682978 7.8788548 7.955175
1367849_at 9.78889 9.690428 9.616822 9.550457 9.595069 9.213863 9.673429 9.533689 9.424198 9.885204 9.966439 10.407521
1367850_at 7.6961484 8.012099 7.2149744 8.009002 8.029183 7.832555 7.9770775 8.335115 8.126066 8.597116 8.351123 8.788369
1367851_at 4.1678257 4.1620693 4.06575 3.997032 4.1210966 4.1626797 3.895994 4.0631943 3.9710293 4.300487 4.1297183 4.1609488
1367852_s_at 4.9935484 4.7393885 5.0083447 4.623102 4.838511 5.059156 4.7496934 4.6390586 4.8908854 4.853708 4.736248 4.755655
1367853_at 7.8637705 7.4839954 7.5761995 7.6320467 7.55857 7.6528473 7.4932623 7.658669 7.418034 7.461321 7.374819 7.5561132
1367854_at 11.946649 11.533637 11.631665 11.705699 12.231308 11.944694 11.845592 11.222591 11.2011595 12.470019 12.352133 12.280234
1367855_at 9.317264 9.361181 9.281065 9.612431 9.322724 9.291451 9.525183 9.361416 9.441264 9.438539 9.490034 9.254401
1367856_at 9.078107 9.725953 8.623789 9.361948 9.395562 9.713942 8.937174 8.955181 8.724264 9.59255 9.748636 9.71177
1367857_at 12.202325 12.702191 11.94375 12.372532 12.345415 12.507953 12.27863 11.861254 11.951292 12.501745 12.57116 12.479677
1367858_at 4.097912 4.0294437 4.090704 3.9193294 3.8901849 4.1352477 3.7827168 4.1092877 3.6831605 3.8100612 3.8784983 3.92556
1367859_at 5.1804037 5.1928287 5.2271285 5.267725 5.333263 5.168711 5.060467 5.0098267 5.1060567 5.4889174 5.118107 5.659057
1367860_a_at 10.452197 10.146793 10.259496 10.215365 10.205538 9.542857 10.184712 9.606545 9.804878 10.47625 10.22904 10.860798
1367861_at 5.437564 5.755833 5.7707844 6.020246 5.9077077 5.7716317 5.6487226 6.228624 6.0691385 5.7545896 5.820112 5.9874616
1367862_at 4.4393086 4.2798967 4.283477 3.917152 4.309636 4.1452637 4.236723 4.313022 4.1905775 4.3581877 4.2314506 4.1777234
1367863_at 7.9928756 8.159725 7.93038 7.8622627 7.951461 7.9368668 8.036209 7.907393 7.866098 8.146038 7.879233 8.143442
1367864_at 6.1400914 6.151434 6.324088 5.7537975 6.1672325 6.2144637 5.821346 6.1064916 6.4235883 5.467967 5.8695097 5.579834
1367865_at 7.453815 7.987558 7.547241 7.717695 7.8662877 7.561426 8.180487 7.785296 7.9635305 7.5931215 7.69053 7.9251876
1367866_at 6.365798 6.505317 6.338854 5.9996614 6.363176 6.123489 5.926989 6.421592 6.465533 5.851484 6.09652 5.664155
1367867_at 9.068129 9.079012 9.069769 8.98234 8.987159 8.938783 9.093591 9.158644 9.113117 9.035532 8.994662 9.07735
1367868_at 7.5896583 7.1202254 7.372613 7.4971085 7.1105165 7.122215 7.2975974 7.107613 7.4382935 7.522737 7.2759724 7.4931064
1367869_at 9.996054 10.001364 9.850804 9.924763 10.042528 9.902399 10.189376 10.304698 10.254366 10.132312 10.178417 10.022154
1367870_at 9.648397 9.45448 9.564725 9.583927 9.416597 9.509265 9.551828 9.454286 9.293789 9.477704 9.507694 9.71177
1367871_at 13.412316 13.128461 13.297721 13.3522415 12.877319 12.887682 12.927254 13.398175 13.376724 13.722355 13.484772 13.497953
1367872_at 8.832866 8.658994 8.630373 8.7400055 8.724273 8.720929 8.688951 8.535575 8.687189 8.670645 8.623894 8.789236
1367873_at 9.336425 9.325629 9.11354 9.200221 9.454251 9.278226 9.53563 9.323988 9.380168 9.255121 9.332411 9.472497
1367874_at 6.2067447 6.2104144 6.0481234 6.4933825 6.316261 6.134037 6.4420176 6.201128 6.203886 6.0443215 5.831888 6.4911437
1367875_at 9.08619 9.026037 9.136073 9.105226 9.009165 9.118867 9.151486 9.058106 9.062367 9.1342945 9.099431 9.089398
1367876_at 6.7458158 6.5970383 6.705963 7.008727 6.716474 6.773192 6.550107 6.7391486 6.6582727 6.8464465 6.4489717 6.5637226
1367877_at 8.112335 8.033617 7.9662495 7.9904675 8.1127205 7.89439 7.983918 7.71877 7.9454875 8.097654 8.014318 8.236414
1367878_at 8.762757 8.689622 8.931335 8.588921 8.677785 8.873785 8.5714245 8.645745 8.512115 8.974672 8.880841 8.764991
1367879_at 7.563371 7.565447 7.2576494 7.129078 7.1185513 7.2583394 7.115606 7.0758986 7.1606297 7.781872 7.877937 7.8299236
1367880_at 5.281967 5.6162853 5.4281144 5.346956 5.52303 5.343826 5.5615005 5.339455 5.44117 5.569543 5.3514633 5.213405
1367881_at 7.7301126 7.919137 7.501418 7.774047 7.6251874 7.6406145 7.8708787 7.654067 7.4517965 7.9409404 7.9087005 8.121193
1367882_at 7.041977 6.992882 7.157064 6.9489927 6.8634377 7.1945524 6.789614 6.7799945 7.0329833 7.003593 7.014139 6.9495897
1367883_at 7.1209636 6.7820396 6.809531 6.8745475 7.0541162 6.946753 6.8585224 6.91387 6.685611 7.095286 6.9590707 7.1492553
1367884_at 10.704183 10.555388 10.616859 10.478841 10.605887 10.360319 10.5678 10.425198 10.268379 10.4240265 10.519333 10.40027
1367885_at 11.877925 11.997508 11.833549 11.825844 11.910914 11.907785 11.925039 11.966932 11.972116 12.056458 11.987536 11.927459
1367886_at 7.812128 7.5924673 7.818696 7.474402 7.7649865 7.623164 7.7340984 7.6723976 7.686056 7.780452 7.6480236 7.9066615
1367887_at 12.816502 12.838032 12.750277 12.797862 12.904424 12.812457 12.824935 12.877344 12.877121 12.966458 12.845007 12.824299
1367888_at 3.962702 3.9492323 4.0200725 3.8104744 3.826839 4.390789 3.7107542 4.3919945 4.037961 4.202693 4.1691475 4.1543856
1367889_at 8.95846 8.937355 8.601525 8.904549 8.849129 8.789221 9.234608 9.171032 9.11759 8.842491 8.824579 8.957499
1367890_at 6.699779 6.9044366 6.7774034 6.7281456 6.8804884 6.928619 6.829046 6.8035665 6.842552 6.6968203 6.8548245 7.1422153
1367891_a_at 5.6262627 5.40168 5.6592784 5.746008 5.4442 5.427311 5.5657086 5.6216393 5.554262 5.5352397 5.47806 5.9594855
1367892_at 10.717143 10.659586 10.383347 10.341993 10.553888 10.370983 10.763844 10.439342 10.400048 10.464099 10.290459 10.262392
1367893_a_at 6.9109797 7.2395115 7.021089 7.070962 7.153898 6.9758644 7.325553 6.9027534 6.9369173 6.9495735 6.980849 7.2444334
1367894_at 11.627022 11.609829 11.147139 12.17192 12.592728 12.352515 12.122697 11.781453 12.040996 12.441436 12.33103 11.615405
1367895_at 10.980701 10.879347 10.939986 11.001509 11.091703 10.976531 11.104666 10.878097 10.973336 11.050234 10.927771 11.150927
1367896_at 13.397134 13.2773 13.571824 13.721659 12.974664 13.46343 13.198582 13.336913 13.575371 11.894195 12.093217 11.563262
1367897_at 10.734305 10.803784 10.781932 10.813162 10.9830675 10.882275 11.009008 10.80473 10.907838 10.656608 10.77336 10.555599
1367898_at 9.467313 9.502391 9.56969 9.197199 9.249556 9.478466 9.434118 9.369072 9.355931 9.231228 9.230675 9.183846
1367899_at 6.7954473 6.4494457 6.846125 6.881492 7.482764 6.412437 6.698068 7.0648746 6.6384277 6.591074 7.1251965 6.7829533
1367900_at 8.404449 8.201449 8.381339 7.5887213 8.139702 8.1931095 8.270242 8.462158 8.149237 8.681707 8.543127 8.708971
1367901_at 8.866065 8.932689 8.809578 8.695447 8.839871 8.704006 8.971227 8.897452 8.879542 9.166642 9.037215 9.194253
1367902_at 7.0971756 7.044668 6.780166 7.423293 7.3586106 6.56481 7.310829 6.9491653 7.2213364 6.84772 7.081786 6.9830885
1367903_at 9.366322 9.258814 9.334511 9.1769285 9.249555 9.202661 9.128893 9.3854265 9.37917 9.194169 9.188361 9.123721
1367904_at 5.440653 6.517876 5.7541895 4.90503 5.60772 6.1328874 5.816125 6.661768 5.273664 6.8290114 5.8814464 6.009818
1367905_at 10.578728 10.732591 10.7024555 10.905357 10.3408785 10.539015 11.042231 10.8826 10.66959 10.961016 11.025766 10.250821
1367906_at 9.799521 10.057826 9.755194 10.1785555 10.131386 10.033872 10.553078 10.144029 10.137678 9.725076 9.942221 9.569231
1367907_a_at 8.83593 8.921448 8.933303 8.870239 8.809338 8.918518 8.810424 8.766093 8.89115 8.824425 8.786585 8.660712
1367908_at 11.649015 11.711026 11.575456 11.643967 11.55306 11.533455 11.655956 11.723405 11.58412 11.580786 11.534292 11.564178
1367909_at 11.642757 11.386833 11.770854 11.494265 11.331977 11.526095 11.33397 11.4007635 11.419772 11.456726 11.438522 11.017968
1367910_at 7.5427756 7.599491 7.5856085 7.9680448 7.8513403 7.7053056 8.034815 7.8942986 7.79767 7.7755723 7.655547 7.647007
1367911_at 7.658715 7.5271697 7.724441 7.444847 7.577399 7.43032 7.938594 7.4623437 7.7919464 7.4581666 7.539013 7.1834297
1367912_at 5.8299365 6.13034 5.999363 6.176965 6.239384 5.8237605 6.052456 6.141738 5.872802 5.861028 6.070161 5.9491463
1367913_at 6.8374243 6.5808873 6.7446046 6.871747 6.714544 6.29457 6.7262344 6.5065846 6.5814962 6.743554 6.7907853 6.3993754
1367914_at 6.546369 6.588689 6.7639146 6.7950635 6.7249227 6.451773 6.448517 6.7547355 6.632498 6.6303535 6.865956 7.006333
1367915_at 9.053394 9.063931 8.847602 8.985611 9.018554 9.00155 9.114049 9.168497 9.051162 8.954764 9.024302 9.011813
1367916_at 5.849319 5.8846765 6.113834 5.318165 6.0377073 6.085619 5.9427547 5.723895 6.077123 5.9761453 6.058019 5.936375
1367917_at 13.513132 13.535801 13.561635 13.526751 13.51513 13.4910755 13.531112 13.565843 13.614204 13.552836 13.504265 13.567073
1367918_at 4.7036724 4.6889343 4.9205556 4.9673715 4.8979864 5.072194 4.9898443 5.042198 5.17877 4.799782 5.0510206 4.922121
1367919_at 5.9855103 5.942017 5.9267163 5.8743343 5.5694423 5.66069 5.890026 5.4738483 5.882065 6.1887264 6.2153506 6.0809655
1367920_at 5.4514976 5.1608853 4.912616 4.885154 5.337498 5.349119 5.0575056 5.217734 5.3425884 5.020507 5.0552845 4.7331886
1367921_at 7.2215805 7.39915 7.2652645 7.371283 7.3577213 7.167232 7.427126 7.260964 7.222742 7.4164042 7.3989053 7.2546678
1367922_at 7.8126316 8.052848 7.4433994 7.9200826 8.021251 7.7872996 7.8252892 7.7030945 7.94125 7.7974753 7.835271 7.861274
1367923_at 5.3670726 5.229808 5.5070887 5.4368725 5.257883 5.569974 5.300471 5.540016 5.50913 5.640827 5.6407614 5.497101
1367924_at 7.4887347 7.410261 7.408946 7.015686 7.4088793 7.4002333 7.2455773 7.1896014 7.1693416 7.1168084 7.5137615 7.4545665
1367925_at 7.768244 7.9124556 7.7731853 8.041052 8.059849 8.024313 7.983579 7.8992476 7.839667 8.127769 7.9175344 8.3251705
1367926_at 8.567861 8.58086 8.448025 8.531844 8.548725 8.466108 8.473408 8.6836405 8.653703 8.260738 8.404784 8.438887
1367927_at 10.81844 10.754606 10.821636 10.654979 10.692564 10.827488 10.738532 10.771108 10.801225 10.741906 10.850034 10.775609
1367928_at 3.9134426 3.9312994 4.0342054 4.006114 4.043435 3.680762 3.6821764 3.8708882 3.869233 4.02244 4.047411 3.8246105
1367929_at 9.543516 9.996567 9.85318 9.954977 9.816347 9.813156 9.894056 9.709917 10.181486 10.023273 9.7563095 9.6295185
1367930_at 3.7049718 3.8770854 3.954457 3.7912047 3.8382096 3.641055 3.9072695 3.722492 3.7292922 3.8499124 3.7951 3.8818324
1367931_a_at 9.655246 9.578662 9.42236 9.785065 9.584325 9.579694 9.620552 9.577812 9.598732 9.621281 9.551354 9.787301
1367932_at 11.8315735 12.193489 11.905672 12.335824 11.786916 12.074457 12.007608 11.322661 11.95325 12.7392025 12.783702 12.346637
1367933_at 7.778278 7.87741 7.603088 8.009002 7.7141495 7.7176886 7.8883185 7.4620466 7.4628625 8.5149765 7.916798 8.055151
1367934_at 5.929592 5.913534 5.782184 5.838876 5.755638 5.6878333 5.767701 5.800291 5.852284 5.859311 5.800148 6.039654
1367935_at 8.6824665 8.631231 8.569787 8.526354 8.663615 8.689447 8.742466 8.517629 8.248817 8.824595 8.839961 8.942626
1367936_at 7.133826 7.4198356 6.8718915 7.405764 7.3645043 7.22724 7.4384017 7.2485447 7.423977 7.372195 7.316157 8.043116
1367937_at 8.506433 8.570053 8.386925 7.918765 7.9151735 8.63368 8.717703 8.322298 8.697901 8.842492 8.5968485 8.744036
1367938_at 10.969416 10.798472 11.126823 10.899334 10.911274 11.030352 10.831358 11.13612 11.002248 10.838137 11.029352 11.197901
1367939_at 10.864406 10.793835 10.755128 11.01806 10.540269 10.077808 10.758202 10.4266615 10.750101 11.133014 11.5837555 10.648836
1367940_at 5.6827354 5.690337 5.5031805 5.663391 5.8975253 5.7422795 5.8521557 5.8474894 5.550437 5.5954204 5.876817 5.645959
1367941_at 8.818719 8.825871 8.663635 8.895284 8.859072 8.63954 9.019722 8.664537 8.632931 8.705996 8.708203 8.892353
1367942_at 6.984646 7.8729606 7.375958 7.6192584 7.9714274 7.649097 7.699944 7.8999004 7.505907 7.6300716 7.858358 7.9362283
1367943_at 7.66023 7.496337 7.652053 7.839142 7.5330524 7.7247767 7.6757503 7.487974 7.5044184 7.659249 7.6256337 7.532517
1367944_at 5.877158 5.5941787 5.8118186 5.58808 5.3468094 5.7190757 5.463504 5.7874327 5.5682945 5.657928 5.824478 5.5671287
1367945_at 10.933664 10.987822 11.055993 11.428284 10.8474455 11.107267 10.946664 11.446612 11.390499 10.845548 11.1687975 10.585944
1367946_at 9.522518 9.419165 9.576959 9.764144 9.411036 9.496947 9.191359 9.051473 9.336245 9.290832 8.753118 9.285904
1367947_at 8.637507 8.652411 8.631184 8.537837 8.526052 8.638626 8.65498 8.560613 8.712479 8.513558 8.390743 8.556112
1367948_a_at 10.105445 10.33358 10.204568 10.337802 10.065451 10.043501 10.213483 10.162124 10.268849 10.103658 9.926626 10.110155
1367949_at 6.248262 6.1189313 6.395455 6.382534 6.1882005 6.4058437 5.927652 6.2853813 6.2761045 6.374145 6.304452 6.300805
1367950_at 7.1961546 7.4992037 7.2440886 7.1792374 7.676442 7.1245823 7.5946894 7.1897645 7.1648393 7.74943 7.9190407 7.847134
1367951_at 4.943183 4.6009297 4.961659 4.7221303 4.6979904 4.5228286 4.438785 4.5781527 4.711723 4.766706 4.903394 4.761453
1367952_at 6.956518 6.991582 7.2235346 6.9742866 7.036773 7.07054 7.0836773 6.4144664 6.9310613 6.946615 6.9411044 6.717763
1367953_at 4.906381 4.9731774 4.8189974 4.707377 4.75891 4.67342 4.7254267 5.2284193 4.8971934 4.8617244 4.8925095 4.6777534
1367954_at 6.840116 6.4467916 6.789288 7.2673635 6.3129635 7.493984 6.8501325 7.316978 7.169434 5.899549 6.769053 6.0233502
1367955_at 6.265866 6.296907 6.354399 6.2156806 6.388624 6.3791637 6.248144 6.1353393 5.813024 6.1121054 6.05527 6.3863454
1367956_at 5.3052993 5.2374067 5.0328593 5.1585956 5.2983623 4.9495544 5.3125887 4.9431534 4.9170303 5.116804 5.0163994 5.409022
1367957_at 8.306852 9.164003 8.333522 7.4660597 8.408049 7.4203415 7.333799 8.059176 8.46456 7.929808 8.612731 8.960893
1367958_at 8.988507 8.924953 8.812952 9.019906 8.81216 8.801917 9.012049 8.932244 8.413328 8.578105 8.446441 9.017915
1367959_a_at 5.63416 5.6722374 6.460087 6.1840525 6.1177454 5.8087387 5.926989 5.778038 5.9563246 5.6330595 5.777129 5.6136675
1367960_at 8.037718 7.8238854 8.022533 8.450583 7.9857435 7.9798937 8.352387 8.472484 8.274417 7.902851 7.631695 7.2680717
1367961_at 4.274109 4.370901 4.3046255 4.4878807 4.466914 4.391261 4.3439846 4.3195715 4.534693 4.382388 4.3561697 4.323786
1367962_at 5.08189 4.702206 4.8034945 4.9279222 4.8167725 4.5741515 4.819221 4.8746767 4.9106936 5.02994 4.959052 4.588939
1367963_at 7.49897 7.156015 7.331109 7.2593184 7.20123 7.318281 7.372222 7.127907 7.043453 7.551582 7.226707 7.3943257
1367964_at 5.0599203 5.0895977 4.9750857 5.099435 5.266115 5.0912533 4.9334745 5.1954823 4.9249177 4.7276773 5.1374483 5.0536137
1367965_at 6.3771467 6.551162 6.6767063 6.524634 6.484182 6.3827095 6.434726 6.4816537 6.326296 6.421661 6.5246515 6.5835676
1367966_at 9.603773 9.78289 9.639507 9.600317 9.699722 9.615036 9.8660145 9.41889 9.533649 9.484282 9.580744 9.579178
1367967_at 6.8257694 7.1187205 7.1749883 7.303142 7.082155 6.985767 7.375407 6.9933066 7.14156 7.0261908 7.0849414 6.9612627
1367968_at 3.6475441 3.7878404 3.5774162 3.4910672 3.7638524 3.7279553 3.5153213 3.5411885 3.4463542 3.647543 3.7675502 3.5505047
1367969_at 10.62086 10.590689 10.580352 10.617845 10.687881 10.631766 10.753097 10.864104 10.942609 10.697797 10.8056135 10.838649
1367970_at 4.3822885 4.2677317 4.1403804 4.322395 4.034029 4.373237 4.324755 4.4726715 4.0476484 4.15181 4.3561697 4.1924386
1367971_at 9.99956 10.003474 9.916721 10.090923 9.925842 9.864831 9.898611 9.951393 9.891576 9.754106 9.771436 9.98846
1367972_at 9.936552 9.818735 9.941689 10.019966 9.872818 9.938234 9.886791 9.745051 9.77776 9.877415 9.682663 9.969934
1367973_at 4.3215427 4.4199934 4.5500593 4.277168 4.234136 4.4718304 4.2803016 4.25635 4.6768637 4.1137104 4.0706863 4.1543827
1367974_at 9.042889 9.20771 8.854907 9.530785 9.267932 9.335679 9.036942 9.420545 9.378022 9.695478 9.387596 10.0587845
1367975_at 5.582728 5.6733766 5.6626196 6.047225 5.669726 5.8742275 5.4935412 5.949139 5.881487 6.162882 5.737428 6.425435
1367976_at 7.2090726 6.8943677 7.109033 7.214498 7.326657 7.232263 7.225157 6.9478354 7.1403112 7.1679106 6.8155446 7.2130017
1367977_at 3.917934 3.548918 4.042468 3.7640545 3.8384912 3.8137546 3.7236242 3.7392159 3.676706 4.014026 3.9192796 3.8570013
1367978_at 5.827242 5.82721 6.3226943 5.7186728 5.8567834 5.9600973 5.760326 5.988501 6.000198 5.9042244 5.980317 5.7592926
1367979_s_at 11.252398 11.643631 11.245259 11.837158 11.023026 11.670855 10.8927 10.415303 11.24685 12.064953 12.104949 11.754017
1367980_at 8.091179 8.159981 8.148111 8.060598 8.078455 8.199474 8.155323 7.8381205 7.884731 8.286797 8.211802 8.070072
1367981_at 7.5542374 7.6022964 7.497043 7.394895 7.2914577 7.684804 7.677915 7.3337493 7.383923 7.823437 7.724772 7.686255
1367982_at 10.721686 10.737279 9.879672 10.718012 10.752004 10.78837 11.078192 10.881759 10.785999 10.125837 10.173507 10.436281
1367983_at 5.577347 5.3492546 5.504622 5.115462 5.3327003 5.3765354 5.069825 5.1886873 5.389683 5.5361304 5.483473 5.7375383
1367984_at 6.388658 5.936354 5.847072 6.126168 6.192358 6.0248837 6.0813456 6.174342 5.8682323 6.130699 5.768715 6.373293
1367985_at 6.6259675 6.7084036 6.56504 6.156961 6.3025017 7.189484 6.1498637 6.362897 6.3649836 6.3318853 5.960195 7.2744355
1367986_at 6.9264073 6.722854 6.454331 6.645498 6.9719653 6.583502 6.4825344 6.9465003 6.438172 7.143744 6.881597 7.386595
1367987_at 8.870265 8.740882 8.52494 8.704526 8.42108 8.803714 8.596015 8.259966 8.475133 8.833139 8.7686 8.8061
1367988_at 12.877338 12.935339 12.983055 12.709041 12.799167 12.6167145 12.867114 13.143053 13.0110655 12.934539 13.099979 13.030289
1367989_at 4.2143803 4.3882613 4.33836 4.200218 4.168702 4.295344 4.118289 4.276435 4.21461 4.2906046 4.363199 4.109478
1367990_at 5.4012733 5.3447 5.615789 5.3586655 5.3802824 5.0164423 5.19281 5.5006638 5.3564563 5.320401 5.3825846 5.339468
1367991_at 8.998464 8.931057 8.88732 8.843059 8.842409 8.99567 9.026295 8.974973 8.751587 9.282299 9.165424 9.424389
1367992_at 4.600552 4.6696615 4.614497 4.8995266 4.7203465 4.7339125 4.2726493 4.767516 4.6563168 4.806011 4.806895 4.8953094
1367993_at 7.1673784 6.9293613 7.1422524 7.4385133 6.96278 7.1447206 7.230167 6.947734 7.0753083 7.0468163 7.219904 7.2328734
1367994_at 10.680109 10.458758 10.595814 10.638267 10.628389 10.404275 11.097807 11.03824 11.009274 10.5634 10.672268 10.454451
1367995_at 13.101143 13.114706 13.082664 13.175021 13.098266 13.102762 13.181016 13.101397 13.0035515 13.008793 13.049152 13.05793
1367996_a_at 6.959773 6.7723413 6.4609156 6.7211866 6.8267913 6.7326756 6.8038316 6.7318015 6.642097 6.4770455 6.2623663 6.6261253
1367997_at 8.1141405 8.193212 8.099375 8.269657 8.193943 7.9784727 8.203732 8.077022 8.091174 8.023613 8.036491 7.831998
1367998_at 8.414392 9.111626 7.090192 9.869774 8.829988 6.747545 8.265444 9.704778 9.366461 8.644321 8.531042 9.168935
1367999_at 12.348531 12.443053 12.272152 12.35313 12.300785 12.364237 12.370893 12.410063 12.362867 12.365822 12.290304 12.405637
1368000_at 14.354725 14.321251 14.355207 14.320545 14.310465 14.361053 14.319622 14.324934 14.382141 14.419075 14.353552 14.443218
1368001_at 4.2268333 4.1565466 4.082206 4.1031995 3.9905388 4.1070423 3.9533799 4.0647306 4.2648735 4.0592976 4.0835114 4.389501
1368002_at 7.461251 7.266796 7.352423 7.579054 7.3804293 7.285033 7.6456113 7.185795 6.997779 7.301911 7.212094 7.2980714
1368003_at 5.754137 5.701479 5.65069 5.6337185 5.7643876 5.73741 5.5594406 5.5218635 5.6099 5.76096 5.6992307 5.5490675
1368004_at 9.621034 9.49825 9.366881 9.401778 9.487848 9.495998 9.351315 9.447277 9.457315 9.347197 9.480664 9.592247
1368005_at 5.6319346 5.687806 5.9799023 5.359026 5.4723043 5.6705275 5.5409865 5.7999163 5.746845 5.9201417 5.710897 5.9243236
1368006_at 7.4221826 7.810178 7.4441857 7.9486094 7.7187786 7.875589 7.6179466 8.259384 7.9612503 8.101526 8.01562 8.726202
1368007_at 7.2244678 6.721412 6.7000856 7.196389 7.166332 6.9422235 6.4385085 7.1250067 7.521857 6.382978 6.9805226 7.1239185
1368008_at 5.3905377 5.332974 5.6877017 5.6055546 5.196808 5.6009707 5.4409027 5.44438 5.3292494 5.696921 5.6905127 5.6559114
1368009_at 9.434293 9.472071 9.195541 9.602304 9.956574 9.446158 9.141431 9.36161 8.988013 9.484717 9.715567 10.039175
1368010_at 7.5429387 7.6962204 7.5110903 7.533997 7.679872 7.471206 7.5181403 7.710295 7.5267663 7.5322814 7.6358747 7.799073
1368011_at 7.6606774 7.852706 7.7424016 7.771364 7.7062087 7.8405 7.67707 7.6301823 7.7593665 7.5045986 7.541459 7.307616
1368012_at 6.680694 6.857504 6.3829117 6.615956 6.802922 6.524787 6.8500066 6.491532 6.3870416 6.8491015 6.705182 7.195992
1368013_at 4.243347 4.285692 4.6749525 4.3422956 4.5892 4.4228396 4.3183146 4.2631044 4.371725 4.295744 4.4552965 4.5100975
1368014_at 4.2895336 4.4390354 4.335826 4.1168656 4.4453783 4.2743435 4.1924906 4.2588634 4.300134 4.0544596 4.1909266 4.126529
1368015_at 6.3616133 5.9603443 6.357384 5.9763017 6.0648885 6.2856107 6.060244 6.0812383 6.2145014 6.1631503 6.1852603 5.7228413
1368016_at 13.010765 12.928999 12.93525 12.763863 12.90841 12.998588 12.891565 12.850194 12.823687 12.961687 12.967763 12.853771
1368017_at 5.1139936 5.1340084 5.1410313 5.0284967 5.2011747 5.076067 5.0048914 5.3312845 5.278983 5.241003 5.1207094 5.05451
1368018_at 8.816376 8.959222 8.841039 8.895562 8.7676 8.854033 9.1385565 8.901738 8.7447195 9.0486355 9.003951 9.051597
1368019_at 7.6764717 7.7793612 7.655956 7.7526426 7.7272363 7.5378838 7.7626624 7.688495 7.520421 7.7158556 7.652373 7.7387323
1368020_at 6.6116657 6.78595 6.5755577 7.0017734 6.614838 6.7111077 6.308609 6.2040424 6.5839167 7.9302773 7.366607 7.1827893
1368021_at 13.9116335 14.013826 14.03961 13.662169 13.314072 13.89233 13.654841 13.776246 13.605677 14.048439 13.917956 13.9335785
1368022_at 6.7458158 6.936157 6.5205827 6.9908724 7.0345845 6.4948864 6.713425 6.6664033 7.024982 6.743547 6.612271 6.955627
1368023_at 6.6586356 6.9326544 6.9872904 6.5972943 6.709945 6.742531 6.908983 6.704756 6.645724 7.237482 6.8712096 7.0632257
1368024_at 6.502599 6.5607104 6.8775334 6.709771 6.7279673 6.392136 6.472098 6.555698 6.500246 7.085903 6.594793 6.79796
1368025_at 6.53492 5.886859 5.982627 7.101788 6.8486857 6.5968633 7.3533196 7.0244455 6.6008 6.654635 6.4776998 6.348931
1368026_at 7.3487015 7.3776035 7.349537 7.277017 7.3018675 7.0579424 7.2574787 6.847149 7.1291904 7.175063 7.2366858 7.4093843
1368027_at 6.842768 6.954721 6.936754 6.6966124 6.749946 6.956927 6.6534486 7.242814 7.1512713 6.9330645 6.821621 7.1886373
1368028_at 4.4159927 4.2422533 4.5288663 4.177487 4.3363643 4.682649 4.4337854 4.5772505 4.2115192 4.4358873 4.5084248 4.3354754
1368029_at 10.5434 10.715297 10.679141 10.628002 10.66747 10.540364 10.763429 10.741196 10.621095 10.42702 10.60797 10.467342
1368030_at 9.114022 9.15519 9.133212 8.999762 9.143847 8.905788 9.316453 9.235087 8.964617 8.924436 8.977649 9.135367
1368031_at 7.4812937 7.3643327 7.5297594 7.5093994 7.4279547 7.7936172 7.414344 7.0876646 7.230535 7.584087 7.3394423 7.563865
1368032_at 6.3154945 5.9600124 6.2786965 6.5529313 6.0574822 6.3808584 6.4081116 5.7230034 5.788361 6.418154 5.7355766 6.364427
1368033_at 6.42393 5.9762607 6.303414 6.253237 6.2127843 6.4932647 6.2825594 6.2040424 6.25396 6.5699053 6.4994946 6.4861846
1368034_at 4.540681 4.1838026 4.269603 4.3855443 4.164898 4.4058094 4.352442 4.5469704 4.394169 4.246977 4.6242857 4.2212696
1368035_a_at 10.400462 10.703912 10.496136 10.55557 10.50518 10.2349205 10.804199 10.251683 10.327283 10.245834 10.163741 10.449365
1368036_at 10.352248 10.568478 10.091775 10.215967 10.443502 10.1865425 10.489575 10.271364 10.319511 10.286629 10.333482 10.3327055
1368037_at 6.6914983 7.1875834 6.8441687 7.1210546 6.9625335 7.3552694 6.9683022 6.778053 6.93517 6.7091184 6.808994 6.769411
1368038_at 8.306382 8.399427 8.2522545 8.25481 8.1374035 8.218691 8.393306 8.182309 8.376578 7.7558484 7.8258324 7.864459
1368039_at 5.8667884 5.4996667 5.0089884 5.765242 5.5663233 5.4344087 6.1976705 5.399677 5.7035456 5.0532207 5.113074 5.7244296
1368040_at 8.16612 8.178026 8.393057 8.285067 8.283754 8.206499 8.483471 8.24193 8.329428 8.037956 8.018444 8.104391
1368041_at 9.558777 9.669672 9.6214695 9.609015 9.6506605 9.618784 9.698794 9.679774 9.706092 9.569807 9.566109 9.55776
1368042_a_at 10.712322 10.652208 10.542097 10.397062 10.89399 10.639183 10.789663 10.748282 10.644275 10.735239 10.639091 10.9259
1368043_at 7.927878 8.001526 7.6365633 7.8424253 7.958182 7.819302 8.087988 7.8055425 7.7224708 7.877848 8.015437 8.272517
1368044_at 3.2503989 3.2235527 3.1000292 3.0973942 3.214118 3.3982272 3.3164525 3.3141966 3.5328047 3.1378968 3.3213985 3.281542
1368045_at 10.151757 10.049347 10.151865 10.043151 10.208523 9.999827 10.269703 10.020849 10.126889 9.9828825 9.923654 9.891178
1368046_at 10.24536 10.25482 10.171432 10.011651 10.101801 10.098925 10.299738 10.1100445 10.215521 10.138504 10.090066 9.998128
1368047_at 6.9267187 6.944182 6.8878307 7.5652676 6.0833635 6.804423 6.6136246 6.844988 6.895387 8.310851 7.5166078 7.8158913
1368048_at 14.046881 14.014166 14.082123 13.966213 13.962488 14.025094 14.066816 13.951377 13.97533 13.900891 13.896096 13.62469
1368049_at 10.881461 10.867145 11.143105 10.990832 10.890993 11.239369 10.7437315 10.820186 11.017788 10.952632 10.7810955 11.015621
1368050_at 8.45548 8.898317 8.559442 8.468621 8.586893 8.380739 8.487255 8.580466 8.810742 8.47537 8.822023 8.835904
1368051_at 11.211263 11.17773 11.130153 11.30513 11.048812 11.0989485 11.275195 11.036776 11.342382 10.951393 11.148664 10.931901
1368052_at 4.169898 4.4791975 4.326115 4.548483 4.436779 4.3937826 4.5301027 4.827353 4.6956654 4.4253144 4.3560505 4.220329
1368053_at 5.7077966 5.47837 5.5694933 5.7162895 5.879006 5.427311 5.784575 5.990992 5.694696 5.514729 5.0239506 5.2095623
1368054_at 6.5373063 6.4055343 6.502868 6.528283 6.5811815 6.5531273 6.439915 6.0594063 6.63615 6.7511764 6.440845 6.63671
1368055_a_at 8.287587 7.8648953 8.135327 8.14604 8.039379 7.91564 8.172574 7.6834893 7.9364605 8.349579 7.912654 8.204768
1368056_at 7.6670527 7.671208 7.5783978 7.497243 7.355921 7.561814 7.4891605 7.631752 7.4670734 7.40851 7.4762683 7.5579233
1368057_at 8.559266 9.103028 8.830513 8.659027 8.632686 7.8543267 8.240929 7.9612865 7.7276263 7.6660786 8.488456 9.142693
1368058_at 7.308864 7.0174885 6.901005 7.2982287 7.237118 7.2658486 7.1193767 7.142107 7.059429 7.2384505 7.2227473 7.166506
1368059_at 8.58041 8.604303 9.245417 8.769226 9.020003 9.162515 9.617323 8.975966 8.391649 7.9300127 8.498608 8.393922
1368060_at 13.026478 13.074465 13.143071 12.995592 13.074655 13.006549 13.080844 13.06867 13.104823 12.844534 12.982903 12.757715
1368061_at 5.7575917 5.834098 5.7078667 5.8105083 5.6001415 5.7051415 5.752108 5.5009212 5.552294 5.346016 5.6860156 4.9712257
1368062_at 9.024907 8.851371 8.802086 8.953239 9.0455265 9.031045 8.927385 8.686692 8.98355 9.092347 9.057606 9.035761
1368063_a_at 8.472549 8.494926 8.435212 8.57142 8.628318 8.744859 8.710511 8.452003 8.390004 8.609694 8.618136 8.705465
1368064_a_at 10.672312 10.944454 10.569673 10.652017 10.895242 10.777334 10.339894 10.432655 10.212537 10.335923 10.513853 10.275807
1368065_at 7.4132943 7.3883734 7.418437 7.4902554 7.482918 7.191711 7.4245324 7.216409 7.3638983 7.3624616 7.414867 7.3955836
1368066_at 5.522949 5.6220236 5.658642 5.891711 5.500186 5.510763 5.5733433 5.8400507 5.9384675 5.8038764 5.686713 5.769864
1368067_at 8.939957 8.823094 8.696875 9.053687 9.0651455 8.984122 9.170351 9.126803 9.011989 8.949949 8.877467 8.958418
1368068_a_at 7.0684786 7.3189864 7.1800485 7.359378 7.257519 7.0594363 7.603628 7.4463344 7.3897576 6.9332795 6.9309034 7.3750706
1368069_at 8.159279 8.025212 7.969141 8.025965 7.952343 7.971171 8.089813 8.208761 8.183477 8.122881 8.059741 8.135158
1368070_at 7.9913664 7.9454217 7.766222 7.9957204 7.9916215 7.928841 7.854407 7.938608 7.8009458 8.011812 8.006789 8.0055685
1368071_at 11.714294 11.915791 11.8085 11.840215 11.768603 11.577224 11.837539 11.90837 11.822644 11.962056 11.942765 12.041864
1368072_at 6.2818017 6.179593 6.038798 5.9468417 6.3272667 6.644034 5.765981 5.8229537 6.217032 6.120661 6.37157 6.1084933
1368073_at 8.244742 8.700122 8.484077 8.811193 8.023379 8.176031 7.9262223 7.9434357 8.243042 8.852126 8.726919 9.0187
1368074_at 6.855119 6.4459877 6.610919 6.747999 6.5182424 6.7894077 6.6029043 6.503732 6.1204376 6.906006 6.9405303 6.918967
1368075_at 10.596799 10.603835 10.459518 10.914288 10.7214575 10.701533 10.768905 10.724774 10.209036 10.9538965 11.098255 11.055806
1368076_at 6.9717026 7.262935 7.11154 6.993947 7.392223 7.22724 7.1227603 6.993256 7.099833 7.0434613 6.6967125 7.001092
1368077_at 13.150187 13.0841 13.167919 13.007696 13.381378 13.1596775 13.312145 13.2769785 13.414151 13.2650585 13.1713295 13.156421
1368078_at 4.3411503 3.9852283 4.108377 4.2328696 5.9615893 5.437248 4.7018795 4.1233473 3.9147055 3.9280558 4.0654907 3.9293396
1368079_at 9.218586 8.861667 8.881178 8.827893 9.050749 9.06886 9.210855 9.091713 8.661747 9.054309 9.108732 9.470924
1368080_at 3.7350497 3.6387522 3.7418466 3.7221434 3.496684 3.8422973 3.4808018 3.7950437 3.506887 3.5768948 3.6957943 3.7526548
1368081_at 7.4103727 7.3387413 7.198831 7.221003 7.228988 7.2874985 7.27975 7.2976036 7.197241 7.257654 7.0985036 7.272867
1368082_at 8.303293 8.396416 8.095617 8.322399 8.247655 8.118281 8.214662 8.194155 8.260498 8.023129 8.016739 8.170752
1368083_at 8.828261 8.806255 8.742831 8.911056 8.571027 8.696872 8.8064995 8.885528 8.588462 9.005668 8.571878 8.856289
1368084_at 6.171256 6.1432023 6.22433 6.047231 6.1336155 6.231946 6.1311545 6.0488253 6.188216 6.100032 6.0609484 5.9369183
1368085_at 10.524575 10.60264 10.457465 10.2895 10.619143 10.609721 10.32399 10.62076 10.540541 10.375421 10.417016 10.153414
1368086_a_at 8.251968 8.097927 7.2469573 8.549213 7.8907146 8.17119 8.276051 7.796835 7.5362115 9.433776 8.905258 8.578893
1368087_a_at 8.186277 8.434202 8.323196 7.9004226 8.3822565 8.329266 8.65001 8.317896 8.172678 8.8219185 8.492865 8.766778
1368088_at 7.1331153 6.9516497 6.9764905 7.029869 7.163408 6.970866 7.2574787 7.1148047 6.9789567 6.747339 7.103374 7.0069575
1368089_at 8.114633 8.435648 8.1938 8.562689 8.493544 8.318536 8.465957 8.453353 8.409806 8.400127 8.255653 8.185611
1368090_at 7.19224 7.414033 7.1946883 7.396916 7.176748 7.2387986 7.14789 7.2286057 7.254132 7.0206385 7.281655 7.0934353
1368091_at 8.826654 8.7279415 8.533756 8.669063 8.631128 8.551664 9.026342 8.489054 8.941618 8.4848175 8.543556 8.097232
1368092_at 12.427116 12.425564 12.440359 12.257433 12.389445 12.401523 12.455052 12.465445 12.465271 12.527715 12.497715 12.522014
1368093_at 3.8221774 3.6263144 3.9786406 3.662956 3.7018719 3.60906 3.585346 3.69906 3.562773 3.7588184 3.8110118 3.3243403
1368094_at 6.9726553 7.2331977 6.6785784 7.116128 6.895571 6.9484935 7.160834 6.9893928 6.9734035 7.091851 6.876625 7.168956
1368095_at 9.490726 9.141784 9.779522 9.4892235 9.184356 9.604478 9.597863 9.865785 9.825723 9.637749 9.869456 9.534976
1368096_at 9.721699 9.784553 9.683349 9.4831915 9.680462 9.792686 9.715129 9.825539 9.64706 9.772173 9.589361 9.516645
1368097_a_at 4.414542 4.343981 4.3130884 4.2125425 4.687975 4.4718304 4.3470087 4.2662773 4.308174 4.3151326 4.3859663 4.8045692
1368098_a_at 7.6842146 7.754277 7.399007 7.3771305 7.8745193 7.705404 7.4622593 7.6057234 7.1718636 7.5901666 7.9598145 7.6965804
1368099_at 6.718087 7.254114 6.728354 7.3552957 7.25178 6.883109 7.200885 7.09307 6.950224 7.1806173 7.09011 7.1150455
1368100_at 10.853676 10.918455 10.90048 10.950709 11.045339 11.019067 10.901924 10.936157 10.7654915 11.039178 10.946432 10.79007
1368101_at 7.560734 7.525333 7.4238205 7.3466487 7.5656652 7.390631 7.8605285 7.4059095 7.254202 7.3675523 7.5756555 7.5762634
1368102_at 8.729918 8.541084 8.354162 8.160347 8.094515 7.9158325 7.882313 7.7949243 7.4713726 8.072039 8.021305 8.553452
1368103_at 6.766378 7.0222216 6.523051 7.3622437 7.1089234 6.989526 6.8446407 7.090273 7.298945 6.954179 6.984682 7.710043
1368104_at 6.278544 6.2411485 6.1425962 6.1658635 6.4347954 6.2477546 6.0341206 6.4971495 6.0729346 6.264281 6.3559933 6.061919
1368105_at 4.986088 5.106844 4.674246 4.5713315 5.010171 4.9677787 5.0413184 5.3525577 5.168726 4.8578644 5.352041 4.992257
1368106_at 8.559266 9.252102 9.071689 8.443346 8.784989 8.674781 8.734625 9.060796 8.193356 8.476704 8.459913 8.990841
1368107_at 3.669286 3.8703272 3.6074185 3.7994435 3.693416 3.6953971 3.6356719 3.9157867 3.807689 3.7077305 3.7107499 3.6540773
1368108_at 4.816849 5.045763 4.971159 4.8816066 5.0668063 4.797268 4.691682 4.7936754 5.095315 4.8407216 5.158219 4.956684
1368109_at 6.9212713 6.859009 6.597064 6.727364 6.9507747 6.7408113 6.6060605 6.796971 6.9821167 6.9495735 7.26036 7.0584254
1368110_a_at 4.437967 4.262259 4.4605894 4.499973 4.2714133 4.4125395 4.127165 4.331846 4.377103 4.3292737 4.335504 4.1008673
1368111_at 7.507301 7.4728394 7.450889 7.993831 7.471134 8.077061 7.8488555 7.56915 7.7351046 7.7125387 7.702407 7.4755316
1368112_at 5.25641 5.090125 5.3766365 5.431509 5.239108 5.465948 5.1031213 5.264011 5.528787 5.465303 5.286831 5.207476
1368113_at 4.218955 4.3103647 4.3576894 4.1841183 4.2696967 4.5228286 4.2751102 4.5754147 4.534407 4.4446497 4.363223 4.0635357
1368114_at 4.1445584 4.3301163 4.5794206 4.232195 4.2414556 4.372443 4.0778036 4.483021 4.4855247 4.417595 4.226675 4.2357492
1368115_at 10.173186 10.260256 10.225929 10.500829 10.384969 10.107126 10.311536 10.684567 9.832488 10.278816 10.035114 10.014973
1368116_a_at 7.5377827 7.572295 7.24219 7.530081 7.531172 7.1093783 7.706737 7.5794272 7.351636 7.7143836 7.4989552 7.757647
1368117_at 8.74655 8.989366 8.831153 9.105899 8.984338 8.95084 9.166242 9.265399 9.024545 8.839434 8.69618 8.982273
1368118_at 8.210564 8.392086 7.9861774 8.289593 8.4984455 7.8394957 8.207706 8.225112 8.482145 7.987832 8.214951 8.259142
1368119_at 5.9538784 5.976657 5.9051504 6.1389723 5.891298 5.798669 5.725153 5.950415 5.8874936 5.8743014 5.9331856 5.662976
1368120_at 4.349039 4.1939096 4.4850807 3.9240656 3.992234 4.2750273 4.0842185 4.703239 4.6292763 4.33212 4.4011574 4.215455
1368121_at 10.282898 9.951339 10.714219 10.878724 9.745794 10.850262 10.298225 10.115664 10.491224 10.084977 10.210468 10.83266
1368122_at 9.793784 10.102364 9.86348 9.790228 9.97547 9.808792 9.995762 10.049013 10.053337 9.750419 10.220861 9.727034
1368123_at 6.1547236 6.150389 5.867704 5.6422048 6.2375817 6.0770226 5.7267876 5.8854384 5.863897 5.8363814 6.2348666 5.8434467
1368124_at 7.3235755 7.5351214 7.2024517 7.2551584 6.6348352 6.980795 7.0489516 6.9992194 7.386568 6.9759583 7.3539023 7.3726892
1368125_at 6.321907 6.599701 6.3384356 6.150046 6.4511833 6.4053392 6.219424 5.8508077 6.445395 6.2198315 6.2439938 6.303148
1368126_at 5.9779963 5.9124 6.342348 6.348482 6.002127 6.267 5.8635993 5.797942 6.0744643 8.122032 7.864424 7.462547
1368127_at 6.4093633 6.15435 6.429484 6.200097 6.3919263 6.078055 6.4883275 6.418747 5.9805775 6.8647585 6.514519 6.808056
1368128_at 6.1026487 5.865676 6.10616 6.532592 6.1635466 6.657751 5.711886 6.1662054 7.251964 6.93727 5.7269783 5.867562
1368129_at 6.981979 7.2066345 7.0741625 7.2716646 7.2441096 6.9824853 7.5666566 7.498034 7.315272 7.2715535 7.396282 7.4665155
1368130_at 4.7249384 4.5439596 4.961029 4.6714277 4.6633806 4.763485 4.616228 4.778857 4.453931 4.5249844 4.7386065 4.573469
1368131_at 4.7108636 4.4860673 4.5794206 3.9534898 4.4259768 4.97475 4.2358475 4.678756 4.2517743 4.3924646 4.573392 4.39629
1368132_at 10.389433 10.134004 9.814585 10.388731 10.325685 9.941524 9.939439 9.96001 10.325428 10.03174 10.174877 10.241757
1368133_at 7.6860366 8.001221 7.745008 7.732159 7.5976844 7.7361465 7.676663 7.6569705 7.274841 8.073532 8.10037 7.480663
1368134_a_at 8.880709 8.871687 8.839144 8.914303 8.685537 8.527477 9.05226 8.843419 8.888859 8.674349 8.712478 8.950298
1368135_at 6.2382407 6.0652046 6.0689116 6.0618167 6.1884704 6.3194447 5.838561 5.8823886 5.9397836 5.725962 6.136851 5.902582
1368136_at 7.361405 7.4830394 7.4177866 7.476767 7.4474416 7.639553 7.7447314 7.098649 7.0287185 7.7200933 7.5126605 7.902996
1368137_at 6.1590757 6.0402617 6.4688964 6.1128297 6.2309127 6.167427 6.130362 6.3529654 6.3082294 6.1964746 6.1895666 6.0216026
1368138_at 5.709677 5.674533 5.909577 5.534391 5.69782 5.6778984 5.5743594 5.710168 5.9039803 5.5230646 5.6940265 5.671541
1368139_s_at 5.416444 5.486055 5.9745464 5.5516844 5.5730643 5.295844 5.551409 5.454574 5.7438393 5.376812 5.2991 5.3189983
1368140_at 6.262835 5.765363 5.8727636 5.9016333 5.427353 5.906513 5.538727 6.2000976 5.451303 5.8318133 5.764629 5.6578927
1368141_at 11.603865 11.579391 11.648811 11.592819 11.587236 11.560674 11.668485 11.676979 11.625243 11.570203 11.621377 11.784239
1368142_at 5.2480044 5.5597057 5.3306513 5.7310476 5.181692 5.2797723 5.38951 5.4870157 5.189005 5.2786617 5.4653997 5.4766126
1368143_at 6.858083 6.6536684 6.227508 7.268875 7.130674 7.0085955 7.069742 7.0059752 6.7662754 6.829575 7.074411 7.6359563
1368144_at 5.7907696 5.569673 5.6431017 5.5711074 5.63064 5.5293427 5.5245852 6.2629538 5.4106007 5.6553655 5.8499103 5.8938174
1368145_at 5.754137 5.601014 5.695805 5.2287874 5.509693 6.1807966 5.350171 5.862858 5.7655516 5.6532536 5.5070333 5.300828
1368146_at 10.247543 10.888733 9.383352 10.070397 10.395896 8.431784 9.413862 10.041485 10.258922 8.376376 8.721181 8.97709
1368147_at 7.966144 9.056757 7.371516 7.8571534 7.8663177 6.0527987 7.2270446 7.827495 8.42178 6.216116 6.2875266 6.556487
1368148_at 4.399342 4.6929164 4.5857787 4.209455 4.610973 4.432092 4.3065147 4.8418493 4.8977866 4.466732 4.6125765 4.6671076
1368149_at 5.9433756 5.5938773 6.3382454 5.758197 6.047421 6.2290053 5.698233 6.095576 6.184228 5.9822803 5.865028 5.9410925
1368150_at 13.015408 13.052739 12.78046 12.822664 12.753711 12.841649 12.91403 13.00824 12.938857 12.936143 13.043126 12.920336
1368151_at 10.320721 10.210401 9.998652 10.251532 10.216768 10.264065 10.122564 10.17915 10.088715 10.294212 10.247285 10.419485
1368152_at 7.456627 7.4498563 7.473607 7.610425 7.581532 7.718837 7.515873 7.510004 7.339503 7.7375226 7.7782307 7.5433683
1368153_a_at 7.5339932 7.5620556 7.364624 7.5205913 7.4856668 7.20341 7.529072 7.267479 7.2120876 7.5803027 7.382071 7.330024
1368154_at 8.225922 8.202814 8.000091 7.9568377 8.02686 7.7982326 7.732862 8.002089 7.887643 7.9613247 7.979195 7.8704495
1368155_at 12.232484 12.566953 9.958371 11.072762 11.059971 11.898356 12.776752 11.7285595 12.5927 13.4005785 12.5768385 13.830341
1368156_at 5.4581785 5.6852946 5.455583 5.581213 5.4561453 5.7126727 5.484172 5.5203147 5.4980946 5.7768874 5.463202 5.602165
1368157_at 5.896339 5.714379 6.1858025 5.8308883 5.9284697 5.9318075 6.0710754 5.8686085 6.000185 5.7525415 5.867054 5.8070116
1368158_at 9.3497925 9.1591425 9.128141 9.045117 8.858421 9.195629 8.881514 8.569703 8.630515 9.535082 9.345252 9.41338
1368159_at 8.358583 8.384512 8.436893 8.252043 8.104763 8.188398 8.416114 8.298952 8.386814 8.327291 8.105211 8.44226
1368160_at 6.8162274 7.6686673 7.8764954 9.23145 8.230527 9.745468 10.210063 9.763169 9.895611 9.947276 9.390949 7.7935
1368161_a_at 13.9698105 13.977206 13.889265 14.024575 14.006329 13.980498 13.9512005 13.914406 13.906588 13.931777 13.907432 13.91413
1368162_at 4.6452646 4.8797717 4.7144117 4.78617 4.7853165 4.924516 4.5686197 5.092374 4.7897425 4.654312 4.638073 4.8992267
1368163_at 10.526472 10.717455 10.384891 10.261166 10.477643 10.392171 10.443893 10.434502 10.316316 10.642245 10.663284 10.807247
1368164_at 7.5679197 7.7299633 7.548774 7.8092494 7.7039533 7.5375347 7.5070415 7.664943 7.692391 8.015518 8.092247 8.226881
1368165_at 7.411685 7.7243676 7.312135 7.666707 7.7117143 7.2147484 7.472948 7.3436866 7.0698905 7.258685 7.4737654 7.7297645
1368166_at 5.986105 6.1263204 6.0376654 6.377327 6.0285773 6.3106728 6.191157 6.3119545 6.2432046 6.126093 6.2528973 5.814328
1368167_at 5.6245317 5.9192514 5.236033 5.515842 5.528581 5.8085012 5.375539 5.650415 6.0769367 5.6223125 5.726913 6.0909777
1368168_at 9.267245 9.127068 9.1112995 8.952401 9.0173 9.220327 8.703737 7.695677 6.982168 9.117772 8.253713 10.233877
1368169_at 6.960435 7.134909 6.8633304 6.944438 6.9280667 7.093782 6.792858 6.8902574 6.7293067 6.7014236 6.7697144 7.0040936
1368170_at 3.7546768 3.8850925 3.8623142 3.7925556 3.8738112 3.8054953 3.8214936 3.8176165 3.663429 3.8713684 3.8419483 3.6502721
1368171_at 8.451089 8.603983 8.25255 9.359388 7.5116277 8.815809 7.8299685 8.397484 9.207516 5.936123 5.4828777 5.4673514
1368172_a_at 6.2580333 6.167211 5.9247785 7.31092 5.2209196 6.6407223 5.5197697 5.8957496 7.0800595 4.675538 3.2149742 4.3354754
1368173_at 7.7792215 7.324105 7.81754 7.908456 7.876757 8.109752 7.7432876 7.521057 7.391329 7.828911 7.305314 8.1381035
1368174_at 4.075117 3.6249967 3.9200194 3.6388261 3.5919776 3.7055705 3.6976628 3.6978831 3.6362712 3.7939625 3.8263516 3.4728572
1368175_at 6.5615845 7.001333 6.408375 7.053292 6.8969984 6.9120398 7.144375 6.8738637 6.784944 6.896965 6.6860623 6.906705
1368176_at 7.9267545 8.005787 7.5666513 7.731452 7.9086323 7.749135 7.791904 7.8164115 7.827349 7.6595273 7.7327566 7.4459567
1368177_at 7.462892 7.6333246 7.1078415 7.70828 7.585972 7.3760843 7.822003 7.063959 7.5465345 7.811898 7.543257 7.6819296
1368178_at 8.913113 9.1037035 8.78408 8.931716 8.80959 8.930372 9.03861 8.794003 8.74959 9.084345 9.101803 9.098884
1368179_at 7.647194 7.5329247 7.4241624 7.5069404 7.4598093 7.559042 7.467602 7.505993 7.675591 7.5462694 7.7648344 7.5747824
1368180_s_at 13.266798 13.489115 13.631872 13.436152 13.254827 13.414806 13.0687 13.384169 13.315136 13.278621 13.368794 13.294336
1368181_at 10.901861 11.124697 11.060886 11.117107 10.803239 10.949549 10.825914 10.745783 10.615832 10.881191 10.968804 11.4532385
1368182_at 4.4481125 4.378893 4.7212124 4.3936377 4.402673 4.583832 4.4948015 4.243887 4.6530657 4.597945 4.6840906 4.3349104
1368183_at 7.9007535 7.7959676 7.915592 7.886534 8.001993 7.9063725 7.914442 8.058173 8.01073 8.020824 8.058138 7.901678
1368184_at 8.854192 8.857554 9.049572 8.808158 8.865374 8.838576 9.072947 9.149434 9.178452 9.1841545 9.152298 8.752232
1368185_at 5.036607 5.1287384 5.4212728 5.0981784 5.223306 4.7454095 4.839396 5.070249 5.068523 5.197719 4.9509687 5.1427975
1368186_a_at 6.3284345 6.3249035 6.512293 6.3947 6.350194 6.370612 6.166916 6.4521966 6.7277613 6.3758893 6.536568 6.519697
1368187_at 8.42715 8.157227 7.9435163 9.306808 9.11636 7.8184986 8.438504 8.622009 8.091488 9.044904 7.898819 9.592617
1368188_at 13.523382 13.42708 13.553264 13.530591 13.52691 13.469953 13.4834 13.74627 13.738121 13.745159 13.813577 13.779587
1368189_at 10.33951 10.572535 10.243375 10.796084 10.487372 10.5737095 10.548313 10.122659 10.444368 11.062968 11.270425 10.51469
1368190_at 5.5749927 5.1986065 5.6289506 5.275158 5.3885093 5.2701225 5.3156166 5.269793 5.4895964 5.392828 5.4096704 5.1833916
1368191_a_at 10.973869 10.968341 11.011833 11.010067 10.849736 11.067968 10.899612 10.983249 10.946712 10.817389 10.7101755 10.568497
1368192_at 4.701539 4.7167006 4.6658006 4.6220083 4.7244473 4.5384865 4.5668116 4.765894 4.9248905 4.778593 4.858924 4.7037773
1368193_at 5.312276 5.19884 5.219857 5.2608256 5.199211 5.315676 5.102557 5.054549 5.2431946 5.1960516 5.315696 5.097256
1368194_at 4.3074937 4.525112 4.4299574 4.2113323 4.6237183 5.019774 4.6216245 4.757944 4.923579 4.400363 5.0012884 5.003505
1368195_at 6.471021 6.6313605 6.6975374 6.0626273 6.4602733 6.4814467 6.314147 6.788302 6.348535 6.5069394 6.685093 6.2114773
1368196_at 5.089995 5.1057663 5.286119 4.894754 4.947976 5.0715647 4.8194313 5.0781736 5.017954 4.895153 4.9344234 5.1374073
1368197_at 4.3074937 4.2592793 4.5552454 4.0291862 3.9985697 3.9533515 4.036422 4.273444 4.144552 4.267913 4.0968466 3.9104762
1368198_at 5.1826315 5.048571 5.229762 4.8959017 5.1080513 5.16345 5.144905 4.880962 5.2463655 4.950763 5.110291 4.771583
1368199_at 8.414459 8.473351 8.532155 8.369379 8.365757 8.451911 8.484783 8.445927 8.5097 8.380659 8.405302 8.583064
1368200_at 5.949008 5.842997 5.73299 5.8883867 6.020626 5.9760857 5.8685384 5.863344 5.787977 6.001054 5.523044 5.7041535
1368201_at 6.05612 6.136888 6.202461 6.15516 6.0873294 6.066233 5.8230224 6.059455 6.2358575 6.036241 6.1707354 6.4252954
1368202_a_at 8.556019 8.6687565 8.558603 8.444378 8.418196 8.434996 8.673645 8.479533 8.259882 8.296381 8.32091 8.2509165
1368203_at 5.3059034 5.4039474 5.373411 5.1562204 5.2963457 5.3214684 5.1960964 5.3259945 5.3979397 5.3389764 5.3069577 5.1422668
1368204_at 6.577286 6.4271164 6.554372 6.2966466 6.840298 6.3924403 6.348729 6.5417695 6.451667 6.555347 6.2351794 6.63669
1368205_at 13.497017 13.635127 13.497837 13.427233 13.558203 13.560496 13.500264 13.6008215 13.480038 13.6529875 13.666282 13.720222
1368206_at 8.742943 8.875688 8.752239 8.495647 8.670288 8.8147545 8.754901 8.607994 8.840655 8.756192 8.727095 8.651392
1368207_at 5.819058 6.134596 6.0848355 6.216311 6.3895526 6.151741 5.8040304 6.2000146 6.2818623 6.160457 6.32766 6.465803
1368208_at 5.7738137 6.197275 5.996881 5.8430653 5.9487104 5.588476 6.205278 6.0381494 5.928488 5.84503 5.635635 6.117096
1368209_at 5.8114376 6.070606 6.1811914 6.116488 5.792632 5.9026365 5.7402353 6.0156155 6.0792065 5.91105 5.9634295 5.7955723
1368210_at 4.932116 4.6575594 5.0823336 4.779014 4.82433 4.8889127 4.6232734 4.807283 4.878196 4.782106 4.933106 4.7563543
1368211_at 12.362516 12.447524 12.342126 12.272245 12.44989 12.405925 12.34031 12.477559 12.309238 12.424416 12.5346 12.585543
1368212_at 8.465994 8.723289 8.410862 8.9427805 8.704243 8.549022 8.83947 8.770607 8.557409 8.782089 8.774216 8.862953
1368213_at 8.961765 9.16883 9.008095 9.273165 8.7042055 9.4331455 9.08762 9.016241 9.241896 9.312978 8.869906 9.486214
1368214_at 7.6290054 7.5226126 7.6276264 7.6135235 7.630352 7.8155465 7.7078943 7.7697253 7.860265 7.6915393 7.561036 7.623862
1368215_at 9.745779 9.921988 9.675465 9.680279 9.82337 9.775887 9.886135 9.845609 9.717925 9.796365 9.734541 9.692644
1368216_at 8.966568 9.049104 8.866847 9.03648 9.158275 8.9847555 9.214972 9.129119 9.104825 9.069842 8.851279 8.909206
1368217_at 8.2382145 8.483994 7.990223 8.285561 8.192148 8.310324 8.323183 8.155949 8.402475 8.086212 8.234077 8.133976
1368218_at 5.6593723 5.8154817 5.495465 5.608427 5.7579126 5.6862607 5.7413387 5.643156 5.852954 5.4690857 5.266249 5.695414
1368219_at 6.6690016 6.562913 6.345742 6.223467 6.302301 6.473509 6.707913 6.3056955 6.4796515 6.4545712 6.356023 6.417518
1368220_at 8.870501 8.961414 8.88336 8.793513 8.740288 8.790009 8.819872 8.909085 8.6980915 8.80316 8.840807 8.879114
1368221_at 9.878811 9.729996 9.409705 9.854111 9.901501 9.670861 9.520881 9.582495 9.558797 9.354464 9.427366 9.623843
1368222_at 6.442689 6.316285 6.167627 6.6177354 6.779659 6.3890157 6.399272 6.2834196 6.558054 6.1058416 6.1084013 6.3467984
1368223_at 7.127785 6.5590262 6.9135046 7.4177866 7.6857533 7.0422635 7.443036 7.3525515 7.4267488 7.410995 7.0481567 6.5691237
1368224_at 13.013381 13.190179 13.214339 13.388081 13.16114 13.095243 13.427061 13.159733 13.188998 13.291283 13.293702 13.051043
1368225_at 7.2353525 7.4020576 7.300516 7.4037504 7.1476593 7.1166773 7.334906 7.2266593 6.9147897 7.400717 7.0545173 7.13851
1368226_at 7.7643237 7.551241 7.619643 7.812181 7.616803 7.621029 7.941366 7.765019 7.3805366 7.6762447 7.734975 7.6420655
1368227_at 8.870609 8.6695595 8.588718 8.450789 9.186605 9.10821 8.695779 9.350022 8.789285 8.938033 9.019957 9.009016
1368228_at 8.525047 8.57477 8.614197 8.775787 8.988255 8.73536 8.977479 8.760338 8.621521 8.990559 8.6897955 8.875537
1368229_at 6.65912 6.833227 6.8527656 6.9142623 6.666774 6.482046 6.990272 7.026883 6.8241434 6.7722363 6.7521696 6.7444615
1368230_a_at 9.050938 9.101915 9.008717 8.932669 9.025399 8.935003 8.993141 8.8988495 8.905709 9.046352 9.045626 9.349191
1368231_at 7.133903 7.1756067 7.214082 7.3268447 7.0464787 7.2197366 7.098675 7.0489316 6.9509187 7.1968617 7.0696793 7.223174
1368232_at 8.07474 8.307431 8.009275 8.43865 8.038666 8.206823 8.095224 7.9516377 8.220032 8.77926 8.678061 8.423345
1368233_at 7.994737 7.5533032 7.9645896 7.784226 7.5347943 7.9303465 7.771557 7.8466353 7.7815704 8.087094 8.06148 8.267506
1368234_at 8.498144 8.177456 8.220922 8.238228 8.104532 8.1441345 8.16004 8.035991 8.224375 8.567661 8.406181 8.839049
1368235_at 8.011344 7.9348125 7.972037 7.9712567 8.066732 8.001212 8.281409 8.141699 7.9585757 7.865711 7.8307633 7.9855313
1368236_at 4.192165 4.295577 4.204047 4.081497 4.218185 3.967224 3.8339067 3.97795 4.4385295 4.301091 3.8754635 3.9610467
1368237_at 4.681829 4.527794 4.7556505 4.5709724 4.352244 4.5063033 4.645512 4.6163154 4.7587714 4.6980057 4.873274 4.4196634
1368238_at 4.985544 4.9774413 4.8541903 4.7478447 4.798925 4.986157 4.6991653 4.806492 4.9159937 4.9591007 4.8337636 4.652298
1368239_at 8.0077095 8.269785 8.187861 8.307771 8.184706 7.940149 8.235296 7.973646 8.369823 8.285173 8.205645 7.8196273
1368240_a_at 4.282419 4.694994 4.317252 4.881846 4.5164304 4.7764792 4.3912263 4.593743 4.668701 4.8133626 4.495771 5.17738
1368241_a_at 8.475524 8.618214 8.471808 8.421894 8.480581 8.682211 8.458686 8.681361 8.622577 8.528404 8.858931 8.404049
1368242_at 5.015646 4.7049723 5.1645784 4.5677204 4.9590225 4.6434727 4.5941696 4.793106 4.8853016 4.714278 4.8839264 4.866015
1368243_at 5.048652 5.271578 5.526242 5.2451315 5.051202 5.6261754 5.0804644 5.619909 5.188015 5.3920984 5.5656505 5.3762436
1368244_at 10.506111 10.462779 10.48618 10.609085 10.6461735 10.587624 10.710833 10.464636 10.675911 10.224816 10.327546 10.012377
1368245_at 12.757975 11.827924 12.664912 12.225544 12.241816 12.655393 12.177077 12.489572 12.625855 12.101811 12.793278 12.253399
1368246_at 5.4146132 5.4127436 5.1908984 5.333024 5.1161337 5.242819 5.2341304 5.047633 5.4677267 5.163989 4.6764255 5.090848
1368247_at 5.781406 6.405929 5.9925265 6.5510826 6.6436157 7.0109444 6.64801 6.6584983 6.79716 6.3345656 6.156052 6.1578746
1368248_at 6.137098 6.1454806 6.072732 6.7578397 6.02337 6.375136 6.3971553 6.155006 6.4617715 5.8084397 6.016949 5.6702275
1368249_at 9.469801 9.261525 9.254262 9.901211 9.755703 9.887327 10.088696 10.028354 9.511486 9.908592 9.444301 9.195882
1368250_at 4.2143803 4.077941 3.9430995 4.1986823 4.345035 4.332961 4.351424 4.215654 4.172374 3.9254835 3.9103215 3.8618793
1368251_at 5.7220535 5.8161993 5.7742186 5.9283085 5.7272506 5.8795304 5.8727884 5.864998 5.4957113 6.1403246 5.9061046 6.444725
1368252_at 3.564051 3.4766324 3.5749803 3.5593512 3.5572414 3.4951491 3.4421842 3.5660045 3.599273 3.5391698 3.7073953 3.6764636
1368253_at 12.312692 12.143281 12.191265 12.2370825 12.350692 12.254656 12.24244 12.197027 12.201446 12.231609 12.181318 12.2000265
1368254_a_at 5.114387 4.9814568 5.1999826 5.0460043 5.004566 5.197569 5.038032 4.8426213 5.2294526 5.114754 5.106871 5.1422668
1368255_at 4.523899 4.59006 4.2601447 4.6072125 4.5324492 4.191388 4.417622 4.4006143 4.42138 4.414701 4.614178 4.4445734
1368256_at 3.4358869 3.5247536 3.4697442 3.5568724 3.4019737 3.4925876 3.3250647 3.4380274 3.622106 3.4012232 3.3667636 3.4035459
1368257_at 4.167826 4.06049 4.075105 4.2869325 3.989354 4.2137384 4.1768084 4.079141 4.0331564 3.7647872 4.0460815 4.478703
1368258_at 5.573098 4.9632087 5.6423597 4.878889 5.9394655 5.2946367 5.2646737 5.5798316 5.5627413 5.6398273 5.183307 5.0640664
1368259_at 7.440813 7.732869 7.331109 8.116492 7.7030697 7.931319 7.584417 7.9767823 7.9269843 8.475282 8.105034 8.730419
1368260_at 5.2846785 5.0385885 5.258872 4.850728 5.262989 5.401127 4.911194 5.1832123 5.0139256 5.382326 5.005098 4.719775
1368261_at 4.444035 4.498242 4.6815076 4.3210096 4.4526563 4.489787 4.3065233 4.2035565 4.4410467 4.361998 4.5084248 4.395504
1368262_at 6.3911815 6.2056203 6.012138 6.4908266 6.370789 6.2050405 6.7107253 6.539606 6.4622564 6.160457 6.042545 6.4220076
1368263_a_at 4.190927 4.4286203 4.5392027 4.318992 4.0869913 4.31222 4.244918 4.349135 4.1905775 4.2864923 4.0745654 4.033264
1368264_at 7.7240386 7.488436 7.3382177 7.4969563 7.2952056 7.254491 7.6302085 7.3307357 7.4348536 7.5742784 7.6394124 7.389617
1368265_at 8.736875 8.919358 8.552788 8.474899 8.542122 8.498941 8.630869 8.672889 8.5889 8.838239 8.426375 8.308003
1368266_at 13.216876 13.199861 13.350105 13.444635 13.415121 13.327618 13.448186 13.18868 13.207866 13.136766 12.979496 13.1568775
1368267_at 7.824978 7.7993217 7.591002 7.56966 7.665536 7.7348433 7.827807 7.6747637 7.7874107 7.856346 7.850985 7.7046804
1368268_at 7.5534463 7.155259 7.252794 7.416777 7.603994 7.322682 7.683454 7.1101274 7.2790365 7.3977485 7.2535143 7.8060503
1368269_at 3.600608 3.7894723 3.7621665 3.8497064 3.663503 3.927435 3.6587543 3.7136667 3.7785344 3.6588235 3.6356788 3.946386
1368270_at 7.6685405 7.898968 6.947907 7.391656 7.956725 7.5984654 7.671908 7.693868 6.3572116 7.96121 7.989873 8.069116
1368271_a_at 4.830133 4.2732663 4.453146 4.5936046 6.4144754 4.5746217 5.227633 5.5040145 4.9900446 4.1796756 4.7866087 4.5196333
1368272_at 9.975581 9.999415 10.215772 10.22151 10.537641 10.737111 10.087401 9.994857 10.296029 9.823763 10.262675 9.69765
1368273_at 9.6626425 9.641548 9.497489 9.434488 9.743233 9.615246 9.642336 9.5342655 9.475436 9.618056 9.408659 9.698709
1368274_at 8.382899 8.284481 8.224982 8.503464 8.249637 8.3328705 8.20183 8.25032 8.126214 8.61215 8.422377 8.829508
1368275_at 10.272837 10.918224 10.335014 10.707603 10.151408 10.573922 10.11381 9.780815 10.640596 11.740082 11.610732 11.081395
1368276_at 7.3829703 7.420969 7.645356 7.056518 7.169977 7.309816 6.965285 7.3179464 7.3669434 7.329869 7.3566823 7.2879934
1368277_at 8.431086 8.5131645 8.390944 8.603141 8.24394 8.20295 8.272143 8.320992 8.156263 8.351039 8.179308 8.402079
1368278_at 6.7868133 6.7143707 6.499765 6.4609222 6.543578 6.425756 6.5857387 6.1512017 6.446974 5.9628305 6.571559 6.0638337
1368279_at 4.5027394 4.35027 4.236507 4.7538247 4.5132484 4.608304 4.2861347 4.4937153 4.060254 4.0169945 4.277884 3.9293396
1368280_at 12.515114 12.384061 12.345822 12.438378 12.455339 12.328797 12.4613085 12.321115 12.140277 12.159052 12.321938 12.043869
1368281_at 5.8318195 6.005196 5.877301 5.6611605 6.0092487 5.8096805 5.954231 6.0947003 5.784602 6.02374 5.922502 5.964327
1368282_at 4.144142 4.42228 4.5066605 4.2605395 4.3515105 4.3085527 4.6513247 4.240899 4.522572 4.2914386 4.1990485 4.4621434
1368283_at 11.953963 11.950448 11.408821 11.557367 11.604221 11.345471 12.101804 11.703955 11.09849 12.148111 11.894903 12.280825
1368284_at 7.637354 7.910789 7.6577063 8.342045 8.301424 8.068099 8.084301 8.520543 8.693864 8.1875725 8.031952 8.503058
1368285_at 4.832613 4.846416 4.8117323 4.551384 4.8670235 4.7814274 4.7592053 5.174264 5.05639 4.693651 4.78242 4.7467628
1368286_at 6.7609143 7.0328183 6.8754582 6.9997463 6.841142 7.0057325 6.900113 6.9868617 6.831061 6.834037 6.8319683 6.723426
1368287_at 4.7626567 4.8730054 4.4349413 5.0087924 4.4793353 4.671921 4.9521217 5.103005 4.5826445 4.7287645 4.7727036 4.626075
1368288_at 14.282121 14.209684 14.256431 14.240293 14.284609 14.24602 14.2392235 14.256431 14.237942 14.183696 14.216663 14.214344
1368289_at 11.8938 11.836544 11.544352 11.3353405 11.263141 11.371253 10.769299 10.624861 11.837571 11.1256075 11.321574 11.420592
1368290_at 3.7215614 3.961322 3.7540104 3.8517647 3.8471737 3.7538183 4.219803 3.9534836 3.6181755 3.72319 4.04893 3.8774416
1368291_at 8.804342 9.016536 8.595164 8.70365 8.8392105 8.699845 8.605908 8.669178 9.539578 8.524311 8.9394045 8.789388
1368292_at 7.5204644 7.161446 7.4637666 7.2525973 7.266966 7.370343 7.1621323 7.460104 7.2414856 7.479659 7.525887 7.13851
1368293_at 6.1533313 6.2802205 6.1367583 6.180963 5.699892 6.1407332 6.092392 6.0035744 6.256593 6.317482 6.0521836 6.182911
1368294_at 10.476829 10.568989 10.42481 10.6560955 10.866723 10.738143 10.604765 10.788622 10.582653 10.344212 10.514774 10.399143
1368295_at 9.51887 9.738035 9.744073 9.681932 9.536828 9.591691 10.001394 9.69239 9.638828 9.884751 9.695275 9.602444
1368296_at 9.403952 9.576591 9.66288 9.535137 9.406097 9.39142 10.026832 9.655841 9.522665 9.87916 9.8128395 9.330331
1368297_at 4.930808 4.9517975 4.8249254 4.3122087 4.9332943 4.8333855 4.7191086 4.746482 4.8805323 4.84383 4.7620335 4.7032847
1368298_at 5.8245287 5.736318 5.824911 5.912875 5.6596994 5.872518 5.6770782 5.6914153 5.9309807 5.799 5.7040367 5.679274
1368299_at 4.480648 4.153987 4.3380117 4.129039 4.1496553 4.2874866 4.1201296 4.4782267 4.1907554 4.107134 4.277604 4.2686687
1368300_at 5.529819 5.5360785 5.5716324 5.3722324 5.727541 5.70635 5.811169 5.086747 5.772258 5.459613 5.7783637 5.5544853
1368301_at 6.123852 6.0122733 6.2249746 5.803951 6.237218 6.215283 5.939855 6.1910644 5.8933506 6.0344653 6.2159295 6.093785
1368302_at 5.430027 5.260172 5.3858857 5.278661 5.1347265 5.3678737 5.2668796 5.4079294 5.3886175 5.3779936 5.4225535 5.0542827
1368303_at 8.093385 8.091191 7.864424 7.246718 8.079178 7.9349155 7.693561 7.1896515 7.0492306 7.9364963 7.2128787 8.635829
1368304_at 11.250242 11.387217 11.485066 11.352769 11.52233 11.321799 11.966925 11.530465 11.683067 11.289218 11.261566 11.255262
1368305_at 8.243868 8.392488 8.231039 8.255316 8.077226 8.365544 8.141764 8.552692 8.320515 8.366145 8.546269 8.30334
1368306_at 6.014021 6.0201235 6.2964687 6.068403 6.0386796 6.060564 5.8974614 6.359246 6.107443 6.177481 6.2600846 6.0080757
1368307_at 6.8730726 6.4430017 6.582039 6.321876 6.513428 6.2163563 6.1296744 6.4301777 6.5368156 6.210658 6.691073 6.4060907
1368308_at 5.8252244 7.272055 7.2075963 7.447091 6.996431 7.032649 7.8037167 7.982043 7.065546 7.3475685 6.9543824 7.913914
1368309_at 7.565243 7.799957 7.7229447 7.371359 7.519098 7.607168 7.7088013 7.6799264 7.609356 7.223483 7.403689 7.2172737
1368310_at 5.8147697 5.8110824 5.8417063 5.8465195 5.6347637 5.722167 5.5305347 5.7573366 5.588832 5.866151 5.8034906 5.5768433
1368311_at 8.482379 8.235352 8.546673 8.432844 8.520701 8.124577 8.920067 8.839878 8.838549 8.275871 8.592012 8.317661
1368312_at 5.12549 5.1321015 5.30933 5.1996593 5.2257214 4.819108 5.005045 5.004589 5.0048575 5.0195084 5.1621857 4.993778
1368313_a_at 4.257656 4.3173294 4.742822 4.4371786 4.3571153 4.557535 4.238778 4.674579 4.561127 4.5150776 4.268014 4.5378666
1368314_at 10.119159 10.044562 10.030867 10.19277 10.163091 10.124252 10.342774 9.967767 9.856585 9.9195385 10.531242 9.940581
1368315_at 6.8813477 6.681967 6.9684844 6.637102 6.9839277 7.1171613 6.900113 6.956808 7.063415 7.0206227 7.0122094 6.915884
1368316_at 10.887022 11.320932 10.864486 11.368559 11.024896 10.754309 11.309693 11.394721 11.527019 11.001746 10.964441 11.077247
1368317_at 5.207816 4.60863 5.4931693 4.458369 4.760188 5.1610317 4.7818365 5.156375 5.0219398 4.8918324 4.8584356 4.6854897
1368318_at 7.465967 8.045353 7.4952965 8.136734 7.4731097 7.948739 7.8784914 7.5298977 7.2255445 7.5298038 7.5698967 7.1808114
1368319_a_at 5.206086 5.310653 4.9909554 5.5600204 5.2060966 5.2591968 5.8438606 5.174289 5.161338 5.3396096 5.169012 4.928369
1368320_at 5.0591254 4.5249286 5.2884088 4.413936 4.6633806 4.6975784 4.527951 4.982343 4.770742 4.7367253 4.5866833 4.5109406
1368321_at 6.3330603 7.0003476 6.067928 8.18932 6.7604837 7.148694 6.3174605 7.7602067 7.7895503 8.648935 8.587711 8.872161
1368322_at 7.8846188 7.9084325 7.8117847 7.7001457 7.755949 7.4098444 7.849872 7.633338 8.038347 7.91922 7.858386 7.454257
1368323_at 7.5845885 7.651524 7.1597023 7.6199484 7.546685 7.5968328 7.177839 7.4805655 7.1762466 7.554364 7.296668 7.5692673
1368324_at 5.6231003 5.5777216 5.8475723 5.319914 5.608161 5.514863 5.255168 5.266013 5.6160846 5.642394 5.677928 5.526302
1368325_at 7.981579 8.092541 8.44047 8.611351 7.6817193 7.623696 8.283872 8.123463 8.0192585 8.270824 8.434288 8.292372
1368326_at 6.885131 6.543741 6.5816536 6.9602346 6.8489003 7.4453335 6.618355 6.540744 6.3060546 7.3213906 6.9725814 7.685449
1368327_at 6.192865 6.180415 6.294307 6.240667 6.1579714 6.2686625 6.0874557 6.3519163 6.3039713 6.2758827 6.3052597 6.4239798
1368328_at 8.777361 8.80637 8.878742 8.455694 8.849693 8.784259 9.145529 9.01691 9.080835 8.337322 8.647567 8.423606
1368329_at 5.2241554 5.445518 5.7673225 4.9698577 5.381081 5.5357084 5.2657223 5.3867464 5.905992 5.321952 5.5716023 5.337372
1368330_at 6.6866574 6.901853 6.8552394 6.5096617 6.8596644 6.8022666 6.837832 6.805651 6.6926947 6.991955 6.8406444 7.214573
1368331_at 11.708586 11.780093 11.310527 11.825792 11.628666 11.680558 11.747061 11.277924 11.506679 11.680021 11.727796 11.814486
1368332_at 6.5431376 6.893774 6.546801 7.364334 7.0977845 7.291867 5.9088116 6.8056216 7.4470882 7.9490676 7.124003 8.134198
1368333_at 4.6938953 4.548952 4.889762 4.8277287 4.6790423 4.836415 4.5769553 4.65016 4.962914 4.9988904 4.753846 4.3581533
1368334_at 7.1336784 6.828338 7.286833 7.3974404 7.3314066 7.7476783 7.2640195 7.237155 7.242385 7.439208 7.4091997 6.930732
1368335_at 13.744124 13.951815 13.6644945 13.841723 13.800346 13.924951 13.798292 13.539151 13.656263 13.802215 13.816409 13.57424
1368336_at 11.380051 11.314053 11.330544 11.0712595 10.891912 11.28026 10.811656 11.257279 10.719119 12.016917 11.902926 11.886803
1368337_at 6.1456046 5.8588104 6.218173 5.9574833 5.858761 6.055853 5.833656 6.0211434 6.167628 5.967635 6.339488 5.8983865
1368338_at 4.425098 4.4005985 4.386129 4.235531 4.480369 4.3238173 4.1788096 4.260871 4.3832307 4.547692 4.5589113 4.3354754
1368339_at 4.5703506 4.8972654 4.7537804 4.571331 4.4527073 4.5555954 4.725272 4.531323 4.470235 4.670512 4.692692 4.6222315
1368340_at 7.6531653 7.6347303 7.572899 7.616026 7.5215936 7.234281 7.66056 7.549768 7.8675265 7.5822453 7.422803 7.662916
1368341_at 8.02499 7.8666964 7.657742 7.790585 7.637063 7.7084 7.9402084 7.408888 7.4665284 7.8537197 7.496827 8.091541
1368342_at 4.3454704 4.3433557 4.56464 4.630328 4.2538605 4.405881 4.226518 4.3043737 4.593939 4.1497555 4.5829134 4.2301226
1368343_at 5.4015493 5.336365 5.6087465 5.607317 5.427302 5.488559 5.421606 5.362221 5.5420604 5.560303 5.5453224 5.1764307
1368344_at 3.549316 3.438932 3.7263532 3.4365237 3.4402733 3.717373 3.4516997 3.5339394 3.6918056 3.3796442 3.5011756 3.5651965
1368345_at 4.5960016 4.616581 4.8156185 4.434386 4.534776 4.7200847 4.438253 4.41842 4.6992264 4.8830156 4.7677927 4.591121
1368346_at 6.6087995 6.539048 6.1401668 6.674739 6.386036 6.289674 6.458878 6.17765 6.6013613 6.8621798 7.098405 6.680625
1368347_at 5.214325 5.184543 5.4807467 4.9703093 5.220252 5.4636374 5.177945 5.1918664 5.3025117 5.2449822 5.3097134 5.219268
1368348_at 4.5534363 4.4390397 4.715191 4.357116 4.494727 4.5120473 4.438364 4.7350907 4.3679495 4.647686 4.5916348 4.4127717
1368349_at 5.4319983 5.7786317 5.794312 5.5802217 5.486138 6.015492 5.655718 5.7744455 5.5715194 5.5853415 5.8131647 5.6317797
1368350_at 3.4594426 3.4949498 3.8480678 3.5511696 3.78453 3.7670207 3.5063689 3.6292427 3.5117 3.6934268 3.6002815 3.6071954
1368351_at 6.531659 6.4309998 6.4939632 6.4165006 6.4505286 6.452216 6.317905 6.2748723 6.5879865 6.5612755 6.538358 6.4496055
1368352_at 4.63836 4.8235655 4.6072416 4.4978323 4.71423 4.4812646 4.421402 4.6381826 4.8135633 4.5544515 4.4795756 4.7063828
1368353_at 5.363207 5.53572 5.6956205 5.3798933 5.5240383 5.263392 5.224603 5.334594 5.266569 5.173812 5.5679703 5.526302
1368354_at 10.080499 9.949796 10.201479 10.1214075 9.960673 9.969928 10.15512 9.966651 10.181486 10.745245 10.382425 10.330822
1368355_at 4.969861 4.9151597 4.5826077 5.1436677 4.9511514 4.599702 5.232531 4.5181465 4.725504 5.08679 4.726496 4.5809054
1368356_a_at 9.730691 9.684157 9.415647 9.927832 9.876952 9.613361 9.699607 9.853561 9.643727 9.985412 9.818875 9.898937
1368357_at 6.1210556 6.110314 6.186102 5.8716393 6.1409283 6.31981 5.58084 6.1488543 6.124099 6.096662 6.2766843 5.7825174
1368358_a_at 3.7327566 3.950503 3.8503861 3.823593 3.795206 3.7251632 3.4808018 3.543978 3.7408102 3.6897647 3.837579 3.97744
1368359_a_at 4.524368 4.53358 4.5911865 4.1396236 4.6245966 4.6540804 4.463593 4.4286137 4.5464287 4.450008 4.430787 4.3314047
1368360_at 13.730685 13.705985 13.682346 13.766781 13.745318 13.754813 13.718588 13.747294 13.76509 13.713253 13.744886 13.704432
1368361_a_at 7.696842 7.6646543 7.5375395 7.402943 7.657832 7.627217 7.597757 7.728003 7.550804 7.730988 7.708572 7.7296777
1368362_a_at 10.784431 10.92379 10.822009 10.779603 10.793425 10.75064 10.910852 10.83187 10.788028 10.762781 10.842837 10.753771
1368363_at 3.8556252 3.8539445 3.9633539 4.0978317 3.7665906 3.9652474 3.8172832 4.118975 4.3183837 3.8928573 4.059434 3.9753478
1368364_at 4.9207473 4.580922 4.9357953 4.8217745 4.9728565 5.026763 4.7750654 4.8998823 5.0836782 5.205141 4.907792 4.9463067
1368365_at 12.255496 12.365264 12.282197 12.075346 12.13453 12.181572 12.238793 12.068199 12.193929 12.103606 12.194229 12.230549
1368366_at 4.9705954 5.128501 4.9407234 5.0937133 4.711299 4.928812 4.9760885 4.7643614 4.6359625 5.0388584 5.089809 5.1517277
1368367_at 5.651479 5.72359 5.700086 5.4981394 5.652251 5.962228 5.4062476 5.735736 5.8348494 5.840484 5.734746 5.518615
1368368_a_at 9.773362 9.794209 9.639852 9.850746 9.529339 9.821233 9.844354 9.516059 9.766926 10.03696 10.012374 9.874211
1368369_at 4.8518906 4.7681084 4.681823 4.945421 5.055443 4.652289 4.848957 5.0109634 4.7717257 4.6164284 5.2252846 4.852848
1368370_at 5.4190784 5.4771204 5.5547643 5.9547358 5.683163 5.430686 5.6360517 5.6660542 5.638799 5.800762 5.708916 5.9952555
1368371_at 5.315523 5.124598 5.3621325 4.96724 5.1389275 5.013126 5.036954 5.1884294 4.9923124 5.088744 4.938429 4.9086795
1368372_at 7.4209247 7.2573733 7.875775 7.6159267 8.181746 7.5469594 7.653878 7.5877757 8.588702 7.081401 7.34915 6.6217384
1368373_at 4.627905 4.4642086 4.372112 4.517969 4.4494886 4.385848 4.1466866 4.7097225 4.6489325 4.5711155 4.642661 4.5342407
1368374_a_at 6.196927 6.08484 6.3173666 5.440446 6.0603623 5.6788263 6.0201902 6.101198 6.080921 6.4103575 6.430399 6.2458253
1368375_a_at 5.2964783 5.767085 5.2009597 5.327357 5.399314 5.3133173 5.669962 5.387906 5.6593494 5.588493 5.813685 6.5441413
1368376_at 8.766685 7.631652 7.7195883 8.923759 10.052162 8.871884 10.394121 10.310735 9.984297 9.35474 8.355726 8.557907
1368377_at 5.346305 5.052773 5.5313416 5.256074 5.3742285 5.305765 5.402669 5.225709 5.1033487 5.2227325 5.34039 5.56745
1368378_at 12.155423 11.957546 12.189079 11.865877 11.778219 11.921042 11.78628 11.931821 12.089927 12.405567 12.2069 12.620802
1368379_at 8.135009 7.922708 7.932496 8.067335 7.7283206 8.10179 8.261298 8.194155 8.191977 7.9285192 7.8618293 8.064453
1368380_at 14.020002 14.020072 14.0185795 13.921311 14.061029 14.015338 13.959256 14.030902 14.035322 13.94141 13.981147 13.909091
1368381_at 5.0475492 5.174925 5.262224 5.220046 5.2325754 5.250889 5.2110133 5.2459464 5.238178 5.3210974 5.1365156 4.688253
1368382_at 5.431781 5.7169104 5.986104 5.454261 5.5446377 5.7773533 5.4930515 5.5697193 5.7331696 5.7001595 5.792863 5.399446
1368383_at 6.4335485 6.484746 6.540082 6.8372955 6.286056 6.6625576 6.3525987 6.37789 6.389093 6.2993116 6.6195517 6.608228
1368384_at 4.5733767 4.213533 4.4305477 4.069895 4.3759465 4.5741515 4.081671 4.2165103 4.326754 4.122147 4.4977307 4.178354
1368385_a_at 8.949022 9.0603 8.895284 8.860762 8.896193 8.821106 9.07307 8.902453 8.952447 8.884267 8.995651 9.078414
1368386_at 9.440541 9.551987 9.462836 9.522395 9.546342 9.310054 9.496217 9.5362215 9.700818 9.387701 9.479362 9.756285
1368387_at 11.702035 11.720505 11.836632 11.412885 11.685872 11.772807 11.733105 11.774641 11.594364 11.666213 11.605207 11.43424
1368388_at 5.2527647 5.193095 5.344204 5.349926 5.3338847 5.4682236 5.2922525 5.068079 5.3719435 5.1852565 5.1360507 5.1498437
1368389_at 8.847829 8.871425 8.575551 8.832587 8.789889 9.009248 9.035639 8.703041 8.576363 8.762995 8.7509165 8.765428
1368390_at 8.880088 9.059821 9.044872 8.916846 9.038456 8.8850565 9.19909 9.070405 8.934836 9.269951 9.361714 9.160153
1368391_at 4.905461 4.786196 5.049592 5.0161448 4.8589716 5.27902 4.633449 4.9463053 4.965289 5.0424595 4.788597 4.7552004
1368392_at 6.9084854 6.90797 7.112238 6.787339 6.683373 6.7402163 6.70439 6.903236 6.8312645 6.787084 6.78548 6.5307026
1368393_at 5.05034 5.57956 5.498885 5.7206607 6.069899 5.433076 5.6597233 5.621302 5.8540945 5.671481 5.572092 5.661549
1368394_at 5.91084 6.002377 5.957408 5.806688 5.884588 6.207072 5.9446588 5.713545 5.9514246 5.938853 6.038496 5.7659793
1368395_at 5.1561666 5.322547 5.1197095 4.6634054 5.068203 5.4412665 5.0806 5.040734 4.957302 5.1372385 5.336301 5.1026945
1368396_at 5.8159037 5.707295 5.9693313 5.569641 5.636131 5.552019 5.6043262 5.8400803 5.772276 5.7426143 5.7102523 5.5202613
1368397_at 12.980008 12.966974 13.0703335 13.04183 12.884088 12.926558 12.855044 12.712058 12.78389 12.847239 12.994603 12.949754
1368398_at 4.617996 4.6810102 4.8785024 4.6236634 4.371828 4.7061224 4.5641584 4.524856 4.7168074 4.5168476 4.864508 4.671126
1368399_a_at 11.324608 11.533063 11.363305 11.656117 11.411963 11.503595 11.682991 11.55218 11.3850565 10.811111 11.077432 10.123421
1368400_at 8.646261 8.487867 8.248279 8.60276 8.502038 8.39108 8.692405 8.709579 8.720941 8.586623 8.531072 8.758799
1368401_at 4.3507943 4.7216516 4.630157 4.3252068 4.386998 4.7258644 4.446986 4.687023 4.6958847 4.7673798 4.6114845 4.4987345
1368402_at 9.012344 9.006551 9.016249 9.100546 9.011223 8.8963375 9.260833 9.104037 8.971336 9.068543 9.023221 9.057757
1368403_at 8.554209 8.499875 8.434466 8.5547495 8.531015 8.53191 8.720692 8.867775 8.8152 8.635866 8.67296 8.472219
1368404_at 4.7766604 4.804953 4.843097 4.447899 4.8094325 4.849468 4.7135963 4.5457006 5.2580748 4.8164477 4.8466763 4.7037773
1368405_at 7.327987 7.5630703 7.2961893 7.434369 7.414698 7.279955 7.395048 7.4555836 7.248046 7.4391885 7.3983207 7.645792
1368406_at 4.4144506 4.3020325 4.5794826 4.6603413 4.2666125 4.261463 4.4386463 4.534503 4.5591784 4.4960575 4.4920425 4.335475
1368407_at 5.369142 4.9115357 4.7845516 5.0216694 5.1402235 5.113615 5.2558055 5.144615 4.899931 5.2211475 4.9677696 5.265391
1368408_at 4.8516603 4.627032 4.7185187 4.529833 4.747041 4.2640862 4.9854097 4.7359195 4.954764 4.597386 5.13581 4.9147596
1368409_at 9.458996 9.572432 10.002743 9.459612 9.370729 9.748873 9.467724 9.596222 9.721901 9.817011 9.998087 9.80267
1368410_at 6.2182083 6.504816 6.503948 6.341413 6.460673 6.455934 6.567155 6.391612 6.3666964 6.492244 6.8124623 6.4510074
1368411_a_at 3.91128 4.0740924 4.1817827 4.056947 4.0845437 4.169806 4.013143 4.0862904 4.089184 4.022991 4.0915823 3.971837
1368412_a_at 4.892498 4.7231326 4.6709867 5.172052 5.2361956 5.295844 4.872563 5.281989 5.5566936 5.318414 5.0141077 5.8385124
1368413_at 5.079749 5.32131 5.369117 5.294533 5.4784975 5.2095757 5.2704268 5.8039045 5.3868265 5.379465 5.114732 4.607789
1368414_at 6.054763 6.0986543 6.4682784 6.1338825 6.2473583 6.343038 5.7666125 6.1258416 6.126356 6.1586857 6.2731037 6.0283003
1368415_at 4.215013 4.141573 4.334505 4.189472 3.982348 4.289027 3.7894735 4.0874968 4.039645 3.9552784 4.201227 4.0271635
1368416_at 3.8060014 3.5610054 3.8894942 4.0830145 3.679293 3.8246264 3.6082137 4.2608204 4.0227757 3.76446 3.859838 3.8283963
1368417_at 5.1638947 4.8507957 5.033252 4.84517 4.869629 5.1384 4.762954 4.9875546 5.038397 5.008091 5.0955067 4.812357
1368418_a_at 13.2829275 13.319335 13.199915 13.186691 13.292877 13.168336 13.339656 13.387973 13.350153 13.379966 13.51243 13.369164
1368419_at 9.15893 9.3166275 9.339679 9.486526 9.413966 9.143804 9.279023 9.041453 8.963955 9.284334 9.13746 9.318899
1368420_at 13.347244 13.426448 13.307596 13.381333 13.39012 13.30153 13.458016 13.472322 13.429845 13.531353 13.542101 13.494064
1368421_at 4.137856 4.001932 4.2351646 4.088457 4.184106 4.0898914 4.125935 4.2687507 4.4599414 4.168259 3.8814197 4.16177
1368422_at 6.3324904 6.3406363 6.8969564 6.2345905 5.9120984 5.4682236 6.324772 5.7307177 6.0391407 5.7141848 6.494615 6.77056
1368423_at 5.7113147 5.9105887 6.222128 5.7535577 5.6764054 6.014191 5.5836616 6.010856 5.922949 5.815077 5.959351 5.5960026
1368424_at 7.3904834 7.349265 7.05301 7.5939083 7.458125 7.38284 7.524998 7.623406 7.389977 7.099554 7.167688 7.5128975
1368425_at 5.2003617 4.868728 5.3262644 5.102073 5.057028 5.304515 4.8759933 5.0752945 5.301016 5.25579 5.4041224 4.9698052
1368426_at 11.84405 11.658133 11.768433 11.400437 11.52341 11.332177 11.922842 11.919585 11.531973 11.955884 11.752788 12.253102
1368427_at 8.265305 8.285999 7.992114 8.098236 8.172081 8.249795 8.119571 8.037206 8.109723 8.159241 7.999696 7.966929
1368428_at 8.817974 8.523979 8.588997 7.95519 8.197898 7.9331985 7.9768643 8.698524 7.845665 9.194855 8.948412 9.330122
1368429_at 3.6557913 3.463824 3.3487577 3.6501462 3.5603032 3.60906 3.659109 3.2500856 3.4313474 3.6865423 3.6332636 4.1601067
1368430_at 9.392992 9.684346 9.210653 9.792765 9.861328 9.724548 9.643665 9.804751 9.884457 9.989045 9.878734 10.1480255
1368431_at 11.2252035 11.166213 11.066816 11.202492 11.160848 11.242736 11.275744 11.313998 11.2778 11.225491 11.164225 11.138633
1368432_a_at 4.500027 4.689789 4.8345833 4.8181334 4.5233855 4.5883226 4.456742 4.916296 4.629252 4.554531 4.744689 4.7701817
1368433_at 9.755236 10.063606 9.859985 9.919142 9.958487 9.976071 9.999633 9.9894085 9.981156 9.949375 9.911127 9.796856
1368434_at 7.222261 6.938721 7.1267624 7.1129866 7.331666 7.071092 7.2927413 6.938712 7.1535187 6.9100423 6.84452 6.619444
1368435_at 11.165977 11.784951 11.45956 11.503595 11.048668 11.652737 11.757816 12.313626 12.476024 12.407083 12.596426 10.696263
1368436_at 9.240968 9.43793 9.04535 9.26278 9.416486 9.143303 9.276428 9.28148 9.208064 9.3190155 9.326627 9.44625
1368437_at 5.1338797 5.2911277 5.235002 4.9074326 4.949297 5.5959554 5.031185 5.3892055 5.324698 5.1746297 5.277062 5.0643773
1368438_at 4.697159 4.612056 4.82735 5.333024 4.7010393 4.6070256 4.643796 4.7132597 4.839773 4.487961 4.806895 4.5492544
1368439_at 6.2454724 5.99316 6.154705 5.8023424 6.0597434 6.26896 5.6684446 5.7781305 6.0940104 6.0673857 5.8649487 5.9484563
1368440_at 7.1610374 6.3530307 6.8920913 6.7055373 6.03946 7.025233 6.760749 6.7028155 6.4154897 6.9664764 6.7907667 7.010802
1368441_at 6.2964444 6.0618505 5.79406 5.913935 6.211029 6.1713815 6.0248103 6.0039554 6.05046 6.2869873 6.1936593 6.0269384
1368442_at 13.336416 13.416896 13.323277 13.454618 13.399701 13.361372 13.412282 13.360539 13.307895 13.402275 13.348051 13.416504
1368443_at 5.9938655 5.694415 6.208427 5.8600564 5.652169 5.8362637 5.7512975 5.9925566 5.819846 5.982576 5.9363775 5.8724437
1368444_at 8.451326 8.465564 8.418406 8.421196 8.327873 8.375849 8.390022 8.309181 8.384426 8.555672 8.341439 8.600359
1368445_at 5.961664 5.816432 5.822382 5.8801074 5.986077 6.131364 5.8980317 6.0518527 6.1174126 5.9561887 5.7962694 5.8058214
1368446_at 7.535678 7.3836164 7.2577953 7.6042323 7.912152 6.989526 9.077447 8.485839 8.512303 7.3103056 7.7318482 7.1009874
1368447_x_at 6.7340603 5.60953 6.814272 6.4496193 6.311464 5.6676044 6.6833863 6.347389 7.707672 5.6974206 6.069952 8.389111
1368448_at 7.023176 7.014111 7.022147 6.615041 6.818517 6.7791605 6.7782044 6.7927246 6.916548 6.91415 7.0211344 6.7552843
1368449_at 4.6143904 4.5730247 4.8899374 4.6950216 4.9322577 4.763095 4.659979 4.8459597 4.661419 4.984619 4.8085995 4.7034903
1368450_at 5.321431 5.43279 5.2009597 5.3365884 5.372517 5.1188955 5.232417 5.1729345 5.220664 5.571622 5.469258 5.2271304
1368451_at 6.481128 6.490057 6.8144026 6.388209 6.596149 6.5689487 6.5862055 6.38433 6.491883 6.553173 6.459895 6.49146
1368452_at 9.988197 10.234496 10.047735 9.87701 10.158486 10.046666 10.171318 9.979039 10.109149 9.8000145 9.785898 9.714097
1368453_at 11.355919 11.826164 11.056115 11.136918 11.156777 11.546619 11.512967 11.154963 10.853897 11.66046 11.681637 11.613773
1368454_at 4.5116854 4.266432 4.8881497 4.214397 4.517613 4.3820086 4.2521744 4.5998306 4.3457828 4.82023 4.660952 4.095968
1368455_at 5.4427886 5.218333 5.617787 5.0087924 5.387427 5.4174495 4.999226 5.2811956 5.6482 5.6154733 5.6819906 6.548069
1368456_at 4.088181 4.159937 3.9867508 3.724876 4.0202627 3.9636211 3.877679 3.9063022 3.9525683 4.009566 4.185833 4.142729
1368457_at 3.9577694 3.9294255 3.9583237 3.3874094 3.7997499 3.74925 3.7986822 3.9313183 4.1323013 4.008483 4.059434 3.8923595
1368458_at 8.771749 10.261787 10.054194 9.761354 7.5963902 9.437707 7.36463 8.612156 8.876417 11.774202 10.148125 10.362173
1368459_at 4.075946 4.3072042 4.3460307 4.258889 4.086058 4.1877203 4.299572 4.097001 4.315469 4.205868 4.227733 3.9584775
1368460_at 7.6008 7.7012477 7.1382527 7.488683 8.067216 7.66705 7.891305 7.6620555 7.909406 7.561035 7.479647 7.554587
1368461_at 11.283063 11.311259 11.064974 11.485562 11.422071 11.627171 11.464656 11.328867 11.477298 6.574516 9.923775 6.567282
1368462_at 5.2435813 5.271578 5.2863164 5.333024 5.2940307 5.2209425 5.3174562 5.4564614 5.4480715 5.659694 5.4509645 5.5517864
1368463_at 6.8016553 7.0373187 6.7955313 7.090622 6.9116592 6.97345 7.2518353 7.093656 7.239287 6.968708 7.14366 6.771925
1368464_at 6.213039 6.234064 6.0849924 5.8539014 6.413722 5.9574685 6.0448813 6.182275 5.7751393 5.7703385 6.0913997 5.4240685
1368465_at 3.9019258 3.5575361 3.5216966 3.8607361 3.729141 3.9165957 3.7073343 3.969895 3.8064854 3.6292493 3.8684282 3.6939023
1368466_a_at 5.522177 5.5250444 5.428713 5.6866913 5.5444503 5.617556 5.6445107 5.5249524 5.3428855 5.3222966 5.4646873 5.3840322
1368467_at 13.010307 12.9720955 12.905531 12.836913 12.881539 12.891687 12.841368 12.876388 12.986765 12.8184 12.740379 12.894029
1368468_at 4.804282 5.0653925 4.985719 4.6657333 4.3946447 4.949466 4.797909 4.6834893 4.8748155 4.9667225 4.7065706 4.73301
1368469_at 5.571946 5.533529 5.677325 5.4739604 5.4479685 5.7582283 5.4997826 5.7721066 5.7061954 5.81124 5.7095647 5.658578
1368470_at 8.454096 8.131416 8.218834 8.63595 8.66676 8.298046 8.409744 8.479109 8.337882 8.057519 8.165738 8.366132
1368471_at 5.31446 5.7250924 5.6610403 5.4966326 5.816242 5.6519537 5.3329206 5.5715876 5.6619053 5.610358 5.8186727 5.4690084
1368472_at 4.7523766 4.7989206 5.2850676 4.709482 4.938062 4.8119574 4.7606916 4.69069 4.958325 5.099212 5.44383 4.935958
1368473_at 4.860941 4.92165 5.3644156 5.1536317 5.287265 4.9687757 5.1764054 5.098801 5.0854034 5.1192846 5.3932858 5.018284
1368474_at 6.265235 6.4998746 6.3882837 7.1247354 7.199549 6.5915728 6.201062 6.8414893 6.684708 7.4770145 6.9984035 6.190351
1368475_at 4.966359 4.777523 5.2413898 4.7998004 5.1699114 5.119721 4.9474907 5.2795353 5.0607686 4.981394 5.2287574 5.003505
1368476_at 6.426294 6.470146 5.95508 6.189062 6.41816 6.249306 6.49882 6.2331924 6.4726033 5.9063663 6.180978 5.7460737
1368477_at 6.879262 6.914459 7.147579 6.4216814 6.893489 7.013673 6.711972 7.1114736 6.956254 7.1752086 7.0542564 7.1356826
1368478_at 3.9047601 3.876146 3.7025852 3.7424927 3.6495755 3.8464072 3.7767446 3.7515156 3.9251287 3.7616715 3.742972 3.8814664
1368479_at 3.8304145 3.752108 3.819378 3.6510124 3.791182 3.8240223 3.6949356 3.812124 4.033469 3.7591445 3.7826567 3.7390342
1368480_at 6.3849225 6.460676 6.640843 6.2900386 6.517275 6.596113 6.1642504 6.482829 6.421054 6.5436015 6.473543 6.373995
1368481_at 5.3481126 5.0883994 5.4173627 5.344069 5.155881 5.192801 5.438241 5.4795756 5.302691 5.299 5.215894 5.2340713
1368482_at 6.1017995 6.761183 6.3319855 7.016628 6.956363 6.7522135 6.6628585 7.196097 6.98948 6.798684 6.942619 7.4334164
1368483_a_at 4.5068216 4.3762856 4.4343886 4.396868 4.3115582 4.367742 4.5006347 4.652572 4.1805143 4.175204 4.361883 4.43048
1368484_at 5.2852755 5.0834265 5.5476565 4.8129897 4.656312 5.0908155 4.84892 4.975757 4.425298 5.1241527 4.8686585 4.5325685
1368485_at 5.0079355 5.1269426 5.207962 5.3565874 5.366146 5.205559 4.99168 5.195734 5.1151752 5.2760572 4.965006 5.4477673
1368486_at 7.3971705 7.443434 6.1657615 7.219871 6.900811 7.038117 6.8770275 6.51733 5.84686 8.311657 8.530476 8.144091
1368487_at 3.4433746 3.3260665 3.2306752 3.2081661 3.257169 3.193475 3.3454323 3.2964373 3.462211 3.4351556 3.4205592 3.3293734
1368488_at 8.673936 9.216321 8.818961 8.582291 8.506753 8.6418295 8.378373 8.28412 8.796967 8.690328 8.931089 9.125968
1368489_at 5.274141 5.2367764 5.3611836 5.17402 4.9960666 5.310377 5.1357393 4.8214126 5.0778913 5.151327 5.15541 5.052787
1368490_at 10.339281 9.870176 10.583911 9.9963 7.6975155 9.765004 9.488361 10.164268 9.04131 10.777384 10.293252 10.231664
1368491_at 6.0981297 6.4158463 5.4671936 6.790609 6.001964 6.3829365 6.0592947 5.6865864 5.8824105 6.159927 6.072679 6.086104
1368492_at 7.039803 7.1776423 6.9766593 7.741684 7.58286 7.504035 7.1480074 7.472464 7.5454063 7.7454033 7.422106 8.050555
1368493_at 5.12674 5.0429864 5.009623 4.905815 4.96437 4.8189425 4.6808023 4.9886603 5.053921 4.753913 4.9305844 4.519634
1368494_at 3.834338 3.745626 3.8647337 4.138384 3.8052533 3.8768876 3.942543 3.9248505 3.687041 4.1357737 4.20099 4.1787553
1368495_at 5.5865946 5.8482275 5.45521 5.557852 5.5226135 5.597465 5.4066978 5.6332994 5.6057906 5.488004 5.565319 5.5704675
1368496_at 4.5511036 4.488117 4.3693886 4.4499273 4.257124 4.412201 4.369873 4.309477 4.8855743 4.522747 4.6198063 4.3567066
1368497_at 10.798261 11.048377 10.6375475 11.021777 11.062922 11.155277 10.800012 10.532763 10.742828 11.036365 10.529716 10.664687
1368498_a_at 3.3270335 3.3553255 3.263228 3.1936026 3.102525 3.4042583 3.3196583 3.2062356 3.3745744 3.2008743 3.1759186 3.1500692
1368499_at 3.3056626 3.4776154 3.5080047 3.5595589 3.3370087 3.3149157 3.1106534 3.3219454 3.4469137 3.381354 3.4519074 3.2245004
1368500_a_at 6.7836027 6.7848096 7.021136 6.706163 6.715022 7.049803 6.8148365 6.8840485 6.846756 6.990122 7.015781 6.90773
1368501_s_at 6.3232474 6.560567 6.412112 6.5852427 6.745073 6.3808866 6.6405306 6.642786 6.445395 6.600939 6.437976 6.5334067
1368502_at 4.3453245 4.2610526 4.182228 4.1692567 4.1359525 4.396072 4.10859 4.20934 4.359253 4.265022 4.4576488 4.085877
1368503_at 8.346245 8.274597 8.503548 8.468363 8.318678 8.52291 8.545389 8.3132 8.262718 7.9796457 8.067669 7.9809327
1368504_at 10.761155 10.779182 10.990783 10.879992 10.94022 10.607962 10.9647 10.952918 11.070561 11.098438 11.002718 10.883983
1368505_at 5.0797486 4.967791 5.125604 5.0833673 5.075496 4.9043694 4.7214956 5.199792 5.113676 5.5387335 4.943678 5.45222
1368506_at 4.976267 4.6825933 4.7004194 4.7927814 4.746854 5.01841 4.545324 4.63166 4.819499 4.842978 4.677726 5.0404654
1368507_at 11.293741 11.13934 11.295322 11.470688 11.291344 11.25505 11.296835 11.176239 11.261362 11.120552 11.13693 11.272661
1368508_at 7.9322586 7.9316206 7.9420996 7.9663057 8.269617 8.104366 8.216091 7.822573 7.907375 8.238602 7.9689317 8.184658
1368509_at 5.6925507 5.7993226 5.6107497 6.117403 5.5998263 5.9809346 6.591559 5.792444 5.8817983 5.294304 5.0932302 5.013054
1368510_at 4.7843275 4.6854525 4.9055424 4.736453 4.8864117 4.7396574 4.85664 4.8884478 4.8158445 4.948141 4.80958 5.006996
1368511_at 4.276168 4.2087507 4.137114 4.170067 4.115097 4.2857943 4.097763 4.1797147 4.443633 4.123362 4.339867 4.1018033
1368512_a_at 10.110433 9.926548 10.126665 9.793508 10.317476 9.855588 10.199394 10.305055 10.047224 9.674133 9.446574 9.825145
1368513_at 6.290253 6.783578 6.42532 6.2437873 6.314444 6.2320013 6.4062657 6.3012605 6.2387505 6.328459 6.206378 6.4497056
1368514_at 11.517035 11.45455 11.405024 11.512357 11.442784 11.2326565 11.519812 11.493702 11.521319 11.2347 11.368149 11.272433
1368515_at 5.039274 4.987356 5.1350327 5.288183 5.021412 5.3697214 4.901289 5.1892004 5.121169 5.2347946 5.0213914 5.2660627
1368516_at 6.3470774 6.4503574 6.235358 6.258706 6.4469748 6.4210224 6.2578015 6.5013795 6.4175806 6.379402 6.338785 6.343317
1368517_at 5.983104 5.891322 5.994531 6.176965 6.011198 6.2290053 6.1577644 6.0156145 6.0139437 6.6711426 6.338162 6.4453692
1368518_at 7.5664573 8.139835 7.3691335 8.219986 8.121126 8.114748 7.9438457 8.402813 8.230684 8.442604 8.224274 8.939661
1368519_at 5.355726 5.093457 5.3954105 5.3601923 5.2481966 5.2260127 5.1907487 5.2401876 5.0876455 5.200795 5.1275463 5.127341
1368520_at 13.215945 12.813176 13.0796585 12.874697 13.525169 13.09418 13.440748 13.403765 13.145135 12.345011 11.725202 11.827374
1368521_at 6.43429 6.3957176 6.359368 6.710871 6.6991596 6.581825 6.061978 6.7214866 6.7216387 7.214969 6.8804092 7.74388
1368522_at 4.3020806 4.268051 4.2158813 4.3782883 4.1971693 4.008443 4.138886 4.1128697 4.3389444 4.3639174 4.204543 4.1060295
1368523_at 4.354148 3.9301054 4.287652 3.921076 4.0209856 4.1748276 4.1004224 4.032466 3.9960957 4.8518667 4.1093764 4.540567
1368524_at 3.7550313 3.8935823 3.9840167 3.7398374 3.5741024 3.8282523 3.7444475 3.964042 3.7825313 3.6143444 3.8182518 3.9245348
1368525_at 6.6367855 6.8021045 6.8257113 7.060972 6.5168686 6.767079 6.9068513 6.625418 6.644614 6.878343 6.5783253 6.5890284
1368526_at 7.388467 7.4842105 7.3544846 7.1169543 7.1167526 7.141322 7.222131 7.2101245 6.964851 7.2382426 7.471138 7.511015
1368527_at 3.2608228 3.1525404 3.4825523 3.3597684 3.1974678 3.304993 3.3365827 3.4782505 3.2755342 3.40823 3.1763568 3.4668183
1368528_at 8.860531 8.8615 8.450825 8.650806 8.63942 8.309208 9.183131 9.117296 8.41938 8.753707 8.680513 8.39502
1368529_at 5.454399 4.7590656 4.87394 5.2398167 4.6034155 4.7764792 5.001932 4.6834893 4.928858 4.9826775 5.0071077 4.9029527
1368530_at 4.8479986 4.658339 4.721206 4.799721 4.826268 4.8297424 4.524865 4.890729 4.95923 4.800008 4.867361 4.593173
1368531_at 3.58883 3.7121973 3.6725492 3.3889697 3.542707 3.5957255 3.4353955 3.6480558 3.599285 3.6015832 3.7211268 3.5359457
1368532_at 4.042988 3.8389492 3.950748 4.0087757 3.936537 3.9876614 4.09924 3.8256855 4.013095 3.9118397 4.4186974 4.3542824
1368533_at 5.261422 5.718877 5.4596596 5.47916 5.6055193 5.34346 5.4770575 5.658556 5.0994444 5.665129 5.1938496 5.583009
1368534_at 5.7654405 5.9217086 5.9184704 5.758379 5.983388 5.869448 5.8241878 5.867537 5.966288 5.7297616 6.0465198 5.818005
1368535_at 5.5102873 5.2693186 5.576948 5.7646065 5.556704 5.642749 5.512993 5.2413263 5.6185503 5.328291 5.516704 5.332657
1368536_at 10.479511 10.669056 10.6115885 10.647994 10.587469 10.665688 10.752609 10.84992 11.003862 10.087645 9.979828 10.023348
1368537_at 6.1800556 6.0198226 5.838588 6.2761726 6.2378798 6.1046453 6.3380437 6.121546 6.0878315 6.1549797 5.9821897 6.364293
1368538_at 8.279284 8.289664 8.223106 7.883113 7.8213305 8.089539 8.029018 7.944952 8.009914 7.9592166 7.9167547 8.050627
1368539_at 3.435025 3.383436 3.4221494 3.4910672 3.3667884 3.2499096 3.304445 3.3733513 3.5704417 3.4840362 3.3745933 3.3875089
1368540_at 4.0811634 3.9076953 3.8025365 4.267191 4.431462 3.847827 4.1967173 4.116089 3.959483 4.0819535 4.1237087 4.13638
1368541_at 5.8803315 5.894399 6.003886 6.176892 5.929051 5.9175053 5.900295 6.673615 6.343442 6.4637856 6.2635484 6.713565
1368542_at 4.075946 4.501512 4.1965117 4.558388 4.514394 4.3162146 4.238778 4.6778603 4.3608637 4.3940406 4.2530556 4.3959603
1368543_at 6.8416424 7.002443 7.316135 7.70026 6.947821 7.652419 7.972419 7.788506 8.216114 4.244687 4.9733934 3.9213674
1368544_a_at 4.8620005 4.5294294 4.895273 4.6484203 4.340989 4.709528 4.848257 4.7933292 4.6479635 4.82486 4.7983747 5.095852
1368545_at 5.5321903 5.1982965 5.619265 5.2880144 4.995676 5.507458 5.119712 5.182996 5.4149184 5.1724176 5.5994506 5.0394926
1368546_at 4.950243 4.9113083 5.022809 4.727947 4.949297 4.9637556 4.947695 5.075942 4.836381 4.9491873 5.132863 5.0217752
1368547_at 4.1400323 4.224785 4.143135 4.2065015 4.2005773 4.3298655 3.9826703 4.2422047 4.174482 4.494837 4.548434 4.434982
1368548_at 3.1610353 3.1936932 3.3015065 3.166197 3.2994242 3.1864884 3.3305733 3.332735 3.1477985 3.2428443 3.282656 3.3396616
1368549_at 9.281373 9.338175 9.1982 9.3432665 9.285247 9.288574 9.408499 9.343155 9.332942 9.07295 9.433184 9.111114
1368550_at 5.0354357 4.9768353 4.865303 4.8695917 5.059063 4.9580956 4.79021 5.2048235 4.780634 5.0242043 4.904624 4.673256
1368551_at 4.7668753 4.847091 5.084076 5.088875 5.064471 4.8499327 4.9033737 4.8575797 4.7839336 4.9303455 4.68746 4.858317
1368552_at 10.732143 10.678474 10.606294 10.826097 10.614423 10.560435 10.8541155 10.785457 10.82914 10.569038 10.777987 10.661959
1368553_at 5.168164 5.2094936 4.957652 5.155512 5.429244 5.2631483 5.045231 4.982481 5.4340353 4.975913 5.103569 5.4050636
1368554_at 5.611189 5.3817286 5.7220483 5.720615 5.4813113 5.4941244 5.2574043 5.5879693 5.605423 5.4483814 5.6798797 5.315662
1368555_at 5.332219 5.060993 5.4937787 5.125186 5.4360967 5.6334457 5.467302 5.789384 5.6283417 5.921759 5.7345357 6.140604
1368556_at 4.565365 4.7162027 4.8296576 4.664408 4.685511 4.767108 4.4152203 4.8159094 4.5812225 4.5558014 4.74016 4.6924496
1368557_s_at 4.6235356 4.87177 4.9790325 5.0532894 4.632244 4.467198 4.484631 4.7192893 4.8636293 4.480597 4.672024 4.856801
1368558_s_at 7.9058347 8.049278 7.305098 8.707729 8.323366 8.058662 8.201998 8.275416 8.258598 8.437 7.367921 9.012915
1368559_at 5.4550157 5.307028 5.630736 5.431202 5.359916 5.5710955 5.3729925 5.634537 5.6626077 5.581744 5.766417 5.556962
1368560_at 5.327453 5.307028 5.71151 5.1715546 5.2860355 5.2704463 5.5582542 5.239263 5.413252 5.478182 5.4133663 4.90118
1368561_at 4.182269 4.1724963 4.203676 4.12022 4.1433916 4.3893175 4.029974 4.0472403 4.2167263 4.294306 4.1781206 3.9885445
1368562_at 5.1019983 5.0577803 5.179777 4.9762635 5.1243095 5.1971207 4.764267 5.3072166 4.8463464 5.276441 5.3534384 5.2054443
1368563_at 7.658037 6.167211 5.9461083 7.348121 7.016091 7.635993 7.5699387 7.158066 7.9545803 6.7805486 7.192511 7.069562
1368564_at 5.1137505 5.1133103 5.014845 4.8744445 4.891531 4.78593 4.6017303 4.933128 4.9071407 4.899122 4.706982 4.800473
1368565_at 6.17481 4.889262 4.8872914 4.134204 4.4221654 4.81129 5.0183015 4.4074893 5.201594 4.1861916 5.856983 4.397936
1368566_a_at 11.366282 11.075961 11.347348 11.166172 11.127205 11.334141 11.067948 11.188896 11.253571 11.013173 11.237012 10.9623375
1368567_at 7.2704577 7.58173 7.390433 7.648036 7.7278166 7.2338824 7.644139 7.536715 7.164025 7.5653715 7.391983 7.6119576
1368568_at 5.787602 5.8827705 6.015387 5.961524 5.851005 5.8180037 5.7888775 5.953933 6.203222 5.9260077 5.9721084 5.7181296
1368569_at 4.692549 4.140621 3.909701 3.625323 4.0100403 4.0243387 3.7947872 3.985706 4.203444 10.690298 5.639466 9.693957
1368570_at 7.5636244 7.2399054 7.496147 7.535662 7.464079 7.219859 7.325652 7.192236 7.4579897 7.4333014 7.502893 7.9033136
1368571_at 4.792591 5.1696925 4.423539 4.3369374 4.59267 4.70254 4.546974 5.0159802 4.869089 4.7793546 4.4620533 4.4126744
1368572_a_at 5.5514073 5.6414905 5.8233757 5.210495 5.3637667 5.683029 5.334849 5.5661087 5.4234514 5.421658 5.5014877 5.2855725
1368573_at 8.116756 8.240928 7.9881754 8.234544 8.208687 7.8069077 8.397811 8.046687 8.197448 7.985881 8.121666 8.4921875
1368574_at 10.183869 10.36038 10.141078 9.916975 10.291191 10.136689 10.2118635 10.3003845 10.368771 10.584033 10.337957 10.297931
1368575_at 5.399169 5.3698673 5.548301 5.3273444 5.5077085 5.3808165 5.5231724 5.3978057 5.3250265 5.6348 5.7587137 5.459134
1368576_at 4.2717566 4.1607876 4.372764 4.082802 4.185925 4.2165117 4.053208 3.954106 4.4475436 3.9605086 4.017485 3.9695313
1368577_at 3.4771266 3.5822985 3.5161202 3.1479106 3.4890482 3.5442522 3.289436 3.3680239 3.2995524 3.3562164 3.53109 3.30309
1368578_at 5.030333 4.966266 5.107277 4.9026394 4.979234 5.127559 4.6517196 4.9134545 5.0981455 4.745982 4.887473 4.5195837
1368579_at 4.9233217 4.613789 4.8402886 4.5589952 4.6820955 4.664459 4.58506 4.70599 4.691309 4.683033 4.8858066 4.5591936
1368580_at 6.6077776 6.5466866 6.4935446 6.524704 6.4084506 6.425952 6.3573427 6.6066537 6.521604 6.4702396 6.5053854 6.6777663
1368581_at 6.173236 6.0063024 6.1476746 6.2063894 6.1258445 6.0518637 6.2520676 5.971849 6.0437264 5.908751 6.0535636 6.349857
1368582_at 4.0677557 4.1446013 4.2439404 3.95349 4.11394 4.4420652 4.0222406 4.2784243 4.3290825 4.048826 4.048311 4.395171
1368583_a_at 13.922386 13.797476 13.992195 13.744767 13.78281 13.945903 13.968213 13.94238 13.797895 14.027523 14.122541 13.903337
1368584_a_at 4.7241087 4.6696615 4.8285255 4.526507 5.0291543 4.713912 4.4655366 4.8068676 4.57321 4.497472 4.551215 4.831969
1368585_at 5.7623053 5.942794 6.329866 6.0026655 6.051913 6.3236265 6.006732 6.1273327 6.4308934 5.9692483 6.2134595 5.8859396
1368586_at 5.282996 5.180395 5.4375243 5.436636 5.3294325 5.455983 5.160485 5.3445024 5.6049185 5.3759 5.4185963 5.102423
1368587_at 13.837647 13.852852 13.84688 13.936813 13.816213 13.817451 13.876846 13.841841 13.861858 13.743422 13.772262 13.669141
1368588_at 5.985228 5.8658905 6.1686363 6.3700156 6.089064 6.0678287 6.201902 5.8654613 5.6593127 5.951373 5.5760183 6.1867533
1368589_at 8.593037 7.9408884 8.459419 7.895972 8.624173 7.904796 9.258405 9.078476 9.027208 7.9584675 9.0521 9.200869
1368590_at 4.126416 4.0370684 3.9431825 4.36847 4.1137066 3.7727606 3.9843562 4.037973 4.186946 4.1595273 4.1606355 4.484924
1368591_at 9.070517 9.235569 9.22649 9.274369 9.228289 9.210606 9.199374 9.207323 9.101405 8.9655 8.945828 8.7730465
1368592_at 8.07629 7.5425744 7.7222886 7.6612897 7.9949703 7.272854 6.988526 7.811149 7.3039193 7.1406813 7.524613 7.2599654
1368593_at 8.518585 8.739355 8.510767 8.511274 8.418402 8.720716 8.498257 8.85656 8.447374 8.700802 8.816774 8.843962
1368594_at 5.3413973 5.132427 5.3397307 5.348454 5.329496 5.6645284 5.0649586 5.7357364 5.551762 5.521478 5.692157 5.1782756
1368595_at 4.981369 4.3375306 4.6553693 4.5234165 4.379613 4.4160514 4.585577 4.64968 4.5953827 4.7078996 4.6784043 4.4315
1368596_at 6.835083 6.8615727 6.5329633 7.480853 7.1565657 7.0408244 7.1134577 6.946553 6.791524 6.600727 6.9230304 6.7194185
1368597_at 6.2042956 6.054532 6.06282 6.309804 6.135033 7.0821786 5.9817047 6.241315 5.9488807 6.1570764 6.1983395 5.9701424
1368598_at 6.6681294 6.5812135 6.606575 6.910721 6.5340414 6.578661 6.3451266 6.5215545 6.70658 6.5980616 6.558666 6.487326
1368599_at 6.086582 6.0290356 5.869691 6.126223 5.916945 6.0724826 5.828934 5.820957 5.89275 5.954522 5.991491 5.852301
1368600_at 10.97695 10.795037 10.807862 10.984771 10.998119 10.904091 10.942526 11.0284605 11.045229 10.963281 10.979106 11.125197
1368601_at 4.6407447 4.873779 4.7747483 4.6939764 4.767619 4.919696 4.6569347 4.750868 4.861314 4.8234673 4.854516 4.7841077
1368602_at 4.078285 3.8759363 4.0525093 4.167857 4.190508 4.107706 3.9675574 3.883194 4.032167 3.9290895 3.9944005 3.9969964
1368603_at 4.85417 4.552309 4.937903 4.4371786 4.6633806 4.6782436 4.6288805 4.524856 4.79117 4.6149144 4.6569524 4.4162683
1368604_at 5.0346384 4.903833 5.1759343 5.022108 4.7976274 5.3178763 4.9418836 4.8685327 5.2471414 5.165612 5.0950885 5.0657573
1368605_at 4.983281 4.8993454 4.9885693 5.031694 4.8078766 4.8477063 4.633449 4.7360826 5.028094 4.7663574 4.6173196 5.0590134
1368606_at 4.3294086 4.1135335 4.3894796 4.1312456 4.1239552 4.4301786 4.507667 4.2987976 4.2134256 4.362715 4.3650975 4.5583715
1368607_at 8.369361 5.186843 6.891868 5.9660735 6.310801 7.0122333 6.9175334 6.2549133 6.373796 4.77959 5.4929514 4.856945
1368608_at 10.237417 10.171392 10.4311285 9.900486 10.203952 10.375774 10.330773 10.36016 10.224562 9.773792 9.866034 9.667742
1368609_at 12.680406 12.704103 12.667489 12.696361 12.74866 12.678169 12.843839 12.67146 12.654326 12.663902 12.643097 12.813815
1368610_at 4.0952253 3.9173143 4.066124 3.841203 4.181104 4.260802 3.9893904 3.9064424 4.1068277 3.9321663 4.1967854 3.8828998
1368611_at 4.1298995 4.0033474 4.013655 3.9449904 3.9363413 3.88895 3.8221533 4.1986094 3.8506992 4.056015 4.092223 4.11819
1368612_at 5.4995413 5.343254 5.403044 5.23277 5.471051 5.6658454 5.7232704 5.6984 5.4358625 5.556188 5.654413 5.745777
1368613_at 4.1506467 4.390808 4.29299 4.37154 4.331441 4.447043 4.2376227 4.372841 4.566361 4.443301 4.6187735 4.4213877
1368614_at 8.491782 8.512367 8.116942 8.699558 8.905906 8.546145 8.4802685 8.666164 8.18881 8.484552 8.0291 8.309623
1368615_a_at 4.550546 4.749886 4.5548244 4.7949195 4.737397 4.6899176 4.4959154 4.6291656 4.6370296 4.8934693 4.7977376 4.426932
1368616_at 6.428442 6.1055794 6.3111258 6.080419 6.1471024 6.209501 6.1192217 6.4452996 6.124653 6.241004 6.3117275 6.106515
1368617_at 4.64047 4.99065 4.8365436 4.1397305 4.6391644 4.6123953 4.991628 4.2003284 4.6222878 4.429768 4.3268023 4.565748
1368618_at 9.029464 9.117503 9.039023 9.113528 8.967455 8.929145 9.297224 8.987675 9.071286 8.80753 8.686217 8.7868185
1368619_at 5.356436 5.3719835 5.3320484 5.110235 5.468028 5.650835 5.196908 5.468028 5.435808 5.4238963 5.3443985 5.125368
1368620_at 5.639241 5.7966647 5.9738636 5.74442 5.8057747 5.7612267 5.5261316 5.6855946 5.9524503 5.760156 5.8330903 5.554122
1368621_at 10.754495 10.936601 10.850233 10.5747385 10.515252 10.583103 10.621692 10.944784 10.6651945 11.105449 11.17881 11.0920105
1368622_at 4.42933 4.308525 4.735684 4.4781613 4.1915092 4.2975764 4.4865456 4.5163727 4.573634 4.426779 4.2721367 4.3272176
1368623_at 4.599783 4.597889 4.5238047 4.716194 4.505476 4.520974 4.5434217 4.417631 4.6044483 4.70959 4.54762 4.398225
1368624_at 3.5204906 3.8389492 4.021121 3.7976415 3.813469 4.029303 3.7191536 3.815974 3.7016068 3.780793 4.019775 3.6603756
1368625_at 5.2024264 5.1887155 5.441252 5.228348 5.2683024 5.469117 5.1476665 5.1725006 5.2347403 4.948141 5.6985426 5.271134
1368626_at 4.5273013 4.4514627 4.536421 4.3218055 4.7292314 4.5228286 4.5657454 4.372309 4.4099197 4.3426332 4.2802863 4.5891294
1368627_at 12.764981 12.604375 12.749549 12.792675 12.678651 12.597668 12.509934 12.651615 12.697315 12.47805 12.339273 12.407179
1368628_at 3.768038 3.6820564 3.771984 4.0992613 3.8318226 4.039299 3.8955667 3.8323686 3.907141 3.7893217 3.6957943 3.7240207
1368629_at 4.580336 4.9005594 4.769842 4.6614156 4.5199556 4.8163915 4.282811 4.675165 4.813468 4.740161 4.613755 4.6955
1368630_at 3.599344 3.5307412 3.5251472 3.3329747 3.505658 3.5330722 3.541008 3.634196 3.3633184 3.4941711 3.7943475 3.5525386
1368631_at 4.605213 4.318206 4.2094164 4.268644 4.427239 4.21454 4.2695985 4.151426 4.3707466 4.5812235 4.5731945 4.43601
1368632_at 3.326943 3.333808 3.326159 3.2277641 3.3370087 3.2966254 3.3988855 3.3663993 3.4777572 3.4076436 3.232377 3.5642452
1368633_at 3.6273136 3.6834102 3.630354 3.5651948 3.5546973 3.465243 3.4644976 3.680136 3.71735 3.4463649 3.4034212 3.5216262
1368634_at 8.237967 8.100412 8.167957 8.224963 8.179636 8.259975 8.066649 8.153585 8.177536 8.01198 8.218397 8.04543
1368635_at 4.254162 4.1952257 4.5166016 4.4794264 4.136524 4.4443645 4.231575 4.440426 4.572464 4.6653485 4.262227 4.048689
1368636_at 5.792222 5.8309116 5.895689 5.788008 5.8715663 5.7247157 5.5847507 6.0471473 5.8764043 5.8950334 5.821688 6.242563
1368637_at 4.404084 4.1998496 4.4527144 4.282412 4.4099708 4.443769 4.0847573 4.2615943 4.075925 4.6707716 4.1469526 4.405388
1368638_at 5.492141 5.3287506 5.577961 5.5513573 5.4381504 5.548874 5.2425675 5.3739963 5.2531233 5.2331266 5.4354124 5.3474555
1368639_at 4.2059507 4.156398 4.597853 4.294763 3.8738112 4.0174913 3.965751 3.912973 4.125308 4.077381 3.8308368 3.9581785
1368640_at 5.4587493 5.7086315 5.2887754 5.593903 5.0839024 5.5723925 5.0806 5.2694807 5.5094023 5.337566 5.347772 5.3030577
1368641_at 4.3527513 4.107421 4.2994533 4.3377094 4.2116146 4.5086136 4.1935773 4.2069774 4.1574016 4.1659966 4.3561697 4.2834196
1368642_at 9.235133 9.081132 8.812931 9.288372 9.039483 8.830811 9.352744 9.144012 9.159233 9.150628 9.03636 9.3357525
1368643_at 4.244669 4.0478888 4.4626145 4.3451233 4.191442 4.1987844 4.195512 4.174343 4.3357077 4.199026 4.1376743 4.3142033
1368644_at 4.5406804 4.356737 4.478173 4.3713627 4.452708 4.5983505 4.3052387 4.666044 4.4718843 4.47688 4.6569524 4.4100404
1368645_at 6.3327966 6.1157207 5.6985006 6.6492896 6.303841 6.128083 6.149923 6.0611424 6.089802 6.3030596 6.121084 6.364272
1368646_at 8.891257 8.977421 8.826517 8.932106 8.967916 8.707657 9.259624 8.652467 8.716039 8.957039 8.661327 9.135293
1368647_at 7.292301 7.3204837 7.378227 7.1366987 7.4714456 7.365889 7.479906 7.6192966 7.6594095 7.518046 7.364806 7.498318
1368648_at 4.483404 4.3402615 4.6491127 4.7548037 4.178869 4.6651044 4.747593 4.5952053 4.5492887 4.625905 4.596298 4.505009
1368649_at 8.062151 8.246073 7.739005 7.7793145 7.5912466 7.5641546 7.828127 7.488222 7.3503575 7.5929193 7.375561 7.870662
1368650_at 7.993046 7.7713366 6.9481673 6.9900045 7.4006977 6.3902698 6.071248 6.830932 6.900391 6.798203 7.3653564 7.807161
1368651_at 11.268008 10.9700775 10.945594 10.600211 11.631394 10.966822 11.606031 11.171775 10.62101 10.70464 10.608109 11.212637
1368652_at 6.797619 7.078605 6.839042 7.0844474 6.985519 6.8821955 7.0152307 6.851232 6.9464393 6.8933873 6.9106274 7.2193217
1368653_a_at 10.890473 10.809034 10.8127365 10.709004 10.894552 10.7715025 10.814772 10.813226 10.679012 10.482427 10.72395 10.629212
1368654_at 6.4781656 6.3132634 6.451968 6.347338 6.4242487 6.6527815 6.489148 6.400451 6.0454655 6.441054 6.320232 6.4482775
1368655_at 9.0515585 9.362974 9.057426 9.492282 9.294695 9.258691 9.218296 9.223175 9.427467 9.109711 9.075572 9.467623
1368656_at 3.916303 4.0942216 3.9835527 3.7289805 4.0249767 3.9587421 3.8951428 3.9968066 4.0852747 4.0708175 3.9369192 4.1310554
1368657_at 3.7507324 3.716166 3.9709144 3.6327302 3.7094326 3.8422751 3.6980486 3.8850133 4.180335 3.7303853 3.8710322 3.9773877
1368658_at 4.7039456 4.749815 4.807422 4.778944 4.471824 4.6651177 4.873643 4.8377542 4.8949237 4.640009 4.599432 5.003595
1368659_at 9.483024 11.314652 10.879962 9.105487 11.056376 10.5797205 10.980065 11.160719 10.686764 10.343571 10.742956 10.922318
1368660_at 4.816997 5.0604944 5.0469084 4.9816065 4.9009705 5.05758 4.717924 4.712031 4.957302 4.768735 5.0490713 4.7242002
1368661_at 6.4940658 6.6883063 6.9283314 6.821956 6.870654 6.9120603 6.4502974 6.86779 6.7448177 6.6590195 6.4096847 6.1876917
1368662_at 7.04936 7.711096 6.7488136 7.2638645 7.205985 6.908456 7.179639 6.9057055 7.5095673 6.730307 7.2875185 6.9043055
1368663_at 3.7273242 3.720099 3.8239403 3.804215 3.6494358 4.031967 3.5428786 3.9435673 3.8160367 4.17647 3.977754 3.8518553
1368664_at 5.515581 5.6929364 5.6338863 5.8465195 5.695446 5.7562294 5.4979944 5.6163063 5.652639 5.780094 5.6186414 5.623094
1368665_at 8.348274 8.409515 8.49613 8.476492 8.4398 8.43022 8.384462 8.323662 8.3497505 8.322685 8.277864 8.45138
1368666_a_at 4.0944223 4.071666 4.0797977 3.8824828 3.8344188 3.9241645 4.04037 3.9275281 4.0659323 4.1122675 4.2505894 3.8832617
1368667_at 5.386989 5.2874603 5.774659 5.197811 5.3431726 5.776643 5.1898437 5.5034904 5.6032825 5.5079527 5.8590703 5.405064
1368668_at 8.437918 8.396481 8.376402 8.510768 8.550512 8.543535 8.625694 8.195341 8.337866 8.700443 8.410048 8.580029
1368669_at 7.548938 7.5968766 7.5740123 7.9585857 7.5480695 7.743384 7.4846787 7.788576 7.9004474 7.8977275 7.755557 8.321566
1368670_a_at 5.855088 5.896111 6.034636 5.4461136 5.524081 5.840248 5.626682 6.0843816 5.753865 6.2860737 6.0249166 5.645959
1368671_at 6.2298727 6.2344847 6.5905232 6.281533 6.3952317 6.413775 6.165921 6.487753 6.5305147 6.4291544 6.485945 6.2118635
1368672_at 4.5221667 4.533723 4.6319075 4.3590827 4.4315777 4.5932384 4.4353275 4.6070004 4.7632647 4.762891 4.7626057 4.767196
1368673_at 4.2416983 4.0045147 4.3116407 4.2583804 4.250831 4.0059447 4.0453787 4.2124214 4.0899887 4.285329 4.37732 4.1776032
1368674_at 11.509876 11.492079 11.461573 11.618027 11.5805855 11.336749 11.765803 11.468598 11.247812 11.072636 11.225415 11.385597
1368675_at 7.411174 7.4830394 7.3026333 7.228311 7.6911955 7.3907833 7.5980964 7.542539 7.4158278 7.211236 7.3946233 7.3084617
1368676_at 5.5944753 5.4205456 4.974711 5.1077824 5.484099 5.4682236 5.1960964 5.4067626 5.322118 5.297922 5.28568 5.349446
1368677_at 3.6505482 3.9758065 3.9308145 3.9875872 3.608346 3.8989918 3.6785343 3.721183 3.7835581 3.7668602 3.7866647 3.8136792
1368678_at 4.391052 4.455825 4.544549 4.4217033 4.4577107 4.6675754 4.473157 4.543503 4.3787565 4.3277087 4.3377643 4.293616
1368679_a_at 7.250632 7.1908555 6.9321404 7.259228 7.2885523 7.3327336 7.3321357 7.3226624 7.4717884 7.5195656 7.546563 8.057084
1368680_a_at 4.5875006 4.426319 4.7440796 4.2329946 4.530555 4.6529765 4.3750434 4.6381655 4.6409903 4.5740066 4.674603 4.3290534
1368681_at 6.3337226 6.378459 6.3061953 6.339572 6.2994494 6.7293735 6.1871324 6.4409065 6.5823793 6.664262 6.2834253 6.2609305
1368682_at 4.561423 4.445636 4.8976545 4.759525 4.521871 4.583545 4.523763 4.5455985 4.7070465 4.601535 4.460539 4.3855896
1368683_at 3.5590992 3.309739 3.4368508 3.2087247 3.2992864 3.368936 3.3048337 3.2101932 3.4060428 3.3894942 3.4174087 3.350943
1368684_at 5.5004053 5.735694 5.6934834 5.595457 5.7172003 5.5355043 5.5072365 5.526143 5.9197936 5.4061966 5.5363216 5.470809
1368685_at 4.828624 5.138453 5.199312 5.077174 5.0432596 5.2561946 4.97792 5.239252 5.0056415 5.144355 5.12831 4.9049
1368686_at 13.987877 14.033638 13.9816475 13.967593 14.000431 13.988055 13.986534 14.009172 14.006666 13.963551 13.941274 14.0028925
1368687_at 6.0355406 6.0531225 5.985589 6.220554 6.094246 6.138768 6.1121287 6.169233 6.1667495 6.0257177 5.820633 6.0241847
1368688_at 4.678143 4.865896 4.9481664 4.854458 4.7149124 4.789083 4.876708 4.698351 4.603553 4.9129214 4.7365165 4.9623723
1368689_at 4.360824 4.27984 4.737608 4.1386957 4.175592 4.39566 3.9949954 4.0798798 4.24604 4.475853 4.3407617 4.056072
1368690_a_at 4.390587 4.463506 4.379575 4.460194 4.2342386 4.3361716 4.119117 4.4768453 4.4893713 4.4215093 4.37373 3.968652
1368691_at 5.260165 4.7274895 4.8944197 5.0020676 4.9400396 4.950576 5.2567763 5.1006956 4.8004184 4.661766 5.0680094 4.90692
1368692_a_at 8.561319 8.189451 8.486106 8.613034 8.727074 8.528944 8.543244 8.972932 9.258497 8.716493 8.854666 8.93682
1368693_at 6.997047 6.773837 6.337452 7.043025 6.9422345 6.4727283 6.494677 6.7383895 6.9991813 7.1177697 6.8314433 7.69145
1368694_at 4.2509527 4.436906 4.4692416 4.2412586 4.193099 4.294488 4.328474 4.4573317 4.358698 4.665144 4.265135 4.2534313
1368695_at 12.439843 12.419705 12.305496 12.148406 12.37098 12.36187 12.119009 12.34815 12.421689 12.641922 12.6873455 12.623467
1368696_at 5.50551 5.4744887 5.483414 4.924082 5.0234375 5.598778 5.345022 5.1245546 5.529766 5.397418 5.3819256 5.4171185
1368697_at 3.8030038 4.0174685 4.0682087 3.9152114 3.8738112 3.8622608 3.8699908 4.04622 3.886965 3.7947567 4.108072 3.8145287
1368698_at 6.758389 5.822993 6.259991 5.602212 6.1349363 5.7285466 5.6196914 5.4556856 5.4557366 6.239975 5.9724565 6.4291577
1368699_at 4.162498 4.1606436 4.3416214 4.2323923 4.2504635 4.372115 4.128132 4.126251 4.3296804 4.114842 4.3150835 4.263694
1368700_at 4.478266 4.394896 4.178921 4.247541 4.2902937 4.321152 4.5090237 4.4951024 4.801569 4.431209 4.4924293 4.7847233
1368701_at 5.380248 5.3764257 5.375043 5.283065 5.5222716 5.458676 5.2105637 5.145392 5.17266 5.383268 5.1752596 5.2837186
1368702_at 8.580783 8.638634 8.07553 8.443594 9.095842 8.906806 8.983024 9.066853 9.230901 8.47738 8.960492 8.685568
1368703_at 6.9534717 6.901784 6.8156414 6.810285 6.857749 7.092211 7.197268 6.890391 6.300716 6.5324354 6.7207923 7.0551825
1368704_a_at 4.5781555 4.5835896 4.656048 4.6426797 4.367646 4.688608 4.4135447 4.348612 4.4223137 4.5099535 4.562895 4.300517
1368705_at 5.0462327 5.154965 5.302772 5.2665186 5.2333503 5.204145 4.964823 5.341987 5.48184 5.1807 5.2719836 5.382219
1368706_at 11.84653 12.039882 11.9101925 11.958012 11.983786 11.769474 12.006801 11.828107 11.8911295 11.845151 11.932233 12.081683
1368707_at 13.648786 13.656481 13.63255 13.649445 13.676236 13.602916 13.65771 13.650035 13.665441 13.823797 13.778008 13.800121
1368708_a_at 5.3650765 5.159644 5.4629602 4.755755 4.9507766 5.0863886 4.615258 5.2359743 5.33466 4.812276 5.1107697 5.049731
1368709_at 4.035555 4.129218 4.046612 4.076049 3.9939978 4.1519012 3.8282316 3.9295342 4.2143517 3.9630423 3.8699048 3.9165452
1368710_at 6.790741 6.7163825 6.56504 6.6742024 6.864444 6.835031 6.7779155 6.725796 6.735117 6.7332892 6.4080358 6.755652
1368711_at 8.798254 9.652876 9.057718 8.01673 8.294294 7.9114566 7.76146 8.061455 8.945695 8.122234 9.207603 9.32598
1368712_at 8.599192 8.825155 8.843503 8.521727 8.699841 8.700357 8.738555 8.802023 8.424111 8.957066 9.014507 8.985245
1368713_at 4.4062977 4.629466 4.5749245 4.596202 4.6003504 4.5741515 4.289895 4.5190997 4.531988 4.850312 4.71338 4.6990523
1368714_at 3.7965727 3.634387 3.6802518 3.568584 3.6732247 3.4714863 3.554404 3.58641 3.687841 3.790938 3.6132758 3.6620703
1368715_s_at 4.481042 4.2424626 4.606366 4.3037577 4.183963 4.1677575 4.2172017 4.3377953 4.335799 4.3401537 4.266558 4.407762
1368716_at 4.61895 4.3045073 4.1818805 4.3684764 4.4739394 4.2651277 4.3390226 4.4775167 4.377445 4.2577267 4.1762633 4.331982
1368717_at 10.638997 10.51139 10.327872 9.937924 10.51552 10.422152 10.614004 10.538654 10.117933 10.484227 10.195291 10.4569845
1368718_at 7.0974665 8.981491 6.433678 7.2711043 6.3799515 4.9109006 8.8869915 8.841984 6.9466696 10.387634 11.065155 12.116495
1368719_at 5.3987875 5.281148 5.108344 4.9461117 5.283551 4.963751 5.075429 5.2359743 4.971943 5.038578 5.2488456 5.2367525
1368720_at 12.824697 12.916236 12.929538 13.170843 13.094901 12.983838 13.29108 13.209457 13.056287 13.036201 12.968649 12.714614
1368721_at 6.0974517 6.052687 6.3282776 5.9214244 5.9523892 6.2519403 5.9790826 6.122785 5.980053 6.095489 6.3464403 6.185931
1368722_at 3.8128147 3.5785956 3.9267378 3.634288 3.8674784 3.9701376 3.5401735 3.9464748 3.644853 3.6956286 3.6598923 3.8045444
1368723_at 4.832051 5.1219974 4.9784794 5.074357 4.9258294 5.019774 4.9736223 4.9917955 5.32593 5.191741 5.027262 5.1497803
1368724_a_at 6.0376964 5.9309244 6.488237 6.0340486 6.0714087 6.263698 5.9656453 6.2143908 6.2311993 6.456704 6.134833 6.1770735
1368725_at 4.742816 4.9823947 4.8268976 4.7201385 4.7470417 4.6269746 4.5428267 4.822942 4.876776 4.9859743 4.7850475 5.200713
1368726_a_at 5.938734 6.3260913 5.9482536 6.4421644 6.1748686 6.1367235 6.321166 5.978099 6.0808573 6.169867 6.2142286 6.3988266
1368727_at 3.8553164 3.8349128 3.695686 3.6087391 3.8295789 3.490855 3.7643378 3.6737933 3.702772 3.6404743 3.6957943 3.618072
1368728_at 5.30589 5.3584914 5.292834 5.3240614 5.4356737 5.5049686 5.462027 5.344736 5.3585668 5.307955 5.5708294 5.4629683
1368729_a_at 4.280685 4.396549 4.664873 4.1989822 4.413275 4.5228286 4.429775 4.7088327 4.485367 4.45872 4.4724126 4.3404145
1368730_a_at 4.692013 4.747417 4.478883 4.8193393 4.4988365 4.8310966 4.6143303 4.5815916 4.540248 4.5693836 4.7731037 4.4996457
1368731_at 13.269344 13.141438 13.254004 13.514301 13.386059 13.2457285 13.434178 13.454364 13.620005 13.518509 13.545285 13.442144
1368732_at 6.4397354 6.748457 6.3282194 6.5371704 6.8872895 6.4170117 6.819921 6.400451 6.476116 6.6259537 6.1867876 6.883762
1368733_at 13.378151 13.3425255 13.259334 12.86455 13.243006 13.299777 13.124669 12.341862 13.088028 13.113286 13.158621 12.200063
1368734_at 4.6848345 4.610079 4.9086757 4.8212233 4.6500034 4.930852 4.6166716 4.9131775 4.9909554 4.8690577 4.700327 4.6712017
1368735_a_at 4.167826 4.270835 4.495146 4.0383124 4.190113 4.207822 3.99616 4.349883 4.3740387 4.422921 4.3202376 4.179498
1368736_at 3.6576445 3.814291 3.7819314 3.6765175 3.8330882 3.913839 4.2293873 4.0323973 3.706045 5.553538 7.112052 6.537831
1368737_at 5.1787157 5.2565947 5.4928284 5.1741753 5.438564 5.4682236 5.1724195 5.5809402 5.4399757 5.431901 5.5698004 5.0380535
1368738_at 3.6208456 3.6652367 3.6493537 3.5259175 3.8344188 3.6213264 3.6555543 3.5136101 3.689402 3.6894548 3.4965184 3.7788365
1368739_s_at 4.8969054 4.9299603 5.2244935 4.9440317 4.8203998 4.9565535 4.5636454 5.13986 5.0437036 4.82776 5.4793024 4.9356375
1368740_at 4.208628 4.35803 4.432319 4.3066583 4.4099708 4.316596 4.0389075 4.366733 4.335297 4.4988756 4.3521986 4.4908676
1368741_at 13.337976 13.359949 13.317456 13.307971 13.371411 13.327735 13.388616 13.412644 13.401654 13.481889 13.460376 13.3649025
1368742_at 6.5271378 7.09125 6.8172026 7.07587 6.789546 7.0827746 6.5575233 6.6750617 6.799713 7.138057 6.995974 7.359709
1368743_a_at 4.261125 4.1212187 4.283127 4.187146 4.195463 4.0040154 4.075489 4.3052197 4.145486 3.9441214 4.313081 4.1915746
1368744_a_at 4.254217 4.293805 4.2797375 3.7836034 4.1015306 4.1637387 4.094536 4.233348 4.3276024 4.3132133 3.9614081 4.143001
1368745_at 6.4395995 6.450072 6.4458256 7.161794 6.955323 6.497841 7.7295685 6.853179 7.332673 5.92721 5.9026012 5.9387875
1368746_a_at 5.771456 5.41257 5.6535687 5.4343295 5.695276 5.7028995 5.5451818 5.6166883 5.5536623 5.655522 5.585801 5.651841
1368747_at 4.967018 4.680099 4.610442 4.9054337 5.0948277 5.112494 4.8732405 4.670067 4.932638 4.4952936 4.6082907 4.8752346
1368748_at 5.677521 5.565675 5.4629774 5.760888 5.9006696 5.8236103 5.7843976 5.8251667 5.753865 6.105155 5.343665 5.830979
1368749_at 5.9874783 6.0211406 6.0243287 6.2608852 6.0995235 6.152363 5.99931 6.0337563 5.830544 6.1099515 5.743724 5.7844763
1368750_a_at 4.0311427 4.20324 4.118586 4.0830126 4.213242 3.9972363 4.1124325 4.20934 4.2785006 4.1007833 4.3561697 4.025404
1368751_at 3.7315953 3.8389492 3.5522723 3.6006992 3.7766743 3.7513547 3.812462 3.926081 3.9231465 3.824168 3.9213586 3.825978
1368752_at 4.1353307 4.199683 4.174412 3.9613047 4.2414556 4.095017 4.053422 3.939693 4.2148676 4.2954216 4.1791353 4.2111363
1368753_at 3.890941 3.97169 4.040305 3.9254706 4.0828905 4.101142 4.3881354 4.10669 4.2583246 4.025894 4.1617203 3.8584163
1368754_at 6.202063 6.237545 6.2946105 6.5164194 6.1459093 6.175339 6.006238 6.4332623 6.3918285 6.5647383 6.26783 6.433508
1368755_at 10.927376 10.805195 10.701471 11.331594 11.166599 11.22501 10.870716 11.22685 11.375784 11.473706 11.145872 11.648512
1368756_at 5.323498 5.599986 5.487213 5.12965 5.2848744 5.1191554 5.329191 5.224993 5.0324297 5.510486 5.055297 5.260533
1368757_at 3.9361284 4.1274786 4.443325 3.8939521 4.038664 4.0327024 3.8186016 3.7855575 4.0730987 3.9862845 4.011315 3.897111
1368758_a_at 4.851258 4.9461927 5.315529 4.911662 5.242257 5.3657513 4.874668 5.336888 5.0905266 5.0408382 5.042485 4.875684
1368759_at 5.2678294 5.223476 5.7476864 5.346718 5.321741 5.1832943 5.15493 5.5402737 5.2913175 5.6334887 5.4614773 5.3217654
1368760_at 3.9922397 4.357733 4.1274543 4.261853 4.2018604 4.137906 4.0147486 4.2597613 3.9896789 4.3042097 4.420705 3.8341782
1368761_at 4.2002344 3.783483 3.9254563 3.8067734 4.117033 4.1744547 3.9020095 3.8453398 3.8993282 4.047414 4.2481794 4.035453
1368762_at 5.85022 10.70819 5.9475393 9.489205 5.7040725 10.028053 9.4815 10.565531 10.411754 11.014454 10.38616 11.896497
1368763_at 4.85962 4.945606 5.05025 5.120158 4.754005 5.1493387 5.036872 5.4077435 5.2613072 4.9624043 4.8951654 5.117546
1368764_at 3.6605453 3.4417582 3.5306807 3.504275 3.4216702 3.5664046 3.5742142 3.4366724 3.305122 3.4823003 3.5731137 3.362132
1368765_at 4.8236046 4.857938 4.997927 5.110524 4.69355 4.778499 4.8659735 5.1236944 5.1597366 4.899122 4.903827 4.747789
1368766_at 4.577669 4.6123133 4.933936 4.591355 4.8041916 4.9046564 4.630182 4.6566772 4.751559 4.636374 4.9226584 4.892048
1368767_at 5.5374827 5.750538 5.9116554 5.0334864 5.4391193 5.807436 5.439392 5.6757803 5.742845 5.8308144 5.631748 5.569668
1368768_at 5.711508 5.833142 5.795095 5.66689 5.8299947 5.751485 5.803217 5.6872973 5.614097 5.977841 5.749317 5.899911
1368769_at 11.502131 11.676922 11.368567 11.630287 11.594273 11.444672 11.851708 11.532527 11.674769 11.591507 11.466116 11.75284
1368770_at 3.8234804 3.9585845 3.5131903 4.182472 3.785639 3.7819295 3.8860059 3.8383298 3.726302 3.7633805 3.7929132 4.2593956
1368771_at 4.67375 4.792963 4.727215 4.9131327 4.8970585 4.952513 4.5817914 4.741254 4.8526115 4.8086576 4.9631643 4.6608405
1368772_at 5.435025 5.413978 5.5400867 5.4573026 5.4556932 5.4616375 5.218002 5.599811 5.506896 5.3709183 5.7083254 5.0222826
1368773_at 4.1152625 3.9126868 3.909966 3.6552346 4.0518537 4.0918474 3.9381063 3.879574 3.9455144 3.8778462 3.7961717 3.616167
1368774_a_at 5.797366 5.5165844 5.937032 5.612327 5.6995687 5.7041054 5.5546813 5.7680573 5.745008 5.796256 5.7042785 5.2821193
1368775_at 4.101255 4.2785454 4.233356 4.53703 3.8718412 3.724301 4.4973016 4.316724 4.160372 4.339049 4.36749 4.4399066
1368776_at 4.638961 4.6187925 4.617033 4.2580643 4.5114307 4.503892 4.5080457 4.7305794 4.2223215 4.537031 4.6400895 4.4399066
1368777_at 4.4414854 4.296623 4.652336 4.3673973 4.5497994 4.5321736 4.594763 4.524856 4.5091763 4.450647 4.3561697 4.421632
1368778_at 7.89764 7.993414 7.551713 8.859032 8.72361 8.217018 8.889252 7.857583 9.412601 7.0166326 7.6469603 8.225464
1368779_a_at 8.375108 8.304419 8.458405 7.952118 7.954448 8.035524 8.152797 7.461307 7.5885677 7.78039 7.9257 7.801395
1368780_at 5.496241 5.379338 5.4493575 5.265152 5.451342 5.250905 5.2123594 5.405262 5.4307914 5.3075824 5.4319224 5.458561
1368781_at 5.222808 4.918808 4.8366838 5.230676 5.0675397 5.0549946 4.986701 5.2044783 4.7591524 5.0231233 5.0181956 5.166602
1368782_at 3.8779979 3.973153 3.97476 3.8082817 4.1210394 4.0066404 3.9316864 4.0338087 4.1310644 4.0604877 3.780412 3.9293396
1368783_at 4.2426805 4.0626316 4.073242 4.235487 4.500046 4.3188553 4.163559 4.20934 4.4368596 3.9989505 4.358411 4.230114
1368784_at 8.888774 8.885005 9.0497675 8.722054 8.771431 8.383549 8.9067745 9.660227 8.951012 8.492167 8.668904 8.819821
1368785_a_at 3.682622 3.5146062 3.5850224 3.6559703 3.4504952 3.572384 3.539438 3.7654963 3.7338674 3.6719005 3.7240167 3.6504223
1368786_a_at 4.4214134 4.4443235 4.5081186 4.5338287 4.3096056 4.510044 4.595315 4.2957397 4.5775867 4.216276 4.5540104 4.3769093
1368787_at 6.210749 6.4466534 6.3828425 6.5880404 6.325232 6.2932663 6.0371385 6.407696 6.3313537 6.2893147 6.652732 6.2148476
1368788_at 4.8232574 4.724104 4.9845266 4.5592747 4.851902 4.567851 4.6765137 4.8315773 4.7863235 5.155592 4.938856 4.651579
1368789_at 5.376971 5.2138143 5.170641 4.8420315 5.1177206 4.9722476 5.3291807 5.454918 5.2414875 5.3267117 5.184073 5.203351
1368790_at 11.9943695 12.1452265 12.052685 12.0097475 11.862065 12.084954 11.861958 12.16748 11.90073 12.149686 12.252205 12.217984
1368791_at 5.3510904 5.2709675 5.49691 5.371642 5.2788353 5.373972 5.374549 5.3828173 5.2075777 5.3899345 5.527817 5.6121454
1368792_at 6.4838567 6.361973 6.4665265 6.4004064 6.2166567 6.389623 6.597394 6.165298 6.2979593 6.1518908 6.0929008 6.173794
1368793_at 4.494115 4.589039 4.768033 4.6253414 4.4312162 4.879964 4.588958 4.8450727 4.5031695 4.771538 4.5113363 4.695262
1368794_at 11.2434025 11.21746 11.210296 11.024212 11.417428 11.133626 11.443269 11.471055 11.4348135 11.194164 11.293164 11.25042
1368795_at 6.762886 6.7066903 6.8807755 6.8899636 6.6662974 6.914612 6.4825344 6.8643374 6.8117824 6.778387 6.883962 6.682798
1368796_at 6.472339 6.150966 6.3517036 6.219207 6.2543983 6.3306785 5.995504 6.298151 6.2648354 6.168064 6.2564006 6.066141
1368797_at 7.845049 7.362987 7.9656434 7.76545 6.9270434 7.4287086 8.529861 8.218346 8.309057 6.7821226 8.111765 6.522822
1368798_at 3.7689316 3.7535613 3.949518 3.597944 3.75372 3.7799578 3.8740437 3.9437745 3.6231227 3.7558186 3.9454544 3.8363667
1368799_at 5.47752 5.450556 5.4250097 5.2762623 5.206425 5.56193 5.3607683 5.1415296 5.504896 5.444234 5.323763 5.114422
1368800_at 4.167826 4.0691085 4.0173697 3.9540849 4.049111 4.246164 3.8900752 3.8007627 3.959483 4.0600853 3.9923508 4.127986
1368801_at 4.285169 4.0821705 4.217509 4.1911535 4.162915 4.492117 4.2907696 4.4633665 4.2876034 4.1200495 4.0095186 3.780109
1368802_at 4.8681145 4.722679 4.8013787 4.5834656 4.8465614 5.2068453 4.5731087 5.0315638 4.8841033 4.8512745 4.988025 4.728336
1368803_at 4.519076 4.8306255 4.974405 4.8629823 4.584906 5.0155916 4.808275 4.652516 4.770742 4.647686 4.5586853 4.444689
1368804_at 3.980407 4.054269 4.6301575 4.380831 4.084883 4.3651266 3.9633715 4.734869 4.499473 4.4194717 4.3627663 4.1406107
1368805_at 5.3036976 5.202137 5.2046432 4.9088373 4.9873695 5.3303614 5.0190363 5.0758486 5.285286 5.12035 5.0907516 4.831396
1368806_at 13.445603 13.525572 13.548864 13.571934 13.547658 13.460161 13.573524 13.482667 13.426238 13.480761 13.466716 13.534975
1368807_at 5.5166006 5.617158 5.724595 5.3870063 5.3705444 5.595219 5.459154 5.650818 5.5886946 5.5249906 5.6743107 5.6132765
1368808_at 8.717716 8.543987 8.355082 8.685224 8.82667 8.716456 8.641966 8.600142 8.565565 8.7290535 8.754303 9.091974
1368809_at 8.910662 8.808561 8.660154 8.942772 9.113153 8.927848 8.837049 8.932044 8.845759 8.877874 8.957637 9.433754
1368810_a_at 4.326433 4.1876907 4.2560005 4.1867704 4.445938 4.172905 4.02628 4.4438906 4.3860903 4.3278503 4.6019707 4.1515207
1368811_at 5.299878 5.3180323 5.538037 5.2229238 5.6148925 5.4106297 5.5353885 5.3259945 5.302691 5.332783 5.5052357 5.661521
1368812_at 4.752125 4.491955 4.7469935 4.4616284 4.6425114 4.624033 4.4578905 4.384498 4.752932 4.925248 4.60291 4.4693594
1368813_at 5.3133445 4.9749866 4.8896756 5.292364 5.4100637 5.43598 5.316922 5.5330377 5.3535895 5.5479593 5.462761 5.049731
1368814_at 11.601966 11.576331 11.578285 11.311188 11.564674 11.4988165 11.635549 11.665954 11.481103 11.540948 11.841862 11.565025
1368815_at 5.6532207 5.342614 5.7140126 5.5995946 5.3223557 5.4648476 5.454931 5.6831055 5.3701153 5.4331837 5.5615826 5.2616835
1368816_at 4.172322 4.4216156 4.827762 4.11158 4.1530895 4.2054873 4.1921387 4.419195 4.3324323 4.076836 4.0558953 4.054715
1368817_at 9.550329 9.562297 9.720355 9.538424 9.684296 9.559194 9.666204 9.734702 9.747198 9.436429 9.552518 9.387063
1368818_at 7.8674026 7.8814526 7.860554 7.8657374 8.064525 7.6806297 8.154567 7.912041 7.9516826 8.092949 8.006789 8.097777
1368819_at 9.907839 9.928196 9.698541 9.800215 10.000602 9.797571 10.06139 10.009924 9.918322 9.864761 10.071665 10.280881
1368820_at 7.0887823 7.0319366 7.1720657 7.2916718 7.224491 7.119419 7.4151983 7.09307 7.142097 7.401514 7.3116207 7.2378488
1368821_at 5.967214 6.053405 5.973441 5.6513805 6.273876 5.980375 5.9353075 6.0978966 6.1981606 6.201811 6.0018487 6.1474147
1368822_at 6.9598536 7.0459223 6.391373 6.7223744 7.1577764 7.0188055 6.9247913 7.2270994 7.1347394 7.2027416 7.0895796 6.9268928
1368823_at 4.0408673 3.9213665 4.1675844 3.9881387 4.123709 4.088167 3.9633229 3.918512 3.7825313 4.1051493 3.6286545 3.5812707
1368824_at 10.24467 10.195819 10.164176 9.888575 10.186217 9.825765 9.95609 9.889078 9.749857 9.801809 9.750738 9.985128
1368825_at 3.7769074 3.695143 3.700921 3.4459112 3.5584195 3.505574 3.6726916 3.453633 3.794113 3.7172625 3.730304 3.6296475
1368826_at 10.893239 13.448863 12.88862 13.0033 12.981025 10.6574955 12.98041 12.907252 12.8131075 10.5945015 11.024691 12.738051
1368827_at 6.67687 6.348056 6.330548 6.3625154 6.297493 6.6967864 6.432003 6.2979064 6.6207123 6.8106914 6.4405355 6.6792083
1368828_at 6.1974835 5.905163 5.8071632 5.8363514 5.6165586 6.1121793 5.4949265 5.9803886 5.8164644 5.8694825 5.7013335 6.010945
1368829_at 6.9394155 6.6324515 6.8418026 6.537679 6.9635725 6.6881657 7.057965 6.8109684 7.063597 6.994547 6.9058256 6.7128043
1368830_at 5.1574907 5.1216793 5.1914873 5.144868 5.3044844 5.406887 5.1387444 5.1892004 5.408169 5.107731 5.3514347 4.962099
1368831_at 8.931135 9.004406 8.888456 9.359185 9.208414 9.033038 9.393451 9.23255 8.983062 8.900835 8.643334 8.697438
1368832_at 7.8188205 7.9020147 7.759047 7.6434364 7.7326055 7.937752 7.853284 7.7265835 7.370461 7.96349 7.862251 7.797671
1368833_at 4.920467 5.0961723 4.836281 4.867827 4.8635325 4.8640738 4.92841 4.7828665 4.9794445 4.660302 4.5664716 4.7388916
1368834_at 5.635932 5.7791166 5.5889897 5.8845925 6.4837117 6.0128217 5.816125 6.391025 6.2946453 6.1884203 6.3946753 6.773801
1368835_at 9.368147 9.164824 9.185011 9.775291 9.456219 9.270021 8.99036 8.846254 9.803339 9.487879 9.417801 9.615187
1368836_a_at 5.879046 5.599986 5.6972637 5.462103 5.612597 5.5162535 5.538391 5.8802094 5.537378 5.697414 5.795761 5.7013235
1368837_at 7.149028 6.807283 6.4502077 7.3172197 7.3395486 7.4116964 7.568801 7.473916 7.5136337 7.434261 7.0514374 6.7977953
1368838_at 7.363206 7.37531 6.8868575 7.144029 7.6301403 7.303559 7.107422 7.223854 7.231567 7.0581775 7.1585674 7.25168
1368839_at 7.2293925 7.3368096 7.3066792 7.0940957 7.3308735 7.504778 7.0219607 6.6582017 6.9021654 7.7012057 7.4459877 7.595492
1368840_at 12.24127 11.975866 11.839096 12.18452 12.136869 11.77461 12.330195 12.427581 12.4885845 12.275489 12.249165 12.127334
1368841_at 7.4098973 7.275631 6.9717927 6.964766 7.1394677 7.282964 6.923972 7.090112 7.1913013 7.28746 7.3721724 6.6352477
1368842_at 7.150943 7.356491 7.1078763 7.2914753 7.6211004 7.0615845 7.483586 7.3179464 7.1409864 7.571357 7.3607974 7.73636
1368843_at 9.42162 9.491864 9.290243 9.686149 9.529407 9.288689 9.762047 9.389126 9.393449 9.42103 9.3828335 9.527359
1368844_at 8.209698 8.060316 7.943465 8.147793 8.206108 8.331062 8.085976 7.7525773 7.965623 8.387145 8.360762 8.496238
1368845_at 4.231059 4.101658 3.8253424 3.7370732 3.9941537 4.0774603 4.0746675 4.0771008 4.097567 4.251485 3.8059304 4.217515
1368846_at 4.756808 4.806173 5.1728683 4.7539997 4.873724 4.995083 4.994651 5.072878 4.880424 5.203941 4.8252115 4.9229603
1368847_at 8.876396 8.664628 9.028882 9.093435 8.934974 8.968027 9.244394 9.1731205 9.126677 9.213475 9.119642 9.242935
1368848_at 9.14637 8.984922 8.802942 8.888886 8.920767 8.856526 9.08746 8.664749 8.914714 9.298145 9.466905 9.364234
1368849_at 7.8641367 7.8754954 8.098012 7.9841266 8.023235 8.040766 8.259961 8.144796 7.974424 8.168316 7.7595973 7.9988885
1368850_at 5.248884 5.5131774 5.592888 5.594898 5.389411 5.036443 5.366329 5.63694 5.57356 5.1718087 5.3619742 5.184036
1368851_at 8.575029 8.525179 8.437317 8.670113 8.87751 8.571428 8.654785 8.751373 8.664703 8.464537 8.406204 8.732592
1368852_at 10.332123 10.363913 10.409775 10.434744 10.45025 10.512969 10.406711 9.93092 10.171279 10.327993 10.0557575 10.230532
1368853_at 3.5279217 3.4966333 3.5694761 3.3896618 3.4665892 3.382568 3.457939 3.753809 3.4907463 3.395679 3.7051728 3.4615433
1368854_at 3.5044243 3.5280538 3.78681 3.594511 3.6564286 3.5807276 3.6698935 3.5939329 3.6377895 3.5391195 3.7489033 3.5155208
1368855_at 6.168895 6.01749 5.6951623 6.2320867 6.0741615 6.5857596 6.1091304 5.984188 5.8874936 5.9860086 6.069308 6.162668
1368856_at 5.8397994 5.9837346 5.720569 6.0940237 5.9359756 6.3059688 6.0261207 6.1409826 6.1516633 6.265294 6.0154605 6.3512073
1368857_at 3.2673852 3.3554559 3.1891913 3.3663828 3.234477 3.205084 3.1963155 3.2540445 3.2860012 3.267573 3.2343786 3.1835241
1368858_at 3.8556368 3.534787 3.7793174 3.5499701 3.702792 3.5575106 3.4772043 3.6884265 3.6494908 3.7246428 3.6311362 3.62656
1368859_at 8.737641 8.670384 8.500808 8.452941 8.529113 8.680626 8.89917 8.839544 8.762509 8.644145 8.456765 8.480513
1368860_at 4.6606617 4.426756 4.6619864 4.58743 4.548711 4.249609 4.7102175 4.8058224 4.5121775 4.486661 4.44176 4.487975
1368861_a_at 4.9281454 5.0581174 4.82735 4.865059 4.596718 4.8199553 4.590754 4.668601 4.875658 4.6842384 4.929976 4.936192
1368862_at 8.000974 7.8638673 7.9571743 7.893962 8.004717 7.860134 7.8239174 8.072078 7.848061 7.900588 7.781129 8.15583
1368863_at 9.26011 9.428715 8.994839 9.246971 9.533213 9.267714 9.545464 9.241598 9.162231 9.193937 9.148008 9.2010765
1368864_at 3.6340868 3.6762772 3.6313899 3.6304054 3.621471 3.7544425 3.4777381 3.754367 3.483221 3.4416113 3.5723052 3.4620461
1368865_at 3.4218938 3.3892584 3.3774297 3.7474353 3.4607315 3.274225 3.364644 3.349223 3.4543703 3.386341 3.60865 3.4649708
1368866_at 6.5363593 6.637236 6.1138988 6.2261076 6.0762525 6.199496 6.3397007 6.3808975 6.067335 6.4396152 5.6752295 6.168698
1368867_at 6.373045 6.470146 6.392728 6.2600346 6.005796 5.7443213 6.0397644 5.6620297 5.888954 5.6483736 5.239223 5.9298573
1368868_at 5.437564 5.3247623 5.4465694 5.249757 5.4352837 5.5053577 5.3313603 5.430854 5.6303434 5.508307 5.478114 5.1885614
1368869_at 6.099212 5.732616 6.190091 5.703012 6.286243 5.9430866 5.78292 5.853532 5.9514246 5.545895 5.93977 5.8055434
1368870_at 8.286664 7.7281036 8.113617 7.710645 7.6383214 7.7921844 8.196095 8.077654 7.7215447 8.234561 6.904282 7.2935615
1368871_at 8.451656 8.530182 8.083454 8.296933 8.250644 7.995532 8.488522 8.359928 8.5150795 8.286616 8.511794 8.359845
1368872_a_at 5.0577993 4.9814568 5.3007417 4.804477 5.205548 4.9296756 4.751352 5.268802 5.0241714 5.0707874 4.82643 5.0993304
1368873_at 4.163459 4.058852 4.293818 4.313597 4.0401907 3.9652474 4.079566 3.9923785 3.834428 3.9453983 4.175124 3.9471228
1368874_a_at 5.687274 5.8661203 5.888205 6.3129206 6.081242 5.947603 6.473178 6.019873 6.374467 5.796256 6.06291 6.1529346
1368875_a_at 7.385909 7.368294 7.2538342 7.497451 7.55463 7.612629 7.2264895 7.3818674 7.618487 7.43837 7.4972777 7.3809943
1368876_a_at 5.2993116 5.250663 5.5171337 5.229158 5.19511 5.3650575 5.3113894 5.1723294 5.302691 5.0047746 5.460096 5.1181297
1368877_at 6.8877854 6.7173204 6.758168 9.099954 9.363228 9.660027 10.109623 10.459598 8.881552 7.983782 6.3479457 6.1105065
1368878_at 9.167893 9.809208 9.38195 10.014845 8.909186 9.828692 8.858582 8.205174 9.515051 10.919542 10.605832 10.156618
1368879_a_at 4.564961 4.49932 4.6655154 4.456203 4.489189 4.5530167 4.278242 4.4436193 4.3298473 4.5671196 4.3216505 4.3412237
1368880_at 4.354148 4.398761 4.8569193 4.340941 4.482073 4.5186853 4.3258076 4.1145697 4.483017 4.357598 4.5155296 4.3369617
1368881_at 8.35917 8.477581 8.250235 7.994423 8.0594015 8.17519 8.329739 8.091845 7.6432033 8.944195 8.896403 9.24381
1368882_at 5.4235806 4.4073877 4.9841585 5.672187 5.3143044 5.9061627 5.215288 4.544224 4.321084 4.288549 4.3561697 4.671891
1368883_at 4.99159 4.718312 5.0715394 4.4036884 5.049911 4.836267 5.0318522 4.961684 5.449421 5.2753005 5.070544 4.8600354
1368884_at 5.153082 5.308391 5.151271 4.7719235 5.152378 4.9700375 5.1814256 5.020005 5.273803 5.477774 5.1276097 5.5144396
1368885_at 5.4713864 5.642498 5.705474 5.654338 5.56153 5.5529294 5.6642127 5.68443 5.6211176 5.7058587 5.5748873 5.974922
1368886_at 9.253381 9.264544 9.393553 9.286999 9.376764 9.259838 9.521623 9.634043 9.524787 9.3099575 9.325437 9.324574
1368887_at 3.6616678 3.8068037 3.786601 3.4613929 3.7566068 3.724406 3.7737303 3.9620256 3.7645888 3.8784459 3.657144 3.508409
1368888_a_at 8.223809 7.6901712 7.3461084 7.838433 7.327805 7.776045 7.7974644 7.624565 7.767668 9.26548 8.649495 9.119439
1368889_at 6.8993673 6.9555464 6.9978895 6.822234 6.9318476 6.596493 7.0208826 6.773792 6.70658 7.074775 6.9020367 7.177594
1368890_at 7.759503 7.8602433 7.638615 7.605563 7.7648673 7.639705 7.865484 7.5426273 7.6042743 7.9522805 7.6572704 7.896165
1368891_at 5.531964 5.607546 5.5778565 5.4789867 5.5792637 5.2550893 5.7634363 5.8323956 5.3060846 5.596876 5.6983366 6.105551
1368892_at 4.3087416 4.1360826 4.1819477 4.0638256 4.0186257 4.366178 4.1548223 3.9561777 4.062771 4.094902 4.1126046 4.19193
1368893_at 4.54808 4.609554 4.572049 4.526507 4.518586 4.9361734 4.466813 4.792409 4.718813 4.747672 4.358837 4.4366307
1368894_at 4.555475 4.798135 4.887578 4.530424 4.7318125 5.002216 4.871295 5.014649 4.900816 4.73674 4.757353 4.636428
1368895_at 4.211688 4.6052217 4.5152383 4.235672 4.541806 4.4234734 4.456686 4.234329 4.3837957 4.4037037 4.231529 4.4970713
1368896_at 7.0876684 6.161065 6.046489 6.7733345 6.3957996 5.8593507 6.7011313 6.174342 6.0593257 5.993775 6.271825 5.9658685
1368897_at 5.377303 4.538865 4.5037107 4.8407598 4.7389164 4.045789 5.0820894 4.631315 4.705449 4.6410294 4.755542 4.181312
1368898_at 5.3559933 5.367181 5.248223 4.9856234 5.185623 5.325708 5.1001086 5.1499496 5.240667 5.1942744 5.367289 4.983227
1368899_at 7.3312407 7.341304 7.39738 7.4364295 7.3172455 7.4622507 7.666276 7.156628 7.536483 7.1992803 7.410999 7.2994347
1368900_at 5.1048117 4.632678 5.3898144 4.8991756 5.0568438 4.8794146 4.9241686 5.081053 5.3026905 5.1630225 5.1537743 5.3144083
1368901_at 4.508948 4.124587 4.5503855 4.576255 4.943344 4.461103 4.556097 4.6511836 4.9313927 4.851766 4.314616 4.863338
1368902_at 6.250417 6.1243505 6.3167915 6.095301 6.0232553 6.182744 6.059692 6.04809 6.311451 6.25267 6.3092227 6.1294374
1368903_at 7.2094765 7.1161413 7.22044 7.4452233 7.206111 7.117161 7.2836876 7.563303 7.3025346 7.1023054 7.293594 7.440176
1368904_at 6.273357 6.1802 6.4436665 6.065026 6.0648794 6.167259 6.0252576 6.2436724 6.1724725 6.502843 6.346434 6.342625
1368905_at 7.688908 7.477506 7.386077 7.366096 7.242298 7.200439 7.8953776 7.4368215 8.182962 8.386374 8.400999 8.478811
1368906_at 3.3621745 3.5204022 3.4195445 3.3190632 3.4058402 3.5182817 3.5884202 3.461948 3.4990678 3.5158813 3.3442829 3.1936023
1368907_at 5.2123 4.6905727 4.654583 4.4714456 4.799161 4.703234 5.058539 4.677571 4.7004075 4.9744754 4.8265095 5.255678
1368908_at 7.520458 8.115335 7.7775517 8.0622425 8.155336 7.953011 8.32197 7.7775145 7.886117 7.521702 7.656578 7.8096704
1368909_a_at 6.783566 6.788562 6.8765817 6.9546947 6.960004 6.6421323 6.814424 6.625554 6.786898 6.906243 6.7965016 6.999618
1368910_at 5.5192413 5.557113 5.3367286 5.418304 5.750966 5.405166 5.0941496 5.4274654 5.2607865 5.231301 5.3347187 5.5016837
1368911_at 6.1223397 6.060636 6.3243103 6.34603 6.295792 6.3491373 6.1843276 6.408993 6.3308635 5.8540845 6.484314 6.0765386
1368912_at 4.0782175 4.334845 4.6462727 4.2407775 4.6118793 4.407368 4.3198204 4.423418 4.587375 4.5977635 4.4287744 4.277376
1368913_at 3.9283593 3.9124234 3.7719483 3.8189762 3.7131402 3.8666165 3.6966016 3.9830463 3.909261 4.026229 3.8021154 3.8117568
1368914_at 4.29636 4.220997 4.328418 4.550452 4.359971 4.326127 4.3877296 4.41366 4.642205 4.263771 4.5084248 4.676777
1368915_at 10.926479 11.018649 10.957609 10.882694 10.935323 11.024997 10.847376 11.198998 10.749347 11.112978 11.040881 11.212767
1368916_at 10.596906 10.84367 10.73062 10.651131 10.810333 10.900033 10.823048 10.845939 11.124731 10.882526 11.066318 10.90803
1368917_at 5.29469 5.067903 5.2009597 5.036357 5.1771836 5.129697 5.2472 5.248754 5.0630693 5.025351 5.0767093 5.1513176
1368918_at 5.5651245 5.404955 5.86601 5.4445143 5.4564233 5.6038694 5.1944656 5.619567 5.467431 5.587579 5.573392 5.466589
1368919_at 5.0363455 5.0205593 5.4171395 4.7933683 5.128069 5.238286 5.030194 5.0786524 5.135199 4.957943 5.1196012 4.8658166
1368920_at 5.5261846 5.4400544 5.37889 5.056192 5.3554096 5.1898007 5.312742 5.6562047 5.2385683 5.152999 5.4059324 5.4308043
1368921_a_at 5.612611 5.9456825 6.1967483 5.7501917 6.154939 5.920481 5.7441063 6.154747 5.97346 6.036241 6.013248 6.1529346
1368922_at 4.590458 4.480281 4.880801 4.435025 4.4597483 4.5193996 4.5048385 4.7350907 4.8174624 4.5808964 4.79959 4.502301
1368923_at 4.6915264 4.619841 4.7811074 4.70039 4.7631516 4.80481 4.815787 4.9374623 4.968987 4.771653 4.8273354 4.5065804
1368924_at 10.797826 10.9059725 10.653087 11.0071125 10.984965 10.833616 11.329031 10.820112 10.878343 10.8285475 10.750317 11.151867
1368925_a_at 4.8566947 4.702317 4.604309 4.574439 4.528011 4.7360954 4.771488 4.8028975 4.6575923 4.446069 4.62609 4.6700096
1368926_at 4.6334944 4.491685 4.5609508 4.758725 4.546164 4.669174 4.403908 4.7005796 4.770742 4.565906 4.4576488 4.5307555
1368927_at 6.9047666 6.748147 6.7542243 6.745523 6.54048 6.734868 6.5929947 6.570768 6.665248 6.858358 6.5314074 6.8576775
1368928_at 6.3594294 6.2142534 5.990703 5.953711 6.239287 6.313156 6.306575 6.152492 6.36282 5.820354 6.0249166 5.899911
1368929_at 7.3427777 7.0238204 7.3876724 7.272136 7.297557 7.3473926 7.5156193 7.0874004 7.301432 7.321199 7.161076 7.237497
1368930_at 4.1601343 4.2742624 4.230942 4.4707756 4.0751987 4.2730064 3.9685986 4.098356 4.0704236 3.9566584 4.4071302 4.464514
1368931_at 7.407767 7.5983877 7.656854 7.572877 7.628459 7.450426 7.512747 7.697477 7.7115088 6.965706 7.5270042 7.05688
1368932_at 5.3315096 5.5833097 5.1965685 5.4503055 5.8738523 5.4154844 5.7607975 5.389762 5.491235 5.6079698 5.7023835 5.5619373
1368933_at 6.901227 7.289643 6.7901893 6.6410356 6.8202243 6.860747 6.829914 6.5995355 6.079336 6.5493994 6.6318026 6.851853
1368934_at 11.3745985 11.296203 10.857228 10.806477 11.149503 10.780072 11.499623 11.392975 11.263884 11.833689 11.603965 11.859274
1368935_at 4.2949953 4.1695614 4.681595 4.3309517 4.204456 4.5584745 4.1198673 4.183318 4.189311 3.933471 4.1430836 4.2149105
1368936_at 10.531276 10.472066 10.568773 10.7822695 10.571062 10.620068 10.5690565 10.370402 10.543218 10.666305 10.5607815 10.671859
1368937_at 5.830053 5.7791166 5.988817 5.7354045 5.979068 5.720412 5.8945045 6.2442837 5.8232694 5.842379 5.93717 5.819248
1368938_at 5.548411 5.56806 5.2384176 5.54935 5.230112 5.2507973 5.1591825 5.162426 5.116459 5.326522 5.5216174 5.3847933
1368939_a_at 4.615793 4.5653095 4.3432026 4.451417 4.5014477 4.4568286 4.6208463 4.7116623 4.5026636 4.3438463 4.7907505 4.4531436
1368940_at 10.1402645 9.922339 9.794689 9.4539585 9.931462 9.782362 9.512384 9.163244 8.925324 10.121029 10.078111 9.853267
1368941_at 4.4323015 4.198459 4.6912966 4.0995064 4.2836723 4.3947225 4.1579666 4.4661007 4.3219514 4.3868046 4.079949 4.2105994
1368942_at 4.678143 4.8889313 5.088289 4.6493263 4.747041 4.7994075 4.760581 4.6213417 4.870748 4.846673 5.061707 4.90692
1368943_at 13.179353 13.214789 13.228647 13.359724 13.367252 13.314185 13.367214 13.328205 13.20913 13.247318 13.155418 13.270646
1368944_at 6.9008484 7.0962133 6.9205627 7.0844374 6.9775953 7.1856627 7.533887 7.0619864 7.2612686 6.7284627 7.0169754 7.1930203
1368945_at 5.064945 5.152179 5.468313 5.2174954 4.9733887 5.2959867 5.308109 5.1208906 5.314975 5.276441 5.136147 4.813569
1368946_at 5.649205 5.590467 5.7248297 5.8418283 5.6925964 5.8749623 5.75691 5.5513372 5.668115 5.473183 5.528621 5.6840534
1368947_at 7.3559117 8.957738 8.331369 7.118201 7.3014402 6.9842415 7.674902 7.7001762 7.124417 7.779217 7.676546 8.022278
1368948_at 6.077199 6.25121 5.978941 6.3252087 6.138588 6.1407332 5.967508 6.15263 6.491954 6.1745124 6.2635484 7.1943207
1368949_at 4.4191356 4.3660774 4.5104227 4.3452024 4.2672195 4.6615167 4.3115892 4.4322953 4.512947 4.7252975 4.5769286 4.2834196
1368950_a_at 5.699008 5.8091483 6.243042 5.851225 5.8408413 5.8556585 5.5909843 6.2891955 5.9089317 5.714925 6.0397553 5.8636775
1368951_at 4.302216 4.1620955 4.478173 4.3450217 4.450738 4.326423 4.48907 4.579383 4.145363 4.2536216 4.543976 4.493232
1368952_at 4.666731 4.8261156 4.861861 4.7664886 4.7528887 5.16682 4.5634203 4.7887836 4.821621 4.537282 4.7768 4.806422
1368953_at 8.440943 8.319172 8.248159 8.374517 8.160098 8.369806 8.317963 8.192055 8.344622 8.785382 8.905103 8.514806
1368954_at 4.816997 4.8253946 5.045738 4.881846 4.8351555 4.8844852 4.6960154 5.5383687 4.8263497 4.8497205 5.0482097 4.9006553
1368955_at 6.583808 6.74654 6.3968163 7.1616907 6.862603 6.5393367 7.0481 6.579969 7.14485 6.4356384 6.3239584 6.578163
1368956_at 5.4118767 5.289712 5.433078 5.3909 5.617162 5.4556336 5.3126535 5.4418654 5.606838 5.363643 5.36682 5.423389
1368957_at 4.9925494 4.826645 5.2009597 4.940829 5.1072397 4.887231 4.687581 5.1635375 4.773422 4.8971233 5.1750026 4.9578295
1368958_at 4.0579586 3.9448411 4.184203 4.194826 3.682303 4.2651277 4.001607 4.135442 4.0797205 4.0137024 3.8151495 3.8341782
1368959_at 4.9976034 4.7624526 5.0942545 4.6082916 4.7874837 4.837669 4.8030577 5.0265627 4.97482 4.767039 4.698384 4.909221
1368960_at 9.700926 9.796048 9.864962 9.7699375 9.626522 9.900554 9.9046545 9.834621 9.896241 9.618474 9.724264 9.527889
1368961_at 6.0500746 5.9081283 5.996773 5.9725566 5.813687 6.042849 5.7695336 5.884831 6.063795 5.812581 6.050977 6.073438
1368962_at 4.7435417 4.909143 5.001328 5.0638723 4.788443 5.0142384 4.931897 4.935695 5.0050044 4.892093 4.736046 4.7912984
1368963_at 6.410168 6.497476 6.473828 6.400934 6.27821 6.2825136 6.4954715 6.2845597 6.2079654 6.3299646 6.407856 6.3971524
1368964_at 4.3882666 3.8610182 3.8347294 4.3038607 3.8067644 4.1861115 3.989197 3.8827538 4.3318577 3.97804 4.3548455 4.006034
1368965_at 5.5575323 5.4367466 5.3586726 5.5890026 5.488951 5.4589357 5.109865 5.6234956 5.552228 5.5365176 5.4627314 5.4800024
1368966_at 4.465825 4.3831186 4.524936 4.333248 4.4251623 4.5265236 4.071912 4.389264 4.1489496 4.1648703 4.1537037 4.2564077
1368967_at 6.280561 6.24478 6.5782676 6.5075035 6.325979 6.5685277 6.614024 5.909298 6.171052 6.7537513 6.418962 6.7862797
1368968_at 4.5769706 4.1932154 4.5794206 4.339514 4.5552554 4.6788363 4.274396 4.5374975 4.5049295 4.3150434 4.5084248 4.354047
1368969_at 4.2385864 4.6388946 4.3451586 4.3781476 4.1476927 4.0214515 4.369873 4.122095 4.240053 4.036867 4.375369 4.2313647
1368970_at 5.027708 4.852079 5.0942273 5.1711845 4.980033 5.097434 4.9449835 5.2628 5.1091323 5.2149887 4.7722836 4.7924943
1368971_a_at 4.9327335 5.071297 4.860586 5.08378 4.9325457 4.796866 4.7189264 4.9504185 4.568749 5.729074 4.9647183 5.2336473
1368972_at 3.5913334 3.7250848 3.4659936 3.659427 3.6791625 3.7420633 3.7022004 3.7946024 3.8079407 3.92016 3.635507 3.698893
1368973_at 7.6427393 7.5614986 7.6172576 7.770377 7.75709 7.6190624 7.4623947 7.5931106 7.900526 7.5418596 7.5821033 7.645313
1368974_at 4.6475315 4.7230425 4.500376 4.6778383 4.839121 4.774875 4.6398125 4.582715 5.0109086 4.848813 4.47161 4.5813456
1368975_at 6.2984867 6.387127 5.9732547 6.814768 6.499033 6.172518 6.4898753 6.549025 6.703933 6.959316 6.207959 6.8775434
1368976_at 4.584335 4.643245 4.87394 5.1499662 5.185623 4.927396 5.0763674 5.1108127 5.315246 4.93415 5.188426 5.830979
1368977_a_at 8.132315 7.926746 7.8760433 7.7551103 7.909496 8.143381 8.111854 8.058214 8.201078 8.232533 8.219391 8.24494
1368978_at 5.7354064 5.468766 5.717127 5.2693224 5.2603655 5.6453404 5.3050694 5.485031 5.6180167 5.5596366 5.5501246 5.397636
1368979_at 6.2033587 6.304291 6.218665 6.10293 6.160843 6.4204955 6.000486 6.381118 6.123011 6.334619 6.02545 5.9825635
1368980_at 5.095509 5.520986 5.1924596 5.42657 5.0971317 5.3555436 5.8184695 4.853811 5.2598815 5.1959643 5.471531 5.22533
1368981_at 3.5175374 3.6863477 3.9199855 3.459112 3.572431 3.896322 3.4734275 3.7879374 3.446664 3.7096853 3.9422076 3.6046128
1368982_at 4.786914 5.0359755 4.752739 5.03417 4.8534117 4.9444094 4.7525005 4.8282003 5.0458646 4.795962 5.033459 5.0000296
1368983_at 4.4018 4.4641995 4.5297194 4.4077835 4.3076715 4.470624 4.2845225 4.2961946 4.2830133 4.4450026 4.435523 4.37846
1368984_at 7.888118 7.7277465 7.6891365 7.7716904 7.8663177 7.7690983 7.6718287 7.5995283 7.5903416 7.7512455 7.547032 7.835468
1368985_at 4.4882927 4.3903937 4.6406875 4.228859 4.2154617 4.4622188 4.1547327 4.4051275 4.536602 4.3538365 4.654662 4.325221
1368986_at 4.9839773 4.8412046 5.136139 4.6919923 5.110816 5.2821903 4.9301167 4.8790083 4.8922024 4.9810443 4.9283447 4.9334173
1368987_at 5.866591 5.6856666 6.064628 5.326397 5.8376527 5.886204 5.668945 5.832508 5.572674 5.8136625 5.9535766 5.433032
1368988_at 5.24671 5.21591 5.06275 5.1642065 5.0412807 5.3247538 4.9680157 5.0802402 5.1313844 5.1306844 5.2526712 5.1301856
1368989_at 4.921868 4.8126884 4.771466 4.947186 4.779525 4.541795 4.4578905 4.835324 4.9118447 4.966926 4.492605 4.981353
1368990_at 5.7525153 5.604937 5.875052 5.6174016 5.684719 5.860002 5.757954 5.9116554 6.073843 5.905772 5.899431 5.6902013
1368991_at 5.5649786 5.835958 5.8654394 5.9646354 5.701181 5.763465 5.36854 5.869363 5.6719666 6.4920807 6.447435 6.5580306
1368992_a_at 10.75369 10.571019 10.6332035 10.464535 10.588006 10.297957 10.625768 10.51703 10.513499 10.353487 10.383054 10.424112
1368993_at 4.853268 4.8113956 4.9900613 5.2016478 5.2375364 4.8736978 4.940453 5.4572916 5.162175 4.7815166 4.6838746 4.5909653
1368994_a_at 6.2281117 5.9798484 6.3309855 5.8680706 6.189042 6.1812115 6.102234 5.865982 5.982391 6.0540996 6.180161 6.2819657
1368995_at 3.4755137 3.6026158 3.7149494 3.5575297 3.4971888 3.5546792 3.6111643 3.467376 3.6980536 3.7581308 3.466315 3.585933
1368996_at 4.5129952 4.3253403 4.68973 4.4698377 4.5493507 4.4556737 4.4814816 4.4895163 4.626876 4.607477 4.524224 4.6944156
1368997_at 4.5570555 4.7365265 4.392624 4.7270226 4.2317066 4.357485 4.7693825 4.470662 4.4450736 4.5051804 4.367828 4.94703
1368998_at 3.8854923 3.8120763 3.74586 3.6660495 3.6416543 3.8245711 3.5884202 3.7180674 3.7006977 3.8097177 3.6265497 3.551175
1368999_a_at 5.3744736 5.4806557 5.5409913 5.4355674 5.26657 5.332142 5.0243278 5.3259945 5.554332 5.428977 5.568268 5.3013344
1369000_at 4.9627657 5.212085 5.3366923 5.1104574 5.2163053 5.3433642 5.394612 5.3124733 5.2607865 5.2600336 5.4493465 5.206357
1369001_at 3.9893172 3.9577975 4.2358027 4.0465364 3.8344188 4.0049458 3.7770042 3.9551234 3.9241326 4.1012735 3.8522642 3.8704302
1369002_at 4.619461 4.3170958 4.6256423 4.556572 4.572928 4.664166 4.2222447 4.4210763 4.5769677 4.4326477 4.4300203 4.799076
1369003_at 5.1484504 4.8290615 5.284328 5.0433774 5.0673566 5.140675 5.117473 4.8492675 5.016415 4.6581397 4.9758883 4.919797
1369004_at 5.324201 5.2321415 5.7989874 5.155507 5.350203 5.481301 5.2968845 5.526779 5.3683033 5.669547 5.536997 5.032792
1369005_at 4.404536 4.7119985 4.722605 4.8548155 4.4280357 4.598746 4.476468 4.6534324 4.5390687 4.647686 4.4752746 4.53214
1369006_at 4.021488 4.1755943 4.3132086 4.30563 4.1183634 4.0537186 3.958771 4.4980564 4.253808 4.348514 4.2446594 4.2508
1369007_at 5.4116774 5.165642 5.43178 5.4269924 5.307692 5.206333 5.406698 5.6603403 5.4241486 5.2109556 5.219123 5.206502
1369008_a_at 4.0715313 4.2499175 4.49418 4.483109 4.4384685 4.484567 4.2922916 4.2067695 4.477554 4.2377205 4.167721 4.2654414
1369009_at 3.7492585 3.7857544 3.7881558 3.8883853 3.8165295 3.874565 3.8374035 3.6766684 3.9144692 3.6849413 3.9960897 3.7310567
1369010_at 5.0024395 4.6425 5.0888643 4.9357367 5.2049484 5.066702 4.855583 4.964534 4.93836 4.699301 4.804016 5.1071043
1369011_at 12.484485 12.623138 12.551432 12.560031 12.629729 12.830414 12.5548725 12.624617 12.392983 12.865655 12.6930065 12.568012
1369012_at 6.0882635 6.1688437 5.8351927 5.8465195 5.830772 5.775381 6.2435517 5.7405014 5.931586 5.9075427 6.0267596 5.8104453
1369013_a_at 10.423568 10.307949 10.241674 10.129789 10.216616 10.286267 10.150206 10.074395 10.2435055 10.3068905 10.389146 10.388815
1369014_at 4.5616693 4.6534395 4.910471 4.6437836 4.620328 4.574152 4.708868 4.644231 4.4921722 4.7018766 4.61812 4.2903605
1369015_at 4.77348 4.8519745 4.6553497 4.4156256 4.897729 4.8152885 4.738334 4.67413 4.8090496 4.858098 5.077092 4.9420786
1369016_at 5.332097 5.319148 5.5317965 5.246438 5.263828 5.3404255 5.2497144 5.321598 5.296135 5.1586437 5.5400805 5.188561
1369017_at 4.665395 4.4229918 4.7141037 4.4371786 4.7758627 4.81701 4.4254246 4.6104507 4.4698133 4.5844107 4.4433994 4.3354754
1369018_at 5.6546926 5.2678995 5.8098392 5.2589693 5.7500906 5.8072286 5.465111 5.2916045 5.5028 5.488004 5.467486 5.374655
1369019_at 3.7318268 3.690295 3.6524985 3.6443024 3.7168088 3.7304509 3.820335 3.8170125 3.7825313 3.4672093 3.8956847 3.833016
1369020_at 4.539093 4.7188187 4.630042 4.4175596 4.60116 4.560319 4.489065 4.6876774 4.672611 4.7321296 4.7373667 4.4103737
1369021_at 5.8773 5.9612026 6.1877522 5.808942 6.0898924 6.24089 5.8448 6.18731 5.9754395 5.97148 6.2014675 5.755423
1369022_at 6.0695496 6.159377 6.1543627 6.1190944 5.915409 5.923997 5.8859444 5.9738483 6.2189946 5.8805966 6.088141 5.8896165
1369023_at 9.963301 10.018112 9.99054 9.915127 9.817581 9.855346 10.228009 10.045361 10.197944 9.87035 10.028837 9.679562
1369024_at 6.630353 6.699006 6.4760656 6.652491 6.7040873 6.8782725 6.6619315 6.931562 6.5149417 6.9209685 6.995974 6.8847275
1369025_at 4.509668 4.3025966 4.6015706 4.6742425 4.2563167 4.466358 4.5165887 4.4176316 4.336897 4.4960575 4.3809824 4.237693
1369026_at 5.819058 5.8422904 5.7672343 5.968483 6.3051853 5.996027 5.9168215 5.6159253 5.7331896 5.9178014 5.8552465 6.2188344
1369027_at 4.6278515 4.4779716 4.8554063 4.1169915 4.5148497 4.4289346 4.2825227 4.52456 4.5336943 4.4031496 4.540212 4.358609
1369028_at 4.544445 4.9814568 4.9998693 4.836398 4.8836226 4.925457 4.946311 4.8992214 5.2046914 4.937268 4.9509687 5.114358
1369029_at 5.021789 5.0308504 4.5944505 5.6535625 6.0014524 5.4004407 5.1355953 4.7253447 5.4372983 4.991159 5.240923 6.3901653
1369030_at 4.292694 4.1272526 4.4084983 4.2316017 4.159205 4.384427 4.129055 4.2993546 4.109988 4.2571945 4.168308 4.0472302
1369031_at 8.201315 8.435631 7.8698463 8.213691 8.406231 8.212171 7.919253 8.00988 7.818337 8.672407 8.306325 8.808277
1369032_at 7.9210196 8.071642 8.072451 8.015597 7.948475 7.9566503 7.8734903 8.064301 8.065145 8.046188 7.7644916 7.7899857
1369033_at 3.5448062 3.5515513 3.7916183 3.4743319 3.5754673 3.6504226 3.568003 3.9116292 3.6829493 3.6708167 3.6756947 3.5651965
1369034_at 4.919449 5.034522 5.093384 4.6073036 4.652198 4.931942 4.597355 4.7110205 4.995924 4.8803053 4.9219985 4.6091423
1369035_a_at 3.6152322 3.5712552 3.7661319 3.506205 3.6706336 3.3207529 3.7073536 3.7194664 3.653887 3.8486538 3.6521547 3.6840081
1369036_at 3.4656775 3.7288923 3.7486992 3.8361576 3.682303 3.603096 3.9667544 3.6692739 3.6500914 3.7482038 3.5529504 3.739964
1369037_at 4.949121 4.548952 4.5824404 4.644473 4.661033 4.50826 4.5747905 4.6458178 4.5998955 4.2715845 4.6893744 4.5508447
1369038_at 5.4217696 5.6215105 5.5913467 5.578267 5.6500216 5.7328396 5.434129 5.6224804 5.871908 5.535698 5.6550035 5.706753
1369039_at 7.9718676 7.7496 7.8655524 7.992061 7.9461036 7.838382 7.9174304 7.81691 7.878195 7.6688666 7.666343 7.6177983
1369040_at 5.558121 5.5949497 5.577649 5.4304605 5.7489295 5.427025 5.6727095 5.4419184 5.49414 5.4454465 5.468075 5.329473
1369041_at 3.5536942 3.6972227 3.8025365 3.6131926 3.5935793 3.5900195 3.4854968 3.7899766 3.6306088 3.6595886 3.4917428 3.8369222
1369042_at 7.1583724 6.6558895 6.843965 7.0702395 6.901456 6.8441644 6.7621226 6.8394012 6.937996 7.0083203 6.5950303 6.8959665
1369043_at 3.5743468 3.690781 3.9410748 3.6851974 3.5531068 3.856317 3.5813143 3.6412737 3.6531212 3.7827492 3.7814248 3.5758393
1369044_a_at 6.6805854 6.6046433 6.9626303 7.2161064 7.1369114 7.164698 6.1638327 6.005914 5.0032163 6.6628656 5.7333465 5.9517
1369045_at 6.7458158 6.9941893 6.9782495 6.8466516 6.7650537 6.842862 6.634731 6.821461 6.948207 6.7584147 6.840806 6.734187
1369046_at 4.1097746 4.0217514 4.1668634 4.2942977 3.9754426 3.941686 4.030923 3.8518262 3.8780334 3.927354 3.9427643 4.27031
1369047_at 3.286465 3.012769 3.1832933 3.2162871 3.0832086 3.1258373 3.0952106 2.9256413 3.079465 3.0243783 3.1443923 3.26098
1369048_at 4.9536066 4.8780813 5.135148 4.7434525 4.6635294 4.965908 4.7515707 4.821677 4.7230377 4.9193993 5.209571 4.655905
1369049_at 4.0466104 4.0436554 3.7664437 4.258889 3.8344188 3.8391914 4.1289196 3.8902187 3.8975973 4.020581 3.8360882 4.2181554
1369050_at 7.6009583 7.6154537 7.618411 7.7586455 7.844383 7.6629434 8.27266 8.242145 8.159651 7.629182 7.7301536 7.819627
1369051_at 6.728988 6.835352 6.610385 6.7704735 6.717282 6.3006287 7.1219654 6.8068027 7.0155053 6.692751 6.810484 6.438287
1369052_at 4.890933 5.1742144 5.0215855 5.0655193 4.964794 5.176383 5.034385 5.017341 5.299145 5.0453935 4.825846 4.868356
1369053_at 4.49689 4.3873463 4.4413424 4.393638 4.543834 4.833204 4.562105 4.7300653 4.3861284 4.4465547 4.6771917 4.481277
1369054_at 4.317168 3.8187778 4.630157 4.317049 4.3231807 4.2610607 4.341177 4.192684 4.307734 4.135925 4.2109203 4.252034
1369055_at 3.8037276 3.6914003 4.0729 3.6883674 3.682303 3.7564733 3.6695068 4.0664544 3.5972009 3.5081396 3.7282822 3.5865586
1369056_at 3.6649947 3.486577 3.54149 3.5472002 3.3977268 3.45205 3.4808018 3.6136117 3.4536507 3.452825 3.6912048 3.6766217
1369057_at 7.9133134 7.625643 7.7284923 7.3908753 7.7193904 7.646392 7.6146736 7.944836 7.7764034 7.800785 7.769734 7.6921034
1369058_at 5.6043563 5.3498173 5.307104 5.0023103 5.466542 5.2336135 5.340738 5.2635126 5.158194 5.067144 5.2307177 5.13366
1369059_at 7.739637 7.637316 7.652662 7.5525475 7.783903 7.6586947 7.9560323 8.148264 7.860607 7.735254 7.8081636 7.759343
1369060_a_at 8.052097 8.051398 7.8783107 7.90544 8.076101 7.90578 8.088572 8.019695 8.007784 8.004285 7.8522296 7.9276724
1369061_at 8.032286 7.724164 7.815966 7.5706344 7.8870597 7.8953457 8.145031 7.8569503 8.016546 7.8643155 7.6688156 7.9100986
1369062_at 5.7271595 5.232998 5.4207916 5.1741877 5.297329 5.2894025 5.348097 5.275284 5.373843 5.0097 5.5043297 5.2694674
1369063_at 8.729051 8.851164 8.582611 8.60114 8.674388 8.248953 8.791177 8.60936 8.292673 8.449465 8.592193 8.552071
1369064_a_at 3.9796813 3.8358324 3.9402177 3.9579484 3.8453772 4.034991 3.8052437 3.7808886 3.9547477 4.236721 4.011315 3.8226614
1369065_a_at 8.793731 8.548155 8.594342 8.718167 8.821429 8.795868 8.581698 8.403095 8.564862 8.747206 8.668509 8.971015
1369066_at 5.8741508 6.080548 5.7944517 6.0854735 5.7995715 6.183178 5.630721 6.0627847 6.0914526 6.0067997 6.158017 5.830979
1369067_at 3.8739705 3.9010968 3.7711523 3.3910463 3.7273529 3.9795568 3.5630615 3.9063022 4.023961 3.4374354 3.599299 3.5321364
1369068_at 4.06822 3.941407 3.9726348 4.332155 3.8705869 4.206929 4.4845867 4.0523415 3.969752 3.7572331 3.8117905 4.0107064
1369069_at 7.5621796 7.8336654 7.5142226 7.5500817 7.7737155 7.5560303 8.001802 7.7293043 7.958442 7.5936656 7.391904 7.7744675
1369070_at 7.5506024 7.546309 7.2109833 7.590284 7.500597 7.357999 7.827635 7.344333 7.43153 7.6742606 7.476351 7.87991
1369071_at 4.135408 4.0147314 4.091604 4.009533 4.147478 4.3861446 4.1400623 4.2247086 4.205896 4.1206465 4.527479 4.1282415
1369072_at 5.8164167 5.7557006 6.2170095 5.1772513 4.9893613 5.5423803 5.0727644 5.35153 4.8052807 6.5390515 5.8706098 6.4293313
1369073_at 10.304478 10.015758 9.702622 9.730797 9.920838 9.744321 9.933531 10.285487 10.315238 9.63842 9.975775 9.358906
1369074_at 12.326624 12.522977 12.393759 12.324911 12.485999 12.352883 12.502931 12.555747 12.378436 12.201536 12.260793 12.069244
1369075_a_at 4.764964 4.8684583 4.5288663 4.393638 4.6829805 4.585452 4.6169577 4.5781527 4.932008 4.620172 4.847452 4.642296
1369076_at 8.258057 8.103815 7.9422674 8.497929 8.093598 8.064128 8.224025 8.166125 7.890102 7.742769 7.928337 8.08182
1369077_at 6.719003 6.8024654 6.3932996 6.9195743 6.8321147 6.8715734 6.901842 6.857677 7.1363697 7.195292 7.201208 7.281604
1369078_at 7.9573536 7.709768 7.831217 7.7824173 7.8939667 7.7102704 7.9636717 8.140989 7.9492908 7.8854237 7.8256207 7.8220215
1369079_at 4.8713045 4.839764 5.1604 4.9612536 4.905943 5.0147967 4.856886 5.047839 4.7171655 4.934586 4.7558355 4.9539433
1369080_at 4.51598 4.452341 4.636785 4.701918 4.6918 4.573181 4.4832067 4.5608926 4.649192 4.800008 4.6550436 4.8442683
1369081_at 7.3497877 6.9818144 7.0380383 7.1372213 7.2324505 6.992959 7.254508 7.15113 6.9967012 7.0417747 6.8940744 6.9606905
1369082_at 5.0555735 5.067654 5.080853 4.998358 4.8711205 5.17139 4.9345255 4.840512 4.9290576 5.3975863 4.890968 4.877243
1369083_at 5.8463516 6.0569897 5.8145204 5.8574862 5.3692017 5.1438427 5.5734096 5.4114056 5.043145 5.231301 5.714892 5.55694
1369084_a_at 7.0279293 6.992302 7.3144255 7.1628103 7.2275205 7.416062 6.993257 7.1031303 6.932704 7.2285624 7.357869 7.170604
1369085_s_at 5.7395163 5.5914593 4.902255 5.387929 5.792144 5.511635 5.4709854 5.563594 5.1081676 5.3636427 6.1741047 6.065676
1369086_a_at 5.2384443 5.676586 5.0721183 5.681324 5.727541 5.2722683 5.3123884 5.4020557 5.33325 5.4499016 5.396284 5.3766026
1369087_at 5.0623116 5.2045727 5.176717 4.890686 5.059142 5.0226154 5.258916 5.1310253 5.018019 4.7288065 5.190234 4.9594784
1369088_at 7.6189814 7.5346127 7.227414 7.7372823 7.237387 7.2750072 7.671908 7.8734846 7.778623 7.1093144 7.5685487 7.1373634
1369089_at 4.1965733 4.22712 4.534991 4.241038 4.2448072 4.469374 4.3213115 4.30479 4.5541945 4.0749598 4.5467973 4.3198433
1369090_at 3.9202466 4.0245924 3.9580028 3.7876108 3.835322 4.0339136 3.8260014 3.901274 4.0890045 3.917415 3.7724442 3.8372998
1369091_at 4.0770836 3.6959724 4.0042057 3.899989 4.0792637 4.0496645 3.8437324 4.035534 3.870371 3.7845032 4.059434 3.7863185
1369092_at 8.199733 8.269977 8.216499 8.073136 8.297423 8.083166 8.452631 8.139368 8.117537 7.8795385 7.890283 8.086316
1369093_at 7.477804 7.1858215 7.017777 6.8618836 7.270548 6.920725 6.855247 6.981374 6.960979 6.872955 7.013157 6.8581486
1369094_a_at 5.635364 5.550336 6.2302537 6.3734303 5.811822 5.6264586 5.739535 5.3630624 5.313935 5.51845 6.29382 6.4377117
1369095_at 4.61343 4.3444166 4.624254 4.2143965 4.5754395 4.655368 4.738185 4.637848 4.3839445 4.4824657 4.3925405 4.2097883
1369096_at 4.3976865 4.2236156 4.4995217 4.274805 4.469239 4.518826 4.2812834 4.20934 4.274265 4.5031314 4.237373 4.095781
1369097_s_at 6.001067 6.070606 6.075207 5.9098763 6.0188556 5.4387484 5.885854 6.0313826 5.682146 6.0694003 6.23459 6.011703
1369098_at 4.131447 4.1684303 4.2331686 4.0403204 4.1228256 4.4186063 4.1919956 4.373458 4.1946435 4.3032002 4.3024764 4.027164
1369099_at 7.7124624 7.7870064 7.1510525 7.6216755 7.911567 7.1780157 8.198069 7.912041 8.264834 7.522314 7.6494436 8.073854
1369100_at 3.914804 4.131482 4.2971973 4.040941 4.1697607 3.940861 3.9992697 4.1710167 4.282857 4.248577 4.177493 4.211875
1369101_at 8.306436 8.141763 8.262331 8.180548 8.048584 8.105503 8.391785 8.3676815 8.155384 8.390879 7.975432 8.061348
1369102_at 4.2310286 3.8865795 4.01895 4.2182293 3.692814 3.8268805 3.9946783 3.9307423 3.7072256 3.717989 4.0256605 3.895287
1369103_at 4.666509 4.5538807 4.5415125 4.9402585 4.9024577 5.1423407 4.5887566 4.6956673 4.918604 4.547038 4.6637707 5.462269
1369104_at 5.434541 5.6596336 5.10935 5.810248 5.6135807 5.427311 5.613822 5.732407 5.3003764 5.411105 5.281598 5.554846
1369105_a_at 3.4212148 3.6822615 3.6186464 4.7927814 3.5333006 3.7701757 4.0320787 3.591265 3.634497 3.6939635 3.6302087 3.6732917
1369106_at 4.4737644 4.756745 4.7635016 4.616011 4.716922 4.6136036 4.471702 4.7492766 4.889778 4.6943955 4.6306086 4.760742
1369107_at 3.6116776 3.7788343 4.136249 4.06994 3.795206 3.82815 3.8103228 3.896351 3.8260071 3.6497529 4.0965614 3.7942066
1369108_at 3.8655946 3.898747 4.0847044 3.8198774 4.0035963 4.123433 3.9717798 4.210561 3.7332559 4.0783367 4.1079497 3.7607827
1369109_at 3.5561376 3.5280802 3.7777627 3.4752285 3.7358594 3.7931645 3.6161199 3.6218152 3.7946846 3.8668444 3.6487653 3.5999002
1369110_x_at 10.229388 10.353254 9.114922 10.260577 10.630054 10.08955 9.920688 9.656058 10.670029 9.837433 8.181942 10.882011
1369111_at 14.119001 14.135606 14.066388 14.07127 14.151309 14.114896 14.160603 14.065784 14.0523815 14.065873 14.069953 14.142015
1369112_at 4.4619265 4.261961 4.4905243 4.4246917 4.3275204 4.111519 4.1010056 4.333003 4.293751 4.1944666 4.127198 4.172201
1369113_at 3.4938192 3.4959047 3.694263 3.165008 3.2148366 3.4328597 3.3222075 3.4161897 3.317273 3.4468257 3.5476358 3.4178493
1369114_at 3.5926628 3.131867 3.2645693 3.0276303 3.2500663 3.259613 3.1651206 3.1274574 3.194154 3.2883785 3.2602735 3.273343
1369115_at 4.6219397 4.5466356 4.5969915 4.70053 5.013023 4.675063 4.473825 5.1612544 4.895589 4.8416953 4.981703 4.972478
1369116_a_at 6.077925 5.900371 5.954238 5.814606 5.9465814 6.0617657 5.69773 5.656827 6.127188 5.5776863 5.949108 6.0206027
1369117_at 4.039062 4.3882613 4.146348 3.7250354 4.058683 4.2129917 4.078147 4.4176316 4.339368 4.0407095 4.0211954 4.3732986
1369118_a_at 4.6255536 4.674306 4.419745 4.6066456 4.589321 4.5180526 4.287677 4.4709663 4.513096 4.4890947 4.6818557 4.438553
1369119_a_at 4.73271 4.568429 4.6009793 4.7744207 4.559634 4.8151207 4.634631 4.6999826 4.7691774 4.777503 4.8380737 4.6848664
1369120_a_at 7.207586 7.2923093 7.72774 6.8533454 7.322772 7.4999056 7.3991995 7.265977 7.5286765 7.257784 7.373965 7.144061
1369121_at 5.4852486 5.1485434 5.4171395 5.0937133 5.097918 5.3238077 5.095886 5.2622995 5.2607865 5.5993223 5.4446425 5.2104993
1369122_at 7.30615 7.0958824 7.115441 7.3135095 7.403705 7.0765486 7.3464155 7.1861796 7.361328 7.0284114 7.1386614 7.196577
1369123_a_at 6.2193108 5.981985 5.960225 6.0911674 6.1038647 6.182934 6.143729 6.0363927 5.9514246 6.0084453 6.2303667 6.0363584
1369124_at 4.5041237 4.5539303 4.373189 4.286911 4.4011326 4.4610605 4.1885996 4.286627 4.1867485 4.2459354 4.3332977 4.1072865
1369125_at 3.3854854 3.3670526 3.6387596 3.394283 3.4782236 3.1677136 3.50604 3.4637694 3.2812254 3.4474056 3.3611023 3.325224
1369126_at 3.5528 3.6454618 3.5957623 3.6506813 3.5807242 3.755581 3.9535134 4.005557 3.5003278 3.6125352 3.8765788 3.896886
1369127_a_at 6.580572 6.4980974 6.4909554 6.399267 6.5152373 6.7495046 6.5688243 6.78702 6.153405 6.5575256 6.721852 6.554727
1369128_at 4.1212673 3.9324305 4.328418 4.036933 4.148907 4.056432 3.9359744 3.9970849 4.1868677 4.103289 4.3930073 3.8970196
1369129_at 3.9898386 4.0359507 3.9558046 3.9224837 3.79564 3.985901 4.0333676 3.7955782 4.077198 4.2321787 4.1187067 3.9055207
1369130_at 4.764474 4.485084 4.6121473 4.786683 4.626272 4.9626985 4.667429 4.6505003 4.6769576 4.70499 4.4008336 4.7732344
1369131_at 4.0798974 4.032233 4.052796 4.285055 4.1007175 4.2651277 3.9574373 4.145881 3.9634347 3.9500556 3.9127162 4.1101484
1369132_at 5.622361 5.302185 5.7063403 5.236725 5.198382 5.354786 5.0445795 5.3445983 5.2873297 5.276441 5.6039453 5.2828526
1369133_a_at 3.98866 4.0087986 3.8191214 3.8718796 3.8344188 3.7912238 3.7435129 3.9880989 3.7812178 3.7519164 3.7400868 3.9274597
1369134_x_at 3.5392663 3.4688685 3.591074 3.48614 3.3920069 3.6088192 3.3777637 3.5941846 3.5614667 3.570895 3.5052798 3.4514713
1369135_at 6.418509 6.237545 6.8127747 6.142465 6.3641815 6.470138 6.0341206 6.2974577 6.693119 6.3740335 6.286544 6.011756
1369136_at 4.301933 4.267046 4.3609066 4.0331078 4.1693735 4.211116 3.9020097 4.1452103 4.2388563 4.433387 4.118206 4.227623
1369137_at 5.0043454 5.14043 5.1806803 4.918926 5.2498336 5.0233765 5.464081 5.1392164 5.474591 5.10715 5.073395 4.7668643
1369138_a_at 4.1468477 4.1571608 4.259551 3.8727896 4.2586102 3.9276474 3.7948697 3.9130652 3.9106202 3.8491666 4.01604 4.25093
1369139_at 3.7327194 3.7642775 4.1603174 3.7053847 3.7697659 3.7938402 3.8724597 3.5889928 3.6977313 3.6978028 4.026018 3.6937804
1369140_at 4.332489 4.13299 4.0851088 3.9721694 4.0237236 4.156971 3.9614003 4.0216627 4.0375357 4.5081425 4.051409 4.1183014
1369141_at 3.6175735 3.559193 3.7363307 3.696074 3.4330478 3.6719055 3.315652 3.5941854 3.6867113 3.4794745 3.5509956 3.8111053
1369142_at 3.8486085 3.645094 4.0913253 3.6853275 3.6107438 3.8403883 3.9428709 3.7102265 3.9265301 4.052362 3.9420772 3.8929672
1369143_at 3.9166982 3.9722612 4.1224985 4.276616 3.9997406 4.2239027 4.3063784 3.9805 4.4801917 4.2039742 4.2765856 4.1759644
1369144_a_at 3.8831303 4.1749105 4.1493416 3.61343 3.8870652 3.9145546 4.046832 3.8534849 4.1905775 3.9366522 4.3644876 3.9079192
1369145_a_at 4.6876397 4.60695 4.68166 4.8076215 4.7627983 4.6069 4.5359545 4.6762652 4.7538195 4.5858297 4.6569524 4.5234547
1369146_a_at 6.722935 7.1520996 7.0402756 7.252923 6.4891725 7.223287 7.0588565 7.5896235 6.842552 7.680104 7.5312757 6.850175
1369147_at 4.953177 5.011219 4.9455624 4.6220636 4.803902 4.82543 4.630949 4.7063 5.066519 5.003732 5.410117 5.0552654
1369148_at 8.183775 7.884252 7.8911858 8.08955 7.4984775 7.762552 7.896412 7.794317 7.765946 7.683569 7.6096687 7.915273
1369149_at 5.2680044 5.0764694 5.3333926 5.0738697 4.998353 5.2055593 5.0538335 5.1554723 5.0388064 5.080063 5.294165 5.273144
1369150_at 8.383699 8.800957 8.2372265 7.545809 8.067498 8.021032 7.8603907 7.7380266 8.047483 8.487234 8.860834 8.535869
1369151_at 5.60894 5.327193 5.656551 5.2565536 5.3332987 5.6066217 5.345609 5.290285 5.5736933 5.23797 5.3397675 5.3869276
1369152_at 6.739413 6.523908 6.605499 6.756598 6.8479385 6.892396 7.08426 6.62932 6.8750954 6.812181 6.6149907 6.827974
1369153_at 3.4608645 3.774083 3.5181186 3.6055996 3.7627325 3.696636 3.479333 3.572907 3.7178915 3.4555814 3.8124666 3.658138
1369154_at 3.9056575 4.097789 3.8698447 3.8332055 3.5937238 4.095995 3.8899283 3.9679222 4.2445364 4.247302 3.8116703 4.2240686
1369155_at 4.9475093 5.164564 4.801665 4.727692 4.9782667 4.8882484 4.756122 4.7651587 5.2540593 4.8171473 5.0950685 4.902156
1369156_at 6.165512 6.1229706 5.979113 6.568527 6.193226 5.969656 7.102188 6.9475875 6.552489 6.286313 6.27946 6.878727
1369157_at 8.324141 8.255911 8.107715 8.569094 8.541965 8.466982 8.750326 8.535933 8.625769 8.178898 8.333984 8.250916
1369158_at 4.221436 4.2087235 4.8694143 4.464115 4.4408827 4.2762413 4.4260607 4.584528 4.477644 4.350464 4.205701 4.2991138
1369159_at 5.3452063 5.5286007 5.741394 5.333024 5.6130376 5.250905 4.898438 5.3641343 5.651552 5.1773095 5.2987485 5.0476794
1369160_a_at 4.7703357 4.7613277 5.001902 4.6247444 4.789174 4.675063 4.624631 4.6834893 4.516143 4.634527 4.6389556 4.4041843
1369161_at 9.050927 9.305195 9.04613 9.450155 9.259712 9.347074 9.677466 9.157559 9.292636 9.494818 9.303403 9.536075
1369162_at 4.2044835 4.0671363 4.328418 4.30991 3.8741052 4.011241 3.9546285 4.056295 4.0472684 4.1928067 4.016931 3.9177184
1369163_at 5.223792 5.1886144 5.408054 4.847152 4.902052 5.217148 5.217127 5.2129593 5.16366 5.417091 5.2809615 5.0178514
1369164_a_at 4.586464 4.5390086 4.726103 4.1033087 4.624778 4.432959 4.3681498 4.3879347 4.5691967 4.5388637 4.651777 4.3368654
1369165_at 4.3798294 4.033568 4.427553 4.3118796 4.3550215 4.552163 4.1102924 4.354393 4.2692575 4.22307 4.2571173 3.9174821
1369166_at 4.126079 3.9481802 4.149739 4.190426 4.1779833 4.0852985 4.203111 4.125877 4.2305613 4.312521 3.8710322 4.2117424
1369167_at 6.1335974 5.9427943 6.39253 5.617751 5.941977 6.2358613 5.815421 6.319734 6.212726 6.0971756 5.993108 6.0143566
1369168_a_at 5.7554226 5.356417 5.575598 5.6237936 5.399749 5.5582457 6.0919156 5.6984 5.579968 5.468894 5.329156 5.405064
1369169_at 9.22372 9.455292 8.964962 9.1244135 9.18398 8.987861 9.055501 9.378096 9.027286 9.215571 9.286384 9.292883
1369170_at 4.1149206 3.948418 4.3021126 4.177122 4.144372 4.4417524 3.8267164 4.0862684 4.121661 4.11798 3.9685414 3.7885277
1369171_at 11.226626 11.272044 11.379786 11.374852 11.431333 11.469891 10.682734 10.763302 11.39994 11.416757 11.45892 11.379127
1369172_at 4.0006065 4.1151714 4.2641845 4.1743517 4.110947 4.209669 4.1086335 4.608355 4.3338246 4.2215233 4.289805 4.0536175
1369173_at 5.169912 5.3433943 5.2238464 5.027237 5.247369 5.3404727 5.360728 5.27962 5.527361 5.3367286 5.348549 5.617902
1369174_at 7.260981 7.023433 6.5888505 7.036315 7.336445 6.4133334 6.9531636 6.6151943 7.163647 6.122869 6.5787015 6.7713513
1369175_a_at 3.6646454 3.9895556 3.8486297 3.7451108 3.9860628 4.311965 3.6515245 3.8251183 3.8879313 3.9331975 3.8840635 3.9048388
1369176_at 6.9170027 6.7378907 6.9594536 6.907146 6.7451997 6.7414284 6.571557 6.2629538 6.9314547 6.7783194 6.607653 6.5160575
1369177_at 7.061217 7.1349845 7.091422 7.02574 7.0249505 7.0307655 7.1564484 7.024629 7.112906 6.8165755 6.8007817 6.803168
1369178_a_at 4.280305 4.388873 4.385551 4.2865148 4.1311398 4.0562534 4.2602224 4.20934 3.9144692 4.42778 4.108072 4.278998
1369179_a_at 6.56923 6.2739954 6.207057 6.201887 6.2946076 5.8050017 5.8935146 6.2617292 6.2249746 6.0982285 6.287761 6.199458
1369180_at 5.161375 4.9814568 5.129822 5.294533 5.0984726 5.0075707 5.136404 5.141412 5.1629286 5.267513 5.1895666 5.194517
1369181_at 6.673278 6.2778974 6.075207 6.214919 6.1951942 6.5440288 6.0932875 6.296413 6.574997 6.310121 6.2057195 6.6705956
1369182_at 3.976934 4.1801577 3.9583724 4.0265055 4.134815 3.806898 3.9560797 3.7696908 3.9632661 3.9024215 3.7498362 4.0185003
1369183_at 4.99255 4.989715 5.126066 5.0619793 5.2418165 5.161239 4.787446 5.1803885 5.1249084 4.951497 5.2607384 4.924941
1369184_at 4.0141687 4.16393 4.356921 4.0575886 4.214241 4.419755 4.1338396 3.9328935 4.5083466 4.473157 4.1775565 4.055319
1369185_a_at 5.375987 4.940043 5.2181187 5.270052 5.4605255 5.0491 5.1863933 5.2881603 5.1854243 5.267788 5.2749033 4.8529935
1369186_at 7.112124 7.064099 6.982259 7.4686184 7.4693274 7.1828876 7.185791 7.45964 7.298367 7.385695 7.391951 8.032496
1369187_a_at 6.862276 7.310783 7.2218843 7.338966 7.167439 7.0718603 7.42423 7.6106687 7.4459276 7.220757 7.536984 7.217238
1369188_at 4.2145987 4.112818 4.042185 3.7977161 4.2276793 3.9912083 3.9020095 4.1568694 3.9719222 4.0403337 4.195251 4.104697
1369189_at 5.7098265 5.436044 5.89057 5.6958194 5.36786 5.81485 5.5590215 5.8081203 5.698807 5.7600455 5.350478 5.5661707
1369190_at 5.9444213 5.6910477 5.6375413 5.6027656 5.7484384 5.6264586 5.3926454 5.8628798 5.701718 5.8511953 5.6739974 5.7795453
1369191_at 3.6397882 3.8914154 3.6700206 3.514058 3.7469795 3.6868656 3.6637387 3.5824902 3.9144692 3.4915674 3.773461 3.9701743
1369192_at 4.611842 4.586153 4.563104 4.5756636 4.449923 4.4807234 4.5899305 4.342785 4.560133 4.339543 4.440234 4.507266
1369193_at 5.6287994 5.545639 5.572401 5.638479 5.422353 5.7602916 5.487906 5.7193203 5.620349 5.7591443 5.5522914 5.982376
1369194_a_at 3.6993895 3.4256399 3.735752 3.9624813 3.761435 3.727234 3.5965276 3.666786 3.7825313 3.5953782 3.6115215 3.7887912
1369195_at 6.432104 6.4742746 5.588379 6.0040994 6.5645146 6.111141 6.5067625 5.6074166 5.633759 6.3903656 6.480794 6.5586042
1369196_at 5.4672585 5.626232 5.6775255 5.7118025 5.4991693 5.789218 5.5347176 5.7089596 5.499735 5.491663 5.6904297 5.5448885
1369197_at 5.553813 5.7070594 5.6482577 6.0012474 5.467657 5.6030793 5.3222814 5.18675 5.5916495 5.693337 4.806895 5.5671287
1369198_at 5.4137344 5.2867785 5.7258673 5.328128 5.274055 5.6243815 5.1272798 5.423373 5.2373133 5.2768316 5.058648 5.1843634
1369199_at 4.9700823 4.888879 5.1665163 4.80258 4.7474732 5.260263 5.009113 5.118602 5.1336737 5.0048923 5.042485 5.105262
1369200_at 9.715723 9.5896015 9.494303 9.278929 9.374163 9.277578 9.217276 9.621175 9.116726 9.12842 8.974232 9.263213
1369201_at 5.0839877 5.092846 5.2372513 4.85475 4.928129 5.5268407 5.2515464 5.298527 5.3478155 5.0987225 5.33748 5.1849914
1369202_at 3.5636473 3.6010923 4.0098104 7.300267 3.4728382 3.689461 3.6102574 3.6099243 3.7109826 3.8235867 3.571013 3.6126413
1369203_at 3.7876534 3.8191698 3.8865082 3.7987359 3.7495358 4.0177784 3.8221533 3.6556258 3.739373 3.826185 3.7830386 3.6528978
1369204_at 7.1751776 7.219261 6.9148526 7.5630436 7.5679507 7.4008517 7.2696214 7.96197 7.854912 7.8585634 7.9598145 8.54813
1369205_at 5.5313134 5.1034455 5.3162317 5.2949934 5.138839 5.355593 5.339268 5.4041348 5.2397876 5.291707 5.128259 5.1892195
1369206_at 12.474708 12.618289 12.565516 12.541424 12.662466 12.56825 12.478518 12.630799 12.58181 12.5911045 12.577764 12.534933
1369207_at 4.446987 4.3016534 4.2797375 4.0941277 4.418768 4.0165167 4.028357 4.207468 4.846286 4.3066235 4.3054957 4.1755967
1369208_at 5.9438076 6.1066065 5.877253 5.872861 6.348503 5.6264586 5.5487385 5.963771 6.3956 5.7853737 6.042863 6.176302
1369209_at 6.648705 6.6709957 6.73549 6.436043 6.503841 6.6961727 6.6279373 6.5970607 6.507502 6.688635 6.7937517 6.6258774
1369210_at 3.1708333 3.378258 3.4494662 3.342147 3.4429789 3.1878033 3.3981783 3.221078 3.3897722 3.2917337 3.4667594 3.3632777
1369211_at 6.290888 6.167211 6.472263 6.201594 6.4607186 6.5085225 6.224543 6.535467 6.187442 6.2573466 6.4488835 6.4583793
1369212_s_at 6.981334 7.059439 7.2268567 7.3200626 7.414333 7.380739 6.9624434 6.862558 6.8606234 6.6626177 6.3117757 6.7599406
1369213_at 5.297617 4.867611 5.319989 4.826111 4.826638 5.198043 5.003171 5.3091903 5.114293 5.0648375 5.0238953 4.9849534
1369214_a_at 6.0057464 5.9262013 5.8888297 5.926145 5.807882 6.013016 5.9608135 5.949139 5.8804135 5.921412 5.8149424 5.798464
1369215_a_at 9.989132 10.16561 9.784119 10.023552 10.095692 10.10488 9.973829 10.136627 9.845454 9.901829 9.608355 9.718702
1369216_a_at 5.6183424 5.5279217 5.67671 5.489662 5.727541 5.599741 5.4731374 5.669036 5.317231 5.601038 5.741371 5.4202495
1369217_at 4.3074937 4.3648205 4.4058723 4.2270594 4.2073455 4.364205 4.178606 4.2412815 4.2936277 4.2432003 4.359468 4.091017
1369218_at 7.2642646 7.322593 7.176337 7.2957377 7.1881533 7.2109146 7.5835404 7.5361524 7.3716283 7.6792264 7.7184033 7.8721375
1369219_at 6.287072 5.8757386 6.464187 5.7826533 6.029741 6.5381074 6.0385776 5.9788027 6.1824307 6.159171 6.172615 5.9032116
1369220_at 7.1717963 7.1285214 7.1179934 7.492235 7.1611834 7.2469044 7.2943826 7.312129 7.440376 7.546989 7.5821695 7.6471515
1369221_at 6.43632 6.39814 6.588682 7.253785 6.1598797 6.127861 6.0784855 6.2629538 6.3217993 6.042433 6.298632 6.0193596
1369222_at 5.830615 5.440006 5.7129536 5.4669747 5.583143 5.3753185 5.4497385 5.5482616 5.5214086 5.450526 5.492725 4.930652
1369223_at 6.9960904 6.892721 7.0533433 7.1027646 6.9395266 7.0352488 6.7736874 6.9335065 6.9461246 6.917541 6.922356 6.86811
1369224_at 6.6415863 10.511945 9.487422 11.044681 8.107217 10.778608 10.194546 9.4853525 10.790407 7.429505 8.460723 5.5729823
1369225_at 12.203448 11.98296 12.165363 11.879476 11.8867235 12.346782 12.179193 12.189275 12.098205 12.486824 12.60718 12.233792
1369226_at 7.9582076 8.126675 8.177166 8.201357 7.857894 8.119722 8.521765 8.282032 8.308584 9.052658 8.961958 8.581739
1369227_at 5.6950803 5.679144 5.685965 5.55115 5.6573997 5.6645284 5.7162523 5.577366 5.7129626 5.8541937 5.951426 5.7632113
1369228_at 5.5550776 5.5036592 5.4447446 5.297883 5.4947004 5.5747256 5.2720346 5.4956036 5.391678 5.5242367 5.6299076 5.5029297
1369229_at 6.04444 5.608944 6.10616 5.859638 5.485734 5.7806067 5.5749383 6.1070023 5.6825495 5.899594 5.9520707 5.974849
1369230_at 4.321031 4.4515095 4.39018 4.59519 4.5324035 4.4718304 4.4294934 4.7302346 4.634675 4.589801 5.0619965 4.496479
1369231_at 4.4953694 4.869654 4.7539496 4.6832404 4.949297 4.9997716 4.641442 4.854738 4.5830374 4.990335 5.022153 4.7804384
1369232_at 4.759903 4.445396 4.5620914 4.806095 4.582075 4.6070666 4.419298 4.817529 4.431763 4.547352 4.676239 4.3532004
1369233_at 3.8133438 3.8745506 3.8603404 3.8504307 3.8597727 3.8724945 3.8542526 4.0186586 3.8296936 3.9595642 4.02477 3.744785
1369234_at 8.014078 7.9278035 7.7193174 7.7098584 7.775153 7.5620284 7.697543 7.54524 7.8339844 7.971347 7.7528243 8.169746
1369235_at 5.0520716 4.8918557 5.067594 5.009587 4.720319 4.8233414 4.561297 5.0561705 5.0122766 4.8462806 5.1820517 4.9958525
1369236_at 5.3395033 5.2003145 5.0892944 5.050374 5.218205 5.2055593 4.9452777 5.229841 5.302691 5.2575645 4.9189386 5.640855
1369237_at 5.3274546 5.3597903 5.779386 5.2937565 5.2479625 5.797528 5.2130685 5.4343004 5.2329693 5.398448 5.519068 5.124903
1369238_at 10.466952 9.582382 10.601529 9.582241 10.154899 9.649831 10.125591 9.913488 9.622809 10.0899 9.312357 9.3750305
1369239_at 4.018844 4.151953 4.186362 3.8119807 3.6871903 4.0562067 4.0509634 3.9542553 3.8472226 3.993854 4.3926554 3.9537098
1369240_a_at 5.801418 5.713092 5.8607607 5.7782593 5.6422176 5.6645284 5.599582 5.7435365 5.676606 5.600152 5.632495 5.390111
1369241_at 5.282977 5.2171574 5.7557106 5.2403584 5.285943 5.5909357 5.3933597 5.6052294 5.1946363 5.0691385 5.473706 5.1859
1369242_at 3.3961082 3.4218433 3.5085442 3.659075 3.2862258 3.4897919 3.4808018 3.5099843 3.4656296 3.4385445 3.4282897 3.3236823
1369243_at 4.0884156 4.022419 4.063571 4.3881903 4.241918 4.18427 4.0682664 4.0701013 3.891094 3.931114 4.1936607 4.1648407
1369244_at 6.9301586 6.84388 6.7874746 6.84912 6.815634 6.507454 6.7681 6.609218 6.4965396 6.614125 6.733308 6.770333
1369245_at 4.3100634 4.3623276 4.203267 4.1229177 4.066163 4.322477 4.3743744 4.2600946 4.363103 4.0701222 4.3020916 4.1296816
1369246_a_at 3.918969 3.8055398 3.9623163 3.7790205 3.6550496 4.2441387 3.5942538 4.1861305 3.7933161 4.043615 3.7539434 3.734415
1369247_at 5.9603186 5.906897 5.9971514 5.9762897 6.4672055 5.801048 6.0335107 5.926153 5.9153647 6.0090127 5.7843013 5.775723
1369248_a_at 8.775386 8.312835 8.715161 8.522238 8.170602 7.9750905 8.534345 8.023779 7.5678544 7.8289776 7.6110735 7.4453454
1369249_at 8.355515 8.09039 7.9276385 8.181389 8.377497 8.354925 8.409027 8.067356 7.977258 8.078609 7.6419897 8.0036
1369250_at 4.952468 5.1675467 5.3273187 5.2109237 5.1155477 5.305175 4.835458 5.258816 5.156029 4.990955 5.1515913 4.9809012
1369251_a_at 5.919545 5.611087 5.96504 5.6719923 5.569294 5.8066163 5.68081 5.880412 5.611739 5.7662888 5.7607946 5.313572
1369252_a_at 5.352631 5.3679223 5.50828 5.285914 5.4051576 5.3545165 5.2991056 5.454574 5.639378 5.6595726 5.475786 5.0938764
1369253_at 3.9520283 3.8272223 3.9808495 3.726037 3.7235513 4.296511 3.7127326 3.6490405 4.002512 4.1895123 3.8710322 3.875168
1369254_a_at 3.875082 3.8207624 4.103565 3.8516521 3.8537538 3.7171662 3.7395897 3.935933 3.9121723 3.898521 3.872154 3.7191443
1369255_at 6.384697 6.692938 6.6631227 6.349335 6.825263 6.214172 6.7353635 6.577491 6.4443445 6.55661 6.559255 6.3094716
1369256_at 5.5766273 5.476187 5.6350203 5.8083763 5.713955 5.793199 5.7011905 5.6951528 5.572371 5.4467373 5.7235923 5.7592926
1369257_at 4.9102545 4.9814568 5.109686 5.0071974 4.979179 4.944457 4.74792 4.971636 5.2545443 4.833905 4.919485 4.7858915
1369258_at 3.1918652 3.0506701 3.2169874 3.1957169 3.1691897 3.2606132 3.1563556 3.0417075 3.1959274 3.1869671 3.2734075 3.0485122
1369259_at 6.4051547 6.6287165 6.203065 7.2523036 6.0918655 7.1787844 6.3626328 6.4968457 5.753865 6.1605897 5.8297696 5.556571
1369260_a_at 4.357445 4.076811 4.2329645 4.2065706 4.350154 4.423537 4.1227493 4.3244905 4.1269984 4.294894 4.453922 4.3637223
1369261_at 5.0316076 4.8088465 5.318146 5.0790462 4.9357824 5.019774 4.7778473 5.061799 5.304355 4.8625655 4.9480453 5.080621
1369262_at 6.466959 6.7721214 6.4107633 6.7006207 6.804791 6.341049 6.445043 6.866361 6.6502233 6.735923 6.8085566 6.6240296
1369263_at 3.4035153 3.2983828 3.5747771 3.6977553 3.5359602 3.4611962 3.288221 3.4660819 3.5145707 3.4425673 3.6313238 3.495083
1369264_at 5.3052926 5.182737 5.2831407 4.892192 5.2034445 5.291666 5.152539 5.325668 4.9547524 5.207499 5.1355743 4.838906
1369265_at 6.7143216 6.477621 6.6218886 6.6525083 6.7477584 6.6741967 7.099871 6.7207513 6.8336563 6.71492 6.69228 6.682689
1369266_at 5.6485314 6.071223 5.9531927 5.9101987 5.6637836 5.9631343 6.1380024 6.1010203 6.02171 5.593808 5.745324 5.9167595
1369267_at 3.9639559 4.076906 4.2324095 4.1776276 4.2005773 3.9271417 4.264901 4.118661 4.4148774 4.093815 4.3054957 4.0674686
1369268_at 4.4844527 4.2131076 4.328542 4.2333 4.4416094 4.235835 4.2973638 4.097966 4.6444917 4.150178 4.6963234 4.3872404
1369269_at 8.993226 9.199344 9.0728035 8.865258 9.338642 9.252127 9.265329 9.240192 9.333666 8.949921 9.083319 8.915415
1369270_at 9.219204 9.29275 9.268162 9.276453 9.17683 9.261021 9.316847 9.120082 8.920892 9.134426 8.818381 8.933027
1369271_at 4.4824724 4.2601156 4.3913527 4.217332 4.3427486 4.316453 4.0635505 4.52569 4.5775867 4.3426332 4.3384986 4.127986
1369272_at 5.1324515 5.2412267 4.947438 5.749002 5.4755692 5.463639 5.3171563 5.5792336 5.8102493 5.845106 5.706135 5.8975525
1369273_a_at 4.2895317 4.1915812 4.368459 4.675579 4.5863576 4.131283 4.2346544 3.9741492 4.224699 4.347087 4.248344 4.1935315
1369274_a_at 4.5483947 4.4819045 4.464996 4.1829557 4.4539247 4.444179 4.457713 4.4198194 4.431369 4.5977635 4.3390136 4.3354754
1369275_s_at 12.775426 12.807883 12.837284 12.686555 12.736427 12.55831 12.853551 12.8788185 12.624962 12.974346 12.988817 12.66595
1369276_at 4.920736 4.7806973 5.001664 5.0291376 5.0597954 4.979311 5.2130704 4.718821 5.016748 4.7148767 4.836898 4.7656765
1369277_at 5.9929585 5.859334 5.8189836 5.5393276 5.6219206 6.10354 5.8330503 5.9287963 5.886081 5.9628034 6.100788 5.579426
1369278_at 8.127485 7.874356 8.27882 8.226667 8.2400255 8.072764 8.490078 8.409037 8.530893 7.787097 7.9598036 7.5367556
1369279_at 5.828132 5.887275 5.9461083 6.135858 5.6584363 5.9348536 5.8191037 5.8441005 5.9246173 5.967488 6.1470494 5.980011
1369280_at 4.268442 4.250292 4.5300274 4.413694 4.038331 4.2324386 4.431838 4.439829 4.701428 4.4382033 4.51363 4.298409
1369281_at 3.644822 3.655578 3.5414083 3.6283906 3.5469403 3.456925 3.6286428 3.6075728 3.5952678 3.575232 3.5275135 3.3925886
1369282_at 3.5002751 3.581083 3.4970815 3.3287296 3.3127627 3.512337 3.2779639 3.626225 3.7434754 3.3533947 3.4943562 3.4820733
1369283_at 4.03459 3.8127294 3.7065005 3.7087705 4.0514784 4.0831523 3.800364 3.876341 3.7952921 3.9937186 3.9404383 3.812389
1369284_at 5.5797954 5.5162973 5.742688 5.4356976 5.5651655 5.5245056 5.3969507 5.522975 5.6079645 5.4430265 5.7067747 5.3923025
1369285_at 5.866915 6.2563553 6.08762 6.1517167 5.763835 6.1371927 5.783325 5.8300786 5.7841473 6.0963297 6.0850124 5.6604066
1369286_at 12.561689 12.641121 12.601091 12.48786 12.562253 12.592226 12.6180105 12.61421 12.612081 12.512191 12.494406 12.392083
1369287_at 4.648493 4.906071 4.868654 4.9450564 4.7735925 4.531699 4.725262 4.7475095 5.0936875 4.900717 5.090791 4.834739
1369288_at 4.7171993 4.4684353 4.6615844 4.2465963 4.6820154 4.4950523 4.3476562 4.7254343 4.5417566 4.6717763 4.5748134 4.3723946
1369289_at 10.205566 10.012521 10.14449 10.378286 10.127867 10.157916 10.134723 10.06941 9.861991 9.923512 9.537939 9.580123
1369290_at 4.915696 4.9827633 4.484083 4.609474 4.9764977 5.0105286 4.6701937 4.5837812 4.660529 4.702529 4.5629787 5.1422663
1369291_at 10.638997 10.361499 10.54727 10.306223 10.312346 10.206174 10.251671 10.575518 10.1104765 10.443232 10.342489 10.277512
1369292_at 4.361534 4.503557 4.020146 4.4730387 4.3596926 4.306664 4.4961233 4.5980854 4.4395304 4.482332 4.491231 4.088431
1369293_at 6.1486397 5.986787 6.192037 5.4589396 5.9490256 6.0138826 5.6415854 5.917945 6.116534 6.192511 6.022253 5.8219423
1369294_at 4.816997 4.749886 4.8431697 4.928115 4.7901096 4.8336415 4.667435 4.8104525 4.8253136 4.689989 4.8100977 4.723276
1369295_at 4.7703357 4.7895017 5.1476483 4.7173247 4.871249 4.876064 4.786878 4.727401 4.967677 5.1354895 4.9712653 4.633693
1369296_at 12.724308 12.737894 12.707824 12.580524 12.597895 12.6401005 12.671973 12.761542 12.598532 12.158464 12.690696 11.284243
1369297_at 3.9239368 3.885175 4.1938 3.879203 3.8631685 4.04994 4.039749 4.039108 3.7131505 3.625324 4.1473064 4.0370054
1369298_at 4.1886444 4.3697343 4.328418 4.255432 4.1091766 3.9221177 3.9685986 4.173544 4.2505503 4.4599366 4.1188927 4.1955514
1369299_at 4.9442544 4.6983824 4.6174083 4.801536 4.8909407 4.9583564 4.4618077 4.884475 4.9947557 4.8778906 4.852257 4.9038324
1369300_at 4.3638673 4.144574 4.2127533 3.9872885 4.3050117 4.2029715 4.1395226 4.746369 4.2443566 3.9447973 4.354515 4.737403
1369301_at 4.834419 4.9004054 4.8391533 4.643332 4.7050524 4.778824 4.749892 4.864003 4.6926465 4.77156 4.9743204 4.600424
1369302_at 4.4976645 4.3932395 4.9273376 4.451915 4.723492 4.7135644 4.3945284 4.4374933 4.5369945 4.4960575 4.6510344 4.694995
1369303_at 3.5874913 3.6761322 3.851784 3.5383065 3.682089 3.7227166 3.7718878 3.6428337 3.6374476 3.6310074 3.8207514 3.8341782
1369304_at 6.0963893 6.0066147 5.7747517 6.47383 6.3562636 5.826811 6.507165 5.870711 6.244213 6.0711684 6.7560434 6.544766
1369305_at 4.768483 4.8283777 4.6981883 4.4764204 4.721503 4.5720425 4.5226703 4.8428383 4.7766914 4.3755136 4.7479844 4.79943
1369306_at 4.4147167 4.6377287 4.146283 4.580084 4.4747815 4.5372653 4.4788365 4.704924 4.7036867 4.6008086 4.663211 5.526934
1369307_at 5.249712 5.0296645 5.245282 5.1139884 5.2319613 5.4005966 5.1076975 5.137941 5.2517924 5.231301 5.475016 4.9099517
1369308_at 5.199956 5.3634872 5.3101015 5.531199 5.457278 4.9724097 5.236973 5.1917386 5.1855702 5.497959 5.155769 5.1770687
1369309_a_at 4.628663 4.78846 4.8541512 4.6546354 4.3502645 4.963763 4.7645893 4.677205 4.5413294 4.7640095 4.5677 4.6168113
1369310_at 4.853114 5.160342 5.238474 5.261521 5.433323 5.0772166 5.001932 5.399186 5.075119 5.4935865 5.3663654 5.2699895
1369311_at 4.01595 3.6711378 3.6064496 3.6351388 3.698493 3.8737273 3.6561363 3.7924502 3.809541 3.8024414 3.981095 3.6071954
1369312_a_at 8.740867 8.749617 8.607869 8.611229 8.611448 8.738256 8.808402 8.643419 8.361343 8.785662 8.697973 8.816315
1369313_at 4.6312766 4.8445663 4.5553093 4.6237087 4.784903 4.4197555 4.8344817 4.4890146 4.6603255 4.734651 4.7336216 4.6100497
1369314_at 4.3881707 4.36566 4.4828005 4.3629827 4.452708 4.2514496 4.2143164 4.3687935 4.391756 4.3308477 4.2251124 4.507272
1369315_at 4.54068 4.624487 4.6215124 4.159279 3.9529245 4.370405 4.426322 4.418166 4.2163734 4.352394 4.4499903 4.183566
1369316_s_at 6.271039 6.0165935 5.800896 6.116601 6.1390986 6.086477 6.1138644 6.0060873 5.911486 6.282718 5.8901973 6.0731306
1369317_at 3.8731928 3.9493897 4.041356 4.063966 4.063954 4.061544 3.9507167 4.011075 4.0503955 4.153837 4.011315 4.1474857
1369318_at 6.1807485 6.1710815 5.842424 5.936805 6.089306 5.9239354 5.9787793 5.947504 5.685403 6.1900644 6.4368887 6.179865
1369319_at 8.772504 8.838488 8.635225 8.580148 8.764895 8.547743 8.784516 8.671282 8.567132 8.805861 8.973059 8.827651
1369320_at 4.2364674 4.282548 4.432234 4.352094 4.397703 4.316596 4.4135447 4.34056 4.5473967 4.212307 4.2365093 4.2481394
1369321_s_at 3.240293 3.3785222 3.2652402 3.4723506 3.442645 3.1984165 3.3728712 3.4259512 3.2726524 3.4121957 3.4357305 3.4230504
1369322_at 5.6227403 5.5617003 5.9690857 5.9285054 5.585214 5.867836 5.6637473 5.932687 5.5900116 5.551262 5.5505595 5.2183485
1369323_at 6.807894 6.901278 6.7173886 6.8210444 6.9943547 7.0816994 7.108239 6.75239 7.10426 6.669566 6.9171386 6.7535515
1369324_at 3.7305877 3.6490047 3.7565303 3.448246 3.3474305 3.5968244 3.4495575 3.5854025 3.7809536 3.8120894 3.7802413 3.4490712
1369325_at 6.923603 6.6964545 6.540988 6.4128785 6.583526 6.7151446 6.8008246 6.95283 7.102941 6.293905 6.6107187 5.647819
1369326_at 3.6214445 3.9816208 3.858397 3.7108986 3.8611383 4.111519 4.0088253 3.660128 3.924236 3.8024414 3.7191133 3.776044
1369327_at 4.483606 4.427651 4.6159234 4.330303 4.2361503 4.6560946 4.3813105 4.398597 4.478564 4.5066977 4.232473 4.375247
1369328_at 6.6495085 7.272381 6.344052 7.0444593 6.6227965 6.9223957 6.7520146 6.370124 6.0270276 7.22385 7.292506 7.170441
1369329_at 5.3651347 5.5753274 5.83451 5.517724 5.663392 5.8280997 5.2935805 5.808527 5.665746 5.6498 5.6557083 5.585455
1369330_at 5.1442485 5.2046022 5.297932 5.1948724 5.266341 5.219378 5.2055507 5.242718 5.1142015 5.116644 5.107889 5.1339884
1369331_a_at 5.0695233 5.087027 5.1367745 4.9475737 5.1816187 5.1317606 4.8179293 4.875988 5.1214323 5.0030293 5.3289504 5.1504087
1369332_a_at 3.7064748 3.8890831 3.7580466 3.7977154 3.9633389 3.871985 3.814743 3.9208205 3.7927768 3.5992382 3.9364011 3.9854698
1369333_a_at 3.2901857 3.3310738 3.3147414 3.2083793 3.349724 3.28458 3.3307714 3.4795392 3.2014334 3.5391195 3.2918189 3.4376922
1369334_at 3.9783597 3.910787 3.7606006 3.777134 3.7965052 4.2510376 3.7258224 4.064207 4.2504435 3.8281531 4.103573 4.027164
1369335_at 3.5416934 3.9714103 3.7656898 3.6134312 3.8340783 3.8043177 3.6440687 3.58641 3.6163414 3.91916 4.1313987 3.6832583
1369336_at 5.3613796 5.679925 5.5456147 5.607915 5.4970465 5.743108 5.4813776 5.448448 5.519124 5.9781704 5.5545325 5.323719
1369337_at 4.6015296 4.595818 4.580122 4.2945023 4.3455215 4.8868585 4.5733957 4.6752987 4.5805874 4.8399506 4.6439114 4.493232
1369338_at 5.9433756 6.059256 6.1715226 5.6438637 5.897687 6.1187673 6.0154443 6.1762257 5.966313 5.835025 5.987663 5.780913
1369339_at 5.9007497 5.6242537 5.827482 6.090764 5.694314 5.9333754 5.7816544 5.7767735 5.887493 5.8860183 5.6043777 5.791448
1369340_at 4.411522 4.6696615 4.61742 4.4607105 4.51322 4.8736978 4.257876 4.700085 4.8174624 4.7673416 4.603518 4.473587
1369341_a_at 4.110648 4.2769957 4.303566 4.256955 4.281144 4.028993 4.1632557 4.0388556 4.175272 4.156801 4.4070816 4.286475
1369342_at 5.2832527 5.3695 5.5638833 5.2120075 5.5887513 5.2891626 5.466595 5.2432065 5.484864 5.3671045 5.29101 4.9108586
1369343_at 3.3053958 3.5566359 3.6145875 3.3445046 3.466559 3.3738425 3.2350235 3.4336226 3.4542646 3.4741745 3.5348196 3.2435327
1369344_at 5.6124716 5.503459 5.791083 5.496382 5.621627 5.7586713 5.8719206 5.448571 5.6097326 5.7806067 5.500388 5.874171
1369345_at 3.7477896 4.1143737 4.056879 4.1143193 4.1228895 4.1102734 3.7677865 3.9705904 3.9634242 4.2130527 3.8111455 4.008546
1369346_at 3.8215468 3.7377994 3.8159783 3.4910672 3.5754673 3.5698526 3.447069 3.9441662 3.9144692 3.656922 3.6103873 3.6776307
1369347_s_at 5.7522836 5.7540092 5.775383 5.679392 5.894094 5.8912883 5.6286497 5.8846498 5.772572 5.8833966 5.693114 5.8758235
1369348_at 4.3992085 4.482623 4.612858 4.0600357 4.342826 4.3646913 4.327077 4.470966 4.4642043 4.445002 4.5585823 4.144413
1369349_a_at 3.7249722 3.6276507 3.6314354 3.4847953 3.5059485 3.4187639 3.4454117 3.4926467 3.5415077 3.6223583 3.7058973 3.5172927
1369350_at 5.685427 5.7087035 5.860615 5.7157803 5.679068 5.6063685 5.7231407 5.8321004 5.8358173 5.665545 5.7369566 5.8054595
1369351_at 4.2611675 4.4574304 4.689113 4.3325577 4.502529 4.661685 4.49612 4.593519 4.694251 4.423774 4.5969133 4.4243956
1369352_at 6.2230396 5.7310653 6.012138 6.2138734 6.143294 6.0874596 6.6237864 6.284954 6.459753 6.203472 6.123625 6.0774074
1369353_at 4.724423 4.5790014 4.8884535 4.3383474 4.6336093 4.575669 4.2138987 4.8806486 4.767571 4.8272595 4.647193 4.5688686
1369354_at 6.6872053 6.636173 6.885731 6.634807 6.5161476 6.695498 6.5954967 6.6886 6.6191926 6.7869115 6.623969 6.6019597
1369355_at 4.6641746 4.9199853 5.0615745 4.9482565 4.9605846 5.2295175 4.849244 5.0226684 5.274482 4.7376795 4.950265 4.8488855
1369356_at 4.1559644 4.0367517 4.132343 4.3394985 3.960951 4.2579327 4.2330437 3.6737933 3.8473966 4.187804 4.1935687 4.3625655
1369357_at 5.4382463 5.0062404 5.482794 5.400613 5.2361116 5.234999 5.6239924 5.221447 5.0599265 5.092843 5.1208744 5.11676
1369358_a_at 6.315398 6.424813 6.565643 6.3552384 6.568782 6.3923287 6.2928114 6.598655 6.6287546 6.451204 6.4235168 6.3625216
1369359_at 4.07845 4.4105268 4.3179603 4.073494 3.9575992 4.5028872 3.9352753 4.342768 4.3063383 4.0766125 4.4837613 4.09627
1369360_at 6.0890827 6.3224034 6.3792257 6.0535135 6.0049744 5.8710666 5.8780074 6.0156145 6.0247784 6.125764 6.17508 6.1243553
1369361_at 3.6976216 3.5727198 4.023621 3.497604 3.452614 3.8580859 3.5969307 3.812124 3.6849687 3.8193707 3.5096693 3.5613964
1369362_at 5.429183 5.0141616 5.4618645 5.2732434 5.4021926 5.347044 5.2207384 5.563855 5.3403244 5.2455707 5.3558493 5.6497617
1369363_at 3.6894782 3.5018291 3.5941062 3.8245554 3.7837486 3.5371368 3.7578309 3.7090669 3.870371 3.702951 3.6986234 3.5110135
1369364_at 3.5740197 3.716703 3.5624547 3.5571828 3.5401077 3.623502 3.6637387 3.6660805 3.5003278 3.598535 3.5598977 3.5318835
1369365_at 4.724628 4.416951 4.3614464 4.4269943 4.670658 4.5228286 4.6027064 4.643182 4.647253 4.484612 4.3710904 4.4910116
1369366_at 5.1140833 4.625507 5.013878 4.9608564 4.692135 4.865385 4.655454 4.6966844 4.896646 4.6241217 4.9343233 4.99274
1369367_at 4.689234 4.687406 4.5758085 4.7366223 4.5030484 4.5725436 4.416148 4.548993 4.8095527 4.404958 4.73222 4.4680195
1369368_at 4.3694754 4.2945976 4.4006968 4.4184914 4.450897 4.4943886 4.2692785 4.511507 4.5339546 4.582695 4.3899765 4.2872286
1369369_at 5.44571 5.200403 5.8864594 5.3423905 5.0861287 5.278913 5.049101 5.2882957 5.4864707 5.4575396 5.695629 5.1425676
1369370_s_at 5.0332894 4.7881026 5.156808 5.0561757 5.2107186 5.13773 5.011334 5.2149897 4.9536457 5.300755 5.110282 4.856945
1369371_a_at 4.464245 4.509159 4.495926 4.4717684 4.473838 4.548231 4.411692 4.6924605 4.4227567 4.4629498 4.3572836 4.354081
1369372_at 5.0363455 5.0161014 5.2009597 4.925331 4.973997 4.99881 4.643738 5.24087 5.077566 5.205327 5.2312026 4.985449
1369373_at 5.881125 5.890197 5.9554453 5.5544615 5.752051 5.4735804 5.8195095 6.294848 5.752766 5.5748935 5.4655566 6.0155764
1369374_at 3.9519958 4.0843363 4.1578736 3.8352919 3.8554966 4.056766 4.0389385 4.0326643 3.989426 4.06844 3.571125 3.8296065
1369375_a_at 3.80675 3.700705 3.8334348 3.8092282 4.088625 3.9257138 3.9258552 3.9000437 3.8729262 3.755098 4.040676 3.9266326
1369376_a_at 4.546835 4.646178 4.5468993 4.247666 4.3861585 4.745767 4.51332 4.7926574 4.6939106 4.506681 4.4996896 4.5154204
1369377_at 3.6015325 3.535023 3.5828743 3.5675435 3.671893 3.5104654 3.3155427 3.425571 3.8365018 3.488786 3.7654784 3.3972414
1369378_at 4.632674 4.808881 4.607706 4.7953544 4.8702536 4.860262 4.7262316 5.026715 4.6357822 4.9249887 4.568766 4.681799
1369379_at 4.8831105 4.940069 4.9205556 4.8171306 4.975186 4.8529744 5.0232124 4.7929397 4.903565 5.543475 5.0751176 4.578972
1369380_at 4.868203 4.617134 5.0074058 4.35995 4.4681354 4.7248063 4.48088 4.594819 4.5197053 4.3890996 4.429175 4.2743573
1369381_a_at 3.5897896 3.6837876 3.723636 3.6700695 3.734666 3.9501793 3.6622117 3.5549443 3.7825313 3.765804 3.7668288 3.6502721
1369382_at 6.1444325 6.1874313 6.0164747 5.773276 5.8937483 6.1613603 6.0934486 5.9624643 6.115053 6.6586785 6.4254107 6.207482
1369383_a_at 4.817973 4.8060503 4.775655 4.582322 4.945554 4.838994 4.5477395 5.004575 4.7230377 4.656311 4.784278 4.6404333
1369384_at 3.940313 3.8807163 4.354015 3.816398 3.7015727 4.0352793 3.9052892 4.2072096 4.089977 3.976112 4.232321 3.833155
1369385_at 4.664981 4.655795 4.7906013 4.7915225 4.7622766 4.9696712 4.8516946 4.7231717 4.868835 4.702869 4.903813 4.3745604
1369386_at 4.395015 4.1726284 4.330927 4.286581 4.0697284 4.441636 4.03483 4.47835 4.468514 4.2009 4.4231424 4.1380625
1369387_at 5.582728 5.771681 6.0762157 5.778216 5.9870663 5.9809346 5.740184 5.9540634 6.2825813 6.3095174 6.1059566 6.7694993
1369388_at 4.0481434 4.036132 4.016469 3.7733915 3.8738112 4.1406946 3.9428709 3.9299161 4.2937593 4.1073174 3.9491632 4.2313647
1369389_at 4.4942513 4.323166 4.6395197 4.3155785 4.5240335 4.149201 4.53984 4.508761 4.774275 4.7725873 4.6082907 4.608013
1369390_a_at 4.792784 4.4556055 4.617026 4.636645 4.81194 4.5384865 4.5799937 4.6016417 4.3286686 4.358485 4.3174887 4.092321
1369391_at 4.1814723 4.0570107 4.478173 4.2265215 4.211979 4.2450914 4.189623 4.1687374 4.1298313 4.420044 4.3478746 3.966495
1369392_at 5.248539 5.142153 5.302941 5.2692976 5.151863 5.453471 5.0483246 5.0743732 5.343673 4.9644995 5.0906343 5.0006375
1369393_at 3.8920178 4.0645337 3.758061 4.5485716 4.0109024 3.9856927 4.49669 4.35221 4.3832307 4.07015 4.138629 4.5012445
1369394_at 4.8604136 4.826892 4.9222436 4.6281176 4.6327376 4.5545163 4.746898 4.764932 4.6240263 4.669083 4.3626738 4.9572215
1369395_at 3.5740197 3.7145283 3.5947564 3.6815786 3.6572978 4.1623664 3.5708487 3.5432224 3.5565605 3.7577145 3.8311505 3.5346713
1369396_at 5.5189085 5.6319194 5.711503 5.7206144 5.5127964 5.6478267 5.422489 5.763837 5.59886 5.6483736 5.6215277 5.4812155
1369397_at 5.1400943 5.176077 4.993199 4.9601846 5.2632914 5.161059 5.1867037 4.829067 5.2555327 4.83469 5.24322 5.0868196
1369398_at 5.523122 5.73316 6.022842 5.799785 5.6631236 5.6934996 5.6490774 5.514833 5.761121 5.6690607 5.6944623 5.6049204
1369399_at 3.4832194 3.5511556 3.681609 3.7118812 3.4552748 3.4612565 3.457077 3.7561712 3.9505453 3.6242797 3.9016109 3.5440516
1369400_a_at 5.064109 5.476095 5.3952675 5.373144 5.4458365 5.633861 5.2151046 5.309762 5.4837174 5.3892374 5.4679484 5.283225
1369401_at 3.428807 3.4648683 3.2318573 3.597944 3.4336295 3.3204715 3.5271058 3.5810926 3.6122808 3.4150193 3.53109 3.5206382
1369402_at 7.0749083 6.7587323 6.61633 7.043676 6.761248 6.5364385 6.9461284 6.9278817 6.873156 6.6450353 6.7382326 6.6790524
1369403_at 4.933618 4.7580876 4.968667 4.7480803 4.84356 4.9887414 4.80571 4.6557903 4.483471 4.4960575 4.719033 4.80947
1369404_a_at 4.611806 4.66342 4.5794206 4.7421737 4.826002 4.6904087 4.505574 4.7888684 4.583626 4.641575 4.867569 4.803075
1369405_a_at 4.264064 4.286356 4.2028723 4.13538 3.9442794 4.2025723 4.2377625 4.3001127 4.3538494 4.196541 4.3990016 3.9501946
1369406_at 4.6949897 4.266432 4.09624 4.1863775 3.9523215 4.181913 4.095799 4.1322503 4.2658453 4.33549 4.3926234 4.311887
1369407_at 6.1444287 6.405598 6.1192117 5.758055 6.124481 6.128367 5.6604347 5.4102774 6.337681 6.2768393 6.527929 6.4962387
1369408_at 4.4350824 4.3984714 4.526365 4.4478073 4.34966 4.5884247 4.348262 4.5328474 4.642823 4.266735 4.2266283 4.3164144
1369409_at 8.064914 8.147207 8.145477 8.098419 8.277727 7.86246 8.136734 8.091859 8.136854 8.409854 8.256308 8.228135
1369410_at 7.4257183 7.433165 7.881731 7.6398506 7.832819 7.586709 7.533887 7.46169 7.0798063 7.3317814 7.997333 7.7624254
1369411_at 3.892582 3.7871714 4.1295166 3.8645396 4.110733 3.7352781 3.6987936 3.8557234 3.9042413 3.8607075 3.8819435 3.9275768
1369412_a_at 6.67566 7.0239296 6.783277 6.646923 6.664085 6.765146 6.611751 6.316335 6.730888 6.801084 6.68837 6.5315957
1369413_at 4.855851 4.770229 4.9169593 4.7546573 4.8326974 4.6594152 4.582644 4.6113067 4.6976013 4.720634 4.7849364 4.43202
1369414_at 8.76614 8.786715 8.513144 8.570255 8.442286 8.587603 8.872883 8.810446 8.713022 8.62594 8.734903 8.827322
1369415_at 8.335016 7.6097636 6.893499 6.3944483 7.9804325 5.610652 5.8075843 6.9021964 7.0214186 6.3782153 6.384843 7.8906016
1369416_at 6.4450016 6.4980783 6.647158 6.409616 6.349177 6.599158 6.3558273 6.540168 6.5591416 6.2992806 6.4774094 6.3102484
1369417_a_at 4.6418915 4.3322573 4.324937 4.37218 4.1449904 4.458818 4.083955 4.5307484 4.3373013 4.412233 4.4068203 4.263587
1369418_at 4.55029 4.7063046 4.7002244 4.7486143 4.5676985 4.626693 4.4929333 4.981297 4.3597956 4.5565643 4.6082907 4.5512705
1369419_at 5.2040935 5.195532 5.307076 5.284099 5.223306 5.495921 5.285306 5.3006024 5.4174876 5.4702554 5.165617 4.94194
1369420_at 4.3247786 4.4060574 4.5288663 4.4597754 4.1827593 4.022685 4.4194956 4.108933 4.46135 4.2014713 4.2971916 4.545506
1369421_at 5.953195 5.7515125 5.9764338 6.1296964 6.205361 6.367053 6.394917 5.886682 5.9514246 6.29372 5.8974276 6.2641015
1369422_at 5.576666 5.4385295 5.4463596 5.245186 5.2414618 5.2768645 5.253637 5.2332807 5.1079617 5.352752 5.387797 5.2669864
1369423_at 4.60509 4.4935145 4.5941396 4.335227 4.2798877 4.367742 4.050582 4.439605 4.5775867 4.2914386 4.5814652 4.607005
1369424_at 12.859731 13.018776 12.906953 12.750799 12.839439 12.765254 12.997313 12.871418 12.708552 12.884766 12.970741 12.492337
1369425_at 4.219453 4.3220425 4.314629 4.2246532 4.296418 4.3574524 4.0887203 4.1889315 4.696295 4.3612223 4.221951 4.1806087
1369426_at 5.186567 5.2741423 5.0181727 4.870043 5.1419373 4.9894238 5.2629547 5.13157 5.1412444 5.2323437 5.109641 4.867926
1369427_at 9.527483 8.977361 9.470082 9.9258795 9.25843 9.519953 9.473329 9.17292 9.589729 9.512899 9.473404 9.224769
1369428_a_at 4.8024487 4.470626 4.886239 4.384338 4.7189994 4.367742 4.537118 4.424936 4.347596 4.623657 4.5865564 4.3354754
1369429_at 3.591411 3.6615953 3.7149494 3.6559663 3.6253333 3.647571 3.6714964 3.4910374 3.6363618 3.71725 3.6957943 3.6326222
1369430_at 8.712326 6.191063 8.592449 8.373894 9.3567705 9.076158 9.247603 9.076074 8.245506 9.335759 8.651293 8.635829
1369431_at 4.543183 4.3219614 4.88273 4.759342 4.6726637 4.5278797 4.36674 4.7672114 4.433607 4.4328694 4.71055 4.6028624
1369432_at 5.1892915 5.2043576 5.3225274 4.967247 5.1428523 5.2785263 5.1375685 4.950447 5.244123 5.1723022 5.290119 4.9886374
1369433_at 5.404203 5.122068 5.013686 5.112969 4.8875732 5.1327353 4.6888304 5.0694313 4.8733573 5.0626554 4.7929907 4.903834
1369434_at 3.6636004 4.0132036 4.0409307 4.0163307 3.8209794 3.8555048 3.782216 3.8407483 3.9221103 3.8176582 3.8205585 4.028075
1369435_at 12.422818 12.262719 12.347114 12.331319 12.50656 12.107504 12.516443 12.559454 12.435289 12.231521 12.433378 12.303984
1369436_at 4.1305223 4.0200806 4.377881 4.5427446 4.3386755 4.355279 4.0109262 4.127015 4.2827444 4.2240458 4.5374355 4.154067
1369437_at 4.6152916 4.687726 5.069459 4.5515184 4.611669 4.9661727 4.684402 4.8738647 4.9851456 4.8517084 4.76474 4.4221935
1369438_at 5.0775266 4.9288163 5.164229 4.896729 5.0846825 5.1641917 4.7292185 5.085315 5.271586 5.056544 5.0209327 5.1571198
1369439_at 3.8093944 3.4986277 3.4937298 3.5790393 3.6448243 3.9409673 3.550059 3.527747 4.0288773 3.6415927 3.8318071 3.6939023
1369440_at 5.5299187 6.1500874 6.5138125 6.619132 5.8626547 6.3755503 5.63303 5.653455 6.5149417 7.83549 7.743735 7.386778
1369441_at 4.7556815 4.6133337 4.9569554 4.8488116 4.6118665 4.974075 4.3818355 4.7041006 4.593898 4.547089 4.619583 4.6422863
1369442_at 3.598975 3.448615 3.4191723 3.890115 3.5109456 3.3407452 3.5884202 3.605336 3.4313834 3.611794 3.6622958 3.6110477
1369443_at 6.8128343 6.661285 6.806524 6.5163107 6.633613 6.6297064 6.90377 6.617825 6.7035713 6.2758827 6.6471267 6.5912757
1369444_at 4.2076516 4.0376263 3.8006139 4.024409 4.008398 3.9530318 3.9101331 3.7194664 3.8374276 4.1355324 4.0844126 3.8915544
1369445_at 6.0427127 6.070606 6.0711126 6.2102385 6.114732 5.9991317 6.1734395 6.2752876 6.1422305 6.0935564 5.902331 6.1472564
1369446_at 7.215859 7.403225 7.224522 7.33092 7.149433 7.26049 7.4699516 7.3096433 7.351295 7.3066382 7.331067 7.342989
1369447_at 5.775648 5.9190173 6.0195975 6.0137434 5.7321258 6.079109 5.891493 5.948781 5.92592 5.744854 6.0493774 5.8413343
1369448_at 6.201188 6.223284 6.387116 6.176965 5.998644 6.1264725 6.053232 6.245923 6.1772304 6.219278 6.3044157 5.79628
1369449_at 4.9173384 5.0623093 5.2936707 5.0792847 4.9453993 5.141077 4.9404535 5.264611 5.1668434 5.05805 5.2918825 5.054681
1369450_at 11.093817 11.069425 11.1494875 11.412002 11.091222 11.1206665 11.4368925 11.395762 11.353562 9.8330965 10.9853115 7.7833548
1369451_a_at 3.7483034 3.959034 3.5931373 3.7313037 3.6197052 3.5503159 3.588306 3.7882528 3.5390205 3.7095044 3.6514933 3.549772
1369452_a_at 8.214359 8.173733 8.352602 8.299908 8.390554 8.372816 8.5487585 8.289394 8.274431 8.305229 8.028444 8.132767
1369453_at 7.604432 7.532639 7.6108603 7.619315 7.434462 7.474018 7.6724744 7.555252 7.612704 7.6183724 7.487989 7.52325
1369454_at 4.2739725 4.2674904 4.0664625 4.3365593 4.361809 4.401227 4.4830456 4.4302864 4.153381 4.4486585 4.406348 4.4181466
1369455_at 6.9212317 7.6696177 7.7445006 7.7763815 7.06984 7.5674334 7.2272744 6.4513483 7.8247147 8.694084 8.291554 8.623434
1369456_at 3.617529 3.3474548 3.384452 3.41912 3.3815527 3.490855 3.496873 3.4964497 3.4041445 3.6712046 3.6783597 3.5097528
1369457_a_at 4.5406804 4.684882 4.5786095 4.5713315 4.5305114 4.5932155 4.6496916 4.9653077 4.5633497 4.501631 4.5084248 4.542975
1369458_at 5.233928 4.8246098 5.0193114 4.907947 4.897258 4.7201467 4.637486 4.365768 4.7940125 4.8624597 4.8147016 4.7394943
1369459_at 5.960632 6.0418563 6.052929 5.8447704 6.253234 6.169504 6.193263 6.2146425 6.209875 6.275457 6.0480924 6.010947
1369460_at 5.181596 5.330597 5.19293 5.7992673 5.438909 5.6157737 5.8542 5.396611 5.455376 5.40361 5.0752187 4.902648
1369461_at 4.000868 4.257061 4.18961 4.074451 4.2077136 4.1245785 3.938004 4.454782 4.256221 4.1676846 4.2266526 4.088563
1369462_at 4.075946 4.1216493 4.3835497 4.1494412 4.1536913 4.15362 4.0684195 4.041627 4.0789566 3.9991734 4.011315 3.9122689
1369463_at 6.0132976 5.472835 5.3730125 5.4241433 5.666999 5.9008 5.302961 5.988122 5.596046 5.677006 5.5210395 5.613966
1369464_at 4.631276 4.5759554 4.5966215 4.594619 4.534816 4.7311296 4.482975 4.613408 4.528577 4.565797 4.66121 4.5985613
1369465_at 12.72086 12.75517 12.687261 12.603262 12.814888 12.810422 12.805057 12.82457 12.8985815 12.528819 12.750974 9.381519
1369466_at 3.8007934 3.6881082 3.6655986 3.762299 3.829122 3.6207068 3.7022004 3.956074 3.5721233 3.7835367 3.8651047 3.6047072
1369467_a_at 9.063463 8.884566 9.085504 9.238359 9.45256 9.782867 9.182109 9.252889 9.432691 9.547956 9.215652 8.953261
1369468_at 6.1203327 6.623779 6.544985 6.3531923 5.98554 5.877732 6.242006 5.8547406 5.7457376 7.0199766 6.662682 6.6549954
1369469_s_at 3.4756124 3.6952841 3.7978039 3.3490376 3.7032738 3.7930503 3.7201743 3.6166542 3.7650297 3.7615123 3.8918257 3.8298986
1369470_at 4.4102077 4.3349624 4.6108537 4.5854325 4.373272 4.429668 4.5899305 4.5488715 4.385692 4.897898 4.7528996 4.1699677
1369471_at 5.0131073 5.2003145 5.114476 4.9092197 4.8866253 4.8713136 5.1281505 4.662423 4.7583632 5.0847235 4.918157 5.1334014
1369472_a_at 6.806703 6.598542 6.701596 6.605387 6.987915 6.730823 6.93679 6.6485124 6.5769744 6.8157806 6.826427 6.985949
1369473_at 10.090256 10.133925 10.052016 10.027319 10.088981 9.943944 10.214415 9.974719 10.135128 10.0324135 9.907487 10.017044
1369474_a_at 3.8988907 3.9069114 3.6520839 3.7095728 3.788694 3.8352485 3.7520154 4.00525 3.8642008 3.6775312 3.7129772 3.539268
1369475_x_at 3.965864 3.951111 4.177647 4.364919 3.8765264 3.8274753 3.9045532 4.027004 3.959483 3.8429484 4.0382867 3.8064878
1369476_at 4.930214 4.917606 5.2863164 4.9769855 4.777587 5.3477435 4.955001 5.0664635 5.2661505 5.173753 5.207156 4.964319
1369477_at 4.3315964 4.2865515 4.478787 4.393638 4.208813 4.506644 4.247767 4.504578 4.4389963 4.229769 4.4724183 4.5462756
1369478_at 4.4635906 4.576867 4.651099 4.444437 4.213024 4.495633 4.384963 4.443144 4.3945284 4.5073013 4.3031206 4.181281
1369479_at 6.2931013 6.607126 6.716484 6.6733856 6.6439896 6.8156905 6.6555963 6.6389804 6.4484963 6.6447697 6.701427 6.4426036
1369480_at 3.903399 3.752751 4.0657086 3.6766798 3.6306934 3.872641 3.7463484 3.7622252 3.6914473 3.7639146 4.0142097 3.8663542
1369481_at 3.9114575 3.9759197 4.161304 3.7108986 3.8552258 3.8198843 3.6472447 3.9553041 3.870373 3.9837441 3.8261847 3.7390342
1369482_a_at 4.121267 3.7907104 4.032543 4.020955 4.0111723 4.0484743 3.9605176 3.6739638 4.2841043 4.3403454 3.916131 4.0753117
1369483_at 6.001986 6.4325466 6.2718496 6.4711185 6.4347954 6.547916 6.327897 6.3948703 6.492665 6.7384114 6.482446 6.597911
1369484_at 4.452068 4.338413 4.359188 4.561262 4.368942 4.6135044 4.2292385 4.207699 4.5369754 3.993854 4.59124 4.3326263
1369485_at 10.034453 10.05274 10.296195 10.398348 10.26813 10.039269 10.647066 10.575763 10.298129 9.683844 9.917156 9.926161
1369486_at 3.4628081 3.724499 3.738964 3.7157307 3.5169206 3.6504226 3.4936056 3.7634614 3.5774372 3.6461012 3.93168 3.7230375
1369487_a_at 4.0809917 4.1436405 4.2194614 4.363222 4.0823197 4.1584625 4.0362406 4.025957 4.331347 4.0089836 4.0928946 4.069022
1369488_at 4.047492 4.036509 4.2536607 4.1639967 4.282553 4.0701723 3.9830387 4.1202354 4.0284905 4.3236175 4.1983185 4.13811
1369489_at 6.059788 6.4257293 6.4059587 6.310118 6.189148 6.2336974 6.109444 6.451729 6.3001423 6.051271 6.4215045 6.220067
1369490_at 4.237611 3.7812808 4.0157948 3.8969493 3.9677365 4.0253897 3.8267317 4.008558 4.172353 3.9707367 3.7567914 4.1880684
1369491_at 8.51174 8.439699 8.628375 8.222073 8.695053 7.902211 9.01536 8.705722 8.647078 7.1176767 7.846497 7.050134
1369492_at 10.928326 11.073631 10.959576 10.895637 11.177488 10.96923 11.099004 11.18785 10.894099 11.248951 11.064345 11.244505
1369493_at 8.676357 9.122786 8.258069 6.566473 7.339076 6.5334377 6.0295568 7.6455784 6.2593393 10.587986 9.795504 10.143239
1369494_a_at 6.008174 6.0325403 6.175094 6.0061784 5.926795 6.252217 5.992294 5.936723 6.095738 5.6869054 6.023981 5.8317027
1369495_at 5.887722 6.008188 5.838138 5.7218943 5.850103 5.7950997 5.6875505 5.787139 5.780402 5.8763885 5.793291 5.458452
1369496_at 7.417099 7.348005 7.443281 7.522386 7.390197 7.469424 7.659502 7.8342743 7.80913 7.444762 7.552655 7.270221
1369497_at 4.3074937 4.688067 4.684456 4.752599 4.2519464 4.601701 4.5367627 4.3512154 4.4429564 4.90379 4.323092 4.8442774
1369498_at 4.551446 4.4617605 4.70708 4.5130763 4.7050524 4.57647 4.5223036 4.589567 4.549149 4.9029145 4.7296953 4.421878
1369499_at 5.1418986 5.1437783 5.40609 5.015424 4.9808826 5.0486374 5.0551543 4.9450593 5.061762 5.265372 4.7133145 5.6616635
1369500_at 5.4980574 5.3989515 5.4079404 5.7063637 5.344698 5.5635724 5.3875237 5.4663334 5.675305 5.606651 5.3662972 5.2782865
1369501_at 6.1551003 6.124214 5.878716 5.968994 6.4037313 6.296785 5.906117 5.691069 5.9157367 5.8863926 5.949652 6.0002546
1369502_a_at 12.667272 12.29268 12.696164 12.578552 12.660266 12.622012 12.574955 12.671078 12.577014 12.6550045 12.414202 12.400132
1369503_at 3.3223996 3.2783704 3.4398959 3.4078336 3.3187354 3.302591 3.4639199 3.2674334 3.3564231 3.4558191 3.2402215 3.196081
1369504_at 6.144681 5.698855 5.8111296 5.8248296 5.7104244 5.6025324 5.8623614 5.714342 5.999955 5.9325576 5.4054875 5.703283
1369505_at 5.7654424 5.5259886 5.2494526 5.7670035 5.32613 5.1149673 6.5486293 5.779071 6.1131325 5.157573 5.320013 5.80514
1369506_at 4.7538576 4.590363 4.683969 4.504589 4.6101675 4.437068 4.169408 4.4438086 4.6563807 4.3997946 4.5424333 4.3036227
1369507_at 4.3464785 4.526702 4.27666 4.3400726 4.2825527 4.242877 4.3281965 4.2016726 4.355892 4.3675876 4.289652 4.2611694
1369508_at 5.007553 4.943818 5.2674704 4.7448606 5.0184603 5.078662 5.0853925 4.851086 4.745902 5.1785693 5.0934076 5.296681
1369509_a_at 4.672557 4.606718 4.4011583 4.407431 4.659172 4.5708284 4.5825157 4.5781527 4.508106 5.796256 4.9948874 7.0745935
1369510_at 6.607237 6.5219183 6.7146482 6.5281544 6.6261997 6.7020464 6.22777 6.5550776 6.6791534 6.6865377 6.797342 6.693601
1369511_at 6.359721 5.5237536 5.864701 5.735541 6.542896 6.6034203 5.8643885 6.707817 6.2665787 6.400724 5.7925506 5.290037
1369512_at 5.4970684 5.39579 5.7782326 5.596773 5.4696007 5.603897 5.358555 5.540882 5.5231233 5.503214 5.5225964 5.3707056
1369513_at 4.7444067 4.8110304 4.7834883 4.5866585 5.025105 4.9722476 4.8242097 4.893523 4.6362314 5.0122266 4.7688394 4.803694
1369514_at 5.9697423 6.1066666 6.132937 5.993371 5.9878993 6.0324497 5.9593325 6.1701884 6.149662 6.0725803 6.2059836 6.046758
1369515_s_at 4.448113 4.4534388 4.3875885 4.5089364 4.630671 4.555507 4.4996376 4.616765 4.344582 4.6713686 4.5400906 4.5542226
1369516_at 4.059298 4.1161017 4.312001 4.1949954 3.9831123 4.1457787 3.8547585 3.9538195 3.9924238 4.2472763 4.1667395 4.060105
1369517_at 5.2227187 5.0706635 5.4673553 5.301357 5.375044 5.4329042 5.585421 5.220613 5.2244353 5.6008563 5.109825 5.433668
1369518_at 5.1237307 5.1422577 5.2922435 5.3315964 5.4011993 5.5589914 5.2157316 5.0331373 5.254634 5.4981017 5.2102313 4.926458
1369519_at 4.648856 4.199157 4.230942 4.3231454 4.4274673 4.4436426 4.4377327 4.6625056 4.5831175 4.4776397 4.9029536 4.260429
1369520_a_at 5.7196198 5.3630376 5.6257544 5.649338 5.5167084 5.789271 5.554567 5.594535 5.4560857 5.529602 5.7346096 5.693311
1369521_at 3.7523003 3.5916543 3.6741896 3.3773794 3.6754017 3.7821333 3.425333 3.5755541 3.7115102 3.3858266 3.578444 3.443748
1369522_a_at 3.3865385 3.2555563 3.4771569 3.4395177 3.3705232 3.4427783 3.3777637 3.5061584 3.6122797 3.532858 3.4272609 3.7477672
1369523_at 5.89602 5.75648 5.9462295 5.806142 5.636131 5.7139378 5.620707 5.6821423 6.0221186 6.1476445 5.516704 5.2816486
1369524_at 4.559542 4.6255336 4.7035456 4.692494 4.801296 4.779398 4.4449096 4.8683953 4.649418 4.672924 4.556612 4.5670896
1369525_at 5.527357 5.2269993 5.56942 5.141268 5.2241735 5.372142 5.2283173 5.343981 5.3734045 5.243696 5.406021 5.187174
1369526_at 9.221749 9.412375 9.249476 9.65909 8.903866 8.872243 9.393599 9.054105 9.19629 9.289701 9.169365 9.280385
1369527_at 5.2704196 5.3596416 5.779629 5.5671105 5.5078397 5.5515466 5.6370945 5.5519223 5.5059285 5.5383635 5.417049 5.638025
1369528_at 5.6516514 5.6596613 5.731038 5.539798 5.5896206 5.1519 5.6169024 5.4482064 5.7058816 5.374766 5.4043055 5.1973677
1369529_at 4.2143807 4.1369286 4.1769333 4.0216966 4.1879168 4.49103 4.29632 4.379884 4.3776665 4.3284483 4.242899 4.28342
1369530_at 5.0523405 4.6040783 5.2746606 5.1302533 4.988935 4.9493613 5.041252 4.969873 4.9385285 4.9905047 5.08933 4.6668606
1369531_at 6.2630095 7.0682983 7.247872 7.4103107 6.2456107 6.562326 6.4516954 6.6032534 6.684621 7.383751 7.076951 7.477657
1369532_at 5.0037804 4.8300376 4.894166 4.789051 4.949321 4.7116733 4.4396973 4.9179583 4.918438 5.033204 4.8170652 4.6877565
1369533_a_at 6.0126834 5.905959 5.981365 5.6995115 5.8516684 5.896181 5.690955 6.0063763 5.7893887 5.7366104 6.101716 5.874299
1369534_at 5.034694 5.267519 5.2270737 5.0507593 5.211581 5.476185 4.934843 5.49636 5.1210003 5.3317676 5.1268997 4.9370546
1369535_at 4.905461 4.8853607 5.193818 5.0324616 5.183807 5.1345963 5.02925 4.978571 5.089547 5.0845723 5.1915126 5.0426936
1369536_at 5.103026 4.8641934 5.1604004 5.002542 4.7691503 4.8377156 4.6968713 5.054927 4.7821913 4.909353 4.9016786 4.869998
1369537_at 4.994724 5.032077 5.3870945 5.051059 5.0840564 5.113615 5.0627184 5.151455 5.0078354 5.271905 4.9863596 5.0950184
1369538_at 4.6870766 4.589039 4.5855594 4.785828 4.6080575 4.7217197 4.644227 4.5205173 4.7385883 4.7621784 4.6333933 4.636193
1369539_at 5.2292957 5.3466234 5.580393 5.56176 5.5297165 4.943013 5.541665 5.6544075 5.2805862 5.305108 5.221265 5.4252167
1369540_at 4.3269596 4.0460215 4.478173 4.3508825 4.2414556 4.316596 4.1439514 4.1656737 4.60262 4.0070524 4.3561697 4.1182976
1369541_at 3.7487807 3.93822 3.7920275 3.5303898 3.7352254 3.7697668 3.6974313 3.739376 3.9144692 3.7825108 3.807629 3.6945486
1369542_at 5.3410664 5.788818 5.718525 5.2840633 5.356036 5.484357 5.3714333 5.3836775 5.460362 5.300234 5.567109 5.2122684
1369543_s_at 5.89576 5.992173 5.715293 6.150022 6.257415 6.285575 6.1791472 6.2043056 5.9321327 6.2219377 5.562543 6.350227
1369544_a_at 4.292982 4.261732 4.2474375 4.550537 4.254645 4.262454 4.106119 4.009819 4.3477464 4.1714325 4.096586 4.161251
1369545_at 5.236198 5.3454413 5.4674363 5.256272 5.368498 5.365824 5.1436696 5.4067416 5.1749034 5.5692873 5.448625 4.9932055
1369546_at 11.175371 11.03869 11.030197 10.888613 11.277357 11.089547 11.256917 11.123504 11.068512 11.12962 11.177281 11.136105
1369547_at 4.0275393 4.391925 4.6246758 4.1029778 4.202462 4.522828 4.1554117 4.2578077 4.3876276 4.1685653 4.397716 4.255368
1369548_at 5.2833934 5.2327213 5.7081213 5.589148 5.3971853 5.4263015 5.666438 5.346162 5.249153 5.4467373 5.408888 5.6754637
1369549_at 7.020069 6.95569 7.13827 7.072163 7.060672 7.195065 6.7559943 7.1100883 7.332299 7.479659 7.1629744 7.23181
1369550_at 3.9860141 3.8724997 3.7049532 4.1054583 3.9311402 3.645473 3.7022004 3.8057427 3.901082 3.6813123 3.7342737 3.5959074
1369551_at 5.0498857 4.9529114 5.2608767 4.9528427 4.9396935 5.161935 4.9153223 5.2359743 4.974939 5.1021004 5.0621567 5.130271
1369552_at 4.9550076 4.8829446 5.156193 4.5258694 4.6933875 4.6675944 4.5964637 5.185817 5.0960617 5.0808735 4.869649 4.87511
1369553_at 4.7928734 4.9041786 5.2385526 4.8014255 4.647861 5.08473 4.5609603 4.780864 4.8527985 4.9365225 4.9848266 4.757493
1369554_at 9.512128 9.676722 9.531507 9.578831 9.523104 9.438716 9.642313 9.4543 9.536108 9.357383 9.563906 9.474539
1369555_at 4.5199904 4.2381835 4.2822742 4.170067 4.170163 4.2411447 4.1526113 4.326325 4.3832307 4.3493776 4.314781 4.328063
1369556_at 5.111347 5.078871 5.654688 5.3352203 5.301566 5.175164 5.041319 5.4177294 5.268851 5.2470646 5.4181614 5.460354
1369557_at 7.297647 7.0632544 6.9438767 7.0233493 6.911549 7.018883 6.866196 6.697778 6.947327 6.920848 7.0650024 7.522812
1369558_at 9.347017 9.07103 9.251013 8.979533 9.099502 9.091381 9.060802 9.075052 8.878297 8.619816 8.767616 8.886267
1369559_a_at 9.566242 9.516673 9.335888 9.668043 9.765127 9.379412 9.543029 9.5894985 9.911514 9.530125 9.74342 9.774333
1369560_at 10.09568 10.179484 10.125304 9.873983 10.127976 10.1603365 10.273456 9.924462 9.861623 9.953976 10.002614 10.278157
1369561_at 3.7356513 3.5610054 4.0133266 3.559401 3.7456906 3.856497 3.606621 3.812124 3.7721372 3.7802958 3.818394 3.724189
1369562_at 6.167576 6.022108 5.825515 5.982372 6.073061 5.789525 5.7690988 6.387536 6.230724 6.0525746 6.356583 6.4787073
1369563_at 4.2896514 4.497415 4.4634314 4.2144327 4.416624 4.4803023 4.375015 4.529492 4.4655914 4.2980366 4.2546787 4.404542
1369564_at 4.6414175 4.592759 4.475238 4.3316135 4.5361567 4.4004664 4.5347767 4.4709663 4.446568 4.445917 4.3624496 4.3961678
1369565_at 5.3494053 5.2243447 5.174101 5.3777995 5.0291543 5.138895 5.0796137 5.0385165 5.1578064 5.137731 5.2071548 5.004754
1369566_at 4.9050674 5.0003123 5.383418 4.6788206 4.92572 4.862125 4.91254 4.825186 4.934745 4.5749207 5.1307573 5.053999
1369567_at 5.0797486 5.0190005 5.2439237 5.078863 4.8205376 4.63138 4.7410707 4.9425726 4.8636293 5.1008453 4.9509687 5.0355997
1369568_at 5.1426387 4.945964 4.867105 4.87282 4.6875005 4.765845 5.146176 4.556819 4.5450983 4.756625 4.811478 4.759964
1369569_at 4.251281 4.069014 4.445642 4.0128403 4.2289853 4.1623125 4.179805 4.56577 4.0975666 4.5143347 4.2706985 4.079767
1369570_at 3.4155376 3.402301 3.6197138 3.235864 3.5754673 3.4144795 3.334975 3.5501652 3.3921506 3.45165 3.4830127 3.3944237
1369571_at 8.594798 8.2553215 8.2744 8.167158 8.439711 8.29813 8.515271 8.586423 8.43954 8.272953 8.279949 8.385597
1369572_at 4.167826 4.0270743 4.2881126 3.9519184 4.093561 4.2971787 4.120598 4.260871 4.4045677 4.331984 4.3869553 3.9880643
1369573_at 4.437365 4.2857857 4.394678 4.130973 4.2863307 4.207947 4.076784 4.3688264 4.2026763 4.33597 4.3331537 4.2259645
1369574_at 3.9414678 3.9448414 3.8228495 3.8862495 3.8449225 3.9433239 4.0699577 4.008971 3.8797944 3.86404 3.8944905 3.7853801
1369575_at 3.84998 3.6173599 3.604766 3.5874093 3.5584629 3.5470657 3.5426595 3.4895427 3.4604864 3.6072452 3.6552818 3.5491369
1369576_at 3.845079 4.009179 3.689719 3.9383924 3.7277687 3.8145626 3.6161878 3.7048852 3.8724566 3.626773 3.732722 3.6071954
1369577_at 6.7918363 6.6509123 6.328284 5.8676386 6.607122 6.385836 5.3618135 6.940182 6.3538103 6.161101 6.3593087 6.9838824
1369578_at 4.217372 4.354157 4.4657397 4.3216286 4.282553 4.292295 4.238975 4.305044 4.455153 4.342263 4.449047 4.0298233
1369579_at 6.1545167 5.8019323 6.2543387 6.1077514 6.066386 6.0432744 5.9208207 6.244179 6.0744643 5.9746737 6.2093663 6.0102997
1369580_at 4.1536107 4.013961 4.108715 3.9582102 4.006592 3.9887698 3.8098238 4.0576735 4.109912 3.903395 4.2391086 3.9114516
1369581_at 11.346363 11.437082 11.206669 11.304008 11.372118 11.534828 11.413464 11.388925 11.34772 11.526608 11.509659 11.492151
1369582_at 6.3711452 6.2429047 6.166348 6.368442 5.9010143 6.1688857 5.8903365 5.821767 6.089364 6.0617495 6.17674 6.26139
1369583_at 4.9683266 5.1064153 5.059398 5.120299 5.121191 4.99785 4.9825344 5.3259945 5.135983 5.4329653 5.157091 5.0906663
1369584_at 6.4266806 6.283901 6.169198 5.848141 6.162492 6.091479 6.060353 6.102445 6.3169174 6.088607 6.1883183 6.116521
1369585_at 3.5920024 3.6785476 3.9920738 3.623176 3.6345713 3.490855 3.90056 3.7999566 3.6762595 4.0248795 3.6170816 3.5699635
1369586_at 3.4360738 3.6009307 3.40469 3.7592285 3.368966 3.3434033 3.415583 3.429211 3.3671777 3.363818 3.4265523 3.3813164
1369587_at 4.3201933 4.2839255 4.285979 4.5718694 4.4069514 4.5228286 4.3701043 4.416183 4.447217 4.2079043 4.5528393 4.214192
1369588_a_at 7.7829123 7.797536 7.662156 7.7354937 7.9443216 7.925088 7.796382 7.550402 7.604484 7.7673726 7.8713446 8.120386
1369589_x_at 4.00797 3.949583 3.9478326 3.8867211 3.8656733 3.924567 3.8334038 4.0808334 3.9192748 3.906296 4.0840387 3.7930164
1369590_a_at 7.147816 6.708375 6.8943105 6.6044383 6.993193 6.9072194 6.88638 7.0402665 7.0676627 6.863691 7.11745 7.2166467
1369591_at 3.7969613 3.9257307 3.6313899 3.594976 3.8455591 3.7659276 3.644909 3.5560453 3.7638779 3.8007429 3.9808247 3.6924238
1369592_at 7.0894294 6.9160037 6.9491496 7.1405334 6.678591 6.9328365 6.9740195 6.8215833 6.9350133 6.9439673 6.8823647 6.957203
1369593_at 3.3228521 3.4735634 3.5889015 3.6945424 3.6092813 3.6136146 3.4260905 3.639193 3.614033 3.7303047 3.4152837 3.4271843
1369594_at 6.318161 5.773855 5.619858 5.7537975 6.2920876 6.0500116 5.6460686 5.9480343 6.086035 5.268959 5.156736 5.540296
1369595_at 4.1149 3.6470006 3.6260338 3.6534443 3.693434 3.73252 3.6160326 3.9447544 3.9460938 3.8491666 4.027335 3.8249302
1369596_at 4.53578 4.6467743 4.6801844 4.535488 4.5041485 4.776479 4.5798845 4.5408735 4.6989627 4.546778 4.550702 4.454507
1369597_at 7.357105 7.442199 7.3004246 7.539369 7.460784 7.655641 7.550592 7.6929655 7.5678544 7.5387654 7.4523087 7.761044
1369598_at 4.275784 4.3141375 4.638468 4.5121655 4.6092486 4.6179113 4.582607 4.5171223 4.549646 4.6379533 4.4299297 4.1615024
1369599_at 5.2762814 4.978978 4.992899 4.994734 5.2397685 5.1920857 4.696289 5.231548 5.143958 4.957872 5.172384 5.2028656
1369600_at 4.286063 4.343163 4.52531 4.1506524 4.0821147 4.310381 4.2947364 4.2498965 4.3045177 4.4770145 4.411606 4.2313647
1369601_at 4.9907703 5.2377744 5.2540555 5.1559715 5.4644737 4.9047976 5.1587467 5.2124743 5.2748475 5.072183 5.198552 5.2515473
1369602_at 4.7771487 4.5003886 4.5288663 4.4825616 4.3744144 4.6248846 4.0682664 4.744565 4.5347257 4.6033897 4.6918864 4.5302
1369603_at 3.5516465 3.623864 4.0529165 3.7304316 3.672252 3.6719186 3.644021 3.736652 3.9166753 3.59016 3.9338908 3.4200423
1369604_at 4.386656 4.7666845 4.738099 4.609235 4.6150885 4.753256 4.737691 4.7071686 4.642869 4.7589664 4.794821 4.698539
1369605_at 5.2497587 5.4061804 5.3736086 5.3281455 5.2532353 5.1489344 5.1921873 5.1742663 5.329757 5.1233907 5.1360507 5.2481546
1369606_at 3.9199805 3.7785053 3.8214934 3.7172265 3.6677704 4.1365843 3.8711665 3.850297 3.6227608 3.6667378 3.869217 3.7903764
1369607_at 5.918952 5.9807687 5.932707 6.135164 5.8995113 5.911979 5.73291 6.1348467 5.799011 5.909067 5.7734656 6.057389
1369608_at 4.4015265 4.320551 4.7791224 4.4605603 4.2677355 4.5385017 4.226773 4.466487 4.4032493 4.5296154 4.3584275 4.4743543
1369609_at 3.4819536 3.666434 3.970863 3.922103 3.8053331 3.5918314 3.581005 3.9701703 3.7478645 3.6325133 3.6653638 3.8364773
1369610_at 6.4633207 6.0956063 6.2294474 6.4507017 6.54886 6.432009 6.6321273 6.4226413 6.2621856 6.138427 5.993108 6.4627304
1369611_at 5.010354 4.989106 5.2484426 4.829344 4.788443 5.019774 5.3363433 5.194065 4.8971186 5.0437827 4.971781 5.049731
1369612_at 5.1160774 4.9491234 5.156177 4.984041 5.0655217 5.1488075 4.973419 5.0351496 5.0769978 4.9153004 4.8710804 4.771126
1369613_at 4.121267 3.826778 4.0901737 3.7108986 3.8622172 3.8229675 3.7393594 3.9989712 3.8154001 3.9065626 4.0708265 3.8127632
1369614_at 3.957523 3.897264 4.207452 4.1790743 3.98796 4.0910788 4.1700864 3.7931242 3.9340327 3.8836055 4.1779304 4.0871115
1369615_at 5.7517266 5.889423 5.817132 5.6277466 5.795576 5.8465977 5.6661572 5.70068 5.74201 5.652747 5.8232713 5.5157423
1369616_at 4.853995 4.403245 5.219315 4.6128225 4.8156548 4.871348 4.600518 4.5781527 4.777592 4.984059 4.824498 4.4120393
1369617_at 6.8029504 6.3885255 6.712301 6.7645655 6.436047 7.067055 6.5962124 6.4676595 6.701317 6.552625 6.7615614 6.8753448
1369618_at 4.528726 4.4375525 4.8109665 4.660402 4.5265274 4.7708535 4.6503053 4.639496 4.7552533 4.5986686 4.449322 4.4684196
1369619_at 5.1194034 4.910318 5.140736 4.8145447 5.0768776 4.925538 4.905267 5.10103 5.241694 5.0297575 5.2209496 5.001558
1369620_at 4.066779 3.9205902 4.092684 3.7901852 3.979455 3.987404 3.9428709 4.087281 4.0103903 3.8539505 4.0475826 3.9912262
1369621_s_at 9.572074 9.37516 9.2791 9.217053 9.432982 9.260671 9.423393 9.400581 9.268498 9.329457 9.445492 9.535728
1369622_at 4.597667 4.226527 4.452782 4.4529233 4.4824953 4.58505 4.0726795 4.475777 4.5925174 4.3322845 4.481605 4.2182574
1369623_at 4.8169975 4.6286697 4.8730984 4.7743254 4.6261263 4.9191713 4.6206136 4.702718 4.652855 4.849721 5.022526 4.615548
1369624_at 5.925641 5.8013415 6.0501776 5.6318603 6.036801 5.9337564 5.719215 5.8957505 5.918572 5.7291293 5.9704037 5.8129487
1369625_at 6.2961736 6.0070515 5.9892554 6.2356405 6.3442764 6.150921 7.89055 7.2686095 6.145449 5.8445716 6.1909804 6.1093574
1369626_at 8.714207 8.752171 8.735856 8.659824 8.678216 8.616932 8.922763 8.783517 8.809734 8.844283 8.981721 8.824904
1369627_at 3.7830653 3.4230788 3.807299 3.9217358 3.7675855 3.671165 3.812356 3.7519336 3.8598325 3.922938 3.703485 3.7937064
1369628_at 9.773525 9.879434 9.639091 9.736861 9.747127 10.050043 9.384724 9.567141 9.537724 8.60646 8.546053 8.700501
1369629_at 11.772375 11.6677265 11.68108 11.646677 11.705679 11.634551 11.676581 11.647709 11.706119 11.288838 11.550282 11.368474
1369630_at 12.812329 12.811392 12.777811 12.588171 12.774834 12.682928 12.729136 12.771928 12.748925 12.522672 12.567847 12.454923
1369631_at 8.040787 7.933554 7.9578023 8.033297 8.169161 8.06612 7.788257 7.8566847 7.9823437 8.0093775 7.9505963 8.014752
1369632_a_at 6.989212 6.76623 6.5106707 6.5286818 7.186377 6.5748925 7.238676 6.8688135 6.80574 5.9291306 6.1183367 6.696836
1369633_at 11.053191 11.033 11.052689 10.76365 10.620204 10.940907 10.718051 10.591314 10.600654 10.677834 10.876024 10.478131
1369634_at 6.369711 6.5548544 6.7594514 6.4713874 6.640942 6.368721 6.205278 6.3649955 6.5577936 6.2320333 6.6371336 6.8031225
1369635_at 12.020435 11.914374 12.081126 11.938193 11.888857 11.854791 11.962031 12.06945 12.057647 12.063276 12.072909 12.32819
1369636_at 12.524285 12.322507 12.545638 12.338685 12.256638 12.427127 12.32364 12.580601 12.544453 12.491261 12.550339 12.687239
1369637_at 4.973922 4.7895017 4.8414583 4.897978 4.841942 5.0061145 4.6080847 4.726445 5.1003265 5.0453935 4.915021 4.627663
1369638_at 5.284385 5.433978 5.5173335 5.6069417 4.91777 4.9722476 5.16339 5.3111606 5.224767 5.3715267 5.2132416 5.363777
1369639_at 3.7634182 3.727803 3.8958285 3.6361558 3.6268988 3.5088224 3.6617572 3.83463 3.793655 4.179911 4.0216503 3.8776793
1369640_at 5.296674 5.335042 5.1120815 5.377917 5.3582206 5.1447186 5.277627 5.636998 5.3893027 5.4548693 5.4680376 5.4568486
1369641_at 7.4917674 7.7155952 7.4680915 7.530639 7.620158 7.7893543 7.761762 7.882078 7.6601167 7.24863 7.5232935 7.5255356
1369642_at 7.2047634 7.114558 7.084722 7.2352448 7.4443655 7.3688807 7.479649 7.4404845 7.3895526 7.297541 7.162668 7.2952023
1369643_a_at 7.6832814 7.1473308 7.493466 7.306626 7.5712285 7.3868566 7.540843 7.541812 7.645023 7.268006 7.18126 7.428444
1369644_at 9.06146 8.664628 8.894269 9.112449 9.020003 8.922274 9.059184 9.027569 9.114589 8.731292 8.661818 8.871827
1369645_at 4.1924114 4.2303057 4.187131 4.063917 4.1364293 4.095619 4.081546 4.003312 4.0588756 4.2422686 4.3353786 4.197461
1369646_at 3.7369318 3.627736 3.4910734 3.7676039 3.8015256 3.8156445 3.5985181 3.9053476 3.692382 3.8606572 4.1036773 3.6964736
1369647_at 6.51338 6.6801248 6.35628 6.2932677 6.628467 6.1557655 6.3397007 6.4456754 6.281241 6.317847 6.516678 6.349857
1369648_at 6.3032618 6.362256 6.4545293 6.423726 6.4403834 6.0309577 6.391884 6.5419292 6.6032066 6.0583153 6.588872 6.2119784
1369649_at 5.244779 5.235819 5.4666247 5.0087924 5.0721173 5.0285983 5.1198854 5.098016 5.262843 5.441407 4.9523416 5.150711
1369650_at 7.097225 7.168006 7.143918 7.118483 7.2039013 7.1902547 7.213772 7.257291 7.277405 7.281872 6.991988 7.493406
1369651_at 5.1524363 5.0312886 5.4880853 4.85837 4.7035356 4.968411 4.8518696 5.1641903 5.3277593 4.997032 4.8126884 4.890109
1369652_at 4.0115848 3.868295 4.473764 4.0699906 3.9135752 4.3802075 3.877183 3.8424542 4.027589 4.0924177 3.988336 3.8308108
1369653_at 7.203487 7.3650813 7.2096972 7.5536695 7.399651 7.2124796 7.5999236 7.472464 7.5381393 7.3409534 7.0960855 7.400895
1369654_at 10.303412 10.493548 10.426428 10.1904955 10.348619 10.34385 10.455268 10.597105 10.523576 10.030261 10.055354 10.054886
1369655_at 8.387676 8.207968 8.026478 7.545641 7.889413 8.164357 7.696198 7.589468 7.701941 7.4745007 7.213062 7.0798783
1369656_at 6.946649 6.9603877 7.0005994 7.0158763 7.049893 7.0887804 7.10364 6.8072734 6.866891 6.8262935 6.839477 7.1406116
1369657_at 4.358511 4.4796343 4.4994407 4.2138596 4.18557 4.498419 4.331544 4.170227 3.9294906 4.465 4.3732033 4.4783936
1369658_at 8.86019 8.162376 8.332388 8.204759 8.5347595 8.131208 8.162514 8.272405 8.335626 7.9174533 7.928553 8.128447
1369659_at 5.5707436 5.7338123 5.894778 5.522387 5.8738523 6.092456 5.6678987 5.736567 5.900093 5.6362824 5.83736 5.3020034
1369660_at 4.755395 4.4392304 4.7101917 4.501031 4.7003107 4.7590675 4.187636 4.725038 4.641631 4.4960575 4.477413 4.3453455
1369661_at 8.177792 8.087776 8.257044 8.087082 7.922881 8.100702 8.04604 7.9581275 8.142651 8.126097 8.127024 7.9544506
1369662_at 3.6890974 3.6656117 3.4713607 3.4954252 3.5799844 3.6710284 3.4873478 3.6062832 3.6436303 3.5954227 3.5568929 3.4682944
1369663_at 9.71447 9.510279 9.117451 8.831706 9.239854 9.357248 10.683752 9.22038 9.7432165 6.4302 10.29913 9.178282
1369664_at 10.756629 10.395535 10.657684 10.214413 10.671245 10.539538 10.30501 10.989715 10.298727 11.437715 10.752498 10.908598
1369665_a_at 7.3527694 7.562709 7.602323 7.8390207 7.7403193 7.8310533 7.69149 7.821517 7.9131107 7.6058207 7.827744 8.425769
1369666_at 5.8255816 6.326529 5.999251 6.427923 6.075961 6.341049 6.125276 5.73522 5.8994684 5.8672447 6.2300096 5.9728384
1369667_at 6.9862275 7.002154 7.0876594 6.9052267 6.864223 7.2266283 7.0677366 7.1122518 7.062217 7.2797966 7.425137 7.0535793
1369668_x_at 3.781009 3.9009907 4.0633297 3.8859484 4.0915046 4.274335 3.9020095 4.1332135 4.0056276 3.9487517 4.007086 4.2513676
1369669_at 8.015434 7.7336693 7.866404 8.022844 8.057185 7.674274 8.229088 7.9534445 8.112191 7.5693746 7.750683 7.7665534
1369670_at 4.830117 4.658856 4.7580056 5.2569 4.9699388 4.9967704 5.152732 5.1004868 5.169388 4.54593 4.257638 4.7584133
1369671_at 12.375117 12.339015 12.605135 12.334079 12.376283 12.407131 12.380931 12.6301365 12.42669 12.326057 12.319545 12.190431
1369672_at 6.393989 6.4834375 6.42961 6.7242703 6.4110174 6.353428 6.351307 6.373884 6.267531 6.6956944 6.4887886 6.741238
1369673_at 4.139518 3.8433459 4.1686087 4.2070622 4.8815813 4.146023 3.9020095 4.4681425 3.8832796 3.9481165 4.4911957 4.4044523
1369674_at 3.6106038 3.5089557 3.7869492 3.5872893 5.1716194 3.496892 3.5561736 4.391872 3.5637488 3.4984741 4.2619734 4.4838624
1369675_at 6.775614 6.7940426 6.56504 6.5086613 6.717819 6.7656097 6.745427 6.9541454 6.614205 6.6031275 6.752676 6.4067745
1369676_at 7.4005413 7.257846 7.4913425 7.606884 7.0500627 7.51786 7.1613045 7.3710113 7.314306 7.3899684 7.114821 7.0500607
1369677_at 3.6150508 3.5526938 3.4798532 3.5815442 3.3963273 3.451998 3.5979354 3.6689677 3.4772875 3.672167 3.4949138 3.244086
1369678_a_at 7.4387665 7.284241 7.248084 7.5688705 7.357618 6.955006 7.4940333 6.9729414 7.324248 7.0526557 7.0481567 7.268215
1369679_a_at 9.402864 9.061773 9.0367775 9.029921 9.078065 8.922442 8.921083 9.0660925 9.12912 8.493328 8.691083 8.662029
1369680_at 5.0797486 5.1542325 5.0774803 4.9253187 4.8073454 5.0518904 5.068441 4.992787 5.391959 5.3474445 4.986933 5.199677
1369681_at 4.4681854 4.4971457 4.8475323 4.35707 4.6378145 4.610241 4.2477264 4.519671 4.763668 4.492576 4.753793 4.470646
1369682_at 6.8305874 6.9743147 6.9762115 6.874347 6.8849854 6.7023544 6.6833572 6.94007 6.9173574 6.6566257 6.846734 6.704631
1369683_at 7.1730175 7.1528635 7.0195956 7.215742 7.020726 6.8344827 7.1413436 6.9724145 7.0130677 6.9210925 6.8543105 7.0602455
1369684_at 5.216852 4.9847183 5.247717 5.1636014 5.358836 5.225585 5.133755 5.043573 5.0576057 5.1781917 4.8730626 4.786357
1369685_at 4.2607813 4.1459665 4.1942716 4.081497 4.1599293 4.031491 3.8669112 4.064636 4.1534033 4.4493046 4.148654 3.840517
1369686_at 4.067341 4.065085 4.318141 4.051177 4.127569 4.279098 4.1379485 4.071835 4.325478 4.398888 4.118819 3.8838315
1369687_at 4.2671084 4.2912245 4.574083 4.3311834 4.6092415 4.367742 4.2438054 4.2820344 4.2717724 4.3030643 4.394145 4.1457887
1369688_s_at 5.0088086 5.176842 5.062296 5.326145 5.191549 5.3058715 4.966221 5.0097713 5.2398906 5.2203646 5.0860605 5.2783084
1369689_at 7.2602997 7.164319 6.947627 7.035656 7.040143 7.130296 7.2076654 7.06749 7.2132325 7.1054764 7.110924 7.4873667
1369690_at 7.064031 7.0627546 6.888536 6.997748 6.916406 6.8955913 7.0442853 7.2197895 6.941587 7.1353536 7.0990996 7.210829
1369691_at 4.9137726 4.4262238 4.8637834 4.6117887 4.8599577 4.682227 4.460565 4.8282547 4.6916747 4.4196396 4.543215 4.469532
1369692_at 3.9374368 4.096839 4.3093224 3.8176973 3.9208684 4.0558987 3.88597 4.24384 3.8249767 4.094635 3.875813 3.7486382
1369693_a_at 4.9539514 5.007437 5.6536 5.423351 4.2398205 4.9216948 4.6824417 4.9008965 5.509053 5.0822043 4.8963275 4.6049123
1369694_at 3.7260482 3.5125644 3.6048014 3.5361624 3.7255752 3.821367 3.6225617 3.9687757 3.6506512 3.6928737 3.6085093 3.7888453
1369695_at 4.3563895 4.6118293 4.4557066 4.3047323 4.1798835 4.572444 4.2502346 4.46381 4.5150366 4.642681 4.5589113 4.3470726
1369696_at 3.97356 3.7360482 3.7115726 3.703767 3.8050294 3.936785 3.8050601 3.900155 3.9144692 3.899457 4.059434 3.8237512
1369697_at 4.032899 4.0473104 4.210676 4.1629887 4.2414556 4.1930103 3.9505556 4.054751 3.9080698 4.117303 4.198314 3.8512108
1369698_at 5.005289 4.973748 4.7879863 4.9967566 4.9005 5.0395555 4.7962236 5.0110345 4.9868116 6.814719 5.813812 7.8287663
1369699_at 4.6471844 4.77456 4.976284 4.575279 4.79372 4.7967486 4.9043736 4.9450593 4.784428 4.99379 4.6134453 4.8582325
1369700_at 6.2361093 6.056228 6.1224184 6.2747436 6.281352 6.3870726 6.2290783 6.3918376 5.9950495 5.9093657 6.0119643 6.268509
1369701_at 12.328208 12.348425 12.262906 12.413832 12.517939 12.614915 12.447283 12.432852 12.247003 12.271465 12.381666 12.414565
1369702_at 6.9267187 7.012278 7.0192876 6.9471326 6.9561825 6.9153523 7.092929 6.788149 6.6380315 7.0749817 6.9038963 6.940813
1369703_at 7.4937572 7.5851765 7.5889173 7.419084 7.340224 7.2034388 7.521869 7.671804 7.5239897 7.5275817 7.049874 7.349708
1369704_at 6.842385 6.793542 6.69272 6.4831696 6.4313884 6.6186094 6.6107574 6.621113 6.9065714 6.5658417 6.8103924 6.613421
1369705_at 5.173516 5.087462 5.168342 5.2127357 5.152298 5.236991 5.104972 5.11864 5.382721 5.093995 5.3152432 5.1874657
1369706_at 3.8556368 4.09424 4.1116905 3.9592917 3.7515476 3.8726988 3.6461918 3.674766 3.7666152 3.9290328 4.1399374 3.6414125
1369707_at 4.678143 4.4840612 4.478173 4.551611 4.6200566 4.389225 4.633449 4.695111 4.811787 4.724261 4.767098 4.5717554
1369708_a_at 5.643775 5.434509 5.672154 5.7047744 5.6042995 5.668921 5.7236195 5.653935 5.788309 5.6582885 5.453386 5.756535
1369709_at 4.4718404 4.1637626 4.230942 4.162841 4.3649864 4.356477 4.1611614 4.5618505 4.3686647 4.3491907 4.454899 4.081233
1369710_a_at 3.9716136 3.6198258 3.927023 3.8948884 3.664687 3.6901941 4.031251 3.8449674 3.9744854 3.8355093 3.73571 3.7648416
1369711_at 4.7433443 4.761199 4.69044 4.864402 4.4224997 4.9748363 4.5740848 4.5781527 5.034507 4.763007 4.454902 4.5713406
1369712_at 6.832767 7.2386336 6.788008 7.3630114 7.063959 7.181613 7.319089 6.722234 7.0395603 7.3939853 6.8026333 7.3586683
1369713_at 5.819058 5.7251472 5.7469296 5.415693 5.696577 5.77492 5.6455564 5.6606627 5.771788 5.796256 5.88996 5.405064
1369714_at 6.8514667 7.06744 6.8286505 7.1662164 6.9719653 7.10678 7.179877 6.8966403 7.0323863 7.0075836 7.0372505 7.1365266
1369715_at 4.2607813 4.1137924 4.5378585 4.137586 4.2994785 4.1119633 4.1592264 3.8933268 4.3832307 3.8491666 4.216301 4.0946665
1369716_s_at 10.279438 9.571065 10.032103 10.058729 10.319172 10.170735 9.9790125 9.952966 10.532322 10.0684595 10.354015 9.835638
1369717_at 4.446235 4.3509936 4.281899 4.507792 4.343978 4.4741306 4.326014 4.457813 4.2168427 4.4855976 4.528554 4.2586894
1369718_at 8.002016 7.2239184 7.210427 7.1545773 7.80815 7.2565384 7.549069 6.966663 7.1652 7.822182 7.850374 7.8491807
1369719_at 3.1888173 3.1253905 3.3060865 3.2994974 3.140398 3.1329346 3.0230694 3.2103493 3.3296642 3.1889567 3.0436149 3.0287097
1369720_at 9.414972 9.354941 9.425232 9.383799 9.498955 9.351054 9.53134 9.5014715 9.384948 9.385953 9.033503 9.588253
1369721_at 5.068064 5.032655 5.3237 5.1484556 5.0019383 4.74068 4.9355993 4.688818 5.2623663 4.9552107 4.9019337 4.720784
1369722_a_at 8.532807 8.497877 8.411812 8.526111 8.389961 8.5823145 8.48995 8.528623 8.526931 8.48125 8.330364 8.56412
1369723_at 7.474935 7.5614986 7.2576494 7.6664357 7.5045877 7.4261584 7.597047 7.536926 7.7301826 7.3144016 7.331037 7.380935
1369724_at 5.4366674 5.434755 5.3766117 5.197453 5.265395 5.4251666 5.317834 5.247229 5.7181826 5.3704567 5.3995395 5.095537
1369725_at 7.901974 7.651743 7.6983967 7.7975698 8.029024 8.062569 7.856061 7.9586363 7.684375 7.9210863 7.8510313 7.7105527
1369726_at 8.386545 8.439939 8.309588 8.417382 8.521772 8.324968 8.406755 8.314555 8.432319 8.860031 8.904797 8.669837
1369727_at 13.692307 13.61943 13.7104225 13.751888 13.671854 13.723091 13.677853 13.706686 13.673821 13.82948 13.865023 13.898163
1369728_at 4.6733212 5.1284065 4.9619417 5.374956 5.0500126 5.16873 5.001932 5.007501 4.8018017 4.974621 5.093357 5.1694613
1369729_at 8.211662 8.376495 8.081646 8.13795 8.632418 8.242668 8.714657 8.241411 8.474892 8.517512 8.77745 8.554356
1369730_a_at 5.0792804 5.1239996 5.05446 4.955811 4.887838 4.8719544 4.7805414 5.070806 5.0032163 4.9782934 4.903827 4.5399446
1369731_at 3.2936687 3.4859016 3.4391284 3.2674654 3.291769 3.5962393 3.4086173 3.3609018 3.433305 3.377739 3.3256462 3.362132
1369732_a_at 4.9165325 4.688259 4.5000305 4.571331 4.602728 4.681937 4.462248 4.8124533 4.4245443 4.4322147 4.805002 4.719946
1369733_at 8.4954605 8.254829 8.178714 8.059259 8.356483 8.006508 8.349339 8.101186 8.279619 8.399903 8.023523 8.252256
1369734_at 9.557687 9.482661 9.406511 9.438417 9.543649 9.314022 9.730698 9.571447 9.39928 9.433776 9.248245 9.311719
1369735_at 6.126635 6.099497 5.704539 5.6355343 6.1827073 5.707314 6.133407 5.9883394 6.1603327 6.2907286 5.9164653 6.0970135
1369736_at 5.080961 5.073986 4.9090014 5.181583 5.152628 5.125565 5.001932 5.1501207 4.7252083 4.7591953 5.142084 4.833514
1369737_at 8.869625 8.879467 8.787809 8.967482 9.205463 8.940283 8.969806 8.309304 8.556378 7.5821323 7.6526027 7.976318
1369738_s_at 9.976611 9.861846 10.080203 9.822361 10.150705 10.067177 9.928921 9.623199 9.84452 9.48342 9.452002 9.206077
1369739_at 4.6037083 4.208624 4.4864616 4.3740077 4.6467447 4.3030295 4.456731 4.274944 4.333998 4.5188375 4.483634 4.261346
1369740_at 5.2007885 5.2444463 5.104706 4.6817245 5.052714 5.2132463 5.0043697 5.2465515 5.261652 5.2239776 5.1902175 5.462322
1369741_at 5.619688 5.7275143 5.7733793 5.533579 5.6632633 5.7938747 5.421717 5.58094 5.7032537 5.7529116 5.780467 5.6743355
1369742_at 5.050327 4.655567 4.693512 4.7952266 4.744826 4.99388 4.830412 4.7393093 4.748011 4.961912 4.842195 4.6515794
1369743_a_at 8.591843 8.562007 8.57445 8.437933 8.25388 8.473689 8.547758 8.598318 8.539011 8.915067 9.123295 8.790221
1369744_at 4.3343096 4.232153 4.4895115 3.9834898 4.106489 4.421618 4.1396766 4.365653 4.3420877 4.3423905 4.2922726 4.4748425
1369745_at 6.323626 6.471012 6.7419395 6.4020267 6.6118298 6.6392355 6.206939 6.4232388 6.293364 6.3030596 6.7042522 6.110929
1369746_a_at 11.693543 11.823297 11.944271 11.659856 11.723265 11.268525 11.657352 11.587079 11.402586 11.564895 11.358512 11.347589
1369747_at 6.681852 6.724581 6.4636784 6.2518473 6.3424187 6.547205 6.38064 6.48099 6.5960197 6.160457 6.3108015 6.3692646
1369748_at 3.5360332 3.5025446 3.8958285 3.6495235 3.6818314 3.8154814 3.6181054 3.8110037 3.5378997 3.4179814 3.6876242 3.5935187
1369749_a_at 4.092295 4.2002034 4.124117 4.116516 3.9678888 4.1956367 3.9228451 4.0885983 3.781095 4.1699715 4.1350746 3.8341782
1369750_at 3.9591486 3.8496346 4.0250063 3.7091973 3.6436546 3.9114964 3.7050014 3.6551187 3.8727765 4.0914497 4.3561697 3.6986
1369751_at 4.090106 4.153472 3.9956658 4.0383124 3.840105 4.498686 3.9559631 4.164543 4.2034245 4.1548605 4.130807 3.9686038
1369752_a_at 5.0827255 5.036191 4.968667 4.8958073 5.0124807 4.891086 4.9266872 4.945725 4.990991 4.7835097 4.967047 5.0723248
1369753_at 3.85761 3.8381202 4.1100216 3.9957805 4.2414556 4.048951 4.009697 4.0892015 3.9988937 4.0929794 4.1552453 3.927701
1369754_a_at 8.232055 8.301552 8.224021 8.222028 8.1554165 8.174786 8.4327 8.529247 8.279619 8.35708 8.306324 8.352847
1369755_at 3.8539994 3.8759363 3.8224404 3.7461643 3.6818893 3.9746213 3.736722 4.0377607 4.021409 3.815549 3.8553271 3.6836562
1369756_a_at 7.534746 7.1328077 6.582606 6.901027 6.846507 7.0607243 7.288738 6.946479 7.101354 7.4734726 7.061075 7.493482
1369757_at 6.2165246 5.829402 6.1750226 6.197099 5.7790656 5.8151765 5.872749 5.8877435 5.947394 5.8936687 5.983861 5.9658685
1369758_at 8.755071 8.4734535 8.679044 8.555435 9.066783 8.158906 8.552577 8.67707 8.161013 9.743479 9.169898 9.815481
1369759_at 5.4024143 5.172378 5.5127687 5.2282214 5.5409627 5.4917345 5.2432246 5.189201 5.4603558 5.3427854 5.5098557 5.405064
1369760_a_at 3.9244938 3.9914026 3.9431825 4.0235834 3.6107438 4.012703 3.823802 3.9798224 3.8511398 4.1048603 3.991436 3.7503033
1369761_at 3.8724246 3.8180509 4.205255 3.7490246 3.9538107 3.9255033 3.8642085 3.9542553 3.8360968 3.9773753 3.970717 4.290656
1369762_at 4.0830894 4.0228667 4.0769334 4.093271 4.0309973 4.054772 4.0304055 3.9835856 4.3832307 4.096691 4.091963 4.256977
1369763_at 4.442294 4.2212014 4.1102095 4.245779 4.203118 4.121731 4.030203 4.011014 3.959483 4.210294 4.0216045 4.076477
1369764_at 13.112123 13.171616 13.164567 13.104627 13.151187 13.159988 13.081545 13.163032 13.310812 13.299126 13.341077 13.145269
1369765_at 3.7602446 3.6342885 3.775005 3.641824 3.7290936 3.8001435 3.7083185 3.63972 3.8263474 3.596038 3.8710322 3.6244514
1369766_at 5.6152563 5.2921143 5.5400867 5.6094313 5.143659 5.4349055 5.4220676 5.9807096 5.3969913 5.352618 5.44802 5.3533187
1369767_a_at 4.128559 3.8278625 4.3409653 4.0774784 4.078331 3.9058309 3.9693506 4.2181606 4.326606 4.0479946 4.193018 3.925439
1369768_at 6.4395795 6.3089085 6.395733 6.167676 6.165615 6.4108505 6.4453855 6.190977 6.254697 5.988243 6.420662 5.933208
1369769_at 4.4991693 4.610082 4.628433 4.5174236 4.6344004 4.5746155 4.361189 4.7036724 4.6953745 4.899122 4.6574125 4.5450044
1369770_at 4.099828 4.277005 4.2261987 3.8052213 4.0348444 4.374606 4.195512 4.4132404 4.202614 4.12175 4.0026827 3.9532623
1369771_at 5.1501236 5.093111 4.661544 4.692445 4.7403936 4.7582817 5.0806 5.0529165 4.78074 4.723918 4.69613 4.7942047
1369772_at 7.4477205 7.1776032 7.216641 7.3464165 7.4831996 7.578672 7.5889173 7.5003104 7.346223 7.014794 7.123521 6.808173
1369773_at 4.122019 3.8450642 4.23152 3.9475787 3.9994965 4.0103493 3.9928854 3.995593 3.9389307 3.81965 3.9630778 4.0772495
1369774_at 4.3674264 4.3583164 4.559002 4.435045 4.496708 4.4189773 4.326913 4.504369 4.4218903 4.551036 4.6641774 4.4762387
1369775_at 8.264576 8.1860695 8.018599 7.9143476 7.860053 8.004183 8.096219 7.927463 7.806638 7.8832326 7.619419 8.248756
1369776_a_at 6.8543158 6.879507 7.0139127 6.6929626 6.8188677 6.8341393 6.5714345 6.961869 6.8210897 6.7853503 7.0018015 6.6380596
1369777_a_at 7.7900324 7.6031313 7.26881 7.7813916 7.4751587 7.255882 7.2033796 6.9935093 7.1565914 7.4351993 7.242015 7.2515593
1369778_at 3.6932282 3.8516643 3.966364 3.7869678 3.9432375 3.8469133 3.8171709 3.7077768 4.0215425 3.765063 3.9473023 3.8260052
1369779_at 6.0902324 6.0651627 6.1961703 5.8381443 6.141424 6.135314 6.1970844 6.150143 5.854958 6.1936364 6.294312 6.0176854
1369780_at 6.541149 6.2703404 6.5067797 6.138256 6.325979 6.3334985 6.1544447 6.43016 6.5085907 6.168367 6.4779005 6.2392483
1369781_at 3.9309833 3.949989 4.554478 3.9987757 3.631594 4.0436893 3.7524085 4.118306 4.0411367 4.054637 4.087638 3.8091426
1369782_a_at 6.191386 6.037892 6.108175 6.010861 6.100101 6.0205107 5.988552 5.9055896 5.855707 6.0043025 5.9671135 5.944147
1369783_a_at 4.925456 5.2910905 5.3133106 5.0322104 5.081047 5.1881824 5.3696995 5.413682 5.4348655 6.22669 5.569962 5.4339285
1369784_at 4.013623 3.7395754 4.0901403 3.9646635 3.9014347 3.8521957 3.8919754 3.8038342 3.8970444 4.015581 3.57596 3.562095
1369785_at 7.7181616 7.851819 8.026281 8.150008 7.7804475 7.926777 8.1652775 7.4018793 7.7963486 7.4896607 6.9285407 7.7753506
1369786_at 6.3167434 5.8983474 6.4436665 5.9594603 5.9018655 6.1223025 5.6053534 6.4245043 6.1844873 6.299122 5.994352 5.734284
1369787_at 3.802136 3.7522223 4.09173 3.857839 3.8336184 3.9584696 3.8151813 4.0493107 3.8930821 4.0899687 3.8383288 3.654184
1369788_s_at 7.197566 8.582289 7.3840594 7.7400303 7.7725463 6.9497824 7.4743204 7.362362 7.559553 7.398566 7.714858 8.418688
1369789_at 3.1957834 3.2694833 3.3696787 3.3685296 3.442035 3.345949 3.344182 3.127424 3.3846831 3.4760642 3.4431562 3.2943573
1369790_at 11.484696 11.093323 11.190616 11.656007 12.213697 12.304843 11.943856 11.6150055 10.754121 11.676782 10.564392 10.349518
1369791_at 8.123091 8.192928 8.204124 8.09144 8.453453 8.0620365 8.61806 8.245543 8.112229 8.114709 7.989602 8.099432
1369792_at 5.91792 5.9848027 6.122867 5.920687 5.970385 6.170734 5.9492745 5.9899454 6.1311693 6.033187 6.1093564 5.82027
1369793_a_at 4.146247 4.492237 4.230942 4.099739 4.304553 4.162819 4.231367 4.1378326 3.7801843 4.0980606 4.229905 4.343297
1369794_a_at 5.1223836 4.829484 5.2980337 4.5105376 4.6958375 5.075704 5.039364 5.0680676 5.2409925 5.0350027 5.161125 4.9141507
1369795_at 4.2143803 4.2031116 4.320095 4.5918465 4.238799 4.5040684 4.5124636 4.1353445 4.4155765 4.3398 4.3607707 4.423954
1369796_at 4.932678 4.730601 4.7416973 4.6047945 4.7207394 4.6906605 4.4532237 4.719462 4.842331 4.861027 4.6172886 4.6402206
1369797_at 4.2687635 4.0360985 4.45345 4.134981 4.150299 4.37329 4.561553 4.2203975 4.293869 4.341525 4.364752 4.3200464
1369798_at 4.637306 4.4684353 4.6260576 4.443657 4.5136795 4.522828 4.4843807 4.736964 4.7039633 5.045393 4.73368 4.4737163
1369799_at 10.625065 10.698187 10.631982 10.51775 10.644562 10.556273 10.839829 10.633268 10.665209 10.662807 10.659234 10.299013
1369800_at 3.8379092 3.8610175 4.0027604 3.9711478 4.0796967 3.9886513 3.7450109 4.051512 3.7926264 3.8663313 3.8229246 3.7807074
1369801_at 4.389764 4.4478383 4.767429 4.5742297 4.650163 4.6177983 4.5687547 4.5825615 4.5747285 4.800008 4.803434 4.4814124
1369802_at 3.957546 4.1855187 4.0652 3.6288853 3.7563257 3.8317354 3.827251 3.8512418 3.8603737 4.0541234 4.1781707 3.776586
1369803_at 4.5238366 4.5677657 4.87394 4.59735 4.707365 4.760871 4.5640097 4.709158 4.528577 4.9097066 4.857272 4.422751
1369804_a_at 4.80407 4.9354005 4.7792044 5.0087924 4.863282 4.659094 4.8912516 5.132894 5.0537977 4.786689 4.9829135 4.986806
1369805_at 4.0420914 4.113263 4.319359 4.3949003 3.9085813 4.052168 3.876322 4.2511086 4.1412916 4.0429373 4.1434474 4.0499926
1369806_at 5.1260724 5.02251 5.3655386 5.1609287 5.0135717 5.4647827 5.052228 5.301162 5.280963 5.1659584 5.3579373 5.0415454
1369807_at 4.2549634 4.4233866 4.577966 4.544954 4.594922 4.547189 4.4560356 4.79898 4.6714993 4.902233 4.767436 4.52989
1369808_at 4.8636723 4.7318325 4.828706 4.393638 4.728532 4.8229465 4.48208 4.501852 4.91189 4.6930027 4.565272 4.8130717
1369809_at 5.165775 5.165099 5.056025 4.782681 5.126257 5.472855 4.9370446 5.362899 5.0760264 5.187841 5.05347 5.0267854
1369810_at 6.678319 6.553901 6.70504 6.5756054 6.67094 6.653124 6.720857 6.588277 6.542747 6.2526736 6.5836167 6.506416
1369811_at 4.7060432 4.6531925 4.712207 4.731162 4.7884436 5.448433 4.589431 4.8279686 4.926627 4.8613243 4.701049 4.856945
1369812_at 5.9733267 5.595107 5.962741 5.859001 5.977275 5.963998 5.667898 5.6481504 5.902091 5.893908 5.9875793 5.7592926
1369813_at 7.0533304 6.892882 7.07774 6.8563647 6.845897 6.951909 7.0115013 6.979329 6.8606234 6.9490156 6.63173 7.098288
1369814_at 4.682638 4.5983076 4.65422 4.5909257 4.6874437 4.660445 4.4998174 4.8108525 4.6461506 5.058862 4.733068 4.7131143
1369815_at 5.651924 5.750048 5.961142 5.936805 5.8359356 5.7583847 5.722943 6.0576315 6.1357822 5.7809377 5.7100396 5.8833485
1369816_at 4.892054 5.13858 4.692689 4.900059 4.808139 5.0593596 4.990649 4.802829 4.788575 4.546891 4.806895 4.856945
1369817_at 4.2562103 4.0690145 4.078126 4.472065 4.1208925 4.3420315 4.368144 4.0525446 4.376731 4.364929 4.337167 3.9972162
1369818_at 4.8772345 4.8280272 5.170356 4.8049903 4.735233 4.992215 4.840937 5.0615344 5.060675 4.752775 4.726817 4.7351437
1369819_at 5.1920524 4.9253964 4.952459 4.816578 4.771695 4.839016 4.922874 4.8360085 4.8392878 4.72306 4.7805886 4.5235643
1369820_at 4.366885 4.3038054 4.3867273 4.1162815 4.131953 4.128205 4.341615 4.2766743 4.435679 4.066921 4.30286 4.099047
1369821_a_at 5.0685706 4.7645493 5.0763693 4.552661 4.8232203 4.9111557 4.75169 5.036089 4.8859606 4.4891863 5.048743 4.718829
1369822_at 4.5319805 4.5755286 4.5657845 4.4053383 4.507343 4.5434494 4.475129 4.6874475 4.449431 4.471696 4.5664425 4.50008
1369823_at 4.75992 4.7349496 5.2191987 4.49139 4.536684 5.330367 4.527938 4.862212 4.828512 4.829339 4.903678 4.7555637
1369824_at 4.6844025 4.9227686 4.970436 4.737379 4.955736 4.723879 4.817854 4.9297256 4.532402 4.778428 5.075135 4.672944
1369825_at 5.0018034 4.953876 5.2854567 4.7206163 4.8279057 5.019774 4.988111 4.856003 4.97048 5.058921 4.9832397 4.852481
1369826_at 6.059788 6.074833 6.1794953 6.1834683 6.314687 5.9058204 6.340194 6.166594 6.078399 5.993382 6.0212655 5.8732057
1369827_at 5.545721 5.5579777 5.686285 5.7242527 5.651408 5.601351 5.405155 5.8482065 5.5664024 5.864808 5.5833626 5.4263716
1369828_at 5.6814213 5.6943674 5.5607243 6.126223 5.605501 5.722641 5.550394 5.6322603 5.9409914 5.777286 5.6356344 5.8990674
1369829_at 4.887057 5.140506 4.9205556 4.7927814 5.131633 5.1029806 4.768344 5.098922 5.103821 4.9641104 5.138204 4.9902067
1369830_at 4.673565 4.6229253 4.4960375 4.7778425 4.871959 4.789609 4.5286226 4.5781527 4.675307 4.5372276 4.4930663 4.573806
1369831_at 5.502961 5.289877 5.5345516 5.3756847 5.4171877 5.626459 5.447384 5.701642 5.3078575 5.5648365 5.596064 5.4584217
1369832_at 5.6817975 5.5755577 5.6759863 5.2174954 5.929051 5.9579954 5.572113 5.526159 5.608735 5.9025097 5.9559255 5.53487
1369833_at 4.060176 4.6296234 4.1800585 4.6738443 4.1390576 4.581631 4.311376 4.4643354 4.629702 4.235172 4.3610888 4.179498
1369834_at 7.5487814 7.2005773 7.032238 6.5826283 7.4640346 6.8658104 7.4799886 7.0758986 6.7466063 7.557897 7.6609645 7.4039307
1369835_at 6.351221 6.440023 6.713482 6.4577484 6.413727 6.7232895 6.264798 6.5772495 6.484324 6.556568 6.5245047 6.2842975
1369836_at 7.587653 6.5466743 6.6437573 6.343649 6.2357206 6.9024467 6.1419554 6.710555 8.106999 7.4177823 7.413613 7.081222
1369837_at 12.149621 12.398977 12.164165 12.282503 12.31964 12.317384 12.262529 12.163514 12.395153 12.247067 12.180835 12.23711
1369838_at 4.10534 4.3073115 4.2081175 4.279022 4.3144217 4.386269 4.2447085 4.186755 4.5393806 4.094366 4.3889914 4.225362
1369839_at 4.6160736 4.619615 4.716934 4.3763814 4.582576 4.955064 4.6770525 4.805228 4.81024 4.9058475 4.838978 4.666704
1369840_at 9.980597 9.890471 9.613377 7.970168 8.99847 8.453171 7.981881 9.449766 6.923968 10.91301 10.497708 10.820207
1369841_at 3.8874831 3.728469 3.9743621 3.9682488 3.541528 3.8770812 3.6421266 3.8924723 3.7327018 3.6900806 3.571125 3.6103792
1369842_at 3.9089618 3.8941243 4.048541 4.087295 4.0256886 4.053153 3.602736 3.9116862 4.021468 3.844549 4.0985146 3.8778589
1369843_at 4.5663624 4.355695 4.555398 4.3972816 4.266469 4.6266108 4.2653103 4.237026 4.27104 4.7682323 4.500416 4.5886006
1369844_at 4.307493 4.118081 4.331336 4.2001305 4.311002 4.2338753 4.1085634 4.383795 4.4657784 4.3264246 4.457197 4.179386
1369845_at 5.407611 5.4075227 5.7646894 5.3555074 5.7553997 5.5358124 5.480068 5.6844873 5.5801926 5.6146593 5.621868 5.546237
1369846_at 3.7054117 3.5624142 3.6381042 3.3300092 3.606109 3.743244 3.3141115 3.3390503 3.7132335 3.5428472 3.5808127 3.4188104
1369847_at 5.702659 5.6056285 5.768088 5.4250836 5.098198 5.3539667 5.4340663 5.5389614 5.8217106 5.295807 5.5146575 5.4734054
1369848_at 3.6816618 3.5795805 3.758061 3.6872854 3.7489607 3.8790944 3.7517705 3.7083576 3.7061486 3.7272139 3.5539043 3.698586
1369849_at 5.4899797 4.9778204 5.2529697 5.3186197 5.151782 5.2901044 5.2325516 5.170351 5.024396 5.3026237 5.2277355 5.114169
1369850_at 5.887642 5.8626194 5.795523 6.3304043 5.486539 5.8220525 5.794546 6.2871685 6.013386 5.8260593 5.8936567 6.0713496
1369851_at 7.5597696 7.308975 7.7317476 7.486757 7.4787 7.582917 7.4047527 7.6062 7.5536804 7.5208755 7.5486183 7.3206024
1369852_at 12.174173 12.193913 12.169925 12.160442 12.269002 12.223857 12.210514 12.240529 12.1681 12.298153 12.296579 12.260547
1369853_at 5.1859083 4.9375715 4.87394 4.5668373 4.94089 5.1544933 4.748461 4.7255797 5.024874 4.999069 4.802374 4.90692
1369854_a_at 8.6940365 9.119644 9.025922 8.77068 8.69932 8.837109 9.136592 9.042225 8.528407 8.637231 8.385749 8.628412
1369855_at 3.8495722 3.8119938 3.758061 3.5823746 3.5789917 3.5300117 3.5433102 3.8946316 3.7881196 3.8862865 3.746521 3.8483467
1369856_at 4.8964148 4.470028 4.6198015 4.4805136 4.3479133 4.6760216 4.2638664 4.6740623 4.76218 4.435282 4.6634617 4.4196897
1369857_a_at 5.9781594 5.7134366 5.928537 5.578571 6.0292563 5.8894897 5.861169 5.9005713 5.9288616 5.930799 5.985105 5.881694
1369858_at 4.7136726 4.2933674 4.474821 4.258889 4.2493267 4.4197555 4.339902 4.365653 4.4699078 4.6980057 4.2636466 4.6250086
1369859_at 4.2544136 4.5186996 4.580338 4.5074453 4.355783 4.604407 4.195512 4.2975945 4.2946978 4.4450026 4.370166 4.2704716
1369860_a_at 4.986989 4.8086042 4.8708725 5.0115037 4.7050524 4.843301 4.614044 4.842059 4.8835363 4.945896 4.833968 4.6898623
1369861_at 4.3137045 4.4098225 4.9902115 4.474466 4.452708 4.597489 4.381937 4.742393 4.5102983 4.485347 4.495999 4.545506
1369862_at 4.600762 4.3503127 4.5895987 4.467874 4.3700647 4.7532387 4.5141525 4.744222 4.706248 4.478074 4.8289323 4.507152
1369863_at 8.9740305 9.839926 9.795805 9.133306 8.618721 8.983788 9.609136 9.6396475 10.002478 9.5841255 9.864357 9.686552
1369864_a_at 8.368619 8.94555 8.685532 9.369131 10.909976 10.11804 8.988461 9.881381 9.465175 8.631407 8.53182 7.3944025
1369865_at 4.332464 4.3090086 4.373185 4.287849 4.371422 4.4207687 4.156084 4.2953324 4.694143 4.4356623 4.326352 4.474843
1369866_at 4.8681 4.756216 4.7960663 4.4371786 4.5405993 4.5924873 4.421692 4.4402175 4.489511 4.4580226 4.4708734 4.8358226
1369867_at 4.976721 5.7359242 5.209195 5.9260683 5.509693 5.6247597 6.0519924 5.324474 5.844895 5.1349897 4.7521276 4.6090927
1369868_at 10.005124 10.1281185 9.412199 9.891229 9.823718 9.974606 9.851178 9.991008 9.863611 10.228049 10.5053215 9.904482
1369869_at 3.9096823 3.8115377 3.964244 3.8082325 3.732276 3.9254823 3.7596076 4.0174766 3.6213253 3.8345275 4.036724 3.6502721
1369870_at 7.127951 7.269902 7.340951 7.035987 7.294606 7.2112823 7.177667 7.1785684 7.0263443 7.177332 6.904282 6.7219114
1369871_at 3.5970943 3.5617435 3.789299 3.622979 3.7975316 3.773911 3.5970783 3.5707746 3.6748009 3.6801047 3.6074758 3.598631
1369872_a_at 4.4941154 4.4124093 4.6069584 4.5534544 4.461376 4.8817115 4.5507655 4.692807 4.528577 4.323392 4.373268 4.5387897
1369873_at 4.768247 4.7110176 4.9268556 4.74926 4.671877 4.910978 4.383836 5.0713243 4.7230377 4.951109 5.310445 4.9165936
1369874_at 4.495298 4.537123 4.920162 4.6795893 4.6993694 4.904176 4.7569976 4.703716 4.819611 4.5471163 4.8115273 4.5835986
1369875_at 5.1426477 4.961791 5.242464 4.9136977 5.264223 5.4397316 4.944564 5.1516285 5.249852 5.364109 5.3919754 4.9069195
1369876_at 3.977601 3.9140754 4.2762055 3.871231 3.8262541 3.7556407 3.7914832 3.71424 3.928891 3.7541533 4.146409 3.878163
1369877_at 4.594222 4.9181023 4.662866 4.73475 4.78228 5.207915 4.872171 4.968754 4.8905735 4.9971056 5.260905 5.4064913
1369878_at 4.177053 4.073423 4.478173 4.111829 4.138835 4.1153955 3.9658473 4.157156 4.200322 4.106943 4.2562633 4.122696
1369879_a_at 12.928427 12.939872 12.884877 12.885434 12.908025 12.939891 12.871903 12.910981 12.802431 12.938319 12.890955 12.756571
1369880_at 4.0770893 4.185973 4.38863 4.0549245 4.238835 4.332041 4.122239 4.313022 4.184996 4.2634606 4.2604103 4.3212223
1369881_at 4.2446985 4.2955523 4.393429 4.3875647 4.3503366 4.2688246 4.389634 4.3498697 4.270441 4.3426332 4.4220934 4.641097
1369882_at 4.3947306 4.250446 5.0161104 4.6399884 4.4305277 4.7663774 4.4707756 4.7309027 4.6472893 4.685463 4.7448916 4.4421973
1369883_at 3.534588 3.6187894 3.6405392 3.4437606 3.539765 3.5772421 3.3904226 3.740919 3.6244519 3.963028 3.683894 3.6676333
1369884_at 4.886859 4.914049 4.6466064 4.854671 5.0040636 5.0744534 4.9140263 4.808133 5.3202486 4.8514814 5.0735726 4.7861667
1369885_at 5.3848968 5.061199 5.5833616 5.177708 5.6494083 5.473595 5.212594 5.413707 5.439167 5.4002743 5.1679425 5.262631
1369886_a_at 5.8483562 5.893151 5.808933 6.0171833 6.01145 5.80104 5.9426246 5.934389 6.023627 5.9026666 5.767973 5.7107983
1369887_at 4.499874 4.4747133 4.6721697 4.596427 4.589568 4.6248846 4.618758 4.4949102 4.671672 4.5163517 4.7925205 4.561911
1369888_at 4.4924555 4.261614 4.273734 4.0930634 4.2414556 4.2631626 3.9322793 4.313022 4.42567 4.5377398 3.9978385 4.0497875
1369889_at 4.2981176 4.218873 4.5223207 4.160593 4.409971 4.2128525 4.243188 4.220949 4.1937876 4.3364534 4.350562 4.0538244
1369890_at 3.0641112 3.269998 3.2170866 3.1913311 3.0892534 3.1689806 3.1575093 3.2117558 3.120073 3.2415276 3.2149277 3.1437318
1369891_at 5.3175163 5.5587683 5.3213677 5.8296056 5.356843 5.617741 5.310724 5.2613697 5.5736933 5.363643 5.3581076 5.543506
1369892_at 3.6907306 3.580664 3.8725502 3.810141 3.7059994 3.9728935 3.626475 3.6121533 3.5653229 3.7615795 3.8176126 3.7418594
1369893_at 4.9710355 4.749886 4.632299 4.858837 4.767697 4.506049 4.9440618 4.660944 4.7263165 4.6914225 4.650683 4.639594
1369894_at 3.3930519 3.415258 3.560477 3.438393 3.3986607 3.3408637 3.223876 3.3438907 3.5776303 3.4752207 3.4265215 3.540585
1369895_s_at 5.8880258 6.335738 6.2102995 5.996993 6.288544 5.9745784 6.090751 6.237762 6.1417937 6.160566 5.9338417 6.026402
1369896_s_at 7.5671625 7.3301673 7.4191046 7.1194425 7.318723 7.380856 7.267799 6.9246902 7.2659087 7.135324 6.867169 6.9829125
1369897_s_at 12.278031 12.056717 12.041321 12.08423 11.806137 11.912881 11.945123 11.819794 11.999443 11.947214 11.865757 11.832796
1369898_a_at 4.961758 4.758579 5.1107516 4.7934923 5.006869 4.867869 4.8124185 4.8293543 4.793812 5.0164194 5.0309515 4.5523434
1369899_s_at 6.0997443 5.7995753 6.4874573 6.482656 5.947145 5.886295 6.116228 6.1185946 6.261112 6.1362906 6.0948353 6.315319
1369900_at 4.381041 4.0160704 4.1798034 3.91157 4.076324 4.1309156 3.9428709 4.2000213 3.9367344 4.1147676 4.205701 4.165701
1369901_at 4.603653 4.605351 4.6147447 4.494466 4.7202625 4.517753 4.5280457 4.307583 4.598271 4.8379736 4.8174562 4.487367
1369902_at 7.658635 7.658952 7.329561 7.377948 7.286153 6.5043755 7.32004 7.1671767 7.157775 7.0221972 7.000379 6.6351266
1369903_at 4.1105337 4.3562613 4.4094906 4.597462 4.1435394 4.169522 4.0846243 4.225573 4.412641 4.4013014 4.1660748 4.197383
1369904_at 4.745509 4.7235384 4.7371264 4.481568 4.6017075 4.704797 4.7569795 4.8775144 4.9692483 4.755828 4.750573 4.3708925
1369905_at 3.8581583 3.736405 3.7157393 3.8008368 3.9038174 3.7600079 3.7577634 3.7952387 3.72215 3.9238293 3.782138 3.6268606
1369906_s_at 12.03315 12.092286 11.942141 12.016917 12.0367985 11.98664 11.932048 11.84238 12.039064 11.964673 12.051379 11.930505
1369907_at 5.933488 5.7489133 6.0796623 5.89607 6.0237985 5.92081 5.7281437 5.7593446 5.8311777 5.704707 5.980575 5.5150404
1369908_at 3.7834992 3.5976872 3.7252164 3.3502643 3.7500496 3.753368 3.5897896 3.7940888 3.7627108 3.7333953 3.6502788 3.5363665
1369909_s_at 11.058146 11.084253 11.008151 11.288455 11.048383 11.090603 11.436416 11.15723 11.414674 10.687039 10.835712 10.508037
1369910_at 4.051332 4.0405664 4.1818805 3.9212909 4.325021 4.1855555 4.058097 4.16514 4.277938 4.096405 3.9731894 4.027164
1369911_at 5.169502 5.358489 5.2769623 5.0657897 5.2266965 5.444228 5.168593 5.1123915 5.2557034 5.141292 5.2794247 5.2840066
1369912_at 5.8224993 6.1637053 6.1231575 6.315235 6.18692 6.236455 6.2304707 6.1611567 6.348412 6.196545 6.296535 6.4016385
1369913_at 4.642244 4.468435 4.906271 4.2679296 4.3908167 4.384196 4.1544337 4.311944 4.1009016 4.477871 4.451871 4.167108
1369914_at 3.7973385 3.981299 4.098915 3.8208911 3.8580704 3.811911 3.9019368 4.0245447 4.0372715 3.9447973 4.053334 3.8236187
1369915_at 6.8916845 6.666368 6.968583 6.663482 6.722826 6.703729 6.7824283 6.844 6.742018 6.8957944 6.6590986 6.943981
1369916_at 5.1957555 5.3574867 5.2207155 5.4170356 5.3160167 5.2647867 5.2304363 5.392482 5.3641534 5.491715 5.469356 5.1317916
1369917_at 5.384442 5.3126464 5.758431 5.4770083 5.259525 5.2493315 5.2196875 5.1931524 5.316346 5.4342566 5.7143354 5.294192
1369918_at 3.8931677 3.9126868 4.042554 3.9079309 3.9994524 4.1548333 3.9843562 4.046523 4.1161776 4.0390043 4.3816147 3.9293396
1369919_at 4.816997 4.954339 5.0199695 5.0013657 4.974817 4.95879 4.88624 5.092374 4.8506546 4.921217 4.8733034 4.9557796
1369920_at 4.8615646 4.6745596 4.9263496 4.8244534 4.6909604 4.7980723 4.6302176 4.81098 4.7457075 4.7751107 4.898852 4.7037773
1369921_at 6.4843187 6.3675256 6.5455923 6.5613337 6.0665374 6.461079 6.9553747 5.975629 6.098343 5.625579 6.5658216 5.68855
1369922_at 8.643232 8.612793 8.447628 8.573108 8.494025 8.26207 8.623605 8.317578 8.457023 8.366089 8.290073 8.342418
1369923_at 6.1300354 6.430007 6.2945843 6.1619816 6.063998 5.929027 6.099979 5.9911513 5.7568355 5.865037 5.833824 5.6459594
1369924_at 6.0464864 5.8679743 6.4322076 5.6973557 5.834233 6.1502604 5.78225 6.090291 5.801005 6.2409606 5.823677 5.872285
1369925_at 4.258533 3.8962598 3.9131074 4.050702 4.3430476 3.8725271 3.8490458 4.069498 3.9588153 4.1557717 3.8572638 4.1023664
1369926_at 7.8210583 7.6350822 7.5901213 7.637483 7.4114685 7.831109 7.3512945 7.597932 7.588621 7.1069574 7.4352617 7.165052
1369927_at 11.56685 11.661214 11.576182 11.524079 11.367714 11.623863 11.329047 11.374403 11.36025 11.515515 11.454043 11.528548
1369928_at 3.7831602 3.6615953 3.5317707 3.5445259 3.6541343 3.3964572 3.5990372 3.7213101 3.290192 3.6661816 3.6429443 3.5915914
1369929_at 11.342926 11.462934 11.323205 11.38171 11.592452 11.399413 11.411868 11.4859295 11.449022 11.480303 11.380006 11.632852
1369930_at 11.737647 11.721373 11.859041 11.761406 11.729714 11.791188 11.731662 11.773597 11.847951 11.836087 11.900883 11.791779
1369931_at 7.14249 7.1859956 7.0099583 7.4791603 7.4033704 7.367474 7.095125 7.418788 7.468093 7.5121965 7.244828 8.013096
1369932_a_at 10.351317 10.199181 10.46804 10.390132 10.335239 10.339295 10.439867 10.484666 10.347358 10.280557 10.169725 10.205515
1369933_at 11.135399 11.222526 11.16712 11.225957 11.15215 11.281264 11.174241 11.089315 11.053323 11.254224 11.188559 11.358122
1369934_at 11.94927 11.990829 11.887639 11.854837 11.844222 11.907916 11.610754 11.81509 11.889242 12.061326 12.32665 11.901115
1369935_at 7.565944 7.593439 7.5872917 7.5092287 7.689169 7.745317 7.442271 7.5995283 7.476918 7.7882648 7.449899 7.6248817
1369936_at 10.400817 10.138895 10.066649 10.428927 10.279628 10.233118 9.915906 10.390884 10.49841 10.339838 10.398586 10.573038
1369937_at 10.734845 10.593291 10.298656 10.667345 10.749654 10.720687 10.395163 10.517546 10.646223 10.5668955 10.609374 10.827019
1369938_at 7.49086 7.6250367 7.3850904 7.5508857 7.354127 7.4370527 7.6347475 7.5982776 7.467009 7.4856706 7.6613574 7.6518073
1369939_at 12.043312 11.954045 11.992874 11.949104 12.0055065 12.071523 12.1255045 11.869948 12.049372 11.868568 12.007763 11.793674
1369940_at 10.540314 10.33157 10.401543 10.472278 10.563459 10.384024 10.403943 10.457213 10.503982 10.2693405 10.275485 10.410954
1369941_at 10.5578985 10.856363 10.624871 10.768014 10.557447 10.826952 10.550499 10.768077 10.767566 10.7126465 10.811151 10.880759
1369942_at 8.809032 8.827958 8.749822 8.958228 8.784766 8.911142 8.88833 8.809939 8.891568 8.755386 8.9566145 8.869661
1369943_at 10.523639 10.469209 10.339491 10.598606 10.354328 10.022401 10.2980175 10.198178 10.1251955 10.265722 10.442748 10.731103
1369944_at 8.576754 8.338991 8.35365 8.477034 8.544114 8.407181 8.224089 8.388524 8.354504 8.303969 8.261918 8.28086
1369945_at 4.7806244 4.763453 4.968667 4.7887573 5.3089895 4.9364467 4.6871233 4.901024 5.0812306 4.714137 4.9509687 4.7927237
1369946_at 6.4611483 6.507853 6.4663033 6.668178 6.370789 6.387296 6.378512 6.4432445 6.163091 6.397802 6.4794874 6.6200695
1369947_at 5.8459888 5.9009423 5.803015 5.6179056 5.5803065 5.7565427 5.3908224 5.6839375 5.756088 5.6463304 5.7336144 5.477415
1369948_at 7.816316 7.7533193 7.8658113 7.430154 7.6321607 7.838028 7.3624563 7.6186924 7.750226 7.532592 7.751838 7.686431
1369949_at 7.081866 7.1080666 7.079552 6.926874 6.9893894 7.0844746 6.983792 6.962172 7.136571 6.837258 7.080082 6.798119
1369950_at 9.51887 9.2743025 9.1164 9.331068 9.374891 9.255738 9.353697 9.3427725 9.295487 9.431848 9.229757 9.441755
1369951_at 4.323328 4.334384 4.427553 4.435041 4.1238775 4.3536897 4.298044 4.0395155 4.1112027 4.139139 4.011315 4.0314345
1369952_at 11.992206 11.873846 11.900208 11.854946 11.846429 11.90402 11.78641 12.03428 11.818568 11.901608 11.85975 12.168347
1369953_a_at 4.1785765 4.398062 4.1470394 4.1517854 4.035944 4.256525 4.326014 4.408367 4.305524 4.368186 4.301158 4.6781816
1369954_at 12.83285 12.9510975 12.875672 12.737161 12.891657 12.98728 12.906595 13.01038 12.854729 13.236467 13.127477 13.060768
1369955_at 6.6191735 6.39754 6.457613 6.4555044 6.36439 6.1325684 6.478451 6.179229 6.165258 6.4164023 6.419743 6.116259
1369956_at 9.346032 9.2960825 9.197853 9.439845 9.491118 9.541677 9.511323 9.644846 9.726384 9.703293 9.566722 9.657629
1369957_at 5.2697325 5.5416226 5.4764495 5.653534 5.379513 5.2809367 5.698233 5.5812716 5.354786 5.5797596 5.5717325 5.519984
1369958_at 8.255636 7.8708997 7.51339 8.372005 8.514643 7.6653733 8.627668 8.472672 7.8432727 7.9115286 7.8498187 8.103821
1369959_at 12.36104 12.441372 12.304179 12.102248 12.020608 12.015058 11.98191 11.937729 12.287762 11.978054 12.3240595 12.155139
1369960_at 9.913071 9.768434 9.878199 9.50003 9.814923 9.8453045 10.0646715 9.868647 10.086589 9.819381 9.807789 9.477196
1369961_at 8.7169 8.782232 8.722103 8.531638 8.773723 8.564165 8.7453165 8.99852 8.86813 8.617971 8.7441 8.680081
1369962_at 8.098502 7.920008 8.185215 8.365853 7.9098377 8.142739 8.108579 7.952429 7.9295325 8.370847 8.058414 8.48193
1369963_at 4.6571827 5.2245226 4.8454704 4.646364 5.203721 5.083106 5.330944 4.9247036 5.0513763 5.004464 5.3461523 4.9467287
1369964_at 6.8086643 6.7608786 6.474597 6.9552956 6.931213 6.8674383 6.25059 6.9011126 7.3460855 7.403393 7.318042 8.25523
1369965_at 7.9758534 7.996065 7.8331695 8.049793 7.5259266 7.5871186 7.479363 7.794069 7.819738 8.327293 7.7599087 7.334097
1369966_a_at 12.2658415 12.374199 12.225769 12.314992 12.229545 12.168261 12.241618 12.371167 12.212986 12.406192 12.388076 12.620292
1369967_at 8.731167 8.601428 8.50174 8.618099 8.503496 8.4547825 8.673587 8.52603 8.479185 8.387164 8.33098 8.457301
1369968_at 5.6566944 5.5057373 5.496927 5.754201 5.6043 5.6914544 5.4056096 5.6550894 6.0132008 5.7214103 5.648724 5.485812
1369969_at 9.315447 9.171413 9.106438 9.133007 8.9847145 9.1305895 9.192842 9.130707 9.034135 9.4942465 9.521527 9.414358
1369970_at 10.464167 10.56697 10.572708 10.380408 10.678748 10.533404 10.661099 10.557596 10.470201 10.490746 10.597005 10.585669
1369971_a_at 8.662796 8.602977 8.506188 8.62772 8.408058 8.191981 8.524767 8.143018 7.9774456 8.295928 7.8739758 8.540946
1369972_at 6.3265862 6.0766478 5.911964 6.3698297 6.440913 5.909405 6.513428 6.0813966 6.188515 6.1690416 6.3687096 6.0689263
1369973_at 11.420851 11.235114 11.324345 11.299066 11.19584 10.941333 11.177482 11.028198 11.360774 11.376416 11.464683 11.330983
1369974_at 6.7884154 7.029471 6.7362995 7.38279 6.9044375 6.6869593 6.88017 6.96992 6.649454 6.8666344 6.888494 7.1237636
1369975_at 8.519528 8.417183 8.373169 8.489998 8.342464 8.265639 8.499921 8.570171 8.412397 8.418795 8.452694 8.553303
1369976_at 9.892208 9.613351 9.96044 10.09448 9.966982 10.090243 9.624257 9.795257 9.939663 10.355308 10.063939 10.334766
1369977_at 4.4544563 4.4196906 4.5773997 4.3108664 4.402795 4.8887043 4.599842 4.55423 4.4237847 4.47696 4.5084248 4.335301
1369978_at 7.4973664 7.479948 7.5235205 7.324529 7.4617605 7.184181 7.390619 7.2987847 7.3316226 7.3429456 7.328297 7.515907
1369979_at 8.559017 8.57477 8.564741 8.837101 9.004131 8.722713 8.788658 8.795629 8.980846 8.770146 8.767609 8.990816
1369980_s_at 9.299102 9.384089 9.194152 9.22223 9.286684 9.2994375 9.34723 9.341621 9.267916 9.316982 9.194081 9.461128
1369981_at 8.251008 8.308588 8.431302 8.475071 8.137535 8.436709 8.472936 8.486646 8.327219 8.604019 8.283635 8.6845
1369982_at 9.67178 9.38208 9.472586 9.746322 9.521755 9.45423 9.704158 9.494403 9.432662 9.444024 9.496807 9.635128
1369983_at 7.8340683 8.132945 7.5210605 7.9223747 8.011168 8.041981 7.985646 8.567927 8.299215 8.16958 8.138971 9.434236
1369984_at 9.149085 9.408499 8.842453 9.224154 9.080821 8.933433 9.295022 9.252034 9.197476 9.001845 9.025917 9.269354
1369985_at 6.258169 6.2907596 6.533666 6.4888926 6.18012 6.7022486 6.322706 6.5380187 6.2577147 6.258804 6.303024 6.0591516
1369986_at 11.855242 11.782467 11.850584 11.865645 11.742021 11.847167 11.870951 11.702852 11.909826 11.545223 11.680687 11.449588
1369987_at 5.117502 5.3123064 5.3346415 5.083956 5.214713 5.287366 5.0021324 5.2343206 5.025032 5.22952 5.246807 5.1242113
1369988_at 6.0075197 5.7882853 6.0839014 6.0024424 6.1130004 6.1914816 5.730418 5.7894754 6.0306826 6.0678806 6.164487 5.8665338
1369989_at 9.552806 9.594246 9.199242 9.601501 9.405034 9.515333 9.363221 9.0374775 9.339389 9.82471 9.636836 9.951585
1369990_at 10.407566 10.388979 10.400449 10.341235 10.319633 10.380792 10.420914 10.452785 10.523974 10.474889 10.478212 10.4746065
1369991_at 9.925083 10.049737 9.790669 9.771203 9.887516 9.862519 9.932296 9.627321 9.857471 9.985975 10.060403 10.065711
1369992_at 8.588501 8.217443 8.446827 8.814509 8.531787 8.377318 8.598334 8.41358 8.62249 8.576173 8.352489 8.785916
1369993_at 6.6650467 6.5393 6.4404044 6.118344 6.3692865 6.23821 6.577571 6.3008084 6.29104 6.4277706 6.5448556 6.523239
1369994_at 7.651308 7.4014435 7.725796 7.723183 7.459925 7.6143446 7.7266893 7.773141 7.6822257 7.8031096 7.5712748 7.7283335
1369995_at 8.3241415 8.360901 8.362886 8.548478 8.388926 8.436071 8.595609 8.394497 8.525924 8.089968 8.29779 8.115764
1369996_at 8.226039 8.02488 8.354919 8.245 8.3243475 7.9225993 8.263978 8.168547 8.179636 8.021353 8.205604 8.424092
1369997_at 9.051447 9.015447 8.820934 8.957789 8.944046 8.99865 8.945281 9.007539 8.931388 9.085176 9.014873 9.1805725
1369998_at 8.7409525 8.455814 8.4025955 8.7959585 8.683258 8.489448 8.78216 8.592725 8.873136 8.571937 8.404535 8.836811
1369999_a_at 4.081596 4.245673 4.2016044 4.2721834 4.354839 4.3740935 4.138777 4.285397 4.0410852 4.2740955 3.984385 3.9779763
1370000_at 9.8990755 9.994902 9.558394 10.067309 9.810565 9.776991 10.353701 9.884738 10.657304 10.619392 10.85635 10.2342005
1370001_at 9.336059 9.215683 9.252626 9.068464 9.144948 9.120113 9.300767 9.016777 9.121096 9.18184 8.982825 9.135912
1370002_at 8.183428 8.169947 8.086856 8.503382 8.064313 8.1304245 8.260193 8.211692 8.25642 8.169234 8.189887 8.410241
1370003_at 12.161544 12.190645 12.032755 12.045844 12.008202 12.055457 12.02527 12.095731 11.944394 12.111918 11.964212 12.47114
1370004_at 9.132812 9.265133 9.11448 9.428471 9.05971 9.274046 9.330589 9.103485 8.996144 8.965616 9.027686 8.957499
1370005_at 9.871179 9.796539 9.662634 9.98747 9.802385 9.860207 9.665039 9.485302 9.382909 10.029169 10.2008505 9.852584
1370006_at 11.223543 11.23468 11.190481 11.155698 11.189543 11.172167 11.252423 11.188729 11.0994215 11.042933 11.021839 11.014749
1370007_at 11.4690075 10.906561 10.970564 11.19619 11.345721 10.883118 10.558469 11.046982 10.529461 11.317999 11.292336 11.333325
1370008_at 5.9925895 6.0004735 5.9356136 5.7213817 5.8360887 5.945388 5.843848 5.5902514 5.8547564 5.8370824 5.737711 5.595953
1370009_at 14.197428 14.233663 14.20505 14.164124 14.241749 14.174277 14.241193 14.188581 14.150231 14.116168 14.106458 14.064439
1370010_at 11.964286 11.938268 11.951038 12.030693 12.17312 12.025926 12.1319 12.096244 11.862826 11.855562 12.055615 11.9252615
1370011_at 6.141786 6.1189647 6.235127 5.7473574 6.2217264 6.2484255 5.969098 6.333096 6.067928 6.0658445 6.0632744 5.7853546
1370012_at 6.8923073 6.672946 7.1839046 6.4518943 6.4876666 6.826458 6.6106424 7.00241 6.761203 7.301116 7.154994 8.09993
1370013_at 3.6816633 3.4101067 3.7106454 3.346234 3.4978542 3.723424 3.4219778 3.6912947 3.6046875 3.6023946 3.4424188 3.583914
1370014_at 8.243181 8.414989 8.384958 8.122433 8.222272 8.267074 8.451614 8.26705 8.346746 8.123337 8.129753 8.311603
1370015_at 8.262036 8.190203 8.163778 8.160549 8.315616 8.201714 8.136944 8.414411 8.496199 8.294308 8.271063 8.166562
1370016_at 4.121267 3.8997352 4.0377884 3.7901852 3.9115207 3.6818125 3.5198412 3.859801 4.0858717 3.6445255 3.8550282 3.7605937
1370017_at 7.6482024 7.7162 7.825427 7.736147 7.6124916 8.041025 7.61105 7.757047 7.4620147 7.764427 7.6994433 7.708889
1370018_at 4.6768265 4.548952 4.6457973 4.6993074 4.7815323 4.7082458 4.7346654 4.59232 4.702351 4.615288 4.443602 4.61849
1370019_at 12.868753 12.9107485 12.998938 13.051444 12.944733 12.81787 13.055744 13.007489 13.257063 12.901495 12.891718 12.750652
1370020_at 10.431029 10.131314 10.405614 10.337981 10.154769 10.358792 10.613545 9.892024 10.438884 10.45597 10.142573 9.8401785
1370021_at 4.0142508 3.7292793 3.955709 3.7186198 3.7544756 3.7425113 3.799605 4.157156 3.941209 3.8828495 3.7481995 3.5910223
1370022_at 4.4741855 4.4137187 4.2575765 4.363176 4.503174 4.438109 4.3926654 4.361645 4.41191 4.5621376 4.1549444 4.2654
1370023_at 6.5663505 6.2463613 6.4451294 6.52271 6.6797223 6.51761 6.6858835 6.764263 6.6844454 6.7851505 6.373647 6.3234663
1370024_at 10.004297 11.12653 10.511871 11.062337 10.422287 10.768211 10.51935 11.001096 10.490328 10.407829 10.622997 11.187502
1370025_at 7.4449854 7.7015142 7.259258 7.5014896 7.6891384 7.617547 7.6611896 7.573743 7.6017747 7.666602 7.6321135 7.6740594
1370026_at 6.9607325 6.8453565 6.6533155 7.0096116 6.826345 6.8409367 6.8017516 6.6526494 6.5621185 6.8274264 6.7677393 6.8155212
1370027_a_at 14.310968 14.26972 14.200101 14.314111 14.281469 14.273028 14.259795 14.296222 14.151346 14.250361 14.303325 14.284957
1370028_at 4.858872 4.712357 4.4670563 4.9307904 4.455958 4.8252087 4.369873 4.665841 4.5967193 4.326933 4.4121175 4.7397785
1370029_at 9.218184 9.158203 9.315616 9.531017 9.3055935 9.222282 9.399089 9.218913 9.385711 9.318738 9.268118 9.289818
1370030_at 10.1437025 10.133125 10.136573 10.4336605 10.174362 9.890311 10.442732 10.328794 10.506965 9.462576 9.78132 10.427426
1370031_at 7.953195 7.718376 7.7057705 7.581629 7.7010183 7.700226 7.66781 7.5858474 7.6293755 7.8495584 7.840688 7.901327
1370032_at 7.700625 7.764968 7.492312 7.7973585 7.801991 7.2488384 7.664643 7.2737985 7.647122 7.4529357 7.3841734 7.591723
1370033_at 3.815981 3.911315 4.1358757 4.0882435 3.9538114 3.843617 4.0330257 3.69695 4.3111553 3.8241894 3.8543494 4.001643
1370034_at 4.847523 4.9023595 4.4671593 4.4812136 4.774588 4.872537 4.736185 4.8623238 4.423512 4.5977745 4.6485434 4.954698
1370035_at 8.574129 8.756986 8.548112 8.422096 8.739848 8.571817 8.572758 8.459238 8.524523 8.510604 8.30032 8.531794
1370036_at 9.972055 10.023615 9.801301 9.899287 10.069689 9.927785 10.122306 10.069852 10.064711 10.139012 10.052029 10.153312
1370037_at 3.9858406 3.8815596 3.9189048 4.0596657 3.7979896 3.980273 4.050633 4.092986 4.0518417 3.667721 4.071315 4.032799
1370038_at 6.4671993 6.560224 6.5413146 6.322779 6.393874 6.5979686 6.3739686 6.693117 6.7838173 6.6578417 6.4815087 6.4904847
1370039_at 6.820681 6.784375 6.8420043 6.834329 6.8695593 6.868703 6.590323 6.9280643 7.0313516 6.7023234 6.757153 6.5318823
1370040_at 7.2853584 7.2017875 7.2096972 7.164594 7.417863 7.0744715 7.210813 7.160672 7.3095937 7.3948627 7.435094 7.560119
1370041_at 3.6671822 3.8513985 3.8046868 3.6153445 3.5217257 4.0681458 3.5884202 3.6884086 3.9231079 3.641749 3.70841 3.765506
1370042_at 4.0703144 3.8234437 3.7924466 3.9324827 3.9880393 4.043543 3.9168785 3.6921384 4.067992 4.0929794 3.8192046 3.762696
1370043_at 10.190181 10.02127 9.76809 9.4610615 9.533609 9.6581545 9.344476 9.517454 8.987527 10.049045 9.823627 10.13633
1370044_at 6.707639 6.712645 6.730146 6.495749 6.7105503 6.4470205 6.984361 6.369519 6.5328007 6.539002 6.851096 6.819896
1370045_at 8.903746 9.246527 9.128961 9.498264 9.198456 9.027899 9.2934885 9.032402 9.045538 8.74253 8.566064 9.139858
1370046_at 6.4664044 6.7458076 6.9312143 6.949005 6.6121473 6.610999 6.520547 6.7305493 6.380535 6.556196 6.18429 6.959353
1370047_at 9.938232 9.763792 9.695373 9.80605 9.851225 9.809721 9.804948 9.820063 9.732618 9.701587 9.792016 9.693957
1370048_at 4.2268825 4.755914 4.656681 4.070703 4.6918225 4.490943 4.42069 4.672269 4.623253 4.4104953 4.748995 4.545892
1370049_at 5.5480523 5.810681 6.0456634 6.030985 6.004037 5.614271 5.965126 5.9266224 5.8978567 5.7591443 5.69147 5.7588215
1370050_at 8.668183 8.642495 8.591698 8.457483 8.500696 8.534927 8.5485935 8.640206 8.328309 8.729494 8.727498 8.84771
1370051_at 4.8031554 4.8102837 5.022325 4.9532127 4.6873055 4.6824255 4.7361712 5.189201 4.851093 4.9740577 5.130523 4.859019
1370052_at 5.2435813 5.306477 5.125147 5.5882664 5.1068916 5.4463253 5.727593 5.4934115 5.389061 5.2946825 4.950418 5.003505
1370053_at 3.7411306 3.75736 3.8924334 3.8947744 3.6456418 3.7918422 3.7852037 3.8443933 3.7102628 3.8414178 3.619133 3.761259
1370054_at 8.022465 7.8490076 7.591001 7.5986466 7.6675825 7.6638436 7.7847857 7.677787 7.7006807 7.259799 7.41435 7.3487906
1370055_at 6.9729843 6.811449 6.5864835 6.220039 6.538347 6.5584326 6.61243 6.635593 6.760227 6.750454 6.8219576 6.951624
1370056_at 7.3584447 6.3465304 6.2666507 7.821548 7.3692656 7.509331 6.2152643 6.836516 8.208103 6.7475014 7.4669046 8.414974
1370057_at 10.460742 10.300342 9.748695 10.4019575 10.289896 9.861303 9.974902 9.470776 10.018329 9.569678 9.462419 9.566676
1370058_at 3.5863652 3.5947685 3.4738777 3.7178884 3.4014688 3.770161 3.4959412 3.702276 3.6576989 3.6347184 3.7971349 3.4820733
1370059_at 3.6203666 3.5056067 3.390194 3.6433744 3.6893523 3.5271716 3.5233598 3.6317232 3.6574497 3.330059 3.405779 3.5459228
1370060_at 10.093176 9.942416 9.937225 9.910715 9.937002 10.040329 10.00773 9.876816 9.933742 9.905098 9.936108 10.0026
1370061_at 5.881548 5.9199653 5.9369655 5.91405 5.834188 5.954296 5.845469 5.980714 5.703489 6.1843715 6.2065063 5.847009
1370062_at 10.378496 10.419353 10.367974 10.510042 10.47004 10.539078 10.406121 10.134205 10.377569 10.494895 10.551838 10.370993
1370063_at 7.9025545 7.7990646 7.7822695 7.8802056 7.4940805 7.5392466 7.868017 7.7031217 7.5441537 7.513127 7.5201306 7.425366
1370064_at 7.7765718 7.8021245 7.6813726 7.823088 7.574297 7.477036 8.130569 7.6601367 7.913459 7.6789002 7.7034574 7.848577
1370065_at 13.816396 13.788773 13.773538 13.834403 13.848305 13.782887 13.830658 13.749925 13.71028 13.823209 13.797895 13.898058
1370066_at 8.142534 8.132301 8.174094 8.329941 8.15033 8.308786 8.431482 8.189272 8.252946 8.401165 8.473552 8.334875
1370067_at 9.48557 9.723491 9.24913 9.604808 10.20659 10.314314 10.206707 9.040723 8.846493 9.911635 10.040393 10.233297
1370068_at 4.540949 4.4998236 4.624367 4.5916142 4.525843 4.72001 4.661768 4.8082213 4.6620836 4.7014737 4.713347 4.439408
1370069_at 5.0219193 5.240719 5.256405 5.4267483 4.9771442 5.295844 5.0540915 5.1281843 5.351554 5.3709297 5.130599 5.004877
1370070_at 6.967454 7.0412354 6.8956017 6.5742207 7.150269 7.3032103 6.807329 7.1296124 6.8307548 6.950672 6.7800856 7.0264063
1370071_at 6.380974 6.4894276 6.30986 6.4226665 6.215673 5.9680376 6.4136996 6.459589 6.435047 6.255344 6.3976893 6.79595
1370072_at 4.6614585 4.838565 4.5354595 4.5043406 3.9963164 4.514882 4.379859 4.664983 4.42859 4.309166 4.484768 4.186739
1370073_at 11.183183 11.013415 11.1831255 11.101866 10.725621 10.988698 10.711974 10.920308 10.8587265 11.088192 11.446275 10.971301
1370074_at 6.16607 6.359747 6.0459957 6.1522775 6.138804 6.1325407 6.3696046 6.110472 5.946244 6.1537485 6.143347 6.197053
1370075_at 9.990062 9.791502 9.557829 9.509253 9.801054 9.544306 9.739148 9.656073 9.77294 9.4113245 9.46198 9.826827
1370076_at 3.9491227 3.8684852 4.0130777 3.9499547 3.7385237 3.7999578 3.9394026 3.7016234 4.0609846 4.1493435 3.9903505 3.8188143
1370077_at 5.247793 5.86367 5.838445 5.7852383 5.6428256 5.77492 5.8777003 6.0126815 5.838606 5.8672447 5.7270293 5.4103045
1370078_at 6.436606 6.2687974 6.5085845 6.149011 6.164004 6.370711 6.0114603 6.1852207 6.271365 6.276853 6.37115 6.3486624
1370079_at 4.7547245 4.5897927 4.6542387 4.775279 4.571644 4.547209 4.5479264 4.722937 4.8115087 4.6272726 4.8450537 4.5548186
1370080_at 7.700733 7.861823 7.2437196 8.233267 8.253014 8.378125 8.005008 8.334388 7.935186 8.762141 8.3926735 8.47064
1370081_a_at 8.312076 8.387438 7.996027 8.091267 8.113945 7.850241 8.248275 8.210281 7.963956 8.147109 8.11355 8.067413
1370082_at 6.135515 6.399372 6.3015714 6.542755 6.5054665 6.534848 6.372262 6.546896 6.4689617 6.8092237 6.705166 7.1027374
1370083_at 4.403649 4.684687 4.3607864 4.5207005 4.973429 4.6334333 4.803867 4.7909465 4.633635 4.6077676 4.595525 4.34078
1370084_at 5.9127407 5.5848374 6.176354 5.8177705 6.036478 6.2853193 5.951532 5.690529 5.939307 6.708174 5.9357576 7.061325
1370085_at 6.7505455 6.717717 6.6337724 6.934853 6.769317 7.063827 6.9746265 6.8743286 6.8605347 6.612262 6.798404 6.838372
1370086_at 14.026752 13.993075 13.994427 13.988979 14.00919 13.981402 13.969277 14.013416 14.00617 14.055151 14.03554 14.077832
1370087_at 10.307302 10.315838 10.287918 10.181585 10.245875 10.179117 10.236245 10.093209 10.263606 10.189391 10.335545 10.157665
1370088_at 6.955838 7.4551787 6.7198586 7.0544643 6.9906793 7.0765486 7.0896025 6.5927553 6.8966317 6.552162 6.98601 6.830625
1370089_at 3.8425472 3.8629875 3.7887032 3.9479313 3.8096602 3.8726084 4.1547422 4.223935 3.9847617 3.7232716 4.2017927 3.8231618
1370090_at 5.382142 5.3845544 5.245993 6.102973 5.506783 5.2410293 5.208313 5.8898573 5.6464133 5.7591443 5.942277 6.0685635
1370091_at 5.1644306 5.061167 5.1050253 5.008997 5.230816 5.1599855 5.0324025 5.272219 5.1789308 5.197033 5.164274 4.926608
1370092_at 4.6246376 4.654939 4.5782766 4.4778996 4.5351114 4.3087406 4.4578905 4.840512 4.5615654 4.6822386 4.484766 4.425128
1370093_at 4.0348396 3.9599407 4.1818805 4.0853114 3.7926514 4.2358418 3.726829 3.7194664 4.0419073 4.166195 4.104756 4.0429325
1370094_at 4.217602 4.0070453 4.41963 4.320922 4.1177607 4.130147 4.0802355 4.055788 4.5037475 4.2171936 4.448343 4.0824323
1370095_at 5.6374207 5.866182 6.136304 6.035345 6.0747023 6.068 5.7292542 6.0595274 5.9733043 6.0474033 6.140632 6.0109706
1370096_at 4.9573193 4.6427517 4.838694 4.8105083 4.839008 5.0363274 4.9663515 5.089109 5.1279254 4.9303265 5.2351785 6.540287
1370097_a_at 4.05188 4.1440434 3.8390577 4.078708 4.0533605 4.1207376 4.175051 4.11654 4.0843563 4.112612 3.937792 3.8673837
1370098_at 10.294443 10.347831 10.458176 10.088166 10.539293 10.446365 10.454818 10.202215 10.427871 9.670992 9.880593 9.294832
1370099_at 7.5714645 7.5707273 7.515275 7.5886407 7.500476 7.610044 7.675607 7.6044383 7.765946 7.424619 7.639135 7.4406857
1370100_at 6.94422 6.8652525 6.8028975 6.8923154 6.8814373 6.7140617 6.835032 6.8032603 6.5349884 6.7574754 6.8126345 6.7635584
1370101_at 3.5371535 3.6245677 3.758061 3.6222503 3.8738112 3.5672183 3.7417781 3.8334315 3.7493322 3.3369088 3.819102 3.644402
1370102_at 6.9152513 6.872053 6.915084 6.9077735 6.8124714 7.098725 6.813435 6.9330664 6.989545 6.9777412 6.7747455 6.5809283
1370103_at 5.1042104 4.9371386 4.77832 4.887956 4.681888 5.105566 5.0388827 4.794216 5.3015723 5.26484 4.9383993 4.859066
1370104_at 5.0049634 4.7501082 4.8614645 4.5840125 4.607068 4.6138296 4.6338234 5.00241 4.814075 4.7376785 4.7385945 4.6176777
1370105_at 5.1095796 5.1521916 5.2863164 5.259586 5.1292334 5.3695965 5.023049 4.9951477 5.3101 5.165545 5.29995 5.2325335
1370106_at 4.0918274 4.0926228 4.0685997 3.9249198 3.9377258 4.0101614 4.023609 4.079619 4.0982113 3.8953662 3.9786873 3.8933518
1370107_at 5.5416555 5.316864 5.54349 5.5438995 5.4497395 5.558369 5.315707 5.454574 5.552891 5.5066767 5.480881 5.568183
1370108_a_at 7.62152 7.051615 7.5731096 7.0844474 7.118146 6.8904166 6.936804 7.0894775 6.8054566 7.1144543 6.8133335 6.323608
1370109_s_at 13.122829 13.162478 13.080713 13.072754 13.225556 13.091887 13.251453 13.104472 13.020759 13.095946 13.126467 13.326964
1370110_at 4.445905 4.5433393 4.7817726 4.7377844 4.5291643 4.4319787 4.2901964 4.623257 4.626876 4.430558 4.3459682 4.4272804
1370111_at 7.1724052 6.4351015 6.4628763 6.2425184 7.7639685 5.588002 7.4311028 7.8571243 6.1598887 6.9609222 6.3850155 6.5416956
1370112_at 9.1671715 9.048933 9.0525055 8.953463 9.115752 8.889627 9.24418 9.34505 9.221586 9.100583 8.972647 9.142693
1370113_at 6.53631 6.527884 6.075927 5.9718294 6.5929637 6.2853193 6.024462 6.2767987 6.4696136 6.510009 6.545594 6.4167056
1370114_a_at 6.2033253 7.92868 6.2600617 7.8910937 8.412996 7.862916 6.138531 6.583448 6.1124043 7.949454 7.641306 7.784753
1370115_at 4.6567063 4.6955285 4.9112678 4.7332783 4.6111774 4.446038 4.369873 4.697363 4.8637505 4.5977635 4.663535 4.416146
1370116_at 4.1455536 4.1033344 4.173975 4.036627 4.06991 4.0733843 4.083963 3.9730258 4.179816 3.9727259 3.9615164 4.14207
1370117_at 3.9826725 3.7776685 3.8712263 4.0661697 3.5754673 3.565215 3.5619924 3.6995752 3.9089806 3.912192 3.7529356 3.677877
1370118_at 6.3853965 6.237545 6.634748 6.100301 6.1563444 6.742187 6.1577644 6.3038316 6.421054 6.099642 6.3329535 6.374856
1370119_at 7.6558075 7.8629932 7.675354 8.303255 7.8322163 8.21655 7.6974626 8.120207 8.136055 8.187387 7.881571 8.391735
1370120_at 4.2385893 4.213235 4.157368 3.9971423 4.259512 4.266412 4.111577 4.362306 4.288888 4.268137 4.1061063 3.9434419
1370121_at 7.852884 7.660208 7.659025 7.8418813 7.7714043 7.704942 7.7507443 7.7125316 7.892603 7.7174444 7.639739 7.5217614
1370122_at 4.1166983 3.8501475 4.3216076 3.9971254 3.9329436 4.206154 3.9009638 3.9374459 4.0167828 3.999709 4.1948075 4.209632
1370123_a_at 7.1518407 7.1362486 6.993208 7.238636 7.1338577 7.2009535 7.5839944 7.3152814 6.9581156 7.1546407 7.061631 7.0360703
1370124_at 6.7365575 6.7410903 6.672885 6.7470403 6.783126 6.8930144 6.639368 6.949903 6.7712293 6.7029576 6.78548 6.7156854
1370125_at 4.862079 4.371081 4.9497633 4.6448016 5.0085535 4.7124352 4.759389 4.6270027 4.757511 4.637137 5.080175 4.6305723
1370126_at 3.9983103 3.8456092 3.7159631 3.6245646 3.6894915 3.7642167 3.6623616 3.7781258 3.4333243 3.528687 3.6437268 3.459482
1370127_at 6.1590033 6.1252627 6.391572 6.2135696 6.162397 6.1231046 6.170787 6.133167 6.0873203 6.30428 6.250906 6.255825
1370128_at 6.8243103 6.712665 6.989879 6.863077 6.7147927 6.781442 6.6750393 6.7619934 6.978722 6.714365 6.8331065 6.6132812
1370129_at 7.113988 7.5185223 7.363418 7.4447346 7.3259 7.1546288 7.5870843 7.415212 7.312081 7.483345 7.355796 7.459152
1370130_at 9.034927 9.08527 9.113788 9.03899 9.370722 8.677574 9.344476 9.0508175 8.884844 8.852764 8.89892 9.5272665
1370131_at 5.056159 5.3848085 5.1556797 5.233725 5.03166 4.932728 5.0727544 5.158128 5.3995156 5.4291315 5.2606573 5.030362
1370132_at 4.1824627 4.1416173 4.197854 4.222822 4.186474 3.9703991 4.0114527 4.1711082 3.9528682 3.9937987 4.2475452 4.0812535
1370133_at 6.168228 6.389419 6.5279875 6.074586 6.2357206 6.2417297 6.2168765 6.075607 6.3633413 6.2612505 6.1999407 6.139538
1370134_at 10.076465 9.866766 9.821271 9.858929 9.851103 9.961733 9.699952 9.710286 9.65214 10.30578 10.162101 10.0692425
1370135_at 6.9424014 6.880496 6.36599 6.160254 5.871307 6.751879 6.0869894 5.954665 5.4812083 5.872117 6.4279075 6.4285626
1370136_at 6.693992 6.6898065 6.4152265 6.4305916 6.856572 6.7105107 6.5067677 6.41559 6.6057 6.8387575 6.6306443 6.6033254
1370137_at 5.085248 5.305683 5.1372294 5.0335793 4.9907155 5.113615 4.9243093 4.997297 4.798852 5.1710863 5.0013237 5.051962
1370138_at 4.615307 4.89622 5.0161104 4.544331 4.73699 4.9921637 4.5869694 4.7734575 4.866398 4.9816074 4.8249006 4.724815
1370139_a_at 3.6930382 3.8375783 3.7118986 3.7200227 3.7825623 3.5837874 3.5555022 3.5740705 3.6274335 3.5771751 3.5563612 3.7331083
1370140_a_at 4.8004065 4.7304068 5.208598 4.7798934 4.977804 4.9838223 4.8052244 4.6785693 4.7321424 5.2763567 4.8531075 4.449831
1370141_at 8.610851 8.599538 8.353177 8.798753 8.922265 8.44727 8.932455 8.823845 8.904578 8.781356 8.622688 8.733413
1370142_at 5.900041 5.5244036 5.8702974 5.6960526 5.7698703 5.880027 5.6409245 5.9422207 6.035176 5.9259725 5.567009 5.87977
1370143_at 5.508656 5.4549565 5.7398615 5.418623 5.169164 5.1754866 5.379592 5.328283 5.791479 5.4815297 5.3950667 5.0869684
1370144_at 7.8422327 7.839473 7.986917 8.102253 8.030715 8.378313 8.078858 8.086074 7.729162 8.038606 7.367317 7.8636403
1370145_at 4.031142 4.3611736 4.180064 4.7586417 4.291106 4.071768 4.339196 4.4709663 4.1027546 4.120621 4.315119 4.0625076
1370146_at 3.438248 3.249064 3.4966218 3.2926793 3.5240307 3.4874098 3.6087863 3.7416873 3.3564231 3.2204454 3.396504 3.4082735
1370147_at 6.7092295 7.0534596 7.009086 7.85102 7.9328985 6.74705 7.9481997 8.689977 8.3892565 7.5652986 7.8307633 7.5834723
1370148_at 14.159299 14.190451 14.2207155 14.192218 14.179526 14.205692 14.159698 14.207506 14.230498 14.184411 14.241868 14.28528
1370149_at 11.097125 11.120677 11.047144 10.867547 11.241997 11.032655 11.217742 11.15401 11.077899 10.831837 10.91902 10.722436
1370150_a_at 13.02063 12.645842 12.723357 12.611854 13.251505 13.049681 13.078706 12.98846 12.156186 13.33905 13.115567 13.426321
1370151_at 13.158105 13.173395 13.193035 13.310489 13.280532 13.321675 13.30594 13.42277 13.382062 13.329307 13.2139845 13.123003
1370152_at 4.452381 4.7238483 4.4576435 4.745058 4.608279 4.5404267 4.437294 4.667444 4.796578 4.6635065 4.674097 4.7648563
1370153_at 5.821315 5.868796 6.103178 5.653663 5.896321 5.807451 5.6524673 5.9000196 5.7495337 5.5777044 6.0059886 6.063414
1370154_at 10.329487 10.462089 10.884342 10.461069 10.518356 11.198384 10.720227 10.538458 9.888243 10.528808 11.026798 10.718053
1370155_at 7.8299513 7.5903883 7.3742323 7.651038 7.4987726 7.489188 7.5623016 7.3739557 7.62064 7.692782 7.3275485 7.290588
1370156_at 7.7552238 6.8642955 7.001189 6.962243 6.973146 6.574464 7.29852 6.2494063 7.1835084 6.661529 6.5712795 7.160117
1370157_at 3.8556368 3.843294 3.9487832 3.8384829 3.6580045 3.8458438 3.8658195 3.7808354 3.8656995 3.8952625 3.5806887 3.886773
1370158_at 6.3568277 6.6024785 6.144386 6.1355968 6.7069726 6.020849 6.084471 6.061709 6.1035647 6.160457 6.1891246 6.397276
1370159_at 7.161124 7.055 7.0574207 7.2084727 7.2074494 6.904874 6.9946547 7.0908303 7.0964026 6.9432993 6.808199 7.1172256
1370160_at 9.07496 8.785562 8.966755 8.858583 8.819327 8.933027 8.808316 8.541749 8.737698 9.022177 8.749744 9.128687
1370161_at 9.449991 9.247307 8.963673 8.939468 9.351009 9.186188 9.113575 9.160921 9.427902 9.554764 9.60154 9.295404
1370162_at 7.189487 7.082239 7.230162 7.1428685 7.2926455 7.2505174 7.3396754 6.875868 7.182715 7.39763 6.884548 7.4882345
1370163_at 8.996676 8.931572 8.775683 9.074458 9.146178 8.867765 9.159464 8.709346 8.605779 9.343376 9.178322 9.66723
1370164_at 11.29739 11.273588 11.294086 11.293707 11.26364 11.203545 11.568443 11.359178 11.422053 11.277618 11.324324 11.111566
1370165_at 4.008429 4.0061445 3.9449573 4.0383124 3.9909296 4.188716 3.8370578 4.043349 4.0791607 3.865127 3.9733825 3.8840606
1370166_at 11.912545 11.953154 11.8328905 11.952712 11.806843 11.888353 11.963717 11.886881 11.989544 11.762952 11.840079 11.727542
1370167_at 12.286461 12.24599 12.244861 12.285707 12.246072 12.267975 12.292054 12.439271 12.420524 12.333411 12.291128 12.231752
1370168_at 9.8902235 10.006708 9.808258 9.893975 10.125326 9.824751 9.671709 9.5414 9.938849 9.338975 9.96814 9.774582
1370169_at 8.908456 9.003557 8.95295 9.066636 9.135395 9.026571 9.204286 9.176533 9.128773 8.94415 9.02364 9.469994
1370170_at 10.139909 9.976409 10.162787 10.176361 10.3040695 10.242224 10.35001 10.126655 10.066303 10.224185 10.068936 10.455154
1370171_at 7.956436 8.209546 8.03407 8.354574 8.352575 8.21144 8.407473 7.9235296 8.096965 8.426622 8.22978 8.464987
1370172_at 10.608867 10.6992445 10.645772 10.704304 10.624245 10.725885 10.686089 10.617789 10.515428 10.528638 10.432128 10.612811
1370173_at 7.615606 7.6891084 7.295698 7.6954966 7.557563 7.4281363 7.948408 7.417311 7.4738474 7.2626367 7.41504 7.938817
1370174_at 6.02277 6.155847 5.9048257 5.8584776 6.2159863 6.1205153 6.287663 5.9931684 5.849836 5.8114376 6.053226 6.136983
1370175_a_at 8.518667 8.41987 8.178713 8.552397 8.4714775 8.532695 8.512622 8.441506 8.506636 8.480181 8.54171 8.585054
1370176_at 7.726418 7.0174723 7.413779 7.1532745 8.344997 6.6433287 7.2885957 6.821208 7.565049 6.4134192 6.510092 6.3642936
1370177_at 5.204094 5.235715 5.440365 5.3264585 5.3696003 5.6733723 5.280212 5.2295566 5.319772 5.5798664 5.2693787 5.4180603
1370178_at 4.4792895 4.663378 5.00626 5.0377774 4.463396 5.099166 5.0806 4.7356696 4.6080523 4.78381 5.1386247 4.699115
1370179_at 10.074844 10.121413 9.8701 9.767292 10.039694 9.907396 10.002719 9.950205 9.9012 10.039104 10.124514 10.046776
1370180_at 10.941759 10.9526415 11.024514 11.076023 11.069105 11.15652 11.125913 11.294365 11.262486 11.122522 11.212981 11.247067
1370181_at 6.7817106 6.5567665 6.5820813 6.8520074 6.8479385 6.973794 7.0779433 6.661955 6.5099726 6.2430234 6.5583034 6.637649
1370182_at 5.127799 5.1609674 4.937965 4.7504096 4.8878317 5.113615 4.773637 4.893523 4.9836082 5.2156878 5.1733 5.095852
1370183_at 7.2538686 7.0886908 6.764295 7.415397 7.4333525 7.0900564 7.3708825 7.467755 7.5172935 7.2602944 7.480575 7.281287
1370184_at 10.185469 9.951648 9.818549 9.882694 10.021094 9.884708 9.9747095 9.970485 10.098168 9.971109 10.157523 10.277445
1370185_at 4.989092 4.904447 4.7806673 4.6841307 4.5770674 4.9168034 4.8350787 4.8033895 4.6862645 5.2397847 4.707232 4.661997
1370186_at 10.04971 9.903836 9.498424 10.151396 10.0802145 9.55851 9.37861 9.176621 9.933031 9.876577 9.108341 10.279164
1370187_at 10.887805 10.927181 10.855409 10.663255 10.8580885 10.973828 10.850592 10.968008 10.692144 11.033142 10.980973 10.751441
1370188_at 10.3772 10.304963 10.147637 10.37467 10.104304 10.336287 10.312684 9.881358 9.830977 10.13726 9.954509 10.2109995
1370189_at 10.075039 10.1492 9.93608 10.36882 10.100026 10.312069 10.082361 10.04604 10.098304 10.17319 9.987501 10.165475
1370190_at 11.631902 11.582097 11.613219 11.496334 11.622234 11.495337 11.534369 11.278299 11.34001 11.457566 11.372917 11.613835
1370191_at 7.980526 7.9635835 8.009689 7.9410334 7.9311314 8.055412 8.02655 7.3156853 7.4150333 8.119546 7.985377 8.35094
1370192_at 8.143099 8.177231 8.023861 8.145886 8.189355 8.104986 8.353923 8.14744 8.300032 8.089712 8.0371 8.206433
1370193_at 10.44989 10.799225 10.355276 11.207464 10.228086 10.9897785 11.210548 11.260391 10.846815 10.854603 10.571249 10.861976
1370194_at 7.3833313 7.4135637 7.5499387 7.9196763 7.531172 7.5544424 8.005619 7.330076 7.5927176 7.4524417 7.5264287 7.9108887
1370195_at 8.105459 7.8955317 7.6725135 7.698575 7.956818 7.904895 7.5866466 7.7142425 7.7757 8.0800705 7.8518977 7.703173
1370196_at 6.862437 6.986784 6.755798 6.98225 6.7901826 6.878524 6.9243956 6.8118854 6.931976 7.046264 6.9342484 6.8052177
1370197_a_at 6.217202 6.0944004 6.303137 5.9682493 6.2817564 5.8708982 6.152134 6.4556665 5.9773374 6.5552864 6.4658117 7.0322304
1370198_at 3.3006527 3.2917771 3.436227 3.421792 3.3846302 3.329246 3.4476485 3.3896992 3.427946 3.4961617 3.380198 3.2631905
1370199_at 10.263565 10.423973 9.972255 10.138258 10.327254 10.173095 10.341831 10.229294 10.355628 10.325469 10.372676 10.308534
1370200_at 11.934333 11.655886 11.858839 12.046644 11.868773 11.726628 12.061091 12.079017 12.063452 11.710209 11.597979 11.775811
1370201_at 3.6458988 3.7518497 3.9884155 3.629534 3.6281137 3.9656668 3.5441568 3.8732588 3.721346 3.8943384 3.9385107 3.9061425
1370202_at 9.1374235 9.632475 8.938767 8.927114 9.328525 8.865561 8.658284 9.272012 8.454957 10.456131 9.488079 10.3134365
1370203_at 7.6774573 7.852137 7.30182 7.5250416 7.3767533 7.4538774 7.649573 7.4907413 7.809559 7.742769 7.4523063 7.8292146
1370204_at 8.716685 9.023357 8.5962 8.639255 8.579968 8.542661 8.732579 8.824677 8.980557 8.779205 8.828936 8.930685
1370205_at 3.8556368 3.9085946 4.020255 3.9827812 3.9796772 4.0352597 3.8554988 3.850919 4.0337605 3.7672102 4.1634426 3.7859762
1370206_at 4.577033 4.4174204 4.831574 4.638248 4.690693 4.621806 4.389023 4.3909545 4.6035104 4.5212016 4.607098 4.493232
1370207_at 11.318972 11.380389 11.287226 11.281139 11.302161 11.342092 11.31436 11.47442 11.2482195 11.332363 11.364043 11.309394
1370208_at 8.227766 8.223962 8.11231 8.158325 8.140457 8.130369 8.064188 8.241401 8.23535 8.236208 8.152559 8.099337
1370209_at 8.993806 9.335324 8.715348 8.922417 9.7057705 8.831665 8.913692 9.305347 9.587178 9.03195 8.799706 8.581933
1370210_at 5.628034 5.480833 5.6889377 5.5864153 5.526841 5.29805 5.243867 5.6052547 5.461587 5.5436544 5.56728 5.475912
1370211_at 6.7342467 6.5595512 6.541506 6.5643864 6.3707705 6.555411 6.400335 6.5839067 6.430476 6.5430064 6.3975425 6.606359
1370212_at 5.85279 5.397835 5.2472315 5.65484 5.591179 5.372392 5.2779655 5.3433247 5.2424865 5.1024833 5.451455 5.187895
1370213_at 12.012473 11.940845 11.94574 11.755398 11.681926 11.699687 11.748825 11.663265 11.563687 11.589367 11.53657 11.699805
1370214_at 4.9331837 5.026918 4.9331203 5.0166664 5.1365213 4.919715 4.8813972 4.881976 4.757536 4.8433557 4.8508997 5.2642055
1370215_at 10.086459 10.128159 9.741735 10.281789 10.359547 10.345847 10.042395 10.326149 10.496054 10.557324 10.467623 10.834767
1370216_at 4.5378304 4.589039 4.318804 4.3038607 4.5596023 4.385155 4.4251704 4.4100122 4.4526663 4.4917746 4.3522987 4.3343663
1370217_at 5.675726 5.463303 5.561373 5.4785123 5.5323396 5.799331 5.2157183 5.5631676 5.791628 5.717546 5.813772 5.2396407
1370218_at 6.3512764 6.6178784 6.1670027 6.6249843 6.2357206 6.2349033 5.688946 6.0069575 6.3195295 6.69812 6.1051736 6.401306
1370219_at 8.015899 8.062454 8.117615 8.402852 8.330531 8.559395 7.9247513 8.41974 8.486124 8.511099 8.450811 9.14486
1370220_at 10.079581 9.528855 10.543578 10.476854 9.38081 10.606603 10.419857 9.502915 10.396015 10.216746 10.678692 9.540111
1370221_at 5.211587 4.5895076 4.937333 4.6829367 4.5646167 5.0172577 4.54442 4.9081783 4.913429 4.553918 4.8938904 4.81664
1370222_at 5.1583195 4.881758 5.165384 5.18373 5.02539 4.849224 4.813868 5.5729938 5.061212 5.116059 4.944265 4.552424
1370223_at 7.714541 7.828402 7.5599103 7.567609 7.6050467 7.634871 7.8945913 7.6606927 7.5573463 7.664186 7.7255716 7.751559
1370224_at 9.60012 9.411103 9.335625 9.346676 9.704598 9.458753 9.640414 9.588053 9.170207 9.97815 9.7479925 9.624127
1370225_at 4.9882874 4.886869 5.3616433 5.2326703 5.0459924 5.2362194 4.7874303 4.9791536 5.0522285 4.9932785 4.855629 4.7372346
1370226_at 9.823944 9.862902 9.701345 9.69553 9.986809 9.867329 9.836401 9.917488 9.722841 9.923769 9.943966 10.118446
1370227_at 3.257112 3.2854285 3.2871182 3.2570431 3.2775857 3.2693062 3.3430765 3.1772974 3.3897722 3.3365908 3.3316698 3.3541265
1370228_at 14.410226 14.444339 14.421726 14.456915 14.407595 14.43846 14.446494 14.383778 14.445448 14.4346 14.3717 14.437282
1370229_at 5.2641315 5.3181925 5.5005045 5.260431 5.3343363 5.222394 5.0192647 5.259157 5.459311 5.129463 5.4459224 5.107151
1370230_at 11.122147 11.124693 11.011234 11.129861 11.16457 11.134862 11.251878 11.065136 11.107163 11.061594 10.946027 10.973265
1370231_at 7.720385 7.395463 7.4764566 7.46726 7.4144206 7.4496665 7.4970555 7.4823318 7.416941 7.413215 7.5965247 7.7105565
1370232_at 10.359353 10.435208 10.360026 10.335234 10.298168 10.169506 10.310948 10.359469 10.624431 10.27773 10.221931 10.027561
1370233_at 5.1435637 5.0107784 5.1249547 4.9236765 5.0039387 5.2061734 5.040064 4.970143 4.999807 5.0877585 5.1027207 4.883936
1370234_at 13.006097 12.8936205 12.922151 12.947954 12.966181 12.905032 12.914646 12.865951 12.835148 12.901453 12.834872 12.782312
1370235_at 12.942287 13.038117 12.688834 12.802151 13.003168 12.978607 13.07295 12.692461 12.531754 12.8487835 12.962404 12.753743
1370236_at 8.958622 8.803881 8.376617 8.5547495 8.82293 9.022659 8.398273 8.93394 8.464702 8.946724 9.103362 9.033289
1370237_at 12.2271185 12.254347 12.173625 12.202967 12.345256 12.175011 12.451837 12.273125 12.33096 12.06056 12.031468 12.093931
1370238_at 11.696979 11.784798 11.653099 11.681879 11.74452 11.75606 11.73899 11.711013 11.757444 11.447013 11.604072 11.505001
1370239_at 12.911485 12.799877 12.935829 12.342974 12.698179 13.235911 12.360635 12.101942 12.666429 12.769295 12.398252 13.235911
1370240_x_at 12.911442 12.809407 12.903827 12.351219 12.648731 13.191321 12.349582 12.126341 12.593298 12.612453 12.323824 13.188139
1370241_at 13.9171295 13.903776 13.888921 13.875602 13.964448 13.883767 13.986354 13.888257 13.874725 13.975948 13.988786 13.991898
1370242_at 12.67579 12.678155 12.660914 12.635508 12.577179 12.55319 12.555764 12.675834 12.5819645 12.601364 12.727008 12.818793
1370243_a_at 10.515908 10.0122385 10.331962 10.216079 10.278857 9.938014 10.228486 9.607631 9.805478 9.726757 10.370697 10.148827
1370244_at 12.086127 12.253149 12.153641 12.12886 12.155083 12.12088 12.257801 12.223739 12.294765 12.396864 12.4071665 12.525963
1370245_at 10.126468 10.529384 10.190683 10.29181 10.046973 10.143896 10.400673 10.127847 10.120439 10.577448 10.518879 10.493054
1370246_at 11.8619375 12.021974 11.936603 11.766579 11.915372 11.7773 11.8366 11.569874 11.4286585 11.810326 11.806889 11.799751
1370247_a_at 6.276633 5.985147 6.3907733 6.07068 6.136904 6.1511583 5.891902 6.195311 6.02556 6.172441 6.149179 5.865804
1370248_at 6.1732025 6.60106 6.336634 6.258742 6.283706 6.1763983 6.2339964 6.104025 6.3966312 6.2323213 6.2351794 6.4688926
1370249_at 7.056979 7.0859313 7.045595 7.7187057 7.855085 7.362129 7.1825128 6.9134984 7.116814 7.0978594 7.4943566 7.5618906
1370250_at 9.294978 9.141048 8.863344 9.432712 9.492367 9.640576 9.516317 9.603658 9.51674 9.241159 9.353539 9.137075
1370251_at 6.2199326 6.3091464 6.1893325 6.131972 6.070045 6.109724 6.1996555 5.9518547 6.552261 5.971465 6.09233 6.0341125
1370252_at 8.099155 8.246805 8.1047 8.02078 7.8887577 8.1143265 8.08729 7.971326 8.120918 8.194508 8.182664 8.152012
1370253_at 11.847721 11.863128 11.789694 11.726748 11.829115 11.720551 11.724886 11.920899 11.762054 11.975854 11.92119 12.094537
1370254_at 3.7315953 3.763865 4.1207857 3.6754384 3.5143044 3.875366 3.9786952 3.7806048 3.9429998 3.7572339 3.7635458 3.8844993
1370255_at 4.747575 4.5903206 4.767028 4.6443405 4.4949493 4.8619814 4.69256 4.638829 4.528577 4.897519 4.743084 4.6268253
1370256_at 7.3018394 7.3723083 8.698264 7.7515416 7.03328 7.860139 8.110527 8.163585 8.65855 8.091323 7.6546507 7.885178
1370257_at 4.4061003 4.388261 4.5046296 4.3584623 4.69503 4.28413 4.4965544 4.640929 4.3866434 4.647094 4.4436016 4.5096464
1370258_at 5.2698045 4.886789 5.244766 5.201203 5.1630273 5.291392 5.107271 4.8230877 5.1033125 5.61228 5.619984 5.3420362
1370259_a_at 7.2940884 7.0662 7.326853 7.3950167 7.4583225 7.246224 7.294765 7.485639 7.3667326 7.158482 7.314062 7.3437643
1370260_at 6.8627143 6.9400516 7.0455284 6.6529675 6.8427224 6.689009 6.9968266 7.012769 6.66259 6.8629875 6.5062294 7.0234523
1370261_at 8.193361 8.101949 8.085284 7.8149886 8.180851 8.1376705 7.897781 7.6488442 7.7434835 7.7191205 7.763392 7.7500343
1370262_at 9.336044 9.341261 9.25989 9.091463 9.080757 8.935566 9.278629 9.184328 9.015274 9.352762 9.056446 9.390398
1370263_at 6.118618 5.838045 6.063563 6.1456776 5.970141 5.9040666 5.9060206 6.081956 5.6580873 6.116988 6.18671 6.1116276
1370264_at 7.802575 7.9349656 7.716673 7.8473797 7.807747 7.6099486 8.086792 7.9005237 8.020542 7.209512 7.7509294 7.442367
1370265_at 6.196927 6.2874155 6.073338 6.0904107 6.0271444 5.9896555 5.895732 6.4235797 6.4886227 6.4601974 6.0571675 6.835973
1370266_at 6.980864 7.097563 6.727132 6.3901215 7.108881 6.8344026 6.87238 6.9551444 6.9896646 7.049057 7.008454 6.7385697
1370267_at 6.3063464 6.261597 6.1782746 6.2438455 6.4766335 6.3476377 6.6776032 6.669423 6.583334 6.169749 6.0537767 6.274182
1370268_at 4.2212563 4.58737 4.590684 4.326664 4.404481 4.5063753 4.365226 4.4062777 4.5272446 4.540897 4.449633 4.220031
1370269_at 5.2355275 4.97436 5.310262 5.331241 5.1068916 5.139745 5.177386 4.9294257 5.2292013 5.3604894 5.3661995 5.1177
1370270_at 4.0409794 3.9372401 4.083233 3.9458947 3.9601953 4.1738634 3.9781485 4.0617895 4.1867585 4.2448187 3.901471 4.012858
1370271_a_at 7.391718 7.4974413 7.736747 7.083449 7.3342524 7.653021 7.241653 7.573642 7.5374694 7.55999 7.6143284 7.247821
1370272_x_at 6.096701 6.010853 6.4309044 5.827368 6.061549 6.3463254 6.154271 6.2586517 6.364888 6.2679696 6.021543 6.0572267
1370273_at 3.5395741 3.7570167 3.5630815 3.5981305 3.5489235 3.4178839 3.3941085 3.3944023 3.5338292 3.4408755 3.3385863 3.2875547
1370274_at 12.846434 12.86864 12.8232765 12.6411085 12.879582 12.745075 12.661363 12.788385 12.85326 12.936795 12.952517 12.75813
1370275_at 12.899752 12.876654 12.909175 13.051788 12.844596 12.986983 13.021455 12.94908 12.971602 12.883056 12.872862 12.886678
1370276_at 11.875296 11.847369 11.819477 11.765088 11.869944 11.898502 11.919077 11.797989 11.820766 11.883266 11.969123 11.847109
1370277_at 12.000398 11.945994 11.954968 11.957226 11.969663 12.043757 12.022194 11.999749 12.049711 11.960115 11.916206 11.925264
1370278_at 11.427436 11.266305 11.250916 11.4141865 11.308717 11.483342 11.29816 11.334087 11.42518 11.433314 11.435698 11.319602
1370279_at 6.003151 5.8262706 6.088105 5.6755896 5.881848 6.009725 5.878474 6.00567 5.9514246 5.5124707 5.8911376 5.802697
1370280_at 10.31598 10.247027 10.261778 10.235532 10.052175 10.218863 10.211116 10.175804 10.28359 10.369618 10.427672 10.775737
1370281_at 10.129951 10.5818405 9.554807 10.11608 10.754835 10.706743 10.134262 9.8928795 9.670242 9.855295 9.927183 10.910526
1370282_at 6.981303 6.7271085 6.1681886 6.3345737 6.487474 6.98224 6.2800403 6.0120273 6.145304 7.3247437 6.546236 7.4251885
1370283_at 12.332281 12.266247 12.25947 12.263521 12.270584 12.382928 11.923242 11.794503 11.756582 12.4075575 12.564956 12.604714
1370284_at 12.051821 12.016798 11.990163 12.033806 12.0552 12.127457 12.012316 12.099742 12.101095 12.008429 11.9700575 11.996076
1370285_at 6.375734 6.803646 6.157769 6.7626433 6.700891 6.412834 6.7197227 7.009177 6.85638 6.277592 6.772973 6.0670786
1370286_at 8.492798 8.756324 8.409999 9.053484 9.1774845 9.14555 9.223544 9.522647 9.295487 8.695713 8.907114 8.703946
1370287_a_at 9.321605 9.311462 9.02178 9.385556 9.315755 8.685999 9.540217 8.952542 9.085179 9.284274 9.4866495 9.753196
1370288_a_at 8.204489 8.181107 8.055511 8.07313 8.134934 7.829375 8.425713 8.025221 8.045647 8.248001 8.371538 8.69574
1370289_x_at 3.6494591 3.504228 3.740074 3.6938403 3.7109175 3.828976 3.6720395 3.4652839 3.7825313 3.6915195 3.7169337 3.570935
1370290_at 8.632916 8.235505 8.013906 8.191352 8.59955 8.200684 7.9373603 7.9485946 8.339838 7.9395404 7.9155903 8.915587
1370291_at 5.3994775 5.5503583 5.7642455 5.340374 5.6541085 5.558897 5.533948 5.5341167 5.610183 5.447038 5.6038494 5.390656
1370292_a_at 3.9694793 3.9320087 4.132189 3.7435377 4.043909 3.9175136 3.9086964 3.965653 3.8590913 4.074895 4.271131 3.9009907
1370293_at 5.58638 5.7129555 5.6597757 5.579117 5.4395156 5.5083194 5.538895 5.694619 5.603798 5.083107 5.612303 5.4512568
1370294_a_at 7.2793107 6.738921 7.157373 6.5790505 6.982728 7.2932863 6.6174192 6.4918647 6.2897954 6.3247795 6.8658385 6.256519
1370295_at 8.374529 8.517573 8.259884 8.32435 8.039351 7.903643 8.242357 8.329598 8.272037 8.071321 8.351175 8.235855
1370296_at 13.515195 13.549674 13.566122 13.530142 13.5943165 13.549388 13.590041 13.558019 13.494601 13.557856 13.546101 13.383689
1370297_at 6.6372843 6.2343616 6.4580264 6.269807 6.5599275 6.771257 6.213102 6.4151635 6.346197 6.2638984 6.4081044 6.2006702
1370298_at 9.8085 9.576666 9.205819 9.651717 9.733081 9.693359 9.670511 9.715471 9.60935 9.58212 9.831645 9.912477
1370299_at 13.778633 13.768195 13.717094 13.74792 13.788373 13.712075 13.792481 13.71662 13.703821 13.622108 13.702576 13.72935
1370300_at 8.013993 7.8515034 7.927821 8.189729 8.185422 8.366827 8.150628 7.7892017 7.725184 8.222843 7.896775 8.185812
1370301_at 7.2078543 7.324313 6.7673974 6.986597 6.917842 7.093782 7.3113437 6.9148088 7.251964 7.2056775 7.0570946 7.150445
1370302_at 7.8949037 8.182216 8.12414 8.06896 7.8886256 8.1659775 8.245302 8.151429 7.988912 8.071995 7.8652363 7.876588
1370303_at 6.505407 6.328443 6.239905 6.5602474 6.6353416 6.366517 6.5493207 6.3477783 6.3878427 6.3218155 6.1914043 6.357531
1370304_at 8.774261 8.682953 8.729653 8.520514 8.745223 8.729121 8.8448925 8.446876 8.636417 8.880173 8.636873 8.963038
1370305_at 9.504086 9.561573 9.649109 9.27096 9.316476 9.544475 9.302829 9.276461 9.303163 9.651912 9.671754 9.484678
1370306_at 8.806591 8.941442 8.906704 8.671267 8.719976 8.683842 8.946988 8.679975 8.892197 8.793936 8.898893 8.513701
1370307_at 7.5574217 7.5379567 7.404213 7.458288 7.7378545 7.1863227 7.5258946 7.436232 7.541807 7.4489365 7.3271246 7.154865
1370308_at 7.944015 7.462589 7.3741326 7.533021 7.5915093 7.810072 7.5027027 7.45964 7.465215 7.4066124 7.5148444 7.5065675
1370309_a_at 10.844258 10.473343 10.781904 10.877563 10.779623 10.756681 10.853253 10.645367 10.695787 10.926622 10.610402 11.082359
1370310_at 13.029203 13.051232 13.019228 12.910631 13.150409 13.097336 13.3117075 13.2154 13.241926 13.066639 13.0735445 12.866011
1370311_at 8.150499 8.1441345 8.198109 8.336456 8.064529 8.394277 8.211026 8.042781 7.853222 8.291401 8.086676 8.101295
1370312_at 4.3079686 3.9109626 4.1563125 4.16788 4.171976 4.1626797 4.059151 4.007123 4.2989874 3.9742672 4.024264 4.214938
1370313_at 9.10492 9.031391 8.959427 8.815085 8.956242 8.9482355 8.942583 9.026344 9.230139 8.952997 9.11629 9.040451
1370314_at 7.6248183 8.177385 7.557437 7.9197555 8.07214 7.693839 7.8616295 7.3414903 7.7867885 7.7258763 7.272057 7.7587347
1370315_a_at 5.6936436 5.8462553 5.8500195 6.126223 5.91099 5.8006406 5.923219 6.111592 6.0413404 5.6929417 5.943139 5.9582176
1370316_at 7.8118725 7.626622 7.7692165 7.812611 7.797842 7.726406 7.787403 7.441246 7.86671 7.940194 7.949234 7.904254
1370317_at 6.5706844 6.797241 6.796903 6.8750114 6.9658895 7.0281053 6.9579105 6.846773 6.7906084 6.8656836 6.6791434 6.843178
1370318_at 7.5449433 7.5711594 7.469891 7.544323 7.588347 7.408884 7.558793 7.1639566 7.332573 7.2309866 7.1999125 7.2805066
1370319_at 9.176351 9.013143 9.02684 9.186389 9.058859 9.026037 9.271912 8.9221525 9.234501 9.195813 8.9130535 8.925768
1370320_at 10.547388 11.0427885 10.787669 10.71624 10.637917 10.9705925 10.84516 11.108089 11.300475 11.006149 10.978211 10.693735
1370321_at 10.309842 10.243348 10.277228 10.214695 10.323465 10.205876 10.435675 10.340448 10.310691 9.953842 10.087559 9.953185
1370322_at 9.812772 9.789376 9.753744 9.752387 9.694663 9.64333 9.830851 9.750816 9.838181 9.489596 9.575228 9.594359
1370323_at 6.047774 6.018331 6.0451236 5.9140034 5.6377053 5.991728 5.678995 5.595604 5.9622416 5.925615 6.194612 6.2922544
1370324_at 7.6126556 7.608817 7.8671794 7.441677 7.3215985 7.471822 7.467467 7.507722 7.628369 7.823135 7.4127502 7.564521
1370325_at 9.7562 9.543511 9.574958 9.613335 9.52082 9.44041 9.397329 9.310009 9.32441 9.957854 9.684163 9.981839
1370326_at 7.329057 7.1711574 7.0309777 7.323635 7.1512995 7.0838833 7.0623355 7.225686 7.243147 7.2011604 7.223725 7.0864635
1370327_at 7.8638716 7.951752 7.78616 7.933878 7.73784 7.5901275 8.05846 7.783569 7.731726 7.9101644 7.790135 7.7651052
1370328_at 5.849768 5.841954 5.994533 6.100301 5.816242 6.263558 5.4731374 6.1668863 5.9784493 6.165727 6.2382817 6.0236244
1370329_at 8.785549 9.042925 9.078228 9.229043 9.005933 9.083899 9.352407 9.170287 9.388404 8.408071 8.479793 7.571901
1370330_at 7.301841 7.0045857 7.2096972 7.1113315 7.1922736 7.0690513 7.1922154 7.1092153 7.0392566 7.1434946 7.0985036 7.093476
1370331_at 7.8604345 7.647989 7.458097 7.4438815 7.826726 7.3245177 7.6750207 7.5893087 7.450751 7.913808 7.595019 7.8794484
1370332_at 5.361854 5.307028 5.529837 5.4032607 5.1193433 5.359726 5.3441167 5.2159495 5.6745715 5.487219 5.6216063 5.587983
1370333_a_at 13.247392 13.177297 13.145582 12.947352 13.224791 13.29233 13.059524 12.874444 12.943597 13.178846 13.104486 12.938815
1370334_at 8.25629 9.00914 9.120558 9.225056 8.518188 9.077578 9.373198 8.566341 8.344622 7.7940865 7.661804 7.3367724
1370335_at 8.1059675 8.253195 8.102557 8.378597 8.213434 7.9675093 8.14533 8.120581 8.056831 7.8190336 7.8541484 8.067517
1370336_at 11.851668 11.479971 11.179826 11.414446 11.562526 11.448241 11.323225 11.243079 12.334444 11.117422 12.290012 12.237601
1370337_at 7.9085445 7.8417134 7.711456 7.809237 7.8849382 7.9349155 7.9400563 7.7149644 7.7963057 7.89011 7.7785068 8.042165
1370338_at 3.633939 3.6448367 3.8390374 3.5614896 3.7843654 3.6269073 3.5055726 3.669806 3.6412625 3.7134676 3.637634 3.6124825
1370339_at 10.000324 10.1214075 10.0202465 10.083048 10.067762 9.9598675 10.081259 9.728665 9.918256 10.116178 10.11003 10.412383
1370340_x_at 9.425615 9.387201 9.267334 9.115151 9.228489 9.098142 9.078883 9.037811 9.22429 9.455357 9.393017 9.60459
1370341_at 3.4782677 3.6622615 3.5392358 3.7503343 3.5991712 3.710824 3.5717282 3.517728 3.5816236 3.744615 3.5069904 3.7153773
1370342_at 3.7078135 3.5689058 3.7678633 3.4914618 3.7844718 3.640721 3.5418031 3.4661424 3.5887847 3.6859732 3.8277514 3.5348847
1370343_at 6.6974 6.81816 6.9422116 7.02181 6.454896 6.847328 6.874836 6.8054276 6.711054 6.4952793 6.594793 6.81897
1370344_at 7.411525 7.242911 7.1273055 7.3597136 7.183901 7.423966 7.2684903 7.092412 7.2843485 7.1378303 7.049444 6.881091
1370345_at 6.9526944 5.805228 6.681753 5.5857067 6.4386873 7.0088263 6.1694937 5.7987013 5.9644938 5.8830323 6.2887754 5.52316
1370346_at 6.205283 5.8291664 5.950225 5.394253 5.9174314 6.110311 5.698233 5.657609 5.573102 5.6736045 5.55711 5.2749605
1370347_at 5.4624376 5.342308 5.3952136 5.7240195 5.4149323 5.2021565 5.424345 5.58094 5.5566974 5.3800507 5.3393083 5.2340713
1370348_at 10.764318 10.380552 10.492008 10.621636 10.43529 10.405694 10.348488 10.33698 10.441516 10.493253 10.705137 10.592956
1370349_a_at 13.948833 14.002629 14.021669 14.053685 13.974514 13.996915 14.0183935 14.009101 13.981873 14.026134 13.954203 14.032105
1370350_x_at 12.083051 12.62252 12.042133 9.90427 11.177782 10.347838 10.432403 10.531542 12.203761 11.634388 11.335115 12.131813
1370351_at 8.596281 8.675276 8.5984335 8.777934 8.819864 8.691886 8.778549 8.615764 8.738031 8.600077 8.715792 8.765581
1370352_at 11.478169 11.686441 11.3284235 11.550203 11.530638 11.543522 11.535974 11.368372 11.512375 11.105272 11.127478 11.123709
1370353_at 7.4103093 7.420969 7.283783 7.40371 7.4287143 7.312632 7.6092257 7.429095 7.227348 7.4823213 6.9599743 7.5519066
1370354_at 7.4500084 7.6497197 7.4750504 7.436062 7.855558 7.6083207 7.855849 7.4682484 7.6207585 7.6557655 7.702407 7.7756186
1370355_at 13.010308 12.289895 12.414357 10.968489 13.424662 12.508033 13.12107 12.545497 10.663045 12.271013 11.90678 12.902885
1370356_at 7.157185 7.119614 7.0989795 7.459926 7.3795023 7.5279274 7.1378474 7.2315583 6.9256277 7.566423 7.043673 7.4767323
1370357_at 8.023336 8.02101 7.674907 7.708701 7.961135 8.148999 7.796512 7.980291 8.079295 8.318058 8.144021 8.1791115
1370358_at 8.951883 8.971988 8.693611 8.612495 8.848635 8.845815 8.820258 8.830621 8.818225 8.868507 8.796992 8.758373
1370359_at 12.530836 12.584388 12.528773 12.554093 12.655242 12.481725 12.60414 12.538165 12.402975 12.466972 12.295977 12.34893
1370360_at 8.540743 8.620347 8.624591 8.336119 8.527456 8.641116 8.432183 8.666437 8.580474 8.7443905 8.374805 8.276447
1370361_at 5.0628734 4.82673 5.080092 4.898606 4.9684153 4.9092712 4.8379498 4.9453006 4.7520876 5.0612903 5.1418915 5.176961
1370362_at 7.309482 7.5840793 7.6268287 7.3950167 7.280456 7.6633635 7.4190483 7.6196775 7.78137 8.230528 7.9773107 8.398125
1370363_at 12.450432 12.057067 12.238001 12.876757 11.2970705 12.115853 11.852501 12.131495 12.547097 12.119001 12.721632 11.767124
1370364_at 7.549476 7.666088 7.65035 7.800069 7.58406 7.4413652 7.6031904 7.5327625 7.506143 7.5059958 7.4041996 7.589038
1370365_at 8.787474 8.75933 8.621589 8.555158 8.764042 8.6633835 8.9863 8.767731 8.862557 8.871031 9.07547 9.255288
1370366_at 10.018876 9.891102 9.710984 9.94273 9.929397 9.955224 9.976472 9.674582 9.973031 9.917217 9.8249235 9.840659
1370367_at 4.508089 5.142316 4.6395507 4.797156 4.841075 4.5497456 4.5590315 4.78727 4.822487 5.008587 4.7136164 4.631727
1370368_at 7.0549235 7.291472 6.602301 7.187813 7.0289135 7.2383432 7.14057 6.936482 6.9303875 7.0581403 7.141073 7.3698053
1370369_at 6.4842696 6.299298 6.2864614 6.389649 6.5228457 6.8105555 6.108669 6.384939 6.6131606 6.298546 6.4644895 6.6069226
1370370_at 8.06944 8.2053795 8.069105 7.7405977 8.359002 8.099451 7.8662024 8.194422 8.111781 7.8718047 8.181572 8.080781
1370371_a_at 8.605643 8.963735 8.83104 8.587536 8.705193 8.622281 9.036809 8.870215 8.488775 8.558913 8.377404 8.711167
1370372_at 4.7789555 4.6031404 5.0669613 4.6517477 4.6522903 4.923026 4.480395 4.7756596 4.9114914 4.986949 4.7830763 4.849869
1370373_at 6.2978425 6.1626534 6.5008807 6.3101964 6.190926 6.2168493 6.06496 6.4511867 6.325646 6.248803 6.380587 6.166195
1370374_at 8.804219 9.041639 8.340087 8.587975 8.835598 8.331022 8.647722 8.5099125 8.5377445 8.265464 7.9861245 8.475875
1370375_at 11.680828 11.723678 11.803825 11.949769 12.096508 11.894974 12.175803 12.110297 12.196264 11.818162 11.91765 11.341306
1370376_a_at 8.576576 8.187695 7.999728 8.125045 8.112225 8.0558 8.162373 8.101294 7.9162335 8.181625 8.178015 8.540106
1370377_at 12.837404 13.103524 13.126778 13.087591 12.725626 13.030838 13.070934 13.090871 13.144289 12.765939 12.7886915 12.9021
1370378_at 12.406937 12.396584 12.388 12.40459 12.379467 12.492475 12.404733 12.383042 12.4885 12.356756 12.380602 12.161992
1370379_at 6.1135197 5.9409413 6.181904 5.4019375 6.147135 6.251153 6.0162435 6.2042913 6.0965853 6.156366 5.925087 6.326646
1370380_s_at 7.5979915 7.3023257 7.315172 7.4471974 7.449163 7.4147463 7.189968 7.307914 7.374287 7.261522 7.14101 7.2501583
1370381_at 10.549145 10.494724 10.436896 10.7945795 10.462191 10.355418 10.531819 10.418028 10.558568 10.480951 10.509516 10.779116
1370382_at 3.3633578 3.7389507 3.474706 3.5486877 3.4340894 3.5418622 3.4570446 4.2238493 4.028634 3.501881 3.390143 3.6439967
1370383_s_at 7.4513273 8.595282 7.664343 8.336545 7.9229784 8.551809 7.7983503 8.417594 8.056091 8.098988 8.096957 8.226148
1370384_a_at 6.881371 6.9457593 6.7238545 5.0191073 5.596031 5.5884924 4.714068 5.599721 4.2713857 10.008989 9.049045 10.637187
1370385_at 5.3994775 5.5927553 5.2344446 5.987331 5.8216696 5.312995 5.6968946 5.7722187 5.335651 5.5067244 5.4719234 5.5864706
1370386_at 7.3809342 7.509508 7.5120964 7.1967564 7.266908 7.4682856 7.4566736 7.1922083 7.0953794 7.5257688 7.321558 7.69145
1370387_at 10.629978 10.169739 10.504937 10.179432 10.27992 9.754742 10.521354 9.883137 11.174184 10.805764 10.4851055 9.133225
1370388_at 4.4761043 4.5411777 4.6596575 4.4529114 4.549342 4.577155 4.1836796 4.5701723 4.4587355 4.6409025 4.550293 4.2780123
1370389_at 3.7361913 3.527485 3.8486297 3.6676426 3.988431 3.7180378 3.74679 3.6989784 3.5995913 3.682299 3.5087023 3.5747252
1370390_at 5.053853 4.9330034 5.1763873 5.2823124 5.120512 5.239417 5.1344204 5.0351763 5.17856 5.380662 5.0175533 5.095852
1370391_at 5.349744 5.551171 5.4607735 5.213806 5.1905518 5.548612 5.2257433 5.2797976 5.3892064 5.405594 5.356041 5.113951
1370392_at 5.356282 5.473166 5.3344903 5.1889963 5.1575475 5.3852005 5.1917615 5.392599 5.4110265 5.2955246 5.554353 5.1392536
1370393_at 5.2640595 4.6368856 5.033665 5.036103 4.747041 5.085834 5.261649 5.1779814 4.7521067 5.1784315 5.0387883 5.008847
1370394_at 5.6696143 6.7523146 5.2392664 7.768959 5.7562323 6.0078287 5.4098754 6.2110133 6.135106 6.312101 6.274187 6.0718718
1370395_at 7.01012 6.99821 6.867984 7.109192 7.108463 7.1047263 7.0776014 6.7636623 7.082013 7.286805 7.16205 7.2744355
1370396_x_at 14.06474 14.071632 14.063767 14.024373 14.086796 14.076146 14.038618 14.062585 14.069382 14.028034 14.042955 14.005694
1370397_at 11.69572 12.173932 12.03311 12.139803 12.160477 12.094067 12.519722 12.295166 12.749432 11.867314 12.374969 11.863878
1370398_at 6.160064 6.1599445 5.871174 6.0323157 5.8439984 5.739889 6.1646976 6.275453 5.9668617 6.2138805 6.261987 6.2012773
1370399_at 7.4962997 7.800241 7.226722 7.614537 7.5840125 7.542187 7.635619 7.594857 7.5763154 7.3252583 7.5901723 6.792229
1370400_at 5.2435813 5.2684155 5.0820904 5.3370867 5.8688903 5.5434604 5.242613 5.181403 5.5802593 5.2888107 5.504592 5.4291706
1370401_at 4.0311427 4.096896 4.234394 4.051215 3.975613 4.157254 3.907381 4.2323837 4.135394 4.3015614 4.1289787 4.201152
1370402_at 7.746261 7.775344 7.8720937 7.6935043 7.9706345 7.6828723 7.7085133 7.823164 7.6254625 7.6673994 7.757037 7.686711
1370403_at 4.900029 4.6825304 5.145421 4.819656 4.9589295 5.068201 4.926102 5.0230293 4.7325697 5.1687984 5.2079997 4.9151363
1370404_at 3.9530127 3.9066396 4.048644 4.0031815 3.9135752 3.95313 3.7522614 3.9759524 3.9922442 3.7412827 4.108072 3.7992873
1370405_at 3.6476128 3.8014395 4.0248437 3.776949 3.7188857 3.7114623 3.7712183 3.8138728 3.6229703 3.7321136 3.6763358 3.6413848
1370406_a_at 4.1259794 3.9989915 4.083233 3.9084506 3.735725 4.1030803 3.6649628 3.920655 3.736572 3.7800756 3.727437 3.9639506
1370407_at 8.255624 8.121909 7.8377385 8.268256 8.3059845 8.310116 8.750285 8.387422 8.104008 7.8980293 8.2557335 8.353958
1370408_at 4.3074937 4.377408 4.6723046 4.428584 4.6215525 4.3508387 4.6656113 4.524856 4.441687 4.4580107 4.521509 4.38474
1370409_at 4.615683 4.7152176 4.9738455 4.7092457 4.8507333 4.820734 4.6936226 4.420362 4.778999 5.039308 5.03514 4.455661
1370410_at 4.1874933 4.265826 4.5717707 4.2593484 4.14649 4.4025307 4.279526 4.327285 4.2290516 4.359971 4.3561697 4.4314837
1370411_at 5.6532207 5.8981338 5.987896 5.288027 5.9795127 5.4562826 5.6723986 6.112172 6.0117593 6.0995874 5.904532 5.6704597
1370412_at 4.0405235 4.2262554 3.9555764 4.3726997 3.9988794 4.053787 4.190194 4.3656273 4.253661 4.4615283 4.125944 4.239972
1370413_at 6.330127 6.711596 6.391572 6.5199127 6.370068 6.8088617 6.878905 6.734408 5.9396615 6.593655 6.3761535 6.4201937
1370414_at 8.764048 8.819895 8.679887 8.541203 8.599939 8.422241 8.712685 8.376478 8.88488 9.2772455 9.031217 9.334824
1370415_at 5.858635 5.9427943 6.052025 5.871086 5.8206387 6.027404 5.7240114 5.859803 6.004921 6.080438 6.097682 5.9793468
1370416_at 5.0363455 4.707762 4.753584 4.673341 4.7857513 5.11801 4.619938 4.822773 4.674595 4.808412 4.6328764 4.72986
1370417_at 4.070428 4.4414086 4.815171 4.2205167 4.4797077 4.621757 4.4902067 4.5061646 4.2713633 4.4185686 4.305255 4.404148
1370418_s_at 5.732465 5.43628 5.9124665 5.312868 5.3972273 5.9578094 5.6210084 5.876614 5.7143683 5.9769483 5.892641 5.408827
1370419_a_at 5.539223 5.8067203 5.8838816 5.9234753 5.8100348 5.9694 5.6370945 5.7184505 5.6551256 5.635947 5.813587 5.655719
1370420_at 12.1679 12.15252 12.051679 10.981954 12.127763 11.580153 11.4197855 11.98117 10.98509 13.04917 12.460853 13.180634
1370421_a_at 6.4986706 6.319257 6.5103908 5.896544 6.3043413 6.5220995 6.318073 6.2354345 6.175268 6.1601553 6.266162 6.554393
1370422_at 6.670861 6.5958867 6.712603 6.8019586 6.5227456 6.8463626 6.315867 6.5359178 6.8279824 7.248568 6.9888797 7.531621
1370423_at 5.8039503 5.88502 5.8367095 5.721104 5.6609297 6.0701704 5.48551 6.04809 5.9992137 5.9330277 5.9020977 5.938974
1370424_at 3.982793 3.703451 4.0347905 3.815281 4.0233164 3.997997 4.1564713 3.9485998 4.0048313 3.6223583 3.761825 3.913656
1370425_at 12.269245 12.181115 12.435392 12.243576 12.287271 12.5273075 12.173941 12.179781 12.400108 9.883865 10.870799 7.3074374
1370426_a_at 10.815073 10.88492 10.842535 10.873717 11.005175 11.0350895 10.90966 10.597639 10.748672 10.826112 10.680827 11.170901
1370427_at 5.027072 4.9205103 4.7791286 4.9986563 4.773595 4.4513025 4.8967485 4.8102465 4.665559 4.927523 4.810198 5.0402403
1370428_x_at 12.1428 12.164713 11.961385 12.233982 12.274924 12.148404 12.166155 11.409259 11.589083 11.928263 11.266618 12.485103
1370429_at 9.684508 9.780856 8.738322 9.592779 9.687376 9.717747 9.619259 8.903732 9.766201 9.76211 9.55489 10.091448
1370430_at 4.923671 5.191378 5.023922 5.068107 4.5925956 4.885991 4.902832 5.1446724 4.9996004 5.174659 5.042485 4.863684
1370431_at 4.268082 4.159029 4.038329 4.1740165 4.285754 4.36923 4.340645 4.1217475 4.0518417 4.4996295 4.255165 4.4730215
1370432_at 3.42759 3.4010036 3.5649612 3.4381495 3.3710346 3.742457 3.4672582 3.2187726 3.3569586 3.4827137 3.5972235 3.4488258
1370433_at 9.585456 8.739685 9.859931 8.823173 9.316463 10.076966 9.574191 10.031394 10.382344 9.260792 9.447809 9.807751
1370434_a_at 3.67702 3.5650225 3.437275 3.5512152 3.3279414 3.5387776 3.4808018 3.4590957 3.3755527 3.381354 3.53109 3.5205643
1370435_a_at 7.080231 7.098669 6.993728 6.803897 6.647067 6.8144355 6.9847636 6.5523286 6.684221 7.154838 7.1645164 6.8830743
1370436_at 7.6917753 7.503246 6.627648 6.617264 6.0835195 4.3253894 6.1903896 7.600282 7.8292403 10.816256 8.79388 9.320683
1370437_at 5.963434 5.7190466 5.8855186 6.095732 6.4477024 5.879791 6.383275 5.8209414 5.465196 5.910461 6.148321 5.925105
1370438_at 5.9515977 6.0406923 6.0704865 5.7262673 6.1635466 6.096505 5.7245564 5.9198017 5.846077 5.7591443 6.1070085 6.06303
1370439_a_at 3.3636281 3.3609686 3.5497296 3.4091072 3.4640543 3.2595508 3.1899896 3.390566 3.2550824 3.3473182 3.294352 3.264834
1370440_at 7.050482 7.228766 7.391408 7.3477855 7.5012755 7.4827623 7.6154613 7.4935803 7.6405663 7.420596 7.415437 7.3182073
1370441_at 4.120049 3.9126868 3.9040852 3.708473 3.9864473 3.9942012 3.9428709 4.0610847 4.0872846 4.043615 3.8798766 3.839079
1370442_at 3.2109106 3.4073484 3.2188814 3.2412999 3.21376 3.42636 3.3777637 3.2719042 3.382057 3.2748039 3.3190835 3.4694357
1370443_at 7.300443 7.420969 7.411441 7.6598997 7.4343877 7.3512373 7.4959807 7.557314 7.427262 7.193561 7.1612005 7.507218
1370444_at 4.931115 4.8420267 5.0619144 4.474528 5.074273 5.0253634 4.7807603 5.129198 4.7598934 5.2222996 4.8895345 4.8926873
1370445_at 6.381631 6.330804 6.1064 6.0896215 5.997205 6.251818 5.9695716 6.133554 6.42558 6.7369165 6.605308 7.4847736
1370446_at 6.2892895 6.4332967 6.190125 6.2905226 6.392319 6.344031 6.502104 6.576245 6.577656 6.487352 6.678971 6.5255156
1370447_at 5.1073704 5.037983 5.0922575 4.940201 4.869629 5.0855455 4.7006474 5.091712 4.909398 5.24131 5.0541573 4.9864693
1370448_at 4.3997884 4.4886813 4.5150747 4.471914 4.4491515 4.461206 4.5557966 4.3285666 4.466808 4.246026 4.453556 4.2834196
1370449_at 7.681043 7.5069685 7.3342013 7.546185 7.9178843 7.292938 7.3674746 7.4659724 7.332388 7.541014 7.786669 7.743026
1370450_at 4.6531973 4.672943 4.524073 4.349695 4.48892 4.4067793 4.5700417 4.7410803 4.595943 4.8840585 4.714112 4.762101
1370451_a_at 5.2648816 5.207018 5.559411 5.371314 4.975401 5.3197823 5.24117 5.251621 5.302691 5.1172285 5.1644216 5.1511593
1370452_at 3.6116776 3.7843695 4.050545 3.7395196 3.8288078 3.715465 3.8960044 3.8442824 4.0056276 3.8895967 3.9528573 3.7718582
1370453_at 5.1275196 4.9878483 5.4171395 5.0299187 4.935969 5.493651 5.149703 5.3023143 4.87228 5.1441655 5.4194007 5.122546
1370454_at 4.7962613 4.9342637 4.9136696 4.779353 4.933625 4.914413 4.922874 4.899199 4.905207 4.7200894 5.0071707 4.6976967
1370455_a_at 3.137273 3.263095 3.1679084 3.3041272 3.2559752 3.0607562 3.344182 3.622364 3.2134583 3.2781317 3.2915766 3.221217
1370456_at 4.2143803 3.8745506 3.9588125 3.8151605 3.8344188 4.0920334 4.1441894 3.9231133 3.9515295 4.131694 3.894996 3.7390342
1370457_at 4.23269 4.0294437 4.1535378 4.0163383 3.9822633 3.988434 3.7866888 4.1562943 4.1633525 4.086128 3.9844294 4.2178307
1370458_at 4.5464473 4.3312173 4.306917 4.116623 4.1516876 4.370722 4.1738625 4.3858037 4.4719257 4.255965 4.3511987 4.137372
1370459_at 3.9345279 4.24486 4.225177 4.191877 4.1223445 4.4376397 4.30196 4.0677204 4.3474827 4.4450026 4.249354 3.9857368
1370460_at 7.243059 7.224839 7.241894 7.345778 7.4056926 7.3877726 7.559777 7.3775115 7.667169 7.3910275 7.2716107 7.2504115
1370461_at 5.4669995 5.22327 5.4582453 5.178092 5.3275204 5.3512254 5.1633687 5.150548 5.2645874 4.9332514 5.352041 5.2885594
1370462_at 5.395749 5.09722 5.1762114 4.5838413 4.903456 5.253574 4.633449 4.673995 4.808216 4.5863504 4.8647575 4.2910857
1370463_x_at 5.18296 5.43637 6.8178387 5.5411105 5.541703 5.5324736 5.461566 6.6622953 5.3989663 6.037883 5.8094134 5.51294
1370464_at 4.585934 5.395768 4.5795727 5.2449985 4.5913687 4.445424 5.374252 4.4996414 4.3944554 4.938172 5.004689 5.7216125
1370465_at 5.060626 5.7569485 5.0224204 5.643151 4.9747515 5.3027306 5.761001 4.702894 4.1927123 5.8370395 5.445828 6.1493406
1370466_at 4.1291695 4.0363903 4.230942 3.9957805 4.2005773 4.0053964 3.8439705 4.1545687 3.9169471 4.1869464 4.455825 3.9781275
1370467_at 4.66632 4.6490726 4.901283 4.732264 4.6133275 4.5312138 4.4599466 4.935677 4.795416 4.595381 4.71858 4.7091236
1370468_at 3.2657573 3.3292227 3.4042494 3.1395798 3.257136 3.4145534 3.4162896 3.1960819 3.30138 3.198293 3.1759186 3.2848675
1370469_at 5.75608 5.599986 5.782198 5.8801804 5.6205187 5.9597263 5.674673 5.6717863 5.56134 5.503352 5.820633 6.169671
1370470_at 3.9425383 4.1067905 4.328418 4.0383124 4.0348444 3.9519424 3.8709204 4.2342463 4.0755444 3.9804735 4.07752 3.9574924
1370471_at 4.217907 3.998835 4.4250164 3.861131 4.0047145 4.111519 3.9270103 4.2509556 4.0958047 4.1298056 4.2790756 4.0576077
1370472_a_at 4.9588227 4.94475 5.3979645 4.704605 4.830131 4.761625 4.546974 4.935491 4.806837 4.8598037 5.024383 4.598562
1370473_a_at 6.572291 6.4611764 6.368283 6.5696115 6.3194356 6.5042434 6.3827357 6.203992 6.3504605 6.217668 6.445021 6.5684314
1370474_at 5.33363 5.419285 5.1272454 5.410994 5.365734 5.1049104 5.4599338 5.3985286 5.896363 5.4617825 5.6377516 5.451065
1370475_at 13.178418 13.194883 13.213077 13.285231 13.109079 13.220151 13.208098 13.155239 13.153485 13.088339 13.057364 13.00937
1370476_at 6.9354315 7.2474065 7.022147 7.2687874 7.0995827 7.073986 7.05787 6.848626 6.864987 6.99088 6.78548 7.1721506
1370477_at 3.772113 3.5308378 3.7849753 3.6386147 3.5572352 3.6403189 3.67723 4.0187283 3.975317 3.7158966 3.781495 3.7395377
1370478_at 5.7007966 5.644571 6.236009 5.555032 5.7517376 6.085348 5.5908318 5.80871 6.0929193 5.728005 5.8334074 5.6840534
1370479_x_at 12.738252 12.846622 12.991539 13.306619 12.51006 13.090509 12.909396 12.418274 13.029658 8.703508 10.172556 7.126248
1370480_at 4.2551813 4.060483 4.3385096 4.353555 3.9760838 4.2185607 4.1284504 4.4330006 4.421853 4.160216 4.1127987 4.178938
1370481_at 5.387712 5.6596613 5.813697 5.678665 5.349192 5.6839786 5.4044127 5.977987 5.6101985 5.7042255 5.6812153 5.6402144
1370482_at 5.625942 5.576082 5.9079714 5.735216 5.5645475 5.8241587 5.4175425 5.7569675 5.885298 5.6720753 5.7775936 5.776391
1370483_at 3.974617 3.8515923 3.798281 3.996269 4.2929964 3.983841 3.7965283 4.278696 4.209461 3.8741667 4.076327 4.516405
1370484_at 5.164679 5.2911367 5.282251 5.1869144 5.160689 5.4913836 5.1733932 5.280659 5.2897234 5.339904 5.2506595 5.4341035
1370485_a_at 4.8364725 5.2003145 4.8045645 4.7486143 4.8992906 4.2100205 5.6678987 4.93977 5.272376 5.0480957 5.005613 5.0068746
1370486_a_at 5.6659536 5.7523794 5.893216 5.4816937 5.363175 5.9000897 5.6943913 5.879874 5.95639 5.742428 5.8192234 5.6975884
1370487_a_at 6.588165 6.291689 6.414307 6.1473236 6.338053 6.540564 6.2219753 6.2344346 6.2710996 6.4314957 6.3249965 5.9627814
1370488_a_at 6.6027756 6.4464145 6.5695667 6.166272 7.0766277 6.5024557 7.2106643 6.689042 6.372086 6.414217 6.3340826 6.7623153
1370489_a_at 4.093732 4.0888596 3.9778132 4.10639 4.2299576 4.0470924 3.782216 3.8746848 3.9209144 4.3426332 4.267537 3.8890152
1370490_at 4.184109 4.202256 4.3463182 4.0869637 4.168266 4.276729 4.091384 4.1208425 4.2232876 4.279325 4.3724527 4.0935326
1370491_a_at 5.547815 5.832248 5.2286186 4.8645015 5.479103 5.553632 5.448255 6.0553164 5.840041 6.1850953 6.126121 7.1400876
1370492_a_at 4.660387 4.701724 4.7785597 4.5101666 4.5509987 4.7764792 4.5806212 4.5386147 4.5283504 4.436975 4.421149 4.5143614
1370493_a_at 3.8911266 3.8234427 3.639577 4.180298 4.0035048 4.0295353 3.6653087 3.9297667 3.9366553 3.9454799 4.099209 3.9401314
1370494_at 4.6517286 4.6967573 4.7511253 4.4154835 4.5339603 4.608879 4.2984743 4.7168255 4.703143 4.535244 4.406691 4.631215
1370495_s_at 13.32446 13.328096 13.2047415 13.298837 13.270093 13.222501 13.315913 13.273067 13.295452 12.471503 12.920917 11.075285
1370496_at 12.8622675 12.876264 12.86683 12.75749 12.670727 12.7614 12.824849 12.823046 12.812575 12.645614 12.792461 12.264525
1370497_at 4.186932 4.1202374 4.18188 4.1050935 4.269931 4.160039 4.0377283 4.499195 4.193872 4.3426332 4.148654 4.127989
1370498_at 3.3204312 3.2206655 3.412007 3.4550922 3.209982 3.310061 3.3564892 3.2225482 3.2574337 3.4659183 3.6194715 3.6004524
1370499_at 4.0089846 3.9751947 4.1057315 4.3324604 4.1512003 4.012641 4.1216464 4.581921 4.0418224 4.155547 4.6122913 4.952284
1370500_a_at 3.7702563 3.825666 4.036431 3.9860377 3.6879075 3.9218192 4.02628 4.099433 3.8700206 3.7913287 3.8776972 3.880675
1370501_at 9.037005 9.046375 9.074746 9.141792 9.260359 8.8933735 9.3386545 9.218864 9.110067 9.024866 8.963958 9.045998
1370502_at 4.3851194 3.972203 4.2949395 3.9720833 4.047617 4.11569 4.083444 3.9542553 4.016554 4.007738 4.18446 4.209968
1370503_s_at 4.306311 4.3278856 4.453905 4.3823385 4.3207216 4.4714975 4.4578905 4.3525844 4.2449884 4.569842 4.599455 4.490935
1370504_a_at 6.0882635 6.119559 6.205441 6.1074233 6.212039 6.170734 6.2443433 6.1925097 6.0506167 6.068425 6.25468 5.9958277
1370505_at 6.100291 6.0884395 6.078852 6.261459 6.0869694 5.9415107 6.3173513 6.0206532 6.0644135 6.229556 6.361055 6.3559675
1370506_at 6.8134346 6.5616903 6.524859 6.1177897 6.7207375 6.499872 6.5772004 6.4320226 6.5227785 6.4110937 6.514227 6.6425457
1370507_at 5.9984145 5.8925605 5.622347 5.700726 5.926052 5.7808204 5.63287 5.9285235 5.650704 5.6156683 5.6379337 5.6565332
1370508_a_at 5.0364013 5.1431646 5.4667983 4.9913044 5.3426 5.330324 5.0766673 5.256073 5.516691 5.272437 5.2109394 5.0283637
1370509_at 7.3685656 7.4830394 7.410553 7.173276 7.3387794 7.493582 6.9770527 6.9330664 6.3437343 7.2982125 7.481128 6.8967676
1370510_a_at 7.8357086 7.765426 8.031367 7.96556 7.9781775 7.8757977 7.94094 8.145015 8.211401 7.8210216 7.9865556 7.980991
1370511_at 13.86165 13.881873 13.861613 13.811955 13.896728 13.826451 13.887168 13.792046 13.769283 13.936198 13.953156 13.9045925
1370512_at 7.666111 7.808584 7.512906 7.721924 7.740443 7.551493 7.864709 7.4861546 7.8368964 7.7028403 7.719718 7.8299236
1370513_at 3.8897607 3.633472 3.8025365 3.5702593 3.6515608 3.7375052 3.565013 3.787416 3.8582654 3.7142975 4.006687 3.6227157
1370514_a_at 3.622899 3.5001206 3.717916 3.5280528 3.646334 3.6211827 3.63529 3.8619988 3.5924046 3.8247159 3.6380994 3.6796775
1370515_x_at 4.2859364 4.3496747 4.717272 3.9559686 4.380289 4.596027 4.131458 4.714433 4.3366656 4.4177365 4.178678 4.2881646
1370516_at 6.034119 6.3308067 5.8036942 6.651992 6.32495 6.254862 5.8914447 6.1341486 6.4540787 6.8017554 6.544798 6.6459384
1370517_at 3.6597419 3.6615953 3.9362082 3.7569036 3.7551205 4.005028 3.7417781 3.9472296 3.7983823 3.7650063 3.778543 3.6001496
1370518_a_at 4.3340106 4.2981987 4.106715 4.3098707 4.075737 4.237221 4.394246 4.609207 4.212596 4.160674 4.011315 4.0807233
1370519_at 4.6239257 4.506673 4.288335 4.399788 4.4465685 4.702027 4.5033298 4.4709663 4.910302 4.5898314 4.740056 4.598562
1370520_at 4.727627 4.7392406 4.494704 5.0825033 4.6329284 4.8298426 4.5839024 4.471574 4.752706 4.1305227 4.175308 4.332459
1370521_at 6.8567123 6.7503257 6.848034 6.622315 6.8535795 6.841167 6.422766 6.6776586 6.6299443 7.042113 6.8570933 6.7273154
1370522_at 9.480577 9.461736 9.33194 9.246965 9.377802 9.463896 9.629677 9.6017885 9.601944 9.530808 9.426454 9.390118
1370523_a_at 7.337258 7.682425 7.416054 8.001037 7.785654 7.264931 8.0443 7.459778 7.4009533 7.54186 7.500092 7.93532
1370524_at 8.976169 8.911696 8.885757 9.236656 9.098725 8.911526 9.232577 8.853587 9.03553 8.900547 8.692831 9.110387
1370525_at 8.110708 8.047573 8.109259 8.198238 8.204166 8.068464 8.367664 8.233158 8.28261 8.405947 8.205769 8.456123
1370526_at 6.16842 6.1821175 6.4354944 6.361342 8.091639 5.9809346 6.1705923 7.3895392 6.414092 5.9459114 7.19999 7.2964354
1370527_a_at 8.9202 8.876455 8.862704 8.804242 8.992997 8.831702 8.885001 8.999359 8.843478 8.844046 8.771513 8.812876
1370528_at 6.5831776 6.7120624 6.723553 6.473719 6.5228815 6.4829044 6.4457135 6.4531336 6.5387654 6.8957944 6.673558 6.6351266
1370529_a_at 7.523035 7.361426 7.2352138 7.456308 7.8162146 7.6314054 7.455282 7.7711353 7.669353 7.1290536 7.3903146 7.2685585
1370530_a_at 7.984171 7.8288007 7.4584374 7.8919225 8.15736 7.9349155 7.7862267 8.230594 8.095663 7.4075556 7.710931 7.405802
1370531_a_at 5.318223 5.3624487 5.111701 5.227021 5.49146 5.363615 5.262269 5.578146 5.373954 5.189872 4.9251637 5.1130743
1370532_at 6.036234 5.7884784 5.725818 5.572445 5.723054 5.7478156 5.8167777 5.5576396 5.7794313 5.6403418 5.780987 5.572426
1370533_at 4.6222115 4.5740767 4.691846 4.529501 4.4411535 4.672318 4.4607778 4.4709663 4.3818464 4.3757358 4.55235 4.4474373
1370534_at 6.7906446 7.1761756 7.0484157 7.173584 7.1162143 6.933105 7.2233386 7.295887 7.0950065 6.852954 7.0650024 7.3954973
1370535_at 3.9031909 4.100285 4.0522795 4.1559668 3.9261978 3.8532753 3.8302035 3.8822415 4.079137 3.9447973 4.0505486 4.105796
1370536_at 4.9584403 4.75747 4.961652 5.1022177 4.953117 5.066703 5.1167626 4.742013 4.423547 5.28203 4.9093447 5.241668
1370537_at 6.912357 7.1015744 6.797371 6.688161 7.028168 6.8344026 6.870822 6.983954 6.7759433 7.153641 6.8849225 7.275867
1370538_at 7.5816393 7.655366 7.840062 7.5414042 7.1829467 7.5930305 7.3152857 7.524396 7.2968874 7.281121 7.5848317 7.5868955
1370539_at 6.688401 6.8448987 6.512698 6.6373754 6.9401226 6.8730817 7.0653534 6.992587 6.6232686 6.5244207 6.580892 7.1142054
1370540_at 3.9141524 4.0852227 4.057932 4.2359233 4.058773 4.0092077 5.0234585 4.9986334 4.6494813 4.1751633 4.1495304 4.0486903
1370541_at 5.767495 6.170386 5.9748387 6.100301 6.7864513 5.88428 7.5288253 7.241447 6.7590876 6.382978 6.506663 6.2549834
1370542_a_at 6.741845 6.637949 6.417658 6.629795 6.9388304 6.727752 6.6773252 6.684933 6.8942084 6.5377665 6.9514155 6.773022
1370543_at 7.283847 7.2199106 7.253254 7.3597136 7.277927 7.3048096 7.5615683 7.3474255 7.437982 7.2530737 7.296668 7.3393674
1370544_at 5.8145657 5.7429495 5.4216404 5.647058 5.5366354 5.470939 5.4807315 5.638778 5.4213195 5.5706153 5.651673 5.8512025
1370545_at 5.00702 4.983621 5.340353 5.1396546 4.9331675 5.2028117 4.8590536 5.173616 4.9447107 5.2168446 4.974838 4.7954726
1370546_at 4.1942554 4.1262574 4.3243237 4.0914974 3.9939978 3.9735842 4.1006465 4.1297493 4.388491 4.1710997 4.087496 4.0259213
1370547_at 14.008953 13.98896 13.97643 14.038556 13.982478 14.00385 13.93585 13.992274 14.0031395 14.0031395 13.951243 14.016327
1370548_at 6.80706 6.895022 6.417658 6.8790765 6.8027616 6.2202697 6.864934 7.4548097 7.203163 7.370228 7.5830474 7.13851
1370549_at 5.788835 5.4826837 6.0745373 6.052839 6.070293 6.158927 6.1715117 5.972796 5.888011 6.0513387 5.9972157 6.463449
1370550_at 5.7473183 5.696317 5.7577677 5.515698 5.654593 5.686602 5.6619287 5.5615625 5.378214 5.47299 5.2936225 5.363777
1370551_a_at 7.167333 7.2417445 7.374584 7.1407022 7.0009785 7.120392 6.8788085 7.1187057 6.9212527 7.169441 7.3258457 7.223119
1370552_at 5.7201834 5.3662195 5.8581047 5.624134 5.5608673 5.169608 5.3383045 5.659932 5.445078 5.489503 5.5266485 5.5419283
1370553_at 7.5002933 7.5892615 7.192222 7.309685 7.6304045 7.388886 7.6006618 7.761379 7.3957424 7.2133155 7.509781 7.468595
1370554_at 8.958473 8.893271 8.845267 8.904056 8.938531 8.943178 8.788542 8.956552 8.807063 9.112158 9.025015 9.277027
1370555_at 3.9283826 4.212742 4.2379637 4.349695 4.283247 4.0943503 4.1102934 4.057335 4.104826 4.3097258 4.205701 4.1902456
1370556_at 5.2701306 4.907452 5.1151466 5.0439167 4.970181 4.8946357 4.923344 5.2066803 4.920817 4.8707685 4.8575644 4.919343
1370557_a_at 3.8556368 3.9231405 3.817471 3.7052908 3.7162156 4.020547 3.9529197 3.991914 3.9949777 4.138299 3.8687103 3.8377357
1370558_a_at 3.2351375 3.2722445 3.3110938 3.303825 3.333653 3.203257 3.2730582 3.2335126 3.333409 3.28659 3.1685987 3.4360762
1370559_at 3.780281 3.9512339 3.9757254 3.7847905 3.837654 3.9611783 3.8110113 3.9596555 3.9302971 3.9135993 3.6940677 3.9564915
1370560_at 4.341745 4.54997 4.0736046 4.434875 4.1526084 4.3831577 4.279922 4.516773 4.2834077 4.305996 4.1526237 4.0760064
1370561_at 4.0862646 4.340637 4.3654566 4.415722 4.2470503 4.0208836 3.8367147 3.874028 3.8822143 3.9353933 4.148013 4.0889525
1370562_at 4.6829805 4.6404924 4.8691425 4.535639 4.4183393 4.8443317 4.591239 4.7282333 5.0696616 4.8791165 4.852561 4.6279
1370563_at 11.789541 11.581625 11.656935 11.566275 11.667733 11.767101 11.768127 11.635712 11.371367 11.850085 11.76704 11.749132
1370564_at 4.454319 4.245467 4.372452 4.7995553 4.563897 4.3583407 4.19934 4.3684735 4.3057055 4.4713616 4.550107 4.2215414
1370565_at 4.556578 4.635498 4.530258 4.1402416 4.393986 4.5128107 4.0955787 4.421342 4.5173955 4.5034404 4.397487 4.302498
1370566_at 8.740288 9.0732765 10.196853 10.653799 9.673025 10.397878 11.397166 10.965294 11.24868 6.5947413 8.04067 6.406423
1370567_at 6.8098283 6.7127957 6.984062 6.9610767 6.9943876 7.0123615 6.7480817 6.9056797 7.0192924 6.731093 6.8428407 6.79709
1370568_at 5.848845 5.601656 6.169198 5.6316123 5.7420483 5.858961 5.6205864 5.8792014 5.7217956 5.538469 5.820633 5.5820527
1370569_at 5.2421904 5.118494 5.05926 4.8664923 5.081252 5.1800647 4.9896502 5.368884 5.2607865 4.9479733 4.9255743 4.90692
1370570_at 7.3208923 7.2606177 7.240137 7.1128383 7.494338 7.0178537 7.216554 7.1988225 7.0638757 6.9220047 7.0865064 7.08062
1370571_at 5.395758 5.3610415 5.3318605 4.821373 5.060556 4.888754 5.003491 4.99896 5.1101155 5.7591443 5.766787 5.6096983
1370572_at 3.7893686 3.8475876 3.8155487 3.8073292 3.7016273 3.7864065 3.8249454 3.8354602 3.9144692 3.7320294 3.6923711 3.6667309
1370573_at 9.987383 9.900084 9.711504 9.5328045 9.783268 9.568071 9.940127 10.160055 9.82273 10.288471 9.820392 10.041555
1370574_a_at 6.590966 6.8019886 6.7771554 6.81326 6.6684046 6.6807885 6.7278047 6.54977 6.7480054 6.717383 6.8624997 6.746044
1370575_a_at 8.489228 8.335062 8.436264 8.503178 8.537122 8.417229 8.40358 8.038978 8.03684 8.669383 8.296742 8.761145
1370576_at 5.644782 5.5671754 5.7532363 5.5198116 5.352106 5.6450486 5.2060003 5.2783856 5.23457 5.5713263 5.7834883 5.1568956
1370577_at 6.1768837 6.498086 6.246332 6.149012 6.338554 6.1349583 6.2949553 6.2256603 5.9057803 6.103014 6.239257 6.3137646
1370578_at 7.010276 7.3689075 7.2168937 7.20632 6.922492 7.2003245 7.331924 6.8690667 6.965618 7.0834403 7.0497594 6.5987053
1370579_at 9.433701 9.149775 9.305597 9.301924 9.289211 9.098141 9.303652 9.321358 9.162231 9.105513 9.26856 8.972652
1370580_a_at 13.4514675 13.388107 13.361685 13.27446 13.238936 13.23892 13.209339 13.241912 13.258003 13.351474 13.363593 13.49304
1370581_at 4.01408 4.1079946 4.2551517 3.81844 4.281603 4.029879 3.933496 4.2410717 4.2013474 4.2784014 3.951909 3.9765494
1370582_a_at 3.200233 3.4224129 3.3172448 3.2072852 3.4465945 3.3289914 3.3202634 3.388968 3.4750683 3.4226308 3.384575 3.2091956
1370583_s_at 6.4395995 6.6640196 6.042535 6.5958166 5.807797 5.9647217 6.542229 5.9998093 5.781724 6.7207127 6.4822936 6.738803
1370584_a_at 5.902371 5.999282 5.0161104 5.7526546 5.7922926 5.5825915 5.9759064 5.303279 5.4691496 5.3101587 5.650278 5.9687324
1370585_a_at 6.077956 6.405242 5.73299 6.6896806 6.3378367 6.4222035 5.8910365 6.397276 6.554425 6.814866 6.494156 7.3803697
1370586_a_at 5.941746 5.8865433 5.786659 5.8778024 5.920943 5.8616133 5.7281437 5.9088774 5.9715223 5.857582 6.0506997 5.935526
1370587_at 5.2791824 5.055723 5.5790253 5.2067957 5.071534 5.237686 4.791013 5.25574 5.1572475 5.2833557 5.1814528 5.095852
1370588_a_at 4.556948 4.3297997 4.1959295 3.8962889 4.361338 4.2211485 4.2193475 4.4453483 4.081646 4.287588 4.3424945 4.236528
1370589_at 4.881735 4.8634405 4.926318 5.0237503 5.038311 5.026347 5.05677 5.0170727 4.8768287 4.7960443 4.879098 4.9859157
1370590_at 7.5487814 7.473386 7.681747 7.4821177 7.4921923 7.5965643 7.270075 7.449313 7.5507 7.4123206 7.540711 7.3668227
1370591_at 7.7788253 7.626935 8.068846 7.525657 7.728213 7.5723124 7.6447725 7.6399703 7.4788857 7.429922 7.6152205 7.5065675
1370592_at 5.9038787 6.219376 6.04393 6.463989 5.608966 5.588002 5.8832445 6.270134 6.4303713 6.0945435 6.347692 6.8044157
1370593_at 13.480369 13.361086 13.451984 13.400393 12.96749 13.556556 13.503757 13.466989 13.303925 7.296564 13.280149 5.34546
1370594_at 4.6158 4.7002053 4.742278 4.7441854 5.045458 5.0583925 4.73693 4.498221 5.135936 4.7417526 4.812622 4.5455055
1370595_a_at 4.075946 3.742696 4.183752 3.7108986 3.7842054 3.849826 3.6602194 3.701155 3.7921135 3.7787247 3.8159015 3.820662
1370596_a_at 4.4176836 4.385063 4.1633635 4.2810616 4.3328795 4.137947 4.065989 4.483794 4.1971188 4.294208 4.315683 4.3306627
1370597_at 5.7638025 6.019768 5.8013086 5.6199884 6.0430784 5.9882865 6.4931135 6.2136364 6.022543 6.268765 6.356284 5.721612
1370598_a_at 4.405965 4.534895 4.754397 4.606144 4.412787 4.593344 4.576042 4.4628296 4.655478 4.639673 4.749173 4.485532
1370599_a_at 7.574586 7.547188 7.4604235 7.5073943 8.188528 7.6499133 8.146101 7.762008 7.6136236 7.518353 7.3176384 7.613743
1370600_at 5.361854 5.283745 5.386498 5.444926 5.2907763 5.4468427 5.6240106 5.4967823 5.663978 5.163283 5.4862094 5.455431
1370601_a_at 4.5740557 4.5449204 4.478173 4.3801575 4.434459 4.6991696 4.4948673 4.893523 4.8490005 4.686784 4.8732467 4.2751646
1370602_at 4.482748 4.5821466 4.6184397 4.744504 4.414589 4.3910475 4.4247103 4.882429 4.447401 4.6507654 4.338886 4.4711924
1370603_a_at 5.671905 5.775294 5.6707664 6.3447027 6.497823 6.1070504 6.1791363 6.3560185 6.5774016 6.3852987 6.345439 7.02815
1370604_at 3.7439437 3.8684843 3.6625814 4.015148 3.798836 3.8843915 4.1959496 4.1357603 3.8789883 4.2749996 4.3876886 4.235738
1370605_s_at 5.89542 6.375819 5.7460413 6.3019085 6.3627367 5.8446817 6.3890605 6.499829 5.8714685 7.059639 6.801889 7.344369
1370606_at 5.712182 6.1593227 6.0947127 5.9306245 5.813982 5.5979395 6.765794 6.09923 5.506049 5.977715 5.796616 6.1948047
1370607_a_at 4.497607 4.5972466 4.497349 4.0343027 4.524831 4.212306 4.735644 4.4054804 4.587875 4.2576876 4.5334363 4.056341
1370608_at 3.7932792 3.6725447 3.8618846 3.5823433 3.6462913 3.8675435 3.8361738 3.6798105 3.8816798 3.6959624 3.883683 3.7390342
1370609_a_at 9.869358 10.064199 9.960541 9.999881 9.670387 9.808569 10.001554 10.071394 9.873609 10.133608 10.144164 10.043835
1370610_at 4.727781 4.3834825 4.6498885 4.727097 4.648246 4.6785564 4.7149305 4.807295 4.626876 4.531958 4.4621105 4.6352057
1370611_at 6.376173 6.2783594 6.3384233 6.389208 6.342363 6.700343 6.516962 6.0918565 6.4097457 6.494504 6.417272 6.332879
1370612_at 5.6788754 5.6785755 5.814982 5.727583 5.818964 5.8881364 5.747629 5.9367585 5.895986 5.8925605 6.1270704 5.7611957
1370613_s_at 12.454864 12.644701 12.52472 12.529036 12.330856 12.556918 12.53446 12.716462 12.95159 12.935798 13.042335 12.947221
1370614_s_at 5.7444158 5.8583856 5.73299 5.861817 5.6828866 5.8496327 5.6332088 5.5408025 5.3110642 5.6551766 5.426822 5.751956
1370615_at 5.0887127 4.868516 5.1126842 5.1332374 4.9325304 4.7465167 4.9300385 4.9333572 5.0513926 4.927001 4.9417467 4.9242077
1370616_at 5.1211085 5.1326485 5.196618 5.1963053 5.081749 5.079436 4.9506826 5.0954914 5.4126835 4.9943943 5.0362453 4.907713
1370617_at 5.214669 5.194998 5.034563 4.9688673 4.9591913 4.8331947 5.2179394 4.7116966 4.9580584 5.023244 5.0963974 4.804122
1370618_at 7.948639 8.10738 8.01132 8.070583 8.20125 7.765162 8.487896 8.163801 7.948264 8.062637 8.0468235 8.258133
1370619_at 5.198927 5.105068 5.237531 5.16186 5.3400483 5.2055593 4.980666 5.189201 5.308236 5.272558 5.3075895 5.1226583
1370620_at 4.731776 4.66658 4.910228 4.620107 4.856782 4.9294734 4.543047 4.8808813 4.5896873 4.6289454 4.9667244 4.760465
1370621_at 4.7118955 5.140615 5.080701 5.0619936 4.9687595 4.9758625 5.1084857 4.989829 4.817588 4.8544292 5.00264 5.2715473
1370622_at 4.1887712 4.369916 4.5448194 4.4380493 4.1438284 4.332632 4.037367 4.587223 4.234358 4.4960575 4.269153 4.006795
1370623_at 6.479353 6.942929 6.227244 6.6334333 6.6853538 6.803191 6.7573347 6.6392446 6.887548 7.2545033 6.621063 7.210353
1370624_at 4.5235586 4.4039392 4.4981704 4.335838 4.5097322 4.710195 4.533777 4.5312414 4.528577 4.514118 4.5024414 4.5067716
1370625_at 3.9245625 3.9926546 4.256652 3.9438903 3.8738112 4.166346 3.7178452 4.111723 3.9119565 3.8153253 3.9493968 3.633895
1370626_at 3.5633035 3.4248774 3.661576 3.4451988 3.485863 3.4978142 3.5956426 3.409186 3.6755362 3.5264997 3.5044372 3.4354742
1370627_at 4.503833 4.6730294 4.968983 5.007794 4.566154 4.8736978 4.762022 4.7159863 4.8174624 4.5977635 4.811511 4.493232
1370628_at 5.293238 5.019282 4.630157 5.0531435 5.4284253 5.273688 5.189812 5.643951 5.5968375 5.6321793 5.874174 7.5687904
1370629_at 3.4904518 3.8372142 3.6476843 3.9714248 3.648431 3.7790825 3.623723 3.72295 4.021559 3.7535286 3.9013073 3.5428386
1370630_a_at 6.984523 6.9173403 7.1711397 6.88908 6.9884405 6.995711 7.3011074 6.733177 6.786579 7.0155673 6.876062 6.800915
1370631_at 4.1146994 3.946262 4.4268694 4.0819893 4.151243 4.0610523 4.036362 4.0704556 4.2956367 4.0428696 4.0236254 4.177948
1370632_at 4.3588276 4.1650734 4.5318546 4.077202 4.1619654 4.4644127 4.216015 4.4669037 4.383864 4.660575 4.2579975 4.0856676
1370633_at 5.345041 5.1408434 5.2858186 4.8334537 5.2785983 5.084239 5.0413184 5.1131544 5.0163517 5.179928 5.211543 4.97684
1370634_x_at 6.790607 6.858335 6.9762425 6.493306 6.5984197 6.7334495 6.5920873 6.8247423 6.7714744 6.896027 6.8220806 6.613421
1370635_at 5.057343 4.9817123 5.4854198 4.9523244 4.9510026 5.3404255 4.9484606 4.801243 5.1508455 4.97655 5.2934613 5.0819697
1370636_at 4.574316 4.532588 4.646928 4.5925274 4.562557 4.840251 4.4970417 4.521365 4.5810194 4.787266 4.687169 4.3654795
1370637_at 4.218692 4.0549293 4.458435 4.135956 4.3113985 4.241276 4.052735 4.224616 4.180039 3.9620373 4.5423484 4.0995216
1370638_at 4.9925494 4.7841973 4.8923454 5.030303 4.7666554 4.384823 4.8018155 4.409884 4.7977047 4.975705 4.83472 4.5069356
1370639_at 7.8509974 7.6759925 7.845182 7.690488 7.818706 7.75717 7.6088204 7.767078 7.6476445 7.605987 7.8857765 7.782716
1370640_a_at 5.437564 5.554699 5.578698 5.3053827 5.541703 5.4591503 5.492541 5.6367855 5.6023006 5.4554844 5.470132 5.2806873
1370641_s_at 6.7238507 6.653815 6.762653 6.641301 6.7426124 6.8256083 6.547764 6.552057 6.6513824 6.7546654 6.7849493 6.8422556
1370642_s_at 7.0766425 7.2072864 6.792072 6.967926 7.0862637 6.778284 7.116598 6.3357296 6.8048353 6.6065936 6.7817945 6.2535534
1370643_a_at 5.314541 5.321952 5.586289 5.3147984 5.497755 5.669616 5.176752 5.528798 5.4061966 5.538266 5.409856 5.2086177
1370644_at 3.8193808 3.5279481 4.01291 3.7739036 3.7447588 3.9725184 3.6754851 3.6856167 3.6601343 3.5837438 3.8303993 3.6766775
1370645_at 4.9569764 4.391391 4.77102 4.342965 4.420267 4.3037233 4.4135447 4.4455986 4.584543 4.4719567 4.5619345 4.1485815
1370646_at 6.6718926 6.500531 6.711094 6.3784566 6.4565487 6.2290053 6.6144495 6.4164276 6.5682487 6.411907 6.4259644 6.51455
1370647_at 4.46781 4.509159 4.82735 4.7068253 4.726256 4.5590496 4.5883274 4.645241 4.4164143 4.5649867 4.7220116 4.504913
[truncated: 3,480,140 more chars]
