# Supplementary material for: Transcriptomic point of departure determination: a comparison of distribution-based and gene set-based approaches
Source: Front Genet. 2024 May 9;15:1374791. doi: 10.3389/fgene.2024.1374791 (PMC11112360; doi:10.3389/fgene.2024.1374791)
Supplement: Supplementary file 6 [file DataSheet1.zip › Data Sheet 1/diazepam_29day_Rat_Liver_rma.txt]

ProbesetID V2 V3 V4 V5 V6 V7 V8 V9 V10 V11 V12 V13
Dose 0 0 0 25 25 25 75 75 75 250 250 250
1367452_at 10.502158 10.530559 10.529461 10.64468 10.506583 10.565187 10.499665 10.559683 10.576273 10.65148 10.533178 10.568746
1367453_at 9.854216 9.935388 9.924115 9.953874 9.938576 9.953098 9.946932 9.936386 9.8625765 9.88902 9.952527 9.885369
1367454_at 9.98962 10.044726 10.131643 10.015248 10.163914 10.021846 10.119839 10.2711 10.208647 10.060768 10.116086 9.989661
1367455_at 11.258833 11.431049 11.407616 11.294503 11.389572 11.186521 11.306003 11.359439 11.361988 11.094866 11.092203 11.019424
1367456_at 12.088581 12.052031 12.1647415 12.152291 12.142099 12.026612 12.010257 12.224432 12.114872 12.168301 12.112833 12.136481
1367457_at 9.189377 9.237116 9.150172 9.22417 9.24571 9.176079 9.257502 9.207212 9.198283 9.1538725 9.2187 9.171043
1367458_at 8.176249 8.041197 8.194307 8.138658 8.148795 8.077332 8.157708 8.091231 8.091917 7.984165 8.139554 7.9656377
1367459_at 12.218046 12.228273 12.355014 12.236161 12.309386 12.1309595 12.157979 12.2768545 12.260092 12.190586 12.21886 12.087638
1367460_at 11.460472 11.450961 11.512754 11.508124 11.490613 11.437723 11.486497 11.543257 11.533308 11.505381 11.4875965 11.55023
1367461_at 10.730199 10.631461 10.762245 10.69507 10.791876 10.709836 10.596978 10.7224245 10.864858 10.607249 10.733608 10.670668
1367462_at 10.234404 10.229082 10.107133 10.142931 10.051003 9.926685 10.340843 10.385613 10.062143 9.978389 10.127924 10.044943
1367463_at 11.192279 11.246971 11.46563 11.107488 11.371252 10.97841 11.05003 11.225872 11.152296 11.185627 10.939829 11.103641
1367464_at 9.411796 9.524711 9.475626 9.44961 9.427492 9.308164 9.435541 9.356781 9.353047 9.210861 9.324457 9.12574
1367465_at 10.082853 10.235987 10.086975 10.144956 10.051393 10.027548 10.202661 10.0111685 10.018441 10.195527 10.307913 9.9491415
1367466_at 10.541687 10.421435 10.522391 10.563869 10.432121 10.3144865 10.396197 10.485174 10.43894 10.377768 10.507542 10.526027
1367467_at 11.535836 11.607728 11.526221 11.552222 11.497111 11.488671 11.601296 11.550381 11.502813 11.525111 11.569568 11.443983
1367468_at 9.749337 9.761142 9.875171 9.838103 9.787751 9.77798 9.64649 9.69405 9.775708 9.949374 9.721474 9.864123
1367469_at 11.895123 12.04297 12.12322 11.860483 12.014394 11.932759 11.836706 12.041811 12.02161 12.016538 11.855587 11.925807
1367470_at 10.196053 10.2264185 10.332595 10.16602 10.189842 10.150436 10.145454 10.282883 10.233003 10.194274 10.123297 9.993503
1367471_at 9.132619 9.182274 9.103848 9.078546 9.051702 9.187984 9.278523 9.146337 9.150152 9.260877 9.156832 9.13269
1367472_at 10.058522 10.1716585 10.050459 10.096964 10.074289 10.016718 10.047439 10.094177 9.952037 9.851456 9.957541 9.968258
1367473_at 10.000198 9.9739065 10.015263 10.011106 10.067122 10.0450115 10.12754 10.101889 10.113231 10.094193 10.106414 9.939288
1367474_at 9.632233 9.57836 9.577183 9.464853 9.503656 9.329346 9.540676 9.412724 9.4861355 9.417357 9.434531 9.4829645
1367475_at 10.818179 10.877073 10.812249 10.861744 10.792545 10.800603 10.709415 10.779469 10.710392 10.5954275 10.830622 10.860984
1367476_at 11.401495 11.491509 11.424973 11.381793 11.437498 11.4715805 11.59845 11.390242 11.390963 11.360145 11.3861685 11.41043
1367477_at 10.029077 10.106266 10.208325 9.942923 9.976172 10.010832 10.089884 10.157798 10.100461 10.126597 10.162403 10.16354
1367478_at 8.027454 8.182142 7.9079657 8.014938 7.91682 7.967513 8.031326 7.8816314 8.117453 8.053181 8.077997 7.9213576
1367479_at 11.250485 11.266065 11.198124 11.291358 11.208194 11.265709 11.197921 11.245505 11.197403 11.342234 11.332222 11.284887
1367480_at 9.8680315 9.755874 9.808933 9.702393 9.878398 9.550585 9.678427 9.867719 9.693611 9.692896 9.809229 9.652459
1367481_at 9.6557455 9.673696 9.697112 9.637609 9.665433 9.571519 9.657773 9.647322 9.603822 9.69292 9.736974 9.683974
1367482_at 9.73753 9.7374115 9.6415825 9.738778 9.58499 9.620543 9.642542 9.58006 9.455092 9.602589 9.543349 9.377937
1367483_at 9.042423 9.019739 9.012243 8.8752365 8.867521 9.1070595 8.907354 8.985296 9.049709 9.079622 8.95841 8.99687
1367484_at 9.519648 9.462555 9.37898 9.444158 9.376543 9.342485 9.560154 9.375655 9.361696 9.417222 9.542735 9.426906
1367485_at 10.257913 10.256582 10.40509 10.279538 10.368456 10.215842 10.260519 10.363571 10.293826 10.197606 10.313287 10.11057
1367486_at 9.827691 9.841648 9.69188 9.810552 9.650502 9.681735 9.768073 9.653193 9.641178 9.713016 9.688335 9.641539
1367487_at 7.6102076 7.4641094 7.732016 7.477004 7.5630717 7.478878 7.5131865 7.618898 7.5134306 7.6493406 7.56948 7.528278
1367488_at 8.097571 8.226557 8.306081 8.052149 8.057053 8.044433 8.267138 8.035528 8.3377495 8.361857 8.08123 8.207972
1367489_at 6.4473357 6.335659 6.345502 6.6601567 6.208658 6.4753366 6.4730086 6.6066275 6.289219 6.4957275 6.479122 6.2947536
1367490_at 7.4376764 7.32844 7.429945 7.385865 7.3837614 7.3034306 7.3391657 7.3847485 7.4199905 7.4159894 7.3569965 7.4381313
1367491_at 9.590348 9.563433 9.695807 9.606115 9.630947 9.504259 9.58348 9.662898 9.560156 9.556361 9.549719 9.417851
1367492_at 9.08951 9.056943 9.038445 9.064289 9.106387 9.103736 9.31106 8.986789 9.097249 8.997202 9.090853 9.129764
1367493_at 9.652865 9.695106 9.724798 9.626796 9.458726 9.469083 9.545478 9.58584 9.55566 9.530054 9.527899 9.392347
1367494_at 10.215085 10.215051 10.235136 10.199527 10.233927 10.182388 10.258183 10.239571 10.1583805 10.245542 10.411873 10.262766
1367495_at 7.7735105 7.7720404 7.8669596 7.778387 7.6857424 7.542255 7.8873005 7.731246 7.537495 7.80649 7.7019515 7.801025
1367496_at 11.305469 11.381142 11.386864 11.310016 11.437092 11.386934 11.378656 11.3860445 11.494355 11.458501 11.319906 11.331638
1367497_at 8.7105 8.800697 8.718241 8.645912 8.721468 8.653529 8.869085 8.674669 8.635094 8.540584 8.677683 8.558806
1367498_at 8.881873 8.95162 9.211949 9.03179 8.818806 8.894641 8.942661 9.073727 9.056793 9.166277 8.713843 8.920916
1367499_at 8.0582905 8.011921 8.049885 8.002348 7.969647 7.9729614 8.004992 7.931245 8.076632 7.856478 8.058594 7.833248
1367500_at 10.137582 10.244718 10.166382 10.079899 10.063879 10.234935 10.126779 10.06738 10.089226 10.129375 10.158747 10.07156
1367501_at 8.524073 8.752967 8.432604 8.550009 8.646449 8.517503 8.664608 8.437553 8.42874 8.246466 8.567682 8.45046
1367502_at 8.502082 8.673153 8.560114 8.620746 8.567315 8.450246 8.726431 8.685491 8.606024 8.541233 8.779273 8.465494
1367503_at 11.321149 11.327341 11.249652 11.309008 11.256754 11.165026 11.2628 11.262875 11.249375 11.279764 11.413788 11.173638
1367504_at 8.352512 8.281471 8.371931 8.184046 8.015148 8.257079 8.405754 8.273223 8.251123 8.269352 8.227768 8.386307
1367505_at 8.493603 8.668206 8.585337 8.54303 8.342285 8.416405 8.222863 8.263854 8.261396 8.318739 8.307101 8.374076
1367506_at 9.961412 10.115366 9.928756 10.036047 10.016242 9.969119 10.030396 10.143123 9.884623 10.062837 10.0341015 9.90502
1367507_at 7.5835433 7.5738206 7.5505233 7.4931264 7.467208 7.264486 7.6758947 7.6298966 7.3223195 7.393864 7.658753 7.2813334
1367508_at 9.100232 9.21277 9.250433 9.12067 9.01386 9.025354 9.166691 8.922335 8.959193 9.22934 9.132966 8.938858
1367509_at 9.401621 9.541073 9.41536 9.5015545 9.532935 9.554463 9.736696 9.412504 9.399883 9.471562 9.514318 9.674206
1367510_at 9.84288 9.884817 9.755284 9.627236 9.745301 9.685284 9.821442 9.663804 9.778385 9.77681 9.720214 9.618747
1367511_at 8.859695 8.674617 9.020359 8.7657 8.959932 8.866509 8.705507 8.683261 8.865785 8.980999 8.8684845 8.976937
1367512_at 11.103832 11.188806 11.191584 11.0529175 11.177426 11.133504 11.173759 11.15448 11.119587 11.071837 11.307093 11.225131
1367513_at 8.066603 8.419859 8.409503 8.080999 8.393844 8.217306 8.260346 8.3660555 8.510143 8.244047 8.0076475 8.380608
1367514_at 8.11321 8.0147505 8.096289 8.1922035 7.9304504 8.107914 8.007899 8.182558 8.02614 8.134544 8.23195 8.098316
1367515_at 7.8883853 7.963043 8.1664505 8.130133 8.115278 8.115715 8.103867 8.177614 8.247507 8.243883 8.136545 8.341982
1367516_at 8.918528 8.887096 8.764089 8.8636055 8.81823 8.610179 8.900056 8.85349 8.687734 8.800231 8.713331 8.42455
1367517_at 7.9703674 7.689689 7.60907 7.7129855 7.605258 7.6737037 8.0913515 7.634812 7.548912 7.5899534 7.5477467 7.634774
1367518_at 8.617319 8.596038 8.597206 8.585224 8.526721 8.531107 8.640184 8.6699505 8.544474 8.462765 8.532006 8.445154
1367519_at 8.763506 8.713028 8.803049 8.720198 8.528955 8.681173 8.795557 8.756502 8.680938 8.64788 8.722736 8.565202
1367520_at 10.073518 10.164559 10.017774 10.220054 10.150718 10.202747 10.233123 10.147663 10.09226 10.137352 10.257152 10.190313
1367521_at 6.7896824 7.0766253 6.627421 7.338614 7.3856397 7.331629 7.14298 6.6278033 6.931866 7.119862 7.1844997 7.193953
1367522_at 9.192194 9.293275 9.3712225 9.19965 9.126425 9.234642 9.247079 9.356355 9.247256 9.160016 9.344897 9.167232
1367523_at 8.97291 8.886965 9.038862 8.992313 8.966179 8.964785 9.056969 9.058094 8.956402 9.059181 9.149981 9.2038
1367524_at 7.2254286 7.391855 7.2201796 7.2829123 7.300396 7.3308625 7.2786326 7.2648363 7.333508 7.4474816 7.134981 7.3471265
1367525_at 9.309324 9.361986 9.492483 9.230787 9.237368 9.204736 9.0851345 9.276095 9.171987 9.215864 9.329315 9.385237
1367526_at 8.78542 8.921778 8.77148 8.823057 8.82165 8.700482 8.97152 8.885691 8.849514 8.957979 8.817244 8.974462
1367527_at 8.252473 8.389294 8.396292 8.129749 8.316988 8.224075 8.403448 8.039286 8.354774 8.147882 8.169739 8.254217
1367528_at 9.002857 9.044828 9.015567 8.901791 8.867016 8.807132 9.086207 8.941254 8.903112 9.046218 9.100904 8.748083
1367529_at 9.421524 9.388469 9.422459 9.3400955 9.362374 9.237506 9.338566 9.37773 9.325997 9.2117815 9.277885 9.1390915
1367530_at 7.7720475 7.9033484 8.058721 8.122614 7.8008986 7.9628134 7.9143834 8.112066 7.9393415 8.024829 7.9597325 8.067481
1367531_at 10.705966 10.72931 10.829118 10.783484 10.776817 10.690192 10.801554 10.77533 10.747134 10.722356 10.799581 10.791158
1367532_at 11.318543 11.257231 11.324451 11.320325 11.33442 11.277281 11.26794 11.296849 11.271793 11.203757 11.220647 11.249474
1367533_at 9.138617 8.952888 8.796285 9.121949 8.8318405 8.915624 9.107554 8.704562 8.764773 9.126989 8.990827 8.898499
1367534_at 7.450235 7.673295 7.6620755 7.6083183 7.490681 7.754695 7.641483 7.459387 7.4150457 7.5487466 7.476699 7.535824
1367535_at 8.585865 8.602907 8.556798 8.508689 8.668989 8.577616 8.529064 8.558358 8.621356 8.628948 8.575047 8.638592
1367536_at 7.7587504 7.938154 7.8866777 7.978116 7.9016213 7.708353 7.9613533 8.09105 7.9034653 8.090555 7.9714465 7.8888464
1367537_at 7.642839 7.7270126 7.7235937 7.454989 7.667594 7.6389403 7.5356693 7.4544926 7.6888285 7.4499955 7.389071 7.4804873
1367538_at 7.4727507 7.4425926 7.629872 7.5381236 7.3953633 7.5740643 7.5009937 7.503379 7.609378 7.5711784 7.399041 7.6263747
1367539_at 8.881839 8.730098 8.841917 8.678721 8.741366 8.831155 8.863952 8.74163 8.826173 8.7872505 8.583461 8.750458
1367540_at 7.5940094 7.6202803 7.884405 7.6445065 7.565333 7.5969496 7.3032303 7.712921 7.6981754 7.483122 7.5261855 7.5676723
1367541_at 8.074165 8.080643 7.6519117 8.013245 7.977305 7.923402 8.216795 7.932887 7.952135 8.033089 8.067628 8.117052
1367542_at 8.012807 8.262716 8.500951 8.439205 8.147577 8.327452 8.352215 8.162376 8.343742 8.490442 8.2243 8.018209
1367543_at 8.406609 8.438258 8.370714 8.250067 8.188529 8.230925 8.560332 8.305004 8.229579 8.386425 8.29809 8.182173
1367544_at 7.238534 7.207796 7.2141857 7.1241927 6.880955 7.0737123 7.4130797 7.397744 7.1748857 7.530126 7.000971 7.3075724
1367545_at 7.052979 7.3538256 7.1983895 6.996406 7.077064 7.318786 7.2032456 7.246139 7.209483 7.1731014 6.975685 7.269001
1367546_at 10.207219 10.402409 10.238628 10.281414 9.642119 10.560071 10.2845125 10.235799 10.446688 10.24848 10.201073 9.96192
1367547_at 8.441547 8.096117 8.373383 8.39954 8.176594 8.154624 8.127304 8.244335 8.309238 8.358036 8.11459 8.190451
1367548_at 8.478188 8.524296 8.551214 8.516303 8.390211 8.304961 8.542871 8.254981 8.264373 8.439686 8.322327 8.1730995
1367549_a_at 10.666523 10.644281 10.661362 10.528554 10.690301 10.532561 10.493555 10.6723585 10.805414 10.607596 10.764356 10.749555
1367550_a_at 8.739482 8.703908 8.722004 8.568362 8.606942 8.642219 8.838869 8.630786 8.61294 8.709221 8.657302 8.611946
1367551_a_at 9.22389 9.501367 9.270974 9.341059 9.384921 9.356189 9.406948 9.382016 9.44018 9.481479 9.448795 9.395716
1367552_at 4.3072367 4.070368 4.0492873 4.502777 4.336482 4.3305635 4.165092 4.2212667 4.2586994 4.262535 4.2125783 4.2360554
1367553_x_at 11.835467 12.509667 12.462613 12.884763 12.880016 12.853305 12.054106 12.437235 12.456271 12.593137 13.547405 12.410287
1367554_at 4.07708 3.9650388 4.013179 4.012808 3.8699372 3.9530923 4.0719647 3.9436612 4.048772 3.8915653 4.145138 3.9771876
1367555_at 14.718243 14.747418 14.713245 14.70575 14.746394 14.741463 14.733719 14.717045 14.743664 14.708128 14.706564 14.751512
1367556_s_at 14.569642 14.559159 14.556362 14.533879 14.559159 14.594791 14.538004 14.538004 14.559159 14.541562 14.54803 14.594791
1367557_s_at 13.049548 13.106762 13.042287 13.075149 13.136016 13.015935 13.110553 13.171867 12.958832 12.862001 13.202471 13.176972
1367558_x_at 3.267765 3.2426748 3.1386638 3.2921615 3.2313685 3.2722552 3.2238498 3.1923468 3.2227135 3.2443044 3.213087 3.2452595
1367559_at 12.877785 13.059062 13.0791235 12.984102 12.956237 12.935031 12.894019 12.9561825 12.929658 12.782019 13.079414 12.959913
1367560_at 12.138535 12.179759 12.246224 12.198155 12.185017 12.138411 12.1547365 12.272715 12.135858 12.294931 12.240398 12.45746
1367561_at 12.474507 12.451975 12.436358 12.468308 12.383944 12.41707 12.420526 12.566385 12.493668 12.577418 12.473379 12.651669
1367562_at 8.247607 8.644749 8.638282 7.8980865 8.055674 8.12771 8.328764 8.313308 7.8462796 7.6201944 7.68394 8.394689
1367563_at 8.932011 9.134982 9.233378 9.005675 8.921191 8.932399 8.817691 9.102222 8.916087 8.536224 8.760141 8.990697
1367564_at 5.994841 5.715877 5.8530636 5.7306027 5.755621 5.9735465 5.698702 5.7812586 5.948654 5.8342204 6.06106 5.858882
1367565_a_at 13.896648 13.8767805 13.862543 13.8494835 13.807442 13.814739 13.849672 13.876986 13.780179 13.905694 13.876296 13.825363
1367566_at 4.005268 4.0339413 3.9629223 3.978874 4.0257277 3.9999263 3.841426 3.9389875 4.238243 3.8567958 4.122491 4.188987
1367567_at 12.074146 12.20961 12.239867 12.276751 12.13054 12.036525 12.121974 12.135021 12.108563 12.304132 12.103897 12.20961
1367568_a_at 8.977374 9.053524 8.9956 8.583541 9.189854 8.741255 9.2054615 9.031518 9.042668 9.018484 8.596328 8.997718
1367569_at 11.793217 11.797465 11.8926 11.88385 11.756256 11.730762 11.641853 11.79499 11.721279 11.743338 11.842187 11.889971
1367570_at 7.2006273 7.7236905 6.7754817 6.9017296 6.9711704 7.002372 6.8891435 7.2641487 6.53138 6.432511 6.657011 6.771814
1367571_a_at 5.09017 4.888322 5.1096954 5.015358 5.1753235 4.9877014 5.145659 5.2411623 5.2000275 4.957036 5.30445 5.1287255
1367572_at 5.1204405 5.0259237 4.881805 4.9848404 5.173753 5.0484333 5.0342674 5.041329 5.0063725 4.9643908 5.0634813 5.0418653
1367573_at 12.456744 12.491895 12.515282 12.50876 12.478751 12.421432 12.438399 12.592758 12.502701 12.553582 12.535768 12.729426
1367574_at 8.44337 8.690472 8.432984 8.137292 8.432132 8.025314 8.060571 9.008934 8.140681 7.8024073 8.184845 8.67078
1367575_at 11.652412 11.534274 11.6690445 11.622674 11.760553 11.619138 11.7656355 11.761816 11.562256 11.539806 11.68069 11.747707
1367576_at 13.803223 13.869598 14.008863 13.93231 13.816999 13.8179 13.7560625 13.7658615 13.819679 13.746773 13.766507 13.898128
1367577_at 7.486778 7.240141 6.2972436 6.847912 6.6467805 7.206374 8.296735 7.940193 6.7363224 6.570314 6.8313937 6.278571
1367578_at 10.635213 10.636317 10.610926 10.686796 10.685448 10.613569 10.597166 10.640646 10.525769 10.663281 10.876829 10.699369
1367579_a_at 11.211788 11.499749 11.380657 11.401137 11.287082 10.886141 10.879571 11.312903 11.017307 10.995066 10.997647 10.98209
1367580_at 11.544005 11.645505 11.643024 11.697488 11.670741 11.523182 11.5421915 11.694515 11.630724 11.831611 11.738597 12.072022
1367581_a_at 6.6322517 6.201518 6.0603795 6.7801695 6.350867 6.5114975 5.69983 6.4324465 5.82739 6.212803 5.772039 6.0304914
1367582_at 11.659426 11.688191 11.638523 11.6570635 11.645345 11.600023 11.678678 11.795162 11.6305065 11.778822 11.790923 11.956864
1367583_at 13.24415 13.380803 13.225624 13.265958 13.242805 13.171478 13.206958 13.327083 13.04419 13.250735 13.114116 13.401913
1367584_at 8.287341 8.821885 8.23525 8.334034 8.325602 7.9145317 8.038252 8.756531 7.896267 7.865724 8.257232 8.38882
1367585_a_at 11.208473 10.966202 10.868407 10.985479 10.9432955 10.818177 11.150039 11.03567 10.8949795 10.604808 10.679444 10.654401
1367586_at 13.101255 13.198039 13.00447 13.027936 13.23124 13.041035 13.110664 13.2038555 12.993198 12.86436 12.952696 12.794374
1367587_at 3.251598 3.244843 3.3798678 3.4482634 3.48073 3.3599973 3.4391859 3.468508 3.3684042 3.5836854 3.5710888 3.3827581
1367588_a_at 11.494891 11.574088 11.555466 11.52712 11.489916 11.449441 11.474034 11.501128 11.519486 11.635684 11.486982 11.699036
1367589_at 9.665194 9.599197 9.693901 9.664147 9.734221 9.507415 9.869307 9.672419 9.730907 9.692013 9.845925 9.789963
1367590_at 11.206724 11.437831 11.366573 11.442991 11.292585 11.058116 11.184092 11.394502 11.216443 11.2876835 11.265723 11.220454
1367591_at 10.242223 10.3881445 10.394915 10.38067 10.434374 10.397891 10.476992 10.396594 10.442178 10.380067 10.58689 10.5189705
1367592_at 3.2971206 3.2582614 3.33123 3.301157 3.3594878 3.3907404 3.3654032 3.3040578 3.3628242 3.3857856 3.3318722 3.3514202
1367593_at 8.640316 8.88744 9.173653 9.076131 8.912223 8.902563 9.071785 8.39761 8.7262125 9.0599165 8.581753 8.890185
1367594_at 8.569317 8.842731 8.875792 8.611919 8.505651 8.705952 8.421642 8.667786 8.658539 8.249407 8.323125 8.236803
1367595_s_at 13.721829 13.721244 13.682629 13.681345 13.713938 13.705742 13.698882 13.652215 13.7276745 13.666507 13.700602 13.629097
1367596_at 12.304424 12.315309 12.300489 12.396334 12.269606 12.223726 12.205372 12.354972 12.188872 12.415383 12.408149 12.541453
1367597_at 12.047703 12.166411 12.073037 12.097321 11.978343 12.001564 12.003406 12.110947 12.070777 12.003289 11.955321 12.194676
1367598_at 14.14556 14.076523 14.1175165 14.091994 14.165728 14.109415 14.143324 14.147819 14.0982685 14.048789 14.076656 14.14556
1367599_at 12.201014 12.338475 12.233423 12.057092 12.239129 12.155482 12.022751 12.271272 12.084732 12.218088 12.17028 12.166974
1367600_at 5.361401 5.619621 5.5828676 5.4488378 5.43976 5.5043507 5.2796946 5.6031675 5.399175 5.5107822 5.2294374 5.1652946
1367601_at 8.713972 8.290831 8.202797 8.817797 7.9185915 8.881046 8.711409 8.479164 8.577925 8.46385 8.21063 8.501631
1367602_at 10.108943 9.666321 9.584117 10.301273 9.245561 10.37821 10.079275 9.951805 9.858852 9.995644 9.737447 10.085078
1367603_at 11.432442 11.568005 11.5116825 11.5169 11.416333 11.295982 11.421456 11.451413 11.294888 11.331031 11.4541025 11.347846
1367604_at 11.278882 11.370311 11.3477125 11.387925 11.19879 11.292166 11.17721 11.050532 11.234516 11.415021 11.248239 11.148986
1367605_at 11.2336445 11.312372 11.258665 11.316828 11.235547 11.234404 11.123041 11.106842 11.175864 11.276608 11.368199 11.220825
1367606_at 12.411502 12.417704 12.458416 12.507216 12.392779 12.408676 12.331185 12.465025 12.427428 12.49691 12.39547 12.584149
1367607_at 12.597181 12.713939 12.6148405 12.603204 12.548513 12.59687 12.624564 12.6197405 12.579316 12.632769 12.614383 12.602844
1367608_at 5.0309095 5.0518656 5.071965 5.2170563 5.0675306 5.1432524 5.0595946 5.1501417 5.191003 5.085845 5.1468306 5.1670427
1367609_at 11.639864 12.224203 11.846915 12.035626 11.8003435 11.4084635 11.789939 12.189433 11.7452345 11.726831 12.012456 12.0845375
1367610_at 12.423522 12.477897 12.344371 12.427542 12.298141 12.332598 12.343378 12.437382 12.332598 12.432432 12.366241 12.5045595
1367611_at 4.9963574 5.1412787 5.207577 5.1917763 5.262399 4.9883327 5.106614 5.3848042 5.212231 4.817644 5.198595 4.943822
1367612_at 14.133401 14.118489 14.099367 14.120502 14.120263 14.14559 14.118489 14.131113 14.158857 14.107825 14.110492 14.109657
1367613_at 12.960819 13.139396 13.032342 13.081557 13.030244 12.985276 13.031731 13.074852 13.0584545 13.152871 13.250575 13.05147
1367614_at 7.794539 7.9462886 7.8459997 7.507107 7.7292194 7.3454094 7.8380013 8.238573 7.5863266 7.020679 7.5426807 7.930496
1367615_at 4.168806 4.1924663 3.999672 4.0348625 4.2526827 4.2023044 4.1742992 4.004758 4.178117 4.0003653 3.918143 4.3742456
1367616_at 4.38974 4.259518 4.292736 4.2394133 4.427475 4.32941 4.465972 4.37883 4.436979 4.3501883 4.619789 4.48693
1367617_at 9.2293825 9.289185 9.165049 9.118944 9.19551 9.14587 9.104295 9.086855 9.137208 8.967609 9.179028 9.24849
1367618_a_at 11.324044 11.377954 11.297336 11.364347 11.269383 11.244449 11.198448 11.3238 11.24492 11.3393955 11.331978 11.483025
1367619_at 13.061993 13.120974 13.055317 13.135935 13.034102 13.174045 13.1525345 13.158229 13.198726 13.249639 13.266415 13.189314
1367620_at 12.742436 12.83635 12.792073 12.793476 12.832075 12.727675 12.829325 12.842195 12.712473 12.768408 12.798755 12.804707
1367621_at 8.601065 8.573128 8.43543 8.455834 8.380962 8.183411 8.313385 8.496639 8.302649 8.279719 8.337223 8.197814
1367622_at 12.335905 12.376025 12.316612 12.31059 12.306233 12.283154 12.405935 12.384661 12.288735 12.353661 12.406253 12.349983
1367623_at 12.183407 12.27983 12.235928 12.229261 12.202279 12.134035 12.1152725 12.200396 12.15411 12.196098 12.121293 12.182687
1367624_at 10.694039 10.877393 11.005885 10.848393 10.703369 10.494454 10.538613 10.802018 10.462191 10.911305 10.236892 10.524492
1367625_at 13.281185 13.323507 13.297685 13.389893 13.260451 13.297432 13.239445 13.325436 13.3112545 13.417494 13.299165 13.48674
1367626_at 5.055482 4.839959 4.802192 4.6334095 4.9811807 5.0840116 4.890705 4.9451165 4.966311 4.714954 4.96252 4.9369755
1367627_at 8.707317 8.719576 8.380711 8.538207 8.553648 8.550632 8.747334 8.40343 8.448717 8.523933 8.397867 8.461492
1367628_at 6.9182057 6.8744707 7.1505947 6.67134 6.886906 6.6033993 6.110229 7.455548 6.2389307 5.984526 6.5231037 6.3898034
1367629_at 12.106892 12.044699 12.149488 12.166293 12.153865 12.112661 12.168551 12.10611 12.003867 12.13372 12.176706 12.20451
1367630_at 12.419178 12.512486 12.399169 12.431311 12.35963 12.295985 12.297197 12.4618845 12.380767 12.469805 12.431663 12.547814
1367631_at 5.6515155 6.2133327 5.2846365 5.5953646 6.60939 5.6269794 7.142747 5.651623 5.864935 5.3276615 6.1014547 6.0603046
1367632_at 10.472256 10.244764 9.803662 10.144254 9.703007 10.08386 10.423518 9.825552 10.335076 10.033045 9.657391 9.2024975
1367633_at 10.156418 9.961572 9.561349 9.890163 9.533915 9.832797 10.215302 9.654308 10.018917 9.80289 9.62344 8.962604
1367634_at 12.29973 12.466849 12.292636 12.32075 12.193368 12.174001 12.253796 12.354117 12.2483015 12.290588 12.319843 12.487824
1367635_at 12.775486 12.78636 12.820491 12.752285 12.665835 12.499301 12.695419 12.691633 12.610224 12.651112 12.718395 12.885536
1367636_at 8.225175 7.99488 8.1714115 8.152086 8.118776 8.136019 8.233945 7.940406 8.076572 8.282063 8.463837 8.051338
1367637_a_at 11.289056 11.191746 11.33575 11.200175 11.276563 11.283081 11.255032 11.259272 11.268974 11.265078 11.201901 11.249008
1367638_at 9.554857 9.593578 9.451245 9.495944 9.3687525 9.469198 9.653164 9.512723 9.376035 9.46462 9.486002 9.357299
1367639_a_at 12.983719 12.903413 12.942321 12.918362 12.936597 12.965423 12.784638 12.926659 12.963265 12.852912 12.87796 13.01061
1367640_at 12.4925785 12.580764 12.50374 12.523398 12.340332 12.364602 12.353246 12.542429 12.38868 12.524898 12.465156 12.6824255
1367641_at 13.3819065 13.507187 13.486678 13.402548 13.406448 13.291058 13.398354 13.481973 13.363334 13.354567 13.394245 13.440954
1367642_at 10.963375 11.112159 11.043599 11.063593 10.987416 10.884949 11.043358 11.039936 11.002529 10.925443 11.091617 11.040293
1367643_at 11.500536 11.642424 11.688074 11.625064 11.725192 11.590276 11.602522 11.610103 11.467591 11.660255 11.719788 11.702367
1367644_at 7.6554694 7.6665373 7.413364 7.6910343 7.3898883 7.809252 7.6591096 7.396756 7.5526237 7.7731733 7.657934 7.733009
1367645_at 12.633778 12.787627 12.641516 12.701222 12.614446 12.541826 12.614446 12.781493 12.62475 12.807138 12.7176075 12.808358
1367646_at 12.308497 12.234154 12.538058 12.407804 12.314286 12.417247 12.331857 12.191208 12.322059 12.251043 12.424436 12.294344
1367647_at 14.196757 14.208654 14.155936 14.135393 14.228245 14.178759 14.210087 14.148708 14.159328 14.166473 14.127129 14.147795
1367648_at 6.3658085 6.312944 6.177361 6.289261 5.9167557 6.2847037 5.810464 6.1829557 6.014233 6.0518527 6.469038 6.229596
1367649_at 6.381869 6.3472185 6.1379485 6.062564 6.0341296 6.190985 6.1355114 6.122511 6.381379 6.144187 6.223188 6.240263
1367650_at 6.154969 6.471284 6.451214 6.3582387 6.212812 6.423403 6.549423 6.263171 6.4551516 6.4240303 6.50696 6.2350693
1367651_at 10.160499 10.191973 10.269635 10.1452055 10.233103 10.152932 10.070602 10.036299 10.262905 10.169726 10.320893 10.217659
1367652_at 9.600222 9.713381 9.893619 9.471875 9.498493 9.689249 9.283912 9.44937 9.5339985 8.803831 9.079687 9.194519
1367653_a_at 12.211821 12.329924 12.309095 12.33183 12.494877 12.459574 12.487488 12.411413 12.359396 12.282888 12.315323 12.381501
1367654_at 8.484129 8.5868435 8.90877 8.709548 8.3987875 8.327861 8.87202 8.653071 8.241042 8.9071 8.372027 8.674246
1367655_at 8.315967 8.160015 8.157005 8.081853 8.031369 7.9118147 8.049686 8.211985 7.9977603 7.612446 8.047145 8.0603485
1367656_at 10.781826 10.836812 10.801017 10.879247 10.791695 10.676842 10.777868 10.770832 10.750107 10.746159 10.911847 10.606949
1367657_at 12.556436 12.551486 12.372571 12.535548 12.676544 12.806916 12.759911 12.491197 12.788887 12.5437565 12.71169 12.497497
1367658_at 6.3952036 6.549659 6.1764994 6.32266 6.416594 6.468473 6.167633 6.3443975 6.1158957 6.403792 6.281025 6.5473456
1367659_s_at 10.701729 11.159298 11.0079365 11.297942 11.2855425 11.15259 11.534207 11.308245 11.199801 11.530209 11.499332 11.298675
1367660_at 6.0179386 6.55969 6.0410976 6.4880557 6.386722 6.2384057 5.986752 5.87098 6.1206927 5.8699336 6.1478033 6.0200386
1367661_at 7.5683937 7.410853 7.4549084 7.125015 7.4497643 7.064533 7.4634175 8.241819 6.9773264 6.7620797 7.0304246 7.478314
1367662_at 12.501097 12.524014 12.410998 12.549341 12.527929 12.524571 12.639613 12.53648 12.531156 12.578431 12.497634 12.5216465
1367663_at 11.623852 11.761255 11.758392 11.66767 11.752519 11.598131 11.838052 11.688217 11.64051 11.794495 11.86549 11.755475
1367664_at 4.225996 4.5286255 4.147347 4.154601 4.325305 4.4200964 4.184023 4.2939878 4.2569933 3.9816184 4.2328587 4.247359
1367665_at 4.192256 4.335703 4.097692 4.100792 3.9694862 4.1816235 3.9125586 4.0151205 4.21983 4.1427727 4.3142695 4.1239653
1367666_at 10.163735 10.264569 10.155516 10.1771555 10.24187 10.223038 10.12272 10.28445 10.137546 10.054583 9.961613 10.284679
1367667_at 12.009481 11.591113 11.904137 11.710012 12.010962 11.507278 11.888249 12.026305 12.112332 11.422843 11.841601 11.906128
1367668_a_at 7.3734403 7.057495 7.0460253 7.1031256 6.7768664 6.4185667 6.8499994 6.909625 6.1230035 6.272681 6.382495 7.119517
1367669_a_at 10.291427 10.244131 10.087219 10.478688 10.447061 10.608056 10.697718 10.345935 10.5944605 10.735947 10.578295 10.545869
1367670_at 10.684391 10.821092 10.750291 10.703421 10.789957 10.74799 10.932959 10.702108 10.757785 10.683302 10.92736 10.676041
1367671_at 9.51459 9.646145 9.522693 9.82959 9.557042 9.544804 9.532547 9.608687 9.454258 9.568676 9.707469 9.610718
1367672_at 11.957385 11.976422 11.899697 12.121265 11.965214 12.066295 12.027528 12.012607 11.992805 12.020382 12.004731 11.929267
1367673_at 11.045139 11.034259 11.007792 11.180847 10.945908 11.261573 11.437738 11.023498 11.156265 11.257691 11.241452 11.295428
1367674_at 9.382795 9.317859 9.427096 9.49921 9.399044 9.163805 9.558848 9.351908 9.403231 9.279527 9.35792 9.228671
1367675_at 9.330111 9.393288 9.293187 9.439176 9.360399 9.271907 9.476448 9.290543 9.3561535 9.358104 9.475627 9.161689
1367676_at 7.3131337 8.2526 7.4919515 8.332523 7.406902 7.524406 7.4687424 7.89586 7.5141015 7.1299386 7.4531426 7.8942237
1367677_at 11.41632 11.709714 11.459269 11.565785 11.532531 11.153074 11.51593 11.506535 11.443631 11.342775 11.4057255 11.171584
1367678_at 11.39238 11.34279 11.3938875 11.318286 11.035984 11.250188 11.538035 11.294825 11.230442 11.133779 11.301775 11.334032
1367679_at 10.402465 10.079805 9.678571 9.930852 9.797175 10.072999 9.95161 10.181839 9.85271 9.293931 9.853525 9.954827
1367680_at 12.147241 12.32093 12.289777 12.388863 12.248607 12.38978 12.350832 12.38358 12.357596 12.330953 12.307441 12.289602
1367681_at 10.178791 10.122685 10.113867 10.157664 10.088043 10.113248 10.302888 10.162122 10.070385 9.955245 10.138099 10.2582855
1367682_at 6.814665 6.8290105 6.535854 6.4719453 6.7874475 6.788366 6.4472723 6.6903543 6.5901585 6.686046 6.397015 6.713155
1367683_at 10.09239 10.677123 10.572266 10.353645 10.437045 10.081568 10.229214 10.193378 10.172186 9.846161 10.210654 9.82833
1367684_at 3.9111602 3.8757505 3.9650874 4.0967913 4.1790433 4.087859 4.300988 4.3769875 4.2800493 4.14541 4.101321 4.057348
1367685_at 12.1757965 12.278156 12.190855 12.12966 12.034296 12.01231 12.047266 12.118032 12.085216 12.090422 12.103347 12.282082
1367686_at 12.210832 12.295634 12.209032 12.091015 12.175588 12.077956 12.138912 12.365523 12.204237 12.097001 12.190324 12.10448
1367687_a_at 8.499977 8.481028 8.72089 8.624405 8.419962 8.633078 8.429636 8.57631 8.597885 8.289086 8.434682 8.329058
1367688_at 7.886669 7.953164 8.052017 7.9066024 8.039072 7.8212366 8.074739 7.829005 7.865457 7.7858467 7.9604445 7.7010627
1367689_a_at 8.055586 8.0917 9.077879 8.632372 8.946594 8.393618 7.788177 8.673281 9.170532 9.462114 8.819914 9.082911
1367690_at 11.640072 11.613635 11.528902 11.589938 11.458582 11.507165 11.704384 11.611977 11.482006 11.8570385 11.698117 11.732243
1367691_at 10.9569645 10.863278 11.800515 10.370572 11.065015 10.552067 10.562719 11.115561 10.690212 9.8419695 10.413263 10.6624975
1367692_at 3.7321455 3.6939864 3.6772714 3.5705247 3.7368832 3.6685598 3.4741428 3.69827 3.697199 3.7819865 3.6875 3.5587103
1367693_at 9.923425 10.265607 10.065843 10.215848 10.118888 9.880149 9.936746 10.22668 9.928337 9.858903 10.099275 10.010466
1367694_at 11.311816 11.533749 11.281073 11.515342 11.5752 11.471328 11.640133 11.49284 11.459575 11.526859 11.713468 11.501165
1367695_at 12.393771 12.343652 12.308653 12.363039 12.205993 12.31758 12.373571 12.213817 12.340948 12.185188 12.1582575 12.224603
1367696_at 8.727873 8.755054 8.514313 8.57712 8.432047 8.491461 8.285656 8.264723 8.32328 8.319337 8.278822 8.262012
1367697_at 9.706906 9.968517 10.196105 9.909891 9.791754 9.66537 9.943208 9.915021 10.078484 9.9932995 9.389339 9.74553
1367698_a_at 9.434683 9.173581 9.145407 9.177055 9.110381 8.981303 9.296684 9.0394745 8.9571705 9.084655 8.970154 8.946131
1367699_at 6.6317716 6.738004 6.613805 6.5057516 6.7183514 6.666622 6.577108 6.677286 6.6456985 6.620947 6.658924 6.703251
1367700_at 3.9409199 4.1854544 4.2227793 4.2021227 4.181796 4.0460916 4.069988 4.2447133 4.027404 4.195913 3.905046 4.1728473
1367701_at 6.83944 7.0444016 6.70634 6.597431 6.480514 6.621738 6.4445643 6.8624167 6.7933946 6.4679856 6.6076736 6.669804
1367702_at 12.5969715 12.743056 12.541004 12.532326 12.520452 12.5215845 12.584208 12.503598 12.570402 12.399313 12.544695 12.28198
1367703_at 3.753405 3.814286 3.548521 3.5818667 3.6004684 3.6685598 3.4569442 3.6567078 3.831923 3.8524761 3.6952682 3.7277899
1367704_at 8.714885 8.902027 8.995599 8.670116 8.867273 8.696967 8.702053 8.880502 8.7115345 8.776397 8.664352 8.65001
1367705_at 9.225548 9.24198 8.976506 9.155163 8.976766 9.224003 9.360086 9.012301 9.109803 9.587552 9.293629 9.10644
1367706_at 11.2183895 11.192144 11.091338 11.276523 11.164909 11.139558 11.235694 11.221878 11.235248 11.205196 11.3610935 11.35586
1367707_at 9.726519 9.401416 9.994744 9.530658 10.227925 8.64555 10.676684 10.058391 9.371865 8.381994 8.896834 9.393344
1367708_a_at 11.167112 10.869804 11.299244 11.016668 11.546435 9.973858 11.719413 11.37439 10.793486 9.935478 10.596012 10.936882
1367709_at 9.7205105 9.758167 8.894653 10.074619 9.473898 9.693941 9.510528 9.848745 9.223599 9.374449 9.9411125 9.724757
1367710_at 10.349484 10.460212 10.400639 10.430837 10.492721 10.302488 10.435561 10.402113 10.3341875 10.46662 10.502048 10.408038
1367711_at 11.179153 11.15283 11.312202 11.125233 11.163761 10.854719 11.153027 11.141696 11.0454855 11.00317 11.137295 10.936649
1367712_at 6.6554446 6.7059436 6.9683614 6.4853077 6.3505754 6.4753366 6.4149294 6.6683245 6.5605803 6.51872 6.250881 6.700775
1367713_at 9.546636 9.470244 9.539066 9.489424 9.399783 9.306405 9.646755 9.606503 9.530992 9.568741 9.646324 9.536387
1367714_at 7.5142517 7.421381 7.605251 7.379977 7.3673816 7.2413235 7.6014724 7.5133924 7.397343 7.433566 7.645103 7.4505076
1367715_at 10.265742 10.213475 10.228025 10.049846 10.102259 10.136124 10.01329 9.990864 10.023488 9.914751 10.074052 9.823974
1367716_at 8.630199 8.478279 8.832653 8.539835 8.686878 8.614344 8.640825 8.556608 8.568943 8.597942 8.707262 8.63578
1367717_at 12.435597 12.466116 12.387829 12.368926 12.337793 12.337073 12.331758 12.396213 12.221821 12.375677 12.320333 12.548652
1367718_at 9.057506 9.107703 8.991627 9.006518 9.007057 8.845015 9.120983 9.052544 8.925364 8.985189 9.0887575 8.913712
1367719_at 9.643403 9.817722 9.878834 9.7743845 9.846548 9.711531 9.602412 9.900703 9.794959 9.779572 9.753668 9.816848
1367720_at 11.542411 11.522099 11.236722 11.601378 11.325622 11.3966465 11.361234 11.400813 11.371209 11.4467745 11.3754835 11.179666
1367721_at 11.089904 11.161966 11.278182 11.144738 11.656369 11.53311 11.655045 11.240241 11.274884 11.027469 11.07733 11.300129
1367722_at 7.1233506 7.2169137 7.2797093 7.0568995 6.992378 7.237349 6.9689646 6.8624167 7.0586233 7.290488 7.057496 7.057513
1367723_a_at 7.987533 7.979305 8.062778 8.01193 7.878058 8.085487 7.970591 7.9258337 8.008783 7.951664 7.974568 8.228258
1367724_a_at 10.866654 10.7482605 10.795557 10.786962 10.8835125 10.897863 11.105997 10.745457 10.804152 10.90901 11.022108 10.760215
1367725_at 7.528791 7.5193844 7.480576 7.1828017 7.3245816 7.735602 8.241212 7.362329 7.84499 7.5331373 7.2680182 7.618647
1367726_at 6.846545 6.729513 6.6287684 6.646835 6.6539793 6.7456164 6.699346 6.5877357 6.5828133 6.7006593 6.6491528 6.6724067
1367727_at 7.9390836 8.114864 8.181738 8.083362 8.110066 8.031662 7.943772 8.19137 7.924662 7.9535565 8.032269 7.9956956
1367728_at 8.012025 8.1663475 8.222931 8.026424 8.040911 8.046036 8.230568 7.9942756 7.998145 7.8575745 7.9810653 8.006727
1367729_at 12.016469 11.899338 11.746219 11.685441 12.272879 12.115052 11.896599 11.37066 12.455782 11.752741 10.947898 11.582175
1367730_at 9.817117 9.921223 9.979771 9.764026 9.885338 9.746515 9.841552 9.987092 9.959879 9.72204 9.782378 9.611385
1367731_at 8.405247 8.422288 8.4073305 8.320293 8.282371 8.386982 8.514066 8.301237 8.19253 8.303412 8.437069 8.141554
1367732_at 9.067173 9.134029 9.1029005 9.098262 8.925272 8.973894 9.006368 8.987679 8.952166 8.833302 8.878346 8.806669
1367733_at 5.898393 6.8085647 6.61203 7.4484105 7.212549 7.0379605 7.9353757 7.592014 7.1800437 7.525381 8.696781 7.8297305
1367734_at 8.119953 8.130405 8.087351 8.1328125 8.078175 8.033287 7.8986382 7.9194384 8.018526 8.264048 8.121948 8.093277
1367735_at 11.606846 11.836647 11.788118 11.667447 11.883071 11.629918 11.798147 11.795009 11.699679 11.801324 11.826171 11.730505
1367736_at 9.950874 9.87947 9.75002 9.699155 9.736685 9.396844 9.737509 9.750266 9.546081 9.578868 9.779618 9.326622
1367737_at 10.957717 10.9057865 10.9545555 11.162831 10.949794 10.897003 10.7694845 10.93038 10.887311 11.0313015 10.913356 11.072759
1367738_at 7.2013936 7.0066667 6.9218316 7.106707 6.9169116 7.0926237 6.847437 7.0548363 6.8715277 7.0540204 7.086016 7.079459
1367739_at 4.3038025 4.1725097 4.403675 3.8249433 4.0563498 4.1685777 4.239731 4.1588306 4.2895927 4.3202553 4.2789354 4.329187
1367740_at 6.6412787 6.5746965 6.3840923 6.2864165 6.4519567 6.4333105 6.2468977 6.532227 6.4117064 6.429757 6.199653 6.293192
1367741_at 9.974953 10.255204 10.364182 10.081887 10.684883 10.649911 11.192926 10.692488 11.024157 10.763588 10.482931 10.207633
1367742_at 5.5060873 5.7834225 5.4455643 5.523416 5.4647512 5.488356 5.692229 5.7820363 5.6857576 5.4510665 5.6396203 5.324971
1367743_at 6.1669416 6.3285007 6.574523 6.503433 6.146793 5.9287605 6.6703086 6.3123045 6.4092546 6.296071 6.1576343 6.214042
1367744_at 6.0520806 6.5349216 6.5126767 6.4327006 6.4063916 6.3446794 6.244681 6.220445 6.1901345 6.192321 6.191725 6.092454
1367745_at 8.675346 8.655813 8.631445 8.467477 8.583754 8.569442 8.547461 8.574089 8.589513 8.562747 8.593444 8.426258
1367746_a_at 8.161718 8.24848 8.226919 8.410009 8.223394 8.240648 8.177645 8.144686 8.260731 8.214197 8.339434 8.303438
1367747_at 8.105005 8.269642 8.241867 8.174273 8.109528 8.180092 8.137148 8.151226 8.159319 7.9876285 8.043928 8.029897
1367748_at 9.105506 9.494534 9.480031 9.390042 9.304687 9.322969 9.541898 9.276542 9.248525 9.126154 9.19975 9.177851
1367749_at 4.168766 5.218403 4.9752874 4.553447 4.487855 3.775174 3.2893467 3.5548487 4.2768097 3.4535918 3.8035567 5.699692
1367750_at 9.456433 9.32817 9.313642 8.99406 9.230449 9.388982 9.40015 9.414789 9.424998 9.291304 8.974889 8.9624
1367751_at 8.14734 8.05081 8.296977 8.216213 8.250086 8.07169 8.158644 8.161162 8.222751 8.250616 8.227196 8.093885
1367752_at 8.53955 8.479255 8.558491 8.302708 8.450554 8.51055 8.392666 8.425498 8.431416 8.382579 8.194614 8.202533
1367753_at 6.9342337 6.915234 6.6007023 6.7384205 6.576455 6.6628437 7.1175194 6.686122 6.804221 6.7758164 6.7554398 6.792764
1367754_s_at 10.538244 10.507204 10.643963 10.607514 10.551482 10.661034 10.608488 10.444083 10.449188 10.14214 10.432841 10.508718
1367755_at 13.53783 13.495694 13.476882 13.479682 13.600403 13.64907 13.62668 13.572521 13.645513 13.569152 13.477937 13.595367
1367756_at 9.88642 10.170763 9.857971 9.777735 9.991444 9.427015 9.891266 9.825628 9.766475 9.825857 9.704861 9.614686
1367757_at 12.327755 12.338736 12.393152 12.25964 12.275045 12.293146 12.3369055 12.1778 12.224464 12.186518 12.208722 12.207025
1367758_at 8.834278 8.663569 8.706236 8.705942 8.830655 8.630757 8.939723 8.568521 8.887453 8.909906 8.604308 8.681192
1367759_at 9.487389 9.185223 8.728578 8.765244 8.49725 8.489675 8.537819 8.650145 8.299065 8.400967 8.578606 8.613403
1367760_at 8.663585 8.667604 8.62409 8.7354145 8.734523 8.65327 8.756634 8.698165 8.721573 8.697699 8.765854 8.56445
1367761_at 8.074896 8.236418 7.8156056 8.234589 7.9671474 8.044455 8.010442 7.859969 8.115741 7.9751387 8.0563965 8.012783
1367762_at 4.9679756 5.0170813 4.9053173 4.9917974 5.0029016 4.9640026 4.9613056 4.9157267 4.9985204 4.9228945 4.9296923 4.939273
1367763_at 11.569824 11.702519 11.163017 11.630471 11.6224375 11.612883 11.562692 11.634698 11.58606 11.46898 11.46435 11.442813
1367764_at 8.402428 8.354025 8.659646 8.512352 8.382528 8.560417 8.678032 8.7009735 8.233208 8.391608 8.290945 8.208477
1367765_at 9.938399 9.955667 10.371159 10.305393 9.97084 9.982514 10.449104 9.585413 10.526566 10.574609 9.708829 9.24008
1367766_at 10.916766 10.983182 10.8216915 10.842461 10.765091 10.776141 10.873424 10.969596 10.69019 10.990994 11.014098 10.935422
1367767_at 10.484941 10.662644 10.614512 10.671805 10.563683 10.598765 10.561256 10.716073 10.597358 10.5725355 10.70501 10.611229
1367768_at 5.268826 5.349772 5.1283 4.941017 5.0962186 5.1667795 5.177586 5.361976 5.0073066 5.0836596 5.088696 5.213349
1367769_at 9.007515 8.984188 8.966671 9.096399 8.946304 9.136019 9.1028595 9.118744 8.851709 9.112079 9.123738 9.163843
1367770_at 10.198555 10.201119 10.143006 10.461626 10.392442 10.354242 10.556187 10.426086 10.375245 10.600436 10.605564 10.352634
1367771_at 9.4455805 9.252206 9.045676 9.294905 10.340386 9.963768 11.302346 9.284212 10.423406 10.242292 10.147026 9.402941
1367772_at 8.609756 8.540226 8.639921 8.58698 8.477321 8.386923 8.527605 8.445461 8.420725 8.490322 8.608608 8.37219
1367773_at 10.094389 10.2236 10.212482 10.047179 10.294878 10.0196705 10.230622 10.2533245 10.129188 9.732636 10.0785675 10.110482
1367774_at 13.205497 13.250406 13.227796 13.422762 13.287196 13.20962 13.218819 13.320267 13.3755665 13.230017 13.4031725 13.453703
1367775_at 12.635266 12.01729 12.673451 12.538883 12.430109 12.51207 11.526661 11.983293 12.428142 12.718087 11.192048 11.781572
1367776_at 5.684026 7.767854 6.1797423 7.772458 5.966164 6.1725087 6.0502205 6.8105836 5.975895 5.1712894 6.178736 6.9715233
1367777_at 11.423942 11.484332 11.254067 11.658073 11.5577545 11.502559 11.779742 11.486541 11.696487 11.683027 12.025706 11.873279
1367778_at 9.159021 9.240612 9.083647 9.080427 8.991587 9.187429 9.187927 9.008198 9.129433 9.170181 9.121868 9.032505
1367779_at 6.6935916 6.6454577 6.5267253 6.720175 6.7334323 6.7297044 6.6616697 6.664674 6.6055 6.569036 6.736298 6.6350303
1367780_at 6.5708346 7.7002764 6.9135094 8.340534 6.805898 7.267764 6.827358 7.200525 7.027447 6.5227737 7.0816345 7.2569313
1367781_at 3.5074832 3.5977583 3.742204 3.4381723 3.6316261 3.7705016 3.6718297 3.6404998 3.6912527 3.8770108 3.7376542 3.7187207
1367782_at 4.502016 4.3562202 4.3225784 4.556676 4.461985 4.381819 4.3664594 4.676401 4.2595406 4.580082 4.5382166 4.5702305
1367783_at 12.123462 12.133289 12.006798 12.168785 12.089127 12.162003 12.193421 12.064777 12.137783 12.141753 12.088379 12.060074
1367784_a_at 12.890077 12.921827 12.759321 12.922662 12.937361 12.877438 13.071481 12.951929 12.943275 13.050925 13.099079 12.956061
1367785_at 4.4173822 4.612924 4.405281 4.2834263 4.3474274 4.341754 4.475133 4.3971114 4.4625406 4.694347 4.264276 4.3040385
1367786_at 9.944295 10.382618 10.257867 10.012261 10.423618 9.683442 9.82404 9.887537 9.886047 9.511761 9.771886 9.3922615
1367787_at 5.7186728 5.68803 5.4968657 5.66477 5.755294 5.637458 5.747374 5.703109 5.597891 5.6419263 5.9986143 6.1010833
1367788_at 8.056431 8.012354 7.9630775 8.008376 7.9697957 7.941237 8.110305 7.8967843 7.968882 8.226415 7.954934 7.9726515
1367789_at 7.457279 7.4570513 7.533832 7.498406 7.440099 7.5117617 7.4163027 7.50305 7.699689 7.3093495 7.636462 7.314728
1367790_at 9.920323 10.084437 9.958362 10.041198 9.897073 9.860515 9.90854 9.975652 9.931094 9.90975 9.969573 9.8461
1367791_at 7.3277926 7.349579 7.4324284 7.2671223 7.187743 7.12531 7.2156816 7.3014045 7.0961757 6.99653 6.869365 6.9430532
1367792_at 4.194009 4.088565 3.9839506 3.9635897 4.297078 4.3709755 4.159142 4.0760517 4.0681105 4.1726384 4.0324554 4.1028867
1367793_at 13.122863 13.219576 13.247166 13.183207 13.155731 13.147711 13.123907 13.168292 13.118661 13.044745 13.140182 13.107311
1367794_at 7.169203 6.605238 5.655165 6.64247 6.106074 7.5823064 7.621404 7.6278796 7.2529087 6.428732 7.030205 7.5351977
1367795_at 7.558295 7.628977 7.520247 7.9514217 8.012337 7.570481 8.562326 7.753783 7.9274426 8.153571 7.4696865 7.843011
1367796_at 8.312024 8.135898 8.23312 8.228913 8.031749 8.092731 8.081865 7.9865866 8.13231 8.329773 7.9536657 7.8972673
1367797_at 6.485763 6.6217985 6.5750847 6.576658 6.7268515 6.4838705 6.451589 6.4160166 6.5656824 6.6212273 6.500507 6.5745306
1367798_at 12.275409 12.301459 12.257401 12.353419 12.412871 12.547941 12.537997 12.289779 12.467322 12.531721 12.318177 12.389345
1367799_at 5.480727 5.564002 5.669669 5.534327 5.660663 5.78553 5.484312 5.6695166 5.7243013 5.5872545 5.697513 5.5529385
1367800_at 6.7404184 6.6072936 6.9605384 6.73263 6.5077896 6.6053143 6.8257513 6.689115 6.3288755 6.286575 6.7257257 6.3766584
1367801_at 9.375818 9.147219 9.149841 9.053219 9.192272 9.268065 9.168471 9.024725 9.267874 9.200592 8.96878 8.988945
1367802_at 10.97353 10.343848 9.232868 10.242193 9.198152 9.502008 9.178099 10.46224 8.625934 9.496264 9.006423 9.777332
1367803_at 6.830531 6.815925 6.830171 7.116684 6.7874475 6.7153373 6.874623 7.119686 6.7541203 6.869026 6.4912663 6.9204593
1367804_at 12.865835 12.895745 13.029909 12.928814 12.924126 13.019674 12.732011 12.967913 12.996697 13.105329 12.825303 12.871425
1367805_at 4.898052 4.911792 4.952727 5.070557 4.9446287 4.8313274 4.856616 4.9503126 5.001566 5.023849 5.1450214 4.960338
1367806_at 5.223495 5.3444605 5.5334954 5.200011 5.49392 5.2816186 5.2677903 5.1779795 5.414202 5.4233356 5.1797853 5.324549
1367807_at 9.21985 8.425424 9.253815 8.999085 9.140582 9.04012 9.195438 9.024412 9.043571 9.041579 8.931604 8.870463
1367808_at 10.170929 10.413692 10.318176 10.102341 10.341541 10.214393 10.412046 10.352661 10.275731 10.40217 10.178462 10.054748
1367809_at 4.752859 4.6808777 4.7772264 4.755471 4.6295815 4.7891817 4.616452 4.7957535 4.7947073 4.5835195 4.7942247 5.000882
1367810_at 6.372422 6.423311 6.087953 6.3196435 6.0847545 6.1558037 6.3001614 5.9210663 6.109747 6.186115 6.2039423 5.9475627
1367811_at 5.4021373 5.5105805 4.910156 5.929797 4.9497185 5.3963575 5.184674 5.4531555 5.315654 5.950171 5.6488485 5.4642363
1367812_at 7.8046045 7.7137585 7.654583 7.663868 7.532134 7.8041997 7.583063 7.4805393 7.816968 7.7107487 7.72422 7.413708
1367813_at 8.552227 8.5480385 8.119996 8.461077 7.7481127 7.8331704 8.448368 8.291332 7.7170296 7.873028 7.965701 7.893327
1367814_at 8.919705 8.84113 8.426416 9.21533 8.607247 8.826762 8.975651 8.635045 8.421926 8.704148 8.608855 8.868504
1367815_at 8.633548 8.706952 8.757307 8.755006 8.5137615 8.703361 8.956469 8.4852085 8.621545 8.570103 8.874656 8.610857
1367816_at 5.587315 5.4161177 5.259844 5.550666 6.034173 5.5274873 5.429826 5.2768974 5.702024 5.363431 5.4853992 5.372468
1367817_at 7.5327334 7.465484 7.6959486 7.468291 7.262459 7.232819 7.5054383 7.2789426 7.3075786 7.193451 7.1256413 7.0795455
1367818_at 9.381198 9.388211 9.416008 9.355761 9.428903 9.189785 9.45076 9.424051 9.267446 9.29686 9.360405 9.3264
1367819_at 12.116577 12.262906 12.132614 12.06928 12.056272 12.068905 12.135907 12.127289 11.990825 11.986906 12.020093 12.046672
1367820_at 9.319598 9.374663 9.25128 9.421617 9.35615 9.325124 9.468822 9.3910055 9.250412 9.344773 9.489532 9.308779
1367821_a_at 3.801361 3.818128 3.9171674 3.8988519 3.965987 3.7798412 3.8774176 3.839633 3.8447618 3.9950812 3.8312848 3.9293187
1367822_at 5.532445 5.361451 5.441436 5.527676 5.5884104 5.839981 5.608497 5.5386043 5.632071 5.6838245 5.5670085 5.380019
1367823_at 5.247488 5.2066665 5.2174964 5.0648904 5.124228 4.9102015 5.164671 4.9889984 5.028511 4.991842 5.090593 5.0244718
1367824_at 8.899752 8.845961 8.853501 8.88225 8.922814 8.765387 8.996765 9.003223 8.91127 8.858326 8.797832 8.767713
1367825_at 6.430806 6.337227 6.220246 6.2205415 6.1812596 6.291967 6.1059895 6.28447 6.3192477 6.1553555 6.312529 6.3738303
1367826_at 10.535372 10.726537 10.7869 10.785775 9.872559 10.199667 10.023244 10.712457 10.281102 10.37483 10.002291 10.328988
1367827_at 9.991059 10.135621 10.175328 9.931402 9.996887 9.942088 10.101526 10.130809 9.97238 9.745666 10.079702 9.784262
1367828_at 9.673466 9.890832 9.596712 9.77732 9.648612 9.786279 9.959531 9.8363285 9.820079 9.90383 9.893994 9.846399
1367829_at 11.640053 11.711182 11.639891 11.652537 11.677003 11.733257 11.756482 11.630351 11.763767 11.7110815 11.615082 11.730186
1367830_a_at 7.5438786 7.654572 7.43863 7.458967 7.642244 7.4575157 7.426556 7.5164437 7.4400053 7.3626833 7.4954042 7.3837066
1367831_at 8.503621 8.651465 8.577803 8.498478 8.34687 8.158154 8.404943 8.444832 8.180738 8.250463 8.4228 8.138784
1367832_at 11.381718 11.486649 11.467884 11.474209 11.429512 11.45255 11.400951 11.481684 11.46912 11.301499 11.380735 11.452756
1367833_at 9.459417 9.653275 9.718946 9.545537 9.581723 9.207786 9.548919 9.55494 9.366585 9.319829 9.4097395 9.20092
1367834_at 7.80167 7.98452 7.939784 7.8953857 7.8533387 7.5021253 7.902342 7.708285 7.9021187 7.927135 7.845111 7.7830186
1367835_at 5.530249 5.429324 5.471236 5.422159 5.381561 5.383011 5.327298 5.395247 5.3806767 5.542272 5.397 5.5315785
1367836_at 9.4234295 9.324164 8.77386 9.224633 10.192691 10.563598 9.404729 9.683223 9.781216 9.667344 9.969612 9.866158
1367837_at 9.773651 9.924785 9.8794775 9.8318815 9.805865 9.597896 9.831796 9.837817 9.737597 9.615846 9.659403 9.491133
1367838_at 12.864444 12.760972 12.810377 12.800927 12.465785 12.728972 12.646462 12.4506235 12.81496 12.524461 12.724378 12.796409
1367839_at 10.765926 10.303998 10.644588 10.93976 10.612966 10.683708 10.74935 10.748992 10.886961 10.510473 10.85402 10.716674
1367840_at 7.9606304 7.9953494 8.045105 7.9035254 8.023862 8.020716 8.066929 8.071912 7.8986363 7.9410105 8.025707 7.952526
1367841_a_at 3.4873981 3.708372 3.4823856 3.493119 3.5467982 3.481159 3.6385264 3.68007 3.4907362 3.5843103 3.461312 3.607157
1367842_at 6.063507 6.2203426 6.0577836 6.127972 6.329749 6.1332045 6.228665 6.1786585 6.1867156 6.1205573 6.202598 6.161376
1367843_at 10.818209 10.7176285 10.523106 10.727293 10.698335 10.761886 10.920867 10.759842 10.713012 10.88669 10.951398 10.897082
1367844_at 8.444294 8.496126 8.335482 8.45611 8.396939 8.389165 8.379653 8.32283 8.339427 8.152947 8.396723 8.457312
1367845_at 3.4928331 3.4579227 3.4148252 3.5039756 3.5476544 3.644801 3.610854 3.4911098 3.5709536 3.6001937 3.4414048 3.9436028
1367846_at 6.329609 6.1604853 6.231035 5.870117 6.3844743 6.3537545 6.373849 7.0325933 5.8712344 5.915578 6.1483064 6.4058027
1367847_at 8.236291 8.236418 8.218064 8.8892145 8.717111 8.982177 8.746279 8.731725 8.600329 8.48038 8.432407 8.911234
1367848_at 7.875404 8.026009 7.669612 7.7626724 7.665206 7.609418 7.8077235 7.6792016 7.593855 7.5390344 7.9622874 7.867023
1367849_at 9.8312845 9.854076 9.971083 10.136962 9.788029 9.66692 9.6018305 9.633206 9.58899 9.239011 9.390078 9.280794
1367850_at 8.7808075 8.501305 8.2351675 8.529496 8.54147 8.444553 8.023754 8.350559 8.543904 8.425106 8.552843 8.417673
1367851_at 4.154647 4.3262024 4.095375 3.952822 4.0450506 4.0865173 3.9286773 4.1768484 4.1496854 3.9807804 4.122898 4.1704483
1367852_s_at 4.8605127 4.679818 4.573722 5.032559 4.6286597 4.7070932 4.5308948 4.921558 4.769892 4.676425 4.8355107 4.8781466
1367853_at 7.8125095 7.947112 8.1909 8.050615 8.043873 8.053171 7.9863977 7.916582 8.029256 8.099627 7.9237146 7.7755394
1367854_at 12.15475 11.858624 12.111176 11.814274 12.446291 11.3007555 12.056471 12.454935 12.115804 10.706727 11.598754 12.018983
1367855_at 9.256869 8.904677 9.190495 9.371686 9.05605 9.24801 9.311887 8.994042 9.101408 9.134271 9.266118 8.947302
1367856_at 9.3417015 8.903529 9.358784 8.482261 9.288476 8.055006 8.629085 9.651126 8.373049 7.8163424 8.688677 9.336621
1367857_at 12.035925 11.772521 12.325386 12.004274 12.276517 11.8773775 12.043136 12.402303 12.225852 11.932907 12.353927 12.352896
1367858_at 3.8265984 3.7709143 3.8825464 3.858735 4.121419 3.8772697 3.9529033 3.8706198 3.9653802 3.929159 4.008493 3.8480952
1367859_at 5.3337646 5.4149776 5.278126 5.271394 4.772206 5.2712708 5.4516873 5.4754663 4.9419417 4.981052 4.6425385 5.0362563
1367860_a_at 9.881714 9.804091 10.4343605 9.914063 9.933636 8.631069 9.715414 9.901204 9.720106 10.119291 9.438539 9.6681185
1367861_at 5.6434336 5.81225 5.7860503 5.13488 5.4951763 5.741109 5.3503094 5.419116 5.596499 5.458909 5.623154 5.839299
1367862_at 4.288503 4.001108 4.326646 4.369203 4.318109 4.142515 4.1750164 4.3791485 4.278636 4.230571 4.145711 4.1767244
1367863_at 8.038553 7.856669 7.7603283 7.7642612 7.752348 7.796161 7.726484 7.897638 7.745018 7.82804 7.982934 7.927226
1367864_at 5.956807 5.788003 5.5878887 5.858599 5.976523 5.941281 5.7826843 5.8264 5.6972795 5.867393 5.9175496 5.9396954
1367865_at 7.596557 7.6620054 7.507545 7.8259206 7.5860314 7.9909415 7.7271996 7.7654767 7.8616514 7.7265267 7.730756 7.945447
1367866_at 6.3934484 6.438542 6.5058675 5.848009 5.8851237 6.163408 6.5347195 6.023277 6.4974566 5.509919 6.174264 6.255045
1367867_at 9.0357275 9.14143 9.147494 9.130762 8.951916 8.825356 9.121724 9.053335 9.072052 9.182204 8.941372 9.061032
1367868_at 6.7136006 6.9191556 6.891587 6.4736857 6.6231813 6.4885206 6.6857033 6.4227204 6.465587 6.461474 6.958548 6.279216
1367869_at 10.273772 10.164958 10.168985 10.442338 10.220672 10.353798 10.351681 10.313829 10.35511 10.461288 10.348576 10.372216
1367870_at 9.643289 9.858224 9.662097 9.764807 9.665468 9.665271 9.88737 9.796382 9.684744 9.658643 9.717323 9.619561
1367871_at 13.507133 13.506213 13.398536 13.655925 13.508502 13.543018 13.582675 13.33025 13.692157 13.684499 13.245892 13.52649
1367872_at 8.471634 8.579128 8.520032 8.446613 8.549603 8.336948 8.412948 8.342158 8.514515 8.319849 8.470299 8.297554
1367873_at 9.618205 9.671649 9.772834 9.624346 9.726728 9.685202 9.6721735 9.664849 9.738447 9.658227 9.685176 9.558529
1367874_at 6.6083403 6.7862453 6.4435654 6.611731 6.501137 6.6401367 6.6752424 6.6603823 6.616801 6.92203 6.391412 6.3761497
1367875_at 9.074069 9.208447 9.145516 9.0558605 9.038509 9.043293 9.121536 9.140967 9.08126 8.948847 9.117826 9.004344
1367876_at 6.7062488 6.665656 6.5390053 6.31034 6.638194 6.582842 6.552563 6.409279 6.5755124 6.4957275 6.3930492 6.3352556
1367877_at 8.077175 8.231443 8.103485 7.951405 8.128586 7.902616 8.007038 8.180468 7.9916005 7.8463182 8.045574 7.906694
1367878_at 8.946436 8.700431 8.9614935 8.81897 8.91571 8.624278 8.713686 8.933548 8.824924 8.752233 8.841455 8.846755
1367879_at 7.2566977 7.506775 7.4169054 7.468979 7.367146 7.344395 7.6710153 7.41517 7.406667 7.3712306 7.4572325 7.5690722
1367880_at 5.414687 5.6528563 5.6313567 5.3232794 5.190371 5.426056 5.6380515 5.6438212 5.295604 5.1439943 5.0970197 5.106872
1367881_at 7.5529037 7.482612 7.4128933 7.4513106 7.494683 7.584508 7.404424 7.4677935 7.5520854 7.1302314 7.581017 7.3760767
1367882_at 6.7050424 6.669114 6.505455 6.610267 6.6680956 6.5264025 6.6373043 6.8553796 6.738535 6.5989084 7.001972 6.5191517
1367883_at 7.066878 7.060362 7.146209 6.9853287 7.101197 6.9152465 7.2653704 7.1526475 7.0507402 7.3763423 6.962999 7.2627516
1367884_at 10.599937 10.657041 10.554768 10.550383 10.605545 10.490112 10.316809 10.500023 10.416261 10.384791 10.64531 10.506409
1367885_at 12.101119 12.021346 12.15498 11.914105 12.1048765 12.059936 12.059908 11.987371 12.090445 12.071596 11.965315 12.084865
1367886_at 7.6215267 7.5820346 7.6024747 7.557121 7.800499 7.634948 7.770584 7.43638 7.6308565 7.476191 7.4714985 7.5167933
1367887_at 12.689797 12.671222 12.702373 12.461285 12.738017 12.711056 12.586744 12.584768 12.7199335 12.777248 12.540653 12.5155735
1367888_at 3.9705558 3.888769 3.9786766 4.056422 4.098279 3.8552597 3.8969011 4.0239983 3.8166127 3.9937336 3.8314164 3.807043
1367889_at 8.988794 9.038723 9.051409 9.150078 9.0560255 9.373459 9.245913 8.981129 9.08416 9.042078 8.93379 9.269058
1367890_at 7.300109 7.184423 7.1178446 7.3828597 7.236771 7.028916 7.131342 7.2012577 7.2055764 7.0957794 7.164299 7.1619706
1367891_a_at 5.8533974 5.768878 5.572063 6.0394654 5.657017 5.8911166 5.837539 5.8596077 5.568502 5.776084 5.8025923 5.9650183
1367892_at 10.243085 10.251128 10.133455 10.383346 9.954556 10.14257 10.417335 10.026757 9.8638115 9.971303 10.173002 10.156826
1367893_a_at 7.285862 7.3856616 7.3122296 7.3619514 7.189453 7.3927927 7.0981927 7.372771 7.476893 7.2404323 7.1705537 7.116543
1367894_at 11.193248 11.139264 11.298161 11.3154745 12.587602 10.950414 12.282376 11.645697 12.239926 10.551456 11.39855 11.339327
1367895_at 11.130132 11.2013855 11.231544 11.217419 11.193784 11.176183 11.228881 11.204157 11.160984 11.109916 11.101861 11.16281
1367896_at 13.594428 13.642154 12.893935 13.478255 13.281272 13.624423 13.45722 13.426809 13.592813 13.752342 13.3885975 13.221374
1367897_at 10.662027 10.86858 10.733153 10.762907 10.795315 10.7290745 10.868833 10.783261 10.747746 10.846648 10.806376 10.768386
1367898_at 9.742413 9.684821 9.689099 9.728005 9.642918 9.84805 9.8341465 9.641659 9.698191 9.80527 10.012573 9.577256
1367899_at 7.721494 7.367162 7.954759 7.800027 7.186154 7.366057 7.298976 7.651585 7.2680073 7.317384 7.86506 7.8503494
1367900_at 8.429025 8.65712 8.617739 8.743771 8.412528 8.460962 8.738783 8.709579 8.784896 8.71627 8.779308 9.084199
1367901_at 8.794554 8.874047 8.987198 8.8388405 8.967373 9.015837 9.059095 8.865002 8.847295 8.960335 8.9524145 9.010896
1367902_at 7.6601624 7.6047735 7.5830398 7.603462 7.506903 7.5433745 7.5663567 7.4701533 7.5014906 7.26031 7.54245 7.5404134
1367903_at 9.2823925 9.346491 9.156379 9.17075 9.283599 9.4035225 9.359357 9.422297 9.399798 9.34885 9.354366 9.277194
1367904_at 5.59906 6.107794 4.987624 4.9328094 5.808362 5.9029236 6.169993 5.3555217 5.925228 6.2577357 6.2007484 6.192522
1367905_at 10.926568 10.920458 10.497027 11.09737 10.774446 10.911844 10.98617 10.848069 10.862106 11.203581 11.180584 11.203611
1367906_at 10.00419 9.821464 9.785384 9.648492 9.689341 9.840006 10.01174 9.860125 9.753814 9.63205 9.631428 9.514398
1367907_a_at 8.63362 8.924374 8.661527 8.6474905 8.771231 8.53997 8.642921 8.684152 8.589767 8.734289 8.7272625 8.49946
1367908_at 11.577157 11.629766 11.571199 11.587121 11.535354 11.571123 11.670987 11.558772 11.670533 11.549001 11.4985 11.534035
1367909_at 11.634904 11.603062 11.692209 11.712869 11.380472 11.411703 11.664976 11.274743 11.562327 11.696626 11.376533 11.402422
1367910_at 8.000241 7.934376 8.079403 8.108795 7.9096465 8.042879 7.902342 8.065203 8.156423 7.9938383 8.054093 7.971081
1367911_at 7.828032 7.5422688 7.7841687 7.5589943 7.444741 7.382393 7.7662716 7.5180426 7.5656157 7.7353187 7.7258973 7.5986323
1367912_at 6.2966547 6.345106 6.1850834 6.069546 5.995083 6.4815073 6.242056 6.350454 6.29841 5.6325226 5.7780075 5.944244
1367913_at 6.612102 6.7125607 6.8647213 6.741865 6.64712 6.5630774 6.479589 6.362391 6.6034126 6.413245 6.617723 6.535805
1367914_at 6.770814 6.719498 6.580314 6.3833437 6.521848 6.68597 6.2185206 6.652273 6.5246806 6.1725926 6.499776 6.537922
1367915_at 8.758234 9.045319 8.995154 9.075954 8.910546 8.786457 8.938729 8.81772 8.876946 8.843191 8.830904 8.82675
1367916_at 5.8371625 5.7735596 5.689336 5.9164157 5.61245 5.626959 5.390048 5.753651 5.576783 5.7551937 5.6167593 5.8096566
1367917_at 13.41546 13.499689 13.375352 13.449543 13.342932 13.444337 13.419191 13.394957 13.446178 13.517805 13.524167 13.447052
1367918_at 5.0758414 4.6823525 4.8477106 4.8295503 4.9739594 5.021353 5.046834 4.6771703 5.2601995 4.909788 4.9178762 4.557535
1367919_at 5.8046217 5.834926 5.6051793 6.14082 5.544856 5.954119 5.6526217 5.640486 5.5601354 5.76889 5.962427 6.290036
1367920_at 5.3251867 5.722675 5.715327 5.23453 5.3927073 5.128756 4.822006 5.5667725 4.788824 4.5845594 4.7143536 5.1894355
1367921_at 7.6123304 7.6629558 7.4123983 7.5188813 7.383414 7.242841 7.651288 7.5081377 7.5482416 7.4910355 7.298946 7.408852
1367922_at 8.054776 8.001401 7.9803195 7.8510685 7.812195 7.9804587 7.952371 7.9342957 7.928815 7.9022036 7.8411903 7.805234
1367923_at 5.069791 5.3516216 5.097207 5.306236 5.3765464 5.239193 4.961974 5.1066685 5.3191605 5.305806 5.077863 5.2867208
1367924_at 7.471489 7.503174 7.281129 7.061436 6.984661 7.4661293 7.0196424 7.2720933 7.056098 7.1114907 7.213931 7.218701
1367925_at 7.7828584 7.8905406 7.589733 7.802986 7.7354712 7.7258754 7.8316584 7.845769 7.6139727 7.6654124 7.963528 7.784822
1367926_at 8.60162 8.515171 8.672558 8.7564335 8.702886 8.559055 8.829145 8.789882 8.6413555 8.634608 8.669462 8.745077
1367927_at 10.59254 10.643763 10.695819 10.794863 10.757291 10.656956 10.800479 10.769527 10.693646 10.791516 10.955852 10.882373
1367928_at 3.877291 3.7680635 3.768413 3.8832784 3.7993472 3.7858512 3.7659006 3.767313 3.8351629 3.8680196 3.532397 3.7313955
1367929_at 10.464882 10.397049 10.384954 10.5440235 10.22657 10.437923 10.604572 10.310734 10.569359 10.48188 10.573454 10.527731
1367930_at 3.72329 3.7049217 3.7128186 3.7963245 3.6880538 3.7934563 3.6214838 3.653986 3.82268 3.9044402 3.6446972 3.9715064
1367931_a_at 9.480642 9.507925 9.731021 9.462437 9.404737 9.446793 9.314557 9.479295 9.406959 9.436428 9.396286 9.521548
1367932_at 12.041855 11.583911 11.338293 11.983547 11.836571 11.998402 12.008259 12.023189 12.305129 11.483011 11.768919 11.687899
1367933_at 8.343613 7.823956 8.243546 8.126625 7.7814965 7.864108 8.420849 7.755735 8.007122 8.194777 7.812781 7.630447
1367934_at 5.854887 5.897882 5.7272797 5.7585106 5.867726 5.67511 5.6608124 5.7332535 6.0620017 5.8284097 5.843191 5.8549566
1367935_at 8.918879 9.095179 8.983186 9.216164 9.178823 8.878957 9.112029 8.985973 9.17827 8.967434 8.933823 8.966676
1367936_at 7.680598 7.60926 7.3443356 7.4682813 7.5640182 7.461389 7.308702 7.488985 7.4711156 7.215808 7.4885993 7.171473
1367937_at 8.45046 8.457545 8.456288 7.818716 8.642991 7.4075723 7.9296503 7.2990017 7.7856874 8.285534 7.5059566 8.7740345
1367938_at 11.04919 11.207082 11.182262 11.192435 11.129915 11.287087 11.23556 11.424451 11.209913 11.232368 11.345085 11.135905
1367939_at 10.917205 11.01382 10.4596405 11.20121 10.818981 10.886285 11.066757 10.552533 10.650702 10.944548 10.661862 10.585814
1367940_at 6.0816803 6.84585 6.70634 5.972154 5.954189 6.0278163 6.0905046 6.9910145 6.0657434 5.3674517 6.129741 5.951108
1367941_at 9.202463 9.312953 9.249092 9.212071 9.041845 9.108643 9.337413 9.151562 9.219328 9.054284 9.178422 9.022321
1367942_at 7.8276005 7.831446 7.7371383 7.585724 7.6355605 8.119642 7.494593 7.8500953 7.625464 7.837715 7.541866 7.4143133
1367943_at 7.469427 7.456738 7.5505233 7.3672066 7.3457546 7.4030075 7.599565 7.429989 7.4210825 7.4669585 7.426206 7.507708
1367944_at 5.500378 5.3364143 5.3535995 5.470842 5.6033163 5.602934 5.2848268 5.3237953 5.521166 5.534389 5.505212 5.4805527
1367945_at 11.173128 11.089159 10.883628 11.220779 11.14582 11.301411 11.448171 11.183361 11.199488 11.183663 11.241359 11.180053
1367946_at 9.759228 9.935492 9.665841 9.793843 9.586885 9.23299 9.75482 9.643907 9.396399 9.633227 9.796212 9.556472
1367947_at 8.7799425 8.831739 8.825609 8.727725 8.784607 8.704928 8.85296 8.793549 8.789246 8.703648 8.737067 8.8409
1367948_a_at 10.677957 10.501207 10.385627 10.627704 10.312834 10.583847 10.409715 10.346849 10.562298 10.533926 10.444387 10.413644
1367949_at 5.8532443 5.905622 5.64719 5.8812733 5.877952 5.798525 5.846767 5.983068 5.959384 5.6482024 5.8028913 6.123304
1367950_at 7.4696655 7.5402236 8.164125 7.757347 7.9258842 7.716996 7.786048 7.6649194 7.9053006 8.470776 7.8770123 8.046217
1367951_at 4.515691 4.4135013 4.38035 4.428686 4.584044 4.4714923 4.7723827 4.4221373 4.439808 4.405692 4.45991 4.3667455
1367952_at 6.7660465 6.7418528 6.495359 6.7837105 6.868948 6.917691 6.8800244 6.9384456 6.9480615 6.619466 6.5932317 6.5647826
1367953_at 4.7829347 5.2585955 4.6848474 4.970851 4.906763 5.0013227 4.947259 4.937332 4.95304 4.7391043 5.0135026 4.779941
1367954_at 7.4928513 6.9809146 6.3249736 7.6123834 7.35714 6.626731 7.387718 7.575965 7.5975666 6.72981 6.54315 6.849783
1367955_at 6.169975 6.192664 6.1538763 6.1761155 6.0673394 6.0504165 6.097822 5.996723 6.119231 5.8083987 6.192516 6.051994
1367956_at 5.459566 5.316329 5.3789363 5.411728 5.2029696 5.1050367 5.286291 5.4850636 5.1409445 5.1511555 5.0868 5.251374
1367957_at 9.344925 9.684446 10.067531 9.29549 9.963123 10.178271 7.790372 10.066591 7.984042 9.662007 8.918701 9.735525
1367958_at 8.978411 8.955773 8.891194 8.897699 8.868397 9.029618 8.908819 8.950569 8.922239 8.970422 8.977898 8.938251
1367959_a_at 6.122405 5.860837 5.2949667 6.028478 5.6786804 6.043946 6.267643 5.870089 5.833878 5.655303 5.969612 5.713515
1367960_at 8.037678 8.282984 7.7907915 8.112939 8.394495 8.126916 8.688571 8.143715 8.1693735 8.268556 8.3149185 7.9086943
1367961_at 4.58457 4.3945284 4.525715 4.3836446 4.4761505 4.331095 4.1480684 4.3707685 4.369769 4.444423 4.403536 4.266816
1367962_at 4.4750767 4.516804 4.4403872 4.4696536 4.5690613 4.812914 4.556422 4.4400115 4.562712 4.402793 4.516473 4.6167016
1367963_at 7.2401395 7.16904 7.363117 7.216658 6.9990225 7.0239263 6.9064984 6.9662743 7.351621 7.114095 7.445705 7.0652676
1367964_at 4.7263765 4.763662 4.7835636 4.7576165 4.893774 5.066786 4.8158717 4.79615 4.96443 4.8406286 4.7980156 4.847663
1367965_at 6.1117487 6.2255154 6.185128 6.25139 6.113089 6.154582 6.072912 6.271486 6.313846 6.314001 6.2250414 6.3326406
1367966_at 9.46998 9.468206 9.517916 9.345409 9.450401 9.332014 9.384426 9.273535 9.516064 9.399738 9.115898 9.231888
1367967_at 7.1708984 7.10759 6.8594484 6.8388376 7.158764 7.057121 7.2531433 7.097474 7.0495095 7.1841054 7.4166536 7.1773453
1367968_at 3.594233 3.5312915 3.4566665 3.5581863 3.533615 3.512256 3.3519838 3.4439564 3.4922574 3.7800107 3.553542 3.6893234
1367969_at 10.62869 10.6308155 10.658162 10.570994 10.58447 10.648999 10.856051 10.560028 10.653968 10.808077 10.650253 10.642207
1367970_at 4.365683 4.2220826 4.3058066 4.189747 4.3847847 4.5926886 4.3179226 4.160735 4.1618223 4.099613 4.102334 4.4221263
1367971_at 10.166881 10.218244 10.155834 10.084329 10.058633 10.162797 10.144066 10.143844 10.153579 10.097593 10.146908 10.100863
1367972_at 10.187336 10.034956 10.148254 10.088127 10.129142 9.990859 10.008564 10.169455 10.078798 10.050547 9.951658 9.967495
1367973_at 4.132159 4.3719697 4.1586843 4.411149 4.2443137 4.4838343 4.5060263 4.8351755 4.0463457 4.317827 4.2305794 4.6877685
1367974_at 9.474852 9.52413 9.201071 9.510318 9.381454 9.251723 8.879235 8.960692 9.14723 8.886999 9.37743 9.326077
1367975_at 5.705966 5.7394123 5.843605 5.901271 5.7444305 5.8789763 5.678045 5.483078 5.40121 5.58905 6.326925 6.018669
1367976_at 7.5496626 7.445669 7.8988633 7.557121 7.644322 7.6073112 7.7791057 7.91631 7.6196375 8.009554 7.6291018 7.571083
1367977_at 3.8022904 4.054241 3.9278996 3.6981006 3.8996174 4.0991473 3.8149178 3.8325188 3.7074041 3.9065998 3.8720121 3.8191276
1367978_at 5.526423 5.78261 5.472137 5.601079 5.8200746 5.652115 5.428951 5.804591 5.4779506 5.525807 5.821859 5.8734145
1367979_s_at 11.437572 10.898147 11.053109 11.252293 11.509241 11.269785 11.216193 11.408001 11.666725 11.020447 11.134643 11.134865
1367980_at 8.372015 8.391296 8.471302 8.309931 8.349239 8.206919 8.304663 8.365936 8.320755 8.06152 8.287979 8.289057
1367981_at 7.5192003 7.589002 7.579272 7.639113 7.5472984 7.3513727 7.5892754 7.5886445 7.662133 7.2295914 7.465212 7.4826503
1367982_at 10.761014 10.819403 10.80455 10.905667 10.680494 9.648974 11.921299 10.427272 10.124622 10.942386 10.798716 10.213354
1367983_at 5.4669113 5.3858614 5.1920424 5.6628256 5.313659 5.223756 5.39185 5.560008 5.135978 5.296379 5.5097475 5.2162433
1367984_at 5.613779 5.81967 5.678528 5.595364 5.33765 5.2472577 5.7792635 5.4980717 5.6610794 5.62309 5.2930846 5.470668
1367985_at 6.7296495 7.1938343 7.517722 8.057256 8.006161 8.012318 6.944527 7.323141 7.4935985 7.77439 9.532356 7.170202
1367986_at 6.5282564 6.8004713 7.05938 6.8929987 6.8912582 7.0155206 6.9946594 6.8742537 6.9343686 6.9036617 7.1139393 7.0658164
1367987_at 8.956608 8.694844 8.569598 9.147573 8.927752 8.927335 9.058873 8.983981 8.965251 8.86458 9.14647 9.119516
1367988_at 13.065685 13.197871 13.250627 13.143198 13.0756235 13.119836 13.007411 13.165056 13.231089 13.083715 13.086981 13.127864
1367989_at 3.9661946 4.25783 4.1577353 3.961566 4.143722 3.9057329 4.1657853 3.8281174 4.158536 4.2193146 4.0001183 3.8494918
1367990_at 5.046056 5.0780325 4.9037714 4.869732 5.1862097 5.018509 4.8017435 4.953713 5.1075935 5.1056967 5.2619634 5.0588326
1367991_at 9.1045475 9.145492 9.071902 8.908784 8.88634 8.921852 8.887161 9.037122 8.892865 8.869306 8.805365 8.692669
1367992_at 4.8050194 4.5925274 4.5960913 4.483945 4.565657 4.4574757 4.4865003 4.808257 4.6183815 4.6606007 4.447171 4.8703566
1367993_at 7.159814 7.345371 7.345876 7.412805 6.967025 7.104838 7.1310067 6.9948926 7.158296 7.3327885 7.069638 6.9924917
1367994_at 10.576864 10.373486 10.529356 10.724045 10.646193 10.816149 10.860255 10.8194685 11.052957 10.698854 10.495738 10.685299
1367995_at 13.1581335 13.147394 13.080261 13.117798 13.106139 13.203524 13.128795 13.101759 13.174324 13.090692 13.1486225 13.184336
1367996_a_at 6.715417 6.629363 6.8832917 6.636693 6.6358414 6.6395264 6.7130623 6.488247 6.752755 6.843361 6.6835823 6.843979
1367997_at 8.055952 8.210848 7.8617935 8.083795 8.091977 8.042879 8.160301 8.129196 8.106679 8.218088 8.309954 8.079464
1367998_at 9.681765 8.802204 8.202711 7.8995876 9.466803 8.533729 8.854499 9.699636 8.396359 5.7594824 5.7541094 8.200235
1367999_at 12.252036 12.383371 12.242549 12.1874895 12.225677 12.243005 12.20365 12.235044 12.296518 12.17799 12.09458 12.120189
1368000_at 14.235362 14.27524 14.265434 14.222664 14.197716 14.210822 14.264727 14.226723 14.239179 14.277591 14.164155 14.250909
1368001_at 3.9992929 4.050829 4.0410347 3.9813812 3.874335 3.8387256 4.1751 4.137901 4.072827 3.9663763 4.1989155 3.8642566
1368002_at 7.217624 7.546864 7.3491745 7.577708 7.398997 7.2194943 7.398759 7.5120006 7.268273 7.377993 7.419189 7.4102435
1368003_at 5.4920425 5.3867764 5.413979 5.531039 5.3127875 5.406926 5.533061 5.4172063 5.293091 5.298018 5.1641254 5.215109
1368004_at 9.45036 9.543245 9.510716 9.607186 9.521047 9.629101 9.6188965 9.458736 9.458429 9.507729 9.572018 9.641605
1368005_at 5.4854784 5.4863214 5.466011 5.563804 5.657672 5.5829535 5.479644 5.747815 5.549323 5.409273 5.4092126 5.410748
1368006_at 7.8981895 7.75216 7.545226 7.6975064 7.6272697 7.8849654 7.4816723 7.254808 7.577598 7.292753 7.74505 7.525644
1368007_at 6.5449557 6.130387 6.643212 7.276384 6.822284 6.8186603 7.1020637 6.800915 6.8598237 6.889734 6.375844 6.6976957
1368008_at 5.4044676 5.336702 5.528724 5.4550633 5.412005 5.4038095 5.2406297 5.0718746 5.208903 5.366961 5.3324223 5.1736364
1368009_at 9.34896 9.204687 10.134057 9.359467 9.4713745 9.5618515 9.005318 9.54968 9.334672 9.48844 8.945959 9.662631
1368010_at 7.771336 7.7461486 7.7300878 7.54195 7.707319 7.638767 7.503286 7.5308084 7.584213 7.3653426 7.562573 7.459162
1368011_at 7.5544925 7.8511114 7.6519327 7.6965456 7.518409 7.7610025 7.6427255 7.5857077 7.555684 7.462164 7.824393 7.5565834
1368012_at 6.8446107 6.678933 6.595188 6.7837677 6.68239 6.543524 6.5108795 6.674897 6.469153 6.6551595 6.6865835 6.7178736
1368013_at 4.2401905 4.434242 4.1345816 4.362935 4.4766865 4.3350086 4.2255907 4.510786 4.2527065 4.333724 4.586588 4.282832
1368014_at 3.954898 4.19814 3.9403465 4.2482157 4.4702506 4.143944 4.1910944 4.129945 4.1081924 3.9064226 4.17927 4.0138636
1368015_at 5.814845 5.8442945 5.5200152 5.5662584 6.0538435 5.9359927 5.785969 5.562567 5.9672008 5.6984167 5.877762 5.9242396
1368016_at 13.017307 12.9599495 13.146775 13.089734 13.155294 13.014145 13.014698 13.059814 13.1098795 12.989754 13.0709095 12.994797
1368017_at 4.995097 4.9672737 4.8792734 4.853882 4.798638 4.9987483 4.985522 5.0174 4.88614 4.9108114 4.9925814 5.061725
1368018_at 9.000221 8.889278 9.130015 9.204414 8.977914 8.921523 9.022905 8.931389 8.841446 8.987791 8.855365 8.831576
1368019_at 7.465845 7.5382934 7.611277 7.542498 7.552127 7.378615 7.462148 7.337822 7.5141554 7.408895 7.5801506 7.6047997
1368020_at 6.6925797 6.325322 6.4631186 6.627571 6.7902956 6.114496 6.918172 6.7353044 6.788658 6.145419 6.603409 6.356688
1368021_at 13.856795 14.017697 13.87201 14.156785 13.895463 13.843088 13.855037 13.807937 13.890213 13.87688 13.857462 13.8473425
1368022_at 6.9727316 7.1091404 7.0236354 6.872886 6.8959966 6.91233 6.869422 6.931018 6.682873 6.603024 6.7397485 6.826628
1368023_at 6.6688695 6.494735 6.604177 6.6871195 6.714924 6.688951 6.2001457 6.4242907 6.478527 6.7169714 6.338812 6.677838
1368024_at 6.336271 6.2377434 6.6371984 6.340134 6.496593 6.3433776 6.012568 6.293869 6.6191664 6.379554 6.12198 6.270913
1368025_at 6.1336503 6.515646 6.8411713 6.1293178 6.709739 6.033867 7.103478 6.3221993 6.769635 6.1291213 5.756917 5.896353
1368026_at 6.9799523 7.210725 7.0611124 7.026563 6.878918 6.840477 7.0970216 6.958751 7.0109615 6.886806 6.9608583 6.820808
1368027_at 6.8537626 6.6515627 6.7122593 6.7693224 6.6483393 6.7528057 6.4614296 6.8594084 6.815402 6.620989 6.799294 6.5368266
1368028_at 4.09995 4.3170643 4.611814 4.175834 4.3428254 4.1327286 4.3375177 4.1604114 4.0366006 3.9498951 4.190678 4.08081
1368029_at 10.845363 10.877368 10.875036 10.965769 10.838949 10.987559 10.859963 10.948197 10.891647 10.801741 10.922348 10.914171
1368030_at 9.319706 9.445179 9.380023 9.526246 9.4308815 9.406838 9.4409895 9.592712 9.559359 9.351853 9.449586 9.41098
1368031_at 7.3073034 7.3618665 7.4625597 7.4178705 7.3017325 7.177786 7.4081116 7.4171576 7.412449 7.298367 7.1871758 7.0397377
1368032_at 6.287571 6.404238 6.575771 6.461084 6.24138 6.1299376 6.5347195 6.498893 6.474656 6.5416036 6.1948385 6.1644216
1368033_at 5.8907213 5.967315 6.02417 5.8449736 6.1310124 5.9126563 6.0394692 6.0151277 6.102557 5.9977503 5.813871 5.933893
1368034_at 4.3362284 4.3184433 4.2866096 4.2745285 4.4664516 4.2896557 4.157901 4.145693 4.203478 4.263218 4.2350254 4.467129
1368035_a_at 10.512695 10.471209 10.521161 10.116575 10.510154 10.027656 10.127072 10.347872 10.19583 9.694425 9.681921 10.235252
1368036_at 10.142762 10.350695 10.254227 10.039558 10.144539 9.93652 10.0690155 9.8803215 10.0549345 9.462797 9.706348 9.823308
1368037_at 6.9836383 7.109419 6.8248935 7.1068 6.804151 6.9739447 7.1164618 6.8151345 7.0175376 7.0728135 7.0877285 6.6679187
1368038_at 8.860649 8.867352 8.7705 8.917154 8.787503 8.934163 8.979952 9.003718 8.88227 8.999468 8.811118 8.812471
1368039_at 6.161831 5.9498286 5.988121 6.04106 5.995626 6.214566 6.4409637 6.1397667 6.382986 6.3389115 6.3713155 6.2214327
1368040_at 8.053345 8.182743 8.288417 8.269493 8.109583 8.168638 8.454493 8.209432 8.204578 8.21809 8.0266075 8.060467
1368041_at 9.832708 9.885775 9.770747 9.816417 9.898147 9.8376255 9.971878 9.880254 9.891985 9.928807 9.930576 9.8290415
1368042_a_at 10.715785 10.8632145 10.510594 10.630455 10.668538 10.68277 10.813005 10.735748 10.670645 10.628312 10.736085 10.766405
1368043_at 8.060163 8.114571 7.9828897 8.119225 8.037237 8.042381 8.139125 8.125751 8.122551 8.107069 8.217251 8.106012
1368044_at 3.3863976 3.371117 3.3117988 3.4184659 3.4884782 3.3369308 3.313918 3.4733765 3.3215873 3.216228 3.236543 3.1212595
1368045_at 10.526476 10.418384 10.312962 10.457887 10.4138 10.472753 10.726804 10.41602 10.458187 10.496117 10.504996 10.350052
1368046_at 10.415668 10.407973 10.422201 10.484453 10.452087 10.506292 10.71779 10.6581135 10.603884 10.585825 10.398286 10.480041
1368047_at 6.998833 7.402648 6.248446 6.906191 6.598559 7.0923734 6.071116 6.678597 6.6803226 6.277503 6.520327 6.2043486
1368048_at 14.096034 14.081602 14.092649 14.092752 14.145454 14.119036 14.085424 14.129262 14.1213665 14.195442 14.079756 14.191421
1368049_at 11.217203 11.210709 11.126606 11.03452 11.208106 11.044253 11.334916 11.213402 11.060688 11.190761 11.272114 10.91097
1368050_at 8.871786 8.7406845 9.214998 9.056909 9.033598 9.378093 8.50276 9.203236 8.835228 9.077477 8.761988 9.322829
1368051_at 11.585289 11.554365 11.540798 11.564935 11.55768 11.443253 11.641076 11.614385 11.64764 11.750326 11.453911 11.47854
1368052_at 5.055299 4.937733 5.1755886 5.269574 4.972332 5.4258056 4.9283876 4.802842 5.1472416 5.3188415 5.1451154 4.7394347
1368053_at 5.511762 6.1074967 5.601774 5.951536 5.646738 5.4119487 6.098852 5.5980864 5.884103 5.7940245 5.5856256 5.621055
1368054_at 6.7327423 6.8219957 6.506184 6.4872603 6.3516693 6.4819174 6.5930576 6.4515905 6.5686984 6.221945 6.2959146 6.4704595
1368055_a_at 7.9433694 7.937469 7.7369423 7.9298863 7.5149035 7.570014 8.060571 7.8839226 7.680402 7.7772613 7.551265 7.617547
1368056_at 7.4045763 7.303316 7.4432297 7.501791 7.4158044 7.3149457 7.347156 7.4560924 7.37118 7.5416484 7.534144 7.4433827
1368057_at 8.337221 8.853342 8.238549 8.556348 8.775902 8.330194 8.61494 8.253252 8.519409 8.70411 8.572479 8.687558
1368058_at 6.8779535 7.3294454 7.2808733 7.082759 7.107155 7.160712 7.226216 7.19672 7.16216 7.08851 7.040864 7.0271053
1368059_at 9.703981 9.91023 8.285273 9.496648 8.928639 9.635492 9.315901 9.382552 9.298014 9.416562 9.177384 8.165328
1368060_at 13.224968 13.092472 13.2451105 13.20255 13.069112 13.211406 13.164063 13.038226 13.188959 13.097647 13.260776 13.166295
1368061_at 5.817531 5.4403377 5.1627517 5.3790655 5.348631 5.415971 5.403973 5.0580206 5.308165 5.5817914 5.3839927 5.1560035
1368062_at 9.429152 9.449236 9.391466 9.351833 9.434937 9.113946 9.429384 9.4785595 9.403169 9.367656 9.410222 9.22909
1368063_a_at 8.668735 8.6941595 8.950964 8.661545 8.63712 8.757982 8.714762 8.800634 8.811235 8.97271 8.603764 8.78132
1368064_a_at 10.591251 10.874742 10.529836 10.780572 10.951109 10.8418665 10.952066 11.000259 10.972925 11.10746 11.095295 11.017479
1368065_at 7.175469 7.632802 7.1068926 7.515029 7.288581 7.331282 7.2866793 7.3886127 7.5116434 7.130012 7.148571 7.1358113
1368066_at 5.6434336 5.57251 5.637752 5.7470746 5.540723 5.6868277 5.7602806 5.596265 5.353978 5.6410155 5.6214213 5.8519173
1368067_at 8.832083 8.774468 8.948942 8.92248 8.881953 8.82165 8.9408045 8.85677 8.931546 9.093482 8.8664875 8.796438
1368068_a_at 7.7472043 7.609313 7.257227 7.7059298 7.2331123 7.4031315 7.785863 7.4083695 7.3049645 7.401141 7.3370886 7.164975
1368069_at 7.8585367 7.955993 7.7586155 7.678256 7.8050785 7.933242 7.931566 7.8339 7.9222565 7.8964825 7.9256754 7.6169972
1368070_at 7.93503 8.229288 8.113274 8.048509 8.14804 8.00937 8.080333 8.065908 8.066597 8.159035 8.047165 7.974248
1368071_at 11.753017 11.740039 11.579053 11.696114 11.6481 11.870129 11.878189 11.692077 11.66629 11.862155 11.723116 11.667176
1368072_at 6.4440336 6.335659 6.058877 6.4475713 6.1421466 5.799072 6.0899158 6.7079034 6.2340975 6.0419636 6.25789 6.096214
1368073_at 8.713881 8.280378 8.574063 8.616283 7.893938 8.570179 7.6099105 8.618056 8.249221 8.5614195 7.915592 8.560449
1368074_at 6.644718 6.7661476 6.5691905 6.5934033 6.7643337 6.3840976 6.51515 6.9890084 6.675396 6.3003793 6.435828 6.5631323
1368075_at 10.771733 10.697817 10.818225 10.578126 10.7390995 10.532199 10.494782 10.505059 10.501367 10.718215 10.49729 10.643259
1368076_at 7.3433304 7.4780016 7.3516006 7.6245823 7.2752457 7.2236147 7.3889894 7.32699 7.4815316 7.561413 7.2498484 7.2656946
1368077_at 13.096549 13.178008 13.291283 13.205922 13.290616 13.184066 13.318091 13.1756525 13.125191 13.043308 13.127884 13.166088
1368078_at 3.845166 4.2021384 5.23924 3.6294854 4.562613 3.9247575 4.6022816 4.8403206 4.025835 3.9104745 4.858228 6.2009997
1368079_at 9.19737 9.18116 9.362366 9.136148 9.611269 9.385543 9.6730385 9.757946 9.343188 9.174362 9.272985 9.605442
1368080_at 3.8170717 3.462746 3.5139015 3.7110312 3.576844 3.7808 3.5112429 3.4032645 3.7183833 3.6357732 3.8460214 3.7836237
1368081_at 7.2939615 7.4116654 7.1781697 7.1844244 7.171947 7.523218 7.2991376 6.7789884 7.208185 6.8882985 7.1667566 7.2637696
1368082_at 7.9746113 8.134241 8.025239 7.9051566 7.8368 7.877385 7.9251785 7.8616962 7.8811064 7.8586855 7.824671 7.7857475
1368083_at 8.964429 9.087257 9.0748415 8.950006 9.031765 8.988475 9.190992 9.075774 9.122809 9.134915 9.31117 9.02834
1368084_at 5.9294357 5.9374914 5.932067 5.863039 6.0201535 6.0275393 5.915387 5.8792205 5.975538 5.8873796 5.991947 5.776111
1368085_at 10.351661 10.462889 10.374344 10.343121 10.294109 10.467531 10.515974 10.203531 10.221429 10.05026 10.034226 10.239082
1368086_a_at 8.27792 7.706993 7.5901384 7.7049313 8.3663435 6.883657 8.179625 7.893064 8.306166 7.059417 7.7698355 7.9779243
1368087_a_at 8.871656 8.37215 8.794196 8.4258375 8.137752 8.063712 8.572699 7.9566784 8.074522 8.680057 7.870631 7.936948
1368088_at 7.2621007 7.3637857 7.4949737 7.41642 7.4597745 7.277369 7.5291076 7.397248 7.127865 7.378521 7.530628 7.4146233
1368089_at 8.401492 8.448788 8.293008 8.426321 8.107293 8.381578 8.287605 8.2937155 8.1857605 8.092959 8.162984 8.265957
1368090_at 7.391979 7.3248496 7.2159295 7.1996436 6.987449 7.2592554 6.871927 7.198226 7.1221147 7.194825 6.9315915 7.080815
1368091_at 8.670015 8.655435 8.50933 8.651315 8.333004 8.518297 8.844173 8.460161 8.538178 8.490158 8.591555 8.279781
1368092_at 12.355722 12.307752 12.41182 12.418594 12.4671135 12.517086 12.473933 12.377085 12.458038 12.427209 12.424055 12.539908
1368093_at 3.5795898 3.6208918 3.3391948 3.647558 3.4216137 3.6482103 3.7589102 3.648412 3.7440464 3.6319335 3.6210666 3.6485064
1368094_at 6.919562 6.961026 7.1084723 6.899779 6.9761853 6.9790072 7.0047817 7.02886 6.931866 6.939874 7.134617 6.8675027
1368095_at 10.103362 10.020636 9.664634 9.938329 9.931791 9.945546 10.182223 10.092861 9.990636 10.367321 10.261219 9.955019
1368096_at 9.827138 9.872402 9.97366 9.855877 9.95586 9.989807 9.861063 9.76009 9.973479 9.980453 9.95594 10.118
1368097_a_at 4.5064807 4.6308284 4.3459044 4.2529 4.2372856 4.4898176 4.5181684 4.566563 4.3652296 4.5276375 4.600459 4.5666294
1368098_a_at 7.166321 7.4282036 7.077168 7.1038 7.4115014 7.3779826 7.0597386 7.6137347 7.413277 7.6078444 7.433845 7.597941
1368099_at 7.5148377 7.3891044 7.5936413 7.412982 7.2702155 7.349321 7.514475 7.4275227 7.325373 7.432524 7.486098 7.667486
1368100_at 10.551266 10.577979 10.733232 10.587154 10.8377495 10.477946 10.622607 10.664426 10.596308 10.40217 10.527882 10.6624975
1368101_at 7.383377 7.5836983 7.4209495 7.5727158 7.428341 7.450356 7.7869377 7.5902615 7.5246058 7.352449 7.527299 7.544509
1368102_at 8.332502 8.685774 8.642443 8.571286 8.351582 8.019852 8.305248 8.215046 8.332756 7.9667687 8.425369 8.477888
1368103_at 7.2270255 7.074831 6.9857025 7.07783 6.962772 6.7643914 6.871927 6.284059 6.9250546 6.4891014 6.611155 7.0256834
1368104_at 5.885332 6.041671 5.772715 6.033434 6.0754437 6.0840893 6.033929 6.2802477 6.0347624 5.819276 5.988148 5.9061456
1368105_at 4.761706 4.6735926 4.8773794 4.865492 4.7907147 4.934429 4.724853 4.930778 4.56299 4.559791 4.68978 4.751148
1368106_at 9.897737 8.980748 9.585078 9.680879 8.92154 10.149481 8.901837 10.135315 9.057212 8.747879 8.820539 9.363454
1368107_at 3.6900375 3.6890182 3.692005 3.6040518 3.7678928 3.7362828 3.6181283 3.7516778 3.7273092 3.5815256 3.5698256 3.581214
1368108_at 4.565463 4.6584306 4.747369 4.5153937 4.946635 4.594551 4.641502 4.7004576 4.4213967 4.7716517 4.4882464 4.687999
1368109_at 7.2302027 7.124536 7.150737 7.1386805 7.0705423 7.197872 7.1450105 7.1479573 6.9721036 6.72156 7.080395 6.880751
1368110_a_at 3.9381413 4.036793 3.9700637 4.0750637 4.1592617 4.097033 4.010768 3.9081569 3.9815993 3.9934883 3.9875805 4.115435
1368111_at 7.3921843 7.57772 7.865188 7.7334037 7.9888654 7.590284 7.442408 8.017492 7.432562 8.148665 7.627449 7.660523
1368112_at 5.2159395 5.2335777 5.176359 5.3134136 5.374627 5.2556467 5.253458 5.035632 5.196806 5.279667 5.323807 5.2202654
1368113_at 4.5493903 4.2198887 4.1972923 4.4064465 4.2869925 4.5754023 4.293242 4.167488 4.3063498 4.5187845 4.2795467 4.4524307
1368114_at 4.217337 4.142123 4.617673 4.242236 4.3188415 4.202758 4.105872 4.303487 4.2324123 4.011715 4.295452 4.226942
1368115_at 10.3461275 9.946399 9.758415 9.967313 9.963642 9.997696 10.569852 9.843304 10.079675 9.943634 10.089635 9.783526
1368116_a_at 7.7985115 7.770385 7.9729786 7.596704 7.987474 7.766332 8.007215 7.9890885 7.9301186 7.9633155 7.7740088 7.9699297
1368117_at 8.9641285 8.958577 9.124855 8.915233 8.906534 9.061666 9.103458 8.940683 9.04763 8.990275 8.917745 9.010549
1368118_at 8.728268 8.651707 8.919277 8.872253 8.57141 8.918119 8.463194 8.903175 8.6643715 8.805061 8.835831 8.68055
1368119_at 5.7855396 5.574754 5.455682 5.77265 5.5291696 5.737958 5.5375357 5.6436644 5.3876686 5.5225525 5.6894655 5.5890613
1368120_at 4.123844 4.082675 4.0881042 3.9726355 4.1279287 4.4194555 4.2344937 4.1361427 4.2084255 4.3288164 4.0415688 4.3531675
1368121_at 10.647669 11.023532 10.163091 11.416559 10.102998 10.722112 10.999746 10.866769 10.758132 10.596253 12.244824 10.649091
1368122_at 9.988725 10.082007 10.050093 10.06276 9.862812 10.061843 9.894679 9.961378 9.951684 9.8895445 9.920053 9.81996
1368123_at 5.6958356 5.738866 5.6579857 5.757553 5.8532934 5.783015 5.532017 5.809881 5.5440125 5.626036 5.4609685 5.802259
1368124_at 7.7816005 7.435047 7.54082 7.9450927 7.068109 8.103127 6.8528357 7.934099 7.3331895 7.2631664 6.9941087 7.8350544
1368125_at 6.3043075 6.3302636 6.5171094 6.318918 6.3060894 6.0516796 6.3145056 6.1486754 5.91653 5.8018203 6.0898075 6.0951524
1368126_at 6.136595 5.982576 6.061151 5.788941 6.48468 5.840184 6.005122 6.053325 5.938452 5.8968735 6.0574145 5.8430667
1368127_at 6.309853 6.5434356 6.168546 6.6140304 6.4894094 6.499002 6.0934415 6.4703827 6.663572 7.235775 7.0241265 7.0718493
1368128_at 6.1090674 6.681308 5.8009667 5.9140058 7.0533166 6.8383226 5.944343 6.0240054 7.2385297 6.889128 7.64692 5.9615936
1368129_at 7.289386 7.322919 7.321555 7.4458237 7.3457546 7.177535 7.444667 7.373365 7.2137227 7.516524 7.222483 7.1652656
1368130_at 4.7056103 4.470282 4.716631 4.41029 4.5639124 4.5730762 4.3298244 4.452607 4.4875555 4.716916 4.5492373 4.6878586
1368131_at 4.0644503 4.30027 4.000108 4.407198 4.052282 4.1768913 4.2346687 4.0750613 4.1933713 4.4085016 4.0937886 3.9865227
1368132_at 10.722951 10.4184675 10.414215 10.985895 10.575012 10.844334 10.546837 10.665738 10.727739 10.815042 10.314151 10.948273
1368133_at 8.523784 8.141929 8.351665 8.168346 8.349005 8.309099 8.197229 8.236641 8.36935 8.273417 8.255131 8.357441
1368134_a_at 8.825566 8.623215 8.302038 8.671863 8.31077 8.483882 8.412392 8.288827 8.217079 8.63182 8.531871 8.346359
1368135_at 5.987237 5.8550577 6.1655445 6.356811 5.9150467 5.464994 5.2319455 6.105307 5.7221246 5.876716 5.6441245 6.389007
1368136_at 8.176128 8.007538 7.921202 7.952848 7.6959333 7.7711735 7.6014724 7.6886744 7.7508087 7.7264876 7.7618527 7.705739
1368137_at 6.280878 6.1953044 6.217169 6.257178 6.105296 6.4628663 6.360606 6.181527 6.4610643 6.1746416 6.226538 6.2056656
1368138_at 5.0784435 5.014125 5.050087 5.484976 5.0643864 5.0925283 5.460165 5.1327558 5.128965 5.2548075 5.1062927 5.2808414
1368139_s_at 5.5843725 5.6975884 5.398352 5.505912 5.2299953 5.268936 5.7830086 5.3883986 5.0848937 4.8663774 5.246335 4.855737
1368140_at 5.4056745 5.9535336 5.8001556 5.542499 5.9921017 5.9719577 5.6044974 5.1600003 5.3655033 5.9871926 5.5880218 5.30774
1368141_at 11.834334 11.904786 11.985344 12.05581 11.793065 11.767855 11.905287 11.847258 11.8094845 11.90027 11.818237 11.820173
1368142_at 5.0754375 5.363813 4.9532237 4.9983425 5.177039 5.161566 5.2979865 5.1972637 5.179405 5.053618 5.6352406 5.2374983
1368143_at 7.2735176 7.5194693 7.035782 7.1256413 6.920554 7.130248 7.2531867 7.4897013 7.2401657 7.001281 7.9141684 7.405534
1368144_at 5.850329 5.7803583 5.7820168 5.6256957 5.5382457 5.624618 5.705743 5.7310343 5.783791 5.413189 5.7458797 5.396935
1368145_at 5.163349 5.20366 5.1412888 5.1731844 5.176012 5.4605503 5.2047014 5.257121 5.646611 5.357773 5.099408 5.242757
1368146_at 11.220263 9.254158 9.840717 10.507899 10.268911 11.058763 10.192374 10.716596 9.358577 10.875826 9.321337 10.829296
1368147_at 9.438752 6.9530087 7.5030174 8.359295 8.298155 9.037055 8.093239 8.667666 6.9122 8.502706 7.1248193 8.714238
1368148_at 4.410639 4.293933 4.6486225 4.449684 4.470681 4.3137474 4.3063917 4.4362698 4.2911344 4.368374 4.5614305 4.5265403
1368149_at 6.069256 5.9928007 6.1483192 5.9197726 5.96101 6.0650983 5.933563 6.1508155 5.8711576 5.93657 5.7086883 5.7989264
1368150_at 12.565903 12.606831 12.71007 12.751754 12.718336 12.716512 12.804205 12.924461 12.721343 12.814567 12.824933 12.935204
1368151_at 10.644466 10.623209 10.664182 10.603242 10.632498 10.561834 10.623024 10.6272 10.581541 10.568269 10.472461 10.649314
1368152_at 7.80178 7.536782 7.7613277 7.412548 7.49226 7.5392284 7.630532 7.3737226 7.612197 7.4854856 7.4422164 7.549397
1368153_a_at 7.373366 7.1629596 7.08988 7.019205 7.4034395 7.1135025 7.2384953 7.192744 7.057063 7.074027 7.0403194 7.01854
1368154_at 8.208286 8.26366 8.484591 8.382614 8.141426 8.181495 8.124196 8.158438 8.140666 8.001091 8.003486 7.9311833
1368155_at 12.76946 12.598966 12.318646 12.109716 12.118661 12.3604355 12.498097 12.678329 12.256597 11.383217 10.578001 12.444406
1368156_at 5.5022745 5.5743904 5.330395 5.5001335 5.5254107 5.983049 5.3503094 5.328355 5.452949 5.4771395 5.422362 5.3566275
1368157_at 5.664779 5.765013 6.0178127 5.84266 5.7502985 5.7088304 5.7903333 5.5805445 5.4702315 5.7703943 5.8203773 5.6894464
1368158_at 9.712793 9.7993765 9.715036 9.582222 9.746931 9.343355 9.646343 9.885408 9.664701 9.437879 9.72377 9.550329
1368159_at 8.220031 8.457772 8.288309 8.439042 8.21478 8.380786 8.410902 8.366433 8.43317 8.533388 8.364679 8.303174
1368160_at 9.036289 7.662414 6.5909033 8.03561 8.4519005 8.906739 9.317956 7.05988 9.342204 8.026796 10.326651 8.304877
1368161_a_at 13.970808 14.008346 13.940785 13.984902 14.011677 13.957393 13.92735 13.967717 13.918224 13.883991 13.884063 13.976743
1368162_at 4.7106504 4.793866 4.700797 5.0151663 4.8318634 4.766741 4.8752003 4.422187 4.90201 4.7465286 4.68978 5.0247498
1368163_at 10.568996 10.428634 10.607998 10.590181 10.562485 10.380316 10.450634 10.553524 10.595563 10.497856 10.637034 10.625819
1368164_at 7.812045 7.8949714 7.778758 7.7533646 7.855813 7.8255877 7.8601704 7.5707326 7.84542 7.677593 7.8436837 7.7690473
1368165_at 7.829005 8.034107 8.234274 7.8173447 7.8288836 7.7067666 7.8684297 7.943785 7.7607255 7.721161 7.8640985 7.7501106
1368166_at 6.086062 6.1424417 6.095475 6.170929 6.206041 6.1040497 5.957162 6.4342604 6.211959 6.0123296 6.197899 6.2218657
1368167_at 6.0000763 5.787681 5.5612926 5.3312626 5.734796 5.746171 5.860505 5.5732894 5.6812882 5.2198873 5.698361 5.582658
1368168_at 9.450133 9.084728 9.79586 9.606101 8.876013 8.076382 8.491554 8.931601 8.247816 8.565719 7.704086 8.2662325
1368169_at 6.6261144 6.7847753 6.8033094 6.8603406 6.9134197 6.7738304 6.5447426 6.8277555 6.7135115 6.897403 6.8396935 6.7683916
1368170_at 3.755458 3.816666 3.8016596 3.883359 3.6338372 3.9314227 3.9287837 3.791757 4.135242 3.8038456 3.958457 3.8146873
1368171_at 9.664923 10.373104 9.740718 8.782875 9.005147 10.327978 9.171696 8.561862 10.103551 9.178358 5.785129 5.695615
1368172_a_at 7.375912 8.273569 7.264088 6.5434804 6.7849836 8.124242 6.7719393 6.371524 7.833422 6.591102 3.896753 3.933521
1368173_at 7.858782 8.053008 8.063777 7.8280406 7.84133 7.448155 8.130552 8.136395 8.04889 8.104192 7.6067863 7.847066
1368174_at 3.9299963 3.8572254 3.7980201 4.021604 4.027768 3.6479979 3.6886122 3.7470865 3.7801917 3.9858985 4.0228586 3.8584256
1368175_at 7.2658825 7.1094413 7.302356 7.185395 7.084392 7.148267 7.362081 7.3679447 7.492571 7.4962435 7.3306255 7.2276564
1368176_at 7.5118065 7.395652 7.597868 7.5929494 7.258954 7.348208 7.36307 7.283767 7.5859313 7.2937984 7.4555726 7.5649734
1368177_at 7.5775027 8.054493 7.568046 8.025373 7.58515 7.3072557 7.726843 7.620958 7.7929864 7.2288795 7.6360455 7.7584667
1368178_at 9.059899 8.996832 9.27994 8.927034 9.259142 8.958994 8.957633 8.799441 9.167872 8.826332 8.648777 8.866689
1368179_at 7.306837 7.1285915 7.230077 7.3180847 7.2839212 7.1299376 7.1112905 7.2729635 6.9377456 6.9699025 7.520417 7.302854
1368180_s_at 13.54078 13.2757635 13.188 13.533464 13.131793 13.192344 13.336309 13.145846 13.426334 13.667781 13.846436 13.738521
1368181_at 11.193549 11.016184 10.807345 11.212104 10.495765 10.532396 10.807216 10.86759 10.684264 10.824556 10.967565 10.921829
1368182_at 4.1697598 4.304944 4.4179244 4.1529284 3.9807642 4.248746 4.3033524 4.2939873 4.3260117 4.0428023 4.267308 4.487487
1368183_at 7.7426114 7.8038206 7.754572 7.6261244 7.833007 7.9567957 7.70325 7.7813473 7.984788 7.668782 7.6813226 7.711232
1368184_at 9.037878 9.127382 9.106798 8.912392 8.950466 8.863332 9.082791 8.736722 8.853213 8.773637 8.676759 8.730282
1368185_at 5.011544 4.79762 4.683262 4.7895207 4.9364243 4.988828 5.0301614 5.044431 4.990944 4.930902 4.943589 4.932356
1368186_a_at 6.019498 6.1775165 5.964933 5.9064612 6.081505 6.167892 6.0323453 5.905476 5.7863874 5.982982 6.032096 6.203586
1368187_at 8.276843 7.979435 8.341193 8.128085 8.596684 8.701643 7.517015 8.213852 8.338686 7.789132 7.539781 8.039434
1368188_at 13.563837 13.574541 13.726594 13.607147 13.61618 13.659465 13.643779 13.607094 13.690012 13.683461 13.475001 13.721816
1368189_at 10.716899 10.073689 9.839457 10.123218 10.413319 9.931917 10.477954 10.285672 10.584345 9.984049 10.186246 10.221357
1368190_at 5.1943793 5.444909 5.2180357 5.176842 5.223515 5.3164268 5.3654737 5.16667 5.148797 5.303142 5.1715794 5.468915
1368191_a_at 10.680268 10.901395 10.610387 10.63772 10.697729 10.535838 10.717917 10.631778 10.472596 10.615217 10.683601 10.500389
1368192_at 4.903494 4.943218 4.927278 4.753476 4.9571943 5.0892925 4.6964817 4.952211 4.9580255 4.843153 4.9745984 4.744739
1368193_at 4.9769154 5.0923476 4.9550624 5.0162563 4.827155 5.0116854 4.739615 4.9728813 5.117137 5.1687136 4.991175 4.9516025
1368194_at 4.5495844 4.5708265 4.391154 4.410913 4.6050854 4.454056 4.3574142 4.6407895 4.402594 4.3500195 4.280901 4.504196
1368195_at 6.383925 6.488191 6.3765583 6.582566 6.257714 6.1687512 6.3500733 6.120977 6.1065726 6.383617 6.507387 6.409823
1368196_at 4.775902 4.6392703 4.7605953 4.9741726 5.0799704 5.1221 4.8788085 4.8948555 4.7161074 4.74625 4.9280925 4.9368544
1368197_at 3.9366028 3.9375002 3.7582936 4.043185 4.0237684 4.0174828 4.1519914 3.9647808 3.9880884 4.0979986 3.9241378 4.1980877
1368198_at 5.001711 4.552454 4.7734313 4.971044 5.110646 4.8481164 4.839162 5.025894 4.531297 4.624544 5.090593 5.0353556
1368199_at 8.732189 8.924293 9.046364 8.936592 8.994906 8.977807 8.834196 9.096644 8.956783 9.021025 8.970939 9.035844
1368200_at 5.7776594 5.5890417 5.418972 5.6231728 5.476162 5.783769 5.454511 5.66791 5.716901 5.5651293 5.5874066 5.443255
1368201_at 6.3178344 6.296137 5.882109 6.214172 6.168533 5.930654 5.9646034 5.7083726 6.0780187 6.406605 5.955307 6.001646
1368202_a_at 8.120766 8.275036 8.096289 8.260402 8.09042 8.096817 7.956485 8.112606 7.934467 7.8451514 8.06982 8.062259
1368203_at 5.0934753 5.039969 5.071965 4.9523306 5.223732 5.078809 5.0463963 5.0981274 4.87896 4.998696 5.1308317 5.031377
1368204_at 6.411835 6.9262457 6.6872697 6.9015126 6.497486 6.494372 6.29294 6.547168 6.712674 6.1389914 6.4877295 6.4891787
1368205_at 13.562524 13.477705 13.581065 13.539033 13.551307 13.532753 13.405053 13.507962 13.599886 13.474985 13.454554 13.473191
1368206_at 8.8541 8.807405 8.687584 8.801144 8.801944 8.619047 9.05595 8.678001 8.753734 8.855842 9.054693 8.536474
1368207_at 6.2024546 5.766325 6.0628567 6.0227575 6.0942264 5.9655423 5.9373384 6.0463023 6.068039 5.4348025 5.9006324 5.9464517
1368208_at 6.625205 6.058866 6.0027595 6.16076 5.9291368 6.5186577 6.7667594 6.13725 5.9405785 6.6355586 6.2722497 5.830325
1368209_at 5.923571 5.9779334 5.75926 5.7819767 5.7455063 5.8302736 5.6481695 5.9154277 5.7636585 5.7894907 5.553603 5.7502365
1368210_at 4.740692 4.6170583 4.5577393 4.5657086 4.648139 4.7261076 4.5336156 4.644859 4.495461 4.649099 4.734621 4.631217
1368211_at 12.356737 12.280328 12.260215 12.33596 12.245494 12.260801 12.203097 12.2925415 12.224333 12.317754 12.25163 12.443966
1368212_at 8.692956 8.81962 8.743939 8.789292 8.757027 8.524743 8.86174 8.804165 8.792202 8.649298 8.657604 8.935631
1368213_at 8.753688 8.17795 8.599407 8.325005 8.892591 8.795203 9.3775425 8.295234 8.827388 9.397444 9.325961 8.42062
1368214_at 7.842948 7.914318 7.76173 7.870969 7.954216 7.6836863 7.814798 7.9031973 7.852231 7.880887 7.897412 7.873257
1368215_at 9.866962 9.866848 9.877691 9.902859 9.832969 9.886031 9.9163885 9.825837 9.936933 9.883609 9.940427 9.963958
1368216_at 9.231009 9.296622 9.270311 9.23238 9.198219 9.219772 9.449542 9.394015 9.207671 9.269372 9.389819 9.241501
1368217_at 8.269304 8.377974 8.407354 8.16946 8.204378 8.145987 8.185339 8.237375 8.38377 8.244125 8.242495 7.9252768
1368218_at 5.56839 5.688257 5.842473 5.5463533 5.8225164 5.7915907 5.79443 5.6534986 5.6506863 5.56829 5.706039 5.5836015
1368219_at 6.409921 6.369709 6.5149145 6.32312 6.2368374 6.3976445 6.6513786 6.2464056 6.4834948 6.406644 6.1222363 6.5889063
1368220_at 9.012267 8.912853 8.899355 9.184602 8.936637 9.056892 9.158342 8.785045 8.996638 9.181505 9.156772 8.919937
1368221_at 9.8148575 10.095306 10.219307 10.0219555 10.1042795 9.983057 9.93547 10.252694 9.942646 10.210338 9.696711 10.326723
1368222_at 6.6602964 6.9222035 7.2631636 6.943482 7.27086 6.9539843 6.7967067 7.405487 7.1547523 7.5042133 6.4935956 7.3910055
1368223_at 7.435705 7.568472 7.0290337 7.811354 7.7965465 7.439578 7.8277016 7.4750786 7.8602395 8.244126 7.862008 7.1387405
1368224_at 13.263605 13.359813 13.160355 13.363973 13.500612 13.260976 13.327512 13.429714 13.448124 13.26805 13.533178 13.40459
1368225_at 7.500848 7.460617 7.3353014 7.3736424 7.3755164 7.492242 7.582528 7.6427994 7.547637 7.235775 7.5642147 7.5723085
1368226_at 7.9461765 8.398024 8.029371 8.082709 7.9194717 7.984437 8.070701 8.015457 7.9369435 8.045637 8.0212 7.987854
1368227_at 8.782894 9.085705 8.966284 8.4964075 9.037758 8.543508 8.527342 8.696394 8.893534 8.654846 8.340624 8.729694
1368228_at 9.316158 9.205163 9.447361 9.322613 9.387946 9.317639 9.307678 9.256739 9.303786 9.374168 9.318964 9.278635
1368229_at 7.000981 6.986189 6.944951 7.013901 7.0506 7.079578 7.131558 7.0944843 7.1397195 7.284939 7.1478534 7.143654
1368230_a_at 9.10274 9.088115 9.107564 9.018745 8.946418 9.041589 9.258317 9.14696 9.066673 9.055808 9.057321 9.17385
1368231_at 6.90879 6.733665 6.6519823 6.721166 6.770266 6.749991 6.951873 6.649916 6.776982 6.8302526 6.8671055 6.7398047
1368232_at 8.093332 7.8797345 7.993877 8.206951 8.147389 8.001156 8.329875 7.8963885 8.066054 8.071586 8.040334 8.133933
1368233_at 7.9090176 8.283077 8.123676 8.017196 8.31947 7.854012 8.235801 7.8839865 8.222736 8.170891 8.039831 7.913353
1368234_at 8.381818 8.690147 8.416141 8.620838 8.442535 8.5415 8.577916 8.648991 8.869497 8.581166 8.376856 8.388279
1368235_at 7.783995 7.94056 7.861994 7.758159 7.7672477 8.150179 7.880525 7.8436084 8.135752 7.9016156 7.7495546 7.8444533
1368236_at 4.0038548 3.8645988 3.9657614 4.057568 3.9516702 3.8991122 3.6126964 3.7717872 3.9354622 3.9919639 3.9869142 4.072153
1368237_at 4.212836 4.1331897 3.9657614 4.2597475 4.077687 4.2809887 4.1184683 4.1842833 4.3185344 4.28508 4.215176 4.163888
1368238_at 4.589695 4.644387 4.4611526 4.5938334 4.8091154 4.653807 4.745888 4.6783233 4.7225456 4.6696615 4.4563513 4.490529
1368239_at 8.246737 7.9871287 8.114069 7.9685717 7.9318104 7.9990487 8.276993 7.932238 7.9766755 8.1873 7.941699 8.047602
1368240_a_at 4.5040283 4.706132 4.6609216 4.718626 4.664668 4.5523167 4.5762863 4.8500695 4.6042786 4.7001595 4.3453407 4.432016
1368241_a_at 8.569653 8.639141 8.133235 8.446258 8.386143 8.135998 8.251906 8.243566 8.022909 8.221567 8.3955145 8.5567
1368242_at 4.652425 4.976386 5.129513 4.8952694 4.753626 4.5718145 4.5744057 4.649081 4.7009506 4.8027573 4.9382315 4.817606
1368243_at 5.4772544 5.066505 5.119307 5.0431814 5.1092095 5.3341374 5.151343 5.142553 5.3073916 5.5534067 5.2746143 5.048188
1368244_at 10.56863 10.344225 10.301411 10.468116 10.476953 10.72814 10.569825 10.480737 10.5941515 10.952178 10.692951 10.494381
1368245_at 12.403144 12.367683 12.456871 12.434575 12.240462 12.335131 12.673574 12.510026 12.356361 12.574574 12.388396 11.989132
1368246_at 5.233079 5.0380616 5.22001 5.2679276 5.0920153 5.257977 5.429826 5.065007 5.0234866 5.000409 5.296114 5.3693967
1368247_at 6.415682 6.248257 6.2255898 6.1840158 6.7998776 7.033292 7.543403 7.222277 6.765287 7.387185 6.541482 6.7005033
1368248_at 6.511541 6.3108406 5.2675376 6.735011 6.3621526 6.158021 7.1287374 6.830525 6.2590985 6.1585894 6.8097267 6.251933
1368249_at 9.768629 9.541794 9.241045 9.418563 9.883711 9.567327 10.722607 9.131121 9.990432 9.948789 10.005825 9.495819
1368250_at 3.7993875 4.095696 3.880973 3.8904674 3.9250305 4.148185 4.058855 4.0860767 4.100923 3.871747 4.170764 3.9618194
1368251_at 5.5432825 5.436245 5.3826294 5.432746 5.5647635 5.7006755 5.5570087 5.678125 5.3361297 5.5538626 5.3432636 5.65532
1368252_at 3.439061 3.521349 3.3280401 3.4581342 3.5454159 3.4410753 3.4660482 3.4253113 3.39804 3.3763602 3.5905335 3.6287594
1368253_at 12.183794 12.225452 12.083181 12.127086 12.215713 12.269293 12.310726 12.140926 12.1037 12.149088 12.159815 12.133132
1368254_a_at 4.6376634 4.842488 4.72376 4.781818 4.838651 4.8883376 4.85292 4.61122 4.6500926 4.81106 5.020738 4.8571997
1368255_at 4.3854175 4.392193 4.332894 4.2570853 4.2591476 4.3979106 4.0699043 4.4882593 4.2084255 4.281331 4.264291 4.1985636
1368256_at 3.547109 3.5242403 3.548178 3.433246 3.431932 3.5941322 3.772524 3.4498055 3.6019206 3.5922694 3.4762278 3.3891807
1368257_at 4.0464025 3.9360974 4.058505 3.9068403 4.22607 3.813396 3.9461908 4.038177 3.8121412 3.9935665 3.985671 3.9939637
1368258_at 5.110765 4.967803 5.185812 5.020668 5.4073615 5.248721 4.8916903 5.3455744 5.0848465 5.058363 5.2757745 5.1338406
1368259_at 8.22792 8.063385 7.7241974 8.057178 8.056698 7.884084 7.5825477 7.604001 7.929747 7.9063425 7.998092 7.8934374
1368260_at 4.4293194 5.37107 4.6103697 5.664323 4.8425684 4.826926 4.6749563 5.2375736 5.0174255 4.57096 4.606093 5.421435
1368261_at 4.223282 4.100791 4.358964 4.1469183 4.1251893 4.2203007 4.124332 4.1710877 4.0984035 4.059227 4.2277956 4.2952986
1368262_at 6.37049 6.5644445 6.2042546 6.5304084 6.4865065 6.945496 6.542328 6.5096374 6.6673436 6.734319 6.169782 6.485873
1368263_a_at 3.9007814 4.028923 4.0239944 3.8928046 4.010464 4.087657 4.076659 4.0376472 3.842424 3.9324374 3.9341035 3.943874
1368264_at 7.403542 7.5211506 7.171508 7.5747404 7.3043017 7.534754 7.6093097 7.4124303 7.44093 7.3947444 7.38298 7.4996967
1368265_at 9.149223 9.261691 9.18133 9.046224 9.054606 9.310194 9.230552 8.84411 8.792109 9.17615 8.712048 9.130423
1368266_at 13.308875 13.213202 13.29707 13.287989 13.245402 13.413284 13.514783 13.200401 13.372105 13.282621 13.355574 13.347604
1368267_at 7.9436255 7.84771 7.877548 8.19671 7.9015274 7.9590673 7.9318824 7.9797554 7.9371037 8.120705 8.186995 8.189808
1368268_at 7.7417755 7.690805 7.969689 7.4761286 7.5235887 7.3849454 7.5138063 7.463551 7.519857 7.2604656 7.2135954 7.332225
1368269_at 3.7188885 3.4488287 3.6783488 3.7534184 3.5999777 3.606602 3.798007 3.683381 3.7250514 3.5342789 3.5995927 3.6554527
1368270_at 8.289963 7.8801045 8.081229 7.946759 8.290733 8.019641 7.9380827 8.123829 8.02783 8.181798 8.242113 8.472322
1368271_a_at 4.6031427 5.4961224 5.7784348 4.4104576 4.8815784 5.0021906 4.580391 5.8231673 4.4727488 4.4985633 4.4265814 4.9794436
1368272_at 10.62474 10.939661 10.480554 11.102732 11.598115 11.187527 11.137137 10.8518505 11.093314 10.686794 10.88902 11.159758
1368273_at 9.766944 9.557519 9.761624 9.708684 9.6250305 9.450717 9.628899 9.566055 9.755292 9.418733 9.366847 9.399185
1368274_at 8.311483 8.530354 8.2699175 8.308515 8.346546 8.030945 8.14827 8.138493 8.037178 7.9331284 8.256035 8.076351
1368275_at 11.124913 10.0396185 10.2483 10.375004 10.647459 10.401278 10.734038 10.346906 11.022236 9.947932 10.395906 10.3250675
1368276_at 6.846982 6.849529 6.9419394 7.055399 7.054125 7.0669427 6.897063 6.880056 7.0604496 7.0640235 6.9948006 7.1366735
1368277_at 8.5454445 8.67322 9.056511 8.592736 8.514467 8.712002 8.772233 8.694012 8.762735 8.807329 8.8165045 8.738647
1368278_at 6.4604955 6.536816 6.42091 6.820186 6.6489153 6.3478093 6.5382566 6.6620727 6.3874836 6.6354575 6.3159065 6.3437676
1368279_at 4.5939837 5.2066665 4.9554315 4.646624 4.4905963 4.5986733 4.834434 4.8646374 4.7493505 4.951209 4.925324 5.030995
1368280_at 12.661244 12.581546 12.540558 12.604888 12.637738 12.680668 12.422078 12.565359 12.575308 12.543094 12.659019 12.643878
1368281_at 5.7974415 5.6598186 5.7705674 5.7276325 5.8372755 5.806276 5.845397 5.5570126 5.640328 5.584819 5.792448 5.7504377
1368282_at 4.547651 4.52433 4.494852 4.142558 4.440315 4.509145 4.0846467 4.1416836 4.388822 4.1393304 4.1781936 4.152551
1368283_at 11.317481 11.326922 11.28915 11.402099 11.26078 11.4730835 11.918191 11.886927 11.857268 11.41346 11.52486 11.757597
1368284_at 7.6190295 7.497911 7.4253407 7.711887 7.5382423 7.563519 7.1459513 7.2204375 7.3666434 7.1294436 7.4233847 7.1115966
1368285_at 4.6910253 4.5087214 4.5478725 4.7028074 4.589766 4.8249397 4.744972 4.639908 4.5229273 4.6662836 4.6036863 4.830626
1368286_at 6.963237 6.927942 6.859356 6.937849 6.8980255 7.075218 7.1315136 6.786598 7.116185 7.1113486 7.1515675 7.164529
1368287_at 4.8352213 4.6830955 4.9554315 4.933527 4.4849744 4.433973 4.777809 4.7997513 4.6188765 4.653885 4.6527233 4.740289
1368288_at 14.298124 14.306213 14.249727 14.326786 14.297879 14.330482 14.275667 14.287488 14.328598 14.306789 14.296852 14.315914
1368289_at 12.398492 11.7907095 11.946389 12.331254 11.919907 12.465797 12.364841 11.968779 12.453429 12.457138 12.053993 11.957699
1368290_at 3.83557 3.6840334 3.7372675 3.9306574 3.7171226 3.6685598 3.8797178 3.9697592 3.5834413 3.6972437 3.866386 3.909705
1368291_at 8.740285 9.201374 9.391691 9.110491 9.046723 9.180963 8.428573 9.639656 8.674059 8.926092 8.694489 9.038164
1368292_at 6.95984 6.7487288 7.042766 7.071178 7.1926036 7.090975 7.076579 7.0628433 6.999874 6.945252 7.109028 6.9671974
1368293_at 5.7965736 6.1075206 6.0201473 5.739676 5.6218977 5.810511 5.641455 5.7350454 5.7416015 5.312132 5.535792 5.8199353
1368294_at 10.797409 10.766163 10.536174 10.656173 10.82729 10.940334 10.802294 10.572504 10.603793 10.672355 10.845102 10.832308
1368295_at 9.659544 9.477818 9.613378 9.345896 9.605042 9.508378 9.474015 9.555059 9.34036 9.647188 9.340313 9.557823
1368296_at 9.274503 9.31346 9.412061 9.040126 9.4168005 9.255274 9.163791 9.489637 9.199116 9.282112 8.99295 9.508615
1368297_at 4.8006763 4.7836933 4.7758694 4.437399 4.7022524 4.8707476 4.6895123 4.6704206 4.669379 4.719678 4.7087173 4.518486
1368298_at 5.420832 5.7831607 5.724308 5.7972283 5.579532 5.630134 5.4753876 5.5796895 5.495376 5.3954177 5.544985 5.692955
1368299_at 4.0738897 3.9335697 4.1355143 3.9588163 4.069825 4.0872254 3.9303036 4.064889 4.234833 3.9888785 4.0737953 4.1070347
1368300_at 5.389802 5.564384 5.613168 5.6106963 5.4664927 5.649042 5.438048 5.4264317 5.5199203 5.1886783 5.309067 5.436496
1368301_at 5.8446674 5.9662266 5.986985 5.814724 5.8646884 5.664201 5.691066 5.8383226 5.6955857 5.8131895 5.9540544 5.7615447
1368302_at 5.017087 4.8827496 5.3435707 5.1975784 5.1378164 5.258753 5.0642676 4.970836 5.09705 4.958391 5.1142416 5.023746
1368303_at 8.658117 8.074999 7.5461054 8.325672 7.9362903 7.155457 9.005582 8.258308 7.556262 8.5816 7.50835 7.703773
1368304_at 11.872085 11.917447 11.956476 12.022511 12.241573 12.235415 12.192568 12.075995 12.231508 12.369819 12.25833 12.231394
1368305_at 8.605537 8.537678 8.610061 8.662135 8.580079 8.927572 8.521222 8.652241 8.701916 8.840576 8.76784 8.800359
1368306_at 5.9189315 5.704014 5.847235 5.8195434 5.9600043 5.6534724 6.0187097 5.652971 5.65611 5.847241 5.7900486 6.0522847
1368307_at 6.272998 6.0084243 6.1988106 5.9806547 6.11127 6.202049 6.0922465 6.1405196 6.144678 6.3065524 6.0722284 6.181013
1368308_at 7.9055586 6.4982195 7.2120156 7.8196344 7.9573765 7.7993965 7.419742 8.150682 5.8950253 8.883052 8.97485 8.579031
1368309_at 7.5437484 7.4961925 7.28998 7.457865 7.3830523 7.429128 7.5540605 7.3280354 7.5070124 7.377693 7.43797 7.4810114
1368310_at 5.5115786 5.3985133 5.3645287 5.5988092 5.5594254 5.7700977 5.573123 5.498723 5.567605 5.535986 5.5406675 5.5123634
1368311_at 8.643689 8.880173 8.575329 9.07479 8.21514 8.309972 8.325527 8.449323 8.278164 8.547779 8.819272 8.519931
1368312_at 4.968704 4.9472923 4.568837 4.9020023 4.8538218 5.0306706 4.9410486 4.8368015 5.1105986 5.004224 5.1692243 4.8951874
1368313_a_at 4.320433 4.284479 4.397513 4.2131157 4.325725 4.3446054 4.3961363 4.1798935 4.310667 4.246817 4.2848196 4.4611883
1368314_at 10.394988 10.2445345 10.199463 10.265948 10.248121 10.374862 10.279683 10.470817 10.263102 10.128057 10.1586485 10.630716
1368315_at 6.515724 6.791608 6.6028004 6.377109 6.8353877 6.7053037 6.611546 6.4600234 6.846174 6.7478766 6.652199 6.710749
1368316_at 11.184417 11.430738 11.142332 11.064512 11.126859 10.863122 11.376386 10.770199 11.20115 10.861222 11.018764 11.174901
1368317_at 4.785092 4.96425 4.788915 5.5280504 4.9624333 4.895573 4.8191895 5.0331116 4.974812 5.037996 4.9985237 4.8572936
1368318_at 8.056374 7.2861404 7.3892145 7.901052 7.61326 7.9650874 8.134525 7.550512 7.5921106 8.169335 7.98414 7.534974
1368319_a_at 5.952199 5.1061897 5.093279 5.833794 5.3739944 5.421088 5.8415627 5.713699 5.293091 5.720921 5.5565443 5.4418726
1368320_at 4.622247 4.682613 4.372698 4.539107 4.748345 4.728659 4.3839865 4.4079137 4.5381107 4.593629 4.4405074 4.4880166
1368321_at 8.376238 6.347224 6.0057864 6.708105 7.3188553 10.357136 6.095388 7.211496 8.64608 5.6545143 8.559259 8.155236
1368322_at 7.3946033 7.5058208 7.74044 7.6091256 7.456229 7.626617 7.33105 7.240399 7.439766 7.1670413 7.2597446 7.031953
1368323_at 7.5632668 7.717449 7.5573483 7.386185 7.823804 8.061806 7.703365 7.9233136 7.9203973 8.245613 8.33087 8.309187
1368324_at 5.229343 5.2032976 5.2914104 5.1848917 5.219345 5.125385 5.0674124 5.1771555 5.2178426 5.371334 5.2978873 5.0656586
1368325_at 8.36603 8.532112 8.480913 8.465818 8.136462 8.786358 8.060162 8.283356 8.601902 8.309374 8.126543 8.235086
1368326_at 6.6439815 6.904394 7.177821 7.131801 7.0188236 7.124255 6.7736425 7.532617 7.5329194 7.5108957 6.921855 7.497691
1368327_at 6.0344486 5.8628516 5.684041 5.8468857 5.8976994 5.835464 5.9549294 6.1165295 6.162872 6.072343 5.984445 6.015504
1368328_at 9.035862 9.118054 8.61738 9.16221 8.9093 9.054301 9.321307 8.951299 8.865473 8.806484 8.984413 8.662383
1368329_at 5.571623 5.47814 5.29716 5.0366697 5.5316157 5.5635786 5.4136357 5.4092293 5.23512 5.4663405 5.4533415 5.551918
1368330_at 7.1025867 7.150658 7.2303033 7.218108 7.0392556 7.3656535 7.3125157 7.1302824 7.1652455 6.90329 7.250752 7.1653337
1368331_at 12.02479 12.052994 11.967062 11.845108 12.092208 12.066927 11.914955 12.035751 12.096457 12.097526 11.988433 11.913798
1368332_at 7.325048 7.303633 6.237394 7.0306454 7.4094434 7.073939 6.675828 6.9782915 6.9986105 6.750927 7.007566 7.0834045
1368333_at 4.5344834 4.5539904 4.451605 4.368706 4.4343753 4.4071712 4.391176 4.305665 4.5275364 4.603982 4.3713527 4.38636
1368334_at 6.6386757 7.1227584 6.8656106 6.749096 6.971332 6.970978 7.1573915 6.6841655 7.272057 6.7495236 6.971898 6.9716825
1368335_at 13.833685 13.683645 13.708441 13.668471 13.82197 13.604888 13.455576 13.59228 13.567076 13.727208 13.737456 13.761937
1368336_at 11.213752 11.37651 11.854935 11.116497 11.399895 11.293856 11.048009 11.328595 11.273843 11.393392 11.41192 11.477744
1368337_at 5.650477 5.696071 5.6674886 5.63605 5.7845025 5.840719 5.666509 5.394472 5.827939 5.8243623 5.5447793 5.7108808
1368338_at 4.3332224 4.426045 4.44936 4.3063107 4.525583 4.6480665 4.395755 4.261717 4.2960377 4.3381834 5.002502 4.150911
1368339_at 4.4339247 4.3837214 4.2121954 4.534913 4.419792 4.351944 4.4414196 4.326624 4.5111275 4.2636595 4.413621 4.6690235
1368340_at 8.02784 8.194956 7.872846 8.217193 7.8300276 7.922328 7.921675 7.9953237 7.8876038 7.861057 7.619056 7.833248
1368341_at 8.129328 8.014744 8.208998 8.279091 8.0848255 7.888039 8.085451 8.224617 8.074521 8.17164 7.9783063 8.038918
1368342_at 4.323762 4.3239675 4.120907 4.634701 4.2905064 4.5523167 4.1371813 4.158392 4.6149826 4.2035847 4.334896 4.360159
1368343_at 5.0476103 5.279001 5.430313 5.0248713 5.5547366 5.236099 5.115094 5.2705936 5.2178426 5.2982836 5.0739536 5.2639475
1368344_at 3.581429 3.6578257 3.6377623 3.6820416 3.6212783 3.8085775 3.782272 3.6043031 3.8185594 3.5638773 3.6388412 3.4869251
1368345_at 4.352809 4.262207 4.460379 4.5991883 4.462385 4.6311984 4.419365 4.3534536 4.3276896 4.2097964 4.4623537 4.367387
1368346_at 6.9780874 6.335659 6.918356 6.5918274 6.0653996 6.1635885 6.5666895 6.5749354 6.630004 6.77014 6.6945996 6.812434
1368347_at 4.8531775 4.9182744 4.7942753 4.7122974 4.922254 4.7192583 4.7348375 4.809787 4.8148403 4.6982446 4.867356 4.8645124
1368348_at 4.3733788 4.1590276 4.2534037 4.123765 4.338702 4.1400404 4.4702396 3.9844902 4.327525 4.194166 4.298548 4.2676163
1368349_at 5.724778 5.652857 5.6166935 5.4436865 5.498301 5.7888327 5.5621142 5.6642485 5.5509167 5.285551 5.6486006 5.4734836
1368350_at 3.6288557 3.5715573 3.4869058 3.680547 3.5079656 3.6852894 3.38692 3.4914799 3.5796096 3.4958084 3.577824 3.5238907
1368351_at 6.183857 6.0774903 5.8637304 5.9548717 6.4829755 6.25542 6.1079383 6.2691293 6.168828 6.324854 6.226838 6.2946267
1368352_at 4.368635 4.58675 4.589262 4.5170774 4.6637487 4.6161895 4.502865 4.645026 4.5082684 4.84373 4.747381 4.504637
1368353_at 5.1806903 5.2671423 5.2209516 5.1106224 5.117706 5.2165403 5.088799 4.939573 5.081912 5.0739255 5.3707194 5.261544
1368354_at 10.285692 10.623099 10.513298 10.684889 10.353763 10.475707 10.553178 10.656772 10.383072 10.362289 10.859683 10.844469
1368355_at 5.01446 4.8366365 4.9829874 5.212245 4.863896 4.755326 5.257472 4.892958 4.6298795 5.151513 4.975112 4.9393315
1368356_a_at 10.015089 9.811332 9.814575 9.891621 10.000928 9.906606 9.776296 10.015467 9.788232 10.289605 10.062325 10.030742
1368357_at 5.5861816 5.5819 5.7225895 5.5714417 5.9345894 5.6322126 5.6430326 5.6380205 5.753595 5.8943653 6.010282 5.8809466
1368358_a_at 3.7729905 3.6654952 3.678135 3.9705207 3.4345946 3.5512688 3.40351 3.4235256 3.6419053 3.6986885 3.5167634 3.693423
1368359_a_at 4.318816 4.4888554 4.1370068 4.332431 4.287269 4.1874666 4.4828305 4.487271 4.402338 4.3375015 4.581444 4.272339
1368360_at 13.6563225 13.64922 13.641026 13.61602 13.669546 13.635899 13.57457 13.638972 13.651839 13.637617 13.586712 13.641047
1368361_a_at 7.5577884 7.845839 7.935674 7.646278 7.740352 7.720096 7.5588665 7.8579903 7.617402 7.9152474 7.525867 7.940939
1368362_a_at 10.691517 10.621898 10.681963 10.595316 10.694695 10.707603 10.619424 10.535172 10.664469 10.707019 10.557134 10.573876
1368363_at 3.7696028 3.85004 3.8223119 3.7456849 3.8442476 3.867619 3.8366694 3.8447568 4.0158477 3.831302 4.033571 3.816935
1368364_at 4.5413127 4.480541 4.5957875 4.668009 4.628742 4.6811132 4.6474905 4.4403906 4.539242 4.3531895 4.7046976 4.6228256
1368365_at 12.169194 12.135559 12.156381 12.314704 12.168592 12.056773 12.2945385 12.053855 12.179498 12.101392 12.065769 11.992573
1368366_at 4.937038 4.8492794 4.9909086 5.391839 5.0467916 4.9993925 5.270479 4.957012 4.992592 5.1391325 5.257638 5.0645475
1368367_at 5.393704 5.3717527 5.356491 5.443846 5.2352867 5.4710183 5.3230653 5.327633 5.4012094 5.4186983 5.44287 5.378056
1368368_a_at 9.980085 9.774372 9.974777 9.831065 9.803064 9.727751 10.040808 9.988128 9.705359 9.655798 9.548544 9.654091
1368369_at 4.51976 4.9255915 4.779748 4.5287733 4.570012 4.781065 4.6079655 4.7559605 4.512253 4.3343487 4.5492373 4.7260118
1368370_at 5.3543525 5.5730715 5.477886 5.2246056 5.440215 5.5926113 5.4982376 5.2603874 5.5128355 5.027395 5.234781 5.5259466
1368371_at 4.9154415 4.933032 4.6545973 4.8900695 5.118718 5.011904 4.982501 4.929338 5.1760397 4.998696 5.003339 5.0890694
1368372_at 7.7442365 7.6455684 7.4727736 7.483619 7.768858 7.722072 7.7369876 8.446101 7.481118 8.645174 8.485528 7.5475245
1368373_at 4.3553534 4.3303127 4.4210596 4.4956408 4.299344 4.549038 4.224983 4.352983 4.5741587 4.2468166 4.312846 4.460685
1368374_a_at 6.015885 5.927946 6.08791 5.9085865 5.873867 5.9276223 5.515467 6.052731 5.8297057 5.733899 5.922353 5.903718
1368375_a_at 5.773784 5.3110294 5.396007 5.710418 5.5458193 5.5212803 5.5429864 5.453784 5.0909276 5.9989243 5.5062466 5.7853084
1368376_at 7.9613047 8.744877 8.078015 7.5615005 7.9481726 7.2569594 9.438311 5.574385 9.360636 6.576365 8.294092 7.044009
1368377_at 5.3142776 5.062519 5.048276 4.8794603 5.1164618 5.030151 5.0401516 5.1397066 5.230121 4.7428274 5.244938 5.331851
1368378_at 11.680199 11.78538 11.946599 12.039638 11.615447 11.889603 12.057027 11.859616 12.007166 11.693098 11.748823 11.833194
1368379_at 8.183916 8.219784 8.038654 8.0975 8.272676 8.044846 8.119148 8.062948 8.080733 8.190063 8.28338 8.050991
1368380_at 14.033538 14.064362 14.057264 14.058433 14.063756 14.098725 14.039448 14.043975 14.078478 14.109645 14.064429 14.088076
1368381_at 5.144628 5.0974708 5.1377287 4.7037544 5.181659 5.2027454 4.9274416 4.8746676 4.969097 4.9049325 4.8920155 4.79665
1368382_at 5.2076044 5.2110643 5.1094456 5.090763 5.464099 5.3942275 5.190746 5.519473 5.426547 5.387373 5.2191663 5.1584244
1368383_at 6.093503 6.0952253 6.1338987 6.1012564 6.1250267 5.9771447 6.241832 6.1626954 6.1039877 6.2073126 6.314687 6.1644216
1368384_at 4.3493123 4.141307 4.0820627 3.9470105 4.1292205 4.159866 4.2466583 4.0465145 4.024571 3.8461742 4.104675 4.278391
1368385_a_at 9.15142 9.106112 9.196049 9.084655 9.107356 9.162432 9.130692 9.089562 9.160716 9.005019 9.021344 9.104726
1368386_at 9.620159 9.540704 9.665921 9.577879 9.642519 9.758903 9.732704 9.700509 9.603565 9.557253 9.56039 9.605237
1368387_at 11.449774 11.614796 11.479881 11.571032 11.505845 11.505833 11.299032 11.577652 11.436635 11.245974 11.453402 11.432309
1368388_at 5.243564 5.499326 5.223351 4.894657 5.276571 5.520763 5.1341734 5.1326585 5.1738005 5.027051 5.045572 5.227232
1368389_at 8.742431 8.784866 8.803207 8.388775 8.827314 8.387403 8.653339 8.738424 8.543794 8.477182 8.539965 8.425598
1368390_at 9.033935 9.249143 9.233472 9.194309 9.104645 9.271654 9.32828 9.091761 9.086065 9.112825 9.218528 9.241343
1368391_at 4.628063 4.8823647 4.715819 4.922678 4.7629914 4.869353 4.695743 5.0743217 4.713943 4.7474365 4.6377373 4.9256754
1368392_at 6.343574 6.339989 6.384416 6.398815 6.496712 6.287545 6.4026136 6.569603 6.423011 6.170187 6.5763893 6.3225684
1368393_at 5.904034 5.863716 6.0750675 5.7363043 5.760204 6.180183 5.772029 6.2540636 5.925318 5.823779 6.8717823 6.8268137
1368394_at 5.8265443 5.9690027 5.9475403 5.9218326 5.8266373 5.9756303 5.822935 5.9837737 5.899208 5.9019275 6.02929 5.733315
1368395_at 5.271236 5.243084 5.2331424 5.3455873 5.216463 5.3093076 5.0523477 5.1326585 5.2278557 5.0044174 5.1303864 5.1810675
1368396_at 5.501689 5.3258104 5.712089 5.4287057 5.47509 5.245176 5.5616302 5.596177 5.4280815 5.3954177 5.293042 5.326972
1368397_at 13.053591 13.063323 13.040963 13.109973 13.080071 13.209605 13.161299 13.089638 13.204542 13.370498 13.288478 13.258336
1368398_at 4.532304 4.476486 4.717307 4.7889986 4.669277 4.6637864 4.6259317 4.7846813 4.714274 4.441054 4.519338 4.5521946
1368399_a_at 11.743634 11.590318 11.517721 11.5998745 11.498205 11.724543 11.766282 11.497448 11.674306 11.725434 11.753951 11.693987
1368400_at 8.841986 9.090901 8.9888 9.13809 8.828161 8.910449 8.998217 8.916621 9.176287 9.298322 8.862827 9.1496725
1368401_at 4.394982 4.621216 4.4421926 4.213415 4.407793 4.4469414 4.43822 4.6122537 4.4398475 4.433794 4.3384795 4.4286127
1368402_at 9.292714 9.305149 9.483184 9.227381 9.186193 9.233233 9.414445 9.438573 9.294003 9.434611 9.274795 9.2207
1368403_at 8.755741 8.722903 8.727978 8.808978 8.721973 8.982984 8.876477 8.808165 8.963158 8.946922 8.824441 8.931405
1368404_at 4.609856 4.835068 4.7626047 5.0294785 4.4488993 4.7193346 4.607645 5.1847553 4.409566 4.4550076 4.5019093 4.808256
1368405_at 7.311084 7.7398963 7.4631886 7.431286 7.477267 7.3595915 7.4682593 7.4407115 7.400541 7.3288627 7.4013586 7.192548
1368406_at 4.448802 4.303175 4.277877 4.261119 4.3952904 4.3190594 4.289178 4.25043 4.3498487 4.52209 4.255122 4.3706894
1368407_at 5.170153 5.342114 5.3450203 5.310695 5.487648 5.6174197 5.390048 5.509251 5.289171 5.248623 5.7070813 5.3204145
1368408_at 4.721528 4.9952884 4.90235 4.9348073 4.993971 4.982008 5.0574164 4.993783 4.6402555 4.7594132 4.9200974 4.9295216
1368409_at 10.084993 9.775244 10.105267 10.16086 9.715815 10.5676 10.112246 10.109251 10.1749 10.21932 10.5396805 10.203716
1368410_at 6.743443 6.752016 6.6298237 6.7173986 6.7454333 7.0392594 7.0137215 6.848066 6.7338667 6.884298 6.782809 6.699823
1368411_a_at 3.9148324 4.077775 3.9144096 3.9739683 3.8999636 3.9652762 4.009099 4.2064004 3.9989917 4.0436482 3.8755503 4.090376
1368412_a_at 5.3013277 5.162894 4.926479 4.829943 5.162382 5.1513557 5.1815066 4.9367537 4.9828243 5.122821 5.0160513 4.9661794
1368413_at 5.3180656 5.062519 5.103093 5.3456526 5.5138683 5.261055 5.8003206 5.6536865 5.179283 5.0645876 5.461643 5.521697
1368414_at 5.9802876 5.7154784 5.8144994 5.7862377 5.8748627 5.8023596 5.844494 5.959238 5.840493 5.532147 5.79012 5.8761396
1368415_at 4.281679 3.8716629 3.9546359 3.7380877 4.054299 4.033269 3.9155219 4.02193 3.9882946 4.0155025 3.924671 3.979979
1368416_at 3.6384385 3.6275368 3.5183873 3.5934808 3.7040327 3.6761103 4.0009656 3.5794473 3.7637563 3.757133 3.8653595 3.7318091
1368417_at 4.626439 4.6801186 4.786994 4.701789 4.775711 4.7565346 4.609909 4.505929 4.7916107 4.8996534 4.7396407 4.4945154
1368418_a_at 13.175011 13.006534 13.41523 13.220593 13.303828 13.235284 13.180658 13.215069 13.197723 13.140497 13.248249 13.293834
1368419_at 9.482932 9.426187 9.401853 9.496562 9.238349 9.477611 9.196334 9.429809 9.5116005 9.385311 9.269297 9.213549
1368420_at 13.317422 13.31231 13.476702 13.376011 13.380808 13.33705 13.38182 13.385263 13.357729 13.348002 13.354364 13.451286
1368421_at 3.8826118 4.0048685 3.8993723 4.11734 4.236346 3.8843288 3.866187 4.0860767 4.0243683 3.9349654 4.0750756 3.8802178
1368422_at 7.67544 8.214623 6.5671473 7.258789 6.209206 7.3593545 7.6381087 6.8497005 7.7263503 7.016486 6.96933 8.321287
1368423_at 5.3954477 5.4172654 5.508397 5.6349936 5.723935 5.419252 5.4686136 5.7698607 5.58284 5.4348025 5.7788467 5.5453916
1368424_at 7.426558 7.3082767 7.49112 7.372023 7.5317516 7.3809485 7.4078684 7.467509 7.4864116 7.560956 7.418578 7.4443707
1368425_at 4.8567653 5.148517 4.734353 4.592645 4.98796 4.965381 4.6893024 4.929718 4.9788747 4.8872895 4.9874578 5.0512276
1368426_at 11.553557 11.968141 12.001519 12.294887 11.991734 11.766563 11.656074 12.122845 12.478423 12.001903 11.734003 12.320409
1368427_at 8.482238 8.430769 8.409808 8.2592745 8.366655 8.245961 8.389532 8.32839 8.56847 8.555951 8.383645 8.248119
1368428_at 9.095203 9.1394 9.27125 9.230481 8.927588 9.055894 8.919014 8.62581 9.126769 8.822993 8.375067 8.696317
1368429_at 3.5952058 3.7463145 3.64466 3.6496909 3.8631923 3.7233284 3.7024786 3.9225276 3.819655 3.5774028 3.564826 3.8167896
1368430_at 10.0698595 9.951938 9.929973 10.05649 9.820614 9.810274 9.806243 9.714468 9.902167 9.871074 9.993427 9.94475
1368431_at 11.00548 11.006308 11.158405 10.9462805 11.058821 11.003238 11.133761 10.914786 11.023559 11.049443 10.962944 11.075309
1368432_a_at 4.359761 4.529589 4.3115606 4.617749 4.5078373 4.6770096 4.323564 4.3854303 4.4448214 4.2965994 4.6857624 4.466465
1368433_at 9.981349 9.806105 9.8045025 9.875847 9.816106 10.037905 10.016326 9.8907995 9.941251 9.982284 9.985835 10.007816
1368434_at 7.991045 7.528093 7.9469647 7.725394 7.975095 7.635188 7.8621135 7.903453 7.789569 7.7550793 7.4568057 7.5252337
1368435_at 11.06037 10.468354 10.954001 10.335589 11.048129 11.626428 11.573698 10.86401 11.7216425 10.748824 11.214905 11.113781
1368436_at 9.189502 9.168962 9.042823 9.168141 9.051916 8.9948435 9.411311 9.050253 9.092135 8.978791 9.146628 9.02737
1368437_at 5.1464076 4.7958474 4.9622498 5.059935 5.1408467 5.08939 4.9572887 5.0048013 4.8594933 5.266862 5.1073513 5.253287
1368438_at 4.398891 4.3418546 4.4142017 4.3261013 4.052826 4.509145 4.211563 4.357074 4.609264 4.3500195 4.459212 4.4768214
1368439_at 5.891667 5.9758 5.8302736 5.6687994 5.885737 5.8816648 5.611072 5.7166004 5.9291735 5.778313 6.0439835 5.7640004
1368440_at 5.431711 6.7098255 6.8705845 6.740809 6.4337835 6.558191 6.707826 6.669414 6.8675656 6.644912 6.627233 6.9358506
1368441_at 6.062304 6.4782643 5.8750176 6.3218765 6.0120373 5.9465613 5.9959073 6.178511 6.405975 5.8456793 6.3697557 6.022664
1368442_at 13.327563 13.237247 13.337755 13.249888 13.311901 13.292897 13.291961 13.275479 13.341953 13.340018 13.220163 13.343208
1368443_at 5.5243864 5.4652042 5.4895053 5.5741363 5.7296557 5.476014 5.573853 5.7519026 5.4085255 5.538473 5.6895423 5.666849
1368444_at 8.36178 8.426766 8.42415 8.519211 8.44405 8.068944 8.250977 8.358635 8.309605 8.287931 8.3337145 8.1684475
1368445_at 5.6581697 5.8071647 5.56886 5.7285967 5.583424 5.7645717 5.514906 5.5598598 5.667439 5.6673756 5.734314 5.8102384
1368446_at 8.379905 7.713203 7.289007 7.5344615 7.3594384 8.357113 8.54616 7.7812567 8.143936 7.801174 8.15892 7.9815345
1368447_x_at 7.1643004 6.8727417 7.423708 7.252581 6.21624 6.959232 7.6630607 7.1051965 6.5765243 6.4982357 6.99133 6.464549
1368448_at 6.69067 6.819473 6.642104 6.763897 6.7331247 6.570647 6.625127 6.648766 6.562972 6.7133236 6.756707 6.7199535
1368449_at 4.6887236 4.474821 4.5283804 4.6054525 4.3025837 4.3502007 4.5054398 4.517274 4.6137285 4.5668306 4.4272585 4.6044126
1368450_at 5.1965604 5.098682 4.9651403 5.3627396 5.566935 5.359439 5.174464 5.092278 5.3580713 5.260883 5.0460396 5.3595138
1368451_at 6.3494763 6.2564297 6.1946554 6.3132954 6.320904 6.282036 6.292795 6.2135186 6.270635 6.208967 6.347632 6.222825
1368452_at 9.538574 9.748441 9.686307 9.516225 9.686194 9.684265 9.699097 9.683654 9.652474 9.609466 9.491217 9.595438
1368453_at 10.984861 10.803796 11.119777 11.16581 11.133856 10.523766 10.825291 11.361149 10.834735 10.125143 11.19435 11.271201
1368454_at 4.079982 4.2537518 4.254753 4.1525564 4.267882 4.2034664 4.106169 3.8788655 4.2468705 4.188338 4.27538 4.2798457
1368455_at 5.5915117 5.304433 5.136891 4.9692163 5.1258383 5.112693 5.2539835 4.99749 5.3737803 5.226489 4.99397 5.228679
1368456_at 3.9208357 3.8436694 3.5916562 3.9091687 3.7993472 4.117071 3.9065392 3.6602 3.8491719 3.7753773 3.9448755 3.7054048
1368457_at 3.8072982 3.5597095 3.7978694 3.758765 3.6261332 3.7600055 3.5460942 3.925471 3.6181755 3.7330678 3.6280618 3.5735934
1368458_at 10.363394 9.737729 7.998844 8.167749 9.043351 8.7637205 10.619148 9.130496 10.312032 10.1433935 10.841234 8.236312
1368459_at 3.9786043 3.9842377 4.398528 4.1904006 4.189034 4.349164 4.340159 4.1471305 4.0171986 4.156625 4.074651 3.943697
1368460_at 8.188835 7.705288 7.639972 8.039407 8.486523 8.056217 8.664766 8.368828 7.950904 8.105063 7.9007673 8.263878
1368461_at 11.40732 11.163626 10.049253 10.611954 10.82964 11.082684 11.429869 10.992355 10.26035 11.278998 10.785783 10.313292
1368462_at 5.4698625 5.159286 5.634041 5.099062 5.6040998 5.4802012 5.300146 5.4687905 5.496842 5.385497 5.140209 5.404938
1368463_at 7.349327 7.3119283 7.4878616 7.251181 7.305098 7.3280005 7.360927 7.517598 7.233458 7.4997506 7.314957 7.3075953
1368464_at 5.9563556 5.732294 5.977416 5.9873457 5.960315 6.2221656 5.9475217 6.1765995 6.285798 5.825814 6.006912 6.009261
1368465_at 3.5893342 3.8898034 3.4448748 3.5187492 3.652424 3.6516836 3.5909247 3.5023603 3.7874591 3.5634055 3.597343 3.582378
1368466_a_at 5.549387 5.4137745 5.197197 5.6262074 5.258779 5.393034 5.359409 5.501598 5.36372 5.28041 5.446488 5.346967
1368467_at 12.852146 12.93509 12.847346 12.808817 12.70198 12.844202 12.650619 12.754137 12.7985525 12.764256 12.456135 12.547992
1368468_at 4.5902367 4.481806 4.801299 4.898417 4.970248 4.6193094 4.5999336 4.694284 4.5180054 4.464403 5.1297073 4.670519
1368469_at 5.4062996 5.362976 5.409908 5.3330526 5.6077065 5.505774 5.2805147 5.37431 5.7430587 5.423109 5.5646143 5.6439376
1368470_at 8.758922 9.022289 8.7226715 8.924448 8.690598 8.839559 8.789534 8.756061 8.746259 8.722816 8.6314535 8.650024
1368471_at 5.437601 5.3436284 5.424865 5.354864 5.776322 5.473973 5.263481 5.2714896 5.3741207 5.37324 5.3256383 5.3702364
1368472_at 4.541524 4.978061 4.559602 4.58799 4.557643 4.6145377 4.544545 4.5198064 4.5489473 4.434437 4.701763 4.8030195
1368473_at 5.0960693 4.880691 4.7877994 4.986525 5.1083922 5.2126164 5.2003903 5.1733465 4.7946796 4.980908 5.0209785 5.1671963
1368474_at 7.1757374 6.9326587 7.07951 6.9323215 7.1572533 7.3255334 6.9572105 6.9868174 7.234984 6.565402 6.7105546 7.2135997
1368475_at 4.752726 4.7123213 4.7877994 4.810576 4.8899283 4.6496716 4.7290287 4.8527703 4.7324705 4.758285 4.7343664 4.779647
1368476_at 6.392473 6.6003723 6.5946574 6.5674267 6.382618 6.430652 6.6000757 6.5869102 6.5746245 6.5469728 6.54315 6.725896
1368477_at 6.844779 6.8486958 6.7531285 6.872877 6.918151 6.889894 6.870222 6.888134 6.574934 6.7923193 6.7194552 6.68951
1368478_at 3.895549 3.6654952 3.6007092 3.7973177 3.6052122 3.6880891 3.5256627 3.8656304 3.6077375 3.7775538 3.947753 3.7843046
1368479_at 3.488538 3.5344334 3.6147413 3.6561048 3.7758403 3.5055428 3.4667633 3.389943 3.6033099 3.5146568 3.7651834 3.6520061
1368480_at 6.247443 6.0846086 6.2198205 5.9629054 6.318743 6.149764 5.8682103 6.2368474 6.2616777 6.3718333 6.1464286 6.125355
1368481_at 5.0475483 5.237133 5.225032 5.14585 5.1718903 5.3515835 5.286809 5.1280785 5.3039885 5.324246 5.198941 5.2583175
1368482_at 6.840046 6.5675035 6.7013817 6.4025664 6.646221 6.6924257 6.393878 6.6848383 6.565603 6.4621468 6.439668 6.4795136
1368483_a_at 4.2849293 4.1791186 4.4499 4.2472653 4.4255466 4.211141 4.4229355 4.0885663 4.429379 4.3466444 4.146106 4.2721205
1368484_at 5.186499 5.1733966 4.607129 4.6867213 4.7411304 4.8901734 4.9727836 4.524944 5.240492 4.555097 5.50743 5.082999
1368485_at 5.118411 5.0612936 4.9138403 5.000744 5.240308 5.223833 5.024968 4.9318256 5.379642 5.084758 4.7086153 4.9616766
1368486_at 7.1526017 6.935331 6.928888 6.416366 6.6878076 4.964992 6.487854 6.6469374 6.910622 4.856511 5.1171727 5.6938624
1368487_at 3.1457112 3.4130092 3.2655096 3.3545983 3.4158773 3.2402875 3.2683225 3.5366833 3.2695289 3.2581367 3.5170527 3.4041185
1368488_at 9.015255 8.926078 9.157781 9.231406 8.458046 9.144228 8.510994 8.87373 8.492218 8.886451 8.480097 8.987617
1368489_at 5.057586 4.8341703 4.8058395 4.842575 4.7577715 4.765109 4.906714 5.0215197 4.9277296 4.647653 4.9892364 5.006357
1368490_at 9.967597 10.210519 9.875566 10.874774 10.38782 10.6231365 10.456588 10.637254 10.316482 10.984949 10.887366 11.1562395
1368491_at 6.5459323 7.272736 6.921753 6.397697 7.3927264 6.585873 7.166504 6.6562657 6.7657223 6.6545005 6.6938524 6.752354
1368492_at 7.7735868 7.7068543 7.393226 7.6706457 7.635066 7.5747046 7.404979 7.292347 7.464895 7.3383827 7.6605783 7.4540815
1368493_at 4.6426706 4.8637214 4.5779634 4.5991354 4.988505 4.8995023 4.4114437 4.4913864 4.748354 4.69518 4.836323 4.91261
1368494_at 3.9338753 4.3429327 3.9916022 4.709403 4.6948214 4.289656 4.1542244 4.165595 4.232418 4.211982 4.9441943 4.0782585
1368495_at 5.4489536 5.3510933 5.4841323 5.262655 5.481594 5.428085 5.6198483 5.2988462 5.3407845 5.4822474 5.351312 5.510991
1368496_at 4.362563 4.6665487 4.392357 4.368593 4.5430593 4.533613 4.283084 4.456714 4.326084 4.391861 4.3580923 4.3323946
1368497_at 10.86235 10.604247 10.969516 10.650331 11.054103 10.726034 10.638541 10.434688 10.428121 10.647887 11.018991 10.886555
1368498_a_at 3.181989 3.3516996 3.3863435 3.1869102 3.2735143 3.3193853 3.0284314 3.3501546 3.2700176 3.4181662 3.037132 3.207351
1368499_at 3.4411879 3.282893 3.2600408 3.2183254 3.2458498 3.2217379 3.334542 3.3336003 3.3218107 3.2935317 3.2098486 3.3216739
1368500_a_at 6.5365734 6.581933 6.5063887 6.475495 6.627136 6.5281878 6.628718 6.5397453 6.4758844 6.588793 6.5523567 6.55826
1368501_s_at 6.942677 6.9495354 6.67997 6.757372 6.76623 7.013226 6.4887643 6.6652875 6.970501 6.889734 6.3331504 6.7383747
1368502_at 4.1106887 4.0087547 4.045394 4.1232467 4.055288 3.9721546 3.9437363 4.190805 4.0247693 4.1745925 4.0998626 4.1148577
1368503_at 8.956312 8.9227295 8.86982 8.92551 8.689058 9.021881 8.66291 8.683037 8.738541 8.915903 8.561659 8.523279
1368504_at 11.05598 11.034798 11.0169525 10.924852 10.926022 11.102556 11.076768 10.993347 11.106216 10.940708 11.014744 10.961428
1368505_at 5.006363 5.0014296 5.102438 4.827387 5.1951866 5.2261696 5.014656 4.8268933 4.9753056 4.783592 4.7766056 5.1957173
1368506_at 4.8728647 4.581087 4.7188654 4.666615 5.4527874 5.078605 4.975461 4.9419713 4.85155 5.0833817 4.900119 4.8592997
1368507_at 11.425314 11.460492 11.481414 11.404787 11.422989 11.236762 11.465521 11.452923 11.31517 11.407954 11.247087 11.124588
1368508_at 8.59692 8.641272 8.98531 8.769109 8.697384 8.538223 8.677901 8.656673 8.6135025 8.757078 8.530686 8.525932
1368509_at 6.1616287 6.3887033 5.2778993 6.2663674 5.7353344 6.2606726 5.9141965 6.1491103 5.9578314 6.57863 6.792079 5.816437
1368510_at 4.3596306 4.676691 4.4095984 4.7361183 4.670191 4.7328634 4.6146517 4.612938 4.564308 4.519064 4.5670033 4.6722126
1368511_at 4.030596 4.2165155 4.0913444 4.2819157 4.1422596 3.9987993 4.2697124 4.0361166 4.130174 4.240989 4.216318 4.1198363
1368512_a_at 10.278845 10.568314 10.963579 10.541037 10.754504 10.646315 10.66286 10.360546 10.587541 10.533327 10.138823 10.38411
1368513_at 6.208784 6.374871 6.241631 6.739684 6.420869 6.069924 5.966603 6.128715 5.938121 6.1238728 6.2198734 5.936257
1368514_at 11.630991 11.632551 11.522879 11.665912 11.511671 11.668033 11.673804 11.735464 11.5646105 11.678658 11.673087 11.663776
1368515_at 5.047841 4.985733 4.6368856 5.004238 4.744296 4.849614 4.9776 4.726466 4.971533 4.9941626 5.0315104 4.8879137
1368516_at 6.579921 6.4366255 6.509533 6.5206175 6.4482265 6.4776583 6.6242666 6.6848383 6.5418677 6.590272 6.5431204 6.5108547
1368517_at 6.4821935 6.665468 6.4234056 6.421156 6.3919325 5.989955 6.543935 6.2753286 6.2131324 6.3699355 6.411769 6.3258147
1368518_at 8.639582 8.331173 8.281988 8.281855 8.474448 8.30195 7.934575 8.086339 8.192046 7.881698 8.321512 8.193013
1368519_at 5.041716 5.138599 5.076331 4.8040376 5.1395516 5.3784704 5.090213 5.329396 5.265758 5.0487413 4.8865643 5.2742763
1368520_at 12.876602 12.734507 12.926977 12.382753 12.787955 13.014857 12.773661 12.605501 12.600697 11.898599 11.96904 12.09863
1368521_at 6.6377378 6.482258 6.2700844 6.2997913 6.262295 6.240847 6.115263 6.1142097 6.2349215 6.071635 6.4523063 6.098254
1368522_at 4.206378 4.3338447 4.0970793 4.236244 3.8443086 4.3627696 4.0824823 3.9740388 4.1397076 4.140003 4.268577 4.128621
1368523_at 4.047737 4.1024256 4.1924214 4.20153 4.0051293 4.214116 3.9044766 3.9876509 3.8980238 4.456804 4.11373 3.951089
1368524_at 3.6240768 3.5761237 3.642151 3.6415403 3.7351491 3.5252101 3.738561 3.6340833 3.6505525 3.6209533 3.4261875 3.6399033
1368525_at 7.03839 7.359399 7.061798 7.0486455 6.9982085 6.8285675 7.2651024 6.8281713 6.972523 7.040333 7.1094375 6.8408666
1368526_at 7.645635 7.568639 7.807363 7.733801 7.70141 7.612079 7.5077167 7.711476 7.598952 7.5544076 7.6437764 7.545195
1368527_at 3.0520725 3.1493711 3.1321871 3.2542312 3.1779547 3.1390312 3.3817706 3.5182557 3.1982038 3.1787145 3.2167423 3.1925468
1368528_at 9.091372 8.59636 8.978321 9.162127 8.985691 9.1612015 9.266392 8.365154 9.184506 8.984644 8.965965 9.136377
1368529_at 4.922069 4.2756453 4.9263563 4.978825 4.654638 4.8255057 4.6683846 4.7915096 5.0716715 4.426185 4.8996854 4.877132
1368530_at 4.739073 4.3181887 4.231086 4.0952325 4.4187746 4.4973326 4.2606287 5.055781 4.3572397 4.416823 4.340067 4.4335685
1368531_at 3.5723164 3.6275368 3.4540515 3.394229 3.5566497 3.4925387 3.4834642 3.5266705 3.6462424 3.5593123 3.5515106 3.5512714
1368532_at 3.8543293 3.68717 3.9711943 3.8790426 3.7602665 3.7329528 3.8611348 3.6341684 4.1578493 3.9154737 3.8520381 3.6774194
1368533_at 5.2630367 5.1968484 5.5364532 5.3461127 5.146714 5.344364 5.361434 5.339456 5.3758316 5.076824 5.374542 4.8911486
1368534_at 5.909003 5.757422 5.6595693 5.553589 5.6047263 5.7702475 5.719262 5.7353954 5.747625 5.583734 5.691683 5.9247336
1368535_at 5.2813067 5.2741513 4.9724016 5.2595243 5.326138 5.4199104 5.49891 5.283901 5.623559 5.4267616 5.623154 5.318364
1368536_at 11.148691 10.733958 10.86359 10.933383 10.724951 11.065467 10.756001 10.654711 11.105081 11.125525 11.15527 10.69142
1368537_at 6.8139396 6.8084064 6.8968887 6.8550935 6.741374 6.889287 6.800367 6.9371514 6.7912164 6.750941 6.650827 6.9581547
1368538_at 8.410143 8.512176 8.432145 8.708512 8.455358 8.352831 8.375744 8.478786 8.345379 8.400551 8.491255 8.479336
1368539_at 3.4791799 3.3923297 3.2815473 3.3343065 3.2550273 3.4637187 3.548921 3.3475924 3.379701 3.481646 3.3121471 3.3310509
1368540_at 4.243294 4.4512916 4.2178845 3.818527 4.236843 4.3782263 4.110316 4.211586 4.3596363 4.2657313 3.98094 4.0716968
1368541_at 6.1035204 5.922695 5.920787 6.0537457 6.0850735 5.881722 5.889277 5.874504 5.8351088 6.1279016 6.624778 6.1068816
1368542_at 4.8842096 4.5088534 4.8845844 4.8652225 4.378227 4.7343235 4.6059427 4.7859054 4.7186136 5.413211 4.871849 4.581379
1368543_at 8.390383 8.286657 6.7644444 8.28845 7.348152 8.8703 8.569006 8.328192 8.088565 8.96097 8.023432 6.9613466
1368544_a_at 4.5185924 4.5428686 4.3634796 4.6242085 4.6602674 4.858048 4.7555165 4.8591437 4.5603356 4.4216795 4.6627326 4.7030716
1368545_at 5.529989 5.584054 5.481483 5.415591 5.815178 5.5649557 5.627732 5.764125 5.904672 5.247123 6.0019174 6.0761943
1368546_at 4.928629 4.8674116 4.849531 5.0264177 5.0178776 4.9111843 5.0313816 4.9582148 4.7876725 4.984897 4.8611336 5.1112013
1368547_at 3.8280137 3.7405233 3.6783938 3.983433 3.9984174 3.7875707 3.89174 4.046265 4.0208464 3.9077032 4.0128155 3.9080267
1368548_at 3.3743143 3.2074492 3.4957345 3.0732512 3.293797 3.210828 3.268867 3.1863158 3.3254263 3.1065657 3.4180293 3.3209424
1368549_at 9.276901 9.33069 9.406469 9.493255 9.374158 9.5827675 9.341439 9.477058 9.423789 9.331206 9.536818 9.428963
1368550_at 4.963818 4.669512 5.103776 4.810928 4.8802633 4.9554567 4.8433967 4.9433203 4.8896475 4.8323126 5.08963 5.1349964
1368551_at 4.746144 4.80779 4.991884 5.1641054 4.726861 5.212325 4.6935396 4.784161 4.9724274 5.2161846 4.9615865 4.7811303
1368552_at 10.865363 10.846898 10.89821 10.844781 10.797603 10.758627 10.864032 10.816011 10.707426 10.782312 10.844552 10.637138
1368553_at 5.088566 5.484747 5.0508394 5.157523 5.029086 4.594551 4.902565 4.961713 4.8957357 5.159115 4.9433136 5.0529814
1368554_at 5.5155053 5.5398874 5.293086 5.438805 5.4316697 5.3490353 5.094029 5.2594657 5.5422797 5.517575 5.430815 5.612321
1368555_at 5.727893 5.546287 5.266496 5.3699603 5.328276 5.5191617 5.1982064 5.352974 5.6541195 5.102661 5.5952835 5.382431
1368556_at 4.4247913 4.6342025 4.4117837 4.510915 4.550594 4.658535 4.475311 4.4915223 4.5129633 4.364433 4.5947156 4.4221945
1368557_s_at 4.4991474 4.5385957 4.542492 4.5879965 4.5637093 4.501398 4.2120123 4.329582 4.313134 4.3615203 4.555907 4.471672
1368558_s_at 7.867994 8.308056 8.033312 8.179901 8.163816 8.30389 7.9980607 7.900848 8.128228 7.558598 8.149919 7.8644476
1368559_at 5.3978577 5.2699566 5.4068565 5.4016094 5.418028 5.6671762 5.598223 5.2392316 5.587201 5.307488 5.1720033 5.281815
1368560_at 5.1444387 4.9735928 5.1471887 5.065001 5.1130385 5.2047234 4.912943 5.0938077 5.285032 4.898458 5.1050296 4.9573746
1368561_at 3.9709496 3.7971175 3.9766629 3.7470658 3.9923496 3.9203727 3.9516487 3.8526535 4.099677 4.163514 3.9173625 3.95125
1368562_at 4.948929 5.0561023 4.82466 4.9384727 5.309659 4.8527846 4.794599 4.7921677 4.9525433 4.9154587 5.1176043 5.185081
1368563_at 6.65586 8.535083 8.250904 6.5327506 8.20397 6.5224104 7.955407 8.036953 7.834528 8.89575 7.5819817 7.443926
1368564_at 4.6972084 4.500767 4.572357 4.6331034 4.459791 4.4716864 4.6982737 4.6399603 4.4733834 4.681781 4.70273 4.5545163
1368565_at 4.464772 6.0110583 4.455714 5.4082093 4.2325497 4.402571 6.181209 4.7680607 4.511419 4.595428 5.5932417 5.9813027
1368566_a_at 11.050832 11.281353 11.114582 11.063098 11.19932 11.191208 11.361425 11.308801 11.127397 11.557438 11.303788 11.334709
1368567_at 7.5719976 7.419338 7.4197454 7.680472 7.5234113 7.339728 7.6155467 7.279786 7.44759 7.474666 7.46789 7.3380117
1368568_at 5.259571 5.665642 5.4662313 5.509878 5.504422 5.5218873 5.755515 5.6998167 5.4787846 5.8726735 5.8838835 5.593604
1368569_at 3.7827356 3.8455176 8.72325 3.7187767 3.9807642 3.7741046 3.9912844 3.7336032 3.7374527 3.7952912 4.1054764 3.8097095
1368570_at 7.5191016 7.7405024 7.9923573 7.7962155 7.4054427 7.723459 7.3794637 7.753412 7.6884575 7.1571383 7.2668643 7.291937
1368571_at 4.621103 4.792277 4.746195 4.8283634 4.749905 4.5767283 4.618609 4.597558 4.528328 4.4662304 4.5757155 4.8339887
1368572_a_at 5.297457 5.415465 5.30093 5.384646 5.388191 5.2445707 5.123202 5.160138 5.3383775 5.254536 5.2930846 5.480401
1368573_at 8.248552 8.432348 8.309813 8.4045 8.138375 8.119878 8.369731 8.117522 8.192005 8.053712 7.973401 7.8757854
1368574_at 10.423764 10.044807 10.163261 10.163411 9.862678 10.032417 10.117129 9.940367 9.996426 10.006998 9.824786 9.8706875
1368575_at 5.201627 5.256745 5.384044 5.4007535 5.30508 5.20032 4.950151 5.350667 5.3337874 5.4820704 5.447465 5.1945477
1368576_at 4.067881 4.0580626 3.918866 3.6781108 3.9230974 4.0769653 3.8891733 3.9694335 3.6772985 3.6786163 3.837153 3.9305623
1368577_at 3.4910405 3.4760618 3.5259898 3.2563972 3.346069 3.406045 3.2796934 3.5065436 3.3846185 3.4555178 3.5128777 3.3106918
1368578_at 4.7900534 4.7007456 4.398528 4.7002683 4.765547 4.761894 4.520339 4.7676473 4.7793307 4.832016 4.6821704 4.7207904
1368579_at 4.6953483 4.526887 4.7207804 4.642017 4.679534 4.491543 4.5489907 4.773884 4.678554 4.576266 4.8172083 4.732607
1368580_at 6.2462463 6.1074967 6.063475 5.9923487 6.3878245 6.255395 6.0596848 6.1394567 5.9799294 6.1746063 6.0238934 6.0136256
1368581_at 5.546945 5.777886 5.5367727 5.722233 5.4825373 5.492215 5.5526037 5.518154 5.7084274 5.455555 5.513399 5.3598127
1368582_at 3.9325268 3.8892195 4.091359 3.949568 4.088319 4.072545 3.9795403 3.9574108 3.9457264 4.1889844 3.9022763 4.075629
1368583_a_at 13.929316 13.677619 13.843945 13.721812 13.676085 13.878536 13.929115 13.867502 14.036438 13.763428 13.903974 13.887303
1368584_a_at 4.471784 4.423499 4.4868426 4.809724 4.8705873 4.739268 4.6208405 4.5251584 4.526191 4.5302663 4.634904 4.55535
1368585_at 5.867674 5.587002 5.7473555 5.8254037 5.931255 5.7256966 5.6947794 5.7025266 5.7597256 5.6737328 5.636952 5.782411
1368586_at 5.077984 5.045336 4.9133 4.986809 4.8089533 5.080348 4.9739122 5.0374417 5.0555735 4.9288774 4.8688307 4.956166
1368587_at 13.789765 13.84092 13.696606 13.786544 13.749383 13.832636 13.881786 13.796587 13.696606 13.734961 13.660083 13.748732
1368588_at 6.5955367 6.5477777 6.7591186 6.7712073 6.4534135 6.0180287 6.5927515 6.499862 6.4168887 6.558114 6.0976744 5.9003906
1368589_at 8.539584 8.118817 8.632241 8.40387 7.93826 8.252537 7.935274 7.980491 8.41383 7.740019 7.8436503 7.7935233
1368590_at 4.270639 4.335387 4.2884474 4.4742384 4.185412 4.1363063 4.2003584 4.224052 4.3142385 3.9010468 3.9141016 4.469638
1368591_at 8.761626 8.532029 8.598492 8.682564 8.598034 8.836188 8.507638 8.558413 8.470701 8.630244 8.663084 8.655974
1368592_at 8.249583 8.086544 7.9197073 8.259539 7.7343144 8.016958 7.7143297 8.287859 7.8915086 7.8913565 7.7675257 8.39776
1368593_at 8.895689 8.853373 9.158176 8.719305 8.865492 8.827095 8.896603 8.643459 9.050262 9.121712 8.620014 8.672136
1368594_at 4.980892 4.876665 4.8027205 4.8805485 4.850445 5.046184 5.06515 5.072203 5.161866 5.060551 5.11563 5.117404
1368595_at 4.620159 4.509625 4.8218327 4.4990034 4.740153 4.736035 4.275673 4.487686 4.5577674 4.44516 4.501651 4.8359485
1368596_at 7.224423 7.047484 7.118329 7.1516476 6.58864 6.872323 7.140722 6.7185106 6.984267 6.6446204 6.702925 6.9530654
1368597_at 6.227076 6.3110676 6.089847 6.294622 6.0780053 6.207694 6.2174034 6.5263433 6.13255 6.0691547 6.3845162 6.24239
1368598_at 6.2800164 6.250095 6.2875743 6.1529884 6.4153395 6.3234177 6.1913605 6.221943 6.2179947 6.483955 6.1210036 6.311264
1368599_at 5.5095344 5.519279 5.684041 5.6245046 5.657017 5.6041374 5.66543 5.825037 5.5924425 5.6089954 5.5775867 5.539561
1368600_at 10.483808 10.640957 10.598841 10.255194 10.661107 10.456473 10.625073 10.581187 10.60894 10.250846 10.156755 9.964112
1368601_at 4.468631 4.4193835 4.353748 4.597283 4.7078276 4.552613 4.5405774 4.577961 4.360801 4.3681617 4.3355384 4.3913765
1368602_at 3.7607732 3.9118514 3.8415315 3.8836355 3.9012647 3.75859 3.8696458 3.9863863 3.9440715 3.7046804 3.939555 3.7457254
1368603_at 4.6340413 4.6095376 4.6587954 4.6897116 4.7882075 4.680855 4.4617963 4.4543114 4.598592 4.465701 4.639627 4.823502
1368604_at 4.897098 4.8657126 4.910283 4.810508 4.6978555 4.865221 4.713553 4.701443 4.7847123 4.761097 4.735025 4.6598544
1368605_at 4.892189 4.7516975 4.7990265 4.8153315 4.8381634 4.6478453 4.8935432 4.6016273 4.599678 4.375587 4.6613073 4.8532505
1368606_at 4.07708 4.049964 3.6315305 4.2310824 4.195115 4.4570684 4.1207485 4.267874 4.4102917 4.2223234 3.9421816 4.1615186
1368607_at 7.502812 7.1219363 8.073436 7.3701987 7.123869 8.4798355 7.827528 8.255282 7.8530545 8.348064 7.9185224 5.9146514
1368608_at 10.579028 10.598623 10.579885 10.327105 10.539023 10.530573 10.422711 10.319457 10.368587 10.248926 10.426118 10.286958
1368609_at 12.71631 12.65852 12.524747 12.711073 12.596263 12.752803 12.6652 12.692646 12.717988 12.737941 12.711966 12.746216
1368610_at 3.7918868 3.9561362 3.8290124 3.672371 3.8919506 4.1721873 3.97705 3.7319765 4.092138 3.8278584 3.9844851 3.8725471
1368611_at 3.760373 3.779693 3.934963 3.9303186 3.7676365 3.7589192 3.625751 3.99229 3.8759995 3.8159723 3.8559766 3.8057718
1368612_at 5.296786 5.169678 5.2253075 5.197335 5.279567 5.4127493 5.44067 5.267877 5.2178426 5.1297364 5.173926 5.1868105
1368613_at 4.1115503 4.1235056 4.027935 4.0348625 3.9507828 3.9640458 4.1267686 3.869018 4.0421286 4.1125317 3.9019568 4.3631034
1368614_at 8.337401 8.016767 8.427776 7.9963174 8.154828 8.188576 8.396873 8.206197 8.2874565 8.336278 7.923671 8.190714
1368615_a_at 4.6690874 4.4743133 4.6653013 4.536572 4.3188415 4.585547 4.6490436 4.5041323 4.505314 4.63077 4.82867 4.4034123
1368616_at 6.246806 5.9542074 5.973477 5.880126 5.774688 6.1308446 5.9248104 5.886151 6.0108447 6.1757245 6.4493475 6.2261996
1368617_at 4.665183 4.852903 4.625076 4.7610865 4.822929 4.389632 5.2438545 4.4190836 4.6825213 4.9737906 4.3192964 4.7015133
1368618_at 8.755089 8.86816 8.815706 8.75755 8.940214 8.941996 8.946709 8.925824 8.977515 8.767485 8.704742 8.859037
1368619_at 5.0628967 5.2451 5.0733013 5.091737 5.1645193 5.285403 5.308938 5.2159715 5.2503138 5.338686 5.1052732 5.1978703
1368620_at 5.3839617 5.6692224 5.3888917 5.586624 5.476886 5.735072 5.268615 5.656165 5.5418487 5.5576234 5.7800293 5.626969
1368621_at 11.005797 10.863912 11.165274 11.07158 11.166656 11.16094 10.752797 10.779976 10.999724 10.948878 10.394853 10.928364
1368622_at 4.273649 4.0069838 4.1583195 4.079445 4.147554 4.1733527 4.283773 4.206041 4.1800623 3.9233384 4.2134147 4.2156134
1368623_at 4.634922 4.424362 4.44011 4.5050087 4.6656733 4.424597 4.617534 4.288475 4.458721 4.529971 4.4203224 4.55106
1368624_at 3.5801628 3.6275368 3.700395 3.6425326 3.8020105 3.7912166 3.6026936 3.6713037 3.762892 4.0053797 3.8042142 3.9671657
1368625_at 5.1853766 5.007552 5.275202 5.098701 5.3047013 4.973154 5.113785 5.1487637 4.9827924 5.2115316 5.214071 5.1167054
1368626_at 4.265433 4.3107677 4.231986 4.2252655 4.543528 4.218548 4.1152196 4.2156873 4.3317986 4.3500195 4.575175 4.2174897
1368627_at 12.780981 12.933682 12.785332 12.851884 12.837213 12.830897 12.81146 12.792802 12.9480715 12.82801 12.361284 12.410233
1368628_at 3.664069 3.7790554 3.714041 3.6532438 3.848342 3.708839 3.6229985 3.8103044 3.5645328 3.7343776 3.7700627 3.6490057
1368629_at 4.4626837 4.355039 4.573661 4.537892 4.5829697 4.5490065 4.3663096 4.768056 4.4626775 4.3017883 4.4543285 4.4963913
1368630_at 3.2958686 3.3349655 3.677417 3.6013982 3.5911574 3.6683614 3.3840783 3.7507563 3.4833393 3.4735541 3.4943707 3.6535685
1368631_at 4.174975 4.1791186 4.485897 4.0455956 4.2579174 4.2454224 4.25556 4.19523 4.3777914 4.5165806 4.106624 4.207347
1368632_at 3.4680407 3.329093 3.2201698 3.2979977 3.3089638 3.4283805 3.261322 3.2684581 3.288723 3.5278604 3.2703385 3.3227322
1368633_at 3.3745809 3.4371662 3.4181647 3.3379662 3.501209 3.5872908 3.6158118 3.5250182 3.4404972 3.3459506 3.6167622 3.618146
1368634_at 7.761513 7.6739573 7.746087 7.8166533 7.8380847 7.924272 7.7428308 7.83509 7.7999816 7.850661 7.838286 8.035006
1368635_at 3.9948585 4.115419 3.9751682 4.279127 4.129792 4.2574453 4.258293 4.0270004 4.3538475 4.4308524 4.2413654 4.2042494
1368636_at 5.6211042 5.5000844 5.3597975 5.565993 5.5866523 5.467241 5.5766263 5.5459785 5.40121 5.546308 5.688738 5.6079173
1368637_at 4.1894765 3.8732572 4.021294 4.0815573 4.304211 4.2305274 4.0220475 4.2067795 4.38554 3.995904 4.18688 4.0312686
1368638_at 5.487484 5.5069904 5.374234 5.3420124 5.385858 5.3000946 5.271722 5.231577 5.356531 5.226977 5.214077 5.334711
1368639_at 3.9208357 4.0137916 3.8367379 3.8024118 3.9112635 3.928986 3.9626231 3.785092 3.9558444 3.7329836 4.0164337 3.7119408
1368640_at 5.081032 4.9336047 5.0254383 5.172295 4.902658 4.8485136 4.8401995 5.1354113 4.9940443 5.0945163 5.2804136 5.0342436
1368641_at 4.3206663 3.8673542 4.1821017 4.214663 4.382409 4.184225 4.205111 4.0711174 4.1580534 4.011644 4.18587 4.281433
1368642_at 9.301121 9.329859 9.300931 9.354471 9.123036 9.337848 9.353745 9.30286 9.415303 9.168688 9.127997 9.088904
1368643_at 4.429481 4.1756506 4.176426 4.319667 4.339034 4.1816044 4.3629036 4.287097 4.4743004 4.230562 4.3515334 4.4067793
1368644_at 4.3193455 4.5717735 4.353748 4.2615285 4.4096007 4.487992 4.326207 4.2939878 4.3099327 4.61004 4.352142 4.5043
1368645_at 5.9894986 6.014323 6.0521383 5.992177 5.8228593 5.9280844 6.3005295 5.994008 6.186289 6.107789 5.681083 5.750854
1368646_at 8.864522 9.107106 9.11035 8.84434 8.920561 8.864115 8.714015 8.882829 8.9861355 8.426602 8.799153 8.628757
1368647_at 7.503799 7.4879923 7.462801 7.448332 7.236771 7.285331 7.495789 7.2900915 7.3639045 7.1494727 7.300107 7.137303
1368648_at 4.4121504 4.3937974 4.373309 4.401394 4.5268764 4.4869385 4.4182477 4.265923 4.2739353 4.3096924 4.383887 4.3931217
1368649_at 7.917541 8.060162 7.9331994 7.908402 7.700706 8.315481 7.868947 7.778295 7.6204586 7.794719 7.8004575 7.7471757
1368650_at 7.710457 8.202415 8.168826 7.9276114 8.283531 8.723399 6.816483 8.357717 8.416002 7.7291675 6.8280826 9.04193
1368651_at 11.059115 11.318569 11.035703 11.027764 11.393046 11.146619 11.203497 11.53487 10.778944 10.279698 10.611594 10.798176
1368652_at 6.9998584 6.7771096 6.7847486 6.6771994 6.8185363 6.602578 6.980202 6.49627 6.702238 6.61926 6.8496156 6.7229137
1368653_a_at 10.819803 10.870675 10.930328 10.885971 10.760044 10.782351 10.911732 10.7960615 10.735548 10.810644 10.870528 10.764319
1368654_at 6.5733833 6.5031247 6.6737943 6.407539 6.4812613 6.272187 6.643681 6.7383313 6.5246296 6.8829975 6.2550917 5.9320593
1368655_at 9.754587 9.604113 9.551702 9.4734745 9.349916 9.520469 9.328939 9.39315 9.283514 9.284913 9.380751 9.36798
1368656_at 4.107175 4.0357394 4.127187 3.7921114 3.871622 3.922602 3.9109201 3.9359455 3.933137 3.66126 4.043646 4.0361433
1368657_at 3.6499631 3.6182497 3.6926186 3.5266075 3.663953 3.5718522 3.8342974 3.77735 3.7361648 3.4613435 3.7266223 3.5340412
1368658_at 5.1934705 5.0117707 5.024665 4.985532 4.9820194 4.871219 4.954207 5.2214193 4.8539643 5.187409 5.136872 4.796907
1368659_at 10.8338175 11.26003 11.081079 10.960299 11.076012 9.827072 11.261525 11.154078 10.693032 11.023037 11.239216 11.322565
1368660_at 4.950585 4.5892534 4.899253 4.799157 4.925699 4.4738584 4.658433 4.7399364 4.870999 4.937703 4.4941387 4.8861303
1368661_at 6.435437 7.052266 6.803907 6.576067 6.7334642 6.78815 6.5283732 6.2711535 6.7221622 6.595568 6.3981204 6.497775
1368662_at 7.1072617 7.373069 6.934602 7.171509 7.2733154 7.3038507 7.0142922 7.2724233 7.3043895 7.3203034 6.839656 7.5783234
1368663_at 3.6054244 3.6089847 3.581575 3.9412177 3.6487877 3.767825 3.8484397 3.9253192 3.7023077 3.6415322 3.8067317 3.9153707
1368664_at 5.4356437 5.4399734 5.21029 5.515225 5.5504827 5.335369 5.402646 5.4207706 5.61556 5.5307446 5.2968206 5.3693967
1368665_at 8.46014 8.348197 8.583571 8.357184 8.437672 8.206667 8.475679 8.423147 8.450108 8.244408 8.515861 8.219374
1368666_a_at 3.6863027 3.816524 3.957086 3.9060628 3.784872 3.9251742 3.6967728 4.1655464 3.635291 3.8179357 3.762293 3.9032502
1368667_at 5.1786685 5.332028 5.0760155 4.944246 5.3866806 4.9822655 5.184674 5.2125125 5.3110347 5.503245 5.2263603 4.985073
1368668_at 8.944515 8.940517 8.967302 8.7220955 8.827515 8.571199 8.7241125 8.754217 8.741628 8.68548 8.763972 8.553769
1368669_at 7.1841226 7.323982 7.0581894 7.1935897 7.4550295 7.211278 6.9497538 7.005664 6.747298 6.8531804 7.3038564 7.060841
1368670_a_at 5.6201735 5.502576 5.285303 5.3320932 5.7428584 5.634167 5.4825325 5.4969397 5.745611 5.489068 5.387532 5.2288284
1368671_at 6.2813444 6.2633605 6.589774 6.2058825 6.1921287 6.429039 6.333503 6.5136223 6.4195952 7.0088587 6.1364326 6.4962215
1368672_at 4.412569 4.294067 4.239768 4.2710266 4.218576 4.692452 4.5463715 4.548772 4.2568007 4.6600966 4.3438597 4.475098
1368673_at 3.9071195 3.88603 3.842342 3.9124458 3.9023023 3.9844365 3.8503616 4.0330825 4.0442324 3.8743796 3.8351521 3.9142017
1368674_at 11.571831 11.521707 11.487181 11.447661 11.477363 11.481589 11.447401 11.618489 11.363337 11.248879 11.188135 11.442336
1368675_at 7.397993 7.7822766 7.5771413 7.920238 7.506902 7.965412 7.9401054 7.5499372 7.725625 7.8915977 7.4935827 7.7807536
1368676_at 5.3434644 5.1420293 4.978044 5.2361107 5.198615 5.254409 5.1383057 5.626353 5.2978253 5.3991227 5.5763874 5.755321
1368677_at 3.7246509 3.7012167 3.621448 4.0056815 3.7866702 3.8615017 3.9927156 3.7692375 3.8993244 3.849416 3.6954126 3.6586215
1368678_at 4.2516546 4.28635 4.383295 4.39587 4.258685 4.2590375 4.4026184 4.380703 4.377288 4.256053 4.239387 4.562456
1368679_a_at 7.5805135 7.5177894 7.4301453 7.65464 7.5325036 7.505625 7.506324 7.4898477 7.3998647 7.33477 7.3811464 7.1525807
1368680_a_at 4.154424 4.6032495 4.484938 4.4309397 4.518184 4.58797 4.3731604 4.578424 4.5515184 4.4188514 4.3930945 4.3404245
1368681_at 6.2696247 6.437221 6.529559 5.9797072 6.199 6.058124 5.994811 6.093182 6.1748514 6.1698527 6.161345 5.96605
1368682_at 4.4901605 4.3855176 4.64498 4.486808 4.4889364 4.5932436 4.4960546 4.1713634 4.31682 4.4235353 4.6109614 4.413823
1368683_at 3.213665 3.3302672 3.4845016 3.3369102 3.3687632 3.176083 3.3753366 3.509487 3.3592494 3.3727596 3.3520155 3.2683666
1368684_at 5.533269 5.452235 5.48431 5.5041246 5.357857 5.621809 5.502141 5.4445925 5.708168 5.8877134 5.6276436 5.592819
1368685_at 4.952792 5.1528463 4.8516474 4.789905 5.3211107 5.3096175 4.9424467 4.96974 4.992048 5.155959 4.8827677 5.0603323
1368686_at 13.936677 13.948092 13.8997755 13.8785 13.896666 13.870757 13.873421 13.884455 13.864303 13.883542 13.813661 13.842437
1368687_at 5.9753475 6.1329317 5.857948 6.0583725 6.1646066 6.137809 5.907692 6.020831 6.1245837 6.404801 6.0465703 5.9192443
1368688_at 4.633975 4.517431 4.5872188 4.6010356 4.625888 4.8374424 4.6095777 4.5780306 4.594444 4.7708197 4.6886277 4.6355658
1368689_at 3.9129796 3.9849026 3.8761325 3.882701 4.171001 3.8982437 4.0041122 4.0118227 3.941055 4.2219777 3.8846052 3.9260595
1368690_a_at 4.238918 4.0516505 4.202329 4.316146 4.28277 4.1587305 4.10974 4.3708673 4.2408915 4.1899548 4.3688293 4.2429676
1368691_at 4.7113934 4.6660337 4.9027867 4.6242085 4.8824387 4.9978557 4.8291383 4.777889 4.63138 4.8338866 4.568726 4.75905
1368692_a_at 8.634174 8.798381 9.326086 9.141534 9.557594 8.979657 8.516208 9.218279 8.844199 9.5486145 8.492632 9.193707
1368693_at 7.149775 6.9534187 6.7454057 7.0894723 6.8106217 7.008519 6.7422886 6.776253 6.6559715 6.604636 6.814256 6.62229
1368694_at 4.2052555 4.0675993 4.059375 4.0207877 4.416744 4.1368084 4.082035 4.5143747 4.0779905 4.1454105 4.0457096 4.024132
1368695_at 12.51716 12.283017 12.578707 12.440658 12.478507 12.4648 12.487844 12.601215 12.349123 12.376233 12.194738 12.236957
1368696_at 5.2444897 5.0099716 5.285723 4.971985 5.3118496 5.22571 5.186208 5.1245074 5.36643 5.3342705 5.4743147 5.308284
1368697_at 3.8372264 3.7445586 3.923562 3.8302143 3.7807503 3.7750158 3.6892216 3.961835 3.9446812 3.7530043 3.914119 3.7403555
1368698_at 6.3012433 6.7061 6.6330495 6.9840407 6.5307245 6.404981 5.817642 6.401588 6.116002 5.864181 5.745295 6.315106
1368699_at 4.1553555 4.096321 4.091159 4.1220293 4.188158 4.1598654 4.3100357 4.1379004 4.361621 4.172577 3.8988574 4.1980877
1368700_at 4.8959427 4.6957865 4.6640778 4.685107 4.564138 4.7143927 4.666361 4.6882167 4.4967823 4.4684844 4.2455044 4.4873786
1368701_at 5.2769637 5.190774 5.2158356 5.2314124 5.248514 5.365011 5.303265 5.325546 5.2181544 5.17574 5.3008575 5.3427067
1368702_at 8.877862 9.239789 9.545928 9.426472 9.518416 9.214943 9.291193 9.691129 9.283528 9.860232 9.244975 9.639938
1368703_at 7.158874 7.234724 7.2248673 7.2455697 7.2425294 7.209532 7.120342 7.1464906 7.0683436 7.173692 7.220252 7.102565
1368704_a_at 4.487675 4.3330936 4.4002523 4.2840424 4.39139 4.27851 4.198323 4.4008846 4.4066076 4.301919 4.355136 4.2995358
1368705_at 4.9022536 5.1142054 5.005215 5.216324 5.0882683 5.228562 5.0538225 5.2523475 5.092887 5.2548246 5.1297874 5.0247493
1368706_at 12.243848 12.162153 12.130136 12.305275 12.054228 12.021026 12.197813 12.164068 12.105318 12.098026 12.156107 12.122826
1368707_at 13.546751 13.516174 13.679112 13.580785 13.59764 13.528952 13.530692 13.599376 13.577571 13.538869 13.481235 13.642441
1368708_a_at 4.7226424 4.62069 4.842898 4.676543 4.7387033 4.868329 4.6256347 4.7970243 4.8211884 4.960496 4.791638 4.694334
1368709_at 3.7928817 3.979596 3.925555 3.7141685 3.8368452 3.757446 3.8657799 3.9687846 4.0662374 3.7907832 3.8005016 3.8498352
1368710_at 6.751999 6.755904 6.7772946 6.803322 6.9413223 6.893439 7.0792794 6.756836 6.99748 6.7895646 6.598406 6.7848196
1368711_at 9.581042 9.574257 9.876517 9.770617 9.235747 10.228675 7.8120937 10.15348 8.900034 9.5851755 9.576667 10.457497
1368712_at 9.126586 8.978245 9.224983 9.015619 9.055077 8.999745 8.946054 9.16852 9.054487 8.988838 9.136868 9.3181305
1368713_at 4.518767 4.4305396 4.66341 4.5730023 4.4463243 4.635255 4.5705056 4.347312 4.454932 5.0155134 4.556758 4.3025455
1368714_at 3.454136 3.4751527 3.351245 3.4092023 3.5793498 3.5188875 3.3848486 3.3922136 3.409182 3.5051546 3.5874746 3.4696312
1368715_s_at 4.191804 3.9407527 4.2998595 4.225459 4.3349805 4.133303 4.273337 4.137901 4.2166243 4.3484077 4.187946 4.036759
1368716_at 4.1962047 4.542841 4.186348 4.160104 4.3837237 4.3475122 4.096487 4.2123814 4.177372 4.15305 4.1587048 4.2786636
1368717_at 10.081045 10.342431 10.364034 10.377407 10.227201 10.42855 10.457314 10.155528 10.403019 10.199839 10.2812 10.158965
1368718_at 7.9666705 7.2852883 8.956989 10.334482 7.4777584 7.6470084 3.6425447 10.203142 9.504481 10.368401 11.47029 10.830088
1368719_at 5.1812563 5.063816 4.9734497 5.4370804 5.257476 5.153401 5.346834 5.528148 5.350869 5.001359 5.177127 5.182576
1368720_at 13.103434 13.028772 12.650919 13.12721 13.120532 13.342096 13.375737 12.898145 13.266763 13.123097 13.115492 13.172823
1368721_at 5.9025507 6.053114 5.91357 5.785054 5.970643 5.905164 5.9060755 5.7708564 5.6807065 5.9489465 5.9999456 5.8589683
1368722_at 3.6681619 3.5168867 3.7892823 3.7167256 3.8802385 3.5644896 3.6853259 3.6311152 3.6977556 3.882207 3.7870824 3.8090565
1368723_at 5.024422 4.7535315 4.829889 4.8587112 4.963785 4.8576565 4.7582517 4.994731 4.986556 5.13761 4.8900404 4.901141
1368724_a_at 5.930133 6.201128 5.7264466 5.7192154 5.9626813 5.774814 5.8844852 5.7538943 5.9823594 5.9119945 6.0390186 5.9061456
1368725_at 4.799905 4.807369 5.165146 5.337492 4.671357 5.065691 4.55548 5.2349863 4.7749825 5.344946 4.957617 5.2218637
1368726_a_at 6.5548396 6.578425 6.780867 6.534831 6.691003 6.677817 6.5501175 7.044304 6.634226 7.051867 6.624551 6.91805
1368727_at 3.6950097 3.6992955 3.637298 3.6941319 3.6464033 3.5410671 3.695145 3.5867445 3.6576936 3.744958 3.6327605 3.64802
1368728_at 5.5895567 5.2857027 5.226384 5.610078 5.5541005 5.663063 5.393931 5.3001184 5.781265 5.4400787 5.7888684 5.2559705
1368729_a_at 4.2092257 4.446425 4.36416 4.555949 4.3550415 4.3436613 4.5339975 4.4952836 4.6156015 4.438827 4.441372 4.3315535
1368730_a_at 4.2753644 4.344215 4.3508987 4.287157 4.4232655 4.3782263 4.332613 4.5585556 4.2975345 4.287779 4.7419567 4.6195507
1368731_at 13.315822 13.013281 13.277951 13.261635 13.251626 13.418363 13.53795 13.405685 13.362669 13.194417 13.372398 13.151695
1368732_at 6.5966697 7.1312532 6.9237313 6.7599235 6.8992696 6.5239043 6.8178897 6.6316295 6.7551093 6.223783 6.5295877 6.445729
1368733_at 13.287848 12.862806 13.239706 13.14205 13.243096 13.146101 13.284461 12.531982 13.228315 13.119218 12.869815 12.884088
1368734_at 4.390703 4.4254236 4.5494423 4.562955 4.5042152 4.5892897 4.325858 4.3307104 4.428541 4.5204406 4.479553 4.712
1368735_a_at 4.233222 4.1286445 3.8820274 4.1559105 4.211793 4.288416 4.0427456 4.165145 4.1051645 4.207592 4.2156734 4.149802
1368736_at 3.3723567 3.57217 3.540801 3.438458 3.919086 3.569287 3.4215336 3.9131267 3.8425968 3.6132169 3.458246 4.2557583
1368737_at 4.9239063 5.0294056 5.169347 5.1956177 5.2158947 4.983753 5.106144 4.9497576 4.9669037 5.3210316 5.063024 4.876137
1368738_at 3.7364454 3.530846 3.4146667 3.6293712 3.4377248 3.6623468 3.5360372 3.6252778 3.4941175 3.631305 3.740656 3.6373935
1368739_s_at 4.695086 4.7332134 4.672087 4.670524 4.9495373 5.001944 4.678851 4.7805057 4.6743565 4.443753 4.471615 4.6794734
1368740_at 3.996096 4.144329 4.0148916 4.1628966 4.279343 4.3272696 4.251525 4.190805 4.3248277 4.03187 4.1712284 4.134604
1368741_at 13.265291 13.303505 13.364945 13.201105 13.30079 13.241502 13.192622 13.304108 13.257391 13.237403 13.362572 13.269355
1368742_at 7.1259785 7.096566 6.694812 6.9131465 7.032234 6.9531245 6.5482874 7.035462 6.7810287 6.9333973 7.044205 7.0640874
1368743_a_at 3.7639349 3.8777096 3.8915644 3.7534182 4.012945 4.0004425 3.8627734 3.90916 3.9726837 3.936125 4.277941 3.9727376
1368744_a_at 3.9482665 4.109626 3.9395595 4.073385 4.2108 4.00928 4.1652327 4.096325 4.1334543 4.035227 3.8775659 3.9578147
1368745_at 6.815169 6.8281984 5.127939 7.097022 6.4088874 6.5650883 6.3663917 6.7626734 6.4352555 6.4303417 6.620609 6.1196003
1368746_a_at 5.405396 5.461279 5.2949667 5.277523 5.2587867 5.341221 5.1178226 5.1338015 5.359093 5.309745 5.4935336 5.3180747
1368747_at 5.1958904 5.1515026 4.930662 5.0011897 4.9025345 4.9409733 4.973892 5.0271053 5.089177 5.021911 4.874264 5.0336566
1368748_at 5.752053 5.8834357 6.0583105 5.6942754 5.926952 5.7456765 5.994747 5.8712573 6.0690684 5.7465734 5.79879 5.5949225
1368749_at 5.734812 5.834726 5.8694654 5.725878 5.8438196 5.738312 5.7933626 5.799699 5.6785088 5.7792635 6.001722 5.864565
1368750_a_at 4.4057155 4.2660017 4.792408 4.346435 4.319367 4.099669 3.994214 4.43541 4.4688487 4.343974 4.257904 4.2667413
1368751_at 3.8732584 4.0030017 3.744 3.7811031 3.8184826 4.259083 3.9170272 3.954055 3.660951 4.16669 3.999848 3.9676533
1368752_at 3.9382143 4.198844 4.208382 4.013753 4.0567684 3.7567863 3.8622544 3.9787726 3.9955535 3.7950006 4.0107183 3.9176624
1368753_at 4.1374 4.0457115 4.0234327 4.136484 4.3014107 4.108762 4.205907 4.3154287 4.1601954 4.1831617 4.3495026 4.1535444
1368754_at 6.3731747 6.151402 5.80251 5.886597 6.123625 5.8557596 5.9384923 6.207896 5.8968554 6.186115 5.8693876 6.0803294
1368755_at 11.068022 10.984203 10.458296 10.975921 11.012389 10.759467 10.617346 10.442264 10.769175 10.776621 10.862021 10.377182
1368756_at 5.2786417 5.0339017 5.2238684 4.9995975 5.1397924 5.254366 5.173806 5.2214193 4.669514 5.1570144 5.0859 5.173808
1368757_at 3.8107605 4.0563564 3.818597 3.702829 3.6871736 3.832252 3.952022 3.930399 3.9320204 3.7780674 3.8373413 3.8313365
1368758_a_at 4.7851 4.7656384 4.7977047 4.993469 4.685045 4.8393335 4.8827057 4.8012867 4.7942457 5.0883603 4.860604 4.731763
1368759_at 4.934352 5.002468 4.766956 4.878632 5.2024007 5.1086473 5.225826 4.696324 4.984293 5.577296 4.844133 4.929089
1368760_at 4.088278 3.9864886 3.9132519 3.9909973 4.004785 3.9449697 4.0967464 3.9983826 4.0674963 3.8039627 4.1470356 3.7174532
1368761_at 3.951741 3.7420013 3.8426695 3.6978197 3.9549358 4.164149 3.8967845 3.8829944 3.698266 4.0368967 3.7904735 3.945442
1368762_at 5.4669995 10.134279 5.542324 9.738944 10.189565 10.508246 8.769264 10.671242 9.783052 9.634965 9.14768 5.6671157
1368763_at 4.7590127 4.998068 4.8297596 4.6406245 5.094005 5.008735 4.889989 4.840411 5.087572 4.576742 4.9708014 4.7011766
1368764_at 3.7848692 3.2612557 3.4493756 3.4784606 3.39945 3.4103227 3.1309505 3.3839371 3.448098 3.5732706 3.250792 3.3727617
1368765_at 4.788371 4.7368345 4.6720963 4.5922985 4.7704153 4.8503003 4.3662825 4.6540117 4.61691 4.5774703 4.546563 4.7141986
1368766_at 4.2084 4.545009 4.362484 4.289149 4.3673625 4.4967623 4.651533 4.3378963 4.215527 4.631174 4.401962 4.483365
1368767_at 5.621207 5.3185444 5.5314875 5.320119 5.582037 5.385047 5.332158 5.482362 5.4601803 5.3992567 5.6677103 5.38173
1368768_at 5.531664 5.443263 5.72991 5.7785387 5.70228 5.7613425 5.707549 5.8017874 5.6551466 5.7056274 5.5965004 5.447026
1368769_at 11.110907 11.404445 11.344456 11.363389 11.070553 11.24717 11.087446 11.365322 11.2555895 11.223058 11.330719 11.313265
1368770_at 4.1630607 4.1617513 4.0539484 4.2810297 4.2618837 4.142064 4.2914762 4.193865 4.0731673 4.492279 4.177102 4.163579
1368771_at 4.6135993 4.6095805 4.398528 4.6370997 4.6588616 4.9828134 4.4242816 4.504769 4.8309827 4.647842 4.8466744 4.810878
1368772_at 5.0856385 5.1891165 5.649636 5.2958236 5.2063274 5.1771417 5.259713 5.052516 5.296255 5.083399 5.1737475 5.3694506
1368773_at 3.7321455 3.8672752 3.6656983 4.2269015 3.8035226 3.8060627 3.5019617 3.6693988 3.9954467 3.4733856 3.8357205 3.7501504
1368774_a_at 5.345477 5.3744216 5.3529363 5.3673153 5.3751807 5.261735 5.220761 5.3601046 5.233726 5.4293556 5.5536237 5.4553504
1368775_at 5.114789 4.3140507 4.3787603 4.9084797 4.278161 4.7093143 4.86656 5.724579 5.781265 4.559409 4.4529324 5.577513
1368776_at 4.8193345 4.7713847 4.528275 4.5262413 4.6216946 4.7594986 4.616257 4.4734416 4.3594866 4.4554763 4.760485 4.3554506
1368777_at 4.1705093 4.4008183 4.254129 4.511215 4.2196026 4.2454224 4.282482 4.3703985 4.2411737 4.0625854 4.3662615 4.2506475
1368778_at 8.393614 8.307667 9.131338 8.320837 6.9936976 8.0973015 7.2668247 7.8048453 8.064248 6.595373 7.4041557 7.2237062
1368779_a_at 8.2344 8.142681 7.9464245 8.036443 8.0285015 8.005266 8.358703 8.098238 7.8772655 7.8566585 8.192263 7.8124447
1368780_at 5.050325 5.1374044 5.0741057 5.064886 5.322262 5.0750346 4.99988 5.093741 4.9441576 5.1143055 4.958391 5.0829773
1368781_at 4.9204745 4.7489233 4.4947267 4.760832 4.957236 4.870388 4.825443 4.700436 4.961281 4.5171967 4.8413525 4.6945825
1368782_at 3.7616436 3.8456888 3.7444832 3.7577405 3.7680473 3.8093383 3.620784 3.7935526 3.9059486 3.6236336 3.9893656 3.816321
1368783_at 4.227155 4.2864127 4.2937016 4.4958954 4.399844 4.213365 3.90721 4.0953245 4.3243217 3.8876457 3.892859 4.191574
1368784_at 9.077263 9.149399 9.70752 9.611556 9.514295 9.586965 9.242976 9.323223 9.635805 9.508342 9.408136 9.750967
1368785_a_at 3.5320418 3.608946 3.5445056 3.4693937 3.4880126 3.479295 3.6516314 3.6399848 3.540406 3.249027 3.331267 3.4161139
1368786_a_at 4.348122 4.1186476 4.189309 4.278164 4.2199545 4.4480457 4.142357 4.1804824 4.253255 4.3582163 4.103321 4.144348
1368787_at 6.068598 6.1660485 6.0907593 5.930241 5.9839435 6.0070415 6.2043056 5.901915 6.0484743 6.1722026 6.1222363 6.124452
1368788_at 4.3232765 4.430209 4.4152374 4.569504 4.7566233 4.6154313 4.2216644 4.4979095 4.4788704 4.5078344 4.519286 4.618799
1368789_at 4.879721 5.3173733 5.2211175 5.5209446 5.1351166 5.804541 5.0563188 5.530139 5.467314 4.7331963 4.722747 5.204043
1368790_at 12.048506 11.972235 12.029955 12.10333 12.084361 12.099893 12.051781 12.085029 12.081142 12.306892 12.327457 12.343623
1368791_at 5.309492 5.0319405 5.331702 5.2756925 5.3566 5.4426794 5.2952185 5.3044147 5.356881 5.243153 5.13256 5.2680597
1368792_at 6.581079 6.310369 6.287531 6.613309 6.459122 6.554368 6.6056805 6.4511304 6.516638 6.2344084 6.365148 6.437437
1368793_at 4.3735685 4.3853426 4.3373356 4.2408905 4.353011 4.572295 4.5429316 4.470316 4.426299 4.6739397 4.5512342 4.5122404
1368794_at 11.23175 11.01735 11.022593 11.202478 10.940066 11.240441 11.340566 11.075066 11.013009 11.004962 11.09542 11.123785
1368795_at 6.475652 6.3203225 6.2675495 6.376794 6.4979367 6.411257 6.2200646 6.3834085 6.333057 6.6126547 6.4783278 6.464107
1368796_at 6.0588474 5.8462367 6.051052 6.0527325 6.1535735 5.902175 5.8223 6.2711535 5.8914585 6.209656 6.059554 6.092454
1368797_at 8.085081 8.366833 7.397112 8.653608 7.4596434 9.066079 8.734728 7.809606 8.736038 8.803148 8.330104 7.6432724
1368798_at 4.0978756 3.7604673 3.7281861 3.7651284 4.0410852 3.8523467 3.7361407 3.9705522 3.8723583 4.246817 3.764781 3.961172
1368799_at 5.008588 5.533887 5.277514 5.657996 5.085025 5.0834017 5.0203867 5.1406794 5.1130314 4.8927164 5.317159 5.3412123
1368800_at 3.9388204 4.10129 3.968927 3.9337723 4.054786 3.999095 3.9204366 3.9083772 3.8361194 3.7848816 4.0779524 4.058625
1368801_at 4.497156 4.179118 4.158879 3.9671082 4.11061 3.9575698 3.8160772 4.0417404 4.235398 4.170265 4.106289 4.4409437
1368802_at 4.5291934 4.6735926 4.599751 4.368706 4.478611 4.797201 4.432427 4.696294 4.681556 4.536685 4.6456423 4.4914656
1368803_at 4.4048367 4.5985446 4.6501074 4.6453733 4.816761 4.723922 4.663592 4.4509993 4.719715 4.557307 4.7105784 4.5919304
1368804_at 3.7564175 3.6998286 3.9726982 3.929444 4.156305 3.9278677 3.886279 4.057313 3.8142917 3.8699229 3.8507109 3.8671222
1368805_at 4.8218117 4.847315 4.7793293 4.8553314 5.179761 4.8370543 4.656472 4.8619757 4.883415 5.0503497 4.740754 5.035434
1368806_at 13.6132555 13.58992 13.58758 13.639938 13.6372175 13.695324 13.662083 13.662417 13.626735 13.643103 13.652079 13.72101
1368807_at 5.671422 5.3970366 5.398204 5.135871 5.5138683 5.3446674 5.6531577 5.593032 5.543296 5.620426 5.582931 5.297056
1368808_at 8.7520485 8.898844 8.815647 8.741219 8.9459305 8.630227 8.77787 8.84667 8.799745 8.590879 8.858967 8.685827
1368809_at 9.174236 9.281267 9.066018 9.115819 9.049982 8.793914 9.084866 8.936486 9.0640745 8.836565 8.963441 9.003923
1368810_a_at 4.1657248 4.136793 3.961652 3.964573 4.073222 3.785862 4.0232024 3.935954 3.9628084 3.8907518 4.273806 3.989068
1368811_at 5.5127506 5.591833 5.363583 5.8317523 5.219636 5.6342587 5.160926 5.5770226 5.21553 5.323802 5.4832697 5.542112
1368812_at 4.850261 4.746743 4.592302 4.4142394 4.4848385 4.5917444 4.6805553 4.507363 4.4733253 4.60245 4.4386415 4.5740013
1368813_at 5.49566 5.107987 5.46109 5.207233 5.610017 5.2418747 5.5051765 5.092776 5.1026225 5.31759 5.516468 5.447344
1368814_at 11.852758 11.910703 11.981117 12.101434 12.096719 12.051535 11.813161 12.052748 12.110343 11.962639 11.965189 11.902501
1368815_at 5.325118 5.409797 5.218652 5.2346087 5.384403 5.3327417 5.182166 5.374963 5.326308 5.469163 5.313249 5.5132565
1368816_at 3.9116805 4.0561476 3.840731 3.7911234 3.9831176 3.9243343 4.069954 3.6101625 3.7994993 3.7128403 3.9055061 3.7868502
1368817_at 9.385121 9.453711 9.879596 9.704657 9.634438 9.694426 9.828637 9.654822 9.587793 9.869711 9.796134 9.520595
1368818_at 7.9895697 8.19083 8.424798 8.219366 8.16041 8.253709 8.561838 8.34916 8.165733 8.457962 8.296158 8.235459
1368819_at 10.2735 10.282062 10.238682 10.222824 10.302613 10.122548 10.213866 10.28775 10.255184 10.1138315 10.267891 10.329563
1368820_at 7.5410786 7.406409 7.583927 7.456157 7.417447 7.3727956 7.4600806 7.4584355 7.55149 7.5390453 7.337777 7.3667274
1368821_at 6.0520606 6.2378225 6.092834 5.9942474 5.7413335 6.1382732 5.6654177 6.109243 5.9528265 5.454538 6.0311728 5.751041
1368822_at 6.9433694 7.050413 7.222788 6.933298 6.7374277 6.5267434 6.744561 7.0751343 6.756964 6.1068506 6.8562784 6.7668395
1368823_at 3.611735 3.5317562 3.4503984 3.6898184 3.7946901 3.5452468 3.708312 3.712595 3.7709525 3.601034 3.9319108 3.9023414
1368824_at 9.886404 10.049604 10.02707 9.978028 10.042413 9.758743 9.789724 9.98902 9.866145 9.654872 9.802328 9.800356
1368825_at 3.5388048 3.4230263 3.5259898 3.4277892 3.6315072 3.4778152 3.5675058 3.5672066 3.397485 3.5238512 3.6817565 3.8091195
1368826_at 13.398248 10.455617 10.392941 12.780972 10.80342 13.154099 12.911765 13.064594 12.75227 12.392867 12.718904 10.453372
1368827_at 6.699066 6.674984 6.6287684 6.6758046 6.36366 6.740025 6.6343 6.567895 6.945462 6.6370573 6.343421 6.658935
1368828_at 5.6122417 5.5614533 5.7407365 5.702043 5.852476 5.986305 5.7814717 5.555189 5.6902146 5.6628547 5.875336 5.869382
1368829_at 7.0354805 7.260838 7.259497 6.874999 6.8689556 6.8330507 6.781634 7.697287 6.86822 6.4025927 6.6883936 6.625623
1368830_at 5.2102146 5.117834 5.0154514 4.931392 5.25121 5.2590885 5.1524534 5.34943 5.1409445 4.75988 4.8503017 4.952468
1368831_at 9.000232 9.108857 8.938408 8.830788 8.7283945 8.894491 9.098565 8.958635 8.854146 8.952147 8.735479 8.572531
1368832_at 7.738887 7.678182 7.7649436 7.561893 7.554096 7.5702004 7.564802 7.755735 7.7208266 7.4767113 7.561841 7.5147157
1368833_at 4.6880965 4.5657954 4.4952874 4.7336607 4.575766 4.590232 4.7414284 4.633953 4.440732 4.499753 4.6322627 4.8735104
1368834_at 6.7888308 6.457609 6.272088 6.5970893 6.2410126 6.5071244 6.1796813 6.427973 6.347135 6.3262124 6.218785 6.2441225
1368835_at 9.531355 9.51915 9.570564 9.418579 10.140667 9.6706505 9.714996 9.490845 9.706865 9.482956 9.688978 9.400164
1368836_a_at 5.2959666 5.4477367 5.3453684 5.378313 5.2135086 5.372243 5.3391457 5.308767 5.318767 5.270698 5.296369 5.3026705
1368837_at 7.6014833 7.657835 7.7200136 7.8266916 7.670272 7.7723513 7.774537 7.9462986 8.0322275 8.226434 7.6726546 7.667486
1368838_at 7.038425 7.4226756 7.0812764 7.166075 7.6702633 6.988602 6.942288 7.4546714 6.953015 6.777384 6.9242806 7.548935
1368839_at 7.169202 7.3649116 6.8066397 7.0434847 7.105889 6.9709086 7.264722 7.239667 7.240171 7.1948524 7.337423 7.1152816
1368840_at 12.483948 12.276613 12.352594 12.456877 12.336507 12.564591 12.304992 12.11749 12.342825 12.536779 12.081944 12.166787
1368841_at 7.112504 7.1597157 7.035667 6.9503527 7.1232567 6.8848605 6.740214 6.881436 6.8684063 6.8219895 6.9167323 6.930151
1368842_at 7.673578 7.439095 7.50846 7.432903 7.3431487 7.3952703 7.425081 7.4371815 7.2842655 7.0869 7.2222133 7.421084
1368843_at 9.997627 9.836267 9.818518 10.049091 9.942375 10.140655 10.019381 10.014 10.146032 10.012774 9.933388 10.034809
1368844_at 8.717445 8.694033 8.728119 8.409107 8.738516 8.416691 8.637308 8.751983 8.716585 8.329361 8.499795 8.318563
1368845_at 3.9177136 3.7174773 3.7150357 4.018054 3.9819405 3.6970754 4.060462 3.5967753 3.9580607 3.7993946 3.723962 3.804677
1368846_at 4.9665337 4.801952 4.7460794 4.67212 4.833618 4.8646197 4.6163177 4.7102346 4.845832 4.6378784 4.9827356 4.9252124
1368847_at 9.024126 9.172021 9.103313 9.232295 9.01386 8.988102 9.41614 9.066993 9.209502 9.065203 9.115993 8.850755
1368848_at 9.312955 9.247183 9.242576 9.309059 9.196661 9.156951 9.242725 9.339713 9.42054 9.195308 9.26773 9.048377
1368849_at 7.802426 7.6528983 7.8893514 7.773761 7.8982096 7.731598 7.899947 7.8733926 7.930303 7.9275904 7.6464434 7.620482
1368850_at 5.544462 5.258196 5.4390287 5.2412763 5.168728 5.138697 5.219772 5.6280594 5.4170327 5.3954177 5.4407063 5.0199456
1368851_at 9.023685 9.028845 8.960829 8.96352 8.805912 8.868916 8.607519 9.02136 8.746946 8.724035 8.640608 8.942829
1368852_at 10.823966 10.622912 10.637956 10.598662 10.641385 10.775363 10.775982 10.700962 10.700044 10.723486 10.562399 10.598933
1368853_at 3.5837166 3.4746244 3.3595023 3.333668 3.5321555 3.2466493 3.400528 3.4899647 3.2848706 3.3400304 3.3271348 3.6263313
1368854_at 3.5890985 3.4037879 3.5439296 3.6024432 3.696406 3.4787695 3.55539 3.5237875 3.4649386 3.4566329 3.5809941 3.6504154
1368855_at 5.949815 5.9928007 6.265082 5.791636 5.8786297 6.1061015 5.9700103 5.8151784 6.208948 5.9863753 5.865965 5.9183016
1368856_at 5.8748703 5.8040576 5.8294888 6.2798066 5.9198456 6.0642014 6.0723777 6.159001 5.805861 5.8705835 6.0256968 5.7889104
1368857_at 3.145808 3.080133 3.1729665 3.325732 3.1251047 3.3413234 3.1248143 3.3432522 3.0684068 3.3345275 3.2503483 3.2067606
1368858_at 3.636601 3.7277153 3.546338 3.543449 3.5411623 3.5967925 3.4790676 3.741011 3.493683 3.5444705 3.62698 3.486424
1368859_at 8.898617 9.078675 9.065629 8.962373 8.910577 8.862398 9.008896 8.915165 8.914799 8.914484 8.883915 8.741758
1368860_at 4.3933697 4.4677687 4.531472 4.2207823 4.527603 4.3923626 4.415348 4.443408 4.444165 4.3970156 4.659564 4.401265
1368861_a_at 4.6951947 4.650086 4.6579127 4.589667 4.5122547 4.5536537 4.5839043 4.6336765 4.708025 4.5644884 4.7635617 4.363452
1368862_at 7.5951595 7.7770176 7.9427767 7.60679 7.5670414 7.5321226 7.7147136 7.751365 7.4912524 7.500107 7.3733125 7.284047
1368863_at 9.5619755 9.514152 9.484958 9.38535 9.563016 9.59758 9.572951 9.369487 9.429931 9.413555 9.399802 9.383524
1368864_at 3.3566277 3.2978804 3.6195493 3.5057662 3.7532918 3.7476187 3.498856 3.496045 3.3592494 3.6686592 3.402708 3.3866415
1368865_at 3.4155498 3.4024796 3.4428716 3.4887044 3.5829086 3.3865373 3.426287 3.5154774 3.2482467 3.2677774 3.5641406 3.3514202
1368866_at 5.9908304 6.1068597 6.3043385 6.1981025 6.0261626 6.1932416 6.2747607 6.035724 5.9865103 6.105937 6.2758904 6.14069
1368867_at 6.0630927 6.3294473 6.2387066 6.6159506 6.113486 6.3960843 6.2517667 6.293256 6.1826816 6.3643746 6.1188827 6.260647
1368868_at 5.11374 5.321864 5.264568 4.9919834 5.362831 5.132972 5.2056007 5.131751 5.2203913 5.278247 5.293085 5.3451834
1368869_at 6.1558347 6.5166597 6.2621217 6.0099697 6.001534 6.207694 5.8432198 6.173526 5.995208 5.737387 5.9658895 5.979346
1368870_at 9.787902 8.638863 9.493059 8.552852 7.614144 8.472889 8.67336 7.9762545 8.642425 8.901931 8.394339 8.821722
1368871_at 8.593173 8.176409 8.2991905 8.595084 7.8401766 8.143968 7.9482956 8.091698 7.960926 8.096586 7.855649 8.353939
1368872_a_at 4.9164705 4.8936195 4.8249397 5.088576 4.7927485 4.8064938 5.121468 5.131081 4.885235 4.830323 5.277476 4.7454305
1368873_at 4.016709 4.2646465 4.015785 3.8550475 4.09096 3.971435 3.97705 3.900682 3.9556785 3.8501072 4.0461197 3.9642055
1368874_a_at 5.4828677 5.502576 5.409842 5.649047 5.5866523 5.632138 5.4410057 5.512611 5.696072 5.4224916 5.3046575 5.785255
1368875_a_at 7.240092 7.436669 7.239646 7.4925756 7.1930256 7.084742 7.1977496 7.264046 7.323177 6.989943 7.3107514 7.1845098
1368876_a_at 4.9336686 4.971098 5.145727 5.148356 5.1098795 5.180128 5.101126 4.9770813 5.170683 4.8827868 5.0607204 5.0065007
1368877_at 7.4006224 7.5324883 7.066482 7.6454644 9.674792 8.466221 10.963997 7.176449 9.389682 8.737581 9.53753 7.7330313
1368878_at 9.819873 9.193534 9.233687 9.378326 9.652015 9.660286 9.899347 9.501517 10.085494 9.224104 9.480079 9.166587
1368879_a_at 4.163115 4.1879416 4.310991 3.999193 4.3533907 4.1801195 4.0768766 4.137901 4.142459 4.0475664 4.3599505 4.19001
1368880_at 4.399676 4.085091 4.485667 4.4584765 4.3523316 4.152814 4.441684 4.4514513 4.420373 4.2207227 4.41138 4.3961725
1368881_at 8.910947 9.141146 9.184692 9.046152 9.173145 9.033759 9.044224 9.244461 9.189257 9.094182 9.1956835 9.244356
1368882_at 4.2557673 5.5740595 5.5004992 5.95775 5.3991976 5.997149 4.5196733 4.4776993 5.184985 5.702102 5.3468494 5.5971494
1368883_at 4.7332826 5.3204193 4.6484046 4.7485647 4.8646836 4.7873397 4.8739114 5.409667 4.531365 4.5599484 4.828072 4.9853
1368884_at 4.8010397 4.892874 4.891876 4.9053226 5.1376266 5.0429707 4.8314548 4.8560543 5.0893316 5.1839266 4.8027296 5.0467443
1368885_at 5.900108 5.564384 5.0410433 5.439112 5.409315 5.332425 5.3702426 5.2636437 5.619401 5.493289 5.586479 5.316559
1368886_at 8.645546 8.631439 8.82652 8.677572 8.643356 8.754459 8.789304 8.848034 8.874699 8.845597 8.757612 8.649561
1368887_at 3.6120172 3.7030942 3.574127 3.9027262 3.6987827 3.6685598 3.8428667 3.69827 3.668193 3.5125089 3.837462 3.8417506
1368888_a_at 8.044939 8.421605 9.095361 8.2042265 8.094942 7.557197 7.6253343 8.451452 8.01453 7.2742367 8.68835 8.668888
1368889_at 6.632571 7.1377683 7.2085233 6.976033 6.986968 6.9455023 7.04514 7.1253085 7.096578 6.8518147 7.075322 6.875285
1368890_at 7.962958 8.050075 8.1176605 8.126376 7.915825 8.163036 8.080088 7.9686546 8.063651 7.940071 8.093564 8.047037
1368891_at 5.9473147 6.0490885 6.049954 5.9988055 5.7946863 5.7961354 6.0454907 6.165469 6.041391 5.801534 6.0618744 5.919057
1368892_at 3.7399325 3.9030588 3.8826559 3.792865 3.943585 3.9540393 3.97705 3.8616667 3.929818 3.8513389 3.767777 3.8735309
1368893_at 4.278487 4.206802 4.3665857 4.359486 4.526087 4.3855906 4.4720206 4.304931 4.3119717 4.4958267 4.415189 4.3660436
1368894_at 4.8688307 4.6156163 4.5338264 4.650812 4.569083 4.6819744 4.786765 4.9152575 4.60271 4.74681 4.843725 4.7746134
1368895_at 4.2900515 3.9792836 4.1415997 4.0761876 3.965989 4.1552725 3.998209 4.1365733 4.2441964 4.228158 4.181943 4.0645685
1368896_at 6.100094 6.2569346 6.485802 6.3790255 5.882768 6.0019507 6.352421 6.011313 6.5156803 6.488394 5.669308 6.260832
1368897_at 4.709833 4.7454176 4.532469 4.8854 4.1710014 4.337896 4.6360455 4.4144363 4.845707 4.7330356 4.3726635 4.28061
1368898_at 4.8447795 5.009817 4.98199 5.001978 4.8616047 5.037674 5.141138 4.931833 5.026961 5.1084847 5.050852 4.868027
1368899_at 7.7687345 7.4037952 7.5944085 7.686287 7.565022 7.5248365 7.6104937 7.4198174 7.6204586 7.8024697 7.721505 7.490145
1368900_at 4.7322426 4.838153 4.7170877 4.601033 4.7986374 4.864786 5.2258253 4.85112 4.5526857 4.89613 4.7902822 5.0683002
1368901_at 4.72922 4.617571 4.577918 4.438558 4.541092 4.933362 4.4205294 4.874858 4.7070656 4.692501 4.502387 4.4266133
1368902_at 5.990948 5.7283216 5.7426925 5.5900264 5.9045873 5.7704873 5.7368245 5.759641 5.4687905 5.911723 5.7737203 5.8828316
1368903_at 7.3803377 7.511185 7.5412726 7.128415 7.4617505 7.47268 7.6250606 7.389556 7.5539045 7.4939213 7.568815 7.5616837
1368904_at 6.097334 6.105605 5.9478617 6.050549 5.9452434 5.783462 6.0246463 6.20734 5.782325 6.027713 5.8629394 6.041696
1368905_at 7.712351 7.9930735 8.065006 8.456261 7.6262107 7.9250007 8.286007 8.116007 8.3151455 9.527284 9.809888 9.128936
1368906_at 3.306594 3.5404441 3.3437724 3.4804845 3.5593581 3.3598497 3.558335 3.479844 3.4620793 3.4878728 3.402708 3.3207848
1368907_at 4.7215815 4.654434 4.857826 4.871169 4.7059865 5.038611 4.984792 4.6849737 5.0264454 4.8541503 4.928033 5.325264
1368908_at 8.229115 8.222643 7.8854394 8.458267 8.530459 8.254713 8.505329 8.373222 8.466708 7.868931 8.430926 8.117566
1368909_a_at 7.0909095 6.8452406 6.8667135 6.6231537 6.7209783 6.6075416 6.7980485 6.705223 6.874628 6.6696205 6.7449465 6.8276763
1368910_at 5.859063 5.975976 5.936031 5.950994 5.9921722 6.0211463 5.490917 6.155772 5.803523 5.924545 5.746608 6.2209673
1368911_at 6.461725 6.408731 6.6486974 6.847912 6.4389353 6.441161 6.170245 6.438886 6.2203565 6.3550305 5.886336 6.2107763
1368912_at 4.0720167 4.2615976 4.050424 4.1352816 4.128793 4.2278624 4.353619 3.9736462 4.250968 4.3384933 3.9972293 4.195992
1368913_at 3.7641888 3.7054904 3.6717653 3.5371265 3.7726483 3.6973512 3.568214 3.6833267 3.6335862 3.5468986 3.5458436 3.5880435
1368914_at 4.297636 4.2721224 4.4695387 4.419262 4.364112 4.3794203 4.495881 4.2122135 4.559921 4.507835 4.4586124 4.3364525
1368915_at 11.214177 11.0688715 11.2823 11.305084 11.232474 11.393909 11.279602 11.131818 11.276596 11.144395 11.218566 11.227801
1368916_at 10.36353 10.495224 10.525316 10.472264 10.481044 10.6457815 10.526654 10.350146 10.382537 10.060895 10.314727 10.410195
1368917_at 4.9897885 5.111778 5.2115097 5.0495176 5.235849 5.1272454 5.189879 5.01029 5.1424084 5.1201854 5.140209 5.025556
1368918_at 5.203409 5.1099663 5.250003 5.3108873 5.4012737 5.2914667 5.2617044 5.253702 5.240205 5.2782526 5.2501903 5.4352894
1368919_at 5.1078157 4.848666 4.812927 4.726869 5.134947 5.029125 4.6441026 4.8785615 4.9779696 5.031732 4.805428 4.853796
1368920_at 5.1904955 5.13469 5.029932 5.086759 5.247694 5.2932777 5.3328657 4.8345675 5.0610933 5.226489 5.060822 5.0013347
1368921_a_at 5.6998324 5.6185403 5.587583 5.740874 5.7764664 5.778197 5.726385 5.751613 5.691814 5.605729 5.6901975 5.717645
1368922_at 4.2583323 4.3081512 4.282617 4.4134398 4.2900395 4.2417502 4.435113 4.422737 4.3399944 4.3500195 4.1655903 4.5122404
1368923_at 4.512987 4.803536 4.704135 4.3929973 4.6940002 4.4318542 4.416078 4.298392 4.6272573 4.6765733 4.5405703 4.797772
1368924_at 10.915477 10.693624 10.880933 10.9256115 11.057811 11.164591 10.972783 11.005839 11.170252 10.886752 11.02101 11.173831
1368925_a_at 4.173278 4.4536066 4.7188916 4.553514 4.348548 4.715435 4.247781 4.2851553 4.3559837 4.3121157 4.1396685 4.6455874
1368926_at 4.4802995 4.6384797 4.5342712 4.3344927 4.5748897 4.5999565 4.523328 4.470743 4.4940133 4.6748257 4.741654 4.523537
1368927_at 6.8909583 6.622433 6.7838235 6.7958364 6.6454945 6.6311 6.7105503 6.617844 6.587464 6.53696 6.620609 6.69792
1368928_at 5.9747252 6.2707906 6.2224755 6.153856 6.080899 6.039994 6.1691313 6.1430793 5.87846 6.1661453 5.964879 5.8773665
1368929_at 7.346277 7.1853333 7.4297676 7.305576 7.1841097 7.143849 7.1746387 7.251616 7.409054 7.1237807 7.34773 7.0397377
1368930_at 4.089985 4.023874 4.0021315 4.013331 4.01976 4.065792 4.091797 3.9120605 3.924729 4.0576944 3.9812007 4.1884456
1368931_at 8.014303 8.166612 8.226553 7.857631 8.093186 7.871456 7.788177 7.89682 7.795664 7.21231 7.7275763 7.4507575
1368932_at 5.8018765 5.512486 5.565272 5.8111196 5.624221 5.6621447 5.784379 5.9780817 5.7441525 6.104483 5.8729453 5.790409
1368933_at 7.0454063 6.98166 6.838668 7.0872593 7.118783 6.998612 7.0002813 6.8742476 6.8673677 7.0271907 6.844759 6.713109
1368934_at 10.369756 10.91424 11.433731 10.80844 11.177357 10.991644 10.804923 11.117699 11.443419 10.415525 10.73872 10.872905
1368935_at 4.166379 4.0446076 4.030594 3.997147 3.968505 3.9889562 4.345506 3.9717631 4.2144737 3.9240263 3.9881713 4.1922426
1368936_at 10.951939 10.942711 10.968545 10.811834 10.835157 10.724381 10.839816 10.927923 10.880422 10.688675 10.905686 10.723447
1368937_at 5.483762 5.661307 5.7634044 5.7598667 5.842948 5.963327 5.695555 5.6833405 5.7975097 5.788915 5.637205 5.793638
1368938_at 5.622669 5.725211 5.4697 5.808692 5.5369883 5.7801967 5.3656683 5.3050175 5.4940076 5.2661576 4.8642254 5.5071573
1368939_a_at 4.439594 4.312053 4.472191 4.1978183 4.6587715 4.509145 4.3381615 4.3794804 4.3469934 4.532001 4.381589 4.403436
1368940_at 10.400667 9.718872 10.291813 9.932381 10.028084 9.662863 10.142098 9.915865 9.99654 9.410825 9.834177 9.665117
1368941_at 4.07708 3.9798255 4.3725486 4.0761876 4.0173016 4.153528 3.908942 4.256066 4.0255866 4.214444 4.0504537 4.1765685
1368942_at 4.884317 4.796824 4.625579 4.6596704 4.817734 4.6788263 4.6260614 4.5128527 4.8108087 4.4637823 4.8758397 5.037577
1368943_at 13.333366 13.215894 13.246534 13.353276 13.338231 13.363593 13.406487 13.160765 13.466666 13.518464 13.351597 13.225331
1368944_at 7.3839483 6.923938 7.004827 7.2324696 6.9773264 7.3176913 7.283058 7.2134337 7.232679 7.062136 7.1232667 7.074652
1368945_at 5.759267 5.526884 5.49932 5.342898 4.844394 5.4046464 5.409225 5.1771555 5.095035 5.3137164 5.366003 5.37587
1368946_at 5.956412 5.860563 5.5371485 5.525009 5.56928 5.4562974 5.949733 6.2019634 5.4675164 5.52647 5.5875883 5.6024237
1368947_at 9.050692 7.6389494 8.416876 8.686782 8.183687 8.864437 7.573195 9.14675 7.467956 8.279406 8.328156 8.718288
1368948_at 6.182447 6.0085077 5.8009667 5.9228625 5.9554834 5.944952 5.8799033 6.0190754 6.1977744 5.952171 5.831514 5.9702764
1368949_at 4.3415346 4.0635147 4.378341 3.9418454 4.255102 4.3056583 4.2794795 4.0055494 4.4268208 4.402578 4.5219727 4.106139
1368950_a_at 5.902629 5.8556414 5.961453 5.781028 5.889431 5.6335106 6.1434956 5.8063745 5.917062 5.9685326 5.958282 5.7009144
1368951_at 4.404753 4.348266 4.1689587 4.158274 4.171001 4.3099847 4.236521 4.2429104 4.1792936 4.1118407 4.351391 4.358471
1368952_at 4.7757616 4.5396013 4.5960956 4.846188 4.532884 4.4364653 4.745554 4.638711 4.645904 4.851237 4.7788873 4.7249026
1368953_at 8.089057 8.222598 8.004068 8.069874 8.189498 7.9195642 8.268375 8.555004 8.136276 8.070431 8.325733 8.266283
1368954_at 4.600358 4.7766438 4.586222 4.727466 4.6059313 4.78994 4.455595 4.6697626 4.703862 4.6699905 4.7210636 4.4614244
1368955_at 7.2637663 7.407099 7.2561955 7.619393 7.5356426 7.6392107 7.522143 7.1290917 7.6650977 7.6394377 7.6243305 7.274505
1368956_at 5.2580833 5.088025 5.080063 5.2852654 5.2866063 5.1458435 5.12524 5.1215324 5.216587 5.1027074 5.2236047 5.080749
1368957_at 4.70561 4.603574 4.465212 4.454728 4.5021067 4.4837174 4.7183228 4.51091 4.787448 4.4241076 4.686654 4.836078
1368958_at 3.977329 3.7621856 3.6764252 3.5854754 4.027768 3.6481047 3.9459057 3.5950816 3.917791 3.7646365 3.7693496 3.8779838
1368959_at 4.707342 4.6754355 4.7135925 4.5417233 4.6194525 4.6400914 4.7311916 4.828389 4.4781904 4.5764837 4.840339 4.557535
1368960_at 9.90176 9.836142 9.844461 9.996097 9.758726 9.841799 9.892102 9.825254 9.773141 9.933024 10.0890255 9.701889
1368961_at 5.8772345 5.7964625 5.8423557 5.6340437 5.9124546 5.817005 5.6187615 5.8339744 5.781265 5.8665805 5.730834 5.812665
1368962_at 4.7099514 4.7377377 4.616457 4.8295503 4.9528627 4.6612167 4.9387097 4.718035 4.9717097 4.8669004 4.8057117 4.859458
1368963_at 6.8236313 6.7019563 6.283016 6.573655 6.618988 6.7493505 6.9337177 6.648358 6.6421013 6.883826 6.5966396 6.6358304
1368964_at 4.589695 4.30306 4.6055093 4.5895123 4.5779777 4.563587 4.217091 4.0974274 4.496736 4.37872 3.8075025 3.8922257
1368965_at 5.281177 4.883809 5.1844172 5.044296 5.1606135 5.0855627 5.1645308 5.0480843 5.364883 5.2474937 5.3077555 5.302451
1368966_at 3.9732533 3.8961766 4.0734572 3.8573906 3.8885949 4.0254183 3.852899 4.0376387 4.0871153 3.8950484 3.9874845 4.0496597
1368967_at 6.711081 6.6131787 7.0050287 6.699153 6.813902 6.377894 6.948611 6.8732686 6.821172 6.5399246 7.039172 6.626325
1368968_at 4.2338204 4.197634 4.2855244 3.9304523 4.30315 4.2271557 4.188256 3.9706497 4.209494 4.2379813 4.3142695 4.416629
1368969_at 4.1170373 4.0432177 4.1100245 4.024438 4.2079735 4.117606 3.9778411 4.0389123 4.15986 4.245605 4.067212 4.256598
1368970_at 4.900346 4.740616 4.731218 4.7999673 4.8787403 4.8549013 4.6009846 4.8098564 4.838882 4.7713375 4.6390624 4.876331
1368971_a_at 5.0054784 5.2066665 4.848519 4.971775 5.0300508 4.977391 4.8685093 4.8500695 4.9041667 5.1317825 5.018569 5.021248
1368972_at 3.5512385 3.4558709 3.4421945 3.623681 3.7586138 3.5979376 3.888185 3.9113512 3.458283 3.5185883 3.6748152 3.6389263
1368973_at 7.1616178 7.515223 7.2730417 7.2748647 7.529801 7.2779713 7.529952 7.1603527 7.494594 7.3862815 7.243658 7.225148
1368974_at 4.5098042 4.539977 4.677478 4.5146737 4.5425506 4.6381974 4.2969503 4.449461 4.6562133 4.8049035 4.394326 4.7277536
1368975_at 6.760611 6.7803526 6.7025747 6.7912445 6.6180463 6.6823187 6.459397 6.3051653 6.222714 6.257989 6.515929 6.574944
1368976_at 5.5675373 5.821509 5.329093 5.465145 5.67578 5.866871 5.282312 5.1825027 5.434966 5.450167 5.4304056 5.1140084
1368977_a_at 8.201091 8.408073 8.328369 8.419322 8.428033 8.3666 8.4792385 8.472883 8.314255 8.660212 8.453861 8.374076
1368978_at 5.2532663 5.220357 5.364529 5.3465905 5.1606135 5.3096175 5.1273775 5.2384906 5.2033224 5.3570557 5.313901 5.3838134
1368979_at 5.673366 5.754313 5.402577 5.825481 5.8532934 6.0981393 5.68274 5.5317755 5.7621946 5.891541 5.9280252 5.817484
1368980_at 5.667681 5.4794292 6.0124407 5.8892264 5.2701344 5.5708857 6.071762 5.8402486 6.054221 5.572537 5.964997 5.404938
1368981_at 3.39591 3.4336421 3.4419138 3.5644794 3.5829086 3.3075109 3.7407503 3.4568846 3.48557 3.5462973 3.5118685 3.6691573
1368982_at 4.824541 4.538395 4.5383677 4.446501 5.1669793 4.603058 4.711746 4.8680944 4.706044 4.6606007 4.6031075 4.519947
1368983_at 4.3499885 4.1207023 4.0913444 4.305297 4.1274166 4.3945155 4.201702 4.373966 4.134954 4.0720453 4.0925364 4.058184
1368984_at 8.007372 8.008976 8.038932 8.130827 8.074178 7.8490076 8.079879 8.259645 8.301565 8.008466 8.034567 8.099052
1368985_at 4.185667 4.2812476 4.216632 4.239582 4.438446 4.357658 4.2693233 4.234358 4.3276844 4.2103662 4.195343 4.1648674
1368986_at 4.9039736 4.6661997 4.7705984 4.6854906 4.765396 4.7612295 4.8047285 4.627215 4.907815 4.644621 4.6820536 4.914263
1368987_at 5.363331 5.407096 5.5012875 5.423765 5.4218807 5.3187017 5.372389 5.456505 5.094926 5.7220473 5.3785906 5.4180703
1368988_at 5.126535 4.9360332 4.7748785 4.834236 4.819715 4.8876057 4.8523045 4.9472203 5.0751953 4.8559003 5.1502833 5.00779
1368989_at 4.5495844 4.452742 4.8559213 4.7391663 4.658777 4.566584 4.5044727 4.7028723 4.7613535 4.528626 4.68978 5.041425
1368990_at 5.5234118 5.6196613 5.411631 5.4798207 5.5196924 5.5486436 5.4347744 5.531496 5.562344 5.4816346 5.608859 5.674421
1368991_at 6.436362 6.0821314 5.69713 6.097732 6.121947 6.454833 5.9881167 5.9706287 6.1429377 6.079922 5.266384 5.7619724
1368992_a_at 10.852584 10.85987 10.82826 11.112119 10.652437 10.547747 10.637799 10.6419115 10.567793 10.512618 10.612778 10.685208
1368993_at 4.8180933 4.687542 4.8336353 4.57634 4.8483334 5.1281013 4.822668 4.57956 4.7977366 4.9707894 4.581959 4.7839084
1368994_a_at 5.872524 6.061731 5.865253 6.018679 6.063625 5.839981 5.974905 5.887974 5.8509583 6.0435166 6.4894648 6.254181
1368995_at 3.4630225 3.5151975 3.5422714 3.4508662 3.4881754 3.501563 3.5349042 3.5089145 3.5172386 3.360136 3.6203327 3.617419
1368996_at 4.418302 4.4249496 4.280859 4.5319557 4.3488455 4.621659 4.4124928 4.137901 4.5010653 4.2609944 4.442332 4.424053
1368997_at 4.668733 4.5511737 4.572357 4.670395 4.570177 4.7299585 4.9070783 4.450425 4.528819 4.541871 4.6034245 4.455741
1368998_at 3.3885663 3.3145201 3.498495 3.4815054 3.4738374 3.6678913 3.5230024 3.411586 3.4625955 3.6808493 3.524583 3.522018
1368999_a_at 5.0842433 4.9040546 5.0267744 4.830576 5.3337064 4.980259 5.007634 4.9737196 5.061154 5.2026587 5.050477 5.098146
1369000_at 5.2983613 5.087234 4.992125 5.078184 4.8899283 5.1610227 5.0785065 5.0333424 5.256377 5.1402793 5.340427 5.1067677
1369001_at 3.769455 3.867782 4.0097656 3.8323994 3.8727257 3.9745998 3.9226363 3.887121 3.86413 3.706648 3.8530426 4.1439753
1369002_at 4.421752 4.44636 4.377983 4.164091 4.2699833 4.4628034 4.166891 4.3552895 4.419065 4.506271 4.3074303 4.713836
1369003_at 6.146494 6.3633723 6.2295785 6.224864 5.972498 6.292609 5.761889 6.1998615 5.781265 6.132685 6.000403 6.081084
1369004_at 5.4347 4.938302 5.3580284 5.2281294 5.133217 5.274468 5.3829327 5.252381 5.1253896 4.9641376 5.3168693 5.2435102
1369005_at 4.5799494 4.4934998 4.4421926 4.2777977 4.519088 4.397053 4.2225404 4.4228654 4.419715 4.499085 4.252008 4.2937326
1369006_at 3.924599 3.9817417 3.941692 3.9859831 4.115798 4.0168996 3.9847813 4.131751 3.9334939 3.6769047 3.7744045 3.7075047
1369007_at 5.494792 5.1275797 5.2465763 5.017356 5.175891 5.546837 5.2907934 5.2561502 5.6409636 5.356435 5.3288765 5.3131247
1369008_a_at 3.9792447 4.334548 4.134636 4.34061 4.2252626 4.396141 4.2738895 4.2729654 4.567993 4.716504 4.2611084 4.5354986
1369009_at 3.5366127 3.6653354 3.6974301 3.711031 3.5767262 3.858929 3.8781607 3.8718884 3.7190442 3.9492145 3.8730052 3.7267654
1369010_at 4.885273 5.0900974 5.004142 5.3106947 4.8829565 4.889613 5.10714 5.1160474 5.0281076 4.908556 5.0420284 5.094598
1369011_at 12.454239 12.169123 12.625391 12.388913 12.659063 12.483325 12.202688 12.453734 12.517672 12.503012 12.633423 12.630971
1369012_at 5.9576745 5.85732 6.0465736 5.811739 5.778813 6.015552 5.7852182 5.957909 5.836101 5.863116 5.709593 5.7533565
1369013_a_at 10.499705 10.617462 10.579818 10.54877 10.563922 10.424523 10.510993 10.604482 10.457246 10.556655 10.584238 10.593087
1369014_at 4.6263075 4.437211 4.5496798 4.261441 4.3601437 4.421953 4.5762863 4.773768 4.5881033 4.425865 4.8852596 4.527069
1369015_at 4.5031543 4.53244 4.546162 4.491397 4.599498 4.7304134 4.5762863 4.538493 4.660746 4.660197 4.464922 4.767243
1369016_at 5.276828 4.8556995 4.9955873 5.258581 5.084235 5.100198 4.912614 5.1739144 5.1751256 4.9178104 5.2888136 5.0396547
1369017_at 4.4698114 4.2153177 4.235927 4.342967 4.5461464 4.4866934 4.094529 4.262136 4.431821 4.164548 4.133748 4.105401
1369018_at 5.1678457 5.7054167 5.384904 5.6190414 5.3972297 5.3801436 5.141138 5.279335 5.2072906 5.153474 5.2567782 5.36746
1369019_at 3.3566544 3.5549712 3.587421 3.6511219 3.5829086 3.702946 3.7671688 3.7643332 3.555689 3.3007755 3.659601 3.6794896
1369020_at 4.1863146 4.137535 4.572357 4.3668394 4.1451464 4.413306 4.3276024 4.247492 4.3136835 4.4101014 4.173197 4.1658745
1369021_at 5.7738113 5.6243052 5.858161 5.4063673 5.9123397 6.1612153 5.49214 5.735689 5.7245283 5.6243415 5.7538342 5.5929775
1369022_at 5.7326074 5.8767757 5.6989784 5.9386406 5.898023 5.5217648 5.9892216 6.1564407 5.738274 5.78649 5.80574 5.838934
1369023_at 10.152843 10.106227 10.193443 10.139704 10.136558 9.979587 10.220175 10.199469 10.094277 10.195956 10.3185 10.165772
1369024_at 6.426295 6.4845996 6.5631666 6.5405936 6.8336673 6.4977884 6.5131903 6.4983134 6.65413 6.4957275 6.4166155 6.6376867
1369025_at 4.50516 4.4290814 4.243609 4.462834 4.6405153 4.4658036 4.3210545 4.3844924 4.580267 4.195913 4.340637 4.280269
1369026_at 6.4471383 6.197634 6.2228007 6.3390074 6.168049 6.335157 6.28485 6.291462 6.524204 6.3554873 6.007259 6.6476707
1369027_at 4.2124176 4.1573296 4.1334834 4.0706635 4.180588 4.111479 4.134909 4.1593533 4.29309 4.218528 4.223045 4.1360655
1369028_at 4.7629914 4.6302514 4.663121 4.7864137 4.8231087 4.7545376 4.671926 4.669385 5.074449 4.8592277 4.916451 4.6986256
1369029_at 6.188846 5.616867 6.010864 5.86575 6.0695534 5.6077037 5.6282935 5.399892 5.46068 5.6376047 5.82828 5.787772
1369030_at 4.2400618 4.2304926 3.933705 4.1207743 4.1492515 4.17962 4.1267686 4.368234 4.1743155 4.100684 4.1521673 4.298379
1369031_at 8.208515 8.24995 8.495174 7.9757395 8.423586 8.157991 7.993051 7.95893 8.143899 7.9103537 8.009994 7.931961
1369032_at 7.7700605 7.5097685 7.537 7.685181 7.7740173 7.7557983 7.8067536 7.6996174 7.568656 7.6031537 7.6538134 7.5950794
1369033_at 3.4925091 3.502187 3.5259898 3.5549786 3.5401287 3.5036814 3.4252605 3.2547266 3.3507516 3.6677654 3.5109258 3.5735934
1369034_at 4.5995784 4.498794 4.480855 4.40479 4.5376596 4.5636024 4.4656067 4.900279 4.5082498 4.387189 4.651435 4.6820354
1369035_a_at 3.454136 3.5192826 3.638553 3.6137817 3.7282746 3.6423497 3.5085416 3.6572318 3.5446453 3.6733844 3.626222 3.476278
1369036_at 3.5241215 3.6286922 3.5385978 3.501452 3.7054567 3.6707613 3.7353132 3.8115227 3.615858 3.4475474 3.6547358 3.5674133
1369037_at 4.2235384 4.431126 4.5381336 4.4364405 4.6464405 4.712245 4.1596856 4.3103848 4.2431655 4.247021 4.354539 4.60103
1369038_at 5.658148 5.360649 5.4572077 5.328733 5.472433 5.5271854 5.439006 5.589015 5.567605 5.575038 5.484811 5.4284267
1369039_at 7.856388 7.8376846 7.9423294 7.924492 7.792309 7.723905 7.8497486 7.90919 7.797177 7.9813614 7.74979 7.824219
1369040_at 5.480511 5.637536 5.4038014 5.5902905 5.4617295 5.527848 5.539645 5.663686 5.361713 5.513735 5.475102 5.7038293
1369041_at 3.549606 3.5687377 3.4606218 3.4501452 3.5367346 3.66511 3.5468366 3.605168 3.5206127 3.5036182 3.6175776 3.666566
1369042_at 7.29861 7.3801713 7.5683656 7.4360113 7.3891616 7.3490853 7.298848 7.146955 7.11263 7.4275384 7.061035 6.9914412
1369043_at 3.6553361 3.5283902 3.5260053 3.516586 3.595477 3.6923957 3.8798416 3.6846137 3.5834413 3.5499005 3.6802988 3.669854
1369044_a_at 7.2006273 6.2470627 5.85733 7.082007 6.2922163 6.7552114 6.773474 6.094933 6.5040174 5.975186 6.8658576 6.364129
1369045_at 6.5998588 6.5026584 6.4298477 6.166431 6.340945 6.4856396 6.5027175 6.47189 6.2563863 6.5371904 6.588978 6.4777994
1369046_at 3.7848742 3.814418 3.7189467 3.9810524 3.9806182 3.786482 4.008276 3.9605575 3.9281394 3.8285687 4.156061 3.6888142
1369047_at 3.0752046 3.170707 3.35152 3.2224858 3.3095248 3.3356612 3.062014 3.161353 3.1394153 3.1601613 3.125511 3.3055897
1369048_at 4.6288104 4.436186 4.4114685 4.5170493 4.43061 4.5186586 4.465452 4.5033917 4.34427 4.6210327 4.579994 4.802759
1369049_at 3.8733406 4.177493 4.1731415 3.9542785 4.0119405 4.187869 3.8405864 4.2203007 3.8886075 3.8819842 4.280313 4.2366333
1369050_at 8.345303 8.093045 7.8243756 8.050903 8.079715 8.438211 8.313684 8.167197 8.499781 8.298111 7.836893 8.244747
1369051_at 7.1783385 7.1169014 7.081738 7.1819115 6.8606544 7.192481 6.922114 6.9295073 7.012316 7.0824604 7.0465593 6.9133935
1369052_at 5.106558 4.916032 4.9205284 4.870577 4.8067827 5.499491 5.1462355 5.380015 4.8506517 5.203047 4.8255033 5.1952333
1369053_at 4.5383053 4.2292066 4.4314938 4.242236 4.235675 4.1402397 4.06266 4.19001 4.333761 4.3120613 4.6338606 4.505973
1369054_at 4.306321 4.1186814 4.0492873 4.351231 4.2241974 4.1088905 4.176391 4.0893106 4.1373453 4.3365374 4.0709567 4.1929674
1369055_at 3.801373 3.9592044 4.1073594 3.5228333 3.7065775 4.117071 3.7698832 3.8031623 3.8516545 3.9443183 3.7625103 3.6914496
1369056_at 3.4190578 3.5707831 3.3099113 3.2957745 3.3957124 3.5234728 3.3131769 3.3831458 3.4434266 3.3179662 3.264529 3.2135828
1369057_at 7.3077946 7.4627876 7.338272 7.3696837 7.3298736 7.347333 7.2587986 7.456182 7.30292 7.1884623 7.4910655 7.3330693
1369058_at 5.063301 5.0195203 5.074033 5.15774 5.1479015 5.0518637 4.907799 5.164042 5.2418656 5.116388 4.937579 5.0162096
1369059_at 7.9130917 7.77023 7.935184 8.217618 7.8159137 8.204803 8.007897 7.976645 8.019101 8.290892 7.964312 8.094476
1369060_a_at 8.172987 8.314953 8.143536 8.246569 8.270384 8.228903 8.297634 8.250824 8.279167 8.208778 8.27627 8.25582
1369061_at 8.614243 8.833904 8.600359 8.945578 8.469074 8.566837 8.8152485 8.691982 8.6465225 8.75544 9.149307 8.501917
1369062_at 5.0417156 4.9601336 5.128469 5.033209 5.0437174 5.076762 4.8608084 5.0592117 5.0417843 5.0563593 4.871415 5.0048504
1369063_at 9.773376 9.985042 9.844835 9.814148 9.619678 9.532317 9.75185 9.8091755 9.648853 9.346409 9.799336 9.574419
1369064_a_at 3.8904202 4.043543 3.8865795 3.8535633 3.8458347 4.051698 4.0256243 4.095419 3.8084838 3.9432986 3.790029 3.8209486
1369065_a_at 8.886953 8.786326 8.924379 8.709791 8.868329 8.837569 8.934544 9.040761 9.0384035 8.824351 8.793776 8.609618
1369066_at 5.7037454 5.9173203 5.398204 5.807601 5.5394306 5.4632244 5.8415804 5.6579466 5.6852365 5.662857 5.403746 5.315149
1369067_at 3.586332 3.8317537 3.8075278 3.486998 3.7723181 3.9339483 3.5147135 4.007682 3.7557871 3.512372 3.5858157 3.7685711
1369068_at 4.2411237 4.2378683 4.934641 4.3420076 3.9779565 4.1371727 4.5667486 4.2611814 3.9558868 4.355196 4.363284 4.2779922
1369069_at 7.2644386 7.630501 7.677276 7.514415 7.2290683 7.3968415 7.6523666 7.4330573 7.218018 7.4973936 7.2077603 7.1038666
1369070_at 8.116768 7.844527 7.928089 7.958129 7.8920436 7.926959 8.016415 8.082255 7.877031 7.922691 7.985797 7.9588213
1369071_at 4.1430526 4.2312593 3.965761 4.131961 4.08988 4.128248 4.1982327 3.8938444 4.1606665 4.2148128 3.8908575 3.9434855
1369072_at 6.091575 6.656843 6.2650533 7.2831035 5.8266025 5.958404 5.545371 5.7775345 6.018083 6.240053 5.24688 5.700301
1369073_at 10.174337 10.196606 10.413844 10.046139 10.069837 9.916908 10.191828 10.048002 10.162438 10.077008 9.619473 10.202699
1369074_at 12.725007 12.491977 12.6197605 12.682164 12.781325 12.766781 12.629028 12.422091 12.666656 12.3409815 12.494628 12.674083
1369075_a_at 4.3892765 4.5785913 4.427113 4.4275804 4.6490583 4.5658975 4.271426 4.4107447 4.2052712 4.480321 4.598782 4.3230987
1369076_at 8.540089 8.552079 8.706222 8.616325 8.607827 8.588991 8.7752905 8.556693 8.692629 8.893946 8.911002 8.693909
1369077_at 7.6335654 7.4300523 7.3657064 7.4123306 7.3067236 7.461633 7.4892316 7.425633 7.392701 7.370832 7.7959743 7.766559
1369078_at 8.237762 8.1777115 8.201885 8.1833935 8.310379 8.184324 8.246735 8.4379015 8.375704 8.271889 8.43187 8.271585
1369079_at 4.542324 4.5948215 4.5613813 4.6666203 4.791519 4.541916 4.5527945 4.698076 4.529211 4.883918 4.671466 4.6456785
1369080_at 4.5515347 4.0704336 4.496299 4.3566647 4.4252963 4.671319 4.485087 4.3815637 4.552559 4.528382 4.599668 4.5029736
1369081_at 7.121741 7.419631 7.0606155 6.8667445 7.374114 6.8043227 6.980697 6.7471743 6.898021 6.603841 6.870185 6.9178176
1369082_at 5.186003 5.0740733 5.1195693 4.998458 4.8215957 5.0075884 4.9537797 4.9241304 4.9262795 4.7343373 4.945466 5.1691823
1369083_at 6.4313426 6.0444074 6.0488725 6.2548018 6.0444446 6.322386 6.1746454 5.5159683 6.121925 5.6634083 6.055042 6.2555966
1369084_a_at 6.936448 6.624625 6.8459744 6.9533615 6.993848 7.041282 6.831804 6.901289 7.0108914 6.9513087 7.0554686 6.8408666
1369085_s_at 5.2311 5.798209 5.4440565 5.339533 5.3557177 5.344902 5.4649916 6.095884 5.9592085 6.1327157 5.744855 5.8598566
1369086_a_at 5.207528 5.3723288 5.6425 5.6818533 5.8163137 5.6570616 6.4519176 6.022315 5.721586 5.90744 5.357152 5.492258
1369087_at 5.098777 5.2066665 5.1492786 5.168185 5.2733536 5.403067 5.192862 5.2042494 5.0977464 5.1951475 5.063085 5.0436625
1369088_at 7.4587545 7.5503144 7.4074945 7.343153 7.382119 7.686636 7.3284235 7.2864523 7.4805875 7.4331264 7.544282 7.649694
1369089_at 4.2441487 3.9463737 4.0984554 4.0288467 4.116138 3.9021711 4.2109785 4.097516 4.0494757 3.8536882 4.396944 4.252843
1369090_at 3.7934117 3.6292467 3.811443 3.5671368 3.7711418 3.907678 3.8340611 3.6965816 3.8834567 3.8337486 3.5289707 3.8441246
1369091_at 3.8401682 3.9374688 4.1260986 3.8617954 4.075401 3.7110093 4.3236713 3.9415874 3.9320145 4.234325 4.121711 3.5525432
1369092_at 8.670546 8.652402 8.760674 8.865355 8.516484 8.400396 8.624394 8.597998 8.529491 8.492988 8.531814 8.592219
1369093_at 6.842113 7.01583 7.259173 6.8174815 6.898086 7.002231 6.6849036 6.9330134 7.002949 6.3095737 6.5321984 6.9155054
1369094_a_at 5.6692524 5.3397818 5.4705696 5.691395 5.629283 5.687766 5.579402 5.5143514 5.94512 5.851789 5.821935 5.862879
1369095_at 4.4039288 4.4923735 4.485667 4.4590235 4.3797894 4.3782263 4.5643997 4.758649 4.3655806 4.385025 4.4954805 4.425349
1369096_at 3.9241152 3.804901 4.2206664 3.9230344 3.940884 3.947147 3.829857 4.103709 4.170968 4.001114 4.038559 3.9463613
1369097_s_at 6.628688 6.646124 6.7573223 6.7663593 6.444468 6.375284 6.1872263 6.4042673 6.1895766 5.956575 5.9363656 6.202208
1369098_at 4.1930504 4.1104155 4.15178 4.2904024 4.184182 3.9390845 4.386643 3.8512776 4.090601 4.033126 4.098151 4.081806
1369099_at 7.854597 7.8534813 7.826057 7.9519954 7.7770195 7.9131 7.867356 7.818985 8.028432 7.8689384 7.328712 7.6664824
1369100_at 3.9583735 3.9438505 4.1696444 3.9836314 4.2122326 3.9072597 4.0272617 4.1217995 4.107355 3.9048877 3.9263895 3.8916075
1369101_at 7.606257 7.7421284 7.7298474 7.5024343 7.4500337 7.685817 7.8711905 7.653826 7.8746285 7.5961256 7.664129 7.459162
1369102_at 3.5890985 3.82 4.021527 3.5365648 3.843942 3.695894 3.938984 3.9017467 3.9318688 3.947908 4.019279 4.1980877
1369103_at 4.784572 5.0046573 4.687944 5.239829 4.841206 4.8187013 4.8737226 4.9360805 4.998595 4.5706635 4.549237 4.710245
1369104_at 5.912123 5.9799185 6.0033545 6.253021 6.5278373 5.919359 5.998939 5.9744525 6.8296328 5.9099293 6.228835 6.3391943
1369105_a_at 3.9742153 5.0833187 3.804606 4.4938893 4.639526 4.3356943 4.263777 3.5082679 5.127729 3.5802464 3.6422358 3.713921
1369106_at 4.43466 4.630812 4.353748 4.7531767 4.437969 4.6924253 4.5762863 4.3406973 4.5638833 4.3019147 4.761149 4.468082
1369107_at 3.8329873 3.9685833 3.8902562 3.6615596 3.6666396 3.6071115 3.706767 3.886849 4.090093 3.846318 3.8592951 3.7174315
1369108_at 3.8004503 3.918567 3.7836053 4.117712 4.013994 4.028494 3.8168237 3.9389777 4.0262356 3.8658683 3.810995 3.9195423
1369109_at 3.682711 3.7220786 3.5309098 3.3292694 3.6747925 3.6332438 3.5085416 3.5999174 3.6311653 3.6430545 3.7903755 3.611843
1369110_x_at 9.7535095 9.641794 9.791269 10.127375 9.648697 9.784733 9.740776 9.66493 10.063001 8.830884 9.67327 8.973639
1369111_at 14.001816 14.041282 14.096377 14.000179 14.089198 13.903512 13.866495 14.043644 14.005079 13.963305 13.973306 14.079883
1369112_at 4.1230717 4.231456 4.2942886 4.1707325 4.181612 4.2856197 4.189705 4.096693 4.389283 4.284267 4.3786535 4.225027
1369113_at 3.4240465 3.308972 3.3162754 3.2461643 3.3767967 3.5428498 3.4667633 3.3826022 3.433928 3.4331818 3.6696243 3.257925
1369114_at 3.0434277 3.0134614 3.1085682 3.119497 3.202293 3.0246031 3.1947243 3.0579147 3.1550217 3.058581 3.1882372 3.086745
1369115_at 4.774501 4.8725944 4.6609216 4.454728 4.5952506 4.5343766 4.8110847 4.345517 4.994995 4.4554763 4.7148533 4.6438637
1369116_a_at 5.9018006 5.9638176 5.6546993 5.7822113 5.8183184 5.759113 5.524395 5.8992643 5.7463346 5.834611 5.857102 5.7877293
1369117_at 4.0396624 3.9830737 4.016263 4.0763507 3.9342067 4.044531 3.9161143 4.019171 3.8711774 4.259755 4.0548983 3.9944506
1369118_a_at 4.3928523 4.383666 4.079325 4.3984194 4.37892 4.2023115 4.376474 4.278479 4.287812 4.248912 4.4355593 4.1750283
1369119_a_at 4.7877264 4.4817343 4.4809036 4.384325 4.532301 4.2964263 4.375242 4.413638 4.340184 4.298237 4.586543 4.3766274
1369120_a_at 6.977827 7.086783 6.965266 6.9757385 7.0356603 7.2035785 6.836968 7.2046328 7.112594 7.058956 7.152987 7.193903
1369121_at 5.06259 5.108959 4.8707156 4.8045025 5.0832844 5.1410236 4.887731 5.1802635 5.101435 4.8103447 5.09063 5.09612
1369122_at 7.664456 7.869711 7.6246195 7.6276193 7.5328007 7.4195523 7.54354 7.654856 7.5627637 7.465545 7.4232597 7.456208
1369123_a_at 5.9401445 6.061731 6.1204696 5.9901257 5.941897 5.911075 5.574571 5.8484545 6.0616364 5.76559 5.923776 5.7727275
1369124_at 4.212764 3.954841 4.091344 4.0740833 4.2201586 4.1918955 4.0085287 4.103211 4.0237627 4.2281675 4.0252504 4.0516367
1369125_at 3.2608547 3.585655 3.269925 3.172508 3.3459253 3.4098203 3.4004679 3.3296072 3.2413206 3.3631456 3.4416027 3.3566132
1369126_at 4.08045 3.728441 3.7679799 3.7787437 3.993015 3.72792 4.010316 4.0127354 4.025075 4.1895776 4.056508 4.4060316
1369127_a_at 6.470447 6.2662754 6.8667135 6.6767716 6.5740123 6.6141715 6.3924575 6.636407 6.427631 6.8472366 6.917383 6.6774635
1369128_at 3.7936063 4.1044054 4.116893 3.9925067 3.8823693 4.014202 4.0299416 4.31297 4.113377 3.9605544 4.1082087 4.157625
1369129_at 3.7321455 3.7747283 3.713303 3.846066 3.9264228 3.8461773 3.8827288 3.839633 3.7299063 4.1427107 4.0787334 3.969411
1369130_at 4.779251 4.616929 4.52917 4.5463467 4.8077283 4.565589 4.4659452 4.730807 4.5603356 4.526233 4.638811 4.5422783
1369131_at 4.0378566 4.0273085 4.1202183 3.7534184 3.753661 3.8941069 3.7865129 3.777426 3.9073606 4.0249343 3.942223 3.981463
1369132_at 5.232322 5.3182106 5.1922455 5.226882 5.362159 5.247817 5.2185125 5.385836 5.17719 5.224655 5.177891 5.3771677
1369133_a_at 3.5750926 3.6104634 3.7391818 3.702724 3.9142525 3.5530748 3.5514238 3.7401128 3.6334906 3.647358 3.696984 3.7731488
1369134_x_at 3.454136 3.5115807 3.3160405 3.473234 3.4040618 3.535113 3.4351323 3.5816402 3.4659214 3.5573635 3.3843007 3.6739874
1369135_at 6.2198763 6.125907 6.186259 6.1352143 6.165874 6.288617 6.1440787 6.023277 6.2623196 6.246091 6.2464194 6.1561394
1369136_at 4.0088654 4.0896664 4.1298304 4.0769353 4.1133876 3.8289845 4.055317 4.1111712 4.0413113 4.163168 4.2596 4.247575
1369137_at 5.2086225 5.147867 5.031081 5.0581703 5.274766 5.2603526 4.942898 5.126323 5.3312483 5.1352873 4.998788 5.438314
1369138_a_at 4.1391277 3.9893308 4.0248117 4.0761876 4.0525017 4.1662245 4.177644 4.4621124 4.353304 4.0943336 4.0799236 4.1627846
1369139_at 3.5750875 3.6207294 3.7322278 3.5540454 3.6490543 3.6886322 3.879737 3.5081048 3.677135 3.5829647 3.6595247 3.572072
1369140_at 3.9826834 3.843123 3.8022008 3.9600198 4.0330133 3.7480407 3.8105605 3.8249474 3.8385978 3.8300552 3.9273324 4.011263
1369141_at 3.4140022 3.6722696 3.3493698 3.4302413 3.472679 3.5135427 3.4410853 3.3285904 3.3244243 3.5485883 3.8393936 3.5765333
1369142_at 3.769455 3.6758068 4.073703 3.7461069 3.6688535 3.5774186 3.659398 3.6525354 3.81477 3.6473486 3.7087457 3.5862038
1369143_at 3.919549 4.083373 3.9574633 3.775309 4.023953 3.9364297 3.9429955 4.1601067 3.8975148 4.14541 4.103645 3.893266
1369144_a_at 3.685444 3.5400178 3.5911133 3.9549336 3.7932618 4.0644274 3.7776086 3.7159936 3.7185655 3.6965985 3.8081653 3.8018045
1369145_a_at 4.397874 4.555508 4.575053 4.4945674 4.528466 4.5613527 4.266835 4.356359 4.687829 4.4740224 4.6383777 4.656277
1369146_a_at 7.158341 6.5986295 6.782162 7.0363164 6.7435145 7.9636974 6.9768333 6.747438 7.794425 7.6528907 7.609661 7.731088
1369147_at 4.7828693 4.6284056 4.6138906 4.6772823 4.36063 4.6504617 4.114104 4.7016788 4.603535 4.7088375 4.847483 4.731763
1369148_at 7.7648597 7.817173 7.8266606 7.7024446 7.7271605 7.7494273 7.790815 7.809922 7.6286683 7.743722 7.7636285 7.6350427
1369149_at 4.7322927 4.944374 4.8277893 4.9617596 4.9454174 4.930342 4.730715 4.955904 4.9066257 5.089362 5.0402904 4.8512654
1369150_at 8.51536 8.934083 9.329952 9.027662 9.564469 8.992964 8.136725 9.371319 8.858162 8.011501 8.674448 9.112364
1369151_at 5.1668286 5.064639 5.043638 4.9884095 5.2975464 5.410119 5.0510564 5.390479 5.074956 4.9456806 5.024674 5.233809
1369152_at 7.649769 7.5809383 7.6876864 7.677882 7.6070614 7.5399714 7.8326864 7.7035336 7.8187137 7.71185 7.715905 7.507322
1369153_at 3.6741438 3.525696 3.5937428 3.7637234 3.6449742 3.592599 3.7908247 3.646379 3.837701 3.4940383 3.604193 3.5031562
1369154_at 3.8275533 3.818128 3.8540304 3.9526236 3.7599983 3.9095469 3.9155648 4.0456448 4.0057507 3.7217245 3.7952952 4.0189652
1369155_at 4.7049704 4.618015 4.5353613 4.6546516 4.802159 4.545634 4.61005 4.666506 4.731477 4.535791 4.8700843 4.46972
1369156_at 6.905622 6.6173673 6.7947354 6.9231753 6.603658 7.2035785 6.9472146 7.040212 6.9992166 7.3592978 7.0122 6.7976823
1369157_at 9.06252 8.951136 9.088276 9.304592 8.90731 8.466076 8.886923 8.833218 8.698307 9.09985 8.95561 8.921555
1369158_at 3.8900504 4.1678677 4.169999 4.262207 4.2373085 4.2504044 3.9916356 4.35616 3.8721128 4.0887074 4.272788 4.012347
1369159_at 5.4977913 5.300611 5.0038257 4.972019 4.9721947 5.0292478 5.6213264 5.0795565 4.8775296 5.2089915 5.6215105 5.5338373
1369160_a_at 4.837122 4.7991724 4.8964806 4.7328773 4.7220583 4.61924 4.9302387 4.7648234 4.5038853 4.5127206 4.8984585 4.861457
1369161_at 8.931493 8.634122 8.523206 8.8147745 8.667359 8.937066 8.32189 8.463024 8.907636 9.138069 8.713707 8.671295
1369162_at 4.115194 3.823218 3.791088 3.852387 3.9123082 3.8433242 3.7813444 3.796847 3.8612971 3.7591243 3.940001 3.948181
1369163_at 4.9082603 4.8348927 4.9138403 5.140186 4.8899283 4.7222548 4.8568025 4.945781 4.7578573 4.9718447 4.902632 5.026103
1369164_a_at 4.2972317 4.204672 4.4039717 4.304775 4.117642 4.2446833 4.2740192 4.433918 4.4446373 4.337804 4.3807592 4.262893
1369165_at 4.113435 4.15578 4.300232 4.1758814 4.179165 4.093607 4.077812 4.0340805 4.1562557 4.380925 4.0403214 4.0272393
1369166_at 3.994754 4.0958033 4.0593486 4.193193 4.05548 4.266635 4.1974964 4.1856804 4.2517214 4.284537 4.0219154 4.0203247
1369167_at 5.770275 5.6159697 5.522433 5.3729963 5.6541405 5.7002296 5.758947 5.373761 5.892906 5.618348 5.373148 5.7475567
1369168_a_at 5.39862 5.19535 5.294935 5.331927 5.026185 5.396145 5.6807156 5.49554 5.820759 5.2452 5.5401335 5.6060767
1369169_at 9.535456 9.265878 9.611484 9.282008 9.657123 9.276434 9.340976 9.417371 9.413462 9.184383 9.509977 9.49809
1369170_at 3.955692 3.747815 3.757854 3.9664586 3.8671854 4.067479 3.9992306 3.9193983 3.7776124 4.0057325 3.8020625 3.727779
1369171_at 11.109461 11.234317 11.206881 10.356401 11.283682 11.317889 11.144546 11.286717 11.267214 11.364072 11.083886 11.284855
1369172_at 4.1234217 4.2261624 4.0641623 4.2887344 4.079852 4.039641 4.275673 4.4399385 4.0823355 4.2672653 4.1022944 4.21117
1369173_at 5.397758 5.215594 5.0994 5.406905 5.304414 5.313958 5.3333483 5.063486 5.2367425 5.211243 5.23813 5.332737
1369174_at 7.122283 7.429801 7.4466376 7.3995953 7.1125813 6.9447975 7.029628 7.231952 6.882539 7.3390155 6.9279118 7.175066
1369175_a_at 3.7143834 3.637206 3.764345 3.6504776 3.7244022 3.8217041 3.7056482 3.653986 3.5114923 3.6677654 3.692355 3.5735934
1369176_at 6.318868 6.5150194 6.283077 6.5101795 6.4435563 6.320771 6.4179454 6.43254 6.26781 6.5224714 6.3980365 6.373928
1369177_at 7.169203 7.3826985 7.0281806 7.0265055 7.0287743 6.978063 6.943147 7.55432 7.1051145 6.964608 7.012045 6.818243
1369178_a_at 4.067614 4.143564 4.0994544 4.2036285 4.2071905 4.2260056 4.0992694 4.1491613 4.067129 4.3822875 4.2631226 4.2387824
1369179_a_at 6.041086 6.4992046 5.821708 6.8056183 6.1892133 6.014573 6.0522685 6.030838 6.3684607 6.2085586 6.5030127 6.2537713
1369180_at 4.9794054 5.2172794 5.03306 5.01545 4.9421964 4.867202 4.7576184 4.7295585 5.0446396 4.9992914 4.9933143 4.9949846
1369181_at 6.489259 6.504889 6.3624825 6.193438 6.7110515 6.544306 6.348561 5.983941 6.15117 6.058654 6.260842 6.0913916
1369182_at 4.3023906 3.916759 3.9578812 4.339558 4.007992 4.041617 4.566102 4.1958504 4.1203976 4.209773 4.0280695 3.9764802
1369183_at 4.762505 4.6998205 4.7962065 4.6010942 4.70438 4.8882103 4.8618126 5.026086 5.055627 4.747408 5.167302 4.9784994
1369184_at 3.8035772 3.9947028 3.868886 4.046878 4.0525823 3.872598 3.7271938 4.05306 4.0388727 4.063895 4.06569 3.9032931
1369185_a_at 4.714381 4.8664894 4.8714347 4.867465 4.910574 4.80875 4.6583786 5.0571165 5.031418 5.0837607 4.9524746 4.8776546
1369186_at 7.790014 7.757347 7.546362 7.702276 7.840031 7.6470075 7.358029 7.7035336 7.7879043 7.531232 7.6345205 7.6430874
1369187_a_at 7.527003 7.3379674 7.1132865 7.402632 7.2851987 7.644786 8.059621 7.3090296 7.6147175 7.3153453 7.503219 7.708823
1369188_at 3.9884791 3.8833046 4.0056086 4.0248327 4.272477 3.9775481 4.241639 4.258776 4.1203976 3.9910414 4.1415896 4.20739
1369189_at 5.490974 5.105144 5.1543303 5.1944056 5.2521048 5.4741874 5.208476 5.155267 5.309666 5.2118545 5.4075723 5.3776236
1369190_at 5.6861277 5.47577 5.593779 5.630954 5.7362566 5.6125317 5.243068 5.311585 5.565494 5.3718657 5.389926 5.4709816
1369191_at 3.610266 3.4892592 3.655194 3.4218147 3.5423415 3.6308348 3.5747938 3.586236 3.6462073 3.435933 3.9165478 3.7314973
1369192_at 4.7436914 5.056723 4.616457 4.7406974 4.4448757 4.6981316 4.663974 4.766277 4.590358 4.7327023 4.693897 4.83856
1369193_at 5.5872755 5.4241343 5.316336 5.588603 5.5096946 5.4898033 5.282013 5.502515 5.3875394 5.544202 5.4385133 5.432226
1369194_a_at 3.6611447 3.6506884 3.7758508 3.6701589 3.7578244 3.8695304 3.642544 3.905398 3.68046 3.595672 3.572436 3.4999955
1369195_at 5.4916964 5.743041 5.945079 5.614424 6.6601377 5.044145 5.312712 6.13725 5.7959585 5.3798833 5.626789 6.1644216
1369196_at 5.4115925 5.3701057 5.5151787 5.0410604 5.6263647 5.4976788 5.8779926 5.447175 5.4030666 5.3105793 5.29941 5.7055407
1369197_at 6.066108 6.132812 6.2202363 5.9663925 5.9950643 5.8025694 6.0085855 6.2313027 6.0286756 5.626727 5.970007 5.735564
1369198_at 4.9363737 4.9651337 5.1655936 4.943084 5.05649 4.984948 4.925779 5.179062 5.054594 4.9052916 5.0217123 5.1112843
1369199_at 4.8086243 4.844606 4.631836 4.7878885 4.7380238 4.837052 4.7428374 4.661253 4.8158417 4.9163494 4.8706975 4.9144564
1369200_at 9.880313 9.773676 9.805708 10.06104 9.707769 10.024827 9.796617 9.925819 9.479497 9.4734335 9.084076 9.634826
1369201_at 4.982399 5.009453 4.8297596 4.6485596 5.099445 5.019786 5.0741057 4.732284 4.6928673 5.1687365 5.1713433 4.961191
1369202_at 3.4732018 3.4478943 3.557292 3.3105145 3.5416758 3.2935476 3.353561 3.39359 3.602601 3.4418626 3.4031699 3.3954713
1369203_at 3.8826118 3.682832 3.9238045 3.7795732 3.718318 3.8968327 3.8880148 4.094986 3.9871473 3.7603228 3.8081653 3.9101844
1369204_at 7.413198 7.4544234 7.244571 7.199453 7.3154325 7.3161025 7.020035 6.977752 7.106685 6.982506 7.140278 7.157606
1369205_at 5.0522265 4.927406 5.0475035 5.0600305 5.1179743 5.054282 5.0292706 5.3342867 5.069668 5.1036105 5.0368266 5.0094967
1369206_at 12.606636 12.734985 12.525788 12.66742 12.712074 12.640806 12.6196 12.694404 12.63823 12.678833 12.591499 12.756841
1369207_at 4.7533517 4.294367 4.6681256 4.7005076 4.764638 5.0037584 4.895197 5.006372 4.7810555 4.1679025 4.8706975 4.967124
1369208_at 6.475933 5.6594405 6.0156107 6.146197 6.824895 6.8977737 6.06381 6.7038136 6.46587 5.71537 6.9331536 6.720223
1369209_at 6.5619617 6.6016564 6.7365193 6.847912 6.6225815 6.4753366 6.7659755 6.501662 6.6174803 6.5578594 6.889467 6.657226
1369210_at 3.1902204 3.160856 3.195365 3.100864 3.3145704 3.3821423 3.1988268 3.2473402 3.1084704 3.299537 3.292944 3.459235
1369211_at 5.9441943 5.8903623 6.1114874 6.1266303 6.1393595 6.089603 6.0899158 5.9204392 6.234632 6.032764 6.047791 6.0387936
1369212_s_at 7.270229 6.9828677 6.8309016 6.7424984 7.170409 7.1718745 7.272245 7.186049 6.95544 7.030479 7.0822196 6.673036
1369213_at 4.590596 4.6176596 4.7474356 5.0126925 4.7909775 4.7617497 4.771507 4.6883936 4.7713084 4.886031 4.762929 5.0325136
1369214_a_at 5.584516 5.4160113 5.5345926 5.3449826 5.657017 5.73641 5.3713183 5.4801707 5.5021944 5.439328 5.39932 5.505216
1369215_a_at 10.116576 9.980103 9.914545 10.015418 10.18679 10.136975 10.121438 10.097312 10.177633 10.050621 10.205982 10.191369
1369216_a_at 5.276305 5.558715 5.4030437 5.2423086 5.3961887 5.435507 5.362172 5.328454 5.283411 5.263788 5.294741 5.2692175
1369217_at 4.191565 4.212851 4.3203416 4.110559 4.1922874 4.2443967 4.1789236 4.2497954 4.2207284 4.3790255 4.3329372 4.343071
1369218_at 7.5650835 7.4473205 8.021098 7.8846965 7.693612 7.68745 7.5263004 7.651771 7.794796 8.084078 7.488732 7.980981
1369219_at 5.8038254 6.034681 5.848346 5.9161687 5.5854225 5.950951 5.9813185 5.75295 5.8677034 5.976604 5.779515 5.875163
1369220_at 7.7477546 7.752311 7.9695334 7.775857 7.8432097 7.599367 7.880525 7.892502 7.8912635 7.8894205 7.915614 7.944129
1369221_at 5.7456217 5.710846 5.398204 5.710593 5.545957 5.8370724 5.703033 5.329255 5.51047 5.3529215 5.83621 5.693767
1369222_at 5.24376 5.0982647 5.3179417 5.124707 5.343155 5.3699865 5.122796 5.348918 5.1909437 5.0628414 5.1456814 5.1930685
1369223_at 6.554534 6.6117663 6.424443 6.4357667 6.697461 6.455328 6.2693033 6.4389596 6.5038767 6.446601 6.4988027 6.565713
1369224_at 11.600626 10.894745 9.320042 6.820856 10.665082 10.861133 11.299667 10.442814 10.797705 8.847452 10.2409525 8.856702
1369225_at 12.567171 11.9149 12.541031 12.37692 12.112886 12.458035 12.287538 12.370622 12.539572 12.2823515 12.642097 12.588775
1369226_at 8.783073 7.742938 8.482382 8.120095 8.1253395 8.312414 8.073429 8.35553 8.508833 8.161699 8.242376 8.291712
1369227_at 6.539678 6.5078387 6.5644035 6.6969657 6.416562 6.775097 6.5147085 6.837597 6.482613 6.874745 6.638557 6.8150926
1369228_at 5.1951795 5.17692 5.4533663 5.296068 5.4807153 5.4390426 5.3036666 5.2214193 5.2623796 5.4801626 5.482839 5.458218
1369229_at 5.8038263 5.6431293 5.692621 5.755581 5.4316564 5.638216 5.615416 5.653156 5.620129 5.589098 5.7535563 5.9120736
1369230_at 4.316609 4.211686 4.381513 4.163358 4.312291 4.199234 4.0272617 4.1744184 4.38554 4.1736746 4.1792316 4.162019
1369231_at 4.551707 4.699039 4.603302 4.456769 4.5500507 4.6376643 4.475311 4.8122168 4.692852 4.557556 4.7083373 4.765079
1369232_at 4.5350327 4.5705056 4.42937 4.4330487 4.537004 4.8901734 4.284786 4.44899 4.564397 4.59334 4.466102 4.6586866
1369233_at 3.6950097 3.6654952 3.7507493 3.81412 3.6756704 3.911973 3.6285808 3.6864848 3.5593362 3.6366527 3.7977855 3.5742543
1369234_at 7.8463707 7.903964 8.037333 7.9235897 8.040137 7.9566417 7.839129 7.7489934 8.098086 8.022451 7.8551087 7.9425564
1369235_at 4.707578 4.8991976 4.6279197 4.539107 4.680106 4.923012 4.6847377 4.876347 4.6890793 4.949776 4.705678 4.7166305
1369236_at 5.3291435 5.272684 5.765697 5.274349 5.4750376 4.789337 5.295189 5.755459 5.3788676 5.304217 4.930625 5.198005
1369237_at 5.1184793 5.0267262 4.9317737 4.8689313 5.04123 5.1195226 4.9872465 4.7758465 5.0234866 4.95042 5.115059 5.1915016
1369238_at 10.202933 10.122193 10.633213 10.087083 10.044842 9.828469 10.287791 10.508208 10.335373 9.276865 9.295152 9.612717
1369239_at 4.0024576 3.83986 4.120082 4.000263 4.0061398 4.118107 3.9304507 3.8935366 3.9580595 3.8187706 3.9418805 3.9875498
1369240_a_at 5.6059813 5.5942764 5.5410156 5.5074344 5.43976 5.469233 5.5294466 5.6192803 5.5327196 5.720515 5.7128005 5.536747
1369241_at 5.259459 5.1068006 5.1672907 5.153081 4.9544964 5.0594535 5.3043985 5.1381288 5.0772066 5.103262 5.2589397 5.0950823
1369242_at 3.4652247 3.325448 3.3773255 3.4705403 3.357102 3.4451385 3.402977 3.4295359 3.3758857 3.3520718 3.2131538 3.5735934
1369243_at 4.115194 3.97995 4.0799675 3.9789462 4.109978 3.89877 3.7951062 4.1075745 3.9888408 4.190428 4.1749554 3.9665096
1369244_at 6.9117417 7.0233874 6.8779645 6.995115 6.788065 6.8955603 7.061307 7.013121 6.911247 7.182258 6.8679523 6.910137
1369245_at 4.0804563 4.023672 4.0913444 4.040516 4.203267 4.0896635 3.9345946 4.2392607 4.031304 4.0942373 3.945404 4.3062477
1369246_a_at 3.6268575 3.4959455 3.4186432 3.7710645 3.4200556 3.5151634 3.3534796 3.563151 3.5199165 3.584707 3.5067117 3.7179549
1369247_at 6.176559 5.974349 6.434025 6.4226513 6.130258 6.085497 5.9213715 6.1453657 6.252886 5.8775167 6.2601776 6.210253
1369248_a_at 8.7002735 8.398205 8.392769 8.505777 8.535509 8.511036 8.362503 8.54093 8.473487 8.257152 8.340624 8.0949545
1369249_at 8.445267 8.64403 8.637252 9.0429125 8.864754 8.445745 8.413124 8.485155 8.252396 8.5029745 8.790334 8.328143
1369250_at 4.8880777 5.2842093 4.8691406 5.1396184 5.0589495 5.1999044 5.1059504 5.010709 5.0595555 4.7669845 5.075646 5.217343
1369251_a_at 5.40658 5.1264925 5.2718525 5.293151 5.506606 5.23137 5.234317 5.423135 5.397003 5.375846 5.283579 5.550331
1369252_a_at 5.323594 5.1695323 5.1471887 5.26647 5.2903767 5.343256 5.0967016 4.785677 5.32126 5.083085 5.461373 5.2502885
1369253_at 3.7069423 3.5919247 3.6213176 3.7534184 3.7498887 3.794641 3.5602655 3.6238372 3.746033 3.9120471 3.6660688 3.7277794
1369254_a_at 3.9594152 3.891863 3.8641255 4.0151978 4.23497 4.0069695 3.7631888 3.7853932 3.8227127 3.942568 3.7663083 3.8085682
1369255_at 7.0017796 6.613555 6.880205 7.080337 7.0279646 7.125669 6.882353 6.6848383 6.6311126 6.9690776 6.5302615 6.712967
1369256_at 5.860583 5.9038954 5.969895 5.8095617 5.7946763 5.646077 5.871337 5.706599 6.088534 6.0932612 5.782048 5.8253
1369257_at 4.70561 4.600519 4.623089 4.725326 4.8233213 4.7949815 4.562693 4.44899 4.602192 4.758285 4.638685 4.9204106
1369258_at 3.1484737 3.2081041 3.1735823 3.1807342 3.3038678 3.1595092 3.2941203 3.2565055 3.266899 3.2607043 3.254823 3.1668932
1369259_at 7.8237762 7.7019453 6.4069123 6.6743183 7.385469 6.694286 7.6080995 7.520209 6.32136 7.8467402 7.8411903 6.497637
1369260_a_at 4.1376643 4.0238028 4.232344 3.813186 4.3188415 3.9820318 4.2048955 4.1624093 4.2525373 3.945868 4.1094007 4.1530647
1369261_at 4.7527027 4.728227 4.9086866 5.0540905 5.166838 4.812914 4.8105135 5.0853643 4.962532 5.054502 4.9736285 5.066879
1369262_at 7.029158 6.9620256 7.389949 6.8534527 7.25384 6.9891477 6.8820176 7.1209464 7.1509295 7.1348867 6.9997807 7.118476
1369263_at 3.4261167 3.3391488 3.5406864 3.4715526 3.3035197 3.2394156 3.3092396 3.300648 3.3992846 3.257875 3.4667532 3.3490353
1369264_at 5.2471514 5.0696487 5.336614 5.042738 5.329409 5.2041597 5.1024604 4.917139 4.9673343 5.101388 5.08248 5.062612
1369265_at 6.67085 6.79743 6.835848 7.0628123 6.7005024 6.643539 7.0385084 6.788251 6.867447 6.980217 6.756724 6.7541
1369266_at 6.23772 5.8068485 5.770873 5.9138746 5.9908814 6.1107917 5.840836 5.7956314 6.6615896 5.66348 5.7409196 6.0563903
1369267_at 4.0644636 3.8675 3.949009 4.026004 4.0083475 3.8895812 4.039808 3.9966378 3.9966428 3.6677654 3.9129279 3.670086
1369268_at 4.6840954 4.4261227 4.5979614 4.845113 4.512657 4.466128 4.0520926 4.5721292 4.4995413 4.5243106 4.267308 4.9363213
1369269_at 9.283013 9.220537 9.131187 9.292721 9.18449 9.431925 9.348583 9.287584 9.306944 9.473675 9.25455 8.991254
1369270_at 9.204477 8.937619 8.953927 9.183903 9.375407 9.634036 9.638692 9.066183 9.606299 9.350057 9.2746315 9.337086
1369271_at 4.278323 4.0829616 4.180751 4.193079 4.1458015 4.241165 4.086151 4.14951 4.38554 3.9443183 4.303689 4.467285
1369272_at 6.1224184 5.6583915 5.2783847 5.971201 5.489479 5.4802012 5.3503094 5.342621 5.4127455 5.237465 5.5235906 5.5073977
1369273_a_at 4.119723 4.332572 4.2386427 4.324812 4.1377716 4.212096 4.1641955 4.277062 4.224538 4.054824 4.1458564 4.085762
1369274_a_at 4.0557976 4.1589966 4.2222652 4.326484 4.4167438 4.386926 4.1581826 4.128851 4.38554 4.050173 4.278802 4.589879
1369275_s_at 12.800079 12.540375 12.766857 12.67928 12.749865 12.7996235 12.8673115 12.619837 12.790311 12.76059 12.636797 12.953739
1369276_at 4.999522 4.880341 5.240691 5.4735427 5.113971 5.0430446 5.070595 5.367943 4.8968525 5.192477 4.757047 5.0247493
1369277_at 5.7269697 5.6963034 5.7401185 5.7299128 5.7718115 5.6607823 5.8343043 5.634902 5.752742 5.5611215 5.6622596 5.700798
1369278_at 7.9329114 7.7709193 7.814017 7.78925 7.7595367 7.779714 7.9888535 7.7755165 7.6965322 7.7526526 7.7542696 7.448692
1369279_at 5.734486 5.5617747 5.7853136 5.5287113 5.511259 5.718405 5.6347904 5.732286 5.6871886 5.5847 5.649725 5.7692194
1369280_at 4.319825 4.294439 4.267725 4.157836 4.2344413 4.18194 3.9567807 4.0535007 4.174154 4.2423096 4.6728663 4.23042
1369281_at 3.4595265 3.461114 3.374105 3.3348682 3.4560542 3.4891613 3.5878828 3.4444025 3.3953269 3.5952802 3.401777 3.5735934
1369282_at 3.3494668 3.1818678 3.44553 3.4277892 3.2709572 3.3696737 3.3820236 3.394351 3.323069 3.4374883 3.2941499 3.488694
1369283_at 3.8778625 3.7790554 3.9439719 3.7760682 3.7057636 3.6660922 3.5506442 3.8210886 3.6399708 3.7820563 3.92027 3.6312854
1369284_at 5.349868 5.1346893 5.179093 5.184955 5.268565 5.0512776 4.9477577 5.1667128 5.3557425 5.4057035 5.1196375 5.244321
1369285_at 6.422477 6.9913054 6.6206384 5.9499435 7.035893 6.4893622 5.8844852 6.6354465 6.900548 6.4816628 5.93929 6.8708405
1369286_at 12.31019 12.342499 12.314476 12.295917 12.312763 12.345928 12.315706 12.313212 12.349064 12.4003725 12.266785 12.283103
1369287_at 4.4698114 4.5450997 4.5133214 4.287903 4.6565957 4.509535 4.518355 4.544042 4.38554 4.402793 4.7100477 4.4532948
1369288_at 4.1745048 4.460882 4.44138 4.4072895 4.2223625 4.117071 4.1888857 4.4416366 4.2300773 4.30886 4.429874 4.3932266
1369289_at 9.950062 9.664861 9.69308 9.6863985 9.665516 9.396227 9.793157 9.71068 9.666226 9.697118 9.71887 9.448094
1369290_at 4.717394 4.862315 4.570177 4.547098 4.926964 4.808712 4.573167 4.6990175 4.9301357 4.682637 4.818041 4.564557
1369291_at 10.616626 10.455602 10.912956 10.51798 10.754656 10.76319 10.298079 10.268867 10.71032 10.97481 10.391579 10.682138
1369292_at 4.4294806 4.271874 4.230549 4.3141384 4.2804976 4.003647 4.268263 4.246153 4.4369154 4.3832064 4.2271442 4.113017
1369293_at 6.0630927 5.883879 5.92162 6.0037804 5.834177 6.053927 5.842107 6.0137258 5.928163 5.702172 5.9734845 5.890662
1369294_at 4.6673717 4.853607 4.6584854 4.662846 5.0443373 4.885114 4.7740703 4.358228 4.93106 5.1080036 5.0715737 4.465723
1369295_at 4.5819244 4.605612 4.7771993 4.6558714 4.823839 4.5614147 4.8182645 4.9056873 4.6352806 4.680462 5.003339 4.596299
1369296_at 12.9515085 12.951962 12.830201 12.8384 12.968643 13.089743 12.868747 12.980898 12.971576 12.872894 12.816603 12.965251
1369297_at 3.8725178 3.8016992 3.9579225 3.9543834 3.7822561 3.7396612 4.080532 3.9124885 3.958469 3.8821359 4.048855 4.0677958
1369298_at 3.9364083 3.9710126 3.913916 4.1478086 4.171001 3.9792066 4.281749 4.190805 4.3773026 3.6254606 4.170615 4.04491
1369299_at 4.4754124 4.712629 4.5356665 4.5324497 4.841231 4.611083 4.5815578 4.649363 4.8158417 4.7609806 4.6087246 4.7936897
1369300_at 4.304514 4.111052 3.8788238 3.9934673 4.1348343 4.2023044 4.274826 3.9359455 4.1396914 4.006385 3.944072 3.9407926
1369301_at 4.678181 4.446188 4.5670843 4.368706 4.649033 4.509145 4.5451584 4.5057216 4.6014485 4.587303 4.3658166 4.3962603
1369302_at 4.452009 4.7372637 4.485667 4.66021 4.660288 4.4658036 4.591304 4.4155846 4.473953 4.523247 4.4567733 4.6886063
1369303_at 3.6331835 3.7020931 3.744008 3.6927173 3.9051898 3.6176388 3.7439911 3.5397532 3.778442 3.7772303 3.71939 3.6134555
1369304_at 6.8873086 6.896561 7.153174 6.6822886 7.035893 7.009634 6.9797688 6.8314757 6.8408203 6.972701 6.974745 7.038725
1369305_at 4.458985 4.387723 4.4482107 4.62051 4.5316257 4.4016924 4.3100677 4.4456835 4.452691 4.337632 4.347894 4.5829306
1369306_at 4.5565915 4.56987 4.2611933 4.3384876 4.7055063 4.533436 4.516597 4.49467 4.356695 4.306381 4.6369042 4.6848855
1369307_at 4.7114587 4.9196243 4.941737 4.914254 4.8719487 4.9316034 4.9466224 4.7034855 4.8443356 4.9176693 5.1198254 4.7955427
1369308_at 5.2927833 5.3562913 5.1301765 5.265712 5.2740726 5.2961607 4.8780203 5.231882 5.427944 5.226489 5.2926774 5.4192977
1369309_a_at 4.411223 4.4646235 4.6901674 4.6242085 4.7535844 4.4979296 4.5183783 4.727381 4.532448 4.383788 4.4811115 4.44783
1369310_at 4.979575 5.2205057 5.046191 4.9226046 5.0915976 5.146571 5.160557 4.8568907 4.9475927 4.765511 4.9265423 5.12144
1369311_at 3.5890985 3.52051 3.440279 3.7014444 3.6857898 3.7845812 3.6669896 3.5956705 3.5734816 3.6007986 3.57241 3.6344628
1369312_a_at 9.123866 9.029371 9.137071 9.111055 9.130791 8.9563675 8.943903 8.967867 9.069452 9.06683 8.860868 9.035724
1369313_at 4.7283654 4.797948 4.8306875 4.6996317 4.6765943 4.652782 4.682478 4.821994 4.8171244 4.651425 4.549237 4.5389285
1369314_at 4.359358 4.232569 4.2304115 4.2178564 4.376491 4.4551253 4.246976 4.365984 4.24116 4.241825 4.412921 4.4539294
1369315_at 4.07708 4.037757 4.0211163 4.160104 4.116102 4.1062326 3.9317634 4.259156 4.286126 4.197834 4.142885 4.169034
1369316_s_at 6.0220666 5.9761286 6.176869 6.177771 5.9050155 5.919401 6.5329885 6.0003805 6.083016 5.931672 6.180971 6.049848
1369317_at 3.7413175 3.7673109 3.9719267 3.6764133 3.8551128 3.8022413 3.842416 3.8316453 3.8618858 3.8068137 3.877872 3.936304
1369318_at 6.2455072 6.3281794 6.5541534 6.487879 6.556049 6.3983107 6.649764 6.6970277 6.774812 6.794284 6.57389 6.478179
1369319_at 9.594813 9.437883 9.523781 9.406123 9.50647 9.337978 9.468161 9.268221 9.443293 9.444486 9.2645855 9.349366
1369320_at 4.145198 3.7405236 3.9381654 3.8983212 4.063114 4.185712 4.0576663 4.215127 4.1390343 4.316966 4.0508933 4.0108633
1369321_s_at 3.2816617 3.165492 3.3779001 3.0790539 3.4021595 3.3695512 3.4067113 3.218882 3.3414161 3.236243 3.240322 3.2185428
1369322_at 5.2523937 5.488333 5.357765 5.378313 5.45894 5.0232506 5.380978 5.497069 5.4862604 5.2346554 5.2119055 5.545627
1369323_at 7.4360285 7.3113284 7.2726283 7.2293315 7.436501 7.2936134 7.523399 7.243648 7.261 7.2098947 7.3071446 7.232861
1369324_at 3.39356 3.3279698 3.5520952 3.3935306 3.330164 3.2172897 3.5966022 3.354133 3.431685 3.5547056 3.5666091 3.641676
1369325_at 6.743949 6.933574 6.9478035 7.105426 6.908256 6.493872 7.049439 6.811463 6.5040174 6.8559 6.261993 6.4961987
1369326_at 3.688473 3.8920236 3.6606936 3.8972092 3.905167 3.9154997 3.6517887 3.6663039 4.0140686 4.176528 4.1146536 3.9112394
1369327_at 4.140504 4.071264 4.369777 4.315075 4.5038652 4.107065 4.3461437 4.394307 4.320836 4.215396 4.487254 4.1633463
1369328_at 6.655056 5.711685 6.1414557 6.324067 6.3531637 5.618708 6.1112742 6.2926373 6.098381 5.348986 6.1041436 6.4721045
1369329_at 5.164055 5.02916 5.3404255 5.2699866 5.126217 5.1613474 4.997695 5.328624 5.1466036 5.2453156 5.1522307 5.32487
1369330_at 4.9966216 5.0422463 4.922638 4.8630033 5.0898623 4.9773464 5.0075808 5.046621 4.896014 4.8884306 4.9013643 5.1963654
1369331_a_at 5.2026606 4.757365 5.0102916 4.7215643 5.157456 5.0284495 4.983186 5.0529585 5.2252674 5.3137164 5.300154 5.0004363
1369332_a_at 3.763523 3.818128 3.8567054 3.7045205 3.7968028 3.7131 3.8051093 3.5730278 3.6258514 3.783293 3.890289 3.6181982
1369333_a_at 3.3263354 3.2341928 3.3160405 3.2512298 3.2471397 3.3198938 3.1944406 3.1713278 3.3813102 3.2696433 3.1614332 3.26105
1369334_at 3.9008827 3.7492383 3.6770947 3.7593267 3.8188806 3.8100052 3.9920774 3.6930206 3.7640235 4.1439595 3.6532736 3.8660235
1369335_at 3.6045856 3.5590413 3.6707237 3.4277892 3.5520957 4.0530577 3.610551 3.5780811 3.7538986 3.833507 3.597343 3.4894464
1369336_at 5.220532 4.923098 5.2580395 4.89676 5.2258406 5.239193 5.225826 5.31753 5.166749 5.1055913 5.2721186 5.1854777
1369337_at 4.1682177 4.4398584 4.22244 4.3751493 4.424156 4.344046 4.4058037 4.4879494 4.164918 4.143482 4.2221346 4.2785497
1369338_at 5.6113486 5.5896697 5.6898212 5.8259377 5.6812634 5.7703857 5.7115927 5.7202873 5.61892 5.8332114 5.80835 5.892224
1369339_at 5.4368067 5.4094663 5.45605 5.199608 5.3426723 5.625246 5.3826838 5.475466 5.4232183 5.4047194 5.436612 5.424453
1369340_at 4.437145 4.201428 4.301048 4.1988626 4.4167438 4.3122907 4.5181365 4.4463515 4.468628 4.464674 4.440558 4.4760637
1369341_a_at 4.180669 4.1813784 4.138035 4.095151 3.9694624 4.16082 4.2164288 4.126457 4.0217257 4.0078025 4.281337 4.2146635
1369342_at 5.3772864 5.8185616 5.340623 5.154932 5.701734 5.2535844 5.544791 5.2819333 5.683324 5.6793876 5.4464536 5.3326106
1369343_at 3.3556309 3.3301764 3.15778 3.6652002 3.4802792 3.3402205 3.3629546 3.5921474 3.2655845 3.4393344 3.4886 3.2835763
1369344_at 5.500735 5.555996 5.1907463 5.4057426 5.2601795 5.210921 5.3452682 5.5530577 5.339625 5.6552944 5.439602 5.6154222
1369345_at 3.9100585 3.9185567 3.8825464 4.1395884 3.8439422 3.7689104 4.107876 4.0260925 4.000909 4.099453 4.069827 3.9223394
1369346_at 3.6455247 3.3710246 3.6007092 3.5236895 3.539655 3.492611 3.3658202 3.352293 3.6490614 3.511037 3.491871 3.5776515
1369347_s_at 5.7374907 5.5622582 5.6984606 5.4331503 5.5895395 5.8155246 5.542268 5.5143514 5.7417617 5.570772 5.500113 5.585682
1369348_at 4.059949 4.209778 4.364503 3.7928643 4.224605 4.151137 4.1590977 4.337631 4.170603 4.0741444 4.431905 4.129224
1369349_a_at 3.5961056 3.4529018 3.5016909 3.5238898 3.542389 3.4413533 3.4546587 3.564981 3.498463 3.623051 3.397936 3.6454723
1369350_at 5.6568537 5.870473 5.738554 5.5698795 5.6616983 5.8369865 5.723537 5.718183 5.781265 5.7868123 5.7224417 5.7615447
1369351_at 4.31225 4.5374002 4.513418 4.4562297 4.59796 4.2853928 4.3638773 4.4031367 4.2534714 4.582165 4.2288895 4.467285
1369352_at 6.9054255 6.4155426 6.2030573 6.6707287 6.6374164 6.8416867 6.5905905 6.612911 6.7740817 6.8164086 6.6856318 6.763741
1369353_at 4.283678 4.2615976 4.474434 4.403365 4.4662647 4.1766233 4.5132823 4.422473 4.4289846 4.414147 4.3142695 4.4866076
1369354_at 6.4227223 6.410553 6.3475366 6.4469776 6.4850593 6.3558135 6.3404374 6.4531083 6.5166063 6.424951 6.600944 6.460752
1369355_at 4.70561 4.939907 4.7824044 4.6070232 4.749725 4.9859047 4.8719597 4.714236 4.714852 4.667869 4.5964537 4.8000073
1369356_at 3.9648116 3.8561537 4.1167097 4.0348625 4.0293627 4.358721 4.081472 4.0744886 4.214561 3.9456668 4.1206474 4.0688944
1369357_at 4.9049063 4.9806743 4.822246 4.962108 5.095806 5.023541 5.1347947 5.0380907 4.984624 5.1458125 5.1127167 4.741627
1369358_a_at 6.1685166 6.1169777 6.079751 6.1405873 6.2496557 6.3002763 6.0620823 6.277223 6.1189027 6.079243 6.295223 6.347923
1369359_at 4.1199493 3.9202676 3.7941206 4.103854 3.8893404 4.1645155 4.035467 4.155717 4.045121 4.15353 4.249623 3.865068
1369360_at 6.227076 5.7427063 6.0124407 5.9351263 5.9195113 5.8879576 5.798336 5.968957 6.0187645 5.846707 6.159816 5.9053082
1369361_at 3.6606197 3.478406 3.478164 3.466083 3.5846126 3.4451385 3.6497025 3.4843643 3.4614449 3.66913 3.6464925 3.533088
1369362_at 5.230049 5.102667 5.087414 5.098701 5.1114736 4.9837756 5.1230984 5.090161 5.0234866 4.917122 4.9155917 4.9603314
1369363_at 3.3286169 3.4746253 3.442023 3.5582712 3.5741768 3.5298119 3.7917702 3.6074748 3.6954823 3.5570366 3.5170527 3.5401232
1369364_at 3.590835 3.590834 3.5747643 3.5671368 3.51912 3.7600636 3.4101422 3.5303178 3.578688 3.5799456 3.494192 3.471436
1369365_at 4.424721 4.096739 4.3805676 4.2881975 4.3659043 4.6537666 4.2370377 4.5095406 4.350462 4.3514023 4.4349055 4.33044
1369366_at 4.803494 4.9363356 4.811923 4.7723413 4.9052715 4.680855 4.841832 5.0364723 4.954571 4.775752 4.9333262 4.7804823
1369367_at 4.34756 4.3016305 4.267456 4.326484 4.5689206 4.4658036 4.369967 4.44899 4.5060444 4.283378 4.369932 4.3797517
1369368_at 4.2579846 4.519505 4.1994534 4.2532787 4.1746044 4.264319 4.1292505 4.400201 4.333852 4.4725323 4.149174 4.311738
1369369_at 4.970369 4.781093 5.0057855 4.977488 4.7784505 5.2038918 5.0833354 4.997677 5.1026225 4.7975655 5.0563946 4.948276
1369370_s_at 4.6075745 4.863563 4.613981 4.6013713 4.919156 4.6778054 5.075958 4.624995 5.140275 4.8297377 4.989173 4.943822
1369371_a_at 4.5149946 4.27446 4.4618664 4.4794755 4.3188415 4.509145 4.0328445 4.772545 4.2643476 4.409792 4.4252167 4.5122404
1369372_at 4.867657 4.811333 4.81805 4.7525 4.7023067 4.88731 4.7747097 4.701002 4.7835827 4.9028063 4.960381 4.859531
1369373_at 5.9612813 5.838735 5.9605913 6.0570703 5.908271 5.7723064 5.7906694 5.7749352 5.885453 5.625764 5.836132 5.576793
1369374_at 4.06231 4.0038767 3.8481796 4.00061 3.7430696 4.06511 3.8666234 4.0825167 3.9879088 3.8428519 3.9969225 3.8007994
1369375_a_at 4.047433 3.7929342 3.835738 3.8216712 3.815639 3.7606394 3.9207125 3.6766868 3.9457262 3.8358662 3.899849 3.8301632
1369376_a_at 4.174089 4.2298584 4.013406 4.391548 4.234743 4.281087 4.027696 4.090752 4.23701 4.418475 4.359597 4.292287
1369377_at 3.4334643 3.4263182 3.3951201 3.425637 3.276907 3.36634 3.384809 3.3650613 3.5310476 3.3154452 3.4685414 3.3149748
1369378_at 4.4702797 4.794357 4.8372498 4.965333 4.917459 4.611711 4.8964005 4.5970097 4.9240084 4.839858 5.016605 4.9200144
1369379_at 5.0132685 4.7075005 4.450644 4.836211 5.437959 4.5879335 4.4321527 4.6649275 5.0307455 4.4431195 4.5444307 4.973934
1369380_at 4.3134093 4.7287564 4.3036456 4.850867 4.3575926 4.3997817 4.383815 4.3093114 4.4495254 4.195913 4.3232803 4.3554335
1369381_a_at 3.5946105 3.4940474 3.6283965 3.6032748 3.5739095 3.6950455 3.7222273 3.643091 3.5354958 3.6027913 3.720839 3.7732804
1369382_at 6.226609 6.2262473 6.0582952 6.5682993 6.327606 6.4286385 5.7576113 6.156595 6.1862535 6.1713076 6.176081 6.0017376
1369383_a_at 4.7491446 4.6006556 4.6282177 4.615193 4.7104397 4.60402 4.7710276 4.5488324 4.5985613 4.6100407 4.7625237 4.90664
1369384_at 4.018837 4.030896 3.7234254 3.8092165 4.252469 3.8305652 3.7720487 3.7408776 3.698266 3.849416 3.5641854 3.9179106
1369385_at 4.48623 4.4714613 4.7762723 4.871934 4.5025425 4.5775485 4.5085163 4.6699986 4.81677 4.6236663 4.6430655 4.6528134
1369386_at 4.2285414 4.092149 3.9154387 4.301705 4.0729322 4.1832476 4.3647904 4.327686 4.399871 4.065241 4.1795864 4.26168
1369387_at 5.61149 5.6483912 5.3509355 5.632501 5.5894694 5.754829 5.2360067 5.3807607 5.654176 5.280249 5.4289637 5.3606467
1369388_at 3.942595 4.2207236 3.9785478 4.1228952 3.843942 3.7960577 3.8822145 4.1940055 3.8737135 4.0942373 4.018615 3.876381
1369389_at 4.293321 4.196314 4.3295364 4.156616 4.482488 4.1111956 4.3713713 4.3344254 4.405 4.220044 4.445236 4.249009
1369390_a_at 4.7761183 5.062519 3.9639409 4.6666203 4.7454405 4.9999204 4.674777 4.7271304 4.417942 4.635332 4.6430655 4.1087775
1369391_at 4.2414727 4.173193 4.137615 4.039318 4.0774484 4.1510043 3.9457698 4.3725653 4.1473866 4.129862 4.173197 4.197484
1369392_at 5.104622 5.1480026 5.1369214 5.180121 4.946921 5.007997 4.934472 5.126205 4.9470015 5.037257 5.2533383 5.0531235
1369393_at 4.53132 4.3841934 4.105118 4.211672 4.3019114 4.8306103 4.514888 4.4736934 4.570411 4.35576 4.4429646 4.782303
1369394_at 4.5118036 4.647399 4.398528 4.4325457 4.6472826 4.4663286 4.5644894 4.51005 4.476063 4.5875463 4.387878 4.5518303
1369395_at 3.7541938 3.4835854 3.493885 3.702493 3.6548061 3.598662 3.6766202 3.5883281 3.7128062 3.5062716 3.593532 3.5439982
1369396_at 5.4300222 5.4211884 5.4692965 5.35445 5.530204 5.324111 5.37949 5.3461494 5.600358 5.534794 5.36957 5.6063194
1369397_at 4.953337 5.057154 4.8297596 5.155835 5.1606135 4.828984 5.042369 5.1790104 4.768105 5.123395 5.324671 5.2519317
1369398_at 5.5932946 5.385902 5.5966206 5.6943054 5.3678284 5.4855886 5.706692 5.552002 5.4684105 5.647055 5.447874 5.478462
1369399_at 3.647067 3.6011434 3.5114121 3.4392955 3.4501762 3.3914785 3.3959959 3.571917 3.7263446 3.4120495 3.673596 3.4943235
1369400_a_at 5.329547 5.00319 5.028106 4.8059263 5.3212147 5.3223095 4.818338 5.1743755 5.1708 5.129196 5.2842774 5.0845714
1369401_at 3.4567542 3.3401618 3.6711035 3.3631005 3.341514 3.4462657 3.3053503 3.3055296 3.3346431 3.354087 3.2965376 3.606144
1369402_at 7.083017 6.8736844 7.151803 7.016766 6.9378552 6.9461346 7.1806903 6.924303 6.872845 6.8773837 6.707937 7.0870557
1369403_at 4.4952636 4.5961485 4.6080117 4.7081885 4.6587715 4.6530805 4.376474 4.5657053 4.4733253 4.7815 4.8164153 4.6159716
1369404_a_at 4.640266 4.6602364 4.4022303 4.5602393 4.616226 4.737962 4.4357357 4.5272546 4.5963163 4.5352197 4.4928527 4.527948
1369405_a_at 4.0209994 3.9955313 3.9715557 3.8724103 4.0912256 4.159866 3.9481604 3.9152052 3.7242095 3.9982007 4.01439 4.150733
1369406_at 3.8556037 3.8430073 4.1125317 4.242236 4.075401 4.0788875 4.1811795 3.7605355 3.7415967 4.057807 3.8695958 3.9526727
1369407_at 6.0668416 7.254817 6.974796 6.9096136 6.730371 6.439097 6.2069902 6.740779 6.3615947 6.7754354 6.3196826 6.9914255
1369408_at 4.1363378 4.1072464 4.194145 4.312169 4.1112657 4.1139135 4.2591476 4.2463937 4.241482 4.1752996 4.2200475 4.260687
1369409_at 8.327702 8.177031 8.452956 8.46844 8.302057 8.203039 8.407566 8.327219 8.374112 8.180779 8.26481 8.34638
1369410_at 7.671235 7.558674 7.8143187 8.107401 8.04729 8.023386 7.91403 7.8581543 8.120888 7.8224974 7.6309867 8.280922
1369411_at 3.7396197 4.0765686 3.836808 3.772866 3.9881403 3.8877308 3.834939 3.7951827 3.7425034 3.9597902 3.6964939 4.027911
1369412_a_at 6.838571 6.5481286 6.667807 6.860326 6.560262 6.702655 6.6805553 6.5902553 6.643281 6.857803 6.8340964 6.419628
1369413_at 4.5244646 4.368547 4.4089236 4.392816 4.3673625 4.3310785 4.250067 4.3487225 4.290274 4.258515 4.6137033 4.3745418
1369414_at 9.091764 9.170994 9.204174 9.392424 9.113592 9.137484 9.14175 9.242531 9.053997 9.147249 9.317226 9.215384
1369415_at 9.070059 9.148039 8.897356 9.152346 9.263752 8.597199 7.9298615 9.522131 8.080572 8.565624 7.367698 9.450335
1369416_at 6.3589506 5.994948 6.2388544 6.113694 6.1438894 6.40318 6.2937107 6.2200313 6.2583137 6.0950174 6.124427 6.280376
1369417_a_at 4.219388 4.208264 4.280511 4.2386045 4.163278 4.157772 4.409016 4.0255785 3.9651954 4.031607 4.3238134 4.0865073
1369418_at 4.447174 4.37137 4.3196077 4.2797565 4.376527 4.5786724 4.0777617 4.2284174 4.4114523 4.3588333 4.3953443 4.5059595
1369419_at 5.0146203 5.020642 5.153518 5.172295 5.1415167 5.2752485 5.1810055 5.0297465 5.1032534 5.171256 4.959297 5.189407
1369420_at 4.419797 4.742073 4.1474133 4.140328 4.2388096 4.2832675 4.5120163 4.045744 4.2343473 4.0211406 4.5613003 4.057404
1369421_at 6.3773394 6.061731 6.420028 6.2250543 6.2534046 6.329705 6.4298196 6.3930063 6.428415 6.266685 6.117131 6.2569504
1369422_at 4.8830156 5.0240326 4.7964215 4.8514023 5.40172 4.993716 5.2541246 5.3881516 4.9417934 5.1812863 5.0635605 5.0706882
1369423_at 4.2335258 4.567638 4.216739 4.136022 4.3673625 4.547895 4.112427 4.3601665 4.2084255 4.2111073 4.3498545 4.152551
1369424_at 12.890953 12.626651 12.680068 12.742871 12.735355 12.734883 12.94663 12.667429 12.769573 12.694638 12.7116585 12.948988
1369425_at 4.089118 3.9673095 3.9281194 4.136183 3.9709785 4.2548685 4.23374 3.945128 4.1060476 4.149292 4.0374002 4.1042705
1369426_at 5.001224 4.87572 4.799675 5.019801 4.7515607 4.826782 4.811505 5.0398846 5.144574 5.343935 5.042592 4.894619
1369427_at 9.494913 9.471168 9.453024 9.42456 10.041913 9.791294 9.454724 9.493676 9.916237 9.865773 9.45471 9.408831
1369428_a_at 4.3430834 4.645092 4.6196566 4.4220095 4.5357656 4.594551 4.604796 4.6127305 4.507104 4.7165737 4.2325554 4.3851433
1369429_at 3.6377964 3.742567 3.7079725 3.8323994 3.7172024 3.7312665 3.7653093 3.7455616 3.6834078 3.9052536 3.7781518 3.8971086
1369430_at 8.461006 8.598662 8.668428 9.289515 9.368004 8.448292 9.076785 8.656408 9.256312 8.950716 8.458684 8.509857
1369431_at 4.5690403 4.539158 4.6801157 4.5534296 4.5056324 4.6759377 4.6635675 4.4615316 4.4745927 4.7102003 4.4371386 4.43837
1369432_at 4.8020406 5.055274 5.094425 4.9542236 5.211439 5.220808 5.261654 5.031914 5.0181985 5.032895 5.323667 4.9298296
1369433_at 5.4892306 5.2613983 5.041662 4.951462 4.9043508 4.656376 5.010888 4.9932656 5.1603622 5.1228957 4.9950347 4.926426
1369434_at 3.8594515 3.7456837 3.7456818 3.5491838 3.7607126 3.7688715 3.8215318 3.9364498 3.902328 3.7573926 3.8405945 3.6354516
1369435_at 12.769733 12.666173 12.743779 12.798062 12.699039 12.896922 12.71408 12.695245 12.782053 12.814021 12.745673 12.847818
1369436_at 3.794069 3.944286 3.944164 4.0384274 3.9922416 3.8772311 3.8471177 4.1290855 4.1346474 4.0568132 4.1068316 4.1697073
1369437_at 4.5239315 4.606543 4.597933 4.448519 4.8435235 4.632305 4.7339973 4.3816843 4.538886 4.5083857 4.5169935 4.5921316
1369438_at 4.7613163 4.682089 4.550158 4.7133536 4.7507973 4.93166 4.6713996 4.671375 4.7157593 4.814512 4.788106 4.7795677
1369439_at 3.7030373 3.602991 3.5530033 3.6764133 3.6805844 3.5356822 3.6116877 3.610604 3.5231142 3.5892131 3.693412 3.5946267
1369440_at 7.187826 5.858224 5.386177 5.5490155 5.865107 6.335157 5.2684646 5.283367 5.705749 6.386531 5.9863753 5.4114122
1369441_at 4.447176 4.4150743 4.423024 4.4395404 4.470583 4.4879503 4.343215 4.45212 4.38554 4.258048 4.473877 4.470708
1369442_at 3.559538 3.5531926 3.5385072 3.4483519 3.4900813 3.384266 3.5885665 3.504139 3.5491364 3.4802003 3.5036528 3.5760531
1369443_at 6.821708 6.5103374 6.5468917 6.6816444 6.1094003 6.3604193 6.503694 6.43344 6.375016 6.497727 6.4445257 6.2948084
1369444_at 3.8222682 3.9698577 3.705854 4.077385 3.9182882 3.8271337 3.9036684 3.9863863 3.8943934 3.8361204 3.9227047 3.9503531
1369445_at 6.1827507 6.102176 6.068427 6.306066 6.124708 6.1663136 6.055994 6.140427 6.2347517 6.0290284 6.1195416 6.0254245
1369446_at 6.9219584 6.6776204 6.7587085 7.0552096 6.7094297 6.812502 6.897712 6.563246 6.691397 6.5888963 6.8418903 6.8257694
1369447_at 5.5758224 5.6106944 5.746026 5.6042466 5.7192235 5.9177136 5.9205527 5.6510696 5.789403 5.7473536 5.489561 5.95476
1369448_at 6.000587 5.871038 5.8013387 5.7009497 5.830683 5.907507 5.7671623 5.6761026 5.7668667 5.770755 5.7708683 5.8348746
1369449_at 4.9193716 5.081769 4.9913816 5.0645847 5.143814 5.1614866 4.96174 5.112607 5.0245066 5.103718 4.9657288 4.943822
1369450_at 11.649219 11.570569 10.720994 11.607479 11.48288 11.814478 11.483881 11.452615 11.484312 11.749821 11.569914 11.302178
1369451_a_at 3.7013464 3.7411084 3.6656873 3.8585975 3.600872 3.6663198 3.609033 3.86809 3.5440805 3.6475112 3.5709026 3.6708767
1369452_a_at 8.519249 8.389776 8.557556 8.556261 8.378338 8.522551 8.598122 8.553019 8.585798 8.667009 8.361134 8.418182
1369453_at 7.1926723 7.164375 7.007277 6.991972 6.9398637 6.9579687 7.0481577 6.971384 7.157239 6.6558185 6.835892 6.66493
1369454_at 4.234004 4.0247355 3.9904852 3.9327166 4.130527 4.167668 3.9684258 4.0282583 4.369783 4.121085 4.160468 4.042263
1369455_at 8.324248 6.921421 6.1950426 6.735054 6.781225 7.6869106 6.4657354 6.4966354 7.090459 7.7365623 7.2462964 6.5177174
1369456_at 3.2645347 3.124397 3.299913 3.2110746 3.3836837 3.3193645 3.4178436 3.4384181 3.1068206 3.376456 3.2019155 3.2135828
1369457_a_at 4.227634 4.552454 4.2654014 4.436737 4.5055313 4.322877 4.3522496 4.190805 4.7667336 4.531014 4.340789 4.693607
1369458_at 4.47071 4.5800996 4.538863 4.418035 4.4060874 4.5043206 4.3660183 4.463423 4.4733253 4.3387284 4.520063 4.5098047
1369459_at 5.957198 5.788828 5.829353 5.907477 6.005905 5.8379464 6.0343328 5.935066 6.078678 5.8926373 5.6773477 5.8771544
1369460_at 5.5802627 5.6006584 5.6926613 5.787409 5.5118837 6.1304564 5.8873467 5.6998167 5.948654 5.4748344 5.60551 5.7119064
1369461_at 3.8461504 3.7729259 3.8916135 3.9362714 3.9521067 3.8748174 4.0272617 4.145471 3.9034083 3.759795 4.070278 4.0122247
1369462_at 3.979751 3.8385553 4.0385737 3.9707994 4.183653 4.05561 4.077737 3.9490757 3.9774947 3.8871691 3.887023 3.850872
1369463_at 5.35115 5.170596 5.201664 5.22699 5.1428037 5.2191505 5.512339 5.1281004 5.38421 5.273679 5.0411177 5.086925
1369464_at 4.393592 4.4319677 4.386943 4.3614006 4.520073 4.5282884 4.3766727 4.323554 4.441972 4.6606007 4.5320444 4.467285
1369465_at 12.8568325 12.89693 12.667497 12.714151 12.67434 12.830369 12.829959 12.825118 12.844498 12.962108 12.636493 12.487273
1369466_at 3.8843486 3.6361573 3.72675 3.7561176 3.7613864 3.7120209 3.8111265 3.7840712 3.6588838 3.8400836 3.7834215 3.6145422
1369467_a_at 9.56828 9.777494 9.296844 9.182079 10.16975 10.09329 10.254762 10.219438 10.613421 10.290262 9.966432 10.332686
1369468_at 6.6790757 6.157638 6.8578596 6.2783475 6.5619545 6.7946053 6.5388727 6.3930593 6.746412 6.670825 6.997862 6.696906
1369469_s_at 3.4879293 3.5170953 3.483266 3.425268 3.438698 3.3238335 3.427009 3.4175072 3.431685 3.406348 3.4609451 3.4782848
1369470_at 4.611347 4.355104 4.4411054 4.479815 4.5936604 4.5523167 4.4296937 4.0722017 4.5099893 4.3621454 4.404578 4.477803
1369471_at 4.8721867 4.6853814 4.5955205 4.772226 4.9331336 4.8068895 4.914951 4.774137 4.4970727 4.8974986 5.003339 4.774614
1369472_a_at 6.6804285 6.976451 6.6295905 6.6771994 6.5589404 6.80515 7.155036 6.831618 6.8799906 6.8559 6.7774687 7.10083
1369473_at 10.023933 10.097118 10.088465 10.060599 10.060618 10.087783 10.331453 10.172219 10.120758 10.042489 10.049306 10.017845
1369474_a_at 3.503767 3.5965142 3.612353 3.6299686 3.7058284 3.6773548 3.583787 3.5552866 3.6842842 3.625334 3.6238842 3.6733816
1369475_x_at 4.04822 4.0136476 4.024932 3.9672403 4.14076 3.8452806 3.9951534 4.0809507 4.045053 4.200555 3.9232998 4.088689
1369476_at 5.105716 4.9886837 4.801948 5.032221 4.838375 4.85603 4.8279448 4.883334 5.0120454 4.902237 4.8698673 5.0344086
1369477_at 4.115194 4.2297125 4.2424555 4.2751255 4.1452713 4.0556164 4.0362506 4.267013 4.4667473 4.5714736 3.9790218 4.2962894
1369478_at 4.068904 4.125044 4.151128 4.1242104 4.251675 4.106804 4.3267107 4.3683825 4.2314405 4.202656 4.2090483 4.2058163
1369479_at 6.456682 6.4286246 6.2360253 6.272077 6.1237183 6.339985 6.290987 6.2685184 6.3016605 6.2810445 6.486173 6.4092264
1369480_at 3.7332182 3.590834 3.570291 3.6815867 3.7448685 3.7367911 3.6502068 3.6536152 3.8597388 3.5367289 3.6899524 3.6383097
1369481_at 3.5202763 3.7888007 3.5837514 3.666007 3.586555 3.5177865 3.642544 3.7942338 3.6299777 3.5815113 3.601422 3.5474954
1369482_a_at 3.850875 3.7825084 3.8263218 3.792865 3.8885949 4.1429214 3.6660187 3.966462 3.8294537 3.8643806 3.9058363 3.7369244
1369483_at 6.113856 6.194992 6.0783877 5.9233723 6.178046 5.9464765 5.688486 5.8859925 6.126222 5.918739 6.0182114 5.9095383
1369484_at 4.311095 4.2416096 4.277277 4.2729754 4.3123636 4.3072844 4.2255907 4.262451 4.32236 4.3465867 4.4035053 4.375453
1369485_at 10.250688 10.002715 9.824555 10.368439 10.285308 10.806348 10.327457 9.943786 10.513591 10.537138 10.28924 10.240226
1369486_at 3.532707 3.5028312 3.5356493 3.7141685 3.6858904 3.6238952 3.4797094 3.5512366 3.614896 3.7672899 3.8087814 3.6081681
1369487_a_at 3.889519 3.8567588 4.082297 3.753509 3.9500446 3.8807056 3.722374 3.8014576 3.986217 3.7535203 3.876198 4.085762
1369488_at 4.115491 4.014832 4.0617266 4.1563263 4.0844955 4.1033826 4.0443006 4.057977 4.039707 4.0216913 4.2071986 4.0926423
1369489_at 6.0248523 5.9928007 5.8823357 5.9139056 5.7761083 5.7970448 5.856087 5.966666 5.9631515 5.8332114 6.1403594 5.956269
1369490_at 3.7530086 3.838112 3.703962 3.7587569 3.8185163 3.7603846 3.8101828 3.9817147 3.7558532 3.7326207 3.6225004 3.6869042
1369491_at 9.768889 9.536199 8.860327 9.095136 9.190351 9.412323 10.063079 9.180153 9.299457 9.480911 9.021657 9.27239
1369492_at 11.17811 11.246596 11.374274 11.028384 11.401309 11.224007 11.230058 11.266059 11.487881 11.58994 11.146466 11.450552
1369493_at 6.7778945 6.7678523 9.835519 7.1819115 8.039654 6.1415133 6.0556073 6.5674486 7.7676125 8.360372 6.3506746 9.26439
1369494_a_at 5.645708 5.544274 5.6846304 5.6690235 5.8263335 5.6273594 5.587176 5.7556453 5.687264 5.584575 5.738444 5.6276207
1369495_at 5.642997 5.4751625 5.69102 5.5673375 5.6987567 5.6407356 5.439514 5.619527 5.502003 5.579682 5.617384 5.696478
1369496_at 7.550086 7.436669 7.6714525 7.6333146 7.4296 7.776638 7.618428 7.509845 7.8104663 8.038218 7.750412 7.6999135
1369497_at 4.6619167 4.642925 4.259406 4.411483 4.849145 4.509145 4.3630514 4.201132 4.492007 4.2052126 4.44075 4.409317
1369498_at 4.27226 4.112337 4.3809547 4.390176 4.3873234 4.301509 4.4359674 4.279568 4.363244 4.503484 4.322445 4.3986235
1369499_at 5.133536 6.0981836 5.364529 5.6451178 5.5992684 5.459342 5.7041836 5.62603 5.7221246 5.484359 5.824898 5.8392386
1369500_at 5.3554835 5.0126653 5.2012353 5.249163 5.1537046 5.4888196 5.2200165 5.15222 5.470173 4.9951506 5.098655 5.252676
1369501_at 6.357271 6.3171105 6.301517 6.6589155 6.5307245 6.3558135 6.491201 6.5579205 6.771397 6.541499 6.104526 6.6307917
1369502_a_at 12.722874 12.520498 12.726315 12.663359 12.406856 12.731804 12.690542 12.768541 12.487187 12.6369705 12.703193 12.598953
1369503_at 3.228761 3.35039 3.1622288 3.230962 3.2574673 3.3270502 3.4331613 3.1263402 3.214993 3.2569964 3.2504473 3.1605763
1369504_at 5.9018006 5.968908 6.061151 5.9109926 5.727343 5.65884 5.849552 6.026063 6.1477675 5.839358 5.600646 5.6772957
1369505_at 5.2278523 5.285076 5.4006324 6.6903405 5.70017 5.479858 5.1453075 5.920799 5.2716966 6.1003375 5.845417 5.8537645
1369506_at 4.470286 4.3781643 4.555879 4.2638993 4.5620575 4.592023 4.496988 4.6413755 4.2963185 4.3515034 4.262342 4.438665
1369507_at 4.0999026 4.102645 4.0853224 3.9811184 3.9830945 4.0890226 4.0747294 3.9863863 4.174737 3.850895 3.992958 4.0698233
1369508_at 5.1069093 5.181286 5.1115417 4.9947915 5.2177076 4.838399 4.851613 5.010946 4.9412165 5.0452776 4.8772182 4.852125
1369509_a_at 4.6288104 4.3418546 8.069402 4.314562 4.8332787 4.3341894 4.176418 4.4197206 4.502652 4.5224485 4.4532833 4.4673557
1369510_at 6.30229 6.1407557 6.153967 6.356277 6.3043475 6.221679 6.4085484 6.437843 6.358726 6.263756 6.4116135 6.492079
1369511_at 5.5248713 7.2874303 5.2765307 5.8521123 7.601566 6.1669393 6.2640867 6.5246105 7.1767726 6.8727264 6.094714 6.659519
1369512_at 5.120841 5.3842416 5.582285 5.1911144 5.381504 5.275813 5.1309724 5.6438255 5.1842217 5.20545 5.186775 5.4930954
1369513_at 4.6462407 4.7031336 4.5658207 4.636946 4.7066703 4.9085503 4.690372 4.5651135 4.7876215 4.6451817 4.591152 4.626226
1369514_at 5.7875624 5.634172 5.7383347 5.7666225 5.89974 5.9728165 5.7114806 5.8163953 5.8992176 5.833069 5.983177 5.897689
1369515_s_at 4.453329 4.1911187 4.4421926 4.392834 4.3951006 4.474472 4.4278736 4.2967424 4.210581 4.326088 4.3142695 4.508515
1369516_at 3.9087546 3.6700835 3.9301827 4.005887 3.753661 3.7746122 3.6401205 3.6476178 3.631457 4.078406 3.949658 3.8106341
1369517_at 5.251113 5.003332 5.137772 5.2065315 4.9252987 5.2895765 5.5051765 5.2066493 4.957673 5.1640162 4.936969 5.0179257
1369518_at 5.4791384 5.0356746 5.1471887 5.135871 5.0781794 5.018549 5.322413 4.808101 5.117735 5.092184 4.969819 4.909729
1369519_at 4.4572535 4.3134193 4.485667 4.032433 4.292121 4.3367777 4.5352907 4.397167 4.2305593 4.40481 4.2982287 4.4199963
1369520_a_at 5.606428 5.305876 5.1895432 5.442621 5.2794156 5.4676676 5.390048 5.3325157 5.5176454 5.298005 5.28542 5.3843102
1369521_at 3.5970535 3.5366518 3.332813 3.5271943 3.6044106 3.4805248 3.44241 3.5361426 3.2427824 3.8519206 3.5079257 3.6032846
1369522_a_at 3.3495162 3.3364105 3.283269 3.186567 3.310521 3.2167332 3.47384 3.47386 3.3147774 3.3727596 3.390117 3.2819629
1369523_at 5.668814 5.2703223 5.364529 5.207233 5.6814528 5.5977316 5.631185 5.2332306 5.553439 5.6183004 5.3228965 5.19241
1369524_at 4.562332 4.3773174 4.361245 4.483879 4.5007696 4.4439793 4.3868904 4.4508123 4.5359583 4.5551558 4.32457 4.5596128
1369525_at 5.2736855 5.0136924 4.8151255 4.927473 4.935397 5.092615 5.0832806 5.3929625 5.085722 5.165119 5.2706194 5.2212553
1369526_at 9.675297 9.652826 9.669391 9.879428 9.246418 9.359495 8.854174 9.3869505 9.667491 9.780336 9.600307 9.583572
1369527_at 5.4669113 5.270146 5.247167 5.104701 5.402754 5.429696 5.429826 5.3295054 5.4569473 5.2854652 5.3185854 5.352613
1369528_at 5.529886 5.3155594 4.9601755 5.3707795 5.300558 5.2978773 5.727288 5.1335754 5.3929205 5.665867 5.4872417 5.147148
1369529_at 4.304467 4.2610617 4.196538 4.33421 4.3120275 4.3800325 4.088669 4.3682275 4.3605103 4.235123 4.288892 4.3771205
1369530_at 4.599647 4.75038 4.820215 4.8977456 4.917242 4.860917 4.6093864 4.5502696 4.6189756 4.378574 4.884086 4.691514
1369531_at 6.6815004 7.8300514 7.361551 7.263253 7.2099924 9.107448 8.269954 7.569773 7.9279785 8.664296 8.319938 9.311755
1369532_at 4.598421 4.612362 4.645806 4.630735 4.670714 4.685498 4.6275454 4.663471 4.5912757 4.4319468 4.5629144 4.457755
1369533_a_at 5.4712296 5.4248247 5.5790157 5.558754 5.6971607 5.5528874 5.650411 5.5986166 5.5021944 5.5252056 5.546003 5.747637
1369534_at 4.84099 5.002548 4.9166727 5.000263 4.949272 4.884894 4.9217443 5.1958113 4.9728365 5.0859165 4.771454 4.914216
1369535_at 5.1458898 5.082673 5.1548114 4.845633 4.8751836 4.7599688 5.008357 5.0239234 4.9650917 5.1189322 4.986854 5.157231
1369536_at 4.866864 4.588215 5.174836 4.633485 4.9363017 5.007114 4.840478 4.7664647 4.9299803 4.5308967 4.8799176 4.7391295
1369537_at 5.0375023 4.7414227 5.113184 4.855195 4.8238835 5.095393 4.915237 4.8742285 4.9161263 5.00185 4.7874775 5.023242
1369538_at 4.6226864 4.450866 4.568578 4.3696203 4.4325957 4.4815593 4.5283756 4.6531925 4.398661 4.560734 4.559641 4.6130652
1369539_at 5.7706385 5.7644224 5.8375106 5.71255 5.708248 5.6192093 5.943598 5.6263533 5.7908745 5.702669 5.584215 5.8773665
1369540_at 3.9579854 4.1801434 3.947218 3.9106824 4.1157475 4.072644 4.0768766 4.0434737 4.110336 4.164501 4.2398376 4.1711206
1369541_at 3.5615377 3.6569242 3.639893 3.7469013 3.668931 3.7350938 3.5730805 3.4766712 3.7035213 3.662715 3.6424632 3.6693368
1369542_at 5.2316995 5.015061 5.0352473 5.1386366 5.3087225 5.1651735 5.143466 5.242013 5.461531 5.078038 5.6193094 5.4498906
1369543_s_at 6.5061154 6.362422 6.3606715 6.363122 6.3301997 5.9249806 6.5147085 6.5169253 6.3111854 6.5298195 6.3138795 6.0766945
1369544_a_at 4.1277876 4.060315 4.2798867 4.251155 4.170744 4.1598663 4.116214 3.999985 4.042818 4.4442453 3.9420593 4.2346096
1369545_at 4.8638234 4.867955 4.8801346 4.6063695 4.8872933 4.7088566 4.765977 5.0165577 4.9808397 4.985525 4.7479935 5.030703
1369546_at 11.413139 11.189275 11.437295 11.3205185 11.640531 11.448343 11.523988 11.444869 11.540288 11.58008 11.339419 11.5128145
1369547_at 4.159154 3.9885662 4.248398 4.0348625 3.9887795 4.137876 4.120801 4.047014 4.0501394 4.208514 3.8612773 3.8482366
1369548_at 5.4075084 5.4317784 5.4290285 5.3773127 5.273154 5.454562 5.081648 5.1898394 5.792114 5.1657543 5.042891 5.580487
1369549_at 7.087299 6.9722776 6.838668 7.0113325 7.081668 6.790389 6.6304855 6.7301335 6.823015 6.6895213 7.100707 6.8634267
1369550_at 3.800166 3.6007702 3.5919628 3.355022 3.5416758 3.5678775 3.5659943 3.5979176 3.6956687 3.8402402 3.5572596 3.5121846
1369551_at 4.8900547 4.9908895 4.864871 4.645937 4.908283 4.7667427 4.6708355 4.7516737 4.951436 5.016165 4.8028545 4.9900866
1369552_at 5.2398505 4.655359 4.6103697 4.7364907 4.639711 4.7286725 4.604149 4.6631856 4.939057 4.681799 4.4244146 4.750753
1369553_at 4.70561 4.573887 4.4689827 4.5420856 4.7535844 4.734275 4.669253 4.7464952 4.685355 4.556097 4.5852766 4.507195
1369554_at 9.74618 9.592615 9.650415 9.7571 9.68964 9.687079 9.722066 9.680384 9.762526 9.7245035 9.86504 9.666597
1369555_at 4.0513763 3.820798 3.9416945 3.7726204 4.220323 4.165642 4.376474 3.91339 4.1261063 4.012344 4.3142695 4.326457
1369556_at 5.2076406 5.467457 5.3306904 5.209712 5.2677593 5.1640453 5.0967016 5.169835 5.2626743 5.282487 5.5221453 4.923771
1369557_at 7.2249885 7.23398 7.597072 7.597694 7.3438454 7.09472 7.3846517 7.492542 7.1912074 7.448635 7.5417542 7.4843154
1369558_at 8.754122 8.8347435 9.111375 8.694511 9.120359 8.697918 8.533968 9.119166 8.890262 8.862694 8.717512 8.708086
1369559_a_at 9.926376 10.040391 9.78991 9.879871 10.089703 9.896646 9.815809 9.732317 9.871204 9.804439 9.71859 9.954881
1369560_at 9.646811 9.566544 9.662314 9.928072 9.82373 9.285036 9.707178 9.877214 9.690223 9.344969 9.640561 9.751217
1369561_at 3.7414422 3.5192826 3.6767287 3.8279648 3.6228344 3.6461723 3.6138299 3.5894878 3.6313763 3.885658 3.6760452 3.685364
1369562_at 5.995015 6.0859103 6.141986 6.0935674 6.082444 6.0082793 5.8461113 5.887959 6.1623154 5.9389076 6.0683465 5.749937
1369563_at 4.3562613 4.297044 4.1409116 4.310195 4.3664722 4.2896557 4.249461 4.2761116 4.2557087 4.3974214 4.3138137 4.324411
1369564_at 4.484743 4.3577213 4.321709 4.2892404 4.3453045 4.3361073 4.254868 4.4957905 4.330698 4.4315596 4.4922347 4.368992
1369565_at 4.6690607 5.1802034 5.071965 4.458929 5.0014286 5.0015416 5.072373 4.977857 4.891438 4.640345 5.0165935 5.1976047
1369566_at 4.7248917 4.370961 4.6839542 4.632925 4.603098 4.642753 4.7368894 4.701443 4.688714 5.0150347 4.8446593 4.735302
1369567_at 4.807456 4.4791203 4.775545 4.723027 5.1806107 4.816419 4.64669 4.9428954 4.8747816 4.607617 4.849411 4.9891257
1369568_at 5.048024 4.9483967 5.012395 5.1130133 4.936302 5.112848 5.106291 5.0413294 4.902724 5.1825852 4.8295193 5.117552
1369569_at 4.23339 4.0110865 3.9067867 3.9510944 4.182168 3.9987912 3.976194 4.17512 3.9457257 4.0854235 4.129168 4.007797
1369570_at 3.2659276 3.2687464 3.4378407 3.519685 3.4391634 3.330188 3.2467914 3.2603536 3.4021947 3.3888462 3.2590444 3.3952181
1369571_at 8.865532 8.837057 8.948313 8.826186 8.919561 8.746222 8.912621 8.8938265 8.830547 8.76767 8.869371 8.719567
1369572_at 3.9138556 4.0227566 4.071993 3.8990972 3.9501739 3.900485 3.9128866 3.7301798 3.8781445 4.0706263 3.8914056 3.7907562
1369573_at 4.3148403 4.253398 4.2780294 4.3032007 4.2399035 4.2567854 4.1950727 4.156439 4.3271465 4.084051 4.392084 4.393406
1369574_at 3.6950097 3.6840193 3.7929316 3.7932274 3.9328496 3.705534 3.7481184 3.7821753 3.7473273 3.6471338 3.886723 3.8380198
1369575_at 3.478552 3.4069014 3.5878475 3.2998967 3.394316 3.5559525 3.5700986 3.5845299 3.6143181 3.5300403 3.4519556 3.303458
1369576_at 3.9483085 3.6688473 3.471938 3.6002185 3.6612413 3.6326344 3.7300045 3.7557502 3.7860157 3.7391229 4.021347 3.4513896
1369577_at 6.479148 7.391482 9.479209 7.0161552 7.7735806 8.265423 5.4827437 8.639906 6.5153956 7.683486 6.570731 8.468168
1369578_at 4.2168503 4.0698714 4.0110264 4.2259207 4.1438227 4.140421 4.3428693 4.3204594 4.2166743 4.296868 4.1268587 4.2369204
1369579_at 6.1561837 6.1799035 6.1400113 6.0141416 5.7558136 5.879977 5.995461 6.01455 5.852506 6.040774 6.12305 5.77343
1369580_at 3.837724 4.0403767 3.8043013 4.123508 3.975065 4.0050325 3.7962317 3.8969116 4.1904087 3.6863484 3.930985 3.8494918
1369581_at 11.586459 11.411418 11.426696 11.549539 11.495763 11.370368 11.212604 11.428416 11.24786 11.344127 11.3758335 11.483899
1369582_at 5.665592 5.8263793 5.695006 5.780674 5.7421784 5.8791256 5.738271 5.777959 5.683364 5.7631245 5.8021126 6.045559
1369583_at 4.9531803 5.0018845 4.8202257 4.8297195 5.0012846 5.0895586 4.8480034 4.67534 4.9827924 4.980323 4.7480173 4.9434257
1369584_at 5.9276247 5.9316993 5.866793 5.9890084 5.8775196 6.0827737 5.7391977 6.077403 5.8390574 6.001573 6.0722284 6.2278895
1369585_at 3.3263354 3.7237868 3.5689836 3.7534184 3.9384532 3.592401 3.6741734 3.8936343 3.6144538 3.5550072 3.6051667 3.7298737
1369586_at 3.3562298 3.2533424 3.6039839 3.4277892 3.2914672 3.4903963 3.377806 3.4175456 3.587966 3.4356492 3.480142 3.3815508
1369587_at 4.269853 4.14507 4.1401987 4.260359 4.33029 4.412519 4.063621 4.311143 4.1045327 4.5611124 4.512356 4.1320643
1369588_a_at 8.198225 8.34316 8.103934 8.337099 7.8254604 7.991287 8.168222 8.201622 8.072628 8.225714 8.666704 8.293099
1369589_x_at 3.678317 3.8512573 3.7628658 3.8424208 3.7305386 3.7239454 3.7859964 3.7340915 3.840656 3.46931 3.7490807 3.700542
1369590_a_at 6.782408 7.1658454 6.727656 6.9696183 6.908462 7.17024 7.177828 7.1063514 7.0826044 7.048164 6.8502297 6.727254
1369591_at 3.5492222 3.676635 3.382271 3.5826018 3.6135814 3.6840253 3.490274 3.5516026 3.7374535 3.5648956 3.7278082 3.778907
1369592_at 6.3940597 6.343553 6.53553 6.128154 6.7235394 6.5972605 6.246673 6.5464134 6.3684607 6.5716896 6.650853 6.425867
1369593_at 3.5386782 3.3876696 3.6007092 3.3791945 3.603465 3.4522622 3.6606445 3.3788316 3.4122562 3.4526572 3.4087598 3.535225
1369594_at 5.9294243 5.6945534 6.019251 5.597919 5.7555804 5.827769 6.1015844 5.8281007 5.8090653 5.98885 5.8954506 5.598755
1369595_at 3.6573915 3.64324 3.7448244 3.7959287 3.5413678 3.4098203 3.7353132 3.5102494 3.8173964 3.4117138 3.7790017 3.627546
1369596_at 4.528002 4.233328 4.4237742 4.5981407 4.3940845 4.5523167 4.2659397 4.1908045 4.3899717 4.455476 4.5019093 4.1980877
1369597_at 7.6481433 7.780997 7.6726975 7.507469 7.6388206 7.3651733 7.7254615 7.7496147 7.6895275 7.377693 7.4439683 7.338619
1369598_at 4.4363947 4.061115 4.325076 4.157902 4.470113 4.1843452 4.305667 4.2853384 4.1377573 4.4134026 4.256068 4.146317
1369599_at 4.769866 4.7124643 4.8862453 4.755652 4.8577847 4.970131 4.589835 4.6995845 4.87056 4.709071 4.939116 4.774614
1369600_at 4.3324466 4.1400146 4.319891 4.117712 4.3935623 4.280222 4.076275 4.0977554 4.4303136 3.9388332 4.129716 4.2322397
1369601_at 4.856347 4.771236 4.8948956 4.9418325 4.83574 4.950412 4.849434 5.0140343 4.884441 4.8723345 4.7563868 4.812269
1369602_at 4.4935913 4.4975886 4.485667 4.4991603 4.4471097 4.658462 4.4157 4.7608366 4.5349784 4.594484 4.4462 4.688745
1369603_at 3.5493965 3.6912258 3.5851848 3.7669694 3.620449 3.6485448 3.6353319 3.5085025 3.7992406 3.4526572 3.6764665 3.5867507
1369604_at 4.3466988 4.632979 4.5518703 4.7468023 4.420447 4.480975 4.4753113 4.4604015 4.451601 4.697653 4.409631 4.6219363
1369605_at 5.1448216 5.072048 5.1026316 5.1379037 5.351175 5.346359 4.896756 4.9785833 5.2402315 4.8120284 5.3052793 5.390268
1369606_at 3.9165132 3.9091296 3.7607548 3.6385696 4.075401 3.7164311 3.8654964 3.8259869 4.008869 3.6499481 3.8196528 3.8907962
1369607_at 5.601682 5.6223416 5.652634 5.250792 5.4861565 5.728568 5.5937138 5.402596 5.450891 5.4723096 5.490813 5.689405
1369608_at 4.073005 4.0928154 3.9239156 3.9934673 4.12411 4.0473824 4.0652275 4.1009727 4.021326 4.1451416 3.9955783 4.177305
1369609_at 3.7956135 3.712867 3.8418677 3.6096842 3.5938952 3.583643 3.6945727 3.8439767 3.7896729 3.5725892 3.8522627 3.7626123
1369610_at 6.9371905 6.923724 7.3101797 7.4718013 7.3831425 6.756552 7.267424 7.2546635 7.372391 7.284939 6.961105 7.1488767
1369611_at 5.093871 4.897051 4.9646006 4.8628516 5.183365 4.948717 5.1889634 4.95225 5.1409445 5.1137385 5.207499 5.1951447
1369612_at 4.7454233 4.843482 4.724042 4.8470464 4.8505306 4.964037 4.7217636 4.7589645 4.8576984 4.6723976 4.68095 4.7728624
1369613_at 3.7160099 3.7274587 3.585642 3.8111913 3.7980318 3.6553307 3.5889096 3.732796 3.8192008 3.6816516 3.850663 3.7387915
1369614_at 4.1639967 4.0046396 4.10409 4.3081303 3.9865067 4.0169945 4.0989714 4.4139566 4.0244412 3.9727948 4.327322 4.0675607
1369615_at 5.9226475 5.698181 5.5612926 5.590788 5.5866523 5.6311264 5.7230654 5.663686 5.6989326 5.8280654 5.7291303 5.61589
1369616_at 4.3435373 4.4825225 4.582423 4.242236 4.5080304 4.6064715 4.614782 4.483276 4.671136 4.3890233 4.549815 4.774614
1369617_at 6.897445 6.844739 6.9765444 7.317191 6.659644 6.6117353 7.4237623 6.792483 7.061611 7.267834 6.933841 6.7585173
1369618_at 4.183494 4.4075427 4.16599 4.319726 4.260401 4.3475647 4.2943463 4.339401 4.454713 4.285226 4.482799 4.535861
1369619_at 4.723343 4.9208283 4.7877994 4.750654 4.8504148 4.663502 4.7382483 4.792643 4.7091327 4.870868 4.660319 4.750217
1369620_at 3.9975526 3.7598903 3.8488379 3.7301273 3.843942 3.8126523 3.8461487 3.7399123 3.833124 3.7478075 3.8381646 3.927789
1369621_s_at 9.940926 9.968095 10.037466 9.919779 9.892416 9.918365 9.960921 9.911704 9.877775 9.916305 9.996293 9.83429
1369622_at 4.4625387 4.495987 4.5104756 4.592644 4.218275 4.196645 4.4329014 4.4375877 4.325779 4.2995505 4.3971725 4.37712
1369623_at 4.441104 4.3196588 4.2604456 4.5843773 4.610071 4.6452284 4.468872 4.3975134 4.4441433 4.413018 4.6464787 4.3176804
1369624_at 5.578013 5.5334363 5.7136464 5.493059 5.6807704 5.6695886 5.402609 5.6407933 5.5814123 5.541623 5.6454425 5.5526233
1369625_at 7.207039 7.648758 6.431555 7.584185 6.1837935 6.945496 6.2025247 6.9779077 6.9388843 5.672145 6.865129 6.3388677
1369626_at 9.037964 9.027805 9.224443 9.180785 8.934409 8.953786 8.948483 9.1269655 9.166705 8.991827 9.014467 8.871254
1369627_at 3.5540166 3.8194673 3.7178612 3.7251213 3.607671 3.6808562 3.6528933 3.7980895 3.7233152 3.8073518 3.6975105 3.7783592
1369628_at 9.302179 9.377499 9.208256 9.311231 8.888712 8.952813 9.327881 8.723065 9.5180645 8.689754 9.455173 9.411297
1369629_at 11.961575 11.917779 11.961838 12.129385 12.065776 12.159473 12.089226 12.033799 12.099851 12.2579975 12.048049 12.043527
1369630_at 12.938102 12.9457 12.9400425 12.996624 12.989947 13.023013 13.027761 12.978353 13.025518 13.097569 12.984924 12.939838
1369631_at 7.885277 7.9389553 7.859346 7.667808 7.6608944 7.4704986 7.585914 7.6590056 7.5440187 7.5487466 7.4194965 7.643226
1369632_a_at 6.9117417 7.3734784 6.9688964 7.02407 6.4798803 6.8097672 6.827271 7.0883336 6.642095 6.716336 6.4183483 6.4371815
1369633_at 11.094836 10.938328 11.04546 10.883255 10.813869 10.932194 10.754183 10.932688 10.675424 10.938441 10.769857 10.981191
1369634_at 6.33529 6.4776025 6.3568563 6.219334 6.51062 6.233569 6.353753 6.3732696 6.129084 6.229742 6.629522 6.1537437
1369635_at 11.772139 11.77761 11.83089 11.997526 11.812754 12.002023 11.998804 11.837879 12.135251 11.987087 11.7709465 11.68509
1369636_at 12.373856 12.33475 12.427443 12.57832 12.468258 12.616961 12.631053 12.458833 12.643705 12.656103 12.447419 12.275386
1369637_at 4.98499 4.53555 4.5934944 4.6110287 4.589613 4.7656674 4.716214 4.4105363 4.471864 4.467798 4.549237 4.6671176
1369638_at 5.184166 5.2049365 5.1176343 5.025939 5.2424603 5.271334 5.272901 5.26585 5.1528053 5.373642 5.0848866 5.256744
1369639_at 3.650178 3.4131763 3.6817727 3.7534184 3.6856043 3.5752857 3.5518408 3.6492038 3.644468 3.7612014 3.613645 3.677706
1369640_at 5.5535674 5.726702 5.8834605 5.700859 5.5545163 5.939052 5.7648373 5.6412697 5.6311374 5.707029 5.3474693 5.478826
1369641_at 8.077568 8.044106 8.267248 8.267484 8.051037 7.9624434 8.022543 8.06485 7.848478 8.27392 7.787438 8.063486
1369642_at 7.78811 7.73942 8.227016 8.073921 7.8982735 7.938259 7.861376 8.043889 7.654511 8.116401 7.680021 7.8921003
1369643_a_at 7.5410786 7.893389 7.8780556 7.9326124 7.840646 7.477236 7.6096077 7.6606565 7.7200847 7.92031 7.6739745 7.640894
1369644_at 9.203609 9.472171 9.487602 9.420994 9.319757 9.111264 9.126057 9.21606 9.201169 9.369785 9.297845 9.242052
1369645_at 3.848096 3.8302429 3.753391 3.9835806 3.9116762 3.885679 3.798784 3.8056788 3.9206913 3.935377 3.8934078 4.062358
1369646_at 3.5700643 3.5247128 3.4924088 3.518684 3.5168664 3.6376524 3.4755132 3.406093 3.3299935 3.3494375 3.449211 3.522419
1369647_at 6.930264 6.643619 7.260461 7.3355765 7.071478 7.045876 6.9130497 7.205441 7.0489516 6.9769707 7.1401515 7.3615937
1369648_at 6.82364 6.4509063 7.0163617 7.4400268 6.708539 6.970276 6.7294326 6.6382027 6.8065944 6.709122 6.7358513 6.7732553
1369649_at 4.7998304 4.7349906 4.9277244 5.0040317 4.8894086 5.012998 4.823928 4.8012867 4.8158417 5.092034 5.2228556 4.870505
1369650_at 7.2047653 7.0847473 7.3052387 7.080494 7.2311516 7.229567 7.266552 7.3376985 7.188757 7.410332 7.2673464 7.348381
1369651_at 4.900983 4.8139153 4.836711 4.815643 4.890663 4.7968483 4.7327833 4.6004314 4.9194484 4.857212 4.7350216 4.853593
1369652_at 3.887087 3.6613386 3.9030204 3.735079 3.8184164 3.8928375 3.823833 4.065233 3.9621058 3.6726837 3.7853196 3.9587796
1369653_at 7.2997026 7.2233605 7.088558 7.5393987 7.276658 7.3882713 7.364898 7.513091 7.4131765 7.508133 7.298517 7.3219137
1369654_at 10.24007 10.4365635 10.669972 10.621286 10.588087 10.73456 10.533115 10.833426 10.45569 10.752192 10.798916 10.93379
1369655_at 8.414054 8.218485 8.473277 7.569342 8.258172 8.116629 8.267147 8.029753 8.1113825 8.214551 7.7671533 7.739118
1369656_at 6.674686 6.89768 6.9837766 6.8338385 7.1424317 7.0029125 6.8749743 7.0441885 6.9915667 7.0774956 6.774387 6.860343
1369657_at 3.9904509 3.9970982 4.04903 3.7454948 4.065968 4.2296295 4.052905 3.9772203 4.277123 4.0448165 3.8910248 4.024431
1369658_at 8.948788 8.620051 8.620005 8.539969 8.797088 8.354555 8.8383045 9.289128 8.904469 8.8162985 8.230126 8.583987
1369659_at 5.4464602 5.649816 5.577589 5.7318482 5.804077 5.677874 5.808522 5.5735993 5.881315 5.749254 5.5371284 5.620603
1369660_at 4.17157 4.4339294 4.5114985 4.3231535 4.1869526 4.330721 4.4253078 3.9962113 4.0537214 4.2584643 4.265127 4.354
1369661_at 7.6887436 7.7260528 7.7943735 7.648186 7.7272887 7.6509185 7.6843147 7.701965 7.721993 7.578867 7.7879624 7.6500382
1369662_at 3.5678217 3.3873007 3.5781565 3.5982268 3.5391312 3.242539 3.4002745 3.559369 3.4820936 3.5633302 3.7203164 3.6020274
1369663_at 10.114941 6.388276 6.029281 9.526007 6.4526815 10.447574 6.5527735 6.5566306 9.606178 9.753897 6.9857287 9.926589
1369664_at 10.160754 10.497453 10.653673 10.211252 10.786708 10.920733 10.375853 10.290619 10.94008 10.511812 10.117625 10.628804
1369665_a_at 8.114785 7.8822103 7.563064 8.103762 7.8999376 7.847849 7.7784033 7.645733 7.8912635 8.177795 7.8077517 7.713921
1369666_at 6.0110645 5.7261777 6.056608 5.970989 6.174799 6.094768 6.2037783 5.449542 5.8250895 6.0757604 6.1326566 5.888655
1369667_at 6.7029204 6.814013 6.5565634 6.520643 6.856349 6.5586834 6.640929 6.722071 6.5901394 6.7237644 6.6413674 6.8968096
1369668_x_at 3.7858937 3.8808105 3.7909176 3.9152317 3.9807644 3.6859827 3.7331665 4.0596123 3.7600567 3.979591 3.8756652 4.0368724
1369669_at 8.147112 8.481235 8.232626 8.477604 8.292608 8.292461 8.450996 8.393162 8.18742 8.3277 8.30961 8.10956
1369670_at 5.1926594 5.13469 4.5845623 5.015099 5.081479 5.251292 5.0596814 4.8590097 5.1184907 4.74446 5.2798653 4.9295745
1369671_at 12.631779 12.6885605 12.6729555 12.757922 12.657154 12.710873 12.662112 12.657656 12.710942 12.789512 12.585948 12.749235
1369672_at 7.2500916 6.7144012 6.545002 6.627434 6.9956474 6.6056247 6.4428287 6.4953327 6.750064 6.5291424 6.820944 6.467977
1369673_at 3.8826118 3.7956707 4.60465 3.894338 3.9662113 3.9014192 4.0768766 3.8218336 4.049841 3.9836953 3.7767913 4.2429676
1369674_at 3.471377 3.4478943 5.1881247 3.6647239 3.5416758 3.7033608 3.868928 3.391092 3.5503345 3.7206855 3.594004 4.7288017
1369675_at 6.499516 6.328144 6.5542555 6.702291 6.5530214 6.5372496 6.6787887 6.5340385 6.713861 6.469768 6.6473126 6.3855085
1369676_at 7.2884917 7.003246 7.393399 7.199322 7.251595 7.338981 7.600022 7.251745 7.325538 7.3656516 7.661838 7.3387995
1369677_at 3.6804783 3.6610658 3.6356373 3.4677467 3.5710027 3.291762 3.30828 3.615357 3.747494 3.3590794 3.3872204 3.642451
1369678_a_at 7.5250177 7.4721503 7.605639 7.542135 7.4816127 7.7760925 7.660828 7.6210585 7.554578 7.5760655 7.2918215 7.5732813
1369679_a_at 9.92146 9.880358 9.922282 9.901409 9.802085 10.03171 9.978028 9.94633 9.810076 9.939397 9.815779 9.943199
1369680_at 4.8878393 4.7785077 4.9285955 4.7882485 5.075095 4.9580975 5.2328053 4.921818 4.8949666 4.9868674 4.960163 4.8752995
1369681_at 4.258508 4.0303764 4.4421926 4.215321 4.1761565 4.2761617 4.2340355 4.306677 4.164918 4.4111114 4.345009 4.320334
1369682_at 6.711899 6.5947757 6.4706974 6.580831 6.4284906 6.3264112 6.512745 6.5686917 6.4801493 6.608425 6.3620386 6.223135
1369683_at 7.5701485 7.0754685 7.24526 7.629551 7.195254 7.1201086 7.5642505 7.144537 7.173716 7.122474 7.352153 7.106633
1369684_at 5.2348533 5.0770926 4.8715076 5.13752 5.0728016 4.855049 4.9332457 5.0742426 5.0164986 4.9920835 4.8844075 4.747165
1369685_at 4.1251345 3.818128 4.011013 4.1400824 4.0828757 3.942447 4.085791 3.6756623 4.249614 3.9772801 3.896753 3.9389372
1369686_at 4.3068686 4.25825 4.2395453 4.243169 3.993789 4.1119547 4.137101 4.261298 4.1203976 4.3210864 4.310029 4.2136893
1369687_at 4.0441074 4.3210535 4.251623 4.1823673 4.267194 4.188122 4.139291 4.0353966 3.9851801 4.253016 4.421423 4.1521816
1369688_s_at 4.975229 4.8918977 4.683807 4.6666203 5.012733 4.795945 4.8168955 4.869692 4.993686 4.773265 4.6103787 5.023313
1369689_at 7.0381002 6.88252 7.2017455 6.9983745 6.922695 6.972142 6.9382358 7.112257 6.895849 6.9334826 7.224465 7.0084167
1369690_at 7.0937204 7.077011 7.073659 7.2128897 7.095499 7.0943584 7.2156816 7.166686 7.1317186 7.2811413 7.443519 7.029796
1369691_at 4.2527094 4.4405727 4.4514494 4.4429426 4.261669 4.443025 4.5085526 4.392399 4.4149265 4.4272027 4.195366 4.2972255
1369692_at 3.9839141 3.898868 4.0063486 4.002615 3.693983 4.013691 3.6727843 3.7877414 3.698266 3.8511035 3.9958782 4.0126314
1369693_a_at 5.7977114 5.766325 5.1047573 5.7459145 5.442902 5.983407 6.1885138 5.183552 6.3684607 6.327938 6.1222363 5.0663557
1369694_at 3.5876665 3.5278406 3.71342 3.5692918 3.6361823 3.584883 3.4984012 3.8585913 3.5830758 3.6515603 3.577771 3.6884248
1369695_at 4.518184 4.3264527 4.451706 4.2711515 4.2224827 4.519714 4.0332394 4.190805 4.3448653 4.271247 4.073338 4.2650137
1369696_at 3.5625284 3.7000988 3.6862934 3.6847723 3.8210266 3.826912 3.6201043 3.917487 3.7370048 3.7106822 3.7564814 3.728319
1369697_at 3.8889997 3.7863252 3.838804 3.8265324 3.753661 4.083144 3.9766588 3.7369554 4.0318823 3.8978565 4.0050793 3.8468804
1369698_at 4.90189 4.6843095 4.999136 4.6667213 5.1389174 5.051432 4.9024005 5.2523217 5.1849885 5.5321555 6.666147 6.3944592
1369699_at 4.682828 4.6411266 4.4302015 4.380869 4.5434637 4.44137 4.4966097 4.499599 4.565795 4.6819725 4.650339 4.5495863
1369700_at 5.8303733 5.7970324 5.96487 5.76277 5.6204667 5.984276 5.9927044 5.7858286 6.0077553 5.9267197 5.908716 5.504892
1369701_at 12.437635 12.463497 12.58656 12.413779 12.64355 12.420132 12.445013 12.5323925 12.464257 12.352219 12.276695 12.459739
1369702_at 7.0255156 7.1614723 7.341192 6.8133945 7.0650954 6.834916 6.9651637 6.962613 7.012559 6.8966994 6.673794 7.0111046
1369703_at 6.913893 6.897735 6.9357767 7.216965 7.242912 7.1658654 7.1880636 7.113682 7.1752057 7.0916677 7.189072 7.3353643
1369704_at 6.490727 6.321312 6.472735 6.2420096 6.616901 6.48206 6.376878 6.211051 6.5968113 6.327538 6.5141454 6.4479327
1369705_at 5.1054034 5.2146096 5.000782 5.0804815 5.3218265 4.986439 5.175426 4.9378147 4.9444876 5.0466757 5.232264 5.0641975
1369706_at 3.7198553 3.7194564 3.5507226 3.7271802 3.6856935 3.8022933 3.7272704 3.5991008 3.6891468 3.692224 3.7048175 3.7009537
1369707_at 4.3511934 4.5069695 4.384604 4.5293684 4.2534685 4.5523167 4.32535 4.6277437 4.3873754 4.3979583 4.385032 4.41604
1369708_a_at 5.5766516 5.557352 5.678537 5.626224 5.493169 5.812206 5.966776 5.881127 6.014211 5.622137 5.5728607 5.7963204
1369709_at 3.9888957 3.8523242 4.063348 4.151782 4.307461 4.2454224 4.1786814 4.0783167 4.0132647 4.147128 4.0659623 4.2429676
1369710_a_at 3.8173351 3.9373512 3.9510674 3.6032748 3.710461 3.817414 3.748438 3.6334124 3.8612971 3.568235 3.6864126 3.778243
1369711_at 4.292618 4.3623323 4.3016562 4.773967 4.5178714 4.4799848 4.8154364 4.5781927 4.3982553 4.162612 4.4553304 4.284118
1369712_at 7.3801255 7.419631 7.4930797 7.55298 7.4227796 7.315373 7.573195 7.5517893 7.456644 7.3327885 7.583033 7.461331
1369713_at 5.3192534 5.236025 5.4965253 5.482326 5.32333 5.351401 5.308938 5.2062297 5.3564796 5.26604 5.545881 5.493481
1369714_at 7.111083 7.1659255 7.108375 7.0702763 6.7529716 7.0379605 7.1208396 7.1058927 6.9857607 6.848334 6.9922833 6.7712955
1369715_at 4.1759 3.9576366 4.059041 4.0702734 4.06556 4.1738296 4.0085087 3.960903 4.2847137 4.0083647 4.204099 3.9242942
1369716_s_at 9.864895 9.950012 9.831645 9.800319 10.236719 9.854637 10.104222 9.710292 9.809287 9.782842 9.792559 9.726938
1369717_at 4.174372 4.4289913 4.371954 4.351773 4.3422194 4.2385073 4.275673 4.190805 4.22648 4.232843 4.188235 4.190685
1369718_at 9.48668 9.239417 9.519825 9.414514 9.136728 9.043293 9.01103 8.9204035 9.306087 9.092642 9.422561 8.825026
1369719_at 3.2565007 3.0933812 3.1636405 3.0581572 3.2384849 3.1437893 3.4121034 3.166199 3.1878302 2.998914 3.3781207 3.2456887
1369720_at 9.491707 9.664186 9.657741 9.588766 9.774948 9.916818 9.749068 9.8130455 9.829947 9.771971 9.333594 9.6118145
1369721_at 4.8219104 4.931232 4.6545143 4.8830338 4.9037914 4.963604 4.817714 4.929345 4.6943436 4.7589216 4.842404 4.767925
1369722_a_at 8.276137 8.176623 8.047745 8.081485 8.123804 8.114723 8.279548 7.9429245 8.137187 8.241145 8.090183 7.9647884
1369723_at 7.3427777 7.358399 6.9945054 7.2919493 7.2068925 7.004431 7.3811555 6.960531 7.14741 7.041213 7.066939 7.090445
1369724_at 5.103612 5.037602 5.2557783 5.4420714 5.4229393 5.344667 5.2081137 5.0655365 4.9651666 4.860426 5.193148 5.2950277
1369725_at 7.731099 8.227746 8.1376915 7.7111845 7.957322 7.805348 7.995206 8.033064 8.050408 7.9656096 7.463896 7.756661
1369726_at 8.695821 8.160591 8.869088 8.633856 8.234047 8.487271 8.537932 8.558639 8.610584 8.614357 8.808392 8.860625
1369727_at 13.780685 13.688636 13.825577 13.673429 13.881623 13.885872 13.675172 13.628806 13.720222 13.651645 13.697218 13.784287
1369728_at 5.732593 5.3175755 5.31391 5.5293465 5.5522833 5.575058 5.413108 5.308767 5.7285123 5.801534 5.53009 5.3541765
1369729_at 9.39295 8.735582 9.306097 9.565765 9.1950245 9.250561 9.3088455 9.452627 8.9051485 8.936834 8.923089 8.757301
1369730_a_at 4.747275 4.568983 4.58251 4.6351185 4.692955 4.636612 4.595776 4.650653 4.639673 4.571216 4.6889195 4.582049
1369731_at 3.3336253 3.2529304 3.2854555 3.2650115 3.29176 3.3293974 3.266945 3.4132988 3.241469 3.4526572 3.296743 3.3166645
1369732_a_at 5.0496864 4.8581247 5.0986786 5.0250835 5.0979757 4.912239 4.9949837 5.2279577 4.8650684 4.619519 4.596904 5.414995
1369733_at 8.845433 9.039801 9.140353 8.882676 8.97952 8.888891 8.7586 8.845015 8.866125 8.842131 8.6772 8.743488
1369734_at 8.967722 9.078122 9.22243 9.193213 9.137848 9.226927 9.179138 9.188357 9.217494 9.005186 9.112177 9.176258
1369735_at 5.961658 5.774935 5.5350595 6.0044804 5.9764094 5.826991 5.794566 5.7602835 5.895627 5.681868 5.911087 5.826915
1369736_at 5.3905025 5.3942375 5.367316 5.278247 5.4796057 5.1451964 5.383736 5.674856 5.0804577 5.047466 5.048663 5.4744453
1369737_at 9.369258 9.767316 9.199148 9.707455 9.633731 9.506025 9.244409 9.679979 9.355657 9.370113 8.877825 9.134514
1369738_s_at 10.102299 10.342565 10.184203 10.249443 10.444836 10.144714 9.960833 10.326561 10.162634 10.200511 9.849649 9.997465
1369739_at 4.0780725 4.2207236 4.013954 4.1482964 4.3213234 3.9618058 4.176418 4.244087 4.2311163 4.382065 4.173197 3.9892437
1369740_at 4.870389 4.9677863 4.7916584 4.539107 4.965049 4.6294627 4.6081696 4.582307 4.930376 4.6362534 4.7292852 4.4261384
1369741_at 5.365252 5.382021 5.421638 5.3829317 5.4209948 5.5403185 5.319263 5.647729 5.397584 5.486475 5.4022107 5.4394774
1369742_at 4.66043 4.6408024 4.7470493 4.644394 4.5902543 4.6503563 4.752863 4.5941324 5.01822 4.5556273 4.8935175 4.869425
1369743_a_at 8.435029 8.583085 8.930283 8.854052 8.545636 8.827804 8.892197 8.489088 8.536911 8.434538 8.472432 8.8108835
1369744_at 4.07708 4.142646 3.8693235 3.7534184 4.157778 4.222195 4.0862055 4.006119 4.135046 4.2676735 4.033571 4.2740774
1369745_at 6.3880353 6.3184013 6.361964 6.370317 6.3201513 6.1859546 6.165728 6.2716117 6.257 6.246363 6.2393956 6.3224964
1369746_a_at 11.881984 11.731119 12.042338 11.822602 12.045575 12.125371 11.775051 11.812559 12.03604 12.034321 11.653096 11.989296
1369747_at 6.9831095 6.587761 7.05519 7.272693 7.159544 7.0877805 6.3626666 7.2841573 6.608554 7.401141 6.8449416 7.2015133
1369748_at 3.4530158 3.553851 3.4562008 3.5201526 3.6247988 3.4557571 3.4625545 3.2911782 3.3109403 3.4537868 3.5102026 3.7664397
1369749_a_at 3.8468084 4.0071106 3.8694422 3.8613749 3.9282026 3.6980665 4.0220747 3.9527023 3.9024317 3.8388546 3.9591045 3.9450736
1369750_at 3.666847 3.7093606 3.6430109 3.6447322 3.6521018 3.6338437 3.577945 3.7058113 3.6525638 3.732931 3.5371025 3.6936672
1369751_at 4.117137 4.0136447 3.9414182 3.6421323 3.8324125 3.8550146 3.8943095 4.0538177 3.9623454 3.9064112 3.8381417 3.9111998
1369752_a_at 4.8799186 4.8880033 4.9941587 4.90189 4.7535844 5.091494 4.8110876 4.8737674 4.9599676 5.026365 4.875642 5.004151
1369753_at 3.845166 3.8440564 4.096077 3.8316736 3.7459626 4.000633 4.0006857 3.9680095 3.8181705 4.1894903 4.0082855 4.094915
1369754_a_at 8.141766 8.290894 8.291164 8.366295 8.410108 8.373111 8.315601 8.423439 8.488182 8.292316 8.26813 8.445154
1369755_at 3.6428065 3.55047 3.7538521 3.6562304 3.5943255 3.7020826 3.7964423 3.6016552 3.8003314 3.418149 3.658076 3.673536
1369756_a_at 7.345293 7.4291897 7.4168777 7.488313 7.474121 7.6438017 7.4456186 7.350052 7.457104 7.423377 7.516898 7.566179
1369757_at 5.5875072 5.7110724 5.646619 5.2874265 5.68798 5.7215466 5.468586 5.4307055 5.876376 5.7676697 5.678074 5.78664
1369758_at 8.412757 8.114897 8.436996 8.517036 8.496231 7.933602 8.48001 8.186065 8.5864315 8.224011 8.267679 8.282615
1369759_at 5.2449346 5.241865 5.110345 5.2602158 5.426307 5.37138 5.162489 5.277062 5.1167736 4.887872 5.3549433 5.3918476
1369760_a_at 3.769455 3.7405233 3.7042885 3.7432787 3.501209 3.7252717 3.6914277 3.8237267 3.6951306 3.7403092 3.6929512 3.6656578
1369761_at 3.9764714 3.7183456 4.026328 4.061369 3.8881195 3.9171329 3.898354 4.0917935 4.098574 4.09479 4.069253 3.8895607
1369762_at 4.115194 4.0026817 3.8291962 3.97842 4.1629915 4.1377006 4.1244164 4.1346154 4.0631537 4.032403 4.2164564 4.123889
1369763_at 4.070234 3.9212735 4.079276 4.0145736 3.9207754 4.0487933 4.011243 4.0081944 3.9798193 3.9083676 4.0958996 3.727434
1369764_at 13.225709 13.056694 13.126217 13.163232 13.178543 13.12741 13.203174 13.257453 13.142326 13.176271 13.279731 13.136295
1369765_at 3.882958 3.5135076 3.8176107 3.715425 3.633837 3.876182 3.9735332 3.865118 3.95278 3.8781478 3.7266614 3.6460211
1369766_at 5.2681255 5.1401963 5.2149425 5.279804 5.540834 5.3096175 5.2972164 5.2163563 5.368392 5.601954 5.2961826 5.303591
1369767_a_at 3.795935 3.9177315 3.6707008 3.5898025 4.0033693 4.02015 3.7311537 3.883926 3.7321422 3.597885 3.86823 3.9357412
1369768_at 6.482561 6.34619 6.3170447 6.2696257 6.1936436 6.3562846 6.492466 6.4424696 6.556068 6.5907507 6.5835853 6.4757795
1369769_at 4.524846 4.4495115 4.321162 4.659887 4.688468 4.696454 4.560831 4.67097 4.536555 4.6871815 4.7696934 4.4559393
1369770_at 4.035124 4.081435 4.1048193 4.006847 4.2436543 3.983064 4.0010495 3.9976056 3.8188837 3.9597828 4.0914116 4.1831923
1369771_at 5.7938156 5.290264 5.5137305 5.977971 5.361644 5.7188463 5.875394 5.43614 5.5895033 5.768446 5.677499 5.624605
1369772_at 6.97304 6.820289 6.6049533 6.977601 7.1625657 6.7779775 7.115521 6.9539814 6.6038256 6.8186903 6.8866434 6.643955
1369773_at 3.7858853 3.7079403 3.7170575 3.7080379 3.6852393 4.074037 3.7550886 3.9381843 3.9496446 3.7580059 4.033571 3.8907962
1369774_at 4.109489 3.9958384 3.9150863 4.1597185 4.2239795 4.305193 4.104023 4.2056913 4.111989 4.280764 4.220014 4.315989
1369775_at 7.9631443 8.012764 7.934219 7.8286242 8.016433 7.847586 8.052955 7.795138 7.8936157 7.6289496 7.950879 7.9374
1369776_a_at 6.6327076 6.420232 6.7289643 6.5714273 6.5685678 6.410685 6.492248 6.58695 6.673831 6.4507065 6.505985 6.510148
1369777_a_at 7.1929603 7.4600234 7.373855 7.44087 7.3575597 7.0334115 7.3130255 7.182562 7.2865157 7.10206 6.5404253 7.0284867
1369778_at 3.8016248 3.7837281 3.8102088 3.8562627 3.7079208 3.5420425 3.8342469 3.850436 3.651859 3.6436875 3.8522627 3.6501791
1369779_at 5.6434336 5.8274655 5.9137883 5.843622 5.672422 6.0200973 5.9680905 5.9791603 5.9656386 5.759617 5.7926874 5.816273
1369780_at 6.0125794 5.8240466 5.6484227 5.7755804 5.965275 6.0568204 5.682852 5.8943896 5.760617 5.9935274 6.0421 6.062942
1369781_at 3.6416216 3.8243654 3.9010897 3.7141685 3.9983091 3.8841631 3.5436795 4.0713797 3.819655 3.929621 3.8430524 3.7927809
1369782_a_at 6.140901 6.0037513 6.060165 5.855315 5.883278 6.0461383 5.7387047 5.663686 5.912269 5.907862 6.1325974 6.1017313
1369783_a_at 4.8919973 5.048179 5.283138 4.9855876 5.03149 4.6073346 5.08356 5.000135 5.0385404 5.082114 5.196538 4.979576
1369784_at 3.7863796 3.785155 3.7368095 3.7953734 3.735069 3.6733747 3.6354823 3.7863827 3.8140576 3.7660437 3.934223 3.7486577
1369785_at 8.261091 8.085313 8.064682 8.3106165 7.694382 7.945102 8.235149 7.988938 8.105286 8.103243 8.153062 7.6169243
1369786_at 5.5472054 5.5795703 5.5951777 5.676674 5.7817073 5.830066 5.699126 5.8128686 5.514205 5.626638 5.7860813 5.400847
1369787_at 3.7508502 3.6654952 3.6458843 4.059602 3.8715196 3.6308348 3.6748903 3.7738001 3.5848053 3.768832 3.5618017 3.9138842
1369788_s_at 8.144396 7.5983276 8.978834 9.260475 7.5626187 8.545177 7.6281996 9.076881 7.1280117 8.228794 7.766806 8.592215
1369789_at 3.2434309 3.3070643 3.423134 3.435185 3.3438365 3.3403957 3.1589444 3.41899 3.2194664 3.4530053 3.1998882 3.2143161
1369790_at 11.562259 11.057475 10.949044 11.402648 12.100281 11.192147 12.440623 10.936604 11.291097 10.962359 11.676707 10.530697
1369791_at 8.382851 8.250074 8.388511 8.239548 8.448479 8.544249 8.824772 8.527442 8.651928 8.336278 8.631828 8.493483
1369792_at 5.764178 5.9468017 5.8834643 5.689905 5.7451315 5.72646 5.734415 5.7747974 5.757968 5.756412 5.8047786 5.7849555
1369793_a_at 3.9869096 4.038601 4.069314 3.9345381 3.938179 4.182932 3.903852 4.0361166 3.992412 3.7008533 3.9933639 3.9169705
1369794_a_at 4.631117 4.509625 4.8795757 4.320242 4.8678417 4.492543 4.842039 4.5986266 4.2914033 4.8277454 4.4811044 4.832468
1369795_at 4.273323 4.4254236 4.439321 4.559616 4.504233 4.2665615 4.390831 4.0168037 4.278104 4.3340945 4.169979 4.3006167
1369796_at 4.3651752 4.3834214 4.2206664 4.276475 4.6332555 4.387625 4.4703 4.6044874 4.737848 4.462519 4.6060085 4.285634
1369797_at 4.082528 4.1255517 4.0932236 4.0344276 4.41812 4.117029 4.0337687 4.118909 4.0012913 4.065897 4.07215 4.1442966
1369798_at 4.4163074 4.404084 4.3466663 4.3587046 4.3884544 4.3046274 4.384369 4.329561 4.547653 4.4562473 4.508713 4.5473423
1369799_at 10.643131 10.522986 10.565865 10.556539 10.678428 10.619959 10.862669 10.550671 10.37621 10.51837 10.562206 10.793697
1369800_at 3.739556 3.8917599 4.0585303 3.88845 4.174423 3.8533137 3.9395955 4.0860767 3.8836765 4.003896 4.1583242 3.8494918
1369801_at 4.4887033 4.253421 4.4220486 4.6356864 5.015189 4.526336 4.284004 4.2262626 4.550753 4.521984 4.5116363 4.4661236
1369802_at 4.098734 3.898704 4.0529776 3.9420645 4.0855355 4.1080346 3.8547063 3.8261237 4.210547 3.8314037 4.0641217 3.7450166
1369803_at 4.523452 4.2550592 4.448546 4.4435835 4.4538345 4.422258 4.403767 4.5960617 4.404931 4.5597486 4.941522 4.4458556
1369804_a_at 4.747163 4.742297 4.4834704 4.6666203 4.532535 4.5667944 4.542614 4.4193964 4.4351654 4.4670973 4.391569 4.5833964
1369805_at 3.5540578 3.993081 3.825282 3.9244187 3.8495944 3.80691 4.0719104 3.9699767 3.9172974 3.823729 3.8752754 3.9937973
1369806_at 5.2127004 5.1129346 4.9554315 5.178028 5.2269244 5.3874235 5.184412 5.084887 5.2149725 5.1428046 5.10608 5.0841527
1369807_at 4.3894877 4.345827 4.24218 4.390351 4.357107 4.460312 4.722529 4.1731853 4.544561 4.3500195 4.318075 4.1426277
1369808_at 4.426674 4.096672 4.3043737 4.1582417 4.6940184 4.3805323 4.1866627 4.159824 4.050769 4.173452 4.356516 4.4904633
1369809_at 4.8980107 4.7247996 4.7414064 4.922184 4.9620085 4.8832474 5.028888 4.77822 5.030854 4.710017 4.8790684 4.7968144
1369810_at 6.935114 6.7539353 6.8775716 6.803718 6.7593293 6.853572 6.86663 6.7114697 6.9858546 6.983318 6.6992416 6.8943276
1369811_at 4.7471123 4.791213 4.564107 4.787081 4.9920664 4.9121885 4.748724 4.767417 4.7749825 4.858905 4.8532734 4.6196547
1369812_at 5.93208 5.7403 5.745165 5.808673 5.777563 5.6632276 5.6620684 5.944976 5.908536 5.7705917 5.8109393 5.706622
1369813_at 7.0353804 6.6764545 7.0079956 6.787828 6.789838 6.8419743 6.82428 7.0195646 6.849264 6.8276577 6.7025313 6.7466626
1369814_at 4.206398 4.505286 4.6849847 4.3619733 4.5662174 4.502982 4.279806 4.381189 4.290773 4.5218797 4.4793935 4.467285
1369815_at 5.5555744 5.654017 5.474492 5.4389 5.806299 5.632351 5.3771276 5.4707885 5.592422 5.275612 5.5302715 5.5341024
1369816_at 4.842746 4.7726507 4.943028 5.098701 4.9800034 4.546245 4.8909693 4.751674 4.92911 4.826306 4.917981 4.8762956
1369817_at 4.01528 4.2479806 4.35561 4.335366 4.072117 4.2089806 4.3459764 3.887121 4.0539813 4.3500195 4.103219 4.427413
1369818_at 4.724718 4.630707 4.6721253 4.7144914 4.900538 4.9106607 4.969523 4.6860075 4.6730604 4.6795354 4.611155 4.6572237
1369819_at 4.5699725 4.6516833 4.62136 4.7081885 4.9099846 4.6053085 4.764911 4.650653 4.6430135 4.6993704 4.610052 4.749474
1369820_at 4.2053666 4.0821705 3.8947191 3.9234715 3.8787034 4.0509634 3.8858647 4.0411825 3.868319 4.2997885 3.9395423 4.023652
1369821_a_at 4.8588037 4.820303 5.113598 5.019842 5.022703 4.730592 4.9787397 5.0550737 4.8272896 4.949996 5.018215 4.899523
1369822_at 4.3564963 4.4100904 4.2267046 4.348986 4.390726 4.3782263 4.3377104 4.20572 4.424322 4.327523 4.159128 4.230257
1369823_at 4.7882156 4.4374704 4.265402 4.357383 4.287323 4.392379 4.5235863 4.7442455 4.1771703 4.5075893 4.379867 4.305667
1369824_at 4.6465406 4.7964783 4.682527 4.619897 4.716273 4.6500664 4.531801 4.5748434 4.622677 4.627494 4.7350245 4.5062065
1369825_at 4.7431684 4.5238743 4.6663003 4.657181 5.0114956 4.8789454 4.7105503 4.8863244 4.645904 4.7878294 4.676179 4.770668
1369826_at 6.664913 6.6478186 6.5050282 6.8472366 6.4147644 6.842289 6.7717066 6.7741914 6.6771817 6.765837 6.826433 6.425975
1369827_at 5.3999205 5.370639 5.464136 5.2171526 5.4782133 5.451804 5.3318253 5.2072716 5.3021984 5.331332 5.420807 5.557641
1369828_at 5.409874 5.5776567 5.405633 5.337344 5.55999 5.519636 5.2586584 5.0883446 5.6114626 5.4388475 5.6354465 5.5188227
1369829_at 4.791497 4.688508 4.790175 4.539979 4.6957746 4.797332 4.757144 4.8395734 4.773456 4.635459 4.673375 4.7832417
1369830_at 4.6534696 4.940504 5.018391 4.6666203 4.6472273 4.790922 4.5301647 5.0407124 4.6029797 4.5462675 4.698162 4.707471
1369831_at 5.160591 5.414772 5.331395 5.2753353 5.1130753 5.240304 5.2768364 5.213727 5.239504 5.1573286 5.181823 5.3967943
1369832_at 5.348736 5.5579896 5.483748 5.2820115 5.5376577 5.5661798 5.436735 5.3987575 5.394113 5.639472 5.4108195 5.584382
1369833_at 4.37348 4.2569666 3.8522594 4.034702 4.2199545 4.2186627 4.478294 4.0860767 4.164918 4.1748886 4.04702 3.9891393
1369834_at 7.7058244 7.50072 7.636914 7.6199512 7.6168566 7.521811 7.392941 7.683662 7.474855 7.7264876 7.609622 7.932033
1369835_at 6.259861 6.0349607 6.1024942 6.0214977 6.3087177 6.1667566 6.085744 6.0086374 6.280737 5.9932942 6.203056 6.1197176
1369836_at 6.4871078 5.814288 7.49266 7.0097647 7.883989 5.932793 6.8878193 6.4358096 6.9724193 7.322122 6.9604287 6.576813
1369837_at 12.309789 12.227976 12.191175 12.123213 12.350173 12.450745 12.1445 12.003969 12.330398 12.136721 11.648845 11.803062
1369838_at 4.2145314 4.4496255 4.165298 4.106704 4.178652 4.2023044 4.090131 3.9671237 4.332118 4.3440075 4.263093 3.9996047
1369839_at 4.3295507 4.388026 4.3471174 4.4081945 4.395172 4.6262293 4.3520775 4.410194 4.209279 4.517811 4.5060797 4.5298243
1369840_at 8.897795 9.333244 10.57121 9.957102 9.993734 9.467907 6.8902946 9.40837 9.9176035 9.440991 8.613059 10.024038
1369841_at 3.7019544 3.8151953 3.7776904 3.6287897 3.4989247 3.812211 3.5063705 3.5647287 3.5750895 3.7128406 3.638269 3.611843
1369842_at 3.8572946 3.7043846 3.7043622 3.9980304 3.732731 3.9889562 3.7156818 3.8868117 3.9599063 3.917829 3.8664308 3.767767
1369843_at 4.1976995 4.0956964 4.192236 4.0155354 4.144188 4.1621313 4.21531 4.134388 4.031396 4.1594257 4.033182 4.1376524
1369844_at 3.9382238 3.8684726 3.8744292 3.7027555 4.0754004 3.980653 3.883292 4.1046333 4.0473914 3.8601887 4.1584873 3.9495437
1369845_at 5.1649623 5.331475 5.1010675 5.088047 5.301525 5.3511934 5.2865963 5.1719713 5.1792827 5.207555 5.221284 5.441925
1369846_at 3.5540578 3.447874 3.4258265 3.3901372 3.3433053 3.657365 3.399577 3.6341617 3.5576372 3.527887 3.5086641 3.4627244
1369847_at 5.2411785 5.2555294 5.2681785 5.2714996 5.2024007 5.2604604 5.257036 5.1771555 5.230406 5.442317 5.4132714 5.229533
1369848_at 3.7059524 3.629281 3.6714594 3.5293403 3.783674 3.5912073 3.5136926 3.5764556 3.4702947 3.5376267 3.685195 3.5728374
1369849_at 5.210124 5.4449377 5.2413025 5.090102 5.182844 5.410427 5.2120237 5.345234 5.174143 5.208341 5.3560896 5.2951393
1369850_at 5.724778 6.232715 5.884389 6.7314844 6.007091 6.684596 6.3193464 6.5265117 6.4955506 7.133518 6.8870664 6.9106784
1369851_at 7.091017 7.0296817 7.0798855 6.9942503 7.157384 7.1404777 6.773474 6.9685974 7.102195 7.005459 6.9319167 7.2142167
1369852_at 12.053704 11.99592 11.992264 11.809978 12.037559 12.0713 11.978552 11.946895 11.969024 11.971667 11.820442 11.89131
1369853_at 4.875706 4.74256 4.770792 4.826756 4.725856 4.8100085 4.6502223 4.650653 4.8786306 4.9339266 4.7589326 4.9801664
1369854_a_at 8.885061 9.003719 8.927919 9.008632 9.081286 8.838104 8.70913 8.75185 8.981828 8.856664 8.873259 8.30764
1369855_at 3.77086 3.7046487 3.5767965 3.6791928 3.6719775 3.6334193 3.6638765 3.5240233 3.778442 3.8032584 3.6577804 3.5142403
1369856_at 4.3432727 4.2546864 4.2009335 4.242236 4.2715507 4.215578 4.126314 4.260789 4.1425104 4.252922 4.4817057 4.2796297
1369857_a_at 5.4705386 5.6250663 5.556421 5.607848 5.701612 5.6671762 5.481011 5.6237555 5.4458866 5.5404625 5.609161 5.719512
1369858_at 4.2275586 4.3048306 4.292044 4.1204906 4.4167438 4.279328 4.1903033 4.365035 4.3401847 4.4556694 4.173197 4.557535
1369859_at 4.2755175 4.322542 4.1616344 4.333644 4.320941 4.474692 4.275673 4.0533233 4.3715725 4.41039 4.086425 4.343551
1369860_a_at 4.466683 4.692075 4.4902854 4.5788565 4.5290604 4.864455 4.58834 4.512701 4.91879 4.673691 4.6574 4.4477797
1369861_at 4.414493 4.394961 4.309235 4.443611 4.2100983 4.467806 4.2565813 4.1934333 4.327576 4.3334537 4.1168637 4.455621
1369862_at 4.4697022 4.4932275 4.3862376 4.4586453 4.5685925 4.4850955 4.33581 4.3712244 4.3220654 4.382494 4.5487638 4.536329
1369863_at 9.4063635 9.786754 9.50886 10.556382 9.146058 9.488458 9.122711 8.899685 9.433722 10.117348 10.126465 9.799791
1369864_a_at 9.756434 9.912323 9.215936 10.012894 11.1598015 10.263171 10.479905 9.562659 10.211305 9.535333 9.01295 9.699924
1369865_at 4.115194 4.1534805 3.9491768 4.0782843 4.255179 4.5252414 4.0103064 4.2034826 4.055477 4.411869 4.078971 4.1162715
1369866_at 4.474955 4.6043644 4.4535737 4.392047 4.4307237 4.473171 4.3539762 4.535053 4.599893 4.6256866 4.521194 4.4759254
1369867_at 5.610765 5.612861 4.834429 5.183885 5.264385 5.0124183 5.657087 5.2126746 5.2551394 4.822547 4.756709 4.974923
1369868_at 10.065757 10.026261 10.039722 10.391085 9.90412 10.042554 10.1197605 10.239113 9.97283 10.106785 10.219779 10.30833
1369869_at 3.5202763 3.5754197 3.7343223 3.5304365 3.5875566 3.8665826 3.7387848 3.6630716 3.6223238 3.8961 3.5807695 3.7277794
1369870_at 7.1731853 7.3268723 7.0891285 6.899779 7.0288353 7.0135818 6.871927 7.049447 7.0802836 6.9863176 7.004463 7.218216
1369871_at 3.810386 3.600747 3.8616686 3.5671368 3.859296 3.7468717 3.78155 3.8418179 3.6343086 3.6662931 3.7586217 3.7606552
1369872_a_at 4.299728 4.324461 4.4109993 4.343115 4.4223585 4.3746986 4.438814 4.258151 4.2084255 4.190996 4.2440896 4.3793197
1369873_at 4.6206565 4.651699 4.5081806 4.393513 4.557649 4.5714235 4.40292 4.5793357 4.5173945 4.68833 4.570822 4.2365813
1369874_at 4.482724 4.517337 4.4553394 4.3330717 4.4750023 4.6440144 4.3454285 4.4255295 4.362614 4.5418735 4.5178714 4.3559237
1369875_at 4.8893776 4.739263 5.076005 4.9650393 4.7967043 4.773143 5.0070686 4.997587 4.9149303 4.7441406 4.7683735 4.9661064
1369876_at 3.708734 3.6351109 3.7985358 3.6552794 3.848725 3.460748 3.6902857 3.9060407 3.7347803 3.8971348 3.676826 3.8052497
1369877_at 5.040276 5.0813637 4.8905582 5.0297985 4.9317513 5.0909467 4.7314296 4.624985 5.0343213 4.515332 4.8812428 5.0299864
1369878_at 3.990751 4.036049 3.945188 3.9124458 3.9628534 4.159866 4.0563364 3.9976885 3.9882948 4.0340853 4.1812463 3.8693347
1369879_a_at 12.8486185 12.861059 12.775578 12.893828 12.883564 12.883376 12.858825 12.88145 12.884411 12.834502 12.886954 12.852298
1369880_at 4.3726664 4.116666 4.2579594 4.2928486 4.1935067 4.090819 4.1267686 4.265445 4.2971725 4.086491 4.1661696 4.10189
1369881_at 4.3327866 4.11339 4.1535296 3.8873074 4.306725 4.4087095 4.2861824 4.1698513 4.3427563 4.3209295 4.104617 4.0325794
1369882_at 4.4422903 4.471752 4.543605 4.317256 4.281831 4.538151 4.6761165 4.3538256 4.4061756 4.6701274 4.502827 4.5065007
1369883_at 3.54513 3.3437169 3.517373 3.6607144 3.462934 3.5747068 3.5724854 3.4115946 3.3940914 3.4696066 3.4324343 3.4465525
1369884_at 4.8724165 4.9547534 5.138355 4.766678 4.835131 4.989243 4.9148903 4.5249844 4.959617 4.907254 4.802328 4.498669
1369885_at 5.2700706 4.9335437 5.0308185 5.2430177 5.1585336 5.2440424 5.185113 5.048639 5.167401 5.0108986 5.3198056 5.2447
1369886_a_at 5.8921795 6.024543 5.9392443 5.7763124 5.9077477 5.768531 5.8814044 5.87098 5.672441 6.060319 5.7521753 5.542047
1369887_at 4.5120873 4.5371284 4.4421926 4.428629 4.34536 4.4345818 4.447578 4.5121937 4.4394226 4.4202385 4.6974535 4.319135
1369888_at 4.2561116 3.733367 4.1970596 4.1091986 3.8038342 4.013493 3.964684 4.0068183 4.031396 4.1706924 4.0817657 4.059416
1369889_at 4.243866 4.267827 4.3284054 4.121925 4.1559744 4.1257696 4.194459 4.0860767 4.3828287 4.180353 4.0217037 4.487217
1369890_at 3.2539017 2.9358497 2.9790237 3.0648649 3.1365032 3.0756032 3.228012 3.222386 3.2694328 3.2950084 3.1460538 3.091403
1369891_at 5.31069 5.159368 5.0800705 5.086291 5.1176705 5.2611346 5.0197763 4.987557 5.189822 5.270698 5.4713836 5.1873574
1369892_at 3.6508932 3.590834 3.6765985 3.9451113 3.667112 3.6585524 3.8798416 3.8752496 3.4901054 3.7043056 3.8956368 3.935517
1369893_at 4.755729 4.8142233 4.5928006 4.6952343 4.74558 4.7037277 4.580779 4.6966405 4.730809 4.8556643 4.64712 4.8394976
1369894_at 3.3231716 3.3638675 3.367002 3.3266509 3.321029 3.2280912 3.1086972 3.0447698 3.272502 3.2427459 3.2470539 3.0875251
1369895_s_at 6.027984 6.029442 6.098696 5.9841805 5.6471863 6.0982223 5.9141965 5.7537975 6.074759 5.799253 6.0122027 5.8380933
1369896_s_at 7.3583045 7.684913 7.42792 7.5140147 7.269882 7.1772623 7.4045825 7.417879 7.303358 7.183571 7.095425 7.1922984
1369897_s_at 12.183308 12.2430525 12.061216 12.166167 12.001907 11.9382 12.136414 12.14405 11.976837 12.094237 12.135239 12.075882
1369898_a_at 4.820345 4.8259535 4.7605023 4.794127 4.8428154 5.012969 4.9004903 4.799627 4.9245925 4.7495046 5.053778 4.84714
1369899_s_at 6.4032173 6.5747614 6.311864 6.5008807 6.4787555 6.546051 6.94951 6.1641746 6.3875113 6.4166756 6.2376566 6.42611
1369900_at 4.0994015 3.900086 4.0459766 3.979239 3.9049287 3.9508076 4.0199757 4.370051 3.8830538 3.94398 4.1527114 4.0415325
1369901_at 4.4496827 4.329642 4.404361 4.315498 4.5933084 4.2292 4.3592796 4.39119 4.5037766 4.575753 4.2840586 4.2458696
1369902_at 7.3896275 7.385622 7.061475 7.1322236 7.0867696 6.7995343 7.2032456 6.960531 7.0426908 7.144671 7.117876 7.3564315
1369903_at 4.019794 4.022992 4.023764 4.1751475 4.157222 4.2946067 3.9909472 4.043579 4.149128 4.315657 4.0280786 4.067394
1369904_at 4.572505 4.4335194 4.327257 4.511344 4.5517607 4.6249466 4.3764734 4.2849774 4.7249556 4.5987673 4.473439 4.641646
1369905_at 3.759107 3.4154398 3.6276705 3.6667285 3.6474152 3.80532 3.599521 3.5789247 3.6140437 3.765027 3.6388412 3.560539
1369906_s_at 12.153917 12.090716 12.069331 12.04049 11.874032 11.978377 11.9422865 12.035625 12.007783 11.933572 11.897918 11.855955
1369907_at 5.6026993 5.643273 5.6472397 5.604388 5.846267 5.7320547 5.815714 5.5146804 5.8814263 5.74564 5.755639 5.7259607
1369908_at 3.8396575 3.5513678 3.6193187 3.45791 3.5113363 3.7584603 3.4282022 3.5126483 3.6721413 3.7069447 3.8148644 3.4996588
1369909_s_at 10.884497 10.799775 10.4761915 10.692721 10.461255 10.612594 10.959883 10.546776 10.428511 10.791113 10.7021475 10.499778
1369910_at 3.845166 3.9360676 3.832695 4.0286193 4.0550222 3.9424043 3.8600767 3.8045578 3.7675242 4.0380297 3.9093623 3.6927586
1369911_at 5.160215 4.9390297 5.0764685 4.9200416 5.100464 5.1983385 5.103834 4.9615116 4.89548 5.2755613 5.0975194 5.0911484
1369912_at 6.3571777 6.340334 6.4697323 6.5071526 6.190251 6.247087 6.4847817 6.4170017 6.425937 6.329092 6.550292 6.3092246
1369913_at 4.1588316 3.8895266 4.3441577 4.455471 4.261833 4.3946795 4.2974696 4.3455167 4.2809696 4.336483 4.4375496 4.2448053
1369914_at 3.6948075 3.8690293 3.5894742 3.6550944 3.8274584 3.7447264 3.7271352 3.744221 3.768811 3.940931 3.788071 3.999245
1369915_at 6.6663036 6.752016 6.8944182 6.722689 6.800078 6.7153373 6.5835557 6.7001815 6.6544375 6.7389274 6.7197204 6.7313337
1369916_at 5.0422554 5.0679417 5.0483475 5.1382914 5.024683 5.0865564 5.0785213 5.1908493 5.0407133 5.1761847 5.5913754 5.221381
1369917_at 5.195717 5.104707 5.270445 5.041614 5.153042 5.127625 4.8722615 4.953212 5.0769963 4.9577446 5.2128124 5.169488
1369918_at 4.022835 4.2078457 3.9920151 3.9779394 3.76738 4.2297244 4.0272617 4.325618 4.0482016 4.0436482 4.0198107 3.8903034
1369919_at 4.6013465 4.783397 4.780151 4.863094 4.8433557 5.1194577 5.1328797 4.711772 4.940387 4.842915 4.68978 4.8850746
1369920_at 4.4935536 4.5511103 4.590486 4.4311 4.535407 4.658951 4.3988504 4.654238 4.581799 4.9530888 4.578406 4.658637
1369921_at 6.7968726 6.819186 5.845406 7.4208126 6.262015 6.4516163 7.633186 7.213766 6.9785953 6.628736 7.130545 6.6307926
1369922_at 8.42605 8.393549 8.521034 8.391498 8.258556 8.390629 8.504982 8.201646 8.28944 8.399012 8.255614 8.43959
1369923_at 6.248172 6.523961 6.120581 6.2629347 5.812515 6.2435784 5.973542 6.2066755 5.6893883 6.4179745 5.7535563 6.1644225
1369924_at 5.921181 6.068102 5.7842374 6.036188 5.923392 5.6201324 5.6609974 5.756578 5.8555784 5.802912 5.8855166 5.934819
1369925_at 3.9445868 3.8651223 3.9825351 4.0251846 3.9109657 3.939705 3.7338686 3.9424195 3.8198578 3.8812976 3.8770592 3.9515376
1369926_at 7.5700264 7.4514036 7.3831434 7.1611547 7.557811 7.6279497 7.934051 7.581107 7.4415064 7.1695294 7.1963162 7.6759896
1369927_at 11.39497 11.378293 11.349042 11.334947 11.303601 11.265333 11.361236 11.408064 11.309925 11.411257 11.585222 11.43708
1369928_at 3.5890985 3.5192826 3.7618861 3.6492205 3.9342067 3.601402 3.623122 3.5154214 3.5452573 3.5936916 3.559365 3.7568412
1369929_at 11.524505 11.517415 11.588622 11.543387 11.516495 11.62044 11.41061 11.442568 11.625596 11.486558 11.574545 11.469692
1369930_at 11.939104 11.923793 11.927607 11.941866 11.9959545 11.821655 11.971342 11.955414 11.831983 11.968514 12.01233 11.877424
1369931_at 7.228239 7.142458 7.1628375 6.9225144 7.1478567 7.0395417 7.0537286 7.0278935 7.0143466 6.976378 6.894685 7.0249314
1369932_a_at 10.249121 10.230358 10.241427 10.263676 10.127683 10.082248 10.110668 10.226359 10.03642 10.178223 10.383626 10.1529255
1369933_at 11.310569 11.314073 11.371271 11.267245 11.345575 11.193207 11.264691 11.419904 11.259413 11.166486 11.352151 11.29232
1369934_at 11.948865 12.046806 11.957842 11.907648 11.914497 11.674318 11.825036 12.078659 11.803813 12.034091 11.903062 12.00798
1369935_at 7.7096615 7.7836866 7.6701365 7.6781373 7.628268 7.8423176 7.6786513 7.5603967 7.693846 7.7344913 7.83552 7.520899
1369936_at 10.632876 10.507977 10.28657 10.411911 10.434025 10.396062 10.38908 10.582899 10.339808 10.317966 10.547343 10.551004
1369937_at 11.084914 10.991826 10.834839 10.90199 10.90447 10.741752 10.748136 10.917265 10.778067 10.657214 10.860481 10.758257
1369938_at 7.3806663 7.3688436 7.4865003 7.448375 7.4973593 7.5286446 7.436348 7.4656625 7.4160976 7.4028125 7.3067336 7.456633
1369939_at 12.159148 12.269339 12.042516 12.0483675 12.164052 11.999903 12.311499 12.293111 12.045078 12.237628 12.400828 12.150022
1369940_at 10.358738 10.542495 10.388775 10.626463 10.601517 10.509621 10.595322 10.611087 10.42663 10.387209 10.547604 10.532659
1369941_at 10.5609665 10.592735 10.519252 10.715049 10.787366 10.595723 10.623077 10.709401 10.665631 10.981572 11.0467615 11.031773
1369942_at 8.665844 8.802038 8.651969 8.800451 8.639369 8.737182 8.7763405 8.713965 8.646143 8.566401 8.697941 8.646023
1369943_at 10.090022 10.208358 10.120203 10.305579 9.995805 9.941294 10.186241 10.165289 10.050346 9.88612 10.094322 9.993083
1369944_at 8.40809 8.502241 8.467193 8.347338 8.112331 8.233427 8.164721 8.341108 8.140608 7.8560658 8.086194 8.195029
1369945_at 4.732062 4.393748 4.5940404 4.7066064 4.576347 4.463688 4.6475306 4.5029116 4.7683787 4.4076605 4.6731358 4.673538
1369946_at 6.319376 7.007809 6.584181 6.542129 6.8936157 6.5091686 6.558114 6.8264136 6.675396 6.4487295 6.7270403 6.465405
1369947_at 5.791225 5.5789757 5.486748 5.5969872 5.6816854 5.9039245 5.722268 5.735689 5.5586185 5.5699105 5.715242 5.5581775
1369948_at 7.375922 7.696386 7.3975415 7.5992875 7.643354 7.533406 7.125049 7.6147566 7.3065066 7.590539 7.4683933 7.7985168
1369949_at 7.10028 6.9800224 6.926153 6.820856 6.8805933 6.9378047 7.0041766 6.9650207 6.7128906 6.7741814 6.8921022 6.872792
1369950_at 9.518767 9.555938 9.528252 9.473166 9.480706 9.384447 9.544961 9.46307 9.393847 9.406318 9.385418 9.649523
1369951_at 3.9177697 4.0575495 3.9256952 3.9912498 3.9342067 4.054794 4.2686396 3.9626749 3.86313 4.157605 3.794113 4.0174856
1369952_at 11.863759 11.903724 11.955093 11.983922 11.999199 12.08235 11.906087 12.072184 12.042553 12.025691 12.0357685 12.155806
1369953_a_at 4.6173654 4.512809 4.485667 4.535964 4.309744 4.334997 4.537817 4.287328 4.258368 4.14541 4.5192375 4.7634516
1369954_at 12.865547 12.891734 13.034485 12.909922 13.026068 12.918522 12.907638 13.035324 13.064019 12.9396515 13.001488 13.1171
1369955_at 6.3262973 6.601813 6.3997216 6.050918 6.391783 6.219674 6.221192 6.3550477 6.1678123 6.136683 6.0424633 6.302284
1369956_at 9.905304 9.745423 9.773058 9.764698 9.7781315 9.673678 9.480107 9.544634 9.6681795 9.756744 9.678889 9.675166
1369957_at 5.925562 5.5328298 5.942802 5.84677 6.1866794 6.3337398 6.305746 5.8806314 5.9943204 6.508529 6.155892 5.788233
1369958_at 8.238852 8.306773 7.8786206 8.713102 8.060249 7.719281 8.51861 8.230425 8.054441 7.863572 7.7084785 8.157757
1369959_at 12.603814 12.582273 12.779926 12.762394 12.449967 12.705172 12.25977 12.816411 12.712208 12.541767 12.44669 12.976141
1369960_at 9.961149 9.886521 9.862009 9.800407 9.72438 9.903978 10.086471 9.752694 9.7781105 9.997479 9.8835335 9.676477
1369961_at 9.010917 9.328081 9.008652 9.017532 8.973895 9.250236 8.9763775 9.083168 9.077948 9.120121 8.994043 9.064463
1369962_at 8.177954 8.388605 8.274317 8.065517 8.365705 8.168414 8.23922 8.256081 8.164706 8.197968 8.322332 8.124558
1369963_at 5.103895 5.183133 5.2856913 5.2757998 5.3403006 5.3548 5.3057013 4.9470544 5.176441 5.1578007 4.992958 5.2950277
1369964_at 7.21809 6.7885313 7.002709 6.6140304 7.064749 6.8666997 6.486292 6.956897 6.8897667 6.535398 6.98293 6.7942634
1369965_at 8.130972 7.9916167 8.351913 8.127108 7.851505 8.0341 8.139117 7.6921935 7.9133368 7.7939157 7.7491126 8.012938
1369966_a_at 12.162657 12.195921 12.217725 12.145489 12.042921 12.016569 12.084131 12.196059 12.082058 12.188105 12.251649 12.485256
1369967_at 8.746407 8.864743 8.692233 8.840576 8.585122 8.455549 8.726478 8.612924 8.593525 8.708287 8.490219 8.409346
1369968_at 6.1206856 5.9942274 6.2525516 5.939835 5.8101716 6.070278 6.4582205 6.438071 6.0110927 5.880737 5.445765 6.092096
1369969_at 9.201119 9.383665 9.415878 9.366115 9.368556 9.248802 9.358895 9.348918 9.353438 9.267219 9.421105 9.526591
1369970_at 10.61026 10.535048 10.50893 10.502561 10.546456 10.614733 10.680031 10.520945 10.526221 10.416916 10.535195 10.518717
1369971_a_at 8.366672 8.432085 8.31014 8.376967 8.203773 7.679388 8.54231 8.001425 7.923774 7.8959312 8.056455 8.026993
1369972_at 6.608411 6.452403 6.646336 6.85746 6.7692356 6.7440863 7.046544 6.510142 6.5540123 6.4727626 6.708166 6.315151
1369973_at 11.225044 11.447247 11.308036 11.482037 11.5613785 11.433018 11.531097 11.482298 11.48855 11.431326 11.415672 11.326519
1369974_at 6.814936 6.8791375 6.87072 6.814718 6.7259097 6.782228 6.962591 6.6952415 6.626552 6.6333184 6.6270857 6.6503406
1369975_at 8.4647045 8.536095 8.631935 8.478975 8.460952 8.39295 8.448066 8.487969 8.437091 8.471677 8.330104 8.282981
1369976_at 10.068151 10.313675 10.063526 9.89273 10.100508 10.006289 10.010556 10.196495 9.8951235 9.786705 9.804273 9.879075
1369977_at 4.322899 4.2638874 4.1999993 4.112747 4.3233004 4.4658036 4.2079935 4.3396845 4.1768284 4.215873 4.3469286 4.2044096
1369978_at 7.905611 8.034687 7.9083138 7.794486 7.956638 7.762337 7.840649 8.0581 7.7454534 7.6076903 7.7972236 7.7997694
1369979_at 9.111818 9.019981 8.929459 8.951958 8.961765 8.950313 8.955162 8.895197 8.944464 8.673487 8.864953 8.656612
1369980_s_at 9.226993 9.308452 9.232145 9.14702 9.216664 9.1908045 9.316613 9.22228 9.300219 9.0258465 9.110584 9.235528
1369981_at 8.744566 8.66296 8.786502 8.881165 8.679018 8.696062 8.824625 8.725256 9.006443 8.8657875 8.723962 8.977698
1369982_at 9.229507 9.528555 9.253672 9.579909 9.491717 9.471958 9.535776 9.458723 9.457798 9.211163 9.608524 9.352484
1369983_at 8.356384 7.9668117 7.5279455 7.800358 8.02829 7.9915943 7.525262 7.4246373 8.144775 7.8043528 8.1033325 8.049899
1369984_at 9.231774 9.465096 9.323031 9.220495 9.271967 9.167392 9.412823 9.295074 9.262524 9.228005 9.392678 9.21571
1369985_at 6.1182575 6.360797 5.867077 6.250343 6.0051775 6.2505035 6.290372 6.44105 6.186878 5.9759545 6.145825 6.239649
1369986_at 11.756536 11.863143 11.749391 11.816113 11.673231 11.655331 11.88783 11.765672 11.742553 11.657059 11.648327 11.571182
1369987_at 4.8350606 4.7308545 4.642738 4.799815 4.8871007 4.8399925 4.724853 4.6939707 4.9620733 4.736191 4.940369 4.9159055
1369988_at 5.623905 5.5394363 5.7945147 5.7914214 5.8484893 5.7551756 5.7504377 5.6263533 5.8632345 5.9036393 5.9304123 5.4839716
1369989_at 10.061673 9.969864 10.17279 9.830328 10.007723 9.744109 10.052241 9.78351 9.756051 9.507053 9.639093 9.823426
1369990_at 10.5830145 10.517622 10.524205 10.450052 10.551325 10.569664 10.537777 10.603556 10.495665 10.703049 10.618531 10.623832
1369991_at 10.2315035 10.26847 10.191242 10.252714 10.034789 9.9152355 10.143963 10.133575 10.030625 10.048659 10.154029 9.981473
1369992_at 8.421422 8.552232 8.565332 8.394661 8.3715725 8.322372 8.512224 8.414706 8.284583 8.331685 8.350931 8.068805
1369993_at 6.441331 5.9776053 6.22396 6.345902 6.3996363 6.1911182 6.3665943 6.0432935 5.939256 6.2345266 6.3936195 6.205019
1369994_at 7.6510925 7.6080637 7.6379766 7.4420953 7.36849 7.4490266 7.576229 7.193942 7.403136 7.256898 7.399356 7.3333945
1369995_at 8.421389 8.377999 8.444818 8.337096 8.301693 8.301562 8.501004 8.392631 8.364462 8.259857 8.490068 8.215312
1369996_at 8.4667845 8.498429 8.5189295 8.547919 8.50951 8.404058 8.400692 8.3764305 8.316505 8.452332 8.457889 8.32937
1369997_at 8.546723 8.504465 8.54715 8.37223 8.456078 8.379047 8.577323 8.466274 8.451501 8.41467 8.284398 8.5390005
1369998_at 9.089642 9.045275 9.088663 9.064359 8.899667 8.787288 8.985271 8.974143 8.796925 9.14923 8.836547 8.876576
1369999_a_at 4.077291 3.9057028 4.1033974 3.9124458 4.1493053 4.1299634 4.02921 4.1172905 3.9572356 3.9721694 4.196119 4.107034
1370000_at 9.568266 9.85479 9.431196 9.470714 9.275646 9.517223 9.715372 10.064278 9.687158 9.826675 9.727364 9.684716
1370001_at 9.3891535 9.349242 9.315026 9.2667675 9.228712 9.119143 9.44099 9.281369 9.196684 9.186428 9.317458 9.293498
1370002_at 7.795443 7.7507772 7.814841 7.8017406 7.6215806 7.6986394 7.7927175 7.626227 7.819214 7.766789 7.6425204 7.797593
1370003_at 11.668841 11.709189 11.90169 11.708987 11.688957 11.74074 11.613363 11.762559 11.722881 11.762552 11.62033 11.786557
1370004_at 9.290856 9.438068 9.335545 9.241164 9.276301 9.178355 9.375047 9.26124 9.246837 9.120375 9.3149 9.269931
1370005_at 9.974997 9.879305 10.08071 9.852452 10.167535 9.759984 9.954 9.934142 10.254435 9.7895 9.945112 9.96799
1370006_at 11.030876 11.138722 11.103978 11.063393 11.020255 11.027494 11.111474 11.078137 11.065635 11.074304 11.137527 11.100654
1370007_at 11.692881 11.591648 11.8376 11.430305 11.737865 11.26921 11.378328 11.794298 11.510112 11.357736 11.306916 11.357908
1370008_at 5.697683 5.5942764 5.6380224 5.677251 5.612618 5.6671762 5.9141965 5.7473297 5.6259384 5.40823 5.806351 5.790409
1370009_at 14.248892 14.227874 14.220478 14.19096 14.213484 14.247227 14.275423 14.218186 14.198476 14.123487 14.146642 14.183696
1370010_at 12.177919 12.020482 12.083407 12.106489 12.137646 12.276795 12.054643 12.030625 12.159633 12.119384 12.092605 12.276152
1370011_at 6.095533 5.889976 6.1270943 5.879831 5.8539934 5.8901043 6.1358366 5.9661956 5.9653244 6.1401176 5.9389687 6.0893373
1370012_at 6.5364957 6.6149664 6.491572 6.623726 6.7869425 6.4846225 6.1984544 6.4600234 6.4659176 6.213245 6.5059824 7.024472
1370013_at 3.3569775 3.349073 3.3625243 3.5728545 3.2742462 3.4148695 3.2915325 3.646618 3.4745824 3.3818724 3.597343 3.513928
1370014_at 8.612521 8.746557 8.319127 8.584498 8.4973 8.197612 8.457822 8.341091 8.125028 8.347266 8.297016 8.337768
1370015_at 8.233319 8.093397 8.077265 8.102812 8.140044 8.214939 7.983404 8.103371 8.073123 8.148939 8.277577 8.200092
1370016_at 3.5918972 3.5868897 3.7819738 3.4763672 3.7501855 3.7450294 3.5514238 3.6775281 3.6609595 3.5223708 3.663245 3.5546503
1370017_at 8.249397 8.351557 8.092798 8.095941 8.017198 8.141051 8.125792 8.109682 8.085598 7.967474 8.164964 8.109512
1370018_at 4.672263 4.7670064 4.595683 4.456444 4.759292 4.8259187 4.405137 4.7023115 4.6652503 4.9509726 4.736659 4.600058
1370019_at 13.02986 12.934052 12.859049 12.888846 13.100027 13.214591 13.309166 12.897307 13.106252 13.255817 12.845419 12.90937
1370020_at 10.119455 9.931603 10.164794 10.063541 9.900705 9.532499 10.535503 9.805866 9.748777 9.889061 9.940856 10.168772
1370021_at 3.6564953 3.626469 3.4568067 3.7542753 3.693114 3.592548 3.6062856 3.6767962 3.431685 3.7186167 3.6729832 3.5307217
1370022_at 4.253221 4.23061 4.14051 4.20153 4.289486 4.329 4.269371 4.0059385 4.215208 4.248992 4.2802 4.125942
1370023_at 6.558708 6.5642295 6.877978 6.570066 6.601466 6.662613 6.518688 6.321935 6.686308 6.2604375 6.3654485 6.5979977
1370024_at 10.786582 10.688843 10.813327 11.04701 10.540285 11.55977 9.860339 9.921342 10.998092 11.214315 10.757734 10.455099
1370025_at 7.732526 7.7561836 7.8213863 7.8231297 7.8912973 7.7036414 7.732167 7.7974863 7.719246 7.6001787 7.792184 7.6533093
1370026_at 7.042885 7.208664 6.849961 6.778682 6.845107 7.06796 7.283161 7.362329 7.060941 7.3581896 7.304996 7.227633
1370027_a_at 14.325075 14.297469 14.304318 14.294433 14.275411 14.341116 14.314415 14.322682 14.317276 14.291803 14.255949 14.311153
1370028_at 4.5451403 4.315695 4.4818487 4.168781 4.5064707 4.368469 4.6676135 4.5049443 4.3029594 4.3705845 4.482819 4.4693193
1370029_at 9.26824 9.237548 9.269878 9.100916 9.168117 9.14798 9.260456 9.126414 9.15556 9.149986 9.066436 9.024499
1370030_at 10.419442 10.509504 10.024267 10.664683 10.257718 10.724237 10.5596695 10.465133 10.67726 10.896023 10.657682 10.467644
1370031_at 8.323512 8.342905 8.31278 8.212617 8.227373 7.9848275 8.203133 8.224884 8.137457 8.272004 8.379715 8.0473995
1370032_at 7.8302855 8.166517 7.664293 8.167933 8.111684 8.029884 8.307415 8.001683 7.862956 8.27021 8.140288 7.8493867
1370033_at 3.8705976 3.9099436 3.9298263 3.8529556 3.9138763 3.8535693 4.0045004 3.908108 3.952298 3.9880188 4.029208 4.029022
1370034_at 4.8158903 5.2555995 4.811836 5.8229003 5.5305643 5.320874 4.8050823 5.0255084 4.944686 4.889723 6.862549 4.8126283
1370035_at 8.843358 8.99197 8.865802 8.876974 9.066278 8.652241 8.885709 8.926441 8.921903 8.992223 8.745811 8.908574
1370036_at 10.0247555 10.0150585 10.1783 9.853608 10.038652 9.991366 10.207079 10.065576 10.110705 9.667307 9.746134 10.015834
1370037_at 3.9866362 4.174539 4.1648717 4.014636 3.860793 3.9925132 4.010017 4.164135 4.100685 3.83957 3.82919 4.025992
1370038_at 6.2080803 6.257762 6.14951 6.1255274 6.232971 6.2744665 6.128482 6.0915904 6.409226 6.3321066 6.313318 6.171242
1370039_at 6.4966087 6.496055 6.4234056 6.475772 6.627898 6.3378835 6.4418015 6.4154115 6.4688063 6.3496084 6.465469 6.65118
1370040_at 7.4094267 7.358811 7.3244386 7.5037065 7.408258 7.325395 7.4909487 7.3500323 7.6338553 7.2853246 7.368831 7.3849316
1370041_at 3.7585425 3.7241085 3.7530694 3.9014034 3.7683027 3.6116095 3.8311212 3.7824302 3.7917676 3.471001 3.7776 3.716375
1370042_at 3.902051 3.8229563 3.7025385 3.74746 3.783809 3.6833224 3.9601924 3.8248632 3.9043229 3.9275184 3.6224818 3.9764802
1370043_at 9.941096 9.8269615 10.361547 9.931075 10.079165 9.87387 9.77364 10.058401 10.071183 9.971593 9.971686 10.11957
1370044_at 7.14695 7.1882005 6.915666 7.001863 6.7666326 6.767011 7.1741147 7.0777864 6.994529 6.9679623 7.0874634 7.014691
1370045_at 8.84584 8.835362 8.645631 8.926054 8.498184 8.981475 8.921717 8.827607 8.615294 8.651781 9.20624 9.225195
1370046_at 5.8532443 5.791923 5.560351 5.9853783 6.090685 5.8733215 5.964613 5.9935064 6.0918 5.605049 6.036537 6.116805
1370047_at 10.002792 9.946182 10.053927 9.983224 10.120631 10.204099 10.001564 10.073857 10.130037 10.152781 9.854467 9.936725
1370048_at 4.533553 4.330634 4.521975 4.090127 4.354491 4.359504 4.544701 4.238769 4.770937 4.372919 4.6701365 4.5898094
1370049_at 6.0131197 6.1468186 5.817894 5.909336 5.8297586 5.9719577 5.9699306 6.208969 5.9233437 6.0146737 5.914028 5.7108674
1370050_at 8.521774 8.447212 8.547454 8.438452 8.402044 8.278403 8.442591 8.575562 8.441292 8.415092 8.37705 8.51903
1370051_at 4.5605636 4.7723784 4.9941587 4.7081885 4.6110263 4.5204067 4.567656 4.777151 4.736597 4.922144 5.069326 4.984241
1370052_at 6.358777 6.4104085 6.4064155 5.620083 5.942409 6.304789 6.0968432 6.1086917 5.8942046 5.964458 6.004488 6.2173543
1370053_at 3.6054752 3.6536908 3.677417 3.6171536 3.711124 3.710302 3.6895726 3.5486412 3.9412274 3.5907946 3.6794078 3.691212
1370054_at 7.3248286 8.128987 7.3505926 8.045837 7.6166973 7.717723 7.803946 7.7122226 7.5970073 7.5585203 8.018863 7.9293036
1370055_at 6.451989 6.6574197 6.3524013 6.7029805 6.328747 6.412175 6.542081 6.5814433 6.0709867 6.432729 6.65713 6.2620955
1370056_at 7.731156 7.1641126 7.2162275 7.172763 7.6409183 6.730725 6.6620836 6.7345343 7.5346665 6.736223 7.607764 6.6871734
1370057_at 9.476648 10.108276 10.198865 9.435674 9.894593 9.5412245 9.7543125 9.846701 9.175465 9.007632 9.4524 9.55608
1370058_at 3.3900058 3.5192661 3.489489 3.3684268 3.4218524 3.3368824 3.4219236 3.4034042 3.4809172 3.298326 3.587632 3.4573226
1370059_at 3.5678546 3.4130092 3.419132 3.3572779 3.610707 3.4730883 3.4475005 3.2997153 3.4383106 3.4443364 3.7954307 3.3692195
1370060_at 10.051656 10.19119 10.19004 10.226377 10.038129 10.020535 10.135706 9.892115 10.021316 9.988051 10.157511 10.19511
1370061_at 5.69614 5.854803 5.606682 5.582022 5.7023973 5.807008 5.6012907 5.685234 5.848003 5.705122 5.799485 5.8712897
1370062_at 10.567651 10.591559 10.476557 10.66638 10.556891 10.391968 10.710518 10.441335 10.53092 10.522139 10.580656 10.293083
1370063_at 8.1384735 7.918827 7.871154 7.8612533 7.411 7.9129705 7.7883153 7.684579 7.5149612 7.7772613 7.7356267 7.745376
1370064_at 7.904148 7.765829 7.872389 7.894812 7.7097726 7.917129 7.9911165 7.680795 7.9656963 7.913993 7.795878 7.9260063
1370065_at 13.826249 13.74483 13.799448 13.716269 13.8397875 13.839582 13.769486 13.757874 13.843439 13.809355 13.775666 13.802271
1370066_at 8.390673 8.361063 8.432112 8.253271 8.376507 8.25161 8.414506 8.407675 8.420598 8.376904 8.374875 8.302844
1370067_at 9.285556 8.957276 9.299027 9.155312 9.977663 8.707145 9.756365 10.080667 9.229307 8.721007 10.061715 10.099229
1370068_at 4.19339 4.1425586 4.1146393 4.318181 4.2199545 4.080977 4.224516 4.1310234 4.341265 4.394207 4.1424975 4.192263
1370069_at 4.701046 4.937727 4.63354 4.986209 4.912531 4.978904 4.600479 5.014228 4.7963343 5.069133 5.0344276 5.132946
1370070_at 7.2401395 7.1315737 7.267475 7.2826695 7.3595963 7.0027556 6.8892574 7.0993648 7.127888 7.1253533 7.0715055 7.0006323
1370071_at 6.754913 6.5667624 6.436574 6.6771994 6.135149 6.2956414 6.320419 6.4763246 6.0286756 6.3001833 6.484481 6.083776
1370072_at 4.5924873 5.3803053 4.2452774 5.0747657 4.5346475 4.1955633 4.171191 5.8358803 4.851667 4.559409 4.5582457 4.8272123
1370073_at 10.962031 11.066442 10.940958 10.889618 10.849853 10.889036 11.002555 11.155335 11.045043 11.113203 10.95223 10.903964
1370074_at 6.4177556 6.202759 5.8517103 6.1959467 6.0610304 6.326301 6.2146864 5.8295627 6.1398754 6.617676 6.4880123 6.07648
1370075_at 9.313368 9.853045 9.369022 9.685133 10.144494 9.47994 9.508214 9.649725 9.69516 9.6200075 9.701312 9.943026
1370076_at 3.6211474 3.6107428 3.622037 3.452456 3.5783687 3.7490585 3.5735466 3.760914 3.4764988 3.4825919 3.6435497 3.685535
1370077_at 5.627221 5.7170186 5.6059146 5.5752316 5.839487 5.4567013 5.8491306 5.6018534 5.7762465 5.828203 5.713913 5.5537586
1370078_at 6.2834926 6.062503 6.107672 5.949493 6.11506 6.1723595 6.1434956 5.932931 6.1037297 6.158223 5.9944954 6.116805
1370079_at 4.7535243 4.2300363 4.2967176 4.596711 4.936652 4.2580442 4.737278 4.4583025 4.784154 4.767757 5.8535547 4.3456125
1370080_at 7.9456725 8.192295 8.150724 8.0112505 8.13753 8.068876 7.656121 8.184998 7.927557 8.072467 8.317168 8.016211
1370081_a_at 8.065563 8.056194 8.13172 8.166154 8.075561 8.046653 7.9538198 8.079417 8.0273285 8.433498 7.8670583 8.06711
1370082_at 6.1334624 6.3179345 5.9135327 6.16299 6.137904 5.902384 5.80617 6.1171765 6.098655 5.6525736 5.9570894 6.259488
1370083_at 4.3564305 4.6392097 4.572357 4.4685483 4.592272 4.674906 4.376474 4.712393 4.517174 4.2908792 4.549237 4.1780005
1370084_at 5.9302826 5.956997 5.4892144 6.549221 5.6030107 6.3852963 5.518834 5.512044 6.1822705 5.8968735 5.645041 5.668858
1370085_at 7.4214606 7.348323 7.6485295 7.5817986 7.3927155 7.423391 7.420099 7.662473 7.4919796 7.595104 7.608554 7.560339
1370086_at 14.002416 14.028574 14.058762 14.015589 14.04322 14.021217 13.981402 14.041203 14.003386 14.00671 14.011972 14.072025
1370087_at 10.426693 10.525976 10.443361 10.435419 10.373412 10.3209915 10.424439 10.418598 10.429795 10.446668 10.482385 10.299341
1370088_at 7.2807426 7.562453 7.0855536 7.486654 7.046143 7.33913 7.3009233 7.4753895 7.1722918 6.9986997 7.3977375 7.6393814
1370089_at 4.080949 3.9480393 3.9672866 4.029546 3.8521595 3.9900715 4.0320272 3.812276 4.1273947 3.8839803 4.099159 4.212247
1370090_at 5.4972153 5.5406084 5.168789 5.487014 5.6457996 5.863659 5.251066 5.510306 5.276443 5.465091 5.175755 5.407043
1370091_at 4.591887 5.0014653 4.82327 5.2973475 5.034564 5.055378 4.9024553 4.888892 5.010277 4.9677114 4.7867336 4.8729362
1370092_at 4.300485 4.238508 4.319935 4.113455 4.217535 4.3071837 4.2801237 4.2906995 4.3026667 4.2051272 4.276066 4.40804
1370093_at 3.9727259 3.9659727 4.001485 3.8568633 3.870081 3.9770079 3.5550578 3.7644298 3.8550987 3.6188428 3.8251264 3.8315585
1370094_at 4.060316 4.0310907 3.934479 3.8675234 4.0011806 3.9611666 4.1224194 3.948064 4.031396 3.7128408 4.3303967 3.990956
1370095_at 5.859863 5.9400005 6.0009 5.8268332 6.281199 6.0654073 5.860837 5.968807 6.0252194 5.982728 5.8761415 6.1525807
1370096_at 5.0893626 4.9260674 4.5311294 5.081053 4.8248057 4.9249034 4.9365244 4.989219 4.943757 4.7731233 5.218241 5.119733
1370097_a_at 4.6233044 3.8669887 3.749238 4.0958443 3.8927197 4.1142635 4.3950944 4.240019 4.428363 3.8961 4.030763 3.9264913
1370098_at 10.937121 10.5114975 10.965858 10.765865 10.825961 10.993856 10.74614 10.47145 10.661221 10.594866 10.734435 10.458573
1370099_at 7.1818237 7.4328313 7.5085745 7.483255 7.557811 7.559474 7.413275 7.467346 7.4350457 7.3409324 7.4344 7.6337686
1370100_at 6.461725 6.503631 6.5644035 6.6264625 6.443326 6.3817167 6.674739 6.271754 6.387781 6.809015 6.348633 6.45876
1370101_at 3.3705463 3.5921779 3.5727077 3.5337515 3.659075 3.5549862 3.638444 3.560083 3.5156777 3.589477 3.6469548 3.5891373
1370102_at 6.7012033 6.6789165 6.596788 6.6032085 6.5497413 6.7555895 6.715395 6.5041294 6.510322 6.661909 6.725415 6.8047123
1370103_at 4.6566577 4.8433843 4.741795 4.750858 4.7097893 4.842811 4.816031 4.7480664 4.80494 4.61004 4.648158 4.687999
1370104_at 4.589695 4.4780474 4.596284 4.62399 4.778349 4.482767 4.514956 4.5941753 4.618431 4.4839983 4.5543547 4.552823
1370105_at 5.010474 4.8424416 4.870062 4.8295503 4.928238 5.002568 4.981843 4.7137 5.015773 4.8014827 5.028025 4.8852506
1370106_at 3.8990922 3.7773395 3.6422758 3.7467341 4.0337205 3.7551496 3.8220186 3.7012334 3.9417996 3.8099692 3.788148 3.7799244
1370107_at 5.182727 5.2564735 4.9077835 4.94741 5.0145082 5.0198407 5.0519757 5.228999 5.089558 5.1363945 5.0604906 5.069329
1370108_a_at 7.616397 7.6554446 7.779308 7.616571 7.8859267 7.530358 7.750164 7.447699 7.419423 7.77421 7.4037466 7.631455
1370109_s_at 13.111607 13.17302 13.190903 13.264383 13.184448 13.193635 13.094096 13.163676 13.185268 13.158627 13.108909 13.297
1370110_at 4.2537127 4.0983524 4.240606 4.261915 4.44536 4.7021976 4.425896 4.151349 4.5653763 4.4554763 4.5085196 4.417477
1370111_at 7.3879075 7.5746713 8.110362 6.7422433 8.080644 7.342026 7.2438874 6.5574117 7.608366 7.505639 7.2381735 7.2770085
1370112_at 9.611314 9.4983835 9.59895 9.547678 9.50203 9.558763 9.535847 9.613737 9.618698 9.609004 9.494983 9.408181
1370113_at 6.5331907 6.4467173 6.55325 6.4861536 6.491435 6.197064 6.019867 6.578766 6.362723 6.762445 6.0584636 6.677172
1370114_a_at 8.0718565 6.31356 6.9129677 8.821127 8.456017 7.7805433 8.552496 6.473322 7.980464 6.9561505 7.4479895 6.3468623
1370115_at 4.5510736 4.458201 4.487561 4.359866 4.551175 4.8129573 4.4205675 4.6173697 4.6024075 4.536806 4.609147 4.4897637
1370116_at 3.7064188 3.9572139 3.82485 4.076188 4.0251393 4.0806427 3.8097277 3.8189242 3.9317532 3.8969975 3.8967533 3.9727228
1370117_at 3.8071332 3.6275368 3.8257682 3.71409 3.9618435 3.705279 3.714653 3.9637148 3.698266 3.4672544 3.7925484 3.64839
1370118_at 6.207064 6.2178717 6.18358 5.710593 6.20728 6.4009013 5.9708896 6.0980144 6.275267 5.8524013 6.108272 6.2632756
1370119_at 7.796176 7.8177075 7.5886345 7.929571 7.693734 7.8402486 7.707322 7.705866 7.7226367 7.6185427 7.875133 7.5461483
1370120_at 3.729744 4.039332 4.1691074 3.8285754 4.0290527 4.0533333 3.5514238 4.0873613 3.8612971 3.7449448 3.6763575 3.949062
1370121_at 7.2878194 7.316358 7.1131053 7.481812 7.1262875 7.3185525 7.2891035 7.362216 7.1635714 7.169213 7.33612 7.256326
1370122_at 4.007445 3.802662 3.7949004 4.02165 4.136286 3.844808 4.0134373 4.0506144 3.9889643 3.796875 3.9398253 4.0249925
1370123_a_at 6.773573 6.7988586 6.755354 6.928159 6.803834 6.9668427 6.9183097 6.8599195 6.9727206 6.48625 6.778601 6.9464364
1370124_at 6.618556 6.5519857 6.65526 6.5979977 6.6353045 6.6243925 6.553855 6.6771007 6.5794024 6.536034 6.6026015 6.5793533
1370125_at 4.406335 4.4188657 4.309235 4.666897 4.4628963 4.8064938 4.66415 4.642606 4.633325 4.6000557 4.4176626 4.6030555
1370126_at 3.7975705 3.6275368 3.5433593 3.5308034 3.7703166 3.6413841 3.4207587 3.5672066 3.769152 3.6071255 3.5362346 3.6736016
1370127_at 6.0683374 6.1826653 5.994325 6.0979767 6.031631 6.2536006 6.0329146 5.670418 5.7347913 5.9463925 6.3068404 5.841507
1370128_at 6.563389 6.4215198 6.6978025 6.6771994 6.6824346 6.48316 6.3997264 6.5996437 6.5509787 6.561008 6.6013966 6.5286336
1370129_at 7.333541 7.3618727 7.300112 7.336583 7.2294116 7.218216 7.1480765 7.343188 7.5273566 7.182426 7.3915763 7.2876897
1370130_at 10.133312 10.322679 10.252477 10.212082 10.0874195 10.149807 10.137633 10.097381 10.223055 10.212063 10.043208 10.038499
1370131_at 5.795429 6.208744 6.050762 5.557911 5.41507 5.618137 5.3595433 6.7918763 5.51573 5.24234 5.2064295 6.128198
1370132_at 4.1507683 4.076245 3.8010812 3.871725 3.9563875 3.887858 4.004018 4.098591 3.8702118 4.0408707 3.9647894 4.018902
1370133_at 6.0630927 6.180869 5.926662 6.0829678 6.1553473 6.1172433 5.8404408 5.9471407 5.9670653 5.9868283 6.173811 5.975408
1370134_at 10.18877 10.279815 10.402225 10.213893 10.265765 10.220255 10.200049 10.33807 10.4068775 10.2594185 10.228376 10.189063
1370135_at 8.0108185 8.112835 7.497031 7.708348 7.7949877 7.6510983 7.4361 7.758021 7.2697873 6.879503 7.698557 7.3581586
1370136_at 6.61559 6.472044 6.5567937 6.4026093 6.465007 6.4179487 6.235671 6.408998 6.698333 6.4536076 6.370628 6.7030253
1370137_at 4.956387 5.340426 5.1139655 5.222031 5.2362633 5.295648 5.365975 5.160332 5.5021944 5.4411945 5.338565 5.1223497
1370138_at 4.376528 4.4866276 4.699128 4.692947 4.715081 4.4321356 4.34091 4.6811175 4.652362 4.8103304 4.558778 4.5938263
1370139_a_at 3.681888 3.822366 3.7470815 3.486681 3.551918 3.608892 3.6767814 3.7020593 3.5834413 3.70699 3.5520878 3.8584468
1370140_a_at 4.488225 4.651603 4.710303 4.6720862 4.5001063 4.400922 4.804834 4.6170826 4.5652137 4.769809 4.541137 4.76323
1370141_at 8.493968 8.589379 8.595322 8.526433 8.48544 8.63963 8.556416 8.578562 8.572765 8.707529 8.356346 8.534077
1370142_at 5.495228 5.389192 5.3776884 5.595364 5.2199955 5.3783803 5.4233913 5.589015 5.5041637 5.928247 5.4828277 5.5256944
1370143_at 4.9305544 5.3668394 5.066366 5.107599 5.008236 5.3562417 5.195055 5.2296944 4.920635 5.206486 5.224605 5.218447
1370144_at 7.4762855 7.832584 7.8626657 7.618108 7.6240206 7.5802646 7.834885 7.633322 7.877141 7.9911957 7.280596 7.4164524
1370145_at 4.10153 4.0552287 4.1385736 4.183548 4.138194 4.3684454 4.1951947 4.21379 4.082864 4.043648 4.248007 4.1806345
1370146_at 3.3354402 3.2926774 3.2850525 3.429845 3.2917678 3.161999 3.3060002 3.467186 3.4270728 3.3292594 3.2501874 3.6203637
1370147_at 8.053644 7.4476137 7.77916 8.085093 7.3937593 8.42643 8.276337 7.8069534 8.118313 7.7765718 8.267942 7.277256
1370148_at 14.217719 14.166261 14.216822 14.236942 14.212856 14.256112 14.284431 14.19554 14.202483 14.245321 14.214633 14.208473
1370149_at 11.191835 11.239447 10.969351 11.083241 10.984494 11.18037 11.140413 10.978253 11.07234 11.075436 10.915374 10.948906
1370150_a_at 12.92913 12.7889185 13.142894 12.936314 13.3961935 12.617074 13.569908 13.14478 13.15978 12.935426 12.58858 12.517491
1370151_at 13.176642 13.233357 13.329519 13.333109 13.367899 13.391619 13.331297 13.213217 13.359426 13.285566 13.184327 13.360124
1370152_at 4.6686425 4.753677 4.568636 4.4673233 4.7505064 4.783062 4.6260614 4.52192 4.525934 4.631877 4.6716557 4.717684
1370153_at 6.2316103 6.228714 6.683858 6.2622366 6.281194 6.0847917 5.9436054 6.744591 6.1431847 5.8975773 6.0387444 6.7469172
1370154_at 11.235083 10.872826 10.767078 10.898796 10.966974 10.652301 9.438696 10.414349 10.4358425 10.718935 11.046681 10.094243
1370155_at 7.636439 7.9361224 8.138308 7.1695805 7.625259 7.394804 7.642717 8.2671 7.312075 6.748692 7.089054 7.5083785
1370156_at 7.2302027 7.2452745 7.516864 7.691203 7.449441 6.9165854 6.9028854 8.187326 7.1401825 7.7233114 7.4456058 7.8545046
1370157_at 3.7831392 3.6707106 3.7625306 3.9654696 4.0171905 4.062105 3.825683 3.8678067 4.049191 3.7371771 3.918669 3.9070878
1370158_at 6.513829 6.6932454 6.733249 6.232121 6.2740545 6.197152 6.1309757 6.4884048 6.043892 5.998418 6.3143797 6.4762254
1370159_at 7.1669607 7.3082275 7.083777 7.149078 7.1140046 7.361259 7.3195176 7.053155 7.262497 7.3733487 7.1094375 7.103098
1370160_at 8.824996 8.783388 8.83851 8.920498 8.710304 8.624946 9.032263 8.906461 8.875787 8.6252365 8.770494 8.609944
1370161_at 9.51804 9.756071 9.605312 9.554729 9.301096 9.53471 9.094671 9.376081 9.534945 9.329163 9.281832 9.088657
1370162_at 6.7315207 7.0936637 6.923903 6.687011 6.741881 6.7328296 7.032381 6.839053 6.9639034 6.875691 6.686477 6.699543
1370163_at 9.427049 9.55044 9.322599 9.105141 9.318005 9.039816 9.52621 9.312821 9.348688 9.111706 9.18994 8.96417
1370164_at 11.033827 11.09183 10.958301 11.108198 11.043032 11.00681 11.209635 11.035882 11.086163 11.113534 11.113259 11.103015
1370165_at 3.7789311 3.7397006 3.8750327 3.8439195 3.7327924 3.9417465 3.8709311 4.0029488 3.8603065 3.603213 3.764781 3.7427447
1370166_at 12.189806 12.113311 12.185283 12.147464 12.11992 12.218999 12.196799 12.140046 12.191992 12.164503 12.111284 12.231544
1370167_at 12.495614 12.351831 12.502089 12.376312 12.494697 12.566017 12.432679 12.421138 12.576685 12.62854 12.37582 12.447543
1370168_at 10.055032 10.255289 10.000082 10.518159 10.267134 10.330986 10.336333 10.341137 10.432973 10.258988 10.323192 10.211484
1370169_at 9.079378 9.176018 9.057055 9.153232 9.032889 9.159618 9.224335 9.162917 9.072685 9.088495 9.123345 9.055889
1370170_at 10.34611 10.420606 10.335323 10.20016 10.231178 10.0987015 10.322971 10.269446 10.184139 10.231067 10.118694 10.139513
1370171_at 8.5463085 8.470936 8.407895 8.30827 8.498295 8.327616 8.6346655 8.641269 8.610362 8.379548 8.382011 8.611928
1370172_at 10.639401 10.956116 10.778265 10.819067 10.787008 10.6970215 11.003671 10.783967 10.762926 10.80442 10.84488 10.674783
1370173_at 7.8538036 7.9917154 7.975714 7.937201 8.006352 8.201971 8.541412 8.195919 8.343514 8.200599 8.0192375 7.956177
1370174_at 5.8446407 6.0054493 6.050543 6.124966 6.0847545 5.916414 6.1900477 6.159139 5.7705827 6.1544065 5.912727 6.2477236
1370175_a_at 8.375462 8.630112 8.588963 8.502459 8.501501 8.465471 8.363042 8.493439 8.557686 8.488808 8.318693 8.528326
1370176_at 6.6072817 6.683716 6.6556034 6.659173 6.470107 6.876271 6.7183356 6.6901383 6.650047 7.5131874 6.8264604 6.6307917
1370177_at 5.602647 5.4329586 5.501623 5.5102806 5.5639963 5.7548294 5.714059 5.7270327 5.2377815 5.7619877 5.270961 5.78309
1370178_at 5.2406554 4.642758 4.589673 4.5281477 5.0421743 5.593556 4.8479123 4.634107 4.6564846 4.606823 4.8413863 4.822733
1370179_at 10.143291 10.12714 10.094576 10.0957 10.161912 10.056609 10.202869 10.148129 10.097931 10.170473 10.295796 10.133038
1370180_at 11.058141 11.130191 11.123419 11.187002 11.313762 11.188816 11.058692 11.120159 11.350799 11.49843 11.068059 11.085244
1370181_at 7.1122165 7.187746 6.9880643 7.1593823 7.3251443 7.251538 7.4643774 7.0904765 7.07121 7.0883274 7.0974956 6.8513546
1370182_at 4.672687 4.9681864 4.909448 5.0750413 4.70667 4.773938 4.6847754 5.0058975 5.1011457 4.7127285 5.154517 5.1958437
1370183_at 7.372861 7.5401025 7.466048 7.607291 7.356262 7.2347355 7.556225 7.4790864 7.3398066 7.4292207 7.3270926 7.391668
1370184_at 10.02098 10.2356825 10.026329 10.102783 10.008702 9.8910475 10.028706 9.996433 9.81987 9.972087 10.067555 10.095581
1370185_at 4.6625657 4.6989527 4.6609216 4.516248 4.6953654 4.4595184 4.6587853 4.7366605 4.645904 4.5531664 4.5529957 4.60103
1370186_at 9.982361 10.814276 10.686544 10.470845 10.756951 10.110989 10.282594 10.335421 10.035957 9.743878 10.024023 9.73164
1370187_at 10.961279 10.9685 11.021484 11.013111 11.028964 11.11561 10.989913 10.9457855 11.084074 11.01768 10.950992 11.006509
1370188_at 10.347082 10.417335 10.490432 10.399729 10.247911 10.3150835 10.194571 10.45253 10.317983 10.448256 10.293567 10.42164
1370189_at 10.306873 10.355508 10.323803 10.311928 10.233377 10.255097 10.199089 10.491239 10.383358 10.510983 10.362228 10.442574
1370190_at 11.923504 11.767778 11.864085 11.821494 11.731139 11.663767 11.642199 11.804775 11.62278 11.488576 11.453987 11.714796
1370191_at 8.304279 8.45322 8.401892 8.370432 8.57961 8.077888 8.325638 8.484678 8.219843 8.17164 8.239184 8.333022
1370192_at 8.32547 8.314639 8.676544 8.425369 8.401376 8.3802 8.508611 8.441376 8.519862 8.59647 8.366066 8.413655
1370193_at 11.007534 11.098431 11.081498 10.992009 11.390256 11.505572 11.085503 11.334897 11.278261 11.22615 11.164921 11.242698
1370194_at 8.111645 8.245455 8.225636 8.052061 8.0416355 8.34962 8.216846 8.204756 8.443766 8.491581 8.260443 8.456702
1370195_at 8.470301 8.094456 8.511987 8.446724 8.444218 8.200304 8.474636 8.549933 8.258141 8.107964 8.468418 8.067997
1370196_at 6.843889 6.876751 6.7438064 6.9307885 6.5990987 6.8483596 6.838447 6.6115484 6.5765243 6.7691245 6.6807113 6.529727
1370197_a_at 6.1797323 6.315184 6.3647685 6.1056643 6.2555757 6.500736 5.9699163 6.534842 6.3477674 6.3548436 6.6072197 6.696097
1370198_at 3.2691784 3.275051 3.2349308 3.3917222 3.3391511 3.4008696 3.5045865 3.356828 3.232567 3.274092 3.2835338 3.1847224
1370199_at 9.930508 10.04734 10.152736 9.89315 9.94368 9.818537 9.83811 9.843138 9.974729 9.798448 9.910711 9.897697
1370200_at 11.600936 11.813401 11.694972 11.722852 11.840173 11.79037 11.765811 11.734668 11.755407 11.952846 11.435117 11.562735
1370201_at 3.798473 3.6435664 3.8579795 3.852955 3.7409534 3.9057329 3.4858613 3.839633 3.698266 3.6066787 3.8888035 3.7303832
1370202_at 9.647106 9.46771 10.462932 9.773315 10.119796 9.530902 9.139428 9.086906 9.85067 9.807275 9.225355 10.056635
1370203_at 7.6755147 7.823967 7.426604 7.4108605 7.588835 7.8260245 7.591106 7.606195 7.594076 7.514811 7.85435 7.815708
1370204_at 8.55079 8.452174 8.338172 8.385314 8.386641 8.349979 8.370737 8.33048 8.341729 8.425823 8.43187 8.425202
1370205_at 3.807321 3.787415 3.971887 3.8449476 4.1116962 3.9398234 3.700049 3.9302402 3.8632483 3.9650834 3.597343 3.807434
1370206_at 4.4236774 4.594697 4.616457 4.2510185 4.734496 4.287586 4.504838 4.345517 4.638977 4.507835 4.530443 4.375688
1370207_at 11.165009 11.190943 11.057866 11.146838 11.104491 11.114201 11.089966 11.028173 11.050464 11.143178 11.200572 11.28123
1370208_at 8.20774 8.123734 8.2804365 8.089788 8.089617 8.152347 8.10381 8.159956 8.044203 8.214985 8.075282 8.073284
1370209_at 9.597502 9.633478 9.422384 9.626118 10.216302 9.809489 9.603846 9.512123 9.982035 10.217446 9.522675 10.103196
1370210_at 5.270122 5.4128 5.3711987 5.172295 5.3528676 5.2322035 5.3270507 5.1771555 5.528742 5.231466 5.249789 5.2787952
1370211_at 6.2822766 6.137598 6.266019 6.2012796 6.4319158 6.2931876 6.1697593 6.2098823 6.124106 6.319518 6.295703 6.1893263
1370212_at 5.160272 5.075384 5.048215 5.13394 5.1578546 5.292396 5.2008085 5.025597 5.293091 5.210346 5.081502 5.1444716
1370213_at 11.5857525 11.664634 11.601556 11.633999 11.612529 11.628236 11.653545 11.673069 11.582929 11.515725 11.662947 11.687674
1370214_at 4.7344046 4.7106743 4.9524736 4.807665 4.9383554 4.928059 4.713861 4.7120934 4.872571 4.7512503 4.9314003 4.7765727
1370215_at 10.423884 10.396736 10.263214 10.1088085 10.332842 10.091472 9.867754 9.917145 10.279907 10.191596 10.107895 10.028601
1370216_at 4.7779517 4.4523134 5.0475974 4.494795 4.295442 4.680855 4.425896 4.363126 4.439151 4.5519342 4.396498 4.4221263
1370217_at 5.110069 5.2655606 6.6041718 5.3566623 5.5667005 5.367467 5.2774262 5.1771555 5.316193 5.396334 5.324279 5.594397
1370218_at 6.5858693 6.3859296 6.348395 6.3379107 6.463958 5.899124 5.919946 5.979932 5.9514165 6.759905 6.6482444 6.1633883
1370219_at 8.722424 8.560487 8.324438 8.4438505 8.49987 8.439722 8.162217 8.167958 8.284271 8.279183 8.477351 8.228497
1370220_at 11.012898 10.289999 9.9448 10.356965 10.375927 10.992329 10.175075 9.44752 10.946532 10.392007 10.422017 9.848803
1370221_at 4.4726644 4.594159 4.42353 4.8023 4.6837378 4.222709 4.5566716 4.346143 4.4801536 4.639318 4.6470947 4.532693
1370222_at 4.75288 4.383136 4.6796885 4.543732 4.7615447 4.427767 4.7527113 4.5621824 4.2917547 4.956338 4.813597 4.731763
1370223_at 8.022958 8.235484 8.204271 8.130233 8.14766 7.9543433 7.9285593 7.9663897 7.9053884 7.827054 8.030477 7.907451
1370224_at 9.630249 9.291974 9.510877 9.635138 9.566517 9.893766 9.67671 9.492314 9.841004 9.484212 9.6450205 9.419211
1370225_at 4.8461814 4.717485 4.942117 4.7205567 4.985581 4.7963195 4.9201193 4.936924 5.0234866 4.872332 5.0321884 4.995973
1370226_at 10.110957 10.116949 10.038214 10.030451 10.122641 10.160795 10.093597 10.111328 10.090445 10.025881 10.130495 10.160406
1370227_at 3.3788936 3.2074637 3.2985265 3.2190626 3.3137348 3.0748482 3.1058784 3.1332498 3.175466 3.298326 3.31095 3.1943622
1370228_at 14.406779 14.393675 14.385659 14.3925295 14.399368 14.345425 14.417257 14.404836 14.339774 14.396527 14.37289 14.364584
1370229_at 4.897098 4.878278 5.0588727 4.9431643 5.1550207 4.964755 5.186483 5.203124 4.936968 4.739537 4.9088254 5.032238
1370230_at 10.806111 10.921242 10.815709 10.763819 10.805301 10.749033 10.916346 10.76532 10.726894 10.83532 10.879848 10.727065
1370231_at 7.21018 7.3622613 7.3187256 7.284068 7.400546 7.2786403 7.297343 7.397222 7.3561225 7.558839 7.2892942 7.3233275
1370232_at 10.695759 11.040101 10.815021 10.575201 10.467153 10.786844 10.739691 10.558178 10.721903 10.341731 10.060052 10.619366
1370233_at 4.7793026 4.80786 4.8532033 4.9102974 4.9622006 4.6990213 4.709622 5.024494 5.066246 4.887483 4.872641 4.9443393
1370234_at 12.887339 12.9142885 12.976425 12.730999 12.986584 12.906494 12.700173 12.844693 12.822274 12.879617 12.707609 12.747577
1370235_at 12.81785 12.852606 12.8947525 12.856284 13.044076 12.592747 12.901958 13.072075 12.801448 12.509391 12.892997 12.997888
1370236_at 9.363618 9.075588 8.9035425 9.052598 9.074181 9.126796 9.171871 9.023501 9.085472 8.853547 9.169741 9.277439
1370237_at 12.122872 12.205784 11.99916 12.17643 12.182918 12.164205 12.254167 12.151644 12.156472 12.130923 12.072378 12.096047
1370238_at 11.494285 11.550578 11.480822 11.4291525 11.502495 11.462752 11.51804 11.512073 11.365623 11.517173 11.553232 11.551783
1370239_at 12.865436 13.361546 13.325948 13.662992 13.701021 13.629545 12.957517 13.34826 13.354737 13.43968 14.257 13.373458
1370240_x_at 12.836966 13.340135 13.322308 13.64907 13.680027 13.598426 12.912856 13.345447 13.327465 13.415881 14.260906 13.3475485
1370241_at 13.926986 13.944333 14.174116 13.893205 14.075993 13.9277 13.82507 13.976017 13.946171 13.85432 13.884748 14.117221
1370242_at 12.422339 12.573868 12.406979 12.407765 12.315202 12.311327 12.282168 12.435753 12.2801695 12.322183 12.369152 12.467118
1370243_a_at 10.893499 11.04173 10.568385 10.528514 10.709796 10.325795 10.665036 10.730934 10.049694 10.452803 10.2461 10.449857
1370244_at 12.399704 12.342253 12.610786 12.345985 12.374706 12.534496 12.240485 12.260075 12.509333 12.526827 12.345099 12.417575
1370245_at 10.548849 10.54514 10.825152 10.544528 10.421463 10.821912 10.378334 10.317174 10.513367 10.602584 10.592449 10.632204
1370246_at 12.106761 12.112662 12.214901 12.178571 12.076981 11.955773 12.074655 12.178472 11.979523 11.899304 12.066384 12.077943
1370247_a_at 6.7894926 6.6857243 6.8898387 6.7098837 6.481101 6.4209046 6.1920524 6.5716124 6.5084734 6.3192267 6.25794 6.43612
1370248_at 6.2136917 6.6936865 6.350773 6.213018 6.23794 6.066492 6.2130404 6.4600234 6.158889 5.9386578 6.191822 6.342667
1370249_at 7.989954 7.6092424 7.2302327 7.58079 7.2871537 7.2728086 7.7265244 7.1707025 7.2574186 7.4179564 7.5576386 7.5254393
1370250_at 9.161173 9.364545 9.315221 9.149501 9.310291 9.161657 9.325357 9.239586 9.15836 9.138934 8.9845705 9.177205
1370251_at 6.1824455 6.928464 6.2432213 6.3971267 6.156421 6.138089 6.326874 6.5995283 6.2348666 6.22064 6.8331213 6.358774
1370252_at 8.160722 9.064177 8.181611 8.190905 8.207399 8.324887 8.431746 8.882402 8.469601 8.404993 8.927501 8.378061
1370253_at 11.43853 11.571311 11.503813 11.455036 11.354616 11.387067 11.323282 11.4622345 11.3548975 11.449298 11.511826 11.623863
1370254_at 3.7340977 3.5369534 3.542231 3.5087264 3.6204615 3.4365885 3.7581906 3.4034042 3.6125486 3.7373152 3.6304994 3.6466272
1370255_at 4.4706163 4.555749 4.6660004 4.4733224 4.599207 4.6675863 4.54111 4.4771004 4.473325 4.359394 4.642249 4.541175
1370256_at 8.439853 8.797279 8.718132 8.492473 9.472941 8.626937 8.374841 8.552982 7.660867 9.145297 8.458449 8.60566
1370257_at 4.4868774 4.213744 4.4989576 4.1101217 4.3737564 4.250416 4.044367 3.9959676 4.4347687 4.161333 4.369232 4.322502
1370258_at 5.6426725 5.3136697 5.4905257 5.200449 5.461888 5.3017254 5.4167666 5.450676 5.333427 5.505352 5.241391 5.4394774
1370259_a_at 7.460723 7.3804746 7.541314 7.5410304 7.261295 7.3968053 7.028837 7.174201 7.112894 7.291807 7.0449343 7.197689
1370260_at 6.990206 6.954415 6.7066493 7.11873 6.896533 6.8616214 6.6095524 6.8239436 6.988919 6.7896795 6.835506 6.890444
1370261_at 8.092626 8.03315 8.145739 8.084008 8.080463 7.680299 7.8084188 7.804678 7.746857 7.878998 7.788028 7.936421
1370262_at 8.950056 9.227784 9.258978 9.038963 9.086315 8.996763 9.210194 9.027759 9.047789 8.970423 8.8437805 8.813013
1370263_at 5.8130503 5.7027535 5.7447834 5.5555863 5.7355723 5.676107 5.693659 5.8187456 5.7397027 5.676578 5.9147453 5.8673725
1370264_at 8.0023365 7.9078264 7.6980853 8.057323 7.7443576 8.361975 7.7844996 7.834952 8.136517 7.84036 7.8146143 8.209902
1370265_at 6.2895117 6.185171 6.029701 6.102415 6.2412543 6.045996 5.975126 5.972569 6.215035 5.9001784 6.2916846 6.017725
1370266_at 6.8708906 6.7889524 7.11351 6.9558706 7.061866 7.0948663 6.951695 7.0604644 7.241332 7.0111265 7.084529 6.9605274
1370267_at 6.607275 6.6191587 6.7191133 6.6939445 6.73854 6.492613 6.61601 6.6068835 6.7056003 6.558046 6.566433 6.5277324
1370268_at 4.425754 4.2794466 4.580315 4.436212 4.4845185 4.5205526 4.285553 4.2335906 4.565418 4.287941 4.1608596 4.287348
1370269_at 4.865752 4.869886 4.9319863 4.879247 4.535416 5.0961237 5.653283 5.1091123 4.9884157 4.6192093 5.155901 5.7111297
1370270_at 3.984932 3.841195 3.8736558 3.935656 3.759481 3.7930892 3.9856455 3.8136935 3.9164379 3.7474053 4.0282493 3.9713619
1370271_a_at 7.1974607 7.04262 7.20735 7.06115 7.1561346 7.091253 6.878176 7.080864 7.1187625 7.0593367 7.092888 7.2867823
1370272_x_at 5.871424 5.9716024 5.834707 6.1438093 6.1936364 6.0354085 5.9261065 5.9036345 5.9055953 5.9894223 5.9900737 6.118608
1370273_at 3.3421743 3.3450437 3.495998 3.2651618 3.3386145 3.3460858 3.4667633 3.5242348 3.4124854 3.418538 3.6147046 3.4948504
1370274_at 12.985268 13.031105 12.974569 12.987297 13.092491 13.0703 12.891979 12.941554 12.89159 12.962377 12.961861 12.894184
1370275_at 12.599531 12.731028 12.749855 12.636428 12.71619 12.703376 12.789575 12.6287365 12.647796 12.6173315 12.640955 12.716779
1370276_at 12.058718 12.056691 12.143234 12.050512 12.134493 12.140566 12.150328 12.153947 12.060582 12.274666 12.2816 12.364161
1370277_at 11.9267845 11.982485 11.996562 11.921767 11.965969 11.898299 11.966359 11.976318 11.905857 11.934964 12.060937 11.893555
1370278_at 11.326088 11.344012 11.347754 11.349132 11.364061 11.379239 11.391433 11.385727 11.356353 11.4620285 11.440489 11.470105
1370279_at 5.416345 5.744625 5.6895156 5.7354255 5.7561603 5.725697 5.5982404 5.6921577 5.604013 5.58905 5.733844 5.5670567
1370280_at 10.654099 10.705881 10.598669 10.913027 10.627828 10.844294 10.790072 10.663025 10.786981 10.987915 10.941081 10.7567625
1370281_at 10.244941 10.051601 10.557127 9.514294 10.656835 9.088541 9.824247 10.544921 9.385386 9.053805 9.754835 10.861836
1370282_at 6.227076 6.6576657 6.3645883 6.859584 6.4781084 6.3191333 6.386605 6.525212 6.180809 6.2329407 6.4430294 6.6810155
1370283_at 12.420375 12.434124 12.39583 12.220149 12.453063 12.118053 12.30614 12.638713 12.468449 12.097555 12.203932 12.245713
1370284_at 11.93185 11.977225 11.909116 11.876279 11.976064 11.897898 11.965752 11.99695 11.914134 12.003949 11.970637 11.958272
1370285_at 6.2666 6.5278606 6.5794544 6.5684 6.405934 6.700432 6.23399 6.1632137 6.4300213 6.4222994 6.6279054 6.576763
1370286_at 9.104686 8.753861 9.164051 9.697029 9.698104 9.428533 9.818496 9.350506 8.984435 10.194572 9.237391 9.242163
1370287_a_at 9.182196 9.305239 9.056004 9.435121 9.035341 8.976992 9.212992 8.925911 8.846983 8.843793 9.086861 8.98303
1370288_a_at 8.271236 8.541113 8.340767 8.655006 8.259125 8.152384 8.389589 8.317883 8.085657 8.006992 8.233229 7.9989057
1370289_x_at 3.6240768 3.5198643 3.564784 3.5564594 3.706401 3.6999116 3.486496 3.7505658 3.7374535 3.662235 3.4261672 3.6301634
1370290_at 8.488789 8.971566 8.5111265 9.062316 8.345137 8.360018 8.159273 8.6563425 8.2399025 8.153545 8.167914 8.390199
1370291_at 5.5296507 5.592312 5.330395 5.0733585 5.283665 5.4878144 5.092223 5.264955 5.34196 5.3137164 5.428092 5.3846436
1370292_a_at 3.8120813 3.8840048 4.0845647 3.9021642 4.1170125 4.056511 3.961459 3.8331554 4.0093946 4.027994 3.9811585 4.265465
1370293_at 5.591239 5.33248 5.741767 5.4117107 5.3250093 5.4817057 5.464205 5.5609436 5.450843 5.496536 5.5820923 5.6340847
1370294_a_at 6.614052 7.7123847 6.7663713 8.290378 6.596718 6.8038316 6.6076717 6.883762 6.8843966 6.2329025 6.6409626 6.928943
1370295_at 8.311559 8.5548725 8.247301 8.330652 8.236697 8.143344 8.450331 8.323549 8.125095 8.3826475 8.432458 8.358956
1370296_at 13.557892 13.5519905 13.529491 13.54482 13.594382 13.535816 13.588473 13.541965 13.534049 13.48975 13.473508 13.493243
1370297_at 6.0342584 6.47508 5.9423904 6.397949 6.10147 6.1225395 5.9603496 6.167518 6.0969143 5.8485093 6.1223187 6.250879
1370298_at 10.139062 9.962077 10.0316515 10.010457 9.877953 10.133457 10.259756 10.205152 10.030741 10.076124 9.945163 10.221472
1370299_at 13.640051 13.705546 13.736008 13.70022 13.746739 13.686943 13.817075 13.763087 13.611877 13.655506 13.692365 13.628362
1370300_at 8.171467 8.18306 8.150396 8.086714 8.124055 7.9623713 8.173289 8.236642 8.176196 8.233374 8.130608 8.020442
1370301_at 7.4162784 7.4642115 7.753602 7.258884 7.2286263 7.267189 7.167697 7.279773 7.1869917 6.7059116 6.9057117 7.140745
1370302_at 8.057507 7.9061007 8.117053 7.9485536 8.022654 8.37892 8.187183 8.132219 7.8703732 8.198723 8.106693 7.9982653
1370303_at 6.335569 6.4656835 6.7215796 6.3024774 6.583507 6.5726247 6.4317317 6.478926 6.5863795 6.627592 6.383476 6.4343476
1370304_at 9.0120535 8.986061 9.146461 8.862347 9.017882 8.724781 9.011006 8.843693 8.8681345 8.842558 8.921891 8.681775
1370305_at 9.705297 9.756131 9.826595 9.773071 9.880505 9.78504 9.716533 9.7307415 9.720288 9.830045 9.900222 9.643574
1370306_at 8.595029 8.650845 8.508222 8.604309 8.441266 8.384119 8.624445 8.339329 8.424373 8.323253 8.387076 8.359153
1370307_at 7.6523056 7.8152685 7.7478743 7.5498466 7.587806 7.642702 7.7530265 7.261519 7.785312 7.460213 7.567876 7.606508
1370308_at 7.569332 8.117168 7.691607 8.073862 7.4205794 7.647646 7.660837 7.700127 7.516459 7.6505623 7.6861463 7.778578
1370309_a_at 10.706317 10.765357 10.926376 10.729252 10.724386 10.577982 10.6429 10.662788 10.668588 10.5115795 10.537791 10.440814
1370310_at 12.937361 13.008058 13.000426 13.014995 13.066221 13.110027 13.12774 13.197891 13.116271 13.188181 12.969633 12.976155
1370311_at 8.487419 8.332472 8.445135 8.530815 8.530458 8.314512 8.704215 8.59907 8.62813 8.731863 8.512577 8.478806
1370312_at 3.891023 4.0110145 4.102023 3.8028507 4.027768 4.0701094 3.9618714 4.307626 3.7788045 3.7934341 3.9365022 3.9918587
1370313_at 8.891573 8.961405 8.914283 8.949499 8.985782 8.919716 9.042722 8.924415 8.984471 8.790371 8.893057 8.78718
1370314_at 7.934544 7.96737 8.025605 7.826959 7.807202 7.5250025 7.793158 7.8702364 7.802108 7.6252847 7.54076 7.5830417
1370315_a_at 5.687237 5.51951 5.667715 5.7342396 5.7147617 5.80089 5.549713 5.698923 5.7582493 5.8005185 5.581039 5.639019
1370316_at 7.792924 8.0454235 7.7338877 7.8736315 7.8111286 7.5966864 7.9719496 7.9315243 7.7302885 7.7202573 8.07008 7.736518
1370317_at 6.7584233 6.891565 7.1693797 6.774679 6.840972 6.989234 7.0611424 7.1654196 7.1349463 7.126561 6.791724 6.8756323
1370318_at 7.4384246 7.507117 7.624742 7.746172 7.5334296 7.4501696 7.6007752 7.5880275 7.5420012 7.741837 7.8258677 7.548153
1370319_at 9.5585985 9.592715 9.667312 9.578203 9.669353 9.64816 9.712062 9.529715 9.637174 9.554424 9.298548 9.51914
1370320_at 11.1201105 11.000689 10.786932 11.058683 10.990984 11.346504 11.392746 10.757518 11.137059 11.127074 11.454229 11.402858
1370321_at 10.111895 10.348349 10.131859 10.171405 10.063896 10.057582 10.30212 10.27214 10.17924 10.109843 10.224927 10.108403
1370322_at 9.923565 10.023245 10.023991 10.0406685 9.93478 9.836711 9.974689 9.856096 9.7553425 9.893905 9.737728 9.636753
1370323_at 5.9595222 5.9191003 5.8113475 5.8874183 5.447613 5.446694 6.0137715 5.8442183 5.7831078 5.820493 5.807113 5.9681435
1370324_at 7.255028 7.4482536 7.405874 7.208447 7.2625184 7.3632884 7.2238774 7.356811 7.307867 7.203518 7.395873 7.3246965
1370325_at 9.756098 9.831714 9.904571 9.858424 9.808319 9.600542 9.742079 9.83456 9.7178135 9.792793 9.738878 9.762321
1370326_at 7.2175603 7.241158 7.2215824 7.046452 7.2421474 7.1484294 7.1678405 6.9910145 7.1669774 7.1126266 7.2312865 7.237096
1370327_at 7.939506 7.99145 7.796012 7.929794 7.7936807 7.8448343 7.9816446 7.7627835 7.954126 7.9076447 7.9716654 7.8520927
1370328_at 5.670694 5.6079216 5.66301 5.5820565 5.7453737 5.5927467 5.468266 5.7576947 5.511233 5.564242 5.6571527 5.681691
1370329_at 9.316265 9.282523 8.82154 9.170399 9.052062 9.547655 9.3062725 8.8016815 9.049831 9.448687 8.917215 8.830724
1370330_at 7.055085 7.053932 6.811837 6.787661 6.907502 6.8330507 7.1103044 6.866105 7.0775266 6.842402 6.65713 6.9373875
1370331_at 7.6402817 7.8218007 7.471198 7.3288293 7.7067966 7.39654 7.8540645 7.4831896 7.475321 6.8310814 7.0776577 7.164584
1370332_at 5.1890354 5.098682 5.4185424 5.14627 5.192487 5.446722 4.8327403 5.3008404 5.135331 5.2069464 5.130577 5.2636733
1370333_a_at 13.202396 13.300336 13.35904 13.160773 13.203742 13.122929 13.028022 13.193995 13.217857 13.135535 13.023836 13.17704
1370334_at 9.14155 8.634365 8.212982 8.258007 8.865619 8.576752 8.824625 8.153774 8.423033 9.105066 8.510454 8.33795
1370335_at 7.885329 8.00839 7.757663 7.8582964 7.769643 7.7290945 7.796292 7.740476 7.594076 7.768865 7.8792963 7.6841965
1370336_at 10.878826 11.689207 11.776456 11.397672 10.235939 11.138325 9.397432 10.735623 10.758281 11.4533415 11.034875 11.159601
1370337_at 8.049952 7.968103 8.071285 8.09022 7.8430824 7.881388 8.047909 8.053191 7.999203 8.064947 7.8358927 7.940828
1370338_at 3.4191916 3.5337903 3.39726 3.4444103 3.5741317 3.715846 3.385003 3.2986276 3.478971 3.5413244 3.5188386 3.4698832
1370339_at 10.124659 10.2415085 10.215872 10.209076 10.160168 9.967215 10.142393 10.197884 10.119372 10.032628 10.0039 10.026441
1370340_x_at 9.173259 9.231419 9.273073 9.268874 9.134474 8.95003 9.168722 9.24302 9.157554 8.989849 9.09087 8.967258
1370341_at 3.6288934 3.3896534 3.3805673 3.5287895 3.5458798 3.4258018 3.492371 3.617206 3.4863381 3.5534203 3.491082 3.5721302
1370342_at 3.5062 3.5868347 3.489489 3.3787484 3.60958 3.5694075 3.4358473 3.4150786 3.5830548 3.486054 3.590436 3.4746609
1370343_at 6.8566637 6.857548 6.851331 6.6615286 6.641752 6.61874 6.88358 6.6399984 6.8037486 6.5989075 6.54315 6.7313337
1370344_at 8.061201 8.114651 8.241999 8.014312 7.8156385 8.038872 8.013393 7.96928 7.903769 7.9578843 7.881002 7.831862
1370345_at 5.664997 7.352462 5.9500513 7.457412 5.9932604 6.223748 5.882002 6.4238596 5.8828707 5.622763 5.6116056 6.2881193
1370346_at 4.821811 6.863575 5.50252 6.860791 5.6196046 5.446722 5.5335827 6.221307 5.43544 5.08582 5.5451655 5.711069
1370347_at 5.2768383 5.2674026 5.2237086 5.3637495 5.176015 5.2646675 5.225826 5.3610682 5.1874003 5.495015 5.1671696 4.9698358
1370348_at 10.721369 10.740895 10.748853 10.785488 10.558683 10.513247 10.520853 10.594555 10.4377775 10.588625 10.707012 10.643204
1370349_a_at 13.996855 14.000147 13.978419 14.032251 14.003373 14.028351 13.971793 13.973135 14.063898 13.968812 14.002816 14.04785
1370350_x_at 12.832945 12.625985 12.832621 13.010114 13.3235445 13.327366 11.018083 12.942866 11.330346 10.452396 12.32271 13.060577
1370351_at 8.706634 8.815676 8.746172 8.662324 8.869918 8.674532 8.791189 8.738958 8.843564 8.633917 8.597822 8.562674
1370352_at 11.811048 11.789656 11.594541 11.491246 11.723935 11.547633 11.782465 11.82418 11.824129 11.881925 11.870978 11.667008
1370353_at 7.7672296 7.856755 7.877869 7.9255867 7.685196 7.813177 7.8695903 7.691833 7.8016047 7.8785677 7.82236 7.925008
1370354_at 7.993324 7.936783 8.039026 8.02405 7.868016 8.059737 8.083679 7.9732366 7.988401 8.010822 8.075901 7.949521
1370355_at 12.98968 13.346074 13.152819 12.904225 13.278551 12.92047 13.05867 13.284596 12.537236 9.127025 11.851578 12.9393015
1370356_at 7.369079 7.1493034 7.468225 7.234629 7.1232047 7.068865 7.1732664 7.2411976 7.177134 7.332514 6.988912 7.296039
1370357_at 8.0306 8.190888 8.4127445 8.098311 8.1246395 8.049839 8.001488 8.225877 8.419596 8.1187315 8.134068 8.215329
1370358_at 8.621641 8.701596 8.733957 8.720909 8.602091 8.818624 8.752227 8.62594 8.601737 8.635787 8.70723 8.6652155
1370359_at 12.6026535 12.647267 12.466667 12.493097 12.584007 12.676496 12.589846 12.5408535 12.378963 12.3964615 12.420133 12.394099
1370360_at 9.032846 8.937719 8.987269 9.092619 8.716286 8.727374 9.001939 8.8289995 8.79096 9.040217 8.792712 8.828523
1370361_at 4.536495 4.6291566 4.4942603 4.42379 4.7589383 4.5992446 4.7573395 4.6697903 4.608779 4.6833925 4.736879 4.8176055
1370362_at 6.9546986 7.1191463 7.133543 7.101127 7.035893 7.214647 7.0848956 7.0577435 6.9507504 7.0350423 7.0014644 7.1600895
1370363_at 12.115912 12.38102 11.646735 12.784644 11.889228 12.272424 12.354448 12.233561 12.35264 12.995873 12.815327 12.403197
1370364_at 7.5295677 7.5212603 7.5000167 7.5062947 7.5374765 7.3329754 7.495009 7.484299 7.410531 7.3286715 7.4679174 7.4087114
1370365_at 8.709009 8.9487095 8.880704 8.955056 8.910695 8.776215 8.827931 8.836023 8.808676 8.661441 8.70978 8.787993
1370366_at 9.842058 10.056426 9.975469 9.802193 9.893595 9.850568 9.980658 9.748039 9.620497 9.962218 9.691883 9.741635
1370367_at 4.4049826 4.575537 4.4898024 4.4874334 4.6968565 4.6116343 4.5298085 4.5635366 4.588714 4.5695643 4.5414715 4.52281
1370368_at 6.9624443 6.8702974 6.830325 6.924813 6.962772 6.9281335 6.913733 6.747116 6.9979267 6.7975707 6.8475957 6.81207
1370369_at 6.38805 6.3921533 6.511853 6.471908 6.6649523 6.3696074 6.2200646 6.115874 6.4050364 6.5651526 6.5827303 6.4866357
1370370_at 8.255449 8.169801 8.125064 8.207741 8.182202 8.307957 7.8379045 8.22688 8.210756 8.196632 8.101925 8.243834
1370371_a_at 8.839017 8.938855 8.929869 9.079003 9.062909 8.797682 8.6466875 8.813701 9.000075 8.777335 8.836367 8.3356495
1370372_at 4.4048505 4.4254236 4.3740497 4.6899357 4.5715327 4.65109 4.5420723 4.266571 4.6098843 4.6422596 4.794154 4.717985
1370373_at 5.992473 5.7607703 5.8838015 5.516016 6.2014923 5.819907 5.7479734 6.014174 6.1025877 6.00648 5.8426113 5.9172606
1370374_at 8.927247 8.974037 9.10668 8.85386 8.20393 8.298121 8.238885 8.0744095 8.451832 8.342161 8.231784 8.50387
1370375_at 11.5812845 11.372193 11.609496 11.525575 11.47494 11.600778 11.820223 11.339581 11.505756 11.178612 11.306382 11.57889
1370376_a_at 8.1499195 8.589581 8.373663 8.678569 8.55971 8.490505 8.317457 8.43528 8.403923 8.510169 9.30106 8.518555
1370377_at 13.09291 13.0938635 12.948964 12.943706 12.6414385 13.143888 13.084488 13.05183 13.067592 12.994826 13.084227 13.101587
1370378_at 12.460573 12.489476 12.523917 12.477023 12.487754 12.41737 12.509436 12.508627 12.393795 12.467807 12.570513 12.543105
1370379_at 5.7097883 5.671795 5.8589163 5.6198473 5.96794 6.455505 5.94745 5.645281 5.891419 5.4961624 5.9102793 5.5638595
1370380_s_at 7.0298157 7.1785707 6.9304094 6.8619957 6.9642696 6.8980165 7.2193565 7.062901 7.0184846 6.906813 6.905866 6.910012
1370381_at 10.552933 10.693848 10.763954 10.573272 10.553759 10.826008 10.517515 10.727822 10.7306385 10.5687065 10.393988 10.889148
1370382_at 3.4079447 3.423557 3.2902248 3.3588629 3.4526377 3.3792012 3.2279427 3.315737 3.2772543 3.2830873 3.2405412 3.4902763
1370383_s_at 8.659846 8.218226 7.897978 7.7478347 7.8324084 8.09592 8.058285 8.241959 7.844797 7.3093495 7.7269735 8.171219
1370384_a_at 5.644255 4.8807216 9.649548 5.725708 7.4243426 4.117071 4.4673104 5.0539103 5.944225 7.7484403 4.7067857 8.209101
1370385_at 5.4894924 5.1639557 5.37595 5.189114 5.458713 5.42572 5.225826 5.450077 5.387165 5.432453 5.3964977 5.2747526
1370386_at 7.6634154 7.7770176 7.712756 7.7365365 7.434741 7.454743 7.592924 7.6486044 7.608985 7.4228005 7.6251707 7.4785433
1370387_at 11.520509 11.114473 11.892148 11.764762 10.804329 11.695058 11.377532 11.001781 11.131561 10.337009 11.086409 10.305413
1370388_at 4.155562 3.99523 4.071895 4.0403666 4.328749 4.0995307 4.1108313 4.070709 3.9927995 3.9784713 4.255314 4.183902
1370389_at 3.924923 3.8516304 3.9324064 3.56238 3.8097367 3.738326 3.7741868 4.057014 3.705328 3.7741232 3.70823 3.6696002
1370390_at 4.8348107 4.8325605 4.9138403 4.842621 4.9149914 4.6563215 4.7326965 4.698119 4.883937 4.951209 4.845812 4.896673
1370391_at 5.0144587 5.024111 5.0349827 4.941407 5.218768 4.867307 4.9567876 5.1186953 4.821726 4.9697604 4.966174 5.039979
1370392_at 5.2081165 5.211757 5.205127 5.3358116 5.3272567 5.322111 5.035523 5.085284 4.8682775 5.1492543 5.226686 5.0622153
1370393_at 5.3399215 5.409139 5.2966256 5.702605 4.9826875 5.493272 5.3989415 5.28305 5.23631 5.7134695 5.5363297 5.3326106
1370394_at 7.472256 7.1415024 6.9314303 5.1852818 7.3009977 6.7392273 5.4518676 7.2379847 6.153551 6.223463 5.6895423 6.1487045
1370395_at 6.7419467 6.673769 6.672632 6.8319597 6.7002134 6.692565 6.7035294 6.7701845 6.689999 6.7318487 6.895631 6.7993274
1370396_x_at 14.095178 14.152628 14.109626 14.146982 14.103502 14.115221 14.076146 14.113191 14.106919 14.123304 14.083178 14.113191
1370397_at 12.01067 12.421409 12.2498045 12.238427 12.447768 12.294497 12.075085 12.392164 12.35931 12.412613 12.48972 12.584861
1370398_at 6.0445595 6.35764 6.3436956 6.096711 6.0826254 6.1935673 6.2753506 6.4190865 5.968653 6.1751876 6.0926905 6.4251027
1370399_at 7.492217 7.596395 7.77293 7.4931016 7.3529987 7.825922 7.678819 7.3862386 8.077793 7.5382247 7.7371798 7.314728
1370400_at 5.8891425 5.6942825 5.4163704 5.666885 5.714136 5.5908527 5.5104275 5.5407085 5.368829 5.488469 5.6564627 5.655799
1370401_at 3.7228665 3.6972044 3.8108532 3.8685992 3.8331733 4.061639 3.9004905 3.8742175 3.764013 3.75413 4.139063 3.8315399
1370402_at 7.6962895 7.7947655 7.589865 7.354387 7.72014 7.519562 7.533328 7.6649523 7.352399 7.552552 7.552018 7.554021
1370403_at 4.895607 4.8007474 4.9138403 4.880091 4.9558992 4.853355 4.6982527 4.812995 4.900617 4.7816143 4.8357706 4.926225
1370404_at 3.890595 3.8945923 3.8647275 3.9855886 3.8503869 3.9211328 3.707222 3.8210006 3.9135945 3.8425286 4.02827 3.8344789
1370405_at 3.6839345 3.666281 3.6231368 3.7424467 3.8410203 3.6920958 3.4788718 3.5513017 3.706205 3.8649595 3.6250308 3.4899352
1370406_a_at 3.7362802 3.6048207 3.5683558 3.4467413 3.451908 3.6543026 3.7320127 3.5500672 3.8198752 3.7957802 3.7111745 3.7327769
1370407_at 8.377474 8.539732 8.146105 8.362361 8.215137 8.326034 8.671838 8.546814 8.558977 8.377234 8.3265085 8.407614
1370408_at 4.6682215 5.040202 4.851128 4.7081885 4.9184914 4.8251657 4.873389 5.2427716 4.4445505 4.8541503 4.7387495 4.4859867
1370409_at 4.7828693 4.248494 4.5872383 4.505016 4.4713 4.585649 4.5980473 4.501205 4.3770247 4.333811 4.6056013 4.651807
1370410_at 4.1466284 4.243436 4.070746 3.6444564 4.014689 4.2066 4.087945 4.047554 4.168332 4.0084834 4.002743 4.0622044
1370411_at 5.997423 5.667353 5.61365 5.653925 5.6129117 5.726041 5.974905 5.6564293 5.78835 5.7056828 5.785129 5.5598593
1370412_at 3.9662812 4.037363 3.9319677 4.092514 4.054756 3.9737215 3.9489639 3.9253464 3.7767959 3.7128408 4.0391636 3.9228926
1370413_at 6.7756085 6.6932454 6.9478035 6.75956 6.750549 6.9270525 6.904465 6.690583 6.8148584 6.790234 6.7432404 6.6519957
1370414_at 9.112839 9.189181 9.594839 9.399522 9.387082 9.201305 9.3542385 9.246174 8.958539 9.325422 9.205933 9.216842
1370415_at 6.2002864 6.0922637 6.0623693 5.9877605 5.845961 5.8841195 5.8049464 5.6534233 5.7522855 5.6574078 5.6732492 5.9895377
1370416_at 4.6251526 4.739673 4.8812685 4.8220406 4.8905697 4.7851057 4.550615 4.9161005 4.9827924 4.508389 4.738079 4.6458745
1370417_at 4.217085 4.396056 4.1334834 4.165276 4.2900305 4.085615 4.275673 4.178433 4.0754814 4.3149133 4.251142 4.148289
1370418_s_at 5.528215 5.3315015 5.2307234 5.4282455 5.5776463 5.578271 5.3574686 5.5152698 5.2085004 5.2516537 5.277629 5.3326106
1370419_a_at 5.60925 5.690568 5.4797935 5.3519278 5.363639 5.4438477 5.438264 5.1393585 5.365201 5.397479 5.6294994 5.5810595
1370420_at 11.889657 11.927928 13.047204 11.761079 12.176374 11.340178 10.862445 11.298452 12.4948 11.629359 10.920229 12.113169
1370421_a_at 5.9737735 6.143761 5.9791603 6.1141124 6.058061 6.074844 5.862852 5.8608847 6.0495996 5.9426837 6.1136923 6.2267227
1370422_at 6.4440336 6.6120114 6.365077 6.694126 6.9038596 6.7737746 6.2586193 6.5288806 6.476784 6.336881 6.379691 6.643244
1370423_at 5.7119517 5.782251 5.583411 5.7437277 5.637198 5.77722 5.9408545 5.730678 5.757428 5.767263 5.895268 5.7410946
1370424_at 3.80251 3.8572254 3.753116 3.5828626 3.8509037 3.930374 3.750841 4.136504 3.900423 3.9366038 3.7766483 3.8687744
1370425_at 12.882007 12.677587 12.376083 12.640231 12.750966 12.900428 12.811388 12.695804 12.652311 12.969739 12.638703 12.268527
1370426_a_at 10.784798 10.849644 11.0014 10.825303 10.765897 10.908362 10.835206 11.095326 10.873171 10.749286 10.645464 10.663137
1370427_at 5.227749 5.5736027 5.0727625 5.3828087 4.7177124 5.1882133 5.1385202 5.1932726 5.0454454 4.9256 5.123658 5.3273044
1370428_x_at 11.95368 12.014992 11.98425 12.042699 11.9310255 11.933169 11.887425 11.834156 12.131708 11.482946 12.038778 11.453748
1370429_at 9.779713 9.818733 9.38692 9.770546 9.950148 9.604129 9.756633 9.558961 9.880565 9.445436 9.6420765 9.394048
1370430_at 5.250506 4.760907 4.911321 4.7173543 4.9013004 5.0041256 5.3080587 5.303278 5.0189123 5.0006337 5.191167 5.049836
1370431_at 4.07856 4.130965 3.9773314 3.9301097 4.407502 4.2702427 4.1961193 4.194417 4.227042 4.336702 4.1720924 3.9996526
1370432_at 3.4818227 3.262952 3.6333315 3.5380719 3.524827 3.5186508 3.6053214 3.7978284 3.6143725 3.4252625 3.3569262 3.2990735
1370433_at 10.700538 10.798886 9.014021 10.768051 10.413013 9.745625 10.205039 9.921321 9.472601 10.670445 9.879436 9.681783
1370434_a_at 3.435126 3.4360235 3.4870064 3.4427025 3.4577518 3.2157729 3.3060002 3.3600323 3.4362023 3.3890357 3.364061 3.5193012
1370435_a_at 7.279376 7.25545 7.2205276 7.6606164 7.079914 7.1948996 7.53485 7.3968563 7.570757 7.552766 7.3853397 7.109972
1370436_at 5.1883764 5.13469 6.9737663 5.573403 5.5508804 6.4068303 4.7740703 6.6572504 6.1331186 6.536412 6.0939927 5.9674807
1370437_at 6.112563 6.37725 6.550654 6.257563 6.0946684 6.4201117 6.554393 6.5475087 6.5418677 6.271278 6.2909617 6.2350693
1370438_at 5.2488446 5.310769 5.466704 5.070004 5.3872943 5.4802012 5.1943545 5.2560782 5.3024 5.604286 5.2787957 5.3435864
1370439_a_at 3.3855865 3.3450437 3.4357305 3.277577 3.288115 3.5490408 3.4199345 3.3650613 3.304319 3.4414866 3.2284696 3.420584
1370440_at 7.5425143 7.5115705 7.4869165 7.379075 7.3479204 7.394101 7.5888233 7.3210464 7.4936314 7.3353825 7.3263717 7.2118855
1370441_at 4.07708 3.7097435 3.7802296 3.6682768 3.9292142 3.7347257 3.8181841 3.9303226 3.680606 3.8142238 3.718289 3.7750962
1370442_at 3.3103416 3.2809777 3.4036887 3.2230988 3.3094885 3.287491 3.2010407 3.159853 3.244969 3.2996857 3.2299895 3.1692238
1370443_at 7.591197 7.3331146 7.283394 7.3790073 7.3750653 7.196632 7.3380876 7.21017 7.170539 7.575213 7.137003 7.382741
1370444_at 4.4754157 4.678914 4.478386 4.4166756 4.745542 4.679117 4.7575307 4.391607 4.7601247 4.6544647 4.666568 4.5590796
1370445_at 6.943369 6.501093 6.90535 6.629895 6.5307245 6.609444 6.195452 6.4285936 6.5443645 6.311227 6.282783 6.480332
1370446_at 6.8870115 6.8588943 6.6946907 6.9999685 6.944227 6.820205 7.083813 6.758069 6.8089466 7.196355 7.1370435 6.935745
1370447_at 4.5989637 4.560354 4.6528816 4.5830336 4.7312393 4.70891 4.573591 4.757388 4.760874 4.727206 4.8138714 4.8595314
1370448_at 4.3069406 4.3229923 4.259883 4.267893 4.2494373 4.4077163 4.4103885 4.2939878 4.5770674 4.210055 4.392701 4.247252
1370449_at 7.922902 8.252338 8.0233345 8.169565 7.867971 7.726832 7.6142883 7.660963 7.676327 7.406552 7.5445423 7.6266994
1370450_at 4.3713713 4.253817 4.361638 4.4187756 4.3316097 4.4766235 4.0842695 4.3802695 4.218384 4.4868526 4.465192 4.421189
1370451_a_at 5.00361 5.0962224 5.047703 4.7876678 5.128314 5.1087775 5.1943955 5.19246 4.9827924 4.9391403 4.831203 5.196911
1370452_at 3.6306047 3.7873998 3.7544432 3.6677408 3.9530215 3.5621061 3.8798416 3.6097832 3.6293907 3.988399 3.9755533 3.7183285
1370453_at 5.076712 4.888435 5.0937324 4.8817863 5.2428217 4.843422 4.791193 4.8950663 4.9820633 4.9204903 4.990161 5.0577006
1370454_at 4.803824 4.7314057 4.454417 4.8931837 4.6474876 5.012007 4.9143925 4.690613 4.925234 5.2384753 4.849435 4.8091564
1370455_a_at 3.393928 3.2460463 3.0973818 3.4844642 3.6918697 3.3328056 3.2810965 3.1271286 3.4016793 3.2254725 3.2215233 3.294858
1370456_at 3.731851 3.715658 3.7461157 3.969548 4.037133 3.8934932 3.7825606 3.7241812 3.850144 3.7751708 3.8197305 3.8486707
1370457_at 3.9505808 3.793099 4.274902 3.9124458 3.8185916 4.2909236 4.037002 4.026353 3.859825 4.0872803 3.9044533 3.910994
1370458_at 4.1631246 4.302054 4.1608634 4.1865735 4.251962 4.389664 4.377252 4.3470345 4.2759247 4.1438923 4.1849422 4.304326
1370459_at 3.9418995 3.8503942 3.8925438 3.8724103 3.9752367 4.2023044 3.9041317 3.9294097 3.9813643 3.990698 3.8808591 3.8932357
1370460_at 7.48245 7.444072 7.690048 7.6564546 7.5891747 7.612036 7.7460628 7.6541553 7.734873 7.674928 7.6617584 7.4896874
1370461_at 4.787812 5.6239095 4.919741 5.952132 4.840889 5.143405 4.8429213 5.342698 5.132118 4.9749117 5.075364 5.5243173
1370462_at 4.246996 5.7880073 5.1092205 6.1130366 4.5375705 4.8151503 4.660044 5.2835083 4.9403796 4.0543637 4.411936 5.1327753
1370463_x_at 5.8735166 6.007239 7.8795185 5.5829434 5.778181 5.636842 5.753401 5.317751 6.1643386 5.9295444 5.748968 6.187867
1370464_at 5.463292 4.6094985 4.447426 5.474973 5.223846 5.1654863 5.031613 4.758992 5.1535654 5.8653436 5.4554443 5.848224
1370465_at 5.538079 4.7734957 4.741041 5.9319987 5.110066 5.315464 5.3038616 4.8806353 5.3487577 5.9795985 5.373391 5.5789413
1370466_at 3.9228108 4.0133667 4.0564804 4.0660505 4.075401 4.0805926 3.9050703 4.0335293 4.253827 4.0121136 3.9519696 3.8930628
1370467_at 4.510365 4.2658024 4.3467345 4.6835055 4.300008 4.396546 4.403243 4.312135 4.4855413 4.338822 4.6930876 4.3728933
1370468_at 3.138935 3.1046617 3.1419768 3.1942747 3.3465135 3.3388171 3.2312272 3.4564936 3.1860325 3.3727596 3.155138 3.2260048
1370469_at 5.724778 5.5412087 5.685924 5.6245046 5.7159123 5.4127493 5.5510488 5.5796876 5.6008687 5.573967 5.5883207 6.1037273
1370470_at 3.7940903 3.7653146 3.8085666 4.042975 4.043362 3.9284441 3.8917813 3.9917245 3.9275675 3.983912 3.972609 4.0012674
1370471_at 3.876708 3.7815654 3.7050736 3.8971417 3.9393404 3.845571 3.7420247 3.789951 3.653272 3.956885 3.954773 3.7423193
1370472_a_at 4.5124 4.773753 4.8731346 4.7225733 4.6343822 4.8427176 4.506089 4.5682287 4.8532114 4.7182684 4.5771346 4.87647
1370473_a_at 5.9045944 6.211628 6.1957846 5.967121 6.242205 6.3103647 6.326635 6.204551 6.0578575 6.300915 6.391493 6.1544843
1370474_at 5.8524814 5.925968 5.817253 6.1008425 5.8764715 6.1083193 5.732483 5.971238 5.676469 5.8968735 5.6575985 5.8233685
1370475_at 13.258564 13.264158 13.250325 13.193173 13.243292 13.144327 13.071712 13.143534 13.275777 13.306781 13.218204 13.125892
1370476_at 7.126491 7.265319 7.265083 7.457412 7.1951323 6.9984984 7.4265275 7.2572136 7.186119 7.1571383 7.3823276 7.245371
1370477_at 3.6046727 3.6012778 3.572179 3.6089714 3.5067463 3.705025 3.8768811 3.644867 3.5446453 3.5146904 3.5982537 3.5963733
1370478_at 5.323496 5.7930617 5.552696 5.6187162 5.8349633 5.793232 5.417774 5.557239 5.6903386 5.6675377 5.942311 5.7718744
1370479_x_at 13.350145 13.1776905 12.791363 12.992069 12.9835415 13.428068 13.307797 13.09242 13.247556 13.262566 13.139874 12.309673
1370480_at 3.9227695 3.9232461 3.7419696 3.7773514 3.97407 3.8584764 3.6260974 3.839633 4.025838 3.994298 3.8184977 3.9934864
1370481_at 5.4034023 5.015636 5.341565 5.0634875 5.404073 5.2421336 5.310587 5.2462673 5.4653616 5.3137164 5.17692 5.2329493
1370482_at 5.339958 5.303092 5.3431654 5.3186274 5.5182667 5.538368 5.4320564 5.230405 5.002548 5.224202 5.3759613 5.3267803
1370483_at 4.148469 3.8238974 3.7999153 3.9545007 3.9160125 4.0643253 3.9686775 3.9491582 3.8556454 3.7907104 3.9452107 4.141679
1370484_at 5.0255375 5.2318816 5.1403174 5.0614824 5.121939 5.012762 5.0268564 5.1308618 5.119176 5.119141 5.093214 5.1537766
1370485_a_at 4.370762 5.053396 3.9563525 4.7081885 4.4167438 4.7637124 4.679866 4.316893 5.211954 5.0511637 4.261616 4.645932
1370486_a_at 5.335299 5.1273327 5.3757005 5.2753353 5.367122 5.469242 5.2283936 5.423423 5.5258565 5.5293307 5.183273 5.241009
1370487_a_at 6.219945 6.2899585 6.1168985 6.170171 6.1750584 6.022439 6.227464 5.8817625 6.1092796 5.8804045 6.012407 6.15472
1370488_a_at 6.2344384 6.2165895 6.6287684 6.1357303 6.1923156 6.3602595 6.257578 6.0347247 6.3321733 5.790748 5.833905 5.856735
1370489_a_at 3.5989811 4.0274615 3.9352877 4.2840424 4.039055 4.022191 4.1178617 4.1643615 4.184128 3.973557 3.7463224 3.9394927
1370490_at 4.0062838 3.9520726 4.0606084 4.2956285 3.9582164 4.094103 3.8961246 3.8866043 3.990311 4.3145204 4.102532 4.0283685
1370491_a_at 5.339404 5.036044 5.7519493 5.442071 5.295384 5.3569565 5.411195 5.419285 5.2640514 5.540621 5.212229 5.3979254
1370492_a_at 4.4809413 4.6179276 4.5922437 4.6070375 4.513533 4.3580832 4.273094 4.4149885 4.509847 4.5547924 4.5668097 4.6046295
1370493_a_at 4.1067133 3.9086223 4.312915 4.2025743 4.2795525 3.6441731 3.6017108 3.682975 3.7788215 3.797781 3.5160072 4.017183
1370494_at 3.9983017 4.220724 4.099114 4.249392 4.269984 4.358989 4.3860483 4.1998234 4.3871202 4.2936487 4.215493 4.1070347
1370495_s_at 13.365859 13.368669 13.171847 13.349752 13.404063 13.487582 13.417758 13.473531 13.468322 13.451061 13.467479 13.43219
1370496_at 12.726466 12.784112 12.653197 12.890765 12.643799 12.765804 12.690185 12.708668 12.784184 12.832678 12.752756 12.806694
1370497_at 3.8073206 3.9317455 3.8924038 3.9951591 3.9869306 3.8663118 3.9690986 3.9376533 3.8685079 4.0586243 3.9385352 4.0697546
1370498_at 3.2056117 3.4150991 3.2561579 3.2738576 3.3140361 3.4938927 3.2732008 3.2513175 3.553057 3.3727596 3.3470404 3.4248629
1370499_at 4.577118 4.3478785 3.9543982 4.1651998 4.3683767 4.2887573 4.15578 4.0397663 4.291259 4.2217073 4.3118052 4.4213505
1370500_a_at 3.962548 3.6760437 3.6849258 3.9342752 3.974142 3.8205333 3.669823 3.693395 3.8036985 3.849416 3.6195564 3.7278345
1370501_at 9.605066 9.521024 9.605608 9.624071 9.660508 9.592044 9.608122 9.597783 9.572328 9.669201 9.633449 9.54007
1370502_at 3.940014 3.7955883 3.662307 4.124209 4.1318464 3.9291155 3.999964 3.8299851 4.04554 3.9311578 4.058484 3.849694
1370503_s_at 4.4289722 4.2778096 4.3233232 4.294603 4.3647795 4.4941006 4.433369 4.3880243 4.2022367 4.410281 4.57499 4.273144
1370504_a_at 6.074948 6.1102624 6.0878396 6.1752934 6.078615 6.1664057 6.050103 6.007391 6.104951 5.9320993 6.116012 6.366167
1370505_at 6.4725256 6.317063 6.3131676 6.217132 6.161705 6.195818 6.210674 6.0866323 6.352721 6.2678123 6.0022078 6.1524763
1370506_at 6.6397495 6.8061733 6.907646 6.8055735 6.6313744 6.769952 6.6774254 6.6826487 6.859031 6.5989075 6.8825336 6.746103
1370507_at 5.8828745 5.918358 6.0047703 6.193975 5.8187633 5.664383 6.061848 5.8491597 5.757916 6.1075697 5.7658634 5.7171125
1370508_a_at 5.0031705 5.0938354 4.9185534 4.9505005 5.1304855 5.025381 5.027437 5.188288 5.0720005 4.9527984 5.3176956 5.0238614
1370509_at 7.4012604 7.1686673 7.547277 7.1675777 7.5063376 7.34323 7.2653704 7.158623 7.457444 7.5157857 7.0245805 7.3383713
1370510_a_at 7.8525157 7.925324 8.007162 7.832199 7.8773913 7.9605913 8.04047 7.848951 7.981603 7.9895034 7.768479 7.6714153
1370511_at 13.853134 13.908177 13.981258 13.901021 13.862826 13.924553 13.822326 13.882186 13.864534 13.862922 13.8782215 13.885511
1370512_at 7.542492 7.74368 7.9305415 7.874662 7.657522 7.697605 7.5945873 7.5692325 7.513046 7.70478 7.811612 7.682436
1370513_at 3.457482 3.6288779 3.587119 3.7144005 3.59653 3.5570655 3.548511 3.470936 3.4682446 3.294497 3.3199198 3.535225
1370514_a_at 3.6220171 3.8489037 3.6198165 3.626685 3.4018416 3.5276277 3.2430322 3.4439564 3.5158486 3.593469 3.520948 3.6401212
1370515_x_at 4.0693774 4.2561493 3.9384754 3.9259038 4.4664516 4.140069 4.179764 4.137901 4.203331 4.2763085 4.2100277 4.227888
1370516_at 6.598662 6.2139077 6.174153 6.1818447 6.4918814 5.965309 6.217701 6.3357143 5.9638476 5.8498297 5.909747 6.149109
1370517_at 3.910881 3.69743 3.6323094 3.6713674 3.9318082 3.8562021 3.3934793 3.515964 3.4119027 3.7697246 3.670441 3.5294077
1370518_a_at 3.850695 3.883226 3.8952162 3.9763882 4.0255356 4.017587 3.963068 3.8888333 3.7071486 4.1068487 3.976132 3.8501546
1370519_at 4.386369 4.1810956 4.184417 4.6451344 4.2271357 4.32148 4.397732 4.4642863 4.2511835 4.3929815 4.5146112 4.413582
1370520_at 4.5264525 4.166788 4.311782 4.2746015 3.9427807 4.52331 4.326207 4.5673656 4.2647476 4.184496 4.2610617 4.3631563
1370521_at 6.9358926 6.840129 6.9189982 6.9885025 6.7090516 6.5114975 6.802286 6.7628703 6.7803636 6.855365 7.2584705 6.853861
1370522_at 9.454625 9.53009 9.623941 9.33223 9.364929 9.371494 9.617835 9.314211 9.296112 9.249598 9.323452 9.429199
1370523_a_at 8.100053 7.9967365 7.9783864 8.097588 7.8833103 8.030657 8.193704 7.9862556 8.097528 8.135376 7.848512 7.9563046
1370524_at 9.471503 9.405158 9.465894 9.294429 9.262612 9.352742 9.460975 9.419408 9.405364 9.394182 9.348677 9.33014
1370525_at 8.643892 8.47221 8.429657 8.5725155 8.379133 8.458336 8.614611 8.234812 8.548627 8.525345 8.387159 8.465305
1370526_at 6.409397 6.644281 7.7204337 6.677973 6.2548833 6.4144783 7.1157 6.524497 6.312192 6.396914 6.3467784 7.9511
1370527_a_at 8.611218 8.72307 8.58413 8.795469 8.775624 8.770382 9.032763 8.650886 8.746114 8.613737 8.843118 8.54321
1370528_at 6.4811664 6.5365815 6.3755198 6.467023 6.466935 6.494835 6.29294 6.424592 6.529448 6.451335 6.2828627 6.578319
1370529_a_at 7.867993 7.7627816 7.478645 7.7866096 7.7764072 7.6477575 7.8431993 7.79192 7.810847 7.7176986 7.8788223 7.580005
1370530_a_at 8.287579 8.403599 7.929262 8.120058 8.197531 7.9929667 8.331491 8.285177 8.184335 8.301879 8.345623 8.049857
1370531_a_at 5.644145 5.758664 5.3229704 5.4917326 5.62819 5.513424 5.7379665 5.6010303 5.621333 5.595766 5.6019564 5.6023827
1370532_at 5.687913 5.5777845 5.3493986 5.5391827 5.5138683 5.5459127 5.6738644 5.451441 5.531778 5.436187 5.6161213 5.616603
1370533_at 4.380657 4.3626337 4.2899942 4.3678904 4.4729223 4.5598297 4.131403 4.323118 4.5603356 4.259202 4.4322443 4.54066
1370534_at 7.1522307 7.058314 7.2180367 7.5288672 7.236459 7.3677163 7.232782 7.348588 7.1109414 7.4554553 7.172134 7.1990223
1370535_at 3.964316 4.0833883 3.957154 4.033409 3.9851618 4.127922 3.9279249 3.9888124 3.993371 3.9097164 4.0715837 3.9012623
1370536_at 5.234639 5.256254 5.353236 5.219795 5.211633 5.065028 5.4036765 5.103445 5.340471 5.435313 5.4610944 5.193614
1370537_at 7.2047544 7.046711 6.874062 7.1298485 7.186154 6.909968 7.279533 7.0643344 7.063675 7.162034 7.292011 7.1157255
1370538_at 7.7523813 7.7968245 7.5252213 7.8166533 7.8346324 7.8705177 8.084122 7.915081 7.6162043 8.448681 7.9852285 7.5712976
1370539_at 7.132112 7.2989745 7.0449657 7.023985 6.901277 6.848074 7.118298 6.8562117 6.945462 6.9740896 6.99086 6.7760506
1370540_at 4.341797 4.20231 3.742615 4.097714 4.097163 4.48733 4.0357037 4.2162433 4.2782764 4.210185 3.9420593 3.8795938
1370541_at 6.640901 6.360477 6.373474 6.407222 6.472284 7.1123967 5.7843027 6.208344 7.013595 5.875504 6.4610925 6.489449
1370542_a_at 6.822702 6.7729754 6.8625464 7.068059 7.025479 6.9133716 6.799793 6.8181777 6.716178 7.088105 6.6427307 6.769161
1370543_at 7.2923765 7.6165614 7.5180635 7.835861 7.4282327 7.648918 7.6730385 7.573528 7.5875897 7.435336 7.780404 7.5888963
1370544_at 5.9279757 6.2184663 6.0266833 5.950102 6.014262 5.4722934 6.0234957 5.9732428 5.8753066 5.7530365 5.950458 5.7752333
1370545_at 4.796605 4.8338814 4.6870794 4.571534 5.0738697 4.766324 4.6693373 4.657218 4.7189503 4.951209 4.7287846 4.8344088
1370546_at 3.8285835 3.806658 3.8283803 3.931685 3.9722495 4.0420976 3.8439863 3.7972906 3.9639525 3.831393 3.863152 4.084876
1370547_at 13.877797 13.874626 13.928393 13.836257 13.948523 13.952968 13.89714 13.908991 13.92755 13.938704 13.876728 13.905744
1370548_at 7.73379 7.326163 7.5222206 7.7690644 7.4654303 7.8323965 7.787549 6.8949757 7.7004876 7.6672664 6.7337 7.318922
1370549_at 6.1629224 5.942588 6.1799474 6.1069803 6.0539117 5.808704 6.2885966 6.115343 6.1044693 5.945359 6.220728 6.057666
1370550_at 5.353843 5.4877033 5.4211235 5.407744 5.5508804 5.52964 5.438745 5.2958565 5.375556 5.5454564 5.4313807 5.531167
1370551_a_at 6.908936 6.7034793 6.7107306 6.95827 6.811059 6.663192 6.6610565 6.613954 6.8149867 6.780278 7.2302623 6.709579
1370552_at 4.8818846 5.205777 5.0805235 5.0796995 4.6557236 4.980274 5.1685133 4.7386465 4.9754105 4.871933 5.1821775 4.9053698
1370553_at 7.3603215 7.5564985 7.3157463 7.7685666 7.3457546 7.1602597 7.62833 7.40139 7.4189386 7.4767966 7.2892942 7.38109
1370554_at 9.147915 9.33914 9.30704 9.373925 9.440071 9.255778 9.312589 9.544406 9.35462 9.308541 9.39248 9.357147
1370555_at 3.96949 4.075687 4.091345 3.9779954 4.026594 3.9763815 3.7276134 4.1186795 3.9263184 4.0405073 3.8958914 3.8917475
1370556_at 4.7037244 4.652357 4.7460794 4.433489 4.631964 4.6163425 4.722442 4.44899 4.63237 4.6161046 4.6540027 4.7709513
1370557_a_at 3.7176526 3.8897436 3.845732 3.7316964 3.7993472 3.820674 3.821266 3.920357 3.818415 3.827687 3.7194822 3.8494918
1370558_a_at 3.3013594 3.1420512 3.3768752 3.1967452 3.3089638 3.0329714 3.2965717 3.438801 3.2393117 3.1654098 3.1899602 3.4016066
1370559_at 3.8008811 3.73278 3.7309723 3.7452958 3.7716162 3.6064935 3.6862392 3.7483788 3.6950586 3.7887313 3.7626014 3.611843
1370560_at 4.136358 4.1565456 4.127343 4.0022364 4.4664516 4.2094345 4.23939 3.9713755 4.223983 4.027915 4.112138 4.306321
1370561_at 4.0378566 4.1791186 4.1211705 3.9680817 4.0231094 3.7414818 4.0768766 3.9899895 4.100933 4.1509914 3.9588652 4.228289
1370562_at 4.6288104 4.597432 4.564959 4.4740095 4.592568 4.7168326 4.5803223 4.345517 4.3688684 4.48918 4.512763 4.395919
1370563_at 11.79383 11.613952 12.00671 11.833312 11.905346 11.859182 11.848308 11.702709 11.974603 11.8824625 11.804874 11.918349
1370564_at 4.1334057 4.239334 4.247139 4.2015104 4.073509 4.159866 4.1267686 4.341158 4.1203976 4.232637 4.0944815 4.265389
1370565_at 4.252275 4.307698 3.9769564 4.1647377 4.2898912 4.137897 4.5317316 4.137901 3.8835907 4.0288024 4.408735 4.0748987
1370566_at 10.483526 10.013969 8.651977 10.617479 9.534108 10.9021635 11.340056 10.4282875 9.964626 10.901155 10.448567 9.380934
1370567_at 6.6640477 6.562938 6.649859 6.592306 6.83552 6.9044604 6.847269 6.5707297 6.6575136 6.8703036 6.824584 6.715806
1370568_at 5.6662745 5.645811 5.5575533 5.81464 5.572704 5.7589073 5.594136 5.5389075 5.747919 5.698875 5.901541 5.4679227
1370569_at 4.8363075 5.0656924 4.9455476 4.7283144 4.93141 4.916657 4.910849 5.013037 5.304438 4.873433 4.6430655 4.9361653
1370570_at 7.4105496 7.3540993 7.35904 7.167324 7.3067393 7.2831063 7.2280083 7.276442 7.1613164 6.936264 7.423708 7.3273873
1370571_at 5.2231345 5.029729 4.864077 4.923525 5.1310153 5.0013614 4.614799 5.2735305 4.898694 4.515892 5.0348325 5.2011957
1370572_at 3.5079477 3.6143713 3.6800864 3.7294748 3.6346393 3.6826189 3.8558338 3.9798799 3.6179037 3.651746 3.7718933 3.7853901
1370573_at 9.19735 9.11356 9.373354 9.652424 9.320748 9.358711 9.688077 9.204732 9.603593 9.252445 9.028343 9.373075
1370574_a_at 6.426905 6.6028824 6.551797 6.358415 6.6074505 6.5114975 6.3901424 6.412398 6.5932384 6.402452 6.4488115 6.280376
1370575_a_at 8.730299 8.818869 8.857563 9.009066 8.98027 8.646452 8.860103 8.89147 8.779467 8.555926 8.806523 8.708059
1370576_at 5.846186 6.007786 5.932684 5.855661 5.7181153 5.754829 5.8409414 5.819065 5.691814 5.848181 6.0465703 5.712622
1370577_at 6.86277 6.777722 6.9590564 6.8227143 6.755141 7.182242 6.71443 7.2439456 6.900688 7.2186284 6.964097 7.505612
1370578_at 6.9408994 7.050707 7.061266 7.3539343 6.9773264 7.611923 7.2388387 7.1470885 7.2606974 7.2972913 7.502832 7.113505
1370579_at 9.001085 8.928848 8.826593 8.944986 8.9597435 8.875662 8.81856 8.90028 8.994321 8.87882 9.061213 9.01059
1370580_a_at 13.283746 13.344418 13.475949 13.497362 13.457894 13.287631 13.3677225 13.5460205 13.555224 13.598719 13.715732 13.644926
1370581_at 3.7471545 3.7107506 3.7043402 3.7534184 3.703817 3.7612147 3.8180413 3.7915318 3.677473 3.7615573 3.7462034 3.6635826
1370582_a_at 3.2701283 3.3787403 3.3160405 3.289157 3.313402 3.3305273 3.340631 3.1514335 3.2132874 3.0970535 3.2791357 3.3245747
1370583_s_at 6.390782 6.4619236 5.5612926 6.896158 6.1506352 6.2419543 6.1702366 6.063885 6.2589765 6.4029074 6.302861 6.7155013
1370584_a_at 5.449969 6.3704443 5.6026073 5.605402 5.8099456 5.106308 5.204877 5.4113398 5.1694202 5.080139 5.5884595 5.381803
1370585_a_at 6.7475386 6.5670996 6.3420844 6.4081554 6.4689994 6.3028154 6.07253 6.235604 6.3711667 5.8776493 6.3283772 6.3327746
1370586_a_at 5.706067 5.5372715 5.614771 5.7700143 5.651431 5.812206 5.9451923 5.497345 5.82828 5.850978 5.7085304 5.649843
1370587_at 4.8932524 4.8303823 4.597501 4.8724303 5.026885 5.139558 4.9516516 5.095624 4.9394293 4.960264 4.8715043 4.664346
1370588_a_at 4.046463 4.051544 4.2017446 4.0944467 4.062807 4.0607257 3.967886 4.1945505 3.9719574 3.999815 4.0568595 4.0412774
1370589_at 5.109279 5.348731 5.315576 5.1249375 5.201491 5.2759123 5.184674 5.2214193 4.9003344 5.413149 5.042333 5.212669
1370590_at 7.202155 7.274582 7.039881 7.098242 7.2923965 7.19215 7.0109076 7.1769323 7.2225227 7.2071705 7.1805115 7.1926985
1370591_at 7.515498 7.459974 7.6334763 7.6441975 7.6706786 7.6361446 7.3943624 7.5401144 7.665961 7.419484 7.7508473 7.611336
1370592_at 5.9265275 6.016292 6.271376 6.8124623 6.460274 7.171187 6.8357897 6.462861 7.0707197 7.6679173 6.982636 6.7716784
1370593_at 13.412401 13.296262 13.208072 13.705008 13.266187 13.711171 13.210788 13.306235 13.66835 13.844723 13.741723 13.341975
1370594_at 4.591424 4.5106997 4.3959303 4.3150353 4.509997 4.5616317 4.569216 4.569417 4.446164 4.35812 4.463503 4.4676743
1370595_a_at 3.66749 3.673324 3.8434525 3.597271 3.7095964 3.7982662 3.6618373 3.7139938 3.5689888 3.5367289 3.7910364 3.7441
1370596_a_at 3.8796449 3.9745681 3.9410357 3.9710565 3.9008408 3.9207644 4.1870666 4.027239 4.1917124 3.8780823 3.9767468 4.2663136
1370597_at 5.568138 6.4144454 6.305812 6.3079653 6.330534 5.610605 6.6708646 6.3828588 6.252077 6.6045 6.4482636 6.473013
1370598_a_at 4.505152 4.4254236 4.5382023 4.166876 4.4242325 4.341053 4.5208035 4.474162 4.517174 4.375474 4.4263153 4.366479
1370599_a_at 7.5677533 7.5764103 7.752703 7.5087433 7.4919343 7.708353 7.5544596 7.3850594 7.6218495 7.070672 7.141563 7.1152935
1370600_at 5.560644 5.170596 5.2537217 5.7332907 5.555111 5.7544565 5.7518344 5.584862 6.1302357 5.6204915 5.602109 5.826453
1370601_a_at 4.6885386 4.3629317 4.7149267 4.597494 4.56641 4.5607367 4.3792853 4.5230527 4.3734736 4.7143793 4.641784 4.2363544
1370602_at 4.1936088 4.3959937 4.3280306 4.4556065 4.318841 4.298131 4.413104 4.4936557 4.252537 4.286457 4.38544 4.281462
1370603_a_at 6.3227673 6.3566217 6.168034 5.971653 6.359483 6.0573754 5.8195453 5.7758303 6.12329 5.8010664 6.1334505 6.0460906
1370604_at 3.7596762 3.6785731 3.7992506 3.676237 3.5301905 3.9553297 3.770805 3.773674 3.6987717 3.6892276 3.751166 4.470229
1370605_s_at 5.8199196 5.678032 5.628187 5.2104807 5.8769836 6.5391564 5.9882317 5.826847 5.688176 5.575781 5.8101435 6.889476
1370606_at 6.540149 5.770034 6.46001 6.179489 5.9097567 6.5579305 6.364986 6.46584 6.0267296 6.2291794 6.1054554 6.415843
1370607_a_at 4.369286 4.63199 4.2122054 4.2502737 4.351502 4.185564 4.270751 4.2073917 4.3712354 4.4987607 4.304643 4.190006
1370608_at 3.6954854 3.4200525 3.576351 3.6365116 3.6380537 3.4955208 3.5929694 3.4166589 3.5893767 3.4596195 3.5508695 3.767767
1370609_a_at 10.244818 10.192008 9.993904 10.396811 10.173347 10.347887 10.408031 10.252541 10.32973 10.55318 10.430901 10.482255
1370610_at 4.7337365 4.5003967 4.6093407 4.778815 4.624022 4.5305367 4.6477046 4.471563 4.215336 4.489549 4.9078655 4.5984535
1370611_at 6.0362706 5.9759016 6.381628 5.791636 5.9312735 6.3303475 6.0258646 5.8996487 6.121456 6.1876497 5.9128985 6.2475147
1370612_at 5.637493 5.5803947 5.68055 5.7255297 5.8551426 5.735775 5.603104 5.739971 5.53617 5.587498 5.8753114 5.8565154
1370613_s_at 12.540657 12.691938 12.465284 12.843921 12.450921 12.782997 12.747549 12.48197 12.7657385 12.668692 13.058966 12.847473
1370614_s_at 5.5342617 5.338277 5.203634 4.9084797 5.33896 5.3497496 5.207563 5.2214193 5.43544 5.432523 5.3207345 5.236037
1370615_at 4.793927 4.8942556 4.7760096 5.015148 4.814537 4.8061123 4.863649 4.883664 5.3974695 5.5331516 5.0911508 4.946025
1370616_at 4.6288104 4.6980577 4.744281 4.539107 4.747001 4.734969 4.621757 4.751674 4.8592715 4.919138 4.8389945 4.6933603
1370617_at 4.714898 4.6735926 4.4732103 4.5514793 4.7793884 4.680855 4.7858763 4.840413 4.6110096 4.549758 4.6473446 4.851263
1370618_at 8.02026 8.142416 7.931603 8.209286 8.236094 8.005804 8.168457 7.9791365 8.269451 8.030312 7.920061 7.958231
1370619_at 4.861013 4.687808 4.891534 4.6847725 5.243264 4.914319 4.949781 4.9089017 4.9941497 5.028716 4.9155917 4.8860974
1370620_at 4.708041 4.4985614 4.8069787 4.546879 4.5247126 4.4658036 4.58265 4.680508 4.592382 4.477603 4.7110534 4.3503613
1370621_at 4.930126 4.951069 4.704135 4.728937 4.824667 5.1750803 4.818736 4.7949595 4.930337 4.9176335 4.982228 5.002657
1370622_at 4.210757 4.504264 4.1757965 4.0638437 4.404948 4.268258 4.3431773 4.1162615 3.9597142 4.096416 4.218688 4.05134
1370623_at 6.939482 6.9938617 6.6733975 6.8889055 6.774599 6.769101 6.5449185 6.5997343 6.6963277 6.496438 6.8327613 6.7238135
1370624_at 4.4400873 4.3412747 4.2830625 4.4178042 4.513534 4.1788597 4.4557834 4.559719 4.394358 4.446066 4.7033997 4.503277
1370625_at 3.7434347 3.8868265 3.78926 3.7962418 3.843942 3.9057329 3.9362657 3.8980138 3.6868699 4.002043 4.013586 3.8572044
1370626_at 3.3658316 3.3832805 3.3988373 3.6205766 3.2535522 3.4988258 3.430018 3.3134696 3.3586857 3.3854537 3.440009 3.4028952
1370627_at 4.692574 4.401842 4.323485 4.6086354 4.5915318 4.4495335 4.4526215 4.3109794 4.7749624 4.5499034 4.720012 4.365104
1370628_at 4.9598985 4.874674 4.577189 4.7580924 5.0437336 4.9175816 4.847186 4.878608 4.788221 4.763841 4.955072 5.035792
1370629_at 3.7617164 3.8652127 3.6128325 3.7520359 3.7482862 3.7004223 3.8313658 3.6341808 3.9092479 3.849416 3.896753 3.828877
1370630_a_at 6.795743 6.580784 6.7496834 6.539046 6.76338 6.2822347 6.483155 6.512392 6.6214485 6.2016625 6.1996207 6.4549685
1370631_at 4.014755 3.93608 3.950173 3.718005 4.0257215 3.9652045 3.9563012 3.8037806 4.067487 3.8510802 3.9342675 3.880287
1370632_at 4.1062117 4.1819305 4.1968746 4.020464 4.0754004 4.386137 4.152168 4.211272 4.270241 4.2163343 4.2015657 4.2638135
1370633_at 4.9099455 4.8125043 4.844143 4.8385735 5.0215797 4.9929805 4.802109 4.866138 4.9196033 5.023606 5.0226192 4.980631
1370634_x_at 6.4671173 6.4712987 6.3423653 6.549864 6.5137177 6.5140066 6.495261 6.3174295 6.442667 6.482519 6.6353574 6.357731
1370635_at 4.677417 4.821885 4.596492 4.6494517 4.796195 4.860281 4.659826 4.7798576 4.7656436 4.8879385 4.409902 4.9462814
1370636_at 4.4378815 4.429447 4.357938 4.4114213 4.548502 4.3107643 4.2875433 4.424204 4.306259 4.3148184 4.364113 4.5485597
1370637_at 3.972434 3.8557577 3.7777417 4.0739403 3.9060283 3.6393466 3.741206 3.8905158 3.7985802 3.8427052 3.988062 3.959744
1370638_at 4.9682536 5.2902913 4.777916 5.0189223 5.0065174 5.4744515 4.976218 5.123376 4.782174 4.998696 5.0469856 4.9376626
1370639_at 7.5153213 7.5308294 7.5744553 7.353574 7.684465 7.587557 7.376605 7.553805 7.5154414 7.5621963 7.544282 7.4347825
1370640_a_at 5.253089 5.2153206 5.184575 5.21506 5.469473 5.159811 4.9224644 5.0839863 4.990327 5.227867 5.253339 5.1823215
1370641_s_at 6.3779 6.5619383 6.4080524 6.499518 6.587319 6.4526286 6.365567 6.558127 6.631599 6.5578156 6.7968993 6.5171995
1370642_s_at 7.071036 6.878122 7.035136 6.5802307 7.034788 6.4262238 6.6051526 6.653964 6.7759395 6.122637 6.0455446 6.248369
1370643_a_at 5.0905967 4.855528 4.8674493 5.102478 4.9527774 5.1034517 5.046532 5.077153 5.0425377 4.995525 5.29893 5.134967
1370644_at 3.658935 3.5282393 3.6812408 3.6052833 3.4999418 3.8460538 3.7825606 3.5425553 3.7302287 3.633602 3.624665 3.682723
1370645_at 4.3597236 4.254872 4.2790084 4.1843324 4.207969 4.530793 4.275673 4.2429104 4.3401847 4.2724495 4.3292522 4.359394
1370646_at 6.4481764 6.438713 6.139989 6.270287 6.3904524 6.4501004 6.435731 6.143799 6.25474 6.3960238 6.340725 6.301588
1370647_at 4.6288104 4.4828463 4.377789 4.138176 4.486676 4.304789 4.3035583 4.5164585 4.5603356 4.2178664 4.3081503 4.506871
[truncated: 3,480,491 more chars]
