# Supplementary material for: Transcriptomic point of departure determination: a comparison of distribution-based and gene set-based approaches
Source: Front Genet. 2024 May 9;15:1374791. doi: 10.3389/fgene.2024.1374791 (PMC11112360; doi:10.3389/fgene.2024.1374791)
Supplement: Supplementary file 6 [file DataSheet1.zip › Data Sheet 1/diclofenac_29day_Rat_Liver_rma.txt]

ProbesetID V2 V3 V4 V5 V6 V7 V8 V9 V10 V11 V12 V13
Dose 0 0 0 1 1 1 3 3 3 10 10 10
1367452_at 10.314774 10.237533 10.19486 10.334563 10.24274 10.397209 10.399889 10.269942 10.384943 10.429165 10.194324 10.3831215
1367453_at 10.175814 10.07504 10.07315 10.181185 10.042022 10.038341 10.096231 10.066459 10.188644 9.862099 10.088314 10.0867815
1367454_at 9.944744 10.08206 9.819806 10.1197605 10.0669155 9.911357 9.857615 9.958335 9.837803 10.03563 9.81615 9.969896
1367455_at 11.472679 11.534098 11.237911 11.469555 11.489642 11.433799 11.407104 11.40898 11.340388 11.038889 11.312802 11.188197
1367456_at 11.86659 11.87995 11.770736 11.866034 11.8940935 11.918875 11.92163 11.909923 11.923689 11.899325 11.790817 11.901065
1367457_at 9.224478 9.251567 9.087046 9.19695 9.141863 9.16029 9.20483 9.090906 9.069323 9.107049 8.876446 9.079726
1367458_at 8.386274 8.533405 8.465255 8.530895 8.530436 8.464775 8.4092245 8.518207 8.254517 8.037364 8.305616 8.3234005
1367459_at 12.086196 12.150327 12.118357 12.17741 12.14901 12.191304 12.1006 12.134829 12.14991 12.28574 12.055724 12.107624
1367460_at 11.457006 11.445411 11.354804 11.401578 11.3408165 11.3433 11.394057 11.217741 11.388028 11.499803 11.260867 11.356108
1367461_at 10.350615 10.33635 10.174781 10.3617735 10.366138 10.38582 10.306091 10.355606 10.133492 10.176468 10.180431 10.268569
1367462_at 10.683638 10.608259 10.614489 10.689814 10.591431 10.674525 10.973447 10.610915 10.720674 10.127134 10.662089 10.501381
1367463_at 11.090252 10.812939 11.126824 10.915369 10.728942 11.166608 11.094573 11.324178 11.269887 10.882799 11.089131 11.02812
1367464_at 9.5456085 9.579384 9.418489 9.635581 9.399531 9.603312 9.719503 9.503083 9.520921 9.485035 9.341224 9.368668
1367465_at 9.945583 10.276691 10.026119 10.140547 10.088588 10.311721 10.22477 10.2086735 10.357091 10.601031 10.074203 10.327498
1367466_at 10.039931 10.093784 10.1673155 10.170933 10.163918 9.96475 9.984952 10.032768 9.957893 9.524343 9.923599 10.003382
1367467_at 11.586736 11.570222 11.680505 11.578433 11.573244 11.630857 11.538656 11.581687 11.641668 11.303124 11.645431 11.535203
1367468_at 9.853314 10.122493 9.88554 10.150461 9.927804 9.94107 10.186537 10.141532 10.033118 9.929488 9.919955 10.062456
1367469_at 11.854292 11.622354 11.611201 11.83401 11.638537 11.587957 11.633642 11.604491 11.563818 11.82265 11.600047 11.370931
1367470_at 10.150935 10.232889 10.14437 10.192494 10.204783 10.197368 10.054896 10.151149 9.969868 10.106026 10.017631 9.919506
1367471_at 8.851052 8.995544 8.813329 8.976509 8.926468 9.05743 9.237657 9.122108 9.203031 9.170884 9.183214 9.142515
1367472_at 10.277515 10.237029 10.162324 10.182451 10.291169 10.090451 10.205313 10.086452 9.99563 10.008052 10.140277 10.140679
1367473_at 9.8952675 9.909897 9.687192 9.877616 9.657319 10.064166 9.99727 9.891679 9.99411 9.951093 9.948445 9.923146
1367474_at 9.513394 9.604901 9.569734 9.484912 9.602837 9.521205 9.674502 9.500203 9.473788 8.987013 9.319509 9.478932
1367475_at 10.658827 10.508041 10.59842 10.545109 10.565355 10.4719 10.618399 10.520488 10.646676 10.4073515 10.516957 10.5555315
1367476_at 11.086743 10.970371 10.998742 10.910675 11.062636 11.15623 11.035162 11.133644 11.1723585 11.213969 11.128986 11.088555
1367477_at 10.129135 10.11336 10.02307 10.014192 9.9166155 10.226785 10.218512 10.198745 10.387886 9.672375 10.216061 9.996784
1367478_at 7.844617 7.6940064 8.040869 7.9350953 7.9274597 7.82837 8.056101 7.8717256 7.9177365 7.492344 7.8384647 7.926442
1367479_at 11.28992 11.23548 11.291357 11.272001 11.297991 11.375779 11.35117 11.346376 11.448118 10.988534 11.244408 11.403845
1367480_at 9.455656 9.470606 9.388008 9.374734 9.5566225 9.503509 9.517779 9.567045 9.446603 9.293744 9.412729 9.396102
1367481_at 9.250795 9.253244 9.198998 9.218615 9.164502 9.344394 9.402815 9.443506 9.490713 9.493496 9.292888 9.443871
1367482_at 9.440795 9.52615 9.506474 9.584809 9.51582 9.715459 9.816558 9.670271 9.7763405 9.952008 9.807555 9.663435
1367483_at 8.845482 9.006046 8.735386 8.830511 8.931959 8.87245 9.115248 8.992784 9.053072 8.874554 9.030149 8.950533
1367484_at 9.180237 9.169182 9.135137 9.031231 9.1984005 9.241929 9.384723 9.008827 9.195817 8.792881 9.271156 9.2974205
1367485_at 10.121695 9.876335 9.802968 9.991757 9.980004 9.995161 9.913827 9.958119 9.909534 9.640107 9.802387 9.775711
1367486_at 9.717422 9.534107 9.723891 9.604202 9.760129 9.489276 9.577623 9.488962 9.400255 9.782768 9.359339 9.504331
1367487_at 7.357086 7.454823 7.3336306 7.3647757 7.3463254 7.328354 7.3731275 7.3989472 7.47504 7.5849724 7.712278 7.4019103
1367488_at 7.7295156 8.053257 8.070943 7.679187 7.982624 7.802106 7.5692935 7.894868 7.8617268 7.989832 7.718999 7.8306017
1367489_at 6.5602417 6.7439027 6.628411 6.5212703 6.5408244 6.4783816 6.347772 6.390692 6.4734125 6.4344273 6.681126 6.3877954
1367490_at 7.283342 7.280825 7.364906 7.2365932 7.1377325 7.179673 7.3107724 7.2410145 7.1993046 7.332784 7.2165604 7.283884
1367491_at 9.378977 9.251185 9.120389 9.270975 9.132009 9.085394 9.281753 9.147729 9.172622 8.799461 8.816562 8.994456
1367492_at 9.095358 9.0829935 9.052335 8.921595 9.098793 9.1530285 9.197203 9.111984 9.291071 8.926169 9.177587 9.064414
1367493_at 9.542932 9.5109 9.559324 9.579156 9.43395 9.70729 9.570421 9.631714 9.240712 9.375844 9.313431 9.30272
1367494_at 9.9401655 9.8701725 9.951602 10.03393 10.011915 10.211101 10.068611 9.984154 10.09458 9.643056 10.036264 10.050886
1367495_at 7.226451 7.314431 7.2127857 7.293462 7.2229743 7.8340716 7.515977 7.3052616 7.4225144 7.4002557 7.3604 7.283884
1367496_at 11.34732 11.346111 11.255162 11.326917 11.311888 11.0173 11.24554 11.201202 11.222342 11.527997 11.138503 11.1810255
1367497_at 8.59292 8.605375 8.551861 8.700301 8.633211 8.428151 8.742583 8.682875 8.658586 8.545962 8.639932 8.359541
1367498_at 8.600735 9.154796 8.952774 8.802176 8.905169 8.925808 8.676218 8.790404 8.792175 8.400476 8.43408 8.405365
1367499_at 8.104189 8.203344 8.295206 7.8217015 8.198837 8.293562 8.17824 8.306339 8.152515 8.206472 8.060389 8.1918745
1367500_at 10.180959 9.980148 9.947573 9.982181 9.838663 10.223518 10.297904 10.067454 10.250012 10.3747225 10.29082 10.190522
1367501_at 8.557086 8.592461 8.460279 8.575842 8.600874 8.490913 8.658129 8.632284 8.576643 8.711945 8.653121 8.42093
1367502_at 8.366845 8.233269 8.230268 8.577085 8.37216 8.509887 8.575799 8.359666 8.372779 8.160142 8.393365 8.47295
1367503_at 11.0614195 11.058344 11.107961 11.026194 11.066464 11.053481 11.034536 11.045582 11.150806 10.619452 10.930331 11.074852
1367504_at 8.188032 7.935739 8.007635 8.124565 7.9564924 7.982095 8.172945 8.0453415 8.18004 8.262894 8.16869 7.979769
1367505_at 7.6685143 8.506619 8.058366 8.313637 8.137719 8.156907 8.023699 8.149334 8.279146 7.6815023 7.8509707 8.034882
1367506_at 10.064351 9.997168 9.968435 9.970646 9.814833 10.010363 10.16281 10.146452 10.118791 9.787559 9.9426 10.071699
1367507_at 7.2612047 7.4182396 7.237914 7.311028 7.28369 7.346501 7.4598107 7.156906 7.272439 7.196204 7.19217 7.364391
1367508_at 8.699309 8.616471 8.550464 8.604974 8.63702 8.776344 8.865062 8.745959 8.700369 8.402628 8.590769 8.636648
1367509_at 9.537808 9.532445 9.521672 9.552003 9.4703665 9.591308 9.678884 9.716499 9.671658 9.447421 9.732741 9.741796
1367510_at 9.851601 9.7716465 9.69199 9.791128 9.76345 9.676505 9.825904 9.703836 9.749786 9.497956 9.637737 9.735424
1367511_at 8.504523 8.537714 8.284425 8.53719 8.367415 8.394908 8.398501 8.464843 8.393031 8.653995 8.477275 8.474834
1367512_at 10.920135 11.075383 10.962549 11.016997 10.87281 11.007729 11.019497 11.036703 11.044755 10.748158 11.023732 11.018899
1367513_at 8.424213 8.437151 7.6863475 7.88758 8.30299 8.111969 7.895976 7.818915 7.903975 8.290107 7.9776497 8.067829
1367514_at 7.7552586 7.8421936 7.7812586 7.801067 7.9256186 7.7012825 7.832652 7.6308184 7.708006 7.7382894 7.7502666 7.5243144
1367515_at 7.614472 7.3474917 7.1080937 7.3937383 7.637357 7.5902987 7.5450916 7.140211 7.3762665 6.944034 7.6454015 7.3479567
1367516_at 9.049158 8.874166 9.018084 9.07379 9.129208 9.323147 9.097751 8.927551 9.038946 8.783539 8.9643 8.871906
1367517_at 7.51209 7.5500994 7.5437584 7.7178984 7.8379807 7.592819 7.901484 7.4604325 7.832662 7.725005 7.5392284 7.5858264
1367518_at 8.766441 8.553791 8.599461 8.713795 8.666218 8.30538 8.660721 8.544346 8.553066 8.549744 8.56816 8.5966015
1367519_at 8.510287 8.63068 8.503531 8.562853 8.610421 8.325359 8.658888 8.355348 8.507914 8.373799 8.49762 8.328124
1367520_at 10.022733 9.9068365 9.931877 10.036583 9.819079 9.950445 10.101372 10.072878 10.001975 10.088054 10.176548 10.120177
1367521_at 6.9586387 7.0313454 7.073592 7.0266833 7.2925954 7.0502734 7.1299496 6.832654 6.8842077 7.5357175 7.0197277 7.280462
1367522_at 9.514121 9.455928 9.391933 9.289795 9.431353 9.4433365 9.342366 9.357139 9.291182 9.096357 9.228609 9.11846
1367523_at 8.492365 8.495099 8.389835 8.543838 8.35483 8.771986 8.657043 8.574421 8.767427 8.834864 8.819122 8.706126
1367524_at 7.495112 7.4749794 7.6109686 7.4432683 7.4745636 7.560877 7.4567027 7.5119743 7.500385 7.3939114 7.605496 7.3386054
1367525_at 9.251072 9.230652 9.157043 9.300689 9.280838 9.113545 9.329264 9.314508 9.262226 9.242276 9.137904 9.15986
1367526_at 8.9674015 8.902885 8.972262 8.965895 8.908648 9.296546 9.105912 9.186002 9.226259 9.133754 9.05764 9.145395
1367527_at 8.29612 8.29244 7.9690595 8.408037 8.138375 7.9692445 8.231453 7.7353077 8.00753 6.7046604 7.6643963 7.755041
1367528_at 8.852774 8.730022 8.8899 8.683605 8.794768 8.728849 8.710702 8.733162 8.764228 8.318387 8.467558 8.753851
1367529_at 9.200257 9.264141 9.244411 9.115355 9.103534 9.297912 9.180796 9.174274 9.15987 9.371557 9.070749 9.08357
1367530_at 7.4147315 7.403497 7.2464414 7.2876444 7.439064 7.42742 7.5304813 7.323441 7.7016764 7.313665 7.2928014 7.2225075
1367531_at 10.838583 10.728908 10.638749 10.770396 10.775399 10.795778 10.839405 10.861312 10.829342 10.543946 10.813999 10.777524
1367532_at 11.256689 11.31416 11.317609 11.312202 11.393392 11.337372 11.1902275 11.208883 11.293022 11.259334 11.178132 11.215598
1367533_at 8.620797 8.403067 8.346657 8.492819 8.630679 8.364744 8.51895 8.382574 8.308164 8.331745 8.364247 8.430724
1367534_at 7.405815 7.5779424 7.646851 7.3172445 7.3541417 7.2826457 7.465117 7.4388995 7.497215 7.106927 7.242803 7.329931
1367535_at 8.906742 9.021052 9.209555 9.044409 8.988947 8.954222 8.817526 9.047924 8.79907 8.93519 8.822994 8.920488
1367536_at 7.721425 7.753866 7.6885905 7.819159 7.8567295 7.8212514 7.979099 7.7325635 7.715596 7.868056 7.931149 7.8805366
1367537_at 7.678186 7.886056 7.6886563 7.872759 7.719729 7.8575706 7.7030907 7.6128855 7.7539616 7.4706693 7.7311077 7.5411253
1367538_at 7.03753 7.257313 6.9397902 7.1045923 7.0885525 7.0026746 7.0303707 6.999082 7.0191607 6.9809318 7.0519857 7.1399937
1367539_at 8.4023075 8.591429 8.445902 8.393045 8.481704 8.291317 8.441189 8.307412 8.335879 8.153194 8.280277 8.212758
1367540_at 7.571473 7.764288 7.658296 7.625534 7.803238 7.556127 7.4370384 7.4989314 7.4827642 7.6443353 7.502095 7.5817146
1367541_at 7.8415694 7.889834 7.11986 7.746327 7.777641 7.7810082 8.043575 7.6920953 7.649406 7.937093 7.7700386 7.923774
1367542_at 8.205847 8.171379 8.23839 8.285282 8.30562 8.157677 8.233179 7.973396 7.9399705 7.567758 8.098794 7.9137025
1367543_at 8.555824 8.681217 8.74547 8.900431 8.564668 9.086007 8.703736 8.6421795 8.979736 8.622645 8.840491 8.737177
1367544_at 7.0134926 6.7516336 6.7831817 6.8717875 6.75862 6.2638597 6.6650023 6.333157 6.846766 5.85881 6.4731007 6.388428
1367545_at 7.3425345 7.4065638 7.316486 7.0894384 7.2829075 7.326855 7.536778 7.316241 7.3048387 7.0497084 7.4512563 7.2323284
1367546_at 10.282062 10.218619 10.107435 10.429959 10.355655 10.380667 10.5943775 10.214071 10.497041 10.238054 10.429062 10.310975
1367547_at 7.9284086 7.8238597 7.5783873 7.712996 7.8187356 7.301812 8.0339775 7.424313 7.4736395 7.6171947 7.676817 7.5913444
1367548_at 8.7305765 8.3980665 8.484986 8.558896 8.614241 8.497926 8.559201 8.534833 8.328023 8.184448 8.490544 8.600861
1367549_a_at 10.752831 10.752623 10.712513 10.676964 10.744803 10.604377 10.664534 10.627263 10.590634 10.597381 10.531431 10.641322
1367550_a_at 8.761501 8.74631 8.669552 8.673452 8.450227 8.801708 8.853583 8.92519 8.611066 8.786397 8.952354 8.792939
1367551_a_at 9.212017 9.275089 8.993755 9.105898 9.136042 9.113545 9.208565 9.14365 9.1867285 8.920437 8.989102 9.271353
1367552_at 4.4257565 4.440538 4.4349656 4.655468 4.3429656 4.356178 4.431296 4.7821574 4.4179707 4.5766516 4.4128103 4.346875
1367553_x_at 11.734129 11.994884 12.174479 11.507851 11.898088 11.388416 12.03407 11.859842 11.931682 13.275453 13.109028 12.247959
1367554_at 4.103298 3.913713 4.1668997 4.1943927 4.0736895 4.2485247 4.2925677 4.287772 4.123605 4.1159267 4.0886526 4.2233667
1367555_at 14.739397 14.750815 14.718243 14.739397 14.736518 14.728453 14.74988 14.698438 14.718243 14.693862 14.750815 14.718243
1367556_s_at 14.593051 14.579048 14.559159 14.54803 14.559159 14.582149 14.564867 14.574371 14.549312 14.5019045 14.5832205 14.530675
1367557_s_at 13.177045 12.8737335 13.020566 13.079692 13.152632 13.016881 13.058409 12.965967 12.897244 13.069601 12.956381 12.90595
1367558_x_at 3.2143207 3.1951823 3.0693667 3.1478922 3.1458492 3.2591274 3.1254892 3.3912315 3.1355278 3.325592 3.3286073 3.1752346
1367559_at 12.94739 12.943148 12.801455 12.88939 12.833063 12.904939 13.031547 12.916283 13.011166 12.62689 12.9115095 12.82966
1367560_at 12.211926 12.252053 12.169167 12.298291 12.1952095 12.222831 12.32945 12.293803 12.285473 12.888018 12.460312 12.204955
1367561_at 12.537786 12.37292 12.476373 12.4228945 12.389942 12.525099 12.602193 12.448716 12.633158 12.805827 12.672663 12.618052
1367562_at 8.88588 8.771104 8.434248 8.893844 8.320225 8.769112 9.179804 8.901261 8.821562 10.118736 8.873821 8.984004
1367563_at 8.690016 8.5189705 8.82418 8.829934 8.641338 8.746775 8.60513 8.63632 8.812936 9.872564 8.698004 8.754048
1367564_at 6.3369017 6.172561 6.318989 6.2460356 6.230346 6.2634974 5.8708663 5.8711886 6.2558928 6.174691 6.025556 6.176754
1367565_a_at 13.8232565 13.842249 13.922296 13.879676 13.8642235 13.919307 13.898129 13.935662 13.9029 13.839232 13.855227 13.9393425
1367566_at 4.2030764 4.04653 4.203188 4.2877164 4.119343 4.0820537 4.116932 4.031926 4.2466087 4.4458075 4.2157974 4.172229
1367567_at 11.858802 11.952875 11.929609 11.968285 11.883357 12.031049 11.994458 12.000339 11.932198 12.519962 12.020562 12.087809
1367568_a_at 8.630838 8.761834 9.167261 9.03476 8.995889 8.934718 9.057695 9.148009 9.010999 10.45741 8.792612 9.222223
1367569_at 11.953758 11.949912 11.774543 12.001423 11.788994 11.952411 12.067979 12.000647 12.006891 12.315003 12.037119 12.055042
1367570_at 6.9060163 6.34782 6.6501536 6.8072433 6.549266 6.9643316 6.817405 6.6684065 6.745656 7.186256 6.707358 7.203221
1367571_a_at 5.3944807 5.345245 5.9355354 5.609251 5.3889675 5.55468 5.182086 5.373001 5.689102 5.8736744 5.369462 5.476288
1367572_at 5.015242 5.078515 5.269595 5.0810595 5.001845 5.291783 5.275544 5.293178 5.1338773 5.2912035 5.0361753 5.3395653
1367573_at 12.348723 12.288123 12.255257 12.374847 12.29001 12.359835 12.424726 12.377689 12.303059 13.045722 12.536785 12.450834
1367574_at 8.473765 7.961857 8.399261 8.317442 7.8573475 8.399529 8.420571 8.342452 8.725812 10.37391 8.7458935 8.797076
1367575_at 11.801033 11.629482 11.577628 11.689255 11.835216 11.682715 11.615094 11.480595 11.511312 11.248577 11.638804 11.406063
1367576_at 13.79196 13.684984 13.582919 13.706531 13.510423 13.715396 13.675492 13.687934 13.643019 12.890474 13.609701 13.707321
1367577_at 6.6652 7.066997 6.9214444 7.8495655 6.8610787 7.294609 8.100361 7.174891 7.138853 6.1091623 7.1436033 6.9706197
1367578_at 10.349411 10.347827 10.379714 10.414161 10.308631 10.345435 10.4780245 10.357025 10.417265 10.770147 10.68225 10.45271
1367579_a_at 11.270639 11.286332 10.959462 11.332869 11.099956 11.348508 11.389294 11.423649 11.114184 11.554044 11.18653 11.089831
1367580_at 11.5036545 11.377025 11.367633 11.548475 11.245686 11.398445 11.516599 11.416202 11.380348 12.1627865 11.731764 11.486598
1367581_a_at 6.099829 5.971437 6.262813 6.275316 6.31571 6.266857 5.951405 6.408525 6.9673796 7.926333 5.9037724 6.3725057
1367582_at 11.69383 11.665675 11.663514 11.809578 11.53014 11.788761 11.790059 11.724207 11.842493 12.2883835 11.877777 11.914626
1367583_at 13.398301 13.323266 13.375374 13.469006 13.344201 13.419188 13.441374 13.401934 13.358835 13.499501 13.457263 13.437814
1367584_at 7.988095 7.8131876 8.141409 8.004411 7.897016 8.056837 8.015933 7.873898 8.364444 9.439993 8.33474 8.37841
1367585_a_at 11.239749 10.879747 11.123052 11.073082 11.2235155 10.9064865 10.887609 10.823468 10.880191 10.652925 10.610413 10.901239
1367586_at 13.038416 12.870825 12.918866 12.97183 13.113767 13.067652 12.939241 12.759277 12.764431 12.627115 12.949801 12.790089
1367587_at 3.3770645 3.5195792 3.5125597 3.4196212 3.5056984 3.5046587 3.2994614 3.354582 3.579253 3.4333675 3.769142 3.3421326
1367588_a_at 11.456354 11.347912 11.373644 11.411903 11.244872 11.595715 11.637412 11.425904 11.632144 11.971131 11.834803 11.688202
1367589_at 9.498446 9.592516 9.608408 9.625265 9.53597 9.600537 9.637888 9.68206 9.527894 9.507657 9.346916 9.395818
1367590_at 11.09977 10.829521 10.644294 10.917865 10.772023 10.92849 10.986382 10.794993 10.932866 11.22855 11.006239 10.976374
1367591_at 10.11535 10.03007 10.125487 10.150568 10.036961 9.990634 10.181133 10.225972 10.093757 9.689687 10.019797 10.0302
1367592_at 3.4457674 3.5287693 3.4499373 3.3820083 3.3079078 3.3716173 3.5259254 3.5261111 3.3827589 3.4319856 3.6851737 3.4191387
1367593_at 8.344107 8.67436 8.152283 8.502294 8.285894 8.408925 8.839039 8.698489 8.6691475 9.228266 8.700551 8.793134
1367594_at 9.356277 9.190332 9.431663 9.141521 9.226818 9.281181 9.532524 9.404776 9.348576 10.421734 9.283564 9.321789
1367595_s_at 13.711933 13.716371 13.706439 13.683111 13.662852 13.783719 13.764088 13.700647 13.743251 13.573752 13.731488 13.746533
1367596_at 12.241381 12.243178 12.313983 12.386772 12.118872 12.336651 12.416765 12.364289 12.345583 12.796526 12.509636 12.447869
1367597_at 11.942935 11.939025 11.944874 12.059376 11.81888 12.051695 12.154274 12.099049 12.0693 12.594409 12.289463 12.063217
1367598_at 14.145207 14.1205 14.156332 14.088713 14.165832 14.143553 14.135823 14.115273 14.139677 13.794095 14.122603 14.095639
1367599_at 12.34309 12.178501 12.219855 12.269992 12.278971 12.374993 12.238368 12.31541 12.242304 12.004554 12.303039 12.206578
1367600_at 5.644395 5.32649 5.7542167 5.8235965 5.6151824 5.5793753 5.461295 5.8617096 5.7805433 6.47336 5.404034 5.5502305
1367601_at 8.179113 8.2911415 8.486362 7.873596 8.647637 8.408136 7.569087 8.663282 8.655518 7.641175 8.114166 8.045946
1367602_at 9.513781 9.570775 9.856576 9.068962 9.887691 9.714045 8.75177 9.963911 9.817195 8.800996 9.193244 9.496284
1367603_at 11.423501 11.268799 11.296509 11.447092 11.51293 11.334837 11.459673 11.322397 11.276089 11.321827 11.137944 11.312935
1367604_at 11.159495 11.373601 11.4500265 11.473258 11.312648 11.589394 11.233178 11.566696 11.327197 11.484785 11.350453 11.381157
1367605_at 11.138286 11.001229 11.029302 11.081036 10.89058 11.144107 11.135053 11.090379 11.201503 10.983964 11.003274 10.960021
1367606_at 12.29777 12.246915 12.271063 12.444875 12.199156 12.347852 12.40765 12.313094 12.326581 12.908674 12.510517 12.378797
1367607_at 12.644068 12.60251 12.63529 12.67374 12.564371 12.704028 12.72501 12.680757 12.649936 12.527632 12.677179 12.632697
1367608_at 5.303462 5.298828 5.746907 5.441514 5.235443 5.439439 5.101532 5.540508 5.1147766 5.337496 5.2704716 5.2773237
1367609_at 12.221651 11.303338 12.151485 12.025077 12.045871 11.1487 11.727263 12.415514 12.238328 10.807064 11.591187 11.285489
1367610_at 12.385078 12.424225 12.442403 12.494344 12.414656 12.492966 12.547349 12.558376 12.482555 12.779976 12.574199 12.572793
1367611_at 5.28124 5.308553 5.460838 5.487308 5.4446115 4.9175467 5.4611897 5.32803 5.0906744 5.2301183 5.0387707 5.3960195
1367612_at 14.023669 14.063728 14.0724945 14.034287 14.072448 14.078651 14.038739 14.103888 14.11223 13.925428 14.057981 14.066075
1367613_at 12.950754 12.976435 12.87731 13.000066 12.916896 12.961881 12.950325 12.948609 12.88145 12.480625 12.824015 12.879752
1367614_at 7.6280103 7.022969 7.1161156 7.1260357 6.8748393 7.3761144 7.5281463 7.10409 7.3848543 8.641303 7.639737 7.5585384
1367615_at 4.127557 4.2542744 4.605791 4.3403897 4.3649254 4.2782784 4.2555046 4.5357356 4.338083 4.3966527 4.4430785 4.449296
1367616_at 4.443541 4.489443 4.420724 4.4678383 4.522874 4.493348 4.496138 4.5812216 4.4941597 4.3955107 4.6393433 4.5417295
1367617_at 9.757662 9.669448 9.627856 9.624612 9.588714 9.723048 9.7971 9.686043 9.662702 10.688997 9.881598 9.83119
1367618_a_at 11.214594 11.095113 11.078347 11.332758 11.097704 11.208289 11.296217 11.228138 11.243915 11.817472 11.304268 11.267511
1367619_at 12.876879 12.87141 13.035072 12.905732 12.900856 12.790356 13.016633 12.9417925 13.070023 12.413844 12.900786 12.887063
1367620_at 12.741288 12.737427 12.753914 12.819507 12.82739 12.924686 12.795033 12.765988 12.778182 12.738242 12.774009 12.747369
1367621_at 8.54237 8.585714 8.417696 8.50833 8.515333 8.625349 8.732379 8.601227 8.463582 8.387059 8.335037 8.320327
1367622_at 12.496056 12.377731 12.393213 12.414091 12.468581 12.53414 12.498563 12.464196 12.480196 12.124827 12.465171 12.412248
1367623_at 12.170599 12.098138 12.166206 12.304621 12.077835 12.2818575 12.283143 12.268138 12.24272 12.446975 12.279834 12.245463
1367624_at 10.758979 11.044133 10.930663 11.04011 10.85199 11.02388 10.707775 10.845361 10.539505 11.089684 11.0039835 10.60285
1367625_at 13.281701 13.278228 13.28308 13.304354 13.242631 13.343437 13.340514 13.296812 13.278312 13.4965515 13.329578 13.421501
1367626_at 5.167722 5.17647 5.3817363 5.095348 5.062349 5.05239 4.928188 5.217162 4.999755 4.9522486 5.0253386 5.233768
1367627_at 8.360386 7.9508514 8.002121 7.7209806 7.756075 7.802801 8.1421585 7.835493 8.008518 8.0834255 8.115758 7.825021
1367628_at 6.199383 5.9830794 6.3459477 6.4679446 6.1872616 6.656569 6.83662 6.180741 6.7894535 8.282156 6.555546 6.662702
1367629_at 12.289236 12.19223 12.254567 12.260154 12.23807 12.380487 12.321027 12.36867 12.354673 11.846527 12.265681 12.218298
1367630_at 12.360262 12.356714 12.392096 12.517808 12.30884 12.537827 12.422004 12.462803 12.457992 12.724024 12.499017 12.495825
1367631_at 6.6329775 5.899109 6.017255 6.6919837 6.4859595 6.3550997 7.108774 5.685293 5.932514 5.9560957 5.8028946 5.7800217
1367632_at 10.386631 10.5418005 10.434857 10.2283 10.749341 10.399092 10.313797 10.671782 10.529233 10.972091 10.464685 10.904441
1367633_at 10.126301 10.287634 10.000951 10.20023 10.563475 9.935889 9.915893 10.389985 10.121332 10.951604 10.127713 10.631271
1367634_at 12.501705 12.454429 12.440466 12.534924 12.413348 12.573382 12.595944 12.589171 12.584467 12.907015 12.646035 12.593035
1367635_at 12.919457 12.852852 12.788744 12.847463 12.815853 12.807827 12.852132 12.857175 12.841133 13.426571 13.003127 12.914567
1367636_at 7.808273 7.8094554 7.6602607 7.905093 7.663515 7.7466855 7.979653 7.7649803 7.8555107 8.504061 7.987131 7.9345717
1367637_a_at 11.098387 11.074278 10.911758 11.151527 11.043424 10.969019 11.092903 10.826801 11.056872 11.008272 10.943052 11.040178
1367638_at 9.668434 9.529447 9.693213 9.772261 9.601354 9.702514 9.804742 9.687983 9.570084 10.181259 9.800924 9.798081
1367639_a_at 12.649322 12.677856 12.652526 12.711369 12.544859 12.758733 12.690794 12.59454 12.732243 12.858096 12.874355 12.793795
1367640_at 12.555597 12.483499 12.536254 12.67693 12.430314 12.552047 12.682427 12.641802 12.547091 13.2165 12.782229 12.673222
1367641_at 13.46921 13.457821 13.488774 13.543628 13.418061 13.509801 13.537962 13.540381 13.523827 13.10969 13.434434 13.469746
1367642_at 10.902235 10.797164 10.918659 10.98833 10.865757 10.907936 11.144411 10.995005 10.982601 10.645514 10.848449 10.976182
1367643_at 11.780725 11.733026 11.805288 11.7959 11.7451 11.587025 11.857143 11.778255 11.81269 12.312881 11.923487 11.849402
1367644_at 7.335742 7.537453 7.613177 7.472746 7.505682 7.140216 7.3855405 7.322767 7.4567995 7.882654 7.1268635 7.482862
1367645_at 12.782389 12.744668 12.727528 12.850063 12.645866 12.842763 12.911866 12.880231 12.801988 13.172006 12.875423 12.803405
1367646_at 12.545704 12.371421 12.562373 12.288356 12.608266 12.364789 12.316554 12.186556 12.365638 12.537257 12.24304 12.179704
1367647_at 14.131654 14.196331 14.181395 14.172265 14.203118 14.184327 14.158082 14.092504 14.177183 14.141158 14.117779 14.155857
1367648_at 6.2055955 6.4185967 6.225316 6.503742 6.0975323 6.061949 6.3642435 6.5952854 6.581953 8.907956 6.3565807 6.3439603
1367649_at 6.4579325 6.368559 6.616969 6.481176 6.3290606 6.4016533 6.6045446 6.2677875 6.1180005 6.67638 6.419022 6.4178925
1367650_at 6.729162 6.5473237 6.8031425 6.87661 6.7908325 6.5556383 6.7733026 6.412092 6.734796 6.0356436 6.051873 6.749991
1367651_at 10.295424 10.259518 10.131045 10.050522 10.11029 10.099999 10.099051 10.132711 10.15456 10.535348 10.248855 10.331635
1367652_at 9.302482 9.120494 9.344607 9.374304 8.9835 9.407723 9.413953 9.582326 9.275292 8.866857 8.6607 9.585524
1367653_a_at 12.316706 12.250256 12.331894 12.221608 12.4204855 12.412645 12.143672 12.12686 12.237438 12.001691 12.220113 12.125237
1367654_at 8.189 8.293679 7.7633214 8.296765 8.347033 8.631467 8.458407 8.138623 7.8193603 8.524067 8.764486 7.7910624
1367655_at 8.399876 7.79545 8.251052 8.124554 7.9800887 8.072723 8.459519 7.956219 8.624485 9.735046 8.243887 8.551081
1367656_at 10.827845 10.869128 10.817179 10.896499 10.853464 10.884651 10.934054 10.941803 10.838595 10.45349 10.802252 10.871374
1367657_at 12.572215 12.357216 12.540078 12.355019 12.513099 12.604518 12.329477 12.198558 12.584271 12.65637 12.447756 12.481539
1367658_at 6.151344 6.3259573 6.266604 6.5212703 6.313619 6.070267 6.590575 6.4001307 6.133997 6.5635886 6.414213 6.456998
1367659_s_at 10.9354315 11.118622 11.170218 11.521059 10.963649 11.128136 11.788479 11.43789 11.240431 10.531788 11.402917 11.249514
1367660_at 6.536625 6.3421693 6.4118986 6.3792367 6.0733614 6.5625324 6.8444443 6.667153 5.897056 6.367564 6.7544928 6.666143
1367661_at 7.084134 6.671494 6.8795567 7.1802716 6.7699223 7.428023 7.3731275 6.879165 7.242951 10.024433 7.163699 7.162078
1367662_at 12.564099 12.55391 12.635191 12.491239 12.630784 12.543826 12.612944 12.483696 12.6519165 11.745742 12.484785 12.446409
1367663_at 11.699516 11.645741 11.706187 11.740057 11.585864 11.728932 11.757667 11.829552 11.755581 11.519009 11.79802 11.887225
1367664_at 4.2117515 4.436039 3.9933197 4.5549808 4.5963774 4.106647 4.7009277 4.066704 4.2231293 4.637206 4.1733093 4.041236
1367665_at 4.2324915 4.3504124 4.655633 4.426047 4.21368 4.2931876 4.4759307 4.190318 4.445564 4.5858088 4.633029 4.535285
1367666_at 9.34074 9.318201 9.083236 9.254182 9.189913 9.557249 9.510539 9.503414 9.411688 8.962448 9.357509 9.379001
1367667_at 11.710787 11.671338 11.445512 11.575632 11.581334 11.7576885 11.672068 11.139968 11.171235 12.6271715 12.076237 11.869689
1367668_a_at 6.3873606 5.9916215 5.977003 6.0422993 5.5204115 5.634473 6.6945934 5.735343 6.4007916 7.6924577 6.285397 6.0792174
1367669_a_at 9.931467 10.027202 10.141285 10.029667 10.249401 10.170513 10.197387 10.040971 10.199864 10.134437 10.173729 10.330045
1367670_at 10.679332 10.6553 10.879381 10.82555 10.832055 10.826277 10.612928 10.664502 10.519659 10.156929 10.604822 10.623732
1367671_at 9.230464 9.2497835 8.972319 9.172922 9.282645 9.236454 9.439546 9.208264 9.3636675 9.550116 9.152165 9.138145
1367672_at 11.8750515 11.784283 11.897618 11.970407 11.909639 11.854027 11.823758 11.883447 11.868075 11.50008 11.904606 11.922407
1367673_at 10.852093 10.883842 10.824756 10.956514 10.927469 10.475297 10.9410715 10.967957 10.860312 9.916338 10.59794 10.701447
1367674_at 9.504293 9.280315 9.240828 9.438562 9.281119 9.394828 9.309645 9.154128 9.1495075 9.2067 9.095949 9.0484085
1367675_at 9.226824 9.177448 9.09455 9.055948 9.013173 9.245588 9.317865 9.152963 9.317848 9.701214 9.276186 9.27379
1367676_at 7.503365 6.9672523 6.668731 7.0499454 7.12232 6.9359303 7.696771 6.9022865 7.2957253 7.3973575 7.124553 7.527836
1367677_at 11.558669 11.756281 11.301951 11.829135 11.250183 11.680909 11.9903965 11.986422 11.779484 11.624167 11.926632 11.6933155
1367678_at 11.155762 11.355671 11.137191 11.438535 11.209318 11.229712 11.265331 11.2018 11.261644 10.5739 11.132773 11.108094
1367679_at 10.573479 9.792433 10.411972 10.027521 10.007584 10.203144 9.906288 9.886109 10.433103 10.840051 9.9300995 11.161384
1367680_at 12.161081 12.159902 12.234136 12.256826 12.168594 11.93252 12.048007 12.087332 12.0670595 11.570935 11.8288555 11.909837
1367681_at 10.074497 9.907762 9.980066 9.890221 9.986554 9.804944 10.1013155 9.691197 10.023459 10.165906 10.201143 9.918111
1367682_at 6.8590326 6.8355293 7.1021476 6.8777485 6.689868 6.754633 6.651787 6.6139307 6.812885 6.9283233 6.776025 7.0319023
1367683_at 10.063668 9.707502 9.702941 9.955771 9.951974 9.951979 9.883045 9.732333 9.85716 9.947393 9.7523365 9.764199
1367684_at 3.8672228 4.512291 4.649118 4.6038327 4.274822 4.339386 4.607234 4.3846474 4.481352 4.142611 4.300472 4.2625155
1367685_at 12.087526 11.96353 12.008295 12.114812 11.910703 12.106568 12.198086 12.1007 12.100845 12.415386 12.184956 12.168093
1367686_at 12.015938 12.058783 11.842392 11.959177 11.944321 12.195305 12.045329 12.0164 11.915598 12.040561 11.90129 11.902053
1367687_a_at 8.440044 8.504005 8.463969 8.468312 8.458672 8.481098 8.845174 8.566414 8.493679 8.185077 8.546072 8.423738
1367688_at 8.323116 8.308776 8.202503 8.283935 8.367425 8.484375 8.644517 8.548374 8.510513 8.84189 8.423493 8.443291
1367689_a_at 7.7755523 7.2258863 6.946011 7.3965616 7.1816974 8.089117 7.202818 8.124647 7.429067 10.0649605 8.854523 8.294611
1367690_at 11.539164 11.725048 11.58531 11.627813 11.570047 11.716919 11.719951 11.6403885 11.673795 12.098928 11.821615 11.768726
1367691_at 11.245234 10.995764 10.564776 11.075794 11.029806 11.653143 11.224248 11.191728 11.018543 10.814447 11.007629 11.357334
1367692_at 3.9946055 3.8377473 3.729099 4.0510826 3.7062564 3.8364809 3.795727 3.8217857 4.0919924 3.8697495 4.008625 3.6881907
1367693_at 10.016607 9.826676 9.736502 9.945835 9.904721 9.877102 10.044947 9.854619 9.754267 9.946843 9.95162 9.888621
1367694_at 11.1366 11.084917 11.262688 11.349643 11.233714 11.187612 11.282789 11.373919 11.26553 11.158685 11.390491 11.338415
1367695_at 12.289386 12.31775 12.326124 12.236448 12.254704 12.311106 12.259808 12.235276 12.327333 11.323074 12.120659 12.222853
1367696_at 8.15037 7.8417044 8.089632 8.032425 7.8310676 8.289392 8.191347 8.089179 8.24482 9.574097 8.43926 8.623587
1367697_at 10.08467 10.712175 10.684361 10.261968 10.51208 10.667569 10.38595 10.629937 10.36109 10.507153 10.478765 10.260391
1367698_a_at 9.18614 8.996428 8.904145 8.985523 8.988234 8.618503 9.155059 8.874188 9.038781 8.57308 9.129622 8.918013
1367699_at 6.553664 6.6256695 6.6163597 6.7063556 6.62199 7.005395 6.784707 6.803075 6.770698 6.9046097 6.6769657 6.9454374
1367700_at 4.448152 4.3691483 4.013235 4.20764 4.256511 4.64204 4.618829 4.715398 4.081543 4.3238964 4.470425 4.4043922
1367701_at 6.700344 6.7837777 6.585528 6.3693194 6.4427595 6.6303034 6.759753 6.9974065 6.964436 8.632242 7.120688 7.064959
1367702_at 12.544823 12.532785 12.686863 12.727018 12.66254 12.385819 12.62409 12.601045 12.617391 10.834961 12.332711 12.384288
1367703_at 3.9960737 3.9325192 4.2884564 4.0118103 4.065917 4.4776263 4.134875 4.232945 4.2056866 4.472665 3.8538222 4.098172
1367704_at 8.776862 8.697245 8.717418 8.83968 8.758195 8.615864 8.713267 8.913041 8.741032 8.716454 8.646386 8.588898
1367705_at 8.716638 8.46289 8.506934 8.69934 8.671208 8.5684805 8.733284 8.5222 8.746781 8.382598 8.741197 8.851509
1367706_at 10.933486 10.986119 10.838542 10.966913 11.04852 10.862548 10.925145 10.868392 10.999763 10.543326 10.766668 10.747393
1367707_at 10.343816 8.62833 8.514835 8.728271 9.650797 9.682703 7.7628393 8.118124 7.7518826 9.164563 8.0905695 8.029104
1367708_a_at 11.495703 10.275185 10.122555 10.3196125 10.729586 11.077066 9.315132 9.544683 9.536407 10.574667 9.793852 9.884808
1367709_at 9.278371 9.775039 9.940563 9.447783 9.535008 9.418364 9.994677 9.478074 9.893305 11.814983 10.410545 10.189131
1367710_at 10.31067 10.153307 10.099058 10.41363 10.289362 10.5150795 10.328974 10.353154 10.435247 10.46362 10.594938 10.597832
1367711_at 11.12225 11.07717 10.983755 11.178898 11.022918 11.305329 11.267359 11.285435 11.170706 10.869627 11.109125 11.186995
1367712_at 6.4441447 6.3867974 6.062608 6.0746727 6.279992 6.418673 6.241117 6.468578 6.8252583 9.837608 6.9217377 6.7473598
1367713_at 9.139809 9.159727 8.9243765 9.069829 8.889779 9.300328 9.182947 8.898134 9.064434 8.820496 9.034817 9.059516
1367714_at 7.2882934 7.5872188 7.4685907 7.6324763 7.385067 7.642779 7.7206364 7.559807 7.5016403 7.678594 7.3529587 7.2411747
1367715_at 10.35003 10.179771 10.175873 10.294016 10.167415 10.669088 10.464098 10.224424 10.155618 11.172086 10.5350275 10.542178
1367716_at 8.298059 8.3178425 8.340326 8.010685 8.247238 8.090082 8.156103 8.012611 8.085421 7.450572 8.0289345 8.070616
1367717_at 12.640787 12.542923 12.459845 12.597589 12.532803 12.65472 12.714779 12.7348175 12.771802 12.794962 12.73286 12.694946
1367718_at 8.508324 8.435914 8.207711 8.535826 8.4941845 8.367653 8.682876 8.474864 8.378828 8.130278 8.683066 8.442333
1367719_at 9.689756 9.744196 9.558729 9.8018675 9.671064 9.377184 9.608469 9.461938 9.588957 9.358126 9.451204 9.429649
1367720_at 11.214628 11.167161 11.175237 11.2945175 11.181754 11.106601 11.246826 11.298021 11.283357 11.4319315 11.331231 11.2888565
1367721_at 11.23187 11.191106 11.960653 11.611961 11.667756 11.592697 11.217675 11.372623 11.38861 10.98325 11.284615 11.674716
1367722_at 7.079394 7.041377 7.2402844 7.0825624 6.711214 7.0727906 6.984995 7.062521 7.1144347 7.9716263 7.389553 7.484979
1367723_a_at 8.027277 7.8537197 7.8834605 7.8371797 7.91467 7.66223 7.959826 7.616186 7.8969893 7.910582 7.9012804 7.951675
1367724_a_at 10.259679 10.293423 10.494707 10.371696 10.482153 10.518038 10.433598 10.339484 10.374259 10.534079 10.349329 10.377471
1367725_at 7.7625813 7.9759536 8.119849 8.585575 8.434639 8.179714 8.130379 8.390305 7.8754816 7.993183 7.7062516 8.077724
1367726_at 6.8188367 6.925947 7.062309 6.750072 6.7407975 6.675348 6.785114 6.8047686 6.5820665 6.6552224 6.8170877 6.869101
1367727_at 8.019211 8.381914 8.180205 8.103076 8.182688 8.282761 8.157512 8.096575 8.204298 8.409038 8.03587 8.054075
1367728_at 7.747121 7.6047506 7.563916 7.880507 7.689756 7.919833 7.9838176 7.8025465 7.846654 7.342891 7.8363404 7.859869
1367729_at 12.409295 12.285345 12.159802 11.795955 12.03994 11.680204 11.540942 12.09004 12.008003 9.715973 11.45421 11.924814
1367730_at 9.666024 9.824636 9.553883 9.749874 9.791843 9.853349 9.637071 9.596078 9.496586 9.328654 9.601728 9.625952
1367731_at 8.098221 8.091951 8.113378 8.36624 8.3170395 8.273245 8.229613 8.095573 8.170595 7.9881744 7.948858 8.236649
1367732_at 8.981199 8.733791 8.757325 9.016348 8.806671 8.623736 9.052915 8.51568 8.923066 8.99177 8.88712 8.869436
1367733_at 6.697825 6.8316956 6.717527 6.608306 7.143567 7.218307 6.6353197 6.792035 6.720977 7.4847007 7.119961 7.6381373
1367734_at 7.939945 8.089325 7.8111067 8.005287 7.927426 8.226524 8.241657 8.092966 8.044869 8.595161 8.4442425 8.375641
1367735_at 11.840278 11.777047 11.875943 11.829791 11.76185 11.828194 11.837223 11.736452 11.751867 11.018288 11.733079 11.814305
1367736_at 9.572917 9.716728 9.672841 9.441954 9.696936 9.886665 9.707309 9.794506 9.60542 9.379293 9.442674 9.571966
1367737_at 10.83345 10.817204 10.811567 10.693589 10.7648735 10.5953455 10.848943 10.649773 10.8028555 11.10432 10.916106 11.002958
1367738_at 7.1357713 6.9820423 7.421834 6.917185 7.0653477 6.8579116 7.0291123 7.226312 7.2336655 7.330808 7.340697 7.405559
1367739_at 4.5543385 4.4501114 4.859999 4.3706517 4.60205 4.284236 4.3028793 4.739085 4.520437 4.49319 4.501238 4.307457
1367740_at 6.553605 6.252146 6.346118 6.470026 6.2498207 6.4441385 6.397318 6.4690533 6.3704176 6.7776885 6.475203 6.67537
1367741_at 9.946406 11.132034 10.747149 10.844621 10.609161 11.365241 9.83172 10.7383795 10.574842 10.729447 10.043101 10.575249
1367742_at 5.2873807 5.3467493 5.7225766 5.6428723 5.4157214 5.4290032 5.257902 5.390216 5.4592133 5.2786727 5.6870947 5.5645638
1367743_at 6.8752646 7.212697 6.5447435 7.1542363 6.7616253 6.812781 7.4475837 7.2970147 6.846421 7.317138 6.86582 6.822135
1367744_at 6.3154883 6.485283 6.33644 5.983629 6.4186964 6.072268 6.391241 6.4480104 6.508855 6.978131 6.090425 6.236886
1367745_at 8.517096 8.269021 8.627944 8.513153 8.467558 8.300339 8.616315 8.420438 8.306057 8.82262 8.734047 8.31366
1367746_a_at 8.472567 8.421343 8.611692 8.709002 8.425158 8.42815 8.623459 8.58429 8.551191 9.331163 8.428923 8.360199
1367747_at 8.159231 8.304537 8.4542055 8.463886 8.413656 8.435001 8.450155 8.565323 8.546474 7.846597 8.265835 8.494859
1367748_at 9.654974 9.382885 9.67506 9.558558 9.5224285 9.8454 9.701418 9.712073 9.696499 9.300872 9.494135 9.556289
1367749_at 3.4936607 3.2609396 3.6162486 3.6587946 3.291559 3.3018124 3.3692935 3.4199286 3.3376043 4.857539 3.6000166 3.5651686
1367750_at 9.262137 9.214314 9.164538 9.208454 9.303582 9.173191 9.28567 8.987053 9.194989 9.175181 9.106344 9.088041
1367751_at 8.02961 7.9744625 7.903205 8.3059025 8.001702 8.209318 8.208182 7.7378325 8.0659485 7.6346207 8.013475 8.123896
1367752_at 8.545316 8.69417 8.754087 8.774732 8.589761 8.639025 8.746484 8.752586 8.681009 8.617644 8.620462 8.522693
1367753_at 7.7162323 7.598264 7.468614 7.408041 7.309158 7.675239 7.7153916 7.87304 7.373972 7.3559327 7.495532 7.5697756
1367754_s_at 10.669925 10.586278 10.752482 10.613257 10.625219 10.51339 10.6843195 10.591547 10.718332 10.43479 10.3191185 10.667871
1367755_at 13.559257 13.518399 13.7060585 13.525976 13.581593 13.5920105 13.514924 13.5859165 13.627954 13.202504 13.425756 13.669086
1367756_at 9.540538 9.402699 9.461292 9.731773 9.595991 9.103689 9.599203 9.309525 9.222299 8.706698 9.502096 9.314489
1367757_at 12.305225 12.207008 12.262943 12.272046 12.213841 12.365212 12.3158045 12.363635 12.281267 12.198152 12.255964 12.288219
1367758_at 7.967435 8.313307 8.184422 8.001772 8.54508 8.127458 8.355134 8.272346 8.503321 7.4121914 8.659152 8.272559
1367759_at 8.670488 8.364686 9.05107 8.664881 8.807501 8.310234 8.999604 8.426327 8.653902 8.56181 8.638158 8.759439
1367760_at 8.588287 8.5032625 8.392279 8.523666 8.617082 8.545719 8.45311 8.513147 8.490147 8.263181 8.413853 8.218147
1367761_at 8.007003 7.757936 7.8012176 8.069345 7.7431493 7.4965467 7.8154716 7.679214 7.5978384 8.011908 7.4316263 7.471857
1367762_at 5.112619 4.9037886 5.2820206 5.421483 5.0904465 5.14806 5.2559376 5.4290066 5.246108 5.1715436 5.058425 5.1079154
1367763_at 11.462813 11.243536 11.187727 11.472588 11.292986 11.326732 11.457091 11.434094 11.370137 10.504448 11.349953 11.219859
1367764_at 8.353817 8.358885 8.116359 8.227597 8.914116 8.498968 8.168905 7.9289665 8.167395 8.1192045 8.537979 8.360122
1367765_at 9.992146 10.066843 9.941231 9.442892 10.335171 9.700748 9.890983 10.566295 10.109194 11.01521 9.971683 10.432458
1367766_at 10.966177 10.848857 10.902497 10.960631 10.774237 11.131458 11.159395 10.897117 10.938083 11.823551 11.304239 11.088388
1367767_at 10.510477 10.608328 10.685976 10.586968 10.596031 10.455507 10.610658 10.650996 10.645944 10.326904 10.5801935 10.6771
1367768_at 5.1284847 5.1905627 5.41116 5.2126102 4.8190594 5.4449954 5.0753016 5.1742954 5.2489924 5.7939577 5.299845 5.331924
1367769_at 8.626677 8.759449 8.513571 8.566641 8.703783 8.715374 8.743086 8.476246 8.818096 8.833305 8.792931 8.652245
1367770_at 9.97949 10.067602 10.103291 10.009048 10.039114 10.075738 10.16883 10.080413 10.047675 10.418111 10.025597 10.223048
1367771_at 10.110129 9.977267 10.112245 10.765706 10.877611 10.0560875 10.181437 9.738284 9.975918 9.4933605 9.510645 9.982935
1367772_at 8.046758 8.018426 7.7302227 7.8301873 7.8542295 8.145847 8.095594 7.6656823 8.068044 8.107632 8.000041 8.035645
1367773_at 10.640213 10.504168 10.666613 10.558421 10.624977 10.731471 10.619605 10.389252 10.469715 10.544729 10.558238 10.552538
1367774_at 13.230321 13.149167 12.878121 13.101142 12.93219 13.038435 13.235638 13.0982685 13.192961 12.142269 12.976933 13.07878
1367775_at 12.042316 12.394868 12.406142 12.541204 12.165826 12.265521 12.09694 12.481206 12.750677 12.46718 12.182453 11.634798
1367776_at 6.0637465 5.7173357 6.2603583 6.1913085 5.0811944 5.8126516 6.5726876 5.7494273 5.8622937 6.844264 5.358137 5.7568097
1367777_at 11.01087 11.343442 11.419001 11.48616 11.310943 11.145007 11.774493 11.70057 11.267742 11.363501 11.639684 11.667338
1367778_at 9.612482 9.5438595 9.630981 9.415205 9.388483 9.246706 9.604193 9.475721 9.629283 9.596901 9.413887 9.347311
1367779_at 6.571099 6.719549 6.683993 6.4030457 6.7031894 6.613684 6.7577643 6.781959 6.716036 6.50845 6.844784 6.7428045
1367780_at 7.2171354 6.960365 7.1189404 7.123411 6.839473 7.120704 7.3795643 7.149235 6.936636 7.360853 6.980296 7.1670046
1367781_at 3.6987462 3.760371 3.7649124 3.8901935 3.7008464 3.8024414 3.7173285 3.8746903 3.5907094 3.5244133 3.594508 3.9168432
1367782_at 4.451818 4.3732524 4.5271864 4.381648 4.3885827 4.2312613 4.4014106 4.3880653 4.322737 4.655583 4.7081385 4.508247
1367783_at 11.871356 11.874094 11.796903 11.862232 11.920825 11.840667 11.769421 11.853065 12.044242 11.49518 11.710266 11.927877
1367784_a_at 12.840437 13.003161 12.945192 12.852773 12.787983 12.849994 12.879685 12.99259 12.861109 13.242549 13.096434 13.124347
1367785_at 4.8574696 4.685543 4.3541784 4.4827366 4.6255393 4.640627 4.3994064 4.5657024 4.384285 5.3849134 4.6318455 4.5033226
1367786_at 10.400308 10.07675 10.0333 10.463518 10.2749815 10.7044 10.420144 10.606992 10.560308 10.124774 10.5331335 10.958608
1367787_at 5.6133 5.7527385 5.708155 5.7681265 5.877938 5.8433175 5.889083 6.0218306 5.835667 6.7494817 6.1590586 5.9113154
1367788_at 7.787761 7.9024267 7.205803 7.4718013 7.7055063 7.7052526 7.7198443 7.6980777 7.602093 7.890362 7.681505 7.5606833
1367789_at 7.6542807 7.5856795 7.465829 7.1374187 7.51038 7.4062243 7.780791 7.3236175 7.3162327 7.010065 7.497177 7.380843
1367790_at 10.004423 9.873455 9.823876 9.988233 9.981291 9.772809 9.991215 9.68953 9.727026 9.985671 9.554463 9.69022
1367791_at 7.2065506 6.887054 7.3498697 7.3403215 6.967598 7.495653 7.524345 7.4717197 7.263179 7.9787836 7.4126973 7.5943723
1367792_at 4.297902 4.3260593 4.506281 4.447767 4.4172816 4.3097763 4.4793205 4.625909 4.471605 4.8198256 4.521445 4.5091486
1367793_at 13.1816225 13.035806 13.1183 13.116418 12.919579 13.034804 13.15537 13.045968 13.119925 12.718099 13.119443 13.058173
1367794_at 6.154394 6.4789977 6.0458665 6.694109 6.440624 5.6562877 6.6106305 6.4002113 6.112617 14.171128 8.7626 7.060985
1367795_at 7.636263 7.425523 7.5501847 7.7397313 7.969782 7.270108 7.76301 7.340721 6.9657674 7.6069956 7.7102404 7.1286583
1367796_at 8.617881 8.42039 8.353801 8.419245 8.323008 8.471094 8.55393 8.246327 8.552369 8.507469 8.493395 8.421118
1367797_at 6.637584 6.7363267 6.465366 6.4394884 6.742242 6.569702 6.4540815 6.7627068 6.6583476 7.1711116 6.351679 6.91806
1367798_at 12.338024 12.458931 12.515753 12.384205 12.473011 12.319532 12.405073 12.366782 12.401715 11.818066 12.15863 12.233271
1367799_at 5.641235 5.664154 5.417936 5.5805964 5.3923836 5.3303776 5.462376 5.442992 5.3202143 5.3378215 5.5162454 5.4129963
1367800_at 6.494773 5.9980903 6.812313 6.7264347 6.044825 6.458976 6.635004 6.4246616 6.6778345 7.8372393 6.3815155 6.528778
1367801_at 9.419696 9.362236 9.525362 9.531982 9.594698 9.350126 9.440763 9.344745 9.322145 9.506522 9.273519 9.18531
1367802_at 9.074983 9.435094 8.562668 9.932533 8.600069 8.354908 8.692551 8.877005 9.066032 8.566638 9.302084 8.384847
1367803_at 6.344195 6.4507957 6.036462 5.982605 6.3342776 6.361575 6.0688944 6.1066136 6.242975 6.275306 6.235363 6.305609
1367804_at 12.880843 12.816619 12.8557625 12.840541 12.794782 12.963804 12.807301 13.03326 12.890763 12.999144 13.010859 12.925622
1367805_at 5.040163 4.7982783 5.07656 4.817787 5.116201 4.9909735 4.958025 4.9564843 4.9714417 4.9441166 4.853536 5.2639194
1367806_at 5.5578904 5.505092 5.589198 5.209788 5.3790607 5.685473 5.5858994 5.6601863 5.250877 5.411456 5.6862726 5.3540807
1367807_at 8.99027 9.059299 8.768616 9.087631 9.05098 8.830015 9.093658 8.873514 8.891712 9.007764 8.943059 8.855079
1367808_at 10.379565 10.344943 10.361064 10.356981 10.175458 10.637814 10.576451 10.575729 10.594123 10.595831 10.651336 10.478303
1367809_at 5.066755 4.977418 4.9989996 4.9873276 5.0029488 5.476381 4.762898 5.131901 5.045911 5.0188346 4.9755445 4.9544673
1367810_at 6.3816743 6.5878725 6.4781175 6.3525124 6.7101707 6.359472 6.1508837 6.330962 6.438128 6.483013 6.381516 6.4511447
1367811_at 5.580864 5.091639 5.7778935 5.743294 5.3888397 5.2179303 5.4978247 5.34011 5.741721 7.23044 5.608033 5.22093
1367812_at 7.582308 7.756752 7.630315 7.573505 7.714172 7.2143235 7.5183005 7.66401 7.5887184 7.368521 7.335311 7.298345
1367813_at 8.252906 7.969659 8.06748 8.190611 8.12643 8.038226 8.541518 8.229397 8.036398 7.863576 8.367672 8.204366
1367814_at 9.216011 8.232925 8.450008 8.636473 8.917032 8.487927 8.641136 8.270428 8.614669 8.5630665 8.103758 8.426021
1367815_at 8.801511 8.743434 8.743846 8.666456 8.749629 8.71423 8.948568 8.483918 8.468731 8.532069 8.650824 8.564289
1367816_at 5.2315736 4.9917803 4.920371 4.8123045 5.0532084 5.1033173 5.004895 4.91839 5.3117857 5.694173 5.2488604 5.408093
1367817_at 7.1857896 6.9073586 6.7663064 6.908842 6.803393 7.341441 7.1865354 6.844617 6.9093866 6.668207 6.9509435 6.812276
1367818_at 8.967455 8.856364 8.547109 8.939886 8.865071 9.032019 9.012012 8.934211 8.984309 8.699046 9.041774 9.01558
1367819_at 11.9951105 11.9629755 11.934147 12.008966 12.071477 11.812974 11.934761 11.90206 11.90188 11.341715 11.805534 11.809519
1367820_at 9.435007 9.34346 9.297018 9.430813 9.402939 9.474526 9.532634 9.464295 9.594368 9.0479765 9.476089 9.430856
1367821_a_at 3.8769157 3.9944181 3.8525693 4.0825825 4.059351 3.905669 3.9482567 3.8761399 4.0799828 3.899656 4.1484394 3.961768
1367822_at 5.8680334 5.7125053 5.7785993 5.9463267 5.905678 5.962432 5.484817 5.827646 5.7357845 5.669118 5.862871 5.77997
1367823_at 5.4311695 5.276221 5.155669 5.347488 5.109326 5.3621564 5.182086 5.3794875 5.033722 5.526696 5.527333 5.2399006
1367824_at 8.84017 8.948962 8.917312 8.822245 8.86868 8.882107 8.861062 8.616379 8.776332 8.919854 8.873511 8.85873
1367825_at 6.4224663 6.364519 6.459438 6.5739603 6.152504 6.389985 6.470074 6.6383877 6.332446 6.8174567 6.63439 6.465102
1367826_at 9.766168 9.666724 9.677881 9.887759 9.251419 9.650919 9.710206 9.754123 9.962266 9.623137 10.136097 9.743677
1367827_at 10.091852 9.937371 9.9965 10.014937 9.891143 9.941984 10.125231 9.904612 9.924954 9.914169 9.903391 9.939652
1367828_at 9.641741 9.613176 9.797565 9.738498 9.742502 9.621031 9.8791275 9.716221 9.704149 8.984934 9.725215 9.612147
1367829_at 11.479033 11.392923 11.331274 11.274023 11.320141 11.267957 11.350987 11.190303 11.299723 10.902289 11.215396 11.250904
1367830_a_at 7.9022527 7.910768 8.048731 7.920253 7.9649343 7.88051 7.8977256 8.027294 7.866644 8.627489 8.213541 8.007908
1367831_at 8.866112 8.776276 8.596147 8.87565 8.747064 8.7321615 8.871679 9.010651 8.712943 9.255486 8.919449 8.997712
1367832_at 11.278003 11.001037 10.95832 11.127614 11.008609 10.954174 11.005414 10.751739 11.09752 10.329379 11.053129 10.956236
1367833_at 9.647634 9.662481 9.339276 9.660869 9.552514 9.786866 9.72168 9.628426 9.665534 9.475852 9.647597 9.548792
1367834_at 8.007003 8.194782 7.893538 7.9603834 7.733743 8.517681 8.317181 8.09812 8.022253 8.775574 8.158556 7.8449197
1367835_at 5.666672 5.861781 5.585174 5.7643538 5.8658657 5.8487115 5.6214833 5.938269 5.7340393 6.50233 5.543782 5.5667176
1367836_at 9.830522 10.743353 10.978812 9.927645 10.719558 10.096981 9.989502 10.23409 10.125939 10.246733 9.738752 10.697754
1367837_at 9.81594 9.67455 9.513481 9.811082 9.760142 9.95049 9.980281 9.857095 9.893749 9.739399 9.749768 9.829618
1367838_at 12.525532 12.453719 12.616995 12.557364 12.425378 12.139338 12.837747 12.409385 12.678817 11.224085 12.557952 12.358902
1367839_at 10.591384 10.544393 10.272789 10.36921 10.645361 10.391049 10.438337 10.150281 10.158948 11.270844 10.659606 10.509178
1367840_at 8.020317 8.290392 8.277686 8.047469 8.103702 8.203568 8.16786 8.012687 8.148688 8.033051 8.183776 8.099573
1367841_a_at 3.5886369 3.6305084 3.6978526 3.3862915 3.509815 3.5777698 3.4820814 3.6048605 3.692419 3.7240849 3.6505241 3.4002218
1367842_at 6.12682 6.4184065 6.3846474 6.4836235 6.383168 6.2802362 6.227421 6.4263387 6.1369796 6.196535 6.259269 6.1657643
1367843_at 10.587336 10.764761 10.690788 10.571566 10.828672 10.600165 10.777262 10.713073 10.74439 9.789919 10.50248 10.599952
1367844_at 9.376779 9.232513 9.210144 9.237807 9.080484 9.232891 9.374279 9.277269 9.304749 10.118641 9.58649 9.656675
1367845_at 3.7911494 3.6636117 3.7482011 3.5826106 3.624181 3.8058 3.7161815 3.8661535 3.7146153 3.5543242 3.6601887 3.5282924
1367846_at 6.2253046 5.7400417 6.3131075 6.114403 5.972737 6.3793826 6.1969223 6.173337 6.4648304 7.3999877 6.752122 6.4243684
1367847_at 8.418989 8.006336 8.130711 7.5836625 8.125629 8.83282 7.2882423 7.223477 7.6763144 9.974725 9.17825 8.3323965
1367848_at 7.9843097 7.607149 7.723093 7.612567 8.064713 7.2687035 8.00806 7.3742423 7.7557545 7.4130726 7.5331044 7.6141496
1367849_at 9.660984 9.648934 9.418017 9.881757 9.477284 9.274761 9.677392 9.416652 9.536632 9.550713 9.527653 9.449869
1367850_at 8.129117 7.946665 7.642069 7.9588337 7.5802665 8.037147 8.39446 7.680302 8.280259 9.025678 8.868298 8.672501
1367851_at 4.240096 4.608571 4.4593782 4.284107 4.3026524 4.1635866 4.11506 4.5512934 4.2083216 4.248369 4.3984785 4.447505
1367852_s_at 4.895317 4.8719664 4.9580884 4.926426 4.9345813 4.885206 4.7054253 4.9257936 4.6658144 5.1373262 5.0514703 5.098801
1367853_at 7.9663982 8.207283 8.019442 8.064764 7.8554044 7.886843 7.8857455 8.086077 7.8054767 8.185044 7.9322367 7.943524
1367854_at 11.950095 11.293804 11.23212 11.240142 11.639692 11.319738 10.775598 10.419333 10.460498 10.275733 11.026645 10.6600685
1367855_at 9.226557 9.58102 9.19392 9.4122095 9.173004 8.94631 9.114734 9.1488285 9.088105 9.782652 9.072196 9.435743
1367856_at 9.9048 8.844269 8.965351 8.886018 9.550889 8.990491 8.677937 8.487755 8.565316 9.204899 8.795929 9.08814
1367857_at 12.279511 12.351027 11.830286 12.102354 12.08784 11.757113 12.1731415 11.779325 11.776619 11.7198 11.844811 11.9612
1367858_at 3.9050376 4.0341077 4.0405483 3.9046934 3.9851038 4.240961 4.1538835 3.8500025 4.039776 4.215521 4.025094 3.9207797
1367859_at 5.360589 5.2684455 5.3990617 5.098592 5.389858 5.351027 4.9901743 5.2644253 5.2269855 5.4427824 5.2526283 5.1852217
1367860_a_at 10.403368 9.733652 10.192181 10.428728 9.612666 10.431777 10.509288 9.844274 9.6129055 10.973253 10.592463 10.267061
1367861_at 5.812896 5.3270206 5.540731 5.4598465 5.655836 5.35556 5.6739984 5.7473197 5.7798758 5.684276 5.9120364 6.020815
1367862_at 4.412896 4.5362616 4.0045395 4.0165186 4.253071 4.4322734 4.402484 4.410893 4.108867 4.3087997 4.34749 4.0015516
1367863_at 8.081974 8.089018 7.8871202 7.9734244 7.9619327 8.321719 8.125081 8.100876 8.015257 8.198626 8.291857 8.269496
1367864_at 5.567593 6.172561 6.0685563 6.151366 5.9727883 5.8107605 5.892731 6.330229 5.903885 6.2301574 5.6193914 5.78695
1367865_at 6.72047 6.6637974 6.814599 6.6047 6.7487373 6.668319 6.585747 6.505729 7.0447583 7.097168 7.415197 6.851163
1367866_at 6.2784247 6.166755 6.0647826 5.983371 5.6954384 6.4050465 6.106405 6.0075135 6.082271 5.3349323 5.9109163 6.4717307
1367867_at 9.015728 8.916468 9.2395315 9.122657 8.908618 9.105156 9.130732 8.970769 9.050715 8.79712 9.112411 8.964264
1367868_at 7.843549 7.639175 7.678201 7.617044 7.7513876 8.034836 8.087303 8.137863 7.762698 7.6980157 7.685724 7.891314
1367869_at 10.059889 10.11255 9.853168 9.996249 9.989218 9.748043 9.8379965 9.714813 9.819903 9.833988 9.488579 9.622502
1367870_at 9.638839 9.386109 9.349547 9.672655 9.459053 9.67575 9.729479 9.615689 9.658644 9.415606 9.531484 9.637308
1367871_at 13.399873 13.443707 13.327316 13.394379 13.261694 13.2967615 13.295866 13.544986 13.321481 12.154811 13.04855 13.527327
1367872_at 8.661526 8.505029 8.484238 8.603283 8.537103 8.426118 8.414615 8.4607315 8.303535 8.589175 8.457847 8.616863
1367873_at 9.325916 9.507442 9.331371 9.353377 9.332158 9.313518 9.39154 9.3109665 9.394345 9.315877 9.319155 9.357889
1367874_at 6.1863375 6.2104154 5.9874625 6.0866966 6.2393064 5.6478686 6.1392455 5.5014696 5.908089 5.8815303 6.2103305 5.877837
1367875_at 9.100731 9.124787 9.160686 9.162941 9.186668 9.05975 8.998002 9.077748 8.913941 8.987552 8.852068 8.995274
1367876_at 6.812232 6.58741 6.8075533 6.6372232 6.6968446 6.8045564 6.974994 6.8461475 6.698267 7.033739 6.8064027 6.4533434
1367877_at 7.8337593 7.729241 7.836371 7.8276033 7.913522 7.788162 7.862354 7.651837 7.747107 9.673588 8.007122 7.8252416
1367878_at 8.617884 9.197899 8.91659 8.606021 8.794255 9.131157 8.533543 8.960879 8.829817 8.576265 8.637196 8.814724
1367879_at 7.2834487 7.2926493 7.1530013 7.152124 7.21116 7.1263638 7.6833344 7.404633 7.163415 7.460014 7.4590793 7.317954
1367880_at 5.2098246 5.459423 5.2851906 5.4131527 5.1124296 5.538292 5.7155414 5.197548 4.942608 5.576433 4.9438252 5.4000206
1367881_at 7.5867853 7.612825 7.770435 7.6337266 7.451035 7.9074016 7.7352924 7.7434893 7.5823345 8.940598 8.167112 8.0439625
1367882_at 6.938056 6.844734 6.787181 6.979904 6.830182 7.0238547 6.8706465 7.286895 6.9557195 7.085718 7.0720396 7.098008
1367883_at 6.8848095 7.2210917 6.996956 6.9497757 7.028351 7.3400636 6.879528 7.14228 7.072869 6.8185735 6.913548 7.084772
1367884_at 11.185492 11.066023 11.038064 11.169143 10.971617 11.270664 11.088991 11.019234 10.971202 11.077214 11.162984 11.158211
1367885_at 12.018628 12.000352 11.936416 11.9403715 11.9436245 11.938783 11.944607 12.026054 12.015194 11.221946 12.009231 11.928253
1367886_at 7.7612195 7.686232 7.653801 7.631432 7.6627684 7.7451253 7.7528763 7.6616535 7.507374 7.756653 7.76095 7.5066056
1367887_at 12.780336 12.924318 12.844031 12.8645935 12.876849 12.86529 12.821592 12.85086 12.840519 12.645845 12.806503 12.807724
1367888_at 4.266078 3.7138646 4.2246246 3.938682 4.033543 4.2656965 4.3873878 4.114959 3.9738739 3.9581754 4.155156 3.8065896
1367889_at 9.025169 9.012022 8.936616 9.052282 8.92259 8.989721 9.1308155 8.820793 8.872602 8.958471 8.938503 8.952583
1367890_at 6.918837 6.354036 6.4357743 6.5320916 6.4053516 6.600123 6.3818946 6.410028 6.2399282 6.819997 6.7425346 6.830076
1367891_a_at 5.271103 5.358057 5.633181 5.1046367 5.238452 5.653662 5.183365 5.1307583 5.233982 5.327915 5.4409714 5.278475
1367892_at 10.677442 10.38517 10.624599 10.376925 10.761953 10.22928 10.688477 10.544891 10.564223 9.913094 10.405541 10.429966
1367893_a_at 6.8831954 6.8471265 6.951203 6.6004786 6.6472 6.999249 7.2267385 6.859226 6.940039 6.7328153 7.096705 6.901177
1367894_at 12.179873 11.898014 12.36235 12.35392 12.53323 11.687193 11.726767 11.217261 11.665188 11.975736 11.574262 11.831514
1367895_at 11.1333275 10.983772 11.079329 11.07962 11.108748 11.096093 11.0655985 11.009348 11.004886 11.207425 11.021174 11.055335
1367896_at 13.494596 13.679914 13.749666 13.654948 13.63386 13.725307 13.730968 13.710565 13.771357 8.815116 13.728706 13.771357
1367897_at 10.686716 10.6846075 10.727476 10.82864 10.639046 10.713469 10.819804 10.669908 10.622219 10.526561 10.601128 10.621349
1367898_at 9.848089 9.926355 9.88554 9.927355 9.983652 9.919817 9.939486 10.127098 9.929808 10.083669 9.848992 9.917162
1367899_at 7.313957 7.15665 7.272861 7.156442 7.0054483 6.8839397 7.37905 6.887369 7.040428 7.7070336 7.403037 7.341515
1367900_at 8.422125 8.253492 8.113148 8.357557 8.090062 8.169274 8.4234915 8.170347 8.205235 8.820829 8.666682 8.614103
1367901_at 8.751683 8.883244 8.803194 8.8516865 8.80873 8.606825 8.881972 8.891993 8.696794 8.694244 8.8284445 8.908431
1367902_at 7.2582374 7.24453 6.9203453 7.2450995 7.103009 7.313086 7.642839 7.019794 7.301125 8.048391 7.540418 7.5009794
1367903_at 9.444283 9.633044 9.32234 9.474469 9.755909 9.607805 9.635145 9.736448 9.507412 9.855285 9.750672 9.878106
1367904_at 5.96013 6.027454 6.077324 6.053557 5.653096 5.8836446 5.908265 5.9515815 6.047641 7.246993 5.5975285 6.3561835
1367905_at 10.844716 10.715038 10.568487 10.634792 10.710647 10.064209 10.783439 10.657227 10.622512 10.697502 10.682685 10.541658
1367906_at 9.703903 9.54447 9.775907 9.585212 9.782496 9.539984 10.061321 9.534044 9.636576 9.379932 9.771238 9.620313
1367907_a_at 9.132472 8.925459 8.934505 9.020304 8.846201 9.1983385 8.978698 9.142948 9.107206 9.361431 9.053956 9.121426
1367908_at 11.660293 11.535258 11.632749 11.676836 11.498277 11.623584 11.644357 11.714167 11.687866 11.139659 11.617533 11.707206
1367909_at 12.01787 11.990837 12.119068 12.206494 11.799773 11.918473 11.960061 12.182388 12.042737 11.009644 11.761723 11.871153
1367910_at 7.5582747 7.726842 7.762371 7.678182 7.5676117 7.44516 7.5759473 7.7186394 7.5721292 7.5531883 7.5884833 7.5125012
1367911_at 7.7528973 7.580215 7.7305017 7.9247074 7.755366 7.6735706 7.696984 7.8054857 7.6440353 7.275053 7.460362 7.5042024
1367912_at 5.835181 5.7257333 5.8276963 6.105946 5.4213133 5.528003 5.9937887 6.14959 5.96156 6.5005493 5.90333 6.170777
1367913_at 6.891082 6.818737 6.8183446 6.8604717 6.839473 6.855258 6.9173136 6.8656425 6.8308215 8.533936 7.0383196 7.002197
1367914_at 6.5399146 6.6102486 6.8498917 6.779655 6.4789495 6.699983 6.481686 6.857802 7.0269427 7.424685 6.6423078 6.8891478
1367915_at 8.996763 8.967274 8.861078 8.976304 9.018743 8.897238 9.001843 8.896665 8.945838 9.403197 9.016523 8.851853
1367916_at 5.8902106 5.68804 5.951404 6.0266614 5.6412005 6.0405736 5.948043 5.8697715 5.5586925 6.5970964 6.1227098 5.9250426
1367917_at 13.441305 13.524929 13.520249 13.490257 13.452432 13.351496 13.46919 13.570952 13.494821 13.005098 13.48686 13.428441
1367918_at 5.126112 5.0946245 4.85948 4.992712 5.2047048 5.0078316 5.0676017 5.389424 5.235894 5.580757 4.6544447 5.50902
1367919_at 5.7905464 5.487455 5.854016 5.533786 5.559223 5.3505054 5.87086 5.399623 5.43179 5.3077254 5.692606 5.1959157
1367920_at 5.5478497 5.5065794 5.655977 5.3773117 5.4054127 5.5431848 5.382265 5.3854623 4.934285 5.73008 5.684836 4.853575
1367921_at 7.2884436 7.275737 7.2280684 7.4151936 7.369881 7.5571456 7.4529715 7.2615576 7.416889 7.364271 7.5467286 7.5684414
1367922_at 7.722725 7.822777 7.488342 7.6290417 7.667091 7.624865 7.7283425 7.3980193 7.3505864 7.638358 7.7407436 7.663692
1367923_at 5.5556345 5.374545 5.767532 5.452559 5.1019397 5.587998 5.323705 5.471845 5.3072586 6.002578 5.7550225 5.4306006
1367924_at 7.35205 7.371396 7.2590704 7.387855 7.3459797 7.4168534 7.3216105 7.3732305 7.328143 7.3181396 7.4516015 7.307153
1367925_at 8.01853 7.6777563 7.600116 7.9816756 7.8457494 7.7869363 7.8582 7.7698736 7.8547187 8.645925 7.974108 7.8733683
1367926_at 8.677706 8.615074 8.4793 8.587804 8.401441 8.438848 8.619797 8.598705 8.527819 7.995042 8.277802 8.503123
1367927_at 10.707709 10.719297 10.7214775 10.808027 10.624518 10.60426 10.824929 10.645717 10.815777 10.861438 10.767812 10.67228
1367928_at 3.9158268 4.09711 3.6426187 4.0207767 4.0382156 3.7685487 3.7560432 3.813865 4.0865555 3.904218 3.9597175 3.797731
1367929_at 9.733137 9.725092 9.777311 10.008797 9.856476 9.800375 9.971449 10.112465 10.026159 9.068035 9.670851 9.808441
1367930_at 3.8773956 3.792989 3.8556361 3.7488203 4.064567 3.9483411 3.8682714 3.6482484 3.763101 4.0208664 3.8691583 4.16132
1367931_a_at 9.502605 9.65263 9.537187 9.543224 9.555376 9.666718 9.64024 9.689118 9.499302 9.454321 9.365546 9.519287
1367932_at 11.598239 12.0190735 11.741251 11.725495 11.775111 11.499306 11.683344 11.317021 11.459769 12.598765 11.93906 11.915983
1367933_at 7.5589943 7.4895678 7.730393 7.560109 7.3533645 8.027803 7.552626 7.4184523 7.593172 7.478743 7.309145 7.8081374
1367934_at 5.7500744 5.472722 5.5021553 5.707821 5.644041 5.7876735 5.7482405 5.8055425 5.8075495 6.178344 5.8665504 5.708948
1367935_at 8.810951 8.794749 8.539287 8.668002 8.706243 8.708814 8.797956 8.673158 8.58979 8.380407 8.645552 8.682122
1367936_at 7.5028634 7.2199993 7.231041 7.0670056 7.283351 7.036602 7.3931556 7.062503 7.394337 7.278021 7.77754 7.45109
1367937_at 6.979638 7.800854 7.3492546 8.580037 7.7342815 7.720969 8.295078 8.770034 8.236748 8.870012 8.298531 7.7121205
1367938_at 10.877102 11.2515745 10.761212 11.224715 11.095872 10.9995775 11.096329 11.222993 10.992802 10.187732 10.689378 10.923255
1367939_at 11.364575 11.029383 10.399568 10.492003 10.951605 10.415589 11.101285 11.0062475 11.038718 11.701491 10.792644 11.576898
1367940_at 5.8387938 5.744181 5.640521 5.721483 5.256503 5.245971 6.0670166 5.9012036 5.6652274 7.7797103 6.239158 5.97476
1367941_at 8.784223 8.595156 8.9170265 8.934322 8.933773 8.766418 8.96852 8.694489 8.650387 8.615289 8.662369 8.692013
1367942_at 7.5576496 7.4383082 7.4175606 7.527188 7.135292 7.183882 7.496278 7.6387525 7.7899485 8.803818 7.6901946 7.7093935
1367943_at 7.879069 7.762182 7.8379774 7.794517 7.8813515 8.028295 7.901484 7.9033566 8.091762 8.254569 7.8481874 8.172243
1367944_at 5.545783 5.7347016 5.7358403 5.655576 5.651049 5.8011036 5.653749 5.7894506 5.596578 5.541526 5.5240164 5.724394
1367945_at 11.281286 11.235975 11.48317 11.280044 11.281194 11.465037 11.560596 11.243747 11.591207 10.85665 11.306382 11.274926
1367946_at 9.790578 9.383849 9.3017 9.716702 9.519111 9.543429 9.564134 9.621415 9.550487 9.625792 9.199613 9.419984
1367947_at 8.490963 8.53066 8.364782 8.490483 8.339352 8.530392 8.46441 8.311371 8.381312 8.527216 8.475405 8.380368
1367948_a_at 10.331042 10.310316 10.028791 10.051819 10.237604 9.923806 10.13005 9.972386 10.149527 9.494488 10.013405 10.050325
1367949_at 6.4435916 6.4742007 6.761634 6.4679537 6.1838074 6.4520383 6.1225505 6.717478 6.31824 6.5774264 6.3321114 6.280512
1367950_at 6.7069373 7.3248196 6.8792515 7.858093 7.5779076 7.532984 7.55418 7.8788486 7.601899 8.024956 7.766172 7.773897
1367951_at 4.555984 4.7577157 5.0244064 4.9006467 4.9820566 4.8409257 4.3342338 4.7098804 4.756408 4.95422 4.7603264 4.848179
1367952_at 6.3145003 6.4992967 6.4652367 6.710276 6.7871203 6.6261997 6.531731 6.3324437 6.069181 6.501216 6.5423555 5.5049944
1367953_at 4.8031697 5.372734 4.8589525 4.9013815 4.6028438 4.876312 4.713897 4.7566605 4.667559 5.3846655 4.9738727 4.5709977
1367954_at 7.0433493 6.8959856 7.032209 7.369563 7.42356 6.395223 6.849716 7.27303 7.501419 7.063911 6.591701 6.595862
1367955_at 6.4315143 6.475008 6.177496 6.3110065 6.349952 6.4236894 6.451721 6.3665276 6.2972894 6.769636 6.277633 6.193964
1367956_at 5.1275516 5.380949 5.082518 5.048924 5.317914 5.290723 5.1249266 5.3127284 5.0999713 4.889075 4.75882 5.1438737
1367957_at 8.7555065 8.422261 7.6419587 8.089296 8.5481615 8.690082 9.403771 8.531265 7.874684 7.9045587 9.390517 8.500527
1367958_at 9.143734 9.318108 9.2285185 9.085943 9.051226 9.209396 9.147799 9.309494 9.251245 8.859455 9.242312 9.178311
1367959_a_at 5.774437 6.281561 6.1354156 6.2009416 6.322629 6.474577 6.3606896 5.9396033 6.220956 6.9917154 6.532831 6.3185444
1367960_at 8.275576 8.116464 8.339475 8.469453 8.675215 8.310006 8.484357 8.09633 8.351997 7.934146 8.042023 8.004213
1367961_at 4.6983232 4.3793344 4.6092243 4.5650015 4.3959007 4.6113577 4.698369 4.7229853 4.762393 4.2873993 4.4190474 4.2675066
1367962_at 5.0061464 5.026016 5.23254 4.859381 4.505978 4.8970823 4.8168488 4.9230895 4.6758475 5.062012 4.5413084 4.756235
1367963_at 7.1442757 7.1176486 7.1021476 7.255637 6.9165387 7.081434 7.2203526 7.069381 6.814386 7.063459 7.0243783 7.098026
1367964_at 5.0486193 5.1109505 5.282021 5.122877 4.9870863 4.9423747 4.8781996 4.8928137 5.0516586 4.602108 5.112344 5.2670655
1367965_at 6.360199 6.405176 6.1851997 6.2398067 6.2640376 6.1876287 6.314407 6.5053263 6.0983777 6.929394 6.1747346 6.2788677
1367966_at 9.452972 9.585316 9.570709 9.603674 9.764725 9.59404 9.560062 9.413452 9.5059185 9.816637 9.560339 9.30002
1367967_at 7.1937385 7.308495 7.1497974 7.2312803 7.209238 7.125387 7.045811 7.252348 7.2504334 7.5029116 6.9512324 7.1738048
1367968_at 3.889275 3.7510097 3.7895284 3.754172 3.6552567 3.5962942 3.685424 3.610075 3.9716415 3.794356 3.6937177 3.679927
1367969_at 10.766714 10.506072 10.507945 10.785301 10.618606 10.769756 10.779888 10.708615 10.809718 10.879794 10.753667 10.71986
1367970_at 4.3337955 4.518765 4.420255 4.332365 4.2573576 4.4899154 4.593952 4.531381 4.867288 4.0959463 4.7736235 4.815086
1367971_at 10.069944 9.993178 9.898639 9.978055 9.981693 10.151476 10.205581 10.054498 10.093 10.334474 10.258248 10.097025
1367972_at 9.914099 9.922491 9.794184 9.785196 9.967186 9.93157 9.869173 9.718702 9.610956 9.61853 9.615673 9.663118
1367973_at 4.3448987 4.4110203 4.2991304 4.230978 4.256551 4.2819786 4.37428 4.190406 4.440481 5.0357385 4.482545 4.605176
1367974_at 9.487248 9.049832 9.0578375 8.925049 9.206523 9.490761 9.307424 8.955964 9.32183 9.825972 9.720945 9.504248
1367975_at 6.014868 5.576797 5.5468416 5.4210095 6.0952754 5.7663283 5.478663 5.3556237 5.449272 5.8178 6.292707 5.5199413
1367976_at 7.2251735 7.4019656 6.840528 6.9078474 7.3146772 7.4168534 7.2442503 7.0554576 6.90685 6.611509 6.9994354 6.8829308
1367977_at 3.8024871 3.5039082 3.8367434 3.760871 3.9312217 3.9109116 3.7291293 3.8915026 4.0800548 4.2172575 4.1458545 3.5903394
1367978_at 5.881614 5.9453363 6.0803943 5.9506326 5.9917283 6.012817 5.816984 5.9847994 5.8945713 5.9185038 6.1142406 6.1436424
1367979_s_at 11.0615635 11.6490965 11.078187 11.060062 11.195733 11.239109 11.075909 10.854347 10.83642 12.213963 11.408108 11.5349655
1367980_at 8.117607 7.715961 7.895262 7.8247523 8.042271 7.29983 7.7904563 7.4727936 7.598422 7.366167 7.7285624 7.44808
1367981_at 7.549664 7.2074356 7.405719 7.200207 7.380416 7.0061035 7.3797207 7.406676 7.177641 6.9397917 7.1881437 6.9560823
1367982_at 10.750277 10.047023 10.61935 11.356357 11.445876 10.638368 10.732718 10.507217 10.002032 11.5564165 10.595282 10.611865
1367983_at 5.394246 5.8320117 5.6816177 5.694672 5.2294517 5.75492 5.3474345 5.607563 5.553131 5.8903584 5.2705326 5.5282044
1367984_at 5.862948 6.3451 5.8618774 5.9021707 5.6877017 6.215283 6.046322 6.20595 6.126538 5.9908705 5.8972635 5.849695
1367985_at 6.6692095 6.4969616 6.676849 6.6199265 6.985098 6.0966783 7.0622582 6.9048214 6.628224 9.397443 8.352715 7.0157413
1367986_at 7.139311 7.11789 6.6485505 7.1440945 6.891673 6.4720716 7.0932813 7.07001 7.0832586 7.723652 6.9873433 6.85458
1367987_at 8.639618 8.641758 8.326456 8.515088 8.737805 8.701248 8.661013 8.680027 8.693354 8.919715 8.766874 8.9523
1367988_at 13.221808 13.206522 13.154685 13.110646 13.031442 13.066265 13.083312 13.090151 13.13253 12.619647 12.986358 13.027898
1367989_at 4.365164 4.3935614 4.7936487 4.2560444 4.386916 4.4897413 4.355665 4.4495916 4.358281 4.048705 4.439894 4.3351126
1367990_at 5.28436 5.3493266 5.361671 5.450518 5.756621 5.425744 5.064744 5.284238 5.3420277 5.228899 5.3363605 5.1859875
1367991_at 9.135452 9.196558 8.905942 9.186133 9.090731 8.942683 9.210483 9.182311 8.86642 9.113772 9.004575 8.838523
1367992_at 4.928871 4.9412065 4.9319305 4.7647133 4.608235 4.559606 4.6352253 4.816539 4.990385 4.758251 4.465165 4.503503
1367993_at 7.162224 6.9822354 7.1530905 7.108235 6.9934373 6.6104407 7.1233673 6.810105 7.049784 7.1669936 7.0958695 7.0514402
1367994_at 10.736694 10.454305 10.39002 10.619118 10.653622 10.355991 10.341393 10.36776 10.439361 9.701629 10.422685 10.273642
1367995_at 13.2196455 13.100683 13.16667 13.135827 13.155142 13.065612 13.173924 13.135466 13.220719 12.600232 13.068732 13.135781
1367996_a_at 6.7227054 6.7814574 6.728954 6.8084655 6.434408 6.43084 6.8223324 6.6202383 6.5990725 5.879422 6.4994164 6.260884
1367997_at 8.13729 8.093559 7.966159 8.071804 8.054323 7.6058764 7.9781632 8.069801 7.8918753 7.739682 7.9151416 7.8677254
1367998_at 6.510763 7.9620256 10.093042 9.748274 9.797092 8.868325 8.374257 9.065243 6.418157 8.801593 9.08658 9.725756
1367999_at 12.346907 12.417422 12.382494 12.304826 12.369239 12.292936 12.340206 12.429097 12.264056 11.893968 12.200782 12.137742
1368000_at 14.253749 14.302018 14.2964735 14.310583 14.291581 14.298857 14.241887 14.225567 14.212477 14.336777 14.3626375 14.334553
1368001_at 4.059638 4.0991945 4.244014 4.181866 4.319462 4.2796564 4.170971 3.990159 3.9311764 4.1702504 4.398817 4.106393
1368002_at 7.624864 7.313755 7.234106 7.3393674 7.45777 7.280973 7.418161 7.209318 7.6495233 7.487056 7.504885 7.1970077
1368003_at 5.6408415 5.4497213 5.514905 5.42889 5.4694176 5.6179795 5.6334395 6.114096 5.540901 5.365302 5.8291593 5.8687344
1368004_at 9.891929 9.644846 9.723132 9.835574 9.657192 9.838902 10.053296 9.987835 10.003119 9.707188 9.968881 9.883252
1368005_at 5.833547 5.8402658 6.3007755 6.045603 6.324526 6.041714 5.845302 5.8652525 5.87393 6.3038883 6.1546645 6.0792913
1368006_at 7.900601 7.7231407 7.6988435 7.684392 7.5765424 7.8339314 7.906261 7.7210436 7.9004507 8.520121 8.1871605 8.423595
1368007_at 6.833307 6.7464685 6.827469 6.4720883 6.879575 6.620759 6.619577 6.733614 7.195322 9.497686 7.8718014 7.808453
1368008_at 5.2510576 5.008734 5.3166275 5.3972673 5.388428 5.1115274 5.393808 5.7420893 5.482417 5.411157 5.3061852 5.5724754
1368009_at 9.385974 9.8329935 8.603532 9.590798 9.004933 9.958404 9.633249 9.675776 8.641446 10.147173 9.597629 9.481679
1368010_at 7.662155 7.623763 7.4402494 7.57993 7.323929 7.677583 7.7047553 7.4315267 7.629925 7.6924577 7.7759767 7.998976
1368011_at 7.7200108 7.738105 7.576752 7.671633 7.663791 7.660282 7.7509775 7.5872474 7.6847944 7.0649605 7.549633 7.6842914
1368012_at 6.0938263 6.2793555 6.6545706 6.151739 6.0697956 6.318312 5.8708663 6.230712 6.225679 6.575183 6.389569 6.4488106
1368013_at 4.2410617 4.130247 4.758048 4.5697145 4.5028324 4.1511116 4.56168 4.4299784 4.428104 4.349597 4.5392275 4.582925
1368014_at 4.3240128 4.1955986 4.3376846 4.348213 4.316799 4.520076 4.0077453 4.388286 4.3244596 5.3102245 4.112365 4.3761625
1368015_at 6.370258 6.4036503 6.183775 6.254517 6.1597767 6.393767 6.133069 6.1883793 6.1637263 6.5542655 6.0292006 6.3753843
1368016_at 12.817476 12.937894 12.860127 12.980634 12.910626 12.870837 12.931174 12.999125 12.802775 12.286083 12.826104 12.790944
1368017_at 5.334923 5.1465006 4.8564167 5.122877 5.2848907 4.949319 4.9254537 5.0226912 5.149124 5.2676783 4.952014 4.9041257
1368018_at 8.977708 8.607419 8.407024 8.794523 8.706122 8.632274 8.757506 8.354952 8.459979 8.718069 8.743321 8.584447
1368019_at 7.5975075 7.3613644 7.4853644 7.523559 7.614078 7.499933 7.553757 7.5114446 7.4555354 7.562566 7.116543 7.399234
1368020_at 6.692105 6.652304 6.309661 6.651827 6.3743196 6.5881658 6.7478237 6.2121515 6.207205 6.9317822 6.8374662 6.6865993
1368021_at 13.80963 13.650541 13.984037 13.913997 13.551172 13.605642 13.85498 14.044926 13.673575 13.977496 13.774249 13.854611
1368022_at 6.6926503 6.634607 6.5877852 6.380165 6.5036583 6.531353 6.660876 6.6554375 6.6946254 7.005063 6.8831344 6.631994
1368023_at 6.9057536 7.071052 6.715591 7.1062207 6.768016 6.771939 6.692305 7.235696 6.7236037 8.2950535 6.674276 6.921882
1368024_at 6.4673896 6.5409636 5.930499 6.603752 6.073308 6.089953 6.3818946 6.497609 6.2177887 8.096543 6.4762177 6.799258
1368025_at 6.772467 6.247883 6.464469 6.8513966 6.8328176 6.678001 6.7280846 6.4225254 6.613353 7.342111 6.1758227 6.5335164
1368026_at 7.4233737 7.3361554 7.3869643 7.471402 7.4658203 7.755614 7.6023254 7.6649556 7.3165226 7.3228493 7.4854403 7.4159994
1368027_at 6.838208 6.876447 6.80366 6.6569653 6.6858873 6.8553405 6.8095284 6.8020034 6.7124796 7.2839174 7.0130625 7.1005216
1368028_at 4.915525 4.622933 4.348431 4.381443 4.3380847 4.3450174 4.537356 4.646452 4.454276 4.8165874 4.4691625 4.583735
1368029_at 10.656334 10.476671 10.462501 10.611802 10.506933 10.373286 10.523027 10.304316 10.384232 10.274141 10.32825 10.339268
1368030_at 8.99769 8.931289 8.726291 9.059897 9.006182 8.510616 8.953165 8.742918 8.779007 8.422679 8.848614 8.734932
1368031_at 7.315989 7.6350803 7.3414392 7.238971 7.4565697 7.2616496 6.991363 7.112295 7.190693 7.2792783 7.368321 7.2720313
1368032_at 5.9500303 6.6641173 6.1812954 6.1295075 6.288502 6.6239157 6.1324906 6.3093963 5.8327765 5.8789563 5.8243914 6.0038366
1368033_at 6.29655 6.538626 6.23734 6.2881117 6.4538965 6.4747734 6.2694306 6.6663456 5.992177 6.2727647 6.430486 6.2719445
1368034_at 4.4966526 4.4538097 4.3028836 4.4274716 4.4728565 4.380207 4.2371464 4.4418097 4.453722 4.108556 4.3272467 4.3799114
1368035_a_at 10.704733 10.208785 10.31903 10.111359 10.16389 9.644841 10.092361 9.855029 10.187394 9.3666935 9.778867 9.491153
1368036_at 10.470535 10.13097 10.197607 10.299742 10.196464 9.851609 10.346287 10.130936 10.355934 9.5219555 10.048252 9.858886
1368037_at 6.864282 6.8601003 6.9088063 6.853496 6.9525456 6.90833 7.0322466 7.114575 7.170827 7.3680496 6.935404 7.089779
1368038_at 8.300686 8.057543 8.314608 8.223205 8.315369 7.9995294 8.320643 8.08463 8.20776 7.4581695 8.194983 8.0586
1368039_at 5.365855 5.0585155 5.5170174 5.19692 5.1388545 4.883462 5.228979 4.8668847 5.221992 4.942642 4.93663 4.675388
1368040_at 8.0856 8.046176 8.008896 8.071142 8.15469 8.169036 8.128227 7.860447 8.027433 7.130955 7.976321 7.9058347
1368041_at 9.744552 9.870438 9.61372 9.874458 9.785366 9.88542 9.87451 9.931848 9.859105 9.02002 9.814816 9.832226
1368042_a_at 10.792615 10.708848 10.785385 10.969283 10.856118 11.075741 10.864825 10.931268 11.004358 11.061471 10.808558 11.028866
1368043_at 8.049561 7.9356666 7.7504926 7.8332953 7.7723584 7.897279 8.108471 7.8676558 7.8228607 7.726337 7.9829955 7.9384494
1368044_at 3.3796303 3.3935955 3.4324553 3.144182 3.3913805 3.4479346 3.5165064 3.39086 3.2032244 8.435258 3.8143175 3.4144602
1368045_at 10.20578 10.091826 9.974922 10.101129 10.102306 9.895178 10.01816 9.780413 9.984475 9.661122 9.970969 9.892571
1368046_at 10.139469 10.189811 10.149947 10.230132 10.211271 9.930974 9.976094 9.852316 9.882905 9.529255 9.772469 10.025723
1368047_at 6.9849215 6.6198153 7.2439885 7.307851 6.3957705 6.837948 6.772134 7.6241946 6.752766 10.683083 7.629815 7.2617116
1368048_at 13.901425 14.05273 14.006223 13.946171 14.071206 13.70976 14.038985 14.09576 13.992016 12.914839 13.942434 13.940032
1368049_at 11.055865 11.275476 11.141132 11.243675 11.097262 11.112349 11.158339 11.345678 11.054432 10.486181 10.861307 11.015627
1368050_at 7.65127 7.617607 7.6422515 7.1428204 7.4991446 7.3156853 8.083466 7.548196 7.705741 7.23194 7.906747 7.8479137
1368051_at 11.308339 11.390257 11.416903 11.386621 11.373549 11.316257 11.308402 11.166092 11.524009 10.995019 11.33743 11.410365
1368052_at 4.9827614 4.5608845 4.675095 4.4848833 4.8755455 4.5078754 4.765684 4.6520567 4.897931 5.6430507 4.879183 4.6481338
1368053_at 5.749887 5.933787 5.6062746 5.5616837 5.7316175 5.574903 6.010969 5.4918346 5.402887 5.900505 5.3703165 5.7177224
1368054_at 6.915258 6.669306 6.5520434 6.7433047 6.880976 6.5434585 6.807588 6.595273 6.647538 6.8395486 6.72319 6.59699
1368055_a_at 8.245755 8.151922 8.095498 7.8799477 8.080503 8.228391 8.512605 8.031844 7.9215493 8.449389 8.162825 8.142174
1368056_at 7.2534847 7.2705116 7.38465 7.3096485 7.265932 7.077771 7.1028323 7.274431 7.167702 7.238242 7.0983706 7.229223
1368057_at 8.558592 8.57707 8.364073 8.494272 8.6826 8.881987 8.886041 8.518494 8.669303 8.612745 8.542729 8.213822
1368058_at 7.2733803 7.580152 7.401399 7.2416906 7.342232 7.421423 7.2195206 7.3909154 7.337112 7.1923046 7.2277884 7.209261
1368059_at 7.479718 9.394139 9.046152 9.194702 9.918477 8.612446 9.034836 9.7127285 9.617251 6.2487316 8.5496 8.401892
1368060_at 13.006016 13.144607 13.069362 13.0304785 13.011321 13.061974 13.146224 13.023852 12.973528 12.486239 13.005072 12.965374
1368061_at 5.619491 5.487086 5.4384584 5.6765466 5.811279 5.6261716 5.741465 5.485428 6.122701 5.3481154 5.3055015 5.790601
1368062_at 9.133721 9.163874 9.146679 9.288591 9.111113 9.390825 9.14323 9.289841 8.907658 9.146259 9.058132 9.258171
1368063_a_at 8.205899 8.75318 8.474124 8.433191 8.318192 8.744764 8.401886 8.5853 8.502655 8.205051 8.475952 8.438105
1368064_a_at 10.964489 10.832873 10.859669 10.960095 10.837348 10.464518 10.797457 10.766687 10.679735 7.207693 10.246312 10.234385
1368065_at 7.294344 7.3849854 7.075064 7.5479393 7.377616 7.3978047 7.4729257 7.35992 7.3875737 7.241389 7.8550873 7.5027947
1368066_at 5.983819 5.615458 5.8862357 5.9386554 5.75026 5.7765293 5.5500035 5.6416993 5.958976 6.000272 5.853062 5.7176228
1368067_at 8.956773 8.839344 8.805014 8.873059 8.958114 8.6853285 8.855774 8.758898 8.752876 8.5954075 8.715066 8.668238
1368068_a_at 7.3009233 7.284895 7.14291 7.330824 7.2973394 7.040557 7.2680492 6.906905 7.1643815 7.2153215 7.107843 7.1290436
1368069_at 7.805603 7.878704 7.9940796 8.010527 7.873761 7.951902 7.863196 8.131731 8.096187 8.267692 7.9594197 8.074866
1368070_at 8.097574 8.019669 7.942656 7.834653 7.9090767 8.265567 8.1211 8.18 8.104637 7.8677907 8.0603895 8.219988
1368071_at 11.849356 11.944397 12.177373 12.024884 11.819346 11.929594 11.928425 12.087994 11.95868 11.873162 12.01826 12.113213
1368072_at 5.869683 6.041081 5.93527 6.3305154 6.08605 5.9415846 6.0258536 6.1925898 6.066483 6.923001 6.2901187 5.809457
1368073_at 8.229446 7.9520974 7.9098034 7.9612827 7.614012 8.388316 8.049055 8.258946 8.277514 8.906673 8.591607 8.745451
1368074_at 6.8998337 6.667307 6.8440886 6.7209024 6.7998514 6.9483027 6.657527 6.8593407 6.7844143 6.792605 6.7701473 6.729676
1368075_at 10.699498 10.557071 10.358611 10.547323 10.528477 10.336663 10.471352 10.539079 10.600374 10.822786 10.482485 10.547893
1368076_at 7.333077 7.1519947 7.1653914 7.230685 7.3903093 7.265769 7.0433955 7.2120214 6.987021 7.1044583 7.3525 7.4353557
1368077_at 13.185088 13.271574 13.243323 13.166861 13.302577 13.248673 13.184201 13.20381 13.202129 12.965256 13.097669 13.111414
1368078_at 4.1498227 3.7029343 4.252428 4.2237873 4.1762247 4.298175 4.089081 4.020045 3.8989441 4.1122704 4.231363 3.9230874
1368079_at 9.480745 9.067548 8.973134 8.908145 9.151689 9.060716 8.915902 9.02189 8.896456 8.830016 9.204707 8.856936
1368080_at 3.6169493 3.538747 3.7568345 3.7097507 3.909053 3.8483725 3.687647 3.80518 3.7455602 3.9881582 3.8312976 3.60688
1368081_at 7.3693256 7.3205404 7.3640437 7.195825 7.3955135 7.5897493 7.2074165 7.3279867 7.4073677 7.793521 7.333682 7.260995
1368082_at 8.165131 8.10554 8.201433 8.072907 8.318285 7.986637 8.247906 8.05114 7.8957863 7.94076 8.00803 7.951675
1368083_at 8.816937 9.034739 8.828243 8.827613 8.82081 9.12699 9.000166 9.03728 8.882648 8.684764 9.024517 8.9420185
1368084_at 6.088719 5.9766507 6.325019 6.0868955 6.0458593 6.1900835 6.0215445 6.2505136 6.1194696 5.6838484 6.102408 6.128952
1368085_at 10.70491 10.603368 10.746267 10.538344 10.645196 10.436815 10.5298815 10.598695 10.86171 9.534758 10.441046 10.558623
1368086_a_at 8.408398 8.556263 8.276764 8.034182 7.824068 7.8342915 7.6184793 7.8106494 7.7901707 9.5136795 7.8358355 7.6104016
1368087_a_at 7.95611 8.031531 7.551082 7.952335 7.8658423 8.2613735 7.859631 8.113501 7.5438905 8.334134 7.918346 7.948391
1368088_at 6.9314704 6.695661 7.0807667 6.897261 7.016913 6.955919 6.864537 6.647116 6.920094 7.216537 7.0049057 7.045173
1368089_at 8.486019 8.294151 8.26632 8.317011 8.419948 8.144623 8.377645 8.3083 8.268068 8.669668 8.620861 8.472535
1368090_at 7.3086185 7.111698 7.331781 7.253067 7.0519423 7.133301 7.000109 7.2311335 7.120747 7.206113 7.062687 7.1355352
1368091_at 8.591112 8.378544 8.415432 8.766054 8.616615 8.389395 8.933677 8.54925 8.636673 8.39268 8.6462555 8.479387
1368092_at 12.431361 12.425214 12.348928 12.350775 12.405557 12.287104 12.396584 12.451484 12.345064 11.944433 12.249852 12.281481
1368093_at 3.6865609 3.6794934 3.715975 3.6047146 3.924824 3.9395564 3.5746543 3.7705724 3.7332168 3.5044546 3.7307692 3.7571058
1368094_at 6.5700026 6.7012773 6.7873826 6.86099 6.452672 6.6239758 6.6668 6.6908207 6.25964 6.216421 6.8210897 6.562639
1368095_at 9.690446 9.373877 9.687908 9.590114 9.697915 9.308662 9.695169 9.429969 9.961737 9.84886 9.78989 9.989333
1368096_at 9.568196 9.43809 9.540477 9.510502 9.448557 9.551561 9.68889 9.677067 9.815142 9.202614 9.636646 9.456662
1368097_a_at 4.6231556 4.436393 4.373355 4.2400494 4.2210007 4.685437 4.4592466 4.1875577 4.615985 4.5045547 4.676013 4.148094
1368098_a_at 7.49879 7.4476995 7.6060553 7.0915627 7.508509 7.305502 7.455393 7.533329 7.4609156 7.560144 7.5877175 7.490592
1368099_at 7.0599303 7.246715 6.728559 7.256446 7.0534163 6.1863995 7.2835755 6.4679165 6.8321366 7.0712 7.0558558 6.7383337
1368100_at 10.794113 10.699564 10.669866 10.706578 10.7665 10.6879 10.614487 10.464687 10.433199 10.609116 10.518318 10.56928
1368101_at 7.6935716 7.703361 7.737174 7.9193234 7.904917 7.7591906 7.7564435 7.7555637 7.830861 7.2609477 7.701886 7.7701936
1368102_at 8.2716255 7.841042 8.226166 8.240242 7.8355813 7.42572 8.125235 7.7852836 8.086438 6.551535 7.7037773 7.6726227
1368103_at 7.1839356 6.7494793 6.844038 6.8904037 6.768016 6.663278 7.1706514 6.228631 6.784616 8.516922 7.5117874 7.169627
1368104_at 6.013969 6.1372967 6.4007854 6.1962657 6.1318135 6.15611 6.238218 6.2280207 5.84604 6.3489947 6.2510095 6.466216
1368105_at 5.063004 4.712759 5.034267 4.8882275 5.1873293 4.8463526 4.6081614 4.8482594 4.8681808 5.1611876 4.932598 4.8992934
1368106_at 8.386272 8.938885 8.874347 8.803164 8.188621 8.92927 8.289317 8.887856 8.97794 8.087559 8.78776 8.775691
1368107_at 3.9268343 3.7188005 3.671914 3.8453195 3.618212 3.6572073 3.7974777 3.598275 3.8688903 3.7769458 3.7142124 3.7038736
1368108_at 4.766837 4.984351 4.721979 4.8692484 4.844822 5.124242 4.6444273 5.157768 4.8843813 4.938157 4.739709 4.85126
1368109_at 6.891585 6.8355293 6.927921 6.8197203 6.6555705 7.166233 6.772624 6.8796477 6.750422 7.144357 7.043745 7.1256194
1368110_a_at 4.1296067 4.2610645 4.3569098 4.1005373 4.225475 4.10516 3.9627044 4.179013 4.2920556 4.016304 4.2030077 4.263903
1368111_at 7.7026453 8.112085 7.532844 8.047945 7.6717606 7.8646054 7.694219 7.9823403 7.1431623 7.281223 8.192036 7.223254
1368112_at 5.396365 5.3467493 5.5455484 5.3420515 5.33438 5.637598 4.9498944 5.3831353 5.3899484 5.491097 5.434515 5.4183903
1368113_at 4.4485064 4.543114 4.9323997 4.601378 4.518596 4.59209 4.665708 4.7527246 4.4562016 4.683756 4.7304955 4.4639754
1368114_at 4.5345006 4.43034 4.5063906 4.5310125 4.422454 4.3417435 4.4538155 4.429018 4.5460577 4.4687824 4.3567224 4.432312
1368115_at 10.720293 10.147164 10.62634 10.919294 10.827901 10.67749 10.597004 10.337088 10.696909 10.555847 10.251835 11.03746
1368116_a_at 7.295161 7.3453646 6.889291 7.16927 7.176075 7.137557 7.3289366 7.3207836 7.282044 7.4901366 7.066829 6.6288958
1368117_at 9.110114 9.099754 9.223132 9.011771 9.227624 9.012934 9.150106 9.037249 9.006752 8.736425 8.919097 9.010485
1368118_at 8.33497 8.584915 8.191307 8.530382 8.304623 8.527061 8.092848 8.246558 8.076801 9.348122 8.321215 8.234634
1368119_at 5.817483 5.881034 5.860817 5.7479258 5.9228587 5.493781 5.7717004 5.858831 5.842592 5.9414263 5.911118 5.813627
1368120_at 4.4237323 4.3293395 4.5537667 4.290159 4.166811 4.173585 3.9742472 4.5126305 4.5032024 4.222536 4.274784 4.5067835
1368121_at 10.465578 10.437043 10.386295 10.351452 10.549564 9.919817 10.975784 10.490958 10.472911 7.4141884 9.520591 9.88434
1368122_at 10.046373 10.153957 9.965169 10.17268 9.978534 9.73608 9.9643345 9.917963 9.920824 9.425949 9.933793 9.865795
1368123_at 6.249501 6.047042 6.1270204 5.910757 5.967541 5.8866186 5.9506583 6.032276 6.1642904 6.4129515 6.1200438 5.861213
1368124_at 7.133669 7.17401 7.7076964 6.8531404 6.939013 7.188328 7.3647156 7.194646 7.7266665 7.227394 7.5019064 7.5933156
1368125_at 6.292084 6.310155 5.6231403 6.3022203 6.127603 6.432236 6.0722003 6.1957264 6.1008725 6.4319324 6.2205443 6.0090723
1368126_at 6.1869025 6.6894336 6.325931 6.3404 6.102024 6.1964064 6.107495 6.6403766 6.2342677 6.625582 6.093392 6.3504477
1368127_at 6.2298965 6.0487156 5.9627333 6.1342673 5.908477 5.7746167 6.0794744 6.2677875 5.784531 6.711799 6.18268 5.9394317
1368128_at 6.2243505 6.275514 5.8331137 5.8802648 5.831404 6.5344787 6.239512 6.0000253 5.855849 10.032793 7.035472 6.5837674
1368129_at 7.153996 7.3033113 6.975746 7.1589465 7.308973 6.932128 7.130752 6.84191 7.1792526 7.367453 7.277362 7.1236124
1368130_at 4.8519325 4.656568 4.9438124 4.5991497 4.9053116 4.9317007 4.5582604 4.5374584 4.474366 4.634694 4.690817 4.588914
1368131_at 4.37968 4.438282 4.631884 4.4977417 4.426862 4.9176817 4.3098793 4.7683196 4.4118104 4.2979555 4.471964 4.7418785
1368132_at 10.733643 10.381966 10.642809 10.160887 10.70038 10.194514 10.489656 10.338822 10.597015 10.364684 10.109117 10.48279
1368133_at 7.5279865 7.270043 7.097048 7.210977 7.517983 6.5482626 7.4115243 6.723906 7.321718 6.507812 7.222745 7.4120827
1368134_a_at 8.576956 8.199507 8.593822 8.458267 8.203387 8.193451 8.638354 8.499787 8.168267 8.421474 8.387324 8.563657
1368135_at 5.9560404 6.1572976 6.423893 6.137201 6.0385013 5.8811293 6.3965616 5.891774 6.2051325 5.734085 5.514517 5.82591
1368136_at 7.633404 6.9508934 6.9143343 7.6106386 7.624349 7.4885716 7.5184383 7.511015 7.5197377 6.942037 7.0804257 7.4696965
1368137_at 6.148883 6.1271796 6.393742 6.233595 6.279397 6.309866 6.118073 6.5019526 5.9848332 5.8408127 6.1926923 6.538601
1368138_at 5.591403 5.58752 6.1423182 5.647628 5.7308517 5.919795 5.6400113 6.1168838 5.9045143 5.662111 5.8113885 5.917161
1368139_s_at 5.831538 5.6766577 5.7662697 5.683625 5.6198835 5.7366467 5.854383 5.704794 5.5272603 7.035161 5.8531303 5.7159863
1368140_at 6.241346 6.9999094 6.582766 6.430121 6.8135843 6.317903 6.208006 6.9361186 6.400241 6.503889 6.6218467 6.6654744
1368141_at 11.553382 11.448509 11.452699 11.638313 11.479551 11.4370575 11.653833 11.500488 11.428117 11.137156 11.5831785 11.355356
1368142_at 5.397626 5.2510138 5.47954 5.228115 5.24373 5.2452517 5.617525 5.290201 5.2752028 5.1532145 5.0974817 5.258472
1368143_at 6.724251 7.1678777 6.861763 6.9212065 7.044135 6.7069855 7.2548523 7.4027963 6.7956676 7.246174 6.7209783 7.051128
1368144_at 5.388449 5.450008 5.4431806 5.0843077 5.298466 5.7663283 5.3887525 5.7729197 5.80132 7.072738 5.679921 5.8917894
1368145_at 5.360799 5.460531 5.7785807 5.6887093 5.443698 5.6201954 5.41796 6.226843 5.3992615 5.961379 5.5479364 5.4926043
1368146_at 11.415883 9.717012 9.746056 10.68917 11.142493 9.611597 11.593033 9.831711 10.00383 10.237729 10.273259 9.699484
1368147_at 9.838763 7.755888 7.870283 9.338696 9.620712 7.877044 10.200949 7.647301 7.659411 8.748848 8.563586 7.7594986
1368148_at 4.57331 4.7169943 4.5223103 4.83174 5.0920467 4.8542686 4.833782 4.741064 4.7250195 4.5893135 5.0850887 4.321111
1368149_at 6.029676 5.8276024 6.467292 6.037863 5.9658847 6.208552 5.955903 5.919585 5.897833 6.145593 6.0967174 5.964718
1368150_at 12.691496 12.732505 12.851119 12.796728 12.576574 12.414731 12.617441 12.829479 12.549257 12.705507 12.867808 12.888872
1368151_at 10.3772 10.150686 10.144784 10.303478 10.228968 10.254656 10.21509 10.240816 10.227237 10.003513 10.062564 10.264427
1368152_at 7.2834063 7.711658 7.482382 7.5078945 7.3506594 7.4133477 7.442002 7.508318 7.3784375 7.518362 7.4442945 7.5645356
1368153_a_at 7.0806103 7.1335554 6.8768644 6.998314 7.032266 7.208254 7.1040006 7.1204534 7.198943 7.2066493 6.9801984 7.1590714
1368154_at 7.9659977 7.6759543 8.069497 8.015949 7.7723584 7.598621 8.050987 8.13771 7.66671 7.7624316 7.6584034 7.540118
1368155_at 12.025308 12.402158 12.4545965 12.068571 11.780695 10.148115 12.251668 9.282794 10.6596365 12.826294 11.857714 10.959605
1368156_at 5.503366 5.280071 5.874886 5.471562 5.395346 5.5654416 5.617567 5.7078805 5.6020393 5.620948 5.487526 5.4395537
1368157_at 5.9034543 6.26691 6.001034 5.992959 5.775487 6.2953253 5.706357 5.8641376 5.940375 5.512396 5.6370945 6.022226
1368158_at 9.184987 9.211291 8.327608 9.052687 9.021573 9.433328 9.199104 9.189468 8.809717 8.413572 8.907828 8.983366
1368159_at 8.188956 8.30149 8.325777 8.181185 8.374465 7.8968997 8.3327465 8.102053 8.427377 7.6401978 8.099455 7.9215684
1368160_at 10.396688 9.688478 6.4141445 8.881777 10.700145 7.7995176 9.975435 9.769589 9.027063 12.040779 9.003423 9.605058
1368161_a_at 13.954245 13.964359 13.903087 13.941605 13.983089 13.89439 13.949034 13.945379 13.895525 13.731268 13.912897 13.8904295
1368162_at 4.859518 4.7952356 4.7824078 4.972417 4.7351737 4.8970823 4.960393 4.960723 4.704186 5.012576 5.0577297 4.7906494
1368163_at 10.372201 10.158194 10.181478 10.223587 10.100929 9.728278 10.1942425 10.124913 10.085466 9.193008 9.898661 9.907122
1368164_at 7.765983 7.674251 7.3808193 7.109892 7.338423 7.579446 7.475192 7.5186296 7.745805 7.8214917 8.159382 7.841992
1368165_at 7.4646716 7.3901653 7.230793 7.5545163 7.5941377 7.117797 7.517428 7.4720945 7.737342 6.933526 7.50163 7.327506
1368166_at 6.4032135 5.80251 5.8037586 6.278544 6.0734196 6.1964064 6.345665 6.1573 6.189863 6.080015 6.3356977 6.317376
1368167_at 5.8854246 5.43882 6.045779 5.678697 5.835132 5.4714885 5.370823 5.5835147 5.7991495 6.044467 6.016792 6.2933183
1368168_at 8.69408 7.048418 7.9540257 8.442481 8.505558 8.149166 8.643334 7.920868 7.550787 6.459198 8.533333 7.433659
1368169_at 7.1159177 7.033598 7.188749 7.020971 6.8338914 6.846475 6.815431 6.842343 6.9138575 7.4777293 6.6801624 6.744448
1368170_at 3.8232057 3.7840226 3.8499122 3.9719448 3.752642 3.8565187 3.947619 4.03299 3.9499588 3.8041973 3.8653984 4.092901
1368171_at 9.19037 5.809791 5.3713727 10.742773 5.3766584 9.557457 9.822557 9.952701 10.713986 8.451267 8.46651 8.738145
1368172_a_at 6.676012 3.5607862 3.3711145 8.439403 3.494685 7.211525 6.6787586 7.5925436 8.504591 6.3626604 6.2796907 6.3293247
1368173_at 7.510578 8.616795 8.384026 7.687283 7.856263 8.671738 7.6336713 8.317742 8.227945 7.917851 7.9258184 8.176874
1368174_at 4.017847 3.6119432 3.7835875 3.8995907 3.714434 3.912809 3.9889495 3.7858043 3.8001468 3.9692492 3.8972754 3.8784266
1368175_at 6.9456887 6.831871 6.6409903 6.6315284 6.8817835 6.676708 6.764103 6.300126 6.778892 6.3295674 6.8177176 6.629763
1368176_at 7.995582 7.7840223 7.963811 8.000398 8.10057 7.91829 8.116888 8.039909 7.801336 7.6772785 7.963184 7.839386
1368177_at 7.5288644 7.2067156 7.0769734 7.5135946 7.215367 6.815414 7.2808037 6.997786 7.066194 7.1246777 7.097614 6.550544
1368178_at 9.014832 8.91409 8.909609 9.047798 8.944807 8.840371 8.855527 8.936779 8.812997 8.585732 8.703893 8.989642
1368179_at 7.378587 7.287512 7.5026608 7.503925 7.4202466 7.4486833 7.518697 7.4126835 7.415855 8.322245 7.6400704 7.6648088
1368180_s_at 13.137547 13.296002 13.36562 13.13888 13.378875 12.997587 13.210261 13.435363 13.03686 12.17482 13.225901 13.370404
1368181_at 10.624862 10.442236 10.913561 10.541747 10.620355 10.209824 10.626278 11.018473 10.57899 10.48497 10.446362 10.769965
1368182_at 4.2195153 4.4538307 4.4228764 4.617013 4.5138216 4.38694 4.3145103 4.4949718 4.3146224 4.470525 4.498275 4.283331
1368183_at 7.858986 7.8655043 7.990036 7.842348 7.8548603 7.7231693 7.778107 7.837041 7.84404 8.087444 7.807471 7.916673
1368184_at 9.11631 9.041727 9.027627 8.957445 9.056401 9.183688 9.125442 8.939759 9.106192 8.2781725 8.925211 8.818393
1368185_at 4.9572062 5.2746744 5.087398 5.327161 5.2381334 5.5919995 5.222067 5.248447 5.08914 5.4924264 4.984374 4.9552116
1368186_a_at 6.391738 6.192752 6.408271 6.6125546 6.207883 6.242942 6.2925825 6.425227 6.2885513 6.6742244 6.37539 6.6681685
1368187_at 8.2884445 6.6730137 8.293631 7.6745405 7.8571596 8.491765 8.17608 7.588031 8.410393 8.55509 7.232653 8.646736
1368188_at 13.654981 13.630342 13.619762 13.562749 13.527493 13.543534 13.621775 13.65834 13.756781 13.100925 13.48085 13.54785
1368189_at 10.613699 10.495926 10.176785 10.369267 10.326766 10.455012 10.319073 10.228463 9.748048 10.049655 10.217717 10.250087
1368190_at 5.469591 5.199416 5.4910793 5.4534907 5.2802906 5.772387 5.33958 5.5036826 5.6517878 5.6495624 5.8940296 5.714598
1368191_a_at 10.797082 10.783391 10.6991205 10.862973 10.968242 10.587214 10.728754 10.778417 10.689252 10.192128 10.607424 10.652654
1368192_at 4.739463 4.660263 4.892225 4.8104963 5.041134 4.81921 4.876074 4.7323093 5.118356 4.730419 4.858792 5.147366
1368193_at 5.19286 5.073377 5.196622 5.091252 5.0104475 5.135543 5.1304564 5.059676 5.0687265 5.118883 5.106397 5.2600574
1368194_at 4.4991627 4.552761 4.560599 4.621741 4.6304965 4.7360034 4.471221 4.641794 4.7453046 4.6977735 5.113439 4.7405167
1368195_at 6.346519 6.1031375 6.463557 6.244402 6.4570193 6.19493 6.3245187 6.271793 6.259454 6.270328 6.393618 6.3968883
1368196_at 5.0687714 5.063006 5.123696 4.9907856 5.1016083 5.2310114 4.787802 4.9134483 4.8584833 5.0258427 4.860204 4.992832
1368197_at 4.159414 4.33441 3.9665425 3.9508753 4.4564223 4.1130657 3.903204 3.960122 4.0059147 4.4364367 4.0519505 4.1083097
1368198_at 5.243367 5.0962477 4.715161 5.2178273 5.1050563 4.7989807 5.102078 4.822298 4.79285 4.8419495 4.789957 5.1865416
1368199_at 8.457974 8.733601 8.341942 8.282935 8.473827 8.453659 8.383 8.499008 8.265005 7.7966175 8.337543 8.398272
1368200_at 5.943599 5.9936137 6.028562 5.9320016 5.71915 5.90268 5.864649 6.040347 5.80376 5.8411646 6.0272865 5.933467
1368201_at 6.021167 6.2563977 5.8344913 5.9811306 6.3127017 6.074279 6.267668 6.234542 6.0861254 6.4008827 6.35141 6.25926
1368202_a_at 8.607193 8.394194 8.177373 8.347302 8.237624 8.117893 8.458913 8.005447 7.98976 8.799569 8.1098585 8.301138
1368203_at 5.1666675 5.291925 5.376301 5.2843056 5.197641 5.606927 5.212743 5.284238 5.3417645 5.3777256 5.288638 5.2968864
1368204_at 6.506089 6.1617303 6.3769507 6.6901765 6.7423306 6.5367117 6.6286054 6.44548 6.7175384 6.830993 6.545069 6.5517254
1368205_at 13.40194 13.391181 13.471696 13.440264 13.372793 13.520345 13.346783 13.3312645 13.349276 13.668711 13.630825 13.56993
1368206_at 8.574803 8.573826 8.598799 8.6659565 8.5430565 8.771987 8.747627 8.764303 8.8103285 8.524673 8.700585 8.770869
1368207_at 6.20134 6.029466 5.7225194 5.72294 6.1623316 6.3527875 6.2028685 5.9948497 6.2867208 8.4669075 6.3778777 6.2788677
1368208_at 5.725341 6.1761804 5.731142 6.075386 5.946051 6.0350065 5.719454 5.9590683 5.9376764 5.8810315 5.935773 5.810906
1368209_at 6.3661113 6.181336 6.066385 6.0072727 6.3521886 6.2802486 6.1639013 5.810943 6.0897517 6.15406 5.811466 6.2582097
1368210_at 4.833298 4.485642 4.8409877 4.865663 4.4809294 4.672552 4.3116713 4.6251645 4.880087 4.7519317 4.5360036 4.623664
1368211_at 12.31299 12.240556 12.250468 12.27125 12.184078 12.313874 12.347939 12.360538 12.403089 12.641233 12.479166 12.307273
1368212_at 8.053787 7.88317 7.5645037 7.927547 7.664873 8.114113 8.174966 8.156076 8.12806 8.277105 8.372735 7.952773
1368213_at 9.517501 9.592104 9.666062 9.525658 9.90155 9.451788 9.107241 9.604194 9.549883 10.253648 8.679276 9.574306
1368214_at 7.6352377 7.5470247 7.6296077 7.6448903 7.6992755 7.655383 7.6405067 7.3196974 7.5516977 7.89512 7.5180373 7.6070247
1368215_at 9.949058 10.036804 9.912052 9.98515 9.845371 9.728519 9.97945 9.832623 9.912234 9.839952 9.929473 10.011893
1368216_at 9.489213 9.330535 9.180382 9.302545 9.39646 9.475215 9.614365 9.46079 9.512432 9.409652 9.377492 9.351734
1368217_at 8.412647 8.457207 8.390823 8.335794 8.380514 8.1605625 8.465776 8.169104 8.312376 7.9618554 8.165241 8.287785
1368218_at 5.508405 5.442975 5.593627 5.4613256 5.451475 5.1480603 5.6285095 5.2022085 5.7982845 5.575591 5.4600425 5.474659
1368219_at 6.4150023 6.553749 6.495308 6.5212703 6.7073665 6.2820067 6.536446 6.634238 6.6234183 6.082626 6.407877 6.5393605
1368220_at 8.850777 8.856536 8.837985 8.896704 8.777597 8.970048 9.017423 8.978913 9.098219 9.843185 8.951837 9.223555
1368221_at 9.9186535 10.3909 10.034723 9.873264 10.139852 9.954447 9.797068 10.220595 9.608135 9.157837 9.881595 9.795243
1368222_at 6.3582144 6.783777 6.6917763 6.809438 6.9107866 6.1745033 6.1803465 6.6663456 6.1087575 5.936859 6.1545506 6.301779
1368223_at 7.4997993 7.7498684 7.2562633 7.978795 7.7880626 7.308211 8.024387 6.6610794 7.065625 7.91725 7.7249722 6.9917736
1368224_at 13.139156 13.19617 13.382595 13.367455 13.481478 13.374491 13.290512 13.203415 13.408924 13.951362 13.53221 13.674516
1368225_at 7.38245 7.407658 7.358245 7.277898 7.5532546 7.353815 7.184646 7.186491 7.28461 7.011963 7.0606666 7.1737547
1368226_at 7.95018 8.029489 7.8027124 8.117216 7.9354596 7.9902663 8.376014 8.13629 8.144738 7.7993574 8.111567 7.8079634
1368227_at 8.562136 8.724393 7.678204 8.531721 8.625286 7.9905257 8.17431 8.233564 8.723562 7.7311726 9.211112 9.257114
1368228_at 8.162914 8.486131 8.122292 8.092541 8.005577 8.259009 8.180849 8.368534 8.270353 8.144508 8.191432 8.3083105
1368229_at 6.5064797 6.7514777 6.433077 6.451652 6.607499 6.8169494 6.7839622 6.717478 6.6680255 6.401739 6.25456 6.931604
1368230_a_at 8.988968 9.032613 8.803543 9.019916 8.915633 9.139778 9.164807 9.050037 9.086428 8.743576 9.062366 9.079839
1368231_at 6.885974 6.673836 6.7823124 6.786866 6.425472 6.7901797 6.729797 6.899245 6.9163685 6.3461204 6.7867885 6.677397
1368232_at 8.061676 8.123165 7.81924 8.077943 8.064669 7.9980264 8.17431 7.983887 8.047161 8.832672 8.187339 8.240083
1368233_at 8.165262 8.116228 8.040689 8.016624 7.721948 8.182258 8.09908 8.098602 7.80037 7.784595 8.135041 7.974729
1368234_at 8.5648 8.274364 8.270317 8.481893 8.360334 8.397178 8.429742 8.152058 8.331606 7.9926095 7.9609337 8.350957
1368235_at 7.5143375 7.6957793 7.6334405 7.747601 7.782062 7.857186 7.733236 7.8693495 7.8627415 7.0810246 7.818418 7.899959
1368236_at 3.9370763 4.162907 4.463031 4.337421 4.262576 4.1227884 4.123155 4.372712 4.260834 3.969133 3.8419967 4.113026
1368237_at 4.6393137 4.622193 4.8339195 4.9325404 4.6049814 4.5976734 4.7108912 4.6549606 4.670907 4.6105413 4.290169 4.52189
1368238_at 5.047646 4.7489386 5.2284384 4.606092 4.9408464 4.7783656 4.6738863 4.5376415 4.614234 5.002004 4.740544 4.879399
1368239_at 8.352541 8.485415 8.340452 8.468821 8.401003 8.549961 8.48871 8.007549 8.411934 8.432008 8.476366 8.491617
1368240_a_at 4.7722306 4.231717 4.4466553 4.118979 4.0815086 4.4305086 4.079502 4.7395825 4.5156217 4.4927006 4.3911448 4.54599
1368241_a_at 8.560684 8.497411 8.395684 8.840153 8.368052 8.618281 8.8016205 8.457473 8.699219 8.893034 8.82473 8.779841
1368242_at 4.8818064 4.9481297 4.9300213 5.0479603 4.8462887 4.8244343 4.8722835 5.1875734 4.8675184 5.1459665 5.352105 4.923417
1368243_at 5.126853 5.2925224 5.237095 5.404726 5.1576285 5.532998 4.98997 5.4321456 5.3307047 5.1490107 5.3898916 5.0253477
1368244_at 10.093848 10.299912 10.385416 10.152537 10.289181 9.906592 10.316926 10.129722 10.385493 9.539981 10.126058 10.023476
1368245_at 12.17767 12.588174 11.445366 12.614006 12.277124 12.051592 12.2910795 12.346427 12.281658 11.587792 11.337176 11.316862
1368246_at 5.140398 5.1578975 5.37219 4.921813 4.7207365 4.9366326 4.68766 4.980345 5.4365344 4.5942163 5.058015 5.168614
1368247_at 6.3473105 6.8567905 6.389934 6.7778463 6.6599855 7.2721853 6.619855 6.164926 6.416988 6.5193644 6.440674 6.545961
1368248_at 6.023448 5.9608765 6.008514 6.1604137 6.2289996 5.727109 6.373773 5.8496943 5.6573534 5.3874893 5.9584146 5.4066873
1368249_at 9.955405 10.01469 10.092166 10.025696 10.235978 9.938844 9.912965 9.7563925 10.019408 10.054749 9.337017 9.842141
1368250_at 4.0472875 3.932199 4.224949 4.2284403 4.2191305 4.187211 4.0088415 4.5289803 4.2001324 3.9001884 4.005569 4.2157726
1368251_at 5.577125 5.5838017 5.7407117 5.951157 5.6708436 6.018909 5.49484 5.710627 5.9967117 7.218048 6.2749267 6.139741
1368252_at 3.666799 3.377638 3.542183 3.4969754 3.611731 3.619453 3.4097235 3.5356271 3.5674515 3.657437 3.4574835 3.748843
1368253_at 12.357007 12.255396 12.303666 12.276154 12.317306 12.285224 12.371549 12.36203 12.264402 12.008541 12.261904 12.183589
1368254_a_at 5.167848 5.0211754 5.489675 5.176313 4.863388 5.5337014 5.6375093 5.401982 5.108878 4.9931493 5.0135436 4.9907026
1368255_at 4.3259044 4.2561975 4.4928064 4.222668 4.5452337 4.3487306 4.3125944 4.638557 4.3623734 4.6865 4.254932 4.4005585
1368256_at 3.5021017 3.518689 3.5613139 3.353522 3.5950396 3.5701575 3.3528197 3.707309 3.376608 3.539653 3.502943 3.855251
1368257_at 4.14181 4.3190455 4.118989 4.077126 4.1413717 4.2798944 3.9951572 4.820149 4.139576 4.0405407 4.2944407 4.1530523
1368258_at 5.408122 5.3367243 5.3868794 5.5856 5.257557 5.3723793 5.4410934 5.303218 5.305452 5.3915434 5.486121 5.5245104
1368259_at 7.672545 7.3059797 7.484163 7.4766307 7.324806 7.234127 7.547504 7.289609 7.251412 7.9309206 7.985557 7.725052
1368260_at 4.8796473 4.7829156 5.2661304 4.931157 4.792019 4.838457 5.3055735 4.921283 4.796874 5.9970555 4.9749575 5.0181055
1368261_at 4.4992323 4.381619 4.1659737 4.3179226 4.120559 4.449622 4.080666 4.479343 4.2955923 4.3455324 4.4904323 4.357817
1368262_at 6.550835 6.6269526 6.7802234 6.3382864 6.5879097 6.665674 6.761159 6.698797 6.7856545 6.1968584 6.7057266 6.8994575
1368263_a_at 4.0091214 4.14811 4.2560463 4.2506843 4.167465 4.126348 4.216193 4.2373915 4.0878625 4.281864 4.2921104 4.022401
1368264_at 7.4573803 7.1562643 7.2693763 7.478677 7.4059663 7.0182657 7.5852747 7.5436125 7.2865195 7.489412 6.969437 7.298345
1368265_at 8.887336 9.151711 8.820344 8.908348 8.819834 8.326094 9.3520155 9.059174 9.100462 7.186256 8.853954 8.828349
1368266_at 13.260926 13.131519 13.213689 13.181407 13.217556 13.1743555 13.235744 13.093599 13.260729 13.00126 12.8884 13.1409645
1368267_at 7.8866234 7.861454 7.580132 7.8117294 7.7447352 7.385826 7.761591 7.539613 7.6578407 7.609355 7.738213 7.8195443
1368268_at 7.169724 7.5768857 7.6929812 7.3550315 7.8397303 7.894447 7.296306 7.6031537 7.4131837 7.667211 7.4376683 7.468472
1368269_at 3.7614715 3.7974422 3.8324308 4.038869 3.8667657 3.6983924 3.7624633 3.7394838 3.846101 3.9079115 3.7687654 4.095313
1368270_at 7.5482135 7.5007124 7.3231993 7.075838 7.7388783 7.707666 7.535897 7.101853 7.2244077 8.3010025 7.761685 8.132729
1368271_a_at 4.766524 4.2175994 4.4337106 4.052247 4.721175 4.534696 3.9791856 4.4972353 4.810052 7.8478146 4.1268826 4.9811177
1368272_at 11.029515 11.297689 11.631382 10.968708 11.405374 10.472743 10.698189 10.7241535 11.046755 9.83836 10.070122 10.462858
1368273_at 9.551888 9.562993 9.659571 9.601288 9.707349 9.520126 9.466885 9.423473 9.431914 8.80833 9.238879 9.195341
1368274_at 8.371824 8.241289 8.206907 8.319835 8.265494 8.279705 8.174008 8.2080145 8.000767 8.408482 8.139234 8.34881
1368275_at 9.96177 10.419921 9.88655 9.9281645 10.309261 10.046297 9.746557 9.710213 9.472926 11.548376 10.300497 10.172224
1368276_at 7.4100223 7.5309715 7.595067 7.388413 7.4519176 7.4884777 7.3201995 7.542323 7.435436 7.602068 7.514107 7.4910293
1368277_at 8.585389 8.535675 8.663512 8.191692 8.439415 8.54593 8.494328 8.566385 8.420878 8.643318 8.452785 8.398941
1368278_at 6.475207 6.2846174 6.1277776 5.948754 6.3190355 6.2385077 6.3542485 6.258385 6.6882253 7.2635717 6.3548875 6.178323
1368279_at 4.65701 5.02105 4.8304024 4.6110153 4.6576843 4.8781023 4.7767067 4.941902 4.874569 4.484727 4.6542735 5.077105
1368280_at 12.349765 12.276914 12.247962 12.329252 12.317204 12.286421 12.176484 12.194112 12.230271 11.993744 12.259244 12.270179
1368281_at 5.7201014 5.792674 5.7386856 5.828499 5.70924 5.727669 5.7098713 5.5612516 5.662016 5.6178446 5.8685927 5.930914
1368282_at 4.1418924 4.379899 4.179202 4.5187764 4.273143 4.2102823 4.4019866 4.5052385 4.420072 4.3390756 4.6709824 4.4064775
1368283_at 11.648139 11.345802 11.588583 11.745076 11.44899 11.075156 11.655809 11.521665 11.350984 11.213101 11.214035 11.408245
1368284_at 8.451622 8.049683 7.868874 7.8346224 8.13427 8.123358 8.207418 7.889756 8.150951 8.178127 8.639215 8.1096
1368285_at 4.609028 4.840305 4.791152 4.423806 4.474066 5.0886693 4.8615427 5.1821547 5.009779 5.015313 4.4617414 4.714
1368286_at 6.752804 7.1704574 6.8711424 7.0432744 7.0405083 6.7535934 6.9328523 6.6039176 6.668965 7.030658 6.83925 7.1181774
1368287_at 4.766266 4.5865 4.9417076 4.910611 5.0443296 5.117883 4.4486585 4.8089576 4.9597206 4.807119 4.901539 5.000849
1368288_at 14.158149 14.196757 14.222601 14.177876 14.1998 14.206769 14.20505 14.16698 14.216563 14.103577 14.180953 14.228195
1368289_at 11.572307 12.1661005 11.689922 11.675135 11.946428 11.000234 10.791592 10.917007 11.656076 12.171999 10.965383 11.997501
1368290_at 3.8254628 3.8229625 3.856378 3.802982 3.7049916 3.8909802 4.197645 4.0230875 4.099412 3.9785485 3.88316 4.2550077
1368291_at 8.807685 9.06952 9.142754 9.057674 9.385597 9.089537 9.17761 9.252254 8.449975 8.673022 9.296289 8.442875
1368292_at 7.117234 7.0732703 7.590943 7.2648354 7.250867 7.2399626 7.1233845 7.3921804 7.4016447 7.27206 7.3739033 7.2370844
1368293_at 5.775552 5.807079 5.995679 6.1626225 5.7139797 5.8207836 6.162554 5.84199 6.3105044 6.47336 5.860335 5.9784555
1368294_at 10.5790205 10.6643095 10.570887 10.542869 10.468076 10.546189 10.619464 10.576153 10.659984 10.221422 10.542366 10.78321
1368295_at 9.475808 9.565212 9.641974 9.494448 9.681497 9.293629 9.625567 9.451045 9.370217 8.759087 9.3415165 9.455125
1368296_at 9.255943 9.365334 9.383378 9.121518 9.534452 8.865148 9.31005 9.163984 9.035629 8.202835 9.00485 9.089653
1368297_at 4.800743 4.893033 4.8738832 4.610331 4.8620386 4.749224 4.597292 5.00916 4.782095 4.9529314 4.955778 4.8580065
1368298_at 5.7382617 5.4862375 5.658759 5.683625 5.6708436 5.4918528 5.6176085 6.0448594 5.6955285 5.9127526 5.32321 5.5303354
1368299_at 4.0206957 4.1481104 4.313472 4.0843925 4.412531 4.062624 4.033286 4.2123747 4.238228 4.780135 4.331092 4.2651634
1368300_at 5.3329535 5.7347016 5.6748257 5.7120895 5.403853 5.6881237 5.7309966 6.1765537 5.539851 6.345132 6.0062985 5.671961
1368301_at 6.0074725 6.2824063 6.216109 6.28154 6.2731557 6.27245 6.1772523 6.4551826 6.1323333 6.496783 6.1680436 6.2557793
1368302_at 5.295168 5.1373053 5.294133 5.198701 5.225028 5.442557 5.10649 5.270419 5.2853074 5.228937 5.166573 5.0698543
1368303_at 7.4970903 5.6629677 6.210806 7.1315956 6.400267 6.2649083 7.3449235 6.190539 6.2302103 7.2133102 6.272272 6.036024
1368304_at 11.899685 12.211884 12.140247 11.797184 12.264155 11.775167 12.270635 12.118619 12.061207 10.838087 11.795016 12.075363
1368305_at 8.3386345 8.573826 8.446106 8.468159 8.281585 8.413529 8.687938 8.461301 8.643417 8.732966 8.247554 8.8452835
1368306_at 6.0292063 5.7285542 6.2204432 5.9538784 6.022827 6.057877 5.994339 6.0710545 6.2259135 5.9230475 6.130826 6.4511065
1368307_at 6.434472 6.6099415 6.6330614 6.584344 6.521547 6.8625927 6.1565433 6.6152344 6.7166047 6.834635 6.193192 6.6426744
1368308_at 7.410483 5.8531494 5.9918623 7.4585023 6.9709716 6.1886916 9.096483 6.554666 5.940883 7.591427 7.4291124 6.3973274
1368309_at 7.750743 7.3192034 7.7097616 7.653251 7.572546 7.505158 7.4613976 7.387995 7.5706778 7.2195315 7.0518203 7.552195
1368310_at 5.850341 5.8750525 5.898039 5.726403 5.919607 5.8791065 5.631925 5.697742 5.6293545 6.2041883 5.730356 5.862055
1368311_at 8.301147 7.960077 8.654919 8.385138 9.228135 8.422991 8.4776745 8.230598 7.96793 7.4683576 8.860307 8.596026
1368312_at 4.9013476 4.9848833 5.1009717 5.1331673 5.123455 5.2793493 4.8785534 5.337534 5.1840744 5.4771643 5.0994415 5.033778
1368313_a_at 4.614815 4.3056417 4.774523 4.3943057 4.018714 4.335645 4.417754 4.5735154 4.570796 4.3130703 4.6352863 4.4511886
1368314_at 10.158016 9.907223 9.946696 9.936553 9.856415 9.646702 10.054483 9.590811 9.943752 10.53584 10.154426 9.777723
1368315_at 7.0484447 6.920063 6.8923397 6.941739 6.6376977 6.8708205 6.858614 6.535867 6.9344854 7.0146646 6.796343 6.802785
1368316_at 11.285264 10.965047 10.930713 11.313485 11.133499 10.312848 11.131688 10.656488 11.247464 10.04524 10.862633 10.981227
1368317_at 4.864393 4.8532767 5.077331 4.5262775 4.862288 4.8970823 5.198163 5.1834407 5.00986 5.573094 5.151148 5.0590873
1368318_at 7.908714 7.451237 7.163983 7.1397023 8.087145 7.2016244 7.8745584 6.7948565 7.427696 8.017683 7.5291443 7.368655
1368319_a_at 5.537817 5.159564 5.0516133 5.0449767 5.333618 4.9386415 4.969927 5.122732 5.202436 4.9786625 5.037986 5.0869985
1368320_at 4.739463 5.027615 4.8907475 4.563072 4.8416786 4.899618 4.1358786 5.0277176 5.2731905 4.92414 4.619471 4.814939
1368321_at 7.5499663 7.37503 7.057459 6.474025 6.741063 6.065516 8.023847 7.851869 8.396516 10.543505 8.591607 9.241022
1368322_at 8.313253 8.115309 8.196789 8.126682 8.108604 8.455921 8.644702 8.523218 8.129038 8.237131 8.250938 8.156334
1368323_at 7.5069256 7.0961003 7.1202316 7.3212366 6.857617 6.6693177 7.3243704 7.3404574 7.0882635 8.247559 7.5494747 7.5153527
1368324_at 5.380807 5.2325726 5.320452 5.64884 5.0801635 5.243472 4.636799 5.2475753 5.326691 5.5269976 5.129772 5.5150223
1368325_at 8.036322 7.9187436 8.184616 7.832277 7.886768 7.5415525 8.012667 7.947423 8.267664 5.435908 7.7010183 7.874857
1368326_at 6.838966 8.123685 7.352603 6.649742 7.1758513 7.6727266 7.060474 7.470353 7.2308326 7.1055284 6.8207574 7.2302446
1368327_at 6.149781 6.0989437 6.3742657 6.3993325 6.25861 6.464493 6.2989187 6.120096 6.2836413 6.7837706 6.4279222 6.3805747
1368328_at 8.528046 8.76278 8.479081 8.649539 8.923373 8.54269 8.536349 8.6017885 8.478844 9.194084 8.424847 8.332891
1368329_at 5.493988 5.43814 5.46096 5.302611 5.4772673 5.7107625 5.1241074 5.679807 5.555729 5.541526 5.5212 5.5668206
1368330_at 6.953229 6.935919 6.783616 6.8375177 6.803393 6.962622 6.895863 7.010026 6.906525 5.9800487 6.729055 6.9576993
1368331_at 11.775338 11.877923 11.783593 11.974174 11.634252 11.881458 11.82978 11.821966 11.942928 11.866996 11.87325 11.84874
1368332_at 6.974746 6.2057595 6.947233 6.4604464 6.627388 7.2672133 6.381849 6.7016196 7.0566072 6.8101573 7.133903 7.196149
1368333_at 4.960834 4.7718716 4.755984 4.87929 4.737207 4.59911 4.6866813 4.783545 4.874201 4.8387685 4.5812263 4.70461
1368334_at 6.885009 7.191264 7.4357777 7.0574923 6.826611 6.9638395 6.6443477 7.137639 7.1424456 7.092886 6.875531 7.293016
1368335_at 13.513857 13.699362 13.23929 13.478285 13.739938 13.24003 13.700793 13.57521 13.547636 13.930806 13.724547 13.731374
1368336_at 11.316494 11.231019 11.172466 11.409761 11.104279 11.245165 11.438627 11.66175 11.17774 11.189796 11.461226 11.481325
1368337_at 5.9936137 6.144846 6.1764865 6.1304173 6.1260996 5.967445 6.208006 6.2890177 5.969751 6.0819263 5.9070415 6.0486875
1368338_at 4.3932266 4.6777225 4.5610123 4.315254 4.5351257 4.459382 4.3994064 4.724106 4.455559 5.035868 4.9883356 4.713698
1368339_at 4.53738 4.4733214 4.5846634 4.250978 4.4596243 4.3916264 4.697032 4.758134 4.3911057 4.6578865 4.330323 4.2457356
1368340_at 7.928543 7.561171 7.373159 7.685892 7.5765424 7.2178245 7.7442837 7.5615163 7.562464 7.7494965 7.853832 7.7760434
1368341_at 7.571984 7.590217 7.253703 7.6109548 7.527991 7.6595073 7.7243223 7.591425 7.469437 7.871118 7.864328 7.5146456
1368342_at 4.250349 4.197574 4.359167 4.311481 4.088836 4.171514 3.9928932 4.107443 4.2009897 4.4176216 4.3716683 4.0936737
1368343_at 5.46102 5.439927 5.600257 5.534279 5.6429157 5.715318 5.4417725 5.278055 5.477686 5.446767 5.555193 5.6857166
1368344_at 3.6603281 3.6381168 3.4809983 3.560579 3.725662 3.6983924 3.6380296 3.609408 3.7367208 4.003798 3.7775283 3.3969722
1368345_at 4.7538166 4.4071407 4.8937693 4.637734 4.6256676 4.3207793 4.2681403 4.6642833 4.792046 4.482684 4.9785233 4.505382
1368346_at 6.587871 6.108692 6.264615 6.0036445 6.3938556 6.1691737 6.620757 6.5014896 6.3491597 6.349874 6.3432446 6.4447665
1368347_at 5.196022 5.2018523 5.463136 5.122877 5.0021873 5.2454424 4.9252496 5.212174 5.154183 5.314907 5.178547 5.2819796
1368348_at 4.2476864 4.234801 4.3245397 4.4573927 4.3573656 4.5346766 4.161495 4.605076 4.026166 4.597842 4.4043493 4.3736825
1368349_at 5.7125382 5.683887 5.8075795 5.8092284 5.633856 6.1487527 5.64547 5.613062 5.6695867 5.899793 5.8618703 5.500316
1368350_at 3.7254112 3.472783 3.549172 3.612833 3.6859546 3.5371716 3.446223 3.665489 3.572682 3.7129152 3.5071259 3.7968156
1368351_at 6.36963 6.3023305 6.333738 6.39327 6.3392625 6.5909266 6.377494 6.6024966 6.434061 6.5442066 6.4836373 6.2291327
1368352_at 4.4621134 4.4629803 4.939661 5.095319 4.9773293 4.8578987 4.581262 4.8109283 4.4071403 4.428279 4.789857 4.8794737
1368353_at 5.576091 5.539118 5.459109 5.567164 5.695353 5.7033777 5.5064545 5.3765035 5.381344 5.3908544 5.2733793 5.68583
1368354_at 10.437277 9.919392 10.431443 10.058968 10.59409 9.803022 10.216908 10.50259 10.555192 9.49962 9.915355 10.113387
1368355_at 4.1575108 4.7694545 4.6308274 4.6778455 5.00043 4.5411596 4.56168 4.119306 4.289332 4.1690793 4.379181 4.0453515
1368356_a_at 9.850827 9.573614 9.673496 9.726188 9.523611 9.828298 9.904108 9.435665 9.799596 10.002194 9.910564 9.73081
1368357_at 5.9992943 6.0620646 6.5746994 6.3511424 5.995744 6.408496 5.9577255 6.2680764 6.3424506 6.4420424 6.0929327 6.0507746
1368358_a_at 3.7477505 3.5982141 3.72221 3.483455 3.6865935 3.8618064 3.8434823 3.5157442 3.9239323 4.8170676 4.166423 4.0522866
1368359_a_at 4.4882116 4.5826488 4.2011843 4.391405 4.490204 4.327672 4.2256327 4.5357356 4.1845937 4.975581 4.4944897 4.235316
1368360_at 13.621414 13.703363 13.689034 13.640259 13.67493 13.597749 13.618452 13.595295 13.62557 13.498252 13.670314 13.623313
1368361_a_at 7.4719887 7.7379293 7.5967875 7.4780335 7.5985208 7.624485 7.7940426 7.623292 7.758098 9.147289 8.016389 7.8878307
1368362_a_at 10.6540575 10.885575 10.908049 10.849624 10.820803 10.752256 10.840652 10.927207 10.872178 10.535366 10.889591 10.830677
1368363_at 3.9235933 3.8658814 3.9103746 3.8070748 4.051793 3.7426648 3.7357857 4.0971575 3.8387632 4.4295197 3.9155009 4.134453
1368364_at 4.875136 4.984351 5.088292 4.9173226 4.7413306 4.8540597 4.605912 4.748562 4.9828205 5.3408246 4.872085 4.8641787
1368365_at 12.078109 12.104211 12.102833 12.203851 12.164849 11.92582 12.052335 12.080982 11.91472 11.878744 11.831031 11.991173
1368366_at 4.97642 5.152612 5.0653124 4.891555 4.9804406 4.8293247 4.991111 5.20516 5.2378273 5.502226 4.999095 5.097916
1368367_at 5.802018 5.716627 6.0825267 5.96842 5.634308 5.995879 5.8317065 5.7175326 5.9720597 5.6816864 5.880681 5.405571
1368368_a_at 10.23588 9.9215 9.730721 9.900367 10.021236 9.954125 10.27319 9.990577 9.902758 10.152441 10.220516 9.8663645
1368369_at 4.948615 4.724984 4.673828 5.046294 4.907839 4.4368305 4.562598 5.241886 4.646948 4.6135306 4.9525585 4.787673
1368370_at 5.2224965 5.372528 5.194439 5.424848 5.354379 5.320839 5.6207447 5.7029114 5.65539 6.515343 5.479601 6.0010114
1368371_at 5.2704353 5.4438496 5.076355 5.142299 5.173811 5.2454424 5.121623 5.1892185 5.1843357 4.944977 5.2755284 5.208264
1368372_at 7.890496 8.178463 7.312469 8.351261 7.2413793 7.2348123 8.338745 7.947423 7.1479754 6.9676657 7.190447 6.7321253
1368373_at 4.5926886 4.4110203 4.8005905 4.3748016 4.4750566 4.624509 4.3817434 4.7522984 4.324112 4.7518606 4.464325 4.525587
1368374_a_at 6.239319 6.2236648 6.317198 6.2155952 6.0424304 6.2335653 6.1426516 6.577613 6.302109 6.4856515 5.8779864 6.367621
1368375_a_at 5.0157204 4.792141 4.900252 5.1285124 5.09519 4.7205095 5.244761 5.0918794 5.0014505 4.848594 5.2060213 5.278475
1368376_at 8.0678005 9.107279 9.041413 10.171656 8.4894905 8.45847 8.6495 9.585817 9.491256 8.725451 7.766095 9.1327
1368377_at 5.2617536 5.169179 5.699599 5.281683 5.138691 4.893395 4.9562016 5.6729226 5.272208 5.0034895 5.362811 5.4752235
1368378_at 12.297385 12.057102 12.091168 11.824701 11.864359 11.812375 12.071228 12.183094 11.852147 10.035638 11.578685 11.830706
1368379_at 8.022375 7.743702 7.7859774 8.206595 8.181754 8.422297 8.270044 7.9029365 8.044869 8.9857855 8.26834 8.401667
1368380_at 13.998086 14.035138 14.030533 13.993843 14.0707 14.043975 13.966802 13.979339 14.000298 13.964466 14.033112 14.008108
1368381_at 4.924996 5.0921893 4.745514 5.0882983 5.19241 5.078206 5.083028 5.2119718 5.217817 5.3158283 5.401788 4.96838
1368382_at 5.424525 5.1978188 5.772088 5.3397384 5.637061 5.3452163 4.9843984 5.5820785 5.298874 5.7227893 5.419091 5.6407633
1368383_at 5.994376 6.4633775 6.07859 6.162779 6.1910343 6.057987 6.5622272 6.4407215 6.1158676 6.377784 6.171074 6.205113
1368384_at 4.314811 4.4110203 4.3117104 4.430099 4.336739 4.397507 4.3200827 4.3979254 4.183598 4.4805894 4.544231 4.0988574
1368385_a_at 9.1991415 9.237258 9.291313 9.167208 9.370915 9.171711 9.17575 9.232825 9.2362 8.964917 9.076418 9.082708
1368386_at 9.707766 9.692102 9.76316 9.582276 9.886751 9.729819 9.546958 9.645078 9.780452 9.340011 9.581464 9.587116
1368387_at 11.321573 11.34331 11.202478 11.38885 11.419641 11.047636 11.334608 11.29879 11.264435 9.761202 11.183401 11.266306
1368388_at 5.5851626 5.138834 5.589654 5.251529 5.59395 5.129187 5.3960304 5.7392497 5.387397 5.794329 5.3772273 5.928347
1368389_at 9.088253 8.990976 8.721886 8.89315 8.96716 9.116828 9.135316 9.208055 8.958499 8.7922535 8.848457 8.880422
1368390_at 9.214802 9.171758 9.100723 9.020091 9.079436 8.837048 9.096844 9.18394 9.065136 8.649921 9.133496 9.002262
1368391_at 4.791095 4.897206 5.0748324 4.935585 4.980118 5.1009264 4.873939 5.140873 5.0324726 5.2406397 4.9344835 4.8833065
1368392_at 6.7674937 6.6177216 7.0145016 6.4809165 6.7789316 6.756967 6.5452952 6.7660036 6.7622924 6.991195 6.7620487 6.889625
1368393_at 5.3664765 5.2375436 5.317483 5.485054 5.763579 5.2263293 5.2505045 5.295241 5.396945 5.2445235 5.4104977 5.646121
1368394_at 6.0546694 5.895347 6.107315 6.112174 5.955786 6.3219714 6.363942 6.0683184 5.975202 6.2593355 6.381516 6.0057774
1368395_at 5.6786747 5.498273 5.4469166 5.05583 5.375243 5.706871 6.2602525 5.4772263 5.5245204 5.1592803 5.2043734 5.3464627
1368396_at 5.6991076 5.5639176 5.9852233 5.6565566 5.8465095 5.586027 5.632122 5.522517 5.9030232 5.462436 6.0265636 5.659975
1368397_at 12.917297 12.990607 12.66884 12.964895 12.900769 12.673234 13.053285 12.857498 12.985755 12.30401 12.83683 12.947929
1368398_at 4.4021735 4.5338826 4.8202686 4.7063794 4.751299 4.5647783 4.77997 4.407741 4.4994607 4.640846 4.788743 4.928768
1368399_a_at 11.658201 11.882701 11.734586 11.632006 11.698492 11.52961 11.695134 11.639966 11.586723 10.383906 11.638755 11.563067
1368400_at 8.635041 8.439538 8.743719 8.663838 8.362391 8.844841 9.042594 8.771829 8.691286 8.919715 9.0906 8.702157
1368401_at 4.716872 4.4231143 4.631785 4.6536202 4.57651 4.8129253 4.5081043 4.737415 4.724822 4.5830746 4.93399 4.671651
1368402_at 8.960526 8.98005 8.942709 8.894213 8.917801 8.809007 8.866333 8.699576 8.784243 8.604357 8.683481 8.638798
1368403_at 8.882683 9.03929 9.154467 8.821448 8.757942 8.546963 8.81669 8.7142105 9.021204 8.480763 8.9122925 8.764577
1368404_at 5.1469936 4.977315 5.092606 4.696212 4.7211056 5.3307447 4.8538375 5.130411 5.2295218 5.3044457 4.957615 4.947068
1368405_at 7.5809636 7.4463377 7.421834 7.508725 7.5204434 7.757932 7.6008234 7.656968 7.6644583 7.519411 7.444952 7.50291
1368406_at 4.4122963 4.237524 4.4935813 4.089301 4.4729834 4.247555 4.5463753 4.218041 4.2658434 4.6099677 4.260006 4.3269978
1368407_at 4.8905516 5.178099 4.9528356 5.0842733 4.882314 4.9368606 5.4916253 5.0562115 5.18259 4.6233625 5.477629 4.936208
1368408_at 4.7294474 4.263733 4.663032 4.7647133 4.472703 4.6425986 4.7092066 4.492161 5.0553365 5.885589 4.690817 4.531408
1368409_at 9.851543 10.385035 9.925732 10.168629 10.052229 10.235527 10.411503 10.13591 10.222364 9.915258 10.32572 10.219831
1368410_at 6.7496357 6.709363 6.6925783 6.652183 6.6550903 6.9014087 6.7709603 6.6915197 6.891021 7.398551 6.757593 6.8564143
1368411_a_at 4.195312 3.941731 3.8615015 4.154692 3.8792377 4.110238 3.978857 4.0371866 3.599027 4.186152 4.181644 4.0068946
1368412_a_at 4.9721794 4.60949 5.2329383 5.155919 4.975436 4.699452 5.1628647 4.5415707 4.8740907 5.4490952 5.3081107 5.434759
1368413_at 5.1471543 4.907316 5.3988314 5.2883167 5.238247 5.368805 5.1876335 5.7606354 5.403764 6.1378055 5.5437202 5.5279684
1368414_at 5.8823237 6.3768992 6.1824365 6.2931457 6.1728144 5.857287 6.204787 6.293313 6.1756673 6.220487 6.2474337 6.137794
1368415_at 3.9695494 3.9013896 4.000391 4.1941247 3.942107 3.9259481 3.9258525 4.1085386 3.9100623 4.097761 4.04294 3.8695903
1368416_at 3.9510174 3.8868866 4.055716 3.7739153 3.8142598 3.8082554 3.5738993 4.0438757 3.8255827 4.0551195 3.7216065 3.7345922
1368417_at 5.10592 4.7237854 5.0391455 5.1972847 4.949547 4.836264 4.610443 5.239669 5.4171515 4.707019 4.9068594 4.908333
1368418_a_at 12.9562845 13.141291 13.059665 13.017198 13.129705 13.196332 12.991664 13.0046625 12.946434 14.0411825 13.527493 13.503654
1368419_at 9.026164 9.28854 9.3130455 9.355005 9.01218 8.957074 9.285931 9.095982 9.243042 8.6420145 8.865524 8.913194
1368420_at 13.279798 13.328677 13.299325 13.244362 13.313893 13.415801 13.299158 13.281247 13.275827 13.914567 13.581715 13.620566
1368421_at 4.105878 4.06399 3.942539 4.292356 4.226611 4.2549133 4.004825 4.263332 4.404431 3.928022 4.261447 4.359535
1368422_at 6.1423726 5.7997036 5.4030676 5.651025 6.689868 5.534752 7.197613 5.4915266 5.830714 5.555826 6.6894755 5.6958513
1368423_at 5.6127234 6.111848 5.795907 6.0415244 6.0897446 5.7570944 5.8311043 5.8949137 5.8175607 6.035162 5.8513093 6.03791
1368424_at 7.1315937 7.1335554 7.3412237 7.3551006 6.9075375 7.278206 7.0487156 7.145119 7.2847185 8.408932 7.3962207 7.312544
1368425_at 5.124838 5.2334175 5.3186073 5.3650875 5.369687 5.146667 5.17575 5.7105417 5.185203 5.725366 5.8644934 5.1740117
1368426_at 11.494772 11.393098 11.29075 11.674071 11.0646305 11.624601 11.869638 11.159237 11.761409 9.918074 12.368173 11.320406
1368427_at 8.156061 8.199377 8.190123 8.193577 8.1815405 8.176151 8.064403 8.189306 8.091678 7.97157 8.070116 8.059662
1368428_at 9.229388 8.797026 8.53133 8.580206 8.599195 8.506073 8.391388 8.838765 8.594121 7.218995 7.755856 8.522966
1368429_at 3.511378 3.5609844 3.7089798 3.7093909 3.249521 3.5877998 3.5425484 3.553182 3.6558356 3.8366842 3.6520689 3.7244473
1368430_at 9.704519 9.423348 9.464453 9.63802 9.539124 9.4008045 9.68892 9.20542 9.670876 10.336899 10.059519 9.918975
1368431_at 11.083697 11.077023 11.194683 11.1273775 11.124271 11.232464 11.174518 11.2453165 11.251706 11.308272 11.139839 11.240423
1368432_a_at 4.6081905 4.65063 4.5199523 4.561578 4.996597 4.377262 4.560107 4.6115313 4.8681808 4.2460356 4.7173705 4.8132086
1368433_at 9.792757 9.892385 9.823876 9.800305 9.959161 9.7542305 9.732032 9.812268 9.876944 9.823326 9.73862 9.655144
1368434_at 7.0825963 7.055811 6.4573736 7.060549 7.055822 7.238378 6.9566574 6.6249113 6.5681205 6.585855 6.9796104 7.0021014
1368435_at 11.686736 12.120594 12.485556 11.859439 11.796499 11.616066 12.285725 12.119036 12.082795 8.785414 12.0839615 12.403081
1368436_at 9.449463 9.291627 9.250274 9.4545355 9.344758 9.372138 9.537913 9.223806 9.265821 9.235976 9.330658 9.316723
1368437_at 5.4101944 5.6249204 5.630212 5.078374 5.2218924 5.248121 5.247506 5.4812474 5.1985927 5.727655 5.140156 5.49189
1368438_at 4.6806602 4.4937983 4.7850504 4.531529 4.6538577 4.928126 4.5529966 4.9342585 4.679347 4.6668816 4.8763666 4.86703
1368439_at 5.9661484 6.1308837 6.245092 6.072203 6.2227397 6.376605 6.082428 6.0995064 6.1296315 6.503235 6.083186 6.1788883
1368440_at 6.2703342 7.446528 7.276375 7.1935472 6.946294 6.5852747 7.4943676 7.4387703 7.4059453 7.144882 7.3492002 7.344626
1368441_at 6.8292933 6.281026 6.3886886 5.973399 6.153087 6.418419 6.103209 5.934881 5.9478955 7.0146646 6.3624754 6.2990584
1368442_at 13.348784 13.470015 13.410223 13.352601 13.408995 13.30516 13.30357 13.329489 13.334799 13.646865 13.515526 13.366503
1368443_at 5.7497406 5.7858644 5.7284946 5.861463 5.820543 5.810608 5.525728 5.8099666 5.795485 5.4720907 5.679921 5.7630014
1368444_at 8.374007 8.358173 8.255073 8.310244 8.409699 8.48118 8.604486 8.537833 8.296785 8.507474 8.313817 8.281869
1368445_at 5.850728 6.054174 5.9884834 5.9389453 5.9965553 5.9453673 5.7505865 5.9938555 5.863255 5.4060946 5.935745 5.901022
1368446_at 7.5521936 6.968128 8.10788 7.2184267 7.879234 7.637376 7.413521 7.7647014 7.81093 7.945774 8.341283 7.789556
1368447_x_at 7.236746 7.0767474 6.1912613 7.2593517 6.711349 6.6019254 6.50855 7.466692 7.3820925 12.786516 8.742306 7.876867
1368448_at 6.926008 6.8914104 7.0056953 7.057154 6.933139 6.875336 6.594514 7.0653453 6.775178 6.9392676 6.694454 7.038372
1368449_at 4.839381 4.8550787 4.737935 4.9098206 4.990262 4.7061367 4.3517904 4.6329856 4.6485734 4.9380713 5.0316296 5.3052597
1368450_at 5.274992 5.017409 5.3679776 4.9220877 5.40068 5.080762 5.1334324 5.077261 5.191646 5.661686 5.0564055 5.3709435
1368451_at 6.5857563 6.9341574 6.6335945 6.6073403 6.570647 6.368522 6.4288926 6.84972 6.6610823 6.673168 6.5002246 6.518423
1368452_at 9.505356 9.5534935 9.414574 9.479101 9.516292 9.117389 9.509979 9.375903 9.425127 8.786374 9.204752 9.26833
1368453_at 11.44979 10.856262 10.802772 10.703437 11.277324 10.4892025 10.874075 10.51347 10.693083 10.890526 10.896866 10.991923
1368454_at 4.144374 4.3213587 4.7214828 4.3083267 4.244547 4.327135 4.2807446 4.572192 4.459167 5.118615 4.6393437 4.033303
1368455_at 5.3667173 5.3855934 5.6020226 5.295898 5.5722528 5.787274 4.9712124 5.182188 5.343826 5.5011296 5.6762447 5.5282044
1368456_at 3.9679995 3.9717185 3.9444203 3.9539583 4.0640144 4.354953 3.936506 4.003554 3.9370234 4.065939 4.275379 4.1220345
1368457_at 4.3956623 3.85109 3.9219117 4.0074935 3.918378 4.014166 3.7519972 3.766715 4.0922623 4.0519657 4.005569 3.9993665
1368458_at 9.75482 8.451654 9.341516 8.874519 9.897525 9.453724 8.326776 9.660579 8.852946 11.635786 8.730381 8.962276
1368459_at 4.1667314 4.156416 4.322529 4.074275 4.153758 4.0653453 3.936506 4.4510317 4.262592 4.3562307 4.085014 3.962551
1368460_at 8.529005 7.9080977 7.459001 7.5381308 8.008158 7.8969426 8.056614 7.1217217 7.1976037 7.9977813 7.892438 7.253581
1368461_at 11.325167 11.423546 11.532404 11.4334345 11.393146 11.232001 11.65206 11.2291355 11.689105 6.777858 11.434503 11.480493
1368462_at 5.290805 5.227489 5.0179605 5.4447675 5.0687013 5.3921604 5.1442065 5.2576933 4.969995 5.4272537 5.120219 5.392776
1368463_at 7.510941 7.427994 7.037362 7.3330708 7.2122273 7.4410253 7.4297886 7.3732305 7.402059 7.5269136 7.4045653 7.119777
1368464_at 5.8808627 5.7021556 6.2025266 6.0737247 5.920745 5.9409013 6.209159 5.941761 6.219745 6.5722113 6.2297006 6.423792
1368465_at 3.806146 3.7516956 3.958381 3.7552984 3.5969677 3.7381554 3.932001 3.666281 3.9065073 3.917995 3.9042366 3.580206
1368466_a_at 5.455903 5.3878617 5.5699296 5.4803834 5.479962 5.4447956 5.5432973 5.567205 5.362703 5.5710797 5.3674335 5.436241
1368467_at 12.802262 12.891294 12.9001 12.932974 12.825353 12.6038885 12.791952 12.750704 12.790298 11.595236 12.6542015 12.786774
1368468_at 4.6909566 4.669331 4.7107472 4.727161 4.541976 4.753269 4.6996813 5.087246 4.891927 4.7522464 4.93663 4.898125
1368469_at 5.6505194 5.8683753 5.6152 5.6745358 5.81347 5.5558214 5.5413876 5.702539 5.724299 5.5975256 5.898424 5.9445014
1368470_at 8.32472 8.295068 8.419714 8.396675 8.15509 8.581057 8.74554 8.318009 8.40439 7.9191923 8.671485 8.645116
1368471_at 5.5549655 6.1067467 5.8743153 5.903179 6.1000223 5.8184605 5.4939685 5.683513 5.9548554 5.9237194 5.7181573 5.3130445
1368472_at 5.014554 4.961964 4.6772895 4.8708234 4.791344 5.270744 4.866911 5.037243 4.934857 4.9400992 4.996321 5.202226
1368473_at 5.2161155 5.024029 5.4323297 5.250987 5.25086 4.978863 5.1021466 5.265456 5.0228944 5.4897327 5.281255 5.5043416
1368474_at 6.9011507 5.949518 6.8960853 6.9160004 6.7271204 7.356042 6.5299716 5.623599 6.7610207 8.808212 6.886912 7.0909295
1368475_at 5.148144 4.822151 4.9728584 4.935858 4.8571377 4.5581474 4.6573677 4.8387656 4.7714033 5.137101 5.402191 5.596758
1368476_at 6.3874536 6.3553114 6.3920865 6.2838726 6.4830117 5.8524837 6.080332 6.3338246 6.0676117 6.1148505 6.1206236 5.9657154
1368477_at 6.9997625 6.69229 7.1021476 7.186088 6.9665165 7.0449347 6.9331636 7.3826857 7.0161576 6.9859505 7.123648 6.9521365
1368478_at 3.9728858 3.7749836 3.854016 3.8000312 3.877446 3.6987016 3.7798254 3.7047033 3.6864574 3.8196032 3.7044106 3.7518983
1368479_at 3.686253 3.822498 3.6904233 4.009634 3.8475194 3.6453288 3.6480162 3.907786 3.682678 4.081271 3.7560945 3.7882936
1368480_at 6.3359675 6.5869417 6.5998306 6.440623 6.050708 6.427863 6.265513 6.248129 6.1427045 7.379369 6.052471 6.333419
1368481_at 5.3981123 5.305811 5.373309 5.229234 5.3487873 5.2061834 5.416318 5.6061516 5.203825 5.076533 5.3081107 5.547613
1368482_at 6.472127 5.8843966 6.24692 6.3814087 6.23441 6.446105 6.3319855 6.4538803 6.459173 6.762702 6.8632007 6.7679486
1368483_a_at 4.6123977 4.546093 4.377259 4.359253 4.4557595 4.4149456 4.6368904 4.726227 4.535449 4.3315163 4.5366697 4.3885937
1368484_at 5.054391 5.0784945 4.7580476 4.9013815 4.9334683 4.923469 5.2361403 5.240754 5.0843663 5.183085 5.1038795 5.007371
1368485_at 4.7959614 4.607627 4.7213182 5.1405773 5.2610397 4.8949785 4.9649553 4.720439 4.847986 5.0125055 4.7616444 4.9043846
1368486_at 7.4723897 5.625021 6.255748 5.865649 5.481778 5.7085476 5.686579 4.83741 6.079608 5.475224 5.5841084 6.435078
1368487_at 3.1789827 3.3583605 3.644265 3.4200914 3.21633 3.2840517 3.348282 3.3172812 3.289429 3.380638 3.4561844 3.5528307
1368488_at 9.155587 9.013504 8.486216 8.779036 8.519479 8.788179 8.996759 8.893635 8.8247 9.182855 9.005885 8.818244
1368489_at 5.1736636 5.220437 5.3685246 5.1094255 5.1605644 4.8548193 4.9266667 5.2488465 5.0516586 5.0615625 5.348686 5.1075635
1368490_at 10.483631 10.075368 9.203119 9.444185 9.764245 9.769156 10.366284 10.4563055 9.857417 9.618184 10.235713 10.342754
1368491_at 5.6297746 6.2417912 6.3238163 6.1799088 5.986285 6.130707 6.247345 6.3164654 6.392153 6.066218 6.2088666 5.9153056
1368492_at 7.4769106 7.0246696 7.011774 7.358203 7.0346427 7.1664467 7.4131107 6.7419457 7.399473 7.3240113 7.8466897 7.4255843
1368493_at 4.966622 5.1553807 5.0239916 4.798722 5.0244226 5.275607 5.0300493 5.0473795 5.1409864 5.319052 5.1408687 5.0688505
1368494_at 4.017313 3.9381347 3.8442564 4.0429306 4.0137305 3.8743656 3.8379831 3.7421188 4.0980783 8.799121 5.776942 4.620005
1368495_at 5.8453393 5.8602552 5.8499236 5.571849 5.7125754 5.6667547 5.302062 5.702539 5.5034304 5.550404 5.543739 5.709834
1368496_at 4.5090837 4.557317 4.5030937 4.408332 4.47465 4.5614376 4.4884205 4.625107 4.685068 4.6579266 4.5616693 4.554682
1368497_at 10.470435 10.643715 10.569006 11.0676155 10.670415 10.979154 10.786737 11.043384 10.722379 9.574577 10.3856945 10.71038
1368498_a_at 3.2884283 3.411067 3.5136874 3.3126428 3.3627503 3.4866264 3.4205823 3.4016101 3.5513647 3.325592 3.3853743 3.3581648
1368499_at 3.315723 3.1504858 3.5012581 3.22026 3.2609637 3.4755328 3.3689392 3.3343387 3.3367472 3.391805 3.4560502 3.269652
1368500_a_at 6.8778696 6.9342937 6.9558516 7.117506 7.0068827 6.663173 6.751584 7.0930204 6.909263 6.947023 6.9175324 6.7943826
1368501_s_at 6.4579897 6.5203032 6.2296834 6.5847487 6.195732 6.3399444 6.258685 6.706752 6.688957 6.3103466 6.8936653 6.720487
1368502_at 4.282985 4.365745 4.0996437 4.2510614 4.2388196 4.476361 4.1604395 4.480461 4.204356 4.978118 4.2028594 4.3156185
1368503_at 8.161867 8.488176 8.039946 8.413239 8.317554 7.947495 7.853308 8.2114315 8.340956 8.005513 7.4679832 8.045334
1368504_at 10.956713 10.806136 11.007843 10.798197 11.003854 10.93962 11.047217 11.009829 10.886191 11.117265 11.078069 10.965188
1368505_at 5.302107 4.9079323 5.219312 5.2124357 5.155293 5.0750465 5.1473093 5.5896626 4.9859066 7.316124 5.1733327 5.5342894
1368506_at 4.9474993 4.8814173 4.7456455 4.852154 5.4339795 5.043176 4.777041 5.2638016 5.1912246 6.521521 5.1375427 5.5325093
1368507_at 11.380335 11.211589 11.041736 11.315406 11.276375 11.346906 11.319321 11.289205 11.244301 11.363049 11.400745 11.219104
1368508_at 8.161996 8.480164 8.099263 8.170763 8.365466 8.499802 8.192515 8.260448 8.236748 7.4503193 8.143529 8.2976055
1368509_at 5.389568 5.2996674 6.021083 5.5017138 5.288534 5.0548754 5.9825845 5.2641325 5.512564 4.889979 5.5432906 5.4885902
1368510_at 4.6862106 4.591798 4.8800125 4.5916023 4.6886435 4.786278 4.734719 4.8058805 4.46651 5.0324917 5.004736 4.621475
1368511_at 4.4847126 4.0119305 4.4246225 4.3823004 4.1625953 4.3398294 4.174762 4.0215416 4.439494 4.63923 4.193865 4.509759
1368512_a_at 10.489892 10.423313 10.272362 10.434035 10.355407 10.199652 10.163505 10.150837 10.134798 8.616314 9.671057 9.831394
1368513_at 6.297204 6.2118635 6.304002 6.428918 6.354075 6.0733123 6.596334 5.7320046 6.147522 6.2871933 6.212288 6.0507727
1368514_at 11.532273 11.536221 11.6684065 11.581884 11.601607 11.375794 11.6545725 11.308339 11.502637 10.58052 11.671632 11.52456
1368515_at 5.194664 4.6569853 4.8521633 4.8397713 4.9384394 5.017112 4.802967 4.9068832 5.086323 5.5341153 5.0459404 4.813884
1368516_at 6.527049 6.419268 6.2906866 6.8289165 6.4767632 6.326841 6.4576597 6.089336 6.322793 6.4581995 6.1864505 6.3144584
1368517_at 6.507996 6.330995 6.073 6.2179084 6.478174 6.4331126 6.3455524 6.0602007 6.364087 6.8929367 6.166443 6.443315
1368518_at 8.118973 7.5092187 8.090145 7.78333 7.800074 7.888595 8.059823 7.715182 8.072603 8.793406 8.4967375 8.7902775
1368519_at 5.334333 5.377869 4.9631367 5.418745 5.3228292 5.4334025 5.2135515 5.284238 5.384259 5.0207834 5.2557445 5.300521
1368520_at 12.976087 13.070171 12.987497 13.1409235 13.263217 13.014942 12.7434 12.946514 12.916084 11.507837 12.753558 12.505081
1368521_at 6.7012863 6.470095 6.350796 6.3262644 6.2937546 6.4586053 6.581849 6.734069 6.890081 7.60563 7.1702228 7.34049
1368522_at 4.23588 3.8629782 4.0076895 4.386912 4.060579 4.0499387 4.239753 4.376123 4.271256 4.320091 4.2311 4.053886
1368523_at 4.3041825 4.3429465 4.155627 4.138002 4.392982 4.3146367 4.2389073 4.764245 4.227046 4.364459 4.1329803 4.2514224
1368524_at 3.628858 3.7149177 3.836511 3.7921183 3.577947 3.823628 3.5124068 3.6921117 3.750409 3.8697126 3.683459 3.7096567
1368525_at 6.4738145 6.6852484 6.699926 6.6923823 6.689868 6.6598268 6.7138257 6.627654 6.7472887 6.4580584 6.6537833 6.425925
1368526_at 7.2207265 7.179209 7.299715 7.337542 7.1897383 7.2189317 7.1358476 7.290055 7.063084 6.566941 7.1499763 6.9765105
1368527_at 3.1902266 3.1584558 3.319547 3.282853 3.4063547 3.3018112 3.1537156 3.488426 3.0401409 3.5755348 3.2824678 3.2370574
1368528_at 8.859585 8.708677 8.681958 8.522578 8.717359 8.144269 8.87508 8.086374 8.535992 7.4729505 8.805856 8.362734
1368529_at 5.055316 4.734765 4.909908 4.7196474 4.826474 4.1587434 4.3994064 4.3174615 4.3793755 4.585379 4.880009 4.618745
1368530_at 4.62292 4.473296 4.7580476 4.49729 4.590249 4.6865077 4.397813 4.7382 4.535923 4.5766516 4.4444075 4.38793
1368531_at 3.7789242 3.5462813 3.5997653 3.6386669 3.5888927 3.7174582 3.7038546 3.599916 3.7864196 3.8390107 3.5774703 3.5093267
1368532_at 4.1600065 4.3667006 3.837461 4.2070913 4.3086605 3.984531 3.8481767 3.936838 3.948219 4.5355463 3.8716846 4.0375648
1368533_at 5.2396717 5.368599 5.337508 5.335328 5.100748 5.3683715 5.4911203 5.327072 4.9444222 5.087799 5.164031 5.338851
1368534_at 6.1408854 5.934466 6.2987986 5.900825 6.0119147 5.85527 6.08093 5.699353 5.8405 6.1673837 6.0813456 6.098187
1368535_at 5.431984 5.2733545 5.801463 5.4924726 5.6379075 5.479821 5.355709 5.3945465 5.375792 5.713009 5.3924394 5.565254
1368536_at 10.498896 10.577091 10.849067 10.6193495 10.8270445 10.368264 10.5734625 10.698734 11.117496 8.8524885 10.265955 10.6100645
1368537_at 6.3539968 6.3915515 5.9164033 6.1626225 6.221458 6.147605 6.2261996 6.390692 6.498941 5.9868 6.268444 6.0797606
1368538_at 8.100937 8.121206 8.034949 7.911221 7.8513074 7.8656616 8.108471 8.127016 8.044537 7.9677057 7.9452524 8.092545
1368539_at 3.368102 3.4223511 3.5412393 3.5022492 3.5663698 3.5232773 3.4498365 3.509261 3.5515835 3.639098 3.598284 3.4811277
1368540_at 4.3456163 3.9586496 3.934592 4.2342386 4.273752 4.0516114 4.2878656 4.2085743 4.0500355 4.5766516 4.4620843 4.177326
1368541_at 6.1726546 5.692708 6.316515 5.7709427 5.980624 6.280675 6.362031 6.1224914 5.9918847 6.579215 6.8764296 6.475644
1368542_at 4.275993 4.682395 4.678641 4.767642 4.472984 4.4747515 4.689466 4.345985 4.4933147 5.0175195 4.6801395 4.70336
1368543_at 7.6054745 8.107745 7.9935064 7.9136996 7.9955387 6.9359303 8.307244 7.450108 8.190775 4.3501143 7.1810026 7.2413054
1368544_a_at 4.5599775 4.800982 4.701174 4.7061787 4.742386 5.032278 4.54609 4.8798094 4.6271367 6.4468184 4.8879547 4.591975
1368545_at 5.6662607 5.4094357 5.695479 5.475079 5.778349 5.5859275 5.647879 5.156313 5.463798 4.956213 5.3178678 5.9784174
1368546_at 4.996443 4.8317776 4.957364 4.890458 4.6743026 5.0580187 5.0085125 4.923358 4.890745 5.2096624 4.960145 5.307968
1368547_at 4.194021 4.1292524 3.9908288 4.4899206 4.228314 4.150564 4.1410756 4.321001 4.2235737 4.2854323 4.1618795 4.187214
1368548_at 3.4860399 3.2265573 3.3118796 3.246908 3.261696 3.312898 3.3514879 3.2737777 3.2739992 3.4292629 3.6244047 3.2472398
1368549_at 9.164441 9.354908 9.163447 9.214896 9.223123 9.057836 9.066785 8.934315 9.286253 8.749549 8.839312 9.173898
1368550_at 4.9406147 5.0348005 5.095564 4.926613 5.0561166 5.187807 4.9047756 5.3378267 4.898262 5.6232996 5.149253 5.043308
1368551_at 4.731155 4.799321 4.790621 4.8231883 4.614195 4.558567 4.50715 4.907442 4.795421 4.5758505 5.1003447 4.9123073
1368552_at 10.836494 10.6119375 10.747559 10.756333 10.703123 10.843799 10.930869 10.869619 10.945139 10.743613 10.862471 10.87613
1368553_at 5.400675 4.970634 5.314801 4.866637 5.074354 4.991867 4.8886557 4.751274 4.8756046 5.053726 5.348402 5.1043925
1368554_at 5.448722 5.354249 5.4701133 5.7194133 5.4824157 5.8563128 5.3334956 5.797705 5.593537 5.3003345 5.5154457 5.6625347
1368555_at 5.7697616 5.509279 5.678264 5.466112 5.482115 5.869733 5.7147403 5.9619837 5.937559 6.2467227 6.204812 5.7966533
1368556_at 4.7483616 4.5704393 5.007923 4.8108597 4.751299 4.980659 4.740288 5.1821547 4.803143 4.8024178 4.817156 4.722536
1368557_s_at 4.8309884 4.670979 4.8724637 4.775059 4.290282 5.2149544 4.99168 4.547883 4.5255294 4.4547987 4.4309425 4.4614215
1368558_s_at 8.064806 7.499183 7.5802507 7.3341756 7.5425935 7.8408175 8.076094 7.44472 8.189109 8.031546 8.283623 8.487272
1368559_at 5.7278695 5.5848727 5.755303 5.430388 5.7022524 5.549672 5.691777 5.7268987 5.8543353 6.2321434 5.654402 5.6875334
1368560_at 5.349065 5.213145 5.372613 5.075698 5.181132 4.9801035 5.107827 5.1821547 5.3131285 5.307338 5.1486797 5.2229285
1368561_at 3.8575897 4.4323845 3.8852227 4.121589 4.1982603 4.390398 3.9290764 4.310606 4.0000296 4.550309 3.9966023 4.050906
1368562_at 5.15623 4.885174 4.9642496 5.0658283 5.0499887 4.798436 4.778914 5.1466737 4.970501 5.4111547 5.0843706 4.9950857
1368563_at 7.7083507 6.3172407 7.0620375 7.5593495 6.70253 6.72223 6.85125 6.9458847 7.302898 6.0731306 7.74095 7.405223
1368564_at 4.739305 4.952094 5.2785306 4.864947 5.061156 5.291549 4.774732 5.03139 5.0079575 4.8206353 4.8388443 4.920046
1368565_at 4.5668106 4.449666 4.242618 4.2711716 4.3722935 5.1092973 4.4165287 4.3140693 4.2847576 4.259556 4.5333166 5.4469776
1368566_a_at 11.583302 11.4616585 11.447475 11.383856 11.381827 11.744625 11.64232 11.534283 11.6747055 11.455716 11.694584 11.4322405
1368567_at 7.7727017 7.550054 7.643654 7.643365 7.5533233 7.830192 7.6706395 7.634485 7.596578 7.7203307 7.677034 7.587611
1368568_at 5.961358 5.8544674 6.1476946 6.1902 5.9088635 5.9706073 5.854622 5.9843535 6.132286 6.0404096 5.802733 5.824963
1368569_at 3.8756483 3.9094093 4.0563564 4.127285 4.1195107 4.092451 4.19457 4.468559 3.6887252 8.285251 4.068125 4.252122
1368570_at 7.5328426 7.4173203 7.3628035 7.8396235 7.3447676 7.660445 7.6616516 7.697519 7.8092327 6.579462 7.3970623 7.398533
1368571_at 4.552464 4.951356 4.8673177 4.9160337 4.443217 4.381969 4.6405277 4.513506 4.5398707 4.6179094 4.844264 4.5505905
1368572_a_at 5.5512357 5.5011 5.9470706 5.716917 5.579696 5.5555987 5.379379 5.5874777 5.4868975 5.7344866 5.3123927 5.335745
1368573_at 8.221101 8.038666 7.820191 8.20626 8.2790365 7.8163276 7.995549 7.7499213 7.7604504 7.920457 7.668119 7.830788
1368574_at 10.098402 10.013378 10.164389 10.085517 10.237934 10.212238 10.119949 10.038976 9.866539 10.005237 10.245533 10.14066
1368575_at 5.563778 5.3845887 5.2131257 5.575368 5.6169934 5.1973624 5.4144588 5.495546 5.4780245 5.4701576 5.23138 5.24388
1368576_at 4.137976 4.3224373 4.11027 4.322795 4.400236 4.19731 4.345372 4.139602 4.49215 4.533327 4.145854 4.22618
1368577_at 3.782737 3.4340024 3.5628424 3.3111951 3.4912744 3.4181957 3.3255012 3.4248538 3.4246774 3.400342 3.5511649 3.4639487
1368578_at 4.830677 4.8239555 5.0297613 4.9321713 5.1127625 4.9592366 4.6683292 4.833034 5.0477934 4.482969 5.1679807 5.2715783
1368579_at 4.6152678 4.430258 4.785262 4.674649 4.399543 4.448082 4.56168 4.4311876 4.694501 4.6330757 4.7004213 4.434807
1368580_at 6.670941 6.4830103 6.549402 6.544163 6.237313 6.450036 6.259664 6.590648 6.4103775 6.678277 6.656436 6.6198583
1368581_at 5.911051 5.893593 6.304824 6.060413 5.842878 5.8660707 6.0011992 5.946374 5.6166725 6.2496657 6.3068886 5.9698114
1368582_at 4.312413 4.2516775 4.539035 4.2267656 4.43277 4.235216 4.2826557 4.382416 4.1865673 4.3979445 4.230836 4.3409243
1368583_a_at 13.857729 13.726668 13.630309 13.906557 13.73058 13.802727 13.679042 13.947159 13.973998 13.826961 13.700632 13.769007
1368584_a_at 4.614815 4.4361663 4.644725 4.621379 4.5742645 4.3859797 4.725399 4.8213906 4.963628 4.556889 4.7940683 4.694146
1368585_at 6.05697 6.0866756 6.4770894 6.3169413 6.139853 6.1255555 5.908134 6.3483143 6.19592 6.342262 5.9637322 5.9226537
1368586_at 5.314502 5.246242 5.246279 5.266176 5.4842753 5.386459 5.065787 5.362602 5.1705265 5.2320285 5.3486667 5.294758
1368587_at 13.921136 13.839812 13.922054 13.861342 13.834381 13.905516 13.946171 13.852222 13.903319 13.616586 13.837946 13.859775
1368588_at 5.406349 6.250554 5.628816 5.534688 5.548685 6.2402 5.8329363 5.78354 5.6585317 5.5195103 6.0646763 5.6074166
1368589_at 8.672004 8.427531 8.831304 9.017256 8.638805 9.007185 8.509491 8.116246 8.263793 9.276538 8.544138 8.843849
1368590_at 3.7921786 3.9101717 3.8891637 4.030956 3.7912123 3.8220022 3.7901192 3.8939133 3.8915808 4.163633 4.3694253 3.923361
1368591_at 9.202243 9.064743 9.288355 9.184641 9.034503 9.300491 9.415587 9.129511 9.157746 9.2067 8.985371 9.018289
1368592_at 7.470147 7.6224422 7.3577385 7.368901 6.910787 7.064779 7.247736 7.826962 7.508645 7.2855086 7.8147287 7.817216
1368593_at 9.013025 8.705139 8.450221 8.903637 8.401791 8.547096 8.490133 8.535519 8.74107 8.530653 8.490561 8.490696
1368594_at 5.301093 5.244526 5.2511244 5.440234 5.3328094 5.355857 5.182086 5.353754 5.2796226 5.3776197 5.479601 5.372103
1368595_at 4.878214 4.5606947 4.7157583 5.225979 4.8400836 4.5434885 4.7242136 5.0900464 4.869105 5.1048126 4.6208196 4.6067395
1368596_at 7.129566 7.367445 7.078326 7.297902 7.279404 7.086783 6.53711 7.334021 7.012469 8.249037 6.863238 7.28065
1368597_at 6.139469 6.356107 6.2858577 6.3007145 6.3663535 6.190711 5.903284 6.1896386 6.4184847 6.482809 6.1740704 6.4532495
1368598_at 6.354956 6.4262953 6.77053 6.694109 6.519878 6.6910343 6.4846396 6.786392 6.661894 6.7878857 6.8951197 6.4444017
1368599_at 5.944376 5.924877 5.833352 6.029 5.6619024 5.8556247 5.935521 6.1973877 5.84973 5.8493943 6.0391626 6.099237
1368600_at 11.055901 11.105463 10.97605 11.066523 10.974094 10.995164 10.897334 11.076512 10.865076 9.679873 10.667971 10.766711
1368601_at 4.704224 4.782411 4.922639 4.780808 4.708794 4.7493606 4.615723 4.715251 4.6342797 5.0311103 4.583726 4.6741605
1368602_at 3.8583448 3.8468707 3.9431653 4.000478 3.9743829 4.023747 3.749769 3.9324946 3.6816473 3.9147522 4.07786 3.8439138
1368603_at 4.7920475 4.7997527 4.683607 5.0702844 4.6728444 4.5830216 4.8095946 4.813616 4.6981564 4.7070932 4.960993 4.9098725
1368604_at 4.985102 4.7014103 5.227581 4.7738323 4.776464 5.093128 4.972125 5.233091 5.0237947 5.0071964 5.2966924 5.0531597
1368605_at 5.28917 4.651821 4.870099 4.8555245 4.9333463 4.7396417 4.8643303 5.1615825 4.8133774 5.187029 5.3221602 5.188892
1368606_at 4.190263 4.417332 4.1863613 4.449609 4.484473 4.03796 4.3016 4.396042 4.3769064 4.1389685 4.527707 4.3180423
1368607_at 7.5976334 6.918689 7.77324 9.319647 8.856107 8.647624 8.163515 7.8827214 7.66993 5.7265596 7.7092147 8.854436
1368608_at 10.088212 10.074052 9.960377 9.936901 10.156139 9.994831 10.084395 10.1013975 10.012763 8.163524 9.892989 9.841003
1368609_at 12.6318245 12.660493 12.695947 12.672946 12.60499 12.561191 12.715014 12.686893 12.750799 12.460194 12.613196 12.71292
1368610_at 3.980655 3.949272 4.0742474 3.894249 4.124242 3.998339 3.9365058 4.0737276 3.695434 4.1309824 3.839221 4.1890516
1368611_at 3.969607 4.116394 4.3748207 4.2376003 4.2091813 4.214148 4.0299473 4.172654 4.0489874 4.2486634 4.095731 4.3266478
1368612_at 5.6772227 5.469884 5.39785 5.37126 5.30748 5.357883 5.416318 5.414826 5.3235197 5.545735 5.6000824 5.5777364
1368613_at 4.3173676 4.2403607 4.1977077 4.4123707 4.4804873 4.056757 4.2922583 4.480461 4.2532325 4.407735 4.201174 4.5459137
1368614_at 7.6424427 7.554073 7.542607 7.7666717 7.667177 7.7620797 7.4699025 7.5885687 7.388643 6.8136787 7.4685826 7.842931
1368615_a_at 4.8708506 4.803113 4.6899824 4.97846 4.9855714 5.14284 5.0279794 4.920416 4.760145 4.8385324 4.666149 4.74353
1368616_at 6.1619644 6.3294983 6.509522 6.2280393 6.227464 6.3189306 5.9339857 6.174917 5.7696548 6.2119217 5.8542023 6.0344143
1368617_at 4.8341975 4.173608 5.1839895 4.1866603 4.7234764 3.9935389 4.809457 4.4579277 4.6710706 4.134614 4.291767 4.324606
1368618_at 9.294485 9.09315 9.028948 9.0650425 9.37431 9.314382 9.423837 8.981691 9.29564 9.254244 9.273424 9.037646
1368619_at 5.2455792 5.588764 5.357292 5.3225183 5.1747437 5.336278 5.0316687 5.299387 5.4061136 4.9758186 5.1034884 5.2465124
1368620_at 5.517467 5.7875347 6.0720925 5.8507967 6.0112133 5.7729473 5.6066513 6.0698447 5.749912 5.596748 5.8339458 5.883102
1368621_at 10.869567 11.011886 10.771602 10.7968235 10.712706 10.787002 10.683904 10.932882 10.846923 11.104229 10.819885 10.997751
1368622_at 4.3674273 4.206151 4.747532 4.206193 4.348685 4.437516 4.5949106 4.1326303 4.4027205 4.4754677 4.515932 4.2096553
1368623_at 4.6130342 4.727277 4.797228 4.6520796 4.785223 4.844983 4.4864635 4.7685375 4.772499 4.4287024 4.2815485 4.6052227
1368624_at 3.7617 3.83107 4.0084925 4.1538525 3.6905785 3.7383082 3.7205887 3.5541277 3.804735 3.8237948 3.8047998 3.625689
1368625_at 5.2483983 5.5415506 5.327398 5.3133774 5.501795 4.937075 5.3264613 5.114775 5.3007827 5.6297784 5.327595 5.233768
1368626_at 4.65701 4.6595635 4.287932 4.608073 4.243661 4.3254046 4.2157617 4.490112 4.697463 5.101695 4.589104 4.52189
1368627_at 12.817937 12.821953 12.634691 12.772176 12.759252 12.826607 12.781325 12.855602 12.882379 12.366227 12.6448555 12.8219185
1368628_at 3.6797893 4.013048 3.8912375 3.86891 3.7552965 3.9027212 3.9072676 3.9169075 3.9336915 3.7971885 3.7857907 3.9653516
1368629_at 4.845455 4.599012 4.6220694 4.7996125 4.627397 4.4786577 4.7557154 5.055183 4.7807274 5.141317 4.808482 4.5480127
1368630_at 3.541369 3.6794934 3.4798186 3.6063592 3.8514307 3.4704602 3.6415236 3.4518487 4.0588074 3.672858 3.5749016 3.3964636
1368631_at 4.2655606 4.4248977 4.1604276 4.4404287 4.611012 4.4462357 4.275936 4.5515413 4.2483926 4.3363237 4.460143 4.315267
1368632_at 3.2747917 3.2578955 3.4197168 3.416122 3.3879066 3.4213617 3.3105 3.2825685 3.3987837 3.6438656 3.5250127 3.3188581
1368633_at 3.47936 3.3373935 3.7662485 3.5382197 3.6054347 3.5820408 3.5857825 3.6030369 3.5120144 3.4142807 3.885491 3.4688492
1368634_at 8.009859 7.9581847 8.063063 8.13858 8.078394 7.8870773 8.040209 8.151461 8.136171 8.208759 8.157622 8.086878
1368635_at 4.5391026 4.31328 4.580059 4.3347178 4.488998 4.180444 4.282707 4.0837507 4.0677676 4.501633 4.1905184 4.618344
1368636_at 5.8338237 5.735684 6.137246 5.8597965 6.221729 5.74614 5.6883745 5.8650246 5.6629877 6.128166 6.0514855 6.079064
1368637_at 4.3589964 4.1963797 4.173357 4.3898444 4.394614 4.235695 3.8812275 4.1474433 4.881478 4.5583754 4.1620593 4.6187983
1368638_at 5.3402076 5.260555 5.339913 5.463567 5.419462 5.5051403 5.1657834 5.5339317 5.432319 5.618045 5.275031 5.409685
1368639_at 4.0497546 4.1576567 4.246601 3.9297068 4.3710575 4.3075285 4.061363 4.0111575 4.152546 3.9870105 4.26914 3.8801363
1368640_at 5.427514 5.43408 5.4896116 4.767432 5.430658 5.1962004 5.30573 5.7369194 5.369335 5.1084895 5.6077943 5.4029994
1368641_at 4.458357 4.473444 4.2348413 4.6838174 4.0208387 3.9872732 4.7813497 4.2602296 4.5211787 4.4927583 4.0082216 4.340086
1368642_at 9.5840845 9.613876 9.373649 9.664602 9.614072 9.445069 9.650121 9.528805 9.692126 9.564431 9.732609 9.599709
1368643_at 4.3883834 4.1959763 3.9844298 4.0487437 4.3648267 4.0299225 4.653635 4.4281154 4.3622227 4.1015673 4.2613983 4.1966953
1368644_at 4.5602317 4.3891206 4.425345 4.701044 4.3447194 4.5815516 4.630773 4.55762 4.490204 4.581509 4.5865207 4.4597707
1368645_at 6.1165195 6.181711 6.3541083 5.773614 6.0897446 6.1237297 5.94303 5.878706 6.0768733 6.9192405 6.1586466 6.024153
1368646_at 8.806311 8.37645 8.610093 8.562412 8.524451 8.259672 8.122315 8.145099 8.653307 7.5296283 8.402905 8.4596815
1368647_at 7.49879 7.477271 7.5556498 7.2977943 7.3870554 7.3746023 7.5833664 7.444884 7.6545286 7.7458353 7.251076 7.276692
1368648_at 4.568905 4.492527 4.7493124 4.4352283 4.6665106 4.631608 4.571151 4.26254 4.6869974 4.6048594 4.5358315 4.6765943
1368649_at 7.8209376 7.9518595 7.947209 7.88198 7.8386264 7.7987313 8.18037 8.091473 8.00885 8.048115 7.9399257 7.9193196
1368650_at 7.4423165 7.917151 8.3706665 7.3406534 7.4469004 8.163498 7.2288823 7.4326944 7.863223 8.691416 7.985306 8.2035675
1368651_at 11.620735 11.334258 11.172657 11.043502 11.001996 11.119241 10.934475 10.947493 10.914915 9.998276 10.855624 10.6031065
1368652_at 7.042533 7.009435 7.0322266 7.1817756 6.890314 6.8374367 7.0111446 6.944193 6.984787 7.1583652 6.9746847 6.9603744
1368653_a_at 10.827727 10.822014 10.827525 10.795012 10.879439 10.721579 10.933659 10.897122 10.996951 10.263837 10.738462 10.905302
1368654_at 6.3666415 6.3954306 6.4702344 6.553515 6.389507 5.802032 6.206483 6.1314573 6.1483135 6.2353168 5.7612042 6.017034
1368655_at 9.382239 9.151629 9.173176 9.176186 9.221385 9.130914 9.565808 9.156323 9.626 9.951093 9.632872 9.699191
1368656_at 4.067624 3.9026477 4.3991327 3.9861574 4.02949 4.2527666 4.11024 4.082241 3.9808497 4.024729 4.1056027 4.2322774
1368657_at 3.795461 3.6926699 3.9292748 3.9787695 3.771475 3.7362378 3.6274755 3.6159573 3.604364 4.0000377 3.8214421 3.441958
1368658_at 4.635312 4.364991 4.6807585 4.6014533 4.349433 4.5694947 4.4456015 4.44567 4.2070675 4.793018 4.597804 4.3463397
1368659_at 10.699049 10.906898 10.921802 10.318074 10.533692 10.327048 10.484759 10.9420395 10.619268 10.417732 11.126601 10.937245
1368660_at 4.955657 4.851801 4.703947 4.830447 5.0056577 4.7170506 5.068579 5.244069 4.8943896 5.818226 5.3177137 5.0268927
1368661_at 6.594639 6.815121 6.9120355 6.7046995 6.543185 6.7297387 6.8900013 6.8450394 6.8430443 7.068949 6.2133913 6.632456
1368662_at 7.180998 7.434009 7.2617207 7.152005 7.359948 7.5791426 7.708297 7.437678 7.5484543 6.687267 7.6154923 7.4811206
1368663_at 3.9353528 3.86155 4.024664 4.0165186 3.7034948 3.959649 3.7529275 4.2884145 3.520079 3.8160334 3.82984 3.862695
1368664_at 5.5847015 5.3444896 5.7091417 5.753487 5.4824157 5.470987 5.4240446 5.4055886 5.6427803 5.662171 5.823473 5.832659
1368665_at 8.196297 8.274797 8.063142 8.139605 8.342068 8.359671 8.317726 8.211544 8.29138 8.077929 8.439216 8.149005
1368666_a_at 4.026746 4.1235085 4.171151 4.146673 4.216296 4.2033157 3.9325101 4.3516936 4.2606993 4.595928 4.2556 4.2635136
1368667_at 5.758727 5.329872 5.477331 5.5801015 5.31502 5.326325 5.182086 5.6749353 5.094084 5.578441 5.3090153 5.3382754
1368668_at 8.782616 9.07223 8.717072 8.744459 8.818862 9.178663 8.926755 8.757278 8.792758 8.701441 8.545732 8.672145
1368669_at 7.7595468 7.5134063 8.06237 7.5748243 7.805898 7.9020286 8.054751 8.003568 8.053513 9.12328 8.528254 8.446239
1368670_a_at 5.8102455 5.8745584 5.8028946 6.2765937 5.711524 5.9817243 5.550471 6.3760834 5.8236485 6.157258 5.8062334 5.9214997
1368671_at 6.1165195 6.352312 6.363746 6.2437983 6.482108 6.2429123 6.145303 6.5320377 6.327631 6.948148 6.204745 6.661418
1368672_at 4.6761117 4.648104 5.048556 4.3807783 4.488946 4.4521127 4.56168 4.696607 4.710349 4.710681 4.784596 4.6146154
1368673_at 4.417178 4.230462 4.345952 4.2096615 4.1863637 4.3100467 4.308667 4.053836 4.383068 4.444423 4.258437 4.2817287
1368674_at 11.581942 11.550421 11.346162 11.370625 11.589901 11.366776 11.327464 11.399902 11.387343 10.87952 11.330408 11.2140465
1368675_at 7.41938 7.5383015 7.6229296 7.513453 7.6655207 7.2348123 7.6639495 7.571102 7.322424 7.0889654 7.230387 7.5645356
1368676_at 5.265376 4.7237854 5.3043404 5.2846375 5.47977 5.0612464 5.2924232 5.252855 5.269971 5.1027336 5.55848 5.1438737
1368677_at 3.9386327 3.849196 4.0530586 4.133816 3.63822 4.034742 4.025379 3.6220217 3.8155534 3.942652 4.5508475 3.9284823
1368678_at 4.530387 4.5599394 4.4306836 4.6980495 4.63541 4.6050816 4.383704 4.5031967 4.423307 4.539729 4.4656343 4.8453546
1368679_a_at 7.326648 7.1052938 7.0173435 7.2558436 7.3727007 7.092018 7.240405 6.7570586 7.1857896 7.621244 7.3366766 7.2559357
1368680_a_at 4.423594 4.6444077 4.518013 4.350438 4.6061654 4.5900126 4.474957 4.6263003 4.6013236 4.6799927 4.489661 4.4906034
1368681_at 6.168364 6.4786015 6.498048 6.362279 6.594652 6.62606 6.35465 6.666871 6.4480157 6.6393237 6.5635457 6.5703287
1368682_at 4.6273713 4.659419 4.537433 4.603503 4.7632923 4.6583686 4.188074 4.707 4.6189566 4.4851336 4.360352 4.723568
1368683_at 3.3113375 3.5153506 3.388655 3.3529081 3.332487 3.365855 3.5516822 3.224872 3.2494316 4.5148954 3.386314 3.2863624
1368684_at 5.527817 5.596625 5.8174644 5.7872033 5.7978535 5.35797 5.34181 5.4127264 5.3023205 5.362428 5.866763 5.7076826
1368685_at 5.3088703 5.416493 5.17104 5.278164 5.0760903 4.948674 5.274955 5.379054 5.129659 5.00864 5.217204 5.2551517
1368686_at 13.93351 13.983297 13.965241 13.968855 13.97519 13.982966 13.930802 13.962269 13.925731 13.966612 13.954022 13.93322
1368687_at 6.365913 6.360064 6.345418 6.10042 6.2367086 6.404033 6.1917787 6.3090987 6.057995 6.1892967 5.973477 6.188673
1368688_at 4.928934 4.7154274 4.898313 4.936436 4.6982627 4.6884217 4.6318593 4.7475734 4.733161 4.7519608 4.80552 4.875324
1368689_at 4.351355 4.413459 4.431239 4.554143 4.424203 4.412405 4.2389073 4.258126 4.724822 4.4183702 4.259824 4.7304516
1368690_a_at 4.374659 4.2798896 4.5095925 4.237713 4.2950554 4.0567884 4.1600604 4.6401353 4.3396854 4.4393907 4.288806 4.3803587
1368691_at 4.8483152 4.632421 4.641797 5.233943 5.2403173 4.885888 5.1128454 5.382175 5.1307673 5.209689 5.0086904 5.0864015
1368692_a_at 8.870364 9.181672 8.931381 8.6747265 9.107573 9.0900955 9.249667 8.60795 8.833497 6.3825397 8.784652 8.556219
1368693_at 7.180623 7.140671 7.1342797 7.3698006 6.9247494 7.296928 7.2778788 7.2724032 7.3257504 8.002161 7.62745 7.31001
1368694_at 4.4020033 4.4440174 4.243465 4.339772 4.2335186 4.0699577 4.359144 4.44969 4.3371353 4.4136944 4.1554956 4.583645
1368695_at 12.177953 12.304396 12.217609 12.427112 12.09687 12.601023 12.216408 12.188423 12.241498 13.233367 12.685482 12.726122
1368696_at 5.2894144 5.400719 5.0372734 5.5855546 5.197641 5.141481 5.1175714 5.4693093 5.3024635 5.110593 5.174064 5.5118504
1368697_at 4.155841 3.8045201 4.183297 4.1419244 4.021248 3.9667342 3.7229896 3.9231777 3.9444141 3.8970375 4.130595 3.7968156
1368698_at 6.26148 5.863055 5.7303495 6.1485043 5.386357 5.6371574 6.040027 6.0881014 5.5598745 5.3876195 5.9678035 5.5670404
1368699_at 4.229617 4.2656746 4.361457 4.380039 4.24389 4.3397417 4.4706993 4.3358545 4.1783442 4.5484676 4.2550097 4.1024675
1368700_at 4.5265646 4.190062 4.6881466 4.6336427 4.569112 4.249255 4.7723007 4.5916176 4.4210896 4.3390756 4.6264653 4.2413473
1368701_at 5.4267325 5.311396 5.326781 5.352301 5.502697 5.4802666 5.2634664 5.2009463 5.374203 5.3876195 5.3945746 5.3798404
1368702_at 9.02866 9.091999 8.962053 9.095303 9.495448 9.096006 9.230401 8.728507 8.865361 8.831782 8.920517 8.5857115
1368703_at 7.4224086 7.274704 7.3243275 7.36564 7.152334 7.201906 7.2461267 7.167612 7.1886373 7.3472104 7.348847 7.2849727
1368704_a_at 4.5544777 4.352318 4.5774765 4.485075 4.745063 4.371626 4.588521 4.6303425 4.5369616 4.7003374 4.7535763 4.5348253
1368705_at 5.2854843 5.6710105 5.5596337 5.7082186 5.7789307 5.6475644 5.4093523 5.411724 5.452517 5.560513 5.6858487 5.4002686
1368706_at 12.049288 11.792412 11.911128 11.968522 11.998565 12.09201 12.109433 12.044602 11.992158 12.008005 11.911765 12.015685
1368707_at 13.430244 13.392644 13.364622 13.434523 13.332945 13.572017 13.355937 13.374491 13.366089 13.988601 13.716544 13.594718
1368708_a_at 5.198784 4.987267 5.0978737 5.3502665 4.7358465 5.116348 5.002317 5.2061167 4.69989 5.2338853 5.331233 5.0751076
1368709_at 4.2634106 4.08743 3.9287286 3.8153524 4.036805 4.1001167 4.039554 4.0458946 4.1079946 4.2040644 4.0805326 4.478345
1368710_at 6.3599687 6.6078877 6.5708113 6.715509 6.4482746 6.8732824 6.415694 6.2639947 6.252888 6.739072 6.37165 6.1454263
1368711_at 9.066064 8.925206 8.8899 8.381532 8.645802 8.871541 9.466298 9.072027 8.880549 8.787271 9.27087 8.798296
1368712_at 7.21154 7.564112 6.8081408 7.1523643 7.2294807 7.3334904 7.540164 7.5168724 7.5525155 7.437079 7.771313 7.678409
1368713_at 4.776382 4.608513 4.905348 4.6670017 4.8113723 4.6660843 4.6178017 4.2085743 4.857078 4.5766516 4.46515 4.376162
1368714_at 3.5768013 3.472363 3.5866525 3.4075274 3.508557 3.46376 3.5236077 3.563477 3.494898 3.6369326 3.4971192 3.573686
1368715_s_at 4.4747686 4.396722 4.504626 4.654454 4.3342433 4.936242 4.381345 4.5115423 4.3463383 4.385037 4.3039923 4.366101
1368716_at 4.511851 4.385187 4.3085136 4.3271475 4.3630395 4.361067 4.6174803 4.3155346 4.529359 4.5511684 4.217226 4.6200047
1368717_at 10.257925 10.341879 10.493989 10.570118 10.590283 10.289963 10.315133 10.058476 10.000328 8.733334 10.095215 10.250037
1368718_at 6.7414765 7.0979877 5.125764 7.3221855 4.3348656 4.908234 7.9582047 9.349102 6.467347 8.316126 5.9809732 8.492531
1368719_at 5.0717535 5.108748 5.2029133 5.3005342 5.820406 5.150139 5.1605396 5.1525917 5.1895933 4.9880443 5.319145 5.141071
1368720_at 13.016536 13.02424 13.213886 12.972887 13.153198 13.160581 13.050356 12.801977 13.202673 12.849248 12.810471 13.128392
1368721_at 6.048437 6.683205 6.175771 6.194777 6.112561 5.9782023 6.0905046 5.9337654 5.9360247 6.1878114 6.061433 6.4713283
1368722_at 3.6533644 3.803695 3.7898853 3.640878 3.7483826 3.90832 3.5463288 3.6838498 3.859064 3.7797594 3.7232227 3.8288276
1368723_at 4.687915 4.853527 5.104535 5.024946 4.937362 4.9068265 4.884181 4.813616 5.0869484 5.666782 4.970963 5.0047674
1368724_a_at 6.041938 6.0119433 5.7661085 5.9244943 5.8367357 6.1580963 6.0984087 5.851053 6.093682 6.5754156 6.3009295 6.379884
1368725_at 4.7668276 4.6873765 4.691556 4.6242113 4.8639994 4.7406588 5.0735116 4.8178043 4.8163023 4.8008375 5.097287 4.7672586
1368726_a_at 5.8062553 5.8842163 5.56709 5.8222675 5.409648 5.5922165 6.1759725 5.852336 5.769655 5.0310373 5.95238 5.7605906
1368727_at 3.617158 3.9110465 3.7625952 3.6139474 3.692374 3.7675183 3.817712 3.4518487 4.017905 4.423708 3.5135798 3.7146914
1368728_at 5.6692333 5.381308 5.8234296 5.5957775 5.5562286 5.390087 5.2240415 5.615336 5.439803 5.594181 5.900614 5.687747
1368729_a_at 4.684006 4.5635653 4.539523 4.7674017 4.515635 4.546627 4.516556 4.635034 4.3884335 4.8914914 4.4644556 4.5061326
1368730_a_at 4.4720864 4.54743 4.4121504 4.666522 4.451336 4.53557 4.4623356 4.6211143 4.650683 4.2526617 4.4259806 4.5664754
1368731_at 13.378647 13.163298 13.459989 13.323234 13.524177 13.801242 13.487066 13.354231 13.456374 14.36501 14.068396 13.927375
1368732_at 7.1136584 6.85208 6.6517935 6.9811044 7.1373067 6.9916487 6.815431 6.8843102 6.9698124 6.641827 6.7968707 7.1358995
1368733_at 13.267204 13.158621 12.80002 13.330333 13.058183 13.158346 13.246336 13.375383 13.390823 11.249084 13.137807 13.049048
1368734_at 5.090638 4.856684 4.7166805 4.794252 4.825547 4.7507544 4.70751 4.8424664 4.952416 5.071226 5.1906395 4.866021
1368735_a_at 4.168532 4.137121 3.8853338 4.204445 4.2919407 4.0883117 4.2561717 4.481211 4.228878 4.026943 4.3264236 4.2466955
1368736_at 3.6455534 3.7751148 3.8351285 3.6816862 3.7607105 3.5093367 3.6910362 3.8106625 3.774524 3.9494972 3.7838917 3.5019648
1368737_at 5.518591 5.115654 5.7121143 5.439295 5.27942 5.7812223 5.3424416 5.4916496 5.3516073 5.4989243 5.505206 5.6314707
1368738_at 3.571975 3.6340358 3.7719114 3.7947605 3.7297735 3.6983924 3.6880236 3.7154737 3.6641467 3.7903109 3.900346 3.57059
1368739_s_at 4.867757 4.6664634 5.003918 4.9775996 5.1930084 4.335249 4.681473 4.9673185 4.93268 5.116731 4.931004 4.968246
1368740_at 4.1518707 4.589396 4.3352985 4.42373 4.6302977 4.3724585 4.2402234 4.3389974 4.4383082 4.0546856 4.152485 3.9702885
1368741_at 13.258825 13.3399 13.403055 13.317027 13.297185 13.623652 13.283646 13.326159 13.394587 13.960175 13.739903 13.677183
1368742_at 7.114993 6.747356 6.9603286 6.8463492 7.043716 6.969663 6.867721 6.955008 6.9083905 7.6366262 7.6153483 7.411984
1368743_a_at 4.3811064 4.15243 4.1530952 4.1042776 4.02407 4.405555 4.335232 4.152154 4.020362 4.458645 4.1934643 4.343133
1368744_a_at 4.23481 4.23167 4.261586 4.4833093 4.0029135 4.014152 4.0929723 4.316919 4.0138426 3.975167 4.1459723 4.507347
1368745_at 6.5001116 6.050701 6.2930164 6.3781505 6.5971966 7.211518 6.4574685 6.253566 6.21235 6.691448 6.889455 6.0824203
1368746_a_at 5.5137024 5.4975195 5.5051327 5.537985 5.5347214 5.453761 5.401762 5.8205037 5.4867973 5.6572027 5.2413807 5.483308
1368747_at 4.6932225 4.9551754 5.005982 4.9013815 4.523778 4.8950257 4.4379487 4.9346533 4.336254 4.5172033 4.6415796 4.500411
1368748_at 5.4830775 5.7423863 5.838714 5.846885 5.6617074 5.8437643 5.357706 5.805957 6.0641675 5.37719 5.5331664 5.5382085
1368749_at 6.0119 5.9918995 6.027844 5.894419 5.9415116 6.1311803 5.622391 5.925713 5.9369197 5.9401536 5.9625034 6.3043184
1368750_a_at 4.4027386 4.380557 4.3121433 4.1537647 4.472984 4.167975 4.4027963 4.2061 4.2244153 3.87465 4.372419 4.047357
1368751_at 3.8697162 3.7581346 3.982712 3.8738425 3.6883445 3.7653265 3.6869195 3.4835303 4.165783 4.0577564 3.8068786 3.9457085
1368752_at 3.9681323 4.1015124 3.9179914 4.159373 4.03687 4.2192082 4.005155 4.1726403 4.0104027 4.3390756 3.9700706 4.144807
1368753_at 4.3187923 4.2996454 4.5936804 4.545273 4.3911347 4.051137 4.4188766 4.2085743 4.3127937 4.4002542 4.3377075 4.4346504
1368754_at 6.3783703 5.8184767 6.359304 6.27299 6.273952 6.4783816 6.221698 6.081248 6.179066 6.1784906 6.166839 6.346055
1368755_at 10.908554 10.969439 10.831235 11.030292 10.982945 11.143212 11.029168 11.054268 10.782342 11.283068 11.161968 11.439397
1368756_at 5.4057603 5.2686205 5.360791 5.1848145 5.4983125 5.4192166 4.9747496 5.2027516 5.4566784 5.6413774 5.2527328 5.448303
1368757_at 4.1370754 3.9997787 4.2564697 4.080603 3.9786472 3.6630273 3.936506 3.890052 4.1146717 4.397944 4.290544 3.970062
1368758_a_at 4.944812 4.859354 5.2317266 5.115315 5.093768 4.8301096 5.2224417 5.267286 4.6132197 4.896864 4.848502 4.991185
1368759_at 5.3884616 5.340582 5.259066 5.260664 5.265306 5.550414 4.910986 5.704348 5.1747394 5.003904 5.128713 5.431236
1368760_at 4.2001877 4.1540613 4.2160263 4.252141 4.2951126 4.287422 4.1304164 4.20681 4.205288 4.2044334 4.198888 4.200051
1368761_at 4.1804533 4.063489 4.47799 4.1406946 4.362977 4.0741453 3.6243248 3.8183887 3.741288 4.1554537 3.8317626 3.9964156
1368762_at 10.285658 9.530017 9.530998 9.920866 9.981082 9.95833 9.791915 9.7602825 10.189301 11.513306 11.285728 10.628916
1368763_at 4.901431 5.1682186 4.929309 4.9326077 5.0779305 4.94338 4.781193 4.898693 5.019593 5.089142 5.0566196 5.3766346
1368764_at 3.6145391 3.4392295 3.2211208 3.5824203 3.2575788 3.475715 3.4200583 3.4027314 3.741128 3.2161973 3.4219754 3.3119442
1368765_at 5.046835 4.7014227 4.976584 4.8990097 5.0687013 4.883473 4.5522733 5.0358953 4.9965196 5.0005913 4.78051 4.92141
1368766_at 4.5123506 4.789233 4.906978 4.797563 4.5493693 5.0491104 4.587166 4.9218874 4.936549 4.5664134 4.486582 4.613244
1368767_at 5.6776943 5.5078697 5.899093 5.888918 5.445984 5.7583694 5.668165 5.8763685 5.47219 5.763175 5.617218 5.425294
1368768_at 5.546501 5.6345334 6.0759897 5.783033 5.6827984 5.6536384 5.412361 5.946974 5.8328667 5.8050613 6.0167327 5.883974
1368769_at 11.099909 11.014951 11.175525 11.054606 11.188167 10.770761 10.82754 10.91886 11.100201 10.536712 10.820668 10.99688
1368770_at 4.416339 3.9989393 4.0092325 4.1614857 4.0778427 4.2286673 4.2433023 4.0474987 4.068101 3.9726472 4.5168905 4.5365143
1368771_at 5.0035033 4.709771 4.889977 4.819114 4.7760215 4.541064 4.656295 4.887711 4.8681808 5.154485 4.784791 4.8536077
1368772_at 5.429146 5.35106 5.539293 5.3383875 5.560224 5.541113 5.3630805 5.204405 5.4365273 5.5852594 5.333663 5.6970673
1368773_at 3.828134 3.9007118 3.760304 3.8277254 3.6307402 3.7052705 3.889338 3.3807833 3.3979232 3.847339 3.5257142 3.7432523
1368774_a_at 5.58086 5.6778145 5.7021923 5.590594 5.498574 5.8708467 5.579148 5.4777293 5.7775445 5.797581 5.774011 5.4752975
1368775_at 4.1483455 4.142822 3.5177305 4.185239 4.178113 4.581991 4.4977217 4.267754 4.1079946 4.078727 4.2000904 4.183369
1368776_at 5.012484 4.8747764 4.4460726 4.676665 5.0428123 4.7601037 4.4694386 4.656093 4.5772357 4.7895517 4.290169 4.5996013
1368777_at 4.319074 4.3314195 4.2637763 4.2565 4.5353007 4.5108037 4.472553 4.517608 4.489596 4.102112 4.4830723 4.580065
1368778_at 9.872181 8.654004 8.5903225 9.584211 9.481195 7.499297 9.847052 9.214092 9.652592 5.255489 7.307125 8.2847
1368779_a_at 7.834973 7.5650973 7.6870785 7.8301883 7.792082 7.3297195 7.9268765 7.7272367 7.804888 6.700477 7.760891 7.317316
1368780_at 5.203302 5.2730265 5.3302665 5.276509 5.15354 5.059836 5.012035 5.2576685 5.3131285 5.1090612 5.3746505 5.4634047
1368781_at 5.04907 4.9795856 5.2267127 5.1097603 4.472984 5.116392 4.798375 5.0041714 4.654474 4.7741547 4.434944 5.093963
1368782_at 3.9181204 3.8785162 3.8546774 3.8114057 3.9499447 3.7613091 3.7573738 4.224345 3.844928 4.2809634 4.365573 4.0703144
1368783_at 4.1747336 4.3401103 4.318101 4.245578 4.3843427 3.936502 4.16471 3.9347425 4.2749095 4.28606 4.362243 4.148646
1368784_at 9.958657 10.13798 9.997896 9.995231 10.0819645 9.773755 9.887194 9.921494 9.86562 9.715015 9.779531 9.790729
1368785_a_at 3.628858 3.5098014 3.5362577 3.4323738 3.5471563 3.641655 3.4016573 3.7632463 3.4943228 3.5576591 3.7120168 3.523332
1368786_a_at 4.1940546 4.394698 4.323522 4.713115 4.388672 4.429864 4.4893627 4.498719 4.335185 4.382306 4.411269 4.1515837
1368787_at 6.3554797 6.122362 6.2588816 6.4829164 6.120861 6.0336013 6.007677 6.3324494 6.2355886 6.216247 6.0967174 5.947639
1368788_at 4.834469 4.8128777 5.0346727 4.9538774 4.98044 4.835868 4.8732896 4.850915 4.690566 4.819825 4.759589 4.8486986
1368789_at 5.7857227 5.2624574 5.4015636 4.937001 6.1119967 5.7275577 5.146229 5.3488436 5.487442 5.3840284 5.369033 4.960779
1368790_at 11.882882 11.918897 11.922196 11.941106 11.909209 12.016008 11.9259205 11.84077 11.966455 13.156032 12.297687 12.193775
1368791_at 5.1153316 5.303693 5.2752533 5.658057 5.508504 5.402316 5.4176826 5.4202013 5.2817173 5.4750385 5.352104 5.3430543
1368792_at 6.3081985 6.4727974 6.4657874 6.2497435 6.397814 6.4078445 6.5225735 6.1714673 6.1935463 6.195065 6.273746 6.2913647
1368793_at 4.8639526 4.596777 4.6355066 4.6586 4.9691725 4.961028 4.4801636 4.7324076 4.7271214 4.5261774 4.623061 4.5892944
1368794_at 11.269949 11.11894 11.12432 11.147164 11.367948 11.245291 11.19911 11.007681 11.210582 11.095622 11.146234 10.953681
1368795_at 6.6284757 6.729977 6.838055 6.871787 6.564636 6.817726 6.5850635 6.9541135 6.768589 7.007927 6.60756 6.7634735
1368796_at 6.233252 5.950203 6.343876 6.073347 6.4053516 6.2281184 6.032186 6.457424 6.027005 6.0168467 6.3600745 6.147909
1368797_at 7.5550046 7.7468214 7.9396644 7.6109548 7.8934655 6.744933 8.078226 7.7958117 8.257011 6.387895 6.615881 7.242841
1368798_at 4.06464 3.8585987 3.915393 3.8787427 3.997555 4.0133743 3.8623998 3.9781606 3.7675617 3.8744037 3.9604504 3.8841512
1368799_at 5.5497184 5.2902613 5.250716 5.4925523 5.2509675 5.3331704 5.6336007 5.172267 5.3264465 5.504415 5.0950327 5.5282044
1368800_at 4.068256 3.936454 4.125547 4.4361706 4.0847845 4.15166 3.9461908 4.1762505 4.1984224 4.082822 3.941198 4.0497847
1368801_at 4.181444 4.180728 4.313368 4.2514954 4.1054573 4.4174576 4.3994064 4.2983627 4.408151 4.083899 4.1934643 4.4223423
1368802_at 4.5458136 4.801347 4.7704935 4.824087 4.782872 4.635119 4.3581944 5.026077 5.0077744 4.734306 4.7854853 4.7287807
1368803_at 4.535013 4.385927 4.7469673 4.6189647 4.6899877 4.7336717 4.6424294 4.895545 4.697749 4.8619013 4.803975 4.489285
1368804_at 4.1827793 4.3599796 4.5370436 4.2283883 4.169588 4.4067717 4.134801 4.04344 4.3976717 4.2940474 4.1512394 4.156308
1368805_at 5.28605 5.113742 5.1469707 5.2888594 5.313183 5.122899 4.8541403 5.2352724 5.1340885 4.985553 5.024332 5.0632143
1368806_at 13.548864 13.563929 13.498862 13.497636 13.509625 13.55002 13.538175 13.468943 13.553952 13.438231 13.573952 13.510534
1368807_at 5.950572 5.5224333 5.7175045 5.4831824 5.7380257 5.789173 5.5434017 5.6316667 5.6223097 5.7955737 5.8387723 5.911423
1368808_at 8.759319 8.608749 8.610813 8.837318 8.693554 8.701109 8.595682 8.530676 8.638948 8.743828 8.5768795 8.844269
1368809_at 9.107773 8.786638 9.046333 9.199047 9.066115 8.9758005 8.909286 8.958863 9.098882 9.042644 8.916662 9.112478
1368810_a_at 4.4874287 4.0564365 4.4593782 4.355695 4.103113 4.1282997 4.2737846 4.1973724 3.9034712 4.396307 4.3584356 4.4003744
1368811_at 5.4664516 5.287449 5.192285 5.5504584 5.306946 5.3075676 5.967831 5.432197 5.3552084 5.136859 5.5202117 5.552136
1368812_at 4.665413 4.984351 4.814722 4.9423723 4.7987223 4.6909127 4.675477 4.6459093 4.6918545 4.9698787 5.0810614 4.84919
1368813_at 5.7769556 5.144658 5.407874 5.567921 5.7260957 5.639758 6.1283784 5.075581 5.421459 7.88768 5.970117 5.4380383
1368814_at 11.562956 11.467054 11.443728 11.502594 11.451169 10.86673 11.289426 11.112196 11.322052 10.8040905 11.28216 11.282714
1368815_at 5.3723564 5.6536226 5.486292 5.6291485 5.3413606 5.3780513 5.5464363 5.32283 5.395442 5.336141 5.683092 5.3963995
1368816_at 4.382784 3.9689107 4.409581 4.047591 4.340441 4.4831896 4.2053366 4.373451 4.149419 4.848587 4.268815 4.303179
1368817_at 9.621996 9.681055 9.450195 9.553932 9.638621 9.323192 9.443924 9.395181 9.47213 8.873851 9.109832 9.454227
1368818_at 8.391098 8.367466 8.34256 8.304249 8.376508 7.988849 8.311045 8.399982 8.35697 7.5528436 8.013803 8.235405
1368819_at 10.2342 10.167349 9.756825 10.112115 10.07479 9.928571 10.045011 9.930239 9.8766985 10.396867 10.1927595 10.131507
1368820_at 7.468141 7.4869456 7.504805 7.3872933 7.5298166 7.4153924 7.3437963 7.052821 7.5806766 6.9612317 7.320147 7.3155255
1368821_at 5.7329593 6.0247655 6.2015347 5.5970836 6.024069 5.7604904 6.056421 5.3825417 5.9061537 6.3294616 6.005829 5.495103
1368822_at 6.8828278 6.531874 6.8267655 6.526313 6.477029 6.6718965 6.607159 6.4374075 6.8763213 7.504461 6.4147735 6.642914
1368823_at 3.7555022 3.6103785 3.722208 3.7861629 3.6020555 3.5118115 3.862396 3.8010035 3.6315846 3.685521 3.588234 3.699436
1368824_at 10.165231 10.219628 10.0275 10.353955 10.123985 10.294595 10.196014 10.244812 10.063041 9.858028 10.144422 10.174403
1368825_at 3.7268264 3.6395226 3.6953895 3.8474565 3.597981 3.42649 4.017563 3.7710848 3.528556 4.012129 3.9600956 3.5658789
1368826_at 13.331889 11.26869 12.754836 12.84294 13.23707 12.962407 11.573634 12.607481 12.783287 12.161919 11.497124 12.9441
1368827_at 6.5152345 6.1970334 6.61816 6.29072 6.4326553 6.5427394 6.1863265 6.164926 6.5527015 6.9917154 6.4529157 6.720725
1368828_at 5.869884 5.921411 6.0517735 6.0746727 5.796052 6.015501 5.6658697 6.0029263 6.055072 5.823434 5.9030766 5.8911014
1368829_at 6.938056 6.3497424 6.5824604 6.5743484 6.5862584 6.472281 6.728128 6.2232533 7.094656 8.19586 6.8855696 6.697885
1368830_at 5.275445 5.087391 5.577566 5.247856 5.3762693 5.264573 5.2578535 5.417202 5.00788 5.5827484 4.9366293 5.0210934
1368831_at 8.886001 9.117932 8.778996 8.969328 9.194194 8.872053 9.16226 8.857892 8.912288 8.416056 8.828828 8.90861
1368832_at 7.981657 7.9274344 7.698709 7.9412313 7.990391 7.899606 7.8765507 7.746787 7.7099094 7.9133677 7.7355366 7.666251
1368833_at 4.7963977 4.7885666 4.7894893 4.8913455 4.780481 4.9372787 4.723618 4.9941354 4.8938336 4.57891 4.9673266 4.775304
1368834_at 6.431834 5.390852 5.907113 5.8386264 5.9000287 6.0063014 5.745773 5.692273 5.942077 6.3081436 6.2848616 6.1303434
1368835_at 9.367254 9.1154785 8.954094 9.26622 9.44179 9.656115 9.14463 8.943357 9.128511 9.091318 9.441702 9.35952
1368836_a_at 5.972919 5.5786543 6.169741 5.603837 5.4402103 5.9184036 5.606202 5.682243 5.4589863 6.0001774 5.7564907 5.711683
1368837_at 7.2679405 7.0276804 7.0390744 7.1426506 7.1224875 6.5878444 7.2165036 6.6923 6.9577856 6.3052263 6.985666 6.713858
1368838_at 7.3466206 7.2109885 7.1013227 7.388213 7.34717 7.0574813 7.369243 7.438176 7.3804836 7.790325 7.064585 7.4333673
1368839_at 7.4718604 7.7498684 7.461559 7.3650084 7.5376673 7.3884606 7.671076 7.3820457 6.5891438 7.352962 6.9892073 7.1445746
1368840_at 12.236963 12.30318 12.317446 12.117309 12.406411 12.492115 12.395939 12.211218 12.383837 12.819956 12.398666 12.413398
1368841_at 7.185465 7.1776314 7.1968484 7.341504 7.198947 7.2340627 7.0295496 7.1684513 7.2865195 7.780334 7.1386337 7.427995
1368842_at 7.2987633 6.721855 7.1371884 6.9867496 6.633655 7.160981 7.7310643 7.3236175 7.355089 8.296045 7.5660863 7.2594504
1368843_at 9.444575 9.513319 9.260561 9.3955965 9.493326 9.426861 9.421417 9.374736 9.46917 8.747614 9.40381 9.519815
1368844_at 7.611575 8.378425 7.8524294 7.902338 7.8103747 8.136612 7.69594 7.879287 7.718269 7.6651134 7.5417438 7.698404
1368845_at 3.9877884 4.141198 3.920208 4.1676807 4.1097136 4.2439823 3.8886425 4.197217 4.0355163 4.108556 3.703732 3.8919673
1368846_at 4.836582 4.8739824 4.908922 4.9865065 4.8345113 4.9908247 4.9527807 4.87439 4.942245 4.99323 5.0956903 5.0665436
1368847_at 9.390663 9.166218 9.23325 9.280743 9.418932 9.546804 9.384344 9.232498 9.296266 9.080442 9.263279 9.385725
1368848_at 9.102009 9.157984 8.759013 8.827613 8.882976 8.842489 8.849414 8.852112 8.82749 8.671356 8.82899 8.684004
1368849_at 7.8026237 7.8812323 7.562331 7.836965 7.915551 7.865083 7.950534 7.834151 7.726121 7.594625 7.6415634 7.6141005
1368850_at 5.291345 5.2206717 5.2880163 5.492053 5.172854 5.4709926 5.5848274 5.233091 5.1814203 5.486338 5.3973236 5.1587615
1368851_at 8.799126 8.976027 8.674892 8.822765 8.792074 8.456318 8.6622505 8.589938 8.516468 9.404722 8.830636 8.6216545
1368852_at 10.361207 10.6031685 10.572262 10.492889 10.499609 10.745784 10.3259735 10.623112 10.510587 9.884432 10.455303 10.450852
1368853_at 3.2147062 3.6092048 3.3099816 3.8269546 3.6054046 3.4337158 3.4371305 3.6342344 3.3630135 3.5928879 3.5529063 3.3542302
1368854_at 3.6379926 3.7510097 3.709602 3.590658 3.4989808 3.437236 3.6676786 3.5782754 3.4583275 3.5198247 3.538923 3.7123504
1368855_at 6.032489 5.870575 6.1249475 5.9700766 5.9721346 5.9546785 5.7942915 6.243094 5.9785957 5.9601097 6.0071387 5.832659
1368856_at 5.9521556 5.7751694 5.935636 6.0792174 5.897133 5.9384294 5.873062 5.5780697 5.69095 6.1764216 6.033733 5.5773544
1368857_at 3.2703454 3.3572996 3.4112442 3.2890902 3.3165627 3.3018112 3.363933 3.3334196 3.4943018 3.111507 3.155665 3.0087214
1368858_at 3.7003095 3.6485374 3.6197352 3.8464751 3.5888503 3.810286 3.5463288 3.7848392 3.7466834 3.599141 3.6441903 3.4822838
1368859_at 9.081043 8.929941 8.838531 9.069033 8.971567 8.783024 8.785128 8.968961 8.808902 8.860872 8.757975 8.780975
1368860_at 4.418976 4.5537663 4.751524 4.6649895 4.232007 4.4826784 4.3357506 4.5723133 4.644594 4.697773 4.6191697 4.430579
1368861_a_at 4.7931566 4.741185 5.0538144 4.980819 5.0136037 4.806985 4.762047 4.531897 4.9587603 4.5814443 4.3383565 4.9502907
1368862_at 8.151848 7.980729 7.978282 7.9072876 7.918335 8.13703 8.379802 8.109745 8.056424 8.459836 8.217168 7.941214
1368863_at 9.284794 9.366619 9.336541 9.424811 9.2620325 9.427277 9.492436 9.210519 9.432352 8.534795 9.515983 9.442726
1368864_at 3.5651464 3.448773 3.5362577 3.4571168 3.4514198 3.4326608 3.7435617 3.7638884 3.6769078 3.7011976 3.6099603 3.6837535
1368865_at 3.5241463 3.3380945 3.4826517 3.4304173 3.5029178 3.5189304 3.5844114 3.7541003 3.456037 3.5035818 3.5155668 3.7173874
1368866_at 6.702496 6.4443693 6.6572766 6.543526 6.4326196 6.6618533 6.4102497 6.5324316 6.464655 6.8880243 6.5803566 6.671494
1368867_at 6.7044363 6.9241004 6.9976473 6.7903347 6.908477 7.0775313 7.0476136 6.944193 6.9678807 7.366893 6.797492 6.980894
1368868_at 5.479967 5.531735 5.2817726 5.165415 5.3095846 5.213667 5.5745897 5.3739233 5.7111053 4.8707123 5.024122 5.291669
1368869_at 6.3231215 6.050022 5.95784 6.0988503 5.738814 5.959642 6.0659776 6.1248407 5.550339 6.2833614 5.6683187 6.0212655
1368870_at 8.374801 9.163722 9.398973 8.826166 8.285379 9.732074 8.980371 9.457746 9.517372 7.707984 8.341283 8.914152
1368871_at 9.02006 8.371047 8.592044 8.538625 8.460429 8.267581 8.826475 8.699717 8.643641 8.799681 8.881491 9.105484
1368872_a_at 5.3220153 5.045154 4.958096 5.0828094 5.107348 5.192852 5.406711 5.4772263 4.9185 5.0323906 5.074714 5.0154366
1368873_at 3.9527326 4.0528584 3.865567 4.076296 4.105921 3.9983253 4.0831823 4.269271 3.7313554 4.084977 3.9490426 4.047184
1368874_a_at 5.8230844 5.92885 5.616062 5.409173 5.611946 5.9304404 5.788335 5.569494 5.814219 5.6456356 5.609745 5.5496435
1368875_a_at 7.513933 7.2203045 7.627587 7.613378 7.354367 7.4746804 7.38003 7.629505 7.5206866 7.6296062 7.495538 7.4351106
1368876_a_at 5.377193 5.281377 5.494958 5.4804096 5.3295813 5.224821 5.3459816 5.3590345 5.296909 5.4839497 5.6307573 5.64465
1368877_at 9.252879 9.770158 9.391877 10.193255 10.71815 9.570772 9.12906 9.356705 8.48731 5.7578526 8.084984 8.384855
1368878_at 8.802038 9.823717 9.007282 9.106907 8.80418 9.387996 9.23334 9.249753 9.114015 10.973008 9.683003 9.540934
1368879_a_at 4.2740417 4.41021 4.4788613 4.430099 4.413757 4.3544865 4.5796537 4.5909653 4.284219 4.4435043 4.233552 4.3300676
1368880_at 4.1977987 4.293414 4.4593782 4.4285107 4.778613 4.2016425 4.312335 4.2113123 4.457985 4.7417526 4.218323 4.764472
1368881_at 8.412648 8.394884 8.24329 8.233128 8.323005 8.464064 8.699074 8.730947 8.3776 8.348733 8.487745 8.57874
1368882_at 5.383443 4.483893 5.8929596 6.0149193 5.3090734 5.0559726 4.890881 4.7911987 5.009473 4.6493587 4.290169 4.1480083
1368883_at 4.6795297 4.7088447 4.813236 4.708294 4.947707 4.5438914 4.8304877 4.877704 4.767303 4.8782973 4.8390713 4.8641787
1368884_at 5.005402 4.8864903 4.72347 4.809585 4.7430344 5.0595837 4.6614227 5.130264 5.231152 5.1161504 4.7140846 5.0460925
1368885_at 5.9301257 5.4396763 5.6599073 5.324319 5.6831965 5.821744 5.406415 5.6306105 5.4365273 5.8686457 5.5453453 5.508462
1368886_at 9.597725 9.728313 9.593059 9.460882 9.819888 9.696098 9.769921 9.648777 9.735876 9.931399 9.487518 9.441075
1368887_at 3.9870522 3.6994793 3.819412 3.705034 3.8842642 4.0171766 3.5463288 3.8610668 3.8065329 4.0634184 3.9109993 3.679834
1368888_a_at 7.478259 6.7869997 6.573531 7.622075 6.729766 7.1130953 7.749503 7.5084724 7.545836 7.97295 7.079092 8.103822
1368889_at 7.0288334 6.982287 7.0061464 7.1001554 7.0137243 7.296928 7.3975577 7.0277023 6.969894 7.3499365 7.1139812 7.0987773
1368890_at 7.6176777 7.5876584 7.785981 7.8292155 7.694512 7.3342395 7.742105 7.6515846 7.6893053 7.40846 7.6225247 7.7259264
1368891_at 5.7165112 5.550391 5.9838657 5.739019 5.7979093 5.572904 5.8640637 5.5100694 5.565669 5.0528755 5.796078 5.3281655
1368892_at 3.954609 4.237245 4.173173 4.1307707 4.091181 4.3716254 3.9786158 4.0918093 4.2841673 4.2754593 4.129094 3.910879
1368893_at 4.439167 4.5441885 4.5743256 4.596059 4.8489003 4.705306 4.487415 4.7047014 4.542023 4.6619067 4.5807548 4.7131844
1368894_at 4.7256174 5.1237965 4.8218346 4.9452806 4.8532743 4.8574066 4.8153586 4.71124 4.721671 5.0269055 4.807269 4.890616
1368895_at 4.0835543 4.253957 4.6234593 4.2870255 4.496372 4.554118 4.1418266 4.188171 4.325778 4.538703 4.2135215 4.2191987
1368896_at 6.1852107 6.485262 6.859244 6.749552 6.725195 6.467071 6.291483 6.5760098 6.5670433 6.2054787 5.7228613 6.6849008
1368897_at 4.43303 5.063387 4.872612 5.071188 4.773922 5.2027683 4.4477453 4.85573 4.581756 4.9326706 4.48728 4.736719
1368898_at 5.2492485 5.4283013 5.360728 5.2187443 5.348598 5.3359423 5.138641 5.468166 5.2716913 5.3876195 5.0915227 5.2075505
1368899_at 7.3921065 7.3666058 7.3295484 7.2880716 7.543304 7.3125577 7.571458 7.3322263 7.3861814 7.5755773 7.5833464 7.401767
1368900_at 5.334923 5.1772795 5.2639627 4.8211393 5.355729 4.899873 5.186124 5.118428 5.0879483 5.5893745 5.1218023 5.196582
1368901_at 4.8808804 4.7769523 4.8650255 4.9419456 5.0244226 4.9900246 5.167076 4.8932457 5.3552084 5.539621 5.0998936 5.015695
1368902_at 6.03357 6.2573624 6.5009065 6.332457 6.2455163 6.2707796 6.127625 6.2031384 5.9918747 5.415235 6.366287 6.2200637
1368903_at 7.5232916 7.554512 7.5039167 7.5787783 7.499823 7.420166 7.685554 7.411664 7.538542 7.708573 7.5034504 7.758921
1368904_at 6.0517716 6.1483865 6.2049065 6.245523 6.1729236 6.322825 5.8842926 6.284079 6.207853 6.3662734 6.233282 6.1996174
1368905_at 7.5835996 7.6057854 7.561124 7.5501766 7.7622347 7.182303 7.758387 7.968383 7.8412614 9.185296 7.410028 7.5263324
1368906_at 3.3858225 3.4198 3.7009432 3.5023746 3.4965332 3.3246136 3.4574175 3.4104304 3.341475 3.5439835 3.57259 3.400433
1368907_at 4.7521334 4.9198318 4.3316517 4.787866 4.843235 4.7971992 4.820716 4.6290913 4.8199425 5.017773 4.489661 5.0095186
1368908_at 7.7925644 8.061066 8.203731 8.077911 7.814641 7.675006 8.095913 7.8913846 8.246401 7.753617 7.9492164 8.0701275
1368909_a_at 6.7525926 6.6581774 6.2873883 6.6581306 6.505424 6.34748 6.3779197 6.5842223 6.542429 6.06906 6.3555727 6.5710497
1368910_at 5.10592 5.5812197 5.5810328 5.263698 5.4135056 5.538017 5.097514 5.3244247 5.2423887 5.455711 5.1701627 5.202047
1368911_at 6.452837 5.989023 5.794517 6.3831215 6.002511 6.2068605 6.088852 6.0696287 6.208702 8.185077 6.6945834 6.537075
1368912_at 4.6544495 4.4622173 4.67818 4.6438694 4.6544275 4.482071 4.517161 4.4041266 4.596729 4.158629 4.3760357 4.500447
1368913_at 3.8397088 3.6859922 3.855436 3.670167 3.7339218 3.8708808 3.6866307 3.9365768 3.690423 3.5879407 3.7064936 3.6433127
1368914_at 4.607595 4.351898 4.4123974 4.294882 4.457035 4.5781393 4.39491 4.2421 4.5258384 5.9919767 4.616524 4.301436
1368915_at 10.909944 10.892753 10.88706 10.999055 10.821913 10.741945 10.922871 10.986896 10.811931 10.153665 10.91527 10.827507
1368916_at 10.743193 10.582914 10.849006 10.717324 10.718416 10.632442 10.72025 10.6532135 10.692922 10.502131 10.332071 10.699196
1368917_at 5.1370125 4.854285 5.109886 5.287768 5.197641 4.704069 5.1996107 5.263891 5.36768 5.2563205 5.0540547 5.0152006
1368918_at 5.4534254 5.5224323 5.5981417 5.4666576 5.6131015 5.4613276 5.3905773 5.4804144 5.528758 5.5769043 5.4788666 5.6349983
1368919_at 4.997903 4.8066945 5.2775326 5.216372 5.1840434 5.449542 4.928188 5.087811 4.7976575 5.2629075 5.415274 5.308605
1368920_at 5.2468657 5.366597 5.225638 5.4283404 5.0244226 5.118826 5.148624 5.2001123 5.267032 5.4025645 5.1088333 5.4104395
1368921_a_at 5.5084324 5.4666777 5.952594 5.7971177 5.675635 5.8465796 5.6256948 5.867948 5.6255784 5.828506 5.8665504 5.688066
1368922_at 4.8582582 4.6074657 4.7056503 4.512466 4.7527857 4.8068666 4.292309 4.584724 4.671324 4.705176 4.531842 4.4766507
1368923_at 4.7568626 4.763629 4.7877116 4.950003 4.8904257 4.9621696 4.8098536 4.9960093 4.6977224 4.4605803 4.9287343 5.0150747
1368924_at 10.68256 10.419358 10.614575 10.378611 10.6995125 10.481435 10.547816 10.294786 10.516456 9.336731 10.708605 10.41903
1368925_a_at 4.5413327 4.490932 5.005809 5.0377564 4.9429474 4.1861987 4.5463004 4.7413316 4.634134 4.4462385 4.552833 4.346017
1368926_at 4.793584 4.7460504 4.889134 4.5948997 4.5856423 4.8996572 4.652149 4.753915 4.815634 4.449547 4.4453354 4.7949347
1368927_at 7.16214 7.0379868 6.9549 7.1769123 6.995761 7.307199 6.8675203 7.237012 6.5398984 6.6427464 6.8524017 7.0110483
1368928_at 6.3963985 6.4936705 6.2599306 6.2978673 6.4996357 6.3261743 6.425094 6.5730147 5.8537693 7.0492306 6.3871284 6.037237
1368929_at 7.4202485 7.4428115 7.414075 7.4239736 7.4801536 7.441583 7.196226 7.5243425 7.1117215 6.66337 6.876457 7.1487556
1368930_at 4.190263 4.116504 4.3809175 4.292656 4.366395 3.9985402 4.1994553 4.2675543 4.3773146 4.366099 4.1100144 4.3971143
1368931_at 7.571473 7.675653 7.387064 7.8499484 7.5197315 7.792476 7.75402 7.695326 7.565387 8.231781 7.881182 7.9370713
1368932_at 5.1890388 5.3326554 5.481765 5.495202 5.3214865 5.329419 5.427102 4.8680487 5.3020816 4.868737 5.380437 5.751113
1368933_at 7.343221 7.2311063 7.2714424 7.1177464 7.1980696 7.083274 7.3635564 7.2320914 7.039441 7.467214 7.043784 6.9495735
1368934_at 11.012972 10.798007 10.612354 10.985422 10.658649 11.014885 10.963421 10.818037 10.788507 9.517355 10.621157 10.831461
1368935_at 4.411586 3.9867196 3.998092 4.0899434 4.50556 4.331015 4.134875 3.8599324 4.174329 4.108556 4.2190447 4.317829
1368936_at 10.679428 10.635749 10.278976 10.518394 10.581046 10.775858 10.700618 10.563115 10.488872 10.521462 10.5906925 10.463427
1368937_at 5.9833856 5.948865 5.8763075 5.798756 5.836501 5.7527385 5.4527106 6.05285 6.1509194 5.5903664 5.7195706 5.822684
1368938_at 5.5127263 5.664141 6.407387 5.2096314 5.236514 5.731206 5.1562366 5.5785685 6.2199316 5.508638 5.3500915 5.4270115
1368939_a_at 4.5966473 4.911662 4.5956125 4.5719175 4.5358334 4.481617 4.3994064 4.8346925 4.507093 4.6020555 4.662225 4.589447
1368940_at 10.282092 9.560278 9.698677 9.805729 9.615587 10.021059 9.8561 9.480177 9.462644 10.190556 9.824267 9.963036
1368941_at 4.3958116 4.090516 4.5062885 4.4442577 4.406964 4.615543 4.1385508 4.729547 4.712834 4.9029207 4.6139526 4.571591
1368942_at 4.981846 4.582609 5.3212333 5.222639 4.749737 4.863721 4.9860916 5.018428 5.0865216 5.17755 5.0004654 5.1498713
1368943_at 13.111237 13.312009 13.214221 13.1026535 13.223828 12.999243 13.108803 13.137692 13.057909 12.636287 12.9509115 13.049488
1368944_at 7.0748405 6.900784 6.6895275 7.0158463 7.0423107 6.4501967 6.8256893 6.7747703 6.8047376 5.9224415 6.5855126 6.54136
1368945_at 5.3216114 5.3532906 4.9865785 5.0399323 5.120632 5.3193855 5.686942 5.5324802 4.7841253 5.5217314 5.2209 5.306021
1368946_at 5.6323204 5.466381 5.4316673 5.579108 5.548648 5.31297 5.3390574 5.322407 5.7178655 5.302593 5.4147243 5.4385777
1368947_at 7.1666546 6.6996894 7.150021 7.4196887 7.447402 7.6357145 8.265112 7.423094 6.692132 8.902791 7.848442 7.815846
1368948_at 5.9208293 5.968036 5.9862127 5.6874976 6.2955623 5.6702147 5.740941 5.8105392 5.8614354 6.708531 6.155729 6.4235954
1368949_at 4.5890064 4.3889356 4.736758 4.499849 4.4029408 4.2266855 4.628322 4.450089 4.7635136 4.38151 4.3407607 4.532679
1368950_a_at 6.180275 6.164055 6.0151186 6.1482 6.2513046 6.3637 5.8708663 6.135049 5.9592867 5.8796663 5.901094 5.8408446
1368951_at 4.1035194 4.400433 4.377644 4.233565 4.2735605 4.1245947 4.31416 4.4380546 4.2932305 4.575324 4.145097 4.5629163
1368952_at 4.7382774 4.8103514 4.9990964 4.818414 5.0687013 4.5831947 4.428854 4.830258 4.6627603 4.12467 4.5604744 4.914985
1368953_at 8.0267315 8.274141 8.046192 7.8941097 8.004301 7.82008 7.925618 7.944736 7.5932364 8.2984295 7.7808423 7.8890414
1368954_at 4.900888 4.767089 5.1419597 4.612196 4.6221004 5.16518 4.957154 4.905628 5.137846 5.272029 4.848181 4.8160872
1368955_at 6.9744873 6.950245 6.78146 7.0396647 7.084571 6.6118627 7.202856 7.0010633 7.0239186 6.112682 6.734515 6.8535595
1368956_at 5.472688 5.361975 5.655636 5.6297636 5.434727 5.114317 5.2623434 5.5768905 5.4683514 5.4885726 5.4539075 5.519077
1368957_at 4.8214636 4.8532767 5.043645 4.9013815 4.9435134 5.196776 4.7389107 4.9053845 4.87468 5.1937027 4.9323387 5.2067866
1368958_at 3.8595102 3.9388702 3.9217796 4.104417 3.882422 4.0474243 3.9750433 4.3852205 3.7186327 4.7976856 3.7732592 4.235316
1368959_at 4.5324383 4.643285 4.82034 4.720889 4.8061066 4.8750687 4.589223 5.157621 4.8966174 4.6649632 4.74267 4.868828
1368960_at 9.469451 9.550261 9.535573 9.621315 9.593084 9.243937 9.663715 9.594155 9.400837 8.970992 9.293009 9.57041
1368961_at 5.8021717 5.8734016 5.964164 5.8124304 5.918936 5.7689476 5.867823 5.9010644 5.790776 7.4214325 5.366334 6.168793
1368962_at 4.8745027 4.5922127 5.038618 5.0098095 4.7371387 5.754613 5.070311 4.9173183 4.9451303 4.992282 4.6339207 4.88666
1368963_at 6.476753 6.5695467 5.9830227 6.4218845 6.404956 6.234342 6.4734683 6.4338117 6.5911355 6.063408 6.510941 6.3847384
1368964_at 3.9030833 4.3232183 4.141573 3.7079608 4.0992517 4.2374945 4.232605 4.4233885 3.8515306 4.001467 4.19276 4.040368
1368965_at 5.5767937 5.3427005 5.6438303 5.4048643 5.5592656 5.7532926 5.3557982 5.473596 5.4887934 6.0067105 5.6319413 5.515703
1368966_at 3.9491892 4.109622 4.3824735 4.0888343 4.2438927 4.1449623 3.9489732 4.268426 4.131654 4.0066204 4.109991 4.120321
1368967_at 6.5955186 6.7111487 6.4084196 6.1972237 6.299231 6.8626375 6.264714 6.418203 6.457685 6.583363 6.6035166 6.1468353
1368968_at 4.293333 4.5616856 4.325865 4.566094 4.308853 4.400268 4.4017897 4.5536275 4.1390686 4.3996277 4.1934643 4.514059
1368969_at 4.361928 4.236508 4.5976086 4.121853 4.290282 4.3711214 4.186094 4.46255 4.46369 4.3496304 4.523423 4.424552
1368970_at 5.0134583 4.990486 4.752741 5.1806574 4.8064394 5.1126065 5.0185704 5.138783 4.9321666 4.936657 4.902026 4.867329
1368971_a_at 5.0917196 4.923427 4.7566323 4.8685718 5.0358143 4.8428073 4.0859675 4.591901 4.8906984 5.3540273 4.785094 4.771658
1368972_at 3.8663867 3.8190203 3.875021 3.9290097 3.9752514 4.0175047 3.753367 3.9863899 3.6274397 3.8042474 3.7280133 3.7003613
1368973_at 7.3814354 7.436276 7.4214554 7.2980657 7.4736443 7.5818963 7.3665657 7.343157 7.0742826 7.3516607 7.357941 7.258989
1368974_at 4.6408854 4.718111 4.981827 4.751974 4.723076 4.6279488 4.938651 4.528516 4.5862694 4.4666543 4.812815 4.8250914
1368975_at 6.593988 6.3843317 6.733849 6.266447 6.1435466 6.328664 6.580874 6.1749372 6.3124223 6.9888906 6.815441 6.8527546
1368976_at 5.8288217 5.4918637 5.739006 5.3158565 5.224444 5.7011867 5.336589 5.7869477 5.4518566 6.008362 5.8165445 6.0100355
1368977_a_at 8.038886 7.9498696 7.5598474 7.860864 7.70858 8.038271 8.013414 8.173895 8.152514 8.9188175 8.317907 8.116659
1368978_at 5.570081 5.6589274 5.655982 5.563767 5.480348 5.5107503 5.2763753 5.72079 5.63877 5.6511607 5.199604 5.566344
1368979_at 6.4634733 6.1737447 6.416533 5.997148 6.167949 6.2503185 5.921032 6.6213045 6.498925 6.016345 5.942031 6.0889378
1368980_at 5.5586243 5.459124 5.8517284 5.4456825 5.3190804 5.0798674 5.609273 5.217015 5.3143783 5.5381217 5.5207243 5.5490766
1368981_at 3.6351721 3.962401 3.5875454 3.587079 3.6684701 3.6723592 3.6405954 3.7718086 3.726037 3.2938027 3.6583407 3.8079765
1368982_at 4.735973 4.7622113 4.773189 4.9907885 4.957617 4.9638033 4.7822375 4.6760435 4.864089 5.0843883 4.710848 4.7122736
1368983_at 4.5724735 4.543114 4.57163 4.312623 4.312689 4.286276 4.4527607 4.646452 4.418494 4.645054 4.2595787 4.4236016
1368984_at 7.7534018 7.7505417 7.563647 7.793171 7.66788 7.4764075 7.700539 7.785738 7.424587 7.7785773 7.511772 7.7370405
1368985_at 4.4027386 4.3354115 4.7339587 4.9003735 4.651232 5.0492525 4.701787 4.6552134 4.5150747 5.078701 4.4361362 4.3872375
1368986_at 5.0831285 5.2144737 5.3242836 4.905017 4.7362165 5.079831 5.1829214 4.986268 4.915225 4.7889895 4.931279 4.903738
1368987_at 5.7044163 5.721174 5.789245 5.822681 5.969238 5.5917735 5.539772 5.8996153 5.7690997 6.0404096 5.8701715 5.8767805
1368988_at 5.124732 5.2297974 5.2976847 4.989932 5.5468817 5.00943 5.249777 5.4482427 5.257895 5.0348463 5.216265 5.1904936
1368989_at 4.8424673 4.93204 4.6103854 4.5742536 4.7975574 5.0017347 4.61515 5.130411 4.4517393 4.2809634 4.9032493 4.8678904
1368990_at 5.7869554 5.6747184 5.827162 5.7015424 5.637009 5.5612326 5.7155414 5.8658595 5.891351 6.009857 5.9887576 5.8409324
1368991_at 5.4997582 6.114337 6.1501627 5.781635 6.058875 5.849942 5.9338093 5.822003 5.9353485 5.8209715 5.6753516 5.731328
1368992_a_at 9.914409 9.353149 9.523158 9.652264 9.855899 9.381521 10.082527 9.5851345 9.555367 9.694908 9.940574 9.356238
1368993_at 5.1639853 5.69144 5.0958567 5.094661 5.355075 5.3733063 4.9660645 5.4678197 4.973075 5.0525703 5.0117817 4.966498
1368994_a_at 5.6340694 5.833342 5.6286845 5.8284082 5.5026617 5.245971 5.4920254 5.7018175 5.906686 5.3911633 5.7150073 5.5282044
1368995_at 3.5961006 3.4383118 3.67854 3.2806692 3.587495 3.4663196 3.6894338 3.592814 3.4181335 3.6427965 3.436268 3.5019648
1368996_at 4.6500163 4.6680164 4.4080496 4.481495 4.6134186 4.628802 4.4449553 4.437158 4.5731854 4.2822065 4.511189 4.433756
1368997_at 4.606096 4.5573206 3.9792757 4.222009 4.6404915 4.4954653 4.418252 4.116371 4.596235 4.5977254 4.638611 4.481589
1368998_at 3.721361 3.5980458 3.7935057 3.5225844 3.6730895 3.6983924 3.8092299 4.1524973 3.491469 3.8883214 3.6066964 3.813594
1368999_a_at 5.098316 5.281238 5.13391 5.4384594 5.4524646 5.46224 5.0683217 5.262685 5.268173 5.2744055 5.2862034 5.2647605
1369000_at 5.458267 5.5932603 5.673623 5.570413 5.3966923 5.2304316 5.0502234 5.3243604 5.550102 5.5064697 5.6442065 5.0067854
1369001_at 4.13801 4.1258535 4.1180935 4.19162 4.0779343 4.011771 3.9080107 3.9408903 4.0180655 3.9498022 3.940264 4.05023
1369002_at 4.5720444 4.455505 4.701334 4.471452 4.4979243 4.5984 4.4961824 4.2670507 4.439936 5.092308 4.737208 4.5145664
1369003_at 6.255294 6.1988964 6.106169 6.44034 6.419335 6.086929 6.4907117 6.2764344 6.4661093 5.3625174 6.2271576 6.032151
1369004_at 5.264823 5.3845887 5.088346 5.328822 5.2702236 5.2326756 5.35942 5.4312983 5.1557207 5.5663366 5.466876 5.3526998
1369005_at 4.3526583 4.473031 4.6672497 4.334072 4.755173 4.43395 4.5464964 4.70122 4.5877833 4.885171 4.543079 4.437537
1369006_at 4.195497 4.4192276 4.2375245 4.108431 4.661495 4.2656965 3.933947 4.338474 4.167065 4.577196 4.260707 4.3700714
1369007_at 5.3578978 5.493081 5.2258143 5.3014975 5.214299 5.158722 5.3036222 5.266595 5.470863 5.216177 5.0699253 5.1357203
1369008_a_at 4.2387238 4.3379965 4.537409 4.5942116 4.6693196 4.539998 4.3791876 5.0013375 4.915225 4.457935 4.1793947 4.1025977
1369009_at 3.6755815 3.9054158 3.9436228 3.8324685 3.9138446 4.1584296 3.8496487 3.946246 3.700855 4.319257 3.8444126 3.9515536
1369010_at 5.0313206 5.122836 4.8249617 5.356847 5.1550913 4.847085 5.081207 5.2012053 5.006012 5.1750126 5.0777197 5.0067854
1369011_at 12.236897 12.796922 12.509184 12.54247 12.530317 12.408806 12.450189 12.663983 12.333751 12.409288 12.436404 12.574177
1369012_at 6.1281524 5.734647 5.7197824 5.992783 6.2037377 6.341666 6.2837224 6.2628436 6.3138933 5.513797 6.1603217 5.8570905
1369013_a_at 10.3157425 10.20509 10.018669 10.247016 10.128824 10.351326 10.314643 10.425957 10.236572 10.35957 10.370633 10.3603115
1369014_at 5.0471134 4.931036 5.0138836 4.936167 5.101246 4.993001 4.6722736 4.8031187 4.953147 4.9617968 4.9366302 4.9991136
1369015_at 4.8661623 4.9990497 5.1246696 5.102009 4.7205343 4.5984497 4.8992004 4.9650793 4.859268 4.723001 4.6181216 4.716876
1369016_at 5.3942823 5.1324444 5.154996 5.326336 5.2369833 4.983493 5.033363 5.112972 5.3108234 5.2137804 5.175723 5.278675
1369017_at 4.8734865 4.5115395 4.7316823 4.8486295 4.5116463 4.7801795 4.261578 4.5511703 4.722453 4.734042 4.307011 4.536758
1369018_at 5.359727 5.518506 5.2146616 5.5370784 5.2450356 5.527756 5.205453 5.423903 5.596652 5.17164 5.0760007 5.077509
1369019_at 3.622065 3.4743953 3.7931507 3.4380057 3.4280696 3.733775 3.5942655 3.4843996 3.5652936 3.790435 4.0517592 3.646558
1369020_at 4.8074703 4.9285145 4.861968 4.6314454 4.821944 4.792596 4.540786 4.824151 4.9664364 4.9859724 4.8938155 4.6541967
1369021_at 5.9715967 6.1465697 5.9251204 5.9801483 5.8516355 5.983508 5.7937956 5.9743156 5.9565516 6.049875 6.0343757 6.0276465
1369022_at 5.8998337 5.9208083 6.131848 5.966731 5.796316 5.71506 5.651721 5.978953 6.0178103 6.095036 5.7892895 6.0840354
1369023_at 9.824374 9.776587 9.766919 9.935596 9.796118 9.658432 9.93515 9.744741 9.82584 9.221741 9.542389 9.733209
1369024_at 6.8198752 6.6961474 6.582378 6.8211994 6.4112663 6.2979593 6.7503915 6.321102 6.651439 6.8073597 6.3360305 6.3229227
1369025_at 4.2917147 4.3934474 4.5454116 4.2450976 4.1856384 4.226165 4.186094 4.105185 4.3923874 4.229362 4.4274325 4.2580805
1369026_at 5.770338 6.0591145 6.057246 5.804575 6.0131526 5.946534 5.418371 5.972543 5.7776093 6.39922 5.8421936 5.7678614
1369027_at 4.8231745 4.4854765 4.638139 4.556772 4.5975795 4.4843664 4.597086 4.9950113 4.4924517 4.1675215 5.0367575 4.67355
1369028_at 5.334923 5.0729256 5.0652647 5.1070285 4.8539433 4.8837395 4.8835716 5.447793 4.9722424 5.1306973 5.0594454 5.1476126
1369029_at 5.6906824 4.8648453 5.0479083 5.136242 5.186152 5.747594 5.5342193 4.595206 5.673763 7.5965405 5.9937634 6.1898136
1369030_at 4.361249 4.1361675 4.630658 4.1141186 4.0412426 4.4490438 4.222461 4.2791805 4.1193767 4.3104334 4.4578815 4.035906
1369031_at 8.289839 8.180149 7.864425 8.377166 8.104222 8.554829 8.174974 8.32649 8.518392 8.83961 8.576296 8.569531
1369032_at 7.9787407 8.2060585 8.026287 8.066994 8.056177 7.9834514 7.603351 7.866551 7.8630466 7.904834 7.9459124 7.9043317
1369033_at 3.5776212 3.7321324 3.5578833 3.4494212 3.8131752 3.5218947 3.5872772 3.603802 3.6866765 3.8933516 3.8140774 3.592185
1369034_at 4.851182 4.804594 4.8154182 4.7169924 4.8911963 4.7527056 4.6652822 5.0909204 4.6212063 5.0010242 4.923092 4.570997
1369035_a_at 3.5961006 3.6582856 3.5165756 3.4311128 3.7672706 3.6505814 3.4567726 3.635293 3.7647 3.5007226 3.3729653 3.5856357
1369036_at 3.5184991 3.5429502 4.0365486 3.6073174 3.677484 3.886466 3.7675266 3.5717497 3.7022054 3.723483 3.7326884 3.7794409
1369037_at 4.5943766 4.594105 4.8078666 4.5013056 4.700472 4.5009236 4.5292287 4.4493427 4.8199425 4.9522495 4.4553223 4.43123
1369038_at 5.5118837 5.509281 5.9201355 5.6831408 5.6007195 5.730713 5.4877176 5.532063 5.7078686 5.5463085 5.5903196 5.7551847
1369039_at 7.91711 7.971246 7.8426175 7.871595 7.9794335 7.568087 7.8321595 7.6242166 7.819189 7.2660594 7.5644813 7.4138846
1369040_at 5.565024 5.432896 5.195719 5.7446 5.2832513 5.4094996 5.159032 5.5799394 5.435515 5.612909 5.4359655 5.1141086
1369041_at 3.6249764 3.6897488 3.7607784 3.6618567 3.5353432 3.7454953 3.6267054 3.769598 3.7652159 3.8141239 3.8472776 3.6769314
1369042_at 6.6090403 6.9768677 6.8075356 7.034271 7.0096636 6.990833 6.82056 6.708458 6.7171383 6.2456155 6.790988 6.853591
1369043_at 3.3841398 3.5153506 3.702297 3.3328679 3.8113093 3.646829 3.5834236 3.6425629 3.6894875 3.5771666 3.850721 3.7718413
1369044_a_at 6.6966996 6.8618593 6.7736273 6.2993336 6.0530005 5.564911 6.15105 6.0162516 6.9980774 6.1739726 5.479601 6.1128926
1369045_at 6.5802865 6.56293 6.6971054 6.8163204 6.4417953 6.839355 6.447792 6.504408 6.890423 6.9216123 6.6901245 6.897146
1369046_at 4.010251 4.366277 4.299279 3.9193769 3.958837 4.214148 3.8488045 4.006689 3.9985147 4.332715 3.9350815 3.9219475
1369047_at 3.2128706 3.1254885 3.3189948 3.0549893 3.126545 3.1122837 3.3766837 3.2123637 3.3129523 3.146442 3.326135 3.2421026
1369048_at 4.7356052 4.475652 5.0666175 4.8099756 4.62086 4.759523 4.786234 4.7689247 4.8116646 4.612304 4.930523 4.750083
1369049_at 3.8685725 3.700635 3.9069786 3.7774649 3.8853893 3.8446445 3.6014955 3.907786 4.0368695 4.2344804 4.282278 3.8165264
1369050_at 7.7579026 7.79125 7.9474936 7.671334 7.9267335 7.303085 7.7854996 7.68969 7.951072 5.6393747 7.470484 7.355563
1369051_at 6.842595 6.9402094 6.918701 7.100581 7.239927 6.5073123 6.968125 6.7324076 6.8816833 6.3333135 6.7706466 6.7224536
1369052_at 5.200385 5.191228 5.193362 5.106596 4.9676623 4.972607 5.0011735 4.815346 5.0516586 4.9362288 5.1712503 4.9832025
1369053_at 4.741809 4.420607 4.5746684 4.464505 4.559942 4.8054347 4.527499 4.4204354 4.425578 4.573357 4.645449 4.6272373
1369054_at 4.4063306 4.206343 4.011608 4.5135307 4.5885935 4.256838 4.0842166 4.323502 4.3850884 4.861749 4.018304 4.180104
1369055_at 3.7496026 3.8236692 3.857252 3.7709677 3.7860026 3.8282058 3.971468 3.7588577 3.838013 4.0647273 3.7888422 4.048622
1369056_at 3.5800016 3.5208209 3.655014 3.599923 3.438948 3.3696182 3.5089254 3.5239208 3.4435203 3.6376882 3.5980058 3.5411334
1369057_at 7.9749722 7.5987144 7.7777543 7.771196 7.6249366 7.638414 7.737555 7.774847 7.684392 7.5217156 7.5992947 7.7069273
1369058_at 5.482508 5.5792375 5.5358996 5.7267194 5.468933 5.435433 5.389614 5.5463443 5.405057 5.301404 5.1654296 5.353074
1369059_at 7.5267224 7.7656755 7.7050905 7.5455065 7.635477 7.0337524 7.657207 7.317569 7.3638515 7.4102736 7.441235 7.5859685
1369060_a_at 7.7688317 7.76848 7.8592963 7.7105317 7.625477 7.757932 7.987272 7.512198 7.92115 7.892895 7.9744577 7.9659476
1369061_at 8.740252 8.524212 8.46834 8.608598 8.560192 8.218605 8.577047 8.659868 8.567326 7.6599345 8.274738 8.496851
1369062_at 5.0678806 5.001562 5.150732 5.230946 5.234462 5.216389 5.14809 5.256877 5.3148174 5.457675 5.3787303 5.3323536
1369063_at 9.16761 8.540022 9.071138 8.93319 9.105705 8.733157 9.049367 8.932767 9.140409 8.113445 8.841909 9.027595
1369064_a_at 3.9893453 3.923414 3.9899302 3.818537 3.903159 3.8916945 3.9108195 3.953034 4.013381 3.8921344 3.982524 4.262663
1369065_a_at 8.767544 8.890427 8.8142805 8.852468 8.446873 9.076308 8.877265 9.005987 8.83175 8.182771 8.541131 8.88315
1369066_at 5.9876766 5.931939 5.9960604 5.617849 5.93472 5.740609 6.003725 5.3223925 6.010715 5.629755 6.2656174 5.6683736
1369067_at 3.5598998 3.8808672 4.094865 3.5387428 3.9841394 4.0072503 3.9078336 4.0016766 3.5923555 3.846541 3.7754514 3.801372
1369068_at 3.9382162 4.0488086 3.9759026 4.124444 4.201006 3.962945 4.063923 4.025031 3.9492126 3.657006 3.9292421 4.007269
1369069_at 7.4597187 7.6415987 7.6555014 7.5763702 7.501345 7.4309983 7.4566455 7.6347327 7.4427524 7.801281 7.240052 7.3711014
1369070_at 7.245032 7.5908327 7.3381405 7.3878636 7.4106517 7.550001 7.2861276 7.5927505 7.7479806 6.9105 7.6107893 7.157232
1369071_at 3.8660686 4.0639896 4.263358 4.07073 4.189 4.3915796 4.032214 3.8998914 4.101529 3.9801552 4.1714277 4.1545515
1369072_at 5.7458086 5.224554 6.001911 6.111925 5.2140026 5.570546 5.7113934 6.552444 6.000452 6.470504 5.6403747 5.8711057
1369073_at 10.016301 10.30823 10.050438 10.004111 9.950602 10.235301 10.152599 10.230339 9.983539 10.230227 10.34677 9.992515
1369074_at 12.581238 12.596406 12.649976 12.569832 12.67421 12.519518 12.5336 12.492776 12.601379 12.31338 12.47623 12.519648
1369075_a_at 4.4573812 4.742175 4.6138835 5.108675 4.5266247 4.5022855 4.376399 4.568943 4.2932305 4.465372 4.342251 4.62823
1369076_at 8.464484 8.622324 8.446104 8.574091 8.71015 8.624405 8.55802 8.12163 8.665923 7.8478317 8.371979 8.557443
1369077_at 7.120377 6.8908253 6.7512717 6.8164167 6.839277 6.446137 7.006642 6.864299 6.9130945 8.005426 7.0594945 7.2107463
1369078_at 7.9114347 7.957166 7.701048 7.9812627 7.8405585 7.768559 7.962825 7.6831074 7.779476 7.4879236 7.7868156 7.7391224
1369079_at 4.716941 4.8819294 4.9873705 4.7532997 5.1031747 4.7472615 4.6282883 5.307225 4.7132607 4.453218 4.7264175 4.9261503
1369080_at 4.5943184 4.8894176 5.274579 4.7880898 4.7608085 4.8093295 4.625994 4.899577 4.849737 4.6949224 4.7874236 4.5850067
1369081_at 6.9443693 7.107234 7.0320106 7.3713465 7.306092 6.863118 6.8105164 6.857802 6.9744916 7.84111 7.07022 6.6958294
1369082_at 4.8168955 5.229797 5.1454797 4.9860106 4.9953356 5.098177 4.954726 5.504466 5.147521 4.691944 4.7212176 5.1859474
1369083_at 6.1973624 5.7673197 5.6206584 5.887412 6.019378 5.9537544 5.8967676 5.744554 5.874993 5.823434 6.2621465 5.4752607
1369084_a_at 7.074895 7.1899233 7.415933 7.135323 7.2290325 7.3658314 6.9645095 7.3821797 7.1791797 7.2312164 7.237314 7.1680837
1369085_s_at 5.10592 5.256258 5.0897164 5.1358852 5.4031754 4.6614017 5.024354 5.3046236 5.0755997 4.7931633 5.2559648 5.00832
1369086_a_at 5.2975407 5.6000767 5.2635803 5.432559 5.107239 5.3589344 5.313774 5.213434 5.1409864 5.390319 5.5222664 5.175127
1369087_at 4.9460073 5.225262 5.412497 5.296521 5.1052923 5.13349 5.2886467 5.1219916 5.2997713 5.334403 4.9317045 4.89905
1369088_at 7.591296 7.673365 7.40499 7.6104527 7.6648088 6.97653 7.275854 7.194055 7.4202557 7.2162075 7.2614946 7.356614
1369089_at 4.286749 4.1406145 4.3115554 4.321155 4.3794303 4.288875 4.2647505 4.5696096 4.418912 4.1335263 4.5062513 4.3059154
1369090_at 3.8429961 4.0926747 4.170028 4.020631 4.064567 4.1732607 4.0840955 4.118632 4.215813 4.023179 3.8828413 4.156848
1369091_at 3.8773956 4.0584526 4.0153427 4.2847815 3.9836829 3.9748251 3.9058547 4.2085743 4.001749 4.295719 3.9761794 3.9051926
1369092_at 8.221916 8.062122 7.9560676 8.251811 8.090324 7.73024 8.1603775 7.8074374 8.46094 7.286148 8.160486 8.042433
1369093_at 6.968678 6.945018 6.9577255 7.0519786 6.5671153 6.9331512 7.0486374 7.1235385 6.9166956 7.0116124 6.7412157 6.812624
1369094_a_at 5.883411 6.345268 6.0480046 6.20144 6.108987 6.2746644 6.2968054 6.0079923 6.535871 6.3666496 6.2155495 6.301705
1369095_at 4.5352774 4.5192156 4.8217525 4.786829 4.690051 4.7528067 4.897231 4.5639462 4.5201654 4.810115 4.598482 4.503831
1369096_at 4.1263247 4.4371676 4.409833 4.1943927 4.1982603 4.219459 3.936506 4.136233 4.366755 4.3390756 4.304989 4.344432
1369097_s_at 5.6860375 6.039586 5.885103 5.924883 5.6195426 5.5824184 6.0215125 5.951503 6.009313 6.6540356 5.425021 5.720112
1369098_at 4.104239 4.0409956 4.4700174 4.0769544 4.3555326 4.0673385 4.2972026 4.7242403 4.2577553 4.205954 4.123997 4.289871
1369099_at 6.978115 7.4086523 7.9085665 7.309129 7.567026 7.272874 7.5783453 7.2693434 7.3582225 7.8595715 7.6809864 7.238272
1369100_at 4.1328244 4.022793 4.362134 4.090891 4.0264854 3.7475705 4.3343744 4.146821 4.022937 4.5989 3.8196473 4.0486565
1369101_at 8.098658 8.244848 7.9253774 8.276558 8.0557995 8.0226965 8.025428 7.8464146 8.039536 7.7935667 7.8929977 7.9950533
1369102_at 4.0308576 3.7603655 4.1449637 4.0061345 3.951732 3.9786177 3.7237267 4.2177677 3.724917 3.9999368 3.9109676 3.7263741
1369103_at 4.7484636 5.0255446 4.8589525 4.6878314 5.018308 4.843177 4.5770416 4.7298174 4.851609 5.3462963 5.080648 5.208219
1369104_at 6.0327673 5.792761 5.514761 5.6029224 6.509436 5.4703794 6.3049946 5.7775726 5.0176578 5.5196047 5.4961596 5.0531597
1369105_a_at 3.5894113 3.772815 4.2998943 4.312132 4.3234434 4.2267265 4.1900086 3.7196436 4.22633 3.6013799 4.0100155 4.345793
1369106_at 4.535054 4.422364 4.838663 4.650205 4.625694 4.669736 4.530934 4.8470697 4.982216 4.5749955 4.754099 4.758344
1369107_at 3.7849069 4.06399 3.9257617 3.8661008 3.9286323 4.0958805 4.0952787 3.984302 4.131912 4.165018 4.0964284 3.9639013
1369108_at 4.0354357 4.1374035 4.7306232 4.040614 4.159416 4.2754354 4.124049 4.3677144 4.2216845 3.8647945 4.1458545 3.97146
1369109_at 3.724854 3.5016634 3.7411923 3.8070748 3.6500654 3.5669034 3.8348434 3.7452602 3.649728 3.73713 3.8539984 3.5706215
1369110_x_at 10.510746 10.175754 10.219551 9.666263 9.620595 10.629553 10.306757 10.250515 9.532019 8.945044 10.330273 9.987761
1369111_at 13.941504 13.911051 13.888257 14.016997 13.917316 13.958519 13.981796 13.942932 13.925428 13.546272 13.969962 13.9696045
1369112_at 4.3179693 4.133203 4.2378225 4.3210707 4.279048 4.3090525 4.2415247 4.3130703 4.390358 4.5097933 4.656801 4.3575687
1369113_at 3.4436707 3.3250294 3.349463 3.4200914 3.6182675 3.4112287 3.6129735 3.2830844 3.3733048 3.2494738 3.359301 3.3559873
1369114_at 3.2813969 3.3389342 3.122854 3.2178025 3.4918907 3.1449797 3.3568797 3.2652605 3.2456262 3.4213285 3.2092485 3.1347048
1369115_at 4.768624 4.7687516 4.7005677 5.078387 5.012422 4.8765874 4.7539077 4.9501686 4.8232183 5.9860497 5.2648506 4.969435
1369116_a_at 5.8678594 5.768731 5.8209 5.691969 5.8113675 5.683195 5.676959 5.7613716 5.6482496 5.4262395 5.8664894 5.8934803
1369117_at 4.030444 4.3166804 4.070717 4.149255 4.4723525 4.4639387 4.020421 4.4120646 4.151453 3.9993086 3.898148 4.347421
1369118_a_at 4.3108587 4.5979156 4.4747424 4.5197825 4.5469713 4.7912474 4.116243 4.751549 4.5381007 4.587199 4.6553283 4.771161
1369119_a_at 4.765004 4.7079716 5.0587807 5.0415325 4.649291 4.841264 4.744138 4.7079725 4.8431215 5.0011754 4.7146688 5.0947466
1369120_a_at 7.3801775 7.4654465 7.2815237 7.5684624 6.926742 7.1433854 7.036445 7.5391984 7.4203324 6.9964566 7.288895 7.187946
1369121_at 5.026637 5.208495 5.753619 5.5192633 5.0646095 5.512538 4.87437 5.656959 5.466122 5.0356917 5.576021 5.386267
1369122_at 7.503555 7.3989425 7.2469945 7.636569 7.485249 7.4838614 7.53188 7.7965302 7.5273414 7.6830974 7.521901 7.691831
1369123_a_at 6.1375985 6.3487926 6.1432476 6.3830047 6.236235 5.940283 5.994352 6.213037 5.90355 6.0678563 6.028431 6.243832
1369124_at 4.4227734 4.2971964 4.449868 4.4327183 4.308276 4.291063 4.174625 4.226328 4.136776 4.4579344 4.4890585 4.161435
1369125_at 3.263095 3.3163857 3.5399265 3.370778 3.3140748 3.6011646 3.2722795 3.340434 3.2928553 3.438492 3.390612 3.4377878
1369126_at 3.8309977 3.4073818 3.799856 3.6409178 3.6113756 3.7301426 3.629646 3.6030369 3.9266813 3.5178657 3.8454316 3.8068225
1369127_a_at 6.635713 6.466564 6.1839232 6.823257 6.4080014 6.504854 6.390835 6.2775235 6.3395605 6.47336 6.3157597 6.71716
1369128_at 4.46677 4.0733376 4.249867 4.2957864 4.150712 4.1861258 4.1161327 4.2808733 4.0343647 4.4771767 4.2309093 4.3280134
1369129_at 4.071046 4.189863 3.8460598 4.0829124 4.0609894 3.817794 4.1231995 3.8531785 4.1969223 4.165018 3.984142 3.7968156
1369130_at 4.6372395 4.759391 4.5788803 4.699786 4.6196585 4.7004952 4.6459756 4.598832 5.001546 4.4816337 4.8879547 4.832353
1369131_at 4.1227093 4.027915 4.1206546 4.0180054 4.193951 4.0465403 3.9404578 4.001188 4.049445 4.198825 3.8207693 3.9878392
1369132_at 5.345578 5.125342 5.4302526 5.532704 5.3176465 5.4958496 5.454434 5.504651 5.524338 5.7122054 5.4398575 5.402834
1369133_a_at 3.8002408 3.949529 3.7870677 3.9719448 3.908199 3.9854302 3.851234 4.0361714 3.9840379 3.9048338 3.9616272 3.9582505
1369134_x_at 3.7634559 3.6736844 3.8998716 3.6272547 3.709921 3.8130078 3.728738 3.864188 3.6052647 3.588374 3.922008 3.8938372
1369135_at 6.5403147 6.3354 6.750806 6.472909 6.4959064 6.6788993 6.2624254 6.5573993 6.3749547 6.5354013 6.5496726 6.457661
1369136_at 4.4390764 4.376895 4.162776 4.437294 4.091072 4.0838995 4.1860943 4.1724386 4.2022705 4.5002346 4.171315 4.2095885
1369137_at 5.0659466 4.887951 5.0080795 5.070059 5.1069455 4.918661 5.093087 4.9168987 4.9976077 4.7914104 5.0042415 5.0067954
1369138_a_at 3.852624 3.8636436 4.504652 4.1172857 4.468457 4.0519714 4.134875 4.1038227 4.3884335 3.748148 4.2167563 4.064668
1369139_at 3.7517285 3.8793242 3.8543918 4.137768 3.8863084 3.9177315 3.8996089 3.8686893 3.812678 3.6659653 4.014973 3.9273653
1369140_at 4.250987 4.098987 4.35704 4.112527 3.8938568 3.8546247 3.9533386 4.1654816 4.3143015 3.900764 4.164878 4.3281183
1369141_at 3.480179 3.479934 3.667793 3.483455 3.6772656 3.4051857 3.7949986 3.497144 3.5912414 3.6562903 3.7888422 3.3755746
1369142_at 3.8027513 3.9742773 4.0479984 3.7759066 3.949822 3.7857523 3.825483 3.5950673 3.998268 3.7703202 3.85208 3.8410437
1369143_at 3.9934394 4.2092414 4.169655 4.0467787 4.0516067 4.1646733 3.6799798 4.365465 4.0662513 4.6939287 4.292509 4.307984
1369144_a_at 4.259017 3.9508402 4.2843294 3.9040794 4.0029793 4.365176 4.096783 4.0538487 4.0109134 3.7053988 3.7644567 4.235316
1369145_a_at 4.4927707 4.874861 4.482643 4.6201367 4.550681 4.612801 4.2316 4.687434 4.5681334 4.67678 4.502961 4.643241
1369146_a_at 7.102796 7.1974354 7.4124556 7.0585475 7.4366755 6.94568 7.035524 7.175597 7.736729 7.5907135 6.867786 7.4574847
1369147_at 4.8170395 4.94993 5.081201 4.9377737 4.887372 4.600334 5.061699 4.477961 4.754284 5.1081333 4.8388443 5.0187607
1369148_at 7.868068 7.9302664 8.008837 7.8171434 7.9589043 7.789099 8.034931 8.006098 7.9418597 7.8697143 8.179184 7.8883653
1369149_at 4.959598 5.1676383 5.3012285 5.013447 5.0081077 5.1576886 5.1840963 4.91113 4.9224896 4.9710193 5.026283 5.023155
1369150_at 8.502924 8.504214 7.8751407 8.232897 8.221182 8.2377205 8.136772 8.107646 7.9010253 8.476305 8.702948 8.443308
1369151_at 5.6234136 5.1368303 5.5063944 5.452559 5.1047125 5.2392626 5.168295 5.284476 5.266857 5.0060463 5.3060036 5.4260283
1369152_at 7.0134916 7.016171 6.815489 6.75246 6.607499 6.759299 6.553672 6.8806033 6.782254 6.3247004 6.50064 6.6472664
1369153_at 3.7602105 3.7871332 3.894024 3.7279875 3.9555938 3.8596354 3.8757226 3.7150846 3.8739212 3.7228315 3.824052 3.7185504
1369154_at 4.306896 4.394121 3.999223 4.4840584 4.368943 4.336482 4.38433 4.2541943 4.391925 4.739937 3.8838665 4.342127
1369155_at 4.7226124 5.0180507 5.182931 5.0295005 4.872988 5.0950265 4.876074 5.1743817 4.8593903 5.1819053 5.004794 4.8114357
1369156_at 6.4769444 6.428183 6.3669114 6.690827 6.437185 6.158506 6.5475407 6.3713794 6.533035 7.23278 7.0062423 6.806748
1369157_at 8.442427 8.16626 7.900463 8.24457 8.413871 8.112238 8.221609 8.173237 8.190674 8.154482 8.20536 7.891417
1369158_at 4.105694 4.5097027 4.22054 4.286109 4.162857 4.7933474 4.453991 4.2486267 4.2231493 5.0998793 4.050661 4.1371117
1369159_at 5.3785195 5.222948 5.3968306 5.1283035 5.5972457 5.6964154 5.3624167 5.284734 5.2974625 5.77923 5.5812163 5.087811
1369160_a_at 5.0757823 4.833348 4.7103033 5.0855184 5.026097 4.800327 4.931155 4.8830085 4.768497 4.9911704 5.009063 5.0353374
1369161_at 8.320559 9.124568 8.588413 9.106753 8.435648 8.63034 9.034235 8.912877 9.024551 8.741154 8.773221 8.968736
1369162_at 3.868872 3.902231 4.2425313 4.0403466 3.7404208 3.8478181 4.022132 4.058939 4.022995 7.280815 4.1087146 3.8801665
1369163_at 5.1823516 5.473567 5.4625335 5.245574 5.2411947 5.430584 5.229511 5.2899756 5.3946877 5.164857 5.2833505 5.3219557
1369164_a_at 4.561456 4.882389 4.8055935 4.6985183 4.607805 4.903845 4.609819 4.757044 4.624536 4.1702166 4.3918333 4.6459217
1369165_at 4.4018683 4.580797 4.4327 4.0312095 4.2892714 4.35028 4.2931633 4.5916176 4.5302625 4.503443 4.290169 4.036205
1369166_at 4.432683 4.496544 4.2054605 4.1215086 4.206067 4.0792737 4.3095 4.1406517 3.9709237 4.1402416 4.061795 3.97261
1369167_at 6.066355 5.8903847 6.082503 5.820384 5.9339905 5.8546615 5.669996 6.3425384 5.8775806 5.8903546 5.789635 5.75579
1369168_a_at 5.131701 5.2662044 5.398793 5.252322 5.4054127 4.9822006 5.248222 5.4234056 4.7977724 5.013627 5.0316296 5.1833024
1369169_at 9.501943 9.477814 9.22786 9.491684 9.4265375 9.276663 9.245155 9.436497 9.367428 7.8398957 9.069161 9.033817
1369170_at 4.359832 4.3767653 4.196081 4.073123 4.5429096 4.1627584 4.132025 4.2488985 4.16168 4.5996304 4.2530107 4.5970984
1369171_at 10.978682 11.1413 11.218561 11.146336 11.149951 11.139358 11.042661 11.049941 11.20727 11.006531 11.165802 11.117746
1369172_at 3.8678339 4.178371 4.182743 4.2299957 3.9831154 4.1130657 3.8730738 3.99008 3.9287786 4.463353 4.0517592 4.0060163
1369173_at 5.5149326 5.0381308 5.245487 5.3613243 5.2397776 5.3863754 5.1482353 5.235431 5.178251 5.196913 5.427658 5.3203306
1369174_at 7.5086484 7.389866 7.45645 7.6544476 7.6048837 7.2491717 7.512036 7.140818 7.0104446 7.079141 7.525102 6.8020926
1369175_a_at 4.0805387 3.824513 4.1138697 3.9644005 3.8665211 3.7518907 4.107135 3.840009 3.9931648 4.288183 3.9155009 3.9140005
1369176_at 6.6566286 6.8276677 6.8211465 6.760912 6.6300654 6.6989517 6.4555726 7.06005 6.60939 6.836315 6.340882 6.8247104
1369177_at 7.4151106 7.365245 7.00671 6.9684534 7.1507573 6.8626037 6.827908 6.9016967 6.919109 7.190432 7.4142346 7.000696
1369178_a_at 4.2403593 4.3003445 4.0911064 4.2903767 4.3385835 4.1179967 4.152004 4.480461 4.5054536 4.3296804 4.543487 4.395957
1369179_a_at 6.2254667 5.851517 6.4518337 6.538327 6.345772 5.9546785 6.517435 6.0741553 5.407401 5.7423296 6.0259624 6.135276
1369180_at 5.0041037 5.2627373 5.1114826 5.2107997 5.4585767 5.155715 4.7928004 5.3937836 4.672467 5.194422 5.1712503 5.0150166
1369181_at 5.6778746 5.3972325 5.6344633 5.46243 5.669724 5.6890635 5.448596 5.6381807 5.9550023 6.0435486 5.7652454 5.686957
1369182_at 4.0033226 3.9572232 3.949112 4.190238 4.292659 3.894183 4.095329 4.0891347 4.0933414 4.309594 4.0703144 3.9952264
1369183_at 5.1449223 5.0430374 4.9397593 5.051532 5.035905 4.8447313 5.051037 5.137603 5.1927214 5.2240953 5.257761 4.9926147
1369184_at 4.096449 4.0509253 4.298648 4.0675054 4.0048647 4.1130657 4.1123714 4.122265 4.1127815 3.8812473 4.0431747 4.134207
1369185_a_at 5.1737022 5.3467493 5.3798766 5.3337126 5.2551064 5.2547126 4.928188 5.1630373 5.3791733 5.1574783 5.2602186 5.152752
1369186_at 7.2317114 7.196546 6.8780966 7.2855134 6.839473 7.4328327 7.4959865 7.22314 7.539963 7.86445 7.7346582 7.699553
1369187_a_at 7.2884474 7.1772995 7.0718064 7.4871325 7.1521835 7.0931582 7.6232643 7.4981365 7.024658 6.2063484 7.4100113 7.411984
1369188_at 3.989715 4.498738 4.180159 4.2870255 4.1532626 4.562439 4.361611 4.0480704 3.9796786 3.8370488 4.287337 4.189086
1369189_at 5.4452205 5.421127 5.4525714 5.357169 5.470556 5.593988 5.4889903 5.591115 5.550492 5.451296 5.531736 5.3173814
1369190_at 5.7011843 5.72504 6.0586715 5.6504855 5.5972457 5.890408 5.5026083 5.906793 5.7779727 6.133218 5.7568135 5.6716394
1369191_at 3.4717445 3.5006387 3.5805788 3.526203 3.664353 3.665096 3.685177 3.5094497 3.688924 4.0436115 3.707689 3.496819
1369192_at 4.9854045 4.586761 4.921376 4.7299027 4.843235 4.900766 5.008767 4.867898 4.8251543 5.2073627 4.7597895 4.9022746
1369193_at 5.399306 5.2907996 5.645028 5.3773947 5.3996744 5.710501 5.5064545 5.573539 5.441237 5.944484 5.600705 5.5421596
1369194_a_at 3.9844718 3.7017124 3.6918552 3.9516413 3.806913 3.6719797 3.547018 3.9665792 3.631643 4.040309 3.7167113 3.6059368
1369195_at 5.893537 5.338982 4.857321 5.6421285 5.42629 5.4184723 5.7251577 5.4609303 5.263876 5.650711 5.7790933 5.70935
1369196_at 5.7038536 5.5349407 5.6482897 5.6095257 5.654066 5.402034 5.3529825 5.7721815 5.5353403 5.9437137 5.905967 5.789762
1369197_at 5.565425 5.565054 5.5533886 5.572212 5.5972457 5.7672925 5.759601 5.356643 5.489508 5.723618 5.676537 5.6639724
1369198_at 5.226108 5.316079 5.5651383 5.4544725 5.4383526 5.3656306 5.150313 5.2562857 5.1895947 4.8664074 5.3302193 5.371868
1369199_at 4.8165655 5.102182 5.1096687 4.989097 4.942915 4.902051 4.7769413 5.0861883 4.8795357 4.939041 5.0173855 5.0444746
1369200_at 9.047993 8.8076105 8.999109 9.0486355 8.68916 8.328729 8.616315 8.721544 8.5028715 7.8835535 8.457847 8.775153
1369201_at 5.241326 5.489553 5.601206 5.555393 5.4489207 5.340793 5.184109 5.4334235 5.5775533 5.5432215 5.429821 5.395785
1369202_at 5.469794 3.6743824 3.921716 3.4816577 3.4384012 3.6474197 3.43549 3.6392732 3.911162 3.538992 3.6327376 3.5121467
1369203_at 4.0217338 3.9308283 3.8835704 3.970454 3.7750478 4.3716254 4.1854105 3.7066696 4.044121 4.2099733 3.9155009 3.7407906
1369204_at 7.4212956 6.9280643 7.093486 7.200187 7.004315 7.440682 7.2611747 7.002297 7.3680024 7.859887 7.965252 7.5599475
1369205_at 5.40441 5.0979586 5.417936 5.2641177 5.2582808 5.5987678 4.980639 5.233091 5.3234463 5.2644744 5.0571246 5.5726357
1369206_at 12.404281 12.529782 12.45712 12.662288 12.52095 12.441574 12.456548 12.43989 12.401264 13.125552 12.578046 12.6463585
1369207_at 4.208285 4.448891 4.3121433 4.4575276 4.4209194 4.379469 4.119022 4.130204 4.4293995 5.1682267 5.678907 5.18118
1369208_at 5.5154467 5.600076 6.0091796 5.8390656 5.807696 6.6769023 5.9431176 5.5424304 5.3959713 7.0948014 7.9141407 6.8538427
1369209_at 6.3801956 6.3953724 6.326185 6.5907493 6.5657086 6.6061344 6.2482386 6.5510187 6.0698695 5.906581 6.155341 6.3166394
1369210_at 3.295679 3.1996908 3.3547578 3.5166764 3.2683575 3.542246 3.3787556 3.1696389 3.3057907 3.468523 3.4971144 3.2665346
1369211_at 6.171125 6.300388 6.432634 6.377149 6.5334387 6.180578 6.1345673 6.0754776 6.164078 6.256416 6.092061 6.3515434
1369212_s_at 6.9677987 7.045125 7.436349 7.1690583 6.8672395 7.25039 7.1424923 7.0318637 7.291052 6.6954923 7.470484 7.1730256
1369213_at 5.0662584 4.910021 5.302266 5.239615 5.246082 5.1537104 5.039105 5.469673 5.02634 4.998568 5.340029 5.110464
1369214_a_at 6.0272036 5.80883 5.8963504 5.779797 5.7109733 5.8245 5.657175 5.7038107 5.7799597 5.760943 5.8257766 5.7894683
1369215_a_at 10.067912 10.212813 10.40638 10.261345 10.172704 9.761082 10.284126 10.054167 10.152948 10.287961 10.124332 10.027834
1369216_a_at 5.5618734 5.430936 5.7526445 5.6299887 5.485653 5.35968 5.483429 5.568778 5.630684 5.3108907 5.6634827 5.8327436
1369217_at 4.2399364 4.371339 4.360665 4.162933 4.2517033 4.501706 4.272952 4.929093 4.324293 4.3080235 4.1934643 4.4107227
1369218_at 7.5010166 7.5454507 7.567926 7.661515 7.7418075 6.987452 7.464474 7.4988117 7.060163 7.6480494 7.5147896 7.2542415
1369219_at 6.115498 6.3867383 6.4196973 6.2179084 6.2853255 6.358963 6.1702933 6.3590584 6.314481 6.505174 6.345919 6.3071837
1369220_at 7.3444047 7.308947 6.8522987 6.855001 7.0340266 6.790005 6.786694 6.9764314 6.6124625 6.699346 6.4731174 6.892199
1369221_at 6.0147095 6.133603 6.1927614 6.202186 6.3559365 6.274622 6.3781967 5.956604 6.334112 5.840495 6.4884505 6.094468
1369222_at 5.4755325 5.492884 5.2531815 5.496128 5.7061534 5.3091984 5.245681 5.3438005 5.1359887 5.4801397 5.4489245 5.2653465
1369223_at 6.7750754 6.7346563 6.9781175 7.0659285 6.768373 6.9258337 6.8769717 7.1075573 6.7908287 7.0263743 6.80121 6.821573
1369224_at 9.875143 10.506699 10.584947 11.039262 11.653091 10.4647045 10.27309 9.976068 11.075891 8.819319 9.920673 9.698243
1369225_at 12.112629 11.971793 11.719081 12.361242 12.150862 11.965203 11.845602 12.217042 12.209588 12.300083 11.931885 12.033325
1369226_at 7.624444 7.4569316 7.1337132 7.925048 8.04067 7.43218 7.651933 7.599481 7.846049 10.760656 7.869643 7.4983315
1369227_at 5.535408 5.6422386 5.3988423 5.588007 5.7234797 5.5555387 5.8803315 5.685317 5.7320104 5.2156262 6.0295815 5.778693
1369228_at 5.6488695 5.563407 5.688048 5.4384556 5.410378 5.585368 5.617325 5.815951 5.7189107 5.403175 5.6226244 5.656318
1369229_at 5.9349527 5.867938 5.993453 5.436442 5.840678 5.860517 5.6368184 5.988425 5.609335 6.3702497 6.12696 5.8785048
1369230_at 4.760345 4.3755465 4.750326 4.817224 4.410661 4.6390057 4.7723007 4.7798314 4.7466507 4.839746 4.9420605 4.670558
1369231_at 4.7406387 4.8366385 4.9341435 4.9215474 4.805281 4.9387183 4.480025 4.9172873 4.712955 4.7798233 4.4835577 4.6660185
1369232_at 4.7388463 4.5801115 4.383053 4.6915793 4.553913 4.6004915 4.3028564 4.7745686 4.7072086 4.7591386 4.8156185 4.3837137
1369233_at 4.190263 3.998703 4.028599 3.8451507 3.906019 3.8655615 3.7406857 4.075136 4.0061283 3.9720926 3.7567003 3.8760517
1369234_at 7.82839 7.8044205 7.805088 7.8449755 7.74597 7.3396416 7.6171513 7.6407495 7.5315914 7.8701434 7.694887 7.770357
1369235_at 4.8701496 4.944489 5.073023 5.0553255 5.040273 5.140478 4.827911 4.8647375 4.876316 5.0010185 4.880455 5.165702
1369236_at 5.19058 5.434306 5.0182457 5.360738 5.3864584 5.3233147 5.083083 5.0278144 5.1736674 5.357798 5.1200786 5.023185
1369237_at 4.970246 4.911774 5.042248 5.233858 4.9232807 5.0762095 5.153956 5.1515026 5.345058 5.711295 5.159197 5.1821675
1369238_at 10.043235 9.841879 10.436512 9.706907 9.674226 10.390106 9.681075 9.690599 9.9705105 7.925724 10.047503 10.351328
1369239_at 4.060234 3.981711 4.370781 3.8137114 4.112509 4.092714 4.0490193 4.2724404 3.9253778 3.8372462 4.0985904 4.067686
1369240_a_at 5.801269 5.4782047 5.6338444 5.649042 5.684225 5.7701564 5.505112 5.748378 5.6678925 5.623101 5.7881823 5.563513
1369241_at 5.1289744 5.4810843 5.3415275 5.116381 5.5204115 5.3219876 5.596503 5.4284096 5.590481 5.33852 5.5383587 5.398868
1369242_at 3.222828 3.364048 3.478222 3.1715117 3.5510888 3.5734768 3.525746 3.451376 3.4447289 3.4668827 3.5574322 3.536211
1369243_at 4.017686 4.0053205 4.3506365 4.2088275 4.3050528 4.070399 3.9821541 4.1613536 3.8875308 4.019853 4.2319784 4.329342
1369244_at 7.0877953 6.785302 6.739594 6.777074 6.7154717 6.834766 6.503772 6.94627 6.806787 5.9822946 6.872676 6.458234
1369245_at 4.203573 4.1838202 4.3121433 4.2501345 4.192109 3.9448524 4.1955533 4.168961 4.3708 4.3143125 4.1429186 4.1844735
1369246_a_at 4.1966553 3.8128574 4.174999 3.8873796 4.1429844 3.9082549 3.5857062 4.098694 4.091997 4.1214685 3.9415452 3.9192603
1369247_at 6.110558 6.289478 5.7021995 6.4712467 6.388924 5.487324 6.1501913 6.129752 6.172625 5.7277627 5.702693 6.134349
1369248_a_at 8.859041 8.4302225 8.229859 8.458157 8.821387 8.199179 8.781415 8.124807 8.569366 6.8696494 8.313309 8.701508
1369249_at 8.157038 8.678593 8.209316 8.431139 8.513848 8.127275 8.407237 8.380196 8.355799 7.162572 7.916119 7.983341
1369250_at 5.219371 4.831249 5.408332 5.2050323 5.079665 5.0490623 5.1310806 5.208229 5.249377 4.912746 4.9547153 5.4066873
1369251_a_at 5.658684 5.64859 5.869264 5.468707 5.6553917 5.3853855 5.2436895 5.630748 5.4188766 5.729146 5.6428347 5.934227
1369252_a_at 5.572318 5.7347016 5.840253 5.459564 5.680133 5.6544743 5.5670137 6.004774 5.4476047 6.0562987 5.327626 5.439979
1369253_at 4.079177 3.87275 4.024729 3.9916403 4.0459924 4.1852016 3.7771533 4.210433 4.308467 3.9716806 4.0409594 4.098172
1369254_a_at 3.802782 4.059909 3.9671617 4.027693 4.019589 4.0350604 4.0587063 4.027305 3.9834666 4.137946 3.9188151 4.0562687
1369255_at 6.885009 6.5016646 7.0393 6.6315284 7.4697604 6.9691014 6.5995526 6.3965106 6.7216253 7.4674215 6.6150527 6.6991434
1369256_at 5.905519 6.124539 5.7601485 6.007123 6.088047 5.647608 5.8948593 6.1988406 5.9379206 5.3876195 5.8640366 6.0039225
1369257_at 4.8464484 4.956586 5.0572906 5.014132 5.0770636 4.9888706 4.807659 5.1290603 5.0368357 4.7034225 4.9400873 5.0087743
1369258_at 3.137223 3.199981 3.367179 3.2723897 3.0861204 3.249079 3.0864668 3.2039728 3.4087396 3.2627017 3.3108234 3.0916963
1369259_at 7.1025257 7.506237 6.144147 6.103935 6.4140964 5.9911833 6.5503707 6.422718 6.2802525 4.637206 7.2287536 6.532675
1369260_a_at 4.1216087 4.2853107 4.2658215 4.430099 4.1318808 4.116581 4.288616 4.3438315 3.9513392 4.7655816 4.218437 4.257347
1369261_at 4.9489822 5.23256 5.1241536 4.996048 5.2495522 5.121236 5.0730014 5.430845 5.0875416 5.024643 5.2112694 5.301224
1369262_at 6.6911297 6.8524823 6.6702576 6.5507255 6.710353 6.6215315 6.430452 6.8553476 6.5689645 6.990018 6.848977 6.8407364
1369263_at 3.4467728 3.440088 3.4732072 3.2616444 3.3616168 3.2149858 3.4160473 3.619612 3.7762406 3.34223 3.456945 3.538531
1369264_at 5.1824822 4.9743586 5.38846 5.1602902 5.024349 5.162162 4.8899407 5.0198812 5.018708 5.5119944 5.078466 5.231644
1369265_at 6.591038 6.5545583 6.2719693 6.287382 6.7540674 6.4680433 6.1641245 6.347171 6.3613405 5.9817443 6.516005 6.0450187
1369266_at 5.6369534 5.82751 5.1754003 5.932967 5.6734524 5.4730773 5.0709386 5.46626 6.228801 6.149332 5.974459 6.287338
1369267_at 4.0986824 3.9992301 3.9687018 4.225374 4.2473726 4.2673597 4.0724254 4.0768166 3.7629817 3.9563208 4.254586 4.2711253
1369268_at 4.258577 4.234801 4.0161047 4.143219 3.9781153 4.1538324 4.2286634 4.251152 4.1823378 4.04326 4.489661 4.354016
1369269_at 9.545231 9.362265 9.216478 9.4860115 9.380282 8.932786 9.365957 9.007873 9.191705 8.907539 9.305816 9.1038265
1369270_at 8.611954 9.0127 9.106304 8.814065 8.819834 8.822913 8.919901 8.838162 9.121246 8.500338 8.618629 9.232771
1369271_at 4.2898235 4.5288253 4.688355 4.391212 4.2540455 4.5297995 4.105954 4.1063967 4.3429184 4.494309 4.449136 4.6141305
1369272_at 5.5255785 4.6577716 5.459197 5.340498 4.974817 5.4016767 5.0706615 4.9936004 4.724822 5.43849 5.5224156 5.0189447
1369273_a_at 4.785519 4.3843803 4.310905 4.3011284 4.4560857 4.3957357 4.5808973 4.392659 4.4904146 4.1843996 4.564704 4.4525485
1369274_a_at 4.547917 4.7597623 4.6331043 4.252192 4.493037 4.528464 4.100102 4.6105695 4.2237506 4.457935 4.329532 4.7019186
1369275_s_at 12.770913 12.706274 12.717467 12.659332 12.693327 12.496591 12.679624 12.641399 12.705889 11.672343 12.837765 12.783482
1369276_at 4.7149777 4.802442 5.1219454 4.6524973 4.696809 4.9067492 4.5612893 4.692531 4.4568863 4.6516795 4.542125 5.031163
1369277_at 5.693517 5.918165 5.9633317 5.744856 5.919684 5.92259 5.666024 5.890645 5.7074623 5.5921297 5.707899 5.7614503
1369278_at 8.527468 8.388083 8.332495 8.613458 8.711273 8.57438 8.371748 8.304812 8.211803 8.6971855 8.293083 8.163258
1369279_at 6.0103264 5.7516694 5.9515395 5.837305 5.7737603 5.6965084 5.6570244 5.8803277 6.2893486 5.9567823 6.1492233 6.096459
1369280_at 4.6550627 4.366277 4.504752 4.3647413 4.3143153 4.603302 4.297016 4.341159 4.3040333 4.397944 4.2922635 4.5713167
1369281_at 3.5603855 3.6078598 3.9054387 3.5458565 3.6964426 3.6966374 3.6513627 3.6911333 3.7243032 3.773472 3.7142203 3.71834
1369282_at 3.3688116 3.3296604 3.7579157 3.4422634 3.474938 3.5217164 3.2122176 3.6832564 3.4413211 4.10577 3.5371418 3.2844713
1369283_at 4.083721 3.7532837 3.92249 3.9903142 3.954921 3.8112147 3.7291462 3.955559 4.0289536 3.7218444 3.8651347 3.713581
1369284_at 5.334428 5.433717 5.750983 5.3722353 5.559265 5.559102 4.9373856 5.767808 5.308467 5.4715466 5.579752 5.3873453
1369285_at 6.0900073 5.8541503 6.025355 5.794391 5.8898253 6.1502695 5.7649803 5.708614 5.4254384 5.0819187 6.0066147 5.783818
1369286_at 12.452249 12.4854765 12.5148945 12.538184 12.499919 12.37685 12.467645 12.484691 12.489624 12.170458 12.428973 12.336555
1369287_at 4.462287 4.5829268 4.87707 5.0816584 4.749071 4.735852 4.6746283 4.714929 4.5945206 4.994916 4.782706 4.9516115
1369288_at 4.4981976 4.7237854 4.9575853 4.4754143 4.7444706 4.623807 4.3888693 4.8183846 4.4671173 4.6823144 4.7551627 4.5648
1369289_at 10.106073 10.232814 10.335326 10.284607 10.052564 9.913107 10.113399 10.199529 9.853746 9.627626 9.724765 9.863256
1369290_at 4.4347715 4.6275206 4.8801317 4.772176 4.6884727 4.4887676 4.423496 4.7045765 4.4226646 4.3987284 4.649932 4.617798
1369291_at 10.239487 10.195047 10.238361 10.12155 9.896203 9.782421 10.327497 10.233365 10.306246 10.319608 10.220918 10.201574
1369292_at 4.5006895 4.5919294 4.557907 4.501152 4.593485 4.4420295 4.56168 4.5184937 4.63439 4.2785206 4.3463783 4.448352
1369293_at 6.584131 6.396959 6.442977 6.450812 6.564636 6.714337 6.418277 6.629021 6.4813232 6.4236503 6.4105544 6.557869
1369294_at 4.5240536 4.576371 4.6326947 4.560957 4.7524734 5.0492525 4.363054 4.6004853 4.784594 5.403439 4.93663 5.090476
1369295_at 4.963636 4.897206 4.6837115 5.1798606 4.84501 5.0983534 4.6735125 5.114289 4.9104943 4.9297504 5.100473 4.9872975
1369296_at 12.855586 12.890079 12.800022 12.937945 12.863056 12.883988 12.770646 12.890173 12.819472 12.309867 12.911376 12.969063
1369297_at 3.8940718 3.9211988 4.0627985 4.258699 3.903857 4.0820875 4.0334325 4.118435 3.7831702 3.9236813 4.047344 4.179282
1369298_at 4.243576 3.981711 4.253411 4.0605416 4.1854997 4.466398 3.994305 4.199708 4.3540525 4.211337 4.3886156 4.186886
1369299_at 4.7600985 4.498738 4.6452494 4.6836443 4.740592 4.6994553 4.5646214 4.4312534 4.6698422 5.090439 4.7222157 4.9492035
1369300_at 4.1053696 4.0523157 4.3424196 4.4141026 4.740236 4.332017 3.9392443 4.4503593 4.1000414 4.3535986 4.269062 4.2666926
1369301_at 4.7454963 4.4475822 4.1492305 4.693698 4.655983 4.519891 4.502684 4.6791797 4.6087327 4.8672156 4.492667 4.6542892
1369302_at 4.7886515 4.7045507 4.964727 4.9036407 4.7749147 4.5927944 4.489639 4.7917185 4.979165 5.5921297 4.885607 4.7867985
1369303_at 3.6523342 3.6376383 3.9994597 3.7715485 3.624181 3.7155824 3.42408 3.9083204 3.6109052 3.8910124 4.0054317 3.7818575
1369304_at 6.5116024 6.3909903 6.21658 6.363762 6.658306 6.285055 6.5119386 6.0872846 5.984726 6.8887086 6.5779943 6.3470883
1369305_at 4.755016 4.5212355 4.779352 4.502687 4.557334 4.7680163 4.952208 4.442031 4.851796 4.6897564 4.6396074 4.8771334
1369306_at 4.004345 4.290868 4.1044297 4.087862 4.172568 4.2430305 3.940383 3.9125032 4.451627 4.1831007 4.442784 4.3962364
1369307_at 4.7770343 4.8890615 5.0191703 4.960318 5.114177 5.431488 4.878915 5.18048 5.125356 5.2372303 5.0704527 4.955402
1369308_at 4.9854045 5.529144 4.9689302 5.259994 5.149446 5.3800726 5.2286935 5.5665727 5.2117205 5.9648523 5.4046655 5.0531597
1369309_a_at 4.949279 4.746469 5.006945 4.865673 4.830179 4.7030306 4.870368 5.158527 5.049146 5.0468645 4.9284034 4.9583535
1369310_at 5.2988367 5.2074537 5.3746824 5.2634344 5.1438932 4.993906 5.1734834 5.404044 4.9725723 5.7734823 5.11934 5.4015303
1369311_at 3.8692396 3.5289867 3.990653 3.7572486 3.8284676 3.7409127 3.6402824 3.6466892 3.8328724 3.717163 3.748695 3.6563857
1369312_a_at 8.612205 8.658818 8.714816 8.757303 8.8343 8.620324 8.621956 8.590567 8.57662 8.566768 8.684923 8.634781
1369313_at 4.8577394 4.7337146 4.4562154 4.7477226 4.4997396 4.802572 4.8032184 4.898225 4.496316 5.2744517 4.70649 4.3262396
1369314_at 4.3301935 4.14811 4.145441 4.5246496 4.2446914 4.3313026 4.2748055 4.1378303 4.3781457 4.2742343 4.0532794 4.275817
1369315_at 4.204013 4.1484585 4.4178324 4.2252197 4.5190363 4.563467 4.0642967 4.4069185 4.2573423 4.316146 4.4850683 4.4078135
1369316_s_at 6.133686 6.0726705 5.9604597 6.3262644 6.3562512 6.2446604 6.0059466 6.1845465 6.164599 6.1514945 6.1300635 6.177458
1369317_at 3.8268127 3.7623782 3.8087664 4.0165186 3.9583964 4.0051575 3.751419 4.0625267 3.812531 3.9405408 3.9687326 3.720684
1369318_at 5.918739 5.810107 5.7493668 5.758468 5.7774634 5.82462 6.1133475 6.0594597 5.740113 5.992519 5.9306993 6.1685596
1369319_at 9.007103 8.870339 8.945157 9.015066 8.980609 8.933619 8.965672 8.951535 8.942884 8.0661125 8.931376 8.977685
1369320_at 4.1166444 4.282054 4.47138 4.1835804 4.4490786 4.747191 4.2270246 4.276308 4.2497997 4.380307 4.421316 4.1577168
1369321_s_at 3.299546 3.3996468 3.3477259 3.2926347 3.792417 3.3977857 3.3933222 3.315216 3.2615128 3.4928544 3.634493 3.1757684
1369322_at 5.530434 5.5523515 5.6712513 5.574921 5.8878074 5.614119 5.235518 6.0385427 5.5711966 5.0549636 5.452491 5.377279
1369323_at 6.8259926 6.6830096 6.5496564 6.6209517 6.75655 6.7136126 6.760469 6.67151 6.7844396 6.7277737 6.7784033 6.9608903
1369324_at 3.3768318 3.534919 3.6748464 3.494523 3.5999787 3.468824 3.5528946 3.707696 3.575311 3.4820378 3.7237084 3.899197
1369325_at 6.5826774 6.1754627 5.8948884 6.481777 6.689868 6.3836136 6.473002 5.99323 5.765994 5.792322 6.063016 5.7950625
1369326_at 4.22138 4.2905188 4.1539774 4.14487 3.8210762 4.000181 4.3551393 4.127515 4.1206913 3.5202098 4.2451706 3.8882895
1369327_at 4.57616 4.681525 4.545483 4.7446394 4.4315844 4.4068494 4.398399 4.2323914 4.562046 4.774378 4.9127984 4.414637
1369328_at 6.369164 5.901948 5.6026726 5.6226077 6.2151213 5.5699553 5.9298024 5.568778 5.184272 5.602787 5.685452 5.869264
1369329_at 5.6069117 5.5219774 5.630781 5.2565036 5.70706 5.105001 5.52525 5.6869435 5.431841 5.5314307 5.65813 5.4693594
1369330_at 5.1197104 5.3238974 5.1009717 5.2304096 5.360548 5.2962055 5.1752076 5.0437703 5.0640926 5.1352687 5.3104687 5.2580333
1369331_a_at 5.1534243 5.3903785 5.282021 5.1801147 5.3640547 5.381278 5.0230103 5.369805 5.310834 5.353544 5.5943885 5.4293466
1369332_a_at 3.8089118 3.6876035 4.067379 3.85696 4.05168 3.6574388 3.8753026 3.8870456 3.792634 3.9381864 3.779445 4.0432262
1369333_a_at 3.2152941 3.360496 3.4581218 3.4495392 3.4351845 3.4152238 3.5902028 3.4331162 3.19537 3.4267764 3.4850328 3.4109013
1369334_at 3.9407768 4.0767097 3.8612854 3.8552883 3.8918567 3.7479672 4.219194 3.9553595 4.2685003 3.7986324 3.8390331 4.037366
1369335_at 3.9522655 3.6396582 3.7417374 3.827894 3.9322188 3.9182413 3.8418636 3.6758864 3.746212 3.5864182 4.0597696 3.9152298
1369336_at 5.698736 5.5666084 6.164028 5.6150303 5.5656304 6.027322 5.276863 6.0054173 5.846321 6.1968584 5.7338076 5.7791452
1369337_at 4.2659626 4.7028866 4.838014 4.7260084 4.4019074 4.6355968 4.61738 4.8105416 4.676549 4.878998 4.414429 4.3532887
1369338_at 6.026251 6.061444 6.4416203 6.3180604 6.2510653 6.062999 5.8073483 5.891655 5.9662066 5.717561 5.9461775 5.8094506
1369339_at 5.7707815 5.887005 5.7021923 5.4714556 5.7849097 5.7293806 5.576787 5.987091 5.8851223 5.899551 5.8318253 5.789589
1369340_at 4.709573 4.6266623 4.658841 4.5242653 4.8182926 4.730676 4.507996 4.8333387 4.648612 4.699979 4.496047 4.3918858
1369341_a_at 4.130542 4.0822954 3.9603033 4.1908703 4.014509 3.7659512 3.9890852 4.0972295 4.2789707 4.1083565 4.1294136 4.1759157
1369342_at 5.283288 5.818917 5.591107 5.561811 5.448576 6.052508 5.219336 5.584919 5.6596518 5.7457786 5.876048 6.117467
1369343_at 3.441822 3.6119432 3.571754 3.560613 3.8133478 3.3718436 3.3042955 3.5450752 3.694737 3.5617783 3.5471811 3.7239935
1369344_at 5.6045823 5.1575017 5.671714 5.4176893 5.497772 5.54338 5.366637 5.4147897 5.2682548 5.5715346 5.271412 5.4929695
1369345_at 3.9306684 3.9870942 3.9581397 4.1549525 3.9929233 4.4295673 3.9689357 4.2690554 3.9285705 4.032214 4.1671457 4.3388267
1369346_at 3.5427945 3.6758723 3.5360858 3.9562414 3.8113093 3.8952348 3.6641314 3.813865 3.7760613 4.0059357 3.6074076 3.5681126
1369347_s_at 6.052923 5.9349136 6.039328 5.8117814 5.743683 5.623291 6.0146923 6.1992545 5.812404 5.645609 6.12696 5.9086127
1369348_at 4.6288376 4.8159785 4.593344 4.609757 4.77934 4.638701 4.4619703 4.591617 4.6315436 4.68924 4.559734 4.629477
1369349_a_at 3.6252599 3.626486 3.8006473 3.76182 3.701411 3.643024 3.4783103 3.9580004 3.6819174 3.709216 3.5854104 3.5525672
1369350_at 5.573163 5.8284245 5.6679897 5.5109186 5.394394 5.6111374 5.37059 5.886315 5.5063577 5.5863028 5.672915 5.7514534
1369351_at 4.4451227 4.7047853 4.8694916 4.690934 4.69098 4.766276 4.5410404 4.757044 4.6296096 4.856189 4.4651804 4.7839336
1369352_at 6.279234 6.1071863 6.4729757 5.9280047 6.457676 5.719758 5.9466677 5.7794466 6.3020663 6.0372095 5.3529124 5.9261594
1369353_at 4.432328 5.1148577 5.187462 4.5915165 4.5464773 4.514819 4.467885 5.0987678 4.696333 5.163066 4.5573287 4.846004
1369354_at 6.5091143 6.549485 6.7993307 6.745419 6.5709124 6.752979 6.5778227 6.5605793 6.633433 6.635787 6.6385655 6.6038756
1369355_at 5.040088 4.819309 5.381262 4.9013815 4.8732553 5.237621 4.9713206 5.240403 5.110977 5.367388 5.3515463 4.9683123
1369356_at 3.989856 4.06399 4.085568 4.1042776 4.1422634 4.315422 4.2652197 4.145466 4.116824 4.2697544 4.349605 4.0326405
1369357_at 4.926605 5.180968 4.915285 5.250987 5.1660614 5.1476274 4.9799595 5.446101 4.8132186 5.1720223 5.38157 5.2052765
1369358_a_at 6.201733 6.48453 6.3641973 6.508119 6.292827 6.359938 6.2648544 6.5230207 6.362386 6.1350083 6.2566338 6.2182245
1369359_at 4.44923 4.288917 4.4706903 4.3226337 3.8671172 4.2620325 3.5821395 4.322505 4.0984025 4.1129427 4.2375464 4.367756
1369360_at 5.9603677 5.984333 6.221927 6.0496984 6.1927876 6.287114 5.9619236 6.2228017 6.0202756 5.926636 6.1031413 6.006639
1369361_at 3.7085853 3.5604093 3.6823504 3.6910162 3.6964426 3.9683683 3.9429293 3.57209 3.594974 4.1035213 3.7417257 3.9000006
1369362_at 5.1603193 5.0597434 5.187481 5.112945 5.1672697 5.1485677 5.007885 5.459545 5.1890016 5.432122 5.3521047 5.2216735
1369363_at 3.4524713 3.5245612 3.6933024 3.548098 3.574305 3.4699726 3.4371305 3.5835838 3.724917 3.4232166 3.489605 3.692396
1369364_at 3.4910429 3.5567381 3.5373046 3.5499992 3.8384097 3.5936503 3.325258 3.659019 3.7310965 3.668329 3.5810063 3.4926946
1369365_at 4.442566 4.7542887 4.485166 4.821219 4.485389 4.728069 4.415694 4.5776663 4.7777934 4.7429957 4.5249896 4.824351
1369366_at 4.693385 4.6353846 5.1009717 5.026821 5.0216694 4.8762803 4.9240303 5.5015817 5.4003935 5.353188 4.489661 5.078274
1369367_at 4.5424914 4.5760612 4.609225 4.6240845 4.7456965 4.4851446 4.40353 4.7733064 4.3497787 4.225357 4.3403745 4.548312
1369368_at 4.4271984 4.499032 4.469303 4.3250875 4.426862 4.324669 4.267456 4.1369715 4.43137 4.5766516 4.5147038 4.555669
1369369_at 5.2629704 5.200399 5.4977603 5.492667 5.19233 5.395925 4.994651 5.312223 5.003437 5.3479514 4.936385 5.280868
1369370_s_at 4.9895167 5.109744 5.132132 5.009885 4.780279 4.6803017 4.7211084 4.71676 4.857742 5.163028 4.915253 4.5387697
1369371_a_at 4.297801 4.320271 4.4993525 4.162117 4.3010626 4.5745664 4.371941 4.2773104 4.2909985 4.788617 4.2757635 4.5432644
1369372_at 4.9878387 4.869515 5.1820326 4.925638 5.328256 5.1435857 5.029055 5.19269 5.197125 5.284416 5.1164303 5.0401773
1369373_at 5.504701 5.8581266 5.8301215 5.829823 5.7909966 5.6559243 5.7033143 5.8303056 5.6629877 6.0733347 5.3953533 5.4066873
1369374_at 3.953963 4.3808527 4.0284734 4.245509 4.2180862 4.5028954 4.1660852 3.7776136 3.9685361 4.1133976 3.8141317 4.123242
1369375_a_at 3.8343275 4.0363665 3.862971 3.8874278 3.8131998 3.8190796 4.015435 4.046595 3.9311764 3.7057562 3.7908206 4.027669
1369376_a_at 4.4058714 4.635298 4.6645484 4.231101 4.7204022 4.6291556 4.5753546 4.6449857 4.6343694 4.4795685 4.426519 4.4841127
1369377_at 3.6249 3.4251177 3.4959793 3.3847647 3.6236985 3.5783606 3.7316813 4.025243 3.6011553 3.6351051 3.829748 3.3805246
1369378_at 4.5910296 5.1167135 4.6620464 5.0322585 4.570307 5.0258923 4.6356153 4.7175193 4.773044 4.536235 4.518867 4.281467
1369379_at 4.739463 4.6210327 4.810097 4.6828055 5.1668363 4.6120586 4.774196 4.81752 4.7261724 4.3589077 4.9533763 4.5590773
1369380_at 4.5298753 4.7149563 4.4172964 4.430099 4.426862 4.678821 4.3351855 4.5729103 4.575737 4.8874636 4.6226583 4.511227
1369381_a_at 3.8014507 3.8845956 3.7625952 3.8362284 4.0104513 3.8938262 3.7420325 3.9858534 3.9689162 3.847339 3.8611653 3.959937
1369382_at 6.163924 6.1881056 6.243136 5.937324 6.0360317 6.375508 6.0803432 6.2529426 6.2684355 5.855524 6.0555296 6.3353167
1369383_a_at 4.637824 4.677731 4.9077106 4.7204266 4.824684 4.878399 4.9013643 5.130411 4.961564 4.8559237 4.8388443 4.703207
1369384_at 4.220831 3.8379905 4.108263 4.10268 4.1078753 4.220129 4.0890846 3.9949603 4.039695 3.795266 3.949139 4.0018473
1369385_at 4.5298753 5.172292 4.6156344 4.5407453 4.864975 4.6426196 4.5717854 4.897412 4.73449 4.5756793 4.718652 4.742516
1369386_at 4.3440886 4.322438 4.377162 4.4254055 4.515607 4.401609 4.249323 4.236769 4.2610955 4.352873 4.2100744 4.1467524
1369387_at 5.84263 5.938232 5.929469 5.9193234 5.8509827 6.0558186 5.929643 6.0399275 5.817674 6.407576 5.8155046 5.976562
1369388_at 4.109938 4.1261263 4.2197475 4.174697 4.443313 4.3080883 4.2474446 4.341566 3.9563627 4.2627907 4.090948 4.1435494
1369389_at 4.5331874 4.212986 4.571677 4.5781136 4.2903566 4.5948973 4.3750973 5.1289024 4.386131 5.170692 4.6345215 4.605899
1369390_a_at 4.2177944 4.6602564 4.2823834 4.664066 4.502323 4.4651628 4.5582 4.625775 4.2376075 4.362279 4.440304 4.3281183
1369391_at 4.064179 4.14811 4.415473 4.2860503 4.2153254 4.313667 4.2496185 4.5500727 4.34627 4.3010707 4.3396096 4.177141
1369392_at 4.9499855 5.5290437 5.0246544 5.287779 5.1789227 5.300524 5.122706 5.088007 5.026983 4.936657 5.090521 4.9480495
1369393_at 3.8821929 3.7782125 3.726186 3.6726146 3.938583 3.9377599 4.1163044 3.4606895 3.888416 4.6459236 4.539227 4.0736
1369394_at 4.796159 4.988675 4.451995 4.4160223 4.5763083 4.489828 4.7657766 4.4884725 4.6340055 4.3474083 4.8557863 4.8808904
1369395_at 3.5497327 3.597794 3.5803454 3.7903256 3.7971492 3.6983924 3.5724866 3.9504476 3.649728 3.5318863 3.8468294 3.6694748
1369396_at 5.711401 5.734701 5.8872814 5.6334276 5.613205 5.713065 5.593851 5.795406 5.508815 5.506046 5.71957 5.8834596
1369397_at 5.202271 5.0588703 5.078699 4.949791 5.36248 5.058312 5.065943 5.100456 5.458335 5.541526 5.248036 5.335292
1369398_at 5.374408 5.6446285 5.771035 5.613845 5.8433294 5.7966537 5.4009027 6.096854 5.7023244 5.624533 5.5535345 5.753659
1369399_at 3.8107882 3.6891851 3.703799 3.5921717 3.6048343 3.5447376 3.410883 3.7210984 3.6091907 3.505694 3.7974644 3.6486459
1369400_a_at 5.32289 5.47858 5.4800453 5.537097 5.5742145 5.315793 5.090682 5.415577 5.2303147 5.257282 5.3970275 5.562004
1369401_at 3.4513526 3.2955055 3.4808662 3.3525946 3.2756958 3.2603948 3.4180605 3.4345853 3.666065 3.3760998 3.6496758 3.5156808
1369402_at 7.201633 7.1571593 6.5676994 7.2401834 7.234151 6.8505898 7.163435 6.945232 6.899824 6.794263 7.0124164 6.7426357
1369403_at 4.4074845 5.027615 4.544358 4.7900367 4.9044256 4.8062763 4.7897654 4.4796243 4.663722 4.8148375 4.300602 4.7130394
1369404_a_at 4.6883955 4.641684 4.656522 4.797391 4.859972 4.9801297 4.620795 4.7614837 4.8341017 4.8830123 4.984988 4.7132907
1369405_a_at 4.2900643 4.3693275 4.1618066 4.3742285 4.404676 4.353665 4.338773 4.3246274 4.315602 4.5438595 4.4435234 4.2172256
1369406_at 4.6203265 4.455505 4.5096707 4.1943927 4.215387 4.3373632 4.227717 4.3254085 4.1859527 4.3770394 4.6890473 4.1435494
1369407_at 6.079093 6.1125793 5.904612 5.9606075 6.1545615 5.800795 6.3421593 5.889451 5.580146 7.1246777 5.552566 6.0038366
1369408_at 4.500859 4.503026 4.8779745 4.6139827 4.611012 4.28026 4.1516037 4.280259 4.452491 4.8025494 4.708536 4.4839244
1369409_at 8.482929 8.258197 7.976554 8.336271 8.34236 8.324562 8.278132 8.178857 8.104703 8.39769 8.257833 8.240083
1369410_at 7.873495 8.265055 8.038621 8.337519 8.188989 8.027516 8.327981 7.748066 8.440046 8.040885 8.245445 7.8082476
1369411_at 4.3391685 3.8210034 3.9571357 4.0970945 4.1078753 4.0423684 4.219964 4.0203476 3.9647663 4.0347652 4.2573843 3.628435
1369412_a_at 6.553637 6.560952 6.637264 6.8625536 6.6823506 6.5397444 6.635582 6.5358987 6.4812784 6.6403947 6.4973555 6.3471546
1369413_at 4.7034993 4.602306 4.8192315 4.5831733 4.585615 4.749669 4.503075 4.6344757 4.576614 4.3281856 4.610171 4.7453876
1369414_at 8.917704 8.599121 8.585295 8.704922 8.860764 8.4859495 8.791241 8.62356 8.593317 8.468796 8.631788 8.344437
1369415_at 8.335926 7.8360653 7.9557505 8.329256 8.151098 8.331298 8.442368 7.8299217 6.62567 8.633303 8.24999 7.414044
1369416_at 6.153918 6.46605 6.1386485 6.402844 6.3437924 6.189314 6.223228 6.0551147 6.306029 6.231063 6.53053 6.5717974
1369417_a_at 4.3212395 4.5975733 4.4524713 4.3627033 4.4096036 4.2340755 4.366969 3.9460988 4.367963 4.4706507 4.315963 4.434015
1369418_at 4.313654 4.706771 4.3473845 4.405962 4.313031 4.3716254 4.220399 4.0906825 4.417591 4.1069803 4.3396096 4.472867
1369419_at 5.5736814 5.5094256 5.2976437 5.4057317 5.29253 5.2865586 5.311536 5.361453 5.3913655 5.2542667 5.281823 5.120508
1369420_at 4.413214 4.552096 4.266151 4.233613 4.1982703 4.176052 4.2664948 4.379189 4.364764 4.3287463 4.3396096 4.858698
1369421_at 5.882703 6.1079984 5.869949 5.930748 5.726947 5.8037095 6.013327 5.7568655 5.880524 5.908624 5.8479977 5.738439
1369422_at 5.10067 5.0710897 5.3159566 5.485261 5.2810135 5.6002364 5.40769 5.5264673 5.1111765 5.7148075 5.5778146 5.4152837
1369423_at 4.6065917 4.281124 4.8247356 4.3405294 4.382252 4.390952 4.2759447 4.646452 4.6389976 4.4139357 4.3922186 4.3735538
1369424_at 12.784277 12.744096 12.700548 12.619735 12.595263 12.60335 12.659503 12.604811 12.689812 10.367656 12.607999 12.648549
1369425_at 4.3094788 4.355258 4.449045 4.1981163 4.152383 4.160693 4.3868284 4.0734787 4.159865 4.1887856 4.313472 4.132889
1369426_at 5.1341147 5.3026953 4.908922 5.1074705 5.3594513 5.196776 4.846098 5.2867165 5.225721 5.399062 5.401389 5.236945
1369427_at 9.322801 9.349061 9.390833 9.499954 9.3173065 9.501774 9.148171 9.16031 9.209568 9.284502 9.514976 9.385221
1369428_a_at 4.9473896 4.8255243 4.5295897 4.7288027 4.6128306 4.6862993 4.508875 4.7321444 4.5672674 4.457935 4.551526 4.648945
1369429_at 3.639691 3.5801477 3.7339673 3.5499992 3.6732426 3.735676 3.685421 3.8259625 4.062825 3.749734 3.770087 3.5380497
1369430_at 9.508665 9.456041 8.867108 9.509344 9.361878 9.625668 9.46439 9.474133 9.373864 9.415957 9.765048 9.655788
1369431_at 4.6012764 4.628467 4.9380746 4.5491276 4.6887665 4.634506 4.459776 4.8378916 4.483762 4.727906 4.681192 4.8169174
1369432_at 5.5137024 5.6811986 5.426281 5.6267495 5.256849 5.2321205 5.375742 5.466165 5.469684 5.872558 5.280477 5.516168
1369433_at 5.2497997 4.8920307 4.991513 4.790319 4.929167 4.8915186 4.505994 4.9696174 4.7698574 4.525095 5.107723 4.682512
1369434_at 3.845876 3.8549898 4.0709763 3.7784765 4.0811033 3.8495178 3.8795302 4.076893 3.9082649 3.6762946 4.221138 3.8086126
1369435_at 12.370476 12.281543 12.199868 12.39073 12.052207 12.194199 12.123507 12.098579 12.410687 11.200002 12.181871 12.239475
1369436_at 4.2895837 4.3823776 4.280072 4.155527 4.4386845 4.420229 3.9812944 4.718687 4.2784905 3.8685534 4.211771 4.272253
1369437_at 4.7272873 4.852333 5.250041 4.5267553 4.709755 4.773904 4.7811527 4.9208274 4.8214784 4.994916 4.7746115 4.5707994
1369438_at 5.053285 5.159597 4.8624825 4.8906255 5.1230865 5.111743 4.924223 4.911115 4.9579606 4.995004 5.0700383 4.754351
1369439_at 3.6555033 3.7400715 3.7275069 3.362567 3.7933044 3.7860007 3.6455104 3.955559 3.6566076 3.6101885 3.697148 3.7482266
1369440_at 6.2006307 6.983571 6.0490913 7.1498456 5.4169683 5.2940044 5.944663 7.2590547 6.4259887 5.031996 5.2341533 5.9103675
1369441_at 4.8018184 4.543114 4.5596533 4.521842 4.684959 4.6818123 4.8649154 4.6945076 4.4880624 4.9986553 4.587081 4.9438195
1369442_at 3.5728168 3.9227252 3.6708922 3.520826 3.839797 3.569305 3.537521 3.3471541 3.5059679 3.8993673 3.594478 3.6369457
1369443_at 6.648074 6.496804 6.6839614 6.990222 6.803393 6.37866 6.6234536 6.6583433 6.5452557 6.985057 6.5988655 6.4927683
1369444_at 4.0046477 3.8141415 4.1443377 4.0822525 4.2125297 3.8707585 4.143856 4.2242465 3.743666 3.8271832 3.8014646 4.2007217
1369445_at 5.907191 5.9777284 5.3408217 5.8231673 6.1230507 5.8814874 5.695923 6.063364 5.761784 4.92704 5.809354 5.6996737
1369446_at 7.331287 6.8267384 6.709815 6.9253845 6.850394 6.531112 7.1281524 6.981029 6.837299 6.9020295 6.8224635 6.909325
1369447_at 5.671246 5.8615084 6.1217794 5.775548 5.8834424 5.876555 5.803921 5.846582 5.9794397 5.656639 6.034116 5.9832907
1369448_at 5.9937153 6.0732336 6.1716104 6.168518 5.908477 6.1436014 6.0160823 6.1891966 6.3513556 5.901989 6.1650167 6.0721655
1369449_at 5.0643215 5.1900806 5.1187973 5.2099466 5.2820606 5.2381945 5.136292 5.1821547 5.5266705 5.029421 5.218936 5.1121483
1369450_at 11.068135 11.276188 11.069756 11.0663395 11.234967 11.107069 11.120706 10.992692 11.085898 10.54185 11.334568 10.906193
1369451_a_at 3.5601416 3.6380794 3.694506 3.6359892 3.6065638 3.5323641 3.5651677 3.7194536 3.5816193 3.5228803 3.8236697 3.426681
1369452_a_at 7.92258 8.163713 8.077984 8.063803 8.218214 8.347157 8.027065 8.31966 8.028643 7.6500344 8.001904 8.094978
1369453_at 7.519108 7.4715385 7.716969 7.55576 7.5051246 7.5407724 7.504643 7.715798 7.581141 7.493731 7.533823 7.5485406
1369454_at 4.4489965 4.1378183 4.5134926 4.011203 4.0890007 4.088683 4.0909934 4.24407 4.386547 4.3200393 4.3188887 4.346363
1369455_at 7.0277896 8.137312 6.991271 7.682863 6.822152 6.1761303 6.9168596 8.30832 7.7915816 5.816263 6.406009 7.3114147
1369456_at 3.6075428 3.4528778 3.8578544 3.482761 3.5713952 3.6782694 3.5028322 3.637273 3.3230333 3.4353096 3.602761 3.6555753
1369457_a_at 4.6793156 4.70082 4.9187717 4.8104963 5.0687013 4.917134 4.3698635 4.8255105 4.67688 4.5139737 4.3981805 4.714158
1369458_at 4.660896 4.61793 5.0456877 4.748294 4.477241 4.6952205 4.458365 4.505739 4.7917504 4.5626345 4.7729306 5.063754
1369459_at 6.336418 6.2991595 6.2523336 6.095764 6.178903 6.1232634 6.1412477 5.8735414 6.1751733 5.77937 6.0950685 6.330066
1369460_at 5.180038 5.62527 5.9831414 5.7536836 5.8873267 5.663875 5.6558175 5.3667045 5.6933174 4.999178 5.216524 5.2657804
1369461_at 4.2202835 4.0835857 4.042369 4.258454 4.366319 4.035294 4.1845512 4.165929 3.9871898 4.125445 4.291709 3.9130597
1369462_at 4.3765044 4.0063353 4.3185725 4.0534515 3.97671 4.156249 4.220993 4.031319 4.2123885 4.261525 4.290169 4.2642407
1369463_at 5.928254 5.3882823 6.043941 5.9457245 5.5050373 5.855824 5.57468 5.638405 5.5897155 5.7596164 5.2575116 5.9271164
1369464_at 4.7692823 4.6646504 4.6728516 4.3823757 4.451593 4.7483206 4.8360376 4.7706146 4.5941753 4.7959747 4.8717327 4.5664244
1369465_at 12.76153 12.970884 12.880352 13.036169 12.981183 13.120282 13.0661745 13.094063 13.031556 12.323804 13.01749 12.960894
1369466_at 3.953365 3.8514404 3.9941957 3.6660254 3.8598578 3.7114077 3.7134938 3.7558877 3.5996907 4.2257442 3.6450257 3.9713297
1369467_a_at 9.501352 10.272169 10.389849 9.510924 10.141781 10.102247 9.601293 10.154932 10.038662 8.976731 9.46281 10.058902
1369468_at 6.6687126 6.3527007 6.226693 6.5212703 6.611482 6.486379 6.6705713 6.7648797 6.3570504 5.35307 6.6269784 6.5150757
1369469_s_at 3.6093597 3.5059993 3.8009596 3.5645843 3.4941704 3.3723807 3.5291288 3.7344694 3.6414037 3.6118205 3.6903758 3.4954307
1369470_at 4.357035 4.734724 4.585618 4.6145144 4.6576843 4.5018644 4.345372 5.0652003 4.5386353 4.728773 4.5720987 4.6075096
1369471_at 4.9217305 4.897206 4.8395257 4.946842 4.9271913 4.8662844 5.0534406 4.781532 5.05042 5.5392127 5.217204 4.538154
1369472_a_at 6.782716 6.701323 6.444265 6.669821 6.689279 6.3892946 6.4706416 7.029525 6.847803 6.2727647 6.545736 6.365443
1369473_at 9.920693 9.937119 9.837641 9.848124 10.007658 9.880689 9.790195 9.675718 9.709515 9.5031395 9.568821 9.695902
1369474_a_at 3.9401448 3.849001 3.8504274 4.141593 3.858071 3.7758436 3.8726695 3.8633003 3.7987235 3.7280319 3.812939 3.9450848
1369475_x_at 4.092961 3.941731 4.10029 3.8455815 4.1203437 3.99127 3.8444397 4.0646553 3.888416 4.2421336 3.995183 4.068205
1369476_at 4.8735065 4.767165 4.957363 4.8764687 5.3927336 5.1104803 4.591839 5.3193274 4.73723 5.103541 4.9600587 4.851127
1369477_at 4.2562084 4.2818227 4.339144 4.172527 4.202465 4.317736 4.250208 4.302472 4.181605 4.641025 4.3469973 4.3860965
1369478_at 4.584787 4.31501 4.1200085 4.6780043 4.3873777 4.3569555 4.451778 4.600029 4.338507 4.148489 4.5617437 4.2875957
1369479_at 6.621604 6.66462 6.4344063 6.546906 6.6385965 6.7617106 6.2461987 6.51331 6.4189973 6.1884828 6.5402727 6.599052
1369480_at 3.755753 3.9233057 3.9806633 3.8032691 4.0975666 3.9408011 3.656735 4.0492926 3.8304114 4.2140503 3.786887 3.9185405
1369481_at 3.8197315 3.824513 3.8666394 3.7567594 4.0002475 3.9780698 3.6877046 3.813865 3.6532812 3.7358997 3.7558384 3.7618868
1369482_a_at 3.9677618 4.050359 4.1003313 4.367503 4.0145006 4.0311594 3.938545 4.293827 3.9704745 4.1985054 3.972227 4.0416493
1369483_at 6.472452 6.224709 6.461915 6.3533654 6.205209 6.220718 6.2407913 6.4767504 6.387471 6.6593885 6.476413 6.8963356
1369484_at 4.2099333 4.4557 4.406847 4.5570955 4.204454 4.470755 4.2354894 4.1934223 4.531428 4.535762 4.306497 4.2421207
1369485_at 9.821694 10.247276 10.351831 10.027689 10.24397 10.040515 9.949163 10.285096 10.211808 9.788128 9.772385 10.2228775
1369486_at 3.6932425 3.6621232 3.6087742 3.47978 3.7047346 3.636939 3.6108727 3.8101897 3.7279294 3.5442686 3.7619183 3.8339386
1369487_a_at 4.057439 4.005213 3.9792755 4.075059 4.272867 3.987506 3.81699 4.2275095 4.161932 4.1184244 3.9669626 4.082825
1369488_at 4.207582 4.229509 4.4329696 4.265097 4.3851233 4.1755495 4.304467 4.2149053 4.368673 4.223405 4.2732363 4.23999
1369489_at 6.1611476 6.291632 6.400362 6.046664 6.4992614 6.1146393 6.0803432 6.4257994 6.25801 6.235961 5.828812 6.2102146
1369490_at 3.8397088 4.003525 4.0821314 4.1125154 3.747571 4.383834 3.9593198 4.0835524 3.9859815 3.701779 3.719218 4.0564203
1369491_at 8.997644 9.0200405 8.319134 9.03444 9.23116 8.807795 9.245921 9.023281 9.155032 8.283928 8.785598 8.202667
1369492_at 11.031725 11.006014 10.683715 10.8400955 10.92857 10.693399 10.875149 10.694683 10.866158 8.214744 10.881365 10.619252
1369493_at 7.311723 7.385398 6.389604 7.906246 6.3538027 7.442069 7.2801123 8.393039 7.13716 9.7970295 8.221491 8.669983
1369494_a_at 5.8959208 6.041861 5.9804854 5.9231477 6.0323706 5.880633 5.8541007 5.9420104 5.9793196 5.740207 5.858537 5.7993374
1369495_at 5.7566814 5.747572 5.778502 5.6723614 5.986305 5.8641872 5.8744264 5.744563 5.8638563 6.009177 5.830488 5.8756485
1369496_at 7.457082 7.4198236 7.249491 7.28097 7.4040284 7.307237 7.4788966 7.50598 7.35514 7.0958343 7.3763814 7.2193713
1369497_at 4.2599897 4.357502 4.521568 4.365902 4.6923246 4.4696136 4.365559 4.6556654 4.607917 5.1304317 4.8304386 4.7163234
1369498_at 4.5139503 4.3855915 4.682267 4.560703 4.6748714 4.423671 4.5770283 4.6430435 4.475409 4.8932095 4.722433 4.60682
1369499_at 4.805016 5.0101995 5.156349 5.1088767 4.801315 4.7579975 4.6191554 4.9503016 5.430994 4.7826233 4.9779305 5.168364
1369500_at 5.3980713 5.229797 5.3714647 5.562208 5.569129 5.1732173 5.3152866 5.369278 5.782727 5.261984 5.6626525 5.377514
1369501_at 5.739253 5.8397555 5.6626887 5.9579053 5.679995 5.8667645 5.7273736 5.7418213 5.61763 5.556787 5.758239 5.51497
1369502_a_at 12.64767 12.786817 12.680747 12.739567 12.645828 12.251187 12.739577 12.559683 12.543157 11.599971 12.66228 12.5382805
1369503_at 3.2219872 3.2483537 3.1692238 3.2487104 3.1701465 3.3900023 3.250363 3.1812198 3.3476405 3.1995308 3.2418885 3.421115
1369504_at 5.444094 5.893527 5.523548 5.8812385 5.9707794 5.3692827 5.3721066 5.5558023 5.1423864 5.541526 5.07072 5.2057705
1369505_at 5.9756727 6.0307975 5.291589 5.9063315 5.374459 5.863017 5.961912 5.430845 5.823563 5.632589 5.935773 5.548885
1369506_at 4.513397 4.6222625 4.609225 4.6710873 4.754304 4.5404167 4.4228306 4.9628296 4.705978 4.6298547 4.8140364 4.708735
1369507_at 4.428029 4.4217167 4.4772887 4.2522755 4.246085 4.32045 4.1286225 4.3169184 4.333271 4.3411126 4.3748217 4.434602
1369508_at 5.514175 5.133043 5.401798 5.3868027 5.4494905 4.869233 5.083355 5.5444107 5.1008415 4.731297 4.913449 4.964364
1369509_a_at 4.722006 4.6651807 4.3300376 4.6701574 4.432789 4.801322 4.4792194 5.016382 4.34021 4.7792864 4.453603 4.689996
1369510_at 6.819517 6.5798383 6.624995 6.4908834 6.4097633 6.709476 6.687531 6.8180037 6.7045 6.4350967 6.6487074 6.626349
1369511_at 6.62045 7.7039413 6.3909745 6.6455507 6.964113 6.8332853 6.0803432 7.098434 7.105853 5.864345 5.5903463 6.803955
1369512_at 5.7567043 5.336569 6.0378385 5.710944 5.7334146 5.7509904 5.424383 5.6864204 5.642391 5.4985323 5.7289257 5.7037463
1369513_at 5.0052094 4.6143484 5.068918 4.998267 4.7811637 4.918383 4.588221 4.8680487 4.703786 4.8909116 4.9552016 5.344225
1369514_at 6.3018584 6.045435 6.225219 6.0746727 6.1256924 5.9183087 5.879749 6.1044927 6.115939 6.4779673 6.2204547 6.195923
1369515_s_at 4.4806843 4.291209 4.5095925 4.600174 4.457264 4.5095077 4.490673 4.6369753 4.2298074 4.5136786 4.481207 4.667058
1369516_at 3.9487677 3.8494477 4.4230433 3.9129586 4.2997603 4.0668116 4.376668 4.517487 4.0293627 4.710987 4.075346 4.2453127
1369517_at 5.5338564 5.538037 5.6770663 5.5527244 5.6239395 5.446849 5.3474064 5.4659905 5.5021405 5.5578833 5.4052615 5.188873
1369518_at 5.1938944 5.4364233 5.2143908 5.0705004 5.31347 5.1297283 4.7904644 4.989789 5.099886 5.3031726 5.0763187 5.277772
1369519_at 4.401145 4.091286 4.590397 4.376705 4.5193973 4.2574935 4.5267954 4.4946756 4.802806 4.676021 4.4886446 4.412443
1369520_a_at 5.4343786 5.4123535 5.703137 5.601304 5.6913776 5.8056746 5.5134892 5.8608694 5.6749244 5.6236496 5.4077463 5.58517
1369521_at 3.5725372 3.8277693 3.999164 3.854548 3.8514307 3.7867374 3.4930382 3.7372935 3.4095893 3.5007226 3.556026 3.555049
1369522_a_at 3.3910408 3.2731352 3.314427 3.3140912 3.3380845 3.9337192 3.3164608 3.1883814 3.596629 3.2823033 3.5108428 3.4568021
1369523_at 5.565983 5.7450485 5.5766087 5.807676 5.8320465 5.714563 5.1944256 5.9843535 5.987683 5.5921297 5.691919 5.6131396
1369524_at 4.613018 4.4987984 4.793684 4.719597 4.42633 4.487261 4.6924877 4.4269834 4.6271367 4.7286687 4.642203 4.666099
1369525_at 5.3166227 5.1491528 5.560915 5.64433 5.3832874 5.276949 5.257979 5.3014545 5.590804 5.5331335 5.4012175 5.2067394
1369526_at 8.54327 8.690143 8.576958 8.930754 8.702374 7.9884973 8.592041 8.745959 8.550757 7.075917 8.102055 8.465492
1369527_at 5.444094 5.124311 5.537888 5.2850995 5.5491767 5.3263035 5.354798 5.4609656 5.1280007 5.5468574 5.6097836 5.5349803
1369528_at 5.334923 5.3378096 5.8739614 5.5089593 5.595452 5.4256263 5.3001976 5.239149 5.50934 5.334139 5.758239 5.931201
1369529_at 4.279169 4.319851 4.640682 4.436292 4.319582 4.551907 4.229615 4.520346 4.51358 4.6266756 4.593078 4.3567834
1369530_at 4.845726 4.881198 5.018409 5.0381274 5.0708547 4.617955 4.850959 5.026077 4.9551024 4.9572916 4.6231604 4.8610168
1369531_at 7.685171 6.552964 5.7728624 7.445969 7.04461 7.391797 7.691384 7.436105 6.7962947 6.9147778 6.485406 6.192037
1369532_at 4.815811 4.7867117 4.729351 4.5979233 4.8265095 4.5467324 4.677705 4.882296 4.984255 4.694358 4.517782 4.7736273
1369533_a_at 5.938117 5.8983216 6.4544744 5.718627 6.031488 5.957097 5.8125415 5.9439926 5.988094 6.041251 5.7195706 5.794179
1369534_at 5.2652473 5.2043514 5.0267353 5.344664 5.379133 5.3704114 5.2720623 5.3574734 5.292385 5.419031 5.458766 5.052438
1369535_at 5.2266474 5.1900806 5.327398 5.0788894 5.081574 5.1103697 4.9446673 4.9909897 5.1508827 5.142268 4.9898663 5.0638237
1369536_at 5.37212 5.1633453 4.7768364 4.996316 5.059562 4.844731 5.1549263 5.505711 5.006647 4.884541 4.8879547 4.887182
1369537_at 5.25832 5.1622767 5.1467886 5.250987 5.2152786 5.1789293 5.2477417 5.229931 5.330575 5.269746 5.5130854 5.3486133
1369538_at 4.585835 4.807066 4.8313785 4.6701574 4.6630764 4.627861 4.5092955 4.3920326 4.734477 4.8085318 4.1575465 4.4525614
1369539_at 5.5445757 5.3870454 5.5845547 5.2613554 5.4750285 5.4466867 5.5902834 5.270014 5.398163 6.3591633 5.561143 5.377351
1369540_at 4.1937556 4.128129 4.552288 4.1405587 4.2446914 4.3362684 4.101048 4.217079 4.435434 4.437648 4.489661 4.0650682
1369541_at 3.974967 3.6333506 3.6778104 3.870697 3.7938945 3.684925 3.7892692 3.6414638 3.7039392 3.7507658 3.5362058 3.71834
1369542_at 5.4851675 5.248802 5.443056 5.5173087 5.5785265 5.3706627 5.5006742 5.4055786 5.291579 5.398457 5.3965974 5.5405335
1369543_s_at 6.1027 6.089789 6.003183 5.9791627 6.200312 6.697554 6.0274363 6.117469 5.969471 6.205637 6.191595 5.601163
1369544_a_at 4.2463274 4.235552 4.158597 4.250923 4.2859693 4.1311703 3.8952167 4.32174 4.2414484 4.165018 4.187455 4.3619347
1369545_at 5.020593 5.1677036 4.9593873 5.118848 5.3331447 5.1847897 4.9608164 5.2430525 5.546474 4.9334373 4.908862 5.0531597
1369546_at 10.921341 10.92423 10.790068 10.90864 11.041027 10.745784 10.7543955 10.868519 10.769502 9.304814 10.767728 10.833433
1369547_at 4.0171757 4.1914587 4.3121433 4.3823004 4.5353327 4.062624 4.3994064 4.328129 4.34021 4.0703297 4.292719 4.4109707
1369548_at 5.4109836 5.3814344 5.437966 5.393772 5.328225 5.2127085 5.2379394 4.923321 5.7474346 5.2914553 5.3845596 5.2743683
1369549_at 7.1333222 6.753031 7.2260013 6.7953935 7.056775 7.280931 6.788476 7.315414 7.1212482 7.0969234 6.918325 6.9917884
1369550_at 3.8242989 4.0471272 3.5398247 3.7972538 3.6686506 3.663542 3.8775454 3.6546204 3.8872857 3.7766533 4.0665054 4.0947104
1369551_at 5.164525 4.854006 4.905536 5.117055 5.155224 4.8817205 4.8956604 5.0432606 4.8793945 5.1714706 5.1371174 5.0621023
1369552_at 4.4218836 4.74206 4.7702146 4.858156 5.074902 4.7903156 4.600105 5.1899247 4.677493 5.1682267 4.843545 4.932892
1369553_at 4.452742 4.920562 5.087571 5.0265474 4.759899 4.975383 4.6801605 5.075892 4.867181 5.065894 4.92698 4.959718
1369554_at 9.688916 9.766827 9.709907 9.675813 9.752979 9.701803 9.746597 9.719002 9.669319 9.582879 9.697705 9.692334
1369555_at 4.1304426 4.1343436 4.4479275 4.2408595 3.7963436 4.4731655 3.8890824 4.36259 4.246609 4.0628867 4.005569 4.292379
1369556_at 5.550928 5.421426 5.4903393 5.4525595 5.1647205 5.5998564 5.0626106 5.6153364 5.2507114 5.9560747 5.201458 5.3434696
1369557_at 7.162398 7.050078 6.803491 7.152239 7.1401134 6.8785205 7.0622582 6.918946 6.852703 6.8155622 6.8667493 6.9383636
1369558_at 8.832842 8.798039 8.497374 8.998104 8.530627 8.949771 8.737934 8.504703 8.733139 8.546559 9.047415 8.643684
1369559_a_at 9.664327 9.542783 9.4807005 9.759367 9.61746 9.674513 9.66916 9.633811 9.531548 10.212542 9.926319 9.947586
1369560_at 10.080097 9.811568 9.850163 9.945688 10.055223 9.786809 9.781435 9.757514 9.488742 9.397923 9.71086 9.3920145
1369561_at 3.737464 3.5314224 3.754749 3.8070748 3.4534564 3.6999855 3.744775 4.253495 3.8035738 3.7708504 3.7207797 3.8923542
1369562_at 6.323747 6.3986206 6.323942 6.445575 6.264905 6.1423664 6.253023 6.137558 6.436649 6.704261 6.607488 6.705466
1369563_at 4.6576395 4.366277 4.938889 4.440395 4.5688963 4.40642 4.720997 4.6406617 4.440125 4.599085 4.691191 4.286912
1369564_at 4.2553587 4.4024878 4.527869 4.493307 4.253565 4.5297995 4.4558163 4.5077477 4.351143 4.559431 4.3820868 4.306936
1369565_at 5.144919 5.1889477 5.5863457 4.9213023 5.382538 5.088815 5.120685 5.134411 5.327764 5.365471 5.261643 5.3198233
1369566_at 4.9943233 4.7907305 4.720957 5.023572 5.060299 5.0988874 4.9200726 5.0824013 4.857189 4.6617165 4.9009223 4.654276
1369567_at 4.9668856 4.8260727 4.907792 4.9159627 5.1918864 5.1811557 4.515552 5.1360874 4.611928 5.200622 4.6901736 5.333508
1369568_at 4.8221803 4.9040513 4.706924 4.7168665 5.2580967 4.7809463 4.8579593 4.973766 5.2819467 4.9949164 5.0921273 4.907351
1369569_at 4.3088155 4.174527 4.626471 4.51195 4.6287837 4.634429 4.4566545 4.1564217 4.477278 4.5065155 4.314723 4.181627
1369570_at 3.198251 3.3665304 3.3065948 3.2819104 3.484065 3.3570497 3.4371305 3.416596 3.499386 3.5329535 3.2967627 3.398504
1369571_at 8.982775 8.737477 8.678537 8.7343 8.914431 8.7324505 8.811747 8.820484 8.750546 8.658889 8.704411 8.494868
1369572_at 4.1481695 4.1078963 4.1151686 4.1790547 4.140898 4.266934 4.048348 3.9303005 3.9440188 3.774968 4.448955 3.9018526
1369573_at 4.333414 4.3428893 4.2683234 4.477182 4.382338 3.9747126 4.395422 4.1537476 4.305256 4.45881 4.2473383 4.127841
1369574_at 3.7681136 3.8519156 3.963413 3.912689 3.8979633 3.730782 4.0604343 4.0561953 3.885586 3.513093 4.194538 3.5722885
1369575_at 3.7325563 3.4227917 3.495782 3.543773 3.7339218 3.7228827 3.6374032 3.588759 3.5638182 3.5313716 3.5580902 3.8787742
1369576_at 3.9830744 3.8939998 3.6471808 3.7206197 3.6957674 3.9648604 4.1715155 3.8425374 3.858026 3.9404268 3.9297173 3.8784983
1369577_at 6.5116024 8.145691 6.9576373 7.99204 7.42491 7.6774755 8.103472 7.8769913 6.678171 6.6589108 8.271801 6.599355
1369578_at 4.308212 4.1649895 4.2269635 4.2177215 4.238644 4.21677 4.339325 4.109583 4.372226 4.223677 4.41696 4.2483225
1369579_at 6.127782 6.190009 6.085754 6.1199746 6.268643 6.051814 5.7321696 5.867948 6.064437 5.7641354 6.252412 5.989485
1369580_at 4.090074 4.28034 4.408264 4.0330095 4.1589937 4.1103945 4.0188813 4.0762787 4.2576904 4.0482807 4.0779967 4.0718756
1369581_at 11.585776 11.481649 11.399567 11.549644 11.4810705 11.529508 11.571639 11.412857 11.514799 11.432392 11.566918 11.603301
1369582_at 5.987775 5.7603292 5.9577136 5.8209825 6.0270185 6.006716 5.809303 6.0761194 5.7891216 5.9377575 6.3080077 5.9353175
1369583_at 5.282143 5.298915 4.9675703 5.3277555 5.14518 5.4721336 5.2333 5.036416 5.197905 4.9113226 5.2912674 5.292044
1369584_at 6.0900073 6.01253 6.2288437 5.7486806 6.037304 6.3053794 5.868644 5.973991 5.940192 7.562176 6.187762 6.5075774
1369585_at 3.7227643 3.6119432 3.7424123 3.7873757 3.708899 3.755678 3.6198187 3.6788354 3.724917 3.7507658 3.799303 3.537382
1369586_at 3.5190086 3.4135509 3.4928668 3.7023165 3.3772306 3.3652244 3.5852807 3.8580334 3.5072017 3.8386016 3.6389356 3.7333567
1369587_at 4.783014 4.422693 4.562992 4.7647133 4.3922153 4.2590847 4.7685843 4.393298 4.2082496 4.4439287 4.5791025 4.335571
1369588_a_at 7.850069 7.721383 7.669022 7.708821 7.696625 7.6423936 8.251783 7.936463 8.042311 8.4152775 7.689858 8.242704
1369589_x_at 3.9972115 3.9771197 4.1007566 3.8372352 3.9862895 3.872089 3.8675036 3.8891127 3.961028 4.1868057 3.8531513 3.9012146
1369590_a_at 6.9117255 7.1362042 7.310545 7.0780153 6.6765327 6.962999 6.8039503 6.7595887 7.15621 5.9501634 6.680952 6.8639045
1369591_at 3.8743248 3.902231 3.767435 3.760996 3.9859185 3.700956 3.6130197 3.687344 3.815875 3.9016242 3.9552703 3.715864
1369592_at 7.133959 6.8121343 7.149558 7.0267534 7.1818595 7.0624957 6.8332787 7.096299 6.684857 7.056165 7.063443 7.1407237
1369593_at 3.3067393 3.7213433 3.5892928 3.3594491 3.4624028 3.574562 3.651084 3.4615848 3.4790392 3.5983427 3.5350273 3.7416875
1369594_at 5.8847003 5.9309664 5.8422885 6.147682 5.595251 6.101534 5.8679433 6.0612597 5.5908046 6.0101805 6.087058 5.897544
1369595_at 3.652556 3.9806852 3.727548 3.7316582 3.9111733 3.665027 3.7686303 4.322072 3.8234367 3.8634999 3.9289794 4.044154
1369596_at 4.778166 4.6896296 4.5674977 4.6497164 4.773158 4.520444 4.57987 5.045027 4.8488393 4.6314516 4.7987633 5.0120277
1369597_at 7.6969004 7.6497483 7.6729617 7.982367 7.839055 7.772335 7.922492 7.814009 7.9252343 7.5677924 7.878612 7.7516503
1369598_at 4.126554 4.4213204 4.556267 4.397083 4.7318373 4.246261 4.4480224 4.3328753 4.350718 4.3381133 4.471687 4.455366
1369599_at 4.8570514 5.027615 5.119598 5.0285034 5.017757 4.7849116 4.619695 5.0870852 5.172251 5.392391 4.9111543 5.216787
1369600_at 4.4258356 4.2592 4.2178817 4.1362 4.1029224 4.207819 4.5838485 4.1968365 4.24953 4.7343802 4.3602962 4.015385
1369601_at 5.1708417 5.4743476 5.122724 4.9270525 5.3462605 5.047877 4.9520016 5.127825 4.8515096 5.025726 4.847212 5.2810135
1369602_at 4.60165 4.895167 5.113621 4.9748597 4.962924 4.957875 4.706652 4.6703267 4.7374425 4.8003902 4.7943077 4.8366494
1369603_at 3.412638 3.6256611 3.6787608 3.829401 3.5913768 3.731966 3.447274 3.4880514 3.6003654 3.7732852 3.7459195 3.4414718
1369604_at 4.4057198 4.735834 5.0419846 4.7665377 4.721821 4.986477 4.583805 4.803775 4.692971 5.0479584 4.6605067 4.5981407
1369605_at 5.4080973 5.6215625 5.610602 5.090663 5.5975275 5.3357716 5.1245136 5.172574 5.355745 5.475045 5.309085 5.575059
1369606_at 3.6969173 4.0716743 3.8936918 4.0000772 3.9459503 4.083181 3.7038596 4.013029 3.9780116 3.6805272 4.247516 3.9371822
1369607_at 6.0243096 6.280125 5.9150424 5.8727803 5.7521367 6.153619 6.012851 5.8180313 5.900094 5.9560747 5.8685346 5.6218514
1369608_at 4.235339 4.310044 4.3672814 4.223346 4.290282 4.3896785 4.3902903 4.381172 4.3875885 4.320137 4.470618 4.2255673
1369609_at 3.7707992 3.9118593 3.906266 3.978843 3.8460789 4.034401 3.9305472 3.5465634 3.9316158 3.970401 3.727035 3.991676
1369610_at 6.306363 6.6758986 6.128412 6.5212703 6.3160496 6.4228883 6.4710727 6.273755 6.3186846 6.2352104 6.451451 6.036024
1369611_at 5.1564507 5.289527 4.938851 5.37647 5.1899724 4.908796 5.2763753 5.107153 5.0396433 5.224095 5.28564 5.278267
1369612_at 4.8814526 5.1432304 4.8490033 5.166094 5.032362 5.17531 4.7968616 4.9441986 5.0082583 4.951887 4.9291773 5.2518654
1369613_at 3.928449 3.949096 4.375064 3.9246218 4.174813 4.123348 3.962339 3.9418044 3.9122717 3.9700055 3.9023473 3.974278
1369614_at 4.189415 4.254857 4.1434236 3.886188 4.0985794 4.0887775 4.186094 4.309242 4.2790413 4.45201 3.9732764 4.178316
1369615_at 5.950794 5.894501 5.838612 5.8712626 5.8422947 5.8513904 5.858035 5.756147 5.7994595 5.9118485 5.7228827 5.8054533
1369616_at 5.06507 5.1174083 5.039637 4.8108253 4.8257504 4.948674 4.8424306 4.786134 5.108389 4.8609877 4.9537764 5.160461
1369617_at 7.1978374 7.02069 7.098248 7.600763 6.840152 7.5452113 7.8201585 7.3765926 7.2959237 7.4847007 7.166721 7.2718534
1369618_at 4.547421 4.8666916 4.644378 4.498832 4.2252755 4.5902443 4.105036 4.6796656 4.7297544 4.6608334 4.4751687 4.408981
1369619_at 5.117083 5.376574 5.3573146 4.9799256 5.0756364 4.7307024 4.9559937 5.2469583 4.906798 5.436961 4.6923823 4.9643908
1369620_at 3.9516969 3.9248576 4.064305 4.001458 3.9515917 4.0282946 3.7480845 3.9734006 3.992433 4.0916624 3.8800535 4.0544944
1369621_s_at 9.577414 9.710866 9.5855255 9.740591 9.475823 9.788312 9.763507 9.774856 9.768842 9.905623 9.838429 9.886325
1369622_at 4.386983 4.3028145 4.524289 4.8903184 4.5272083 4.2386117 4.362454 4.496024 4.596008 4.397484 4.290169 4.472867
1369623_at 4.702651 4.5701027 4.8589525 4.8147926 4.744773 4.923272 4.832843 4.9061527 4.724822 4.7282534 4.7314453 4.7187395
1369624_at 5.830769 5.94076 6.1596465 6.276728 6.183745 5.9313636 6.035592 6.133979 6.066038 6.5842686 6.072085 6.098091
1369625_at 5.841223 6.5594573 6.6390767 6.808062 6.730494 6.058723 6.7121243 6.4534407 6.918254 7.4674215 6.913548 6.6587596
1369626_at 8.721744 8.809681 8.591861 8.794103 8.5404 8.452097 8.650834 8.408474 8.332612 8.126726 8.368973 8.107202
1369627_at 3.6650112 3.7206967 4.149739 4.205345 4.015246 4.1588807 3.7529275 3.7683303 3.7001112 3.8613687 3.922264 3.8485658
1369628_at 8.612426 8.420304 8.390521 8.378466 8.403274 8.808214 8.908946 9.085264 8.664318 9.224282 9.322944 9.102551
1369629_at 11.584278 11.524234 11.536266 11.62478 11.621718 11.455179 11.574461 11.519666 11.656948 10.716106 11.380577 11.500396
1369630_at 12.748164 12.757476 12.847594 12.83856 12.764157 12.709377 12.709727 12.740435 12.750301 12.283675 12.63516 12.700976
1369631_at 7.9544244 7.8336926 7.8905573 7.9975452 7.894353 7.972879 7.997796 7.944021 7.7422895 8.738394 7.930833 7.8652153
1369632_a_at 6.645192 6.3984046 6.8811736 6.666815 6.543185 6.4425883 6.453311 6.2235436 6.295935 5.4745755 6.4684815 6.258178
1369633_at 10.805739 10.66766 10.738572 10.852437 10.501658 10.572628 11.0685005 10.973609 10.703047 9.985671 11.0957365 10.834058
1369634_at 6.589674 6.2768974 6.4306273 6.4396143 6.360325 6.3672547 6.403206 6.457306 6.462989 6.9772596 6.4219456 6.4443173
1369635_at 11.917016 11.848713 11.706846 11.936638 11.752346 11.550664 11.82277 11.877726 11.72189 11.275486 11.555327 11.615829
1369636_at 12.511443 12.479822 12.35885 12.560174 12.358591 12.266107 12.337008 12.445453 12.320182 11.877498 12.157403 12.159051
1369637_at 4.9469767 4.9270267 4.9049034 4.930952 4.7472277 5.004823 4.9416294 5.0415535 5.0120792 5.1026163 4.9479046 5.2871823
1369638_at 5.1137185 5.307137 5.380861 5.3785954 5.3749557 5.109073 5.1951213 5.216115 5.111699 5.5061727 5.5993853 5.544064
1369639_at 3.9037561 3.8656585 4.0832086 3.77223 3.7478685 3.8722203 3.78158 3.6378946 4.017905 3.7009673 3.888424 3.6498926
1369640_at 5.364662 5.509683 5.7912474 5.211778 5.679201 5.2857523 5.6729627 6.110881 5.7636375 6.0119805 5.9762588 5.620818
1369641_at 7.600808 7.7972116 7.6915565 7.784449 7.866435 8.011855 7.610756 7.588361 7.5212836 7.220563 7.956981 7.4062285
1369642_at 7.38707 7.671757 7.4410415 7.3679733 7.580653 7.7326922 7.2385006 7.5906987 7.290337 7.225436 7.447401 7.337249
1369643_a_at 7.7083507 7.8874655 7.3825917 7.7399163 7.859749 7.2166796 7.377779 7.527111 7.2468596 7.547916 7.3589063 7.475035
1369644_at 8.921304 9.234137 9.061256 8.975325 9.015864 8.884666 9.010048 8.918476 8.914421 9.005726 9.154018 8.924135
1369645_at 4.161708 4.3936405 4.0306253 4.365345 4.065321 4.066205 4.033433 4.209365 4.123043 4.4857817 4.118827 3.9401362
1369646_at 3.7691247 3.6615057 4.0067024 3.8719757 3.6581802 3.7820568 3.713084 3.7993114 3.6215122 3.5851934 3.651847 3.846148
1369647_at 6.20036 6.088752 6.17351 6.3732834 6.2747865 6.094162 5.948812 6.300126 6.2115192 6.3845263 5.970117 6.1865735
1369648_at 6.232934 6.0119004 6.21057 6.2560353 6.2232842 5.883851 5.9857693 6.459898 6.322108 5.938336 6.2629786 6.046527
1369649_at 5.080147 4.944776 5.0274034 5.078225 5.0537524 5.0623627 4.830503 5.1624885 5.4725137 5.5469027 5.0425205 5.411565
1369650_at 6.9754376 7.123026 7.120861 7.1339808 7.0374722 6.9938726 7.114389 7.210702 6.9294024 7.0263333 7.2172146 6.895714
1369651_at 5.053498 5.110997 4.849671 4.899003 4.9660435 4.8708835 4.591409 5.3386703 4.9874635 5.0410423 5.022452 5.196605
1369652_at 3.6782727 3.88321 3.721229 4.0478215 3.6986701 3.6425548 4.2113523 4.112546 3.7897248 3.847339 3.7888422 3.9207797
1369653_at 7.4566207 7.2422714 7.3635054 7.5537124 7.4378595 7.11007 7.4385405 7.4122725 7.42711 7.493204 7.2140303 7.563494
1369654_at 10.858555 11.303392 11.290835 10.905548 11.310015 10.907556 11.11352 11.066423 11.017918 10.572582 10.9618845 10.743791
1369655_at 7.4717717 8.105272 7.9546456 8.047253 8.051625 9.377113 7.7985115 8.426268 7.9074917 7.2919693 7.639869 7.8447704
1369656_at 6.9287825 7.151708 7.2858977 7.24455 7.373463 7.159744 6.777344 7.250699 6.8595715 6.681813 6.9323187 6.9981294
1369657_at 4.3805914 4.396434 4.3825974 4.3634615 4.1098175 4.498829 4.424963 4.398333 4.476792 4.8276463 4.376595 4.286456
1369658_at 9.479176 9.13651 9.434435 8.892156 9.385923 8.812019 9.247736 9.13142 8.944579 8.603417 9.122239 8.860281
1369659_at 5.9060984 5.435067 5.7629232 5.9146094 5.945282 5.7070317 5.7632895 5.843173 5.41722 5.7721024 5.9102917 6.033396
1369660_at 4.4347997 4.613243 4.7652884 4.591439 4.5568323 4.3277135 4.4538155 4.306683 4.6147804 4.541685 4.5913887 4.463278
1369661_at 8.123566 8.122055 8.011023 7.997296 8.117319 8.053104 7.858506 8.056483 7.9003215 7.943535 7.7078915 7.793678
1369662_at 3.530021 3.5730748 3.7285535 3.7901082 3.691386 3.6352708 3.4371305 3.4132285 3.6222394 3.5785894 3.6304877 3.5599735
1369663_at 8.580844 9.775257 10.145764 9.403677 10.349973 9.758188 9.362369 9.952292 9.916454 8.746096 9.2441025 8.491848
1369664_at 11.109633 10.553045 10.5798435 11.048939 10.514987 10.60639 10.43405 10.918506 10.948285 10.398011 10.62556 11.018547
1369665_a_at 8.032236 7.661412 7.342636 7.0695443 7.6650963 7.918229 7.95326 7.2985644 7.875232 7.9604077 7.9708586 8.060251
1369666_at 5.980475 6.0132604 6.0894976 6.0285234 6.3310313 6.2276697 6.4097657 6.0713654 5.787275 6.0700474 6.212507 6.275217
1369667_at 6.7545896 6.753059 6.727462 7.2015595 6.7698293 6.6948524 6.5887537 7.2065926 6.718786 6.6020007 6.615079 6.792009
1369668_x_at 3.8765454 3.7149177 3.885586 4.061247 3.948491 3.9648604 3.8532455 3.9366863 3.9157116 3.7898803 3.8517065 3.8925607
1369669_at 8.023136 7.978893 7.9634395 8.0107155 8.001965 7.9865384 7.9753776 7.7754836 7.878185 8.048502 7.913214 7.7081294
1369670_at 4.995132 5.110398 4.8015122 4.6217337 4.880696 4.870164 4.8185 4.6525207 4.906909 4.731128 5.0329185 4.7098646
1369671_at 12.457488 12.423127 12.420403 12.356147 12.431404 12.10866 12.375117 12.313983 12.353162 10.924335 12.180975 12.253268
1369672_at 6.4033504 6.6716743 6.6976414 6.2044168 6.3508606 6.515206 6.5940905 6.6474123 6.8484063 7.8454323 6.899525 6.7232347
1369673_at 4.0546093 4.099064 4.271721 4.24059 3.9765248 4.0614767 4.390624 3.9410732 4.1396046 4.2646413 3.8288321 4.0837975
1369674_at 3.5442357 3.541876 3.7625952 3.8453624 3.9483275 4.2238274 3.692263 3.8370383 3.5931118 3.900468 3.855001 3.6127267
1369675_at 6.6542735 6.4642663 6.5389605 6.449193 6.249322 6.3428063 6.4692607 6.390692 6.5925784 6.324278 6.4955225 6.5617323
1369676_at 6.9931746 7.3260803 7.274168 7.269497 7.2213974 7.3164983 7.0587068 7.5394974 7.433899 6.6595564 7.0973015 7.1881304
1369677_at 3.3443427 3.4228165 3.9311948 3.562298 3.5596194 3.416334 3.7661831 3.6717026 3.629444 3.4642441 3.4497783 3.6823092
1369678_a_at 7.3983 7.5043893 7.3423743 7.531597 7.5371013 7.3099246 7.59581 7.340721 7.518543 7.2399015 7.267799 7.400319
1369679_a_at 9.472825 9.549763 9.599103 9.573917 9.396699 9.498127 9.684145 9.432713 9.723668 9.45872 9.539657 9.657281
1369680_at 5.281634 5.0495396 5.3696766 4.8953114 5.304297 5.1826773 4.9799595 5.124551 4.826921 5.262536 5.088788 5.113306
1369681_at 4.8254166 4.543114 4.6408834 4.7560716 4.5757637 4.3877525 4.5242467 4.7072964 4.6512527 5.250624 4.583346 4.3560476
1369682_at 6.8004384 6.698505 6.7405367 6.811097 6.8033924 6.7752037 6.804942 6.756772 6.825695 6.3577323 6.7067385 6.6113605
1369683_at 7.0496836 6.882736 6.669414 7.0049715 6.851326 7.004679 7.0102777 6.6738954 6.495572 7.100732 7.190335 6.8840275
1369684_at 5.3132973 5.429182 5.0679755 5.3313503 4.958975 5.037865 4.961755 5.059822 5.2269855 5.023632 5.2925606 5.290126
1369685_at 4.1016808 4.139577 4.1839046 4.050947 3.946694 4.036853 4.0844536 4.025157 4.1157994 4.056437 3.9307199 4.058818
1369686_at 4.1701407 4.1612134 4.8046885 4.135625 4.0556464 4.432861 4.082698 4.1124883 4.2073436 4.578309 4.2079897 4.202891
1369687_at 4.5022497 4.364806 4.559742 4.3823004 4.1750927 4.491734 4.3483043 4.2584677 4.2796216 4.7173843 4.219611 4.6627
1369688_s_at 4.836112 4.906911 5.0203285 4.918633 4.89596 5.291484 4.5696783 4.94125 4.8615904 5.7040367 4.8369513 5.0402956
1369689_at 7.0136604 6.6713533 6.949097 6.8740177 7.08901 6.5570126 6.44211 6.6649814 6.5222454 6.4644046 6.3383217 6.7056446
1369690_at 6.708996 7.023311 6.775767 6.861805 7.1305857 6.7628517 6.615932 6.806562 6.702729 7.0499883 6.543376 6.6107316
1369691_at 4.6400957 4.2793336 4.5695724 4.3276296 4.1939154 4.2755413 4.399064 4.8730354 4.3437643 4.351606 4.5590954 4.7466955
1369692_at 4.1752615 4.024625 4.1955466 3.7527275 4.1078405 3.963342 4.1232214 4.0608606 4.1086035 3.886906 4.2080803 3.8376136
1369693_a_at 4.815397 5.646886 5.382794 5.4921694 5.974412 4.878793 5.0443697 5.650088 5.4408417 5.7917676 5.3733826 5.9907665
1369694_at 3.663335 3.6606522 3.934592 3.6337783 3.739013 3.6993244 3.5365493 3.7257156 3.7591045 4.017782 3.6785204 3.7538543
1369695_at 4.4355354 4.5172386 4.241288 4.3092585 4.170015 4.6229153 4.676776 4.886978 4.5053673 4.4998355 4.5259805 4.5254574
1369696_at 3.9152632 3.8570285 3.9962232 4.042656 3.5888927 3.8001244 3.9458685 3.6241643 3.8486297 3.858155 3.588525 4.073976
1369697_at 4.09432 3.9885502 4.2001486 3.9719448 4.1032624 3.9468882 4.181219 4.328416 4.3573637 4.481108 4.0985904 4.1435494
1369698_at 4.6116014 4.6527524 4.9948525 4.9907856 5.134072 5.111448 4.942262 5.0555863 4.7555513 6.033489 5.202439 4.6824174
1369699_at 4.8994145 4.8774557 5.1110854 4.9742002 5.0696363 4.904579 4.876074 4.780504 4.9516444 4.7361255 5.088506 4.833261
1369700_at 5.999731 5.91366 5.7494297 6.1520314 5.813167 5.834547 6.094024 5.721037 5.91875 5.6138053 5.8518615 5.7016582
1369701_at 12.443055 12.347805 12.325028 12.332562 12.441577 12.343801 12.314836 12.363405 12.335009 10.016775 12.177506 12.267762
1369702_at 7.0695524 7.209312 7.1046886 7.1286945 7.1124616 7.1151114 7.165121 7.0353127 7.2953157 7.0790534 7.2802324 7.073571
1369703_at 7.7517266 7.715268 7.74544 7.8254466 7.8285 7.5684466 7.605098 7.501661 7.6545744 8.450529 7.536881 7.527924
1369704_at 6.621907 6.579836 6.6919084 6.715509 6.7095256 6.8217373 6.7656116 7.0163074 6.7206364 6.739072 6.7292624 6.44736
1369705_at 5.1544223 4.952456 5.4236245 5.045868 5.0901604 5.086458 5.1628704 5.560741 5.405702 5.121196 5.020721 5.238659
1369706_at 3.7403853 4.080802 3.9803765 4.100567 3.790911 4.1959457 3.8854606 4.171799 4.0480313 3.8940947 4.023139 3.781869
1369707_at 4.5253634 4.3929844 4.658841 4.6481504 4.564877 4.5327377 4.471034 4.840934 4.5177464 5.0308743 4.2467146 4.8256016
1369708_a_at 5.485659 5.5632157 5.4730673 5.7077413 5.5280776 5.5736938 5.254337 5.534048 5.179985 5.600867 5.557323 5.3917017
1369709_at 4.3063035 4.27863 4.7114315 4.036223 4.4256644 4.133689 4.595483 4.656211 4.4212456 4.4686575 4.0477896 4.5882416
1369710_a_at 4.085187 3.714898 3.6703935 3.6804752 3.8113093 3.966237 3.8810737 3.9980438 3.846101 4.123823 3.960162 3.7823968
1369711_at 4.7380276 4.5229816 4.9855185 4.8488255 4.861534 5.020668 4.6483884 4.5751023 4.7327747 4.6395345 4.8402233 4.766391
1369712_at 7.5001597 7.392482 7.113826 7.2006707 7.397282 7.56994 7.231598 7.2393937 7.2517195 7.3466454 7.321054 7.2158446
1369713_at 5.664804 5.7418585 5.995573 5.665699 5.819064 5.480217 5.7896585 5.7636266 5.414903 6.15693 5.979874 5.6048846
1369714_at 6.8590326 7.121897 6.7516823 7.1542473 6.8939085 6.8457294 6.9507437 6.836808 6.5388913 6.943705 6.4702315 6.9322276
1369715_at 4.344312 4.348042 4.435865 4.025279 4.7111444 4.224648 4.2144117 4.422878 4.0950317 4.5294523 4.335371 4.130295
1369716_s_at 9.9889 9.8230505 9.88554 9.898153 10.143396 10.26629 10.037296 9.817326 9.821783 9.411347 9.912166 10.009384
1369717_at 4.599119 4.589396 4.620571 4.6805615 4.4903946 4.5524654 4.3326073 4.683707 4.5473104 4.760326 4.5918775 4.486632
1369718_at 8.746094 9.010426 8.653413 8.787002 9.030569 8.953929 9.113341 9.167263 8.94225 9.082278 8.8834095 8.924971
1369719_at 3.2714434 3.4013731 3.260618 3.3989182 3.346123 3.2062345 3.4728656 3.4371157 3.3723714 2.9778597 3.2929983 3.1285477
1369720_at 9.630663 9.525962 9.745426 9.385944 9.594184 9.371957 9.326843 9.4679785 9.519299 8.908606 9.238123 9.238589
1369721_at 4.822302 4.8066626 4.9364123 5.0816545 5.0086107 5.0723724 4.835734 4.8643036 4.962595 4.881029 4.589106 4.9877386
1369722_a_at 8.481856 8.490928 8.518621 8.379122 8.438636 8.078773 8.416931 8.360716 8.304939 7.9437037 8.268249 8.262758
1369723_at 7.505409 7.194139 7.608602 7.3195777 7.4003916 7.0935607 7.2258677 7.1010404 7.3550873 6.963974 7.4938025 6.9763904
1369724_at 5.7038507 5.555145 6.0053873 5.572212 5.4805555 5.7478456 5.5795274 5.263212 5.433091 6.097311 5.394713 5.6563067
1369725_at 7.9454308 8.394725 7.950324 8.128822 7.986355 8.116344 8.122831 8.275354 7.969374 7.976009 8.521318 8.022664
1369726_at 8.682653 8.710686 8.461213 8.220198 8.711928 8.690685 8.731677 8.660711 8.620247 9.348122 8.763259 8.717168
1369727_at 13.889691 13.90359 13.799263 13.731652 13.887988 13.866508 13.780022 13.814337 13.777429 13.734425 13.858113 13.9203005
1369728_at 5.029579 5.1274195 5.185165 5.2793 5.28226 5.3570704 5.279318 5.1821547 5.269971 5.0482264 5.043905 5.1573844
1369729_at 8.729816 8.502409 8.50893 8.660727 8.70005 8.461254 8.564865 8.634396 8.513119 8.028931 8.620235 8.40416
1369730_a_at 4.714972 4.5963125 4.600893 5.151726 5.037697 4.7407303 4.8979063 5.0666323 4.7601185 4.7599545 4.8164377 4.879319
1369731_at 3.388957 3.443986 3.5508742 3.642921 3.5541556 3.2558727 3.4573555 3.5124705 3.3159108 3.518545 3.4855049 3.3184137
1369732_a_at 4.405715 4.69514 4.738266 4.474041 4.407673 4.806841 4.530695 4.689621 5.1452017 5.448579 4.6414385 4.608018
1369733_at 8.955366 8.865018 8.80213 9.030808 8.994028 8.766097 8.851029 8.840626 8.698386 8.974713 8.720443 8.679918
1369734_at 9.173441 9.27009 9.268009 9.1698 9.231525 8.791073 9.040687 8.742972 9.016253 8.558723 9.038825 9.061057
1369735_at 5.8886266 5.9233413 6.1065097 6.0014424 5.928279 6.641607 5.9882493 6.1219673 6.0186086 6.544819 6.210537 5.9199085
1369736_at 5.1138763 5.1513834 4.957364 4.993644 5.303334 5.2858043 5.0346107 5.2977676 5.137471 5.557582 5.1582117 5.141696
1369737_at 9.149194 9.388929 9.034041 9.150043 9.218128 9.175444 9.153653 9.394345 9.226329 6.6340623 8.717986 8.600512
1369738_s_at 9.838311 10.11277 10.142109 9.997035 10.112309 10.02398 9.873433 10.2388115 9.9503565 9.060201 9.550497 9.410755
1369739_at 4.3630276 4.3893676 4.264908 4.140813 4.712384 4.29128 4.2131586 4.14319 4.2157006 4.0534387 4.3439856 4.3023176
1369740_at 4.7868204 5.1628833 5.31374 5.1693544 5.128094 5.30511 5.090805 5.5154076 5.208946 4.9775352 5.002486 5.2190237
1369741_at 5.6748495 5.5238676 5.511706 5.7702436 5.530468 5.9184036 5.636754 5.8236265 5.87393 5.6525736 5.6884336 5.667058
1369742_at 4.6226945 4.793206 5.2450066 5.142091 4.90746 4.9766126 4.4120326 4.9368534 4.882046 4.641741 4.816986 4.989147
1369743_a_at 8.407005 8.56807 8.354048 8.568614 8.1595125 8.4128 8.491234 8.626452 8.888256 9.074684 8.353643 8.875191
1369744_at 4.275427 4.455505 4.410416 4.345873 4.249024 4.5053215 4.3585057 4.8103714 4.580949 4.1273985 4.7731047 4.390619
1369745_at 6.469879 6.3276925 6.6382074 6.324963 6.426857 6.3803253 6.1634235 6.515039 6.28239 6.480468 6.4954987 6.217902
1369746_a_at 12.050265 12.253904 12.016354 11.973747 12.135357 11.883144 11.8857565 11.795086 12.078295 11.189561 11.73344 12.042065
1369747_at 6.3114614 6.275568 6.3714514 6.47106 7.154364 6.4680066 6.436075 6.4497237 6.515675 6.0268993 6.6870203 6.4329195
1369748_at 3.535965 3.677562 3.6070342 3.4823346 3.4751062 3.8322554 3.603429 3.4840744 3.6856818 4.116517 3.6614952 3.4445646
1369749_a_at 4.3597507 4.029961 4.215541 4.070221 4.160122 4.1287584 3.9773216 4.384136 4.0112576 4.089161 4.0693026 3.9188862
1369750_at 3.7705197 3.9398177 4.2081947 4.147743 3.9395618 4.0763206 3.7601094 4.099654 4.37022 4.0534387 4.3396096 3.857018
1369751_at 4.357706 4.0726204 4.621058 4.1094418 4.3424926 4.227559 4.2472897 4.1903315 4.102601 4.36543 4.141261 4.34108
1369752_a_at 5.2056236 4.984351 5.5380406 4.984742 5.2051897 5.0528316 4.806695 5.0621333 5.037205 4.8782964 5.1391935 5.283081
1369753_at 3.94305 4.201168 3.9805484 3.9168594 3.9427822 4.0942574 3.8421664 4.189934 4.1935983 4.380781 3.8846533 4.2389765
1369754_a_at 8.107853 8.030525 7.990323 8.152173 8.099908 8.00288 8.143959 7.947422 8.07725 7.985746 8.075487 8.041595
1369755_at 3.7313662 3.9318004 4.0293875 3.7279887 3.7833843 3.789112 3.7291527 4.166092 3.56126 4.173308 3.7919333 4.126546
1369756_a_at 7.6811213 7.947986 7.578903 7.7502174 7.714172 7.6157255 7.5633664 7.731898 7.3245087 9.252716 7.860801 7.743422
1369757_at 6.124812 5.8421054 6.1499157 6.0149193 5.7319484 5.4930677 5.719831 6.007186 5.839575 6.2054057 6.0311975 5.7999415
1369758_at 8.266263 7.64299 7.7850566 7.971543 8.334029 7.929707 7.4995046 7.238897 7.2007437 7.544667 7.562968 7.339338
1369759_at 5.323849 5.301367 5.4380155 5.6723547 5.373047 5.440768 5.2130384 5.4266443 5.5274677 5.5780406 5.2858844 5.5630746
1369760_a_at 3.8877802 3.8395567 4.0076957 3.8679926 3.7641852 3.9291723 3.936506 4.17002 3.8256917 4.0534387 3.7010903 3.85761
1369761_at 4.093201 3.8974447 4.053108 3.7771964 4.1617947 4.0758486 4.0695353 4.0417337 4.0190654 3.511291 3.8573625 3.8339424
1369762_at 4.3684654 3.902231 4.1253295 3.9362676 4.0154543 4.1393213 4.2808223 4.1821833 4.1928344 4.454842 4.2123094 4.4179463
1369763_at 4.0753517 4.152147 3.9753132 4.0663185 4.1579437 3.8108706 4.12535 3.978883 4.041566 3.7954752 4.157541 4.0746202
1369764_at 13.115831 13.185694 13.226504 13.256356 13.138367 13.513623 13.1484585 13.010538 13.062346 13.725441 13.534139 13.503893
1369765_at 3.726259 4.0006895 3.8302617 3.8151007 3.8766606 3.6691284 3.569052 3.7761934 3.8336797 3.7909129 3.5842535 4.0644674
1369766_at 5.6130457 5.6112986 5.4482203 5.5780115 5.4715295 5.4587207 5.5872235 5.744879 5.553131 5.402529 5.5455165 5.61829
1369767_a_at 4.334592 3.879892 4.3523064 3.8504965 4.0454903 3.9048462 3.9761217 4.027417 4.0346746 4.030818 3.8421938 4.4043083
1369768_at 6.213421 6.226596 6.592796 6.2480664 6.4455147 6.559353 6.2477646 6.4430275 6.523649 6.269553 6.1995797 6.653214
1369769_at 4.8154507 4.760036 4.7460475 4.704075 4.866687 4.88158 4.642004 4.711511 4.702963 4.7086573 4.7162104 4.5633125
1369770_at 4.1497498 4.08575 4.2393436 4.337888 4.3355937 4.1369286 4.4712305 3.942581 4.2001324 3.8947694 4.149258 4.0693135
1369771_at 5.9099445 5.4435244 5.1186423 5.1149673 5.719676 4.760803 5.79112 5.4542923 5.361538 4.5885963 5.006133 5.163494
1369772_at 7.075281 7.073589 7.17037 7.1560936 7.243791 7.1949573 7.0230503 6.8669486 7.0632358 7.2466574 6.832634 6.847084
1369773_at 3.9257982 3.8778422 4.2257433 4.3020077 4.0354776 4.1997733 4.029172 4.2571144 3.7398446 4.1743336 3.9339254 3.8284063
1369774_at 4.482404 4.264632 4.325989 4.6609907 4.497554 4.4235735 4.446913 4.189285 4.5576487 4.50489 4.777554 4.809902
1369775_at 8.315672 8.235535 8.680975 8.430216 8.353985 8.39791 8.50091 8.768144 8.526634 8.459836 8.6477585 8.450392
1369776_a_at 6.836351 6.5637136 7.008867 6.6743536 6.8390636 6.7771573 6.5766253 6.6800427 6.6153903 7.2405953 6.7527614 6.8309255
1369777_a_at 7.5728507 7.630366 7.514644 7.8359084 7.4114594 7.588194 7.788524 7.687708 7.6660447 7.749336 7.8348875 7.527924
1369778_at 3.8952925 3.869489 3.8433242 3.8431966 3.8467066 4.070767 3.7974777 3.965144 3.7518075 4.1037426 3.7423582 4.0958223
1369779_at 6.117064 6.1168985 5.6857214 6.1637115 5.6615524 5.85008 5.905821 5.8040676 6.106401 5.823823 5.6062274 5.8270173
1369780_at 6.186003 6.2341695 6.507512 6.2821064 6.236151 6.115728 6.1191425 6.312971 6.402226 6.630141 6.263148 6.5902734
1369781_at 3.9516716 4.090794 3.8971832 4.08788 4.137686 3.685477 3.9218087 3.8471165 3.888416 4.0052094 3.9461508 3.9450536
1369782_a_at 6.291573 5.9069476 6.1253676 6.076492 6.0976653 6.083574 5.901768 6.1165285 6.2912645 5.912919 6.1355476 6.192952
1369783_a_at 5.1975284 4.868452 5.011532 5.007511 4.792141 4.9913526 4.8971167 5.000689 4.630166 5.775942 5.3027215 5.0528183
1369784_at 3.949094 3.8064945 4.0356255 3.8669245 4.0446506 3.7692292 3.7565036 4.047064 4.2286882 3.8904805 3.6842864 3.7988265
1369785_at 8.151935 8.194218 8.113657 7.9677863 8.352182 7.725853 7.9386797 7.7325635 7.7686524 7.7554035 7.4994783 7.4350095
1369786_at 5.8981223 5.5264153 6.5699897 6.051848 5.887997 5.9908996 5.793827 6.3611703 5.75122 5.8215375 6.195709 6.2755556
1369787_at 3.9993644 3.8066463 4.002927 3.941062 3.8113093 4.001921 4.1039705 3.9713767 3.800442 3.61629 3.96893 4.103404
1369788_s_at 7.8402247 6.9442577 7.245448 7.2578254 7.6740603 7.2115574 8.966893 7.4049664 7.5183153 7.928638 7.8321276 7.5052752
1369789_at 3.3838818 3.3056166 3.2366633 3.5871067 3.34474 3.422742 3.491359 3.286523 3.378477 3.2028394 3.3692956 3.5771668
1369790_at 12.1425905 11.909365 11.708157 12.249112 12.533716 11.270906 11.423811 11.2608795 10.95456 11.767727 10.667414 11.22937
1369791_at 8.323116 7.9070044 7.968177 8.197306 8.395083 7.8436627 7.884363 7.888592 7.80583 6.536279 7.9544735 7.810189
1369792_at 6.1930885 6.0802927 6.2634573 6.0149193 6.1287704 6.483647 6.1061354 6.397659 6.400787 6.2655706 5.973175 6.2580757
1369793_a_at 4.0198026 3.9795926 3.9937444 3.9110503 4.152383 4.1405296 3.8143654 4.439765 4.104738 4.966737 4.0531826 4.028441
1369794_a_at 4.962616 5.108186 5.3683906 4.881749 4.9577627 4.6884217 5.057332 5.1290846 5.048172 4.766405 4.970709 4.8804345
1369795_at 4.4726696 4.4110203 4.523039 4.4623756 4.3754697 4.478013 4.775234 4.5420036 4.724822 4.310111 4.3766985 4.526269
1369796_at 4.6962867 4.5467434 4.7728367 4.7225275 4.66573 4.9986706 4.483201 4.815271 4.892724 4.66439 4.629727 4.723201
1369797_at 4.153595 4.322438 4.833973 4.5457053 4.702565 4.385022 4.2286377 4.282229 4.470603 4.6258774 4.3893495 4.227533
1369798_at 4.7411156 4.628914 4.557276 4.4841943 4.5190363 4.659874 4.521123 4.6131706 4.7572527 4.898463 4.7679205 4.5933847
1369799_at 10.473963 10.535578 10.664944 10.493081 10.569848 10.38794 10.603831 10.645281 10.616299 8.834485 10.265714 10.2459345
1369800_at 3.8397088 3.8610525 4.2545733 3.9643703 3.9687724 4.0049005 4.0348806 3.8869221 3.8486414 3.9318597 4.1085024 4.0793276
1369801_at 4.820786 4.4600673 4.443671 4.7694764 4.5492105 4.844731 4.6034284 4.53367 4.9252973 5.1633015 4.789857 4.376162
1369802_at 4.057224 4.170117 4.070717 4.2398176 3.896031 4.213779 3.841879 3.9437678 4.0594063 4.325375 3.9804323 4.0115476
1369803_at 4.6468735 4.799224 4.7580476 4.7510786 4.699435 4.454669 4.876074 4.826827 4.742786 4.6687813 4.5809875 4.5953426
1369804_a_at 4.972722 4.535391 4.73158 4.6476417 4.628601 4.924219 4.641566 4.620678 4.814609 4.802342 4.326452 4.9009867
1369805_at 3.932928 4.085313 4.0573664 4.0633216 4.158696 4.142565 3.8221207 4.154404 3.9928143 4.1478567 4.24366 3.9270191
1369806_at 5.3365393 5.3398814 5.258212 5.146605 5.2041016 5.135772 5.275816 5.30488 5.334051 5.4322486 5.479601 5.6301756
1369807_at 4.4688425 4.3763094 4.8952894 4.6782837 4.477138 4.551761 4.449671 4.619502 4.701726 4.6737466 4.536724 4.558299
1369808_at 4.944812 4.8848658 4.7406783 4.6589947 4.8245797 5.0356374 4.4644604 4.8402424 5.007761 5.104606 4.8594866 4.661092
1369809_at 5.362504 4.897206 5.170026 5.214 5.117247 5.0274367 5.37059 5.1123447 5.4173956 5.101849 5.361397 5.1983275
1369810_at 6.7791686 6.6377583 6.594573 7.0561643 6.8097334 6.568869 6.445881 6.596433 6.278474 6.6831427 6.7243505 6.67537
1369811_at 4.840719 4.7406425 5.005395 4.8049984 4.7019453 5.0988874 4.7215376 4.9906716 4.9131527 4.541868 4.710764 4.7304974
1369812_at 5.6467724 5.742448 5.8539257 5.683625 6.1371713 6.0765514 5.731738 6.058281 5.836881 5.976774 6.0067177 5.82442
1369813_at 7.0277896 7.0477185 7.0974913 6.8539886 6.9803004 6.967291 7.096732 7.067022 6.829576 6.316201 7.1551433 7.022739
1369814_at 4.930129 4.5681143 4.8830156 4.826218 4.6749268 4.520675 4.524958 4.5777245 4.5789804 4.7994356 4.912018 4.400225
1369815_at 5.5818896 5.5445523 5.7020497 5.4588256 5.628524 5.6761737 5.250119 5.785212 5.7509723 5.675149 5.893013 5.5044
1369816_at 4.824413 4.59839 4.732323 4.519202 4.8777566 4.9634213 4.674948 4.907394 5.062162 4.9112077 4.550747 4.760117
1369817_at 4.5364466 4.3871307 4.188343 4.5744243 4.495736 4.214148 4.2694044 4.324068 4.3610964 4.8198256 4.410211 4.241013
1369818_at 5.135967 4.8626056 4.7494874 4.7480297 4.7505865 5.0114946 4.596307 4.644845 4.5484247 4.6977735 4.746439 4.823819
1369819_at 5.092187 4.847835 4.521637 4.8878784 5.0772767 4.61724 5.0380898 4.9682684 5.013622 5.135781 5.0155373 4.758346
1369820_at 4.3050127 4.171518 4.3510814 4.6701574 3.997534 4.113876 4.342438 4.2428036 4.1234655 4.6216226 4.3395677 4.485111
1369821_a_at 4.786312 5.5291443 4.9754515 5.300103 4.862767 5.245492 5.0132275 5.1821547 5.0392513 4.9740076 5.0587044 4.8150864
1369822_at 4.538083 4.664537 4.4743543 4.34005 4.380438 4.459939 4.3582745 4.3858933 4.6492033 4.284171 4.290169 4.3224325
1369823_at 4.850731 4.854233 5.163971 4.6822357 4.838295 4.9412937 4.5602236 4.9737654 4.8341618 4.702918 4.4400587 4.680457
1369824_at 4.785057 5.157102 4.9407434 4.80676 5.039694 4.7417974 4.9183717 5.46 5.0516586 5.083914 4.521796 4.6342506
1369825_at 4.871124 4.8942194 4.9597445 4.925669 4.913998 4.9873323 4.729767 5.223889 5.1409864 4.946227 4.9242635 4.9967403
1369826_at 5.9210773 6.006937 6.080795 6.3460517 6.2980547 5.838513 5.539467 5.684185 5.8696046 5.630756 6.0280643 5.686957
1369827_at 5.690461 5.4010277 5.661517 5.525779 5.383172 5.606927 5.3712273 5.5451508 5.7333584 5.3259706 5.4793844 5.615388
1369828_at 5.5915174 5.8882656 6.019958 5.7693996 5.7061205 5.881716 5.493518 5.438707 5.770956 6.499824 5.807668 5.722681
1369829_at 4.9189014 4.8171034 4.9125824 4.9469995 5.0415173 4.7973676 4.9178786 5.066853 4.967943 5.3969045 4.993002 4.8641787
1369830_at 4.6171427 4.7691774 4.727165 4.7870727 4.4608145 4.3701334 4.659426 4.291615 4.5894833 4.892023 4.4605856 4.5840197
1369831_at 5.4315367 5.3634872 5.296604 5.639562 5.3866186 5.6305885 5.421673 5.711857 5.5856295 5.3224754 5.530658 5.7813582
1369832_at 5.8748364 5.5386047 5.620751 5.745499 5.6018524 5.820987 5.4900274 5.98929 5.9285975 5.7552357 5.589571 5.5895967
1369833_at 4.540791 4.243232 5.237398 4.4783845 4.472984 4.0832014 4.0011883 4.425696 4.1434116 4.5598373 4.5557094 4.28733
1369834_at 7.47195 7.4752727 7.6835246 7.2802896 7.5022445 7.4722304 7.5821476 7.3360267 7.5675426 6.8954043 7.5944114 7.439471
1369835_at 6.5163736 6.367182 6.6824875 6.81835 6.8054514 6.5908237 6.608256 6.6116605 6.346644 6.5730915 6.5086317 6.791236
1369836_at 6.48547 6.3153963 6.434859 6.2840977 6.6293383 7.2766085 6.9359655 6.7985125 6.124606 6.70421 7.2034683 6.1303434
1369837_at 12.221436 12.511781 12.463938 12.255507 12.712956 12.19303 12.052747 12.2695 12.227634 11.444844 11.965624 11.913818
1369838_at 4.380231 4.1822824 4.506338 4.420286 4.426862 4.058592 4.167218 4.2014074 3.9898617 4.078436 3.9845147 4.154651
1369839_at 4.650346 4.741516 4.797207 4.6301146 4.5456343 4.7270555 4.409519 4.443924 4.77771 4.4747868 4.7365627 4.7347984
1369840_at 9.226269 9.12049 7.136619 9.664403 7.043868 8.429809 9.166703 9.46099 8.298416 10.437527 9.571969 9.750454
1369841_at 3.880559 3.869968 3.7696826 3.976484 3.7457905 3.813227 3.9839804 3.8599324 3.724917 3.7982402 3.8244505 3.6391764
1369842_at 4.146484 4.036482 3.9062097 3.9241078 3.8113093 4.142555 3.7389119 3.499711 3.9628496 3.8383052 3.8956728 3.948867
1369843_at 4.1715107 4.657632 4.712812 4.4989185 4.346032 4.7355814 4.5544634 4.59509 4.395152 4.7752724 4.406704 4.3761625
1369844_at 4.341257 4.3062754 4.287915 4.4318647 4.10231 4.371224 4.280292 4.2569113 4.6040716 3.9814568 4.305526 4.335792
1369845_at 5.9253225 5.6688404 5.7909136 5.577402 5.970928 5.5071564 5.2329364 5.7245884 5.5800915 5.915362 5.578465 5.697404
1369846_at 3.8440168 3.5462813 3.3851624 3.8201227 3.453233 3.6252851 3.7782102 3.5007575 3.4902604 3.4989393 3.4470253 3.5334418
1369847_at 5.530025 5.4572163 5.6730804 5.3614497 5.4472656 5.876003 5.4638743 6.014807 5.1743307 5.312409 5.472533 5.3922195
1369848_at 3.6496723 3.5180335 3.8028233 3.6980631 3.6862245 3.6104064 3.6551642 3.7074978 3.5444636 3.7459087 3.5720408 3.6880076
1369849_at 5.3101196 4.823388 5.0224257 5.253481 5.128417 5.0989637 5.1334324 5.134185 5.193799 5.41975 5.321824 5.2476006
1369850_at 5.6724176 5.490467 5.810687 5.627611 5.5972457 5.4316306 5.5969763 5.6414003 5.6510506 4.90417 5.456188 5.955154
1369851_at 7.5737686 7.5746737 7.4794307 7.593644 7.3611383 7.353485 7.3731265 7.4133167 7.694919 7.490422 7.4704833 7.5289
1369852_at 12.147586 12.16858 12.070465 12.117505 12.110015 12.014086 12.1837845 12.092523 12.068809 12.346611 12.310911 12.096703
1369853_at 4.9787025 4.805645 4.8078666 4.950581 5.0229993 4.924238 4.716772 4.825243 4.7357693 5.135764 4.440304 5.0149164
1369854_a_at 9.095328 8.797887 8.71584 8.925597 8.873967 8.549138 8.920582 9.02475 8.919008 7.776141 8.350916 8.339515
1369855_at 3.7622855 4.0305777 3.9466991 3.8170562 3.6462142 3.8806777 3.663579 3.7663732 4.080207 3.847339 3.6766355 3.5550203
1369856_at 4.6651793 4.431649 5.1009717 4.75659 4.7323256 4.7870226 4.6370125 5.0113497 4.8483434 4.5732884 4.718895 4.850813
1369857_a_at 5.5985646 5.7102733 6.0034175 6.062301 5.885083 5.9033885 5.5979266 5.698727 5.855968 6.1268044 5.7702856 6.0465393
1369858_at 4.436644 4.4769816 4.2731123 4.68962 4.564877 4.4292927 4.551229 4.450057 4.442373 3.9643838 4.451236 4.552904
1369859_at 4.3717413 4.2646933 4.593623 4.227604 4.489541 4.3345566 4.441088 4.489375 4.5807304 4.123513 4.48446 4.4376836
1369860_a_at 4.974969 4.9692755 5.4129133 4.847349 4.796009 5.028295 4.762556 5.049034 4.7900753 4.7343245 4.809951 4.8312416
1369861_at 4.190263 4.331747 4.6650696 4.8036933 4.3975787 4.2669897 4.3324 4.760931 4.4927964 4.405912 4.563765 4.656948
1369862_at 4.671121 4.3540864 4.830679 4.6389604 4.379254 4.6186247 4.1860623 4.5196886 4.257382 4.868836 4.614696 4.75352
1369863_at 9.101063 9.494749 9.075082 9.409684 8.829337 7.7670727 9.674007 9.807379 9.459251 8.008781 8.72665 9.616968
1369864_a_at 11.660257 11.172651 12.34624 10.652643 12.065831 10.270113 10.988089 10.894689 11.702091 6.720065 8.112837 10.385863
1369865_at 4.28458 4.3769903 4.408301 4.366119 4.2001343 4.4392505 4.1415367 4.453782 4.219703 4.1508665 4.1952953 4.5366383
1369866_at 4.618193 4.7718887 4.760442 4.718208 4.7561917 4.767001 4.507578 4.674468 4.6758475 4.4644933 4.592591 4.8284464
1369867_at 5.2220626 5.4862885 5.884436 5.6947346 5.64128 5.2058883 5.519665 6.5537567 6.2596545 4.4978127 4.9951415 4.9422517
1369868_at 9.809053 9.94434 9.709742 9.767553 9.916036 9.7307825 9.855434 9.673322 9.74934 9.15895 9.40057 9.717406
1369869_at 3.5021017 3.8446488 3.8675864 3.7885935 3.7267492 3.8149972 3.6840053 3.8004978 3.724917 4.1290045 4.1173005 3.6555843
1369870_at 6.968678 7.0698967 7.371407 7.1881924 7.183796 7.210706 7.0665393 7.2182775 7.169766 7.616709 7.1902065 7.240914
1369871_at 3.753656 3.6191895 3.7532692 3.766557 3.562707 3.817513 3.554351 3.6338704 3.4429438 3.704248 3.770734 3.724835
1369872_a_at 4.5122824 4.5753465 4.894867 4.395384 4.5599723 4.583476 4.5637236 4.4265685 5.0340667 4.223363 4.2578998 4.424552
1369873_at 4.8897552 4.978389 4.6792903 4.7302465 4.611012 4.7898517 4.7480946 4.8965235 4.5609093 4.4512415 4.589106 4.845722
1369874_at 4.6903577 4.9366937 4.708764 4.7760015 4.7339916 4.736923 4.583232 4.923021 4.6464567 4.7917204 5.08575 4.8633375
1369875_at 4.9294596 5.1068144 5.280019 5.17323 5.2950726 5.277219 5.30558 5.300913 5.1622896 5.276845 5.0587983 5.203336
1369876_at 3.9461644 3.9662948 4.1184044 3.9069443 4.0814695 3.9433823 3.9215117 4.046915 3.7512164 4.1410336 4.108899 4.0167
1369877_at 4.856579 4.716104 5.070318 4.7866974 4.4865417 5.020491 4.6080575 5.237199 4.9408407 4.6501136 4.977456 5.013789
1369878_at 4.1560593 4.1202545 4.320405 3.9840033 4.3388014 4.260602 4.088879 4.2035275 4.1260467 4.239443 4.189727 4.2497635
1369879_a_at 12.865737 12.858855 12.951009 12.863141 12.890546 12.794785 12.720401 12.9265175 12.843589 12.641945 12.745369 12.783741
1369880_at 4.443302 4.3391495 4.3465157 4.463476 4.2416077 4.5672026 4.3037643 4.6914563 4.0040073 4.6373034 4.1797047 4.6742554
1369881_at 4.5766544 4.50891 4.6869774 4.360571 4.3348646 4.823946 4.519952 4.081973 4.381542 4.800872 4.263488 4.1630135
1369882_at 4.6008596 4.5659904 4.4425445 4.7497206 4.6356173 4.6896243 4.102044 4.35425 4.691266 4.50776 4.651102 4.78059
1369883_at 3.782492 3.3222675 3.6506512 3.4812148 3.624181 3.6601498 3.5681846 3.3785286 3.5958629 3.4497156 3.7170415 3.5846336
1369884_at 4.67425 5.0127993 5.106102 4.912702 5.11894 5.438334 5.0117245 5.179887 4.89767 4.8198256 5.0316296 5.155815
1369885_at 5.4270115 5.2345815 5.3696704 5.1260543 5.5238523 5.401794 5.299358 5.402502 5.455628 4.8063145 5.1057734 5.1034617
1369886_a_at 6.0401144 6.238468 5.936574 5.82264 5.579537 6.047117 6.1967254 6.3407354 5.8984733 5.1625485 6.020438 6.0996156
1369887_at 4.5720444 4.6801777 4.546481 4.4151793 4.773315 4.8014526 4.4538155 4.612073 4.6536694 4.9425364 4.564804 4.634218
1369888_at 4.373476 4.14811 3.8561583 3.9776893 3.933863 4.1827497 4.40143 4.340935 4.2669473 3.9412673 4.264451 4.308834
1369889_at 4.3085756 3.9898283 4.241002 4.150316 4.426862 4.473632 4.0571632 4.201354 4.1526275 4.50249 4.203516 4.0604877
1369890_at 3.249724 3.0830538 3.210271 3.082165 3.227917 3.2082663 3.338224 3.2424457 3.2491024 3.1989202 3.1720312 3.204531
1369891_at 5.16975 5.149074 5.386213 5.292937 4.971137 5.36706 5.075653 5.1534886 5.159991 5.438915 4.995246 5.4814873
1369892_at 3.8170478 3.808401 3.9242065 3.962417 3.9224284 3.6159415 3.6961656 3.8706198 3.9018474 3.7094452 3.4901567 3.7968156
1369893_at 4.7460694 4.851211 4.4728494 4.5350747 4.7853436 4.3375072 4.6946635 4.5554037 4.5733404 4.867775 4.642052 5.0864162
1369894_at 3.4012039 3.4525108 3.4451125 3.4849074 3.4210749 3.3071864 3.256931 3.4696715 3.5002072 3.8766603 3.358034 3.7582405
1369895_s_at 5.8289304 5.871254 6.4090586 5.707759 6.001153 5.5658145 6.08296 6.2786117 6.2907534 6.8392305 6.1266203 6.205072
1369896_s_at 7.448787 7.4821568 7.541473 7.269681 7.465396 7.5063515 7.2910075 7.3575463 7.6379433 7.1416197 7.159373 7.4809637
1369897_s_at 12.140215 12.002411 12.176074 12.098891 12.051056 12.064086 12.138722 12.161101 12.071391 12.072592 12.114663 12.098931
1369898_a_at 4.9048066 4.8335485 5.038102 4.6962223 5.094766 5.2292757 4.865278 5.0521417 4.8341827 5.271093 5.2901115 4.64178
1369899_s_at 5.933452 5.893831 5.973855 5.8694997 6.1876965 5.5568514 5.796723 5.7010126 5.975956 5.6413774 5.295293 5.9128137
1369900_at 4.0732126 4.17437 3.923888 4.102997 4.08739 4.2777243 3.914863 3.950054 4.099751 4.599186 3.847603 4.452674
1369901_at 4.5552363 4.672845 4.5490236 4.9768143 4.6765366 4.5297995 4.3978486 4.491067 4.4192114 4.3032026 4.222696 4.6002913
1369902_at 7.5785017 6.937727 6.968326 7.4709916 6.7405496 6.3689256 7.509043 6.8115454 6.595434 5.968483 6.957428 6.952242
1369903_at 3.9353986 3.9559321 4.5449624 3.8400702 4.3268585 4.5066643 4.442775 4.428823 4.085255 4.3164525 4.3133783 4.0131183
1369904_at 4.572044 4.8468533 5.0499744 4.796454 5.04154 4.903528 4.904069 5.2055025 5.0358167 4.842001 4.9165487 4.8991604
1369905_at 3.4125082 4.0320196 3.6444082 3.5863442 3.654427 3.8247702 3.737077 3.7537732 3.6864574 3.532793 3.657449 3.8894715
1369906_s_at 12.033984 11.883825 11.910973 11.959177 11.857481 11.909152 11.9293375 11.930037 11.91666 11.963596 11.820042 11.799838
1369907_at 5.7502556 5.8538127 6.091786 5.439181 5.882198 6.106189 5.6475935 5.9436193 5.886753 5.6464934 5.5511613 5.686957
1369908_at 3.8279223 3.8034303 3.7482839 3.6629903 3.7856104 3.8543186 3.6095006 3.9348652 3.7051399 3.6370175 3.5738277 3.5859451
1369909_s_at 10.7881155 10.810153 11.155103 10.954756 10.929765 11.128976 11.31961 10.997461 11.047772 11.1318445 11.083457 10.914429
1369910_at 4.1633835 4.034203 4.215739 3.9818666 3.9050887 4.2334723 4.2389073 4.4875984 3.7196524 4.154698 4.264445 4.040529
1369911_at 5.077921 5.2325277 5.189611 5.322425 5.2476945 5.2803655 4.9253635 4.999431 5.0771604 5.446672 5.2329297 5.02641
1369912_at 6.360199 6.3385177 6.462065 6.3827944 6.102471 6.0443363 6.1833887 6.3611703 6.2065706 6.417789 6.0346413 6.2104316
1369913_at 4.2627425 4.503872 4.696025 4.6502333 4.5648766 4.5050936 4.585839 4.711309 4.219581 4.2081337 4.6475563 4.329982
1369914_at 3.9448109 4.1257925 3.7198427 3.5801616 3.8922703 3.761877 3.6950245 3.7906616 3.7647 4.2197676 3.7074687 3.7540472
1369915_at 6.8853297 6.9645042 7.095773 7.1803904 7.0685205 7.0074854 6.920148 7.0787253 6.8537774 6.505174 7.0690265 7.0730004
1369916_at 5.2584443 5.3845887 5.3974543 5.600875 5.352042 5.282748 5.4152718 5.3539543 5.427044 5.5802298 5.451186 5.1549463
1369917_at 5.0975447 5.4090896 5.6242895 5.1427107 5.5766196 5.5258346 5.231684 5.7493124 5.2717886 5.37602 5.426289 5.3578105
1369918_at 4.2412276 3.941731 4.4082103 4.0460396 3.8400335 4.3103137 4.08086 4.2087364 3.966904 4.0179167 3.9243546 4.0181
1369919_at 4.944812 4.9312773 5.1796393 5.1073847 5.031721 5.14806 5.0404863 4.990625 4.9570932 5.8089185 4.9332933 5.040857
1369920_at 4.681552 4.654863 5.085144 4.8443575 4.7609186 4.7161193 4.579258 4.920416 4.605452 4.888672 4.4713106 4.7369156
1369921_at 6.400836 6.2198267 6.309431 6.6365757 6.3838735 6.3213887 6.598562 6.133111 6.1906753 5.5002794 6.352679 6.329691
1369922_at 8.603622 8.681717 8.604242 8.614716 8.4683485 8.35813 8.732379 8.534065 8.63797 8.719647 8.745556 8.581507
1369923_at 6.1577616 5.8128405 5.907108 5.9448805 5.9520645 5.756783 6.282849 5.7343807 6.122649 5.230871 5.901094 6.0679784
1369924_at 6.283684 6.453811 6.4614854 6.28883 6.192066 6.229383 6.1155057 6.3189306 6.294038 6.2692876 5.9117703 6.181628
1369925_at 4.2716513 4.1461024 4.445358 4.0415325 4.380438 4.1616893 4.002027 4.1891127 4.2227473 4.150476 4.243806 4.228371
1369926_at 7.7017627 7.6290274 7.673716 7.4939528 7.447402 7.78137 7.8036184 7.4106274 7.556985 8.020331 7.4442945 7.8049426
1369927_at 11.2889595 11.188211 11.395038 11.4156885 11.2758465 11.157437 11.308219 11.352202 11.389638 11.15042 11.142401 11.438637
1369928_at 3.6310842 3.7164502 3.7585144 3.5400858 3.8549104 3.7219858 3.7393348 3.543097 3.6902857 3.6470332 3.7301414 3.5249398
1369929_at 11.38183 11.2633505 11.4043255 11.295994 11.301181 11.212287 11.284021 11.282713 11.331269 11.567513 11.304463 11.365665
1369930_at 11.826985 11.767324 11.703856 11.861617 11.825263 11.938664 11.882383 11.90059 11.802635 11.776362 11.851385 11.888924
1369931_at 7.3850155 6.8017335 7.3003545 7.312986 7.403371 7.106802 7.22895 7.325004 7.1193337 8.764554 7.5403976 7.6014647
1369932_a_at 10.016688 9.873349 9.792547 9.970561 10.040144 9.858896 10.060049 9.802876 9.827014 9.61607 9.724341 9.684224
1369933_at 11.13717 11.036399 10.980385 11.115671 11.11813 11.160251 11.15963 11.164069 11.081671 11.421802 11.040254 11.0568495
1369934_at 12.044166 12.131699 12.07249 12.200163 12.068477 12.263432 12.255357 12.111835 12.165444 12.857826 12.207391 12.204303
1369935_at 7.9199567 7.82186 7.7628784 7.7908297 7.788528 7.9663353 7.7319026 7.978159 7.6640086 8.812194 7.8628416 7.952511
1369936_at 10.83946 10.74679 10.837173 10.856841 10.613284 10.838062 10.900269 10.812227 10.845348 11.261851 10.862752 10.845416
1369937_at 10.6783905 10.734691 10.64147 10.701634 10.570013 10.742143 10.847906 10.603978 10.773326 10.99396 10.708534 10.711318
1369938_at 7.313957 7.321031 7.0647616 7.185032 7.3479066 6.89877 7.4664574 7.1081853 7.3758445 7.1220756 7.177952 7.087609
1369939_at 12.101172 11.9456835 11.984702 12.136206 12.02582 12.074086 11.987576 12.082025 12.03149 11.162197 11.962044 12.006274
1369940_at 10.224279 10.137529 10.363737 10.241841 10.387548 10.235001 10.201088 10.158173 10.329858 10.086154 10.339865 10.2885685
1369941_at 10.797231 10.850504 10.5935 10.737981 10.260804 10.451742 10.948023 10.945659 10.822157 11.717236 10.968596 10.833988
1369942_at 8.851343 8.714296 8.935483 8.953763 8.773121 8.752368 8.936274 8.802765 8.828804 8.802722 8.866105 8.929341
1369943_at 10.027975 9.794849 9.79463 10.075819 10.111424 9.649594 10.054036 9.743409 9.84617 10.586518 9.732672 9.953637
1369944_at 8.768476 8.684862 8.852153 8.453921 8.2953415 8.6830635 8.893839 8.857256 8.709845 9.001513 8.843424 8.898524
1369945_at 5.1985836 4.8507795 5.128903 4.969248 4.5506887 4.6355968 4.6689467 4.9817367 4.972965 4.9319363 4.6326065 4.905014
1369946_at 6.254944 6.2500744 5.995043 6.1793833 6.2084327 6.1375785 6.4847436 5.810889 6.1677823 6.2327504 6.4031405 6.232429
1369947_at 5.834348 6.0117965 5.831047 5.5558267 5.7877574 5.520843 5.7155414 6.2023582 5.9083943 6.1414557 5.7390213 6.0123744
1369948_at 7.6922474 7.76888 7.7781105 7.6311555 8.059582 7.8376036 8.004787 7.9680867 7.7163196 8.62137 7.878128 8.007362
1369949_at 7.05271 7.2862997 7.2151937 7.1794715 6.95618 7.192024 7.293736 7.051792 7.152431 7.7233295 7.2961364 7.2485065
1369950_at 9.357823 9.310995 9.398083 9.377554 9.390282 9.432217 9.681047 9.394939 9.376626 9.783495 9.378769 9.562023
1369951_at 4.0308576 4.2554417 4.2705894 4.0215664 4.0683513 4.048571 4.063197 4.091372 4.054168 4.6945386 4.121715 4.257562
1369952_at 11.972284 12.014959 12.045706 11.966447 12.063582 11.980081 11.985119 12.044822 11.877933 12.929554 12.062961 11.988035
1369953_a_at 4.1478777 4.2406363 4.3253164 4.5334964 4.622714 4.245401 4.282547 4.2786107 4.4711165 4.251249 4.4738364 4.3914676
1369954_at 12.885126 12.907414 12.7843895 12.934018 12.802383 12.763648 12.809573 12.789711 12.798653 12.856117 12.804402 12.807116
1369955_at 5.8095975 6.3895984 6.489622 6.0698895 6.168149 6.277881 6.1678195 6.3489094 6.217502 6.95699 5.9775314 6.425502
1369956_at 9.287117 9.263871 9.200673 9.138979 9.321004 9.154425 9.350159 9.339686 9.494622 9.935695 9.576048 9.794084
1369957_at 5.4695253 5.4961195 5.7142754 5.286516 6.072695 5.5028496 5.4614224 6.2707143 6.1172366 9.13258 6.016635 6.380301
1369958_at 8.029539 7.8530207 8.062675 8.364515 8.260622 8.327717 8.596565 8.143478 7.6711354 8.92617 8.649637 8.041552
1369959_at 12.371589 12.2832365 12.111525 11.86572 12.066305 12.101203 12.383455 12.208924 12.279754 12.32921 12.419234 12.247898
1369960_at 10.131173 10.109158 10.387938 10.102336 10.270548 10.091044 10.332588 10.198865 10.259059 8.546394 9.919955 10.058881
1369961_at 8.879225 9.046886 8.755673 8.759068 8.981463 9.020748 9.023907 9.198409 9.144367 9.753114 9.035753 9.227924
1369962_at 8.203522 8.446992 8.081222 8.250001 8.354423 8.510985 8.2800455 8.429619 8.116289 8.759185 8.408798 8.178707
1369963_at 5.3723736 5.350748 5.4674406 5.625166 5.679038 5.167651 5.8948393 4.839147 5.5484104 5.263853 5.273058 5.2417755
1369964_at 6.9468284 6.579326 6.8676357 6.9218736 6.7296476 6.8403745 6.5159154 6.78611 7.1969733 7.918946 7.3724957 7.4869113
1369965_at 7.428042 7.670955 7.9180856 7.6544695 7.7671595 7.7426705 7.8459315 7.7680936 8.136716 8.114787 8.055911 7.8648114
1369966_a_at 12.207808 12.031206 12.08272 12.207967 11.961005 12.218567 12.2675085 12.163468 12.251461 12.75887 12.357827 12.2190485
1369967_at 8.528665 8.391155 8.395603 8.507407 8.601151 8.449733 8.556393 8.499961 8.410105 7.864834 8.184391 8.389363
1369968_at 6.008676 5.4182625 6.098273 5.9123826 5.6188087 5.983424 6.0073023 5.7942863 6.347007 6.1535106 5.711632 6.082873
1369969_at 9.285469 9.100302 8.947831 9.089807 9.074926 9.004232 9.08871 9.1080265 8.834726 9.088753 9.058639 8.971833
1369970_at 10.526778 10.355049 10.429597 10.467304 10.356819 10.491043 10.632604 10.178305 10.503005 10.766871 10.712148 10.334163
1369971_a_at 8.606844 8.315239 8.372255 8.600627 8.640448 8.566559 8.867702 8.507738 8.449201 8.576215 8.725652 8.341687
1369972_at 6.489633 6.6603756 6.326787 6.4167957 6.3356395 6.4351044 6.7092695 6.359341 6.7005906 6.3585424 6.1389174 6.2416553
1369973_at 11.273675 11.156592 11.099165 11.337106 11.384965 11.097643 11.152994 11.042434 10.76781 11.064214 11.167407 11.286564
1369974_at 6.801948 6.7966638 7.0486636 6.7137995 6.738473 6.9034133 6.7019286 7.005858 6.8842077 6.88467 6.8911934 6.940084
1369975_at 8.5439205 8.624977 8.358082 8.570662 8.272425 8.919209 8.708412 8.652986 8.698013 8.80377 8.620842 8.715938
1369976_at 10.055694 10.294653 9.736048 10.03825 9.92214 10.439319 10.265459 10.314846 10.239601 10.956579 10.207934 10.553928
1369977_at 4.2201686 4.160651 4.452191 4.526391 4.3905563 4.4585524 4.418551 4.385172 4.213505 4.4241796 4.3588276 4.52189
1369978_at 7.251272 7.5527453 7.091444 7.291969 7.302687 7.3388925 7.317146 7.0395074 7.1050367 7.132704 7.294444 7.179279
1369979_at 8.6751175 8.718433 8.568935 8.535338 8.737566 8.694925 8.770256 8.279062 8.6166 9.064358 8.8981285 8.715517
1369980_s_at 9.308347 9.107085 9.044497 9.394267 9.100449 9.009054 9.129282 9.060497 9.123655 9.345977 9.099593 9.110582
1369981_at 8.452309 8.646682 8.234192 8.223717 8.247559 8.274054 8.624378 8.184834 8.287457 8.83493 8.648551 8.585301
1369982_at 9.727072 9.5144205 9.554607 9.584857 9.6163 9.396569 9.466172 9.402656 9.410285 9.357707 9.4273205 9.445829
1369983_at 7.981391 8.23242 8.504783 8.024073 8.003593 8.333665 7.9920034 8.271325 8.561612 7.9318733 8.624319 8.679198
1369984_at 9.487329 9.368426 9.5110655 9.527083 9.33095 9.745876 9.702744 9.669336 9.673279 9.502212 9.486452 9.549116
1369985_at 6.648143 6.1505055 6.6457667 6.3944464 6.2089887 6.244096 6.2965283 6.2448325 6.338948 6.6727138 6.1187196 6.4002647
1369986_at 11.645732 11.707182 11.6392565 11.691698 11.4574175 11.733262 11.7352085 11.70952 11.674659 11.047369 11.794357 11.642932
1369987_at 5.066218 5.2952223 5.2327294 5.069441 5.2343283 5.230872 4.779359 5.264642 4.917479 5.420772 5.051714 5.2533603
1369988_at 5.8961725 6.010551 5.8979406 5.873393 6.0498466 5.939623 5.7276163 5.9090185 5.750185 5.648986 5.7794204 5.795249
1369989_at 9.537626 9.35401 9.528169 9.548616 9.415399 9.627849 9.795003 9.725778 9.402812 9.301249 9.335218 9.568543
1369990_at 10.564617 10.611096 10.659875 10.574229 10.404214 10.594629 10.774632 10.829563 10.71381 10.390475 10.669777 10.681665
1369991_at 10.006269 10.008633 9.88554 10.034356 9.8947115 10.161479 10.090512 10.008032 9.957836 10.3391 10.06354 10.08613
1369992_at 8.8004675 8.645226 8.635528 8.79695 8.636274 9.021582 8.96104 8.800235 8.879156 8.769652 8.80527 8.678016
1369993_at 6.535346 6.020516 5.9013157 6.2992 6.151782 6.3093076 5.8848658 5.9058895 5.9307146 6.316446 6.1693788 6.1510835
1369994_at 7.5200205 7.3953214 7.647545 7.280729 7.3050966 7.6000648 7.316842 7.2353873 7.576664 7.0703897 7.482656 7.6147156
1369995_at 8.590296 8.422924 8.222027 8.461963 8.525085 8.464235 8.62553 8.3589325 8.576783 8.2221775 8.258167 8.262297
1369996_at 8.305222 8.289304 8.409955 8.586737 8.300038 8.652525 8.864337 8.353036 8.623771 8.197188 8.810552 8.553909
1369997_at 8.692934 8.575739 8.517948 8.556414 8.551121 8.634557 8.56505 8.638953 8.576473 8.807449 8.626072 8.463961
1369998_at 8.983172 9.095222 9.113303 8.999879 9.05036 9.122631 8.884585 8.913728 9.041481 9.04742 8.902409 8.967829
1369999_a_at 4.0823083 4.095444 4.608095 4.052018 4.3735723 4.2825418 4.11004 4.227874 4.307813 4.0787067 4.231809 4.4099298
1370000_at 9.698388 9.583722 9.850567 10.3840685 9.999296 9.892978 10.176775 10.072005 10.204769 10.633405 10.338348 9.897409
1370001_at 9.486212 9.419511 9.207709 9.387588 9.42063 9.493168 9.545596 9.29187 9.4584055 9.266356 9.330773 9.405828
1370002_at 8.23836 8.23726 8.316434 8.094123 8.109845 8.166815 8.152289 8.229054 8.313564 8.279882 8.320562 8.215608
1370003_at 11.785963 11.895407 11.7088995 11.914575 11.804603 11.8075695 11.912755 11.757636 11.683431 12.516955 11.9832115 11.813786
1370004_at 9.287116 9.250252 9.1997385 9.378483 9.258851 9.164174 9.442341 9.419099 9.328679 8.896647 9.187751 9.175864
1370005_at 9.942621 9.449302 9.522101 9.742591 9.634121 9.881127 9.488691 9.622402 9.634099 9.662451 9.467369 10.004707
1370006_at 11.1716585 11.074823 11.302323 11.299547 11.16196 11.335704 11.294419 11.21294 11.340663 11.073564 11.323044 11.235233
1370007_at 11.784727 11.910059 11.672313 11.992027 11.815788 11.892196 11.840464 11.747515 11.6461735 12.353485 11.528391 11.630747
1370008_at 5.522105 5.4442854 5.51017 5.903758 5.544465 5.8019457 5.5064545 6.0212135 5.855794 5.9443355 5.930923 5.7741594
1370009_at 14.212168 14.228052 14.230539 14.224915 14.227067 14.257136 14.245864 14.241193 14.23987 14.047996 14.195924 14.228052
1370010_at 12.335745 12.376443 12.205305 12.308989 12.25487 12.3726015 12.280274 12.173006 12.376252 11.97246 12.360272 12.457379
1370011_at 6.0297136 6.284365 6.2833757 6.365777 6.200167 6.4951415 5.8243237 6.178118 6.179066 6.248781 6.193644 6.3252068
1370012_at 6.6610155 6.8923163 6.516144 6.5358806 6.8688517 6.7093825 6.5527387 6.981029 6.77164 6.997571 6.6865325 6.662546
1370013_at 3.8263109 3.5765731 3.6688066 3.4385118 3.3840916 3.3606267 3.4532182 3.4379349 3.4413211 3.68371 3.449996 3.672037
1370014_at 8.427028 8.182099 8.148059 7.982973 8.118649 8.351178 8.662974 8.37407 8.136716 8.27571 8.326053 8.245585
1370015_at 8.3698435 8.404318 8.523003 8.3187895 8.444718 8.428752 8.394697 8.461661 8.471782 8.86653 8.722107 8.525204
1370016_at 3.83309 3.6640763 3.9627137 3.9499872 3.7119985 4.023941 3.6566503 3.8912241 4.084195 3.900256 3.8487353 4.0433693
1370017_at 8.015103 8.061066 8.113683 8.027872 7.8763885 8.134404 8.0706 8.039963 7.992418 7.9431486 8.102121 8.280373
1370018_at 5.041682 5.027615 4.86749 4.934842 4.799384 5.0054502 4.683838 4.7263765 4.705741 5.3433123 4.807039 4.803858
1370019_at 13.139482 13.14406 13.133717 13.102404 13.311546 13.115685 13.23309 13.113254 13.2800865 12.883215 13.166935 13.054295
1370020_at 10.56225 10.221753 10.190749 10.253986 10.058469 10.13751 9.862143 10.16803 10.037293 10.661512 10.298745 10.165187
1370021_at 3.6415606 3.8189528 3.7032855 3.9319973 3.811671 3.6219206 3.813264 3.769598 3.8837142 3.5947568 3.9975324 3.6846406
1370022_at 4.3460417 4.200602 4.221778 4.2881327 4.3682623 4.114887 4.2124515 4.4142885 4.147278 4.2569313 4.2755933 4.2739353
1370023_at 6.7552776 6.694376 6.625798 6.9761906 7.154525 6.940289 7.125061 7.0279603 6.785612 7.3010964 6.972458 6.955181
1370024_at 10.433949 11.240271 10.903846 10.988577 11.02192 10.438623 10.822355 11.265123 11.120643 11.611927 10.909351 10.608963
1370025_at 7.6990223 7.7940245 7.5860577 7.672984 7.723522 7.449831 7.682226 7.528827 7.734834 7.359414 7.600952 7.3435826
1370026_at 6.9069905 6.854302 6.8562016 7.034969 7.115605 6.8682666 6.993694 6.6139383 7.1224074 7.3426423 6.7244887 6.8382497
1370027_a_at 14.280787 14.214599 14.284885 14.270311 14.266725 14.148511 14.226369 14.275142 14.299266 13.546798 14.222668 14.166315
1370028_at 4.5765786 4.401667 4.6953154 4.4931135 4.413439 4.774098 4.372361 4.432127 4.629163 4.686187 4.5107913 4.6126237
1370029_at 9.448636 9.426222 9.362696 9.324939 9.388848 9.40863 9.426075 9.412036 9.407068 9.595299 9.509692 9.240112
1370030_at 10.377693 10.346863 9.880427 10.378616 10.239181 10.046226 10.352098 10.269573 10.523753 9.959036 10.069588 9.913579
1370031_at 7.93139 8.035906 7.8732886 8.069213 7.993677 8.150462 8.014244 7.839055 8.096187 8.236668 8.186803 7.947966
1370032_at 8.216958 8.565543 8.511578 8.639923 8.624538 8.827065 8.576177 8.658459 8.121517 8.8494 8.562092 8.207417
1370033_at 4.009468 4.156205 3.722602 4.117428 4.048434 3.977978 3.9342487 4.166209 3.807144 4.108556 3.884961 3.9513512
1370034_at 5.0216136 4.9141254 4.7532234 4.454788 5.1624794 4.452464 5.3157067 4.8298907 4.9465675 5.8835483 5.5933127 4.6463704
1370035_at 8.160255 8.6525 8.6552925 8.215885 8.800041 8.653506 8.405824 8.071442 8.377778 8.046511 8.380093 8.033644
1370036_at 10.127947 10.01523 9.900704 10.144464 10.022678 9.771932 9.9839525 9.722286 9.981362 9.237299 9.824609 9.7521105
1370037_at 3.9384677 3.775623 4.321486 3.722959 4.161019 3.956078 3.8466473 3.9013195 4.220111 3.823701 4.0985904 4.0925026
1370038_at 6.5537634 6.4636397 6.709506 6.7467313 6.7101707 6.556106 6.5146084 6.7008424 6.8412647 6.3702307 6.4768357 6.615402
1370039_at 6.7362432 6.5829268 6.6332 6.7673087 6.658975 6.985598 6.712837 6.5622807 6.708269 6.7155395 6.734813 6.806982
1370040_at 7.1604557 7.110143 7.244707 7.22316 7.3086953 6.8982153 6.9945 6.9814553 7.2134104 7.25689 7.3210325 7.1307054
1370041_at 3.6843626 3.7640562 3.7570543 3.7665424 4.1633797 3.4453151 3.8734682 3.8899534 3.9085617 3.8541374 3.724333 3.7341757
1370042_at 3.876914 4.043742 4.048706 4.0165186 4.1464243 3.910928 3.9300709 4.419738 3.9863944 4.3980665 3.8671591 4.0930333
1370043_at 9.502318 9.394355 9.2797365 9.399593 9.2411175 9.316843 9.335768 9.165143 9.254823 9.4421015 9.1098 9.030399
1370044_at 6.534264 6.9810157 6.4637465 6.8628426 6.733678 6.95046 7.1708393 6.61829 6.8119335 7.0538087 6.6331663 6.8054733
1370045_at 8.665907 8.636572 8.766177 8.717609 9.149751 8.598068 8.950421 8.908132 8.823398 8.130535 8.710761 8.554841
1370046_at 6.243817 6.453279 6.352567 6.3763423 6.662371 6.276896 6.24632 6.5668874 6.2569795 6.2813845 6.477647 6.3118834
1370047_at 9.973418 9.922461 9.953149 10.020246 9.84319 9.666088 9.874273 9.774721 9.869664 8.902502 9.852238 9.761699
1370048_at 4.643139 4.699072 4.812111 4.621741 4.8343215 4.9438276 4.3869343 4.756979 5.124995 5.11637 4.367116 4.840496
1370049_at 6.0703087 5.9981513 5.7036757 5.931461 5.943504 6.1734004 6.1308866 6.094039 5.645798 5.9001746 5.5977917 5.7360477
1370050_at 8.821737 8.595383 8.660155 8.463525 8.534016 8.601801 8.575546 8.525211 8.419398 8.52041 8.504495 8.62833
1370051_at 4.8436346 4.8952622 4.834419 4.514431 4.774752 4.745466 4.5707364 5.0151267 4.7325425 7.398551 4.723828 5.1466002
1370052_at 4.394867 4.508952 4.4835 4.2157307 4.869413 4.488001 4.5834894 4.484808 4.337764 4.3390756 3.9946554 4.477795
1370053_at 3.7639742 3.7280276 4.2033024 3.889791 3.6772633 3.7445734 3.2725313 3.7536166 3.8258078 3.7665682 3.9028645 3.9207797
1370054_at 7.6312885 7.5667477 7.8115983 7.777468 7.6941376 7.3031187 7.9144564 8.076559 7.796554 7.5562325 7.2851443 7.4228306
1370055_at 6.479823 6.5633755 6.0329456 6.390962 6.3465104 6.4709096 6.660649 6.558052 6.5201974 7.103931 6.425341 6.349236
1370056_at 7.0871444 6.3390074 6.8409324 6.728987 7.2845874 7.442003 7.136482 7.062146 7.4502254 6.9611726 7.704419 7.655889
1370057_at 10.190591 9.895093 9.847715 10.067855 9.992819 10.437963 10.3202505 10.416929 10.057751 9.279849 10.346924 9.959621
1370058_at 3.8609328 3.5604916 3.7810013 3.8719492 3.7038686 3.772415 3.560362 3.4608426 3.5349424 3.6206777 3.5889318 3.8038266
1370059_at 3.4833386 3.6588607 3.5381973 3.5098593 3.574479 3.6211543 3.430301 3.604077 3.5373924 3.5563395 3.7160766 3.707404
1370060_at 9.791245 9.671246 9.942752 9.8188925 9.80927 9.806939 9.929448 9.875767 9.821334 9.593076 9.764187 9.819197
1370061_at 5.7853703 5.863098 5.8472037 5.997068 5.7776046 5.878608 6.177784 5.7744694 5.852368 5.5880547 5.799368 5.903948
1370062_at 10.390212 10.274302 10.346328 10.397523 10.255427 10.68902 10.507244 10.414412 10.36801 10.698181 10.439507 10.5623
1370063_at 8.12014 7.9648232 8.092535 8.0028 7.847438 7.8237276 8.128911 8.155516 8.279146 7.884194 8.051111 8.14242
1370064_at 7.7637277 7.960077 7.939037 7.868411 7.928931 7.604606 8.048609 7.921575 8.010286 8.089546 8.119137 8.228317
1370065_at 13.818909 13.804862 13.79658 13.782344 13.797509 13.894732 13.829046 13.759542 13.797022 14.053603 14.05682 13.910096
1370066_at 8.63111 8.199377 8.3061495 8.481191 8.3685875 8.571028 8.565946 8.364045 8.217139 8.441547 8.459742 8.3178835
1370067_at 9.771415 9.276973 8.416904 9.063746 9.650919 9.24272 8.629539 8.660015 7.9314933 7.2656384 8.004741 8.224845
1370068_at 4.544026 4.412985 4.4691305 4.8687835 4.327116 4.3132677 4.528359 4.480461 4.644252 5.207006 4.6682763 4.6017084
1370069_at 5.24745 5.1526527 5.066084 4.9599247 4.666909 5.115965 4.7968044 4.904917 4.8718147 4.9720774 5.4086018 5.2830563
1370070_at 6.9013457 6.752443 7.1207676 6.6449385 6.951305 6.6788783 6.696667 6.727799 6.763052 6.9934063 6.8873196 7.1769495
1370071_at 6.5406833 6.275568 6.309631 6.5466566 6.222624 6.345532 6.532455 6.453329 6.86754 6.9975977 6.661414 6.498326
1370072_at 5.1358323 4.1791644 4.4443355 4.5392947 4.6061635 4.5715017 5.304803 4.5071087 4.4382324 4.49574 4.433754 4.2370567
1370073_at 11.078631 11.311103 11.310411 11.296901 11.172994 11.416588 11.362463 11.234044 11.345952 11.534878 11.425539 11.408256
1370074_at 5.802018 6.044925 5.777906 6.0207186 5.911963 6.0107536 5.9115567 6.0288086 6.178162 6.0851803 6.156077 6.237119
1370075_at 9.165933 9.153983 9.355508 9.274828 9.088957 9.424242 9.317766 9.736448 9.611941 9.217915 9.072013 9.639084
1370076_at 4.174672 3.8527956 3.987943 4.004677 3.8922703 4.0306473 3.6971476 3.9892926 4.0156584 4.234483 4.0561266 3.9278753
1370077_at 5.9523306 5.503926 5.904517 5.7604046 5.946363 5.7269526 5.740674 5.8519974 5.7004824 5.775516 5.763548 5.774812
1370078_at 6.21384 6.4939356 6.299053 6.5547175 6.382757 6.4467564 6.024441 6.621645 6.572563 6.685075 6.458176 5.980837
1370079_at 4.849939 4.5521164 4.8907695 4.9208174 4.5203705 4.4883657 4.857659 4.948305 4.286849 5.6316476 5.243101 4.6293173
1370080_at 8.517207 8.605768 8.150502 8.132336 8.181281 8.657076 8.581565 8.016372 8.049105 10.215817 9.313298 8.616476
1370081_a_at 7.943457 7.913975 7.8108816 7.8998537 8.024515 7.6229095 8.003416 7.9739294 7.732009 7.8512506 7.9988775 7.5543923
1370082_at 6.481802 6.535259 6.4513106 6.542624 6.4288344 6.322354 6.487164 6.3675385 6.52007 7.0134406 6.8033648 6.8561654
1370083_at 4.492028 4.2808847 4.6487064 4.9310017 4.388038 4.844731 4.2983236 4.6291056 4.7442217 5.497273 4.8423066 5.026759
1370084_at 6.855518 6.1709213 6.0213313 5.3912926 6.183689 5.646839 5.6027775 5.959387 5.5896792 5.9118485 6.0294185 6.6434464
1370085_at 6.833935 7.0974717 6.611344 6.586931 6.7866898 6.2346153 6.912975 6.4157176 6.8535795 6.4521422 6.7751756 6.8191547
1370086_at 13.950046 13.993765 13.939768 13.939748 13.9202175 14.027017 13.966795 13.917696 13.90285 14.151658 14.031301 13.981402
1370087_at 10.207198 10.340248 10.200206 10.249701 10.29261 10.345474 10.384974 10.274178 10.349273 10.325665 10.295583 10.257603
1370088_at 7.07515 6.948098 6.823273 6.849793 7.0738254 7.2019 7.431759 7.2455883 7.2134104 7.115717 7.1881437 7.366989
1370089_at 3.9550543 4.2020807 3.9397485 4.072706 4.0208387 4.081548 4.1297913 4.0085945 3.8826427 4.2625265 4.2896376 4.2540255
1370090_at 5.6438184 5.129908 5.3701587 5.198458 5.30578 5.3863754 5.2336164 5.257166 5.336433 5.4513516 5.509685 5.950423
1370091_at 5.1488533 4.9968314 5.2749605 5.0074167 5.365926 5.449153 4.943549 5.1254597 5.0790377 5.045269 5.156375 5.135022
1370092_at 4.554451 4.7854548 4.6613874 4.5885377 4.7542324 4.4853606 4.391551 4.884763 4.87335 4.884244 4.7848663 4.9596796
1370093_at 3.7667973 4.0728397 4.0897064 3.9735258 3.9930174 4.163587 4.07664 3.9939141 4.1823063 3.9650943 4.0653768 4.0211315
1370094_at 4.65701 4.0884705 4.3105707 4.2940497 4.3508964 4.095334 4.050185 4.2002945 4.5144053 4.172611 4.1019554 4.4352674
1370095_at 5.932423 5.852475 6.041233 6.198326 5.9100027 5.734673 6.0435944 6.0726347 5.9643316 6.343009 6.132892 5.8335752
1370096_at 4.864393 5.295266 4.943388 4.946842 4.888252 4.7626953 5.0521154 5.545524 4.755314 4.874225 5.25067 4.9570036
1370097_a_at 3.9640205 4.0323915 4.2679157 3.9262018 4.176285 4.091651 3.9777496 4.154086 4.151317 4.4614534 3.9815319 4.0953646
1370098_at 9.935105 10.152186 10.158332 10.152739 10.404123 10.011899 10.04475 9.960754 10.03723 9.817711 9.796737 10.010283
1370099_at 7.495648 7.496385 7.51585 7.2555633 7.6786284 7.3484154 7.248096 7.382119 7.482182 7.2387214 7.4305897 7.2915373
1370100_at 6.689899 6.892026 6.7786026 6.8960023 6.8403883 6.5268335 6.896464 6.681042 6.483961 6.7964168 6.921674 6.559703
1370101_at 3.733794 3.527737 3.476436 3.7008758 3.8485155 3.581623 3.7469563 4.022538 3.5803585 3.5737267 3.5925355 3.553767
1370102_at 6.7232485 7.018267 7.2170014 7.0065184 7.0369797 6.861552 7.2002525 7.174511 6.951647 7.0000076 6.740524 7.112531
1370103_at 4.6988845 4.713446 4.794366 4.84334 4.753313 5.0285306 4.693602 4.9965057 5.015652 4.8476973 5.0817876 4.9596796
1370104_at 4.7006865 4.6066694 4.5187798 4.428276 4.8562 4.5533276 4.7464333 4.874324 4.7724996 4.7330704 4.685214 4.8803196
1370105_at 5.1016335 4.9328394 5.4707093 5.2034307 5.575381 5.2086024 5.0120006 5.477251 5.5846596 5.666621 5.3215756 5.283085
1370106_at 4.0345984 4.3105307 4.0164075 4.237212 4.171131 4.01557 4.112996 3.808762 4.0922375 3.9958036 4.0221014 3.867419
1370107_at 5.3590736 5.5420427 5.3765397 5.391692 5.330263 5.6490126 5.064556 5.5038395 5.3875713 5.823434 5.5345435 5.600088
1370108_a_at 7.5221777 8.170559 7.633351 8.087515 7.8391557 8.478529 8.00037 8.301018 7.663111 8.56971 8.349211 8.314611
1370109_s_at 13.000433 12.964454 13.000423 13.058817 12.975244 12.969974 13.018053 12.859708 13.009516 13.089485 13.062903 12.956965
1370110_at 4.9854045 4.6053777 4.5437727 4.7059717 4.4778347 4.748271 4.931639 4.437451 4.4594784 4.7417903 4.6393437 4.600153
1370111_at 6.569718 6.531144 7.41621 7.3807883 6.5727763 7.473213 6.2862625 5.9168153 6.1553717 4.880269 7.3038645 7.1109896
1370112_at 9.423646 9.436655 9.263887 9.42996 9.444932 9.421215 9.326113 9.19523 9.2794485 9.673458 9.138943 9.384255
1370113_at 6.402769 6.3010864 6.422896 6.3224154 6.606125 6.146667 6.1128435 6.3273826 6.2672257 6.99126 6.4960074 6.535639
1370114_a_at 7.0714693 8.423425 7.408204 8.476414 9.473932 7.5134454 7.4423842 6.6010575 8.131934 7.45655 8.159983 6.668497
1370115_at 4.944812 4.8356056 4.760197 4.631937 4.6521907 4.748707 4.3569546 4.872576 4.730242 4.633392 4.3616433 4.661579
1370116_at 3.8903997 4.1231165 4.2404118 4.1012363 4.009267 4.043334 4.1742706 4.014592 4.273776 3.8077424 3.9611294 4.061032
1370117_at 3.6462057 3.7584665 4.047757 3.6626794 3.8534212 3.698377 3.82206 3.846195 3.8195174 4.2378597 3.6365724 4.0609274
1370118_at 6.7304955 6.614333 6.58352 6.2871714 6.401093 6.7792444 6.0640016 6.3336554 6.7046313 6.647145 6.407561 6.5848227
1370119_at 8.190196 7.82186 7.9235463 7.996334 7.950489 8.046787 8.111535 7.967146 7.93283 8.132469 8.379904 8.363213
1370120_at 3.9375963 4.060587 3.6840408 4.101515 4.0426598 4.1262665 3.8882167 4.105185 4.0828724 3.7999167 4.249094 4.4522877
1370121_at 7.694802 7.6606994 7.758874 7.8317475 7.8757606 7.464385 7.7039104 7.613813 7.5887184 7.8318925 7.460324 7.6726227
1370122_at 4.1557193 4.0821075 4.3494883 4.169802 4.328648 4.040374 4.037764 4.3474903 4.255566 4.2473965 4.398771 4.363764
1370123_a_at 6.86902 7.144434 7.0604844 7.099463 7.151606 6.8333445 6.892873 7.025297 7.07251 6.5970964 6.9020495 6.8323016
1370124_at 6.7891817 6.857683 6.6436534 6.817046 6.861838 6.877494 6.724769 7.0168004 6.750422 6.9192977 6.8437705 6.864007
1370125_at 4.6517615 4.842309 4.817304 4.747876 4.947043 4.57135 4.458663 5.1867537 4.4949055 4.397944 4.8668933 4.3941407
1370126_at 3.6229157 3.7865043 3.6518233 3.6346304 3.7063122 3.4278922 3.6784768 4.0339937 3.5416617 3.6896257 3.715923 3.8460302
1370127_at 6.1259747 5.915469 6.0116987 6.0054812 6.1786857 6.1300483 6.3053255 6.051392 5.8424673 6.129473 6.0464077 5.9927006
1370128_at 6.601697 6.6823273 6.7920504 6.4474945 6.3533773 6.8067436 6.481949 6.2634315 6.7626214 6.9643455 6.830629 6.951741
1370129_at 6.948597 6.9145226 6.981287 7.0135765 7.048096 7.0073795 6.7833576 7.021511 6.73137 6.2361627 6.857466 6.921192
1370130_at 9.841091 9.554252 9.610836 9.603489 9.681413 9.74516 9.7087755 9.8209505 9.879777 9.933092 9.711287 9.581781
1370131_at 4.784481 4.9173894 5.3148413 5.252219 5.1574492 5.216531 5.235604 5.25558 5.184359 5.1897335 5.132246 5.090184
1370132_at 4.377097 4.36852 4.251007 4.1203995 4.4070654 4.165901 4.1959143 4.3349237 4.3555107 4.2207603 4.0841475 4.175269
1370133_at 6.2000284 6.028304 6.2625155 6.1626225 6.264151 6.246303 6.1698446 6.1755605 6.161745 6.524901 6.4362755 6.423425
1370134_at 10.189283 10.220018 10.044202 10.111679 10.037982 10.0389185 9.965211 9.87533 9.9228735 9.758965 9.851557 9.905529
1370135_at 5.829509 5.996291 6.213331 7.275585 5.8241386 6.5885267 6.3539834 5.8459144 6.5445943 7.2663975 6.790109 6.784675
1370136_at 6.931639 6.4169273 6.388005 6.4904947 6.529279 6.523832 6.589842 6.4173336 6.5820665 6.9000154 6.5449677 6.6465144
1370137_at 5.378514 5.0964684 5.084569 5.363487 5.5204115 4.9832516 4.8233123 5.026077 5.0235662 4.8782964 5.1551337 5.251174
1370138_at 4.696677 4.610492 4.8589525 5.209424 4.882373 4.856621 4.4985867 4.6876335 4.526662 5.0519876 4.950364 4.6343594
1370139_a_at 3.7596946 4.0000334 3.3754425 3.580015 4.0208387 3.4848735 4.0313363 3.4924242 3.9311764 3.8970375 3.646339 3.6873486
1370140_a_at 5.0262203 4.995351 5.24605 4.881212 5.1334434 5.143514 5.0149074 5.2966285 4.531428 4.994916 4.897705 4.503026
1370141_at 8.551354 8.683645 8.504783 8.723484 9.000156 8.89509 8.901222 8.537447 8.874294 9.289076 9.003553 8.7259
1370142_at 5.723046 5.8087854 5.9642043 5.8209825 5.9413266 5.8598347 5.636778 5.56203 5.730531 6.448601 5.8653784 5.694742
1370143_at 5.4309916 5.543931 5.384111 5.520018 5.635997 5.334045 5.314665 5.754383 5.0777493 5.5833693 5.41309 5.5853763
1370144_at 7.577834 8.427531 8.39518 7.7485075 8.026048 8.06898 7.61085 8.059271 7.949966 8.184731 7.8687506 7.794792
1370145_at 4.3371153 4.0242386 4.1875095 4.326559 4.3850327 4.4372807 4.1860933 4.386878 4.263712 4.2439775 4.107795 4.543977
1370146_at 3.5159473 3.6686783 3.5874288 3.517416 3.6277816 3.443867 3.7386744 3.858363 3.4297192 3.6622443 3.6864126 3.3943665
1370147_at 7.934104 7.8764677 7.7858677 7.9139013 7.7756433 7.564451 7.7841363 7.54028 8.056714 6.671196 6.8902855 7.253498
1370148_at 14.230884 14.209428 14.254576 14.216756 14.259517 14.356938 14.217257 14.123482 14.2207155 14.532154 14.356569 14.299103
1370149_at 11.037534 11.120556 11.161266 11.090711 11.081138 11.153312 11.087034 11.195366 11.1372 11.08514 11.037654 11.127066
1370150_a_at 13.257231 12.734318 12.388981 12.758506 12.73773 13.439701 12.357665 12.168685 11.993521 13.027133 13.1625805 12.928706
1370151_at 13.150362 13.173774 13.26144 13.07669 13.181569 12.9237175 13.054702 13.058039 13.09842 12.129212 12.777882 12.931979
1370152_at 4.836585 4.5987434 4.877948 5.0429792 5.270718 4.934725 4.9157705 4.928449 4.6282463 4.741432 4.8496284 4.8704796
1370153_at 6.0074725 5.746248 6.159009 5.8797436 5.912595 5.7957215 5.562009 5.754652 5.7096405 5.9127173 6.1649013 5.726912
1370154_at 10.674738 10.669551 10.415753 9.126405 10.27312 9.706594 10.179677 10.020712 10.359262 11.449985 10.764636 10.929848
1370155_at 7.380026 6.926393 7.6616235 7.4385014 6.8231215 7.081384 7.569572 7.406423 7.5539856 9.687965 7.001857 7.5597734
1370156_at 7.30797 7.722561 6.931107 7.9619384 6.5536623 7.273699 7.447413 6.514659 7.4073677 8.403698 7.288518 7.906204
1370157_at 3.5696964 3.7132397 4.076766 4.0348845 3.8548992 4.0342546 3.8196363 3.918797 3.6811528 3.815226 3.6436546 3.8714325
1370158_at 6.017899 6.22084 6.2696404 6.224305 6.246261 5.990891 6.315435 6.0188646 6.062872 6.818247 6.0596685 6.0545545
1370159_at 7.1062427 7.052737 6.9535656 7.007533 7.2537947 7.037413 7.321491 6.874899 7.2907767 7.0762734 7.1720796 7.272585
1370160_at 8.897011 8.780093 8.575137 8.93124 8.781353 8.78168 9.0750675 8.819804 8.745397 8.720577 8.983132 8.582572
1370161_at 9.4894905 9.398901 9.481447 9.507648 9.187231 9.365259 9.650765 9.393782 9.314491 10.103006 9.444153 9.552797
1370162_at 7.080073 7.0110164 6.928512 6.8247423 7.0695224 6.9828143 7.2741027 6.7660036 7.1565285 7.228967 6.9409294 6.690705
1370163_at 9.2741785 9.164937 8.993452 9.184505 9.214181 9.3663 9.350016 9.368435 8.803427 9.16692 8.877227 8.794534
1370164_at 10.917966 10.998683 11.015175 11.044367 11.001844 10.915603 11.059153 10.969086 10.969689 10.850241 10.964633 11.015837
1370165_at 3.901315 3.6827095 3.7821684 3.9682698 3.97671 3.9518862 3.879484 3.880667 3.9066327 4.232957 4.0150423 3.9461415
1370166_at 12.016591 12.139954 12.123569 12.060108 12.112293 12.077214 12.114663 12.0966625 12.158879 11.439985 12.076592 12.051875
1370167_at 12.436101 12.521768 12.491505 12.53051 12.549652 12.568783 12.57968 12.609024 12.52748 12.392527 12.583578 12.534778
1370168_at 9.806515 9.873979 9.7523775 9.933965 9.818151 9.046054 9.39562 9.368809 9.566219 9.41188 9.286494 9.876482
1370169_at 8.997586 9.0203495 8.825367 8.995415 8.939748 9.064352 9.146404 8.92263 8.916357 9.327894 9.143528 9.171664
1370170_at 10.4195595 10.594109 10.5464325 10.433847 10.637824 10.620343 10.54194 10.523279 10.31656 10.748673 10.516957 10.514817
1370171_at 8.361864 8.667453 8.165498 8.411505 8.413872 8.415154 8.59729 8.60178 8.559927 8.459377 8.447983 8.29176
1370172_at 10.868434 10.671834 10.716202 10.784952 10.749119 10.682696 10.796635 10.63492 10.672455 12.894659 10.732336 10.723816
1370173_at 8.066728 7.773857 7.727571 7.923171 7.964503 7.8765297 7.8486795 7.679914 7.806982 9.426461 7.591716 7.4254727
1370174_at 6.3353543 6.262773 6.085754 6.351997 6.605894 6.219248 6.781297 6.246014 6.305476 6.3248186 6.358373 6.0873346
1370175_a_at 8.089245 8.259796 8.243134 8.155754 8.187382 8.023663 8.144933 8.153694 8.282545 8.34103 8.204815 8.359417
1370176_at 6.6947994 6.754077 6.905011 6.84995 6.768016 6.6800084 6.95934 6.771412 7.3680024 7.7464247 6.776869 6.9504056
1370177_at 5.265562 5.518704 5.566506 5.4722176 5.6675453 5.2438154 5.227421 5.499343 5.2611446 5.5896664 5.3518534 5.187111
1370178_at 4.7530107 4.617966 4.7102757 4.4752645 4.7608857 4.4091024 4.348922 4.6296134 4.462775 4.448971 4.778251 4.522874
1370179_at 10.260836 10.223216 10.184651 10.150219 10.181679 10.307338 10.388653 10.354707 10.3412 9.992264 10.115162 10.23504
1370180_at 11.197874 11.475003 11.433486 11.397605 11.384429 11.146131 11.422495 11.381473 11.459495 11.696172 11.092244 11.49437
1370181_at 6.7547646 6.95549 6.479589 6.7116885 6.7979836 6.9633603 6.787067 6.575408 6.9956055 6.3081436 7.0005903 6.822713
1370182_at 5.0602064 5.00198 4.7898006 5.0540514 5.058031 4.996723 4.5958357 4.910696 4.884389 5.03977 5.0493755 5.084054
1370183_at 7.2323346 7.339825 7.171192 7.5734296 7.5178227 7.370189 7.258852 7.241732 7.205599 7.4172745 7.5009103 7.023897
1370184_at 10.492939 10.378316 10.333034 10.365825 10.253918 10.481775 10.389294 10.37414 10.371132 10.842743 10.363074 10.56568
1370185_at 4.9272614 4.835263 4.718238 5.0575385 4.9923654 4.99068 4.7980886 5.028402 4.595456 4.6885414 4.737413 4.8961678
1370186_at 10.278177 9.794297 9.868797 10.389952 10.065908 10.440069 10.273284 10.097606 10.047471 9.595456 10.438245 10.519125
1370187_at 10.772816 10.873776 10.891094 10.824533 10.781129 10.704518 10.686566 10.741126 10.783157 10.786793 10.697965 10.848141
1370188_at 9.8623905 10.033422 10.187018 9.898284 9.903907 10.25734 9.88913 10.092458 9.91298 9.859665 9.932315 10.013664
1370189_at 9.844234 10.015273 10.096591 9.8657465 9.820496 10.14679 9.9027605 10.002264 9.999694 9.532598 9.805785 10.090532
1370190_at 11.738254 11.650523 11.821611 11.590854 11.767304 11.843795 11.713677 11.730863 11.732423 11.674039 11.751938 11.605113
1370191_at 8.234267 7.861768 8.047 7.9726872 8.141405 7.9385724 7.963301 7.8305054 7.716931 8.136967 7.973915 7.7805204
1370192_at 8.0688095 8.219817 8.140329 8.164197 8.105334 7.964734 8.077999 8.1464405 8.039793 8.234109 8.092171 8.014021
1370193_at 10.88282 11.253536 11.121943 10.551641 11.252662 11.08859 10.874719 10.997413 10.732137 11.420401 10.421343 11.120878
1370194_at 7.74583 7.569372 7.280588 7.644139 7.2557955 8.246904 8.078783 7.9078345 7.76216 7.9445534 7.996301 8.067429
1370195_at 8.053602 7.884589 7.618077 7.5357265 7.531048 7.5291986 7.5280232 7.482392 7.6435776 7.275401 7.7113304 7.7061553
1370196_at 6.878799 6.4339204 6.520393 6.6198387 6.740569 6.385175 6.784037 6.4796677 6.9004035 6.261993 6.788925 6.6558414
1370197_a_at 6.381966 6.418029 6.021083 6.3262644 6.1921086 6.414379 6.5375876 6.220276 6.1226482 6.9180026 6.5330873 6.513188
1370198_at 3.279793 3.2429624 3.3401093 3.611084 3.3736427 3.3325188 3.1682591 3.4957042 3.238375 3.7155159 3.2019265 3.3259776
1370199_at 10.316871 10.243455 10.194375 10.272876 10.168419 10.023409 10.217834 10.210031 10.201183 10.037381 10.123144 10.147713
1370200_at 11.820677 11.885032 11.965803 11.821618 11.825844 11.6935215 11.746452 11.887254 11.859698 11.309261 11.450314 11.70003
1370201_at 3.7055717 3.8485827 3.9100251 3.7445338 4.482383 3.9519641 3.5612154 3.5889628 3.6310387 3.7986324 3.88795 3.6681252
1370202_at 9.52059 9.488445 9.197814 9.029701 9.118908 9.718924 9.115611 9.609226 9.735783 10.452218 9.728288 10.05174
1370203_at 7.765479 7.900262 8.294852 8.122334 7.5513844 7.9483366 8.111866 8.293414 8.066012 8.015644 8.106438 8.256844
1370204_at 8.765833 9.014117 9.149992 9.005942 8.78142 8.870223 9.134027 9.102398 9.06351 9.051051 9.190501 9.186664
1370205_at 3.872243 4.192892 3.8862205 4.026245 3.8503616 3.9235911 4.052516 3.9778783 3.9969246 3.9027097 4.3216667 3.9906874
1370206_at 4.6381044 4.7753763 4.6065426 4.46865 4.564877 4.436366 4.400818 4.426203 4.466606 4.5392637 4.4297466 4.375491
1370207_at 11.384705 11.369328 11.433796 11.339377 11.305074 11.299972 11.486395 11.58732 11.59147 11.437445 11.576844 11.486964
1370208_at 8.142184 8.330362 8.296549 8.228074 8.301268 8.308577 8.307875 8.353603 8.326077 8.10936 8.129176 8.183748
1370209_at 9.563771 9.711002 9.9085245 9.648046 10.113737 9.672451 9.932949 9.566284 9.514551 9.430668 9.678073 9.770543
1370210_at 5.585525 5.59848 5.7413983 5.572212 5.6465397 5.503697 5.3287835 5.6405253 5.2227287 5.4720316 5.405783 5.3751593
1370211_at 6.4273424 6.575251 6.6135225 6.572084 6.797245 6.7698817 6.478175 6.570963 6.472932 6.8546987 6.5883617 6.6535707
1370212_at 5.2992125 5.351705 5.466525 5.3990703 5.3660884 5.2277584 5.403011 5.461361 5.5100384 5.7802267 5.2893696 5.3638873
1370213_at 11.915164 11.925504 11.925779 11.998404 12.003144 11.990403 11.99401 11.92779 11.935483 12.357078 11.967957 11.928478
1370214_at 4.8970485 4.9145823 5.0620356 4.9005637 4.9069467 4.8493524 5.2558694 4.9113255 4.6801147 5.0679693 4.9624963 5.058976
1370215_at 10.170495 9.939552 10.120313 10.036342 9.886792 10.19528 10.063122 10.140007 10.148702 11.08919 10.532557 10.485817
1370216_at 4.509155 4.6290317 4.619996 4.6593494 4.7032075 4.2527714 4.483549 4.6296024 4.584575 5.656481 4.6667 4.592297
1370217_at 5.700872 5.4976864 5.640734 5.5293894 5.589572 5.479656 5.4780207 5.5918803 5.543659 6.8157077 5.719958 5.8750534
1370218_at 6.081774 6.2625313 6.6591516 6.158659 6.414813 6.25396 6.471127 5.7303834 6.4814634 6.738667 6.9542527 6.859752
1370219_at 8.581385 8.083831 8.236309 8.126665 8.021112 8.440131 8.246892 8.342014 8.410946 9.130442 8.747389 8.684004
1370220_at 9.936245 9.964465 9.063645 10.109995 10.55203 9.902599 10.698125 9.459861 9.261557 10.4329195 10.106131 10.830209
1370221_at 4.903032 4.1274967 5.007644 4.800113 5.099949 4.514682 4.4482803 4.9857597 4.931515 4.5331616 4.689945 4.096275
1370222_at 5.1085587 5.000339 5.357807 4.6701574 4.860391 4.795678 5.09577 4.88029 4.777655 5.4756393 4.7707887 4.9747715
1370223_at 7.7495575 7.7546105 7.7058244 7.8301883 7.7591047 7.720105 7.8463106 7.8860865 7.7204747 7.3240113 7.6421638 7.6712427
1370224_at 9.577351 9.852978 10.164657 9.939356 9.965321 10.692676 9.399452 9.792767 9.7044325 10.841076 10.401268 10.56972
1370225_at 4.9397955 5.041291 5.36386 4.9973907 4.9804406 5.3708754 5.1721907 5.077681 5.180755 5.0180273 5.0131927 5.332435
1370226_at 10.002937 9.870428 9.879467 9.87566 9.795189 10.128416 10.082403 9.918409 10.157744 10.031155 10.095766 10.228418
1370227_at 3.1917033 3.26624 3.262651 3.1390834 3.2396207 3.32193 3.417653 3.4896955 3.219762 3.1648293 3.319374 3.320154
1370228_at 14.442628 14.39879 14.420095 14.412785 14.424184 14.378933 14.4123125 14.397369 14.396527 14.461833 14.466301 14.43846
1370229_at 5.051846 5.285488 5.469296 5.516526 5.212097 5.5453596 5.44357 5.5401754 5.575894 6.1120996 5.4630113 5.5816045
1370230_at 11.24336 11.194978 11.300273 11.241762 11.124132 11.3868265 11.300828 11.45396 11.325305 11.058973 11.284254 11.336531
1370231_at 7.277439 7.283931 7.4185624 7.189108 7.0889482 6.913423 7.30315 7.057755 7.162988 7.3230433 6.9605026 7.1744523
1370232_at 10.567423 10.486455 10.136947 9.868991 10.528786 10.683826 10.8915615 10.370502 10.70977 8.928263 10.495994 10.463354
1370233_at 5.102043 5.3894663 5.1241693 5.492737 5.197641 5.2573757 5.0462356 5.1919947 5.0197253 5.2763214 4.994486 5.1260023
1370234_at 12.839274 12.831305 12.794251 12.862873 12.82239 12.895231 12.771019 12.808365 12.7055235 13.174607 12.871679 12.825023
1370235_at 13.027317 12.711144 12.704218 12.701296 12.926534 12.895461 12.880503 12.6642065 12.677829 12.676215 12.800645 12.868316
1370236_at 9.006062 8.708668 9.033289 9.033326 9.006053 8.781548 8.740793 8.724033 9.059104 8.9686 8.430501 9.373
1370237_at 12.096203 12.050823 12.18282 12.069683 12.045995 12.000907 12.101308 12.041588 12.168828 11.092348 12.053208 11.965935
1370238_at 11.748662 11.51495 11.633418 11.553165 11.577675 11.827812 11.696181 11.683169 11.688889 11.425211 11.762734 11.658135
1370239_at 12.822832 13.021166 13.121502 12.542673 12.955949 12.425978 12.997963 12.983779 13.108909 13.916717 13.878385 13.298002
1370240_x_at 12.813731 13.017291 13.131206 12.600889 13.004717 12.397686 13.002703 12.972474 12.981421 13.902887 13.88689 13.309908
1370241_at 13.909941 13.83741 13.76965 13.905895 13.792617 13.850372 13.855765 13.951124 13.900889 13.279692 13.989946 13.992992
1370242_at 12.520583 12.603253 12.616393 12.605483 12.420042 12.738318 12.671731 12.69547 12.622029 12.952869 12.734569 12.763076
1370243_a_at 10.343553 10.413441 10.081208 10.46351 10.065652 10.670461 10.579211 10.470424 10.324312 10.9392 10.318366 10.441076
1370244_at 12.187342 12.322428 12.221834 12.2343645 12.213098 12.233271 12.265699 12.4208975 12.438508 12.579466 12.07523 12.399817
1370245_at 10.5418 10.622589 10.648366 10.486 10.564098 10.35457 10.568785 10.66879 10.732361 10.582994 10.315167 10.708542
1370246_at 11.902319 11.595641 11.643515 11.787936 11.706519 11.767798 11.695949 11.596023 11.648319 11.686781 11.764886 11.8171835
1370247_a_at 6.2592998 6.324383 5.8362813 5.9593163 6.4038386 5.9976726 6.386672 6.30251 6.417905 6.801489 6.444521 6.497314
1370248_at 5.9893928 5.7757635 6.13854 5.913887 6.170803 6.480124 6.5274634 6.006733 6.187562 7.3328695 6.5241446 6.5574813
1370249_at 7.476317 6.920063 7.3938856 6.8428183 7.3044033 7.1642423 7.3015428 7.412331 7.4302063 9.339281 7.38579 7.356614
1370250_at 8.849393 9.224733 9.12767 9.142717 8.949489 9.245856 8.913728 9.237479 9.005635 9.023129 9.117102 9.117936
1370251_at 6.5958242 6.4185967 6.311695 6.242671 6.3868523 6.332172 6.168129 6.0749216 6.349061 5.9503536 6.10509 6.281129
1370252_at 8.526928 8.754426 8.3796015 8.048663 8.382628 8.007178 8.211563 8.32642 8.305134 8.037737 8.360161 8.391901
1370253_at 11.707477 11.648694 11.662769 11.738398 11.527757 11.72138 11.822175 11.780932 11.733891 12.085377 11.837588 11.782959
1370254_at 3.435042 3.4841588 3.6081543 3.720067 3.6510944 3.5469182 3.4234776 3.7214026 3.8290634 3.5442474 3.4795134 3.8716497
1370255_at 4.691618 4.7264996 4.321166 4.8570757 4.8443823 4.5344114 4.5696726 4.9601393 4.4747205 4.674588 4.5515537 4.6431293
1370256_at 9.44315 8.053663 8.085619 8.935147 10.100681 7.7190895 9.618932 7.0231414 7.984708 7.997017 8.905396 8.140365
1370257_at 4.3776827 4.4365215 4.899007 4.2521715 4.596181 4.5448847 4.3382564 4.6410103 4.377182 4.346277 4.391911 4.4422703
1370258_at 4.6575456 5.395823 5.4218125 5.281392 5.2904744 5.2644963 5.190993 5.4739447 5.042892 5.2663817 5.2994723 5.145265
1370259_a_at 7.560248 7.358283 7.6909122 7.718856 7.4975 7.3996787 7.6725645 7.724737 7.545837 7.1032968 7.445922 7.621689
1370260_at 7.130858 6.8382254 6.922582 6.874163 6.8558264 6.5428977 6.983421 6.941097 6.865707 7.230731 6.90317 6.853771
1370261_at 8.091475 7.9559665 7.840431 7.9274545 7.969622 7.672836 8.017401 7.891821 7.9231644 8.116175 8.046943 7.731202
1370262_at 8.877802 8.874228 8.620426 8.445221 8.87471 8.828417 9.049614 8.850847 8.749506 8.682804 8.678642 8.805849
1370263_at 5.9017186 6.178064 5.98039 6.0508566 6.0587287 5.983091 5.861691 6.0004086 5.8392057 5.957829 5.88264 5.9853683
1370264_at 7.5510955 7.40765 7.9175344 7.4510536 7.6914544 7.2009244 7.6367154 7.31636 7.908857 7.538979 7.3966084 7.5104094
1370265_at 6.1771145 5.8100667 6.0707088 5.8064117 5.9264164 5.7420864 6.0402317 6.2127385 6.1399093 6.012618 6.2997093 6.5226974
1370266_at 6.8520837 6.9798603 7.108305 7.1395054 6.513084 6.762222 7.05433 6.7819633 6.8995876 6.7718377 6.807301 6.8690186
1370267_at 6.4652376 6.317454 6.063369 6.0459476 6.4513535 6.4345236 6.4321094 6.043145 6.5657783 6.561608 6.4428606 6.06975
1370268_at 4.559779 4.432328 4.4773564 4.290433 4.594501 5.1170273 4.186094 4.757044 4.4328027 4.9093285 4.4940457 4.619046
1370269_at 5.329202 5.5343122 4.9178376 5.005458 5.2417474 5.4709644 5.139624 5.077681 5.0148807 7.4431953 5.2357497 5.1065035
1370270_at 4.4451222 4.066573 4.386341 4.0273633 4.3684974 3.8889432 3.9831238 4.2085743 4.0491333 4.206028 3.8375554 4.0004106
1370271_a_at 7.562701 7.660487 7.816233 7.6851454 7.5523243 7.572848 7.5737367 7.4693065 7.788808 7.931646 7.6756077 7.7125406
1370272_x_at 6.278903 6.14761 6.6135345 6.411189 6.109299 6.3765283 6.1128435 6.310352 6.330086 6.241896 6.309537 6.4238105
1370273_at 3.5924659 3.573553 3.7744498 3.49545 3.7824602 4.1067395 3.394167 3.374195 3.6379104 3.890565 3.656615 3.71834
1370274_at 12.954334 12.991244 12.943368 12.975178 12.968152 12.935702 12.823889 12.888738 12.869709 13.058186 12.73919 12.934855
1370275_at 12.855383 12.822086 12.920301 12.847192 12.890445 12.859074 12.858296 12.86803 12.744858 12.6327915 12.738847 12.767334
1370276_at 11.826482 11.719603 11.711644 11.826525 11.808143 11.875355 11.80225 11.811538 11.827059 11.715524 11.92256 11.791476
1370277_at 11.941413 11.790664 11.829051 11.882036 11.902359 11.9202175 11.916387 11.930021 11.888776 11.851843 11.844709 11.795305
1370278_at 11.390465 11.267482 11.329348 11.316456 11.269621 11.41502 11.548929 11.495209 11.529275 11.082289 11.356278 11.345176
1370279_at 5.8574634 5.595421 5.8045306 5.81933 5.515311 5.946569 5.435653 6.037499 5.628152 5.69081 6.095495 6.032147
1370280_at 10.583625 10.426426 10.327217 10.371089 10.350997 10.28042 10.550082 10.682728 10.509535 10.84255 10.582378 10.372851
1370281_at 11.166246 10.001293 10.054061 9.8327675 10.738071 10.568967 10.090534 9.629821 9.985469 12.224047 9.904924 9.819319
1370282_at 6.5029626 6.447468 6.183053 6.489709 6.5696015 6.3247266 6.9377923 7.124045 6.436641 7.383362 6.621257 6.427164
1370283_at 12.364316 12.607357 12.206589 12.391384 12.276613 12.591823 12.459027 12.300462 12.1813345 12.462091 12.32089 12.314363
1370284_at 12.051692 12.021304 12.004072 11.929019 11.896752 12.148325 12.151232 12.125294 12.172714 11.7898855 12.065918 11.9953575
1370285_at 6.469879 6.4187913 6.572806 6.487668 6.6717134 6.437538 6.787118 6.3560743 6.8555145 6.3224792 6.5477333 6.557998
1370286_at 9.475438 8.881924 8.500205 9.253201 10.347851 8.759601 9.563545 8.053585 8.180338 9.448998 8.615678 8.343002
1370287_a_at 9.203772 8.861778 8.810005 9.072807 8.909138 9.158298 9.354775 8.780737 9.0904455 9.734333 9.237357 9.140839
1370288_a_at 8.544825 8.166262 8.127659 8.307562 8.195614 8.386946 8.666973 8.449541 8.459267 9.151241 8.576263 8.51652
1370289_x_at 3.5330405 3.939156 3.4478214 3.8070748 3.8022149 3.5311213 3.7165911 3.503272 3.7138278 3.6625786 3.7122524 3.8319788
1370290_at 8.799381 8.665548 8.344112 8.6516 8.513458 8.484828 8.847122 8.468492 8.279146 9.289326 8.364246 8.729823
1370291_at 5.466878 5.4433784 5.4285774 5.4686823 5.395115 5.1761923 5.42176 5.3641315 5.1761107 5.5785275 5.5830984 5.614542
1370292_a_at 4.0787516 3.8659935 3.9122643 3.9333577 3.731103 4.1383934 3.8613758 4.1054945 4.185673 4.086314 4.0327005 4.157805
1370293_at 5.603075 5.510121 5.66409 5.6370506 5.6747046 5.320181 5.781041 5.70163 5.3993683 5.683032 5.522972 5.5704107
1370294_a_at 6.774647 6.420814 6.1979465 6.6816916 6.449646 6.321665 7.1935453 6.302321 6.2880116 6.4124336 6.2713795 6.099123
1370295_at 8.202225 8.316621 8.1593895 8.327542 8.161148 8.4855385 8.494393 8.202364 8.290183 8.97788 8.713622 8.390336
1370296_at 13.48738 13.479586 13.4477215 13.453733 13.526977 13.616687 13.44984 13.419478 13.461166 13.277689 13.483765 13.488651
1370297_at 6.2356896 6.5561194 6.3695407 6.37217 6.4514117 6.3556995 6.4231997 6.4748607 6.2434835 6.52101 6.204877 6.1902
1370298_at 9.799175 9.571068 9.447779 9.438742 9.548231 9.704159 9.780605 9.69729 9.900129 9.51166 9.91328 9.676539
1370299_at 13.729191 13.741558 13.690834 13.761887 13.775893 13.766055 13.7275505 13.724194 13.711162 13.391996 13.668131 13.624609
1370300_at 8.08646 8.641304 8.333021 8.082922 8.293106 8.754504 8.092612 8.3979 8.214571 7.6921105 8.023638 8.303704
1370301_at 6.9678845 6.3497424 6.9021826 7.106512 6.878976 6.8528776 6.8815274 6.9236474 6.8998723 7.703424 6.5298753 7.0506067
1370302_at 8.12005 8.206501 8.166784 8.009771 8.17696 8.082134 8.24135 8.03904 8.065943 7.8176184 8.021973 8.114186
1370303_at 6.099772 6.7356544 6.3799057 6.648621 6.563724 6.775383 6.5345597 6.367712 6.4729085 6.4842563 6.6317143 6.336871
1370304_at 8.648802 8.662485 8.632499 8.707111 8.728164 8.916504 8.700675 8.747848 8.595688 8.816636 8.703299 8.685325
1370305_at 9.564036 9.768588 9.629456 9.652343 9.685891 9.838762 9.800813 9.725214 9.745676 10.161964 9.941712 9.877322
1370306_at 9.032845 8.742964 9.016068 8.883074 9.062824 8.967446 8.973482 8.856718 8.94829 8.771452 8.875565 8.954563
1370307_at 6.8621764 6.941525 7.119873 6.6459236 6.7857323 6.596435 6.9543605 6.7585554 6.910552 6.6034117 6.852037 6.8639045
1370308_at 7.509751 7.388233 7.2849884 7.3419456 7.4998612 7.365289 7.9526024 7.6196475 7.6963253 7.460347 7.5191283 7.6313963
1370309_a_at 10.975689 10.911218 10.733238 10.861042 10.879525 11.072653 11.054886 10.964824 10.918422 10.97148 10.849772 10.715298
1370310_at 12.867196 12.972459 12.780328 12.996779 13.003877 12.895757 13.079382 12.999159 13.013617 12.231913 12.967394 12.913572
1370311_at 7.830513 8.541677 8.09104 8.265081 7.9766192 8.2050705 8.123146 8.342258 8.26443 8.1154785 8.082497 7.846043
1370312_at 4.0666265 3.9239655 4.070717 4.1500206 4.133402 4.06068 4.1510515 4.0303354 3.9311764 4.5211535 4.2442274 4.0188174
1370313_at 9.156203 8.981061 8.938701 9.165142 9.061778 9.176655 9.137224 9.230682 8.9403305 8.962823 9.138216 8.949417
1370314_at 7.7399707 8.114649 7.9315186 7.610718 8.061893 7.984084 7.741969 7.5209455 7.6229734 8.633059 7.5705905 7.7888684
1370315_a_at 5.8813453 6.0025387 5.946364 6.0887036 5.8040347 6.0998564 5.9682293 6.207315 5.8977356 5.872118 5.908929 6.008582
1370316_at 7.896087 7.813405 7.3633366 8.0242815 7.83152 8.0058975 8.043451 8.021799 7.8395042 7.285964 7.894627 8.010148
1370317_at 6.3867946 6.6151257 6.492352 6.4738665 6.719703 6.6378107 6.701994 6.764844 6.5476937 6.6967597 6.447803 6.3662524
1370318_at 7.2461686 7.3931074 7.2850275 7.367711 7.3463254 6.8616753 7.3492537 7.16411 7.30042 8.316427 7.3716903 7.0452127
1370319_at 9.56975 9.35919 9.261577 9.315042 9.465351 9.518981 9.599549 9.47975 9.444701 8.886872 9.171351 9.014076
1370320_at 10.908771 10.941841 11.131678 10.641888 10.663166 10.449117 10.947188 11.104081 11.364842 10.222149 10.821338 10.723626
1370321_at 10.390505 10.267475 10.262817 10.380275 10.446572 10.096562 10.38623 10.189409 10.240645 9.7578945 10.051975 10.285168
1370322_at 9.698633 9.652998 9.692882 9.743463 9.735621 9.724899 9.823306 9.767395 9.659445 9.530503 9.90007 9.605435
1370323_at 6.230075 6.0509353 5.973946 6.110696 5.814081 5.892907 6.2123966 6.362339 6.328154 6.498033 6.12696 6.135411
1370324_at 7.786891 7.8973594 7.8214145 7.581191 7.390007 7.716895 7.6637964 7.678323 7.6291385 7.934538 7.79797 7.6101484
1370325_at 9.862651 9.757439 9.704194 9.672057 9.78143 9.834636 9.8123865 9.779942 9.534531 9.846669 9.665375 9.813931
1370326_at 7.3051004 7.28745 7.119671 7.3267794 7.404765 7.372853 7.309189 7.2796288 7.2462173 6.874215 7.2443614 7.1770453
1370327_at 7.8214345 7.875884 7.8983426 7.7858057 7.8855 8.059843 7.861951 8.100752 8.019386 7.7335987 7.941776 7.9598393
1370328_at 5.7396154 5.340677 5.954168 5.503649 5.533756 5.655322 5.596216 5.7616115 5.9092755 6.3245893 5.8140287 5.843978
1370329_at 8.980875 9.460939 9.453775 9.30128 9.505442 9.27663 9.354794 9.349827 9.556088 7.729135 8.678239 9.071099
1370330_at 7.294583 7.407135 7.144037 7.169849 7.2472067 7.239719 7.269728 7.29899 7.1247554 7.2418027 7.148955 7.0582476
1370331_at 7.7857475 7.699518 7.5552206 7.681225 7.3423347 7.8584237 7.9325204 7.6053843 7.267292 7.620898 7.8687506 7.9685297
1370332_at 5.221022 5.150328 5.5401945 5.326253 5.276422 5.293796 5.74182 5.2034826 5.3861346 5.3061695 5.4762487 5.2359467
1370333_a_at 13.042069 13.264314 13.074271 13.22882 13.085277 13.163802 13.231031 13.233587 13.145029 12.7307005 13.096826 13.201252
1370334_at 8.468821 9.121447 9.134365 8.372305 9.393518 9.291964 9.451979 9.271547 8.766214 9.519576 9.688599 9.350637
1370335_at 7.716038 7.60445 7.8244443 7.9639993 8.008091 7.794765 7.929668 7.442352 7.730751 7.5846696 7.751591 7.461047
1370336_at 10.445782 10.782093 9.679398 10.380344 9.774989 9.8586235 10.986028 10.682101 10.403156 10.083591 10.921503 9.971275
1370337_at 7.8292317 7.8746424 7.510357 7.701864 7.704356 7.756241 7.878886 7.5616174 7.82344 7.4357805 7.7620173 7.5737367
1370338_at 3.5273821 3.6105342 3.5378225 3.7923343 3.5696151 3.7809982 3.6839478 3.5827696 3.3697236 3.7023458 3.5061421 3.695736
1370339_at 10.3353 10.235326 10.321873 10.284057 10.321734 10.372027 10.366972 10.265315 10.229512 10.464776 10.390665 10.268619
1370340_x_at 9.520748 9.482528 9.456148 9.47562 9.557415 9.464066 9.552123 9.501979 9.369734 9.569771 9.462952 9.390147
1370341_at 3.691518 3.4484713 3.6158655 3.5990858 3.7477589 3.8973475 3.7270975 3.564682 3.6728237 3.5295393 3.6304877 3.6220403
1370342_at 3.5749695 3.5988824 3.879139 3.8354318 3.6087573 3.6152785 3.8312414 3.7262762 3.652519 3.639614 3.5524216 3.7815993
1370343_at 6.9284043 7.138979 7.169072 6.5894713 6.9172688 6.9027877 6.9463744 7.1376534 6.951692 6.3655725 6.8823004 7.011179
1370344_at 7.7556195 7.6697783 7.4985604 7.4948373 7.6926985 7.6301484 7.5653086 7.4860697 7.507976 7.375357 7.2671614 7.3855157
1370345_at 6.1155195 5.796134 5.833679 5.9153404 5.737072 5.8377934 6.379162 6.086733 5.6608944 5.701742 5.554696 5.784469
1370346_at 5.568014 5.6755376 5.425555 4.9693246 5.5592656 5.2333007 6.1115575 5.615336 5.3746405 5.5001497 5.541198 5.386583
1370347_at 5.41947 5.530937 5.4436393 5.6699677 5.579381 5.3863754 5.5734487 5.6382585 5.6156445 6.132177 5.6459084 5.5862794
1370348_at 10.777056 10.347232 10.382071 10.689101 10.373617 10.622527 10.782542 10.774603 10.724066 11.015424 10.8016405 10.602377
1370349_a_at 14.089533 14.048963 14.0985775 14.040155 14.051722 14.09301 14.077696 14.088379 14.173642 14.000234 14.067945 14.10312
1370350_x_at 10.455344 9.48177 9.633456 9.908581 10.514031 10.408849 10.934888 9.880259 9.858143 10.058537 10.6321945 10.6336
1370351_at 8.665187 8.56603 8.472582 8.413874 8.708817 8.557903 8.518572 8.392147 8.543519 8.669652 8.495611 8.435675
1370352_at 11.615969 11.74653 11.612635 11.656448 11.761464 11.321466 11.546532 11.541962 11.654972 9.476171 11.169338 11.518262
1370353_at 7.510978 7.7737226 7.1894298 7.39421 7.616564 7.685148 7.7528095 7.579414 7.3789797 7.132076 7.4046245 7.6782007
1370354_at 7.896124 7.702949 7.7367425 7.901897 7.761602 7.7416553 7.9610434 7.6202064 7.912152 7.3394103 7.7675605 7.703639
1370355_at 13.390027 12.433153 12.671365 12.044725 13.369859 12.769657 11.919724 11.9344845 11.988032 12.359158 11.639474 11.018437
1370356_at 7.080738 7.269664 7.2345924 6.840589 6.9214907 7.281014 7.155859 7.0493426 7.0322742 7.1347303 6.969437 7.193914
1370357_at 8.180651 8.259707 7.8392677 8.116927 8.108163 7.970228 8.040253 7.998901 7.9245377 8.55536 8.152998 8.151464
1370358_at 8.872754 8.971057 9.028037 8.837952 8.89073 8.677179 8.823962 8.830136 8.740903 8.645925 8.610864 8.848478
1370359_at 12.374787 12.568037 12.461244 12.441666 12.383032 12.419492 12.472669 12.215451 12.379815 11.76341 12.435818 12.423995
1370360_at 8.279049 8.362408 8.322375 8.604592 8.587179 8.490669 8.571172 8.347212 8.557962 8.314498 8.562064 8.5784855
1370361_at 4.864481 4.643125 4.5610304 5.073146 4.9170427 4.851992 4.6833496 4.5864773 4.743659 5.1682267 4.6396184 4.6629524
1370362_at 7.5178137 7.4412365 7.3982587 7.3371973 7.3723006 7.129177 7.2893987 7.2443 7.50784 7.101539 7.4038553 7.1731687
1370363_at 11.706615 12.567346 12.119196 12.538977 11.882295 10.861876 12.572286 12.266817 12.037121 5.96422 11.526252 11.701208
1370364_at 7.39452 7.5501156 7.367767 7.4552836 7.4614177 7.556953 7.656677 7.3421855 7.323476 7.550394 7.50754 7.4986415
1370365_at 8.844313 8.711607 8.371081 8.530809 8.652416 8.566022 8.808117 8.731391 8.7002735 9.1371565 8.607697 8.473985
1370366_at 10.140134 9.945981 10.0229435 10.047802 9.986613 10.155433 10.243596 9.94083 10.099989 9.907239 10.264773 9.977335
1370367_at 4.650246 4.767089 5.102806 4.6804333 4.815281 5.152961 4.5749445 4.3449774 5.110338 4.4733887 4.7589493 4.605604
1370368_at 7.008707 6.8701544 6.9383187 7.052261 7.0719557 6.8112373 7.0581527 6.937215 6.865762 7.0864224 7.0561295 7.1009007
1370369_at 6.295576 6.2612157 6.317409 6.4346323 6.189089 6.3689256 6.222478 6.4518323 6.4485526 6.307232 6.4467306 6.4515376
1370370_at 8.165137 8.114623 8.156952 8.069465 8.052665 7.9818835 8.122822 8.098098 8.256007 8.615329 8.145169 8.213299
1370371_a_at 9.014532 8.609689 8.37927 8.701092 8.5311 8.465987 8.559302 8.680027 8.624705 8.139158 8.011763 8.376088
1370372_at 4.5298753 4.437077 4.744961 4.939833 4.7045307 4.6321115 4.5669975 4.920416 4.818636 4.3390756 4.811968 4.514483
1370373_at 6.40148 6.379587 6.302492 6.349354 6.335191 6.4664474 6.0665846 6.4791026 6.317273 6.3427606 6.341852 6.214419
1370374_at 8.679997 8.109975 8.588146 8.390772 8.457934 7.794975 8.640575 8.294133 8.70503 7.22787 8.18436 8.268497
1370375_at 11.784636 11.543046 11.778297 11.533476 11.822198 11.658656 11.79557 11.736112 11.765309 10.212418 11.275424 11.477662
1370376_a_at 8.245457 8.192785 8.087198 8.430449 8.159313 8.224115 8.371601 8.293356 8.305714 9.2307205 8.695873 8.294706
1370377_at 13.007045 12.819574 13.056374 13.112226 13.083888 12.770053 13.128889 13.057781 12.938723 12.573318 13.076789 12.913865
1370378_at 12.127831 12.121416 12.129553 12.200036 12.227954 12.023265 12.144655 12.181558 12.117441 11.81742 12.070398 12.064411
1370379_at 6.0349584 5.732826 5.708288 6.0551224 6.0535684 6.008317 5.727411 6.2177143 5.9635983 5.8067584 6.197762 6.076608
1370380_s_at 7.5517154 7.7200255 7.8060646 7.6505613 7.6674924 7.353065 7.7949476 7.632246 7.7346354 7.5109224 7.2852664 7.7191668
1370381_at 10.843382 10.771037 10.806257 10.7533245 10.458973 10.568589 11.067322 10.771469 11.12809 10.698439 11.134894 10.775684
1370382_at 3.628858 3.298631 3.3706698 3.4020143 3.5081751 3.4297779 3.1958015 3.9047012 4.3149366 3.294656 3.3925414 3.520666
1370383_s_at 8.700617 7.78932 8.376174 8.298419 8.079685 8.220736 7.926875 8.283862 9.175566 8.767584 8.175503 9.208685
1370384_a_at 5.0511913 5.0692825 5.1327267 6.0746727 5.1074996 4.6241302 5.164007 5.9353013 4.8428526 9.802441 6.699935 6.715606
1370385_at 5.516343 5.4568796 5.340649 5.4961214 5.4913282 5.259877 5.509678 5.3225756 5.3357964 6.022258 5.4892817 5.4478235
1370386_at 7.268778 7.5376678 7.382434 7.472175 7.4591084 7.2653027 7.5785723 7.5645275 7.430487 7.124758 7.473343 7.475486
1370387_at 10.856149 10.865037 10.250163 11.385525 11.332933 10.740286 11.451904 11.263853 11.328421 8.315776 10.050837 10.745047
1370388_at 4.491452 4.5131826 4.167147 4.149255 5.009812 4.5615406 4.245987 4.5916176 4.3751273 4.1802335 4.337071 4.331022
1370389_at 3.8120291 3.8577592 3.922674 3.7711973 4.0302753 3.8503273 3.8461456 3.8425615 3.748184 3.9802582 3.6461523 3.773223
1370390_at 5.0659466 4.908438 4.9527264 5.160469 4.9662642 5.076275 4.9078617 5.2353516 4.8221917 5.334139 5.0826106 5.1189
1370391_at 5.0990114 5.197974 5.237398 5.2228785 5.2961287 5.103084 4.976526 5.343138 5.438484 5.6438484 5.142516 5.078294
1370392_at 5.564747 5.5388737 5.2012568 5.436418 5.330932 5.0849442 5.319501 5.6328635 5.2739267 6.886384 4.98932 5.490922
1370393_at 4.9774513 4.999182 4.3002844 4.735732 4.6281257 4.4764805 5.0779514 4.4522166 4.8195057 5.071497 4.680862 5.3876114
1370394_at 7.7798305 7.711658 6.860813 7.00411 5.4063196 7.436711 6.490374 7.2042637 6.6881227 8.821764 6.4086666 7.011179
1370395_at 6.8565054 7.0531116 7.1021476 7.027953 7.0233994 7.1229773 6.8850074 6.9536595 7.1965575 6.9226904 6.935372 6.773249
1370396_x_at 14.122944 14.13235 14.114513 14.123401 14.109389 14.123304 14.118932 14.122339 14.180685 13.949611 14.110259 14.090835
1370397_at 11.906234 12.168247 12.444104 11.932515 11.7353945 11.700975 12.27549 12.133818 12.224052 11.958597 12.10981 11.935715
1370398_at 5.8941054 5.854158 5.373309 5.8118215 5.7925725 5.7663283 5.9884963 5.7474494 6.024688 6.0143404 6.108581 6.0038366
1370399_at 7.129851 7.1529684 7.2107887 7.33053 7.5920873 7.6964483 7.684697 7.4217677 7.9292345 6.6520033 7.1492753 7.9602423
1370400_at 5.6538258 5.1267047 5.1853366 5.193844 5.0286655 5.714683 5.5129437 5.337302 5.539217 5.2990937 5.44082 5.5616093
1370401_at 3.9371982 3.9182134 4.134595 4.018131 3.9456816 4.2187567 3.925625 4.26254 3.9154458 4.571921 4.300707 4.139385
1370402_at 7.613542 7.7541156 7.826058 7.8189573 7.397933 7.7930765 7.6254034 7.670634 7.7072916 8.083266 7.777259 7.6261487
1370403_at 4.9380274 4.93735 4.9372387 4.9941173 5.132445 4.900667 4.852795 5.1089854 5.0573378 5.360768 4.898522 5.1198645
1370404_at 4.101991 3.997928 3.942819 3.9810464 4.0208387 4.0483437 4.0185356 3.9883723 3.9499373 4.2615876 4.0243864 3.9435353
1370405_at 3.7919645 3.8300807 3.4636464 3.6081262 3.5888927 3.771228 3.6237714 3.8032632 3.7338493 3.751706 3.6272404 3.706477
1370406_a_at 4.04753 4.218855 3.7393055 3.9978766 3.7117898 3.6720524 3.9504797 3.8762603 3.5937502 3.8800251 3.742251 3.733763
1370407_at 8.638667 8.485838 8.102111 8.382857 8.38512 8.487899 8.690297 8.480917 8.718374 8.041337 8.240322 8.427742
1370408_at 4.4628177 4.5296574 4.9078298 4.494895 4.5991096 4.725087 4.6549087 4.8796325 4.7724996 4.713344 4.467504 4.543078
1370409_at 4.699716 4.963322 5.1222324 4.9349904 4.728469 5.112198 4.5735683 5.135848 4.9236345 4.6058745 4.7090516 4.994564
1370410_at 4.220185 3.9188614 4.5368056 4.3880377 4.064567 4.012139 4.168454 4.4315033 4.2427454 4.114533 4.0953693 3.981463
1370411_at 5.9885583 6.091819 5.8308067 5.847802 6.031023 5.882931 5.4784527 5.8696 5.7696548 5.4551754 5.900024 5.9707084
1370412_at 4.058 4.1408224 4.1115932 3.9353948 3.845342 3.8754432 3.9334595 3.9657042 3.9334507 3.9966016 4.205263 4.365409
1370413_at 6.191723 6.7214575 6.071917 6.3875265 6.6096106 6.538196 6.374735 6.1728983 6.3372416 6.5907936 6.164798 6.1401615
1370414_at 9.083411 8.371041 8.562551 8.754468 8.882784 9.187645 9.2002735 8.566414 8.695075 8.625967 9.244325 8.955918
1370415_at 6.084482 5.920374 5.7190986 5.9471292 6.0990963 5.8467407 5.759407 5.7866955 6.040839 6.0438833 5.95401 6.0767565
1370416_at 4.6973386 4.9787498 5.0712414 5.0817437 4.8425937 5.1059356 4.8199215 4.8007426 4.915225 4.9809065 4.5600605 4.766391
1370417_at 4.5515003 4.2820444 4.388932 4.914154 4.46995 4.474188 4.3371925 4.1557846 4.3143253 4.4727373 4.720296 4.5600715
1370418_s_at 5.668887 5.6966352 5.8458343 5.8823156 5.810207 5.613204 5.490686 5.8759594 5.897275 5.8064404 5.774643 5.590662
1370419_a_at 5.806473 5.9180317 5.959263 5.6264477 5.6756907 5.8281875 5.848756 5.733693 5.811185 6.1309214 5.644678 6.1099734
1370420_at 12.306705 12.28393 11.341296 12.308717 11.232313 12.495732 11.259572 12.509811 12.215762 12.54159 11.911681 12.508596
1370421_a_at 6.3318906 6.3336477 6.4173894 6.573371 6.4544544 6.473995 6.435178 6.4610176 6.4546595 6.654625 6.6575727 6.298214
1370422_at 6.7268896 6.5224757 6.647169 6.6101985 6.5041776 6.6893816 6.484255 6.603861 6.5284457 6.8910584 6.65043 6.3029885
1370423_at 5.9457455 5.7021523 5.862294 6.061908 6.0539026 6.1145754 6.1131086 5.6808968 6.1224847 6.4989367 6.2617073 6.010516
1370424_at 4.0385437 3.8788297 4.070717 4.1008067 4.1078753 3.9832892 3.8831186 4.0408387 4.1541247 4.0923834 4.0438585 3.9844828
1370425_at 12.253515 12.6509285 12.533901 12.430889 12.601197 12.746263 12.655869 12.607071 12.622756 5.8749166 12.199493 12.52021
1370426_a_at 10.85225 11.178416 11.1199 10.851417 11.006121 11.163107 10.7349205 10.931827 10.813734 10.776402 10.559227 10.855886
1370427_at 5.2975407 5.1038694 4.847835 5.0900373 4.9087553 5.090538 5.85961 5.1472635 5.207589 5.462284 5.48172 5.4625845
1370428_x_at 12.247733 12.04754 12.014909 11.87243 12.039667 12.174043 12.120608 11.211351 11.2884035 12.039807 12.111335 12.233334
1370429_at 9.715225 9.641167 9.582521 9.659916 9.23402 9.570173 9.696792 9.500982 8.782918 8.90652 9.665421 9.39756
1370430_at 5.1373396 5.216653 5.148999 4.86923 5.1875668 4.9156747 5.1251574 5.026077 5.2284613 5.2399697 4.5913124 5.0531597
1370431_at 4.3165293 4.2051024 4.430767 4.374902 4.173475 4.297319 4.338007 4.553995 4.3424196 4.334985 4.505528 4.3347635
1370432_at 3.3841398 3.4206555 3.7350914 3.7941222 3.3942244 3.8943393 3.5229576 3.4518487 3.8226745 4.0239744 3.4227626 3.377001
1370433_at 10.561639 10.373414 10.23772 9.346339 10.317683 10.5477 10.58581 10.283481 9.53089 9.638451 10.365706 10.118821
1370434_a_at 3.433995 3.5887663 3.5008922 3.5710955 3.7208698 3.7205615 3.5307808 3.6631505 3.4889164 3.807434 3.359301 3.6866317
1370435_a_at 7.278296 7.140584 7.01314 6.718474 6.7323117 6.9848337 7.164063 7.032623 6.922389 6.6789336 6.798499 6.859516
1370436_at 6.561399 6.592309 5.704447 6.430217 5.4824157 6.070217 7.457861 5.968925 5.0439553 6.6936274 8.0882435 8.169361
1370437_at 5.86485 6.3391314 6.2051706 6.0581636 5.778723 6.1875744 6.0307097 6.0559196 6.2507024 5.883032 5.85774 6.0077715
1370438_at 5.835072 5.5711675 5.678392 5.877483 6.331076 6.2318945 5.7791057 5.9147525 5.610508 6.331345 5.8538303 5.7605906
1370439_a_at 3.1953392 3.1912737 3.3663375 3.333956 3.3356607 3.1547961 3.3817437 3.2988248 3.3798354 3.325743 3.3610387 3.3845818
1370440_at 7.464934 7.3481402 7.226499 7.2799425 7.3910832 7.3772693 7.1781397 7.1138644 7.1973214 7.563374 7.1479583 7.4631677
1370441_at 3.7643359 3.6907465 3.6810808 3.4875667 3.8982368 3.7224116 3.8244221 3.7336054 3.8763857 4.059224 3.7658904 3.928109
1370442_at 3.5415406 3.335145 3.3345692 3.28249 3.2339845 3.1432333 3.4357576 3.6572344 3.3272462 3.3429701 3.409063 3.3927412
1370443_at 7.512552 7.60401 7.373971 7.4063945 7.5298166 7.299193 7.671888 7.5684514 7.515507 8.091286 7.485156 7.6981187
1370444_at 4.820718 4.8206735 5.4324026 5.020063 5.1674123 4.7754316 4.9167943 4.887076 4.9177666 4.947814 4.9641457 4.7536516
1370445_at 6.2073827 6.3637323 6.318363 6.2096586 6.4677534 6.0847654 6.2696276 6.739733 6.592513 9.2295475 6.4304724 6.686925
1370446_at 6.898108 6.633579 6.5597386 6.67113 6.6039805 6.507081 6.878409 6.1376143 6.8132477 6.899883 6.493145 6.638057
1370447_at 4.8814726 4.926219 4.938012 4.9990044 4.8124113 5.022661 4.7341137 4.9824953 4.9853306 4.8390007 4.896023 4.8951263
1370448_at 4.493413 4.50398 4.5847683 4.357271 4.7430663 4.5465293 4.478072 4.4153447 4.660922 4.430465 4.351162 4.4831853
1370449_at 7.7807207 7.2307262 7.6295495 7.2718253 7.542229 7.664043 7.696798 7.6071277 7.840051 6.320323 7.9039135 7.910949
1370450_at 4.5069094 4.6537733 5.057232 4.591945 4.5967946 4.5483375 4.7863245 4.8680487 4.8681808 4.6293564 4.8618546 5.133622
1370451_a_at 4.983476 5.1227856 4.781686 4.9805217 4.886007 5.0626097 5.1243753 4.8162766 5.37801 5.103854 5.0092096 5.033267
1370452_at 3.8480537 3.8640034 3.7164044 4.0174003 3.677139 3.8691185 3.9025028 4.0337796 3.7822204 4.377116 3.8800294 3.8411834
1370453_at 5.183318 5.06995 5.552031 5.197133 5.271315 5.172552 4.7071614 5.1226883 5.1081805 4.8502846 4.757157 5.1247215
1370454_at 4.343358 4.300745 5.033184 4.528623 4.6535015 4.778139 4.4425697 4.921049 4.971857 4.969765 4.655525 4.6095815
1370455_a_at 3.1793644 3.167505 3.382539 3.2144413 3.245235 3.2163103 3.3086078 3.2763126 3.311311 3.3969097 3.158423 3.13173
1370456_at 3.9463162 3.9722204 4.263996 4.009225 3.660348 4.3954306 3.7389882 3.846103 4.1079946 3.8773072 4.1458545 3.7968156
1370457_at 4.1109524 3.9680982 4.2222977 4.1121454 4.2934937 4.01236 4.334977 4.363274 3.9914615 4.1780066 4.1993384 4.5064344
1370458_at 4.3973193 4.066026 4.390364 4.356712 4.176437 4.41553 4.1743803 4.459446 4.5652137 4.582876 4.2295504 4.362191
1370459_at 4.061284 4.1657186 4.264291 4.1877203 3.9750576 4.3716254 4.1800513 4.1293616 3.8671455 3.991493 3.9481628 4.3057213
1370460_at 7.4635344 7.312163 7.0418825 7.2088814 7.366811 7.3695474 7.393347 6.9138 7.0288124 7.313455 7.5145054 6.8921967
1370461_at 5.273519 5.1508346 5.163392 5.08607 5.1570745 5.1251426 5.204471 5.2540927 5.232596 5.4055834 4.7597685 5.069227
1370462_at 4.6582246 4.6128798 4.3861904 4.6486025 4.6443596 4.4418383 4.552513 4.693246 4.323079 4.6314573 4.62615 4.2579417
1370463_x_at 5.862948 6.0463123 6.018832 6.2796326 7.5087895 6.0310206 5.929312 6.0651503 7.6059403 7.1544228 5.8528013 7.397396
1370464_at 4.4351964 4.839487 4.0488605 4.2917557 4.2924027 4.2951856 4.61515 4.5972853 4.5862093 4.5271187 4.323841 4.250053
1370465_at 4.6733727 5.59036 4.4842205 4.923653 4.7806687 4.9696527 4.973361 5.000265 5.1061373 4.781685 4.657708 4.807861
1370466_at 4.388718 4.0358696 4.116603 3.9377885 3.7630148 4.1616573 4.049721 3.946236 4.151537 4.1725445 4.140764 4.307557
1370467_at 4.805709 4.5704584 4.7109575 4.763795 4.657753 4.430215 4.4497786 4.806463 4.7923098 4.623719 4.8053713 4.254201
1370468_at 3.3947673 3.3308089 3.359441 3.3299308 3.2650208 3.255081 3.4810767 3.2712872 3.4245863 3.4081852 3.4654796 3.3694077
1370469_at 5.7919354 5.8514357 5.96435 5.396926 5.6352324 5.754033 5.5454264 5.614683 5.560743 5.5762496 5.6283264 5.8527913
1370470_at 4.1300254 4.14811 4.158285 3.9547563 4.0171695 3.9801457 4.0442657 4.223862 4.237137 4.6243324 4.1686378 4.212226
1370471_at 4.0712214 4.0359364 4.1252165 4.1182623 3.8019025 3.9620242 4.066218 4.2106543 3.9685192 4.0541677 3.745782 3.9147763
1370472_a_at 4.7537837 4.773513 4.8761334 4.869013 4.866807 5.045537 4.773237 4.8680487 4.9138107 5.132555 4.984374 4.7910423
1370473_a_at 6.337802 6.372652 6.151466 6.001611 6.301468 5.964843 6.3577175 6.275704 6.3374724 5.9567056 6.339809 6.099123
1370474_at 5.2930408 5.3742967 5.1724825 5.3062553 5.18821 4.6772285 4.876074 5.238089 4.9925323 4.5178266 4.8292847 4.6452365
1370475_at 13.146201 13.22583 13.197189 13.225356 13.181032 13.291221 13.246892 13.350698 13.359234 12.699273 13.229081 13.269989
1370476_at 7.266884 7.283536 7.231425 7.128872 7.107233 7.1139555 7.445489 7.5562763 7.5529966 6.6874733 7.3222156 7.1445746
1370477_at 3.7750812 3.7149665 4.1277437 3.6083605 3.5089524 3.6932979 3.6025605 4.061837 3.615076 3.9706218 3.6248667 3.675897
1370478_at 5.8900733 5.877568 6.1079583 6.1984887 6.226711 6.103197 5.6998982 6.4048653 6.1551127 5.826162 5.9041653 6.139552
1370479_x_at 12.976856 13.168715 13.147031 13.026279 13.17976 13.249776 13.078396 13.120481 13.263066 5.08079 12.961004 13.086019
1370480_at 4.2437487 3.902231 4.238042 4.321656 4.091359 3.9571924 4.048209 3.9683769 3.9774277 3.9776356 4.0835915 4.0904436
1370481_at 5.3294096 5.6513915 5.4451575 5.7094855 5.616406 5.5859666 5.3864617 5.7485323 5.3552084 5.5158234 5.5326276 5.503382
1370482_at 5.685092 5.3407297 5.495245 5.541851 5.393877 5.5494547 5.6031513 5.8408747 5.702794 5.402341 5.6206255 5.4761944
1370483_at 3.9990394 3.700352 3.9531705 4.055201 3.9305766 3.9765656 3.9170785 4.105185 3.8306806 4.3390756 4.0494595 4.213779
1370484_at 5.2902255 5.267477 5.3318872 5.4514904 5.2898026 5.535534 5.3553014 5.522517 5.15208 5.022378 5.4453473 5.2732196
1370485_a_at 5.2439604 5.150328 4.341667 5.326777 4.82225 4.8739495 4.7382193 4.6342373 4.161327 4.913262 4.8064423 4.7485723
1370486_a_at 5.7957816 5.846449 5.7165504 5.7543917 5.4730554 5.5509367 5.487212 5.6089635 5.4365273 5.8165174 5.7885494 5.848863
1370487_a_at 6.336129 6.481759 6.4045763 6.2231655 6.5199423 6.01708 6.1678653 6.377648 6.1042953 6.184428 6.282925 6.171706
1370488_a_at 6.2552056 6.1367397 6.1178384 6.599275 6.7930856 6.1580963 6.145303 6.0582814 6.0469885 5.3225975 6.0030828 5.5309587
1370489_a_at 4.335767 4.051809 4.118657 4.51781 4.121735 4.378297 4.2638283 4.494894 4.1303253 4.4647374 4.0247564 4.2600617
1370490_at 4.1928587 4.4273033 4.468705 4.448388 4.2540965 4.5463443 4.3085413 4.4192953 4.3095136 4.230214 4.5115404 4.211007
1370491_a_at 5.446425 5.3024664 5.3601513 5.8646173 5.335336 5.3448496 5.327949 5.568778 5.32924 8.575846 6.104389 5.868861
1370492_a_at 4.495861 4.629566 4.8061576 4.9386454 4.604452 4.4541416 4.5181994 4.508147 4.5793157 4.9327984 4.589106 4.7395506
1370493_a_at 3.5961006 3.8629782 3.722208 3.614186 3.6626909 3.6171134 3.528782 3.7233887 3.6494625 3.6475432 3.851348 3.8723366
1370494_at 4.59655 4.5367355 4.5889006 4.4968424 4.543488 4.765704 4.4852495 4.6634736 4.6236515 4.6438627 4.2339706 4.486583
1370495_s_at 13.380597 13.341248 13.313274 13.357798 13.326694 13.159358 13.381366 13.251024 13.398993 12.333179 13.482299 13.325902
1370496_at 12.595152 12.665522 12.866282 12.652878 12.634662 12.568045 12.643613 12.683501 12.802447 11.189286 12.524586 12.718725
1370497_at 4.0683994 4.228672 4.1671467 4.1342564 4.105463 4.2656965 4.2738333 4.1563883 4.047117 4.339075 4.148345 4.2062254
1370498_at 3.2400486 3.6457863 3.4207807 3.307367 3.4165545 3.42041 3.3719902 3.3499084 3.361242 3.2723558 3.3247857 3.5019648
1370499_at 4.034594 4.1656213 4.306055 4.2030168 4.5724163 4.4769535 4.1683593 3.963848 4.420699 3.9719477 4.3278875 4.2254267
1370500_a_at 3.8971622 3.7538168 3.8334024 3.5894415 3.7844565 3.6138275 3.590942 3.953912 3.979942 3.6661122 3.8747816 3.851627
1370501_at 9.297504 9.3327 9.259237 9.510128 9.472696 9.284239 9.142625 9.391242 9.409468 9.126751 9.266104 9.299838
1370502_at 4.1400924 4.280416 4.4326787 4.1943927 4.2704554 4.0991907 4.073388 4.37082 4.215566 4.062539 4.1693873 4.176612
1370503_s_at 4.467965 4.3233323 4.138254 4.4974976 4.0277176 4.079503 4.5695167 4.4536095 4.300003 4.654426 4.6056767 4.6586375
1370504_a_at 6.0385537 6.0346084 6.021083 6.098669 5.9922695 5.8576746 5.972186 5.890634 6.3007026 6.4882655 5.8623652 6.080169
1370505_at 6.2274427 6.34812 6.0754356 6.3141737 5.834603 6.3596473 6.549947 6.2555842 6.2340565 6.741892 6.327337 6.428683
1370506_at 6.4857106 6.3580203 6.339572 6.5364304 6.358867 6.553768 6.8492002 6.451107 6.5562677 6.375511 6.8170605 6.66965
1370507_at 5.5970445 5.3563194 5.9746747 5.5455236 5.8380218 5.8797703 5.5932064 5.5592146 5.9621267 5.73383 5.70973 5.4519424
1370508_a_at 5.3808093 5.2423687 5.2761908 5.248349 5.59626 5.1933203 5.1965957 5.240857 5.2631617 5.677681 5.207282 5.3473773
1370509_at 6.607817 6.9409204 7.08611 6.834065 6.7641683 7.3125577 6.6156096 6.7880883 6.647538 7.0263386 7.0780807 7.214726
1370510_a_at 7.4100223 7.5430536 7.7014813 7.524853 7.5447736 7.2163677 7.420796 7.245659 7.6026497 4.9498744 7.3307853 7.1097064
1370511_at 13.811383 13.929794 13.806539 13.896626 13.842124 13.945952 13.854348 13.875839 13.858138 14.266419 13.896351 13.891946
1370512_at 7.8503594 7.767038 7.762375 7.79695 7.6887894 7.5360594 7.9968486 7.6130424 7.7660823 8.128944 7.754291 7.847497
1370513_at 3.669936 3.80083 3.506955 3.6182394 3.7339218 3.8095007 3.7041552 3.659107 3.8895133 3.7856188 3.7880473 3.6349356
1370514_a_at 4.030829 3.5790603 3.94379 3.5905974 3.7205522 3.8112772 3.5463288 3.938444 3.6120877 3.776298 3.7654667 3.836835
1370515_x_at 4.556949 4.712866 4.9558215 4.6628337 4.5729766 4.7543054 4.5040126 4.839747 4.3201365 5.0233645 4.694468 4.7909994
1370516_at 6.291573 6.178778 6.435114 6.022011 6.4276023 6.355591 6.2137365 6.0552616 6.247492 6.7361465 6.4271903 6.420552
1370517_at 3.8713088 3.7897382 3.6876187 3.5681973 3.6128795 3.7841163 3.8011675 3.9006886 3.6992812 3.8636308 3.7956338 3.9177887
1370518_a_at 4.462245 4.4156494 4.506115 4.0709257 4.0753016 4.3998947 4.0569143 4.552281 4.1336026 4.065494 4.2174773 4.2231255
1370519_at 4.652444 4.5813518 4.514254 4.7757664 4.537657 4.6304417 4.032559 4.6325827 4.5257993 5.0331535 4.5554605 4.6297526
1370520_at 4.266905 4.315457 4.3122516 4.1396294 4.2522073 4.300994 3.9985437 4.20099 4.526885 4.391817 4.223138 4.310062
1370521_at 6.5256205 6.4089327 6.312159 6.3146634 6.4777703 6.291926 6.608401 6.5400386 6.366912 5.961177 6.515944 6.5488935
1370522_at 9.113802 9.023512 8.967319 8.847917 9.005083 8.957624 8.90352 9.110978 9.062425 9.055783 9.278536 9.210694
1370523_a_at 7.909507 7.729152 7.549759 7.921457 7.7807407 7.970475 8.023995 7.677403 7.994436 7.3152733 7.9828863 7.775652
1370524_at 9.183137 8.996956 9.097182 9.198558 9.038143 9.374458 9.247205 9.167669 9.313942 8.782001 9.207121 9.047341
1370525_at 8.2593975 8.284214 8.135662 8.356628 8.235773 8.462179 8.346785 8.317615 8.317516 8.114712 8.284867 8.165728
1370526_at 6.253089 5.835932 5.822225 6.0932465 5.7354035 6.6055408 6.27678 5.834265 5.908354 6.669155 6.2641144 6.2238283
1370527_a_at 9.030267 8.995929 9.354142 9.172823 9.379599 9.09972 9.032872 9.057501 9.119799 8.595734 8.71624 8.964707
1370528_at 6.694535 6.617483 6.660007 6.601535 6.661923 6.7156296 6.3284044 6.4552517 6.366741 6.767582 6.55057 6.766395
1370529_a_at 7.275979 7.549306 7.5917325 7.2593513 7.582003 7.3708677 7.3921585 7.547209 7.0579033 7.0810246 7.48856 7.155503
1370530_a_at 7.866 8.043727 7.9294786 7.824061 8.0324745 7.805091 8.033928 7.9095683 7.5197377 6.8853145 7.803951 7.579087
1370531_a_at 5.2478952 5.392577 5.131036 5.4821787 5.3259525 5.248163 5.5666304 5.4459944 5.2430925 4.9415293 5.5424747 4.9620495
1370532_at 5.915729 5.7804513 5.7650766 6.1387143 5.7466946 5.969026 5.977713 6.0836267 5.8554773 5.715484 5.9719505 6.0143456
1370533_at 4.2430234 4.5757627 4.7466116 4.6557393 4.3132114 4.4222307 4.6794558 4.4817095 4.5196166 4.305122 4.457096 4.4182615
1370534_at 7.9187217 7.323241 7.684711 7.899327 7.8914833 7.3766913 8.045739 7.644013 7.7935247 8.275143 8.05146 7.7158723
1370535_at 3.9488628 3.8321767 3.9721553 4.034579 4.008432 3.8610625 4.1313615 4.049887 4.061002 4.225359 3.9198775 3.8680022
1370536_at 5.0391684 5.1650925 4.9833174 5.1527767 5.040291 5.084002 5.071698 5.263221 5.0005116 5.2364025 4.7017922 4.7884912
1370537_at 6.789224 7.112224 6.5608706 7.0116205 7.1278167 6.7877665 6.86999 6.762009 6.9234953 7.3514566 6.703239 7.0287037
1370538_at 7.077024 7.260549 7.1328974 7.5179315 7.279404 7.005343 7.597714 7.34127 7.1480556 8.090521 7.310917 7.152672
1370539_at 6.673875 6.44253 6.047815 6.4098063 6.3904734 6.6851997 6.736687 6.309673 6.4604216 5.8137894 6.672968 6.443057
1370540_at 4.57286 4.7442594 4.183432 4.472397 4.6048465 4.1851134 4.487916 4.7510586 4.56722 5.236967 4.0427814 4.8817754
1370541_at 6.913681 7.059203 6.8674536 6.377411 7.0388 6.9158983 6.5459003 6.537549 6.904063 7.9800653 5.934645 7.4467244
1370542_a_at 6.4130507 6.2044644 6.543737 6.7579 6.6493087 6.3067894 6.4899826 6.378689 6.5668135 6.306023 6.589226 6.3663306
1370543_at 6.942608 6.648642 6.732694 6.9593673 6.6417613 6.7076616 6.6590567 6.717478 6.5715113 6.5047936 7.0629272 6.6597652
1370544_at 5.7155814 5.737781 5.8499236 5.9824343 6.0739665 5.7367764 5.5607886 5.7472534 5.60567 6.2645135 5.7318296 5.6436954
1370545_at 4.773281 5.1033072 5.0538816 4.9018335 5.217712 4.9778614 5.4614224 5.130411 5.0844774 5.150222 5.0511518 4.965919
1370546_at 4.1498227 4.221925 4.2468834 4.01192 4.2744417 4.18253 3.8916004 4.4043584 3.9596374 3.9372268 4.0985904 3.9909263
1370547_at 13.853684 13.999574 13.987662 13.972697 13.897191 13.892926 13.883576 13.93939 13.91046 14.144247 14.06875 13.942134
1370548_at 7.4416227 7.658585 6.881688 7.368815 7.199675 7.4187174 7.40357 7.157286 7.520796 6.8260665 7.1781316 7.498412
1370549_at 5.7870564 5.6868906 5.4492345 5.875324 6.0010166 5.7953315 5.8245807 5.630782 5.937754 5.7773046 5.8680863 5.7559648
1370550_at 5.832066 5.534576 5.688466 5.7369103 5.659511 5.7815323 5.6222363 6.094872 5.727174 5.559841 5.7451 5.9940157
1370551_a_at 7.00274 7.092798 7.0506387 7.111062 7.015314 7.135718 6.977162 7.002941 6.945406 7.107761 7.0478764 7.1464906
1370552_at 5.181719 5.603119 5.6256695 5.2106047 5.266656 5.0492525 5.411895 5.284238 5.226985 5.2379017 5.1592436 5.310731
1370553_at 7.4989133 7.1772995 7.0013456 7.406576 7.530674 6.561546 7.412316 6.9545765 6.995853 6.505174 7.314991 6.878797
1370554_at 9.152277 9.157699 8.914597 9.05705 9.080828 9.190003 9.191189 9.182316 9.232911 8.864058 8.995001 9.1451025
1370555_at 4.1954403 4.206496 4.041109 4.337103 4.0574017 4.065447 4.3035984 4.174426 3.8844783 4.013179 4.039345 3.8821661
1370556_at 4.7473655 4.6991825 4.957364 4.499427 4.6994066 4.746714 4.565275 4.8213863 4.952425 4.7789946 4.835936 4.788084
1370557_a_at 4.0006204 4.273697 4.5123587 3.9194179 4.1185846 4.1950293 4.0750895 4.3063583 4.087249 3.8639226 3.7476919 4.2383747
1370558_a_at 3.3415482 3.2054677 3.564434 3.1467865 3.4600906 3.2336032 3.2962742 3.2586007 3.1689665 3.2146356 3.5282815 3.2812068
1370559_at 3.984768 3.8333566 4.1354494 4.0439715 4.013728 4.1017046 3.8887148 3.7262762 3.9886427 4.1361704 3.704958 3.8857725
1370560_at 4.1744413 4.4015803 4.659694 4.1030316 4.453159 4.4235735 4.2922583 4.7562137 4.1240506 4.2362165 4.3596234 4.4095297
1370561_at 4.0244894 3.9345777 4.3107786 4.2401714 4.4839754 4.240366 4.15872 4.2764053 3.6984353 4.5398555 4.111477 4.443019
1370562_at 4.811169 5.057968 4.698449 5.202147 4.84227 4.9990463 4.707346 5.1821547 4.721138 4.7061977 4.6273384 4.6820383
1370563_at 11.4809885 11.567983 11.392587 11.678337 11.607854 11.578507 11.504231 11.566233 11.580788 11.100764 11.215828 11.660111
1370564_at 4.3399167 4.3616266 4.364026 4.3335443 4.424925 4.3706155 4.3546863 4.1775303 4.392838 4.585648 4.5694723 4.577077
1370565_at 4.1202974 4.5021043 4.6646857 3.9677446 4.6734676 4.5074577 4.425459 4.0538487 4.620333 4.5401816 4.28643 4.3317294
1370566_at 10.393895 10.65123 10.890065 10.341695 11.075286 10.353272 10.980858 10.147915 10.669051 5.9776945 10.590921 10.401284
1370567_at 6.9128866 6.905954 6.919885 6.8461847 6.981311 6.910678 6.8383894 6.947896 7.2587686 6.9452333 7.168959 7.0672073
1370568_at 5.911064 6.0876245 6.2613325 6.2278633 5.800433 6.0263367 5.8842263 6.2513356 5.9987254 6.1456943 6.057402 5.7830114
1370569_at 5.0091696 4.8628044 4.975953 5.096045 4.9345813 5.4508204 5.138187 5.2843733 5.325674 4.9489384 4.6346016 4.848014
1370570_at 7.363806 7.091073 7.09725 7.2558584 6.9445505 6.971813 7.2212315 6.9303904 7.1573663 7.5016117 7.0729866 6.89706
1370571_at 4.925449 5.010373 5.1866746 4.720376 4.784008 5.0392165 4.922161 4.8914385 5.0117545 5.487782 4.6345162 5.052561
1370572_at 3.8796551 3.9726503 3.796961 3.8771408 3.6441174 3.9024246 3.7084804 3.769598 3.9885666 3.7243001 3.7390409 3.8101773
1370573_at 9.753544 9.60243 9.730736 9.546989 9.698124 9.530642 9.487244 9.555575 9.45882 9.656698 9.71027 9.465802
1370574_a_at 6.749254 6.6532397 6.8645315 6.717429 6.687063 6.795302 6.705884 6.622181 6.8329744 7.4240265 6.9607334 6.867015
1370575_a_at 8.488888 8.19561 8.201091 8.359751 8.543068 8.660057 8.597859 8.228934 8.109842 8.695828 8.189842 8.205633
1370576_at 5.549528 5.7909026 5.8958893 5.645736 5.7799044 5.8660784 5.550911 5.7557273 5.6765404 5.9326563 5.7199078 5.765424
1370577_at 5.703892 6.2076125 6.0758677 6.0022283 5.8236027 5.8189974 6.01707 6.126028 6.1546793 5.4449553 6.285601 6.182227
1370578_at 7.096568 7.0246816 7.086986 7.1650715 6.8952518 6.8989487 7.058201 6.9668865 7.1766562 6.591619 6.8669 6.8912673
1370579_at 9.005747 9.067276 9.062202 9.033737 9.032482 8.950623 8.88317 8.964945 9.078541 8.979107 8.9620285 9.063923
1370580_a_at 13.380172 13.218965 13.324058 13.389569 13.275033 13.393328 13.349276 13.390399 13.499333 13.563327 13.462539 13.529909
1370581_at 4.160656 3.8613274 4.368247 3.9242501 4.0208387 4.0161867 4.0842166 3.9600875 4.26692 4.191297 4.179888 4.047147
1370582_a_at 3.4659948 3.3232963 3.3269792 3.329853 3.2863085 3.2458389 3.3233435 3.3800519 3.4315412 3.3446229 3.4208272 3.182735
1370583_s_at 5.408122 6.3879786 5.1469703 5.7994003 5.967861 5.071469 5.9239573 5.973188 5.5120254 6.91819 5.4186416 5.6376696
1370584_a_at 5.750949 5.2420487 5.9252186 5.8360996 5.7359004 5.265397 5.5980687 4.8635316 5.121162 5.1365485 4.904371 5.339956
1370585_a_at 6.717691 5.98938 6.1839023 6.0966516 6.169355 6.4590607 6.2745757 5.8677545 6.3706403 6.295787 6.927662 6.7736807
1370586_a_at 6.0074058 5.8092813 6.0650826 6.001998 5.969912 6.190432 5.751007 5.9484024 6.038169 5.924924 5.786864 5.8932753
1370587_at 4.8897543 5.048525 4.836499 5.097133 5.1287937 4.961632 4.902841 5.0403624 5.003993 5.406826 4.765049 5.1480656
1370588_a_at 4.2052803 4.211428 4.615306 4.399827 4.119673 4.326742 3.8575594 4.088493 4.009946 4.6977735 4.3004065 4.2923293
1370589_at 4.4679413 5.1910744 4.905467 4.9295263 4.98252 4.920825 4.8705974 5.066371 4.8562665 4.8947544 4.7827363 4.906329
1370590_at 7.3215427 7.385561 7.3490725 7.4944067 7.1820817 7.2777767 7.256208 7.3395476 7.2418633 7.344678 7.3360233 7.543256
1370591_at 7.5044556 7.2597 7.4043455 7.585832 7.412457 7.2429776 7.3027287 7.169759 7.237557 7.04552 7.2343435 7.4142404
1370592_at 5.057916 6.222941 5.511518 5.6804743 5.432464 5.340793 5.9544225 5.148124 5.331156 5.4534183 5.451326 5.9907985
1370593_at 13.449513 13.572368 13.24797 13.59764 13.31301 12.806903 13.683734 13.545013 13.570679 12.114732 13.443068 13.539033
1370594_at 4.6360703 4.5169744 4.8303595 4.7804365 4.722806 4.7732735 4.929986 4.8898005 4.722972 4.367638 4.9450026 4.8088217
1370595_a_at 3.8730466 3.7753274 3.9159014 3.8692477 4.0917883 3.5108545 3.8764727 4.1972475 3.880151 3.948129 3.7870328 4.0892887
1370596_a_at 4.2065144 3.9143455 4.1890492 4.1267085 4.2787056 4.1922913 4.059565 4.1375833 4.202509 4.1476936 4.159726 4.1634655
1370597_at 5.9655466 6.216917 6.0365005 6.1157765 6.11543 5.7179546 6.0320487 5.772886 5.78866 5.942465 6.5652966 5.900938
1370598_a_at 4.719695 4.8516235 4.918576 4.7034445 4.6892962 4.6884217 4.971295 4.6728477 4.446327 4.5329933 4.6565013 4.6437883
1370599_a_at 7.4979258 7.4197497 7.340436 7.3915486 7.6465 7.429133 7.111007 7.3267074 7.1684084 6.481355 7.2327924 7.1560655
1370600_at 5.612691 4.9954047 5.424525 5.4299545 5.810832 5.380251 5.5281787 5.390988 5.302603 4.934332 5.9103346 5.4237747
1370601_a_at 4.6150446 4.7985234 4.862601 4.66298 4.7400036 4.5537176 4.606164 4.7855062 4.4172344 4.7591386 5.115884 4.497211
1370602_at 4.4874287 4.2434626 4.3640146 4.476736 4.773099 4.611518 4.3126936 4.635932 4.627136 4.7323346 4.5297365 4.4451494
1370603_a_at 5.6119094 5.4248896 5.6417665 5.7574124 6.006882 5.332753 5.447801 5.472499 5.5361814 5.6485076 6.11912 5.5140686
1370604_at 3.8166778 3.7036014 3.7217815 3.8070748 4.0232906 3.8088558 3.6272678 3.6831543 3.9676921 4.21457 3.6301906 3.766157
1370605_s_at 6.039106 6.0787687 6.0858917 5.812017 6.1695623 6.1050878 6.01919 6.094879 5.341895 7.4296393 6.6569037 6.314971
1370606_at 6.193281 5.535742 5.240606 6.006687 5.759158 5.4857173 5.6639194 5.666286 5.6027803 5.015699 5.937853 5.72363
1370607_a_at 4.248152 4.6125765 4.4995794 4.3165126 4.613742 4.3716254 4.811204 4.220584 4.4471383 5.0594044 4.548986 4.497719
1370608_at 3.5197783 3.4841588 3.8369281 3.799788 3.7293484 3.6448984 3.7938848 3.6905506 3.6819818 3.7053988 3.7290967 3.6441467
1370609_a_at 9.905158 9.8206005 9.930919 9.973215 9.762914 9.85418 10.081185 9.974554 9.983932 9.376796 9.919745 10.030258
1370610_at 4.797117 4.7482357 4.7334185 4.780753 4.6435504 4.725664 4.650517 4.7726235 4.6986656 4.7836895 5.07581 4.773819
1370611_at 6.170286 6.0991116 6.4317613 6.178561 6.007443 6.3799367 6.2383327 5.8954525 6.1133137 6.1741395 5.9571047 6.201965
1370612_at 5.8932133 5.874172 5.89854 5.9800467 5.784769 5.7564297 5.7645864 5.875446 5.8567142 6.457203 5.923534 6.2257504
1370613_s_at 12.490405 12.551242 12.613955 12.41382 12.796156 12.336537 12.322401 12.738723 12.512586 12.699159 12.131918 12.635474
1370614_s_at 5.9926043 5.3394384 5.6242895 5.572212 5.1513343 5.868728 5.5624413 6.0582814 5.776412 5.5679336 5.902005 5.538519
1370615_at 4.9538736 4.9618063 5.06565 4.645233 4.917341 4.8624716 4.8210926 4.8793573 5.1306906 5.1010675 4.955546 4.964967
1370616_at 4.954007 4.960027 5.065924 4.930853 5.101138 5.0210648 4.9755907 4.8830767 5.0566497 5.1641145 4.8368616 4.7811427
1370617_at 4.6693506 4.66022 4.9792075 4.7732697 4.822092 4.7139378 4.826745 4.4689837 4.8842707 4.9275 4.884573 4.839934
1370618_at 7.941908 8.156401 7.9266014 8.211008 8.328938 7.768325 7.8731318 8.108166 7.9797072 7.7452044 7.8800035 7.8842373
1370619_at 5.137685 4.814892 5.1623416 5.2260823 5.288947 5.2067695 4.949811 5.130411 5.0596533 5.1962624 5.2920976 4.839427
1370620_at 5.100419 5.0677443 5.1506834 5.0796146 4.852477 5.3760476 4.632338 4.7774115 4.796365 5.1041055 5.0956783 4.8641787
1370621_at 5.1281967 5.254842 5.315391 5.0391455 4.9127817 5.1428976 5.0739346 4.7650414 5.092358 5.2493834 5.0845757 4.9627204
1370622_at 4.4724636 4.375107 4.7804074 4.6514673 4.4479423 4.2934723 4.072076 5.040065 4.4718437 4.603328 4.7250814 4.350548
1370623_at 6.5292325 6.6623526 6.4583387 6.5304456 6.8938456 6.588562 6.750903 6.39547 6.5707545 6.656805 7.0719185 6.863075
1370624_at 4.4451222 4.3874674 4.374172 4.503847 4.6247087 4.5426702 4.6105967 4.920416 4.493104 4.5219765 4.7561026 4.7658796
1370625_at 4.0068207 4.149893 4.2282257 4.0124955 4.080476 3.9378216 3.7394876 4.1489325 3.917884 4.15355 3.6950257 3.8477726
1370626_at 3.4039204 3.383854 3.5908422 3.5137434 3.6461828 3.5427332 3.2684941 3.6932733 3.4557648 3.3555949 3.67522 3.6536212
1370627_at 4.736631 4.4806786 4.8341856 4.829531 4.6594577 4.8006916 4.8910804 4.8947296 4.572075 4.772459 4.8921924 4.662646
1370628_at 5.064044 4.730075 5.1704583 5.2412996 4.8323846 5.1582603 5.082819 4.985934 4.6932497 5.1848207 5.2928076 5.111882
1370629_at 3.7270284 3.6140196 3.6925955 3.7305052 3.6583655 3.6791131 3.9841442 3.7091439 3.824208 3.6820598 3.7585447 3.6000776
1370630_a_at 6.953605 6.778677 6.824208 7.1075444 7.001855 6.992655 6.5156474 7.012242 6.5211763 8.501243 6.797291 6.859526
1370631_at 4.1129036 3.9039996 4.21474 3.9007857 4.030164 4.1184335 4.2985272 4.482301 3.990003 4.4944496 4.297174 4.324871
1370632_at 4.3868036 4.359416 4.3664823 4.446332 4.34182 4.371625 3.9082153 4.4837933 4.34021 4.32096 4.26473 4.1890516
1370633_at 5.248664 5.264885 5.441282 5.131386 5.2624745 5.32498 5.1928177 5.16195 5.1409864 5.338231 5.3081107 5.3641396
1370634_x_at 6.8619084 6.7368155 7.000264 6.959167 6.800661 6.9105835 6.760664 7.057156 6.580156 6.9895835 6.6361046 6.675444
1370635_at 4.854654 5.0653048 5.394075 4.894124 5.22018 5.0685253 4.929401 5.4577484 4.896636 5.026038 4.93663 4.7651367
1370636_at 4.517698 4.5735655 4.5095925 4.5613837 4.564748 4.623047 4.3937073 4.6087055 4.632799 4.9033966 4.6393437 4.3281183
1370637_at 4.359164 4.066411 4.1554165 4.301918 4.4748144 4.002431 4.1898046 4.478885 4.404628 4.2187033 4.148239 4.228249
1370638_at 4.9410634 4.993844 4.908129 4.725905 4.8121223 4.917914 5.0497417 4.6001563 5.0661707 5.0293264 4.985537 4.7838593
1370639_at 7.92283 7.7604947 7.885218 7.8338213 7.7431493 7.824261 7.542282 7.6716113 7.7531376 8.191885 7.9872904 7.762558
1370640_a_at 5.4312687 5.269306 5.4232597 5.375825 5.634309 5.1967764 5.2683125 5.2303085 5.581645 5.283985 5.4191484 5.297658
1370641_s_at 6.8149323 6.694608 6.9456716 6.6622734 6.855043 6.8781166 6.800759 7.0814667 6.5631757 7.047416 6.7556944 6.927484
1370642_s_at 7.020046 6.477518 6.9912844 7.245213 6.867772 6.811418 7.0352154 6.729163 6.4986906 7.1700945 6.5197387 6.569362
1370643_a_at 5.408122 5.244263 5.073222 5.2814875 5.434724 5.23845 5.282551 5.568778 5.2380533 5.7535315 5.57559 5.7840457
1370644_at 3.7570882 3.7510097 3.6443186 3.8585665 3.4490776 3.944091 3.7974777 3.624974 3.6082425 3.7690704 3.7668145 3.713705
1370645_at 4.5790234 4.6478314 4.5096583 4.221615 4.408906 4.492612 4.3420672 4.4089813 4.5338883 4.6722426 4.3003526 4.5975804
1370646_at 6.5845885 6.543597 6.5178137 6.4559336 6.6913567 6.6809506 6.621583 6.5171514 6.580894 6.867725 6.434435 6.664405
1370647_at 4.4397345 4.5531793 4.411612 4.538764 4.3659725 4.3586855 4.3628626 4.5357356 4.3807917 4.106476 4.53131 4.5290627
1370648_a_at 5.3409495 5.058908 5.0865955 5.1292744 5.3579025 5.199516 5.1189256 5.130411 5.1452556 5.1921597 5.3662333 5.071945
1370649_at 6.0253525 5.877807 5.8312397 5.6730328 5.8229494 5.953863 5.6956906 5.8591447 5.9957657 6.1925454 6.017171 6.211719
[truncated: 3,479,085 more chars]
