# Supplementary material for: Transcriptomic point of departure determination: a comparison of distribution-based and gene set-based approaches
Source: Front Genet. 2024 May 9;15:1374791. doi: 10.3389/fgene.2024.1374791 (PMC11112360; doi:10.3389/fgene.2024.1374791)
Supplement: Supplementary file 6 [file DataSheet1.zip › Data Sheet 1/doxorubicin_29day_Rat_Liver_rma.txt]

ProbesetID V2 V3 V4 V5 V6 V7 V8 V9 V10 V11 V12
Dose 0 0 0 0.1 0.1 0.1 0.3 0.3 0.3 1 1
1367452_at 10.110457 10.200816 10.212844 10.049955 10.163835 10.124461 10.178073 10.127947 10.133332 10.260434 10.183063
1367453_at 9.649084 9.726396 9.645938 9.603361 9.535366 9.563043 9.588609 9.591029 9.5318365 9.568142 9.397636
1367454_at 9.937082 10.016553 10.0779 9.927913 9.852187 9.955588 9.980725 9.970513 10.052573 10.272352 10.177613
1367455_at 11.253316 11.356638 11.242964 11.287743 11.233057 11.197932 11.265962 11.457731 11.418288 11.2015085 10.849047
1367456_at 11.962824 12.020008 11.935312 11.90652 11.952924 11.950736 11.898883 12.018066 11.867191 11.950525 11.970646
1367457_at 9.174839 9.132988 9.088709 8.991705 8.848266 8.942095 8.955944 9.009714 8.949046 8.901699 9.021777
1367458_at 8.476041 8.39484 8.316961 8.169772 8.237922 8.198661 8.373546 8.300418 8.193944 8.197383 8.250122
1367459_at 12.049639 12.085151 12.103804 11.92946 12.009474 11.99227 12.053853 12.053174 12.047706 12.079423 12.107553
1367460_at 11.286097 11.26316 11.256277 11.196587 11.166542 11.230079 11.189517 11.238806 11.325042 10.896793 10.936453
1367461_at 10.075015 10.24462 10.274467 10.096176 10.221687 10.227916 10.304972 10.328806 10.285808 10.494524 10.291409
1367462_at 10.118099 10.507487 9.968709 10.209203 10.118919 10.283135 10.352885 10.031676 10.025003 9.679188 9.313995
1367463_at 11.168922 11.093529 11.196895 11.267255 11.19092 11.035097 11.047748 11.072239 10.8800955 10.803227 11.5578165
1367464_at 9.392223 9.4446745 9.399581 9.258691 9.2663765 9.163811 9.308363 9.36183 9.404683 9.436191 9.454559
1367465_at 10.1081505 10.012791 10.005294 9.901324 10.004235 9.931023 10.07685 9.941978 10.064285 10.265895 9.936595
1367466_at 10.129 10.278523 10.2415085 10.339628 10.307407 10.284408 10.384884 10.292573 10.411278 10.344954 10.100302
1367467_at 11.55458 11.439106 11.397149 11.443313 11.5040245 11.441145 11.5769005 11.410566 11.381692 11.354005 11.22563
1367468_at 9.559628 9.564929 9.553017 9.756838 9.657277 9.642103 9.5829315 9.513322 9.6357155 9.459612 9.424788
1367469_at 11.696475 11.779164 11.9103775 11.754114 11.922029 11.755538 11.76645 11.946768 11.9610195 11.793315 11.844397
1367470_at 10.02313 9.870072 10.245889 9.890193 10.179501 9.951494 10.147933 10.176131 10.105219 10.070056 10.006247
1367471_at 8.778626 8.826002 8.656802 8.86862 8.714824 8.699386 8.768833 8.663727 8.763639 8.839077 8.654823
1367472_at 10.053991 10.132138 10.141893 9.9616585 10.0312805 9.813667 10.086575 9.9536085 10.013845 9.997257 9.824851
1367473_at 9.662267 9.866456 9.858094 9.822786 9.974133 9.97187 9.9082155 9.7821865 9.89736 9.934444 9.918735
1367474_at 9.405769 9.526243 9.512283 9.52076 9.490488 9.429686 9.63111 9.662416 9.6872425 9.42806 9.81523
1367475_at 10.329998 10.289925 10.290396 10.262978 10.301249 10.423621 10.372774 10.226779 10.182483 10.140805 10.092529
1367476_at 10.982253 11.168478 11.075724 11.047867 11.062614 11.03563 11.072105 10.9818125 10.987104 11.04723 10.713651
1367477_at 10.05263 10.102128 9.875469 9.926436 9.913634 9.879484 9.974248 9.995019 10.023492 10.132609 9.796757
1367478_at 7.8956714 7.898088 8.042974 7.7804832 7.812552 7.653692 8.009251 7.943254 7.9423327 7.7219424 7.970229
1367479_at 11.301797 11.33881 11.141339 11.082136 11.144976 11.1679325 11.16992 11.148174 11.245902 11.186411 10.812234
1367480_at 9.179411 9.396087 9.435453 9.1954 9.376771 9.261915 9.356938 9.506236 9.470385 9.552963 9.374044
1367481_at 9.325444 9.292967 9.128872 9.257091 9.108529 9.136959 9.128485 9.114263 9.068776 9.277145 9.280527
1367482_at 9.353737 9.221163 9.3444195 9.308169 9.16174 9.159417 9.153257 9.113953 9.116732 9.414827 9.101211
1367483_at 8.947779 9.028959 8.850122 8.798952 8.868631 8.919447 8.685373 8.689667 8.994572 8.484236 8.6283045
1367484_at 8.902935 9.231472 9.057798 9.078649 9.00083 9.013563 9.192431 8.973507 8.901274 8.912054 8.823688
1367485_at 9.926089 9.999679 10.017581 9.90173 9.963138 9.846012 9.969209 9.9811945 9.851414 10.054027 10.023193
1367486_at 9.491605 9.607317 9.646714 9.412854 9.452344 9.452439 9.485457 9.727384 9.593957 9.467566 9.652939
1367487_at 7.4225993 7.4460335 7.4513197 7.554155 7.490833 7.867526 7.596611 7.7532005 7.447558 7.7016726 7.6222086
1367488_at 7.5547605 7.7019086 7.934588 7.8886385 8.203171 7.8129907 8.128379 8.160076 8.355408 7.907539 8.301451
1367489_at 6.513523 6.677188 6.7041993 6.4633703 6.548694 6.418542 6.2385077 6.4659767 6.6357574 6.7535515 6.6618276
1367490_at 7.112586 7.1440415 7.1731505 7.2460933 7.2591305 6.811118 7.3996534 7.21587 7.3280973 7.09084 7.464333
1367491_at 9.2229805 9.449194 9.387659 9.212795 9.215592 9.165105 9.269557 9.361426 9.2903595 9.50194 9.484434
1367492_at 9.00602 9.085613 9.019104 8.911209 8.941032 9.00206 8.999549 9.051168 8.959766 9.006324 8.797743
1367493_at 9.282385 9.354345 9.49599 9.182749 9.377879 9.276715 9.324326 9.495621 9.341095 9.473972 9.108455
1367494_at 9.771054 10.076743 9.848209 9.767309 9.812071 9.792066 9.861533 9.937642 9.857388 10.0501995 9.794485
1367495_at 6.87967 7.42572 7.376431 7.079237 7.289652 6.8976774 7.2909 7.580142 7.366814 7.4490547 7.3858886
1367496_at 11.374581 11.312758 11.258769 11.262996 11.268399 11.261192 11.204298 11.335718 11.139014 11.396972 11.402458
1367497_at 8.549428 8.604335 8.444909 8.564594 8.524364 8.640554 8.391821 8.299917 8.263465 8.243098 7.9796352
1367498_at 8.414634 8.550451 8.859781 8.676696 8.956268 8.462625 8.901421 8.8476925 8.879978 8.702578 8.646357
1367499_at 7.9309464 8.159813 8.083005 8.012548 8.179409 7.9571123 8.1234 8.272486 7.9467254 7.899992 8.08083
1367500_at 10.157692 9.98391 9.9175005 10.065032 10.008226 9.926317 10.114746 9.918402 10.072075 9.91308 10.225364
1367501_at 8.413152 8.475224 8.342151 8.376725 8.4672985 8.264917 8.447647 8.601939 8.409183 8.577427 8.447254
1367502_at 8.339213 8.35784 8.413426 8.345065 8.173193 8.1807375 8.329735 8.196237 8.315046 8.21783 7.861528
1367503_at 10.983825 10.989525 10.89837 10.763089 10.698859 10.7209215 10.774033 10.967321 10.671523 10.712934 10.246513
1367504_at 7.781547 8.065123 7.889934 7.964996 8.165516 8.051334 7.9936695 8.0842 8.025703 8.43877 8.377869
1367505_at 8.103596 7.9519076 8.173843 8.059884 8.173981 7.942544 7.9205585 8.040938 8.101011 8.035384 7.896806
1367506_at 10.0488 9.97257 9.773307 9.879709 9.745703 9.819542 9.829409 9.824922 9.929879 9.7462435 9.817284
1367507_at 7.112943 7.2739677 7.2020464 7.0178957 7.0114326 6.9387403 7.0986667 6.9647355 7.10156 7.085101 6.9659367
1367508_at 8.536606 8.667234 8.613722 8.500541 8.398163 8.420726 8.589344 8.562536 8.569528 8.406285 8.339114
1367509_at 9.49993 9.479362 9.396935 9.583193 9.468482 9.376387 9.581484 9.42934 9.516491 9.469641 9.482726
1367510_at 9.770863 9.695356 9.431776 9.628571 9.451839 9.494644 9.572537 9.519436 9.543568 9.385137 9.237839
1367511_at 8.323842 8.514544 8.275097 8.354824 8.306951 8.226068 8.34606 8.3164015 8.291294 8.337847 8.446323
1367512_at 10.985193 11.001398 10.98799 10.889068 10.855589 10.926397 10.799224 10.963368 10.85564 10.951797 10.7647705
1367513_at 8.345448 8.039812 7.735528 7.9227314 8.244016 8.279993 7.4433064 7.703992 7.651734 7.3767147 8.216124
1367514_at 7.5719705 7.8616867 7.7229433 7.8036804 7.611389 7.6135383 7.826561 7.8325796 7.830666 7.7097316 7.598047
1367515_at 7.517402 7.473246 7.635424 7.685944 7.5842943 7.469205 7.572791 7.6094265 7.768465 7.8706107 8.065607
1367516_at 9.006037 9.010421 9.023958 8.83328 8.890863 8.836146 9.00082 8.866477 8.9721985 8.735893 8.7139
1367517_at 7.7752447 7.7175226 7.3880143 7.594419 7.3838067 7.4687595 7.6106367 7.716221 7.6565742 7.469409 7.3086543
1367518_at 8.654142 8.481146 8.594149 8.64105 8.525911 8.510342 8.520286 8.445377 8.458425 8.609096 8.608699
1367519_at 8.469988 8.564445 8.471511 8.404526 8.515076 8.332342 8.486451 8.447287 8.498296 8.266132 8.254951
1367520_at 9.971712 9.808622 9.872466 9.938776 9.8025675 9.927626 9.859673 9.823918 9.848228 9.886326 9.577751
1367521_at 6.675699 6.6762576 6.655531 6.886338 6.7366166 7.005127 6.952035 6.791704 7.159711 7.3908377 7.5924697
1367522_at 9.01382 9.33996 9.174949 9.008212 9.219672 9.250998 9.376605 9.253025 9.135195 9.427663 9.281436
1367523_at 8.333945 8.544373 8.257722 8.487873 8.258755 8.1472025 8.220335 8.3401985 8.3461485 8.396383 8.313171
1367524_at 7.377555 7.3227434 7.382856 7.4837165 7.5605574 7.462912 7.48999 7.4593225 7.560083 7.270325 7.412043
1367525_at 9.081445 9.239262 9.221239 9.184516 8.984299 9.043929 9.112531 9.096267 9.274547 9.223664 9.280619
1367526_at 8.818122 8.819439 8.868235 9.0252075 8.77238 8.888052 8.888139 8.833444 8.93958 8.978956 9.031717
1367527_at 8.047826 8.273454 8.062043 7.8309107 7.80574 7.922374 7.8869762 7.8672843 7.8265066 7.600402 6.9745007
1367528_at 8.623193 8.775374 8.593653 8.971659 8.676039 8.712717 8.810989 8.7399235 8.799184 8.905836 8.617947
1367529_at 9.097479 9.102716 9.110938 9.038034 9.181028 9.073253 9.139847 9.0936575 9.084134 9.195118 9.212074
1367530_at 7.5343447 7.599711 7.7212067 7.7004924 7.506543 7.8154793 7.7478094 7.570189 7.6722374 7.649802 7.648332
1367531_at 10.6753435 10.78075 10.69809 10.726701 10.650427 10.658366 10.921769 10.788515 10.788896 10.683476 10.908177
1367532_at 11.346976 11.365019 11.262615 11.315752 11.295386 11.283096 11.2899275 11.246237 11.263402 11.30045 11.421722
1367533_at 8.2968645 8.371414 8.417525 8.308582 8.299904 8.213106 8.362666 8.483774 8.294268 8.59171 8.304146
1367534_at 7.2918224 7.5031743 7.335909 7.528553 7.326018 7.526078 7.516967 7.55804 7.258567 7.418036 7.1671453
1367535_at 9.005495 8.924884 8.975563 9.04721 9.224989 9.033149 9.154282 9.088558 8.9682865 8.94635 9.189416
1367536_at 7.6885676 7.785726 7.707649 7.5625367 7.73173 7.7327147 7.8005443 7.671909 7.778571 7.5490823 7.45279
1367537_at 7.5299273 7.634182 7.777048 7.761002 7.722585 7.4685864 7.966176 7.681959 7.857185 7.730581 7.574179
1367538_at 6.966766 6.893252 6.93729 6.816399 7.0192733 6.621326 6.9205346 6.8451605 7.0713935 6.635021 6.716589
1367539_at 8.228826 8.438262 8.529527 8.489069 8.6270075 8.292802 8.246784 8.515248 8.478838 8.253931 8.501472
1367540_at 7.343679 7.69454 7.3877096 7.543027 7.5476046 7.30453 7.583315 7.685108 7.48145 7.5595303 7.547826
1367541_at 7.6982903 7.9331574 7.750184 7.588569 7.5630975 7.480575 7.4710135 7.598611 7.5793843 7.5835185 7.211597
1367542_at 8.033424 8.11961 7.9498596 8.133943 7.8682704 7.817837 7.9966135 8.0609455 8.012747 7.6921663 7.758449
1367543_at 8.551338 8.532313 8.500273 8.374107 8.465306 8.155853 8.586086 8.423156 8.548019 8.471604 8.360331
1367544_at 6.618472 6.769447 6.942203 7.078354 6.841606 6.785927 6.8468304 6.5912356 6.8464365 6.3298526 6.829857
1367545_at 7.0711823 7.1987348 7.2252874 7.5925326 7.2028136 7.3115907 7.3759756 7.163323 7.054505 7.4342213 7.12338
1367546_at 10.207868 10.075692 10.087948 10.028586 10.310931 10.18991 10.659455 10.377948 10.333032 10.02635 10.2615595
1367547_at 8.013257 8.053028 8.039392 8.170067 7.8585854 7.9634433 7.92617 7.7207265 7.9570546 7.622022 7.8047514
1367548_at 8.539658 8.529796 8.641096 8.485233 8.594164 8.45503 8.548614 8.806634 8.670548 8.549486 8.395246
1367549_a_at 10.573072 10.767909 10.740141 10.569359 10.595833 10.445963 10.560029 10.654089 10.70206 10.488696 10.505413
1367550_a_at 8.382505 8.40687 8.242432 8.446131 8.543305 8.4533 8.432809 8.377737 8.348846 8.494748 7.8227243
1367551_a_at 9.016617 9.1455345 8.912085 8.9862995 8.962191 8.822633 8.920356 9.075756 8.983343 9.082119 8.841072
1367552_at 4.459763 4.4859996 4.6046205 4.56678 4.54727 4.617488 4.3264556 4.612279 4.613595 4.3460317 4.534766
1367553_x_at 11.813538 12.183839 12.229662 12.32745 11.794814 11.786675 12.004292 12.128388 11.776649 7.804122 8.505621
1367554_at 4.0365524 4.2582774 4.0652766 3.9803386 4.0911455 3.9379625 4.0258093 4.1958323 3.9596179 4.4010844 4.3786736
1367555_at 14.717045 14.692379 14.709088 14.739397 14.692231 14.703031 14.677416 14.694537 14.739397 14.718243 14.706835
1367556_s_at 14.565738 14.553747 14.547753 14.548628 14.548628 14.5832205 14.559159 14.568548 14.559159 14.629152 14.548136
1367557_s_at 12.924153 13.137332 12.934877 12.873186 13.004813 12.878651 12.98128 13.002339 13.01612 13.28256 13.404856
1367558_x_at 3.103832 3.3461182 3.281824 3.1013796 3.2003746 3.115193 3.2067149 3.149289 3.2438574 3.1275287 3.36982
1367559_at 12.709019 12.971934 12.897587 12.90745 12.861809 12.866361 12.848876 12.86803 12.844664 12.799357 12.677955
1367560_at 12.162597 12.141904 12.09854 12.186251 12.214879 12.077091 12.207708 12.131812 12.206972 12.39737 12.524609
1367561_at 12.575853 12.533106 12.549418 12.509307 12.6134 12.530741 12.566319 12.447543 12.6436825 12.713048 12.625295
1367562_at 8.36585 8.082462 8.475997 8.306389 8.618141 8.289923 8.432809 8.301949 8.224034 8.23326 7.8233833
1367563_at 8.634808 8.343217 8.375086 8.772835 8.54669 8.317992 8.669575 8.34655 8.537227 8.209136 8.318059
1367564_at 6.419057 6.1514935 6.1721 6.2422495 6.332063 6.283631 6.1290646 6.254533 6.3572326 6.49381 6.2184563
1367565_a_at 13.762598 13.814464 13.776273 13.820717 13.712112 13.805588 13.786255 13.742397 13.722947 13.738127 13.680385
1367566_at 4.384594 4.2045674 4.406823 4.0475044 4.613552 4.2025914 4.3436117 4.266348 4.272254 4.3265533 4.5395136
1367567_at 12.088277 11.946577 11.995143 11.927346 12.099735 12.044207 12.066572 12.129387 12.077815 12.207391 12.274736
1367568_a_at 8.964739 9.254891 8.985239 8.726538 9.072546 9.039403 9.024582 8.633974 8.519865 8.5246725 8.306707
1367569_at 11.863348 11.844482 11.840554 11.790782 11.874872 11.865998 11.920782 12.037198 11.7979145 11.988163 12.053527
1367570_at 6.842898 6.781498 7.364339 6.8682446 6.93008 7.1356044 7.0475135 6.7042084 6.9952593 6.744986 6.735836
1367571_a_at 5.7981014 5.4294357 5.431105 5.3621264 5.8470516 5.5263824 5.512047 5.5222235 5.6615973 5.3879776 5.322196
1367572_at 5.3883357 5.2654557 5.208986 5.2488527 5.4860153 5.182281 5.504383 5.510676 5.2921934 5.2915344 5.1202526
1367573_at 12.4245205 12.361657 12.364743 12.326272 12.391411 12.260684 12.420518 12.498806 12.378461 12.661295 12.816332
1367574_at 8.209461 8.193669 8.591987 8.243858 8.164185 8.076874 8.150391 8.182195 8.000267 7.7843256 8.652254
1367575_at 11.57291 11.810958 11.688494 11.3665285 11.589531 11.516198 11.588953 11.49144 11.450419 11.812666 11.808254
1367576_at 13.628696 13.766021 13.770015 13.6543455 13.738782 13.658249 13.808663 13.72894 13.662487 13.626221 13.277857
1367577_at 6.966341 5.962526 6.8057094 5.8347125 6.4026494 7.0270047 6.4895873 6.872134 6.556702 6.915612 5.4408145
1367578_at 10.354076 10.500622 10.305533 10.342016 10.256096 10.229908 10.279938 10.184849 10.233941 10.494088 10.410683
1367579_a_at 10.991433 10.970878 11.097504 10.564724 10.879178 10.7303505 11.083492 11.2054205 11.082914 11.26568 11.040593
1367580_at 11.534197 11.558914 11.466564 11.544724 11.584567 11.435475 11.544251 11.551208 11.643253 11.928685 11.980693
1367581_a_at 6.613394 5.984652 6.168592 6.7810583 6.1404924 6.4047527 6.0186734 6.1843443 6.2749515 5.7100124 5.76443
1367582_at 11.766697 11.742298 11.754558 11.804776 11.775295 11.766223 11.872573 11.775824 11.8577795 12.023652 12.19046
1367583_at 13.38221 13.301747 13.313234 13.29341 13.314635 13.365684 13.404942 13.395546 13.387793 13.433105 13.455589
1367584_at 8.002968 7.9079237 7.8747325 7.9206295 7.742058 7.79148 7.6064878 7.916683 7.888513 7.967386 8.241521
1367585_a_at 11.410453 11.485347 10.984644 10.949903 11.10585 11.057382 11.074047 11.342175 11.32055 11.023142 10.960099
1367586_at 12.823368 12.994657 12.837982 12.657835 12.797955 12.7158375 12.663256 12.966165 12.912519 12.68462 12.822244
1367587_at 3.5936704 3.533111 3.478819 3.4937785 3.380461 3.4959364 3.4843996 3.5417495 3.6575532 3.6440716 3.5449412
1367588_a_at 11.515319 11.471696 11.4377365 11.619953 11.485044 11.471227 11.595964 11.433083 11.490086 11.70256 11.787073
1367589_at 9.497853 9.639668 9.475273 9.496701 9.578409 9.605823 9.481995 9.538201 9.57628 9.8446455 9.859183
1367590_at 10.714951 10.907829 10.908074 10.706656 10.873457 10.859507 10.806663 10.910109 10.863157 11.077569 10.795597
1367591_at 9.9924555 10.041604 9.927993 10.105378 9.967837 10.065993 10.109651 9.799206 9.955366 9.933082 9.960429
1367592_at 3.4398382 3.5553083 3.4321752 3.6246796 3.5570562 3.7430596 3.4676855 3.4688065 3.4149485 3.5688102 3.7442315
1367593_at 8.364493 8.111426 8.279936 8.160245 8.0095415 8.270678 7.810505 7.1344786 8.1634035 8.209726 8.25254
1367594_at 8.851344 8.870957 8.740591 9.11778 9.048917 8.756418 9.06669 9.02886 8.829176 8.913685 8.47426
1367595_s_at 13.644066 13.60205 13.663865 13.608819 13.631538 13.548255 13.55655 13.507985 13.579566 13.27821 13.331346
1367596_at 12.300902 12.364683 12.32626 12.346076 12.389992 12.260752 12.462082 12.350424 12.421848 12.684051 12.690568
1367597_at 12.090062 12.025961 12.065201 12.041127 12.070868 12.001868 12.120976 12.066962 12.089852 12.212178 12.323564
1367598_at 14.124553 14.14226 14.118868 14.066644 14.108975 14.03785 14.063193 14.11296 14.107022 13.992485 13.862286
1367599_at 12.312881 12.290071 12.192255 12.238613 12.130597 12.053136 11.995918 12.192159 12.236335 12.283829 12.0862875
1367600_at 5.9427557 5.5683494 6.0990896 5.7521214 5.522007 5.479563 5.685558 5.49824 5.70765 5.8643594 5.714001
1367601_at 8.455717 8.250023 8.064873 7.3426914 7.887057 8.094645 8.136065 7.5228367 7.652267 8.6178055 8.374077
1367602_at 10.030103 9.790223 9.648074 9.140011 9.475217 9.701627 9.484621 9.189876 9.025424 10.153603 9.745265
1367603_at 11.269725 11.444602 11.223054 11.101643 11.0492935 11.174207 11.034627 11.197904 11.135887 11.245531 11.646389
1367604_at 11.2275505 11.18326 11.303431 11.220364 11.273012 11.307853 11.321954 11.160556 11.083948 11.29228 11.111914
1367605_at 10.696546 10.811706 10.711189 10.713906 10.569355 10.66173 10.5187435 10.498549 10.582895 10.570817 10.33377
1367606_at 12.358695 12.285124 12.373461 12.251341 12.328699 12.2775755 12.307344 12.38514 12.378965 12.664053 12.7388315
1367607_at 12.646746 12.683106 12.628707 12.661903 12.677369 12.668529 12.623467 12.5636215 12.641316 12.710421 12.658066
1367608_at 5.11261 5.291808 5.090227 5.0949755 5.2775154 5.1841583 4.9010115 5.3487644 5.330821 5.28646 5.2889986
1367609_at 11.828598 11.57369 11.871126 11.982147 11.727658 11.736499 12.207722 12.261447 11.513209 12.148353 11.631264
1367610_at 12.431637 12.351093 12.360074 12.348807 12.436567 12.374856 12.453959 12.451021 12.487323 12.531342 12.658835
1367611_at 5.4386134 5.39746 5.409386 5.3133764 5.5650783 5.6540875 5.473291 5.6927757 5.5183268 5.4372873 5.516723
1367612_at 14.064095 14.075682 14.068204 14.063256 14.049367 14.061677 14.044993 14.037997 14.071509 13.877557 13.820599
1367613_at 12.846606 12.91946 12.938707 12.767107 12.770585 12.69725 12.738365 12.92939 12.744557 12.828002 12.548864
1367614_at 7.2731276 7.2464237 7.377978 7.4702597 7.240918 7.111147 6.9384456 7.254392 6.805566 7.19545 7.3007135
1367615_at 4.1863604 4.305522 4.2330184 4.3212337 4.4250216 4.1627164 4.462384 4.3888574 4.2162924 4.6728725 4.5605464
1367616_at 4.617388 4.634573 4.670885 4.8248415 4.4738445 4.566224 4.442388 4.5798397 4.675376 4.6491547 4.7565594
1367617_at 9.1932335 9.309872 9.307307 9.179959 9.315681 9.211573 9.341386 9.422377 9.271452 10.000048 10.716397
1367618_a_at 11.107651 11.179051 11.107667 11.064106 11.178884 11.138164 11.170839 11.171104 11.094511 11.461968 11.436144
1367619_at 12.819283 12.764843 12.8395605 12.978827 12.778512 12.897928 12.777509 12.745972 12.811841 12.576626 12.473647
1367620_at 12.729285 12.704641 12.6525755 12.630428 12.650524 12.653006 12.630418 12.6779375 12.686107 12.775665 12.758301
1367621_at 8.170106 8.119315 8.170722 8.043089 8.128308 8.170357 8.056907 8.172836 8.242144 8.386625 8.128151
1367622_at 12.438904 12.451756 12.385893 12.347748 12.358046 12.354751 12.383029 12.400528 12.39424 12.361258 12.306361
1367623_at 12.105697 12.059923 11.998135 11.974266 11.941574 11.931185 12.082209 11.995857 12.060502 12.043195 12.084604
1367624_at 10.743718 10.58753 11.058033 10.992097 11.413628 10.819352 11.264626 11.047405 11.208975 10.668249 10.961032
1367625_at 13.242933 13.212145 13.277076 13.209291 13.268609 13.210528 13.242136 13.267955 13.260119 13.438011 13.50262
1367626_at 5.2323093 5.1551185 5.064029 5.41225 5.17421 5.190612 5.273588 5.487039 5.315184 5.0859294 5.4353724
1367627_at 8.088043 8.141894 8.344255 8.258492 7.850047 8.102552 8.267553 8.143371 8.1420765 7.9507337 8.064502
1367628_at 6.340547 6.403181 6.519714 6.0568147 6.2270947 5.5377464 6.146441 6.200644 5.8403573 6.261387 5.8450675
1367629_at 12.166239 12.273003 12.088578 12.113213 12.107779 12.075685 12.174158 12.115283 12.143368 12.237814 12.22023
1367630_at 12.44666 12.315323 12.431408 12.333925 12.414596 12.258776 12.423036 12.409177 12.416972 12.48497 12.394341
1367631_at 5.5851145 5.6355906 6.014118 5.914462 5.6040106 6.3770394 6.91263 6.521927 6.684021 7.27312 6.055853
1367632_at 10.388036 10.40015 10.640569 10.467514 10.567506 10.698121 10.618315 10.7808485 10.264167 10.793278 10.391257
1367633_at 10.230984 9.994083 10.336249 10.266251 10.202741 10.408852 10.390011 10.514343 9.97132 10.460183 10.236971
1367634_at 12.584326 12.53994 12.562723 12.500642 12.595347 12.499073 12.670052 12.556827 12.564398 12.788159 12.735583
1367635_at 12.858862 12.934475 12.886152 12.964145 12.94319 12.913108 12.928734 12.894224 12.907849 13.018255 13.104126
1367636_at 7.9494934 7.9581547 7.6901197 7.9274893 7.67132 8.042099 7.958074 7.7445364 7.7069883 8.214499 8.233154
1367637_a_at 10.898233 11.144735 10.978973 10.917137 11.012366 10.959177 10.968281 10.956225 10.984911 11.023434 10.949237
1367638_at 9.578513 9.53093 9.461667 9.494957 9.527706 9.347637 9.495936 9.576124 9.442827 9.365482 9.601441
1367639_a_at 12.746545 12.776333 12.734595 12.793036 12.756262 12.675901 12.752039 12.7294035 12.774179 12.766897 12.794801
1367640_at 12.624698 12.618264 12.636839 12.609604 12.657619 12.5528 12.76307 12.6707945 12.645757 12.955553 13.00166
1367641_at 13.409973 13.491655 13.43039 13.3359375 13.390316 13.324991 13.375754 13.485515 13.34408 13.225447 13.093186
1367642_at 10.898326 10.881343 10.805647 10.817915 10.820636 10.891751 10.86777 10.694355 10.691711 10.740867 10.731961
1367643_at 11.349234 11.56485 11.447854 11.518597 11.4959135 11.503737 11.503264 11.2881155 11.32237 11.385326 12.037986
1367644_at 7.3773417 7.352959 7.2403398 7.7109184 7.5461087 7.393174 7.425608 7.4927216 7.1904087 7.453983 7.185286
1367645_at 12.8789425 12.797796 12.838107 12.732982 12.800157 12.757634 12.864426 12.821004 12.722881 13.077185 13.074339
1367646_at 12.258798 12.251486 12.046747 12.2278 12.238753 12.09114 12.050688 12.030337 12.037588 12.069664 12.206929
1367647_at 14.18018 14.223842 14.211635 14.194813 14.15192 14.202207 14.153534 14.212678 14.172665 14.228245 14.228245
1367648_at 6.296865 6.285528 6.491201 6.8407483 6.5667367 7.1943445 6.20999 6.7813187 6.6041126 10.700571 11.272971
1367649_at 6.355026 6.230588 6.2747827 6.201864 6.338017 6.2799683 6.13893 6.230092 6.481837 6.582031 6.179314
1367650_at 6.7819934 6.5347204 6.50438 6.465352 6.596962 6.4679303 6.5349584 6.4788804 6.3009667 6.591324 5.920774
1367651_at 10.256912 10.235089 10.178022 10.216624 10.124899 10.111832 10.265247 10.209414 10.073931 10.075104 10.338784
1367652_at 9.017691 9.0247965 9.172456 9.484827 9.282189 9.240284 9.223668 8.860965 9.068196 8.111617 7.350058
1367653_a_at 12.351195 12.387024 12.367272 12.188885 12.293721 12.338147 12.225433 12.241561 12.27847 12.307322 12.311062
1367654_at 8.298979 8.579602 8.430259 8.513316 8.641861 8.4581175 8.865741 8.816937 8.854218 9.022792 9.0724
1367655_at 7.8593655 7.7377143 7.8605123 7.9681573 7.8738413 7.6035657 7.7388153 7.203615 7.356399 7.4965525 8.384432
1367656_at 10.780277 10.84005 10.747858 10.676022 10.643699 10.761014 10.745998 10.662696 10.603711 10.585822 10.666668
1367657_at 12.591334 12.481679 12.406706 12.568168 12.379489 12.366178 12.567018 12.516191 12.548474 12.840847 12.841884
1367658_at 6.363449 6.319152 6.3479238 6.252063 6.6117835 6.470117 6.53561 6.5970473 6.2410765 6.326753 6.2840557
1367659_s_at 11.054988 10.947838 10.792075 11.024429 10.693126 11.146756 10.739311 10.9430485 10.426277 10.462246 10.338548
1367660_at 6.305867 6.0642433 6.471758 6.2455907 6.366483 6.2945566 6.250442 6.304407 6.3062525 6.441661 6.117551
1367661_at 6.9024916 6.713009 7.1616077 6.6887054 6.8276296 6.290522 6.689889 6.6783834 6.411439 6.6308494 6.700019
1367662_at 12.551222 12.501782 12.242219 12.440166 12.345517 12.391993 12.345432 12.407154 12.441542 12.3262825 12.19343
1367663_at 11.497616 11.470909 11.597749 11.457478 11.442027 11.428076 11.503784 11.483289 11.314624 11.257657 11.410364
1367664_at 4.2450905 4.172154 4.11208 4.3405895 4.166831 4.421586 4.682731 4.640273 4.4084883 4.348921 4.4446464
1367665_at 4.5844026 4.4222736 4.388348 4.3448954 4.4250903 4.3431754 4.276003 4.3269305 4.4906054 4.4446282 4.6432886
1367666_at 9.8688345 9.744327 9.812717 9.8383665 9.970858 9.87957 9.982129 10.046876 9.971087 9.946113 9.648065
1367667_at 12.125082 12.038435 11.670338 11.410296 11.913695 11.274683 11.95676 12.4191475 11.939949 12.206884 12.370645
1367668_a_at 6.551698 6.7095633 6.5854044 6.886221 6.6284485 6.6530747 6.858242 6.219825 6.4305415 6.155095 6.312164
1367669_a_at 9.850429 9.930834 9.76151 10.00714 9.823271 9.7741585 9.872617 9.923737 9.879238 10.342826 10.619447
1367670_at 10.581947 10.573113 10.552761 10.629141 10.484074 10.367979 10.648779 10.531539 10.728709 10.630646 10.510071
1367671_at 8.994125 9.180995 9.091274 9.097728 8.99998 8.850552 8.908833 8.953005 8.99188 9.069997 8.702995
1367672_at 11.866966 11.896423 11.801319 11.802442 11.827661 11.971612 11.879533 11.849315 11.865956 11.681631 11.672138
1367673_at 10.881336 10.754138 10.799047 10.988056 10.710426 11.017568 10.897542 10.603497 10.739282 10.3828745 10.231514
1367674_at 9.267096 9.366189 9.315693 9.167621 9.333582 9.225655 9.570499 9.522786 9.365535 9.594725 9.613569
1367675_at 8.839497 9.117324 8.8990965 9.0195465 8.8436985 8.790968 8.825226 8.903421 9.048122 9.049022 8.898362
1367676_at 7.0130258 7.0799003 6.933613 7.494764 6.6729817 6.750524 6.5845156 6.422227 7.0417204 5.965855 6.238852
1367677_at 11.753129 11.730571 11.448413 11.474659 11.545494 11.674821 11.458594 11.57163 11.7242775 11.373232 11.507422
1367678_at 11.47695 11.410375 11.393195 11.2666445 11.425792 11.268751 11.370734 11.160577 11.314355 11.04211 10.948078
1367679_at 9.708254 10.418052 10.030042 10.183014 9.495683 9.565841 9.623731 9.775133 9.493706 8.157848 10.350615
1367680_at 12.198121 12.150061 12.167993 12.220463 12.109908 12.216066 12.0970545 12.20686 12.059965 11.644058 11.60741
1367681_at 9.953736 10.107365 9.75805 9.9508095 9.785513 9.836242 9.951215 9.754347 9.853573 9.713868 9.826277
1367682_at 6.638877 6.4674215 6.726755 6.9238067 6.8873477 6.7820153 6.676974 6.842305 6.6524353 6.6913695 6.7951503
1367683_at 9.449272 9.883069 9.991746 9.522026 9.52824 9.660428 9.694293 9.923548 9.988632 9.783473 9.74659
1367684_at 4.1840925 4.2953143 4.573375 4.303727 4.470176 4.292454 4.427611 4.362701 4.451777 4.1587296 4.4117484
1367685_at 12.296681 12.277801 12.316796 12.136216 12.303918 12.191582 12.240084 12.264907 12.262758 12.352259 12.362681
1367686_at 11.950092 11.855496 12.1671295 11.771354 12.076819 11.897812 12.00768 12.057107 12.127118 12.245045 11.977804
1367687_a_at 8.347112 8.400187 8.464995 8.63946 8.498484 8.388576 8.649246 8.425254 8.334805 8.53483 8.009239
1367688_at 8.072977 8.071087 7.836201 7.981489 8.078468 7.942152 8.182818 8.081469 8.110713 7.995858 8.28866
1367689_a_at 7.725362 7.6904716 8.075678 8.085821 7.881065 7.7314053 7.6354637 8.302532 7.1709547 6.7524242 8.953909
1367690_at 11.42697 11.466032 11.380036 11.524063 11.513831 11.374873 11.702679 11.458247 11.550054 11.809244 11.652882
1367691_at 10.841497 11.536302 10.87716 10.622668 10.864652 9.946347 10.157763 10.741234 10.645351 8.02733 10.481183
1367692_at 3.8804202 3.6348605 3.6674445 3.8096793 3.8584092 3.6351762 3.727318 3.6371186 3.6782115 3.6589968 3.9417803
1367693_at 9.716664 9.871216 9.658635 9.684394 9.54249 9.62925 9.681069 9.8017845 9.647404 9.554758 9.176836
1367694_at 11.194012 11.165209 11.131025 11.192846 11.044612 11.229737 11.027287 11.184845 10.888275 11.254702 11.228254
1367695_at 12.375676 12.297479 12.28559 12.188464 12.215544 12.137323 12.270433 12.286065 12.146982 11.887151 11.454264
1367696_at 7.82271 7.8942323 7.900298 7.934614 7.7729363 7.599594 7.796649 7.541686 7.5990005 7.540814 7.8876553
1367697_at 9.699575 10.015627 10.154955 10.20182 10.386361 10.169481 10.59803 10.461474 10.329256 10.018217 10.388287
1367698_a_at 8.916302 8.943886 8.830031 8.969405 8.791706 9.004955 8.9324665 8.780745 8.915731 8.711356 8.708302
1367699_at 6.535893 6.494459 6.8211174 6.650915 6.786189 6.77886 6.84835 6.620341 6.754734 6.9112377 6.8106456
1367700_at 4.2202215 4.150313 4.1985416 4.2069283 4.1161156 4.5500393 4.257615 4.4924755 4.1812673 4.0622106 4.301075
1367701_at 6.640538 6.2932825 6.1692367 6.336617 6.5796394 5.9246287 6.5848794 6.3738036 6.3535514 6.647073 6.8774085
1367702_at 12.5348835 12.532977 12.505145 12.220587 12.514876 12.570175 12.270853 12.487984 12.498989 12.066234 11.458284
1367703_at 3.9944787 3.8140957 3.9727314 3.7307904 3.9450645 3.9842706 3.6412327 4.010351 3.932161 4.01896 4.3365307
1367704_at 8.5943165 8.638238 8.655993 8.459293 8.685345 8.508341 8.749906 8.777646 8.572836 8.591197 8.665309
1367705_at 8.705272 8.7952175 8.650519 8.651801 8.486005 8.740038 8.5215645 8.429082 8.336283 8.997215 8.584516
1367706_at 10.938504 10.980566 10.874759 10.7777 10.846083 10.95007 10.904592 10.852445 10.868922 10.800706 10.789629
1367707_at 10.137824 9.871556 9.6746 8.170234 9.942408 8.626563 9.075834 9.715615 9.460556 8.818641 10.291139
1367708_a_at 11.318308 11.343691 11.0935955 10.099108 11.232986 10.0483055 10.699261 11.310831 11.092697 10.809225 11.788366
1367709_at 9.27196 9.368076 9.259537 9.737354 9.952716 9.767812 9.53031 9.476298 9.167526 10.93582 11.6238165
1367710_at 10.251024 10.320395 10.258171 10.037913 10.018872 9.9266815 10.215384 10.056127 10.115821 9.980519 10.000527
1367711_at 10.897624 11.087846 11.128812 10.802084 11.026659 10.761315 10.95587 11.053621 11.08153 11.073188 10.83867
1367712_at 6.6150575 6.3044615 6.2528367 6.4338813 6.3277764 6.353221 6.711896 6.456403 6.675296 6.548411 6.6451006
1367713_at 8.469999 8.732716 8.835225 8.809192 8.840709 8.627855 8.94313 8.928565 8.97728 9.128683 9.1287565
1367714_at 7.426699 7.360542 7.302433 7.1175256 7.3151436 7.1822114 7.4112897 7.59079 7.411733 7.4572887 7.4479074
1367715_at 10.144694 10.161116 10.014927 10.083084 10.036003 9.966783 10.208565 10.188231 10.161029 10.235235 10.610978
1367716_at 8.095566 8.316965 8.161003 8.123242 8.159321 8.06937 8.142256 8.155077 7.955333 8.050531 7.9640713
1367717_at 12.69691 12.611505 12.593314 12.546451 12.6506 12.536666 12.624378 12.560058 12.583024 12.766267 12.888077
1367718_at 8.644978 8.778494 8.836931 8.684924 8.812555 8.744055 8.64523 8.819033 8.744349 8.63514 8.372381
1367719_at 9.667513 9.785207 9.71118 9.732869 9.857621 9.699184 9.74882 9.883176 9.743853 9.592842 9.571507
1367720_at 11.108624 11.052259 11.2048 11.251007 11.208534 11.216069 11.242096 11.233702 11.181548 11.204148 10.865983
1367721_at 11.058094 11.109527 11.267285 11.223848 11.535378 11.079881 11.428336 11.558566 11.652341 11.129502 11.197509
1367722_at 7.0500116 6.825426 6.7862577 7.138415 6.863397 6.9231396 7.0647087 6.777795 6.793525 6.6339493 7.0023727
1367723_a_at 8.227367 8.258833 7.966355 8.158247 7.8445745 8.004347 8.085337 7.87405 7.8328485 7.8363886 8.096321
1367724_a_at 10.31005 10.31344 10.125168 10.114847 10.051885 10.07975 10.098177 10.08652 10.16656 10.063542 10.024456
1367725_at 7.585215 7.5882235 7.699299 7.9039803 7.511425 7.787439 7.8758245 8.6051445 8.424574 8.520393 8.114917
1367726_at 6.87258 6.6902285 6.9075327 6.8164024 6.807578 6.887995 6.9748445 6.864683 7.020382 6.8451653 6.8790364
1367727_at 7.8861666 8.045138 7.9308376 8.042673 8.1066265 7.9427114 8.121372 7.9307513 8.069469 7.9988775 8.235251
1367728_at 7.6143365 7.860091 7.9010854 7.6183333 7.6696844 7.762914 7.5847044 7.6220484 7.614779 7.616844 7.380553
1367729_at 11.978873 12.2379465 11.830677 12.224966 12.000198 11.846651 11.593003 12.074628 12.149896 10.748761 10.920139
1367730_at 9.593154 9.692616 9.746245 9.496853 9.666657 9.530736 9.61338 9.840452 9.827433 9.652821 9.305929
1367731_at 7.758858 7.7074876 7.552685 7.5289354 7.517747 7.14381 7.526082 7.07271 7.517657 7.3767443 7.436725
1367732_at 8.833949 8.884439 8.893409 8.7626 8.604797 8.684568 8.843671 8.755229 8.77469 8.943312 8.871886
1367733_at 7.2321706 7.240084 7.863303 6.417624 6.7794137 6.4821563 7.109187 6.959477 6.419369 6.500128 6.3870196
1367734_at 7.36953 7.7352986 7.670756 7.882883 7.896342 7.4222035 7.5435796 7.3507915 7.314093 7.162002 7.5405574
1367735_at 11.849688 11.923955 11.683625 11.745747 11.78294 11.685862 11.686233 11.749409 11.68735 11.316865 11.143821
1367736_at 9.177637 9.297666 9.470114 9.02858 9.568342 9.215315 9.511712 9.440934 9.4781685 9.651111 9.498785
1367737_at 10.779252 10.879629 10.712848 10.820394 10.773648 10.785336 10.908988 10.788089 10.546008 10.866396 11.201557
1367738_at 6.707343 6.9523044 6.9947534 6.990992 6.8822017 6.8381376 6.983994 6.8837934 6.943625 6.8042645 7.062466
1367739_at 4.8529873 4.7579737 4.842366 4.723926 4.610883 4.8126774 4.613941 4.4973607 4.8607926 4.333999 4.7375817
1367740_at 5.957078 5.9655995 6.2661324 6.292597 6.1859903 6.038432 6.0839796 5.7600155 6.334159 5.8428655 6.1936784
1367741_at 9.705707 9.399274 9.7656145 10.074993 11.012051 9.938054 10.503793 10.801704 10.945563 10.861277 9.925414
1367742_at 5.8126283 5.786509 5.7743173 5.4976583 5.933467 5.670504 5.6819797 5.86199 5.5135455 5.3762417 5.548938
1367743_at 6.507234 6.4035654 6.463467 6.565284 6.366572 6.408546 6.7001233 6.4251485 6.6902246 6.7071176 7.6151643
1367744_at 6.025199 6.285528 6.199715 6.0964684 6.0313306 6.223273 6.139636 6.386798 5.8324385 5.6585116 6.1160665
1367745_at 8.512486 8.803094 8.529201 8.510541 8.634727 8.542215 8.571211 8.525345 8.478838 8.688339 8.878357
1367746_a_at 8.447861 8.493252 8.411596 8.409811 8.238173 8.263346 8.558847 8.426882 8.110514 8.191811 8.294376
1367747_at 8.475536 8.352598 8.323821 8.099695 8.3743725 8.367409 8.394669 8.113342 8.332176 8.363531 7.6033735
1367748_at 9.541732 9.479651 9.440208 9.397672 9.418667 9.413568 9.578538 9.22122 9.4302025 8.99009 9.023426
1367749_at 3.4948432 3.8840387 3.617163 3.3101559 3.8943362 3.4617696 4.103321 3.7212687 3.5536397 3.6887457 3.653049
1367750_at 9.037342 9.124886 9.004781 8.723921 8.903856 8.811067 8.93594 9.024145 8.899913 8.908344 9.027624
1367751_at 7.9091434 7.9085054 7.899267 7.9310713 7.9282594 7.7770424 7.7777686 7.9393597 8.17402 7.766019 8.142356
1367752_at 8.491404 8.565402 8.719506 8.518957 8.622416 8.615646 8.772433 8.703757 8.695539 8.058367 8.595774
1367753_at 7.201082 7.3054214 7.060261 7.0158825 7.4115677 7.285385 7.675134 7.382972 7.2740097 7.747914 7.0660305
1367754_s_at 10.404989 10.636219 10.381765 10.637743 10.411987 10.260222 10.674181 10.449687 10.4368515 11.121025 11.632169
1367755_at 13.435059 13.603565 13.4411335 13.434367 13.475222 13.404618 13.450531 13.485702 13.438668 13.352316 13.2895
1367756_at 9.505486 9.668595 9.65496 9.0597515 9.578985 9.321199 9.391874 9.534214 9.386009 9.465406 9.507168
1367757_at 12.294159 12.335478 12.237224 12.248178 12.284952 12.176682 12.121391 12.242771 12.224682 12.088237 12.344112
1367758_at 8.351568 8.17836 8.152557 7.9884453 8.133695 8.191765 8.053674 7.8672767 8.331894 8.412075 8.260179
1367759_at 9.148004 9.119659 8.990956 8.661458 8.234379 8.415877 8.291616 8.607137 8.663641 8.335683 8.589595
1367760_at 8.459778 8.547916 8.544729 8.244935 8.340569 8.299274 8.414893 8.620884 8.594526 8.706966 8.3097725
1367761_at 7.559914 7.690796 7.566268 7.7182984 7.356519 7.2360625 7.5098104 7.4190493 7.646305 7.734239 7.1910176
1367762_at 5.3607187 5.093687 5.2894135 5.0764074 4.861039 5.032795 5.1651096 5.209342 5.1445236 5.11998 5.220042
1367763_at 11.382752 11.176149 11.358879 11.245258 11.3144045 11.386189 11.25081 11.308075 11.340711 11.437478 10.811376
1367764_at 7.8033404 8.244579 7.7381907 7.87207 8.241903 7.9421463 8.29468 8.513819 8.635105 8.858158 8.960099
1367765_at 10.103776 10.018184 8.935872 9.888236 9.788405 10.1931095 9.29337 10.2865925 10.002027 9.801765 9.562351
1367766_at 10.760352 10.902641 10.740151 10.863002 10.889088 10.710499 11.007431 10.827583 10.813196 11.237103 11.4079075
1367767_at 10.368506 10.435212 10.41848 10.532834 10.391803 10.374522 10.4549675 10.350281 10.414824 10.408303 10.618167
1367768_at 5.4776587 5.418317 5.3330755 5.1809316 5.4404693 5.144824 5.407668 5.414344 5.243718 5.007603 5.2989545
1367769_at 8.409025 8.579933 8.350174 8.662115 8.464319 8.195205 8.489013 8.265654 8.422609 8.499979 8.349771
1367770_at 9.898568 9.962848 9.873147 10.012514 9.753106 9.88638 10.055344 9.782998 9.929948 10.004899 10.108011
1367771_at 9.534009 9.314803 9.74453 9.973365 9.946011 10.162147 10.12392 10.586316 10.820084 10.298613 9.382759
1367772_at 7.667184 8.072967 7.8123293 7.890438 7.863539 7.578182 7.816568 7.8576117 7.852077 7.8450084 7.858509
1367773_at 10.596268 10.607326 10.357712 10.199729 10.417127 10.225058 10.592033 10.840914 10.529085 10.247475 10.390649
1367774_at 13.211066 13.257415 13.328242 13.343285 13.295914 13.23334 13.265046 13.246851 13.198204 13.463235 13.431947
1367775_at 12.259744 11.753425 12.397474 12.430665 12.133823 12.282038 12.183007 12.19223 12.155149 11.417364 11.765144
1367776_at 6.2193995 5.749342 5.770381 5.8574657 5.415638 5.44705 5.8266544 5.410894 5.7716627 5.45903 5.6389203
1367777_at 11.378446 11.362591 11.352985 11.644063 11.367831 11.51248 11.467697 11.517843 11.292925 11.734 11.474597
1367778_at 9.159414 9.341513 9.313225 9.2565155 9.252953 9.340366 9.3182125 9.123945 9.295126 9.453955 9.456091
1367779_at 6.543165 6.6384954 6.6992497 6.6508203 6.5722537 6.6951103 6.772045 6.7819214 6.66679 6.7558713 6.4275393
1367780_at 6.873676 7.205858 6.967088 7.0608997 6.776881 6.7095947 6.876188 6.88835 7.0146885 6.997101 6.9115767
1367781_at 3.8007116 4.084444 3.881699 3.9096963 4.09241 3.9494681 4.1872387 4.032931 4.2642193 3.822149 3.873981
1367782_at 4.6071258 4.615924 4.8920126 4.7571344 4.715394 4.606317 4.608734 4.7263494 4.501695 4.6359262 4.316075
1367783_at 11.987627 11.917027 11.954967 11.962525 11.967933 11.856507 11.901818 11.710165 11.911896 11.946556 11.679554
1367784_a_at 12.794446 12.570285 12.792541 12.848572 12.749331 13.000204 12.931397 12.991163 12.909113 12.882204 13.02345
1367785_at 4.4315376 4.4866095 4.3349233 4.345295 4.2598314 4.4758167 4.685646 4.7364426 4.746642 4.364349 4.684633
1367786_at 10.049012 9.848344 10.222679 9.6918335 9.5929785 9.618688 9.808741 9.537478 9.280067 8.704449 9.618487
1367787_at 5.6959934 6.049725 5.498575 5.579528 5.5656204 6.205109 5.7610264 5.6412435 5.839173 5.713502 6.519372
1367788_at 7.6094136 7.803601 7.5047827 7.5876718 7.7252755 7.4367037 7.629414 7.622349 7.402578 7.4203305 7.5132313
1367789_at 7.481486 7.626844 7.516836 7.483114 7.3387194 7.359681 7.484583 7.090027 7.535273 6.658393 7.3127093
1367790_at 9.852024 9.832331 9.896076 9.622311 9.465967 9.59817 9.766625 9.798128 9.695899 9.816969 9.648637
1367791_at 7.081901 6.8872514 7.0059 7.388545 7.0507836 6.9656315 7.2509074 7.0454063 6.920008 7.1783075 6.7752604
1367792_at 4.610303 4.5285482 4.3860316 4.595028 4.5616865 4.503737 4.5000243 4.6433954 4.620428 4.4280586 4.4337006
1367793_at 13.036113 13.010459 13.085892 12.904277 12.915276 13.0867405 13.087043 12.968712 12.9926605 12.764004 12.431173
1367794_at 6.3992524 5.8841634 6.1896296 7.540537 7.653377 7.3367467 7.352421 6.983223 7.098822 11.417538 13.069395
1367795_at 7.2410545 6.822144 7.670756 7.8794193 7.7288804 7.8247147 7.960289 8.143146 7.918778 7.8247976 7.777819
1367796_at 8.2636 8.254424 8.342337 8.518106 8.23207 8.312179 8.284881 8.371332 8.483681 8.156583 8.365014
1367797_at 6.617126 6.5400467 6.494585 6.6729174 6.520467 6.473418 6.6010623 6.779007 6.6717424 6.7170925 6.5008492
1367798_at 12.537807 12.5642805 12.411591 12.542273 12.562173 12.737714 12.509559 12.440104 12.4222145 12.488856 12.547902
1367799_at 5.8787446 5.7319407 5.80636 5.680458 5.937194 6.085978 5.7883215 5.693241 5.8514333 5.921642 5.692357
1367800_at 6.658795 6.563367 6.5740347 6.2508936 6.319828 6.30494 6.463313 6.392457 6.1993284 6.579543 5.944558
1367801_at 9.358976 9.355438 9.19828 9.282729 9.33795 9.27906 9.317053 9.343823 9.20566 9.268202 9.641136
1367802_at 9.676958 8.935482 10.86063 10.35219 10.809548 10.029376 9.578782 9.572305 8.802935 8.351933 9.830142
1367803_at 6.0903535 6.2950096 6.38759 6.488904 6.622712 6.159711 6.7129855 6.4454646 6.507217 6.38303 6.5942187
1367804_at 12.866929 12.91572 13.032585 13.001733 13.144066 13.052802 13.204835 13.011598 13.031737 13.384489 13.378127
1367805_at 4.7840557 4.9984436 5.11991 4.7671614 4.9643826 5.1853633 5.0903797 5.084003 4.8061523 4.8489842 4.6448293
1367806_at 5.4748607 5.498598 5.327976 5.176865 5.454889 5.3513374 5.4121017 5.5167603 5.544119 5.356833 5.429843
1367807_at 8.999304 9.201767 8.758241 8.792604 8.837444 8.736939 8.901303 8.775418 8.742246 8.813503 8.687925
1367808_at 10.177859 10.061052 10.042419 9.838405 10.005396 9.956165 10.233413 10.1392765 10.223984 10.191588 10.07544
1367809_at 5.111578 4.954172 4.750331 4.9234843 5.028535 5.0422516 5.0170517 5.0373363 4.8499875 5.018335 4.845626
1367810_at 6.5572863 6.407867 6.3299184 6.159205 6.429575 6.3254347 6.5756974 6.6083393 6.3581805 6.6542764 6.4213395
1367811_at 5.207032 5.371025 5.5951705 5.4741707 5.228252 5.5635576 5.237362 5.2869763 5.27678 5.8776035 6.6747603
1367812_at 7.291947 7.7097874 7.483336 7.55837 7.6469235 7.569405 7.925194 7.579183 7.2516527 8.12932 7.8176913
1367813_at 7.9657364 8.263445 7.8221908 7.6905813 7.7495375 7.832545 7.8661838 7.631968 7.9455814 7.4752164 6.865114
1367814_at 8.719484 8.780158 8.7569065 8.763318 8.520991 8.613282 8.951296 8.577347 8.604684 9.346151 9.394918
1367815_at 8.688997 8.46873 8.516369 8.615593 8.503756 8.574698 8.672978 8.57934 8.557578 8.53895 8.2369
1367816_at 5.065382 5.259283 5.2773046 4.935606 4.778242 4.8214793 4.6045127 4.861477 4.8024426 4.2576003 5.3462534
1367817_at 6.735761 6.897499 6.8310695 6.8164024 6.972886 6.839891 6.946911 6.6525054 6.734238 7.0708485 6.8065424
1367818_at 8.933049 9.104399 8.980466 8.951861 9.002693 8.719224 8.968478 8.95536 8.958194 8.808055 8.833262
1367819_at 12.061617 12.061634 11.976723 11.985008 12.017836 12.024538 12.028049 11.928608 11.928782 11.96901 11.83761
1367820_at 9.209743 9.237881 9.151341 9.129783 9.206596 9.192324 9.339361 8.899307 9.282075 9.103134 8.620336
1367821_a_at 4.2158346 4.150982 4.326513 4.361228 4.175288 4.1002913 4.219492 3.897093 4.3315387 4.307211 3.93137
1367822_at 5.6955967 5.748925 5.5640383 5.801671 5.8360243 6.02967 5.8597136 6.0278807 5.8144855 5.792038 5.61816
1367823_at 4.9573917 5.221641 5.5395036 5.1922135 5.6541324 5.405143 5.290942 5.306716 5.3962636 5.6758523 5.1729426
1367824_at 8.53711 8.770306 8.61929 8.6021 8.6012335 8.458074 8.645703 8.81202 8.670226 8.631841 8.82066
1367825_at 6.6525526 6.6565394 6.7278414 6.620178 6.800367 6.552636 6.774963 6.78799 6.8756423 6.84953 7.046326
1367826_at 9.9807005 9.761032 10.2440815 9.971744 10.195077 9.833613 10.23756 10.229708 10.099461 9.68154 10.139028
1367827_at 9.896388 9.914053 9.744423 9.816879 9.789648 9.825994 9.9338455 9.93331 9.87508 10.188112 9.87118
1367828_at 9.577546 9.526616 9.36303 9.471603 9.319826 9.418244 9.5232525 9.376648 9.384665 9.253399 9.304321
1367829_at 11.277648 11.101004 11.040162 11.258435 11.101464 11.1515875 11.226895 11.061841 11.132867 10.918603 11.036021
1367830_a_at 7.394553 7.458813 7.7119584 7.5215883 7.5042915 7.3482327 7.7187057 7.6689925 7.707463 7.8184223 8.005113
1367831_at 8.653624 8.813028 8.815596 8.663119 8.871439 8.715702 8.943108 8.891006 8.857689 9.024572 9.054598
1367832_at 11.207772 11.187655 11.15348 11.314519 11.115684 11.211495 11.041456 11.074542 11.211792 10.713998 10.388627
1367833_at 9.439304 9.655025 9.452751 9.17001 9.349003 9.090712 9.286756 9.406684 9.348399 9.388863 9.208645
1367834_at 7.4334793 7.6343937 7.5595117 7.488805 7.913152 7.556964 7.859825 7.801819 7.809051 8.597612 8.041548
1367835_at 5.7529106 5.709116 5.732369 5.5662446 5.860565 5.6763406 6.017156 5.535054 5.760775 5.76481 5.7968683
1367836_at 9.758972 10.447313 9.711847 10.747171 9.879384 9.987247 9.5144205 9.850674 9.643487 10.02352 11.155218
1367837_at 9.673597 9.7175255 9.788319 9.459015 9.5361185 9.502037 9.6324415 9.617509 9.55372 9.523215 9.466658
1367838_at 12.657096 12.660167 12.741767 12.652788 12.708241 12.658732 12.837926 12.361489 12.42479 12.604594 11.786949
1367839_at 10.782227 10.536112 10.515772 10.741485 10.749106 10.525756 10.904603 10.998038 10.496489 11.089241 11.167605
1367840_at 8.007805 8.140001 7.9341 7.6915307 8.2310505 7.9890876 7.976803 8.0972805 8.207214 7.888417 8.245085
1367841_a_at 3.5827212 3.5139284 3.6900492 3.7729075 3.7438507 3.8461542 3.5394692 3.5623016 3.781544 3.6100206 3.5967164
1367842_at 6.468647 6.2271285 6.3808613 6.306763 6.4039226 6.6221533 6.3827424 6.5774226 6.3359456 6.503353 6.32926
1367843_at 10.366643 10.576674 10.288943 10.500595 10.503015 10.589788 10.559759 10.451711 10.477715 10.298603 10.036797
1367844_at 8.88422 8.660194 8.574868 8.794321 8.690762 9.037783 8.807312 8.558301 8.564292 8.533057 8.789419
1367845_at 3.810623 3.547137 3.573633 3.6594074 3.6889932 3.639438 3.6099775 3.4578938 3.6777337 3.5439532 3.9963396
1367846_at 6.3900585 6.190733 6.380074 6.1649036 6.373855 6.205709 6.294175 6.2185946 5.918997 6.152882 6.9585977
1367847_at 8.735556 8.803061 8.7743435 9.278379 8.677222 8.477068 9.204599 8.858503 9.619103 9.860406 10.254408
1367848_at 7.416698 7.8350544 7.750252 7.9156723 7.56331 7.621199 7.733295 7.592774 7.642575 7.6712685 7.8060575
1367849_at 9.683126 9.595108 9.583084 9.367302 9.239023 9.604226 9.45235 9.555936 9.371186 9.335747 9.950362
1367850_at 7.5569677 7.65788 7.6767945 7.7193403 6.934863 6.9589276 7.290319 6.6549892 6.9677105 6.3909173 7.1862364
1367851_at 4.017662 4.308435 4.213298 4.2675314 4.1893244 4.125003 4.2148 4.1856365 4.2691164 4.0605974 3.8083017
1367852_s_at 4.980541 5.370033 4.814991 5.0612307 4.5931582 4.7090406 4.811407 4.9248576 4.8681965 4.6221104 5.0049124
1367853_at 8.026808 7.93871 7.98994 7.845567 7.877358 7.844864 7.860899 7.8601174 7.227856 7.73103 7.400119
1367854_at 11.808214 12.040425 11.670423 10.557139 12.14793 11.167549 11.471939 12.179909 12.152051 11.043806 11.349319
1367855_at 9.311563 9.380134 9.100771 9.51901 9.038356 9.173315 9.2428875 9.278237 8.990464 9.492808 9.992798
1367856_at 9.194772 9.985308 8.926881 8.607366 9.13351 8.204643 9.094784 9.517691 9.144891 8.812825 9.110976
1367857_at 12.306729 12.338283 12.03273 12.087445 12.157561 11.744118 12.0313425 12.351298 12.0568695 11.693207 11.959222
1367858_at 3.9633205 3.947021 4.05904 4.0834293 3.7613068 3.9919262 3.6843052 3.7315004 3.8716404 3.8842657 4.0281467
1367859_at 5.3645067 5.281658 4.944459 5.286807 5.303318 5.1598053 5.146705 4.8169036 5.429799 5.358551 4.7418118
1367860_a_at 10.367557 10.248155 10.741692 10.43273 10.6940365 10.514875 10.76243 9.886935 10.514154 10.599124 11.291022
1367861_at 5.4532905 5.162703 5.5320716 5.407655 5.4568253 5.514621 4.923082 5.2340493 4.9048448 5.262053 5.1339946
1367862_at 4.3564644 3.9591534 4.242549 4.144873 4.1548142 4.252859 4.188482 4.3455153 4.212717 4.3234377 4.333977
1367863_at 7.857564 7.952184 7.7953453 7.7126274 7.8844643 7.9058933 7.960779 7.908371 7.8972206 7.934594 8.026844
1367864_at 5.9712033 6.017555 5.855183 6.117234 5.85034 6.311976 6.223806 6.0464606 5.9618096 6.142117 6.079852
1367865_at 7.2958217 7.401281 7.2260528 7.583892 7.445106 7.1859045 7.43671 7.1974964 7.333343 7.1907177 6.9369493
1367866_at 6.1263638 6.0218196 6.3805895 6.077606 6.2887735 6.165854 5.894827 5.925783 5.9638453 5.516878 5.6960645
1367867_at 8.947279 9.003611 8.98658 8.897782 9.013025 8.745666 8.94581 9.074535 8.977173 8.637704 8.498711
1367868_at 7.469963 7.515996 7.4882746 7.279758 7.6944156 7.502004 7.7201414 7.6631413 7.384026 7.764531 7.6113486
1367869_at 9.919987 10.001868 9.987362 9.921272 9.989213 9.83232 9.917413 9.951587 9.804533 9.760366 10.080947
1367870_at 9.41664 9.36618 9.479261 9.376726 9.233779 9.368062 9.116025 9.301702 9.506006 9.620313 9.476942
1367871_at 13.5890045 13.353525 13.653637 13.612062 13.610158 13.686687 13.435228 13.404865 13.451442 13.48321 12.837507
1367872_at 8.556032 8.575514 8.504582 8.462903 8.489927 8.407176 8.505496 8.549664 8.430036 8.5358715 8.405793
1367873_at 9.214774 9.334981 9.294493 9.264184 9.1926565 9.1598835 9.283427 9.333996 9.118286 9.24079 9.1188545
1367874_at 5.9210854 6.413088 6.1015797 5.6081038 5.665496 6.0249333 5.9235353 5.928381 5.9185 5.6154385 5.348606
1367875_at 8.982372 8.98993 8.998689 8.93507 8.937566 8.832078 8.984516 9.047783 8.895491 8.9075 8.827423
1367876_at 6.702917 6.651863 6.6289954 6.5314937 6.8472896 6.37349 6.7800374 6.8277407 6.592002 6.3879232 6.4005346
1367877_at 8.011766 8.134399 7.880855 7.797488 7.693808 7.5264435 7.9676166 7.942451 7.8374867 7.8188357 8.10956
1367878_at 8.402868 8.622109 8.689855 8.467352 8.708047 8.528158 8.7595005 8.844309 8.647028 8.945618 8.832076
1367879_at 7.448886 7.0392394 7.2437124 7.2281184 7.147949 6.90156 7.382283 7.0972714 7.3483667 7.5020337 7.2840986
1367880_at 5.368534 5.179756 5.133413 5.1133223 5.36226 5.3298545 5.196205 5.2146864 5.4624953 5.5553617 5.101847
1367881_at 7.3577933 7.386552 7.433156 7.6181946 7.4270754 7.409535 7.592966 7.6689925 7.5594316 7.6447697 8.261499
1367882_at 6.9363594 6.946292 7.0429096 6.9976873 6.9667387 7.108939 7.0169086 7.0869718 7.1254587 7.1667833 7.1257095
1367883_at 6.487209 6.683179 7.0944095 7.027017 7.195684 6.9085603 7.147437 7.0843534 7.260032 6.910419 6.9605174
1367884_at 10.93289 10.868097 10.927496 10.749102 10.848264 10.82063 10.993988 10.742241 10.988051 11.2867985 11.19956
1367885_at 12.006692 11.960887 11.922938 11.954472 12.01371 11.9481125 12.051819 11.824002 11.952319 11.747942 11.504534
1367886_at 7.5736146 7.5479765 7.583977 7.523316 7.5735617 7.466814 7.5440598 7.8319206 7.6346965 7.8543205 7.6826715
1367887_at 12.748208 12.784272 12.761749 12.735568 12.785651 12.817724 12.755126 12.835002 12.767337 12.554114 12.561332
1367888_at 3.9868994 3.9724157 3.9831052 3.9876595 3.882097 4.171479 4.0389137 3.8325882 4.122187 4.1136017 4.0092325
1367889_at 8.976847 8.885605 8.9635105 8.876565 8.924067 8.830763 8.74382 8.733482 8.977703 8.84761 8.463573
1367890_at 6.821562 6.710007 6.6643124 6.7624106 6.6144223 6.342002 6.699599 6.6038313 6.3523035 6.3407326 6.2948885
1367891_a_at 5.606907 5.7355413 5.6580424 5.456545 5.735545 5.690157 5.9521904 5.7082586 5.698408 5.719013 5.75557
1367892_at 10.619561 10.691728 10.379312 10.486007 10.533908 10.608907 10.625048 10.445493 10.344717 10.237247 10.135791
1367893_a_at 6.776673 7.020893 6.853496 6.975373 6.770858 6.9190865 6.868925 6.6835046 7.1057873 6.8442574 7.0604224
1367894_at 11.287946 11.823137 11.824985 11.684889 12.196688 11.7678995 12.289354 12.58401 12.617144 12.323318 12.023149
1367895_at 11.152317 11.09921 11.110121 11.072376 11.015954 11.087274 11.217447 11.24508 11.045839 11.208216 11.266275
1367896_at 13.490342 13.215271 13.320497 13.453498 13.503255 13.56485 13.603643 13.523369 13.718151 13.011579 9.190426
1367897_at 10.6160345 10.67375 10.58309 10.631722 10.385104 10.460634 10.584831 10.591886 10.508958 10.356127 10.389501
1367898_at 9.560286 9.56511 9.478512 9.674391 9.734254 9.610612 9.640113 9.665374 9.462257 9.803184 9.515745
1367899_at 6.996247 6.794604 7.0362744 7.0045915 7.0290685 6.588311 6.926384 6.8615456 6.8003125 7.2597466 7.3591037
1367900_at 8.342562 8.368181 8.367477 8.436883 8.406673 8.457123 8.33231 8.3288765 8.127408 7.374315 7.732159
1367901_at 8.768207 8.901618 8.713529 8.760877 8.859822 8.661902 8.640246 8.7399235 8.578687 8.537133 8.911573
1367902_at 7.269851 7.3994226 7.4010954 7.3918524 7.018451 7.1508183 7.289346 7.1085825 7.081327 7.3049707 7.2087245
1367903_at 9.122554 9.296016 9.152018 9.295587 9.170704 9.17896 9.269395 9.31429 9.214176 9.19088 9.086616
1367904_at 6.6826997 5.334876 6.5725617 5.913791 6.1035843 6.4330106 5.986047 6.1564045 5.547577 7.148189 5.1820107
1367905_at 10.705433 10.779995 10.77176 10.8284025 10.723832 11.182045 11.038541 10.643555 11.065287 11.201468 11.004042
1367906_at 9.917504 10.04693 9.534459 9.64784 9.640112 9.590306 9.693704 9.7974205 9.731796 9.530726 9.390245
1367907_a_at 8.860559 8.872282 8.888898 8.775176 8.885492 8.667479 8.761162 8.854742 8.850974 8.849007 8.842395
1367908_at 11.705824 11.618708 11.676101 11.615442 11.553162 11.56256 11.65443 11.587792 11.626857 11.35392 11.50601
1367909_at 11.914214 11.803662 11.727088 11.680776 11.706372 11.972809 11.712078 11.577531 11.640288 11.543133 10.967449
1367910_at 7.81927 7.8066545 7.8826103 7.968486 7.655972 7.8151793 7.9966135 7.831025 7.954015 7.946622 7.853069
1367911_at 7.5073605 7.6627054 7.548417 7.215791 7.408689 7.5083766 7.7782917 7.6630125 7.46696 7.49741 7.798394
1367912_at 5.864395 5.724262 6.2002606 6.024555 6.2876954 6.0091524 6.1981997 5.781877 5.778248 5.5112457 5.2933593
1367913_at 6.801378 6.5529656 6.756432 6.736901 6.647163 6.6229734 6.8188987 6.6783834 6.684282 6.591869 7.1872153
1367914_at 6.4814124 6.5863295 6.6883235 6.2228794 6.5943894 6.491838 6.4046206 6.330535 6.243816 6.369679 6.6758285
1367915_at 8.891974 9.09818 8.86135 8.973971 8.892167 8.825809 8.920076 8.94049 8.954807 9.071211 9.113735
1367916_at 5.923188 6.330984 6.06942 5.949681 6.1813593 5.933892 5.5248785 6.014963 5.7074785 6.163357 5.9941597
1367917_at 13.50885 13.458302 13.543818 13.573824 13.506893 13.597865 13.507525 13.490897 13.487464 13.421445 13.23321
1367918_at 5.053174 5.2098913 5.075899 5.1728086 4.985388 4.9922075 4.8099766 5.217218 5.0330067 5.203532 5.5529017
1367919_at 5.730419 5.864335 5.447354 5.945207 5.0427394 5.8248887 5.856234 5.8461065 5.6335998 5.762338 5.6529818
1367920_at 5.6235056 5.2329435 5.759145 5.617557 5.219767 5.551034 5.5338855 5.1324744 5.456112 4.9776254 4.49636
1367921_at 7.123231 6.9817085 7.261622 7.1236305 6.9300594 7.1405125 7.2909 7.3044314 7.0826316 7.121091 6.646735
1367922_at 7.30563 7.7225122 7.6194615 7.5216413 7.6728544 7.3086276 7.6129427 7.3991256 7.556695 7.5228567 7.047346
1367923_at 5.390804 5.3951964 5.408285 5.083225 5.182263 5.481452 4.876521 5.336705 5.2829347 5.5176344 5.4604354
1367924_at 7.5564623 7.481796 7.519821 7.419793 7.5140185 7.5864697 7.503984 7.391758 7.6042633 7.53977 7.3441916
1367925_at 7.454661 7.783872 7.755731 7.745276 7.498301 7.3075414 7.470483 7.4854 7.4677377 7.57963 7.9356976
1367926_at 8.495597 8.376355 8.331645 8.493467 8.446075 8.384235 8.1613655 8.317498 8.3951645 8.241042 8.526045
1367927_at 10.603265 10.652887 10.598409 10.454096 10.432448 10.354978 10.519264 10.496921 10.513497 10.658605 10.87845
1367928_at 3.9477642 4.0648317 3.8608847 3.9658165 3.8281162 3.8898003 4.013132 3.923595 3.8849437 4.181876 4.1231728
1367929_at 10.061361 9.921822 9.621044 9.730408 9.756655 9.381208 9.666544 10.001795 9.65546 9.41761 9.383413
1367930_at 3.8556619 3.8361235 3.714863 3.832937 3.7370992 4.165742 3.9381485 3.967179 3.8736162 3.6655254 4.0796647
1367931_a_at 9.323059 9.288858 9.469304 9.480207 9.634321 9.388344 9.550672 9.52756 9.567874 9.683751 9.646152
1367932_at 12.092302 11.70734 11.786871 11.959205 11.990975 11.863468 12.128235 12.53431 12.083925 12.771679 12.715841
1367933_at 7.2653275 7.422322 7.7408237 7.168443 7.7207127 6.9264026 7.3752484 7.9605184 7.4576726 7.6831007 7.6955743
1367934_at 5.7414474 5.881166 5.8112144 5.770737 5.849653 5.855165 5.991498 5.647628 5.823692 5.974776 5.9995294
1367935_at 8.416131 8.609081 8.597551 8.471687 8.44037 8.440074 8.634588 8.4817705 8.352589 8.687748 8.548557
1367936_at 6.99032 7.055018 7.2319927 7.016439 6.9099836 6.848063 7.0467396 6.9484143 6.956603 6.5712137 7.167655
1367937_at 7.7688317 8.553228 8.376327 8.552373 8.052651 8.120219 8.638824 8.268816 8.14337 7.8804007 9.524536
1367938_at 10.620434 10.698091 10.782638 10.643339 10.756381 10.820491 10.894741 10.905961 10.855589 10.771009 10.077969
1367939_at 10.96125 10.723577 11.176265 11.203113 10.911766 10.317328 10.552415 10.073946 11.129801 11.807545 11.42051
1367940_at 5.509661 5.9414535 6.0105658 5.4923644 5.5500336 5.984891 6.063415 5.938944 5.3953567 5.085805 5.050426
1367941_at 8.677581 8.650771 8.78852 8.762632 8.6480055 8.545171 8.479444 8.830759 8.610685 8.591969 8.53233
1367942_at 7.276672 7.3889265 7.0650415 7.3096976 7.1557817 6.9070277 7.3139205 7.219259 7.2822566 7.7549214 7.409061
1367943_at 7.7094245 7.6517725 7.7949886 7.5225024 7.3905926 7.6864185 7.7779317 7.6746345 7.653961 7.9302735 7.9493093
1367944_at 5.5210958 5.859253 5.8286157 5.7258368 5.8486395 5.705259 5.39156 5.6212335 5.531998 5.5637693 5.7662573
1367945_at 11.053345 11.317034 10.826086 11.256257 11.088949 10.770352 11.035072 11.180186 10.9460945 11.0531845 10.606481
1367946_at 9.071261 9.08386 9.5076065 9.106256 9.093165 9.3118725 9.228302 8.888194 8.95593 9.25354 8.874571
1367947_at 8.407444 8.453433 8.562816 8.445798 8.520753 8.483177 8.561474 8.390326 8.466357 8.448207 8.548655
1367948_a_at 10.22081 10.378473 10.172555 10.445559 10.1682415 10.319712 10.199991 10.081828 10.021081 10.122911 9.97772
1367949_at 6.1768036 6.2111073 6.426126 6.1723175 6.126339 6.2289314 6.210113 6.4573135 6.211283 6.369837 6.4102345
1367950_at 7.3337226 7.2196836 7.213483 7.187939 6.8726873 7.5259833 7.02493 7.531817 7.0314097 7.157607 7.3952074
1367951_at 4.911222 4.702127 4.756329 4.72501 4.7037225 4.696585 4.7324715 4.635873 4.589612 4.9660287 4.6929765
1367952_at 6.6041627 6.831605 6.4657993 6.3536816 6.3063498 6.678746 6.5272717 6.906204 6.4177766 6.37867 6.362837
1367953_at 4.358106 4.514744 4.6216607 4.773384 4.115341 4.4813013 4.5949864 4.5310087 4.545374 4.4365063 4.591114
1367954_at 6.863855 6.8426805 6.8915496 6.818563 6.165399 6.451635 6.2799196 6.898175 7.5476937 7.131038 7.0152617
1367955_at 5.709877 6.196832 5.996379 5.77591 6.0654836 5.8283873 6.1720996 6.0778265 6.0260615 6.324203 6.103067
1367956_at 5.051907 5.199959 5.289737 5.017885 5.1447015 5.095444 5.055395 5.4103227 4.949101 5.313273 5.553341
1367957_at 8.838685 9.311831 7.880451 8.0372505 8.364338 9.12383 8.827692 8.200716 7.84953 7.449771 7.639005
1367958_at 8.753426 8.969871 8.992921 8.97196 9.112637 8.896253 9.104256 8.890313 9.0698185 8.627311 8.58676
1367959_a_at 6.063336 6.161139 6.158916 6.3704653 6.010656 6.5153055 6.2771397 5.983028 6.262086 7.1435895 7.030164
1367960_at 7.6983175 7.9381356 8.101765 8.12031 8.096761 8.0395775 8.385866 8.429246 8.471911 8.7891245 8.438741
1367961_at 4.338707 4.39373 4.0923815 4.2578397 4.4549637 4.35005 4.207301 4.283456 4.174276 4.5769196 4.396182
1367962_at 4.882899 4.6452856 4.757889 4.9968724 4.689329 4.681759 4.7606 4.829264 4.710598 4.7102666 4.8379955
1367963_at 7.268692 7.476336 7.0920424 7.0503597 7.339943 7.3094606 7.3199663 7.3754697 7.330624 7.339609 7.2361026
1367964_at 4.9646883 5.128483 5.2800817 5.061508 5.0013194 4.898634 5.015075 5.088085 5.0394535 4.799966 5.2362423
1367965_at 6.36778 6.2584 6.2169237 6.500467 6.5157256 6.553388 6.5910444 6.43307 6.3454366 6.45332 6.5047684
1367966_at 9.629879 9.728422 9.517031 9.565645 9.506357 9.452135 9.526545 9.6525955 9.545469 9.36039 9.325476
1367967_at 7.0502615 6.8884106 6.702915 6.942848 6.834878 6.856388 6.9302197 7.019903 6.9121 7.179067 7.200755
1367968_at 3.8835251 3.739021 3.8048513 3.7555194 3.757216 3.5924356 3.7376113 3.809365 3.8198493 3.967624 3.8777251
1367969_at 10.741753 10.713696 10.634941 10.557631 10.617827 10.635596 10.668054 10.639689 10.607948 10.726276 10.806515
1367970_at 4.1583195 4.0731444 4.2684016 4.2541885 4.4315333 4.3327665 4.2991867 4.1711984 4.5859756 4.4862247 4.4801054
1367971_at 9.843607 9.836749 9.777878 9.824118 9.893527 9.740144 9.972397 9.883803 9.831068 9.937126 10.035729
1367972_at 9.678812 9.795433 9.746597 9.714018 9.808048 9.550069 9.881586 9.894976 9.892864 9.77289 9.645781
1367973_at 4.8082376 4.552381 4.755971 4.611979 4.2911606 4.497294 4.3575654 4.384083 4.371021 4.030549 4.4340024
1367974_at 8.795574 9.382665 8.9967985 9.0286455 8.821688 8.566979 8.904655 8.200208 8.247775 8.088061 9.25676
1367975_at 5.2495 5.8847075 5.521372 5.3500185 5.460884 4.506657 5.393721 4.947145 5.0463533 4.7330794 5.7111683
1367976_at 6.9311414 6.7727532 6.628656 6.7089515 7.2494373 6.9820786 7.0242467 7.0344205 7.1086965 6.9722943 6.9452043
1367977_at 3.984571 3.8238833 3.7654629 3.9305184 3.6797285 3.985447 3.9074516 4.0058217 3.7951338 3.9801629 4.059677
1367978_at 6.0443745 5.9480166 6.0392394 5.817938 5.978932 6.09483 5.9248624 6.0130596 5.9927006 6.01165 6.03001
1367979_s_at 11.60235 11.315266 11.184633 11.249885 11.422526 10.783609 11.4443445 12.058289 11.433805 11.83645 11.98484
1367980_at 8.0787945 8.133564 8.216888 8.258308 8.122986 7.8628554 8.058025 8.135746 8.109791 7.9719505 7.7583575
1367981_at 7.4804363 7.5900593 7.5202394 7.5172176 7.4222264 7.312584 7.4421635 7.5313997 7.408351 7.341293 7.1275673
1367982_at 10.277761 10.213768 10.566942 10.855315 11.07444 11.370573 10.654607 11.283228 10.874075 9.478853 10.062764
1367983_at 5.3324704 5.229866 5.26852 5.2116804 5.7085066 5.2688 5.4324446 5.463991 5.293865 5.5078893 5.7915654
1367984_at 5.648463 6.2843494 5.9535728 5.8454046 6.0892534 6.010396 6.1903768 6.130138 5.8740845 6.07829 5.830945
1367985_at 6.9583673 6.9911003 7.110543 7.6503444 6.5059667 6.5127754 6.9275866 7.1383705 6.2452183 5.7872972 5.8315806
1367986_at 6.7269425 6.7053657 6.688591 6.8597236 6.8290105 6.6759257 6.965023 6.888182 6.954759 7.0172615 7.3232102
1367987_at 8.649441 8.762692 8.674422 8.569166 8.62774 8.614711 8.714284 8.878969 8.307154 8.964184 9.03804
1367988_at 13.0369835 13.032744 13.160845 13.138968 13.140156 13.170284 13.098236 13.060205 13.039297 13.006053 12.865249
1367989_at 4.169835 4.297741 4.320404 4.1555414 4.2599745 4.1466475 4.33895 4.2398415 4.2671995 4.307613 4.051734
1367990_at 5.2931275 5.013307 5.474708 5.2876277 5.2817044 5.5567465 5.39119 4.910723 5.4304986 5.469472 5.565191
1367991_at 8.890945 8.768518 8.915008 8.878072 8.917085 8.7732315 9.041026 9.014314 8.955668 8.980096 8.594195
1367992_at 4.917608 4.8482046 4.615291 4.5564394 4.666394 4.749839 4.8600316 4.7022758 4.6787205 4.823059 4.659317
1367993_at 7.176818 6.8014674 7.256651 7.1012673 7.0455766 6.9570346 6.99285 7.0008645 7.1052346 7.312031 6.954785
1367994_at 10.789257 10.532127 10.493473 10.688572 10.485028 10.524961 10.422425 10.23448 10.399502 10.164562 10.346365
1367995_at 13.138081 13.062246 13.050068 13.16667 13.085223 13.191819 13.038838 13.180908 12.920793 13.111822 12.972045
1367996_a_at 6.1352463 6.812361 6.5132217 6.5858746 6.7051187 6.7818756 6.7034264 6.635806 6.5828886 6.484961 5.847066
1367997_at 7.7468243 7.918773 7.902397 7.809167 7.9521036 7.9635863 7.7294745 7.7168345 7.9082403 7.7849617 7.6033964
1367998_at 6.3778687 8.582601 9.492589 7.92725 8.735406 7.7768 7.0489516 7.6252837 8.17542 6.2484803 7.2260838
1367999_at 12.123862 12.12914 12.163477 12.26198 12.239056 12.125185 12.229889 12.181811 12.102139 11.779406 11.779269
1368000_at 14.368518 14.246067 14.288888 14.341344 14.305636 14.275377 14.361849 14.382411 14.308364 14.334413 14.3926525
1368001_at 4.1243024 4.0222607 4.2295876 4.1394963 4.1383424 4.143098 4.3309145 4.2854533 4.1660557 4.2053304 4.1434584
1368002_at 7.339332 7.3834815 7.4636025 7.2066474 7.288946 7.32325 7.130247 7.168365 7.444001 7.2080703 7.2353477
1368003_at 5.9833665 5.770614 5.8192744 5.900497 5.8477893 6.087522 5.809581 5.6935616 5.5909567 5.893726 5.5833287
1368004_at 9.673858 9.615741 9.582444 9.6210165 9.553371 9.585625 9.584085 9.440731 9.663665 9.641485 9.328319
1368005_at 5.6575 5.5953918 5.7394176 5.58974 5.761638 5.8486385 5.682588 5.8012404 5.7372847 5.553868 5.969347
1368006_at 7.4723573 7.608627 7.51816 7.5417466 7.2972374 7.206609 7.4558663 7.1264095 7.0099635 6.7020235 7.2438107
1368007_at 7.49461 7.069953 6.9983516 6.817567 7.1529408 7.1583405 6.824522 6.783031 7.031042 7.2050114 8.365295
1368008_at 5.4870987 4.993036 5.525198 5.2551117 5.5547004 5.5338545 5.423807 5.490024 5.5173454 5.9419537 5.9800725
1368009_at 9.584255 9.301408 9.373961 9.804814 9.604243 9.266689 9.718634 9.621708 9.71732 9.818749 9.7386265
1368010_at 7.2906775 7.5466433 7.502809 7.39806 7.348229 7.3094416 7.3657093 7.4673214 7.321266 7.1380353 7.418346
1368011_at 7.702636 7.7438083 7.616562 7.633304 7.4488487 7.580701 7.4884996 7.4055796 7.4926414 7.2978325 6.9529276
1368012_at 6.4408255 7.048337 6.3151264 6.262159 6.360112 6.4930296 6.2596307 6.3952904 6.315946 6.256794 6.343763
1368013_at 4.4955015 4.5062027 4.412836 4.393669 4.511716 4.5259943 4.5217814 4.285733 4.590373 4.5554266 4.351758
1368014_at 4.2931743 4.4567485 4.562996 4.616659 4.346471 4.4573936 4.8481817 4.510745 4.4905214 4.638754 4.5716553
1368015_at 6.215625 5.9148636 5.966082 5.853306 6.114356 6.2146583 6.026629 6.058544 6.103489 6.349644 6.2726398
1368016_at 12.841144 12.84141 12.73522 12.766147 12.726836 12.739888 12.740188 12.855235 12.771143 12.610828 12.446205
1368017_at 5.0172853 4.954714 5.1253076 5.0501237 5.4419746 5.237621 5.108915 5.1879487 4.938643 5.338393 5.0697994
1368018_at 8.640684 8.886448 8.813192 8.817806 8.824623 8.700599 8.746353 8.773749 8.735123 8.724989 8.72161
1368019_at 7.4742904 7.686313 7.3290315 7.4338064 7.4317675 7.2223907 7.347201 7.447003 7.248872 7.296918 7.317594
1368020_at 7.05827 6.749809 6.7306647 6.1598773 6.687082 5.8714886 6.676974 7.162667 6.999191 7.3492928 7.224064
1368021_at 13.925428 13.804687 13.960819 13.910925 13.791067 13.930137 14.11317 13.988551 13.704874 13.697574 13.730842
1368022_at 6.8197837 6.5674043 6.822666 6.697884 6.7878413 6.926435 6.631273 6.666938 6.514771 6.1386695 6.482918
1368023_at 6.8119354 6.8124156 6.7523766 6.745828 6.8015733 6.7906895 7.0111527 6.8131824 6.578513 6.9866853 7.4178457
1368024_at 6.7345095 6.8372097 6.776592 6.7449145 6.677799 6.45932 6.7107944 6.8156214 6.6614733 6.903269 7.413838
1368025_at 6.1441703 5.778012 6.40842 6.5282474 6.559488 6.1567397 6.756326 6.8523803 6.6443176 6.853675 6.998807
1368026_at 6.9247165 7.1195045 7.074807 7.1003475 7.223087 6.884826 7.1427665 7.354897 7.2511153 7.207322 7.0029106
1368027_at 6.656879 6.780682 6.7512407 6.7903924 6.5757155 6.6634045 6.5888233 6.76218 6.5929 6.6893864 6.905392
1368028_at 4.3707857 4.0619693 4.455901 4.593478 4.238736 4.721199 4.359827 4.467161 4.6460114 4.537616 4.407138
1368029_at 10.621879 10.6550865 10.519162 10.704623 10.54659 10.510905 10.585505 10.651981 10.502619 10.411874 10.121383
1368030_at 9.265475 9.366506 9.192655 9.336694 9.3349285 9.346398 9.208767 9.306425 9.229486 9.199279 8.89871
1368031_at 7.132174 7.011247 7.2002554 7.182001 7.435628 6.940295 7.1183157 7.3963485 7.315286 7.349694 7.5344954
1368032_at 5.6982255 5.970896 5.97179 6.0074067 6.4214344 5.8316855 6.348798 6.481516 6.3978796 6.4134016 6.3456883
1368033_at 6.120236 6.2264504 6.1770144 6.3428073 6.424314 6.2301865 6.3667765 6.5196004 6.495532 6.6790276 6.3953166
1368034_at 4.610421 4.3367815 4.307235 4.2564917 4.4488163 4.39573 4.4475145 4.277914 4.285226 4.186371 4.364805
1368035_a_at 10.2134 10.205281 10.36184 10.161601 10.297611 10.432734 10.209423 10.009871 10.294783 9.117287 9.186261
1368036_at 10.194418 10.198927 10.1448555 9.917824 10.142596 10.098843 10.026105 9.991217 10.119988 9.181927 8.957822
1368037_at 7.098934 6.848543 6.884535 6.7293425 6.653776 6.842521 6.9233613 6.649089 6.77058 6.843218 7.1937337
1368038_at 8.120614 8.415256 8.1088915 8.161039 8.0711975 8.077532 7.938426 7.985376 7.985093 7.923456 7.4531493
1368039_at 5.0763516 4.9735126 4.8360863 5.2877502 5.201696 5.204651 5.084871 5.0025 4.8534684 4.8801627 4.93834
1368040_at 8.069335 7.9464736 7.831782 7.955649 7.9533534 7.943751 8.132021 8.175335 7.8736815 8.007423 8.01601
1368041_at 9.675591 9.56183 9.552587 9.481029 9.599932 9.383291 9.572085 9.409977 9.51211 9.496169 8.9936905
1368042_a_at 10.756062 10.865836 10.839669 10.964374 10.808264 10.904641 10.87314 10.86041 10.924717 11.126792 11.3067465
1368043_at 7.886553 8.0012865 7.934174 7.883799 7.899208 7.7285357 7.8555956 7.719049 7.8376193 7.592126 7.811351
1368044_at 3.283088 3.3382275 3.4249778 3.3709388 3.372155 3.3723497 3.4573336 3.2669387 3.3889883 3.6305184 3.5637083
1368045_at 10.285558 10.200632 10.085672 10.151704 9.919644 10.051162 9.891914 10.012571 10.089315 9.824242 9.691004
1368046_at 10.295425 10.247882 10.143882 10.143839 10.106509 10.23163 10.128888 10.214708 10.148512 9.851466 9.67296
1368047_at 6.9178815 6.711936 7.3621826 7.609135 7.3756013 7.473718 7.071443 7.8112903 7.00074 7.041617 7.6196995
1368048_at 13.999712 14.111003 14.077116 13.999715 13.993956 14.085536 14.098583 14.077542 14.063691 14.112834 13.490821
1368049_at 10.978708 10.915731 10.750814 10.6217165 10.85079 10.901511 11.023951 10.994313 10.886947 11.003561 10.532893
1368050_at 8.563042 8.443213 7.980116 8.533923 8.201195 8.416166 8.395473 7.9540887 8.133014 8.126408 7.916871
1368051_at 11.325998 11.325762 11.245478 11.2925005 11.220906 11.287481 11.279768 11.225747 11.2751665 11.059471 10.644698
1368052_at 4.871168 4.44617 4.5554304 4.763388 4.411633 4.711674 4.8216486 4.8066473 4.901567 4.468724 4.551048
1368053_at 5.3242397 5.631426 5.486082 5.5516977 5.691122 5.5632944 5.629182 5.5900545 5.54634 5.690226 5.4052343
1368054_at 6.4476495 6.5311217 6.774553 6.3907204 6.405532 6.3896613 6.5570145 6.6898065 6.234045 6.6313434 6.7356696
1368055_a_at 7.8931246 7.8519125 7.848873 7.646208 7.6605043 7.7678137 7.9372134 7.8327856 7.922112 7.9738812 7.909129
1368056_at 7.247004 7.430718 7.3516297 7.4070973 7.4010496 7.2699156 7.3210783 7.361304 7.3687735 7.2655387 7.2091255
1368057_at 8.49765 8.523058 7.950844 8.205305 8.401382 8.068231 8.070263 8.300418 8.259517 8.023851 8.108566
1368058_at 7.216116 7.0453634 7.369 7.195254 7.4813304 7.1300526 7.647787 7.4583144 7.506939 7.176432 7.1948366
1368059_at 8.483119 8.6984625 8.80021 8.334607 7.441496 9.269527 8.458282 8.207446 8.91366 8.070284 6.527733
1368060_at 12.9225855 12.957451 12.973251 13.046238 12.981855 12.971904 13.021986 12.933505 12.927274 12.814946 12.502511
1368061_at 6.0850406 6.356754 5.853901 5.756852 5.8307657 6.4491553 5.453021 6.0227146 6.1824865 6.020239 5.7006693
1368062_at 8.905939 9.054459 8.946089 8.880906 9.101897 8.818845 9.081186 9.111627 9.244959 9.060129 8.73247
1368063_a_at 8.330413 8.470064 8.601759 8.69278 8.757087 8.381533 8.627201 8.689571 8.608858 8.487934 8.377075
1368064_a_at 10.811206 10.646532 10.733594 10.877807 10.668709 10.476902 10.896929 10.829646 10.905611 9.862217 9.110778
1368065_at 7.364867 7.4277105 7.0789022 6.99038 7.1406984 7.227091 7.425783 7.002567 7.3292527 7.2261405 7.291798
1368066_at 5.6229677 5.553639 5.7913136 5.855613 5.7975745 5.6574802 5.667621 5.850894 5.9153075 5.856862 6.0358434
1368067_at 8.794922 8.887356 9.006415 9.00617 9.126351 8.867846 9.215523 9.110688 8.991951 8.882739 9.024211
1368068_a_at 7.21156 7.2684994 7.2228394 6.867612 7.257438 7.4182954 7.203653 7.327453 7.1339483 7.5214863 7.338519
1368069_at 7.6869965 8.0481 8.077329 8.036813 7.898024 8.044648 8.125156 8.003654 8.1100855 8.053972 8.11691
1368070_at 7.8326864 7.9506087 7.92532 7.7957664 7.850083 7.6912727 7.7844734 7.7710156 7.9180098 7.6921663 7.648332
1368071_at 11.85485 11.848729 11.730626 11.91659 11.844005 11.887356 11.689041 11.763061 11.70401 11.808101 11.821882
1368072_at 6.269861 6.093813 6.1629844 5.9808464 5.9988036 5.8798566 6.2003508 6.2916646 5.9070764 6.35731 6.761759
1368073_at 8.332487 8.248134 8.749249 8.018498 7.8584657 7.5648584 7.8013134 7.7157 7.51725 8.010283 8.216124
1368074_at 6.425914 6.4923224 6.2985487 6.3502297 6.3506355 6.2203794 6.434146 6.901225 6.634881 6.8759193 6.9247274
1368075_at 10.902695 10.76344 10.643258 10.507556 10.603371 10.5034485 10.331947 10.579903 10.405586 10.736619 10.90787
1368076_at 7.169335 7.0796623 7.1614084 7.119051 7.230959 7.2887015 7.2326484 7.1707487 6.9004235 6.8225956 7.096347
1368077_at 13.155684 13.124988 13.12878 13.04891 13.0650015 13.097928 13.154112 12.943836 13.015248 12.914782 12.906876
1368078_at 4.3443813 4.2339363 3.767087 4.372863 4.353939 3.9228573 4.6587305 4.9396048 4.138695 4.166338 6.566002
1368079_at 9.112553 9.164911 8.800619 9.002078 8.981511 8.685235 8.879311 9.102525 8.973282 9.050461 9.239605
1368080_at 3.7050223 3.803263 3.5699482 3.6818252 3.7678595 3.6562424 3.7213874 3.7959769 3.8434768 3.8038387 3.6402986
1368081_at 7.2616386 7.1801386 7.25813 7.5649824 7.1907053 7.2686477 7.3354 7.601877 7.073698 7.3756437 7.378174
1368082_at 8.192981 8.179278 8.0448265 8.034255 8.12211 8.111226 8.279512 8.36676 8.230024 8.09915 8.089742
1368083_at 8.727204 8.848545 8.809474 8.946508 8.820993 8.822462 8.802833 8.886287 8.987372 9.044145 9.032486
1368084_at 6.134776 6.184475 6.1130743 6.083726 6.0646653 6.0829973 5.9380875 6.2275615 6.2069273 6.0356092 6.3045263
1368085_at 10.407326 10.308511 10.420428 10.436637 10.427671 10.5685005 10.460653 10.158236 10.386965 10.176108 9.858693
1368086_a_at 8.147992 7.8639603 7.8414645 7.3824883 8.078468 7.8679867 8.455589 8.939987 7.533472 8.652194 8.99084
1368087_a_at 7.78013 7.9335203 7.946717 7.8508606 8.228027 7.6048126 8.065384 8.039461 7.7948093 8.026979 8.811298
1368088_at 6.6364226 6.9127297 6.7598715 6.9476514 6.6613994 6.773355 6.864454 6.987281 6.8284307 6.6136107 6.651414
1368089_at 8.416863 8.409147 8.157634 8.442663 8.25113 8.359112 8.472103 8.297725 8.172213 8.090572 7.776247
1368090_at 7.5930095 7.110951 7.4570575 7.342657 7.3969183 7.3327045 7.402016 7.2140517 7.412749 7.228238 7.420934
1368091_at 8.487041 8.396989 8.36822 8.4936495 8.261311 8.478011 8.425421 8.393016 8.259924 7.7307262 7.6038923
1368092_at 12.429233 12.376099 12.32288 12.459744 12.298829 12.445568 12.472217 12.339125 12.40666 12.203615 12.18753
1368093_at 3.7683377 3.8752723 3.8494723 3.7411966 3.5677373 4.1418037 3.831636 3.963115 3.7888837 3.7917771 3.818363
1368094_at 6.8120427 6.9308343 6.8144927 6.9370766 6.7219605 6.907487 6.9176865 7.092094 7.0074296 7.050139 6.7963552
1368095_at 9.571731 9.427792 9.578415 9.70522 9.575059 9.692483 9.562477 9.501105 9.337886 9.66846 9.532339
1368096_at 9.824517 9.670195 9.761362 9.801868 9.736222 9.761336 9.831718 9.640665 9.661912 9.877196 9.529512
1368097_a_at 4.292098 4.762176 4.706694 4.660633 4.281653 4.6269903 4.728524 4.708751 4.624495 4.7872777 4.44874
1368098_a_at 7.6603928 7.294294 7.586551 7.242068 7.6533613 7.695874 7.314518 7.466888 7.594171 7.211085 7.53673
1368099_at 7.08254 7.12922 7.0703664 7.1525674 7.187616 7.220287 7.195544 7.108522 6.901216 7.051209 7.0909657
1368100_at 10.66778 10.845773 10.591173 10.572081 10.697291 10.551864 10.700459 10.918027 10.730676 10.47953 10.486655
1368101_at 7.6918 7.7033567 7.3180604 7.449211 7.4508114 7.1546345 7.6422935 7.4550085 7.5176177 7.215371 6.9645605
1368102_at 8.364663 8.211086 8.729927 8.276144 8.269584 8.389748 8.035484 8.204199 7.6525006 7.059686 6.84615
1368103_at 6.9694867 7.1542363 7.0027113 6.7956963 6.7126946 6.68626 6.7493606 6.508852 6.5025396 6.5753255 7.5301676
1368104_at 6.2448316 6.236859 6.278391 6.2186594 6.180115 6.274773 6.092953 6.177678 6.126053 6.1424146 6.441161
1368105_at 4.8670526 4.719467 5.1556315 5.017885 4.725475 5.114901 4.878105 4.887577 4.9668384 5.13287 5.0809097
1368106_at 8.65456 9.444227 8.787058 8.538375 8.935313 8.099509 8.979411 8.987848 8.767594 8.710806 8.564419
1368107_at 4.064556 3.7769206 3.9363592 3.8045955 3.7736468 3.9356134 3.6611125 3.6292112 3.6789687 3.7427657 3.804433
1368108_at 4.939295 4.8487535 5.096541 4.8967915 4.9810743 4.6517096 4.9761267 5.0689983 4.7488036 4.9323335 5.236858
1368109_at 6.714304 6.605696 6.64889 6.4948945 6.623141 6.8028355 6.8481126 6.8379745 6.67735 7.3996463 7.060492
1368110_a_at 4.383304 4.273013 4.3413305 4.3991327 4.27465 4.351724 4.3575554 4.4295797 4.294056 4.3418894 4.344904
1368111_at 7.180045 7.2833457 7.966434 8.086405 8.295905 7.4383764 7.9013 7.741568 7.7641177 7.4786434 7.0504475
1368112_at 5.2390842 5.130391 5.300283 5.305191 5.273177 5.343223 5.2879677 5.239773 5.210775 5.4433703 5.3458314
1368113_at 4.416863 4.124071 4.323872 4.307291 4.3653812 4.3158264 4.268451 4.3949633 4.551051 4.520402 4.3155203
1368114_at 4.378763 4.2809625 4.4109564 4.2852736 4.4315333 4.331535 4.3933244 4.4537535 4.331504 4.1815777 4.4906473
1368115_at 10.061009 9.879709 9.940881 10.009864 10.010232 10.0904255 10.403427 10.306529 10.563375 10.474092 10.209008
1368116_a_at 7.665524 7.5935693 7.5539703 7.6504035 7.716797 7.2020106 7.7585 7.713739 7.57911 7.623321 7.471276
1368117_at 8.830289 8.899059 9.023855 9.099124 8.997497 8.904339 9.078958 9.062323 8.943456 8.55743 8.768599
1368118_at 8.234689 8.278385 8.183006 8.370106 8.535547 8.097301 8.340763 8.109325 8.479694 8.467543 9.295631
1368119_at 6.0183134 5.9557695 6.083111 5.9434004 5.970991 6.258567 6.051576 5.9673624 5.804762 6.0244956 5.9480796
1368120_at 4.385224 4.306584 4.307235 4.1966534 4.391116 4.467557 4.1420994 4.2266626 4.1349726 4.266882 4.459524
1368121_at 9.434269 9.947955 9.815448 9.639721 9.29924 9.785937 9.506239 9.917203 9.7556305 8.690279 7.448213
1368122_at 9.911135 10.073097 10.007221 10.221319 9.98358 9.922949 9.800962 9.847132 9.970496 9.740806 9.584473
1368123_at 6.1934247 5.917163 6.006407 6.0371194 6.1935005 6.437369 6.039007 6.2398424 6.3116775 6.331359 6.3718786
1368124_at 7.8223014 7.252428 7.3415465 7.1567183 7.086281 7.569405 6.9859276 6.8887367 6.782736 7.8197255 8.086893
1368125_at 6.054698 6.4177275 6.0302043 6.108732 6.1572657 6.1119795 6.1630125 6.5717382 5.9796124 6.2137723 6.014181
1368126_at 6.0976105 6.491244 6.0639853 6.2016096 6.8219476 5.9651604 6.0583687 6.730133 6.2397513 6.619692 7.2993393
1368127_at 6.363809 6.4971924 6.3124456 6.3875403 6.2203984 6.408382 6.2001023 6.5877433 6.314856 6.791099 6.595141
1368128_at 6.1623583 6.587604 6.3161025 5.956639 5.650135 6.0914664 6.39645 6.5058684 6.3581805 6.0584354 6.0172067
1368129_at 7.223678 7.1075406 6.9760375 7.109143 6.8045526 6.858846 7.039694 6.967351 7.1449676 6.811466 7.2089877
1368130_at 4.506567 4.6893377 4.7516356 4.7022777 4.6471033 4.6143246 4.634507 4.4784365 4.5323057 4.4871607 4.5976696
1368131_at 4.684656 4.374255 4.147275 4.2302256 4.377739 4.30639 4.729396 4.599529 4.3374214 4.222795 4.4327207
1368132_at 10.543933 10.275502 10.780173 10.986669 10.435076 10.905904 10.4876585 10.2873955 10.466914 10.371385 10.33549
1368133_at 7.736534 8.278743 7.713973 7.8485684 7.565317 7.722153 7.6450562 7.772304 7.6050286 7.5174427 7.112974
1368134_a_at 8.761757 8.568849 8.636053 8.717511 8.549477 8.531707 8.383674 8.409253 8.185678 8.096968 8.166002
1368135_at 6.0553193 5.9972353 6.3943176 5.8057156 6.0831985 5.9780025 6.457498 5.9226265 6.2035375 5.8979416 6.217704
1368136_at 7.4175215 7.3071494 7.303559 7.575756 7.516882 7.4086356 7.615909 7.749647 7.647831 7.5027666 6.9001117
1368137_at 6.355992 6.285528 6.205255 6.1738753 6.1614265 6.371944 6.283748 6.2014775 5.956682 6.0993605 6.295245
1368138_at 5.62639 5.63296 5.5097704 5.470505 5.727735 5.861864 5.5106134 5.717903 5.6142864 5.6769104 5.6960645
1368139_s_at 5.461781 5.276406 5.136181 5.7406383 5.530853 5.620113 5.547684 5.459828 5.6677084 5.9653096 6.2139187
1368140_at 5.627082 6.448308 5.7652197 6.383647 6.3455434 5.5714297 5.6726093 5.931612 5.5973535 5.5851674 6.450692
1368141_at 11.517632 11.479545 11.628618 11.431332 11.553376 11.55656 11.623883 11.577889 11.559032 11.587236 11.354632
1368142_at 5.419888 5.4477863 5.4759974 5.2599325 5.273177 5.588883 5.4038115 5.509742 5.2061825 5.508033 5.2359476
1368143_at 6.3314443 6.921809 6.421054 6.1091833 6.5185437 6.13177 6.4944224 6.3205137 6.419461 6.37867 7.1823096
1368144_at 5.685486 5.9386854 5.826811 5.9596095 5.770822 5.427725 6.0929317 5.345681 5.8817267 5.5558524 6.122468
1368145_at 5.7981014 5.46881 5.4266148 5.65326 5.677923 5.719537 5.692569 5.8343325 5.556006 5.6176043 5.486578
1368146_at 11.645887 10.90971 9.802489 10.264302 10.141863 11.531796 11.1823635 10.736362 11.171372 10.911293 10.623058
1368147_at 10.202512 8.973611 7.5070524 8.1539955 7.889418 9.697937 9.459053 8.482557 9.352398 8.69659 8.238658
1368148_at 4.503394 4.817671 4.9484186 4.667038 4.8395185 4.770126 4.6887016 4.700695 4.788321 4.7743144 4.4623723
1368149_at 5.876751 5.9754415 5.945007 5.8871727 6.1966867 5.9736013 5.956867 6.0380716 5.7318354 5.6670113 6.0105224
1368150_at 12.84849 12.892227 12.834355 12.826627 12.841809 12.880402 12.943331 12.8698845 12.766762 12.797956 12.812228
1368151_at 10.3149 10.248183 10.311194 10.234629 10.340658 10.174445 10.429064 10.365505 10.218851 10.24947 10.157803
1368152_at 7.110502 7.3363037 7.3518724 7.2719684 7.482787 7.2020216 7.3720255 7.3442054 7.024873 7.319135 7.3049154
1368153_a_at 7.278541 7.2222385 7.2211933 7.3706427 7.3288946 7.4359026 7.3560734 7.4881935 7.384652 7.656491 7.752784
1368154_at 7.9797306 7.968133 7.9081845 8.045307 7.9352727 7.929685 8.11514 7.804486 7.794392 7.7970734 7.1643825
1368155_at 8.928876 11.642176 12.855256 7.579587 11.161065 9.830362 12.359236 12.143136 9.883137 10.796096 13.474666
1368156_at 5.831514 5.608358 5.588244 5.619658 5.575114 5.5870905 5.5769343 5.599486 5.4275365 5.3759117 5.5521693
1368157_at 5.7072806 5.9166203 5.968062 5.9229045 5.920749 5.9742928 5.972671 5.980218 5.986014 5.7748284 5.9316983
1368158_at 8.8223505 9.10268 9.083052 8.6305065 8.847367 8.740653 8.880603 9.173654 9.010353 9.460135 8.910495
1368159_at 8.053457 8.158977 8.181251 8.462362 8.138248 8.32418 8.174546 8.122613 8.264552 8.092073 7.976189
1368160_at 8.795828 8.0718975 8.98167 10.773901 8.697764 9.757446 9.770428 8.152672 9.570326 12.283362 12.573903
1368161_a_at 13.962833 13.940178 13.947421 13.878887 13.971724 13.900541 13.894101 13.969218 13.9792385 13.952002 13.8995075
1368162_at 4.850916 4.8468475 4.8761644 4.829464 4.4493294 4.644601 4.717347 4.7169414 4.6874704 4.985072 5.345832
1368163_at 10.4190445 10.419719 10.354271 10.438155 10.362789 10.121957 10.300745 10.353665 10.173989 10.272073 10.095674
1368164_at 7.2227015 7.695713 7.594645 7.3214993 6.910829 7.149283 7.2653136 6.93697 7.2972093 7.1404886 7.013046
1368165_at 7.7504807 7.6890645 7.7608624 7.7446423 7.7284875 7.8675222 7.7378874 7.5350485 7.6530876 7.7160482 7.756979
1368166_at 6.048818 6.1598587 5.9934535 6.1302066 6.239229 6.1403446 6.176235 6.0866146 6.053014 6.3192677 6.061551
1368167_at 5.425795 5.4402356 5.7881637 5.3699746 5.5634537 5.2774143 5.0967507 5.274963 5.2770405 4.636853 5.2005997
1368168_at 8.988667 8.566235 9.799079 8.38522 9.215715 8.356545 8.803872 9.352254 8.594332 6.3035913 6.023885
1368169_at 6.8633056 6.7720733 6.8295565 6.7114043 6.959942 6.621774 6.8481126 7.0660686 6.8408833 6.835696 7.120281
1368170_at 3.980644 3.8433805 4.03736 3.9144864 3.6655436 3.8441663 3.7776425 3.670139 3.9538064 3.8940532 3.648367
1368171_at 8.649902 8.991773 8.276484 8.150738 9.879656 10.140629 6.2299986 8.753908 8.875982 5.4034724 5.073162
1368172_a_at 5.892492 6.4456277 5.9436502 5.9191055 7.3705683 7.726009 3.962492 6.4381576 6.468535 3.7419977 3.8386943
1368173_at 7.3936863 7.6134987 8.098036 7.914634 8.622309 7.5529175 8.204548 8.390783 8.330572 8.216499 8.055357
1368174_at 3.8635507 3.6611176 3.79772 3.869608 4.1409497 3.8762364 4.0197544 3.964154 3.8986583 4.5142035 5.6018853
1368175_at 7.053843 7.064886 6.994488 7.0154824 6.984291 7.120763 7.083254 7.1253877 7.1287284 6.9521275 6.8284945
1368176_at 7.9916162 7.859985 7.916661 7.9143343 8.042427 8.085014 7.9506373 7.8545823 7.854596 7.7011995 7.660275
1368177_at 7.4223294 7.366925 7.3496895 7.2096105 7.21982 6.982673 7.268352 7.612015 7.359141 7.4192705 7.142643
1368178_at 9.177631 8.920546 8.918112 8.820636 8.769099 8.680488 8.727226 8.866453 8.791946 8.936078 9.123969
1368179_at 7.3836308 7.552138 7.472633 7.5307665 7.462121 7.5440226 7.471569 7.554775 7.2876463 7.4953175 8.023323
1368180_s_at 12.817623 13.160427 13.195306 13.4089365 13.373352 12.617065 13.2318735 13.055445 13.249481 12.764769 12.000615
1368181_at 10.802957 10.8441 10.683185 11.067926 10.894396 10.807764 11.12922 10.984414 10.936277 10.87433 11.253523
1368182_at 4.735278 4.203824 4.2350683 4.2944107 4.7857656 4.3788557 4.4425025 4.578392 4.5893784 4.394454 4.19275
1368183_at 7.8194656 7.794782 7.7202377 7.8283205 7.8039255 8.101702 8.069933 7.782293 7.728758 7.9125047 7.7115707
1368184_at 8.7831745 8.931462 8.708451 8.617932 8.615453 8.552148 8.657671 8.719823 8.751475 8.463677 8.092542
1368185_at 5.0811753 5.1080923 5.347108 5.090921 5.103152 5.3473396 5.102969 4.980835 5.122791 5.3039403 5.2984667
1368186_a_at 6.397888 6.249285 6.281127 6.2852035 6.2400093 6.328959 6.293548 6.2645903 6.0859656 6.2897263 6.183628
1368187_at 8.281199 8.108513 7.799858 7.49124 8.151594 7.9718685 8.055796 7.6252365 7.508392 7.7039037 9.48089
1368188_at 13.676092 13.488533 13.669767 13.689933 13.702349 13.755911 13.64863 13.58082 13.743182 13.550743 13.609884
1368189_at 10.825505 10.619389 10.399493 10.31315 10.512795 10.407504 10.443631 10.843592 10.485537 10.4909115 10.302316
1368190_at 4.9954824 5.4899426 5.548816 5.409907 5.4157686 5.418843 5.297547 5.1933093 5.286621 6.0771055 6.0293713
1368191_a_at 10.5580845 10.718679 10.466095 10.457323 10.524626 10.412745 10.417429 10.67114 10.531787 10.111073 9.896121
1368192_at 4.667759 4.773154 4.832572 4.866272 4.8787894 4.7121015 4.7176867 4.86997 4.8719068 4.919011 4.65475
1368193_at 5.064821 5.2682395 5.2559114 5.1049604 5.210973 5.461798 5.2192316 5.3099475 5.3470306 5.5716987 5.4089465
1368194_at 4.744825 4.5572863 4.4245605 4.5641813 4.377739 4.305044 4.3888874 4.4735575 4.303879 4.528324 4.5458803
1368195_at 6.440691 6.3551354 6.065037 5.9996934 6.179621 6.5975184 6.413195 6.2631783 6.192643 6.0586476 6.1160665
1368196_at 5.0462914 5.0855556 4.7562723 4.9385953 5.0564384 5.0211473 5.018926 4.6674175 5.05711 5.2665863 5.1650496
1368197_at 4.147994 4.2417765 4.186553 3.98011 4.2260437 4.127557 4.272009 4.4109106 4.0760546 4.3521986 3.9812338
1368198_at 5.272626 5.359001 5.2431927 5.0158343 5.219646 5.3595586 5.3923655 5.3940907 5.4428644 5.106922 5.136571
1368199_at 8.316912 8.411346 8.299161 8.576727 8.405556 8.327466 8.51569 8.313732 8.463623 8.265794 8.294228
1368200_at 6.1142006 5.724021 6.1570573 5.984802 6.237754 6.110482 5.9695907 6.0816345 5.779966 5.7697234 5.972641
1368201_at 6.1809535 6.1018577 5.9597893 5.970361 6.193217 6.043483 5.95421 5.873504 5.9900193 6.029953 6.009126
1368202_a_at 8.399895 8.506183 8.455866 8.526579 8.521697 8.450782 8.609883 8.492487 8.269783 8.293253 8.047483
1368203_at 5.282984 5.3895826 5.042173 5.1679354 5.0750813 5.252185 5.239946 5.5499163 5.2234335 5.335244 5.4013243
1368204_at 6.198458 6.441088 6.4235706 6.4703903 6.2441106 6.4101567 6.0732355 6.314387 6.684017 6.279539 6.1542053
1368205_at 13.434745 13.355827 13.4722 13.564443 13.485578 13.428166 13.648986 13.585152 13.538922 13.684717 13.71388
1368206_at 8.605035 8.568173 8.569852 8.452215 8.413604 8.577925 8.418495 8.403402 8.48851 8.489718 8.202449
1368207_at 5.9050207 6.0795655 5.773314 5.8000846 5.6406865 6.0669847 5.802231 5.675708 5.465169 5.7692475 6.367963
1368208_at 5.808457 6.2111073 5.8096867 5.838475 5.9946237 5.852433 6.0319357 5.9812703 5.9207 6.1106105 6.1769056
1368209_at 5.824288 5.8910007 5.7671156 5.9684763 5.7967906 5.926909 5.900728 5.9644675 5.7214994 6.0669293 5.8848805
1368210_at 4.9851775 4.84874 5.114532 4.955341 4.780705 4.9982824 4.911213 4.796327 4.7595077 4.935792 5.338514
1368211_at 12.380951 12.294554 12.348575 12.332861 12.312805 12.331829 12.404545 12.327633 12.325964 12.506076 12.600947
1368212_at 8.239644 8.443223 8.421721 8.426878 8.663416 8.111744 8.39084 8.129636 8.3856945 8.362169 8.080074
1368213_at 9.647041 9.117855 8.988701 9.210728 8.783239 9.191223 8.593177 9.174526 8.974527 9.028585 10.1533165
1368214_at 7.6657467 7.6230755 7.4649096 7.3849616 7.6087146 7.53781 7.844769 7.7080765 7.67835 7.40625 7.55054
1368215_at 9.869109 9.878986 9.795621 9.973875 9.763632 9.803422 9.798901 9.797347 9.609117 9.672224 9.388818
1368216_at 9.122418 9.312018 9.169418 9.048831 9.1705065 9.090635 9.118134 9.223763 9.18721 9.168928 8.9717
1368217_at 8.344139 8.266945 8.156517 8.29697 8.2887535 8.293289 8.218542 8.381599 8.217142 8.17952 7.8569274
1368218_at 5.6615543 5.656977 5.720916 5.660265 5.5409527 5.5487156 5.723368 5.5753994 5.586131 5.8369107 5.4448175
1368219_at 6.421422 6.657475 6.677856 6.5131235 6.544286 6.6215568 6.3817024 6.3413486 6.339811 6.197799 6.200649
1368220_at 8.652066 8.625393 8.855821 8.8397665 8.858402 8.780344 8.980227 8.966404 8.821423 9.0709095 8.998476
1368221_at 9.797218 9.822932 10.152397 10.027417 10.15002 10.037665 10.165301 9.872239 10.083273 9.097101 9.403936
1368222_at 6.440914 6.5255976 6.8053017 7.0131826 7.160781 6.9668794 7.143944 6.4571285 7.0862713 6.219003 6.2521873
1368223_at 6.972374 7.4703703 7.098891 7.4686756 7.196146 7.6651483 7.516967 7.6569743 7.5316863 7.816852 7.686486
1368224_at 13.168348 13.335987 13.048473 13.537434 13.22826 13.276539 13.281498 13.119597 13.364698 13.452194 13.719398
1368225_at 7.2041807 7.2370167 7.1825247 7.317751 7.037875 6.976836 7.047223 7.2138114 7.1485195 7.088743 7.2984967
1368226_at 7.954449 7.9876037 7.637184 7.6565742 7.72188 7.839062 7.6248627 7.3398585 7.6346965 7.4891605 7.1024723
1368227_at 8.191786 8.893094 8.090987 8.144409 8.019651 7.604351 8.687013 8.041586 8.201054 7.959882 8.152524
1368228_at 8.66394 8.82741 8.72089 8.7564945 8.928091 8.691707 8.867379 9.1082115 8.980535 9.122333 8.858894
1368229_at 6.619852 6.6323147 6.446324 6.759211 6.8383884 6.49948 6.743928 6.6997685 6.4413843 6.8324323 6.5715113
1368230_a_at 8.9739895 8.880622 8.849896 8.906017 8.838761 8.780257 9.02968 8.943246 8.943348 8.976014 8.68662
1368231_at 6.9449325 7.024809 7.1818557 6.803991 6.7490616 6.885584 6.886538 6.7979584 6.969952 6.8546023 6.3288074
1368232_at 8.126552 8.207407 7.7191253 8.073921 7.7802773 7.764359 8.064676 8.48848 8.096754 8.402576 8.808792
1368233_at 7.6180034 7.862817 7.9721193 7.808199 8.074281 7.7559834 7.9239397 7.9967413 8.082788 8.25518 8.13559
1368234_at 8.1297245 7.971328 8.438238 7.9343114 8.034466 8.33563 8.096618 8.2205 8.265685 8.448452 8.180048
1368235_at 7.6615133 7.5348907 7.599105 7.7534814 7.6266255 7.5703053 7.7409177 7.591305 7.7431984 7.523646 7.2599354
1368236_at 4.114599 4.259943 4.145632 3.860867 3.844798 4.2534084 3.995972 4.191059 4.3190637 4.2163725 4.090773
1368237_at 4.7496214 4.7804685 4.697404 4.69762 4.8905168 5.0165586 4.7069764 4.7870884 4.6710334 4.990567 4.845077
1368238_at 4.819422 5.0439315 5.0285788 4.80724 5.059704 4.801745 4.981264 4.883576 4.897803 4.910761 4.7833724
1368239_at 8.662926 8.598329 8.4554825 8.466824 8.471102 8.523699 8.4167 8.368074 8.316467 7.8116007 8.265126
1368240_a_at 4.4057736 4.5402894 4.5569897 4.6765423 4.4116883 4.2277274 3.9928002 4.3579173 4.4406667 3.978493 4.5967937
1368241_a_at 8.763479 8.623422 8.38442 8.538241 8.362314 8.268742 8.496604 8.673983 8.308759 8.268585 8.297921
1368242_at 4.839514 4.735197 4.7401648 4.94853 4.862241 4.906262 4.7815676 4.850605 4.746335 4.97392 5.071274
1368243_at 5.245426 5.2071385 5.229292 5.349864 4.985411 5.0314493 5.327416 4.915786 5.377377 5.630543 5.422507
1368244_at 10.513351 10.417751 10.142536 10.2178335 10.052204 10.285406 10.300635 10.259282 10.2856655 10.590917 10.690571
1368245_at 12.121864 12.503347 11.19387 12.401395 12.032999 12.111976 12.5188 11.976558 12.459198 11.855905 12.25361
1368246_at 4.936116 4.901147 4.8713064 4.9490547 4.678434 5.208584 4.928642 4.963317 4.894141 4.4888754 4.766798
1368247_at 6.997564 6.8080325 6.1689873 6.310733 8.425102 6.7160583 6.3908744 7.0373025 7.411638 6.588617 6.3092523
1368248_at 5.7941437 6.059428 5.875497 6.062869 5.3688917 5.5870905 6.2830224 6.347929 5.985804 5.955575 5.717031
1368249_at 9.388514 9.425088 9.602084 9.684919 9.643476 9.646568 9.785737 9.882451 9.8560705 10.17733 10.022805
1368250_at 3.9694889 4.0258656 3.9772525 4.013255 4.063956 3.9134321 3.911888 4.2578125 4.0956388 3.8940532 4.1209054
1368251_at 5.863502 5.706723 5.7947044 5.8502274 5.8323646 5.94151 6.231883 5.857093 5.698199 5.7607927 6.347134
1368252_at 3.4670522 3.4784124 3.6167939 3.4733481 3.5355275 3.6030035 3.53332 3.2910683 3.6633506 3.6107225 3.4696288
1368253_at 12.192474 12.305399 12.200582 12.177754 12.32173 12.308437 12.179473 12.2841015 12.19938 12.210258 12.18622
1368254_a_at 5.3209257 5.2608366 5.208691 5.042199 5.0556817 5.3595586 5.210241 5.2387805 5.194232 5.119175 5.262655
1368255_at 4.482056 4.2750454 4.1384077 4.302829 4.4692774 4.428335 4.3252 4.457628 4.468599 4.133177 4.3053412
1368256_at 3.5140235 3.4899561 3.7751665 3.6325629 3.455809 3.6426308 3.4205582 3.3100243 3.5166686 3.54525 3.5793576
1368257_at 4.3833303 4.415423 4.5288944 3.9814682 4.0928984 3.9750805 3.9524877 4.153207 4.429288 4.485377 4.2264524
1368258_at 5.4698253 5.3649573 5.432376 5.360365 5.5252967 5.593531 5.3040667 5.732561 5.349722 5.4909053 5.679178
1368259_at 7.4651537 7.4045095 7.168698 7.5078907 7.2245307 6.9449816 7.0445848 6.442532 6.830734 6.5358896 7.143028
1368260_at 5.001339 4.9620466 4.8939676 4.750186 4.71018 4.877816 4.6265736 5.0879 4.899255 4.6032333 4.941907
1368261_at 4.5156693 4.5754304 4.531447 4.4629874 4.423856 4.3722234 4.504958 4.535076 4.5666003 4.4010944 4.33246
1368262_at 6.0769377 6.4504585 6.440744 6.81122 6.304584 6.6708784 6.8080115 6.644461 6.35992 6.5955114 6.2948885
1368263_a_at 4.630421 4.3541417 4.3698688 4.263942 4.2865925 4.530236 4.365103 4.0816283 4.2959266 4.3320184 4.311623
1368264_at 7.106075 7.380927 7.3520727 7.4456816 7.4608054 7.317372 6.947269 7.216016 7.42854 7.2962513 7.5437226
1368265_at 8.646207 8.895201 8.877485 9.063686 9.034556 8.995332 8.94976 8.306027 8.76355 7.9132624 7.325662
1368266_at 13.228362 13.384196 13.114256 13.144027 13.135373 13.212276 13.25411 13.284473 13.250725 13.401479 13.5013895
1368267_at 7.764431 7.867895 7.5728383 7.7784834 7.6230974 7.60066 7.7642817 7.8133993 7.6585083 7.8326855 7.759089
1368268_at 7.489038 7.05134 7.2605405 7.149113 7.335289 7.1294794 7.320341 7.368805 7.3902955 7.3471947 7.3048487
1368269_at 3.982762 3.7872744 3.7796817 3.8549924 3.6880248 3.6440527 3.75872 3.589561 3.5055685 3.8695743 4.0147696
1368270_at 7.785097 7.906952 7.229656 7.544171 7.1785965 7.33986 7.1697884 6.9176188 7.1360993 6.8282604 7.6038256
1368271_a_at 4.397719 4.3529034 4.307235 4.832734 4.61686 4.4776015 4.9668736 4.5754666 4.371477 4.9118185 6.6176195
1368272_at 10.091409 10.289875 10.043151 10.69451 10.597623 10.657322 10.844 10.235465 10.84563 11.069091 11.655434
1368273_at 9.477678 9.528482 9.56031 9.375751 9.518857 9.300998 9.449657 9.662088 9.526712 9.222544 9.044478
1368274_at 7.893188 8.041521 8.026332 7.938832 8.005982 7.782481 8.22878 7.981491 7.984334 7.87088 7.778573
1368275_at 10.741969 10.441802 10.166691 10.376977 10.51139 10.013859 10.715194 11.217523 10.632969 11.485005 11.348997
1368276_at 7.318439 7.49027 7.44079 7.5099645 7.490661 7.5906215 7.421824 7.5438633 7.3683295 7.353844 7.365053
1368277_at 8.34444 8.354333 8.400778 8.458498 8.448337 8.371242 8.500223 8.535671 8.313824 8.245621 8.671333
1368278_at 6.1948047 6.22332 6.09127 6.4190717 6.1982684 6.540379 6.3863764 6.613641 6.269591 6.434671 6.3800383
1368279_at 4.3370333 4.303522 4.698032 4.553462 4.9012055 4.3355618 4.9655943 4.7827926 4.6251755 4.5671144 4.177548
1368280_at 12.29874 12.44869 12.401357 12.443245 12.401812 12.126235 12.431938 12.465096 12.391566 12.254069 11.819381
1368281_at 6.0731945 5.8597307 6.0092177 5.949681 6.0493884 6.077913 5.915121 5.997144 5.864585 6.065354 6.2750025
1368282_at 4.224499 3.9730017 4.3996377 4.261611 4.372078 4.4054794 4.6001234 4.251131 4.4103737 4.5762153 4.0415215
1368283_at 11.623178 11.485166 11.424316 11.918318 11.529464 11.798132 11.637358 11.646172 11.172986 11.267084 10.578283
1368284_at 7.8119664 7.8284516 7.9466133 7.8213997 7.6834183 7.6630225 7.634327 7.8094225 7.8040423 7.183875 7.724338
1368285_at 5.0874634 4.862366 5.029459 4.596633 4.796504 4.772459 4.839629 4.9718227 4.9796934 5.0350027 4.9422455
1368286_at 7.0287633 7.0345154 6.6867056 6.814697 6.8568416 6.855901 6.9001236 6.63694 7.1267924 6.794629 6.7641635
1368287_at 5.211668 5.0574994 4.9566984 5.1182876 4.748021 4.766148 4.6255436 4.9309483 4.8382635 4.723265 5.104718
1368288_at 14.198942 14.220407 14.197496 14.253263 14.227332 14.188573 14.218478 14.215161 14.215197 14.177126 14.158149
1368289_at 11.51618 11.48402 11.861975 11.515071 11.843343 11.897769 11.70261 11.870733 11.912453 10.668238 10.289201
1368290_at 4.0786552 4.1016693 3.8518522 3.9716744 4.1285477 4.1118956 4.0271783 3.8004613 3.9292111 4.1368947 3.8577783
1368291_at 8.912277 8.836648 8.843572 9.337163 8.974129 9.083705 9.298206 8.885439 8.832096 8.066736 8.535145
1368292_at 7.4917164 7.179189 7.250696 7.0873594 7.189927 7.210273 7.3647723 7.439687 7.255474 7.282915 7.584654
1368293_at 6.0292063 5.9004674 6.2517166 6.1597023 6.2160163 5.8918915 6.07053 6.3044004 6.00056 5.8905053 5.8792686
1368294_at 10.477932 10.477825 10.347523 10.529398 10.217517 10.303793 10.425836 10.27836 10.35861 10.399288 10.439352
1368295_at 9.539002 9.698125 9.367852 9.596631 9.246563 9.405199 9.529235 9.629226 9.401037 9.424493 9.476456
1368296_at 9.524136 9.667402 9.21167 9.742396 9.378859 9.4491005 9.754752 9.726814 9.332534 9.534664 9.410206
1368297_at 4.971224 4.9846725 4.8876286 4.80457 4.7733345 4.9410048 5.0213604 4.875304 4.7102323 4.6295166 4.7662563
1368298_at 5.9106116 5.5401096 5.8362036 5.8970065 5.6445355 5.7929244 5.681751 5.748062 5.5375233 5.8798075 6.0763164
1368299_at 4.1895027 4.245742 4.1238832 4.1784945 4.3920317 4.1255236 4.055133 4.1470957 4.294771 4.2273645 4.301093
1368300_at 5.651643 5.712405 5.4868608 5.7685766 5.649352 5.722148 5.7300043 5.3101563 5.485939 6.1882067 6.5975304
1368301_at 5.886057 6.012988 5.9414177 6.085017 6.061731 6.1097674 6.108853 6.31539 6.2237444 6.4488354 6.1960855
1368302_at 5.347923 5.12276 5.269132 5.082415 5.146284 5.2774143 5.165938 5.1944776 5.302447 5.214774 5.4593353
1368303_at 8.361416 7.844585 7.9117613 6.86682 7.8646793 7.886465 7.1566343 7.7703295 6.936273 6.164403 7.0947404
1368304_at 11.688298 11.660302 11.467447 11.834381 11.870583 12.063935 11.99696 11.629655 11.939311 12.01742 11.340751
1368305_at 8.355933 8.328761 8.287791 8.685036 8.350017 8.322168 8.425453 8.57692 8.465228 8.317547 8.603808
1368306_at 6.062188 5.789872 6.0941486 6.295052 5.933037 6.1444783 6.198453 6.0736127 6.0970764 5.794542 6.4591117
1368307_at 6.65526 6.512948 6.481552 6.674093 6.604268 6.702117 6.671041 6.7264986 6.6296387 6.619408 6.6570396
1368308_at 7.4905186 8.343325 6.53793 7.565075 7.37705 8.401568 8.797993 7.8701453 7.645854 8.041926 8.315985
1368309_at 7.206373 7.31937 7.3236237 7.206997 7.128847 7.185355 7.0752516 7.288838 7.198574 7.071853 6.907187
1368310_at 5.6542454 5.563739 5.7227087 5.6397715 5.8104277 6.029678 5.6600475 5.9220824 5.820685 5.5896425 5.620364
1368311_at 8.102543 7.950103 7.6754885 7.875831 7.6680536 8.220886 8.331905 8.064962 8.916268 8.383448 8.958808
1368312_at 5.192401 5.2890406 5.104959 5.250119 5.217613 5.1874785 5.2031674 5.337488 5.211425 5.3726187 5.311686
1368313_a_at 4.724634 4.628647 4.6527343 4.70776 4.5797315 4.5529294 4.274035 4.5916038 4.7347517 4.6051297 4.3407416
1368314_at 10.13576 9.932315 10.040966 10.10252 10.072833 9.769249 10.009759 10.212206 10.022219 10.523064 10.1027155
1368315_at 6.863871 7.078015 6.8624034 7.186888 7.1375937 7.130772 6.902815 7.0237403 7.074321 7.0924425 7.1601048
1368316_at 11.054414 11.065876 11.130924 11.249333 11.229605 11.0539055 10.834742 10.5682745 10.782106 10.872733 10.348292
1368317_at 5.12628 4.79568 5.057073 4.768404 5.2059045 5.2528973 5.0626526 4.857862 4.975173 5.3086185 5.693146
1368318_at 7.5564914 7.6573668 7.1819024 7.3467674 7.1848373 7.5108037 7.568387 7.3260245 7.638725 7.559236 7.9106445
1368319_a_at 5.5777617 5.677739 4.953392 5.4418693 5.2375216 5.2254977 5.2694397 5.0852256 5.7156925 5.7590218 5.8650217
1368320_at 4.6104207 4.5917516 4.599198 4.9087677 4.591063 4.934913 4.6046333 4.391225 4.4148836 4.922343 4.9089756
1368321_at 8.21759 7.7044616 6.6489553 7.756688 7.329259 7.553706 8.874793 6.7577496 8.557859 12.027886 11.461157
1368322_at 7.795365 7.9124594 7.7449574 7.9783235 7.898301 7.804969 8.07631 7.821215 7.7506137 8.057677 7.273185
1368323_at 7.2279515 7.320074 7.5629115 7.1995473 7.2863297 7.7648425 7.3672757 7.1093884 7.651354 7.9468145 7.98739
1368324_at 5.456026 5.466434 5.2686152 5.235934 5.353394 5.1829877 4.9717526 5.2114716 5.1088595 5.2279506 5.450881
1368325_at 8.074833 7.8297853 8.170666 8.383862 8.062229 8.28157 8.004855 7.6576433 7.6789203 7.108022 6.9762425
1368326_at 6.473601 6.711154 6.8452663 6.7168684 7.517029 6.443185 7.1943974 7.3375316 6.932393 7.4084845 7.5944943
1368327_at 6.4229636 6.4714828 6.66302 6.2342777 6.3983855 6.310666 6.3480577 6.4082646 6.4282775 6.199163 6.2890587
1368328_at 8.735068 8.814369 8.672246 8.6751175 8.475985 8.910471 8.75059 8.596698 8.808419 8.953009 8.497943
1368329_at 5.343826 5.5680633 5.2848 5.5306683 5.544089 5.526058 5.640831 5.5141835 5.6495514 5.684668 5.54294
1368330_at 6.664957 6.863744 6.685364 6.7705474 6.6278043 6.7250175 6.7766566 6.806557 6.8877664 6.8184476 6.5203876
1368331_at 11.93328 11.873089 11.825819 11.93864 11.880801 11.830494 11.933448 11.763123 11.792537 11.211514 11.60779
1368332_at 5.9041777 6.531848 6.953463 6.7089515 6.289956 5.257227 5.8701453 5.633718 5.91557 5.172371 6.1943913
1368333_at 4.794897 4.7092333 4.869776 4.5566225 4.8228903 4.936182 4.8112025 4.9852176 4.9385967 4.8424754 4.8912544
1368334_at 6.8876967 6.8738213 7.26919 7.262302 7.265877 6.9045978 6.8878613 7.1093884 7.1364117 7.439492 6.5493402
1368335_at 13.583255 13.7512865 13.466018 13.6346855 13.713364 13.5757885 13.398891 13.628527 13.664909 14.089604 14.191803
1368336_at 11.300704 11.54022 11.485057 11.240944 11.305065 10.996412 11.376539 11.458315 11.122334 11.276923 11.230788
1368337_at 6.218785 6.0124 5.8774705 5.7105947 5.966334 6.082971 5.9877567 6.2179976 6.2350426 6.1557026 6.1431155
1368338_at 4.695062 4.496227 4.366596 4.4951115 4.5935044 4.7502956 4.2287173 4.4406075 4.732076 4.4514894 4.49647
1368339_at 4.566767 4.9689846 4.497364 4.085616 4.524167 4.5472383 4.6335115 4.835188 4.662712 4.671962 4.38542
1368340_at 7.7564726 7.598183 7.6099887 7.5813355 7.408 7.727078 7.3867207 7.409884 7.4838705 7.629396 7.164378
1368341_at 7.4370627 7.8639774 7.600665 7.656883 7.7742743 7.484987 7.843045 7.666753 7.8680334 7.443813 7.246407
1368342_at 4.150676 4.353647 4.3737288 4.623455 4.3462887 4.550623 4.3491306 4.364058 4.5390415 4.3659782 4.4818106
1368343_at 5.4706964 5.382971 5.3962755 5.533775 5.4419746 5.3270507 5.2489443 5.5313663 5.3100686 5.43419 5.3630066
1368344_at 3.715829 3.4779072 3.5872238 3.5861928 3.772502 3.438785 3.611997 3.5254626 3.3563952 3.607291 3.5336158
1368345_at 4.4946747 4.624511 4.513455 4.60842 4.752634 4.846768 4.6766286 4.6382856 4.751075 4.813707 4.430048
1368346_at 5.8518534 6.236859 6.523939 6.650915 6.318055 6.670017 6.6046114 6.4530087 6.2808785 6.3814664 6.445525
1368347_at 5.198984 5.4827886 5.4904857 5.165725 5.159447 5.4736605 5.2867413 5.4589577 5.0192914 5.587229 5.2662573
1368348_at 4.557583 4.7397594 4.6637454 4.5309277 4.329475 4.5723124 4.314239 4.562185 4.616697 4.7969317 4.6362967
1368349_at 5.780586 5.701081 5.750786 5.5734453 5.731445 5.9490995 5.885368 5.741356 5.982653 5.741991 5.7663054
1368350_at 3.6548452 3.5526736 3.6883602 3.6866066 3.8201005 3.7531238 3.5872874 3.8743763 3.6639462 3.7989302 3.6461203
1368351_at 6.4624553 6.4972873 6.4340196 6.384353 6.6167107 6.4756064 6.46834 6.6207976 6.4858446 6.504496 6.8028355
1368352_at 4.7271204 4.710252 4.77744 4.5490756 4.4065847 4.635509 4.6239586 4.8495626 4.806195 4.8133855 4.357196
1368353_at 5.39697 5.3403764 5.237473 5.490835 5.4185376 5.3595586 5.663042 5.362573 5.6455274 5.4493217 5.2075033
1368354_at 9.700717 9.744486 9.912585 9.752557 9.495683 9.734218 10.040779 9.910604 9.385173 9.497226 8.943716
1368355_at 4.9285083 5.329355 4.819558 5.1899385 4.7047505 5.046287 5.232424 5.152788 4.9107127 4.402011 4.9800625
1368356_a_at 9.619444 9.652587 9.755164 9.481151 9.690725 9.65517 9.674589 9.445149 9.884437 9.59482 9.587585
1368357_at 6.2595453 5.917822 6.1892457 6.058656 6.0218062 6.019305 5.9598866 5.9846015 6.0201964 6.0751834 6.146736
1368358_a_at 3.8537755 3.956688 3.8294513 3.7357128 3.8777087 3.9457133 3.6892283 3.8090048 3.6789038 3.8383646 3.758976
1368359_a_at 4.3552694 4.3430576 4.4917746 4.5269995 4.8080873 4.66442 4.5964136 4.7230673 4.555416 4.607059 4.629691
1368360_at 13.665536 13.651931 13.673548 13.705186 13.704145 13.642898 13.740017 13.707321 13.6783495 13.649019 13.641728
1368361_a_at 7.4009867 7.592792 7.562194 7.850156 7.500387 7.582832 7.622231 7.3866663 7.4919033 7.7091856 7.925624
1368362_a_at 10.804042 10.794217 10.685867 10.865375 10.77548 10.729819 10.894177 10.734903 10.762973 10.722205 10.786654
1368363_at 4.126684 3.9725091 3.7581468 3.906649 4.063956 4.0696297 4.103321 3.9142394 3.6890492 3.88965 3.8627412
1368364_at 5.030038 5.055716 5.038016 5.0687084 5.1032944 4.9465017 4.881797 5.047255 4.9519596 5.112872 4.9307942
1368365_at 12.137976 12.216482 12.154216 12.082145 11.939281 12.083436 11.981595 12.130809 12.022746 11.494375 11.696324
1368366_at 4.8635855 4.9857416 4.7884874 4.797141 5.085358 4.932271 5.18263 4.9311504 4.7244153 5.0425353 5.0090656
1368367_at 5.6030607 5.7699614 5.705723 5.5606613 5.7242627 5.689222 5.7443604 5.98127 5.6697674 6.2010036 5.692669
1368368_a_at 10.105129 9.720231 9.595739 9.748745 9.795745 9.734677 9.87498 9.631626 9.536351 10.009963 10.01945
1368369_at 4.6114836 4.792138 4.8141284 4.535434 4.8355026 4.8836164 4.711511 4.8529634 5.0458994 4.8001475 5.1860533
1368370_at 5.114175 5.385613 5.33274 5.5792623 5.3971033 5.630809 5.27076 5.0446706 5.0458875 5.1078477 4.9688463
1368371_at 5.173199 5.0569596 5.0403547 4.909308 4.97126 5.032722 5.1623 5.252459 5.004764 5.06382 4.967672
1368372_at 6.9613004 7.1763186 6.538884 7.313866 6.899387 7.8832054 7.181597 6.936765 7.9973383 7.0134015 6.4779873
1368373_at 4.5468216 4.448163 4.474064 4.2525826 4.6094675 4.3460855 4.5384912 4.6620283 4.4860125 4.7369785 4.6362963
1368374_a_at 6.2114153 6.10419 6.187546 5.757497 6.3685875 6.1985373 6.1795416 6.4668436 6.258088 6.181157 6.297231
1368375_a_at 5.518647 5.5289392 5.3857393 5.769183 5.0938544 5.6463637 5.4111624 4.83162 5.258333 5.473224 5.097281
1368376_at 6.735761 7.1529202 8.980195 9.420611 8.411472 8.548996 8.303267 9.187047 9.533873 9.929859 8.948506
1368377_at 5.4014473 5.346104 5.4721375 5.2887917 5.0880814 5.4621024 5.116702 5.401575 5.215701 5.3154793 5.0800624
1368378_at 11.983927 11.747664 11.977131 11.9146385 11.955806 11.734149 12.060116 11.986694 11.796342 11.412238 11.40473
1368379_at 7.9315724 8.076408 7.7774143 7.944566 7.8039255 7.7449207 8.0151415 7.8627872 7.9796414 8.151041 8.204038
1368380_at 14.026216 14.008855 13.993098 14.003593 13.95125 13.983643 14.013303 13.985856 14.0154505 13.906321 13.9756155
1368381_at 5.038945 5.1158195 5.2645073 4.937685 5.5604267 5.4643917 5.1437078 5.0655937 5.5447583 5.4378633 5.0353475
1368382_at 5.8061957 5.6818595 5.7416325 5.773888 5.6851687 5.689047 5.5763273 5.8030257 5.7978935 5.9198136 5.664446
1368383_at 6.514044 6.3597183 6.412878 6.552863 6.607223 6.5763893 6.405811 6.5030594 6.2386484 6.3508987 6.777991
1368384_at 4.3193183 4.43287 4.1767635 4.442309 4.4720535 4.474476 4.2297072 4.6011915 4.5035605 4.476489 4.566521
1368385_a_at 9.12038 9.070521 9.051442 9.0890255 8.962545 9.050257 9.12638 9.009101 9.0165415 8.922207 8.74648
1368386_at 9.523603 9.6832075 9.608181 9.641387 9.39301 9.696348 9.454322 9.532459 9.543481 9.3063755 9.136867
1368387_at 11.283242 11.241008 11.393006 11.406503 11.394182 11.222069 11.382762 11.394933 11.22845 10.68393 9.957912
1368388_at 5.3422275 5.414577 5.4849124 5.2631536 5.2376995 5.469941 5.1915545 5.022088 5.218988 5.3199253 5.0578814
1368389_at 9.11862 8.983754 8.585062 8.764642 8.771618 8.450102 8.858307 8.739636 8.687904 8.786563 8.504185
1368390_at 8.971234 8.872375 9.150664 9.195381 9.159349 9.180098 9.108284 8.8927965 8.939488 8.73578 8.865914
1368391_at 4.964811 4.811228 4.9057646 4.847748 4.817932 5.075626 4.72999 5.1159472 4.921214 5.012547 5.14237
1368392_at 6.77276 6.856488 6.954915 6.923028 7.1196733 6.959724 6.934351 6.9956274 7.0624423 7.074321 6.8817425
1368393_at 5.67593 5.310511 5.733222 5.8239274 5.726807 5.517667 5.3302364 5.427953 5.8533173 6.1143446 5.5100975
1368394_at 6.2136354 5.9635296 6.195634 5.9666843 6.1002975 5.868853 5.912064 5.9132147 5.8805895 6.136512 5.973207
1368395_at 5.299075 5.18876 5.571044 5.5616612 5.015321 5.35241 5.4105463 5.324741 5.7464757 5.250182 5.552036
1368396_at 5.814418 5.7855415 5.990547 5.596651 5.879538 5.8468027 5.667621 5.6691365 5.6708336 5.7684274 5.83174
1368397_at 12.800743 13.021413 12.82061 13.080982 12.699118 13.126116 12.907245 12.987383 12.730598 12.9327345 13.001873
1368398_at 4.464828 4.49381 4.5983386 4.537488 4.5657682 4.8869143 4.4846873 4.4501395 4.640231 4.5233192 4.8062415
1368399_a_at 11.520933 11.549195 11.408619 11.661443 11.595648 11.602262 11.630502 11.483246 11.499208 11.409081 10.667445
1368400_at 8.899996 8.871181 8.842375 8.835322 8.583043 8.758051 8.661238 8.574009 8.831783 8.880398 9.118153
1368401_at 4.902423 4.6746364 4.3391924 4.3272095 4.7936954 4.6293964 4.691943 4.5695806 4.4398623 4.3323827 4.618013
1368402_at 8.770453 8.965264 8.907804 8.775591 8.911946 8.771749 8.828457 9.005548 9.078241 8.804958 8.924028
1368403_at 8.573094 8.686086 8.548875 8.814545 8.460081 8.599596 8.623168 8.371296 8.373944 8.512149 8.611932
1368404_at 4.805773 4.825064 4.9984884 4.85366 4.7620144 4.954352 5.0609097 4.751396 4.751856 5.0299954 4.6046677
1368405_at 7.4335084 7.303024 7.522662 7.3104134 7.439139 7.2370453 7.438628 7.44797 7.346494 7.4866133 7.3654103
1368406_at 4.5526934 4.388793 4.3201714 4.4375463 4.5948687 4.2877197 4.39258 4.6191463 4.479538 4.342883 4.334758
1368407_at 4.9355288 5.13491 5.2030573 4.827805 4.9207096 4.8599663 4.807708 5.1082435 5.2743955 5.4988265 5.433244
1368408_at 4.6103954 4.79432 4.673654 4.6962533 4.7619023 4.776825 4.858545 4.5979347 4.6635647 4.5781484 5.219454
1368409_at 9.769304 10.138546 9.439623 9.859383 9.667934 9.866863 10.006575 9.543396 10.063089 9.973534 9.88254
1368410_at 6.4380293 6.6987605 6.5807366 6.765825 6.748167 6.428211 6.7113094 6.617979 6.662383 6.6227 7.0162067
1368411_a_at 4.098705 4.098285 4.259353 4.172576 4.402284 4.404273 4.317068 4.2651157 4.1710606 4.579615 4.176222
1368412_a_at 4.6860723 5.2627544 4.78492 4.682959 4.7122726 4.9187164 4.681302 5.095258 4.7822413 4.8406754 4.838852
1368413_at 5.6084995 5.1716356 5.4805307 5.375725 5.294098 5.514621 5.502466 5.40193 5.063301 5.1742277 5.2910767
1368414_at 6.179489 6.083823 6.2028995 6.0180807 6.152186 5.9463167 6.084023 5.9958553 6.2071333 6.0294247 5.944371
1368415_at 4.0786552 4.122117 4.1802063 4.000549 4.284076 4.2609797 4.1916428 4.205514 4.1092453 4.0852556 3.9653225
1368416_at 4.0800743 3.7077296 3.9464273 3.924254 4.061573 3.815952 4.052944 3.8224804 3.9064486 3.948474 3.7852583
1368417_at 4.9684067 5.0849447 4.956931 4.942111 4.9375143 4.99784 4.8581324 5.0639176 5.136985 4.9790897 4.7080665
1368418_a_at 13.325352 13.267289 13.248219 13.474594 13.31992 13.184256 13.373041 13.272936 13.2288065 13.552427 13.866261
1368419_at 9.3007555 9.269364 9.17017 9.242549 9.211758 9.217373 9.450816 9.236995 9.165496 9.448107 8.772288
1368420_at 13.422178 13.383281 13.393872 13.55302 13.404569 13.32408 13.468176 13.4361105 13.357561 13.604145 13.8091955
1368421_at 4.314335 4.2036986 4.256731 3.9871657 4.115009 4.2588954 4.127406 4.2366467 4.16886 4.477632 4.4363017
1368422_at 6.3246694 6.771818 6.9677634 8.061901 6.107955 6.630015 6.3838406 6.6083956 5.996376 6.302586 5.7880507
1368423_at 6.0406346 6.0412183 5.9496017 5.864086 5.7625947 6.097195 5.8930497 6.0163913 6.020444 6.1456203 6.5906076
1368424_at 7.0841527 7.2594852 7.530117 7.500669 7.529248 6.9563303 7.1892924 7.4810195 7.1350017 7.2835517 7.3817263
1368425_at 4.941128 5.0544105 4.9863796 4.8007894 5.264611 5.109547 5.009314 5.2541738 5.028635 5.288747 5.1787987
1368426_at 11.493368 11.542949 11.767463 11.531797 11.959054 11.613851 11.707873 11.837558 11.635925 11.409004 10.815911
1368427_at 8.13036 8.0656595 8.197054 8.012281 8.252125 7.9514103 8.239764 8.231497 8.043351 8.247715 8.422318
1368428_at 9.000969 8.797496 8.952678 9.073605 8.815399 8.789615 9.044256 8.769737 8.639182 7.925199 7.583467
1368429_at 3.673022 3.524635 3.4251466 3.3697953 3.4371314 3.477568 3.5019007 3.5482972 3.4346085 3.3270109 3.7067025
1368430_at 9.209129 9.433009 9.265637 9.658281 9.070633 9.154773 9.207331 8.959887 8.992089 8.733858 9.548869
1368431_at 11.101469 11.026138 10.989904 11.170624 11.114149 11.064681 11.132146 11.056935 11.028158 10.857656 11.002491
1368432_a_at 4.5165677 4.543767 4.631109 4.6914797 4.5443096 4.842165 4.522433 4.5432014 4.8158555 4.5420165 4.575832
1368433_at 9.759457 9.78052 9.513849 9.972255 9.881076 9.736725 9.891914 9.71808 9.754442 9.985798 9.836598
1368434_at 6.6940536 7.317962 7.254554 6.9554143 7.1600876 6.9863076 7.180174 6.915284 7.3257556 7.016703 7.067528
1368435_at 11.966942 11.97772 11.518839 11.95239 11.336801 11.436648 11.857148 11.996453 11.792931 11.554093 12.025867
1368436_at 9.196684 9.149869 9.103664 9.087694 8.963396 8.947491 9.252343 9.081024 9.106257 8.948382 8.655974
1368437_at 5.4803166 5.1502957 5.4477134 5.232285 5.500076 5.5362697 4.984266 5.171643 5.4452434 5.6029067 5.354957
1368438_at 4.7032323 4.9853287 5.1622977 4.828897 4.886469 5.0928717 4.605708 4.8351884 5.076254 5.0224943 4.9059935
1368439_at 6.262828 6.0366535 6.0912466 6.2188797 6.0792394 6.088501 6.043017 6.2507553 6.1009192 6.2514577 6.153892
1368440_at 6.8454647 7.266176 7.3620524 7.0398035 7.2894154 7.1746187 7.362823 7.40665 7.348967 7.256637 6.7790785
1368441_at 6.2782736 6.1644382 6.201633 6.1114006 6.306407 6.2799683 6.398126 6.014694 6.1184993 5.749856 5.975314
1368442_at 13.345741 13.366416 13.310231 13.436708 13.428289 13.3938055 13.4302435 13.407542 13.411304 13.535627 13.66768
1368443_at 5.873644 5.5667524 5.971969 5.7076826 5.807656 6.213287 5.738908 5.958568 5.8666162 5.9445715 5.7880507
1368444_at 8.03427 8.264519 8.277218 7.9518785 8.25184 8.060394 8.317136 8.145971 8.12306 8.299098 8.044109
1368445_at 6.046641 5.9275975 6.1717486 6.0001836 6.041519 6.2247357 6.1083364 5.9787025 6.138281 6.172056 5.962047
1368446_at 8.034961 7.1991234 7.34134 8.066049 7.832204 8.217671 8.164678 7.0620275 7.28058 8.203651 8.408693
1368447_x_at 6.4346323 6.3654046 7.085961 6.850168 6.836122 7.4027715 6.581004 7.049371 5.8007765 8.794497 9.264429
1368448_at 7.01183 6.9781 7.00232 6.9688544 6.745261 7.01487 6.661509 6.955438 6.786628 6.5983434 6.812185
1368449_at 4.998316 4.6144447 4.629056 4.81845 4.8623304 4.7737474 4.594077 4.859465 4.6950617 4.6797733 4.7816105
1368450_at 5.477234 5.3695693 5.408206 5.3725767 5.3523216 5.399776 5.2928233 5.1238213 5.213816 5.4433804 5.7761507
1368451_at 6.920852 6.6683426 6.7610874 6.7089515 6.6850452 6.811118 6.670278 6.66449 6.7823815 6.555458 6.666291
1368452_at 9.601245 9.502598 9.556582 9.556965 9.559631 9.651174 9.622739 9.5419855 9.4300375 8.920404 8.514421
1368453_at 11.337185 11.582803 10.760137 11.027691 11.300832 10.792797 10.788081 11.425564 10.615235 10.514783 10.579517
1368454_at 4.515793 4.186969 4.36955 4.4025927 4.276209 4.4440546 4.409998 4.3813286 4.397145 4.134518 4.464637
1368455_at 5.3568835 5.2809086 5.7598143 5.2082944 4.989156 5.065439 5.454172 5.0371375 5.037469 4.9165325 5.0624833
1368456_at 4.125187 3.8202877 3.8978226 3.851001 4.064822 4.117017 3.9917016 4.058758 4.103396 4.0393963 4.121006
1368457_at 3.700228 3.925863 3.8447537 3.859526 3.665465 3.7603333 3.762325 3.9029458 4.1412687 3.803388 4.1984444
1368458_at 9.560271 9.258463 9.920369 8.664183 8.492905 7.5139847 8.951668 10.841169 8.994466 8.399771 11.023178
1368459_at 4.2567096 4.47103 4.517646 4.244726 4.2336826 4.27575 4.240261 4.18613 4.1297426 4.329011 4.0998983
1368460_at 8.133629 7.824347 7.8555613 7.422359 8.128075 7.925247 7.586308 7.552099 7.355434 7.2594604 8.25659
1368461_at 11.330975 11.432266 9.010199 10.766261 10.995429 10.74823 10.74308 10.819735 11.280376 8.932881 7.7394066
1368462_at 5.275983 5.3463426 5.6367183 5.1003633 5.0590076 5.368102 5.120115 5.401718 5.2460413 5.208948 5.2722864
1368463_at 7.323351 7.2199636 6.756867 7.179838 7.226089 7.241865 7.3374243 7.2580957 7.1196094 7.251613 7.283048
1368464_at 5.9055095 5.9613404 5.9232254 6.0387435 5.726823 6.1630216 6.1861253 6.436823 6.1247845 5.913175 5.8853903
1368465_at 3.8701558 3.6252587 3.6798298 3.7876194 3.9703176 3.799497 3.8704057 3.7013235 3.713362 3.661221 3.862606
1368466_a_at 5.514502 5.5340652 5.5010014 5.5774107 5.4361234 5.6894403 5.8268433 5.3773956 5.546718 5.3825297 5.4615126
1368467_at 12.87817 12.831609 12.966076 12.848438 12.970884 12.912446 12.899874 12.926593 12.891995 12.586145 12.003645
1368468_at 4.8311615 4.722598 4.933217 4.970502 4.711629 4.8220954 5.034669 4.9226274 4.8283286 4.7979803 4.5449967
1368469_at 5.8692527 5.568027 5.4765797 5.688742 5.387 5.919766 5.683106 5.599486 5.7292414 5.587229 5.922143
1368470_at 8.528421 8.316816 8.328857 8.343234 8.36959 8.27217 8.315786 8.249029 8.329801 8.2557125 8.491978
1368471_at 5.6995497 5.6686325 5.632095 5.624511 5.657413 5.6930804 5.6396756 5.714716 5.6288266 5.541772 5.9060526
1368472_at 5.125628 4.946557 5.1661897 4.8656125 4.9851623 5.0744815 5.226215 4.955297 5.229847 4.9637036 5.0310054
1368473_at 5.126498 4.8294272 5.006922 5.224897 5.2165284 5.2263827 4.9288282 4.800387 5.0157104 5.1948833 5.751246
1368474_at 6.5692053 6.9197307 6.6138086 7.322655 6.7468133 6.5261793 7.0892224 6.048485 6.682727 6.133299 6.8563304
1368475_at 4.983405 5.0277805 5.068023 5.042356 5.129718 5.071458 4.7037945 4.943781 4.96686 5.1409397 5.1622844
1368476_at 6.2334776 6.271886 6.221257 6.378027 6.2383127 6.2551837 6.1760354 6.266254 5.9523354 6.4537334 6.439129
1368477_at 7.015987 6.9840393 6.808796 7.1320987 7.108008 7.1173625 7.0930004 7.093982 7.1201706 6.9769015 7.1627645
1368478_at 3.8915389 3.8503401 3.9314678 3.8148932 3.756938 3.8715098 3.8540838 3.8187997 3.8240669 3.699299 3.762875
1368479_at 3.7822938 3.5527847 3.7294385 3.5459578 3.7354352 3.8010952 3.8796916 3.7999969 3.7795997 3.7781672 3.668295
1368480_at 6.2266216 6.2685814 6.4463997 6.6923127 6.803643 6.4935393 6.4548864 6.603419 6.274049 6.7208066 6.8920608
1368481_at 5.4596314 5.2098913 5.3006797 5.3560557 5.176827 5.4713025 5.5276265 5.2672033 5.352132 5.5107517 5.342718
1368482_at 6.08358 6.790119 6.489933 6.298924 6.0753403 6.06517 5.9447665 6.1764574 5.787639 5.153128 6.2661843
1368483_a_at 4.181363 4.157611 4.370714 4.5820208 4.3312845 4.062276 4.598319 4.302225 4.4947395 4.5738893 4.665943
1368484_at 5.0480733 4.9584875 5.447354 4.9949265 4.851617 4.7639284 4.640122 5.1505804 4.8213706 5.2122173 4.855425
1368485_at 4.928759 4.857106 5.1853666 4.787689 4.892871 5.0314054 5.11421 4.9732313 5.045639 4.985071 5.0027742
1368486_at 6.6416864 7.008397 7.1594615 6.309815 7.2355638 5.4062433 5.986205 7.108748 6.2232323 5.4339666 5.0227737
1368487_at 3.4104462 3.2062302 3.3346655 3.156747 3.4251292 3.2474797 3.3697557 3.653718 3.4704716 3.4454381 3.3841064
1368488_at 9.217864 8.835688 8.936283 8.887587 8.757807 8.993534 8.932473 8.404461 8.355131 8.350142 8.491729
1368489_at 5.377486 5.291887 5.031316 5.0902495 5.273177 5.0365205 5.0190363 4.9410963 5.4338794 5.4881525 5.305125
1368490_at 9.522544 10.277474 10.1924305 10.912483 10.019145 9.475198 9.639758 9.759575 9.576417 9.928815 10.210756
1368491_at 6.493934 6.519056 6.211833 6.461189 6.161006 6.122905 6.264532 6.2923307 6.517265 5.720319 7.293612
1368492_at 7.322745 7.088793 7.1546903 7.3790393 7.0097055 7.230577 6.9454136 6.938059 6.953956 6.748015 6.907187
1368493_at 4.9474998 4.6456428 4.938133 4.810874 5.273177 4.8853 4.670141 5.0446706 4.975018 5.055025 4.9585032
1368494_at 3.741193 3.8501725 4.0135 4.18396 3.819439 3.6895428 3.79286 3.8982558 3.9090796 4.0214543 6.7255616
1368495_at 5.6775956 5.5038633 5.7734766 5.672191 5.4839563 5.780029 5.551077 5.582698 5.7236814 5.944862 6.1160665
1368496_at 4.6959915 4.5220304 4.617384 4.577281 4.799366 4.7396727 4.407609 4.4764004 4.690055 4.72206 4.383643
1368497_at 10.748062 10.304289 10.568349 10.796318 10.597534 10.22434 10.903593 10.676363 10.747675 9.555248 9.953172
1368498_a_at 3.200224 3.142261 3.140354 3.0948403 3.2752655 3.1874342 3.3235936 3.3239276 3.3309119 3.211249 3.1342397
1368499_at 3.2711368 3.3082721 3.234571 3.2239702 3.3659942 3.44245 3.2686174 3.1814554 3.270016 3.4181943 3.3565087
1368500_a_at 7.0734987 6.883748 6.9839334 7.073264 6.898571 6.9578876 6.88002 7.0702276 6.919052 6.97606 7.029294
1368501_s_at 6.8454647 6.294171 6.579962 6.509729 6.23388 6.054025 6.735998 6.524044 6.17566 5.7466707 5.687213
1368502_at 4.515434 4.088136 4.2970963 4.100941 4.3496795 4.464065 4.2441773 4.6613083 4.187874 4.4262657 4.6032324
1368503_at 8.041872 8.204064 8.234158 8.223436 7.944768 7.9473233 7.967703 7.7630925 7.6589146 8.224836 8.114918
1368504_at 11.013168 10.92441 10.758551 10.990967 10.733363 10.832429 10.874616 10.594094 10.664828 10.683988 10.759319
1368505_at 5.3038354 4.8663626 5.157612 4.9744506 5.273177 5.225405 5.2513967 5.550568 4.95815 7.072669 7.389196
1368506_at 4.560876 4.5896673 5.08222 4.880338 4.9497857 5.0739665 4.7718663 5.038595 5.0366454 6.0938673 6.291517
1368507_at 11.187933 11.272125 11.251948 11.083537 11.139555 11.18381 11.232893 11.228346 11.246306 11.368144 11.198684
1368508_at 7.967057 8.3194065 8.2706585 8.047424 8.337591 8.16991 8.418183 8.380082 8.190724 7.960984 8.095178
1368509_at 5.55534 5.1722817 5.5636826 5.720187 5.007969 5.6935306 5.3196106 5.28897 5.1436114 5.4110346 5.048978
1368510_at 4.8729506 4.7696295 4.882499 4.839037 4.9703703 4.8869143 4.7273645 4.950738 5.063982 4.6097116 4.8816195
1368511_at 4.1243024 4.370087 4.4491663 4.283533 4.211831 4.3493123 4.1966553 4.260994 4.4147835 4.2741137 4.1248317
1368512_a_at 10.316274 10.333718 10.2773905 10.21209 10.2514305 10.247508 10.173115 10.06458 10.136353 8.859372 9.357057
1368513_at 6.381903 6.272582 6.150549 6.1482 6.2944913 6.2083473 6.353876 6.466314 6.325817 6.4074993 5.971423
1368514_at 11.501752 11.373176 11.409787 11.407052 11.43696 11.328452 11.478844 11.407812 11.377405 11.08236 10.442169
1368515_at 5.2234774 5.034816 5.5053368 4.8524075 5.1082106 5.031657 5.139183 4.8351097 4.9234715 5.38391 4.766885
1368516_at 6.416318 6.3897066 6.3937864 6.5072284 6.209011 6.2135425 6.303085 6.1333003 6.071765 6.135575 6.122522
1368517_at 6.189223 6.66313 6.270307 6.2209177 6.3966 6.353221 6.100748 6.29506 6.1143246 6.4436646 6.228903
1368518_at 7.628303 7.9014373 7.9376235 7.862838 7.417302 7.504212 7.567424 7.1884685 7.1461735 6.530948 7.6256256
1368519_at 5.5272064 5.32538 5.2509675 5.178899 5.384947 5.278859 5.144432 5.334591 5.236747 5.4743457 5.940761
1368520_at 12.8492155 13.179065 12.785674 12.904729 13.071445 12.973235 12.969433 12.699154 13.006762 13.157604 12.911915
1368521_at 5.714836 6.5748625 6.5053186 6.1761413 6.366234 6.110718 6.3995204 6.014217 5.95695 6.034087 6.492431
1368522_at 4.119451 4.2214713 4.151554 4.0501413 4.086693 4.0696297 4.1325884 4.2830653 4.099144 4.079452 3.7572727
1368523_at 4.222358 4.0094423 3.9727314 3.9873614 3.8867993 4.115987 3.9026103 4.2830653 4.170872 3.943908 4.170473
1368524_at 3.793084 3.6772165 3.6846826 3.6832368 3.9136932 3.7039583 3.6843789 3.8276713 4.0096846 3.784242 4.0147696
1368525_at 6.642103 6.8696766 6.5005574 6.5887985 6.6213264 6.5970936 6.925051 6.829653 6.6769567 6.964881 6.726685
1368526_at 7.207093 7.600603 7.3612704 7.3280478 7.1978087 7.286827 7.4297156 7.460215 7.382309 6.9277024 7.6061206
1368527_at 3.3853612 3.2040474 3.1625326 3.242478 3.418977 3.3202062 3.2441063 3.4525583 3.2133493 3.281513 3.2404492
1368528_at 9.123703 9.0306015 8.827408 8.933844 8.341543 9.005095 8.724715 8.752009 8.443678 8.041027 8.058447
1368529_at 5.1053944 4.967312 5.0731077 5.1834097 4.6552024 5.332336 4.9845 4.9368634 4.9192185 4.9273086 4.957334
1368530_at 4.8596816 4.5057974 4.685147 4.6526413 4.7580295 4.6813555 4.690092 4.8188815 4.5200124 4.7099705 4.737422
1368531_at 3.4109097 3.4326365 3.510273 3.537613 3.7114651 3.6529732 3.4501622 3.7322435 3.5508256 3.3951032 3.3671017
1368532_at 4.139297 4.2645016 4.304552 3.9942012 3.8845618 4.2223935 4.127488 3.9537215 4.1284685 4.141097 4.074787
1368533_at 5.5762053 5.622918 5.303611 5.5127296 5.7646017 5.4992037 5.30833 5.662405 5.6774607 5.3648777 5.7880507
1368534_at 6.1073914 6.0462246 6.047301 5.883551 6.0581193 6.042176 6.286208 6.122525 6.070135 5.9670978 5.9423523
1368535_at 5.4631557 5.259476 5.5841055 5.3926244 5.5455265 5.7303247 5.4467974 5.423073 5.6922026 5.762122 5.545884
1368536_at 10.742788 10.799273 10.1924305 10.455392 10.202447 10.490001 10.597878 10.429753 10.616588 10.705418 9.416439
1368537_at 6.355086 6.352584 6.5004277 6.763299 6.693517 6.6975803 6.4832397 6.5886216 6.548896 6.491892 6.2071533
1368538_at 7.822318 8.062798 7.9274273 7.9244466 7.6642327 7.8308845 7.9291234 8.079319 8.026974 7.951381 8.147926
1368539_at 3.5485225 3.2922773 3.4321952 3.5219 3.442286 3.5702066 3.5968134 3.240913 3.357553 3.3854787 3.388674
1368540_at 3.9678593 4.2857037 4.0799294 4.219705 4.141897 4.3366814 4.104213 4.129878 3.8698175 4.3897448 4.2805643
1368541_at 5.8896403 5.689353 5.6961036 6.146616 5.6316304 5.417015 5.708531 5.718254 5.8567944 5.5641193 6.0515437
1368542_at 4.7563457 4.166829 4.670175 5.1042466 4.4942546 4.956421 4.5293694 4.331449 4.8127117 4.392442 4.574063
1368543_at 7.319454 7.1400414 6.558944 7.7452674 7.4001646 8.009701 7.200716 7.3250685 7.382747 6.806545 4.6524453
1368544_a_at 4.765161 4.572671 4.6028543 4.7937407 4.6459103 4.7729425 4.6027875 4.548416 4.5949764 4.434514 4.7414618
1368545_at 5.505458 5.282528 5.411435 5.4746885 5.2121334 5.109547 5.3302183 5.139807 5.23989 5.3851733 5.3232737
1368546_at 4.7600594 4.898214 4.917426 4.969588 4.906193 5.1048636 5.076641 4.9528527 5.1263423 4.848953 4.976212
1368547_at 4.279553 4.1623836 4.2806697 4.253517 4.156255 4.0696297 4.15215 4.142872 3.9610362 4.1583576 4.110457
1368548_at 3.3534913 3.2444634 3.4354494 3.334726 3.2003746 3.4335933 3.3839488 3.207191 3.4754853 3.274536 3.1898448
1368549_at 8.981771 9.177623 9.172886 9.337686 9.090654 8.912686 9.154467 9.023052 9.025168 8.856518 9.029603
1368550_at 5.0963936 5.0412865 4.9896536 5.18548 5.039467 4.9473987 4.8945637 4.802235 4.9803357 5.3098803 5.676585
1368551_at 4.784887 4.736348 4.7142344 4.954584 4.8742113 5.061662 4.9374614 4.628027 4.8785815 4.9255695 5.1044064
1368552_at 10.712774 10.60947 10.577888 10.755313 10.483052 10.745891 10.45356 10.467878 10.37852 10.551398 10.555373
1368553_at 5.2357855 5.005463 5.30602 5.0749087 4.9488297 4.859336 5.1386366 5.059946 4.8653555 5.0050125 5.231064
1368554_at 5.5046606 5.4085627 5.3617325 5.7232227 5.468447 5.448857 5.63874 5.676912 5.3300447 5.6721787 5.5784516
1368555_at 5.198984 5.6507187 5.5017486 5.1303744 5.321342 5.2136803 5.0310383 5.444681 5.1248693 4.9057775 5.419601
1368556_at 4.823589 4.563242 4.804974 4.669709 4.6690183 4.582051 4.715883 4.5773067 4.8249006 4.791208 4.735567
1368557_s_at 4.7635546 4.814099 4.455901 4.6246977 4.594166 4.5393314 4.6488786 5.037297 4.9383 4.8570247 4.720783
1368558_s_at 7.092375 7.8445854 7.7821317 7.309362 7.4579463 7.2294707 7.5805254 7.188784 7.2643347 6.809999 7.0079536
1368559_at 5.5932026 5.504629 5.59044 5.683533 5.377363 5.507155 5.407668 5.6310444 5.536621 5.7770824 5.6021595
1368560_at 5.403895 4.8672295 5.2227845 5.2731647 5.2940087 5.203165 5.4167137 5.1645465 5.511256 5.1428547 5.2260475
1368561_at 4.4709797 4.1578264 4.0926237 4.0335703 4.0772123 3.9162946 4.2488136 4.2668505 4.086337 4.4974117 4.797097
1368562_at 5.1234164 5.137 5.002385 4.885557 5.3736467 5.14025 5.1568375 5.1421833 4.703704 5.405713 5.68523
1368563_at 7.5817842 6.145461 7.0892544 6.9483676 7.315132 7.834523 7.764862 6.439733 8.070286 6.4623713 6.362837
1368564_at 5.006804 5.0639277 4.8084955 4.7445297 4.9860716 4.928686 5.031643 5.0446706 5.229348 4.9448824 4.9021926
1368565_at 4.1002493 4.1902432 5.07192 5.49675 5.304383 4.2729445 4.3608875 5.540966 4.320372 6.1076045 5.3006754
1368566_a_at 11.174218 11.471592 11.212089 11.248357 11.264718 11.180306 11.494686 11.351932 11.422203 11.121999 11.294779
1368567_at 7.5227165 7.4134355 7.5342746 7.5458074 7.3799343 7.307495 7.2589164 7.0982337 7.5458007 7.6649494 7.2472696
1368568_at 6.05709 5.8627934 5.96434 5.7342863 5.801022 5.919766 5.762473 5.964745 5.908643 6.148178 5.9069486
1368569_at 3.8804843 4.231025 5.553484 3.8390384 4.2875414 3.9043412 4.128749 4.2392454 3.827027 4.165066 11.089994
1368570_at 7.3114614 7.2853627 7.500508 7.8364315 7.6004205 7.6585884 7.4024544 7.008141 7.088895 7.1137905 6.0522547
1368571_at 4.8623247 4.4227448 4.5746303 4.755512 4.492909 4.647526 4.635024 4.555175 4.455953 4.535739 4.0314074
1368572_a_at 5.3709135 5.5488796 5.7072654 5.453143 5.6915154 5.56344 5.6678267 5.5163503 5.5744176 5.6632953 5.585019
1368573_at 8.105366 7.998692 7.8486204 7.935689 8.127216 7.8483443 8.148573 7.998033 7.8589315 7.7746234 7.8290467
1368574_at 10.557956 10.406582 10.314225 10.289448 10.17912 10.021125 10.405809 10.137799 9.979593 9.877739 9.650677
1368575_at 5.461146 5.5210476 5.602126 5.3984995 5.6006656 5.629876 5.4762306 5.3416677 5.3979154 5.3141184 5.429412
1368576_at 4.4648275 4.59083 4.4202642 4.0202436 4.2934647 4.4707575 4.276861 4.403989 4.5123816 4.5471277 4.235482
1368577_at 3.577709 3.50259 3.5872238 3.7178247 3.5871665 3.3515644 3.4896407 3.5308611 3.629674 3.6138446 3.5370634
1368578_at 5.085963 4.791008 5.0858655 5.129835 5.173307 4.9266605 5.0037236 5.187918 4.853317 4.9454336 4.51105
1368579_at 4.8570986 4.810544 4.776362 4.925875 4.817279 4.848419 5.0259743 4.834765 4.759059 4.7975383 4.961035
1368580_at 6.5695686 6.3322854 6.4367843 6.5102425 6.507595 6.4696054 6.411679 6.3423142 6.712171 6.4073415 6.4272337
1368581_at 6.072206 6.1297174 6.02009 5.99072 6.1895547 6.21375 5.8490915 6.014963 6.1400557 6.039514 6.404785
1368582_at 4.2179613 4.0403767 4.177883 4.028579 4.1612883 4.1661453 4.385419 4.2160378 4.285226 4.5446167 4.293289
1368583_a_at 13.768152 13.915305 13.836524 14.05133 13.81946 13.965577 13.909461 13.815275 14.048246 14.129713 13.938183
1368584_a_at 4.8911138 4.688 4.4529643 4.536618 5.045958 4.609641 4.6508894 4.7035837 5.208868 4.7562795 4.96822
1368585_at 6.0824656 5.971045 5.9651155 5.7632933 6.006106 5.8894453 6.264531 6.1401763 6.01282 5.880794 6.0119176
1368586_at 5.5795126 5.227029 5.442422 5.498555 5.219494 5.2271633 5.368921 5.3261366 5.2436266 5.3661494 5.1760187
1368587_at 13.797638 13.797638 13.778895 13.859544 13.807286 13.831191 13.868144 13.795871 13.84688 13.807561 13.766325
1368588_at 5.6481586 6.005352 6.4199257 6.119671 6.2933297 5.51062 6.31418 6.096499 6.0969 5.85944 6.037444
1368589_at 9.220828 8.799776 8.812622 8.805452 8.564439 8.076279 8.886242 9.050247 8.762027 8.473562 9.04306
1368590_at 3.9599435 4.1623836 4.137553 4.1831098 4.116987 4.197091 4.332224 4.211375 3.9728703 4.02574 4.0401893
1368591_at 9.097469 9.030776 9.188326 9.119573 9.197482 9.265822 9.093165 9.062609 9.17539 9.097099 9.1226425
1368592_at 7.560971 7.4216595 7.5506005 7.38226 6.8989663 7.527582 7.6463995 6.763441 7.1956363 6.9396005 6.542273
1368593_at 8.636351 8.697426 8.469616 8.637716 8.435997 8.686436 8.61488 8.69886 8.62619 8.716473 8.525612
1368594_at 5.4266777 5.4319143 5.294425 5.2791367 5.565359 5.550785 5.275583 5.4000263 5.577631 5.694928 5.401147
1368595_at 4.509998 4.6694446 4.4994607 4.640668 4.5684185 4.3930564 4.59717 4.7902384 4.58793 4.7188826 4.212388
1368596_at 7.2151484 6.9771523 7.500392 7.647099 7.317732 7.219466 6.959794 7.175419 7.0912037 7.0028796 6.8984647
1368597_at 6.476725 6.5632234 6.580669 6.7291727 6.522962 6.2899656 6.210416 6.2173367 6.395214 6.3790407 6.587941
1368598_at 6.817882 6.611755 6.768285 6.6119413 6.7343874 6.6112056 6.512249 6.634226 6.459319 6.884901 6.997198
1368599_at 5.9886565 5.877086 6.0660715 6.125091 6.2681417 6.161229 5.995546 6.104767 6.1184993 6.1182547 5.8953185
1368600_at 10.94547 11.04545 10.962549 10.704931 10.918322 10.790731 10.830532 10.985774 10.891419 10.5933895 10.2493105
1368601_at 5.054 4.6531014 4.7884502 4.9744506 4.9090486 5.0266786 4.8618164 5.1128664 5.098425 4.8892107 5.12145
1368602_at 4.172255 4.2226706 4.16943 4.144857 3.9650989 3.9804792 4.2417097 4.172263 4.0225515 4.0288024 4.1267147
1368603_at 5.267395 4.684659 4.75133 4.718605 4.6772833 4.826277 4.7882776 4.5661583 5.126333 4.682977 4.977199
1368604_at 4.945987 4.7863116 4.9870424 4.799962 5.080819 4.980728 4.9628043 5.0088 4.9372964 5.0118523 4.9165516
1368605_at 4.980541 4.608806 4.867186 4.8215904 5.137475 4.623079 5.0025673 4.815227 4.67701 4.60857 4.8596177
1368606_at 4.5721283 4.2402864 4.467436 4.472271 4.2258162 4.3494844 4.228569 4.3796315 4.470772 4.1706777 4.030083
1368607_at 8.540182 8.142477 7.2869854 7.547376 6.7457685 7.74256 7.515755 8.128206 7.998033 8.954137 7.8802114
1368608_at 9.968939 10.158482 9.986372 10.042369 9.8740425 9.98933 9.920639 9.698212 9.990551 9.732442 8.997132
1368609_at 12.730581 12.767138 12.70357 12.845948 12.76729 12.778123 12.729282 12.779834 12.720528 12.874004 12.738328
1368610_at 4.1834354 3.9686832 4.3318996 4.17902 3.969778 3.9874105 4.1308846 4.175106 4.4459295 3.9843938 3.8574133
1368611_at 4.0391455 3.9304006 3.9456458 3.9000137 4.01005 4.1506424 4.103321 4.161651 4.1008463 4.0497704 3.860392
1368612_at 5.445839 5.465606 5.31179 5.842979 5.4179263 5.380019 5.538395 5.32746 5.886297 5.8078756 5.752784
1368613_at 4.2309837 4.5159054 4.23736 4.168734 4.3402853 4.734674 4.383156 4.42635 4.5780764 4.2179556 4.3234167
1368614_at 7.961459 7.978467 8.135039 7.688425 8.103509 7.873262 7.8855715 7.935812 7.928476 7.3782916 7.0604224
1368615_a_at 4.8519897 4.7604876 5.0445294 5.1166625 5.1151915 4.7813306 5.1524067 5.0802517 4.9186296 4.981881 5.12145
1368616_at 6.142535 6.0414333 6.053935 6.122805 6.2569013 6.032555 6.1382656 6.0750575 6.433278 6.1633086 6.34511
1368617_at 4.484964 4.6467457 4.879314 4.083433 4.3133907 4.8453116 4.564729 4.4785347 4.2628293 4.696659 5.17079
1368618_at 9.0896015 9.203813 8.738062 8.810982 8.8507595 9.030377 9.015344 8.888702 8.950805 8.754939 8.567531
1368619_at 5.646245 5.318793 5.634969 5.3144083 5.438649 5.544726 5.3707466 5.3537383 5.3952465 5.5514293 5.5498834
1368620_at 5.6939178 5.9366713 5.7593927 5.7272882 5.8380623 5.8151965 5.666108 5.8727155 5.9910684 6.0056467 5.8908534
1368621_at 10.978866 10.909318 10.739081 11.016488 10.966518 10.776929 10.867528 10.82865 10.7752695 11.028295 11.142018
1368622_at 4.2966194 4.4545393 4.3577 4.368125 4.5585575 4.5928717 4.145296 4.4636264 4.4652424 4.356513 4.4033394
1368623_at 4.561446 4.4260683 4.455901 4.370304 4.5857415 4.4897842 4.358227 4.6355076 4.357382 4.7967978 4.574051
1368624_at 4.0257607 3.81982 3.990586 3.803591 3.7773066 3.712244 3.9469945 3.8768609 3.8492682 4.039151 3.995198
1368625_at 5.258882 5.0523314 5.123844 5.293535 5.4060984 5.3874555 5.275095 5.4418106 5.0401406 5.666441 5.8741136
1368626_at 4.7837825 4.4265337 4.5105057 4.6661377 4.7319365 4.430956 4.6778994 4.756755 4.759063 4.7653475 4.6360784
1368627_at 12.808498 12.602918 12.879492 12.801834 12.839874 12.779323 12.740666 12.836702 12.842909 11.974152 11.772753
1368628_at 3.714668 3.8860729 3.7714114 3.9074407 3.8364716 3.7800379 3.7044785 3.705403 3.9986339 3.8639174 3.9771383
1368629_at 4.5559864 4.6544023 4.606089 4.7113094 4.896953 4.8660994 4.5962353 5.1559725 5.043322 4.768076 4.888216
1368630_at 3.6806393 3.5108218 3.4155645 3.5132754 3.8550823 3.5800693 3.6676235 3.3779707 3.3913121 3.4263618 3.6391232
1368631_at 4.637852 4.4566097 4.7028112 4.370405 4.484472 4.3835077 4.50159 4.495308 4.2016387 4.2204566 4.2139716
1368632_at 3.3505697 3.57057 3.289303 3.1898344 3.4244769 3.51096 3.325199 3.215249 3.4410148 3.4667156 3.507299
1368633_at 3.5841491 3.457936 3.5231283 3.5423553 3.5871665 3.4159617 3.6128736 3.6838667 3.7167416 3.4646907 3.5170798
1368634_at 8.160948 8.0964985 8.289179 8.064997 8.166031 8.211386 7.885022 8.087511 8.314781 8.327513 8.526833
1368635_at 4.549467 4.292939 4.4225855 4.289872 4.5378857 4.263381 4.2801447 4.5132427 4.246375 4.128392 4.6329327
1368636_at 6.103847 5.598465 6.0616035 6.0791655 5.866409 5.69365 5.819479 6.014963 5.927292 6.0044956 6.0566244
1368637_at 4.349489 4.399721 4.3454113 4.361981 4.313697 4.4439344 4.598487 4.439556 4.646491 4.1433997 4.3549347
1368638_at 5.64423 5.6765566 5.6177225 5.4355226 5.6320276 5.389033 5.5067725 5.4405756 5.6062236 5.752328 5.6921363
1368639_at 4.0197706 3.987698 4.141262 4.0070295 4.161732 4.454813 4.233277 3.9963596 4.079565 4.111246 4.1367006
1368640_at 5.215822 5.5308285 5.3792176 5.486201 5.7579656 5.7012577 5.501129 5.403765 5.4529204 5.8542185 5.549471
1368641_at 4.3316245 4.3871913 4.084726 4.1646066 4.324081 4.0432158 4.017712 4.0566826 4.2306185 4.3044567 3.8893247
1368642_at 9.489215 9.402369 9.648367 9.829697 9.492177 9.698438 9.497079 9.594339 9.609936 9.331175 8.954726
1368643_at 4.3785305 4.3568926 4.354255 4.6097765 4.369237 4.3681793 4.3029714 4.075387 4.5099497 4.284809 4.4873257
1368644_at 4.718247 4.5864034 4.6353607 4.7681737 4.690093 4.75371 4.782697 4.5947113 4.2307153 4.6747103 4.758973
1368645_at 6.079163 5.978843 6.053935 5.878668 6.088776 6.0201592 6.0761647 6.2767873 6.0961275 6.055719 6.2942257
1368646_at 8.170972 8.72181 8.622727 8.7379 8.755613 9.000138 8.941364 8.842664 8.606781 8.153477 8.053326
1368647_at 7.444906 7.4141207 7.186561 7.3278995 7.348891 7.207078 7.4716425 7.2664995 6.9954443 7.214067 7.430374
1368648_at 4.5765486 4.6779246 4.890815 4.7995586 4.6082077 4.656575 4.7359133 4.727198 4.7162485 4.857126 4.636546
1368649_at 7.645812 7.645428 7.651319 8.314344 7.9629984 7.6222076 8.234396 7.6461506 7.8355494 8.087808 8.048803
1368650_at 8.316912 7.562237 7.542357 8.004553 7.133118 7.618213 7.024923 7.081415 7.484783 7.377968 8.010734
1368651_at 11.273197 11.367486 11.218183 10.842918 11.246922 11.064735 11.077885 11.084821 11.16545 10.1942625 10.191333
1368652_at 6.938962 6.9627194 6.92927 6.6598167 6.7542586 6.890681 6.9294243 6.9648056 6.862502 6.5776005 7.122713
1368653_a_at 10.734891 10.819764 10.616449 10.616028 10.46041 10.522912 10.618515 10.60712 10.641565 10.147569 9.756536
1368654_at 6.494975 6.586709 6.574566 6.3075643 6.7286983 6.2974625 6.762706 6.54749 6.6781297 6.41088 6.5491076
1368655_at 9.1485615 9.20071 9.267612 9.189082 9.082365 9.170622 9.118605 8.945618 8.900655 8.514133 9.020149
1368656_at 3.9097862 4.0707474 4.2002344 4.004026 3.9940982 3.9282212 4.1602435 4.113233 4.113863 4.2164893 4.0682817
1368657_at 3.745644 3.9267254 3.8464205 3.810413 3.8644714 3.8597572 3.6943228 3.927414 3.6928093 3.9381828 3.5831983
1368658_at 4.778118 4.465269 4.509699 4.6201725 4.621941 4.321482 4.3841786 4.5577374 4.2065754 4.4284096 4.647679
1368659_at 10.341414 11.198858 11.043793 11.1708 10.828571 10.368061 10.833358 10.158552 11.086577 11.235067 10.832051
1368660_at 4.808543 4.917595 5.0469747 4.9704647 4.9506392 5.190749 5.226807 4.969506 5.0766134 5.199031 4.8887734
1368661_at 6.9840302 6.790515 7.138747 6.86345 6.6485248 6.8662987 6.8686666 6.758726 6.62588 6.7998066 6.4952455
1368662_at 7.7296534 7.655278 7.288121 7.6142883 7.5535893 7.7622166 7.5219345 6.980276 7.345832 7.122896 6.8653917
1368663_at 3.8095489 3.9711094 3.7515051 3.7427502 4.05039 3.829035 3.8977542 4.1642776 3.8419666 3.959932 3.8705883
1368664_at 6.001002 5.6259212 5.846459 5.6892524 5.79436 5.6634045 5.3554373 5.7859135 5.7466636 5.5777545 5.8926916
1368665_at 8.117542 8.396372 8.268074 8.359266 8.321436 8.2754135 8.329287 8.392613 8.395903 8.387847 8.283595
1368666_a_at 4.081581 3.9346519 4.021221 4.0056553 3.8298452 4.129885 3.9928002 4.0595713 4.3381567 3.857457 3.900314
1368667_at 5.7639523 5.610958 5.7038603 5.710137 5.4322615 5.7595353 5.697378 5.7832117 5.772449 5.8034644 5.6163654
1368668_at 8.591467 8.601766 8.594157 8.486279 8.806659 8.350682 8.956574 8.88148 8.80339 8.880257 8.709682
1368669_at 7.3745666 7.7091665 7.5220065 7.831381 7.405063 7.398578 7.6819544 7.3188186 7.3076625 7.3518972 7.56858
1368670_a_at 5.7101655 5.4510355 5.5549994 5.8032064 5.602345 5.61183 5.9534483 5.760173 5.468864 5.918416 6.269914
1368671_at 6.370495 6.1816983 6.548525 6.532545 6.423203 6.4930296 6.3601255 6.5670133 6.660306 7.069446 7.4584994
1368672_at 4.5952215 4.5724697 4.865682 4.6275215 4.5763416 4.821591 4.5457215 4.893193 4.851099 4.951686 5.083866
1368673_at 4.1710176 4.2626586 4.5177774 4.284047 4.072592 4.3260717 4.0052032 4.350867 4.044767 4.4677444 4.2243385
1368674_at 11.474464 11.52336 11.50199 11.454248 11.497308 11.490276 11.641945 11.374444 11.600768 11.335668 11.107608
1368675_at 7.2175083 7.3086224 7.319459 7.6528597 7.5165563 7.459882 7.5121026 7.3088336 7.3516397 7.4470453 7.1700125
1368676_at 5.3828588 5.3123493 5.108584 5.3035355 5.3354526 5.0029764 5.3143716 5.421465 5.3944364 5.2940683 5.324947
1368677_at 3.7965896 3.8380136 3.7809644 3.7071831 3.6819267 3.8600183 3.7194004 3.629487 3.6389527 3.8324137 4.0147696
1368678_at 4.392982 4.544564 4.628451 4.31219 4.4583406 4.3159394 4.4526644 4.587881 4.520526 4.599536 4.8431864
1368679_a_at 7.0760417 7.367053 7.2776184 7.027141 7.107556 7.0174007 7.322166 6.9750056 7.2022104 7.1484113 7.471144
1368680_a_at 4.6165886 4.5142646 4.769784 4.495714 4.897203 4.8271976 4.678666 4.620566 4.757451 4.7408776 4.539968
1368681_at 6.438305 6.5749965 6.4374914 6.363344 6.595381 6.530429 6.5924673 6.362729 6.583635 6.6856513 6.606932
1368682_at 4.8543396 4.4076166 4.846615 4.8612404 4.7749424 4.534795 4.544145 4.7437034 4.6261773 4.8280277 4.539645
1368683_at 3.2609317 3.1960626 3.3352242 3.4372137 3.2972083 3.231413 3.2291858 3.3630502 3.3078005 3.4517758 3.220717
1368684_at 5.5862103 5.694371 5.7110033 5.7590246 5.6350765 5.7365704 5.56201 5.7287703 5.590317 5.91688 5.9984155
1368685_at 5.3219147 4.9952826 5.140951 5.211277 5.332013 5.1381717 5.353895 5.303119 5.050819 5.0600767 5.1863894
1368686_at 13.920108 13.906291 13.928004 13.915887 13.9236965 13.900835 13.998034 13.971366 13.933187 13.901517 13.9432335
1368687_at 6.043046 5.921033 6.0839577 5.9292717 6.5346847 5.9344544 6.2520676 6.0784855 6.246769 6.030478 6.364188
1368688_at 4.6278973 4.8136168 4.813858 5.080552 4.9976983 4.9028373 5.096241 4.7719374 4.830621 4.6740265 4.857483
1368689_at 4.2859764 4.2046404 4.279739 3.9577346 4.1524067 3.9336514 4.0155525 4.455038 4.129899 4.303636 4.311399
1368690_a_at 4.492969 4.506048 4.6386466 4.3995004 4.252057 4.3148065 4.3746414 4.818016 4.508899 4.706098 4.432316
1368691_at 4.9355288 5.0013266 4.929117 4.752589 4.9976983 4.7506514 4.762103 4.7871895 4.7014565 4.601646 4.61879
1368692_a_at 8.457963 8.598317 8.562678 8.465874 8.677679 8.621942 9.013827 8.754103 8.599089 7.878421 7.1224422
1368693_at 6.6686287 6.808152 6.910806 7.101357 6.9423065 7.1414943 7.092726 6.4529624 6.9459877 6.3141284 6.6618276
1368694_at 4.2810526 4.2568483 4.34171 4.2802486 4.23033 4.3792925 4.3130884 4.3676195 4.3971453 4.269389 4.583289
1368695_at 12.562208 12.249555 12.223183 12.314637 12.357974 12.209556 12.598744 12.542821 12.376818 12.926453 13.140939
1368696_at 5.462283 5.3829966 5.1850286 5.5719213 5.1076403 5.437701 5.438152 5.2875347 5.536871 5.231684 5.5899534
1368697_at 3.9821348 3.7413719 3.746253 4.027159 3.7630305 3.8029168 3.8801086 3.8275921 3.674041 3.9398997 3.7184308
1368698_at 6.1377616 5.824605 6.387733 6.258264 6.105595 5.839494 5.808258 6.2411575 5.9507847 6.0751615 5.83174
1368699_at 4.3544455 4.1158476 4.2669144 4.1020956 4.275741 4.181534 4.31872 4.3344727 4.3742685 4.0914373 4.239627
1368700_at 4.631125 4.5721035 4.43944 4.48507 4.4403405 4.657046 4.233679 4.3041487 4.0489473 4.4967413 4.3612423
1368701_at 5.158781 5.4329023 5.283933 5.378431 5.4535584 5.405672 5.4535923 5.3687425 5.4854484 5.3774905 5.3458314
1368702_at 8.781359 8.927078 8.835696 8.928037 9.356177 9.063163 9.200525 9.077677 9.064748 8.714686 8.996169
1368703_at 7.098763 7.274633 7.365664 7.455516 7.4180694 7.288886 7.336022 7.3379564 7.4072585 7.1688523 7.091126
1368704_a_at 4.6425133 4.274559 4.739849 4.81079 4.6242895 4.4687834 4.5692987 4.6001883 4.816472 4.631222 4.431715
1368705_at 5.1256275 5.071492 5.187609 5.300674 5.170793 5.1154633 5.217868 5.24271 5.2490964 5.443379 5.3928566
1368706_at 12.159667 12.005623 12.151651 12.143537 12.040773 12.141585 12.241376 12.076002 11.925479 12.090657 12.008748
1368707_at 13.51562 13.447554 13.54285 13.655068 13.629797 13.472086 13.727317 13.667951 13.614193 13.848176 14.013865
1368708_a_at 5.1006474 5.1234503 4.9494905 4.997573 4.932091 5.23223 5.1864886 5.1742587 4.9615245 5.2217946 5.369992
1368709_at 3.9851224 4.036021 4.0667276 4.040202 3.962655 4.0669146 3.9178872 4.049408 4.0124736 4.1155896 3.7045922
1368710_at 6.298499 6.083196 6.091844 6.5540557 5.9032135 6.0947623 6.514922 6.6935735 5.9687095 6.26039 6.5078964
1368711_at 9.959787 10.05 8.683109 9.379412 8.575679 9.564952 9.55882 8.687146 8.004206 8.365304 8.985404
1368712_at 8.458868 8.628805 8.542654 8.728398 8.6446705 8.583155 8.766871 8.62892 8.494791 8.951397 8.818983
1368713_at 4.566261 4.6395206 4.7477903 4.754959 4.7728634 4.865576 4.4373965 4.651775 4.508899 4.5120697 4.3832073
1368714_at 3.6688943 3.5702963 3.5688834 3.676871 3.821157 3.750915 3.6402116 3.711421 3.6639462 3.7800138 3.6094205
1368715_s_at 4.475824 4.2401214 4.0948067 4.2939224 4.4781756 4.1209254 4.2685103 4.1802163 4.1717815 4.431593 4.1800027
1368716_at 4.4903345 4.4168625 4.119639 4.2797856 4.4735384 4.474395 4.3507223 4.3626485 4.2845306 4.440506 4.3514705
1368717_at 10.480067 10.711245 10.4235115 10.289326 10.387573 10.199802 10.469724 10.509725 10.183646 9.902816 9.4870405
1368718_at 8.901338 9.320707 9.682646 7.0042863 7.360889 6.169138 9.135071 6.7925787 8.110048 9.554819 11.340569
1368719_at 5.172766 5.1353426 5.0711107 5.2941637 5.427387 5.1789064 5.59877 5.4724774 5.4411516 5.39644 5.413476
1368720_at 13.106236 13.072667 12.943227 13.015152 12.977414 13.130607 13.06908 13.05022 13.074269 13.366568 13.3635435
1368721_at 6.3143363 6.0011706 6.188915 6.17952 5.965288 6.311805 6.134118 6.132406 6.3499236 6.587088 6.6370707
1368722_at 3.9460225 3.662973 3.6272097 3.7855988 4.0098658 3.7600236 3.8057349 3.8667026 3.8991113 3.9670427 4.0712786
1368723_at 5.108274 5.1581116 5.0594225 5.111282 4.9654737 5.0542045 5.077764 5.3423057 5.323394 4.9335756 5.2298427
1368724_a_at 6.181689 5.901846 6.1120768 5.9754367 5.9001565 5.879275 6.1444287 5.899145 6.2342286 5.984255 5.786413
1368725_at 4.9087234 4.838953 4.786336 5.0054474 4.899517 5.487417 4.773717 4.6104107 4.826493 4.6718235 5.2602196
1368726_a_at 6.1453943 6.1726418 5.930648 6.0690126 6.120943 6.0476356 6.0811815 6.0767145 6.003563 5.942134 5.7898684
1368727_at 3.6761456 3.7508972 3.8019392 3.7322707 3.7464113 3.7471755 3.8583455 3.935632 3.8294399 3.8005157 3.8489769
1368728_at 5.4092603 5.2559905 5.548436 5.335651 5.357989 5.413942 5.4124045 5.3830357 5.1795073 5.3509254 5.216042
1368729_a_at 4.367194 4.298555 4.11208 4.639586 4.4222426 4.5733733 4.3195534 4.5156198 4.564602 4.4205794 4.475901
1368730_a_at 4.8539314 4.5869207 4.4991264 4.686157 4.393844 4.57182 4.7611866 4.6614385 4.622869 4.872969 4.35823
1368731_at 13.366185 13.35695 13.286584 13.2093115 13.182899 13.287891 13.484745 13.270629 13.030437 13.122117 14.062696
1368732_at 6.7532077 6.803502 6.883235 6.580692 6.6509676 6.4940643 7.027694 6.427341 6.5203753 5.684961 6.4847326
1368733_at 13.228315 13.1784525 13.224584 13.239514 12.923344 13.181133 13.087092 13.11971 13.004874 12.429065 8.170035
1368734_at 4.8779974 4.8592806 4.646964 4.8944836 4.6481056 4.8489265 4.897221 4.9919524 4.684008 4.9536943 4.785821
1368735_a_at 4.574094 4.2211666 4.200884 4.0717735 4.173912 4.1830626 4.2068152 4.2266626 4.162762 4.2599916 4.1923237
1368736_at 4.1243024 3.7166748 3.716923 3.704767 3.8074396 3.7539546 3.8304152 4.4140253 3.9861832 3.714253 4.77023
1368737_at 5.330866 5.579402 5.4583178 5.490061 5.470169 5.36732 5.5022774 5.4911575 5.468178 5.611127 5.091158
1368738_at 3.8793793 3.7782834 3.6793168 3.7887137 3.6066058 3.5610573 3.5134082 3.7243671 3.4825847 3.646156 3.5515754
1368739_s_at 5.023123 4.9452987 5.021766 5.147215 5.003613 5.107184 5.1575313 5.161335 5.242562 5.1549134 4.8775387
1368740_at 4.4957685 4.326873 4.446899 4.3330164 4.522207 4.2257824 4.3872066 4.4740005 4.227339 4.4533634 4.434454
1368741_at 13.346111 13.293038 13.354065 13.400617 13.38603 13.303858 13.423831 13.400247 13.287577 13.455381 13.75169
1368742_at 7.030153 7.0326333 6.9791517 6.92021 7.0402474 6.9579825 6.481981 6.7660794 6.607581 6.7314773 7.354353
1368743_a_at 4.556721 4.1866503 4.272623 4.3085923 4.288538 4.4555197 4.259795 4.3121214 4.3587675 4.601268 4.587851
1368744_a_at 4.3480387 4.2316246 4.249657 4.0648317 4.245407 4.203663 4.4064045 4.2012024 4.460333 4.2225046 4.085473
1368745_at 6.921688 6.464331 6.0810885 6.5779567 6.4517503 6.7973857 6.552957 6.584929 6.7266984 6.7425647 5.555548
1368746_a_at 5.5832996 5.798304 6.069029 5.7895794 5.876437 5.919766 5.8339515 5.928109 5.886696 5.9169474 5.9274874
1368747_at 4.8516793 4.9158688 5.0119243 5.07636 5.1335125 5.018778 5.2341356 4.9826574 5.0717344 5.067459 4.5221786
1368748_at 5.4152665 5.775579 5.631914 5.7698064 5.623169 5.793242 5.6302094 5.619942 5.951573 5.970022 5.957401
1368749_at 6.251807 6.064078 5.9790916 6.108987 5.955292 6.025471 5.9082475 6.065908 5.9011507 5.990781 6.133506
1368750_a_at 4.472602 4.4212766 4.435181 4.479109 4.521069 4.451304 4.4981227 4.0336347 4.585022 4.3451347 4.470918
1368751_at 3.7613876 3.721071 3.9271646 3.8178675 3.931408 3.7340662 4.0971737 3.976966 3.8254979 4.3034697 3.9713266
1368752_at 4.141532 3.9801736 4.104432 4.017865 4.163723 3.9774318 4.0096035 4.440223 4.125812 4.402011 4.031502
1368753_at 3.9928768 4.183379 4.0914726 4.153615 4.185339 4.1367116 3.9391453 4.103055 3.9740849 4.492957 4.018963
1368754_at 6.23826 6.491498 6.1891656 6.1812 6.384327 6.2508764 6.231731 6.2248287 6.373378 6.1405516 6.1856155
1368755_at 10.52815 10.721652 10.711407 10.5325575 10.12233 10.008476 9.757893 9.368044 9.570523 9.431247 9.476686
1368756_at 5.5266023 5.1738825 5.4849124 5.481555 5.21443 5.4850473 5.266769 5.4465137 5.5605927 5.484622 5.1084614
1368757_at 3.9816172 3.9607074 4.281083 4.0666256 4.100127 4.1891265 3.948617 4.015392 3.7531447 4.338462 3.9962628
1368758_a_at 5.01354 5.1078725 5.0285788 5.18178 4.872221 5.0536046 5.2071753 5.2855597 5.1145964 4.7995567 4.753171
1368759_at 5.6622663 5.3261366 5.468127 5.396791 5.6826963 5.6583047 5.8486443 5.5580764 5.2939563 5.501915 5.5252085
1368760_at 4.3646007 4.1150136 4.1061006 4.0604773 4.447406 4.2833376 4.2740736 4.0334535 4.226143 4.3249307 4.373838
1368761_at 4.0913105 4.104355 3.7450233 3.6943305 4.1330442 3.8670585 3.9543455 3.8940885 3.877694 3.966886 3.8959944
1368762_at 9.737648 10.529771 6.780125 9.967365 6.196787 9.264867 9.502297 10.279409 9.2613 8.82063 10.966953
1368763_at 5.253719 5.013756 5.173141 4.9767885 5.1079187 5.390111 4.853948 5.218906 5.08781 4.9887314 5.288077
1368764_at 3.5691116 3.4173124 3.4096463 3.485684 3.363008 3.4599335 3.5859144 3.4802341 3.5431137 3.272984 3.5852454
1368765_at 5.216024 4.7700872 4.6370807 4.9822903 5.0051155 5.0159035 4.8471365 4.6881475 4.8695316 4.908789 4.713037
1368766_at 4.870978 4.5730133 4.5431223 4.588125 4.9711666 5.034129 5.022709 4.832573 4.9354 4.9095464 4.562055
1368767_at 5.704879 5.6496973 5.9390383 5.384593 5.4742417 5.861264 5.8798747 6.006814 5.6276054 5.7224293 5.8458624
1368768_at 5.645107 5.857425 5.8069534 5.514605 5.915486 6.0515265 5.5575175 5.9440465 5.497648 6.045916 5.9530716
1368769_at 11.14789 11.069586 11.178064 11.397294 11.263663 11.329992 11.228234 11.349418 11.102031 11.199081 11.171067
1368770_at 3.972032 3.7883327 3.7849822 4.108714 3.8255184 3.775693 3.8899977 3.979101 3.8081992 3.5500615 3.7855644
1368771_at 4.702492 4.604551 4.8511376 4.609376 4.8995166 5.01521 4.7864327 4.758151 4.6373534 5.14342 4.8971987
1368772_at 5.399467 5.3717976 5.5582595 5.5112967 5.446708 5.4404154 5.3512526 5.616013 5.119852 5.587229 5.6362333
1368773_at 3.7475438 3.9921465 3.9997768 3.762672 3.6114626 3.8954098 3.8065243 3.7188277 3.8517132 3.600593 3.861761
1368774_a_at 5.749178 5.767534 5.8944583 5.697199 5.662927 5.7487917 5.56564 5.816226 5.753843 5.6876507 5.770224
1368775_at 4.2122903 3.8036351 4.01888 4.1356163 3.4094958 3.8898003 4.077332 3.8161771 3.7791874 4.1749783 4.0107336
1368776_at 4.7430344 4.681422 4.537766 4.595003 4.830157 4.674311 4.6195364 4.7918115 4.5157566 4.469367 4.6076183
1368777_at 4.532055 4.3598757 4.393735 4.411363 4.4286346 4.9002643 4.3494554 4.4035397 4.5191145 4.7308726 4.3163214
1368778_at 8.407732 8.443718 8.453154 8.89333 8.618372 9.63903 8.889912 7.995789 8.621353 8.1909275 6.852498
1368779_a_at 7.9550614 7.8238134 7.849159 7.905012 7.706668 7.841426 7.827075 7.5171843 7.755523 6.928645 6.360977
1368780_at 5.2697425 5.4819417 5.2895045 5.259646 5.383814 5.549201 5.4398193 5.2424746 5.537381 5.481881 5.5165057
1368781_at 5.0596 4.947568 4.668478 4.9689937 5.242338 5.132505 5.387788 5.1964316 5.087387 5.1837873 5.2362423
1368782_at 3.7861469 3.9535737 3.8503926 3.9344175 3.7570543 3.956434 3.8304152 3.7754424 3.8443737 4.059737 3.9539964
1368783_at 4.2662015 4.1881113 4.3447895 4.2357244 4.115009 4.0512805 4.0191717 4.0222263 4.298802 4.2921953 4.602363
1368784_at 9.546552 9.582261 9.611073 9.7704315 9.523786 9.681216 9.63111 9.326625 9.592981 9.509147 9.260147
1368785_a_at 3.5361328 3.708192 3.4135845 3.5416596 3.53412 3.7416728 3.575966 3.6012337 3.6934597 3.6251376 3.4792027
1368786_a_at 4.6341743 4.509267 4.384197 4.4537573 4.6548886 4.513831 4.3990517 4.427764 4.325246 4.595163 4.524996
1368787_at 6.3724303 6.1515837 6.257741 6.350025 6.3198733 6.3347187 6.234886 6.101176 6.2554216 6.167681 6.5823812
1368788_at 5.114973 5.126116 4.9832325 4.829981 4.7778664 4.9318104 4.98384 5.1665144 4.716981 5.103772 4.8121796
1368789_at 5.0661407 5.4271736 4.854156 5.2688117 5.175288 5.222695 5.720214 4.9407115 5.2465734 5.27596 5.286284
1368790_at 12.024133 11.9907255 11.927056 12.126447 11.966789 11.993271 12.189719 12.139489 11.946767 12.260906 12.53185
1368791_at 5.3485603 5.388751 5.423685 5.3157883 5.43046 5.582288 5.551341 5.5280495 5.443141 5.311873 5.2281
1368792_at 6.5196247 6.428225 6.232179 6.168849 6.293605 6.492978 6.154245 6.2556067 6.2308583 6.2682323 6.3649845
1368793_at 4.7507772 4.855426 4.828782 4.7628365 4.7759495 4.748188 4.6367617 4.666357 4.7654247 4.797433 4.6102285
1368794_at 11.053299 11.125589 11.019032 11.110808 10.933875 11.127564 10.95966 10.853925 10.940318 10.935181 10.895261
1368795_at 6.83799 6.686302 6.795005 6.8275247 6.772324 6.744896 6.8158956 6.880733 6.9495773 6.8902884 6.950446
1368796_at 6.3477902 6.19526 6.514456 6.258274 6.5372744 6.3823347 6.252034 6.270726 6.38428 6.3029976 6.326685
1368797_at 7.9916162 7.209206 7.140228 8.050888 7.458143 8.575012 7.357208 7.4392614 7.317883 8.935547 7.772612
1368798_at 3.810623 3.791718 3.8643064 3.6260924 3.6431553 3.8052034 3.7121806 3.6100268 3.6796393 3.7692285 3.8423388
1368799_at 5.337163 5.3685746 5.4927235 5.415007 5.466094 5.323767 5.3043003 5.348462 5.442601 5.093143 4.977891
1368800_at 4.1999526 4.110734 4.050606 4.208973 3.9609997 4.139297 4.016309 4.258642 4.5514145 4.213663 4.1271687
1368801_at 4.3387985 4.394431 4.135725 4.3015566 4.2144094 4.5037365 4.023982 4.565794 4.305087 4.2025003 4.67222
1368802_at 5.0361867 4.70741 4.947728 4.794973 4.8725133 4.946559 4.9207525 4.9223123 4.894441 4.9547534 4.730506
1368803_at 4.7483077 4.620031 4.7084465 4.571035 4.5241227 4.700468 4.6603675 4.9091253 4.691613 4.755104 4.758973
1368804_at 4.5135574 4.514804 4.5695696 4.061123 4.5106645 4.482318 4.2029047 4.2875185 4.1572323 4.451869 4.531349
1368805_at 5.257369 5.093607 5.2206535 5.2950726 5.287195 5.0796347 4.923108 5.111286 5.1537333 4.990382 5.303276
1368806_at 13.434318 13.514914 13.53141 13.586292 13.558595 13.544134 13.4724455 13.481235 13.556538 13.642066 13.594142
1368807_at 5.5792274 5.6094246 5.950561 5.4741707 5.5405807 5.7490964 5.6808033 5.904148 5.755616 5.2902765 5.7413263
1368808_at 8.730476 8.701054 8.801752 8.641145 8.622341 8.53742 8.459202 8.844851 8.559834 8.635811 8.496107
1368809_at 8.912772 8.917199 9.061241 8.7504425 8.895109 8.5246525 8.812117 8.863101 8.654272 8.711615 8.5246
1368810_a_at 4.3718963 4.2439747 4.1939716 4.2552457 4.211753 4.236787 4.2266846 4.3604236 4.193148 4.2389746 4.487626
1368811_at 5.601539 5.213367 5.474962 5.7755694 5.425172 5.758904 5.5746794 5.346373 5.342709 5.615044 5.4747906
1368812_at 4.736595 4.4198256 5.002468 4.8659334 4.911327 4.9007807 4.5004997 4.922044 4.733365 4.560937 4.8816195
1368813_at 5.169932 5.7421985 5.517744 5.4616303 5.508954 5.9710765 5.89501 5.570621 5.3627944 5.9272065 5.8483806
1368814_at 11.72164 11.664808 11.731897 11.838232 11.653896 11.673357 11.420273 11.567279 11.674626 11.426146 11.355459
1368815_at 5.569107 5.389598 5.724818 5.4576406 5.398747 5.571618 5.5458384 5.486972 5.592432 5.5422654 5.705529
1368816_at 4.424017 4.1532745 4.1730843 4.1522655 4.379278 4.1157947 4.3834524 4.3548064 4.3136425 4.3195477 4.1732073
1368817_at 9.3179455 9.42677 9.349604 9.531077 9.158863 9.196769 9.220254 9.240618 9.189329 9.089683 9.193407
1368818_at 7.930703 8.178132 8.04529 8.18782 7.864213 7.953504 8.126339 7.9441667 7.9293838 8.018404 7.347553
1368819_at 9.823403 10.096275 9.802046 9.976462 9.728053 9.829958 10.017672 9.968119 9.844738 10.071126 9.922099
1368820_at 6.982818 7.42572 7.313944 7.284974 7.00745 7.156925 7.153272 6.9840083 7.4105654 7.158634 7.162136
1368821_at 5.486303 5.416446 5.8688025 6.0101314 5.5110927 5.939017 5.8970265 5.356818 5.783964 5.9164886 5.636794
1368822_at 6.380623 6.5219297 6.6439905 6.6835456 6.111341 6.3678613 6.6255364 6.0562663 6.4027348 6.2645025 6.2443337
1368823_at 4.141098 4.193924 3.9898858 3.9848404 4.115009 4.247104 4.258302 4.1483335 3.9598846 3.8601434 4.147212
1368824_at 10.115145 10.296173 10.252878 10.044743 10.111092 10.086534 10.308085 10.244163 10.176858 9.997504 9.927933
1368825_at 3.7352457 3.5314038 3.6205907 3.8900847 3.568877 3.8071444 3.8974314 3.7167218 3.5783322 3.908503 3.4991493
1368826_at 12.985191 11.0810995 13.23093 12.680958 12.850296 12.664359 10.555129 12.99289 12.874725 10.311748 11.326756
1368827_at 6.366843 6.3574533 6.862046 6.1629252 6.830848 6.2257037 6.48248 6.4086246 6.369537 6.38048 6.636644
1368828_at 6.101398 5.7563233 6.058244 5.855613 5.856408 5.8971267 5.8927274 6.209149 6.1174006 5.762338 6.2339177
1368829_at 6.403335 6.540723 6.6948395 6.9850335 6.972886 6.75256 6.6301126 6.5725765 6.080282 7.09067 7.3141217
1368830_at 5.0496807 5.1296263 5.4799895 5.0880184 4.9410257 5.0834455 5.0455704 4.9831004 5.3485374 4.9725513 5.144083
1368831_at 8.802526 8.964524 8.67205 8.727118 8.886888 8.862485 8.875122 8.840224 8.931117 8.505616 8.511177
1368832_at 7.8185186 7.812061 7.716446 7.538294 7.7602067 7.696014 7.6763825 7.6785784 7.6251454 7.7645764 7.541395
1368833_at 4.984854 4.9141364 4.6408176 4.645911 4.874897 4.8869143 4.8100834 4.8772893 4.9409847 4.7056894 4.656844
1368834_at 5.878975 5.7889066 5.964059 5.7747 5.8865643 5.8151336 5.8216934 5.4508214 5.7935233 5.4815106 5.9529223
1368835_at 8.955029 9.308004 9.50436 8.983171 8.984797 8.749208 8.948618 8.976618 8.803535 8.505617 8.887417
1368836_a_at 6.0271597 5.890146 5.962569 5.672338 6.065913 5.7261357 5.827079 5.8737993 5.998928 5.980352 5.930713
1368837_at 7.1664233 6.9330506 7.420007 7.5057073 7.7211056 7.153034 7.4135256 7.3173556 7.455659 6.9051886 6.4974246
1368838_at 7.0139675 6.9310303 7.079754 7.072596 7.222154 7.307278 7.285174 7.6570005 7.080236 7.4540157 7.002977
1368839_at 7.187178 7.2817674 6.6258945 7.0216565 7.3436613 7.2416735 7.4122195 7.514128 7.580811 7.3843975 7.2866673
1368840_at 12.344312 11.639311 12.002176 12.266968 12.384194 12.431882 12.534439 12.196471 11.904852 12.615304 12.385175
1368841_at 7.135182 7.1525555 6.9686966 6.9556994 6.801088 7.1170616 7.1094437 7.1697254 7.1184354 7.2189612 7.418395
1368842_at 7.295922 7.3534355 7.0630493 7.1648407 7.0442953 7.2412643 7.2837777 6.851989 7.0483108 7.2329416 6.968395
1368843_at 9.557911 9.654522 9.762312 9.782337 9.644935 9.667464 9.67156 9.704895 9.6811 9.561957 9.345497
1368844_at 7.647399 7.7162495 7.548065 7.617922 8.025147 7.294611 7.5448694 8.030708 7.9045725 7.9645762 7.671173
1368845_at 4.054394 3.9739542 3.9671595 4.0590715 4.105345 4.417859 3.9936652 4.0055428 4.1671534 3.8217802 4.0147696
1368846_at 5.127732 4.9927816 5.019343 4.9221315 4.7973485 5.172916 4.9549713 4.895362 5.1152477 5.003665 5.2288713
1368847_at 9.070397 9.175282 9.22299 8.973698 9.124934 8.993873 9.214014 9.065767 9.141522 8.841243 8.757501
1368848_at 9.14574 9.25765 9.281149 8.963375 9.081068 9.087348 8.941727 9.18246 9.034455 9.281792 9.147781
1368849_at 8.066545 7.918773 7.9379973 7.8771253 8.094695 7.6202044 8.075815 7.8149605 8.028433 7.816705 7.735946
1368850_at 5.831514 5.684506 5.521372 5.587375 5.6433573 5.449187 5.8130994 5.8350716 5.703562 5.930521 5.395177
1368851_at 8.8999 8.701298 8.575024 8.896404 8.62523 8.987825 8.938526 8.726433 8.605919 8.754131 8.812496
1368852_at 10.293654 10.56133 10.296234 10.270006 10.461792 10.195829 9.996427 10.461291 10.366047 10.258518 9.996628
1368853_at 3.3799105 3.501886 3.5821633 3.4067268 3.585342 3.6372924 3.4032085 3.386442 3.4891489 3.461058 3.4268513
1368854_at 3.7079015 3.753015 3.636315 3.698859 3.6777596 3.6074865 3.504121 3.5683897 3.5258162 3.6988385 3.5340972
1368855_at 5.603456 5.84091 5.912989 5.79865 6.120104 5.765036 5.944232 6.0315294 6.2059183 6.109456 5.9951453
1368856_at 5.4638696 5.7381287 5.691714 5.941008 5.926606 5.8700128 5.6863847 5.90549 5.526285 5.6664066 5.8569546
1368857_at 3.0905316 3.1159651 3.168488 3.189236 3.140223 3.2070723 3.1889966 3.307904 3.1473808 3.196 3.2247386
1368858_at 3.9029973 3.6747437 3.8053336 3.8778663 3.6464524 3.587147 3.769871 3.8894784 3.6878457 3.5966165 3.7860873
1368859_at 8.779815 8.677473 8.71534 8.695469 8.781542 8.7167015 8.916527 8.868592 8.636499 8.789819 8.7392845
1368860_at 4.52349 4.314057 4.272937 4.509904 4.2520084 4.254077 4.3265886 4.172263 4.5618773 4.396327 4.700272
1368861_a_at 4.9929094 4.9624243 4.874379 4.6950383 4.899019 4.830135 4.9225426 4.816974 5.0494404 4.613415 4.9038653
1368862_at 7.9934635 7.923648 7.9619765 7.979843 8.013628 8.004557 8.105735 7.9206033 7.958366 7.8503456 7.958486
1368863_at 9.322417 9.198262 9.064199 9.048831 9.138465 8.976992 9.198264 8.876625 9.184905 8.696835 8.5973015
1368864_at 3.6058822 3.4412534 3.3773959 3.4775443 3.3731484 3.5447495 3.7295532 3.5681953 3.5510478 3.621132 3.6259239
1368865_at 3.3293092 3.4392083 3.626968 3.3352933 3.4919984 3.4059584 3.3543024 3.5702841 3.6042345 3.3999298 3.6803696
1368866_at 6.440054 6.5513062 6.2732215 6.4595695 6.633412 6.5157437 6.4410005 6.248323 6.570819 6.895301 6.907187
1368867_at 6.539892 6.5510716 6.364581 6.525943 6.8013973 6.602868 6.7184057 6.7416973 6.5414014 6.972155 7.019303
1368868_at 5.3807917 5.5261354 5.472061 5.442166 5.2609997 5.598899 5.535141 5.6817408 5.330968 5.13175 5.4550743
1368869_at 5.876441 5.7636867 5.9199305 5.930215 5.9001565 5.8915086 6.188032 6.229242 6.0956573 5.81948 5.3402963
1368870_at 8.650406 8.864555 9.2698 8.483671 8.556604 8.531483 8.567093 9.1711855 8.694 7.683069 8.629335
1368871_at 8.878405 8.559685 8.700855 8.550052 8.466141 8.538607 8.411147 8.26137 8.13987 8.3159485 8.423469
1368872_a_at 4.8480234 5.36536 5.513132 5.181327 5.118882 5.0695386 5.2372055 5.2171354 5.2748547 4.8133855 5.1915107
1368873_at 4.17563 3.9705508 3.9271646 4.180025 4.1545515 4.229248 3.809631 3.8587692 4.1506743 3.924189 3.760552
1368874_a_at 5.818137 5.574873 5.6238303 6.077383 5.7912436 5.8994603 6.0702715 5.709692 5.881197 5.930728 5.694324
1368875_a_at 7.275184 7.266005 7.3374996 7.3818474 7.474572 7.3109283 7.1981316 7.4529386 7.3190985 7.3442235 7.384051
1368876_a_at 5.3656387 5.3436594 5.3832073 5.31529 5.228252 5.4544206 5.287638 5.3336916 5.328141 5.352614 5.481785
1368877_at 6.9318686 7.187296 7.896492 8.181257 9.132288 9.412496 9.182916 10.284943 10.230139 9.67744 8.341882
1368878_at 9.792517 8.998505 9.074007 9.325115 9.618299 9.302308 10.098177 10.67845 9.55077 11.214075 10.884977
1368879_a_at 4.3203115 4.496227 4.307235 4.304839 4.3990307 4.6095324 4.502686 4.4359407 4.538247 4.6077957 4.6212773
1368880_at 4.6734996 4.537319 4.7462225 4.639231 4.8382125 4.859601 4.5960197 4.3392143 4.658465 4.89873 4.743243
1368881_at 8.414614 8.41354 8.592506 8.584501 8.435726 8.421879 8.594992 8.590605 8.492367 9.071508 9.004618
1368882_at 4.5310507 4.5543957 5.2981205 4.610686 5.2125916 5.1450734 4.4489164 5.77384 6.0453544 4.6866617 4.518458
1368883_at 4.790698 4.910867 5.270986 5.0614576 5.273404 5.0104074 4.7642174 4.9670205 5.1672816 4.883022 4.9860916
1368884_at 4.980541 5.0777335 5.1879573 5.234783 4.6409616 5.095682 5.431532 4.814888 5.2298946 4.929833 5.109738
1368885_at 5.64744 5.750066 5.5731397 5.680554 5.4785447 5.5883536 5.691003 5.3371367 5.45322 5.6674905 5.7289953
1368886_at 9.549837 9.707414 9.664207 9.735644 9.732471 9.668134 9.714709 9.708639 9.743569 9.8823595 10.22215
1368887_at 3.6685288 3.6287775 3.8277037 3.5763435 3.6172974 3.9204476 4.0033484 3.6291304 4.0179753 3.8159816 4.071277
1368888_a_at 7.5750675 7.668165 7.929138 7.0244827 7.934595 7.6735973 7.305757 7.5101357 7.218491 7.0858502 7.1843743
1368889_at 6.9051156 6.992808 7.002579 6.96724 6.8882155 7.1207333 7.114633 6.917304 6.8527546 7.040632 7.091106
1368890_at 7.702541 7.6985617 7.5606103 7.720908 7.723809 7.7193947 7.663247 7.6856675 7.629424 7.6999416 7.3509793
1368891_at 5.7020283 5.6626806 5.7430024 5.777894 5.686659 5.779047 5.714845 5.753155 6.038795 6.136915 5.7183895
1368892_at 4.2113013 4.0829544 4.2150936 4.031201 4.1549892 4.451995 4.070447 4.4345465 4.1895037 4.4862223 4.1367006
1368893_at 4.7695246 4.4975243 4.621326 4.59616 4.723941 4.755908 4.6547947 4.715597 4.6756516 4.7688913 4.8834877
1368894_at 4.918155 4.9273224 4.7650127 4.889596 4.817132 4.8968854 4.907688 4.7664266 4.7935553 4.73227 5.0770726
1368895_at 4.457906 4.471081 4.345626 4.389419 4.5378857 4.3581934 4.4574986 4.4659615 4.407491 4.4880123 4.6118
1368896_at 6.0114665 5.847577 6.9656744 6.6983533 6.5666785 6.487837 6.433672 6.7009916 6.6295285 6.3411326 5.670624
1368897_at 4.597681 4.630184 4.8963146 4.947094 4.590788 4.61615 4.5599546 5.123314 4.8978033 4.479663 4.111907
1368898_at 5.1943307 5.334315 5.4241047 5.3141007 5.2492237 5.2774143 5.6071963 5.341945 5.416109 5.3012786 4.99508
1368899_at 7.703396 7.283739 7.249179 7.3967505 7.482787 7.7109194 7.4838843 7.3915176 7.2699075 7.5610404 7.5337267
1368900_at 5.0477953 4.978181 5.2201443 5.039485 5.2388945 5.209694 5.273697 5.1094866 4.8286066 5.1178064 5.1378794
1368901_at 4.7216754 4.7768617 4.7915134 4.8523893 4.6421037 4.620858 4.720571 4.542866 4.946331 4.9619837 4.4906273
1368902_at 6.3859863 6.244855 6.2889028 6.2082944 6.3746457 6.40239 6.4613357 6.2870846 6.295065 6.639522 6.332572
1368903_at 7.715987 7.506206 7.6437783 7.4283457 7.5640316 7.4930735 7.53133 7.3948865 7.4110384 7.60746 7.630636
1368904_at 6.370495 6.0512557 6.356809 6.2043414 6.13209 6.1755934 6.2397656 6.2771096 6.165007 6.4273067 6.5493402
1368905_at 7.4191446 7.3617806 7.4239907 7.903612 7.482787 8.127282 7.5592155 7.4533334 7.5087976 8.515257 9.279911
1368906_at 3.4306116 3.3909554 3.4193645 3.3546877 3.4136636 3.3615434 3.5085614 3.258854 3.337161 3.271496 3.326551
1368907_at 4.536316 4.4369545 4.629571 4.6279283 4.621384 4.878648 4.6488266 4.7113323 4.857122 4.7921157 5.415281
1368908_at 8.485085 7.869228 7.680187 7.982266 7.634442 8.159295 7.8094554 7.43889 7.641881 7.182332 7.804602
1368909_a_at 6.4164395 6.643212 6.562131 6.650915 6.715368 6.6901073 6.6281934 6.560801 6.6115255 6.4963846 6.4513164
1368910_at 5.3553705 5.588318 5.264192 5.4003057 5.6112885 5.248432 5.6452923 5.5094066 5.8253284 5.3912435 5.43786
1368911_at 6.339945 6.320117 6.372275 6.74637 6.0741844 6.3733587 6.5598903 6.01012 6.3240843 6.8324323 7.2020493
1368912_at 4.396411 4.380959 4.507583 4.411363 4.5048895 4.475193 4.38791 4.4573784 4.1739316 4.466549 4.4974146
1368913_at 3.868564 3.873479 3.7842855 3.7893786 3.703464 3.9336514 3.8000405 4.1930466 4.141406 3.8147206 4.0435605
1368914_at 4.3731995 4.5428624 4.342668 4.2186003 4.0416293 4.2569294 4.3888874 4.580157 4.097294 4.3432865 4.86716
1368915_at 11.057526 11.049653 11.015526 11.27528 11.144538 11.11076 11.106926 10.899853 10.967225 10.781066 10.712213
1368916_at 10.455663 10.605392 10.312459 10.605846 10.291302 10.199254 10.60734 10.43796 10.435775 11.112108 11.591009
1368917_at 5.08644 5.0781884 5.062378 5.065866 5.3585973 5.093172 5.2074375 5.3015323 5.083179 4.7848988 4.731341
1368918_at 5.4524603 5.4372377 5.7038603 5.3476944 5.720312 5.5157948 5.339204 5.810139 5.366749 5.4637046 5.468897
1368919_at 5.024805 5.1538243 4.8838434 5.0995383 5.1064496 5.1453543 5.0458093 5.144296 5.4123974 5.092328 5.351069
1368920_at 5.357741 5.178751 5.5536337 5.5431895 5.603651 5.441802 5.316216 5.1435113 5.739025 5.1956315 5.305727
1368921_a_at 5.844043 5.740054 6.005706 5.848503 5.6025486 6.1180525 6.0085316 6.0651393 5.9507847 5.9250536 5.9469614
1368922_at 4.4736238 4.6007023 4.6035433 4.4877625 4.6420755 4.6972656 4.784627 4.856149 4.741043 4.8157535 4.7251477
1368923_at 4.5646324 4.866498 4.929382 5.057497 4.7531843 5.2774143 4.777308 4.9668303 5.1163015 4.974181 4.6622176
1368924_at 11.034431 11.042634 10.903193 11.158986 10.741881 10.955597 10.800073 10.876473 10.912708 9.769905 10.020382
1368925_a_at 4.3175383 4.5662317 4.67622 4.8400097 4.9825153 4.638512 4.78246 4.4911876 4.905267 4.4522524 4.466912
1368926_at 4.636734 4.3027143 4.67964 4.5068035 4.522345 4.786563 4.770079 4.5962257 4.7937026 4.636853 4.7093062
1368927_at 7.1828666 7.083092 6.684864 7.169069 6.8223624 6.6739073 6.9335537 6.856687 6.581284 6.7908745 6.481453
1368928_at 6.178643 6.235574 6.3134356 6.486293 6.140117 6.4816947 6.312211 6.2285304 6.4265122 6.085355 6.266036
1368929_at 7.414064 7.4011965 7.388301 7.483502 7.4498143 7.357687 7.505986 7.5474186 7.6087527 7.5536556 7.2605605
1368930_at 4.2220607 4.279297 4.2720184 4.44284 4.3101845 4.352652 4.513309 4.221336 4.2969527 4.413709 4.3596234
1368931_at 7.271683 7.7207584 7.4134517 7.397087 7.4296913 7.156658 7.349715 7.573142 7.553246 7.8361034 8.212077
1368932_at 5.5795584 5.7542887 5.632095 5.6071706 5.6380305 5.4665775 5.5850773 5.322464 5.511979 5.8034644 5.450881
1368933_at 7.170287 7.117769 7.097801 7.02163 7.0966434 7.1439404 7.1625338 6.9844995 7.0072055 7.0048485 7.099059
1368934_at 11.19067 11.081152 11.104101 10.704339 10.966518 10.687572 10.938514 11.23777 10.487284 10.08783 9.601456
1368935_at 4.4820414 4.0411806 4.3243637 4.1093006 4.142661 4.3219247 3.8907099 4.172263 4.2923894 4.6468987 4.2491713
1368936_at 10.358577 10.4264 10.503904 10.2991 10.586747 10.2875 10.403382 10.689625 10.628067 10.648691 10.408155
1368937_at 5.766377 5.9071465 6.1120768 5.796228 5.8495436 5.8894463 5.6272388 5.727148 5.8432508 6.00347 6.040913
1368938_at 5.9334 5.494857 5.8230386 5.472273 5.34875 5.39002 5.1188116 5.297164 5.53492 5.4850736 5.23814
1368939_a_at 4.7745605 4.431528 4.7582574 4.9010754 4.5378857 4.5090976 4.5996194 4.260789 4.776026 4.5995846 4.7780166
1368940_at 9.851599 9.925188 10.172425 9.338615 9.613013 9.166248 9.029826 9.432905 9.512196 7.9489107 9.508535
1368941_at 4.602355 4.061246 4.2344065 3.9297984 4.097252 3.9931183 4.1394496 3.9945621 4.48024 3.9897752 4.129333
1368942_at 4.6289434 4.594824 4.65234 4.8642054 4.766349 4.4955387 4.7021375 4.7263494 4.9612765 4.8324814 4.877516
1368943_at 13.159156 13.258833 13.260089 13.301392 13.229611 13.216463 13.17086 13.266802 13.169076 13.02879 12.842713
1368944_at 6.916977 7.0637436 6.8673115 7.2508726 7.0902157 7.0771885 7.2854934 6.9479156 6.962293 7.2351127 7.091182
1368945_at 5.607605 5.2179937 5.2519035 5.4238067 5.228252 5.4055743 5.5620966 5.2552342 5.3352175 4.932856 4.913213
1368946_at 5.6590695 5.884387 5.7122273 5.6370897 5.5124607 5.6619473 5.689538 5.4688478 5.77779 5.5716515 5.598589
1368947_at 8.690668 8.889438 7.2631884 7.112734 7.2431407 7.7752805 7.8005443 7.735345 7.641299 8.456737 8.070707
1368948_at 6.01037 6.2336626 5.996889 6.1556754 5.775321 6.18121 6.094241 5.549816 5.7040124 5.634699 6.0287704
1368949_at 4.464828 4.2699704 4.2951097 4.543806 4.3153334 4.3985877 4.4384346 4.485602 4.447276 4.32375 4.713514
1368950_a_at 5.89979 5.873481 5.7870684 6.001179 6.069387 5.7751274 5.7485347 5.7803154 6.019348 5.945148 5.778761
1368951_at 4.36266 4.543767 4.539153 4.5482635 4.393347 4.648536 4.2125607 4.505414 4.7064843 4.7415047 4.826421
1368952_at 4.9883056 4.5588655 4.924626 4.587869 4.75432 5.2045574 4.933914 5.023256 4.704044 4.814575 4.7426524
1368953_at 8.098969 8.426378 7.947005 8.011547 8.013987 7.720143 8.149291 8.051386 8.314417 8.228666 8.095331
1368954_at 4.5304766 4.6646404 4.8324842 4.9056864 4.9488297 5.065439 4.507141 4.560628 4.9259377 5.00144 5.0962315
1368955_at 6.578215 7.026992 7.0027113 7.037182 7.019787 6.965877 6.9513144 6.889725 6.8840995 6.434671 6.464232
1368956_at 5.60494 5.5462384 5.5448275 5.3681917 5.6234603 5.593536 5.4708 5.466154 5.581351 5.3728642 5.260086
1368957_at 5.1084948 4.7947755 4.938133 4.787003 4.869749 5.149605 5.060729 4.7263494 4.8307085 5.0618305 5.1397724
1368958_at 4.039183 4.144289 4.041636 4.155711 3.982076 4.119025 4.137196 3.8521528 4.1629095 4.3240633 4.2776613
1368959_at 4.68064 4.888644 4.688081 4.9649467 4.9889507 4.939213 4.684535 5.0823975 4.986027 4.9609485 4.955633
1368960_at 9.360772 9.542775 9.593893 9.456004 9.421337 9.421886 9.539007 9.559273 9.471516 9.551936 9.335381
1368961_at 6.0005302 5.8716645 6.124501 5.9925065 6.131557 5.954822 5.912921 6.116402 5.8432508 6.133299 5.957401
1368962_at 4.885725 4.7218904 4.637658 5.046397 4.8288913 4.903754 5.006754 4.8766947 5.05899 5.0471005 5.1423736
1368963_at 6.6845074 6.636414 6.5357594 6.445162 6.480174 6.628487 6.784341 6.3184676 6.5679445 6.521565 6.498154
1368964_at 4.2550817 4.1038017 4.1038694 4.252719 3.959981 4.456835 4.1199484 4.195818 4.544225 4.2712297 4.0492406
1368965_at 5.336734 5.4941077 5.3802514 5.476572 5.457976 5.3568807 5.421276 5.3939204 5.4613934 5.5553036 5.4712863
1368966_at 4.4144325 4.2582774 4.4040947 4.3378887 4.146516 4.4686646 4.2629557 4.4345856 4.3600335 4.3093195 4.351144
1368967_at 6.2377014 6.1067343 6.30545 6.098485 6.293605 6.219592 6.2616267 6.624212 6.711568 6.721192 6.8261557
1368968_at 4.4558897 4.4356093 4.425395 4.4806347 4.4996314 4.523529 4.5616236 4.5239854 4.543885 4.341635 4.6151433
1368969_at 4.2992163 4.524106 4.5649014 4.34619 4.3568645 4.3076754 4.034794 4.733654 4.0424376 4.1746893 4.4127636
1368970_at 4.9458404 4.910238 5.14334 4.934 4.9822893 5.149827 5.011231 5.245529 5.2753706 5.253378 5.064933
1368971_a_at 4.968618 4.8176184 4.710595 4.835991 4.7705927 4.6578875 5.0498 4.8174014 4.8102946 4.7628665 5.0608606
1368972_at 3.888667 3.8613963 3.7840524 3.8347354 3.64204 3.829568 3.5808675 3.7217433 3.9217482 3.853243 4.1284137
1368973_at 7.263901 7.454179 7.56968 7.148399 7.400219 7.1232443 7.4836955 7.0500684 7.3747287 6.784205 7.1370173
1368974_at 4.839142 4.8393297 5.0731077 4.7913313 4.695256 4.8754187 4.934961 4.9965935 4.8874416 4.5667353 4.651869
1368975_at 5.835409 6.3084974 6.1241007 6.176644 5.9988036 5.848604 5.9550395 5.669788 6.135557 5.2953677 6.3786354
1368976_at 5.4924707 5.182994 5.4868317 5.373272 5.3234367 5.0922422 5.3071117 5.1880774 5.255515 4.8074718 4.8206525
1368977_a_at 8.128783 7.964576 7.865394 8.0152 8.094864 8.090386 7.921684 7.9532123 7.9634 8.019559 7.614346
1368978_at 5.5188236 5.6743164 5.739441 5.531445 5.7579656 5.8798275 5.730784 5.6817403 5.67206 5.747248 5.5017858
1368979_at 6.3906116 6.105293 6.284753 6.0906086 6.0819626 6.21413 6.1121078 6.456403 6.3164754 6.1792912 6.405233
1368980_at 4.8702865 4.757061 5.2118716 5.1227994 5.291775 5.1300144 5.527177 5.1540604 5.1430197 4.0679827 4.6510115
1368981_at 4.015774 3.7281003 3.6674445 3.951536 3.6620896 3.766538 3.7936108 3.7456553 3.8690915 3.8450556 3.8032749
1368982_at 4.8043346 5.1541224 4.88517 4.798621 5.001855 5.065439 4.809193 5.0406632 4.6811247 5.1345034 4.7294064
1368983_at 4.439481 4.434152 4.5595765 4.384376 4.5776863 4.328965 4.687484 4.426261 4.6272087 4.219075 4.359866
1368984_at 7.670982 7.8415313 7.9071074 7.6742077 7.741395 7.701591 8.156829 7.8029504 7.8939085 8.070669 7.7534685
1368985_at 4.2544513 4.166296 4.301158 4.2953672 4.171738 4.555875 4.3117723 4.8944883 4.5088997 4.7683735 4.4154215
1368986_at 5.078727 4.821333 4.932123 4.632884 4.6425276 4.861103 4.854575 4.715193 4.934334 4.872387 5.087137
1368987_at 5.8845396 5.681798 5.8449554 5.689342 5.7909384 5.8274593 5.713231 5.91931 5.664833 5.6968126 5.957401
1368988_at 5.18144 5.1615562 5.3657894 4.9483786 5.1323175 5.2322593 5.2194805 5.277087 5.378368 5.036069 5.3320913
1368989_at 5.0141354 4.8053846 4.655003 4.75306 4.727218 4.702461 4.9221625 4.9678497 4.6976023 5.093143 4.9422455
1368990_at 5.853475 5.8487267 5.9028606 5.7622643 5.8903947 5.749513 5.7725883 5.747237 5.9240394 5.7425866 5.9591403
1368991_at 6.457638 5.767535 6.2373986 6.1264906 5.59667 6.004783 5.667621 6.121058 5.8409386 6.279302 5.8022604
1368992_a_at 10.310473 10.276272 10.748055 10.501574 9.991933 10.305261 10.544858 10.175473 10.361644 10.291283 10.5611725
1368993_at 5.326813 5.32988 5.0062065 5.084264 5.395746 5.3282914 5.18164 4.8339186 5.302447 5.9142623 5.266947
1368994_a_at 5.862623 5.8553433 6.007676 5.865259 5.7763834 5.8991623 5.900728 5.8727155 5.9347425 6.1165686 6.0048327
1368995_at 3.4290898 3.5727854 3.5750098 3.5562174 3.5158 3.6692977 3.576852 3.4511542 3.720454 3.7917771 3.3877995
1368996_at 4.771735 4.6375523 4.657198 4.7627344 4.757718 4.586268 4.6195364 4.5037913 4.6121664 4.4730597 4.7356534
1368997_at 4.5129623 4.361732 4.42396 4.382798 4.4315333 4.6033535 4.544313 4.383417 4.5884976 4.2279844 4.532107
1368998_at 3.8321772 3.608371 3.8167808 3.6672308 3.5351522 3.7493954 3.6324477 3.70702 3.9401097 3.5968332 3.6852398
1368999_a_at 5.6628046 5.5029297 5.4655232 5.50551 5.6403847 5.635523 5.4800634 5.625576 5.569685 5.7464447 5.745824
1369000_at 5.483337 5.484412 5.327423 5.2217913 5.2886734 5.143486 5.469495 5.23186 5.383125 5.62563 5.2364
1369001_at 3.9042964 3.9363892 3.9046311 4.0480833 4.111957 3.8029168 3.9402587 3.934653 4.0670233 3.8569434 3.7785363
1369002_at 4.658222 4.3450212 4.580933 4.589896 4.43987 4.4935265 4.6189775 4.2838726 4.612383 4.533084 4.5299544
1369003_at 5.8105273 5.905535 6.3479238 5.9824586 6.322607 6.042034 6.0102158 5.760173 5.3057227 5.3980846 5.563878
1369004_at 5.4880514 5.07642 5.3453526 5.1097183 5.3911924 5.320546 5.216541 5.570718 5.164217 5.137377 5.5891185
1369005_at 4.543507 4.692652 4.571772 4.452017 4.3517003 4.562428 4.49496 4.549163 4.599469 4.4517984 4.4701586
1369006_at 4.0824676 3.9730263 4.2928095 3.9567769 4.0735445 4.402105 4.041362 4.1339445 3.7672122 3.8450346 4.1957893
1369007_at 5.2337446 5.1646185 5.3790774 5.104247 5.1605663 5.167289 5.2842493 5.4957275 5.3111258 5.439082 5.201563
1369008_a_at 4.369268 4.280353 4.3648033 4.148797 4.2703543 4.3183904 4.5280385 4.514606 4.496114 4.1810665 4.7699833
1369009_at 3.7884204 3.566793 3.7383907 3.96231 3.8943713 3.6743653 3.9885914 3.653125 3.9541147 3.997644 3.8959944
1369010_at 4.9355288 5.047609 5.1051683 5.0760565 5.2363 4.8279047 4.9200163 4.8328133 5.0820932 4.7781825 5.0163364
1369011_at 12.334368 12.3867445 12.577057 12.657234 12.660524 12.551258 12.735993 12.54941 12.586602 12.247775 12.551106
1369012_at 6.2028255 5.9350595 6.034234 5.768867 5.9040403 6.4028053 6.0409427 5.9278874 5.843899 5.9280396 5.6060834
1369013_a_at 10.027193 10.021011 9.931352 9.894917 9.941079 10.031154 10.042213 9.950479 9.927217 10.114507 9.747185
1369014_at 4.621755 4.894473 4.633231 4.5825014 4.9343023 4.6261673 4.7811575 4.6589613 4.6552134 4.663539 4.627365
1369015_at 4.936595 4.7750425 4.9231243 4.7968016 5.044344 4.6882715 4.996317 4.629445 4.936038 4.4871445 4.680061
1369016_at 5.324908 5.1892962 5.1367884 5.4593186 5.1595063 5.527005 5.5040255 5.5432663 5.253792 5.4014754 5.6230164
1369017_at 4.7370133 4.40872 4.630269 4.5015364 4.631318 4.5616646 4.5604467 4.653182 4.513782 4.6361055 4.561942
1369018_at 5.2926884 5.646966 5.4417887 5.17732 5.310453 5.1886263 5.259555 5.007951 5.3944364 5.3705244 5.481493
1369019_at 3.8075986 3.603192 3.9271646 3.7633016 3.7431335 3.8398755 3.7050686 3.7209415 3.728651 3.7422616 3.6698525
1369020_at 4.8899384 4.9452486 4.8271294 4.6640263 4.9629736 5.079128 4.677032 4.8424025 4.8624 4.7332525 4.8445415
1369021_at 6.048818 5.7825713 5.8556266 6.0567694 6.18388 6.0462484 6.3497825 6.084638 6.2769547 6.2389665 6.2928033
1369022_at 6.2298603 6.0598993 6.3479238 6.021937 6.155073 6.1487126 5.9166694 6.2574167 6.14573 6.3792577 6.2533035
1369023_at 9.680501 9.89149 9.806062 9.727405 9.653504 9.842498 9.726402 9.649389 9.656404 9.501679 9.529778
1369024_at 6.6301527 6.7449007 6.3694234 6.800742 6.7198944 6.5567307 6.7652974 6.619556 6.6833887 6.544688 6.506255
1369025_at 4.561446 4.5258956 4.7571135 4.499784 4.704686 4.602474 4.3349886 4.600549 4.4188776 4.636853 4.3686304
1369026_at 6.076943 6.0816307 6.1836843 5.635783 5.909494 5.9358974 6.0733232 6.2480435 6.1580396 6.295251 6.4907107
1369027_at 4.3776608 4.3296103 4.3577 4.3719378 4.463723 4.1070633 4.4083943 4.275991 4.310197 4.2238503 4.7244186
1369028_at 5.0431757 5.1149244 5.161837 4.871929 4.8255663 4.997394 5.0298443 4.8747764 4.9858136 5.1469193 4.7483096
1369029_at 4.641307 5.592754 5.1430936 5.3520913 4.8728247 4.959222 4.727009 4.2966027 4.732076 4.6931787 5.661013
1369030_at 4.365351 4.324268 4.239822 4.3206444 4.5292716 4.2875843 4.0501566 4.388006 4.423875 4.257093 4.5728607
1369031_at 7.8943243 8.147039 8.252462 8.179001 8.012697 7.960623 8.014898 7.7710156 7.939619 7.372608 8.476373
1369032_at 8.01151 7.865503 8.000286 7.879317 7.8356814 8.047226 8.022472 7.968088 8.109921 7.680135 7.990008
1369033_at 3.7058284 3.600648 3.4973156 3.6184022 3.7371671 3.6739163 3.5300694 3.6817992 3.679079 3.7500343 3.7979927
1369034_at 4.9901505 4.6447086 4.8484383 4.7166243 4.8097773 5.080139 5.172246 4.8986855 4.950197 4.9804325 4.7702723
1369035_a_at 3.7689471 3.3634884 3.5294669 3.7578106 3.5838344 3.4659643 3.3641133 3.629487 3.6415932 3.74867 3.601632
1369036_at 3.6883593 3.9733949 3.6674445 3.6371634 3.945694 3.701415 3.692908 3.6643376 3.7586102 3.8373926 3.7385118
1369037_at 4.789358 4.2508674 4.5569897 4.386965 4.7342362 4.610169 4.369663 4.697666 4.5809946 4.1967564 4.5593615
1369038_at 5.592078 5.443103 5.8199596 5.5037117 5.6235247 5.6869116 5.453021 5.7386837 5.5330505 5.737281 5.463496
1369039_at 7.8044744 7.731996 7.9113827 7.8847284 7.877683 7.8412433 7.8989897 7.869449 7.773081 7.889207 8.01601
1369040_at 5.715087 5.40665 5.1621876 5.632574 5.5361714 5.442227 5.236861 5.429894 5.558407 5.4520063 5.6562686
1369041_at 3.9215457 3.8233652 3.6839273 3.652196 3.5523856 3.6472945 3.6454217 3.691372 3.6682878 3.742089 3.663084
1369042_at 6.8978157 6.9530616 7.0407414 6.864008 6.9848423 7.0312753 6.971216 7.2368317 7.026825 7.088743 7.056068
1369043_at 3.6196885 3.5741358 3.4883578 3.676871 3.5258484 3.8198833 3.6441796 3.688452 3.7125428 3.472605 3.7703123
1369044_a_at 6.4025145 6.814271 6.557601 6.640505 6.149553 6.160535 6.359071 6.015274 6.7577 6.5223136 6.991307
1369045_at 6.8965673 6.885236 6.958233 6.7556767 6.955806 6.7763157 6.874125 6.965877 6.482805 6.9737487 7.015229
1369046_at 4.152789 4.231088 3.988673 4.108404 4.000499 4.1276054 3.9040694 4.3222485 4.0055943 4.189454 3.9544156
1369047_at 3.052711 3.0776932 3.0829968 3.091544 3.1730602 3.178491 3.3304257 3.0629687 3.199993 3.2385375 3.379453
1369048_at 4.8985662 4.672639 4.903925 4.962841 5.033727 5.018985 4.887291 4.7438774 4.726345 4.768441 5.193411
1369049_at 3.9524918 3.5695045 3.6933835 3.9344175 3.9507926 4.054696 3.9707923 3.8979745 3.6309988 3.9376144 4.2648206
1369050_at 7.935651 8.239026 7.9719915 7.9738193 8.074794 8.011572 7.9219813 7.6033716 7.7047415 8.191811 7.918795
1369051_at 7.073436 6.9696803 6.751121 7.0689855 7.057299 7.2483706 7.21126 6.956122 6.784801 6.8407335 7.076926
1369052_at 5.184665 5.241638 5.147617 5.2688994 4.8842907 5.2196417 5.3697286 4.9750195 5.1921515 5.0651836 4.7327394
1369053_at 4.7264533 4.6207724 4.256731 4.5018196 4.6147857 4.715085 4.65883 4.7853174 4.584922 4.8103895 4.674568
1369054_at 4.329031 4.1303496 4.392663 4.455069 4.47887 4.2107325 4.4081216 4.2266626 4.361916 4.343026 4.5765476
1369055_at 4.0333643 3.7336388 3.7504644 3.8100705 3.9340513 3.5860057 3.7073467 3.7561975 3.9091992 3.676944 3.923942
1369056_at 3.4948432 3.4654226 3.358352 3.4152749 3.4547062 3.6774669 3.5154107 3.619723 3.606044 3.5036929 3.8386943
1369057_at 7.8152747 7.638599 7.5831923 7.605642 7.660433 7.573159 7.64779 7.7255735 7.4581366 7.7527256 7.539195
1369058_at 5.444701 5.179499 5.4696426 5.191705 5.161419 5.4075327 5.466975 5.103368 5.3531213 5.5442014 5.068064
1369059_at 7.7941628 7.732858 7.6406837 7.7596307 7.5088305 7.5330563 7.810286 7.7466636 7.6460114 7.433808 7.4489784
1369060_a_at 8.042828 8.039459 7.8769455 8.1044035 7.8769927 7.8192124 7.9198995 7.9967456 7.8239794 7.936495 7.958039
1369061_at 8.427889 8.22674 8.3419075 8.326048 7.92801 8.203522 8.120337 8.2611065 8.240797 8.226988 7.834963
1369062_at 5.295559 5.4151964 5.242096 5.384563 5.361146 5.4586163 5.1941175 5.2765493 5.274917 5.2355967 5.1577177
1369063_at 9.011372 8.875763 8.720057 8.723921 8.433502 8.593676 8.761904 8.1854925 8.315046 8.292185 8.013501
1369064_a_at 4.032609 3.8824286 4.063877 3.8801165 4.1976557 4.0959435 3.9712877 3.7084694 3.8206487 4.1107664 4.2876205
1369065_a_at 8.479624 8.333339 8.644204 8.304024 8.877224 8.219314 8.660504 9.072042 8.894756 8.612656 8.023924
1369066_at 5.936759 5.8444343 5.9222164 5.832109 5.993088 5.903706 5.8717327 5.935478 5.980286 5.755747 5.6018853
1369067_at 3.691319 3.6456976 3.5872238 3.6743417 3.6813505 3.7505288 3.8508096 3.9891403 3.9028208 3.7071269 3.613216
1369068_at 3.7857168 4.3728027 4.3100834 4.0454893 4.038163 3.9312496 4.1364584 4.2257476 4.030085 3.8641884 3.846709
1369069_at 7.666007 7.5351734 7.727547 7.7247343 7.6489444 7.7449207 7.8055143 7.598611 7.53029 7.848357 7.7636313
1369070_at 7.8067045 7.87967 7.496621 7.7326508 7.6613812 7.4540987 7.612647 7.673742 7.742238 7.836642 7.920237
1369071_at 4.2847214 4.2445397 4.1400986 4.2355537 4.012167 4.2526374 4.1027904 4.220315 4.160909 4.284808 4.2301292
1369072_at 6.1577625 5.5493007 6.7096415 6.492685 6.121632 6.6856833 7.47989 6.3466306 5.593452 6.2883415 5.6044235
1369073_at 10.0595665 9.975983 10.318977 10.017098 10.341396 9.844782 10.422867 10.296624 10.14293 9.768042 9.966217
1369074_at 12.65629 12.654936 12.454206 12.744876 12.471214 12.649547 12.566922 12.361864 12.694404 12.506446 12.531426
1369075_a_at 5.051529 4.6082215 4.938133 4.84731 4.7525644 4.92318 5.0023804 4.992783 4.732076 5.0179815 5.0624833
1369076_at 8.494635 8.62949 8.361795 8.467556 8.222831 8.198339 8.235934 8.319628 8.397797 8.366352 7.547647
1369077_at 6.9548354 7.0323787 6.7492003 6.974195 6.8019753 6.755299 7.1143436 6.728818 6.499538 7.100924 7.6539598
1369078_at 8.063921 8.00957 8.081569 7.9338536 8.010771 7.977564 8.058646 8.136515 8.036457 8.113198 7.7534657
1369079_at 4.8694634 4.8343306 5.0287943 5.021496 4.782249 5.0182796 4.8273525 5.118949 5.0345483 4.8597646 4.9187384
1369080_at 4.549609 4.8801727 4.909597 4.672917 4.9320874 4.8086157 4.7468405 4.871915 4.6849604 4.90968 4.8206525
1369081_at 7.96834 7.5023694 7.092924 7.1969447 7.2333717 7.15413 7.283334 7.2181354 7.1259537 7.541924 7.7513604
1369082_at 5.0444884 5.2860394 5.1392274 4.901488 4.9873333 5.3003244 5.132952 5.0381474 4.90938 5.0447583 5.047722
1369083_at 5.9516454 6.1521106 6.1267624 5.8618965 5.5908446 5.697499 5.736102 5.3088517 5.9430723 6.1640034 6.3906684
1369084_a_at 7.3167224 7.1620607 7.1243076 7.189369 7.1308913 7.247966 7.105295 7.1946487 7.334484 7.4128084 7.4056997
1369085_s_at 5.5781727 5.521141 5.315179 5.030944 5.5342617 5.7871494 5.097887 5.4361534 5.365926 4.9638786 5.0861063
1369086_a_at 5.409544 5.4066505 5.326734 5.3799086 5.3904715 5.6042023 5.3193264 5.250393 5.42183 5.4143167 4.935021
1369087_at 5.36014 5.4867134 5.1453733 5.232098 5.519948 5.226659 5.1800985 5.1190257 5.283985 5.567749 5.557002
1369088_at 7.566167 7.596631 7.4985123 7.8000236 7.3009925 7.583769 7.572543 7.2066855 7.2471647 7.449295 7.1594973
1369089_at 4.709866 4.4309216 4.256731 4.313356 4.363185 4.4992447 4.3273497 4.38268 4.520837 4.282927 4.3496485
1369090_at 3.9557295 3.9565427 4.015864 4.049769 3.8021736 4.0570717 4.03791 4.0547504 4.1240134 4.171148 4.124148
1369091_at 3.8489137 4.0369263 3.9722962 4.1656437 4.058893 3.7431247 4.093259 3.7973287 3.6473155 3.9397948 3.5536156
1369092_at 8.021507 8.265788 8.151922 8.070219 8.12373 8.211083 8.235021 8.104055 8.211416 7.641929 7.6193266
1369093_at 6.9360857 6.9915357 7.0283966 7.556705 7.189078 7.0511823 7.503458 7.3489065 7.081628 7.543406 7.451484
1369094_a_at 5.9977417 6.078104 6.073438 6.4861135 6.183837 6.1213136 6.1018686 5.689313 6.027989 6.642585 6.661477
1369095_at 4.82609 4.6704483 4.608427 4.545653 4.4761267 4.6739826 4.5479574 4.5359793 4.607717 4.694849 4.766886
1369096_at 4.3837357 4.4483385 4.405541 3.9032223 4.3884125 4.461148 4.402633 4.137492 4.1391873 4.2273645 4.212938
1369097_s_at 6.1352463 6.0389013 6.1562014 6.3033776 6.244408 5.9027915 6.468929 6.0349283 6.0018606 6.2532773 5.5017858
1369098_at 4.264103 4.1623836 4.481816 4.22917 4.2526407 4.3686438 4.4586697 4.3571796 4.2567596 4.043528 4.521329
1369099_at 7.8883047 7.643287 8.210268 7.9952946 7.7027106 7.7860465 7.770566 7.7348714 7.845746 7.39274 7.7492466
1369100_at 4.335952 3.999672 4.388242 4.220127 4.260851 4.233901 4.4035406 4.4691153 4.504635 4.3195477 4.290658
1369101_at 7.9398074 8.199655 8.066423 8.203342 8.013779 8.142943 8.214803 8.051317 8.269209 7.768185 8.150766
1369102_at 3.7777665 3.724074 3.83687 3.8013484 3.916281 3.9854593 4.0093403 4.023212 4.160675 3.9932761 4.02757
1369103_at 4.7628183 5.0110445 4.66827 5.212962 4.5822864 4.700468 4.8020573 4.9002895 4.5412855 4.694642 4.74705
1369104_at 5.8093047 6.5428424 5.2871103 5.705048 5.706501 5.690085 5.918756 5.459834 5.7000413 6.1990795 6.2265306
1369105_a_at 3.5461774 3.6280816 3.506006 3.6814 3.4399326 3.3940465 4.1410017 3.2669387 3.777278 3.6930137 2.968415
1369106_at 4.8018093 4.2603536 4.235943 4.6427517 4.732316 4.690733 4.608583 4.5029583 4.372208 4.6565504 4.6559863
1369107_at 3.8421202 3.933991 3.8170424 4.0967255 3.7417157 3.8898003 4.0061874 4.0743394 3.9542742 3.663 4.080475
1369108_at 4.091321 4.037409 3.8926818 4.082511 4.087816 3.9777217 4.0295534 4.0081096 4.022873 4.153973 3.9463496
1369109_at 3.6763031 3.4214847 3.6801414 3.6588519 3.6928067 3.883242 3.6898324 3.6110117 3.9741132 3.5825691 3.6205502
1369110_x_at 8.461717 9.46632 10.362216 8.978534 9.929699 8.889815 9.5057335 8.9780855 9.062479 8.806967 9.543804
1369111_at 14.083078 14.105499 14.070736 14.0222225 14.062893 14.019265 13.997936 14.040245 14.0169325 13.738263 13.595609
1369112_at 4.375017 4.289905 4.638857 4.400224 4.367571 4.4766893 4.478074 4.2944603 4.312275 4.3636684 4.6298046
1369113_at 3.5562544 3.2508242 3.3663075 3.2934816 3.3016903 3.5043194 3.2533875 3.3646498 3.5018175 3.2204163 3.6164489
1369114_at 3.1803153 3.085801 3.3230698 3.1234207 3.129194 3.1394212 3.2055476 3.1749861 3.1651819 3.11698 3.1624706
1369115_at 5.0362787 4.6977134 4.75133 4.521785 4.890071 4.6582775 5.060982 4.8522983 4.8307095 4.790571 5.2173142
1369116_a_at 5.997545 5.8323326 6.1022487 5.977325 6.1185675 6.216734 6.217026 5.9986057 6.3201823 6.09346 6.214216
1369117_at 4.0622473 4.172264 3.9083965 3.9192872 4.1248894 4.2029476 4.169132 4.1588745 4.2259183 4.367098 4.166419
1369118_a_at 4.4902678 4.617416 4.3448014 4.573006 4.958836 4.788521 4.6247244 4.751016 4.8214884 4.4614096 4.811665
1369119_a_at 4.6123304 4.826968 4.798996 4.5709467 4.685093 4.415932 4.7127285 4.8814783 4.843631 4.8180428 4.3867855
1369120_a_at 7.5594006 7.502177 7.480112 7.361596 7.4130073 7.4622097 7.378905 7.5266414 7.1049657 7.4632773 7.2576904
1369121_at 5.015603 5.23089 5.209782 5.1864586 5.3617897 5.5504513 5.0776997 5.211747 5.244964 5.1419077 5.464026
1369122_at 7.1202817 7.1292214 7.0554075 7.021537 7.1680255 6.9826736 7.5392737 7.191811 7.1002145 7.540913 7.4351864
1369123_a_at 6.2553263 6.3920445 6.1287656 6.194641 5.958456 6.0493813 6.090121 6.0728703 6.334489 6.1280847 6.460207
1369124_at 4.6845894 4.5304813 4.504119 4.483877 4.512521 4.427908 4.629796 4.3934364 4.674677 4.504141 4.81289
1369125_at 3.6356468 3.2507682 3.3124192 3.371384 3.5121937 3.5906854 3.4648085 3.3678868 3.472926 3.3559432 3.427348
1369126_at 4.103615 3.9897275 3.806706 3.8473096 4.031912 3.9826689 3.677004 3.749827 3.8766606 4.6210237 3.8139837
1369127_a_at 6.665321 6.722887 6.450882 6.6069007 6.648499 6.543424 6.484761 6.708248 6.484307 6.8381257 6.6514587
1369128_at 3.8548417 4.120475 4.354846 4.2060843 4.558304 4.180399 4.096777 4.0624886 3.7974536 4.1061907 4.277752
1369129_at 3.9697163 3.9229882 3.9071205 3.9418929 3.8750277 3.924557 3.7903426 3.9561245 3.9453707 4.0464134 3.9689467
1369130_at 4.541133 4.896721 4.7667723 5.061372 4.8016768 4.7002835 4.548787 4.517501 4.7973375 4.8133855 4.575202
1369131_at 4.250297 4.1516285 4.1895633 4.2340627 4.066706 4.1465797 3.9484692 4.019344 4.0904627 4.187828 3.9672482
1369132_at 5.586576 5.4439416 5.5490336 5.6679406 5.6259007 5.681265 5.7184772 6.0155454 5.4831614 5.772503 5.631282
1369133_a_at 3.9317718 3.9106886 3.838133 3.8435457 3.9112823 3.8179705 4.2308226 4.01378 3.9598846 4.003277 4.1367006
1369134_x_at 3.645858 3.4059372 3.3903759 3.4625082 3.4119143 3.3842168 3.4144225 3.4921284 3.58034 3.4641623 3.5660882
1369135_at 6.3306403 6.086951 6.402757 6.4869704 6.33767 6.4081755 6.3958187 6.375465 6.6666245 6.6074195 6.293919
1369136_at 4.548959 4.223372 4.2944717 4.2986975 4.0888567 4.4819355 4.2246675 4.4460583 4.3385615 4.3826423 3.8293555
1369137_at 4.789437 5.0865073 5.235326 4.982994 5.0002556 5.3523145 4.796912 4.880786 4.9420004 5.248066 5.25674
1369138_a_at 4.058984 4.139121 4.1361785 4.1217003 4.2536907 4.07023 3.9708793 4.272646 3.8877122 3.7742388 3.8837678
1369139_at 3.7576313 3.875324 3.400384 3.7871802 3.8274598 3.7603333 3.7539372 3.8308458 3.59754 3.948474 3.6753614
1369140_at 4.217865 4.1959543 4.090272 4.2536707 4.1273766 4.162716 4.0359344 4.221987 4.1430416 4.22326 4.5885267
1369141_at 3.7590957 3.6581235 3.5699353 3.8303373 3.7686532 4.0348043 3.6314979 3.6685085 3.635416 3.9387438 3.7888432
1369142_at 3.8170242 4.1288958 3.790716 3.7591884 3.9256945 3.7702663 3.727318 3.6603153 3.8148394 3.7722204 3.8518786
1369143_at 4.330947 4.451164 4.154672 4.2108912 4.112868 4.492793 4.287052 4.193207 4.4008174 4.1073055 4.142418
1369144_a_at 4.33774 4.1150136 4.1151705 4.0217133 4.0733643 4.02298 3.7781708 3.9965844 4.1269693 3.940062 3.9562352
1369145_a_at 4.81632 4.8718104 5.1505785 4.814049 4.9188247 4.9707756 4.576292 4.6334887 5.160976 4.906341 4.5385227
1369146_a_at 7.5685277 7.4817686 7.314735 7.813554 7.250889 7.5069118 7.299804 7.5515018 7.50259 8.333994 8.005383
1369147_at 4.8754373 4.5746922 4.8720365 4.4418697 4.9301057 4.9104996 4.9544625 5.303952 4.8643045 4.651115 4.6650524
1369148_at 7.865595 7.982649 7.9933743 8.178818 7.9017653 7.8362765 8.006344 7.6851935 7.9809613 7.7906866 7.779135
1369149_at 5.058213 5.218005 5.152091 5.2263083 5.260101 5.3022137 5.221215 5.3149323 5.246496 5.4272475 5.2198405
1369150_at 8.255947 8.683028 8.270672 8.920427 8.4013405 8.343503 8.401757 8.013725 8.460669 7.570426 7.932541
1369151_at 5.4767327 5.322427 5.170265 5.2386713 5.441914 5.0211473 5.161654 5.475901 5.4749193 5.498152 5.4193883
1369152_at 6.9756727 7.152495 7.1024575 7.047901 7.128018 6.863254 7.0224514 7.091364 7.171357 7.3016768 7.005041
1369153_at 3.7134845 3.6104906 3.7213433 3.439742 3.478717 3.6011846 3.4923952 3.6014106 3.5626757 3.644158 3.846482
1369154_at 3.9496992 4.068219 4.3214264 4.265785 4.2243013 4.1627164 4.12158 3.8679419 4.202274 4.2128983 4.0771494
1369155_at 5.146972 5.1673098 5.11323 4.9004602 5.17177 5.27286 4.930105 5.0532894 5.0294256 5.1241827 4.7113514
1369156_at 6.4770856 6.5994787 6.499612 6.7700696 6.6416416 6.7039766 6.366777 6.7880306 6.274049 6.895938 6.485294
1369157_at 8.378681 8.557072 8.586257 8.704451 8.420257 8.542889 8.681622 8.5992985 8.5883045 8.488245 8.603821
1369158_at 4.411351 4.1511946 4.444682 4.6012554 4.058683 4.476281 4.521332 4.2939186 4.1991034 4.4504337 4.2726154
1369159_at 5.0495176 5.1829348 5.288734 4.9990044 5.115331 5.44465 5.5415297 5.293072 5.1831493 4.947186 5.417881
1369160_a_at 4.8617773 4.662241 4.8488398 5.0123286 4.74058 4.7562637 5.056572 5.128267 4.909105 5.0038843 4.7222996
1369161_at 8.568885 8.804112 8.810145 8.84223 8.5993185 8.874986 8.591098 8.873482 8.624898 9.508997 9.570627
1369162_at 4.045295 3.934972 4.252933 3.8876643 3.9719772 4.02298 3.7781708 4.067342 4.1313252 4.2679677 5.015379
1369163_at 5.682626 5.1491327 5.0891995 5.3669233 5.211505 5.227309 5.1503325 5.194313 5.1500835 5.3672843 5.032732
1369164_a_at 4.432582 4.4249296 4.4829617 4.60842 4.634559 4.409196 4.541706 4.507204 4.3156443 4.638171 4.504305
1369165_at 4.1862803 4.4467764 4.1818237 4.5064945 4.2714605 4.2363787 4.360293 4.184837 4.0226765 4.342655 4.2128916
1369166_at 3.944001 3.9946837 4.198883 4.0453067 4.331746 4.2327538 4.111073 4.063803 3.7507493 4.2848086 4.027505
1369167_at 6.005385 6.021919 5.83873 6.0374556 6.053593 6.0015197 5.6480827 6.08515 5.883571 6.367237 6.0289507
1369168_a_at 5.404042 5.5084453 5.710611 5.8296347 5.720312 5.822555 5.6530027 5.7697287 5.5482783 5.6225314 5.379674
1369169_at 9.531118 9.5743265 9.281921 9.411356 9.406003 9.400931 9.383946 9.40576 9.217935 8.781969 8.665653
1369170_at 4.0737886 4.2679415 4.111156 4.1305885 4.266157 4.022976 4.13818 4.2020135 3.9415255 4.2416525 4.1586666
1369171_at 11.203858 11.237828 11.189237 11.384133 11.204942 10.274208 11.32854 11.234908 11.42815 11.202238 11.28136
1369172_at 4.24858 4.407797 4.4992466 4.4152036 4.167759 4.533083 4.3063087 4.485621 4.027107 4.367185 4.509698
1369173_at 5.215756 5.216899 5.2515306 5.2728 5.3631186 5.143923 5.0272856 4.734435 5.284201 5.083753 5.407316
1369174_at 7.3289223 7.2814126 7.3961825 7.450798 7.4245005 7.411251 7.4981713 7.233862 7.465075 7.0053515 6.7934628
1369175_a_at 4.047633 3.857197 3.872904 4.051367 3.8160796 3.8805976 4.1322412 4.143158 4.2016172 3.7910721 3.7932012
1369176_at 6.785989 6.6722856 6.6050982 6.691764 6.4848104 6.834219 6.840398 6.768928 6.850714 6.5908065 7.096403
1369177_at 7.214897 7.213152 7.2101884 7.2977715 7.378795 7.228434 7.412426 7.0362897 7.410778 7.408306 7.1851077
1369178_a_at 4.273602 4.3526382 4.444377 4.630198 4.2154403 4.5529294 4.2636437 4.23002 4.4373198 4.6322484 4.345173
1369179_a_at 6.621431 6.1142974 6.35585 6.243367 5.646228 6.634618 6.700206 6.56044 6.546837 6.3325634 5.56618
1369180_at 5.151575 5.369149 5.065434 5.1103163 5.2868795 5.1942983 5.4310246 5.3000064 5.158999 5.199031 5.178763
1369181_at 6.048105 6.0482206 5.678797 5.7880273 5.6875496 5.565573 5.8297944 5.5536556 5.614208 5.3740063 6.188669
1369182_at 3.9610412 3.8290458 3.65763 3.731803 4.0877447 3.7872093 3.8605645 4.120416 4.340458 4.4274054 4.0708385
1369183_at 5.1708527 4.965473 5.078584 4.805664 5.0095663 5.1283383 5.1461763 5.064268 4.9975557 4.985072 5.126507
1369184_at 4.2984066 4.162383 4.325507 4.5184107 4.2309294 4.162716 4.316748 4.720792 4.0504484 4.556453 4.2647943
1369185_a_at 5.197052 5.2812033 5.239712 5.1740503 5.273177 5.530717 5.533422 5.7101655 5.289086 5.4014754 5.5242834
1369186_at 7.076691 7.140879 7.268277 7.3573537 7.0251245 7.004441 6.8165736 6.7436047 7.0039287 6.733453 6.8285184
1369187_a_at 7.365788 7.510137 7.2853885 7.336313 7.4040675 7.382192 7.490359 7.2025275 7.0483108 6.9317217 6.742291
1369188_at 4.2223196 4.2142034 4.1509585 4.1531224 4.18704 4.0136027 4.156434 4.0599966 4.2307153 3.9511495 4.1672683
1369189_at 5.670841 5.576818 5.9657683 5.528836 5.657969 5.6193185 5.590131 5.939801 5.7553697 5.7032 5.8298507
1369190_at 5.7781353 5.4456983 6.0325303 5.8516335 5.5937095 5.740774 5.8903847 5.955654 5.6601954 5.6154256 5.9260178
1369191_at 3.7668953 3.647085 3.860678 3.6500742 3.7409441 3.847827 3.6075618 3.8161771 3.6481633 3.5966165 3.8386943
1369192_at 5.132171 4.7768617 4.5688686 4.777503 4.5907874 4.602474 4.6829004 4.559654 4.6254816 5.008501 4.968459
1369193_at 5.450052 5.5601835 5.6807575 5.4213657 5.526019 5.678235 5.8858 5.6876025 5.4991755 5.766284 5.9603972
1369194_a_at 3.6862078 3.6804729 3.8347464 3.6288981 3.7688327 3.6536105 3.4686642 3.6917644 3.8323803 3.697235 3.813343
1369195_at 5.8669333 5.838895 5.642627 5.443481 5.716093 5.261898 5.616667 5.752645 5.5391393 5.5632663 5.8112435
1369196_at 5.712018 5.519911 5.545597 5.662572 5.647377 5.703926 5.417527 5.7361326 5.8484 5.6508265 5.768279
1369197_at 5.382354 5.5276856 5.5287304 5.508052 5.3587933 5.240069 5.542073 5.3211594 5.689199 5.3473034 5.144427
1369198_at 5.3191724 5.2165766 5.289425 5.224435 5.460252 5.2386117 5.3319235 5.541848 5.420848 5.1854467 5.349802
1369199_at 4.8281975 5.260782 4.8881726 5.092948 5.1289225 5.2461305 5.1533937 4.7190237 4.9619884 4.940433 4.860891
1369200_at 8.710925 9.007083 8.836125 8.698787 8.567172 8.679857 8.590948 8.751061 8.529227 8.248063 8.054281
1369201_at 5.156108 5.15097 5.3797975 5.225812 5.3618865 5.1565833 5.284789 5.211545 5.3256216 5.4028406 5.4288864
1369202_at 3.831623 3.6837556 3.6809468 3.4081926 3.7627747 3.6181934 3.6755416 3.3779707 3.4240448 3.7243485 3.584559
1369203_at 3.9737818 3.8630586 3.8086634 3.7178247 3.7863598 3.8177912 3.6505265 3.9142394 3.9567401 3.7387938 3.9998188
1369204_at 6.9131465 7.106839 7.140228 6.8856344 6.8019753 6.7387524 6.9178224 6.723036 6.9869814 6.6246233 7.0171757
1369205_at 5.4943705 5.469178 5.481332 5.4588523 5.367519 5.2041464 5.3136797 5.5094266 5.51459 5.367067 5.483156
1369206_at 12.666634 12.592858 12.5545435 12.61682 12.609189 12.53936 12.504546 12.585038 12.588034 12.785733 12.781897
1369207_at 4.6104207 4.2369223 4.3510995 4.6361217 4.162303 4.1549835 4.2876177 4.296734 4.388287 4.66782 4.6318183
1369208_at 6.185666 5.7761726 6.0127134 7.3919926 5.7952766 5.792495 6.229644 6.0588155 6.218529 6.301967 7.286527
1369209_at 6.184576 6.369154 6.3717217 6.624158 6.402557 6.287918 6.174848 6.5653048 6.5254965 6.1837516 6.458988
1369210_at 3.2759671 3.3792384 3.3776877 3.4067693 3.3452735 3.2537596 3.3250813 3.2930171 3.4415534 3.5042899 3.5080698
1369211_at 6.7191043 6.2987022 6.2732215 6.345654 6.566471 6.5692563 6.306851 6.542946 6.4477415 6.465618 6.425435
1369212_s_at 7.384978 7.154546 7.0183916 7.2532477 7.0675364 6.994103 6.6899195 6.7892194 6.94363 6.453994 6.0676265
1369213_at 5.5002785 5.118437 4.9155045 5.0070467 4.9632072 5.157995 5.02287 5.284402 5.1111774 5.0224843 5.389955
1369214_a_at 6.020725 5.8566365 6.1182704 5.949681 6.006449 6.184754 6.0142355 5.975435 6.1166453 6.1902175 6.04524
1369215_a_at 10.295069 9.947015 10.133819 9.963743 10.0723295 10.257929 9.986001 10.107661 10.235814 9.850453 9.830074
1369216_a_at 5.6467876 5.387538 5.604575 5.5282726 5.4839563 5.4396334 5.4061766 5.7033215 5.5925546 5.6220427 5.5785685
1369217_at 4.6103907 4.5329237 4.2433896 4.513738 4.298544 4.274996 4.220932 4.294298 4.383707 4.3657084 4.471177
1369218_at 7.7415347 7.794454 7.6700416 7.9723687 7.706866 7.8675222 7.8308377 7.8938847 7.6297297 7.8900914 7.8223014
1369219_at 6.532396 5.9692287 6.1700716 6.0645814 6.1312556 6.018473 6.3383207 5.831507 6.2263083 5.9294653 6.162976
1369220_at 6.966015 7.4303784 7.0730357 6.993975 7.1348543 7.0293455 7.088378 7.46805 7.2951603 7.4246697 7.400957
1369221_at 6.683365 6.802882 6.7997346 6.9203963 6.9397516 6.821323 7.045688 6.8083405 7.0209827 7.6436396 5.911927
1369222_at 5.371742 5.154117 5.4346576 5.5112967 5.462419 5.790403 5.7023144 5.2582974 5.5239162 5.834997 5.1842594
1369223_at 6.891435 6.809214 6.913016 6.9014697 6.8889155 6.984094 6.8348045 6.6456957 6.89792 6.9273286 6.997787
1369224_at 11.286591 9.7639675 9.950627 8.9326105 6.094778 9.609856 10.386444 9.753776 10.002658 9.566519 8.438137
1369225_at 11.985384 12.142701 12.0945215 12.524609 12.107982 12.361 12.389991 12.075585 12.254532 12.564326 12.559923
1369226_at 7.7868624 7.807362 7.836559 8.024109 7.844574 7.7973046 8.168652 7.9227886 8.06826 8.493111 10.449675
1369227_at 5.5740714 5.9348497 5.982018 5.8301463 5.8099713 5.8532963 5.936165 6.0177712 6.043937 6.1306214 5.9796395
1369228_at 5.975044 5.564237 5.6472974 5.702482 5.5650783 5.97904 5.531037 5.487052 5.786444 5.7567854 5.961802
1369229_at 6.205695 6.0386014 5.8217106 5.9062686 6.0444164 6.123542 6.038119 6.305007 6.0740466 6.1324596 6.222984
1369230_at 4.512503 4.493742 4.8790865 4.484061 4.4409065 4.8411627 4.6848936 4.611438 4.8795524 4.5525413 4.735697
1369231_at 4.607176 4.8722253 4.703048 4.630641 5.086989 4.6844363 4.9721065 4.8337193 4.902502 4.6227093 4.970419
1369232_at 4.8839445 4.72129 4.75133 4.4628806 4.619685 4.429079 4.4829254 4.959622 4.5746512 5.023044 4.447452
1369233_at 3.7312264 3.947654 4.003437 3.8224761 3.89497 4.262863 3.9231942 3.7238374 4.15275 4.064516 4.050923
1369234_at 7.7974634 7.726463 7.926209 8.05052 7.975028 7.824196 7.937826 7.8922114 7.8452725 7.8539915 7.8509135
1369235_at 5.171795 4.853382 4.835143 5.078658 4.9018517 5.1815677 4.9688454 5.106227 4.764551 5.097343 5.2362423
1369236_at 5.1321464 5.148922 5.4714746 5.4778914 5.6045313 5.308214 5.398136 5.2381296 5.5214367 5.232662 5.3709006
1369237_at 5.4803166 5.1462016 5.5691366 5.3826838 5.226743 5.0770907 5.096366 5.2045283 5.3044105 5.3020597 5.605616
1369238_at 9.854116 9.789636 10.302177 9.649521 9.891444 9.294427 9.891755 10.097383 10.116577 7.4112406 6.656184
1369239_at 4.157205 4.052884 4.139987 3.979103 4.248283 4.1627164 4.121564 4.1435957 4.07084 3.9092534 4.074787
1369240_a_at 5.9377623 5.793255 6.1044807 5.9937606 5.618805 5.893947 5.7489595 5.760173 5.888651 6.2154384 5.977715
1369241_at 5.475112 5.3606644 5.564731 5.6421394 5.378643 5.5166507 5.222373 5.79682 5.385231 5.4133787 5.4597883
1369242_at 3.367206 3.6583502 3.2946022 3.3799877 3.4881804 3.4772887 3.334271 3.3655107 3.5408258 3.5967894 3.3968823
1369243_at 4.204721 4.1613603 4.4265347 4.292569 4.0546412 4.066136 4.4801426 4.260029 4.2492027 4.4856024 4.597075
1369244_at 7.0911403 7.0335317 7.0999246 6.9154253 6.869753 7.0547 7.1575823 6.874933 7.0187387 6.6727138 6.5753117
1369245_at 4.4763656 4.2003326 4.2592783 4.2232065 4.4971476 4.374511 4.1571627 4.0748663 4.2007093 4.4461546 4.2331395
1369246_a_at 3.6701906 3.5277352 3.7290552 3.4020314 3.8589025 3.6187227 3.9143684 3.4862115 3.7585635 3.8378937 3.8901453
1369247_at 6.0875998 6.184475 6.2384696 6.114483 6.104157 6.3054338 6.3692803 6.0270944 6.151929 6.2918234 6.114384
1369248_a_at 8.604191 8.942545 8.823042 8.452877 8.346584 8.558535 8.230148 8.5599375 8.63812 7.798444 7.726216
1369249_at 8.147128 8.002979 8.767818 8.065894 8.272476 8.29496 8.00966 8.281153 8.243445 7.476619 7.105891
1369250_at 5.0701685 5.1020584 4.926079 5.1321406 4.7953405 4.853281 5.26575 5.1837306 4.9519596 5.060375 5.0943294
1369251_a_at 5.854192 5.6679 5.4791274 5.792798 5.783967 5.9047875 5.5721874 5.701104 5.7925963 5.6632023 5.6095095
1369252_a_at 5.3022876 5.240523 5.498524 5.609487 5.186177 5.4331703 5.124257 5.7197227 5.3818116 5.4639187 5.5087237
1369253_at 3.8254004 3.8176372 3.8802333 3.780455 3.817527 4.085611 3.5634117 3.7399337 3.859625 3.942251 3.8820305
1369254_a_at 3.8852415 3.9905744 3.8232033 3.7776704 3.8446667 3.7073503 3.9569967 3.629487 4.023552 3.8108163 3.9215791
1369255_at 6.6074233 7.1451855 6.550218 6.670086 6.366707 6.9704533 6.491285 6.649203 6.3713636 6.702709 7.3266406
1369256_at 5.727552 6.0632668 5.8862 6.209988 6.087373 6.0936294 6.072408 6.063813 5.93127 5.870117 5.9159203
1369257_at 5.2300763 5.0769167 5.0323114 5.0535994 4.959962 5.0161386 4.901012 5.268038 5.0726957 4.950927 5.15432
1369258_at 3.1498265 3.2866018 3.374776 3.05641 3.243563 3.2158885 3.1376185 3.2226484 3.1635456 3.1844108 3.1216035
1369259_at 6.764813 6.587571 5.99481 7.053145 5.8225374 7.351812 6.361233 6.507734 6.484279 6.5857573 5.254747
1369260_a_at 4.232163 4.0014906 4.168653 4.4219894 4.2778573 4.244034 4.2275963 4.5463524 4.377156 4.4224186 4.316779
1369261_at 5.0039945 5.1308937 4.889298 4.706184 4.894662 4.986903 4.783225 5.203396 4.9489045 4.9771605 5.0173645
1369262_at 6.5828896 6.509582 6.431482 6.5546803 6.6269474 6.253813 6.564511 6.4654675 6.331623 6.2843223 6.644626
1369263_at 3.4104297 3.3276882 3.2591658 3.499904 3.3352559 3.3663635 3.4482856 3.4347024 3.4494658 3.5622993 3.4900827
1369264_at 5.1066327 5.12179 4.8386045 4.9218755 5.228252 5.065439 5.10948 5.577387 5.091592 5.1923757 5.234658
1369265_at 6.474666 6.704002 6.835248 6.684734 6.838494 6.6400766 6.716674 6.662899 6.6000195 6.9737487 6.969553
1369266_at 5.55534 5.7211027 6.051142 5.7116246 5.638888 5.587269 5.438513 5.5588202 5.4955654 5.7912693 6.0551763
1369267_at 4.207085 4.068219 4.1215777 4.2492485 4.022291 4.2802014 3.9673457 4.0888553 4.4547544 4.343026 4.061156
1369268_at 4.2801 4.320394 4.1470222 3.926005 4.062759 4.445342 3.9253836 4.087163 4.0055676 4.2019644 4.283579
1369269_at 9.522364 9.43907 9.241744 9.550071 9.348297 9.228615 9.340092 9.346645 9.238126 9.414421 9.163202
1369270_at 8.894382 8.991601 8.969108 9.107729 9.009179 9.013 8.811028 9.066826 8.982219 9.467699 9.489777
1369271_at 4.440159 4.2153044 4.159873 3.935266 4.2510414 4.5332165 4.1569214 4.360489 4.4290705 4.2135105 4.601766
1369272_at 5.1588244 5.3840327 5.3444114 5.1720605 5.0480676 4.931811 4.8503876 4.3180103 4.84887 4.4012356 4.7976575
1369273_a_at 4.288866 4.2441745 4.2090015 4.186586 4.544906 4.521378 4.446788 4.672082 4.381098 4.5897875 4.1706724
1369274_a_at 4.4146214 4.6261516 4.4959846 4.7036734 4.088835 4.2219596 4.591933 4.4093056 4.711765 4.7039475 4.6151214
1369275_s_at 12.956686 12.882209 12.797628 13.004573 12.941524 12.981397 12.864929 12.831927 12.853148 12.723765 12.297456
1369276_at 4.828019 5.088397 5.153138 5.062176 5.035145 4.8278136 5.009314 4.988693 5.2444615 4.9824724 4.944779
1369277_at 5.566241 5.7975235 5.712312 5.7182374 5.959174 5.479272 5.867746 5.9958024 5.9612556 5.8521357 5.844774
1369278_at 7.9605446 8.486357 7.9700212 8.228852 8.032399 7.964723 8.498039 8.231983 8.168016 8.65638 8.37656
1369279_at 5.9735255 5.689353 5.782239 5.8507867 5.9094768 5.947569 5.856554 6.1216393 5.9647417 5.9417524 6.280928
1369280_at 4.603621 4.3721857 4.422132 4.327298 4.286213 4.5975485 4.5523252 4.061004 4.146315 4.612259 4.535575
1369281_at 3.574184 3.8089085 3.402383 3.675171 3.6307309 3.416411 3.766909 3.7209415 3.7444925 3.5769656 3.6583145
1369282_at 3.4314184 3.3427713 3.4250946 3.3811681 3.3229737 3.3553753 3.489382 3.303393 3.5852082 3.4375854 3.4921565
1369283_at 3.8602886 3.867347 3.9271646 3.811482 3.9153776 3.9013376 4.1202555 3.8161771 3.8933764 4.170242 3.999991
1369284_at 5.4284086 5.3938084 5.556678 5.8450994 5.4781547 5.80015 5.415494 5.516185 5.8356094 5.7606 5.4144735
1369285_at 6.201045 6.322405 5.9747214 5.9063597 5.9934344 5.977721 6.234886 5.5212307 6.1503196 5.5697627 6.3881664
1369286_at 12.419427 12.398355 12.346054 12.506414 12.40217 12.463151 12.60457 12.426576 12.52589 12.605506 12.312392
1369287_at 4.706096 4.7518296 4.738523 4.848381 4.9076276 4.678056 4.839804 5.202877 4.7176905 5.323486 4.9646125
1369288_at 4.6684546 4.6133914 4.6558776 4.6159 4.3359 4.6028814 4.7121325 4.5473533 4.564602 4.616687 4.7528076
1369289_at 10.184393 10.26745 10.431647 10.138782 10.412232 10.31186 10.452438 10.42737 10.305225 10.060637 10.586542
1369290_at 4.2666616 4.5905457 4.5529327 4.4084167 4.1450305 4.2439666 4.7477837 4.171451 4.175721 4.126936 4.399172
1369291_at 10.294431 10.57859 10.444319 10.362346 10.530493 10.49767 10.517959 10.267701 10.423389 10.586931 10.414151
1369292_at 4.2154284 4.258277 4.721998 4.479125 4.5378857 4.594491 4.433712 4.271862 4.3411493 4.187998 4.226386
1369293_at 6.2100453 6.043208 6.107222 5.8110986 5.8307657 5.847834 6.089431 6.362733 5.9938307 6.2219133 6.089023
1369294_at 4.822718 4.824118 4.6921473 4.8194227 4.7472644 4.9303856 4.474064 4.550644 4.4263597 4.7869234 5.3463507
1369295_at 4.9971266 4.9042583 4.9628158 5.0050817 5.180347 5.220768 4.9709272 4.775546 5.236825 5.0786552 4.938603
1369296_at 12.849519 12.625639 12.645803 12.868895 12.779875 12.779078 12.818845 12.742116 12.83667 12.559198 12.130923
1369297_at 4.277875 4.1028295 4.0787215 4.198433 4.166648 4.3851633 3.9374025 3.9794436 4.056535 4.2434244 4.261838
1369298_at 4.509731 4.330463 4.2302413 4.07101 4.2679935 4.267747 4.0585585 4.6632442 4.2266397 4.278962 4.430604
1369299_at 4.6322107 4.8838663 4.829293 4.9218316 4.8600473 5.0157785 4.876213 4.8000784 4.8506327 4.893965 4.6062384
1369300_at 4.049237 4.034034 4.432148 3.9356437 4.3245654 4.2107325 4.1061788 4.244481 3.9536548 4.076594 4.2495556
1369301_at 4.6175637 4.7170897 5.019152 4.6420655 4.7216043 5.042432 4.7080226 4.7143617 4.652919 4.8133855 4.946
1369302_at 4.604376 4.513485 4.7250767 4.7017794 4.8206887 4.4757013 4.396083 4.6879187 4.6181884 4.9973893 4.789812
1369303_at 3.7068024 3.8248973 3.8598807 3.8030136 3.8063781 3.456595 3.65025 3.8161771 3.573942 3.6161766 3.6431696
1369304_at 6.523703 6.4978786 6.4829044 6.5311127 6.649368 6.472402 6.1838193 6.209933 6.2952614 6.565485 6.497636
1369305_at 5.071398 4.357571 4.6436853 4.514797 4.6716475 4.5853157 4.3973136 4.6946535 4.6284275 4.5890145 4.447993
1369306_at 4.313381 4.651493 4.480373 4.302558 4.141588 4.454813 4.26275 4.2057004 3.9590096 4.01286 4.3564415
1369307_at 5.0696797 5.0517936 5.3153806 5.0247746 5.2719617 5.0839543 4.985478 5.4141483 5.243562 4.9475226 5.1331043
1369308_at 5.5770626 5.299661 5.3279757 5.4799194 5.129758 5.4772797 5.0999365 5.324842 5.2625113 5.533201 5.600407
1369309_a_at 5.030319 4.613699 4.8457637 4.854745 4.8870378 5.0319476 4.6455135 4.8286085 4.6426477 4.7926536 4.868026
1369310_at 5.025071 5.108638 5.2208557 5.2001095 5.1377907 5.13144 4.9901285 4.8334165 5.05711 5.214609 5.1999025
1369311_at 3.8549159 3.6541376 3.707842 3.878153 4.099698 4.1113796 3.901312 3.8244336 3.8023415 4.0312777 3.5688322
1369312_a_at 8.913781 8.940928 8.992226 8.805067 8.719652 8.757152 8.793011 8.885128 8.847688 8.611927 8.754172
1369313_at 4.5944576 4.866177 4.7677727 4.7562094 4.894803 4.852949 4.9418874 4.7520022 4.8985014 4.6929193 4.8992157
1369314_at 4.335799 4.393051 4.3372593 4.2550445 4.4999743 4.454813 4.317792 4.4286194 4.188549 4.2971067 4.165988
1369315_at 4.6003838 4.418664 4.307235 3.9765096 4.431114 4.247156 4.3126726 4.3949633 4.4227886 4.638588 4.0853195
1369316_s_at 6.0343475 6.22088 6.1560717 5.979755 6.371812 6.2487955 6.3513923 6.2247047 6.4659634 6.22245 5.9972258
1369317_at 4.215348 4.086992 4.033803 4.18414 4.271461 4.0951743 3.999212 4.0786057 4.1452456 3.8840046 4.2166085
1369318_at 5.962805 5.7634273 6.0872917 6.053841 6.124037 6.3536754 6.171741 6.0181656 6.201186 6.196797 6.2289467
1369319_at 9.076193 9.07398 8.833468 8.548479 8.626624 8.680123 8.516454 8.552833 8.554551 8.347511 8.249668
1369320_at 4.3206425 4.345498 4.5333242 4.3103676 4.3209734 4.531886 4.103321 4.5187807 4.419773 4.343026 4.5475016
1369321_s_at 3.1824715 3.210752 3.370517 3.2538502 3.2932694 3.3274562 3.2793596 3.4536805 3.4011347 3.468184 3.1562765
1369322_at 5.7517624 5.689353 5.791514 5.341487 5.3478565 5.7002397 5.748871 5.8948035 5.801637 5.7579827 5.779446
1369323_at 6.820027 6.698362 6.6605005 6.76673 6.4835844 6.5225205 6.766127 6.633719 6.570819 6.5758724 6.381571
1369324_at 3.944001 3.740366 3.6485283 3.676871 3.8738906 3.678873 3.8304565 3.8917086 3.7459445 3.730902 3.3762774
1369325_at 6.45314 6.74514 6.468204 6.360779 6.3139777 6.596006 6.37016 6.6787314 6.657627 5.7968774 5.892522
1369326_at 3.9793215 3.8788753 3.9271646 4.058277 4.0177307 3.8914351 4.1760187 3.5243807 4.0767903 3.9800901 3.8470786
1369327_at 4.278211 4.6186905 4.466146 4.3834996 4.3245654 4.6571617 4.3888874 4.3392453 4.5375686 4.8133855 4.7323184
1369328_at 6.775198 7.099428 5.9889765 6.5892963 6.4068155 6.2358465 6.546896 6.896654 6.330893 5.890513 6.1275573
1369329_at 5.76773 5.557454 5.705056 5.671316 5.7813573 6.123347 5.354023 5.751269 5.9690843 5.8670917 5.6771207
1369330_at 5.4275136 5.3973975 5.2499814 5.1852574 5.414475 5.271953 5.2952905 5.171516 5.142213 5.2423105 5.108066
1369331_a_at 5.1764035 5.0406294 5.3206387 5.153608 5.3848705 5.355592 4.7403736 5.473133 4.9626393 5.516244 5.497831
1369332_a_at 3.7399895 3.6804729 3.828913 3.7381957 3.766185 3.919983 3.758161 3.7682161 4.049282 4.0165625 3.7022426
1369333_a_at 3.2969015 3.259237 3.297773 3.4675236 3.2442486 3.2754817 3.3575191 3.2308185 3.2853997 3.3205454 3.294254
1369334_at 4.1214046 3.9229035 3.9052641 3.9745145 3.8048615 4.0322256 4.018468 4.2513742 4.2357454 3.9192202 4.1260138
1369335_at 3.7683377 3.6128495 3.4865613 3.791708 3.998598 3.728815 3.420072 3.7355516 4.0282593 3.807264 3.6528625
1369336_at 5.490196 5.6136293 5.61816 5.2728 5.7531047 5.6864624 5.535248 5.7979474 5.8710117 5.550364 5.760786
1369337_at 4.2557583 4.599882 4.6553264 4.311942 4.5378857 4.5994525 4.678281 4.486696 4.516636 4.470389 4.758432
1369338_at 6.2991853 5.956795 6.0322776 6.1334443 6.243876 6.143576 6.062626 6.128082 6.081765 6.181367 6.039802
1369339_at 5.83855 5.9932747 5.9353724 6.114631 5.7190504 6.0662327 6.113058 5.7672443 5.7559404 6.0767813 6.0426497
1369340_at 4.610351 4.5977936 4.4410615 4.7056007 4.808403 4.6039867 4.7802553 4.8560147 4.2764983 4.5624895 4.6647983
1369341_a_at 4.3193183 4.023549 4.2422795 4.226447 4.3266783 4.246592 4.291999 4.24949 4.0801497 4.275709 4.36147
1369342_at 6.084692 5.399415 5.3233833 5.524359 5.893271 5.809791 5.3820724 5.7254305 5.428719 5.353943 5.6881347
1369343_at 3.357941 3.5426865 3.3742132 3.3771594 3.3672335 3.4435208 3.3636553 3.629487 3.3878243 3.5068302 3.567459
1369344_at 5.637561 5.8436 5.5390453 5.6022687 5.673961 5.706096 5.658435 5.731331 5.6573853 5.547791 5.7480106
1369345_at 4.2348213 3.932915 3.8854053 4.1780844 4.4353313 4.0540404 4.0389547 4.225065 3.74881 4.013074 4.1471186
1369346_at 3.560969 3.6290221 3.797917 3.5352952 3.4081175 3.7710497 3.5945523 3.524848 3.839389 3.6629477 3.6832623
1369347_s_at 5.8846807 5.779299 5.811028 5.770727 5.8231883 5.859665 5.7217417 5.9050207 5.5773916 5.830976 5.6674232
1369348_at 4.5517497 4.3768578 4.318861 4.5091467 4.49739 4.4109774 4.3979673 4.6720815 4.7320757 4.6615853 4.6334434
1369349_a_at 3.724838 3.5906353 3.7083123 3.4553592 3.6466525 3.7676034 3.7937438 3.85395 3.5678544 3.7647786 3.411438
1369350_at 5.7337837 5.639438 5.739441 5.757797 5.782425 5.9192924 5.3859386 5.551207 5.559451 5.688098 5.732462
1369351_at 4.5794764 4.4563923 4.5351286 4.639636 4.9393845 4.940323 4.3389482 4.5798836 4.7213283 4.664506 4.614686
1369352_at 6.6376877 6.4439645 6.6003265 6.9846487 6.4090014 6.6839476 6.6066456 6.381272 6.316832 6.5229654 6.673968
1369353_at 4.757342 4.6254807 4.520833 4.8703446 4.860679 4.7698793 4.643978 4.7186146 4.52705 5.3435345 4.6646576
1369354_at 6.6515326 6.7571683 6.9373517 6.8403463 6.671805 6.8223524 6.7544217 6.723004 6.822881 6.60755 6.856165
1369355_at 4.913007 5.181908 5.242068 5.3747916 4.7472644 5.137238 5.088463 4.969532 4.876417 5.117618 5.132189
1369356_at 4.25378 3.8477578 4.1653204 3.879445 4.1605983 4.054787 3.9940858 4.1497 3.9633212 4.07403 4.424144
1369357_at 5.1975884 5.1471148 5.427951 4.9744506 5.2610126 5.152713 5.407668 5.2906256 5.274157 5.4835663 5.399062
1369358_a_at 6.4852986 6.3909564 6.5761204 6.627971 6.520467 6.648322 6.579534 6.541987 6.6726832 6.5697017 6.4983935
1369359_at 4.340747 4.3398256 4.3309436 4.3740144 4.5189705 4.1217346 4.2153482 3.9006858 4.1054187 4.266322 4.2952476
1369360_at 6.2501655 5.9300184 6.079069 5.994288 5.9533644 5.919766 6.322525 6.0653315 6.031758 6.1654906 6.224446
1369361_at 3.892724 3.650135 3.914796 3.7844026 3.7714024 3.4698832 3.7440166 3.639001 3.7106402 3.8142385 3.5701118
1369362_at 5.340411 5.4844666 5.1920047 5.475224 5.5143356 5.109547 5.129322 5.357868 5.1854515 5.2335434 5.3066416
1369363_at 3.5733187 3.6804729 3.2808187 3.8291955 3.4589553 3.8352861 3.5535154 3.5204997 3.4839015 3.728715 3.8386943
1369364_at 3.6348643 3.6919928 3.667032 3.5437174 3.514503 3.5417633 3.6788266 3.60264 3.761895 3.6584575 3.5247207
1369365_at 4.881379 4.6116323 4.7069025 4.4441752 4.746471 4.645448 4.6875668 4.784596 4.709807 4.8528676 4.719244
1369366_at 4.9152393 4.940328 5.1757526 4.7845197 4.653336 5.1556935 4.9009876 5.133476 4.8960886 5.2824655 4.822933
1369367_at 4.7617483 4.7575545 4.7989964 4.4269347 4.5589247 4.6370783 4.688572 4.672082 4.708434 4.636853 4.7528343
1369368_at 4.610421 4.4865036 4.453955 4.501251 4.5558276 4.513067 4.493293 4.7088213 4.621149 4.920971 4.656492
1369369_at 5.4907484 5.228272 5.4232006 5.5112967 5.3908696 5.3692665 5.3506093 5.157384 5.312741 5.2671595 5.291076
1369370_s_at 5.374894 4.885147 5.385052 5.2351737 5.223835 5.859827 5.260247 5.359947 5.031469 5.2119484 5.5246716
1369371_a_at 4.3673677 4.378857 4.371639 4.305378 4.5907874 4.3692927 4.6544404 4.374645 4.26125 4.85089 4.323418
1369372_at 5.2419972 5.1876173 5.290661 5.266141 4.9426537 5.0971193 5.13628 5.159414 5.1864214 5.067872 4.9276996
1369373_at 5.94627 5.871487 6.169522 5.736753 5.720312 6.104148 6.2875648 5.8313694 5.712284 5.9926105 5.821687
1369374_at 3.9369512 4.10209 3.8316064 3.6592383 3.994966 4.0911345 3.974673 3.9445713 3.976385 3.8672307 4.1310506
1369375_a_at 3.916662 3.8729172 3.907892 3.7501202 3.7852247 3.7603333 4.2156143 3.8560534 3.8287075 3.880655 3.9906242
1369376_a_at 4.873497 4.4602847 4.588326 4.523655 4.568923 4.4321337 4.5329685 4.6339297 4.391734 4.689489 4.68866
1369377_at 3.3363693 3.5393937 3.6596797 3.4732332 3.4968803 3.4490373 3.6399949 3.373077 3.4156551 3.683399 3.4727573
1369378_at 4.839984 4.84502 4.9437084 4.566508 4.9729776 4.8869143 4.8294477 5.029902 4.74949 4.9463224 4.8394284
1369379_at 4.980541 5.135548 4.7752156 4.7324896 5.07569 4.9899254 4.7584615 5.121866 5.023784 5.0284276 4.6885085
1369380_at 4.63172 4.587405 4.655003 4.572875 4.7395782 4.3987246 4.54848 4.4167395 4.732076 4.4614096 4.3941326
1369381_a_at 3.695662 3.8028889 3.710798 3.660725 3.7930355 3.982577 3.716423 3.794393 3.822799 4.000124 3.794835
1369382_at 5.682218 6.078104 6.0502663 6.325911 6.0683227 6.0053144 5.8351526 5.9104977 5.8868985 5.980627 6.271816
1369383_a_at 4.980541 4.988512 4.864285 4.7050858 5.0585995 4.957225 5.028701 4.462222 4.7320766 4.9121203 4.9538727
1369384_at 3.8245864 3.978151 3.881983 3.8739398 3.7543323 3.8528063 3.9035153 4.057004 4.150487 3.8404486 3.9341593
1369385_at 4.763756 4.757758 4.706738 4.4758983 4.7127714 4.6745915 4.5493317 4.863024 4.904102 4.984406 4.5884876
1369386_at 4.2999344 4.3918386 4.1101103 4.1292586 4.353275 4.267447 4.261302 4.39169 4.169954 4.3148637 4.391678
1369387_at 5.619688 5.9496255 6.011628 5.9132776 5.5584326 5.773056 5.9235773 5.869673 5.7166634 5.7368984 5.426672
1369388_at 4.1104584 4.0161 4.135092 4.075712 4.175932 4.393173 4.352854 4.53519 4.2582498 4.008926 4.4359474
1369389_at 4.8159475 4.7309494 4.8732433 4.548338 4.756284 4.6858273 4.2608013 4.505414 4.6541576 4.815203 4.6356087
1369390_a_at 4.7270975 4.7264595 4.5963445 4.4607515 4.704166 4.767879 5.1266522 4.383633 4.663056 4.601188 4.6005373
1369391_at 4.0548 4.13259 4.218658 4.1488767 4.150195 4.32434 4.1001196 4.1833296 4.29994 4.177063 3.9432905
1369392_at 5.246002 4.894582 5.3162003 5.1330857 5.3030534 5.156012 4.974841 5.1655865 5.234511 5.1038165 5.0027747
1369393_at 3.9318461 3.814899 3.7843695 3.8787181 3.9136193 4.1036286 4.0193634 3.7209415 3.7425904 3.8286316 4.005126
1369394_at 4.658943 4.6656427 4.884939 4.784366 4.8200655 4.903016 4.522703 5.1432724 4.5145507 4.919681 4.54249
1369395_at 3.6820362 3.3258858 3.646079 3.7903233 3.697161 3.5955174 3.5836778 3.7682161 3.6337092 3.9043617 3.6517808
1369396_at 5.4756975 5.4811106 5.5157404 5.6440535 5.679126 5.786111 5.618643 5.6104403 5.5270042 5.584506 5.852495
1369397_at 5.2738686 5.270554 4.938162 4.9832163 5.228252 5.1325455 5.2793865 5.0989594 5.445649 5.341625 5.14298
1369398_at 5.6617885 5.7672005 5.7107687 5.7581244 5.8491793 5.80069 5.772976 5.9617653 5.689555 5.811854 5.821846
1369399_at 3.584839 3.743552 3.8512158 3.490583 3.6619031 3.659511 3.6788187 3.3924 3.569804 3.6440716 3.5826201
1369400_a_at 5.3647842 5.565725 5.2465754 5.101875 5.464436 5.3633504 5.4127865 5.590056 5.3612957 5.631611 5.330774
1369401_at 3.3163552 3.3267963 3.624812 3.433136 3.4130118 3.3858926 3.6162283 3.2742276 3.3247793 3.3826115 3.5555854
1369402_at 7.082796 7.0080137 7.0856056 7.221009 6.9324093 6.9443665 7.031075 6.994556 6.652523 6.8135424 6.9412117
1369403_at 4.559482 4.672505 4.781523 5.031973 4.6695113 4.8758926 4.4628615 5.1704884 4.809213 4.902869 4.9786634
1369404_a_at 4.8046346 4.3536468 4.5154734 4.6395154 4.684268 4.6668916 4.6208315 4.505414 4.6606913 4.5128508 4.798169
1369405_a_at 4.5029335 4.428945 4.4851346 4.1698008 4.603244 4.6042666 4.457044 4.4574647 4.385725 4.389245 4.372652
1369406_at 4.299921 4.2646275 3.9830928 4.050397 4.0637655 4.033741 3.8000588 4.266685 4.0910287 3.9297915 4.184688
1369407_at 5.949293 5.858611 6.15465 6.319902 6.4559455 6.378553 6.253675 6.1420183 6.1571455 5.9307637 6.170631
1369408_at 4.561446 4.350549 4.314579 4.3254476 4.5836473 4.5214562 4.225341 4.3621516 4.676174 4.415368 4.542546
1369409_at 8.377577 8.453034 8.294208 8.391997 8.335078 8.293628 8.290555 8.440109 8.297555 8.646787 8.56208
1369410_at 7.6400604 7.83236 7.9427524 8.184402 7.7408075 7.413316 7.622974 7.359807 8.029207 7.9115953 7.901706
1369411_at 3.9464116 3.9535217 3.8005564 4.066737 4.078335 3.9675217 3.8483515 3.9799066 3.6198373 4.0930386 4.1035776
1369412_a_at 6.5573735 6.781498 6.650968 6.5713186 6.3810935 6.659168 6.594409 6.697428 6.530316 6.6929417 6.91041
1369413_at 4.7028255 4.794253 4.9285736 4.918152 4.811456 4.853914 4.6391397 4.975979 5.004764 4.7649684 4.5398855
1369414_at 8.499896 8.533909 8.647366 8.668842 8.302618 8.508795 8.54026 8.418303 8.481939 8.239239 8.414532
1369415_at 9.447302 7.8882256 8.230783 7.50944 8.184561 8.396915 8.197453 8.361799 7.7442756 7.0506 8.2301235
1369416_at 6.6911306 6.5555954 6.5923376 6.5038533 6.5592704 6.6183367 6.402356 6.378179 6.642486 6.5615425 6.590137
1369417_a_at 4.4713216 4.2294636 4.2407827 4.349331 4.6610656 4.624915 4.1924567 4.1426716 4.321671 4.266093 4.8667717
1369418_at 4.5467987 4.4443426 4.955413 4.6475334 4.7450733 4.4357977 4.693721 4.6019773 4.732076 4.49133 4.650796
1369419_at 5.1292315 5.33339 5.029213 5.276433 5.337001 5.361525 5.272881 5.3688755 5.02541 5.4374695 5.3655
1369420_at 4.464828 4.540662 4.416683 4.425935 4.4573054 4.5409946 4.318412 4.1062517 4.5297217 4.7199483 4.4413037
1369421_at 6.0394926 6.286395 6.132505 6.222052 6.4966846 6.108421 6.339734 6.4168053 6.470041 6.327654 6.175029
1369422_at 5.357966 5.279122 5.2334647 5.0649714 5.383846 5.439761 5.4809604 5.1442223 5.4360733 5.4612665 5.7248807
1369423_at 4.6569915 4.6326203 4.6627007 4.5947733 4.2859235 4.4842176 4.401473 4.167718 4.344996 4.3747115 4.2781224
1369424_at 12.890289 12.975605 12.76144 12.960829 12.936764 12.8462715 12.892565 12.843728 12.830927 12.733929 11.437331
1369425_at 4.036722 4.1688356 4.406824 4.311942 4.146126 4.2451077 4.3844533 4.348689 4.3770576 4.7130156 4.0947676
1369426_at 5.198984 5.0260963 5.1367364 5.3493586 4.93279 5.354478 5.1760387 5.465362 5.255515 5.5445786 5.084736
1369427_at 9.47528 9.550141 9.283824 9.402561 8.669619 9.1614275 9.298685 9.301527 8.830014 9.06859 9.041901
1369428_a_at 4.8213024 4.80684 4.60009 4.364578 4.547214 4.830579 4.510413 4.717214 4.72369 4.468295 4.561271
1369429_at 3.7684865 3.6752648 3.6107497 4.1271873 3.668538 3.8617735 3.6919765 3.9210637 3.9059763 3.77676 3.8273773
1369430_at 8.62279 8.849206 9.504075 9.367311 8.728823 8.475519 8.865993 9.589684 9.431932 9.857425 9.829012
1369431_at 4.7291155 4.569947 4.464681 4.862651 4.6425276 4.5630174 4.8733225 4.7916965 4.8373423 4.792303 4.9113855
1369432_at 5.2808533 5.1945724 5.2871103 5.346551 5.147211 5.2180934 5.0743294 5.411003 5.328534 5.093143 4.9567275
1369433_at 5.116141 4.829041 4.713956 5.0006313 5.1526237 5.0945363 4.949556 4.7146697 5.315658 5.128829 5.013852
1369434_at 4.0095706 3.891681 4.11208 3.994993 3.8894603 4.0063457 3.947803 3.7682161 3.823446 3.810274 3.9045575
1369435_at 12.374959 12.43775 12.426031 12.423398 12.408152 12.475301 12.361694 12.365543 12.4373255 12.185332 11.994433
1369436_at 4.3684874 4.11374 4.1535096 4.22262 4.388569 4.46377 4.236244 4.14408 4.3742027 4.2630196 4.353551
1369437_at 4.48689 4.5680513 4.6031885 4.648678 4.7779546 4.6904955 4.567938 5.123686 4.647673 4.5003495 5.1630836
1369438_at 5.065868 4.8765373 5.144379 4.986279 5.071732 5.200461 4.9302764 5.168228 5.264458 4.974255 5.030533
1369439_at 3.614902 3.6486287 3.5587451 3.7178247 3.5587173 3.7082818 3.6078568 4.0288982 3.7681653 3.8221352 3.7613153
1369440_at 5.651993 5.604727 5.510865 6.575217 6.081775 7.0322433 5.3168387 6.1607494 5.526285 5.8163714 6.529895
1369441_at 4.644739 4.815596 4.7514505 4.661574 4.7880716 4.845147 4.7377357 4.7928486 4.6454573 5.055535 4.580652
1369442_at 3.5343704 3.4221747 3.6920857 3.4493084 3.6121721 3.3639073 3.4995697 3.3676734 3.591321 3.4181943 3.4800837
1369443_at 6.656879 6.573348 6.5582786 6.9188457 6.4411683 6.882894 6.5975776 6.372355 6.5216584 7.0061865 6.6188474
1369444_at 3.9557874 3.930977 3.9148226 3.6424832 3.885738 4.058155 4.0353527 3.976647 3.828885 4.0345078 3.9465396
1369445_at 6.163783 6.087905 6.2808385 6.231871 6.4702854 6.184417 6.3429446 6.264479 6.4265943 6.34345 6.0382247
1369446_at 7.418828 7.232515 7.660055 7.3474793 7.1499777 7.4222035 7.1360955 7.1617208 7.162436 7.163968 7.220064
1369447_at 5.9391418 6.0936694 6.278407 5.921876 6.0838675 5.6303077 6.0039206 6.071141 6.137454 6.3730426 6.1572504
1369448_at 6.3089085 6.181785 6.2585073 6.0734215 6.331972 6.4567804 6.091434 6.442142 6.2450585 6.304208 6.245689
1369449_at 5.164959 5.0894575 5.1581793 4.940302 5.05117 5.1361866 5.0672693 5.352154 5.0683584 5.4154615 5.2822313
1369450_at 10.981806 10.783776 10.636585 11.442989 11.100869 11.225026 11.367609 11.093479 11.3452635 11.382016 9.392928
1369451_a_at 3.6461086 3.6674137 3.7932644 3.7123497 3.8762712 3.5967727 3.7084749 3.5817578 3.9404497 3.7727466 3.6624734
1369452_a_at 8.06489 8.043867 8.157854 8.277767 8.143763 8.054999 8.228011 8.157129 8.369249 7.9607863 7.9817142
1369453_at 7.5055223 7.617169 7.5734134 7.582633 7.6576443 7.727059 7.704819 7.6711574 7.6244636 7.500077 7.470306
1369454_at 4.563151 4.105901 4.326801 4.3078537 4.5377235 4.4095078 4.405484 4.2266626 4.1021585 4.317067 4.6554985
1369455_at 6.465644 5.5843196 6.372275 7.401089 6.8822017 8.04959 6.291031 7.2070684 6.4063625 6.893605 7.451484
1369456_at 3.7095191 3.4010696 3.3392422 3.3061318 3.6288352 3.5201097 3.3532596 3.5339036 3.5198412 3.4657009 3.5415971
1369457_a_at 4.442749 4.4300604 4.505371 4.479534 4.4876037 4.475058 4.1149526 4.5625553 4.347126 4.569603 4.5875025
1369458_at 5.06115 4.916289 4.9053807 4.7998886 4.8485513 4.951241 4.951921 4.9516053 4.7725453 4.724316 5.0765343
1369459_at 6.4216313 6.1539917 5.9966764 6.4084053 6.386875 6.3219714 6.2957773 6.1684675 6.065026 6.226706 6.430744
1369460_at 5.6969914 5.706644 5.2798853 5.569892 5.317955 5.6792383 5.5251093 5.238323 5.748297 5.7671804 5.450881
1369461_at 4.3965077 4.0696645 4.027791 4.119196 4.3386526 4.339779 3.8832722 4.153417 4.145637 4.115381 4.344484
1369462_at 4.3073545 4.2974234 4.270421 4.368687 4.063956 4.359826 4.127118 4.276231 4.2117624 4.415741 4.2547693
1369463_at 5.8220425 5.5730276 5.6651564 5.6826496 5.782915 5.9423833 5.568407 5.607304 5.641464 5.8147135 5.890738
1369464_at 4.570342 4.6866946 4.5648975 4.6687126 4.933552 4.6748557 4.638685 4.618532 4.50202 4.880512 4.8208427
1369465_at 12.909703 12.898571 12.43062 12.704355 12.801179 12.976785 12.890588 12.891042 12.89931 12.965249 11.891466
1369466_at 3.7415848 3.6264358 3.912581 3.7205238 3.913171 3.8415194 3.7992377 3.7709153 3.697164 3.777255 3.9398391
1369467_a_at 9.448434 9.090632 8.927157 8.61072 9.45327 9.470385 9.09958 9.396909 9.832085 9.606187 9.436997
1369468_at 6.4556184 6.79436 6.694675 6.8884163 6.3863053 6.194982 6.4587054 6.7605047 6.1919346 5.395345 6.258175
1369469_s_at 3.5327518 3.5853164 3.5523994 3.3973851 3.5871665 3.6292772 3.5960813 3.7160306 3.665656 3.496162 3.6414695
1369470_at 4.7277446 4.4474277 4.692424 4.584465 4.195924 4.3861275 4.5573125 4.6086197 4.655043 4.636853 4.752911
1369471_at 4.8103952 4.9248466 5.2021956 4.938524 4.559296 4.736086 4.9247675 5.07135 4.7725234 4.7926536 5.1552887
1369472_a_at 6.940277 6.942096 7.140228 7.000581 6.84747 7.034281 7.1649423 7.041697 6.9736495 7.044401 6.8335505
1369473_at 9.863222 10.033638 9.882611 9.871592 9.824581 9.92979 9.951959 9.989788 9.808671 9.623172 9.574666
1369474_a_at 3.7060823 3.841582 3.8194964 3.7053442 3.676084 3.7479842 3.7405603 3.8109453 3.7703629 3.8940532 3.5935218
1369475_x_at 4.4026737 4.297861 4.060399 3.9942994 4.2199254 4.2440314 4.066321 4.0693417 4.0670233 4.1796255 4.3826065
1369476_at 5.07481 5.0607786 4.943076 5.193258 5.3528485 5.2114415 4.8688846 4.859547 4.920622 5.090275 5.1290097
1369477_at 4.464657 4.4576216 4.4409328 4.1853228 4.4775352 4.282998 4.5708623 4.3071685 4.5237226 4.4691854 4.535153
1369478_at 4.716312 4.3765073 4.1761255 4.8533273 4.5389333 4.686675 4.393961 4.3163214 4.3411493 4.5237727 4.51105
1369479_at 6.532909 6.3384204 6.6816273 6.5243735 6.33422 6.6402345 6.496221 6.482418 6.230149 6.6132903 6.563391
1369480_at 3.6003377 3.71024 3.8359976 3.7418149 3.6340222 3.8975596 3.8211603 3.8763473 3.7924056 3.7263284 3.7134442
1369481_at 4.160219 3.8421516 3.7142074 4.263942 3.8782427 3.745432 3.8274348 3.8396854 3.8852646 3.8831272 3.986152
1369482_a_at 4.2072268 4.0439005 4.2009535 3.841851 4.217801 3.9630218 3.7957442 3.864965 3.9105449 3.788339 4.0044336
1369483_at 6.3937373 6.334289 6.36572 6.229616 6.04445 5.972995 6.203494 6.2024746 5.6501217 5.670924 6.3807898
1369484_at 4.5063105 4.3988485 4.657604 4.367145 4.6594634 4.539945 4.3310256 4.5255694 4.607029 4.627451 4.502117
1369485_at 9.987851 10.066934 9.815415 10.197449 10.153616 10.38588 10.093344 9.976556 9.939291 9.80202 9.827173
1369486_at 3.640662 3.750984 3.5859091 3.6885722 3.6282444 3.727361 3.7373621 3.641458 3.5989974 3.6012764 3.9854326
1369487_a_at 4.0448017 4.2606916 4.4211197 4.177244 4.1800647 4.1299286 3.9392283 4.172263 4.084283 4.1738653 4.1367006
1369488_at 4.290153 4.0302186 4.0636754 4.1213317 4.1690907 4.20971 4.388903 4.1745057 4.1095285 4.0861163 4.1816306
1369489_at 6.671404 6.3166237 6.253894 6.1884537 6.1797447 6.6149726 6.434055 6.5867023 6.570819 6.479874 6.5598054
1369490_at 3.931443 3.9767234 4.1089935 3.8467033 4.0347414 3.7187672 4.1858435 4.1987467 4.291396 4.1181135 3.740505
1369491_at 9.040182 9.164973 9.078863 8.948797 9.119254 8.903642 8.871513 8.65543 8.569237 9.435151 9.146286
1369492_at 11.097122 11.186185 11.008825 11.01 11.223474 11.01967 11.172814 11.13545 11.033392 10.302338 10.0330515
1369493_at 8.227518 9.262175 9.49146 8.381678 8.902029 7.3207808 8.202612 8.453448 7.250063 7.227621 10.53928
1369494_a_at 5.979996 6.123859 6.137857 6.0963025 6.209707 6.034184 6.030742 6.1993146 6.207536 6.288514 5.887207
1369495_at 5.9598694 5.994178 5.837171 5.7164125 6.0218062 5.991048 5.942273 6.0256796 5.940271 6.112979 6.089469
1369496_at 7.617881 7.4836035 7.3352075 7.7567835 7.5245705 7.4988847 7.7142234 7.382845 7.5290117 7.7493744 7.4030046
1369497_at 4.35701 4.402645 4.6989274 4.4314313 4.377739 4.2490954 3.9191573 4.528263 4.5877714 4.4218984 4.700538
1369498_at 4.5105257 4.7213626 4.506532 4.3942533 4.6591496 4.5146604 4.790861 4.7562585 4.4786863 4.762586 4.605312
1369499_at 5.478435 5.574355 5.4296374 5.2060013 5.3595634 5.522531 5.642733 5.6284733 5.5849757 5.771991 5.686041
1369500_at 5.5196776 5.5156803 5.4624166 5.431037 5.6108484 5.622943 5.7184796 5.4727707 5.7865624 5.6309953 5.8464537
1369501_at 5.714465 5.877132 6.1221237 6.147799 6.414597 5.9012904 6.139636 6.0621953 5.9507847 6.2235494 5.9244275
1369502_a_at 12.66345 12.736398 12.700097 12.619901 12.660765 12.6682625 12.392294 12.711639 12.291351 12.509264 12.147782
1369503_at 3.33642 3.2861178 3.3772123 3.4255888 3.3474844 3.4111414 3.252269 3.3828323 3.6675696 3.2669408 3.2464972
1369504_at 5.9575815 6.2111073 6.0697446 5.940144 6.2024426 6.1091394 6.1116214 6.291991 6.2051926 5.878323 5.7781844
1369505_at 5.778766 5.517082 5.747728 6.4011164 6.059694 5.73722 6.1413074 5.31524 5.349957 5.45889 5.8871884
1369506_at 5.0883546 4.511532 4.607606 4.611898 4.831823 4.9700055 4.6195364 4.475197 4.571568 4.4176183 4.7433324
1369507_at 4.347849 4.3274097 4.343622 4.080221 4.3023148 4.2625256 4.308775 4.339245 4.2629747 4.4340878 4.584353
1369508_at 5.213694 4.915592 5.1167426 5.096212 5.287788 5.2485776 5.302584 5.198448 5.0943255 4.959567 5.178459
1369509_a_at 4.3677626 4.7158585 4.892515 4.4888344 4.656278 4.4057746 4.4184294 4.3535123 4.2935286 4.695219 5.9348187
1369510_at 6.805537 6.763781 6.6067195 6.689557 6.6938467 6.641618 6.7008815 6.718429 6.657565 7.1660924 6.940891
1369511_at 6.298931 6.6524673 6.616379 6.457152 5.853438 6.9345503 7.14403 6.918344 6.946996 6.4065733 6.088725
1369512_at 5.5449915 5.4943786 5.539238 5.5450172 5.7931614 5.6020956 5.4350843 5.565837 5.4939337 5.375445 5.772847
1369513_at 4.873641 4.8722143 4.810973 4.9534144 4.8020363 4.78492 4.598602 4.948913 5.05711 4.755104 4.956718
1369514_at 6.4095078 5.993539 6.0925093 6.0875654 6.111773 6.359843 6.1349797 6.3156915 6.013995 6.3247223 6.3132334
1369515_s_at 4.255844 4.4353724 4.5588827 4.5724573 4.5034356 4.496422 4.5215755 4.502081 4.684269 4.5370893 4.8435144
1369516_at 4.3187556 3.9662838 4.2817154 4.249337 4.0229473 4.291368 4.04451 4.486727 4.306355 4.445063 4.3563576
1369517_at 5.6194587 5.415761 5.686692 5.5892086 5.9459443 5.599357 5.8009424 5.5783215 5.6024675 5.415147 5.840578
1369518_at 5.2106733 5.251095 5.1768503 5.27549 5.570902 5.2527695 5.3144107 5.2112994 5.3805957 5.3132086 5.318286
1369519_at 4.4895706 4.4446487 4.548217 4.4972706 4.4753428 4.5117044 4.2286344 4.159147 4.5762253 4.268128 4.575774
1369520_a_at 5.7454014 5.78098 5.696987 5.641777 5.9453535 5.5542545 5.291503 5.498715 5.5451207 5.40711 5.6960645
1369521_at 3.4760487 3.6503263 3.7389612 3.3673763 3.708801 3.728486 3.536798 3.5254781 3.5894847 3.7192264 3.5884676
1369522_a_at 3.444175 3.6416233 3.6021528 3.3659623 3.3457594 3.4041617 3.4049387 3.4189134 3.2490616 3.4181943 3.2888699
1369523_at 5.984686 6.022922 5.699549 5.764141 5.798903 5.6325636 5.6220713 5.7751694 6.0162125 5.7507634 5.9920793
1369524_at 4.561446 4.553974 4.834216 4.4690104 4.5361834 4.755434 4.444913 4.5820045 4.760398 4.6916857 4.3464527
1369525_at 5.2907667 5.2363195 5.061063 5.3750362 5.1655655 5.2003984 5.2013874 5.6330185 5.569499 5.429762 5.4014406
1369526_at 9.087903 9.24118 9.367635 9.748343 9.489308 9.533776 9.467349 9.388285 9.286616 9.519713 8.822555
1369527_at 5.692066 5.5443125 5.735333 5.7333827 5.804361 5.7804613 5.472087 5.7086945 5.6398306 5.606287 5.8577533
1369528_at 5.7000957 5.753626 5.4540844 5.2761507 5.689484 5.8604436 5.7567005 5.8528943 5.3674445 5.406808 5.732265
1369529_at 4.4999623 4.231304 4.4718122 4.3444896 4.6268034 4.2448964 4.255493 4.5158634 4.383926 4.6545644 4.4854817
1369530_at 5.211339 4.7309494 4.920656 4.9777765 4.968767 4.8869143 4.695073 4.957946 4.747205 4.8121924 5.0407734
1369531_at 7.4128284 6.7120695 6.471778 7.1570506 6.5020213 8.434457 8.614946 6.4706593 7.385816 7.5875025 6.9755177
1369532_at 4.7940474 4.9427395 5.010865 4.738076 4.7472644 5.036828 4.660711 4.8227425 4.8292274 5.012662 4.7799273
1369533_a_at 5.978324 5.8799314 6.0812025 5.809379 6.0547867 6.098095 6.175601 6.0784063 6.011983 6.0606837 6.00538
1369534_at 5.203001 5.0322466 5.3690405 5.0793085 5.265851 5.261903 5.0587816 5.239232 5.134141 5.2827244 5.128351
1369535_at 4.957901 4.9995623 5.297088 5.3271127 5.0596395 5.2361064 4.8912554 4.985669 5.2007513 5.1786246 5.08879
1369536_at 4.8043737 4.954172 4.7483 4.898846 5.0431056 5.0741863 4.8739357 5.036718 4.909268 4.862665 5.040689
1369537_at 5.275538 5.0163374 5.315224 5.160741 5.2424088 5.1685505 5.1442823 5.417392 5.300596 5.0955896 5.1858063
1369538_at 4.7670646 4.7309494 4.773752 4.616808 4.844961 5.0331697 4.8037953 4.8381157 5.0295243 4.86954 4.881283
1369539_at 5.5474453 5.4649496 5.7816544 5.45352 5.4047565 5.387657 5.581086 5.522249 5.4362183 5.049406 5.6482515
1369540_at 4.4935603 4.206717 4.1538725 4.36548 4.26439 4.2588954 4.547526 4.3673553 4.487217 4.29134 4.34463
1369541_at 3.6422837 3.8038585 3.682467 3.676871 3.6835253 3.5841548 3.6933863 3.836644 3.6101825 3.6930137 3.7780533
1369542_at 5.6476274 5.434199 5.643574 5.609007 5.500279 5.551835 5.545218 5.535263 5.5908976 5.3792233 5.634493
1369543_s_at 5.8683796 6.02337 6.1103125 6.283501 6.0214667 6.2426815 6.2884426 6.352717 6.372086 6.5339737 6.391067
1369544_a_at 4.3048697 4.4363713 4.227518 4.0442 4.327051 4.454813 4.4462442 4.1370716 4.1210546 4.275794 4.2501426
1369545_at 5.353119 5.240011 5.131423 4.939061 5.0631337 5.394147 5.430012 5.6803536 5.528884 5.4571276 5.426468
1369546_at 11.196392 11.1818 11.085049 10.98433 10.972831 11.044698 11.098786 11.118192 10.976901 10.676917 10.432734
1369547_at 4.249628 4.2036076 4.6987095 4.182335 4.405364 4.074614 4.315773 4.2870893 4.202222 4.261409 4.3818564
1369548_at 5.402187 5.6974897 6.1276164 5.7017775 5.620645 5.661399 5.716756 5.7977734 5.9973536 5.726685 5.7070723
1369549_at 7.125775 7.0627065 7.3260555 6.983396 7.1009364 6.88541 7.005253 6.9683814 7.0287952 6.877864 7.07319
1369550_at 3.8706477 3.902781 3.8455713 3.8901436 3.6078386 3.9336514 3.7967176 3.852276 3.919369 4.319731 4.3234167
1369551_at 4.9380016 4.903041 4.935053 4.875661 5.1822624 5.282383 5.1785355 4.940711 5.099865 5.0880995 5.07275
1369552_at 4.9842606 4.7768617 5.037429 4.762875 4.573361 4.832273 4.8054667 4.7401733 4.825519 4.5971336 4.7745743
1369553_at 4.906357 4.7578382 5.0315166 5.0109367 4.8101416 5.1679544 5.0798807 4.976925 4.850553 4.8253293 4.906063
1369554_at 9.647335 9.823632 9.5597 9.701035 9.527409 9.457769 9.623335 9.613602 9.537181 9.5741005 9.11694
1369555_at 4.3629084 4.256791 4.4281244 4.021645 4.218735 4.302337 3.9824014 4.4501395 4.2673264 4.222705 4.2392883
1369556_at 5.400099 5.4589434 5.4558706 5.1818533 5.5246067 5.3135138 5.1913214 5.8226385 5.5684614 5.511419 5.3527927
1369557_at 6.918349 6.981968 6.9918694 7.0803914 6.815867 6.738567 7.0152097 7.066601 6.8833632 6.917504 7.4937787
1369558_at 8.618587 8.879435 8.833574 8.75165 8.828584 8.474138 8.837172 9.096479 8.836245 8.396532 8.280965
1369559_a_at 9.48998 9.506379 9.410068 9.62646 9.411988 9.258279 9.302948 9.171582 9.198346 9.231005 9.602407
1369560_at 10.028811 10.148954 9.940247 9.884408 9.968539 9.748228 10.120307 9.924783 9.965452 9.326386 9.268049
1369561_at 3.8555439 3.8075435 4.086157 3.676871 3.6307309 3.9550698 3.7018821 3.8161771 3.8585653 3.9513106 3.7493515
1369562_at 5.9906673 6.2507863 5.9411855 6.2446976 6.1140175 6.2252297 5.836934 6.166238 5.911549 6.109829 6.309585
1369563_at 4.7352033 4.4026246 4.4708757 4.4750476 4.3728805 4.566957 4.5184636 4.5852504 4.430795 4.669738 4.620677
1369564_at 4.7181077 4.4719067 4.590971 4.4263153 4.5318584 4.353343 4.3216357 4.3983445 4.621681 4.5855017 4.6148615
1369565_at 4.9891195 5.0425177 5.4295106 5.3145494 5.3304124 5.1435614 5.261609 5.322468 4.9411764 5.5000505 5.25907
1369566_at 4.956105 4.909812 5.0285788 5.017108 4.945446 5.176092 5.0652704 5.073206 4.869645 5.093143 4.930399
1369567_at 5.1919208 4.8660574 5.250861 4.9109793 5.0674343 5.125613 5.087581 5.256315 5.403824 4.94757 5.2003536
1369568_at 4.824687 5.0496 5.0163774 4.844203 4.9997215 4.683672 4.7285213 4.7983155 4.9123774 4.9624705 4.9814534
1369569_at 4.4165726 4.2723727 4.116372 4.1576943 4.3379025 4.1888742 4.1867757 4.5056243 4.251545 4.006152 4.4479923
1369570_at 3.4013 3.3650184 3.5046775 3.4775443 3.5844142 3.3229876 3.5286217 3.3088994 3.4856696 3.4027276 3.5159273
1369571_at 8.856777 8.950361 8.925579 8.787504 8.829304 8.86563 8.893555 9.001326 8.777196 8.86477 8.848171
1369572_at 4.2341824 4.097958 4.1100273 4.228512 4.218735 4.2476254 4.0592494 4.3160195 4.3693385 4.3255224 4.287342
1369573_at 4.3677626 4.2973423 4.236972 4.41581 4.3896503 4.4154434 4.2579336 4.355573 4.3078766 4.397848 4.3378773
1369574_at 3.924523 4.023095 3.6715221 3.8467033 3.9309313 3.8195376 3.7982297 3.864965 3.7873251 3.8943644 3.838231
1369575_at 3.6322942 3.793239 3.4826713 3.5755906 3.418977 3.5053785 3.6783793 3.6119916 3.5308897 3.5504727 3.647296
1369576_at 3.9367447 3.8522725 3.8720026 3.8633835 4.1923146 3.9408586 3.7952735 3.8161771 3.604768 3.9372823 3.946016
1369577_at 6.9773164 6.337644 6.974852 7.7534156 7.233756 7.405133 7.9101987 6.618627 7.172569 6.005628 5.5921826
1369578_at 4.210669 4.2727985 4.3765373 4.549428 4.2487006 4.2170525 4.492205 4.3867664 4.5585546 4.724034 4.2719903
1369579_at 6.002315 6.070415 6.0616126 6.2331157 6.141327 5.9852204 6.1293497 6.094557 6.143216 6.0294247 6.2615895
1369580_at 4.0333643 4.0843105 4.0401793 4.0094833 4.2211113 4.168616 4.209952 4.0681624 4.0250993 3.7884881 4.0600977
1369581_at 11.501674 11.452483 11.411406 11.451111 11.527805 11.267948 11.33999 11.484861 11.379302 11.513995 11.670842
1369582_at 6.3214884 6.128935 6.140563 6.0975513 6.416791 6.1543055 6.327923 6.154768 6.186397 6.432881 6.2300324
1369583_at 5.041215 4.907865 5.092544 5.182944 5.127436 5.0347166 4.8759246 4.977655 4.9836226 4.6723924 4.79368
1369584_at 6.2934914 5.834346 6.0884185 6.062772 5.944495 6.1469274 6.265061 5.961242 6.2334623 6.3717327 6.6375904
1369585_at 3.941281 3.8090026 3.7083123 3.5958302 3.8998022 3.6769838 3.7745156 3.7165787 3.6663854 3.9108136 3.7322574
1369586_at 3.3549511 3.277008 3.3318663 3.5232723 3.241655 3.3192418 3.5178564 3.3847065 3.4263945 3.4467013 3.4234917
1369587_at 4.6902695 4.2354903 4.555956 4.2592287 4.3877172 4.061103 4.2826557 4.6064377 4.254648 4.45582 4.474327
1369588_a_at 7.8091555 7.8842144 7.609429 7.9472613 7.6277056 7.609627 7.7437863 7.2545233 7.559872 7.877834 7.7291574
1369589_x_at 3.811558 3.9237034 3.962754 4.0151033 3.85958 4.037454 3.7882783 4.018379 3.9332988 3.8575969 4.1316843
1369590_a_at 6.9305944 6.4035654 6.687665 6.48375 7.302152 6.491771 6.3513923 6.575023 6.710032 6.029754 6.0639176
1369591_at 3.7483351 3.891681 3.8087294 3.7840059 3.8273053 3.8140569 3.7599082 3.8527644 3.7740285 3.9095182 4.0519543
1369592_at 7.1470494 7.058089 7.1074376 6.836032 7.019821 6.7955747 7.245983 6.9795394 7.122691 7.0225606 7.0639935
1369593_at 3.5106006 3.4429808 3.5476613 3.7600791 3.7379036 3.504233 3.6267838 3.5761435 3.5128212 3.8341517 3.7649753
1369594_at 5.9958262 5.753626 5.96856 5.8808017 6.078719 5.574804 6.0941668 6.174486 5.8521075 5.7205744 5.018989
1369595_at 3.8549159 3.8867118 3.9490285 3.7083237 3.81239 3.6774669 3.6464672 3.60306 3.916811 4.2177944 4.5897655
1369596_at 4.949417 4.6805434 4.7344575 4.6764936 4.78039 4.972579 4.890814 4.9371195 4.7709417 4.8831816 4.7900906
1369597_at 7.73719 7.7521415 7.485567 7.458947 7.503379 7.6344123 7.5672193 7.524275 7.3880615 7.398913 7.3229785
1369598_at 4.4079523 4.3889146 4.4894495 4.236491 4.5821056 4.632928 4.8297024 4.5550613 4.515049 4.723111 4.4658947
1369599_at 5.0800457 5.0886936 5.185746 5.1891766 5.1448655 5.16285 5.070026 5.0900264 5.3086367 5.1627383 5.33479
1369600_at 4.299711 4.243026 4.290719 4.4839377 4.4031076 4.3784466 4.1120796 4.394441 4.343403 4.523046 4.3554306
1369601_at 5.4043784 5.1250815 5.11732 5.1476154 5.338604 5.2774143 5.501424 5.006892 5.631729 5.362282 5.604697
1369602_at 4.6725135 4.595289 4.526116 4.178634 4.796294 4.602474 4.7166586 4.736833 4.732076 4.7614565 4.8334403
1369603_at 3.6862078 3.693356 3.6412332 3.7600791 3.815755 3.596919 3.4674432 3.6746545 3.659162 3.776559 3.6033409
1369604_at 4.7222 4.4864683 4.7513304 4.7796063 4.8449984 4.8229647 4.3327436 5.097521 4.6119003 4.9854984 4.594985
1369605_at 5.2802343 5.179494 5.303084 5.3170094 5.2885714 5.3776994 5.202008 5.355964 5.405604 5.1530232 5.588131
1369606_at 3.762783 3.7367392 3.7932644 3.8247964 3.8420475 3.903252 3.8006985 3.9347415 3.8690588 3.891573 3.9288533
1369607_at 6.2606897 5.993704 6.053935 6.078852 6.0707207 6.2200117 6.0440536 6.178419 6.259233 6.159598 5.937999
1369608_at 4.4527164 4.308004 4.375226 4.4934974 4.432082 4.443159 4.549722 4.4544244 4.2990565 4.6176624 4.376001
1369609_at 3.7366676 3.8148417 3.798978 3.7068264 4.0561523 3.866574 3.8486922 3.9539073 3.9107847 4.014083 4.028967
1369610_at 6.735761 6.8072143 6.7624993 6.951959 6.782909 6.8426876 6.7542005 6.9156303 6.85835 6.794464 6.766489
1369611_at 5.209152 5.4499226 5.0986695 5.084087 5.185409 5.343328 5.1050353 5.0532255 5.658756 5.3020597 5.294559
1369612_at 5.2607336 4.774616 5.1918535 4.8121357 5.0751095 5.0632653 5.234934 5.0163164 5.0189123 5.135767 5.259918
1369613_at 4.041668 3.8800452 3.9790254 3.9887736 3.7869308 3.7382348 3.9847727 3.8653922 3.8879056 3.7931705 3.740076
1369614_at 4.196989 4.056995 4.4068236 4.206153 4.0570602 4.1177683 4.1708584 4.1352005 4.2459445 4.321922 4.202216
1369615_at 6.069726 5.6569767 5.922143 5.8661776 5.949286 5.9727297 5.982726 5.9896464 6.0723133 5.9153957 5.83174
1369616_at 4.613335 4.470762 4.5448594 4.6423388 4.585963 4.7825627 4.645626 4.701296 4.6218085 4.9130692 4.726569
1369617_at 6.8308716 7.4473367 7.2424254 6.5584626 7.136233 6.841978 6.919349 6.7954936 7.3357296 7.400381 6.5942254
1369618_at 4.2634573 4.5710235 4.5918236 4.3120995 4.421966 4.5898266 4.103321 4.7750325 4.279558 4.4371367 4.4290295
1369619_at 5.23363 5.1289706 5.19362 4.9217224 5.2547026 5.218435 5.2009754 5.2847056 5.4155846 5.2167315 5.3531394
1369620_at 4.086837 3.9926908 3.947287 4.002843 4.207855 3.8925507 3.9525034 4.031971 4.145998 4.0266166 4.1984444
1369621_s_at 9.447637 9.553336 9.4947 9.579166 9.496401 9.479322 9.659394 9.328733 9.489637 9.648397 9.460199
1369622_at 4.4245315 4.4406857 4.406444 4.4546804 4.2151256 4.5342917 4.49555 4.5041566 4.3536882 4.514097 4.559071
1369623_at 4.916258 4.5204954 4.768873 4.8137016 5.0440397 4.720659 4.9044867 4.7274947 4.5992885 4.7099733 4.6147413
1369624_at 5.936793 5.9862084 6.0134096 5.861933 6.0178747 5.9782877 5.9419646 5.8240533 6.363532 5.993571 5.9807944
1369625_at 5.7539015 6.447887 7.19741 5.979755 6.706166 6.199821 6.2776604 6.1751986 6.023847 6.409669 5.270083
1369626_at 8.726717 8.542028 8.428696 8.452081 8.536089 8.4033 8.471761 8.480943 8.43068 8.622297 8.311892
1369627_at 4.074336 3.9855518 3.8667674 3.7274506 3.7683105 3.8574164 3.6783793 3.9262216 3.8635817 4.1103168 3.8310785
1369628_at 9.213938 8.968441 9.055132 9.255848 9.177717 9.121042 9.173134 9.077808 9.143299 9.297801 9.3998165
1369629_at 11.674293 11.648953 11.589842 11.669675 11.581095 11.725881 11.5585985 11.475671 11.638054 11.535472 11.282048
1369630_at 12.7739 12.793996 12.707266 12.705182 12.650886 12.842731 12.729162 12.659046 12.707103 12.714701 12.609108
1369631_at 8.06538 7.932072 8.247813 7.7896886 8.123981 7.938934 8.097454 7.898576 7.8087697 8.101588 8.115083
1369632_a_at 6.5900197 6.9137816 6.8555083 6.5553656 6.600502 6.4930296 6.9588656 6.4218755 6.3666854 5.9305787 5.699203
1369633_at 11.07035 10.877697 11.209583 10.897521 10.706139 10.759385 10.948165 10.640539 10.603242 9.86998 9.771168
1369634_at 6.463787 6.5870004 6.535947 6.5891156 6.475366 6.632217 6.405811 6.558318 6.251955 6.503483 6.5165944
1369635_at 12.061717 11.906867 12.058613 12.026398 11.84034 12.0156355 11.748889 11.989412 11.753343 11.306611 10.899953
1369636_at 12.530223 12.441164 12.461892 12.468778 12.385522 12.523379 12.1930485 12.510758 12.178447 11.879145 11.424035
1369637_at 5.1241846 4.7550077 5.1042123 4.5444145 5.137576 4.97052 4.7324715 4.9692545 4.821295 4.847535 4.9922314
1369638_at 5.086196 4.9190474 5.2985315 5.346475 5.3499527 5.3373504 5.359084 5.0365715 4.9650846 5.067278 4.8531356
1369639_at 3.7552724 3.6812344 3.7932644 3.7809193 3.9077797 3.5456758 3.7781708 3.8628037 3.482226 4.0236597 3.6674213
1369640_at 6.051918 5.8240523 5.8836226 6.194946 5.528849 5.920114 5.980941 5.988139 5.7725163 6.109403 5.930577
1369641_at 7.539527 7.6992455 7.65308 7.7351694 7.805867 7.7297907 7.8633027 8.008208 7.760891 7.8394494 7.625618
1369642_at 7.20861 7.356294 7.2432604 7.2719684 7.596894 7.3937626 7.5686483 7.437238 7.5443788 7.4220743 7.456625
1369643_a_at 7.3847575 7.5244007 7.5994864 7.925719 7.553878 7.4465876 7.7353787 7.77381 7.638121 7.4128084 7.4879093
1369644_at 8.887363 8.74732 9.187699 9.20002 9.006658 9.031429 9.181888 9.073304 9.088923 8.848124 8.964938
1369645_at 4.2066917 3.981076 3.9954462 4.0022416 4.377739 4.3134255 4.1394777 4.2695236 4.402727 4.193281 4.165497
1369646_at 3.69884 3.6863885 3.6305542 3.8309145 3.84144 3.8812792 3.9130814 3.803608 3.900117 3.7267377 3.9043927
1369647_at 6.706148 6.868188 6.581049 7.0163774 6.6848836 6.627273 6.7225547 6.6373425 6.4223785 7.0134015 6.615337
1369648_at 6.6451473 6.6591125 6.72352 6.8188095 6.647493 6.828673 6.6204467 6.3940687 6.4142084 6.8808613 6.310963
1369649_at 5.264275 4.9821987 5.149017 4.9356713 4.8784795 5.0775805 5.325344 4.935734 4.917721 5.0952864 5.005485
1369650_at 6.997654 7.252916 7.043359 7.1870856 7.3303366 7.353882 7.451432 7.319729 7.3530035 7.2456465 7.2565103
1369651_at 4.9682555 5.0957966 5.058562 4.9633927 5.3350143 4.9628506 5.213501 5.2874694 4.8032618 5.1171713 5.0699754
1369652_at 3.7717175 3.916939 4.213715 3.9841607 4.115009 3.9737775 3.9210823 3.8748636 4.0751934 3.8100603 3.9278398
1369653_at 7.4138975 7.390182 7.4636407 7.7766166 7.2860456 7.517429 7.5701694 7.2888217 7.382964 7.3675594 7.298182
1369654_at 10.562458 10.381929 10.51077 10.816529 10.711952 10.801284 10.8889885 10.694701 10.649654 10.411587 10.3096285
1369655_at 7.935211 7.686892 7.5517015 7.4911723 7.394537 7.6267276 7.3647723 7.173882 7.886573 6.8779087 6.950888
1369656_at 7.151994 6.9580994 6.8413596 7.0055337 6.9347014 7.065684 7.2725945 7.176049 7.105648 7.0419464 7.138461
1369657_at 4.165183 4.2432866 4.219945 4.042224 4.2920947 4.2419915 4.439502 4.5370216 4.0670233 4.301856 4.272536
1369658_at 8.696067 8.601191 8.487734 8.445121 8.718004 8.482519 9.048789 8.609076 8.620385 8.046176 8.246226
1369659_at 5.824452 5.689353 6.1007447 5.5841537 6.065372 6.177601 5.766191 5.985108 5.767517 6.34895 6.092165
1369660_at 4.7657995 4.4093494 4.703048 4.6047115 4.51319 4.68238 4.6334577 4.713866 4.482049 4.8251143 4.743148
1369661_at 7.9916162 8.089786 8.142427 8.002342 7.9387693 7.7740946 8.174546 8.083924 8.151386 8.265232 7.9145775
1369662_at 3.82993 3.4757917 3.455218 3.6113348 3.8250964 3.467147 3.4446447 3.5494165 3.4735813 3.646157 3.5755973
1369663_at 8.975591 10.084667 6.3907757 10.179273 9.896978 6.5274673 9.890987 8.656292 8.546433 9.914805 5.734852
1369664_at 10.761493 10.823993 11.1551695 10.802014 11.045018 10.646768 10.880537 11.19361 10.910874 10.876092 10.69271
1369665_a_at 7.5457444 7.7080684 7.6189456 7.532649 7.2772307 7.24129 7.1693864 6.98383 7.1454635 6.85146 7.236274
1369666_at 5.7550287 5.8363457 6.0033984 5.6925383 6.2321014 5.5758133 6.294985 5.904394 6.013036 5.7998037 6.3783245
1369667_at 6.8978157 6.841914 6.665976 6.9707 6.8092313 6.8325386 7.1860433 6.852886 6.8206263 6.768821 6.714083
1369668_x_at 3.830706 3.968123 3.8790889 3.8031301 3.8944724 4.012515 3.8550534 4.005086 4.133093 3.7475119 3.8226264
1369669_at 8.026279 8.0310335 7.891351 7.9466667 7.76827 7.687247 7.8678885 7.7337976 7.6312947 7.48395 7.663309
1369670_at 4.7162194 4.7494717 4.798173 4.834867 4.6727815 4.924756 4.8564396 4.561393 4.9101067 4.4746323 4.6987143
1369671_at 12.309987 12.35127 12.394559 12.469572 12.381111 12.386824 12.438639 12.23119 12.376283 12.158846 11.894577
1369672_at 6.3537593 6.33489 6.4506154 6.295517 6.4016914 6.2183948 6.530241 6.2654696 6.2142353 6.5696115 6.584661
1369673_at 4.336514 4.103442 4.4395847 4.483184 4.0691977 4.210701 4.1713147 4.0889616 3.8438396 4.0601625 4.2058997
1369674_at 3.7270684 3.8048582 4.6219406 4.420799 3.6564348 3.484334 3.7733376 3.672883 3.4706454 3.62021 3.5132382
1369675_at 6.7488446 6.85328 6.872797 6.768794 6.6235986 6.7546697 6.8497214 6.680071 6.8593297 6.6565547 6.4999433
1369676_at 7.3913274 7.2421837 7.2260528 7.342636 7.2838273 7.549892 7.2090144 7.2780995 7.274794 7.264442 7.2814064
1369677_at 3.6195114 3.479857 3.4346433 3.4943063 3.5573142 3.4016964 3.4040568 3.4612634 3.4410148 3.3039958 3.2864542
1369678_a_at 7.313598 7.492515 7.297472 7.3914757 7.3031173 7.422974 7.488254 7.189038 7.5299306 7.308825 7.50511
1369679_a_at 9.507211 9.49497 9.397528 9.648366 9.379819 9.583376 9.486639 9.437642 9.377314 9.440791 9.734173
1369680_at 5.2394967 5.2458534 5.073811 5.435627 5.115909 4.892488 5.248771 5.286322 5.088111 5.525842 5.4294534
1369681_at 4.687731 4.3237114 4.637105 4.639159 4.776337 4.8411627 4.689877 4.6322465 4.7839475 4.75581 4.8149233
1369682_at 6.687714 6.799936 6.931359 6.49728 7.013458 6.771681 7.127843 6.7601852 6.8057327 6.7487106 6.7754383
1369683_at 7.274841 7.541213 7.140228 7.1772914 6.954285 7.226559 7.178531 6.8879237 7.207484 6.9033628 6.974683
1369684_at 5.0725746 5.3605585 5.1488676 5.056704 5.02556 4.9706297 5.438964 5.0506268 4.9365363 5.185847 5.494361
1369685_at 4.416863 4.1689167 4.49389 4.347869 4.115009 3.9783058 4.249936 4.330129 4.0708222 4.1276526 4.532035
1369686_at 4.228487 4.1882763 4.041074 4.0073338 4.091654 4.1627164 4.0273623 4.1197386 4.0622263 4.3775206 4.159765
1369687_at 4.4263787 4.3359036 4.505311 4.3877826 4.6032834 4.529099 4.5807424 4.6355567 4.538231 4.832115 4.3337197
1369688_s_at 4.9355288 4.8350534 4.742032 4.9760756 4.8391047 5.0010715 5.108201 5.041624 5.072123 5.1223283 5.726617
1369689_at 6.9056807 6.9664845 6.875968 6.806044 7.0149527 7.115257 7.1261277 7.084105 6.837955 7.063552 7.104507
1369690_at 6.9577017 7.186133 6.87524 7.03196 7.0828137 6.976771 7.165326 7.059299 7.0511475 7.142652 6.9213085
1369691_at 4.816353 4.467098 4.6061935 4.7028847 4.663047 4.9144773 5.04226 4.600914 4.6294007 4.4614096 4.403299
1369692_at 3.9156497 3.9119847 3.9477832 3.918086 3.9794207 3.9043179 3.6850588 3.913872 4.050488 4.003421 3.832531
1369693_a_at 5.3123055 5.4764256 5.6688876 5.625511 5.029897 5.654769 5.361784 5.409896 5.0522146 5.8737683 5.050541
1369694_at 3.5713177 3.7626224 3.6918626 3.3874857 4.0395365 3.7338214 3.702841 3.652755 3.7496424 3.822699 3.5738153
1369695_at 4.6892624 4.500928 4.3475447 4.434629 4.4857864 4.602283 4.5364428 4.753669 4.467428 4.717354 4.6272993
1369696_at 3.727877 3.7346318 3.6396055 3.8467033 3.760655 3.8656414 4.1428785 3.883868 3.718987 3.9632347 3.8879952
1369697_at 4.1141624 3.891681 4.1935716 3.8031301 4.115009 4.009001 3.8807864 4.0828333 3.9460125 4.242651 4.0917535
1369698_at 4.992337 5.0666714 5.186821 5.085326 4.824917 4.985153 5.206319 4.864698 5.0315785 4.795971 6.0734243
1369699_at 5.045272 4.7475576 4.9240026 4.759716 5.092696 4.949547 4.5618734 4.809951 4.546734 4.997012 4.6182613
1369700_at 6.088152 6.194697 6.229012 5.9770975 6.2340074 6.1675215 5.8934994 6.097437 6.111335 6.1279407 6.193791
1369701_at 12.354139 12.386261 12.273124 12.38462 12.395961 12.378973 12.270455 12.2873745 12.366178 11.666033 11.475051
1369702_at 6.972185 7.131056 7.171828 7.195408 7.078528 7.200579 7.284112 6.774641 7.184819 7.3217754 6.939879
1369703_at 7.3000655 7.3958454 7.2184343 7.502236 7.381114 7.2634387 7.7525525 7.1429644 7.6154704 7.5546727 7.8830795
1369704_at 6.4869456 6.609846 6.6619534 6.529116 6.6300397 6.6293945 6.4611034 6.4552627 6.732787 6.803351 6.856799
1369705_at 5.4650035 5.19 5.19067 5.2554836 5.1745324 5.2621713 5.198656 5.3349805 5.2260985 5.21567 5.179845
1369706_at 4.2020187 3.8912446 3.8498976 3.7719104 3.763247 3.8471072 3.7141225 3.835473 3.9346437 3.9504755 3.7635045
1369707_at 4.4280024 4.454421 4.6818643 4.6083 4.661154 4.7546053 4.9560018 4.750519 4.897803 4.7542996 4.8190055
1369708_a_at 5.8185906 6.0747156 5.7863693 5.8333187 5.84995 6.251165 5.784406 6.218843 5.9245105 6.0294247 5.707368
1369709_at 4.2485867 4.0185785 4.1986914 4.2662196 4.3058243 4.4004207 4.5231013 4.209711 4.3007097 4.1883736 4.4776278
1369710_a_at 3.9410367 3.7766273 3.8706264 3.9520166 4.002659 3.7383723 3.8044987 3.728517 3.750855 4.030305 3.7942953
1369711_at 4.797215 4.8808603 5.061158 4.9065466 5.0510416 4.801116 4.445199 4.532403 4.710844 5.2963257 4.4068336
1369712_at 6.9991317 7.118182 7.034329 7.322992 7.00745 6.939874 7.225337 7.2042904 7.2521305 6.9347553 7.495087
1369713_at 5.837363 5.579096 5.723227 5.688133 5.9810505 5.781598 5.863135 5.714382 5.8958554 5.6307526 5.80181
1369714_at 6.852137 7.0315423 6.747746 6.9584427 6.6464076 6.504083 6.8481126 7.0269723 7.1003847 6.970525 6.887771
1369715_at 4.416863 4.293066 4.512637 4.2416444 4.156231 4.1276374 4.2909727 4.3223085 4.177105 4.2566643 4.4878407
1369716_s_at 9.764761 9.904121 9.728531 9.118495 9.207904 9.040534 9.254643 9.051279 9.180043 9.009614 9.721545
1369717_at 4.603665 4.4985 4.6101832 4.4311447 4.635698 4.7544565 4.535351 4.385282 4.3329315 4.4070272 4.807161
1369718_at 9.086031 9.050895 8.821269 8.876861 8.962545 8.859226 8.993559 9.039339 8.943576 9.415735 8.875545
1369719_at 3.304951 3.169399 3.197079 3.3786433 3.397356 3.254513 3.0789747 3.070332 3.1081717 3.2739766 3.240111
1369720_at 9.622708 9.598743 9.42034 9.465347 9.562603 9.602113 9.605984 9.5419855 9.498335 9.818713 10.130818
1369721_at 5.1863737 5.287671 5.364884 4.8060102 5.2141323 5.243885 5.26575 5.1451 5.05711 5.060794 5.2206264
1369722_a_at 8.065812 8.075414 8.113502 8.161039 8.077455 8.126028 7.9619417 8.179372 8.090757 7.849999 7.740173
1369723_at 7.209606 7.3278875 7.1011443 7.341975 7.2282786 7.0488453 7.3834553 7.2813487 7.2464457 6.911277 6.7009687
1369724_at 5.776259 5.538971 5.2871103 5.4741707 5.637664 5.565692 5.1836014 5.5509768 5.665393 5.5426464 5.4918003
1369725_at 7.62765 7.3730826 7.8110566 7.8412333 8.004013 7.6435475 7.9636874 8.117673 7.74876 7.580286 8.038231
1369726_at 7.832797 8.101492 8.491275 8.561739 8.334739 8.364628 8.399601 8.364392 8.25197 8.499205 8.792334
1369727_at 13.8671465 13.922716 13.817372 13.943684 13.912895 13.807364 13.853254 13.7900715 13.840405 13.89954 13.909074
1369728_at 5.414903 5.366204 5.0434685 5.0639873 5.396156 5.2384596 5.1488886 5.0989017 5.0785437 5.152581 4.5211215
1369729_at 8.663613 8.609327 8.575949 8.616542 8.751493 8.492538 8.913509 8.464945 8.673817 8.637413 8.036974
1369730_a_at 5.1895003 4.9446583 4.8300147 4.8396425 4.8134356 5.0124764 4.854658 5.108095 5.0988026 5.034219 4.9927483
1369731_at 3.3892596 3.277008 3.3286269 3.3962584 3.3407495 3.3380578 3.1798942 3.4956079 3.6332297 3.6614366 3.3267746
1369732_a_at 4.5420647 4.838229 4.6582184 4.973629 4.850849 4.5030675 4.556409 4.7682333 4.706094 4.6269836 4.696517
1369733_at 8.800634 8.789117 8.934139 8.797107 8.800213 8.881277 8.797748 8.889433 8.813959 8.871785 8.9272375
1369734_at 9.2794485 9.398739 9.307179 9.537191 9.395783 9.217819 9.437324 9.216741 9.3058 9.150966 8.484346
1369735_at 6.1997046 5.922917 5.9581084 6.1730757 6.0143986 6.061498 6.169425 6.0156684 5.8192077 6.1288576 6.3380256
1369736_at 4.9242883 5.085427 5.0294695 5.0821886 4.9160814 5.0155406 4.930217 5.0982113 5.071795 5.162674 5.2035694
1369737_at 8.48592 8.557836 8.955683 9.105457 8.79803 8.839209 9.039675 8.595118 9.170399 7.86397 7.2397804
1369738_s_at 9.624412 9.542838 10.006014 9.771067 9.821912 9.723807 9.998599 9.796038 9.963684 9.1195135 9.035573
1369739_at 4.383247 4.525164 4.32886 4.310354 4.372537 4.4339666 4.308252 4.494769 4.2974296 4.281172 4.51105
1369740_at 5.2493954 5.341286 5.007694 5.0775642 5.13635 5.2485323 5.33305 5.382433 5.271433 5.1580877 5.3156033
1369741_at 5.7144117 5.7480736 5.6008573 5.5841537 5.7474833 5.538683 5.7452383 5.8727155 5.548915 5.6237097 5.7171354
1369742_at 4.9044437 4.9132767 5.1582813 4.9454403 5.1447988 4.931578 4.883775 5.0446706 5.0135565 4.868875 4.9265547
1369743_a_at 8.5804205 8.306 8.352339 8.504183 8.486665 8.66629 8.339447 8.5424185 8.6111965 8.662585 8.763889
1369744_at 4.4761915 4.215313 4.3247576 4.456568 4.594696 4.6984468 4.3310256 4.54079 4.261681 4.446115 4.51105
1369745_at 6.6014376 6.367184 6.434677 6.3174057 6.2286167 6.4555435 6.4276743 6.3995743 6.519742 6.598737 6.5132422
1369746_a_at 11.771859 11.982316 11.998422 11.909419 11.993078 11.862267 11.773939 12.0015 12.211106 11.441736 11.398256
1369747_at 6.645674 6.3951974 6.314422 6.6894927 6.5832033 6.5974035 6.345781 5.9663506 6.238919 6.4435496 6.3142962
1369748_at 3.5522661 3.666267 3.6231897 3.6476972 3.8638558 3.7029114 3.4796126 3.7245607 3.5266745 3.6482077 3.665476
1369749_a_at 4.2129955 4.4282827 3.9463186 4.1015434 4.3258266 4.055621 4.4509315 4.294343 4.2842093 4.209652 4.1603513
1369750_at 3.779673 3.842511 4.0071235 3.8082893 3.8217661 3.8518887 4.129341 3.899882 3.7515738 4.059737 3.8236039
1369751_at 4.052706 3.9721048 4.1339235 4.10427 4.571154 3.8912258 4.030572 4.1253033 4.2852254 4.0059624 4.077043
1369752_a_at 5.0688367 5.0417147 5.213362 5.131122 5.2958736 5.2782135 5.2251763 5.175107 5.029612 5.250704 5.2362423
1369753_at 4.2680664 3.9298472 4.2612123 3.8205345 4.058466 4.2099032 4.256055 4.443795 4.108285 4.3196507 4.1371093
1369754_a_at 8.254845 8.362349 8.330187 8.433254 8.299938 8.310116 8.373259 8.20635 8.218216 8.1677685 8.209637
1369755_at 3.7612438 3.683393 3.7757306 3.662869 3.7105327 3.8622458 3.8013737 3.7367232 3.7743454 3.850148 4.0108833
1369756_a_at 7.7607045 7.6040587 7.809501 7.3517933 7.623196 7.9954987 7.756119 7.8023176 7.3769555 8.010139 8.923912
1369757_at 6.03811 5.7328596 5.9087977 5.9121566 6.104184 5.8676443 6.130317 6.0939054 5.920346 6.057964 6.192623
1369758_at 8.584357 8.917387 8.847265 8.355127 8.476015 8.35753 8.606488 8.802154 8.571018 8.408667 9.135717
1369759_at 5.5348597 5.4820275 5.385392 5.5459213 5.538943 5.3357177 5.667621 5.6199903 5.324842 5.948788 5.918487
1369760_a_at 4.0354705 3.7626224 4.021703 3.8031301 3.882229 3.6774669 3.7383797 3.9938598 3.8293571 3.8977993 3.8959944
1369761_at 4.048151 3.950176 4.099679 3.8232994 3.7756658 4.305071 4.2625995 4.110597 4.0542116 3.9776657 3.842556
1369762_at 4.2713037 4.163641 3.9016066 4.027159 3.976254 4.0898294 4.063201 4.017042 4.1456447 3.9319484 3.9956954
1369763_at 4.078833 4.008886 4.1905985 4.086523 4.2796183 4.1872597 4.0992823 4.123702 4.0670233 4.1283274 4.074787
1369764_at 13.294332 13.136908 13.105218 13.287189 13.205944 13.203515 13.361421 13.31292 13.17798 13.464338 13.670608
1369765_at 3.789724 3.7032368 3.8299417 3.854698 3.7826202 3.553007 3.8130953 3.5911608 3.8728178 3.8693926 8.095447
1369766_at 5.827756 5.7944407 5.457956 5.696131 5.8307657 5.863186 5.6110673 5.6491747 5.4394903 5.8480177 5.7835827
1369767_a_at 4.0652094 3.9149406 3.8571496 4.003415 3.8292673 4.1507034 4.129801 3.9508815 4.2549744 4.110508 4.3360596
1369768_at 6.7181478 6.5110817 6.333035 6.650915 6.3027287 6.571811 6.7096887 6.6783834 6.477447 6.476579 6.3850374
1369769_at 4.7527466 4.6375523 4.6710644 4.5142946 4.890463 4.638133 4.401003 4.4895577 4.5882387 5.0005097 4.9083548
1369770_at 4.219749 4.2206492 4.2362833 4.2100487 4.5301723 4.135231 4.006725 4.3698263 4.211672 4.225112 4.0781765
1369771_at 5.268655 5.415539 5.368696 5.224367 4.953416 5.62311 5.603531 5.059476 5.440283 5.3415346 5.1216917
1369772_at 7.1121264 7.3365726 6.9999166 6.8566113 7.147978 6.7662606 6.870432 7.1409783 6.8611197 7.354859 7.3689833
1369773_at 4.0333643 4.025848 4.2955494 3.8862157 4.2457128 4.0732694 4.2169943 4.2348638 4.2175345 4.082357 4.090368
1369774_at 4.5716143 4.432853 4.5726976 4.5635414 4.538854 4.307677 4.497381 4.479351 4.4782963 4.4783626 4.542519
1369775_at 8.154206 8.178697 8.189708 8.256153 8.212109 8.434759 8.226595 8.193064 8.259115 8.794337 8.778439
1369776_a_at 7.0151157 6.8511863 6.9656997 6.8209476 7.0001574 7.1042953 6.915544 6.834941 6.8732414 7.0211463 7.056974
1369777_a_at 7.450018 7.737256 7.7691603 7.3394456 7.651896 7.6072536 7.6599345 7.36852 7.6704516 7.667608 6.9078684
1369778_at 4.051779 4.0211515 3.7411683 3.8610964 3.9220629 4.0457067 3.9609926 4.063179 3.980145 3.8874948 4.222929
1369779_at 6.0813975 6.1555805 5.9547553 5.9301257 5.815257 6.067678 5.9925933 6.088984 5.9624705 5.6793823 5.7985153
1369780_at 6.268871 6.3003464 6.54054 6.141197 6.3676596 6.427474 6.3127766 6.321505 6.443272 6.3407364 6.3846455
1369781_at 3.988082 3.6254895 3.984862 3.8467033 3.9765408 3.9827456 3.8832722 4.106452 3.8585653 3.9354005 4.0966663
1369782_a_at 6.1441813 5.9375525 6.180419 6.0492373 6.2311573 6.2391653 5.9738503 6.1010027 6.3071423 6.166561 6.097369
1369783_a_at 5.286802 5.2599354 5.1867266 4.8435564 5.537826 5.3230314 5.216541 5.4800606 5.3577557 6.1564703 6.433425
1369784_at 3.9115052 3.877485 3.9226863 3.799524 4.063956 3.839797 3.6756945 3.8684819 4.1000757 4.343826 3.5217702
1369785_at 7.9494934 8.005797 8.284235 8.171249 8.159651 7.896697 8.123323 8.355643 8.140835 8.198778 8.046891
1369786_at 5.8904395 5.754903 5.9652042 5.9664636 5.933467 5.825441 5.803728 6.073979 6.0859656 5.95078 6.4020963
1369787_at 3.9282396 3.5994956 3.7210941 3.6177623 3.9162397 3.9625342 3.757604 4.194809 3.7296681 3.8376517 4.0719376
1369788_s_at 8.033411 8.155592 7.643996 7.627786 7.398311 8.007807 8.571848 7.8561745 7.92109 8.274012 8.178102
1369789_at 3.285892 3.543496 3.394686 3.37698 3.4423976 3.3548803 3.5110867 3.3921146 3.3599257 3.4974809 3.5331173
1369790_at 10.599581 11.00377 12.004682 11.7955675 11.897237 11.484623 11.663329 12.17228 12.280884 11.665945 12.19122
1369791_at 8.246265 8.291353 8.082091 8.179431 8.042264 8.093784 8.195482 8.147921 8.074585 7.8862424 7.380018
1369792_at 6.051908 5.9816046 6.000946 6.159112 5.9652815 6.1324487 5.8835635 5.9309487 6.1964054 6.0891976 6.257055
1369793_a_at 4.1285915 4.242772 4.129448 4.133154 4.360938 4.509506 4.582178 4.402361 4.433428 4.380677 4.17636
1369794_a_at 5.220465 4.968121 4.692147 4.9612985 4.9983478 5.2355304 4.942506 5.0472074 4.862045 4.941606 5.0933824
1369795_at 4.3677626 4.262747 4.406824 4.4022126 4.4555044 4.3770742 4.8144197 4.276373 4.561564 4.4188395 4.4651814
1369796_at 4.561446 4.7246895 4.8349257 4.8432913 4.943218 4.720346 4.605668 4.824834 5.0997276 4.87331 4.9283476
1369797_at 4.2259254 4.3294296 4.150034 4.3249607 4.3279314 4.429064 4.489055 4.284172 4.5245047 4.527028 4.334392
1369798_at 4.8077145 4.6373477 4.9261627 4.380435 4.359809 4.8645115 4.816256 4.734191 4.6880093 4.658656 5.1102123
1369799_at 10.377667 10.453551 10.40096 10.366156 10.329672 10.397084 10.506728 10.269853 10.406636 10.009773 9.627936
1369800_at 4.2220607 4.127797 3.9177678 3.7695477 3.8628235 4.1157956 4.0706296 3.9284706 4.1078725 4.1699457 3.9005382
1369801_at 4.504416 4.361276 4.6417966 4.5867515 4.711245 4.4969115 4.3652463 4.700211 4.5784497 4.3584504 4.574063
1369802_at 4.1416464 4.055095 3.8497846 3.6915762 4.063721 4.0573587 3.8381195 3.93262 3.8727453 4.01831 4.187584
1369803_at 4.795973 4.3692493 5.056762 4.90909 4.727914 5.0530086 4.7244678 4.771319 4.8836894 4.7511687 4.943736
1369804_a_at 4.8483243 4.949168 4.8829947 4.7418194 4.8494897 4.7315955 4.8738766 4.993171 4.652959 5.208375 5.530767
1369805_at 4.2048135 4.23259 4.2815475 4.0387707 4.166648 4.1202307 4.005766 4.0759635 4.4099607 4.0675383 4.029917
1369806_at 5.198984 5.0849447 5.413739 5.083514 5.5252967 5.0723267 5.5673294 5.471799 5.382397 5.5221014 5.1884394
1369807_at 4.6955447 4.5657935 4.703048 4.652164 4.61075 4.6150923 4.959953 4.9482055 4.765681 4.834296 4.895668
1369808_at 5.018341 4.6828976 4.983233 4.706965 4.7727733 4.8467774 4.392167 4.8664074 4.934293 4.587692 4.6362967
1369809_at 5.1658196 5.184466 5.277958 5.028097 4.9284964 5.3101707 5.0815516 5.2936635 5.2333803 4.97005 5.2075815
1369810_at 6.889728 6.8155065 6.6084194 6.737412 6.810652 7.008872 6.8790727 7.0209007 6.7015367 7.1344314 7.298035
1369811_at 4.698365 4.906517 4.9488583 4.772237 4.9833565 4.9256763 5.0093145 4.828335 4.9637194 5.016569 4.8528967
1369812_at 6.101568 6.042424 5.9258313 6.062824 6.1272135 6.2144995 5.6477957 6.0548577 6.1680217 6.3639784 5.9244576
1369813_at 6.9590316 7.0215845 6.854332 6.8416467 7.0132136 6.986762 7.1903806 6.9619384 6.9503584 6.7631097 6.823071
1369814_at 4.6811686 4.4557567 4.985255 4.7918477 4.760868 4.540166 4.4291077 4.8540783 4.5812984 4.8567853 5.093331
1369815_at 5.8450546 5.4882665 5.974248 5.577508 5.5885415 5.43877 5.382009 5.5958405 5.8095284 5.3581614 5.2066956
1369816_at 4.838166 4.8601084 4.7799273 4.4744964 4.755796 4.948637 4.799597 4.560628 4.954519 4.864678 4.813965
1369817_at 4.134529 4.4404655 4.4418 4.3706737 4.304584 4.4003563 4.687617 4.6647124 4.478608 4.3959103 4.3175063
1369818_at 4.7279987 4.7217684 4.973649 4.634051 4.687475 5.123064 4.8340864 4.99855 4.8293257 5.0842195 5.156766
1369819_at 4.843394 4.7410583 5.0779862 5.077126 4.8674808 5.2216663 5.0325427 5.038256 5.0026755 4.9850717 4.919339
1369820_at 4.368164 4.4483385 4.4402075 3.9981592 4.388788 4.2586093 4.262672 4.363281 4.484167 4.2288084 4.574063
1369821_a_at 4.9019995 4.7879486 5.040642 4.7829256 4.817927 5.1189146 5.0093145 5.044671 4.900303 4.9585686 5.146283
1369822_at 4.403164 4.483542 4.4678097 4.6552377 4.511549 4.653355 4.683358 4.409964 4.575451 4.575034 4.3194737
1369823_at 5.155863 4.8437023 4.7428007 4.7106705 5.1375446 5.3277893 4.938504 5.098528 5.0821753 5.0260305 4.9394703
1369824_at 4.683159 4.529231 4.771493 4.5240774 4.611109 4.6578445 5.0725937 4.870552 4.7365665 4.8681593 4.9748926
1369825_at 5.0250707 4.970627 4.9344053 4.975897 4.6425276 5.135174 4.8674192 4.916468 5.0208397 4.612401 5.0517526
1369826_at 6.517989 6.3123083 6.083111 6.4463673 6.2576575 6.263093 6.392658 6.569084 6.2283516 6.4302344 6.0046406
1369827_at 5.6921225 5.6370335 5.7285786 5.6807184 5.53969 5.8083344 5.827381 5.6608143 5.6428814 5.9704666 5.652075
1369828_at 6.0636625 6.061915 5.8553524 5.9310737 6.0694475 5.943193 5.719698 5.7805977 5.936368 5.838645 6.119771
1369829_at 5.32798 5.0210004 5.1467705 5.1899385 5.344446 5.3387995 4.828356 5.2007656 5.5177374 5.210609 5.092748
1369830_at 4.6799617 4.442316 4.5798044 4.821439 4.698786 4.549323 4.540598 4.5625834 4.4103527 5.1263328 4.865324
1369831_at 5.7309237 5.443942 5.541502 5.541317 5.497922 5.738863 5.7407913 5.5703034 5.7925553 5.587229 5.629107
1369832_at 5.5058284 5.7434373 5.9896083 5.584878 5.8097973 5.788986 5.632676 5.807289 5.593549 5.8389735 5.707947
1369833_at 4.5628786 4.292495 4.287075 4.205311 4.493185 4.3789706 4.2702794 4.4757175 4.3830066 4.38235 4.610892
1369834_at 7.4082675 7.908862 7.574202 7.639057 7.518423 7.6658053 7.3870564 7.1865687 7.50196 6.56283 7.2815633
1369835_at 6.407603 6.4389987 6.4638615 6.414901 6.38265 6.2493997 6.3076077 6.449643 6.3615756 6.317337 6.8005223
1369836_at 6.346662 6.633496 6.7254777 6.514612 6.4708495 6.4882946 6.3673162 6.7168126 6.1622505 6.3931518 6.4778695
1369837_at 12.309894 12.40319 12.2458935 12.248981 12.423937 12.043116 12.035744 12.267474 12.223475 11.701151 11.191425
1369838_at 4.6104207 4.1374016 4.332018 4.1689377 4.3777885 4.3564305 4.2315884 4.3487554 4.461388 4.4231753 4.564579
1369839_at 4.6348877 4.52174 4.904194 4.8340445 4.3442698 4.873186 4.473545 4.749798 4.843631 4.635417 4.5586843
1369840_at 9.998988 10.020706 10.361273 10.363924 10.103043 9.767315 10.2656975 10.208603 9.568353 10.428878 10.488766
1369841_at 3.8439488 3.633974 3.7233415 3.643304 3.6401463 3.8387914 3.6783793 3.8822663 3.779628 3.744543 3.8487606
1369842_at 4.0176926 4.035926 3.9248064 3.9334128 4.121086 4.0380974 4.179906 3.7155535 3.847216 4.0305967 3.842725
1369843_at 4.368984 4.6339865 4.593411 4.3489084 4.3892527 4.1671457 4.560912 4.413554 4.351906 4.6147203 4.8433666
1369844_at 4.620429 4.3996887 4.288062 4.332425 4.286596 4.2533545 4.207108 4.3073807 4.2888584 4.445964 4.1676683
1369845_at 5.6902957 5.5676994 5.416196 5.578914 5.7052546 5.726137 5.7833953 5.7806044 5.7292414 5.8300495 5.732977
1369846_at 3.6265311 3.6913903 3.4347634 3.4841769 3.3814683 3.5343392 3.383924 3.5857608 3.5765812 3.4763641 3.5705073
1369847_at 5.4957337 5.6284738 5.8054366 5.476329 5.568462 5.724182 5.4836035 5.58514 5.6518736 5.493595 5.4486275
1369848_at 3.6296268 3.8458345 3.8085964 3.7178247 3.9212701 3.6885872 3.7299232 3.8444834 3.9045808 3.8790815 3.8959944
1369849_at 5.2566657 5.156412 5.0903263 4.9268303 5.2324667 5.249668 5.286662 5.3044405 5.158818 5.507967 5.3722773
1369850_at 5.5302773 5.8201118 6.133816 6.1052175 5.9561996 5.97383 5.782427 6.038143 5.996796 5.569197 5.828679
1369851_at 7.2777624 7.3680744 7.5087805 7.4854903 7.3731723 7.4009247 7.3309746 7.2623873 7.55645 7.590971 7.687708
1369852_at 12.110456 12.201493 12.022368 12.150837 12.090674 12.02407 12.241374 12.175465 12.0568285 12.284943 12.507236
1369853_at 5.081308 4.9346485 5.168986 5.028666 5.157438 5.0633397 5.165938 5.168761 4.9908676 5.093143 4.882011
1369854_a_at 8.840237 9.154843 9.089592 8.888919 8.852567 9.083625 8.672521 8.916576 8.590355 8.834469 9.049725
1369855_at 4.035985 3.721071 3.7819524 3.7417736 3.5871665 4.099616 3.6929297 3.9142394 3.7924428 3.8770585 3.667037
1369856_at 4.7457247 4.320066 4.5742264 4.4639297 4.762869 4.557818 4.5521584 4.405241 4.5372477 4.505069 4.81013
1369857_a_at 5.78108 5.8549953 6.1557736 5.9167953 6.084972 6.1986136 6.0761647 6.0686154 6.0302877 6.00629 6.0772524
1369858_at 4.494383 4.3015103 4.549765 4.4378443 4.695256 4.5591207 4.3169003 4.591118 4.361455 4.1073866 4.854558
1369859_at 4.6023235 4.182894 4.4068236 4.3422136 4.4340053 4.307466 4.647168 4.6232424 4.5252724 4.610725 4.570402
1369860_a_at 5.0627384 4.9884343 5.0706296 4.9434776 4.803774 5.2180395 4.741685 5.1286488 4.970043 4.853133 4.905682
1369861_at 4.684514 4.5183463 4.693296 4.580479 4.6553 4.699785 4.446788 4.603163 4.6572137 4.343026 4.4449587
1369862_at 4.3477755 4.5272956 4.7594776 4.767757 4.6038857 4.587062 4.4105377 4.556775 4.6054816 4.43046 4.562194
1369863_at 9.127586 9.00013 9.422258 10.013674 9.253352 9.902942 9.254556 7.9852543 7.9642124 8.803472 7.8641167
1369864_a_at 9.526859 9.865706 9.285905 10.903183 10.223338 10.888433 10.3782015 8.15946 10.547692 9.419701 11.099007
1369865_at 4.3677626 4.5173597 4.2623334 4.51972 4.3320904 4.586132 4.3620534 4.4534082 4.286621 4.4181204 4.186435
1369866_at 4.578698 4.5649204 4.638315 4.712598 4.8251085 4.6603746 4.870343 4.789327 4.6148043 4.828499 4.639628
1369867_at 6.4837437 5.7367277 5.0285788 5.3573446 5.4967065 6.4778194 5.701597 5.1424904 5.7792773 5.64614 5.3696885
1369868_at 9.61741 9.954467 9.962935 9.668523 9.546102 9.232649 9.956363 9.731901 9.631972 9.659581 9.411693
1369869_at 3.830762 3.7085223 3.9394443 4.0468836 3.8743808 3.8233652 3.891817 3.9147418 3.6585858 3.7917771 3.7803817
1369870_at 7.1589837 7.0501103 7.0214024 7.0566173 7.1342897 7.096472 7.064747 7.102947 6.9671783 7.122256 6.9739227
1369871_at 3.7141747 3.7731228 3.881699 3.8010101 3.9717755 3.9232132 3.7487082 3.9774613 3.954242 3.5602975 3.9029448
1369872_a_at 4.6983 4.481331 4.6304326 4.8664155 4.748568 4.4883184 4.86667 4.4288764 4.4682517 4.4773016 4.5501103
1369873_at 4.822243 4.7004395 4.9181747 4.724331 4.8075438 4.8132176 4.3620234 5.082353 4.798538 4.661405 4.8255997
1369874_at 4.8419127 4.7316236 4.786545 4.876607 4.992139 4.8812604 4.911587 4.8272595 5.0555825 5.1279173 4.9972067
1369875_at 5.1604595 4.861766 5.0767984 4.8400097 4.849489 5.1237636 5.200408 5.0799465 5.108859 5.131356 4.893896
1369876_at 3.8708029 3.841454 4.0348215 3.8056693 4.057055 3.8165956 4.007268 3.7374134 3.7250304 4.1627617 3.9980462
1369877_at 4.833978 4.8250604 4.9019012 4.926752 4.888083 5.033162 4.828261 4.7411437 4.638506 4.889552 4.611222
1369878_at 4.098684 4.187422 4.1916203 4.3093224 4.496248 4.194237 4.1261563 4.2266626 4.265486 4.0026536 4.2850995
1369879_a_at 12.9288435 12.955028 12.876789 12.952865 12.892827 12.851978 12.841568 12.861639 12.970778 12.718209 12.463226
1369880_at 4.1844106 4.4963765 4.3409414 4.411363 4.4912915 4.390101 4.140178 4.1108093 4.424255 4.5407763 4.512253
1369881_at 4.3433237 4.554181 4.702318 4.5283966 4.5378857 4.63313 4.584297 4.4400587 4.6086693 4.674369 5.3182697
1369882_at 4.6179056 4.679915 4.416054 4.7889752 4.7657785 4.8411627 4.767985 4.635027 4.5157795 4.585819 4.713562
1369883_at 3.8509767 3.754192 3.343922 3.5865471 3.6614401 3.6745632 3.7786522 3.7234075 3.7816846 3.542318 3.785223
1369884_at 5.232185 4.9241486 5.0042925 4.87709 5.3304577 4.9215784 4.668469 5.1264353 5.095542 5.1152663 5.350748
1369885_at 5.5573545 5.5055113 5.591078 5.3213315 5.2835407 5.520291 5.249224 5.48699 5.3515673 5.6440916 5.282392
1369886_a_at 6.1508183 6.092243 5.842697 6.0311756 6.0734997 5.8138356 5.8348002 5.5816174 5.7585874 5.669642 5.7961144
1369887_at 4.676471 4.400913 4.736248 4.3958426 4.576863 4.6430693 4.62702 4.6966734 4.5033226 4.4614096 4.51105
1369888_at 4.1960382 4.3578897 4.1719704 4.2948923 3.9766982 4.2914853 4.362027 4.1368814 4.036294 4.2780347 4.307333
1369889_at 4.3661575 4.1794024 4.405232 4.372592 4.146673 4.331318 4.31567 4.691221 4.4170246 4.1345215 4.6233025
1369890_at 3.2504306 3.2112384 3.1610096 3.1914883 3.2107234 3.0365307 3.119161 3.2251377 3.1703267 3.2539885 3.1138308
1369891_at 5.4571595 5.506993 5.6125655 5.4651837 5.3897505 5.1880336 5.657564 5.0328145 5.4300876 5.593836 5.893341
1369892_at 3.8174152 3.730963 3.8351922 3.5562503 3.6229885 3.8029168 3.724098 3.8370888 3.639785 3.655361 3.6495936
1369893_at 4.617382 4.577172 4.819441 4.490613 4.6210513 5.1302266 4.6999283 4.829993 4.6872797 4.8041425 4.8057714
1369894_at 3.2148314 3.3300567 3.4343498 3.3440428 3.3175862 3.7219403 3.3532877 3.474958 3.3113964 3.2904935 3.548432
1369895_s_at 6.2993717 6.0907245 5.953442 6.1275744 6.006536 6.2799683 5.7875285 6.1889806 5.8795695 6.1792607 6.2783113
1369896_s_at 7.045648 7.346877 7.3511457 7.5168586 7.40368 7.015318 7.366431 7.327987 7.2977695 7.4035926 7.5125456
1369897_s_at 11.994938 12.081155 11.958501 12.01786 12.152019 12.13807 12.154803 12.078366 12.048574 11.958176 12.001026
1369898_a_at 5.029893 5.06625 5.348978 5.0598173 4.7879133 5.0832524 5.116581 5.131979 4.850854 4.8097596 4.8505735
1369899_s_at 6.1844344 6.179608 5.668297 6.2104344 6.182062 6.1684265 6.0609913 5.9700923 5.8459663 5.9203086 5.838359
1369900_at 4.09737 4.0751066 4.1677446 3.7524302 3.929241 3.9720623 3.9797812 4.090286 3.8986979 3.9217699 4.194443
1369901_at 4.594198 4.614025 4.695628 4.789837 4.664046 4.863922 4.531806 4.7994804 4.8378134 4.5405293 4.8259225
1369902_at 7.236697 7.1615324 7.3644695 7.068205 7.042389 7.120597 7.1337495 6.835515 6.5866947 6.141008 4.9176188
1369903_at 4.3711715 4.113344 4.2003326 4.4714227 4.292598 4.362146 4.2299185 4.094292 4.397145 4.0416746 4.3234167
1369904_at 5.042861 4.7259626 4.75424 4.5126038 4.8698196 4.7214556 4.73282 4.5639887 4.6730824 4.847802 5.058758
1369905_at 3.5672264 3.5940335 3.6975596 3.6256154 3.7404308 3.921431 3.7542794 3.9278102 3.5032802 3.6685283 3.7003317
1369906_s_at 12.004667 12.059651 12.07281 11.884528 11.979461 12.003922 11.996448 12.149485 11.983732 12.072263 11.954866
1369907_at 5.5335593 5.871917 6.024553 5.8375587 5.8824673 5.759478 5.816226 5.731125 5.8246074 5.885932 5.832594
1369908_at 3.7048976 3.4564185 3.524944 3.8958993 3.5923703 3.6128783 3.7495592 4.0130787 3.6484232 3.9072657 4.029434
1369909_s_at 10.839037 10.797349 10.650627 10.8473625 10.830253 11.042297 10.97931 10.846789 10.9156 10.54822 10.451005
1369910_at 4.1482544 4.068219 4.208331 4.0640807 4.0681715 4.0329514 3.794323 4.086475 4.00675 4.2273645 4.1299973
1369911_at 5.1462183 5.2683034 5.0731077 5.0941787 5.1207914 5.3179016 5.6010528 5.2857714 5.2251596 5.3003063 5.481553
1369912_at 6.5302444 6.373235 6.3388414 6.4513483 6.439712 6.4475107 6.5169487 6.605807 6.4581537 6.4232807 6.470363
1369913_at 4.201611 4.2529 4.509468 4.498312 4.341222 4.371193 4.5756235 4.5054135 4.5088987 4.569431 4.1890516
1369914_at 4.022099 3.8689957 4.1394396 3.8968847 4.2165523 3.9822524 3.7852342 4.0051026 4.1316586 4.0803714 4.183644
1369915_at 6.862474 6.864462 6.7585816 6.727297 6.6606674 6.7618 6.747114 6.7410073 6.879203 6.723255 6.783202
1369916_at 5.340304 5.4167533 5.5440426 5.4362636 5.583469 5.576497 5.314999 5.50425 5.5450954 5.558079 5.603886
1369917_at 5.48163 5.3040953 5.4272847 5.301339 5.376527 5.2838764 5.193113 5.504851 5.3986588 5.3618793 5.2501054
1369918_at 3.9819126 4.1886573 4.3681703 4.0178976 4.0238094 4.203652 3.9705107 4.1107683 4.0124736 4.4033594 4.1233487
1369919_at 5.0745316 5.1198606 5.058928 5.068446 5.2163343 5.191241 5.1276703 4.8351884 5.036823 4.662158 5.284319
1369920_at 4.8899384 4.601261 4.762548 4.831379 5.0196433 4.740026 4.901012 4.848144 4.695121 4.855156 4.896109
1369921_at 6.115074 6.235981 6.5150676 6.3752103 6.3438864 6.169873 6.5375023 6.558234 6.1824875 6.751121 6.164153
1369922_at 8.328026 8.447103 8.287063 8.419179 8.416683 8.279926 8.56381 8.419985 8.012591 8.296789 8.199325
1369923_at 6.1175623 5.9071474 5.835645 5.855613 5.8664093 6.015249 5.9289517 5.858768 5.8316326 5.709248 5.534608
1369924_at 6.099538 5.9451857 5.9617643 5.9489417 5.813046 5.848021 5.611503 5.881471 5.5265574 5.8807945 5.9529324
1369925_at 4.005909 4.124521 4.01888 4.0742397 4.195627 4.3479986 4.174036 4.115408 4.1832 4.102119 4.238267
1369926_at 7.737461 7.6930404 7.772631 7.5258074 8.012138 7.4222035 7.6676664 7.7058463 7.5663404 7.6219788 7.4051566
1369927_at 11.284896 11.431606 11.354112 11.276285 11.283869 11.19123 11.254867 11.449679 11.41904 11.453774 11.280254
1369928_at 3.7126448 3.7085018 3.73065 3.518095 3.579004 3.7945426 3.9049473 3.731237 3.572144 3.8188884 3.7272644
1369929_at 11.246784 11.237049 11.221906 11.265127 11.146651 10.947844 11.165539 11.147133 11.046039 10.820664 10.936454
1369930_at 11.590302 11.746661 11.691925 11.607352 11.577392 11.59341 11.664742 11.682476 11.607506 11.867329 11.736808
1369931_at 6.8978157 7.100327 7.200197 6.9876447 6.77443 6.996712 6.928017 6.797566 6.920038 7.0759144 7.679852
1369932_a_at 9.954746 10.042623 10.086882 10.100028 10.031809 9.991291 10.157811 10.106327 9.999133 9.497983 9.785464
1369933_at 10.992782 11.152386 11.115894 11.041654 11.0034895 10.969847 11.005187 11.074503 11.075785 11.437515 11.336919
1369934_at 11.916715 11.962378 11.975032 11.776807 11.896648 11.811401 12.026392 11.895895 11.989776 12.170855 12.070519
1369935_at 7.611689 7.6031637 7.631488 7.4014173 7.7593493 7.5301924 7.830065 7.8741646 7.438275 7.9829698 8.196636
1369936_at 10.355124 10.357328 10.417865 10.098847 10.2254715 10.308966 10.73654 10.277972 10.336739 10.289843 10.141855
1369937_at 10.537928 10.469938 10.5111475 10.251546 10.377095 10.281132 10.711808 10.238457 10.500257 10.362424 10.079936
1369938_at 7.455979 7.474934 7.469088 7.4039006 7.320564 7.221956 7.379516 7.4757 7.465696 7.5676684 7.4895773
1369939_at 11.905899 12.099204 11.956457 11.842689 11.804366 11.8368 11.885023 11.985853 11.887369 12.074737 11.653598
1369940_at 9.964018 10.101615 10.10709 10.013045 9.991532 10.132384 9.959009 9.957074 10.057253 9.828492 9.518216
1369941_at 10.7158575 10.797356 10.488315 10.723273 10.67676 10.663789 10.761063 10.791742 10.813234 11.138251 11.406346
1369942_at 8.687171 8.761072 8.610964 8.576133 8.669635 8.540542 8.548584 8.46109 8.517695 8.514252 8.375726
1369943_at 9.833646 10.018614 10.017515 9.777505 9.721936 9.826186 9.871388 9.986622 9.729321 9.650819 9.877202
1369944_at 8.595291 8.263918 8.405144 8.553065 8.550006 8.511984 8.63832 8.528302 8.485927 8.488716 7.999076
1369945_at 5.007846 4.799942 5.017517 4.645572 4.644305 4.852726 4.662534 4.9829173 4.956604 5.0318117 4.945713
1369946_at 6.3861322 6.159628 5.964141 6.2271132 6.4114156 6.1193733 6.6707454 6.366988 6.3481493 5.975808 6.3843803
1369947_at 5.888824 5.511783 5.5582595 5.654367 5.8307657 5.735799 5.3892136 5.7386804 5.505144 5.496858 5.882909
1369948_at 7.4302826 7.591052 7.585061 7.3665466 7.802964 7.7872515 7.957533 8.0014305 7.776873 7.977837 8.330143
1369949_at 7.256278 7.0050306 7.0065627 7.205478 7.150674 7.21964 7.0600944 7.1460905 7.192753 7.297007 7.2952414
1369950_at 9.346776 9.347222 9.345321 9.386498 9.275282 9.147563 9.253 9.304255 9.439877 9.47025 9.459976
1369951_at 4.3491364 4.2438416 4.258597 4.203101 3.9853096 4.2306695 4.024341 4.453187 4.056099 4.1315007 4.33692
1369952_at 12.054672 12.07754 12.105277 12.090667 12.209517 12.050256 12.178687 12.126558 12.178457 12.312701 12.601799
1369953_a_at 4.4743233 4.2000284 4.159873 4.4216595 4.336009 4.423207 4.6521783 4.4883094 4.5282264 4.171148 4.447993
1369954_at 12.750445 12.9716425 12.878314 12.858755 12.865616 12.773105 12.762523 12.976117 12.835028 12.74395 12.830633
1369955_at 6.2979 6.380882 6.4612494 6.4027896 5.939655 6.326319 6.405012 6.309134 6.193091 6.215958 5.8560634
1369956_at 9.12688 9.196713 9.135275 9.217156 8.991681 8.866872 9.064977 8.883747 8.830716 8.605293 9.204436
1369957_at 5.7119966 5.603951 5.2586584 5.6619368 5.294907 5.6586876 5.978268 5.986553 5.4046617 7.3535357 7.5903034
1369958_at 7.9915123 8.145683 8.3069 7.8450923 8.007633 7.999197 8.616327 8.762615 8.283432 8.139973 7.9161806
1369959_at 12.493647 12.436745 12.452012 12.461516 12.1639185 12.559831 12.404096 12.0762 11.980323 12.302075 12.272808
1369960_at 9.990998 9.954897 9.879537 9.952272 9.981175 10.091832 10.021359 9.83859 9.736685 9.668633 9.117845
1369961_at 8.877949 8.851188 8.7827425 8.9832325 8.825904 9.08088 9.08384 8.928156 8.764167 9.034039 8.7995825
1369962_at 7.692795 8.090004 7.9769144 7.7347145 8.153835 7.664906 8.154546 8.461725 8.066024 8.039051 8.1208935
1369963_at 4.688049 5.003055 4.7736483 5.134803 4.8819304 5.247841 5.056383 5.1541576 4.913861 5.4704676 5.1642637
1369964_at 6.534772 6.520925 6.649664 6.551174 6.242028 6.319328 6.100998 5.9935966 6.1288667 5.6127934 6.6134367
1369965_at 7.825742 8.148025 8.013153 7.967266 7.8174515 7.9837055 8.022984 8.088086 7.607497 7.6827297 8.127064
1369966_a_at 12.25939 12.205695 12.245149 12.21362 12.210294 12.121505 12.286299 12.275075 12.340332 12.493983 12.470849
1369967_at 8.480013 8.46444 8.39418 8.316542 8.39008 8.406606 8.408322 8.332323 8.343917 8.147205 7.908984
1369968_at 5.9598703 5.7976685 5.908734 6.166476 6.0521803 5.8496733 6.0095553 5.938159 5.8373885 5.9480867 5.824193
1369969_at 9.0436125 9.150587 9.065064 9.25821 9.112434 9.044475 8.929091 9.007822 9.216521 9.229088 9.224572
1369970_at 10.394323 10.339596 10.397817 10.408318 10.407601 10.229978 10.196249 10.428854 10.367095 10.425935 10.395535
1369971_a_at 8.2042055 8.526601 8.544465 8.415743 7.930929 7.990665 8.434364 8.09864 8.48579 8.006508 8.340172
1369972_at 6.523804 6.3235216 6.2185874 6.403528 6.2776046 6.168721 6.3364577 6.3176107 6.1904173 6.5838666 6.7040963
1369973_at 11.107696 11.021628 11.341132 11.319843 11.065801 11.051286 11.142136 11.088431 10.978286 10.638536 10.757861
1369974_at 6.7627535 6.74514 6.725428 6.9231462 7.0784693 6.683922 6.877037 6.470189 6.958276 7.053029 6.848932
1369975_at 8.50893 8.60513 8.423788 8.350111 8.380603 8.285012 8.488679 8.50909 8.49054 8.526012 8.610786
1369976_at 9.7871895 9.765761 9.937983 9.715783 10.15272 9.653973 10.026477 10.216011 9.942195 10.805301 10.127098
1369977_at 4.3808737 4.626681 4.1773224 4.3071494 4.339392 4.6032887 4.4641147 4.502452 4.327037 4.267274 4.393931
1369978_at 7.0972433 7.518637 7.4021497 7.4032025 7.502374 7.2607064 7.3371425 7.344337 7.4665055 7.055779 6.71542
1369979_at 8.535522 8.689194 8.472374 8.610201 8.490837 8.475426 8.457649 8.463547 8.415468 8.345636 8.465534
1369980_s_at 9.015108 9.242204 9.127634 9.229003 9.295071 9.094805 9.186452 9.009336 9.0512295 9.100193 9.20812
1369981_at 8.469715 8.509965 8.414695 8.486205 8.428082 8.3211975 8.397726 8.348816 8.343445 8.412019 8.468256
1369982_at 9.544411 9.344159 9.351889 9.286053 9.161941 9.427274 9.337369 9.595509 9.154931 9.468027 8.99754
1369983_at 7.8002543 8.053669 8.064718 7.911771 7.553878 7.701556 7.6226554 7.3874946 7.230367 6.708244 7.673352
1369984_at 9.334746 9.229125 9.34026 9.185103 9.073292 9.331914 9.302777 9.170497 9.46763 9.588176 9.4604225
1369985_at 6.3523855 6.1518636 6.147779 6.189779 6.2982345 6.2739 6.1774206 6.301633 6.1835356 6.335248 6.596385
1369986_at 11.67529 11.746593 11.636457 11.650039 11.743577 11.596636 11.677355 11.679524 11.711598 11.310708 10.497868
1369987_at 5.431615 5.0504236 4.9181867 4.9807405 5.0731783 5.3554096 5.3361998 5.1960473 5.268072 5.133462 5.3778305
1369988_at 6.1395607 6.007353 6.2378464 5.998359 6.2049303 5.94324 5.972372 6.099206 6.0779123 6.1674643 5.9399834
1369989_at 9.581223 9.462431 9.4527025 9.234282 9.49804 9.515082 9.48563 9.436051 9.414291 9.250858 9.425531
1369990_at 10.642556 10.527734 10.351684 10.557546 10.522959 10.468402 10.641314 10.443331 10.484338 10.580332 10.43922
1369991_at 9.811232 9.527504 9.663979 9.597311 9.795622 9.596338 9.81691 9.788355 9.692513 9.854697 9.617847
1369992_at 8.370876 8.465652 8.464845 8.353649 8.44037 8.342541 8.545418 8.448929 8.556271 8.428251 8.181219
1369993_at 6.4066625 6.4502163 6.5583944 6.441999 6.1001587 6.381362 6.337537 6.0892606 6.558632 6.129226 5.871099
1369994_at 7.6755905 7.385936 7.729903 7.792803 7.529111 7.3084025 7.48999 7.5630507 7.473658 7.5952787 8.076602
1369995_at 8.236387 8.476333 8.234214 8.445551 8.444481 8.384782 8.377031 8.235509 8.246473 8.32755 8.255531
1369996_at 8.181822 8.201422 7.955574 8.029403 8.018291 8.029843 8.087812 7.7616167 8.089122 8.156785 7.847222
1369997_at 8.622343 8.619741 8.77918 8.773031 8.815076 8.604103 8.954518 8.824662 8.707419 8.74838 8.9739275
1369998_at 8.9840355 8.9162035 9.091664 9.063124 9.030357 8.914003 9.133127 9.3537 9.150434 9.342487 9.521648
1369999_a_at 4.3193183 4.0466638 4.2994223 4.2252145 4.380173 4.3610826 4.11192 4.2403493 4.298275 4.2769966 4.46687
1370000_at 9.635108 9.554182 9.465309 9.433576 9.595019 9.407951 9.891169 9.469729 9.485892 10.115685 9.408525
1370001_at 9.225628 9.395557 9.197489 9.155996 9.236047 9.070408 9.097042 9.21467 9.104276 9.430398 9.208362
1370002_at 7.9658623 8.163117 7.9916663 7.938182 8.1609535 8.084308 8.23891 8.236085 8.202375 8.196747 8.090027
1370003_at 11.815309 11.780466 11.745463 11.782078 12.031866 11.810399 11.946811 11.888811 11.889225 12.030054 12.079503
1370004_at 8.954298 9.135688 9.093384 9.015044 9.004716 8.86999 9.047781 9.040347 8.989888 8.982461 8.762403
1370005_at 10.032483 10.133928 9.881291 9.582574 9.911483 9.545231 9.923279 10.015462 9.847093 9.784356 9.386827
1370006_at 11.12957 11.057336 11.024899 11.049423 11.044676 11.076488 11.151644 11.058729 11.076211 11.098278 10.972358
1370007_at 11.65936 11.525172 11.659052 10.90705 11.664746 11.292773 11.559463 11.822102 11.803062 11.593307 11.234763
1370008_at 5.8104887 5.689371 5.668297 5.668909 5.5683775 5.728635 6.1399064 5.569406 5.8141375 5.956948 6.0516524
1370009_at 14.126109 14.1934595 14.17639 14.158795 14.190993 14.192855 14.170549 14.159911 14.212483 14.153298 14.086606
1370010_at 12.364009 12.416396 12.273408 12.380872 12.332997 12.378688 12.367944 12.330378 12.34534 12.413087 12.453863
1370011_at 6.1484923 6.0723023 6.083111 6.0580764 6.13803 6.320148 5.8929186 6.2360253 6.0188265 6.211488 6.499914
1370012_at 6.1268525 6.7679024 6.9025865 7.2567377 6.9173927 6.863254 6.8548307 6.8864646 6.617511 7.4762454 7.3333654
1370013_at 3.4646165 3.7118282 3.7504644 3.6148515 3.6032193 3.7091808 3.4855568 3.8953836 3.7897787 3.6018498 3.6436021
1370014_at 8.31933 8.302253 8.104969 8.2331295 7.993076 8.150231 8.307839 8.2449665 8.168844 8.012331 7.923522
1370015_at 8.130657 8.165337 8.28799 8.182647 8.248556 8.238861 8.283428 8.071039 7.98497 8.298658 8.517359
1370016_at 3.8228798 3.9355023 3.8668506 3.7435167 4.063671 3.8299022 4.144673 3.59732 3.8926375 4.146777 3.8375862
1370017_at 7.780674 7.704375 7.8042397 7.693981 8.0994625 7.969166 8.14037 7.923183 7.870175 8.071222 7.7858534
1370018_at 4.812521 4.612354 4.66897 4.5894356 5.046381 4.7153497 4.880735 4.517544 4.671076 4.789813 4.9536853
1370019_at 13.227926 13.080995 13.08648 13.041566 13.104124 13.3273115 13.079646 13.037321 13.153667 13.141194 12.910145
1370020_at 10.296409 10.327598 10.006353 10.202711 10.073557 10.092645 10.302458 9.607086 10.077876 9.882575 10.180309
1370021_at 3.8624587 4.107359 4.021158 3.8821409 3.8155432 3.8140028 3.9541576 3.7982612 3.733642 3.8503153 3.8234255
1370022_at 4.409305 4.221923 4.4515586 4.283324 4.4283657 4.0272136 4.394712 4.5231695 4.2094693 4.546527 4.515887
1370023_at 6.277262 6.4367146 6.4208136 6.616249 6.180587 6.585762 6.370696 6.508276 6.3141646 6.6894126 6.165027
1370024_at 10.727808 10.317196 11.119216 11.38696 10.779703 11.138259 10.787455 10.65945 10.749306 11.822105 10.89645
1370025_at 7.440904 7.636075 7.3418865 7.4584055 7.613022 7.411347 7.351618 7.6536746 7.4163833 7.288931 7.46099
1370026_at 6.9552765 6.530842 6.740057 6.650915 6.582566 6.8033886 6.8525457 7.16193 6.7939606 6.7524996 6.933099
1370027_a_at 14.266725 14.215861 14.217496 14.297469 14.291803 14.305492 14.228671 14.18659 14.293556 14.173991 14.085425
1370028_at 4.7834816 4.893033 4.6345515 4.683804 4.384695 4.876519 4.783724 4.8891916 4.7508698 4.664982 4.8816195
1370029_at 9.1864195 9.299565 9.346436 9.162426 9.364927 9.08961 9.511129 9.388405 9.302743 9.190908 9.421041
1370030_at 10.098065 9.877888 10.2127495 10.32105 10.186501 10.387917 10.196074 10.353777 10.011732 9.64836 9.082065
1370031_at 7.8409967 7.9501734 7.710349 7.8090777 7.8345017 7.7391076 7.908621 7.738025 7.7384605 7.965917 7.4015307
1370032_at 8.220981 7.6452966 7.941293 8.083607 8.073342 8.03954 8.180829 8.040306 7.798609 7.7684765 7.586372
1370033_at 4.231638 3.8954766 4.053008 4.071641 4.0462084 4.262747 3.9873343 4.122365 3.8515182 3.9550488 4.016105
1370034_at 4.5834503 4.888094 4.5698085 5.0148087 4.7106214 4.6709785 4.537647 5.058386 4.805959 4.264269 4.197741
1370035_at 8.259843 8.302568 8.282637 7.8959517 8.120099 8.158188 8.20648 8.194048 8.168966 8.001256 7.87137
1370036_at 10.104042 10.048945 9.914294 9.956929 9.959749 10.041255 9.931477 9.809306 9.946012 9.320295 9.27305
1370037_at 4.073102 4.0673666 4.2195945 4.004647 3.913171 4.022611 4.2169943 4.067342 3.7862945 3.999206 4.096919
1370038_at 6.669772 6.5571923 6.5245533 6.365485 6.5604386 6.703933 6.556012 6.259602 6.6705303 6.4463 6.222808
1370039_at 6.773324 6.7385845 6.6618195 6.8548574 6.803139 6.811118 6.8686666 6.8038354 6.7712417 7.174504 6.9743724
1370040_at 7.223678 7.249436 7.2465 7.210964 7.039895 6.978995 6.986602 7.256711 7.2587333 7.070729 7.316706
1370041_at 3.810884 3.5620844 3.796654 3.7606463 3.864473 3.5853682 3.733884 3.5976946 3.7475705 3.8427048 4.1367006
1370042_at 4.158679 4.0622606 3.9647236 4.0021954 4.0071936 3.8718364 4.1101923 4.132825 4.001918 4.0096245 4.0793076
1370043_at 9.796068 9.991125 9.86692 9.729013 9.675936 9.701609 9.721033 9.736963 9.543445 9.86781 10.014563
1370044_at 6.40667 6.8031864 6.360057 6.3552327 6.502082 6.584726 6.7112584 6.766081 6.7080703 6.295857 6.166874
1370045_at 8.58172 8.936552 8.828768 9.011495 8.611964 8.952506 9.075622 8.5406475 8.672366 8.59865 8.71702
1370046_at 6.440691 6.7071953 6.6769586 6.530332 6.251816 6.7229366 6.7531157 6.396386 6.397405 6.628226 6.7560253
1370047_at 9.822891 9.492764 9.724002 9.917591 9.6275215 9.63503 9.731468 9.371358 9.693795 9.15776 8.745202
1370048_at 4.601773 4.8433514 4.43999 4.7036734 4.867485 4.5246577 4.943751 4.87278 4.659278 4.566928 4.902326
1370049_at 5.9425397 5.6955523 5.668297 5.8046546 5.426773 6.013247 5.947203 5.7432375 5.8802023 5.706733 5.695017
1370050_at 8.373465 8.514635 8.400163 8.588913 8.492006 8.473228 8.521019 8.440929 8.572354 8.630721 8.499877
1370051_at 4.76266 4.6904297 4.753813 4.593814 5.0428967 5.077988 5.1348124 5.169347 4.8529034 4.620821 5.486877
1370052_at 4.665347 4.624173 4.3291845 4.559148 4.6653194 4.5607576 4.580422 4.3298783 4.655478 4.5068536 4.565002
1370053_at 3.9156246 3.827499 4.039048 3.664471 3.858425 3.7754123 3.82969 4.2047567 3.7884176 3.8738422 3.7956722
1370054_at 7.6036224 7.525075 7.4884453 7.4410424 7.4125924 7.63831 7.1156707 7.133148 7.298811 7.560036 7.084333
1370055_at 6.574554 6.7078233 6.492741 6.5448203 6.495222 6.469835 6.402238 6.4046044 6.5672517 6.7548485 6.2125635
1370056_at 6.7548337 6.314324 6.832651 5.547857 6.0623713 5.847965 6.1186156 5.969231 5.8094444 5.865781 6.010858
1370057_at 10.045322 9.5351305 10.0321865 9.630517 9.539659 9.595873 10.040067 9.527391 9.670815 8.263548 8.555579
1370058_at 3.556062 3.7049284 3.5907588 3.6475103 3.676084 3.6774807 3.5490363 3.5565612 3.719715 3.5573654 3.628719
1370059_at 3.50467 3.4865732 3.4857857 3.9344175 3.5700457 3.6306982 3.5136867 3.6992424 3.7702322 3.7419977 4.084919
1370060_at 9.609144 9.896693 9.871057 9.722182 9.651539 9.703776 9.907416 9.784339 9.71006 9.460893 9.487378
1370061_at 6.159447 5.753626 6.0646553 6.0990148 5.863775 5.983694 5.841784 5.9797225 6.0755224 5.952197 5.9146476
1370062_at 10.357454 10.3128 10.218726 10.149261 9.93921 10.170273 10.118752 10.23771 10.043733 10.261545 10.61793
1370063_at 7.9752564 8.062181 7.9551873 7.957139 8.056795 8.163517 7.9354806 7.5865145 7.7833 7.9194727 7.753652
1370064_at 7.7469316 7.768429 7.9303093 7.9803987 7.6860347 7.8017235 8.024657 7.4147863 7.5362453 7.3607616 7.8242583
1370065_at 13.827302 13.835127 13.877277 13.913893 13.80205 13.819314 13.862465 13.901886 13.871944 13.81735 14.004718
1370066_at 8.207211 8.384581 8.100506 8.301082 8.446508 8.057973 8.336529 8.377135 8.326821 8.09363 8.398807
1370067_at 9.11455 9.846962 9.153674 8.470844 8.818911 7.8957148 8.469289 9.683079 8.690126 8.143179 7.689851
1370068_at 4.9713326 4.5131674 4.8311143 4.503111 4.676409 4.74369 4.32701 4.6631117 4.5531635 4.5677767 4.742411
1370069_at 5.2587013 5.2607946 5.1837535 5.036318 5.0631065 5.240034 4.8142724 5.1871614 5.237771 5.259425 5.0680656
1370070_at 6.836492 6.865149 6.904125 6.62328 6.8629827 6.828673 6.819653 6.803449 6.7945957 6.6974745 6.705428
1370071_at 6.500987 6.268901 6.434598 6.4589605 6.389432 6.025319 6.4418325 6.0723586 6.247967 5.8903017 5.6039124
1370072_at 4.2147164 4.4709873 4.5766096 4.7722473 4.6594844 5.226788 5.0496078 4.7403846 4.8101482 5.336176 4.2113028
1370073_at 11.148063 11.043372 11.2659445 10.983916 11.156196 10.827536 11.223259 11.133934 11.351897 11.078669 10.9166765
1370074_at 6.0585885 6.1618137 5.9960504 5.9627256 5.8594766 6.0769615 6.0296593 6.0812864 6.0896087 6.0872917 6.416856
1370075_at 9.837268 9.597929 9.548055 9.434481 9.190337 9.3420725 9.323174 9.669877 9.71473 9.352275 9.494768
1370076_at 4.1168222 3.782297 4.076165 3.844925 3.968176 4.0719576 3.9647431 4.0839787 3.9594781 3.8592474 3.9204776
1370077_at 5.9293 5.761598 5.8669806 6.130256 6.158948 6.0947623 5.920167 5.809842 5.9878926 6.0330715 5.8713226
1370078_at 6.408166 6.3326325 6.2566223 5.8802657 6.3172126 6.471675 6.4596443 6.4508877 6.5209517 6.2557273 6.554114
1370079_at 4.9448414 4.934314 5.0023727 4.707399 4.6700497 4.7671146 5.0528975 4.820673 4.577718 4.5565767 4.729754
1370080_at 8.104931 8.130419 8.135084 8.71793 8.267651 7.854976 8.532573 7.9931436 8.240406 8.535052 10.248711
1370081_a_at 8.303589 8.248083 8.16834 8.367768 8.244077 8.300798 8.363647 8.0326 8.13481 8.260553 8.298196
1370082_at 6.107012 6.432916 5.99481 6.099121 6.305164 6.1755934 6.5179524 6.2360253 6.192278 6.1485977 6.1160665
1370083_at 4.4257245 4.420563 4.562437 4.311942 4.5000935 4.8581223 4.5743074 5.047982 4.6186953 4.388151 5.2380114
1370084_at 6.0555916 5.880493 6.75819 5.8871984 6.090242 6.345904 5.691011 5.7477603 6.1774035 6.100167 6.129663
1370085_at 6.606764 6.9523063 6.673312 6.9604716 6.9553566 6.416835 6.9961863 6.5842524 6.570159 6.517382 6.512632
1370086_at 13.987712 13.921813 13.971388 14.001821 13.975982 13.9829445 13.963563 14.010095 14.011123 14.138954 14.179168
1370087_at 10.24049 10.264035 10.227239 10.224953 10.065054 10.199756 10.190132 10.0906725 10.156389 10.22893 9.821892
1370088_at 7.357077 7.1905746 7.050093 7.0940614 6.957302 7.184222 6.9419684 7.3464093 7.0463815 7.010941 7.2962003
1370089_at 4.0439544 3.8266275 3.770127 4.03453 3.9939988 3.9378617 4.259223 4.1429553 3.9091992 4.4351783 5.07386
1370090_at 5.2762876 5.1639147 5.4063973 5.2100196 5.430358 5.0207253 5.3419213 5.09004 5.1867476 4.7002797 5.264701
1370091_at 5.1990223 5.1325545 4.9111047 4.938826 4.9901443 4.976086 5.038896 5.4735503 5.2007585 5.1032257 5.600434
1370092_at 4.7003326 4.496227 4.6009245 4.4658747 4.691008 4.7297144 4.679661 4.610147 4.620428 4.5648055 4.5107656
1370093_at 4.1288624 3.9956002 4.2301054 4.0123425 3.9135997 4.1998653 4.002487 3.8738198 4.011647 3.753562 4.0011935
1370094_at 4.3695087 4.2608814 4.406824 4.035162 4.3688354 4.162717 4.39898 4.3949633 4.535937 4.2281737 4.53248
1370095_at 6.1030493 6.164445 6.170176 6.194324 6.1588035 6.2329593 6.079313 6.0677123 6.275294 6.1398687 6.2300043
1370096_at 4.867985 4.8646736 4.837718 4.772755 4.984447 4.767417 4.8372955 4.67991 4.7211723 4.719619 4.8462334
1370097_a_at 4.2309213 4.425829 4.3133154 4.0618877 4.0361414 4.050956 4.069604 4.2516327 4.1899285 4.3992033 4.0456376
1370098_at 10.248012 10.422152 9.843945 9.986931 10.188779 10.358182 10.215785 9.886742 10.006384 9.894241 10.105539
1370099_at 7.369289 7.4470973 7.5261555 7.509009 7.3777704 7.52505 7.358688 7.158864 7.2524343 7.206242 7.3226686
1370100_at 6.749083 6.798705 6.4973183 6.670086 6.6849093 6.435575 6.774568 6.802522 6.614462 6.7815943 6.8600965
1370101_at 3.617032 3.676268 3.5535882 3.5537 3.733705 3.5573163 3.9603171 3.672092 3.6093507 3.5701814 3.5791664
1370102_at 7.1524696 7.053473 6.9584007 7.0105143 6.997001 7.012822 7.0683994 7.126542 7.1285095 7.2071 7.051399
1370103_at 5.0075274 4.9099474 5.0752554 4.969373 5.148605 5.062078 5.0309763 4.991014 4.946339 4.9698005 5.325959
1370104_at 4.8411446 4.7005672 4.552657 4.568571 4.9293756 4.700468 4.8773556 4.8651257 4.859623 4.966549 4.763507
1370105_at 5.264072 5.0414314 5.4063187 5.154352 5.4085827 5.246399 5.4713693 5.2727804 5.0546384 5.194325 5.1928988
1370106_at 4.0453043 4.2535677 4.0673733 4.038975 4.199873 4.068262 3.906994 3.9380436 3.992248 4.2289867 4.1930237
1370107_at 5.7981014 5.4072275 5.6827707 5.512411 5.7171726 5.7126417 5.708531 5.6860795 5.481616 5.670659 5.561922
1370108_a_at 7.115702 7.335893 7.49349 8.154266 7.9516068 7.4101458 7.378905 7.595141 7.879615 8.216244 8.176203
1370109_s_at 13.1008005 13.0663805 13.094244 13.042565 13.093489 13.128614 13.025153 13.054639 13.049908 13.222238 13.213068
1370110_at 4.59202 4.4461823 4.6464143 4.6560946 4.6430254 4.61357 4.66547 4.957517 4.788353 4.8133855 4.5295105
1370111_at 7.465765 7.762113 7.4979544 6.157521 6.6228447 7.151882 7.1460133 7.2421026 8.139275 6.059209 5.73594
1370112_at 9.575722 9.68492 9.475259 9.443601 9.469796 9.324472 9.39619 9.513163 9.360424 9.163555 9.4811535
1370113_at 6.2015157 6.497213 6.397542 6.4652615 6.2238703 6.516381 6.3035245 6.5074277 6.3876157 5.955575 6.4386024
1370114_a_at 8.126645 8.121056 8.313986 7.9241323 8.380245 8.294551 9.332073 8.423016 6.6497617 8.25185 7.862349
1370115_at 4.7507777 4.738663 4.643835 4.5608654 4.6799107 4.8456903 4.643876 4.824472 4.8532553 4.4640794 4.51105
1370116_at 4.1722555 3.9956677 3.9615855 3.997687 4.0392046 4.2230606 4.118413 3.821222 3.9407163 3.9035707 4.1892176
1370117_at 3.799373 3.721071 3.6948411 3.7674072 3.736983 3.7057118 3.813835 3.851733 3.7258477 3.9633632 3.8570278
1370118_at 6.412291 6.199948 6.619681 6.515991 6.4947286 6.5784044 6.397733 6.5970273 6.0180473 6.544688 6.543339
1370119_at 7.650664 7.9693284 8.028559 7.6439695 7.784958 7.6351686 7.48078 7.345079 7.6240554 7.728867 7.8829513
1370120_at 4.1243024 4.210769 4.1622596 4.0144577 4.3128533 4.3015957 4.2977777 4.219119 4.2612123 4.5174637 4.1390595
1370121_at 7.7048817 7.763224 7.724547 7.621351 7.683185 7.837888 7.72994 7.5257063 7.8025804 7.6308985 7.391035
1370122_at 4.045252 4.073864 4.1154037 4.049385 4.0987077 4.16662 4.140926 4.0497093 4.0934916 3.942191 4.1603427
1370123_a_at 7.0802126 7.0121555 7.0027113 6.7938986 7.1009364 6.687542 6.9061193 7.147202 7.1959233 7.299569 7.161326
1370124_at 7.003952 6.8050823 6.9476056 6.8859863 6.895891 7.099514 6.9083486 6.944906 7.1352463 7.052322 7.122137
1370125_at 4.594501 4.7026405 4.6811924 4.6336484 4.5471153 4.8326044 5.015126 4.421581 4.6238585 4.64666 4.6032834
1370126_at 3.8076267 3.7509532 3.7350643 3.813567 3.7341082 3.585028 3.8662202 3.7931805 3.7078757 3.7093575 3.7716053
1370127_at 6.050055 6.110889 6.271961 6.2628736 6.0876236 5.9199586 6.174132 5.7835894 6.1928716 6.279802 5.9510016
1370128_at 6.7734 6.7371464 6.9774384 6.670086 6.873709 6.556943 6.677918 6.8622055 6.734238 6.9545712 6.790521
1370129_at 7.2329555 7.3828287 7.317394 7.335629 7.49601 7.456575 7.397163 7.416799 7.40966 7.0434647 7.3310313
1370130_at 9.818006 9.76562 9.85058 9.673785 9.599996 9.630606 9.820219 9.639982 9.425761 9.482045 8.977495
1370131_at 5.3107486 5.1147785 5.161837 5.0612307 4.93473 5.274244 5.361784 5.0200663 4.83413 5.038889 5.2168603
1370132_at 3.9777036 3.8525515 4.26315 4.040539 4.1624002 3.8464642 4.374188 4.0264435 4.012477 4.1669354 3.9580135
1370133_at 6.3359737 6.293495 6.254312 6.049465 6.2689157 6.2862597 6.1778316 6.3219233 6.0859656 6.406044 6.2135425
1370134_at 9.946829 9.924053 10.099725 9.89927 9.995203 9.835068 9.99524 10.043624 10.029252 10.07144 10.081894
1370135_at 6.567161 6.8785653 6.9169593 6.58495 6.723961 6.284163 7.08872 7.318695 6.8744993 6.9319086 7.05263
1370136_at 6.6027346 6.6838317 6.476351 6.92021 6.5366073 6.6393666 6.533804 6.5008597 6.530131 6.7890005 7.0332675
1370137_at 5.0486116 5.311183 5.4849124 5.5258417 5.1183853 5.2190356 5.5607843 5.2005353 5.51456 5.027266 5.1025357
1370138_at 5.0403614 4.8279 4.7157583 4.6294985 5.1184034 4.6993513 4.6089807 4.9127884 4.779826 4.6880503 4.7820725
1370139_a_at 3.57565 3.3960266 3.6897678 3.7887917 3.6459284 3.7448146 3.68966 3.691518 3.5600333 3.8681898 3.4963033
1370140_a_at 5.022343 4.7369556 4.95051 4.6646414 4.809451 4.8479095 4.796129 4.6547737 4.9745674 4.9035916 4.816643
1370141_at 8.706525 8.684368 8.823998 8.99727 8.900919 8.709285 9.0665 8.752177 9.006064 8.65141 8.965085
1370142_at 6.068034 5.767797 5.476543 5.7151666 5.8073277 5.7169495 6.041463 5.937389 5.9451184 5.762702 6.1356797
1370143_at 5.2374024 5.2239075 5.447354 5.392781 5.435795 5.4800334 5.014151 5.530399 5.525601 5.501916 5.520769
1370144_at 7.37403 7.690209 8.049186 7.7665577 8.24049 7.43592 8.060753 8.15329 8.125126 7.8749795 8.687515
1370145_at 4.1862288 4.786065 4.269353 4.339027 4.2187347 4.346644 4.5068326 4.3949633 4.349208 4.1888733 4.391366
1370146_at 3.537256 3.5276895 3.610486 3.3697019 3.5210793 3.713578 3.5836778 3.4094663 3.6461031 3.528881 3.4558964
1370147_at 7.8369923 7.7399855 7.733891 7.4466677 7.5524335 8.460278 8.052088 7.345079 7.955442 8.791691 7.5490484
1370148_at 14.197923 14.116454 14.101863 14.180188 14.125842 14.145557 14.237464 14.22254 14.159698 14.234876 14.351967
1370149_at 11.039926 11.042493 11.014427 11.170492 10.875977 10.874527 11.154836 10.968127 11.048473 10.935603 10.885151
1370150_a_at 13.006504 13.204737 12.73388 12.352753 12.986373 12.604903 12.954435 13.044662 13.227619 12.5323925 13.104027
1370151_at 13.299783 13.245626 13.164261 13.316463 13.177526 13.294378 13.318291 13.238619 13.427253 13.1723175 13.252802
1370152_at 4.656992 4.687478 4.602916 4.526903 4.876358 4.9056377 4.7003756 4.722722 4.555599 4.665057 5.128812
1370153_at 6.04324 5.828729 5.99481 5.8500915 5.786197 5.686203 6.2606487 6.131686 6.0933247 6.1730223 5.9984155
1370154_at 10.734286 10.680451 10.4940405 9.976523 10.418605 10.248356 9.64744 10.71061 10.079364 10.427948 11.24681
1370155_at 7.4906507 7.2978854 7.4881663 7.5221195 7.6098228 7.373519 7.617771 7.163725 7.1785436 6.982934 6.767894
1370156_at 7.8213415 7.6436195 6.8251395 7.214967 7.1692066 6.751275 7.3101315 7.1368713 6.5332847 6.5536337 6.9030566
1370157_at 3.760645 3.8238525 4.11078 4.0094366 3.9984002 3.8407469 3.830883 3.9589171 3.7830405 3.911041 3.9582312
1370158_at 6.093977 6.070141 6.0027804 6.5014415 6.255564 6.1562862 6.3334126 6.250357 6.33079 6.3559427 5.836654
1370159_at 7.151707 6.9825025 7.0128713 6.959375 7.1114225 7.0583673 7.198362 7.2494836 7.130275 7.298683 7.2329273
1370160_at 8.623193 8.673643 8.620766 8.480715 8.603519 8.621467 8.655666 8.727266 8.607549 8.74485 8.785702
1370161_at 8.881386 9.158955 9.029393 9.060604 9.124025 8.98341 9.202885 8.9705715 8.900213 8.504751 8.351433
1370162_at 6.882529 6.9838734 7.108195 7.0622745 7.0796013 7.1604686 7.0739107 7.1563916 7.1676393 6.9756913 7.208399
1370163_at 9.009758 8.784978 9.055284 8.514355 8.849617 8.919783 8.919054 9.094873 8.8342905 9.065946 8.889906
1370164_at 11.081496 10.968022 10.892555 10.962972 10.931359 10.913189 10.885318 10.922902 10.767801 10.765001 10.5705595
1370165_at 4.2052617 3.9051104 4.1348505 4.0742397 3.977969 3.9284139 4.0550365 3.7898107 4.0885878 3.8981109 3.9553103
1370166_at 12.081032 12.1393 12.038924 12.069966 12.092185 12.121213 12.077226 12.118276 12.096247 11.990136 11.607609
1370167_at 12.37584 12.443605 12.397475 12.401138 12.4037075 12.3638935 12.420925 12.370093 12.458571 12.34714 12.2445965
1370168_at 9.787853 9.591435 9.669834 9.790412 9.587749 9.39355 9.45916 9.521208 9.375877 9.502625 9.04306
1370169_at 8.80402 8.832504 8.838853 8.656822 8.862588 8.648301 8.817883 9.043795 8.893818 8.660274 8.747404
1370170_at 10.249338 10.165695 10.260945 10.06603 10.234527 10.090556 10.284699 10.269904 10.240642 10.292611 10.560094
1370171_at 8.421735 8.500367 8.4283905 8.439653 8.617322 8.56538 8.290488 8.584902 8.388796 8.562822 8.485604
1370172_at 10.609278 10.533935 10.521212 10.551281 10.455789 10.5250435 10.558313 10.485313 10.38267 10.355029 10.499069
1370173_at 7.8433094 7.751274 7.822678 7.833274 7.655698 7.8113995 7.5264773 7.4530616 7.4866138 7.1714315 7.44123
1370174_at 6.2263775 6.213151 6.232132 6.368767 6.3252926 6.556985 6.530949 6.377337 6.481257 6.291773 6.3324127
1370175_a_at 8.133732 8.202314 8.303255 8.306451 8.391115 8.070185 8.319689 8.231146 8.168301 8.027521 8.304171
1370176_at 7.0619745 7.7488174 7.125192 7.82441 6.93502 7.1865845 7.077504 7.663207 7.025056 8.444086 7.7040563
1370177_at 5.5176544 5.611066 5.696101 5.8257213 5.6742287 5.4071617 5.761587 5.460462 5.2804193 5.714675 5.855853
1370178_at 4.7949142 4.6375523 4.884383 4.54307 4.721085 4.9402995 4.858633 4.4439325 4.574933 5.0087123 4.5068836
1370179_at 10.276508 10.095407 10.005252 9.978398 10.027866 10.085251 10.103013 10.101921 10.045531 10.002048 9.925257
1370180_at 11.000674 10.93424 10.973804 11.096917 11.286887 11.267095 11.330881 11.101386 11.101487 11.158842 11.479621
1370181_at 6.8276596 6.8317423 6.6618195 6.4861135 6.7935367 6.5576677 6.686475 6.723718 6.711593 6.563395 6.4748597
1370182_at 5.2605047 5.339575 5.0944977 5.3730726 5.0224357 5.520424 5.321183 5.034651 5.0403776 5.2868414 5.2929115
1370183_at 7.223678 7.3082547 7.300636 7.444246 7.6156173 7.23259 7.603521 7.4896936 7.4950004 7.070729 7.143028
1370184_at 10.189281 10.219372 10.211389 10.032928 10.002288 10.1044855 10.128591 9.993972 10.082582 10.142385 10.244194
1370185_at 5.2529917 4.979602 4.779699 4.6643353 4.9884353 4.917031 4.802509 4.7803845 4.897803 5.2084723 5.090214
1370186_at 9.808194 9.61459 9.901759 9.19997 9.136932 8.967424 9.222268 8.976614 9.24647 7.795601 8.89715
1370187_at 10.824898 10.5833845 10.698613 10.783988 10.643258 10.664983 10.732321 10.560846 10.703008 10.583967 10.68163
1370188_at 10.046234 10.161345 10.365001 10.101133 10.104736 10.065154 10.201599 10.217636 10.224311 10.1137085 9.922302
1370189_at 10.075635 9.914895 10.124617 10.008829 10.071761 9.813273 10.0094795 10.031669 10.080447 10.162812 10.06949
1370190_at 11.674814 11.630012 11.755954 11.532864 11.607917 11.591426 11.6129055 11.566032 11.6617 11.463579 11.701561
1370191_at 7.9039764 8.043896 8.0098915 7.85058 7.9480615 7.7373047 8.059423 8.048685 8.125504 7.929826 7.64999
1370192_at 7.960452 7.958374 7.871971 8.175326 8.051743 7.991231 7.965006 8.1269455 8.145956 8.037602 8.342715
1370193_at 10.940061 10.467504 10.913201 10.9818 11.114717 11.180535 11.257503 10.98317 11.332871 11.331073 11.325709
1370194_at 7.6332974 7.918692 7.5283685 7.4891443 7.619331 7.5582275 7.6169953 7.805803 7.5341105 7.640005 7.759089
1370195_at 7.6194305 7.7095447 7.9452553 7.897465 7.7842865 7.841574 7.876822 7.802564 7.924448 7.9687185 7.6521206
1370196_at 7.0287623 7.0220103 6.75819 6.886338 6.4294105 6.890011 6.9228477 6.766081 6.5950165 6.837989 6.9782505
1370197_a_at 6.179425 6.512947 6.3164682 6.4332237 6.3894997 6.2123966 6.2043276 6.175538 6.3337502 6.5934067 6.0950546
1370198_at 3.1641924 3.3846443 3.2678213 3.4292061 3.2481122 3.2708924 3.2833345 3.2744658 3.5030599 3.1154995 3.336916
1370199_at 10.19995 10.192017 10.047843 10.3616905 10.375483 10.192916 10.251768 9.92057 10.029287 9.955936 9.845521
1370200_at 11.725391 11.789528 11.72911 11.820952 11.805408 11.852551 11.571843 11.72384 11.957304 11.950981 11.951682
1370201_at 3.969514 4.030467 3.9174142 3.8988652 4.0676327 4.2588954 3.8458858 3.8941133 3.9388149 4.2415333 3.8933694
1370202_at 9.420316 9.471098 9.759609 9.717671 9.876979 9.209653 9.677424 9.130709 9.723497 9.000616 10.177195
1370203_at 7.755217 7.7807646 7.4678087 7.644805 7.685549 7.814146 7.700779 7.6461506 7.5886793 7.183672 7.803471
1370204_at 8.51491 8.760399 8.659546 8.849382 8.77489 8.739219 8.740359 8.668292 8.766312 8.245626 8.391941
1370205_at 4.0041075 4.120475 3.8125753 3.897573 3.7474902 4.0221295 3.895494 3.960627 4.177251 4.0181227 3.8959944
1370206_at 4.762966 4.6572495 4.752676 4.6354556 4.640419 4.622939 4.804076 4.4120893 4.734737 4.4529486 4.409475
1370207_at 11.4032345 11.347779 11.339399 11.334736 11.371088 11.373736 11.387721 11.217065 11.312461 11.312068 11.449721
1370208_at 7.9514647 8.046312 7.9781265 7.938221 7.890645 7.8613772 8.004948 7.9824405 7.9189496 7.8874936 7.878159
1370209_at 9.050818 9.3143635 8.801964 9.540881 9.084081 9.576701 9.472735 9.10824 9.24647 9.812282 9.469754
1370210_at 5.710141 5.519648 5.6477213 5.675112 5.6466146 5.6472607 5.553908 5.6527424 5.645612 5.4829044 5.7432065
1370211_at 6.648768 6.5812087 6.5166097 6.6438103 6.7376914 6.8252063 6.3847184 6.674864 6.652161 6.85544 6.87283
1370212_at 4.9355288 5.3949013 5.1976852 5.3183227 5.215675 5.750729 5.484979 5.3707223 4.961507 5.8291316 5.6057496
1370213_at 11.902971 11.852137 11.881958 11.838046 11.907128 11.855395 11.722967 11.821258 11.874893 11.973717 11.879353
1370214_at 4.869952 4.813139 4.95671 4.876128 5.0538263 5.2666087 4.9502554 4.8984017 5.0788174 4.946064 5.142736
1370215_at 9.715838 9.851605 9.801894 9.908596 9.493422 9.387187 9.451982 9.001055 9.397264 8.851387 9.333846
1370216_at 4.5963674 4.4013257 4.589766 4.3042083 4.973071 4.853936 4.5500154 4.3314705 4.3972692 4.599562 4.725042
1370217_at 5.704983 5.262531 5.708033 5.488331 5.4688363 5.5656047 5.254462 5.58049 5.71377 5.375505 5.6494446
1370218_at 5.8337584 6.0384607 6.232484 6.3332396 6.0599785 5.865979 6.110935 5.8860183 5.7723866 5.9903455 5.7182484
1370219_at 7.8209934 7.9598455 7.9885006 7.9791594 7.777625 7.6804543 7.7668767 7.4199905 7.668195 7.0618505 7.987262
1370220_at 10.087363 10.645656 9.995251 10.690062 9.837574 9.145327 8.704619 10.357953 9.682547 9.191566 9.826873
1370221_at 4.7821245 4.734361 4.84532 4.8345785 4.6960144 4.891229 4.819716 5.1761403 4.6110935 4.873459 4.917123
1370222_at 5.125856 5.118172 5.2719264 5.124969 5.190601 5.367534 4.9111857 5.2069693 5.382396 5.4143114 5.0597343
1370223_at 7.5121593 7.669906 7.518082 7.463629 7.458143 7.441451 7.5020585 7.640735 7.553229 7.633794 7.3738785
1370224_at 9.673856 9.6755085 9.588369 9.744635 10.002832 9.510577 9.902813 9.551805 10.379919 10.657537 11.208588
1370225_at 5.277583 5.18215 5.046285 4.8627186 4.9897904 5.109547 4.9761887 5.133174 5.263348 5.3830676 5.1256223
1370226_at 10.02915 9.993675 9.833136 9.817396 9.818289 9.97327 9.874262 9.768738 9.790642 9.95216 9.980965
1370227_at 3.331598 3.41004 3.2019472 3.2391863 3.3424609 3.317448 3.27333 3.2684107 3.2100341 3.207394 3.4257877
1370228_at 14.396282 14.414459 14.353881 14.401732 14.355608 14.372248 14.379226 14.426473 14.386694 14.4501295 14.45572
1370229_at 5.2525215 5.004425 5.0292516 4.906418 5.3242197 4.996035 5.0058155 5.236938 5.1073875 4.983979 5.309451
1370230_at 11.187269 11.055779 10.937522 10.9307165 10.926002 10.950505 11.061692 11.003483 11.095323 11.0601425 10.898958
1370231_at 7.3231683 7.583933 7.4369926 7.558574 7.591495 7.440392 7.609912 7.487902 7.6041236 7.5220766 7.4710097
1370232_at 9.680421 10.529224 9.925249 10.613197 10.560784 9.859562 10.2474785 9.962058 9.719078 9.619444 9.360464
1370233_at 4.947835 4.974414 5.024533 5.208901 4.809884 5.0522475 5.0813494 4.93312 5.2284136 5.086302 5.0437183
1370234_at 12.813822 12.978012 12.79426 12.921431 12.950465 12.848927 12.967672 12.971018 13.019212 13.184305 13.1350975
1370235_at 12.9004135 12.978698 12.806741 12.690836 12.934601 12.505948 12.530902 12.937579 12.657042 12.636997 12.758646
1370236_at 8.706078 8.729376 8.576693 8.534414 8.550278 8.267019 8.433552 8.413975 8.038772 7.9924684 8.1785145
1370237_at 12.097058 12.065009 12.0688925 12.0512905 12.042968 12.039744 11.933817 11.900087 12.008808 11.571231 10.68069
1370238_at 11.663524 11.633926 11.411566 11.431798 11.458054 11.474723 11.530665 11.435296 11.408892 11.705343 11.64781
1370239_at 12.740671 13.197189 13.1693325 13.3596 12.774671 12.80907 12.940294 13.223571 12.911431 7.4281197 9.81226
1370240_x_at 12.786694 13.225035 13.121282 13.356481 12.859683 12.851943 13.072762 13.203399 12.906804 7.7091517 9.632102
1370241_at 13.9407015 14.071677 14.074874 13.940849 14.015424 13.913806 13.841739 13.93768 13.863557 13.786201 13.938141
1370242_at 12.60725 12.604671 12.551392 12.453452 12.633909 12.482633 12.645325 12.707622 12.648806 12.751263 12.864453
1370243_a_at 9.747062 10.275034 9.675319 9.706108 10.144255 10.124687 9.9366455 10.376903 10.12548 9.582371 10.198202
1370244_at 12.225412 12.163222 12.304372 12.341271 12.205543 12.350758 12.245393 11.954272 12.187638 12.507002 12.676443
1370245_at 10.481537 10.390518 10.693267 10.610773 10.389165 10.58005 10.617608 10.132429 10.308317 10.82494 11.263899
1370246_at 11.667913 11.91965 11.728336 11.595109 11.762663 11.662354 11.637743 11.888225 11.726484 11.663808 11.4828415
1370247_a_at 6.210389 5.9646425 6.053935 6.2097178 6.131148 6.084309 6.0761647 6.086677 6.000187 6.1581025 5.90229
1370248_at 6.1517696 6.113188 6.3307343 6.234261 6.1840453 6.0405927 6.2593074 6.558581 6.2553425 6.260082 5.9240823
1370249_at 7.0621185 7.191341 6.8133984 6.8683224 6.7198944 6.6909876 6.8422575 6.294392 6.0047245 6.8546023 7.568479
1370250_at 8.867686 9.236532 9.324232 9.118433 9.361164 8.930121 9.317054 9.13425 9.415062 8.978271 9.081842
1370251_at 6.39045 6.0865417 6.3185854 6.1815224 6.2695456 5.852762 6.0703545 6.081297 6.317867 6.231772 6.0702796
1370252_at 8.287272 8.048024 8.147592 8.012245 8.176962 8.212193 8.424261 8.246176 8.1584635 8.002924 7.894558
1370253_at 11.951766 11.847877 11.842429 11.813547 11.954578 11.834981 11.940509 11.86018 11.870504 12.051129 12.081323
1370254_at 3.7322114 3.8424108 4.021547 3.7665868 3.747763 3.9620447 3.6334314 3.7819116 3.7691944 3.8940532 3.7873874
1370255_at 4.920396 4.775799 4.7381086 4.517271 4.7961817 5.009677 4.9427805 4.794774 4.9475565 4.927107 4.955947
1370256_at 9.093836 9.462352 8.203414 8.633245 7.729862 7.5312095 9.014575 7.8241396 8.898268 8.14604 8.002493
1370257_at 4.652732 4.34692 4.4175243 4.3008833 4.6003904 4.608508 4.605628 4.450139 4.434141 4.5858507 4.3745193
1370258_at 4.8773327 4.9064784 4.7564588 4.993522 5.3156796 4.9762335 5.5878015 5.1619525 4.7882876 5.1638975 4.8816195
1370259_a_at 7.204956 7.0932403 7.154636 7.3473353 7.2796116 7.0708346 7.2128644 6.977388 7.1360993 6.931394 6.4061584
1370260_at 6.9474 7.019586 7.0328217 7.123372 7.0480766 7.021132 6.911785 6.9380255 6.9386234 6.7264643 6.789232
1370261_at 7.9560885 8.224248 7.8447404 7.903902 8.005999 7.771981 7.848691 7.994654 7.9730663 8.2683115 8.142245
1370262_at 9.020975 8.863504 9.01255 8.794027 8.889635 8.8839035 8.972757 8.7876 8.764557 8.804718 8.934795
1370263_at 6.040355 6.0090575 5.962607 5.7561665 5.912818 6.005462 5.9375257 5.9551387 5.9323144 6.0716915 6.225042
1370264_at 7.6469045 7.8353295 7.2699943 7.876727 7.569152 7.944306 7.597383 7.0932684 7.3571115 7.793106 7.350426
1370265_at 5.768342 5.8078027 6.1045957 5.9827623 5.5974884 5.6076245 5.6673584 5.406186 5.45184 5.619248 6.0852995
1370266_at 6.907906 7.0033646 6.98792 6.9748707 6.6561728 6.7591314 6.938025 7.057388 6.8256736 6.561715 6.5229616
1370267_at 6.2782474 6.195725 6.083111 6.046014 5.962475 6.176109 6.29835 6.391034 6.225313 6.121422 6.3671203
1370268_at 4.373469 4.2682605 4.4865007 4.411363 4.5522466 4.2588954 4.6280246 4.560628 4.4649196 4.2340894 4.3008227
1370269_at 5.2839365 5.553639 5.35174 4.9268723 5.542432 5.301347 5.4494033 4.9658375 5.2432437 6.413911 6.930811
1370270_at 4.014218 3.9375844 4.1433086 4.1358404 3.8015366 4.003792 3.9686308 3.8922377 3.9476535 3.893138 3.889905
1370271_a_at 7.2102046 7.4360876 7.3120155 7.2977715 7.39141 7.351197 7.3697834 7.552194 7.5519342 7.557059 7.5678463
1370272_x_at 6.147431 5.981889 6.1431923 5.94282 5.966171 5.9877195 5.878775 6.013075 6.0791473 6.1002812 6.232973
1370273_at 3.7114623 3.6195352 3.6850739 3.765885 3.5168195 3.6703694 3.597968 3.9085236 3.628145 4.0151806 3.5248826
1370274_at 12.861311 12.760436 12.838956 12.7547865 12.743478 12.845285 12.695866 12.767783 12.7073345 12.558521 12.833139
1370275_at 12.820398 12.842492 12.78223 12.752195 12.889632 12.844844 12.899848 12.820726 12.809471 12.692337 12.81395
1370276_at 11.715203 11.948863 11.64015 11.83149 11.716742 11.649208 11.774673 11.739748 11.683153 11.833589 11.821108
1370277_at 11.88545 11.889872 11.841907 11.719489 11.793913 11.785184 11.868034 11.8582735 11.782036 11.848797 11.86505
1370278_at 11.262597 11.218123 11.091197 11.231578 11.220715 11.253778 11.21722 11.112059 11.215358 11.25637 11.244375
1370279_at 5.996448 5.7381334 5.856546 5.8361893 6.053899 6.150866 5.9031305 5.839728 5.7065263 5.7355523 6.020162
1370280_at 10.47235 10.207112 10.46121 10.487737 10.128147 10.600609 10.428597 10.335456 10.177998 10.575662 10.326886
1370281_at 10.809529 11.142211 10.33548 10.029062 10.848803 9.827852 10.014043 10.302801 10.6544075 10.463897 11.735709
1370282_at 6.2202253 6.3892536 6.4936347 6.3045373 6.230435 6.418162 6.780286 6.507734 6.3581805 6.5893707 6.500759
1370283_at 12.179741 12.154781 12.255416 11.759678 12.5220785 11.882194 12.300802 12.574884 12.618352 12.447727 12.190438
1370284_at 11.839166 11.8719015 11.769447 11.912698 11.896733 11.834525 11.941434 11.749435 11.9274025 11.928686 11.913157
1370285_at 6.396564 6.66546 6.588695 7.0163774 6.8918433 6.9030223 6.8056293 6.216522 6.531396 6.3993683 5.9729295
1370286_at 8.537805 8.598977 8.631646 9.217684 8.81586 9.389157 9.336689 9.249977 9.312714 9.426742 9.908885
1370287_a_at 9.323003 9.005304 9.010687 9.218692 9.083928 9.186707 9.276369 9.170157 9.0494175 9.610367 9.548728
1370288_a_at 8.383928 8.087566 8.255892 8.1166 8.0478325 8.229602 8.165419 8.308229 8.023254 8.565533 8.54891
1370289_x_at 3.7058842 3.5916648 3.7434444 3.7272155 3.7677355 3.5807817 3.7962167 3.758749 3.6689856 3.7085285 3.8528292
1370290_at 8.469527 8.23656 8.451109 8.036247 8.434915 8.076803 8.091896 8.079931 8.219809 8.36655 7.911105
1370291_at 5.356113 5.6690526 5.5910134 5.7405634 5.5762677 5.568851 5.446737 5.561774 5.6048403 5.6404915 5.649969
1370292_a_at 4.0828643 4.082049 4.1283736 4.0524144 4.2273965 4.17414 3.981235 4.3251185 4.2244253 4.1946936 4.12486
1370293_at 5.785471 5.9138203 5.7734766 5.5045843 5.6857896 5.7261357 5.708531 5.7707515 5.6894517 5.7244506 5.715391
1370294_a_at 6.2258024 6.7800784 6.36654 6.4644027 6.2124166 6.028733 5.8919015 6.2090855 6.9416857 6.544688 6.029286
1370295_at 8.095958 8.291227 8.089709 8.100044 8.173235 7.743075 8.308323 8.0842 8.233036 8.714327 8.311164
1370296_at 13.461737 13.469547 13.380321 13.377813 13.318582 13.356745 13.367295 13.418311 13.430232 13.128689 13.189379
1370297_at 6.3518357 6.340773 6.544114 6.4099126 6.5102954 6.630131 6.3551083 6.391912 6.6721683 6.4373484 6.640922
1370298_at 9.625268 9.55318 9.619386 9.468279 9.762651 9.602721 9.625695 9.30555 9.793192 9.882961 9.714023
1370299_at 13.758154 13.779012 13.721489 13.629203 13.718297 13.76272 13.705913 13.700356 13.74163 13.634899 13.593367
1370300_at 7.7612247 7.926734 7.9814305 7.765068 8.197494 7.7507915 8.108414 8.385196 8.122532 8.109471 8.039651
1370301_at 7.119998 6.886179 6.8301306 6.908884 7.141546 6.4868655 7.049511 6.9250326 6.777069 6.6974745 6.712245
1370302_at 8.025277 8.041478 7.918784 7.849252 8.196906 8.196806 8.064142 8.162682 7.9336977 8.143035 8.156489
1370303_at 6.093359 6.3819966 6.474775 6.4928265 6.6081467 6.470117 6.676974 6.490034 6.7205105 6.782447 6.5131087
1370304_at 8.424816 8.7463455 8.546902 8.190649 8.459486 8.368213 8.522443 8.667957 8.670761 8.80956 8.852222
1370305_at 9.291852 9.355478 9.267512 9.248281 9.326604 9.221569 9.367491 9.380363 9.390863 9.3973255 9.536205
1370306_at 8.975597 8.95178 8.891571 8.837439 8.705626 8.87281 8.871751 8.781401 8.663025 8.47971 8.788231
1370307_at 6.931434 7.09969 6.839393 7.2519093 7.018387 6.758446 7.2937975 7.019642 7.1189303 6.8959746 6.9135237
1370308_at 7.380761 7.4609175 7.321308 7.50329 7.5486336 7.551813 7.0473785 7.2839985 7.5678687 7.192516 7.1722374
1370309_a_at 10.7011385 10.706966 10.769662 10.644656 10.97702 10.738262 10.777514 10.938114 10.987427 11.261894 11.159323
1370310_at 12.896054 12.943724 12.825542 12.95388 12.819012 12.95912 12.779278 12.811984 12.8594265 12.681274 12.426929
1370311_at 7.623369 7.974123 8.266027 8.070393 8.182057 7.8965044 8.214802 8.358953 8.238081 8.295966 8.340839
1370312_at 4.382924 4.2064404 4.1027846 4.2095695 4.247951 4.0538664 4.2850785 4.400458 4.2446156 4.00423 4.447993
1370313_at 8.956856 8.917766 8.865105 8.722758 8.773802 8.795663 8.762563 8.834406 8.829114 8.70776 8.650267
1370314_at 7.427878 7.549922 7.554253 7.634854 7.866561 7.5805893 7.5857844 7.9698777 7.9080153 8.202279 8.826351
1370315_a_at 6.203494 5.841867 6.163114 6.0944 6.1255074 5.8788786 5.8831425 6.066098 5.916324 5.947674 5.9680634
1370316_at 7.795513 7.5915985 7.7969923 7.613515 7.5366707 7.6883917 7.631443 7.799733 7.535558 7.7735066 7.406752
1370317_at 6.749629 6.615236 6.6550794 6.958843 6.8156195 6.7506347 6.9660664 6.9070954 6.762354 6.8324323 6.9123244
1370318_at 7.1644 7.61481 7.19741 7.5704064 7.32314 7.093592 7.2720504 7.1588936 6.958913 7.333505 7.6384892
1370319_at 9.1952095 9.479241 9.217641 9.348128 9.0674515 9.169805 9.017596 8.908298 9.029301 9.082168 9.315261
1370320_at 10.75891 10.552296 10.698356 11.2257185 10.491157 10.67059 10.581974 10.511328 10.834099 10.958775 10.995831
1370321_at 10.20626 10.250144 10.069595 10.039448 10.070282 10.156775 10.212217 10.039858 10.168219 10.063862 9.838947
1370322_at 9.653661 9.623491 9.582744 9.6617985 9.5843935 9.706263 9.758022 9.657087 9.591583 9.535612 9.340898
1370323_at 5.739992 6.068903 5.492283 5.855613 5.4936266 5.8534837 5.9121017 5.737678 5.790259 5.7908087 6.307231
1370324_at 7.8508162 7.690014 7.4588203 7.276127 7.5160966 7.5712 7.5881925 7.56932 7.7025905 7.5943294 8.156549
1370325_at 9.5985565 9.590824 9.786187 9.655797 9.663185 9.476975 9.749092 9.7574 9.632155 9.728822 9.612954
1370326_at 6.8488774 6.8903375 6.8293505 6.969156 7.1680036 6.905477 7.1809855 6.944231 6.995531 6.970278 6.8325696
1370327_at 7.658106 7.8999586 7.710554 7.752139 7.7518444 7.782647 7.8816633 7.7931046 7.908178 8.060511 8.217846
1370328_at 6.0180373 5.6697106 5.8611813 5.855613 5.878109 5.850151 5.336387 5.8625464 5.462743 5.850289 5.7427273
1370329_at 9.141577 9.180085 8.804175 9.189103 9.081686 9.168751 8.831983 8.93455 9.098662 8.254254 8.06506
1370330_at 7.085292 7.0433373 7.143318 6.899027 7.2820315 7.0024524 7.19645 7.332105 7.4500995 7.27312 6.811298
1370331_at 7.591917 7.479579 7.495117 7.698989 7.430807 7.161051 7.5249805 7.3881984 7.631383 7.295629 6.973034
1370332_at 5.3517632 5.445448 5.569465 5.3272333 5.532705 5.5623455 5.0375185 5.4604864 5.1660433 5.535656 5.2753716
1370333_a_at 13.156414 13.144084 13.207701 13.095047 13.196525 12.968891 13.107576 13.088016 13.182922 12.570662 12.681927
1370334_at 8.343147 8.661619 8.302842 8.687178 8.5694275 8.304295 8.540003 8.511597 8.457548 9.275169 8.75585
1370335_at 8.138618 8.2663555 8.021061 8.116755 7.8627825 8.236515 8.104187 8.0374565 7.7582173 7.99782 7.5108533
1370336_at 10.38756 11.144036 11.001732 11.338534 10.189518 11.217177 10.453848 10.16986 9.801904 10.490242 10.67688
1370337_at 7.3693986 7.749208 7.786143 7.6585298 7.7548957 7.5161858 7.6811595 7.7856455 7.6346965 7.8602104 7.677567
1370338_at 3.7334936 3.4235551 3.441972 3.4158413 3.7269025 3.3050423 3.436453 3.4173563 3.7112322 3.5872803 3.5617507
1370339_at 10.23547 10.36319 10.335975 10.068625 10.320397 10.081073 10.218056 10.295325 10.309885 10.316702 10.181705
1370340_x_at 9.403191 9.524701 9.460673 9.232397 9.342975 9.176512 9.369467 9.387506 9.334092 9.421548 9.214159
1370341_at 3.8499167 3.8554974 3.6649694 3.5486724 3.787826 3.7988112 3.630972 3.5160453 3.7129161 3.6604967 3.7307708
1370342_at 3.7270684 3.6430585 3.7272851 3.7034795 3.6441984 3.4952195 3.6351862 3.6817188 3.6708834 3.484534 3.709297
1370343_at 6.4184833 6.712194 6.686197 6.576735 6.538643 6.2486897 6.6845045 6.483345 6.6168895 6.5364165 6.5623116
1370344_at 7.393424 7.4893856 7.2260528 7.3517804 7.29802 7.1156116 7.015852 7.343284 7.0843587 7.2728977 6.512464
1370345_at 5.55534 5.9698653 5.799506 5.992297 5.391527 5.7589045 5.6500998 5.5054016 6.188182 5.2556524 5.5560856
1370346_at 5.560797 5.395813 4.9880567 5.470049 5.2029476 5.2772493 5.48983 5.463216 5.8022037 4.847396 5.6724234
1370347_at 5.1272883 5.3619637 5.1764565 5.3143806 5.2915044 5.3750124 5.3765893 5.1451 5.4493785 5.858736 5.6018853
1370348_at 10.420741 10.524598 10.482529 10.391603 10.389305 10.363859 10.547781 10.338799 10.285751 10.693573 10.639836
1370349_a_at 14.0441885 14.045962 14.056005 14.090689 14.038277 14.055657 13.954549 14.003337 14.09259 14.042088 13.937395
1370350_x_at 13.066871 12.547211 10.25512 12.737945 11.76385 12.856682 12.830658 11.61426 11.066519 9.872333 9.788095
1370351_at 8.33049 8.594045 8.383373 8.502183 8.445393 8.416698 8.435365 8.59531 8.604431 8.410618 8.521492
1370352_at 11.275643 11.28687 11.308798 11.298345 11.128675 10.886021 11.178804 11.247325 11.123021 10.01119 8.164962
1370353_at 7.213593 7.4416065 7.0994825 7.123226 7.110165 7.1155543 7.6294794 7.2033587 7.1470695 7.104609 7.167355
1370354_at 7.8803377 7.7835364 7.966355 7.8056464 7.6940894 7.8062944 7.6258855 7.992707 7.7096877 7.7398 7.8670053
1370355_at 12.853605 12.731172 12.780673 12.454968 12.783725 12.468938 12.751136 12.185816 12.78704 12.002583 12.317347
1370356_at 6.9004164 7.0005856 7.230692 7.057293 7.286854 6.8551426 7.2269135 7.430312 7.2503295 7.4173675 7.404738
1370357_at 7.9474373 8.167138 7.7636585 7.839672 8.140142 7.937216 8.293255 8.085636 7.999844 8.072707 8.077119
1370358_at 8.881008 8.879995 8.665863 8.730035 8.771853 8.624266 8.89856 8.546161 8.574196 8.076783 8.478563
1370359_at 12.518624 12.515689 12.538905 12.476917 12.512899 12.501697 12.289033 12.496867 12.605083 12.269007 11.966833
1370360_at 8.353933 8.670075 8.414326 8.25861 8.28163 8.477576 8.534647 8.518892 8.488666 8.389321 8.409982
1370361_at 4.7182164 4.783484 4.6519823 4.698591 4.8802605 4.7031503 4.6766286 4.811194 4.815416 4.9850717 4.543239
1370362_at 7.8281493 7.6069245 7.7032123 7.7247267 7.617305 7.8359394 7.548527 7.7103105 7.729842 7.176775 7.5825887
1370363_at 11.752049 11.830382 11.847323 11.922896 11.560174 12.522833 12.006875 12.185004 11.878834 12.397983 9.855989
1370364_at 7.366983 7.5708723 7.6391196 7.45153 7.6646667 7.3762026 7.6913185 7.6229286 7.6187487 7.847886 7.7607923
1370365_at 8.646042 8.7590885 8.502942 8.539962 8.585762 8.657868 8.607103 8.755037 8.409183 9.773936 9.928139
1370366_at 9.844974 9.906322 9.845104 9.888554 9.961213 9.730237 9.862748 9.660412 9.789733 9.620255 9.921495
1370367_at 4.692858 4.8333225 4.974468 4.865718 4.814876 4.92463 4.8800645 4.8356323 4.9715967 4.957244 4.6109104
1370368_at 6.9555516 7.0933013 7.091553 6.9906936 6.878842 6.7104197 6.8408313 6.8103113 7.068144 6.840471 7.2470016
1370369_at 6.6304307 6.371237 6.703751 6.4190717 6.1857133 6.353221 6.56459 6.4134154 6.2434897 6.367083 6.8644977
1370370_at 8.234397 8.114751 7.9204493 7.9172077 8.186747 8.20932 8.213429 8.180832 8.242342 8.464162 8.337062
1370371_a_at 8.58703 8.954787 8.899137 8.767264 8.788777 8.86928 8.567093 8.756966 8.652642 8.938412 8.968272
1370372_at 4.803442 4.7151046 4.75133 4.8498983 4.5204406 4.700468 4.345822 5.1858044 4.7229905 4.2848086 4.622345
1370373_at 6.485899 6.253086 6.421054 6.4720297 6.506875 6.305004 6.2180815 6.3552 6.5961432 6.37817 6.13955
1370374_at 8.650223 8.726751 8.914552 8.597864 8.674021 8.667406 8.428209 8.479945 8.456342 7.558712 7.163396
1370375_at 11.975394 11.893474 11.497762 11.781949 11.654126 11.861524 11.871947 11.321215 11.639239 11.200445 11.291084
1370376_a_at 8.280844 8.406917 8.284145 8.358662 8.190603 8.213908 8.336403 8.244046 8.149833 7.8859034 7.72544
1370377_at 13.038713 13.069427 13.099967 13.162049 12.789721 13.107872 13.108853 13.108639 13.082597 13.022922 12.866231
1370378_at 12.198124 12.240382 12.135552 12.161585 12.176815 12.184408 12.206901 12.202154 12.168014 12.209387 12.301527
1370379_at 5.9790573 5.6842 6.101884 6.1626067 6.444979 6.1742544 6.156022 5.911264 6.2735796 6.0327253 6.0382247
1370380_s_at 7.402284 7.31138 7.291299 7.219289 7.431017 7.49271 7.425689 7.5578094 7.502302 7.2970505 6.8608394
1370381_at 10.657211 10.439872 10.823152 11.068946 10.455283 10.635947 10.669868 10.556252 10.482709 10.788276 10.270912
1370382_at 3.559204 3.50062 3.4388843 3.6458027 3.4835203 4.3527164 3.327359 4.0888424 3.3052762 3.5910366 3.4397209
1370383_s_at 8.153261 8.607742 8.111908 8.566163 7.7816715 8.065419 7.5126657 8.122311 7.644135 7.0813994 8.456024
1370384_a_at 6.220161 7.5234723 7.751592 6.422761 6.949467 5.2817216 6.324947 6.6316147 5.844208 5.266868 10.030841
1370385_at 5.5905437 5.484227 5.251534 5.8255606 5.4811406 5.538326 5.5222034 5.3806458 5.6946454 5.741909 5.859468
1370386_at 7.2876163 7.4205937 7.4348135 7.0938387 7.2428517 7.2056212 7.2909 7.3313127 7.2811475 7.370254 6.9466305
1370387_at 11.405307 11.139586 11.634519 10.959496 11.11672 11.499576 10.666137 10.223417 10.454199 7.765077 7.3856916
1370388_at 4.564769 4.4629216 4.419827 4.3819966 4.410836 4.453418 4.14643 4.5551624 4.3991933 4.231992 4.434973
1370389_at 3.6118245 3.5836358 3.6835616 3.560687 3.6258802 3.7038977 3.7216203 3.861526 3.751461 3.751212 3.461509
1370390_at 5.2244053 5.1762323 5.2864027 5.2385826 5.062933 5.4627285 4.791643 5.3644133 5.0355716 5.1518016 5.2113104
1370391_at 5.2570095 5.6660147 5.3182316 5.214531 5.1316752 5.4573803 5.4740505 5.547338 5.4585733 5.765255 5.6059566
1370392_at 5.2419972 5.0604267 5.386436 5.2849355 5.339834 5.362092 5.503976 5.2622447 5.0544276 5.84715 6.519462
1370393_at 4.938137 4.6287546 4.3944674 5.1185913 4.713575 4.7024374 4.5994754 4.635607 4.866096 4.8072515 4.970047
1370394_at 5.8708663 6.3398476 6.3551044 6.5090103 6.1407914 5.888534 5.1289687 5.137788 5.626563 5.615651 5.29227
1370395_at 7.1259303 7.015776 7.0247717 7.0081787 7.0805345 7.012747 7.0253487 7.1229086 7.0009165 6.844995 7.113385
1370396_x_at 14.037295 14.007292 14.091232 14.076146 14.025538 14.03195 14.014474 14.03942 14.043091 13.957321 13.7396
1370397_at 12.02189 11.510762 12.006652 12.076487 11.896662 12.013078 11.956188 11.793068 11.319234 11.622777 12.360507
1370398_at 6.0033336 5.9957995 5.99481 6.404244 6.176253 5.951335 6.2043276 6.043956 5.6986947 5.891726 6.4072886
1370399_at 7.468763 7.697919 7.5555267 7.6046925 7.4200335 7.4455156 7.2826324 7.515909 7.2748585 7.289327 6.9223785
1370400_at 5.094906 5.281847 5.1229353 5.2657537 5.2428775 4.586789 4.9457912 4.750349 4.858082 4.9551334 5.1304965
1370401_at 4.1610484 3.9790175 4.084523 3.94732 4.140364 4.2255177 4.202469 4.6160765 4.1596627 4.1006513 3.9313166
1370402_at 7.82646 7.590699 7.8508987 7.5397243 7.753248 7.789284 7.783242 7.7489185 7.896011 8.018841 7.8327904
1370403_at 5.1003475 4.9013863 5.2169027 5.1493154 4.763212 5.3872023 5.1672125 5.0755424 5.03044 5.2664375 5.3737874
1370404_at 4.027252 3.9663732 3.843223 4.1488714 3.9764187 4.069283 4.2522335 4.2156367 4.0799828 4.202109 4.145159
1370405_at 3.7788157 3.6363606 3.9806783 3.5528758 3.846437 3.9173875 3.7170484 3.7638946 3.841079 3.4831846 3.7691371
1370406_a_at 4.0786552 3.6464493 4.11208 3.8900847 3.7848046 4.1318274 3.869667 3.8786187 3.9071817 3.8307812 3.9503539
1370407_at 8.697178 8.760496 8.586834 8.909238 8.488834 8.704751 8.28593 8.39885 8.443188 8.691538 8.7876005
1370408_at 4.4807234 4.283063 4.528017 4.616697 4.240659 4.7978344 4.6808376 4.3927636 4.397115 4.4585066 4.3864822
1370409_at 5.1117854 5.050506 5.034889 4.9136047 4.8816934 4.81176 4.949846 5.2981696 4.990547 4.885343 5.0946436
1370410_at 4.180957 4.543295 4.267353 4.2059846 4.373285 4.072719 4.220927 4.28876 4.565612 4.1353893 4.2721643
1370411_at 5.6983476 5.8212934 5.7230926 5.816359 5.840192 6.1216345 5.749754 5.983617 5.871329 5.7881155 5.8317413
1370412_at 4.080741 4.0405436 4.0347276 4.0121326 4.080394 3.8769777 4.24304 3.8553667 4.0598307 4.185256 4.2138577
1370413_at 6.522179 6.380147 6.326737 6.5620966 6.798871 6.516381 6.491407 6.495911 6.5148706 6.1571517 6.5284085
1370414_at 8.782289 8.708336 8.734249 8.882805 8.61601 8.259506 8.515716 8.921601 8.819447 8.226544 8.345545
1370415_at 5.872653 6.139842 6.144577 5.7303104 5.5907946 6.1186543 5.4048605 5.7757635 5.4445014 5.779431 5.689903
1370416_at 5.035102 5.1189103 4.6127443 4.788636 4.8185964 4.8002806 4.657404 4.8654895 4.982118 4.802015 4.758973
1370417_at 4.3900895 4.05375 4.288307 4.3279076 4.496374 4.3969646 4.198593 4.6106753 4.432668 4.3697324 4.4952254
1370418_s_at 5.6493926 5.814731 5.894129 5.6817403 6.036318 5.936535 5.773914 5.941587 5.828138 6.0412035 5.6430554
1370419_a_at 5.9614716 5.9342413 5.779544 5.728469 5.7207003 5.580814 5.900728 5.708358 6.000059 6.0767145 6.090196
1370420_at 12.260306 12.374337 12.77947 12.349586 12.832302 12.288723 12.407967 12.073887 11.979074 11.466546 12.631218
1370421_a_at 6.6334367 6.15829 6.168592 6.2562437 6.30377 6.3989353 6.150249 6.378179 6.4413843 6.4065733 6.2841167
1370422_at 6.446128 6.5274405 6.661998 6.6187344 6.5525064 6.5927534 6.9113393 6.000188 6.4325714 6.474328 6.444475
1370423_at 5.868639 5.6530313 5.668297 5.757497 5.628438 5.792495 5.931396 5.643906 5.9153075 5.793062 5.9853787
1370424_at 3.753972 3.9350493 4.0132976 4.0387354 3.877315 3.9331076 4.1348457 4.0027733 3.9235327 4.0242443 3.8199394
1370425_at 12.137867 12.081082 11.938534 11.921447 11.863074 12.01577 12.038653 11.859674 12.10255 9.82521 5.83174
1370426_a_at 10.817212 10.863129 10.79876 10.755922 11.236526 10.812912 11.114152 11.338444 11.170578 11.196683 10.92065
1370427_at 5.205802 5.1047077 4.960187 4.832672 5.072341 5.1407986 5.1109505 4.8756504 5.5043497 4.9378057 5.0864277
1370428_x_at 11.8112755 11.804923 12.190295 11.654381 11.819869 10.70288 10.707926 10.549964 11.446938 10.121469 11.659947
1370429_at 9.332045 9.309147 9.546306 9.2789135 9.576164 8.766666 9.209177 8.624037 9.241981 8.358421 9.369066
1370430_at 5.297249 4.9464636 4.870016 5.1622725 5.3361826 5.2608743 5.238997 5.2495255 4.9470463 5.0409765 5.2207017
1370431_at 4.4586387 4.4326973 4.374275 4.409134 4.153018 4.486311 4.379293 4.061221 4.7038407 4.3962965 4.7045207
1370432_at 3.437917 3.5620844 3.50448 3.657125 3.5296485 3.5963554 3.6783793 3.7733297 3.4410148 3.3783472 3.3988502
1370433_at 9.965196 10.286545 9.882558 10.5970335 10.384378 10.150247 9.922247 10.481566 10.3538065 9.54535 9.054521
1370434_a_at 3.6141188 3.4781604 3.5216017 3.609213 3.6660523 3.5299788 3.4165492 3.5297523 3.562614 3.797099 3.6654088
1370435_a_at 6.95114 6.910181 6.700152 7.0237026 6.8629827 6.7675524 6.959399 6.932892 6.727219 6.7105255 6.9071736
1370436_at 6.9169583 5.40665 5.977847 6.3499365 7.490719 6.7236915 7.2940316 7.85626 5.165761 6.379455 8.623207
1370437_at 5.833221 6.074001 6.071263 6.3718266 6.51184 6.2399693 6.510094 6.351049 6.3543057 6.353161 6.150903
1370438_at 5.702523 5.8419642 5.520813 5.949255 6.033433 5.4110837 5.710996 5.712892 5.6399183 5.9619837 5.945308
1370439_a_at 3.1816657 3.2688704 3.358352 3.1870186 3.2505248 3.2833965 3.148645 3.4547696 3.2438574 3.3350022 3.361083
1370440_at 7.2603164 7.2763233 7.264326 7.2250338 7.351168 7.369448 7.3128796 7.3069634 7.278308 7.38663 7.22219
1370441_at 3.8549159 3.7858865 3.9344938 3.9240608 4.051356 4.1014814 4.2243233 4.2266626 4.0152607 3.9558036 4.1440296
1370442_at 3.2327971 3.2429063 3.292778 3.270814 3.33166 3.2102752 3.2922213 3.2230833 3.1775453 3.1755347 3.3650181
1370443_at 7.3318167 7.324476 7.035579 7.4260683 7.1791143 7.322323 7.596833 7.4854 7.1813426 7.3966937 7.5057178
1370444_at 4.9314213 4.877553 4.831081 4.801601 4.932725 4.7704716 5.0134234 5.3708496 4.9109592 4.967562 5.110696
1370445_at 6.402431 6.3946123 6.446552 6.8697085 6.56706 6.6013346 6.6455026 6.3982553 5.945858 8.467565 9.87478
1370446_at 6.4049664 6.3906054 6.713013 6.551174 6.4245515 6.509337 6.2518888 6.6083946 6.5887146 6.5038705 6.491219
1370447_at 5.2267714 4.897997 4.8611526 4.957926 5.0360823 4.855591 4.918337 5.2867174 5.1589994 5.229006 4.991247
1370448_at 4.584708 4.6323357 4.618833 4.3416367 4.2057467 4.2107325 4.4601088 4.416689 4.3062763 4.2848086 4.5804224
1370449_at 7.507497 7.628704 7.599537 7.806172 7.394283 7.614991 7.897028 7.401393 7.127482 7.3709116 7.3094587
1370450_at 4.623555 4.4474735 4.4722495 4.612816 4.6768026 4.7807307 4.574081 4.626632 4.620428 4.4524684 4.7087793
1370451_a_at 5.196602 5.168877 5.083264 5.2728 5.046504 5.1827292 5.2951055 5.1252275 5.107519 5.5530553 4.9909306
1370452_at 4.172289 3.890302 3.837622 4.0440855 3.828094 3.8810375 4.163243 3.8430483 3.8152475 3.7976465 4.0899205
1370453_at 5.0250707 5.062603 5.1439314 4.742864 5.229865 5.2592835 4.97531 5.232895 5.135217 4.97516 5.277099
1370454_at 4.9961977 4.753736 4.865261 4.6189947 4.8554497 4.85726 4.30826 4.795054 4.8273077 4.495883 4.770762
1370455_a_at 3.2940366 3.123317 3.601332 3.420597 3.101596 3.1656375 3.5517778 3.5003238 3.3004155 3.2365718 3.4821906
1370456_at 3.6881359 3.8178804 3.9838195 3.9982414 4.1984224 3.932444 3.7088687 3.8702285 3.8978832 3.92406 4.1984444
1370457_at 4.0608287 3.8571124 4.2155 4.0774617 4.0062943 3.8898003 4.0841436 4.0561852 4.2586884 3.9759905 4.250277
1370458_at 4.208561 4.2279778 4.151486 4.4932485 4.3060384 4.5738053 4.3168473 4.4456463 4.269364 4.1229577 4.289455
1370459_at 4.313287 4.0544567 4.307235 4.21545 4.304987 4.2584352 4.134082 4.3591766 3.928607 4.216108 4.1340156
1370460_at 7.0088186 7.2725224 7.4680586 7.313708 7.446137 7.2168384 7.4347014 7.4987082 7.2811317 7.374061 7.0785728
1370461_at 4.7284055 5.1513705 4.9878817 5.23976 5.108276 5.0689225 5.3724465 5.0926013 5.2324624 5.5942373 5.218922
1370462_at 4.737122 4.7768617 5.049 4.6713104 4.576026 4.450875 4.667182 4.799301 5.2533965 4.2681518 4.4464307
1370463_x_at 6.0183134 5.970727 5.576157 5.7480335 5.040417 6.6551657 5.0139527 6.484112 5.420318 6.7186294 5.4198627
1370464_at 4.785063 5.731598 4.7157154 5.336438 5.0369434 5.409549 4.508952 5.0166473 4.555898 5.960161 6.130605
1370465_at 5.156108 5.6851745 5.099748 5.6100116 5.5429587 5.592893 4.901012 5.273831 5.100217 5.667331 5.776629
1370466_at 4.2220607 4.09041 4.1354055 4.1167326 3.8760664 4.1048536 4.186405 4.1089854 4.2281275 4.209217 4.004507
1370467_at 4.709323 4.895192 4.527778 4.655697 4.6219435 4.6987743 4.5427895 4.920885 4.8126364 4.7286105 4.7343044
1370468_at 3.42426 3.2233841 3.2280178 3.1405532 3.1774793 3.1194792 3.36754 3.2995067 3.3460672 3.0802894 3.3007712
1370469_at 5.596165 5.664394 5.7422338 5.5125184 5.650184 5.7202306 5.8411717 5.52304 5.774032 5.4600897 5.52805
1370470_at 4.1980014 4.0223017 3.9204779 4.5428677 4.0091133 4.1837225 4.0065417 4.2131 4.0295854 3.99745 4.61143
1370471_at 4.0666046 4.0249205 3.8651774 4.1086636 4.122944 4.255131 3.8832722 3.9744596 4.1587434 4.2703257 4.17015
1370472_a_at 4.8825564 5.0232344 4.6542516 4.9087696 5.013164 4.74425 4.809017 4.880734 5.025505 4.79021 5.1399226
1370473_a_at 6.089779 6.4855285 6.21482 6.248135 6.227741 6.375535 6.3464956 6.369731 6.396129 6.1717396 6.0772524
1370474_at 5.5084105 5.591047 5.2264314 5.415665 5.1409035 5.299233 5.428304 5.3056893 5.097211 5.3560534 5.291076
1370475_at 13.116952 13.210741 13.287917 13.097493 13.1866045 13.225356 13.145615 13.1539955 13.301266 12.838706 12.707847
1370476_at 7.1800795 7.3071494 7.332255 7.1119866 7.0276732 7.064951 7.218586 7.1968217 7.189288 6.913038 6.983433
1370477_at 3.661873 3.5963023 3.6674445 3.5832043 3.8345919 3.7642303 3.8666484 3.629094 3.6561885 3.7908647 3.6117609
1370478_at 6.0648527 5.6244903 5.9050455 5.913283 5.6230154 5.880323 5.949154 5.996633 5.657432 5.700194 6.019894
1370479_x_at 12.7818775 12.902329 12.62556 12.660767 12.861796 12.829107 12.491026 12.7378 12.784984 11.036351 7.06521
1370480_at 4.168151 4.333102 4.1586046 4.2064886 4.108863 4.4274044 4.103321 4.125991 4.397145 4.2004795 4.03871
1370481_at 5.831514 5.7148757 5.778428 5.348815 5.850578 5.635197 5.738499 5.706802 5.7347436 5.7819343 5.6563306
1370482_at 5.7494335 5.651223 5.9304914 5.585104 5.595358 5.796322 5.4616327 5.8328 5.7622814 5.549346 5.478441
1370483_at 3.8129516 3.8533084 3.6413198 3.8346772 3.6527576 3.874671 3.749308 3.8015275 3.8663378 3.6568558 3.9055338
1370484_at 5.4426723 5.2804904 5.1903152 5.1985025 5.390341 5.2676406 5.288025 5.380903 5.1594343 5.4013276 5.398929
1370485_a_at 4.6758556 4.6691856 4.580954 4.8306494 5.0033493 5.178197 5.0006065 4.9329567 4.5529194 4.3939686 5.162438
1370486_a_at 5.6202784 5.5590467 5.7509794 5.8303733 5.564046 5.9132442 5.6461897 5.851393 5.6890407 5.7285194 5.6494446
1370487_a_at 6.3815475 6.512947 6.363593 6.028026 6.3933334 6.4793086 6.495153 6.387848 6.3164425 6.20552 6.362837
1370488_a_at 6.4587216 6.4458137 6.621912 6.5876493 6.74035 6.7053065 6.5783277 6.3868337 5.9742737 5.816921 5.953832
1370489_a_at 3.8676078 4.173264 3.9271646 4.1509037 3.9752347 4.1728344 4.1325154 3.976655 4.0536785 4.1744523 4.0766053
1370490_at 4.188538 4.209861 3.9851801 4.328225 4.007551 4.345167 4.0860467 4.3949633 4.1523905 4.359309 4.4089947
1370491_a_at 5.8248825 5.645505 5.564101 5.774707 5.720331 5.1543837 5.682691 5.8343325 5.619539 5.3108616 8.86295
1370492_a_at 4.6168323 4.543767 4.767494 4.6981516 4.8127637 4.5040274 4.7324715 4.4128513 4.468092 5.247537 5.1219797
1370493_a_at 3.4251363 3.727035 3.7498515 3.9803386 3.8892393 3.7060406 3.8424392 3.4210093 3.6529696 3.7680447 3.6700842
1370494_at 4.81773 4.4629087 4.585352 4.562499 4.750305 4.8685203 4.6765137 4.5338063 4.6496525 4.7684126 4.6243944
1370495_s_at 13.408107 13.078034 13.124627 13.248601 13.401232 13.2449875 13.253564 13.358059 13.356411 13.321072 10.589324
1370496_at 12.743838 12.752351 12.764517 12.80048 12.734188 12.819177 12.71308 12.788951 12.739807 12.681885 12.144636
1370497_at 4.3284473 4.4123163 4.3891945 4.366208 4.471555 4.205823 4.1155996 4.383705 4.5618 4.538323 4.51105
1370498_at 3.2165205 3.2367818 3.37521 3.3374166 3.3052788 3.2992609 3.4380946 3.251995 3.2602155 3.445404 3.4076707
1370499_at 4.0153856 4.081686 4.1675925 4.112337 4.009538 3.95491 3.8703399 4.0546794 3.9844556 3.86933 4.443167
1370500_a_at 4.0993376 3.7626224 4.02264 4.0188103 3.9401042 4.0741143 4.1962833 4.224704 4.041524 4.1994286 3.8014743
1370501_at 9.176008 9.546032 9.44336 9.453784 9.44285 9.319293 9.51349 9.378413 9.466314 9.423185 9.486002
1370502_at 4.195104 4.060078 4.194007 4.133759 4.183258 4.244643 4.2161946 4.176951 4.0889635 4.1869307 4.058231
1370503_s_at 4.3813457 4.1270404 4.328065 4.2319613 4.345458 4.1157956 4.4069405 4.2266865 4.1068163 4.3933487 4.22031
1370504_a_at 6.248427 6.2269306 6.3602624 6.246418 6.1862636 6.274967 6.049674 6.233312 6.2615967 6.260082 5.945332
1370505_at 5.9817452 6.343728 6.357933 6.225311 6.008217 6.0669847 6.294459 6.074536 6.3609223 6.32035 5.7888427
1370506_at 6.560957 6.6722856 6.2257967 6.603261 6.2062106 6.489665 6.496744 6.2681813 6.5749316 6.063433 6.4799314
1370507_at 5.4879303 5.588531 5.6592164 5.79132 5.7013197 5.5240927 5.555804 5.6266336 5.5386434 5.8034644 5.914091
1370508_a_at 5.433371 5.2444243 5.1595597 5.237131 5.4623046 5.2947216 5.1764483 5.2937517 5.3457656 5.4362593 5.450881
1370509_at 6.861154 7.345012 7.3717694 7.206997 7.438929 6.9600782 7.2345 7.5261536 7.20387 7.225363 7.1651607
1370510_a_at 7.6594324 7.785277 8.013583 7.972812 7.880799 7.739005 7.981634 7.8863025 7.902683 7.767425 7.0266213
1370511_at 13.8005 13.800469 13.862643 13.88808 13.840449 13.857744 13.91554 13.874788 13.87616 14.061301 14.182091
1370512_at 7.657337 7.8479543 7.7510676 7.666185 7.5629444 7.589444 7.608011 7.5770555 7.6691756 7.5272727 7.933699
1370513_at 3.8250566 3.8826983 3.6382093 3.7596242 3.6950905 3.6774669 3.727318 3.923041 3.780254 3.650062 3.7579877
1370514_a_at 3.8682802 3.6281662 3.804836 3.6420166 4.043499 3.8162482 3.910442 3.6799145 3.8590615 3.7535794 3.6645436
1370515_x_at 4.2486506 4.4013257 4.652819 4.197609 4.0682325 4.5110145 4.490088 4.450966 4.717227 4.565627 4.3176327
1370516_at 6.037422 6.2714696 6.183785 6.2451944 6.0306377 5.99046 6.043017 5.8394794 5.6693187 5.587229 6.144776
1370517_at 3.9000087 3.6293333 3.6356547 3.7343154 3.863592 3.9833555 3.6454089 4.098942 3.7597296 3.6930137 4.06299
1370518_a_at 4.2855206 4.143304 4.0529556 4.032807 4.006646 4.002892 4.2861953 4.5197935 4.3046794 4.171148 4.3230677
1370519_at 4.772506 4.7702303 4.892 4.433166 4.8142815 4.7025356 4.4434996 4.31818 4.699646 4.557793 4.7679043
1370520_at 4.351986 4.1856155 4.325033 4.2608137 4.527002 4.415341 4.217888 4.2830653 4.508899 4.4558697 4.257112
1370521_at 6.4366274 6.6258016 6.790294 6.5657706 6.455111 6.5994387 6.5908713 6.6497602 6.482544 6.7799535 6.6618276
1370522_at 9.095441 8.987759 9.218588 9.23327 9.160298 8.929551 9.174872 8.957724 8.951739 8.527434 8.611052
1370523_a_at 7.465765 7.61867 7.6501184 7.9262176 7.796008 7.6881027 7.77243 7.4989533 7.7956243 7.842598 7.6754775
1370524_at 8.940955 8.914049 9.113948 8.890535 9.100356 8.90011 9.063807 9.009787 8.980318 8.9397545 8.861519
1370525_at 7.9818516 8.2680855 8.203922 8.234407 8.271755 8.087662 8.260424 8.223827 8.385788 8.185974 8.062796
1370526_at 6.138079 6.1904616 7.292208 7.025277 6.0988193 5.91061 5.961921 6.20927 6.160475 6.114594 6.0364666
1370527_a_at 8.925861 8.866925 8.94557 8.5752735 8.895551 8.889861 8.906988 9.057794 8.936947 8.4948 8.551666
1370528_at 6.7658534 6.746173 6.657031 6.660776 6.599498 6.6981726 6.5850525 6.605725 6.756456 6.624427 6.606932
1370529_a_at 7.7516894 7.4642844 7.228106 7.7422404 7.6668577 7.7808437 7.60274 7.557102 7.7195954 6.8172555 7.0631037
1370530_a_at 7.8780546 7.843432 7.4849334 8.169111 8.142908 8.009845 8.157595 7.9898744 7.982069 7.428169 7.2224483
1370531_a_at 5.3647842 5.382702 5.2949705 5.743518 5.2941947 5.355258 5.532813 5.289319 5.419533 4.8770957 5.187503
1370532_at 5.9322696 5.827324 6.0520267 5.762683 5.798989 6.081603 5.776637 5.8727155 5.564533 5.918416 5.6502104
1370533_at 4.5449586 4.5785036 4.473423 4.4607515 4.4496284 4.6194544 4.6187205 4.267079 4.490219 4.595228 4.7779055
1370534_at 7.646389 7.44941 7.1515527 7.569837 7.1267986 7.5868406 7.409188 7.233315 7.1187983 7.1579084 7.1013684
1370535_at 4.093106 4.074871 4.258851 4.2686844 4.0473833 4.5075645 3.9968019 4.0153913 4.0054436 4.419566 4.0171814
1370536_at 4.773279 4.786289 5.057308 5.1033278 5.2429233 4.917698 5.178458 5.221093 4.855238 5.3565435 5.298955
1370537_at 6.9056253 6.9137816 6.8161683 7.0287633 6.9217687 6.9510818 7.0121493 6.893913 7.002625 7.105604 7.20015
1370538_at 7.7654843 7.5384665 7.3608875 7.6553755 7.3979197 7.9943037 7.292475 7.868805 7.6970325 7.7585087 7.254177
1370539_at 5.838434 6.219547 6.2313323 6.2073603 6.355574 6.20572 6.1788597 6.2568755 6.13198 6.0439415 6.062768
1370540_at 4.2507725 4.139037 4.11208 4.395959 4.1481776 4.2274914 4.100004 4.372017 4.3011627 4.6429234 5.147094
1370541_at 5.567901 6.5100756 5.5682025 6.681925 6.093654 5.316719 6.6066723 5.760173 6.5221868 6.4261723 7.669968
1370542_a_at 6.5192327 6.499281 6.849078 6.9826627 6.6914663 6.9125338 6.7349467 6.7096453 6.619738 6.5498366 6.6260886
1370543_at 7.092094 7.318959 7.1367 7.3936396 7.493075 7.094245 7.316891 7.284358 7.186435 7.4288034 7.0246577
1370544_at 5.9208627 5.5018725 5.7816052 6.0091066 5.5940814 5.916653 5.523112 5.599923 5.8734016 5.371031 5.6316013
1370545_at 5.2985196 5.0310616 5.0581403 4.9369698 5.1404104 5.136149 4.9376717 5.224621 5.258005 5.28074 5.3041286
1370546_at 4.082208 4.019374 4.0599823 4.0728827 3.9311023 4.25065 3.9163866 4.3715324 4.197236 3.8839004 4.0714045
1370547_at 13.956316 13.90881 13.928082 14.060191 14.043903 14.039654 14.064796 14.0167 14.083075 14.121932 14.199441
1370548_at 7.3668447 7.369665 7.8157325 7.7635365 7.3507237 7.717623 7.4624786 6.998883 7.448394 7.366791 7.0175366
1370549_at 5.865682 6.0534263 5.839902 5.740643 5.6876388 5.6586876 5.887654 5.579465 5.9242845 6.0774117 6.0499277
1370550_at 5.939192 5.9577713 5.85245 5.882 5.8249125 5.8420696 5.837408 5.6405306 5.8279567 5.995626 5.7343554
1370551_a_at 7.433583 7.1659446 7.3041306 7.225584 7.3483953 7.5123982 7.256579 7.388053 7.329158 7.56173 7.542208
1370552_at 5.393588 5.5616283 5.6218395 5.5197315 5.471305 5.3670893 5.583048 5.462946 5.4394903 5.5828457 5.4951715
1370553_at 7.4653597 7.619361 7.306783 7.6176143 7.435957 7.675988 7.218997 7.1925826 7.2118845 6.895938 6.712438
1370554_at 8.763769 8.842507 8.728608 8.72863 8.849653 8.568308 8.700294 8.874156 8.7751665 8.618396 8.383315
1370555_at 4.220147 3.8993366 4.077055 3.9385655 3.989732 4.1689587 4.214531 4.0449257 4.2251225 4.647671 4.0863347
1370556_at 4.867738 4.8691 5.1747484 4.9932604 5.0542836 5.0640063 5.0787616 5.0217934 5.1520257 5.199031 5.1076727
1370557_a_at 4.2220607 3.9808779 4.218218 4.009793 3.9310727 4.0781355 3.8532853 4.0601087 4.0445943 3.9478858 4.0112076
1370558_a_at 3.3090353 3.322384 3.2603776 3.3786993 3.2969167 3.1588833 3.3186564 3.2660708 3.2386968 3.3502893 3.2126515
1370559_at 3.9000087 3.8701897 3.851499 3.8598788 4.0800924 3.9157748 3.8747997 3.9292498 3.8475223 3.948474 4.034175
1370560_at 4.303896 4.2408876 4.2297344 4.195811 4.370001 4.02298 4.3310256 4.1252127 4.116549 4.565638 4.1292467
1370561_at 4.2220607 3.9607494 4.145394 4.0066724 4.312735 4.0411196 4.1273146 3.9206007 4.0331583 3.960147 3.9372687
1370562_at 5.1650534 4.718944 4.907111 4.5964146 4.6305223 4.882025 4.462762 4.8351884 4.674327 4.5770874 4.7663774
1370563_at 11.424256 11.89484 11.673932 11.673699 11.550324 11.391956 11.473292 11.591009 11.571567 11.2383375 11.549834
1370564_at 4.4299526 4.2688227 4.443009 4.216246 4.377739 4.4435563 4.357821 4.644731 4.483693 4.4594474 4.5339527
1370565_at 4.384257 4.4798303 4.518733 4.278189 4.58523 4.6461673 4.4989476 4.4598126 4.452965 4.522465 4.7861557
1370566_at 10.579173 9.757299 8.930132 10.479133 8.953516 10.455253 10.016983 10.016321 10.137053 8.139841 8.302584
1370567_at 7.1370893 7.0716815 7.099139 7.224748 7.0464573 7.2192845 6.7602177 7.0117407 7.2188835 6.8873057 7.0866194
1370568_at 5.815919 5.640187 5.650977 5.718849 5.821576 5.7128315 5.8811407 5.88386 5.734183 5.693022 6.0556655
1370569_at 5.156108 5.357423 5.322897 5.2989626 5.323878 4.815625 5.428301 5.2891335 5.347472 5.2792654 5.00707
1370570_at 7.0426407 7.133774 7.133557 7.287655 6.970352 7.025312 7.320913 7.0163145 6.9578104 6.757159 6.729218
1370571_at 5.3210497 5.460847 5.554477 5.147215 4.926186 5.1239533 5.1023536 4.978389 5.3018274 5.093239 5.4321556
1370572_at 3.8329215 3.7189562 3.7857523 3.7497053 3.7305796 3.6502137 3.3235936 3.86161 3.6634772 3.7786336 3.8455722
1370573_at 9.996103 9.778087 9.806527 9.823566 9.795984 9.829398 9.9837475 9.620226 8.972072 9.353983 9.678365
1370574_a_at 6.787608 6.736607 6.852738 6.928578 6.7403507 6.8510156 6.8686666 6.6628327 6.921954 6.9062343 7.0164332
1370575_a_at 8.526953 8.814312 8.482928 8.4631 8.510466 8.26657 8.481014 8.613625 8.694479 8.737543 8.647926
1370576_at 5.9288306 5.8027387 5.868745 5.797858 5.8544774 5.760749 5.9706984 5.7248235 5.795023 6.065354 5.922488
1370577_at 6.398328 6.576333 6.421054 6.2846775 6.5318246 6.1487126 6.53244 6.155155 6.301758 6.197519 6.1631956
1370578_at 7.0880976 6.8232203 7.0549135 7.211266 6.990323 7.129926 6.957869 6.9085016 7.0223866 7.143292 7.2081017
1370579_at 9.095858 9.219118 9.267111 9.228556 9.455437 9.390514 9.431076 9.377169 9.2546215 9.43298 9.448765
1370580_a_at 13.51243 13.45763 13.550327 13.514724 13.536522 13.540078 13.3298235 13.549082 13.458161 13.518334 13.672639
1370581_at 4.207573 4.1049147 4.1853275 3.6609342 3.9231699 3.9254594 3.9639704 4.236996 4.009692 3.9597068 3.865996
1370582_a_at 3.3300605 3.2525258 3.25328 3.2412763 3.2791302 3.4911492 3.309813 3.406502 3.2558875 3.2698617 3.1388144
1370583_s_at 6.197352 6.4949384 5.9646525 6.503084 6.798176 6.5615115 6.7087913 7.447679 7.79974 7.814471 8.469639
1370584_a_at 5.8205843 5.714885 6.084945 5.4347205 5.5165286 5.7456484 6.02758 5.2919407 5.779649 5.816888 5.65303
1370585_a_at 5.984934 6.036498 5.98943 6.202266 5.685704 5.7457957 5.7835207 5.504152 5.5793586 4.7141466 5.0706415
1370586_a_at 6.3413005 5.969674 5.785449 5.850263 6.0936537 5.9369326 5.9835844 5.9967704 5.941478 6.3506947 6.1121635
1370587_at 5.12485 5.0468082 5.174551 5.074337 4.9815025 5.171438 5.1159353 5.3206663 5.2729235 5.2141056 5.1952066
1370588_a_at 4.45622 4.143274 4.2206616 4.5284624 4.5378857 4.273896 4.447648 4.5067797 4.1210546 4.139099 4.502885
1370589_at 4.808011 4.8721848 5.02586 5.0899763 5.0348763 4.8955216 5.201672 4.8299713 4.9786754 5.096072 4.922475
1370590_at 7.496984 7.4741526 7.520063 7.543393 7.4867754 7.4658823 7.5569086 7.4671392 7.613165 7.5695295 7.5345893
1370591_at 7.864682 7.8112373 7.7630043 7.7247343 7.586272 7.5461755 7.6340885 7.6503825 7.7502475 7.3393807 7.2504864
1370592_at 5.548367 5.4071665 6.2804246 6.180579 6.132637 6.1380534 6.51308 5.6466107 5.8429556 6.8107405 6.4963307
1370593_at 13.583806 12.893533 13.361628 13.449305 13.440312 13.524424 13.437545 13.155575 12.898103 13.506306 11.520991
1370594_at 4.9648 4.772339 4.98777 4.922119 5.046381 5.0827036 4.7687874 4.870864 5.047022 5.015071 4.9553194
1370595_a_at 3.5753505 3.7698026 3.7624023 3.7895236 3.756852 4.092469 4.103321 3.8064985 3.9565313 3.7960966 3.655236
1370596_a_at 4.0630245 4.4445386 4.20821 4.319298 3.9167008 4.256776 4.119188 4.352955 4.3543057 4.063707 4.336265
1370597_at 5.3798637 5.7987633 6.0916805 6.326131 5.727558 5.9467487 5.896118 6.24634 6.441077 5.474242 6.1221595
1370598_a_at 4.6105895 4.6467566 4.4915547 4.60842 4.767986 4.616995 4.7900133 4.7866654 4.620428 4.7852755 4.7563553
1370599_a_at 7.505048 7.388903 7.3958554 7.555539 7.730635 7.3480177 7.606988 7.359807 7.1215754 6.8340774 6.790921
1370600_at 5.933777 5.967047 5.6624427 5.9564705 5.6836224 6.037606 5.806552 5.8727155 6.1177406 5.9076014 5.7148733
1370601_a_at 4.7479515 4.7839427 4.672644 4.5000167 4.6008024 4.8255568 4.6195364 4.7625313 4.695137 4.663994 4.7174935
1370602_at 4.7507772 4.549735 4.7070503 4.3109264 4.6651382 4.2107325 4.610338 4.5359244 4.370157 4.636853 4.5449047
1370603_a_at 5.758685 5.667415 5.707805 5.655948 5.511379 5.657341 5.76739 5.3418794 5.3969383 4.876856 5.957401
1370604_at 3.7305877 3.7403529 3.7094023 4.0309715 4.027759 4.061137 3.9595 3.9516425 3.9091992 4.1977825 4.5932426
1370605_s_at 5.696126 5.7655315 5.957909 6.209027 6.318668 6.177535 6.542662 5.7825003 6.0739813 6.631485 7.6949177
1370606_at 6.238103 6.1775846 6.130227 6.1761413 5.926161 6.143845 6.0884147 5.9774456 5.478183 5.6758523 5.5647593
1370607_a_at 4.54805 4.6193304 4.6511564 4.4214497 4.668461 4.625103 4.4222636 4.718297 4.5570483 4.615674 5.2649364
1370608_at 3.631859 3.8962803 3.8385623 3.7710392 3.8022902 3.8948262 3.6265614 3.7071252 3.9101067 3.6804655 3.6442645
1370609_a_at 10.133066 9.972042 10.073767 10.194809 9.87225 10.175887 10.115428 9.958129 9.9505205 10.1732025 10.129797
1370610_at 4.6740484 4.715263 4.6612735 5.0048337 4.7414465 4.6654425 4.6312103 4.6371045 4.594883 4.6448164 4.8194275
1370611_at 6.644876 6.416584 6.475845 6.375525 6.2615366 6.453228 6.1621475 6.3743677 6.5374756 6.5658307 7.0931416
1370612_at 6.0121927 5.90772 6.0189834 6.0851555 5.936383 6.067793 6.0280457 6.1587973 6.2837396 6.2976646 6.9312344
1370613_s_at 12.744226 12.450289 12.722594 12.829532 12.714823 12.930066 12.723418 12.842468 12.574343 12.995424 13.077609
1370614_s_at 5.4802413 5.4301295 5.7890005 5.380332 5.6435385 5.720506 5.265529 5.803171 5.4749074 5.4714565 5.5522246
1370615_at 5.089226 5.0766644 4.775069 4.890377 4.9326787 4.962124 4.788934 4.935959 4.7489834 5.0231338 4.7651
1370616_at 5.1348658 5.106668 5.0343237 5.348497 5.2878036 5.2146697 5.358539 5.375497 5.2304697 5.2984467 5.0195026
1370617_at 4.923558 4.9764585 4.845764 4.918005 4.6433244 5.1643305 5.1528664 4.9008436 4.979767 4.943466 4.7707767
1370618_at 8.077516 8.2360115 8.276086 8.277186 8.199821 8.097622 8.263741 8.154308 8.152757 7.671707 8.035723
1370619_at 5.465268 5.223154 5.214221 5.2289734 5.1827865 5.271959 5.1230145 5.1944776 5.2076926 5.4090757 5.749577
1370620_at 4.7371387 4.9841995 4.8812327 4.6459427 4.905638 4.6823864 4.7429347 4.706063 4.86251 5.054897 5.0624833
1370621_at 5.0603743 5.03436 5.042543 4.978443 4.9568715 4.9186025 4.8165426 4.998886 5.0546064 4.8319607 5.086269
1370622_at 4.464828 4.4822636 4.4954863 4.399248 4.391727 4.394703 4.520843 4.4298673 4.431278 4.320814 4.0358953
1370623_at 6.5877185 6.7793813 6.9030094 6.8555346 6.403189 6.5870953 6.531007 6.305802 6.673458 5.8017426 6.470533
1370624_at 4.7947288 4.70328 4.59571 4.695591 4.88658 4.6517096 4.4267936 4.6732054 4.637413 4.755121 4.7871356
1370625_at 4.102063 4.0910006 4.069665 3.9803386 4.3245654 4.0827675 4.3140793 3.7911813 4.0515327 4.0329847 3.9879754
1370626_at 3.8668203 3.5286698 3.5561926 3.6662037 3.5004244 3.5301397 3.537533 3.4101462 3.6313136 3.7494571 3.5013025
1370627_at 4.7917705 4.9748125 4.9297376 5.0297885 4.7346196 4.477793 4.670478 4.763701 4.822252 4.6416893 4.9948826
1370628_at 5.156108 5.083121 5.1922064 5.0700603 4.881504 4.9660845 5.0376906 4.845496 4.843631 5.2184525 4.897475
1370629_at 3.6522758 3.6373365 3.9057648 3.729625 3.6985183 3.566171 3.7781708 3.805817 3.5266745 3.7641432 3.6075916
1370630_a_at 7.206037 7.3982787 6.740139 7.114572 7.1593027 6.9723897 7.042953 7.0069776 7.024239 6.7751393 7.412343
1370631_at 3.9079387 4.0481453 4.2799883 4.207912 4.336611 4.2107325 4.2892065 4.371846 4.289604 4.1851277 4.51105
1370632_at 4.3951645 4.258669 4.4815044 4.400407 4.4304266 4.2946286 4.2992024 4.3337736 4.482099 4.2273645 4.406084
1370633_at 5.0705113 5.2480574 5.029047 4.907037 5.050454 5.1966815 5.1030493 5.1692247 5.049425 5.0450215 5.106485
1370634_x_at 6.896898 6.7564473 6.8726764 6.6774707 6.8311005 6.703307 6.8923583 6.943057 6.9308796 6.893712 6.565848
1370635_at 5.094471 5.0266128 5.2375107 5.3336415 4.8711185 5.239075 5.080438 5.1710916 5.236536 5.3263454 5.5443516
1370636_at 4.570448 4.5208006 4.606194 4.5386047 4.5417833 4.545499 4.4217405 4.822266 4.807254 4.7344275 4.6271553
1370637_at 4.3193183 4.3002076 4.384974 4.300556 4.2668777 4.299535 4.3982024 4.2979403 4.0445843 4.170103 4.574063
1370638_at 4.730116 5.169848 5.033922 5.3736444 4.948115 5.2803173 4.986523 5.248945 5.0828695 5.5218883 5.0599184
1370639_at 7.8284783 7.7060113 7.790494 7.691201 7.761901 7.6547875 7.723378 7.8453355 7.7417173 7.832396 7.997207
1370640_a_at 5.2310705 5.4809933 5.560011 5.31919 5.645549 5.5284023 5.518689 5.141163 5.6884108 5.3300824 5.614893
1370641_s_at 6.922137 6.703897 6.7094703 6.7277837 6.7380476 6.778209 6.707953 6.9635673 7.010621 6.935155 6.8406014
1370642_s_at 6.7262626 6.956211 6.641337 6.6402755 6.523187 6.3649726 6.7646112 6.489518 6.7525115 5.8807945 5.6641583
1370643_a_at 5.3758936 5.5753407 5.2431817 5.4606752 5.3685665 5.211052 5.3384686 5.464962 5.5270433 5.352976 5.7283726
1370644_at 3.8258374 3.6485946 4.0256987 3.3880527 3.9932487 3.723678 3.8304152 3.8934677 3.7957973 3.8705075 3.6480258
1370645_at 4.6307216 4.199466 4.307235 4.5409274 4.5495014 4.3964205 4.366167 4.475004 4.397145 4.314348 4.3955135
1370646_at 6.584194 6.4944754 6.430933 6.272761 6.553796 6.637553 6.4178877 6.4597144 6.378407 6.5468636 6.6873226
1370647_at 4.5928664 4.712778 4.3346562 4.559148 4.363763 4.3627996 4.537395 4.654645 4.6623306 4.4970737 4.51105
1370648_a_at 5.2664375 5.169541 5.243268 5.147215 5.149718 5.2528257 5.3083763 5.359509 5.253073 5.1469193 5.153146
1370649_at 6.0618024 5.9169474 6.0560145 5.814114 5.6580005 5.7775617 6.1083364 5.969221 5.9241714 6.016632 5.9621606
1370650_s_at 4.437126 4.1736193 4.138637 4.129202 4.2213297 4.252045 3.977556 4.078018 3.9340618 4.2659845 3.9974155
1370651_a_at 6.7731943 6.798705 6.8077083 6.739535 6.956265 6.773355 6.6098347 6.8898735 6.8245893 6.7431827 6.851796
1370652_at 4.0357237 3.9249976 3.953341 3.8734853 3.8640318 4.056349 3.9974563 4.0636253 3.876691 4.1482177 3.8871763
1370653_at 4.512503 4.3491926 4.421137 4.4165483 4.704892 4.3726416 4.2361765 4.2956295 4.4904914 4.233198 4.6931987
1370654_at 4.980541 4.924713 4.974659 4.873249 4.898178 5.187114 4.974271 4.9364986 5.2371273 5.1561546 5.0161715
1370655_a_at 5.5250006 5.555353 5.572842 5.4295526 5.5318165 5.732879 5.6464 5.5410953 5.592638 5.7428603 5.4399557
1370656_a_at 6.8097396 6.7282453 6.171111 6.3738933 6.2124166 6.2851987 6.4755945 6.0720124 6.906502 6.1660547 6.870529
1370657_at 4.1243024 4.0662317 4.11208 4.068063 4.1572924 4.1805058 3.893239 4.0813437 4.12685 4.0779185 3.8334994
1370658_a_at 5.0013456 5.096065 5.34723 5.023117 5.1652927 5.2324142 5.204658 5.2769737 5.2076926 5.103088 5.2380376
1370659_at 3.93731 3.8951416 3.8904028 3.8267157 3.9004426 3.9682348 3.9928002 3.984165 3.953238 4.1333017 3.9495823
1370660_at 3.7818022 3.693863 3.8981645 3.6988828 3.9836452 3.8019626 4.052978 4.025496 3.6839843 3.979694 3.9248636
1370661_a_at 4.950157 4.7309494 4.9802246 4.8639183 5.0934944 5.040615 4.9178276 5.194478 5.090021 4.8775787 5.062484
1370662_a_at 7.1144347 7.320074 7.1499586 6.9365005 7.2385793 7.0771885 7.387267 7.3068314 7.166182 6.9731245 7.304107
1370663_at 5.307817 5.168476 5.236212 5.0510063 5.0518312 5.11456 5.017338 4.8959794 4.990329 4.8667507 5.050361
1370664_a_at 3.4817944 3.4599414 3.4649482 3.5562174 3.461737 3.3694217 3.5214736 3.8100383 3.7075548 3.3496945 3.6656358
1370665_at 7.903401 7.6866436 7.408051 7.3126583 8.133293 7.3993464 7.9396925 8.176964 8.301251 8.142096 7.198442
1370666_at 3.9559577 4.031068 4.1388993 3.8910713 3.9891062 4.171008 3.7865434 4.4076986 3.8853846 3.9585748 4.0924206
1370667_at 3.52509 3.6918662 3.7063692 3.7684457 3.5539708 3.6531305 3.5878386 3.6746545 3.8417618 3.8029664 3.611204
1370668_a_at 4.5626225 4.065942 4.1267247 4.2920046 4.3870454 4.5454845 4.1989746 4.1371803 4.4297943 4.534339 4.3524876
1370669_a_at 4.100886 4.1523867 4.0219646 4.118811 4.033953 4.2483754 3.9422822 4.2474637 4.4975824 4.230711 4.447993
1370670_at 5.6804647 5.9194655 5.5582595 5.904501 6.0147476 6.1423097 5.9955583 6.145311 6.168664 5.087216 5.0957212
1370671_at 3.4948432 3.357023 3.4064593 3.3533242 3.5145683 3.4771793 3.39604 3.303393 3.2199886 3.3422203 3.5958111
1370672_a_at 7.0448337 7.0673056 7.389065 7.020215 7.224706 7.506843 7.0790224 7.0248356 7.3960934 7.261187 7.2491555
1370673_at 3.657888 3.618575 3.540158 3.5284493 3.5004244 3.698888 3.5836778 3.8051398 3.7112167 3.5869262 3.6273208
1370674_at 4.140002 4.298071 4.280084 3.9375978 3.976274 3.94245 4.0933514 4.120249 4.4248466 3.9011617 4.0916085
1370675_at 4.4572773 4.7535286 4.633603 4.384738 4.772576 4.571064 4.6534452 4.874861 4.6496997 4.6368527 4.7701797
1370676_at 10.7847805 10.820329 10.5707655 10.883467 10.603925 10.788519 11.010394 10.5924225 10.826919 10.639532 10.249573
1370677_at 6.029895 5.815276 5.9675016 6.408862 6.117887 6.0023994 5.8716774 6.0988665 6.3581805 6.2942657 6.3109307
1370678_s_at 10.327564 10.320965 10.4439 10.350289 10.191006 10.1901045 10.345583 10.359036 10.20657 9.994282 9.643941
1370679_at 3.9275188 4.0678287 3.7927413 4.04675 3.9735243 3.8787882 4.1126103 4.1305704 3.8747654 4.12455 4.1541557
1370680_at 5.2059603 5.4967003 4.7961226 5.2244806 5.269797 5.126129 5.2072845 5.0446706 5.250471 4.9102073 4.974694
1370681_at 5.143943 4.658184 5.0478816 5.04599 4.8926435 5.0981503 5.1632776 5.0152726 5.1497126 5.0473976 5.467575
1370682_at 6.266363 6.6611276 6.58169 6.7619677 6.5017843 6.3636055 6.6675673 6.4931483 6.3758364 6.754671 7.087278
1370683_at 4.836385 4.5955143 4.783244 4.8556304 4.7818937 4.754335 4.520579 4.8478165 4.8320646 4.6206293 5.345209
1370684_s_at 8.711634 8.770062 8.740134 8.839302 8.769333 8.752991 8.883584 8.92729 8.943912 9.101497 8.903618
1370685_at 3.3853612 3.4603546 3.4295223 3.5628064 3.6512437 3.4032156 3.613854 3.5969422 3.581977 3.4042025 3.6757624
1370686_at 7.25958 7.3697343 7.277553 7.2329445 7.1411037 7.317263 7.458119 7.3906593 7.442437 7.2247334 6.997198
1370687_a_at 5.906313 5.6769714 5.747916 5.6822248 5.866409 5.8475637 5.6164947 5.772624 5.8498917 6.04099 5.7124014
1370688_at 9.281433 9.572371 9.664419 9.235089 9.420531 9.3333 9.340341 9.416041 9.303228 9.729712 9.210943
1370689_at 3.7487993 3.7371688 3.6033397 3.580939 3.788625 3.8424768 3.8278942 3.9619467 3.762632 4.058461 3.625843
1370690_at 10.727714 10.747882 10.623339 10.803372 10.686895 10.644773 10.682271 10.679238 10.57459 10.733563 10.611958
1370691_a_at 6.0395665 6.0611324 6.096282 6.181799 5.9374313 6.424482 6.207005 6.182729 5.6501217 6.2183886 5.7798524
1370692_at 5.7755923 5.719087 5.7038603 5.6559477 5.8309684 5.6586876 5.796829 5.5721245 5.8057795 5.5875616 5.830754
1370693_a_at 5.3207903 5.4847617 5.521372 5.2112556 4.695256 5.340026 5.2840533 5.485197 4.9111476 5.668132 6.1224594
1370694_at 5.696834 5.7012124 5.4117813 5.7269063 5.693815 5.8229795 5.848146 5.647218 5.9776163 6.054894 6.364604
1370695_s_at 6.1247735 6.2680073 5.739441 6.1916494 6.3591323 6.4893885 6.549054 6.5233736 6.4850264 6.476134 6.9853616
1370696_at 3.7995641 4.0189004 3.9959464 3.935608 3.9728782 3.9197311 3.859775 3.6536384 3.9716697 3.7544143 4.0155177
1370697_a_at 4.1243024 4.2992105 4.0372705 4.0423636 4.316694 4.3662386 4.0865145 4.406802 4.1981697 4.1530104 3.98707
1370698_at 9.810071 10.880636 9.893852 11.334217 9.717128 11.232377 10.790236 10.845465 10.35882 11.387529 11.374166
1370699_a_at 9.984808 10.102018 10.005891 9.68918 9.789939 9.917612 9.854368 9.806506 9.698845 9.483652 9.398655
1370700_at 4.4977236 4.854047 4.96382 4.9582562 4.7685747 4.7490106 4.7431526 4.688826 4.7091656 4.8186235 5.052968
1370701_at 5.618695 5.502657 5.5422106 5.3399057 5.2725105 5.575459 5.6506066 5.503876 5.602641 5.560701 5.7446876
1370702_at 4.1878643 4.4342794 4.2518992 4.3794765 4.0836673 4.2376137 4.01966 4.1491427 4.1210546 4.361333 4.194271
1370703_at 5.498285 5.427332 5.5029373 5.229098 5.4850354 5.3591394 5.321761 5.586251 5.4754844 5.4317474 5.388392
1370704_at 4.844022 4.631768 4.814315 4.830973 4.7841387 4.8380775 4.6441526 4.838874 4.8541107 4.715165 5.0317945
1370705_at 5.7669687 5.819106 5.7248874 5.79132 5.727765 5.7812214 5.6552544 5.9440155 5.82499 5.719746 5.721143
1370706_a_at 10.21699 10.068538 10.163925 10.309428 10.138568 10.285399 10.2836075 10.116846 10.140707 9.467478 8.575263
1370707_at 5.825026 5.987063 5.9995623 5.91365 5.851926 6.05747 6.044163 5.9875813 6.019861 6.224696 6.1185946
1370708_a_at 12.270448 12.5852785 12.345008 12.373789 12.363353 12.202136 12.278152 12.364925 12.262869 12.072936 12.344971
1370709_at 7.0530663 6.930965 6.7054157 6.671104 6.8992004 7.015318 6.7354507 6.9989376 6.9983377 6.8394017 6.7025065
1370710_at 4.271269 4.367714 4.56033 4.185112 4.377739 4.3288565 4.304599 4.227615 4.5381994 4.516513 4.689107
1370711_a_at 3.996291 4.2090764 3.9549901 4.1656437 4.007234 4.17255 4.09323 4.3771286 4.0737996 4.477609 4.417147
1370712_at 3.3032537 3.425047 3.3110354 3.3650224 3.5004244 3.4435208 3.4835436 3.2928672 3.3570952 3.4217854 3.308313
1370713_at 5.547336 5.103961 5.11732 5.06303 5.3355694 5.275959 5.2713194 5.131371 5.307562 5.4355927 5.355836
1370714_a_at 10.863983 10.714097 10.692362 10.620284 10.703063 10.584605 10.648034 10.544149 10.481937 9.923406 10.397164
1370715_at 5.0884266 4.8441935 4.986301 4.783086 5.121039 4.8257275 4.950323 4.9866533 5.2410336 4.996992 4.820659
1370716_at 4.5704546 4.217797 4.376535 4.374421 4.4424915 4.4075584 4.402427 4.1959496 4.3411493 4.608934 4.674588
1370717_at 6.113678 6.392389 6.205921 6.152897 6.283439 6.1188784 6.391 6.4643517 6.5216584 6.3264513 6.440921
1370718_at 4.960554 4.809757 5.0933266 4.899078 4.9703455 4.8506365 4.9265594 4.940711 4.7032356 4.7986526 5.030734
1370719_a_at 7.3519406 7.405068 7.372927 7.287826 7.203971 7.159486 7.392666 7.3059635 7.5974693 7.2562823 7.1843567
1370720_at 5.1324606 4.5917673 4.644968 4.8400097 4.907366 4.787649 4.95977 5.0101643 4.847957 4.788252 4.5762725
1370721_a_at 7.828011 7.9691243 7.939139 7.978227 7.7525268 7.9578643 7.8515816 7.971182 7.901926 8.28528 8.382296
1370722_at 5.099275 4.8897696 5.008088 4.855793 4.884111 4.9873595 4.895246 4.7313585 5.098183 5.0782275 5.0027747
1370723_at 4.5373487 4.5563736 4.787792 4.768098 4.7904787 4.7747574 4.794467 4.7684813 4.8710556 4.8362083 4.9167643
1370724_a_at 7.6830873 7.577503 7.304163 7.5662317 7.511731 7.544505 7.625135 7.6347213 7.568982 7.5217233 7.3978486
1370725_a_at 11.432584 10.829545 12.660473 12.763729 12.477585 11.921144 11.965207 11.94379 12.188566 11.5957365 10.732567
1370726_at 3.4869437 3.612218 3.7175581 3.3577287 3.4689493 3.5183468 3.528891 3.5727813 3.3850822 3.7699895 3.6110568
1370727_at 3.9785478 4.1509657 4.0769753 3.9540465 4.0974503 4.252267 4.0595593 4.2566924 4.006832 4.232292 4.165934
1370728_at 8.999077 8.86878 8.880929 8.927929 8.742357 8.459227 8.955887 8.76292 8.56325 8.57931 9.567225
1370729_at 4.6230145 4.9754343 4.8357897 4.56674 4.967243 4.69582 5.057412 4.7928705 5.407056 4.8481445 5.0027747
1370730_a_at 6.2009735 6.1148434 6.168497 6.2049856 6.18388 6.1314297 6.12905 6.179077 6.2418833 6.285245 6.2362947
1370731_at 3.5327518 3.7328317 3.8100982 3.6386652 3.643862 3.4812732 3.727318 3.716554 3.651206 3.8978782 3.6911423
1370732_at 4.328396 4.3426533 4.351679 4.2672157 4.370293 4.4848585 4.206094 4.535636 4.327915 4.666679 4.345821
1370733_at 4.6170716 4.6958604 4.78837 4.728612 5.085064 4.838889 4.54197 4.9865475 4.802354 4.802741 4.815688
1370734_a_at 5.2738123 5.565757 5.532344 5.368695 5.637145 5.689793 5.6820517 5.633159 5.686587 5.646933 5.6939774
1370735_at 4.0729237 4.2173257 3.9054987 3.8823397 4.1853228 4.0880527 4.040472 3.9825134 4.175722 3.8531663 4.1533456
1370736_s_at 4.2413683 3.8425272 4.168744 3.9288723 4.0291505 3.754179 4.1784716 4.014741 4.18005 4.2316923 4.1155972
1370737_at 4.4951096 4.511218 4.528327 4.5132856 4.2757626 4.5750732 4.4395914 4.5559716 4.6817884 4.504936 4.5436935
1370738_a_at 3.2081218 3.377216 3.1951845 3.257733 3.2480237 3.4551024 3.3578641 3.4204063 3.293536 3.315047 3.165614
1370739_x_at 3.449789 3.5010374 3.2269666 3.1772819 3.344882 3.2333848 3.3954797 3.487612 3.399881 3.3496332 3.3505347
1370740_at 3.2818682 3.3125906 3.347186 3.3310132 3.47234 3.3803375 3.3235936 3.4315193 3.4541473 3.5586193 3.3860798
1370741_at 4.2696095 3.8239977 4.0798836 4.216246 4.1681747 4.024784 3.8354113 3.9142394 4.057231 3.9643724 4.0948963
1370742_at 3.7270684 3.9125113 4.009213 3.9772491 4.018207 3.8967173 3.7781708 3.9736571 3.9581416 4.00423 3.6205502
1370743_a_at 4.319318 4.248871 3.9169395 4.203581 4.4041433 4.065916 3.9829586 3.9203737 4.4513483 3.8323174 4.2110023
1370744_at 4.732047 4.4626417 4.7140474 4.590769 4.745321 4.6474504 4.601351 4.6072416 4.891534 4.888769 4.9854097
1370745_at 6.8915253 6.6089587 6.820971 6.7106833 6.7030253 6.688922 6.9886265 6.7435937 7.007925 7.040728 6.7445755
1370746_at 6.5784597 6.6803856 6.4432893 6.4187126 6.423203 6.3078547 6.6002903 6.3168902 6.438333 5.8034644 6.2599497
1370747_at 5.413206 5.3559933 5.200306 5.5015955 5.2589507 5.3789186 5.4040356 5.349371 5.3359118 5.3889017 5.368272
1370748_at 3.276449 3.4055564 3.295147 3.272718 3.3096073 3.5057366 3.430704 3.3675115 3.551138 3.4585428 3.3571804
1370749_at 3.8187509 3.6263652 3.7881503 3.6359737 3.8831065 3.832049 3.6776114 3.6464212 3.7398686 3.5704556 3.888205
1370750_a_at 6.9937434 7.4244733 6.8371806 6.7592015 6.489885 6.904142 6.6517034 6.4776793 6.6317334 6.799432 7.7566576
1370751_at 11.242725 11.191542 11.239998 11.366838 11.17388 11.419004 11.178507 11.108998 11.298095 11.412346 11.701055
1370752_a_at 7.4279823 7.53625 7.6381154 7.446416 7.542423 7.439629 7.447624 7.4989533 7.533081 7.7776732 7.6752367
1370753_at 5.2419972 5.215371 5.343996 5.218754 5.3972044 5.6325817 5.467167 5.524624 5.448226 5.73526 5.517585
1370754_at 4.143409 4.2733955 4.2998133 4.2320585 4.1356554 4.3599453 4.139918 4.1152134 4.2628794 4.1181445 4.350975
1370755_at 5.131562 4.8455744 4.908163 4.7114553 4.78405 4.879698 4.9010196 4.9927835 5.0216928 4.813386 5.3957267
1370756_at 4.694886 4.8109303 4.69749 4.6794825 4.71668 4.8957596 4.7701817 5.071405 4.752812 4.29651 4.7727876
1370757_at 4.524013 4.2840066 4.3645678 4.140543 4.3824353 4.3560004 4.4195685 4.6441545 4.5281343 4.4794264 4.715745
1370758_at 5.296247 5.049834 5.572032 5.0243335 5.0139523 5.003653 5.0016685 5.033716 5.2036004 5.323992 5.093492
1370759_at 3.5898619 3.596206 3.5478878 3.5841408 3.5399065 3.5885398 3.412668 3.645108 3.4410148 3.5790925 3.753008
1370760_a_at 4.8433933 4.6839924 4.6461115 4.750185 4.865914 4.999894 4.5825386 4.564231 4.6523557 4.6542673 4.7692127
1370761_at 5.623898 5.346487 5.541606 5.212074 5.5744243 5.4478726 5.366827 5.562975 5.189621 5.5460596 5.5466337
1370762_at 5.6023083 5.722539 5.621175 5.857707 5.7504807 6.0785437 5.9172764 6.0792813 5.896244 5.903993 5.983587
1370763_at 4.3783646 4.3475094 4.1403832 4.4035716 4.2857127 4.315183 4.313844 4.202603 4.5602694 4.6881 4.317234
1370764_a_at 4.7803917 4.6528444 4.6785793 4.665122 4.648967 4.834114 4.4781027 4.760386 4.7345715 4.6762896 4.8408566
1370765_at 3.948337 4.107161 4.047079 3.8132029 3.7961996 3.972194 4.1153336 3.944473 3.8104339 4.1771555 3.9508364
1370766_at 4.8353615 4.659854 5.0715466 4.558111 4.7414255 4.605136 5.0873013 4.7263494 4.5305514 4.897426 4.6038694
1370767_at 6.0986576 6.3255644 6.219189 6.2180376 6.294469 6.272538 6.1450806 6.459847 5.989765 6.1872463 6.266991
1370768_at 3.959353 4.2208066 4.1080317 4.0542636 4.0819964 4.0884333 3.985817 4.1122518 4.0235524 4.043615 3.8241243
1370769_a_at 4.3059807 4.0132914 4.263254 4.043185 4.50851 4.146845 4.242613 4.042238 4.035969 4.2273645 4.1367006
1370770_s_at 4.2487497 4.008521 4.44114 4.386072 4.3342266 4.3956347 4.1221294 4.338294 4.176252 4.1901073 4.1984444
1370771_at 4.3247857 4.390086 4.5857763 4.4130526 4.4920797 4.399507 4.3614283 4.837656 4.3809075 4.779129 4.768211
1370772_a_at 9.095859 9.184047 8.898023 9.299119 8.987216 9.411973 9.411021 8.762095 8.906825 8.858114 8.76101
1370773_a_at 4.6421223 4.5027933 4.349239 4.4160657 4.6019497 4.3968496 4.7639265 4.2981997 4.3445015 4.258154 4.3669896
1370774_at 4.5470295 4.395419 4.362897 4.319953 4.5404835 4.521882 4.2254744 4.339246 4.4114723 4.4954166 4.0782337
1370775_a_at 4.1598234 4.1889524 4.2422113 4.202774 4.1637144 4.361498 4.3823605 4.269433 4.378174 4.368144 4.509585
1370776_a_at 6.424688 6.3575068 6.3055086 6.2479434 6.5494413 6.584829 6.1803837 6.486373 6.424105 6.4649143 6.0190034
1370777_at 4.7495537 4.5092998 4.6030874 4.8582377 4.6405554 4.758591 4.4327903 4.789993 4.6474576 4.874077 4.614951
1370778_at 4.2335114 4.210769 4.2318645 4.4538064 4.1810555 4.2111015 4.153785 4.104357 4.3490763 4.1134005 3.1265056
1370779_x_at 5.768542 5.7511096 5.8108897 5.866966 5.6907825 5.9367027 5.5987844 5.587283 5.78657 5.242487 3.5764496
1370780_at 5.346985 5.4786067 5.300431 5.4279947 5.282364 5.5203004 5.171499 5.5358734 5.1452136 5.1690907 5.63955
1370781_a_at 3.4948432 3.5262527 3.4349592 3.3873434 3.4251459 3.3095195 3.4625576 3.6272151 3.3559732 3.4356592 3.3561983
1370782_a_at 3.7972414 3.8742962 3.8675258 3.5562174 3.5742846 3.7334707 3.6783156 3.7423065 3.9504957 3.8135731 3.6150155
1370783_a_at 4.178672 4.343873 4.1819477 4.1804924 4.0272245 4.0902843 4.2914996 4.1697745 4.5284185 4.343026 4.2155957
1370784_a_at 4.5869455 4.8205876 4.9915566 4.7214317 4.981302 4.8744035 4.6252446 4.761514 4.949686 4.894598 5.457471
1370785_s_at 9.487102 9.47936 9.460313 9.50604 9.585481 9.469977 9.578638 9.433903 9.68466 9.753254 9.830016
1370786_at 4.713252 4.6454234 4.907991 5.065685 5.0288863 5.0211473 4.8193593 5.095258 5.004764 5.192295 5.0142426
1370787_at 5.5946302 5.3201036 5.5447807 5.5478573 5.4015512 5.4700127 5.3942976 5.402011 5.5655136 5.662518 5.718445
1370788_at 5.9365125 5.6484504 5.8638563 5.6409807 5.9160748 5.947004 5.761537 5.7745748 6.00487 5.6096945 5.9372454
1370789_a_at 7.5530005 9.109798 9.401552 8.25861 8.574832 6.791322 7.8578215 8.238501 7.0910187 6.489431 10.586561
1370790_at 3.7112164 3.59361 3.5891454 3.623777 3.6535132 3.4967778 3.7561088 3.6717086 3.7867098 3.8386295 3.3793452
1370791_at 3.6060743 3.471732 3.530989 4.035734 3.5233612 3.5938632 3.4163156 3.5857608 3.5106914 3.4163945 4.3821754
1370792_at 7.262713 7.4780283 7.380274 7.1358767 7.4699955 6.8711677 7.4958553 7.3375306 7.508459 7.5670214 7.648402
1370793_at 3.5419085 3.5311742 3.3755991 3.5378764 3.3881927 3.4283888 3.3444064 3.5515583 3.3359902 3.6723604 3.3851926
1370794_at 4.5075893 4.370365 4.4101534 4.4557123 4.3245654 4.419605 4.3925724 4.3988113 4.808695 4.563454 4.4194884
1370795_at 4.271623 4.060298 4.159815 4.216246 4.1515865 4.094585 4.020049 4.2301655 4.144735 4.01945 4.193141
1370796_at 3.944001 3.934972 4.170928 3.9872644 3.918156 3.8274353 3.697655 4.0083666 3.9389129 4.1014094 3.9551692
1370797_at 5.2141085 4.930353 5.165122 4.9728694 5.1074033 5.30215 5.040775 5.12866 5.213119 5.267504 5.133576
1370798_a_at 7.149305 6.9428115 7.1666374 7.1373963 7.1001725 7.2596726 6.9565606 6.9431705 7.2091947 7.073771 6.9645057
1370799_at 5.0838094 4.7343574 4.7474093 4.7262206 4.7823133 4.738511 4.799448 4.9183884 4.7972617 5.116733 4.8406973
1370800_at 5.171612 5.1108007 5.1976223 5.2227545 5.115906 5.242358 5.090974 5.1824913 5.013421 5.3213463 5.161743
1370801_at 4.0914154 3.945888 4.255742 4.171549 3.8778274 4.0153923 4.103321 4.172263 4.1855474 4.210649 4.011284
1370802_at 5.972798 6.103968 6.122154 6.3464193 6.176754 6.293969 5.9309 5.6181664 6.104524 6.154519 6.1389666
1370803_at 8.988567 9.179493 9.15671 8.817104 8.970003 8.801275 8.929829 9.036774 8.81834 8.5341625 9.392389
1370804_at 11.430549 11.5366 11.372568 11.324344 11.464477 11.530201 11.505207 11.365936 11.412501 11.406398 11.470236
1370805_at 5.1115594 4.976768 4.82869 4.936773 5.019 5.1768994 4.981239 4.9438176 5.276792 5.187386 4.9275556
1370806_at 10.649662 12.727873 10.690448 10.724906 10.648648 12.114237 12.601941 10.724158 11.9640875 10.4746275 9.594617
1370807_at 9.588536 9.648475 9.324678 9.535777 9.392436 9.558108 9.760185 9.779634 9.79659 9.896508 9.5889635
1370808_at 12.009676 11.918607 11.867357 11.935008 11.837413 11.848897 12.000628 11.760445 11.583063 11.480998 11.23697
1370809_at 7.2379518 7.3071494 7.1687913 7.150002 7.1915975 7.052581 7.225752 7.0807443 7.30645 7.235601 7.0728865
1370810_at 6.601318 6.599945 6.4505754 6.5437584 6.806224 6.52851 6.758669 6.740962 6.5192657 6.9631133 6.6983595
1370811_at 10.335088 10.209816 10.045685 10.117691 10.107048 10.219747 10.235233 10.158589 10.267454 10.32261 9.915835
1370812_at 8.186542 8.272582 8.134315 8.3558235 8.274852 8.244239 8.185444 8.31382 8.028426 8.414774 8.548935
1370813_at 5.608213 5.441856 5.793911 6.344614 5.6175447 5.7645035 5.8913646 5.7930875 5.3378897 5.4546103 5.8139834
1370814_at 10.377207 10.218653 10.308553 10.216076 10.201868 10.277635 10.134032 10.026904 9.97677 9.588055 9.718243
1370815_at 4.3771477 4.421831 4.45248 4.542127 4.6649876 4.6143913 4.288746 4.4454985 4.420715 4.562931 4.6028776
1370816_at 4.171812 4.8147697 4.2675495 4.6568775 4.3395977 4.145546 4.2432137 4.2830653 4.7987394 5.0001116 6.6943426
1370817_at 9.447418 9.126833 9.307323 9.246068 9.29213 9.009107 9.475859 9.144842 9.570168 9.138185 9.5187235
1370818_at 10.827854 10.702631 10.628707 10.959492 10.457506 11.06466 10.689363 10.639538 10.487427 10.64992 10.381568
1370819_at 8.723422 8.795185 8.84845 8.618566 8.617612 8.748212 8.810099 8.806643 8.731624 8.503988 8.5802
1370820_at 9.162522 9.357122 9.233767 8.918837 9.033419 9.015678 8.989131 9.147606 9.041736 8.8083515 8.548828
1370821_at 9.948583 10.031896 9.609468 9.753006 9.604699 9.830657 9.647596 9.782897 9.737901 9.958081 10.220463
1370822_at 7.484572 8.894879 8.907016 8.899197 8.47918 8.8716955 8.361134 8.973405 8.423212 7.2525344 9.428631
1370823_at 6.401832 6.3797526 7.1687913 6.628201 6.1582026 6.2249036 6.3449135 6.6316147 6.3581805 6.5786657 6.460431
1370824_at 11.146732 11.096584 11.058033 11.087652 11.156777 11.035397 11.145414 11.057095 11.206032 11.221762 11.526663
1370825_a_at 10.897575 10.978749 10.914439 10.79279 10.889773 10.875555 10.98576 10.967762 10.94775 10.736018 10.683031
1370826_at 8.265931 8.363259 8.199642 8.340076 8.224438 8.37922 8.373788 8.568878 8.297814 8.257714 8.533708
1370827_at 8.657816 8.713602 8.530022 8.629254 8.449855 8.392687 8.542427 8.635742 8.261269 8.497072 8.245028
1370828_at 6.0448523 6.54666 6.0285697 5.6175466 5.7029223 5.376065 6.139636 5.7422223 5.4748263 5.605071 5.6733556
1370829_at 6.875811 7.0592947 6.7930307 6.9713974 6.986762 6.853285 6.985805 6.3557415 6.5762277 7.1585803 7.0896096
1370830_at 11.122575 11.464516 11.899714 11.891126 12.093962 11.350008 11.719012 11.999866 12.110358 11.482843 11.012128
1370831_at 9.446876 9.422971 8.99829 8.983755 8.865057 9.453135 8.932134 9.100163 8.593463 8.4213295 7.8229303
1370832_at 6.319511 6.512947 6.2983603 6.0973587 5.593063 6.207288 6.0088587 5.888813 5.9523582 5.912571 5.673304
1370833_at 4.225312 4.238553 4.369684 4.385718 4.655387 4.573562 4.6203804 4.3823395 4.594185 4.6552052 4.596901
1370834_at 3.7683377 4.104018 3.9944208 3.9803247 3.8442926 4.2667484 4.0409327 4.246781 3.630099 3.878635 3.9959364
1370835_at 7.0448384 7.1132607 7.2976575 7.3182325 7.236625 7.104715 7.5217443 7.2527266 7.5303516 7.38213 7.181711
1370836_at 12.903836 12.819746 12.91587 12.7890835 12.898114 12.973792 13.079121 12.886018 12.940478 13.1289215 12.937934
1370837_at 5.4579225 5.678288 5.408285 5.2215147 5.1201615 5.1072197 5.3111 5.467385 5.5258965 5.496858 5.2846117
1370838_s_at 9.412954 9.433514 9.215658 9.189607 9.277519 9.53778 9.472069 9.465048 9.4553175 9.595558 9.840916
1370839_at 4.503928 4.744097 4.586061 4.578436 4.711916 4.7070093 4.4220285 4.8351884 4.6883116 4.6287527 4.6974645
1370840_at 5.7001104 5.5001698 5.7450886 5.9439445 5.7153025 5.689387 5.899494 5.919067 5.764532 5.689129 5.621165
1370841_a_at 6.182553 6.4240994 6.3117986 6.1761413 6.18388 6.20254 6.1420727 6.313798 6.1859474 6.45626 6.2350507
1370842_at 7.9994636 8.305319 8.191971 8.080204 8.199097 7.978352 8.407455 7.998479 7.996995 8.34319 8.493956
1370843_at 4.29137 4.0611744 4.5036273 4.663771 4.129329 4.2988563 4.5533 4.3346944 4.367018 4.591603 4.6449904
1370844_at 8.875139 9.098032 9.192278 9.023409 9.134539 9.010769 9.29562 9.277311 9.288036 9.163435 9.233868
1370845_at 5.8073993 5.797469 5.7920494 5.5112967 5.7908306 5.629401 5.713664 5.7300076 5.7169423 5.8034515 5.8489447
1370846_at 2.913745 2.9568884 3.1395078 3.0681489 2.8464715 3.0128038 3.0538588 2.9101067 2.9636662 3.0150142 2.9320595
1370847_at 7.077033 7.6010704 7.399794 7.3822966 7.363285 7.259711 7.3056483 7.2868567 7.104863 7.052322 6.0470557
1370848_at 6.6699076 6.6774526 6.372275 6.65226 5.833975 6.85895 6.2134867 6.269808 6.223719 6.7853947 6.7648425
1370849_at 5.2147527 5.1754055 5.413339 5.2728 5.5925865 5.3775635 5.419101 5.44151 5.257966 5.359455 5.4827404
1370850_at 4.960182 4.594185 5.0271873 4.693083 4.931485 4.8869143 4.7942104 4.835189 4.9462414 5.089076 4.9802933
1370851_a_at 6.7051325 6.7410746 6.585455 6.4656925 6.371812 6.4770794 6.430195 6.5792556 6.4690657 6.339819 6.7462573
1370852_at 4.0906444 4.257149 4.307235 4.1241474 4.0171328 4.1117897 3.8967807 4.014451 3.9881928 4.00423 4.3500204
1370853_at 6.343534 6.214543 6.3753014 6.5298853 6.5239773 6.61723 6.2083206 6.307493 6.5433326 6.3949566 6.4136724
1370854_at 3.8978071 3.8477578 3.8737555 3.7669268 3.8898535 3.9336514 3.8998723 4.0556645 3.6107373 4.0148306 3.9304874
1370855_at 10.421635 10.597086 10.317438 10.41972 10.423926 10.347209 10.26196 9.990454 9.937811 9.969147 10.221682
1370856_at 5.3215694 5.219207 5.159634 5.272341 5.2963915 5.323771 5.216541 5.427442 5.3951335 5.4812984 5.516957
1370857_at 6.4333324 6.518049 6.294564 6.1582894 6.306524 6.4374957 6.526024 6.4139833 6.384932 6.4835634 6.5203876
1370858_at 3.4058006 3.3862648 3.4706028 3.3635375 3.461909 3.3635025 3.4923952 3.301721 3.5381448 3.3173966 3.278269
1370859_at 11.738027 11.6647215 11.880199 11.55924 11.747294 11.542437 11.804346 11.76526 11.861609 11.813732 11.26551
1370860_at 5.184699 5.3204994 5.4807262 5.152541 5.308711 5.180254 5.045597 5.2507534 5.3570585 5.368206 5.11154
1370861_at 11.565931 11.668165 11.497219 11.6088705 11.557507 11.709064 11.683904 11.481278 11.65734 11.616117 11.528036
1370862_at 14.207059 14.190638 14.182373 14.176324 14.147725 14.142864 14.224248 14.17212 14.20505 14.062646 14.100246
1370863_at 4.8880386 4.911002 4.9381323 4.9416723 4.7523813 5.1095467 5.036762 5.0415487 4.7344837 5.0802937 5.3009195
1370864_at 6.104347 6.184475 6.535291 6.484666 6.2672653 6.230661 6.052549 6.2483706 6.3976984 6.434671 6.106944
1370865_at 8.956772 9.215098 9.119133 8.998325 8.97808 9.037927 9.009354 8.996587 8.965799 9.279834 9.0236225
1370866_at 12.747896 12.690163 12.694697 12.684171 12.694789 12.668314 12.800194 12.710271 12.740782 12.851427 12.946199
1370867_at 8.892397 9.011975 9.046637 9.132601 8.9693575 9.073615 9.110892 9.074133 9.132853 8.992674 9.256185
1370868_at 4.6403694 4.552433 4.406823 4.6321106 4.348496 4.4955177 4.5268917 4.5823965 4.4430413 4.488639 4.926646
1370869_at 5.1050277 4.8373084 5.213041 4.8770247 5.1873217 5.121888 5.26575 4.911363 4.9735227 5.2611475 5.1020184
1370870_at 8.460043 9.3533745 8.503211 7.35719 8.238175 7.4118104 7.859934 8.923843 7.9947553 7.5858803 7.1085405
1370871_at 11.055352 11.02907 11.231623 11.030113 10.942563 11.05455 11.139175 11.109557 11.182479 11.320454 11.171857
1370872_at 9.3324175 9.409708 9.391654 9.206817 9.253663 9.164489 9.511816 9.324733 9.271608 9.42971 9.111604
1370873_at 9.02255 8.815492 8.747752 8.662969 8.677652 8.661935 8.76086 8.929577 8.78035 8.893206 8.405493
1370874_at 4.058917 4.0021 4.0652766 4.0814977 4.0364437 4.1107426 4.1034403 3.9686031 3.9824674 4.418495 4.0891204
1370875_at 6.6868143 6.6722856 6.6334085 6.4687066 6.2141547 6.3417444 6.0231724 6.361537 5.9507847 5.757 6.213025
1370876_at 8.356556 8.31977 8.655481 8.484754 8.619321 8.4323635 8.79952 8.712323 8.429409 8.454395 8.900502
1370877_at 5.7154207 5.614105 5.4944277 5.41794 5.515296 5.5708094 5.5782957 5.598181 5.67316 5.3931413 5.4594646
1370878_at 9.828669 9.912519 9.777933 9.6889 9.652519 9.840043 9.638985 9.668246 9.720913 9.735695 9.924644
1370879_at 9.759862 9.9878 9.61673 9.686029 9.906515 9.817588 9.873792 9.807387 9.632864 9.581139 9.873581
1370880_at 8.964787 9.148354 9.1771345 8.931732 9.055337 8.967824 9.242529 9.058206 9.067739 9.015879 9.183804
1370881_at 12.346166 12.464163 12.380603 12.324043 12.354116 12.323168 12.460038 12.481042 12.377171 12.223861 11.952964
1370882_at 8.819559 8.608059 8.381289 8.282831 7.7885513 8.44781 8.199999 8.266407 7.6842318 7.766179 8.49729
1370883_at 10.222259 10.818024 10.3768835 10.659158 9.817981 9.922403 9.961786 10.408703 9.691972 8.277779 10.629854
1370884_at 9.046949 9.081196 8.965009 8.891603 9.082195 9.034113 9.015917 8.952953 8.958911 9.187838 9.330584
1370885_at 8.027624 8.267177 8.050293 8.387905 8.222734 8.091512 8.11026 7.7618933 7.8354664 8.41478 8.927649
1370886_a_at 5.700137 5.7922153 5.943099 6.0091066 5.972476 5.530689 6.310128 5.788156 5.7117357 5.3805523 5.844299
1370887_at 7.3186336 7.0288463 7.595795 7.208964 7.34287 7.1633787 7.2121434 7.103757 7.159129 7.212235 7.227417
1370888_at 11.963037 11.944869 11.832998 11.869835 11.878523 11.863186 12.012631 11.752346 11.859336 11.818498 11.90708
1370889_at 7.0401607 6.8875923 6.486287 6.8656945 7.012312 6.6411285 5.2958965 6.6741676 6.734238 6.498041 6.6919384
1370890_at 9.272327 9.375832 9.311715 9.27448 9.269025 9.147866 9.27394 9.307722 9.297407 9.265669 9.24575
1370891_at 8.682873 8.6838 8.841724 8.668598 8.720932 8.686268 8.733023 8.262878 8.225355 8.18321 8.565149
1370892_at 12.210365 11.703555 12.066461 12.343373 12.022828 11.764507 12.362316 12.045692 11.844358 12.5021925 13.108672
1370893_at 9.515565 9.276458 9.25477 8.792407 9.120405 9.034265 8.975371 9.414157 9.47166 9.34469 9.736841
1370894_at 4.5470805 4.430312 4.826125 4.4257627 4.857723 4.5989304 4.5717463 4.432579 4.7536507 4.520402 4.6673474
1370895_at 7.000203 7.0158453 6.626181 6.850925 6.909901 6.6809626 6.8481126 6.9608793 6.8423553 7.135608 7.179609
1370896_a_at 7.0181847 6.89696 7.090664 6.996479 7.2008862 7.3181973 6.935894 6.9965734 7.078621 7.033134 6.837069
1370897_at 9.100832 9.071643 8.978698 9.13175 9.04319 9.104174 9.150682 8.752699 8.957146 8.935547 9.117852
1370898_at 4.211968 4.302446 4.162156 4.489702 4.306401 4.363642 4.346436 4.6482935 4.2619095 4.3573403 4.2276955
1370899_at 6.2999854 6.297345 6.4690423 6.2549706 7.166575 6.400424 6.7555633 7.163935 6.952335 7.0414996 7.1668515
1370900_at 3.126603 3.2200935 3.1265454 3.0869744 3.0861094 3.1146064 3.240953 3.3020816 3.1716871 3.0825822 3.270929
1370901_at 7.0044837 7.142212 7.1829147 7.1200004 7.0180783 6.890203 6.987748 7.14165 7.063963 7.2200646 6.882973
1370902_at 5.197883 5.3382583 4.8603225 5.2777686 5.491943 4.938471 5.40325 5.355221 5.0638146 5.7461615 5.200533
1370903_a_at 5.979741 5.9564996 5.920117 5.756851 6.148495 6.079305 5.9444494 6.0927143 6.1706204 5.9203134 6.006555
1370904_at 7.2911263 7.3641148 6.594755 6.8141017 6.30615 6.1452794 6.5513773 6.4448 6.387674 5.9019394 7.0195236
1370905_at 8.112588 8.366261 7.6812744 7.7980175 7.7551203 7.6856356 7.6242785 7.950509 7.883807 7.9398403 8.024416
1370906_at 10.816825 10.724971 10.567485 11.329503 11.138126 10.071699 11.164388 10.930218 10.601198 10.593598 10.97751
1370907_at 12.187109 12.100806 12.126973 12.015269 12.148997 12.0206 12.043903 12.183851 12.019207 11.714465 11.998711
1370908_at 9.38521 9.295328 9.67488 9.510448 9.799514 9.5532055 9.702476 9.661799 9.801381 8.876869 8.481395
1370909_at 6.9152007 7.3447714 7.522323 7.436132 7.531274 7.3012347 7.506248 7.538089 7.408605 7.3385224 6.9755177
1370910_at 7.115251 7.2302833 7.0143676 7.199232 7.1961265 7.170336 7.043299 7.0783067 7.1978903 7.1449127 6.8191643
1370911_at 6.9911995 6.9346027 7.245667 7.191707 7.333969 7.1408577 7.2168303 7.3322945 7.17309 7.121989 7.416476
1370912_at 6.2891226 5.8946247 6.1560225 6.0823083 6.9847918 6.329261 6.1720996 6.276383 6.4789815 6.443937 6.4962173
1370913_at 6.4290037 7.0288863 7.005859 7.0021167 6.3001337 5.8844104 6.3437204 6.3013544 6.841484 5.851015 6.659052
[truncated: 3,184,184 more chars]
