# Supplementary material for: Transcriptomic point of departure determination: a comparison of distribution-based and gene set-based approaches
Source: Front Genet. 2024 May 9;15:1374791. doi: 10.3389/fgene.2024.1374791 (PMC11112360; doi:10.3389/fgene.2024.1374791)
Supplement: Supplementary file 6 [file DataSheet1.zip › Data Sheet 1/enalapril_29day_Rat_Liver_rma.txt]

ProbesetID V2 V3 V4 V5 V6 V7 V8 V9 V10 V11 V12 V13
Dose 0 0 0 60 60 60 200 200 200 600 600 600
1367452_at 10.505863 10.5652685 10.368047 10.471337 10.460131 10.517108 10.318636 10.548531 10.573029 10.466916 10.648008 10.573851
1367453_at 10.204631 10.13317 10.205954 10.10696 10.099027 10.134101 10.132345 10.141658 10.05284 10.108057 10.201903 10.164837
1367454_at 9.937466 9.871493 9.903868 9.832271 10.00537 9.894539 9.935965 9.998655 9.658221 9.952857 9.76289 9.900738
1367455_at 11.217282 11.322282 11.515112 11.209243 11.4311695 11.213792 11.390776 11.437511 11.095226 11.213868 11.300116 10.999606
1367456_at 11.771166 11.883603 11.831703 11.815344 11.845789 11.792752 11.787795 11.833169 11.755447 11.902222 11.838499 11.673041
1367457_at 9.127717 9.25934 9.20998 9.128065 9.194848 9.243443 9.085181 9.277191 9.175413 9.18788 9.192837 9.0950575
1367458_at 8.441092 8.477989 8.389576 8.435301 8.371712 8.400878 8.41793 8.374716 8.576288 8.637685 8.40573 8.442975
1367459_at 11.972292 12.068527 12.066491 12.042963 12.048122 12.000421 11.995752 12.029837 11.899301 12.028595 12.007851 11.896543
1367460_at 11.301027 11.547002 11.470306 11.422737 11.504867 11.534893 11.3946905 11.462873 11.38406 11.51327 11.379665 11.225975
1367461_at 10.222447 10.294392 10.381217 10.266634 10.496525 10.26313 10.490632 10.369976 10.292512 10.373357 10.355661 10.253501
1367462_at 10.799209 10.779902 10.842521 10.923564 10.53245 10.385662 10.698224 10.586911 10.611808 10.540402 10.684975 10.939717
1367463_at 11.100046 10.915846 11.273679 11.136531 11.005506 10.99245 11.168207 11.086816 10.980255 11.449883 11.385548 11.299109
1367464_at 9.553953 9.773592 9.686117 9.572631 9.576254 9.706285 9.600425 9.725113 9.65022 9.766873 9.749268 9.591906
1367465_at 10.474008 10.315939 10.243088 10.497029 10.3359995 10.327479 10.422187 10.473161 10.545387 10.557777 10.494328 10.653027
1367466_at 9.878227 9.988403 10.169665 9.923032 10.114495 10.007016 10.111382 10.008692 9.828572 10.05173 9.991727 9.952919
1367467_at 11.841663 11.626893 11.649106 11.740522 11.568886 11.626356 11.631551 11.615183 11.687311 11.611507 11.702718 11.829665
1367468_at 10.096319 9.945944 9.966656 9.842801 9.731732 9.855227 9.91477 10.036935 10.064195 9.604627 9.816427 9.979598
1367469_at 11.794014 12.0228 12.075341 11.69859 12.026489 11.794367 11.966485 12.085596 11.7347145 11.893335 12.021702 11.549867
1367470_at 9.951067 10.129028 10.289352 10.162349 10.229226 10.056334 10.121826 10.044885 9.912984 10.071245 10.104767 9.907975
1367471_at 9.161173 9.19091 9.11344 9.159175 9.048181 8.994356 9.188812 9.073316 9.1846695 9.024958 9.064844 9.292836
1367472_at 9.967379 10.197966 10.289049 10.12096 10.185768 10.098272 10.165825 10.258658 10.029044 10.215559 10.11014 9.985212
1367473_at 10.130911 10.130892 10.101492 10.340872 10.087909 10.143763 10.100054 10.233187 10.235009 10.229042 10.229388 10.240292
1367474_at 9.559444 9.642214 9.711662 9.568677 9.610039 9.583353 9.832939 9.5900345 9.457834 9.644159 9.584759 9.688969
1367475_at 10.646099 10.591026 10.648725 10.614634 10.564768 10.485123 10.470454 10.549547 10.482984 10.612062 10.567802 10.567925
1367476_at 11.375747 11.215443 11.217612 11.382652 11.259816 11.299829 11.19612 11.3442135 11.294516 11.321208 11.277191 11.42715
1367477_at 10.47768 10.245369 10.175838 10.513848 10.167816 10.394211 10.445234 10.347805 10.368198 10.387935 10.286606 10.598271
1367478_at 7.9920177 7.911881 8.06719 7.987199 8.06217 8.029011 8.0208025 7.975264 7.9268126 8.0933895 8.008127 8.097711
1367479_at 11.562845 11.41044 11.318579 11.5372505 11.39777 11.348209 11.474585 11.413769 11.622536 11.464033 11.390426 11.670001
1367480_at 9.464891 9.547238 9.576813 9.368551 9.652565 9.527154 9.451216 9.569 9.53434 9.524503 9.53366 9.427256
1367481_at 9.6031 9.453644 9.398378 9.521494 9.325037 9.422785 9.418297 9.434456 9.646129 9.420225 9.52352 9.600357
1367482_at 10.051195 9.856232 9.779747 9.82754 9.771158 9.759461 9.590487 9.902572 10.016586 9.804429 9.866117 10.188371
1367483_at 9.203012 8.895699 8.900755 9.130363 8.919845 8.971163 9.020206 8.846422 9.181049 9.040361 9.118513 9.061178
1367484_at 9.40654 9.585877 9.446503 9.385364 9.435219 9.44352 9.460874 9.443504 9.538063 9.515825 9.394124 9.461598
1367485_at 9.964368 10.05609 10.04415 9.880202 10.055893 9.9710045 9.921307 10.069662 10.06865 10.118435 10.043104 9.792132
1367486_at 9.59978 9.625913 9.622494 9.592449 9.663599 9.508256 9.741416 9.548825 9.371517 9.620349 9.457422 9.556276
1367487_at 7.4073553 7.4320045 7.4615746 7.5457892 7.451921 7.625102 7.3833656 7.408667 7.692992 7.2931666 7.4549356 7.2253566
1367488_at 7.9853373 8.20936 8.245697 7.6029897 8.044216 8.077406 8.065681 8.096664 7.810969 7.9935417 8.287161 7.9809837
1367489_at 6.3263087 6.653324 6.798309 6.6100736 6.5537 6.65457 6.5011806 6.5388207 6.8493214 6.54259 6.713009 6.5683055
1367490_at 7.366952 7.1905794 7.3697586 7.143699 7.2735114 7.266991 7.1760345 7.4547997 7.0292077 7.400442 7.295981 7.2072754
1367491_at 9.061583 9.257194 9.243612 9.1336 9.32938 9.277889 9.234783 9.354932 8.924967 9.249316 9.150292 9.063155
1367492_at 9.235502 9.221272 9.04015 9.259368 9.207787 9.084349 9.266369 9.19834 9.144114 9.269648 9.3405 9.227102
1367493_at 9.459385 9.531343 9.553851 9.540849 9.584976 9.5434065 9.568425 9.51082 9.394066 9.603438 9.493627 9.347506
1367494_at 10.200796 10.042967 9.960241 10.093496 9.901966 9.916252 9.980126 10.04249 10.282599 10.037012 10.077319 10.282394
1367495_at 7.8704677 7.932477 7.618391 7.719537 7.800308 7.781941 7.600871 7.9239216 7.998432 7.8763494 7.984862 7.9320054
1367496_at 11.23119 11.284389 11.321079 11.249963 11.430412 11.329467 11.265196 11.317163 11.169413 11.152321 11.277898 11.13398
1367497_at 8.754186 8.810601 8.874762 8.84322 8.920625 8.7792 8.815149 8.829817 8.6106615 8.910226 8.829059 8.611615
1367498_at 8.9139805 9.044268 9.082463 8.513227 8.855635 8.863125 8.78976 8.889818 8.737889 8.824447 9.026279 8.762539
1367499_at 8.396309 8.28335 8.410128 8.139299 8.257731 8.1369705 8.301441 8.283007 8.243986 8.269534 8.35919 8.358227
1367500_at 10.582956 10.421295 10.267437 10.497839 10.236891 10.317192 10.340541 10.524849 10.679239 10.482768 10.521241 10.639058
1367501_at 8.433361 8.602583 8.59215 8.540591 8.648866 8.546419 8.623829 8.590879 8.540717 8.623121 8.418198 8.592983
1367502_at 8.654616 8.673503 8.393684 8.772884 8.567289 8.627675 8.633613 8.795646 8.925358 8.869962 8.7808275 9.0015745
1367503_at 11.126948 11.134696 11.015294 11.123543 11.153602 11.156586 11.059918 11.079021 11.177746 11.21602 11.056581 11.084893
1367504_at 8.244098 8.296961 8.494838 8.303453 8.317753 8.324441 8.371773 8.156902 8.131975 8.132847 8.419416 8.349268
1367505_at 8.2589 8.305714 8.247167 8.194019 8.4076185 8.233972 8.140263 8.545139 8.399106 8.15513 8.379772 8.204121
1367506_at 10.3689375 10.038245 10.089847 10.229016 10.0627575 10.08288 10.049924 10.194796 10.196787 10.188303 10.134067 10.199862
1367507_at 7.423243 7.552831 7.4117813 7.5145397 7.3116727 7.4222255 7.334617 7.3230166 7.521473 7.496958 7.461546 7.5845237
1367508_at 8.985928 9.026993 8.985165 9.089659 8.939669 9.11063 8.982377 8.920387 9.134054 9.168777 9.134085 9.200397
1367509_at 10.022311 9.706053 9.740635 9.895726 9.650385 9.694909 9.796603 9.77989 9.886228 9.917197 9.716235 9.979411
1367510_at 9.795446 9.927827 9.928756 9.813982 9.9928055 9.89614 9.792777 9.940577 9.873086 10.003404 9.906074 9.825729
1367511_at 8.140699 8.485275 8.410191 8.203204 8.4462385 8.50215 8.332799 8.465134 8.37438 8.439655 8.517306 8.177366
1367512_at 11.142253 11.0961685 11.048102 11.116324 11.133465 11.067162 10.955901 11.084862 11.153968 11.119173 11.094175 11.162823
1367513_at 7.954045 8.180214 8.325771 8.298724 8.070493 8.040663 8.1870575 8.369281 7.8187346 8.211905 8.230419 7.8902464
1367514_at 7.6732974 7.7593737 7.871677 7.790394 7.8734117 7.9952946 7.7505703 7.824356 7.5580883 7.8093185 7.883626 7.6856947
1367515_at 7.539049 7.8964553 7.6853337 7.6455092 7.955423 8.117112 7.734919 7.8030725 7.7260556 7.659223 7.820155 7.3535247
1367516_at 9.178626 9.285596 9.023547 9.075631 9.227425 9.023454 8.982516 9.074085 9.244935 9.04102 9.15545 9.039954
1367517_at 7.907587 7.8530984 7.7893534 8.100401 8.024696 7.624555 8.051981 7.8346806 7.809822 7.6823845 7.774662 7.7676334
1367518_at 8.619802 8.856055 8.841734 8.675352 8.803003 8.585544 8.72607 8.784468 8.489128 8.685175 8.486082 8.585793
1367519_at 8.700954 8.676218 8.693427 8.65946 8.681205 8.748715 8.5475855 8.579262 8.552725 8.767555 8.644861 8.691429
1367520_at 10.218582 10.054747 10.051213 10.055831 10.013008 10.1305 10.041435 10.166368 10.140796 10.070023 10.143588 10.260866
1367521_at 7.0902233 7.00754 7.080598 6.703212 7.000831 7.2861648 6.988269 6.878874 7.118859 6.8698764 6.9652524 6.935896
1367522_at 9.2469845 9.491754 9.437943 9.15196 9.455521 9.425268 9.335334 9.262246 9.427611 9.3282385 9.397243 9.595196
1367523_at 8.932207 8.907225 8.645544 8.85092 8.674938 8.809819 8.639908 8.9416485 9.141334 8.972351 8.974312 9.076857
1367524_at 7.5054417 7.474324 7.576209 7.3632193 7.492318 7.3735585 7.4252806 7.4927645 7.660467 7.409034 7.608396 7.492403
1367525_at 9.333034 9.300302 9.333516 9.15955 9.320352 9.246793 9.309964 9.20404 9.338532 9.18961 9.279202 9.400399
1367526_at 9.192547 9.087388 9.138638 9.215812 9.053055 9.039207 9.162086 9.391187 9.236779 9.242647 9.179477 9.208179
1367527_at 8.1675205 8.460556 8.330646 8.455169 8.388044 8.698456 8.326355 8.468709 8.277105 8.719656 8.480168 8.15181
1367528_at 8.974244 8.940171 9.05038 9.0401945 8.96695 8.908929 9.0261755 8.975703 8.743775 9.018661 8.991684 9.020098
1367529_at 9.15152 9.151116 9.279157 9.250255 9.357654 9.165412 9.130824 9.042177 9.08879 9.174254 9.045488 8.933388
1367530_at 7.4470034 7.60232 7.404818 7.5887537 7.458605 7.38351 7.655673 7.4344263 7.4134235 7.4674015 7.3906155 7.4539766
1367531_at 10.748497 10.770223 10.866853 10.714768 10.736568 10.752109 10.787037 10.849285 10.590403 10.918396 10.864637 10.687475
1367532_at 11.258628 11.243788 11.235864 11.043119 11.165875 11.018931 11.026398 11.06119 11.10192 11.07894 11.126058 11.01558
1367533_at 8.460201 8.674435 8.694272 8.540258 8.742498 8.522553 8.646544 8.450851 8.578495 8.511685 8.677305 8.542238
1367534_at 7.705974 7.354992 7.514475 7.4831967 7.644828 7.809432 7.3439627 7.510937 7.4248548 7.6401763 7.52367 7.6102586
1367535_at 8.948675 8.809914 8.832587 8.8947525 8.916854 8.754788 8.854682 8.868252 8.760845 9.103947 8.91747 8.9128685
1367536_at 7.737364 7.717654 7.7803316 8.176376 7.7642117 7.841582 7.8207192 8.001815 8.025994 8.196787 7.9500375 8.132854
1367537_at 7.64139 7.800873 7.856437 7.6800547 7.8178163 7.848166 7.971856 7.8352036 7.735269 7.9712224 8.091709 7.781701
1367538_at 7.05848 7.0494924 6.953126 6.792989 7.171602 6.978125 7.1792326 7.21272 7.091157 7.0284667 7.1410513 6.840149
1367539_at 8.544462 8.657119 8.781948 8.448802 8.764011 8.600358 8.427904 8.581259 8.215274 8.426952 8.63857 8.3706255
1367540_at 7.6079984 7.690812 8.099499 7.6388583 7.7969456 7.785258 7.6537423 7.8529716 7.828334 7.7758913 7.907177 7.982647
1367541_at 7.89838 8.391706 8.128714 8.181133 8.224409 8.105175 8.093875 7.998608 8.164993 8.079835 8.242357 8.203377
1367542_at 8.276932 8.400067 8.197634 8.122415 8.337418 8.369626 8.218878 8.356029 8.202359 8.353789 8.22403 8.166098
1367543_at 8.784642 8.826103 8.684592 8.869242 8.668523 8.670612 8.668957 8.815603 8.868735 8.808815 8.733913 8.819422
1367544_at 6.4236536 7.123796 6.9602447 6.7838893 7.1974535 7.1087613 7.257594 7.3313265 7.0345325 6.897838 7.16193 6.7117796
1367545_at 7.360575 7.198458 7.01075 7.0386157 7.2119102 7.298626 7.070884 7.126805 7.2686057 6.9491487 7.2651324 7.437153
1367546_at 10.335123 10.5908 10.405982 10.4506 10.281702 10.331776 10.38703 10.50751 10.537993 10.560493 10.472584 10.747821
1367547_at 7.6696887 7.841024 7.9119897 7.656348 8.182829 7.9665203 7.95467 7.942611 7.7564664 7.866246 7.905951 7.8260217
1367548_at 8.44271 8.562505 8.654944 8.609707 8.708145 8.57974 8.563299 8.638003 8.453769 8.821148 8.625754 8.561226
1367549_a_at 10.702574 10.698766 10.822667 10.622462 10.852179 10.683552 10.791535 10.800941 10.62419 10.734928 10.601464 10.634975
1367550_a_at 9.051025 9.061397 8.843163 9.073429 8.906282 8.910113 8.9058895 9.172287 9.034934 9.287818 9.174058 9.16534
1367551_a_at 9.193014 9.289403 9.150549 9.078097 9.181725 9.129039 9.0930805 9.203581 9.313107 9.264664 9.172049 9.139692
1367552_at 4.4019914 4.226509 4.210795 4.473493 4.0879145 4.412579 4.2112746 4.245292 4.4324026 4.3939247 4.4269133 4.508394
1367553_x_at 12.640244 12.687162 12.61585 12.515087 12.440871 12.434512 12.445459 12.134745 12.512926 12.230651 12.678651 13.145924
1367554_at 4.1275954 4.241902 3.9772508 3.9159648 3.949359 4.018722 3.946289 3.9903004 4.041091 4.116597 4.0089216 4.0120926
1367555_at 14.694537 14.718243 14.696352 14.721688 14.718243 14.703031 14.675868 14.7148 14.696352 14.692379 14.696352 14.68323
1367556_s_at 14.559159 14.578424 14.594791 14.549312 14.58215 14.6352 14.595528 14.607222 14.579901 14.607595 14.576031 14.569642
1367557_s_at 12.950223 13.075973 13.057427 12.938517 12.998549 12.940124 12.994938 12.991194 12.982603 13.088645 13.125887 12.941001
1367558_x_at 3.076977 3.2132328 3.2199366 3.2542515 3.1751056 3.0823858 3.2732937 3.212926 3.099357 3.1992886 3.2238393 3.0946112
1367559_at 12.792809 12.979859 12.769948 12.82856 12.798382 12.924141 12.852746 12.896937 12.911792 13.002952 12.958575 12.948105
1367560_at 12.223092 12.202677 12.239475 12.302485 12.173734 12.1947775 12.335531 12.291066 12.291112 12.235883 12.322228 12.26421
1367561_at 12.867707 12.723826 12.657266 12.814441 12.664838 12.754563 12.817448 12.937531 12.932688 12.68062 12.815086 12.833596
1367562_at 8.899778 8.736054 8.886728 8.799664 8.545832 8.971668 8.9103365 9.142058 8.281909 8.727552 8.993799 9.068033
1367563_at 9.07268 9.054592 9.047177 9.193928 8.864504 8.962594 9.115643 9.070801 8.930166 9.200775 9.36958 9.133762
1367564_at 6.0779805 5.80893 6.0902863 5.9535837 5.8502803 5.923085 5.679122 5.881008 5.863455 5.761922 5.8545694 5.982823
1367565_a_at 13.916935 13.951446 13.897219 13.935386 13.902299 13.934497 13.936173 13.93818 13.984834 13.9552765 13.917754 13.985075
1367566_at 3.9166212 3.930272 3.839472 4.068074 4.045848 4.0668488 3.7066839 3.936855 3.9654648 4.236559 3.8659544 3.9184692
1367567_at 12.134266 11.981179 12.076614 12.211529 11.885783 12.054573 12.19883 12.145719 12.263178 12.020201 12.180356 12.198985
1367568_a_at 9.175156 8.975454 8.81885 9.254111 9.090388 9.21908 9.244654 9.479634 9.391708 9.514658 9.2634325 9.22602
1367569_at 11.85226 11.87537 11.8960285 11.978776 11.921104 11.921198 12.117185 12.112595 11.929506 12.04342 12.017087 12.03173
1367570_at 7.144646 7.2430863 7.0756145 7.535873 7.4828005 7.351268 7.1422453 7.107823 7.110156 7.282078 7.3869753 7.5803027
1367571_a_at 5.2888327 5.346534 5.4167147 5.2190456 5.128908 5.0198345 5.187543 4.9638596 4.9606886 5.2840004 5.1738353 5.1930656
1367572_at 5.108855 5.017137 5.0050745 4.995257 5.0270433 4.894644 4.891908 5.2318764 5.0534344 4.883131 4.9434876 5.0890727
1367573_at 12.360349 12.363682 12.376283 12.441893 12.294694 12.358255 12.457024 12.513723 12.504629 12.426149 12.477505 12.498806
1367574_at 8.349908 8.674961 8.639212 8.761449 8.657412 8.450072 8.745348 8.666991 8.701193 8.60501 8.896683 8.785064
1367575_at 11.432116 11.578567 11.588949 11.631743 11.605414 11.619031 11.518864 11.630944 11.406616 11.599225 11.46374 11.424404
1367576_at 13.540677 13.63245 13.568153 13.502913 13.458769 13.759205 13.678283 13.825957 13.717875 13.697836 13.702181 13.614996
1367577_at 7.096864 7.830968 7.2155952 8.572559 7.448179 7.613609 7.4152255 7.7788515 8.050656 7.9629974 8.198496 8.833363
1367578_at 10.531853 10.464924 10.526224 10.539154 10.40679 10.52946 10.478946 10.4810915 10.608873 10.549377 10.649418 10.703617
1367579_a_at 11.199279 11.495628 11.32554 11.259335 11.416456 11.299779 11.5385895 11.53572 11.346074 11.542343 11.693157 11.492872
1367580_at 11.524085 11.353718 11.515052 11.715066 11.4098425 11.594742 11.719538 11.734255 11.7050705 11.647665 11.676002 11.780351
1367581_a_at 6.3466153 6.016592 5.930182 5.8419714 5.932176 5.625307 6.1338687 5.8893933 6.2630653 6.275737 6.0669804 6.0164785
1367582_at 11.836269 11.800208 11.775319 11.889345 11.691443 11.755009 11.8778305 11.88902 11.956308 11.875763 11.916916 11.995118
1367583_at 13.393186 13.451253 13.391059 13.322468 13.296097 13.401589 13.363334 13.443095 13.466108 13.392275 13.465316 13.54157
1367584_at 8.186855 8.117241 8.178238 8.369159 8.118407 7.9224825 8.177401 8.196906 8.124995 8.179961 8.304983 8.181992
1367585_a_at 10.944379 11.041839 11.138296 10.8919525 11.134119 10.990013 11.0310545 10.917659 11.075684 10.975379 10.853426 10.788058
1367586_at 12.813549 13.113049 13.005698 12.961612 13.087226 12.783324 12.8310995 12.806802 12.879557 12.875912 12.822341 12.913093
1367587_at 3.5162818 3.298885 3.6176918 3.606176 3.7388732 3.6507635 3.672263 3.6309738 3.5590925 3.3266735 3.6836882 3.8318632
1367588_a_at 11.630514 11.674078 11.577125 11.784939 11.536738 11.731231 11.668541 11.812354 11.798534 11.673024 11.860481 11.713127
1367589_at 9.342967 9.391257 9.440049 9.603292 9.320389 9.416234 9.634387 9.5498085 9.284198 9.483972 9.488532 9.418709
1367590_at 10.950335 11.205055 11.10871 11.123388 11.184635 11.224765 11.200829 11.314983 11.157472 11.324403 11.293239 11.230255
1367591_at 10.196124 10.085639 10.149463 10.3946705 10.216008 10.330888 10.261614 10.335707 10.243885 10.347043 10.295444 10.2873
1367592_at 3.3412442 3.239028 3.377193 3.441938 3.489897 3.4193914 3.337256 3.3577378 3.2278345 3.3879423 3.4365308 3.4147239
1367593_at 9.018849 8.763669 9.045037 8.860884 8.651286 8.869021 9.092782 9.087972 8.909615 8.828435 9.044811 8.901804
1367594_at 9.332029 9.243843 8.873629 9.16732 9.194412 9.065705 9.083326 9.172203 9.043364 9.21023 9.333361 9.263849
1367595_s_at 13.7827835 13.725873 13.65066 13.711648 13.747009 13.724284 13.713749 13.708669 13.783719 13.684092 13.760386 13.786905
1367596_at 12.454202 12.352629 12.374924 12.540784 12.327638 12.443687 12.537331 12.603498 12.618675 12.587348 12.579283 12.6812525
1367597_at 12.06311 12.15336 12.149279 12.267814 12.042979 12.130297 12.234524 12.310954 12.211681 12.230538 12.235158 12.302056
1367598_at 14.151565 14.155782 14.177428 14.177428 14.15112 14.181294 14.116168 14.187717 14.220791 14.21359 14.151565 14.177428
1367599_at 12.428467 12.442928 12.288978 12.602521 12.3003435 12.337765 12.4780035 12.582865 12.551516 12.484423 12.474858 12.505754
1367600_at 5.6926003 5.6399045 5.7457027 5.5324583 5.481569 5.585307 5.3970885 5.553362 5.5672994 5.3951807 5.6114287 5.652491
1367601_at 9.192532 8.272279 8.876083 8.828539 8.818554 7.898296 9.092445 7.8895597 8.127958 8.742298 8.543108 8.693155
1367602_at 9.989869 9.12459 9.685623 9.871918 9.873097 8.846209 9.926133 8.637621 8.979893 9.789849 9.278415 9.571391
1367603_at 11.359798 11.545408 11.415231 11.491555 11.392759 11.494691 11.631633 11.528073 11.483044 11.465652 11.509611 11.480852
1367604_at 11.5369005 11.587785 11.388356 11.377491 11.526634 11.44228 11.39465 11.4474325 11.514363 11.452896 11.436238 11.293469
1367605_at 11.255301 11.184528 11.093424 11.159038 11.105232 11.052227 11.105421 11.231987 11.275212 11.092893 11.241672 11.267243
1367606_at 12.349277 12.288949 12.375769 12.458576 12.253831 12.339559 12.397277 12.466514 12.4124155 12.274509 12.487316 12.443144
1367607_at 12.809368 12.6810255 12.786288 12.8204975 12.635931 12.738847 12.758807 12.770302 12.897977 12.700941 12.875316 12.971427
1367608_at 5.2093573 5.258173 5.026511 5.2772408 5.141814 4.9501004 5.1568174 5.223257 5.38667 5.1488724 5.0578947 5.2458096
1367609_at 11.942338 11.649959 12.037457 12.174887 11.849408 12.33779 11.837857 12.399257 12.028469 12.341482 12.270286 12.340756
1367610_at 12.687751 12.568045 12.544342 12.632181 12.536501 12.559425 12.68921 12.733895 12.705543 12.658569 12.665793 12.780175
1367611_at 5.405996 5.179161 5.2808094 5.2728577 5.412865 5.246665 5.0399046 5.0788326 4.91625 5.561753 5.174612 5.1409626
1367612_at 14.090485 14.089164 14.074096 14.114854 14.043284 14.074897 14.043839 14.112163 14.077368 14.132392 14.119835 14.099387
1367613_at 12.798556 12.950483 12.747946 12.830865 12.846606 12.772804 12.8608265 12.758147 12.800861 12.892412 12.849152 12.98409
1367614_at 7.42854 7.1248183 7.1876397 7.5870924 7.4366894 7.315976 7.3876762 7.348028 7.390464 7.4774523 7.59217 6.895361
1367615_at 4.4030895 4.2990713 4.207861 4.2580147 4.214269 4.026785 4.197571 4.435749 4.2769384 4.146902 4.124728 4.397172
1367616_at 4.5877647 4.414144 4.405268 4.3887806 4.2964907 4.370859 4.2721977 4.450517 4.3703947 4.4002 4.319482 4.620986
1367617_at 9.546851 9.769396 9.712288 9.523371 9.554006 9.489074 9.722578 9.6686735 9.709412 9.683331 9.787426 9.874387
1367618_a_at 11.15797 11.339014 11.320455 11.223051 11.282117 11.268059 11.3725395 11.362715 11.283398 11.306281 11.34198 11.364817
1367619_at 12.955805 13.02276 12.888626 12.997789 12.891746 13.10577 12.988129 12.845641 12.853566 12.875049 12.960509 12.956706
1367620_at 12.896024 12.976101 12.929945 12.919591 12.891195 12.871654 12.930222 13.010072 13.030853 12.923097 12.941685 13.05763
1367621_at 8.587687 8.719031 8.707481 8.6699505 8.625216 8.505206 8.744601 8.632617 8.655852 8.659181 8.538639 8.543567
1367622_at 12.672645 12.531124 12.521822 12.644462 12.469805 12.532169 12.49781 12.572868 12.713741 12.551616 12.553838 12.77867
1367623_at 12.287791 12.386634 12.296321 12.456937 12.34552 12.338226 12.32524 12.494331 12.483948 12.414544 12.40274 12.50792
1367624_at 10.606884 10.899115 10.784596 10.61681 10.746655 10.936476 10.606325 11.0946865 10.873374 11.044133 11.267565 10.838358
1367625_at 13.230363 13.263093 13.276612 13.274492 13.192907 13.280269 13.337049 13.372993 13.348801 13.25787 13.390225 13.39119
1367626_at 5.1902905 5.1420574 4.8621016 5.335238 4.737401 4.901467 4.9795737 4.883048 5.1256065 4.9190464 4.953326 5.1238422
1367627_at 8.34146 8.264543 8.2390785 8.491927 8.124557 8.494654 8.478497 8.475248 8.178587 8.3755455 8.559146 8.206876
1367628_at 6.321342 6.700985 6.4014273 6.6125927 6.259375 6.6871285 6.399503 6.3133793 6.7256355 6.39651 7.1145406 6.3821115
1367629_at 12.443887 12.298111 12.299999 12.424919 12.28254 12.344737 12.299012 12.428275 12.537024 12.2760105 12.350755 12.483851
1367630_at 12.57178 12.502701 12.406333 12.60612 12.45048 12.520257 12.648739 12.684329 12.7032175 12.571347 12.565098 12.712649
1367631_at 7.0653048 5.6325746 4.9455194 6.6087117 6.4716797 6.371132 6.1055284 6.4208317 6.980543 5.9357777 6.5065775 6.166684
1367632_at 10.072964 10.508646 10.676938 10.069687 10.585797 10.265432 10.848384 10.364202 10.215994 10.470422 10.277053 10.686359
1367633_at 9.436359 9.794582 9.769139 9.441873 9.8130245 9.556795 10.137561 9.487092 9.435352 9.704247 9.388934 9.931358
1367634_at 12.534457 12.453902 12.379018 12.641708 12.391302 12.45 12.618945 12.61801 12.61366 12.550916 12.645302 12.744568
1367635_at 12.729982 12.704332 12.912076 12.861037 12.889932 12.820605 12.92022 12.941615 12.774836 13.005418 12.943233 12.905732
1367636_at 7.8203497 7.8449407 7.9332056 7.9617977 7.687966 7.929295 8.008497 7.9822006 7.984503 7.901952 7.905655 8.119046
1367637_a_at 10.997003 11.188082 11.103476 10.893233 11.215396 11.021514 11.0390625 11.018059 11.05003 11.034609 11.108892 10.848274
1367638_at 9.530388 9.660973 9.875015 9.712045 9.698174 9.7368145 9.74625 9.671952 9.855524 9.782136 9.81159 9.835496
1367639_a_at 12.68329 12.674649 12.633701 12.683151 12.659654 12.683093 12.639417 12.705222 12.701905 12.694651 12.643243 12.57647
1367640_at 12.672358 12.558196 12.578509 12.682701 12.477428 12.583263 12.690956 12.762372 12.753889 12.688797 12.725958 12.803096
1367641_at 13.57077 13.503852 13.5141115 13.524438 13.500022 13.508966 13.521866 13.579227 13.554132 13.619089 13.614099 13.5898075
1367642_at 11.057098 11.085725 11.207626 11.2600565 11.146428 11.29909 11.251039 11.366883 11.327387 11.387088 11.322719 11.359041
1367643_at 11.781838 11.635449 11.699753 11.76943 11.711021 11.780209 11.719415 11.707525 11.724059 11.704686 11.793047 11.793982
1367644_at 7.249767 7.3193407 7.5352554 7.32222 7.3317213 7.5321727 7.365056 7.358884 7.4095235 7.4619446 7.175015 7.5998864
1367645_at 12.846665 12.850657 12.77302 12.968698 12.771331 12.828145 12.974894 12.958253 12.959515 12.892827 12.967727 13.063913
1367646_at 12.221032 12.288529 12.185853 12.083661 12.23499 12.482148 12.322353 12.370213 12.094531 12.41538 12.509914 12.074869
1367647_at 14.208561 14.190295 14.217219 14.201105 14.20566 14.215871 14.166473 14.185952 14.218658 14.191417 14.160151 14.152305
1367648_at 6.723432 6.2009726 6.69503 6.50923 6.3299756 6.2738214 7.106603 6.59622 6.3069196 6.58644 6.7275023 7.24546
1367649_at 6.1474667 6.256049 6.4131083 6.455137 6.538705 6.407461 6.366991 6.1227307 6.318226 6.4573774 6.431006 6.6077147
1367650_at 6.72999 6.644582 6.6309433 6.6599884 6.487885 6.9076276 6.4086227 6.7084646 6.522143 6.8741784 6.6797676 6.8772244
1367651_at 10.355794 10.292052 10.435958 10.116588 10.296278 10.471195 10.348498 10.268264 10.40667 10.41699 10.42466 10.352806
1367652_at 9.818966 9.599528 9.352474 9.386415 9.57532 9.505959 9.593627 9.606416 9.832352 9.713914 9.610172 9.422763
1367653_a_at 12.342266 12.231619 12.189679 12.455904 12.325712 12.259563 12.277092 12.413978 12.459202 12.202751 12.381703 12.248988
1367654_at 8.495798 8.835508 8.884821 8.37355 8.715691 8.213437 8.891589 8.667049 8.493738 8.406987 8.641642 8.347332
1367655_at 8.044979 8.13324 8.042115 8.137891 8.015471 7.826679 8.241371 7.88218 8.397739 7.865366 8.1255 8.139399
1367656_at 10.976914 10.94623 10.888997 10.988374 10.869307 10.892701 10.937515 11.025365 10.948425 11.120866 11.076123 11.120996
1367657_at 12.6638155 12.5738735 12.478502 12.363968 12.484906 12.38933 12.401676 12.152945 12.554009 12.286745 12.324115 12.351959
1367658_at 6.540858 6.323648 6.466528 6.69554 6.6099496 6.8227167 6.9847064 6.755215 6.4931245 6.6801805 6.690746 6.7221985
1367659_s_at 10.895184 11.219421 11.3823805 11.59722 10.94334 11.411676 11.184458 11.19946 11.434987 11.24553 11.627177 11.9890995
1367660_at 6.5227923 6.277537 6.1840444 6.5694084 6.4113593 6.187684 6.4771905 6.361685 6.3852186 6.5953484 6.4707656 6.686986
1367661_at 7.262061 7.35067 7.027235 7.3844113 6.957794 7.11072 6.987926 7.0614767 7.2628007 7.15282 7.634883 7.263719
1367662_at 12.772838 12.738861 12.592877 12.712392 12.674844 12.637822 12.5695915 12.469983 12.759184 12.58936 12.588652 12.744715
1367663_at 11.788859 11.780268 11.706461 11.764972 11.743218 11.727453 11.812732 11.790485 11.904313 11.810587 11.878528 11.872237
1367664_at 4.244195 4.3072157 4.068081 4.017741 4.594271 4.02819 4.1498957 4.3140836 4.348198 4.122252 4.3260784 4.504614
1367665_at 4.045991 4.2198033 4.392605 4.0166335 4.7217093 4.3377705 4.186833 4.327335 4.66225 4.249984 4.056961 4.641552
1367666_at 9.044344 9.385858 9.232773 9.3044405 9.365843 9.361427 9.467138 9.537342 9.288896 9.439927 9.519179 9.03193
1367667_at 11.559714 11.617639 11.839511 11.618123 11.464284 11.879426 12.039629 11.974346 12.6109295 12.205607 12.186782 12.141778
1367668_a_at 6.3067656 7.1089807 6.632962 6.4560146 7.0160537 6.672638 6.847887 6.6620274 6.383071 6.606001 7.2025995 6.8357725
1367669_a_at 10.192167 10.106373 10.07171 10.134652 10.009072 10.135723 10.042399 9.962101 10.39852 9.911343 10.053682 10.258608
1367670_at 10.884205 10.6407995 10.650857 10.627301 10.810885 10.559741 10.761712 10.503466 10.440056 10.675017 10.549787 10.536834
1367671_at 9.410706 9.768968 9.40761 9.42987 9.514182 9.511758 9.460235 9.649168 9.607326 9.580025 9.737125 9.525645
1367672_at 11.720803 11.77493 11.842487 11.784309 11.646092 11.658453 11.715186 11.607886 11.604638 11.621681 11.851801 11.678314
1367673_at 10.869715 10.840018 10.827488 11.073532 10.824799 10.939077 10.927325 10.717104 10.685013 10.950038 10.871226 10.769524
1367674_at 9.402767 9.39367 9.424456 9.213285 9.337476 9.312017 9.363967 9.316713 9.377991 9.441085 9.240626 9.227077
1367675_at 9.396981 9.363257 9.24014 9.297947 9.193403 9.102742 9.246764 9.2451315 9.501215 9.245912 9.37227 9.335215
1367676_at 6.660129 7.7947083 7.298741 7.0223722 7.108208 7.3894925 7.5699697 7.326873 7.205036 7.4270916 7.6323953 7.078587
1367677_at 11.946552 12.027456 12.047308 11.703832 11.68462 11.524792 11.69437 11.6905575 11.647267 11.756958 11.699356 12.119075
1367678_at 11.164833 10.985626 11.064765 10.976031 11.299207 11.247362 11.2469 11.018765 11.013574 11.017242 11.289421 11.028232
1367679_at 9.998322 10.634456 10.530887 10.195251 10.492733 9.697716 10.323043 10.071285 10.632812 10.032957 10.299642 10.926138
1367680_at 11.964887 12.086518 12.105552 12.213613 12.105942 12.14839 12.140211 12.097599 11.917767 12.060635 12.118668 12.042843
1367681_at 9.977123 9.9773445 10.105868 10.063151 9.924674 10.001582 9.97973 9.883731 9.938011 10.050163 10.005933 9.888682
1367682_at 6.646962 6.6131153 6.7111993 6.9802427 6.5760202 6.514822 6.4423685 6.7817583 6.5911746 6.3095646 6.5051975 6.5296826
1367683_at 9.953186 10.340208 10.371318 9.608446 10.133731 9.797816 9.994762 9.870668 9.7895155 10.035128 9.935738 9.74624
1367684_at 4.48968 4.144346 4.3737044 4.0812793 4.200534 4.3275914 4.195063 4.524933 4.0757065 4.2857857 3.9273312 4.0007167
1367685_at 12.217167 12.215335 12.13318 12.265518 11.992447 12.258159 12.252095 12.402076 12.339566 12.307548 12.349153 12.361458
1367686_at 11.65142 11.937887 11.934037 11.862306 12.049987 11.88906 11.963135 11.8955145 11.775348 11.847115 11.839691 11.707278
1367687_a_at 8.564795 8.512092 8.257922 8.505443 8.54529 8.418554 8.352465 8.486327 8.342127 8.577883 8.717416 8.472368
1367688_at 8.410064 8.322575 8.356144 8.435301 8.489811 8.472981 8.349083 8.516642 8.25824 8.641314 8.451334 8.417255
1367689_a_at 7.032478 7.249375 7.4717355 7.198237 7.6408343 8.246052 7.669056 8.189058 8.213474 8.545128 8.135899 7.9789863
1367690_at 11.829727 11.7485075 11.648537 11.74807 11.688102 11.783495 11.703037 11.762446 11.834625 11.672908 11.732409 11.883463
1367691_at 10.999168 10.914634 11.073748 10.89088 10.463307 11.201855 10.810341 11.56854 11.280719 11.281285 11.468959 10.936707
1367692_at 3.9581015 3.8886368 3.8452277 3.793743 3.7626781 3.8151338 3.7575066 3.914838 3.685508 3.8797927 3.7933068 3.7490456
1367693_at 10.033158 10.183686 10.158268 9.988117 10.063686 10.045424 10.044881 10.000651 10.088132 10.102228 10.153928 10.086502
1367694_at 11.131062 11.235728 11.295136 11.348886 11.337527 11.424854 11.405799 11.301024 11.328003 11.35583 11.375922 11.470959
1367695_at 12.417438 12.265809 12.254885 12.407085 12.385223 12.326449 12.35792 12.337933 12.446383 12.485376 12.406509 12.411645
1367696_at 8.57511 8.419654 8.398111 8.498988 8.435935 8.316576 8.664792 8.486512 8.719939 8.561641 8.714593 8.82644
1367697_at 9.908783 10.457354 10.64212 9.972651 10.252531 10.164341 10.115958 10.513862 10.227785 10.261345 10.6316185 10.319305
1367698_a_at 9.034946 9.161743 9.183346 9.185462 9.344643 9.079973 9.373638 9.18074 8.908429 9.153969 9.102831 9.067876
1367699_at 6.6918125 6.4179015 6.4303074 6.391704 6.341015 6.37186 6.4405427 6.660166 6.3166285 6.6806087 6.510387 6.6477876
1367700_at 4.321922 4.205919 4.1925845 4.3854527 3.9550223 4.256863 3.9846766 4.080441 4.2040825 4.1414304 4.05994 4.3688574
1367701_at 7.211566 7.1130757 7.0824623 6.970947 6.923428 6.977659 7.3623133 7.483962 7.3567414 7.3461185 7.159676 7.370379
1367702_at 12.544955 12.600795 12.59457 12.530514 12.693169 12.551299 12.469434 12.312735 12.228817 12.625391 12.4051695 12.404204
1367703_at 4.099549 3.961859 3.8318706 3.9868324 3.8183305 3.8142323 3.8139265 3.9228516 3.8605998 3.7409828 3.5080917 4.285452
1367704_at 8.589924 8.678293 8.64891 8.6844635 8.8430395 8.568554 8.616764 8.655799 8.590321 8.778691 8.661177 8.597195
1367705_at 8.892256 8.956298 8.6026325 8.983647 8.7760105 8.827351 8.938904 8.740555 9.051397 8.799365 8.827916 9.188527
1367706_at 10.803274 10.92382 10.695132 10.981343 10.84195 10.9780245 10.835799 10.813859 10.724509 10.819404 10.84056 10.919355
1367707_at 9.409529 8.887794 9.284462 9.899894 9.074925 9.653085 9.405369 10.174913 9.299016 10.604863 9.969405 9.21577
1367708_a_at 10.751278 10.219307 10.730391 11.072815 10.409164 10.784361 10.947369 11.3139 10.722315 11.647283 11.043335 10.4603405
1367709_at 9.472341 10.177402 9.68904 9.701248 9.719092 9.734743 9.970038 9.821189 10.368749 9.608045 10.352568 10.284358
1367710_at 10.408336 10.49358 10.261455 10.3613405 10.375113 10.311828 10.59423 10.425156 10.726451 10.596248 10.556674 10.791051
1367711_at 11.183666 11.239646 11.134352 11.133966 11.209895 11.214299 11.255325 11.329903 11.155304 11.298431 11.267748 11.096295
1367712_at 6.6973557 6.563082 6.526305 6.761692 6.4600406 6.3964276 6.634628 6.566456 6.6635847 6.768471 6.93108 6.889019
1367713_at 9.083679 9.418519 9.215397 9.201562 9.295511 9.378017 9.331211 9.216687 9.217991 9.313469 9.314136 9.238953
1367714_at 7.6533213 7.4946194 7.6797066 7.428059 7.4802175 7.568335 7.5259843 7.269541 7.5005746 7.6389713 7.45762 7.648504
1367715_at 10.354087 10.31241 10.299551 10.216634 10.243838 10.169131 10.354529 10.159 10.169297 10.312086 10.25453 10.121067
1367716_at 8.392462 8.4455185 8.366772 8.59926 8.400415 8.505003 8.282787 8.7028885 8.410067 8.434986 8.375832 8.328541
1367717_at 12.975802 12.759214 12.836864 12.936796 12.723642 12.791687 12.862548 13.0492935 13.028051 12.936149 12.941259 13.096073
1367718_at 8.399716 8.484862 8.364992 8.299391 8.452901 8.523503 8.6571665 8.503181 8.251873 8.495896 8.369587 8.610307
1367719_at 9.756146 9.843786 9.869066 9.600948 9.801916 9.8761 9.899721 10.010121 9.733605 9.657678 9.826939 9.644927
1367720_at 11.3285885 11.507051 11.418765 11.543517 11.458052 11.402333 11.509952 11.477622 11.481422 11.62842 11.3546715 11.647803
1367721_at 11.052805 10.835714 10.7203245 10.520083 10.477147 10.759576 10.713632 10.844371 11.149679 10.681209 10.833322 11.05609
1367722_at 7.1736245 7.2514653 7.141967 7.109599 7.249237 6.762471 7.146889 6.964992 7.223387 7.071355 7.194357 7.265835
1367723_a_at 7.7412424 8.102978 7.939015 7.6444974 7.9758534 8.006379 7.7755876 7.851231 7.87216 8.062601 7.9390316 7.676639
1367724_a_at 10.84034 10.577458 10.461073 10.727702 10.467468 10.580952 10.285401 10.437049 10.685887 10.464041 10.436589 10.8663
1367725_at 7.6216545 7.671045 7.976257 7.4396667 7.6169786 7.738252 7.644014 7.6648684 8.418888 7.284452 7.6917825 7.4326444
1367726_at 6.826115 6.6393056 6.6782312 6.8796535 6.741021 6.6899643 6.697957 6.6472435 6.5702066 6.776567 6.451272 6.8254633
1367727_at 8.062537 8.0070915 8.07709 7.9742537 8.004856 8.078487 7.980691 8.125076 8.045904 8.141575 8.193837 8.134607
1367728_at 7.8825483 8.215599 7.8604374 8.180353 7.978896 8.156412 7.926195 8.300356 7.9879146 8.476946 8.125269 8.020626
1367729_at 12.14997 11.633008 12.211697 11.536039 12.271569 11.348701 11.69943 11.520513 11.491471 11.907355 11.766394 11.269733
1367730_at 9.465592 9.661061 9.750287 9.7075615 9.73876 9.572214 9.6861 9.674029 9.5554695 9.788231 9.589655 9.403458
1367731_at 8.265359 7.983236 7.892292 8.201301 8.188171 8.200727 8.188009 8.312988 8.249746 8.242491 8.085918 8.265416
1367732_at 8.833224 8.893006 8.863194 8.940518 8.864665 8.968586 9.073858 9.014189 9.014632 8.872049 9.086833 8.870889
1367733_at 6.8275523 7.092081 6.9818854 6.98661 7.045399 7.586035 7.2972426 7.6338515 7.1903663 7.4232383 7.5216937 8.085064
1367734_at 8.29179 8.119251 8.024878 7.9979997 8.230098 8.103868 8.071327 7.995708 8.443666 8.092833 8.392368 8.623318
1367735_at 11.545909 11.808477 11.885179 11.813014 11.7188015 11.979032 11.807726 11.825219 11.816915 11.873484 11.954115 11.705135
1367736_at 9.573699 9.728318 9.585467 9.69097 9.61991 9.491271 9.791288 9.638675 9.524806 9.603418 9.762798 9.574465
1367737_at 10.892327 10.772243 10.976609 10.892858 10.7389555 10.937178 10.941243 10.801353 10.948423 10.713627 10.9940605 10.933842
1367738_at 7.1637487 7.1070123 6.946563 7.0966597 6.9829464 7.011648 6.9714556 6.894659 7.2598863 7.0394273 7.082661 7.129981
1367739_at 4.6211867 4.049361 4.377171 4.3142166 4.2712045 4.139367 4.3183107 4.408839 4.4832997 4.51862 4.1961756 4.2683506
1367740_at 6.448118 6.732684 6.401428 6.5172057 6.7749243 6.432579 6.9596114 6.396495 6.6808004 6.720066 7.049571 6.9867406
1367741_at 10.374896 10.269261 10.442494 9.605108 9.976151 10.200088 9.708749 10.215308 10.69873 10.134327 10.771289 10.408915
1367742_at 5.574881 5.2172947 5.460101 5.485032 5.449436 5.2213097 5.421584 5.3993316 5.3814726 5.5809493 5.5132065 5.919208
1367743_at 7.030474 7.0565705 7.11464 7.086646 6.789884 6.8581686 7.253653 7.3408422 6.67383 7.211729 7.493114 7.047346
1367744_at 6.1491866 6.1945295 6.0918427 6.335735 6.3608456 6.3948975 6.362722 6.3703814 6.10672 6.4636383 6.236165 6.2417293
1367745_at 8.45146 8.707937 8.834606 8.52506 8.512144 8.507883 8.675711 8.717779 8.551665 8.747595 8.652436 8.477945
1367746_a_at 8.488873 8.510909 8.4812765 8.566675 8.529636 8.502699 8.510754 8.331034 8.352621 8.46188 8.486723 8.589459
1367747_at 8.587586 8.425217 8.37475 8.559753 8.396456 8.390354 8.432953 8.429325 8.64044 8.721962 8.550995 8.511124
1367748_at 9.895524 9.701663 9.80686 9.837294 9.814211 9.532412 9.591494 9.8282 9.606847 9.955789 9.936116 9.752343
1367749_at 3.3226683 3.298885 3.3468108 3.3340557 4.466628 3.5253658 3.664464 4.3757753 3.5181947 3.4966528 4.218747 3.5028937
1367750_at 9.029531 9.300688 9.235936 9.349394 9.401967 9.175943 9.242242 9.085905 9.051262 9.192839 9.09677 9.167246
1367751_at 8.26225 8.150929 7.9838686 8.115406 7.658303 7.932235 7.868891 8.060016 8.214362 8.1992445 7.852595 7.9315825
1367752_at 8.76296 8.5871105 8.913775 8.53334 8.61348 8.482732 8.727819 8.763038 8.604406 8.753664 8.834968 8.673022
1367753_at 7.6576467 7.598938 7.860547 7.6552963 7.59673 7.4860597 8.003153 8.02354 7.712749 7.9367123 8.026044 8.103455
1367754_s_at 10.579321 10.446929 10.577749 10.262212 10.435849 10.490732 10.360655 10.246774 10.366822 10.490584 10.383025 10.421075
1367755_at 13.659586 13.64363 13.5917225 13.383879 13.592592 13.4687605 13.4039755 13.359724 13.571299 13.396069 13.373675 13.504973
1367756_at 9.396483 9.721536 9.406649 9.581843 9.810113 9.682984 9.8564825 9.684592 9.669781 9.818926 9.677497 9.697139
1367757_at 12.442741 12.265017 12.251828 12.412515 12.202443 12.236293 12.310112 12.415348 12.51248 12.298622 12.370362 12.563913
1367758_at 8.444134 8.214546 8.222315 8.546854 8.578402 8.227766 8.584778 8.646366 8.365755 8.758449 8.414924 8.484631
1367759_at 8.541381 8.716538 8.72443 8.701811 8.748265 8.73192 9.080117 8.36344 8.533874 8.904784 8.402798 8.592299
1367760_at 8.560419 8.629288 8.533358 8.488387 8.666226 8.535043 8.574352 8.526552 8.497818 8.546002 8.596292 8.348694
1367761_at 7.8469796 7.715721 7.620741 7.704687 7.704804 7.5907507 7.857126 7.6197376 7.779742 7.453074 7.713279 7.476112
1367762_at 5.080695 5.046857 5.2644415 5.0631332 5.349352 4.9595118 4.90594 4.783844 5.013384 5.2533417 4.9473114 5.145211
1367763_at 11.420802 11.202171 11.508276 11.46705 11.387198 11.234347 11.457426 11.177235 11.330262 11.163889 11.273441 11.356751
1367764_at 8.086708 8.868054 8.075265 8.002481 8.3085 8.361644 7.9460196 8.32229 8.1491585 8.228026 8.046812 8.03213
1367765_at 10.142587 10.061365 10.4505415 9.939476 10.508525 9.4398 9.52848 10.127295 9.95109 10.040459 10.119455 9.973128
1367766_at 11.053114 11.050526 11.064114 11.086621 10.865177 11.184091 11.132904 11.135542 11.176307 11.092612 11.231433 11.396592
1367767_at 10.600247 10.440554 10.6056 10.624839 10.499192 10.570527 10.634781 10.42755 10.562203 10.587767 10.642515 10.726322
1367768_at 5.174862 4.7744136 5.074426 5.1674333 5.106124 5.0764585 5.1483107 5.085937 5.365183 5.007803 5.2543664 5.3584275
1367769_at 8.893101 8.876884 8.653497 8.786494 8.7633915 8.741344 8.726582 8.755937 8.917992 8.6465225 8.910057 9.0876465
1367770_at 10.264494 10.357128 10.205125 10.297259 10.244044 10.233243 10.145683 10.172209 10.341903 10.29714 10.343881 10.410121
1367771_at 10.41689 9.702607 9.089797 9.184367 9.776279 10.119666 9.090299 9.687154 10.534082 9.017479 9.446079 9.421486
1367772_at 8.388964 8.298961 8.238966 8.247828 8.106034 8.151654 8.188522 8.083046 8.344308 8.223793 8.222391 8.271383
1367773_at 10.6937685 10.627961 10.765118 10.657588 10.482474 10.717968 10.5234165 10.808026 10.92139 11.021813 10.895122 10.764021
1367774_at 13.151355 13.102056 13.123883 13.152277 13.003368 13.268262 13.094003 13.280963 13.189194 13.307492 13.298343 13.183195
1367775_at 12.30899 12.58617 12.140036 12.276736 12.232429 12.5769 11.538539 12.441997 12.382499 12.414007 12.419868 12.313959
1367776_at 6.1378937 6.946633 6.036551 5.362559 5.5240545 5.971368 6.4721355 6.201785 5.9735746 6.3342853 6.8016667 5.611034
1367777_at 11.498877 11.424037 11.687111 11.491529 11.418821 11.729169 11.524433 11.299847 11.88856 11.499967 11.786398 12.054941
1367778_at 9.548313 9.640537 9.776064 9.553997 9.4858 9.657843 9.438511 9.564032 9.467333 9.549978 9.519283 9.771467
1367779_at 6.7478228 6.7667236 6.84401 6.5415034 6.643462 6.5000873 6.630338 6.4735684 6.630373 6.413323 6.627276 6.6748075
1367780_at 7.090555 7.52643 6.9866543 7.0291696 6.89537 7.0510836 7.3217645 6.9821415 7.2116165 7.0276113 7.3197026 7.0735645
1367781_at 4.016121 3.711682 3.8390503 3.7584398 3.669143 3.623031 3.793714 3.694053 3.8850543 3.6365187 3.6207407 3.7436519
1367782_at 4.3952284 4.3936653 4.5960746 4.4621964 4.4466457 4.412958 4.495338 4.582367 4.4866533 4.427252 4.231743 4.3701096
1367783_at 12.103429 12.015903 11.92777 12.082751 12.063194 12.0426445 12.01265 11.8666725 12.05605 12.034413 11.936435 12.183601
1367784_a_at 12.72763 12.946302 12.869662 12.793922 12.832799 12.829836 12.943767 12.673486 12.76819 12.696073 12.783626 12.874998
1367785_at 4.669635 4.91403 4.568132 4.41605 4.8499136 4.694156 4.4771643 4.492689 4.4001956 4.4684925 4.439033 4.471978
1367786_at 10.355124 10.210867 10.210849 10.193403 10.61303 10.371541 10.733782 10.4718 10.745988 10.371628 10.458869 10.540944
1367787_at 5.7160335 5.785926 5.5034547 5.912894 5.559532 5.613039 5.768303 5.5440435 5.6905246 5.497991 5.4920816 5.9769793
1367788_at 7.968709 7.956452 7.953442 7.8012457 7.7878428 7.762149 7.860541 7.616806 7.8051844 7.767459 7.807857 7.8259172
1367789_at 7.643039 7.4279704 7.4347634 7.447749 7.5974617 7.403649 7.53664 7.3360786 7.4143515 7.5389137 7.4605374 7.372808
1367790_at 9.673182 9.948824 9.812954 9.814538 9.962307 9.842641 10.000477 9.906915 9.649595 10.0180025 9.873784 9.771173
1367791_at 7.2867227 7.2004313 6.8538966 7.4382415 7.2946744 7.0411167 7.1822596 7.356919 7.336512 7.5449533 7.5858216 7.27792
1367792_at 4.437798 4.181735 4.261396 4.2464542 4.1006856 4.2389 4.223326 4.3459673 4.1752768 4.447455 4.2939405 4.4639854
1367793_at 13.241531 13.175682 13.207387 13.295285 13.146975 13.30254 13.173731 13.182608 13.267486 13.335414 13.234873 13.346982
1367794_at 6.8242497 6.120606 6.306293 5.948564 6.4899654 5.7598376 7.038823 6.0900354 6.7195725 5.67771 5.632176 5.6142073
1367795_at 6.9979734 7.3715734 7.0711284 6.6365767 7.177071 7.4394445 6.6895113 7.2421694 7.6015177 6.7830114 7.1910048 6.6381445
1367796_at 8.3115635 8.344435 8.496895 8.350986 8.298386 8.268299 8.537303 8.337001 8.388702 8.513813 8.354833 8.148725
1367797_at 6.36247 6.4253535 6.5019994 6.504293 6.5216784 6.3993673 6.5588093 6.463992 6.3783774 6.731919 6.273462 6.2828546
1367798_at 12.4172325 12.438643 12.414065 12.500573 12.454528 12.445272 12.423233 12.445058 12.516891 12.423666 12.418849 12.388627
1367799_at 5.611934 5.6451654 5.4477463 5.6677327 5.576717 5.46501 5.234892 5.2351255 5.5933576 5.5343027 5.5474367 5.681316
1367800_at 6.4019537 6.1044464 6.140337 6.472822 6.2339973 6.409108 6.4146466 6.4663596 6.8359222 6.1518598 6.931896 6.576496
1367801_at 9.36767 9.332254 9.439894 9.341248 9.455174 9.220677 9.4148445 9.209103 9.08847 9.348282 9.343592 9.173994
1367802_at 9.186915 9.414384 11.116221 10.180077 10.075308 9.038889 9.404608 8.944467 9.417475 9.657055 8.83422 8.485631
1367803_at 6.2255406 6.3627934 6.327828 5.868111 6.1400456 6.2290587 6.22974 6.2504973 6.1208878 6.563367 6.5441656 6.160944
1367804_at 12.971189 12.925713 12.914791 12.680557 12.609815 12.769196 12.781917 12.800989 13.021194 12.948553 12.852143 12.923032
1367805_at 5.0479174 4.683238 4.808883 5.032436 5.0465693 4.8946037 4.820997 4.976292 4.877887 5.0691533 4.882196 4.724919
1367806_at 5.1474442 5.4594193 5.3322015 5.170657 5.3836007 5.2197404 5.2880025 5.142631 5.2015014 5.310261 5.3509583 5.420345
1367807_at 8.93732 9.065769 8.972162 9.145888 8.972128 9.030707 9.002602 9.054365 8.831669 8.915231 8.893803 8.906328
1367808_at 10.7052965 10.796202 10.501032 10.860697 10.571883 10.65164 10.624285 10.884504 10.960208 10.8809 10.8300495 10.977085
1367809_at 5.0601525 4.757442 5.13083 5.076554 4.870393 5.155771 4.928686 4.828271 5.1031814 4.8966675 4.9388433 4.9632015
1367810_at 6.4228764 6.1198587 6.2584453 6.309233 6.178666 6.2021055 6.302353 6.4871655 6.331231 6.3794775 6.264952 6.4635367
1367811_at 5.525487 5.596139 5.681634 5.396431 5.4968576 5.1712866 5.5908747 5.4058695 5.882172 5.311416 5.406683 6.115712
1367812_at 7.425064 7.9582896 8.055662 7.471678 7.540021 7.6212316 7.814497 7.478136 7.7360516 7.3051515 7.425794 7.560904
1367813_at 8.488133 8.702914 8.222402 8.544798 8.080099 8.440169 8.42253 8.517216 8.592217 8.69279 8.444572 9.052691
1367814_at 9.4545 8.903685 8.863878 9.074007 9.098208 8.864113 9.000981 9.112566 8.9972925 9.138823 9.189491 8.910285
1367815_at 8.571619 8.766191 8.646533 8.627795 8.917055 8.8309765 8.664024 8.597528 8.597877 8.927046 8.694657 8.696113
1367816_at 5.590517 5.5572944 5.5797267 5.12441 5.5538692 5.3115273 5.467346 5.3277783 5.873393 5.344695 5.970991 5.8241906
1367817_at 7.254638 7.466182 7.291715 7.357969 7.2704897 7.1581483 7.132671 7.4444203 7.423056 7.459925 7.392543 7.378719
1367818_at 9.063911 9.1546135 9.143721 9.224779 9.273556 9.207306 9.351341 9.194227 9.248796 9.404698 9.239866 9.260162
1367819_at 11.980637 11.998023 11.953857 12.019097 12.166134 12.031822 12.080785 11.9360075 11.8106165 12.073312 11.945463 11.908726
1367820_at 9.724378 9.598554 9.407856 9.612101 9.370674 9.527339 9.5710745 9.613684 9.6406765 9.733254 9.501622 9.851505
1367821_a_at 3.946888 3.7229617 3.883011 3.9631262 3.823665 3.9227202 3.8335943 3.698122 3.901883 3.7706616 4.0369625 3.9541776
1367822_at 5.965618 5.6868114 5.568554 5.438848 5.5384746 5.7321935 5.6340246 5.5805287 5.6999273 5.4720535 5.648895 5.619536
1367823_at 5.296702 5.1670213 5.1193943 5.2199817 5.1884065 5.2063427 5.143848 5.618784 5.170965 5.377595 5.6051426 5.272846
1367824_at 9.054054 9.081798 8.904073 8.79049 8.886571 8.958025 8.733773 8.69797 8.853334 8.958009 8.925833 8.891768
1367825_at 6.314956 6.18743 6.2843604 6.254471 6.2105956 6.2326236 6.314982 6.2548885 6.4498954 6.153551 5.980549 6.167922
1367826_at 9.505997 9.969769 10.349389 9.690826 10.050302 9.857802 10.073698 10.16172 9.447649 10.350201 10.214681 10.008275
1367827_at 9.984848 10.23453 10.087767 10.132446 10.1383705 9.996465 9.989059 10.012404 9.984751 10.006768 10.03287 9.839176
1367828_at 9.62776 9.511289 9.611435 9.635507 9.551825 9.594758 9.585298 9.536022 9.557002 9.622086 9.627387 9.587632
1367829_at 11.658661 11.455605 11.383241 11.390087 11.590291 11.4937315 11.3304615 11.368949 11.4442215 11.449892 11.5053425 11.398973
1367830_a_at 7.817647 7.747471 7.9304028 7.87385 7.78956 7.5512753 7.7609973 7.724937 7.558148 7.858331 7.818257 7.675121
1367831_at 8.8037815 8.921968 8.843163 8.825588 8.908573 8.904598 9.092125 8.983655 8.8297 9.110186 9.00554 9.028372
1367832_at 11.070561 11.247654 11.132126 11.087838 11.110482 11.341336 11.015648 11.14715 10.998899 11.093601 11.193378 10.835064
1367833_at 9.691239 9.7929325 9.830032 9.712136 9.743988 9.758863 9.633627 9.953514 9.829299 9.878935 9.847741 9.676251
1367834_at 7.6922164 7.9839416 8.00861 7.996863 7.9786096 8.044482 8.310255 8.118408 8.241114 8.100372 8.145312 8.077151
1367835_at 5.401106 5.589581 5.35753 5.7317486 5.266404 5.2169547 5.4074974 5.4531255 5.542069 5.4858756 5.495186 5.50495
1367836_at 9.2371435 9.106012 9.917956 9.032427 9.326584 9.062884 9.029564 8.85792 9.286184 8.604239 9.087597 9.719673
1367837_at 10.181326 10.219095 10.177705 10.263543 9.982602 9.9836 10.0627775 10.20984 10.157512 10.269118 10.237718 10.236362
1367838_at 12.479895 12.306349 12.628966 12.459401 12.579277 12.834374 12.749801 12.54761 12.470101 12.723993 12.623685 12.565106
1367839_at 10.429272 10.289516 10.60414 10.558505 10.337299 10.747913 10.912205 10.477561 11.067346 10.97204 10.726248 10.765584
1367840_at 8.174342 8.258638 8.206257 8.112873 8.112512 8.176658 8.115784 8.168149 8.111969 8.149399 8.286686 8.093429
1367841_a_at 3.4481425 3.4312875 3.553247 3.617248 3.3778627 3.4422002 3.465277 3.4243107 3.437301 3.4861403 3.451543 3.5014358
1367842_at 6.200992 6.280373 6.0885105 6.0441165 6.3041673 6.391561 6.3132753 6.2767463 6.0816097 6.0941997 6.0104566 6.295887
1367843_at 10.785002 10.760091 10.69684 10.9060335 10.609226 10.767502 10.791121 10.708707 10.75416 10.76809 10.813899 10.93887
1367844_at 8.961004 9.063368 9.034316 9.044361 8.968146 8.928141 8.991494 8.955978 9.035348 9.087512 9.132199 9.153917
1367845_at 3.6811242 3.5966089 3.5440958 3.896674 3.5185876 3.4066644 3.583982 3.5269341 3.6957977 3.4728258 3.4223251 3.6752293
1367846_at 6.4053316 6.1931615 6.21396 6.2096996 6.103329 6.0032473 5.999259 5.916688 6.253654 6.1700115 6.2394423 6.505847
1367847_at 9.046449 7.9944277 8.176043 7.919592 7.0748916 7.764162 7.5534678 7.744695 8.784193 7.837495 8.599753 8.591154
1367848_at 7.495351 7.839302 7.9003434 7.8535814 7.8773775 7.8111906 8.046136 7.820308 7.767385 7.8239408 7.806858 7.901731
1367849_at 9.32065 9.560951 9.7695 9.721172 9.484782 9.974937 9.577742 9.850777 9.299861 9.942833 9.387446 9.372256
1367850_at 8.251741 8.458845 8.170856 8.03266 8.365612 8.022513 8.028551 7.974976 8.5003605 8.08346 8.474808 8.275878
1367851_at 4.213704 4.198253 4.2071524 4.050848 4.1598196 4.0977864 4.0392475 4.326043 4.0826807 4.221465 4.1004353 4.1608067
1367852_s_at 4.7225213 4.682704 4.5301285 4.837887 4.544817 4.791793 4.8068686 4.4073205 4.8406267 4.530367 4.790064 4.6600256
1367853_at 8.163313 8.155575 8.021229 8.223444 8.175762 8.057278 7.8386154 8.146931 8.048954 7.769246 8.0583515 7.838146
1367854_at 11.543959 11.063423 11.7674675 11.835884 11.390883 11.411254 11.876074 11.656353 11.547803 12.131607 11.755982 11.249062
1367855_at 9.192343 9.277287 9.260202 9.227628 9.399608 9.308722 9.22473 9.1713505 9.26351 9.263087 8.996674 9.320762
1367856_at 9.116908 8.762806 9.048753 8.609828 8.623092 9.06524 8.967607 9.25303 9.277892 9.86179 9.033264 8.946147
1367857_at 11.958013 12.028673 12.279806 11.830216 11.680185 12.111975 12.385367 12.05232 12.272049 12.1799135 12.005491 11.989603
1367858_at 3.8247159 3.901461 3.8541474 3.9897277 4.017491 3.905922 4.166751 3.875652 4.0355606 3.8415208 3.883736 4.0822372
1367859_at 5.2684484 5.413463 5.459514 5.3987045 5.3518605 5.412065 5.259135 5.5741363 5.255879 5.451378 5.8509398 5.1908655
1367860_a_at 10.133788 10.484076 10.293456 10.150442 10.2344675 10.254089 10.444609 10.519839 10.059255 9.554308 9.918777 9.908527
1367861_at 5.8799834 5.9360456 6.145852 5.418556 5.7612233 5.532364 5.8508654 5.9516706 6.0873594 5.7661653 5.9266515 5.818179
1367862_at 4.228373 4.1035337 4.132826 4.054961 4.1544704 4.3244777 4.0928125 3.959511 3.9789813 4.008973 4.265512 3.8533404
1367863_at 8.5005245 8.123325 8.036001 8.453203 8.047514 8.135746 8.115075 8.022261 8.1312895 8.195043 8.109147 8.15662
1367864_at 6.077171 6.1182084 5.780612 6.1486616 5.850798 5.958368 6.0385833 6.1974545 6.1013994 5.7488136 5.544859 6.223772
1367865_at 6.7920537 7.163941 7.0965 6.942002 7.278303 6.955316 7.170745 7.0626216 6.940556 6.896834 7.1546535 7.0016303
1367866_at 6.1342545 5.6741576 6.237795 6.0379558 6.1838493 6.2286205 6.048547 6.1310925 6.2221313 5.9503946 6.592692 5.923986
1367867_at 9.30757 9.269489 9.211073 9.162549 8.970301 9.274296 9.018735 9.104959 9.034659 9.267669 9.245509 9.1659565
1367868_at 7.8028617 7.680388 7.8046937 7.631085 7.5617805 7.885759 7.935239 8.272551 7.9338064 8.29821 8.243212 8.147109
1367869_at 10.247866 10.210738 10.21027 9.794299 10.113213 10.152147 9.922793 9.897891 10.058984 9.941554 9.985382 9.894407
1367870_at 9.639392 9.830005 9.622921 9.757399 9.592334 9.747923 9.590412 9.704143 9.637891 9.792139 9.816668 9.757962
1367871_at 13.192225 13.182484 13.445513 13.477645 13.520523 13.614183 13.560685 13.783309 13.633312 13.55717 13.684536 13.5661335
1367872_at 8.379681 8.5561285 8.665246 8.420583 8.422253 8.459303 8.583382 8.532807 8.405434 8.658102 8.480719 8.415172
1367873_at 9.3567915 9.449918 9.512218 9.416148 9.464045 9.410889 9.489669 9.464586 9.305918 9.331273 9.570909 9.336846
1367874_at 6.145914 6.5300455 6.485603 6.4466367 6.537586 6.485905 6.550223 6.288539 6.121248 6.359563 6.608964 6.089915
1367875_at 9.085851 9.1076975 9.210013 9.059484 9.130005 9.202932 9.057803 9.162792 8.988326 9.129096 9.05067 9.06125
1367876_at 6.4253397 6.904822 6.961867 6.971204 7.004917 7.0478616 6.9908423 7.040642 6.9002175 6.921366 6.8134413 6.8388762
1367877_at 8.017402 7.881635 8.051167 7.8788123 7.851526 8.169493 8.19022 8.108269 7.8885393 8.318764 7.9035487 8.123686
1367878_at 8.70097 8.617736 8.864321 8.710763 8.658619 8.715204 8.69484 8.6857 8.598737 8.6835165 8.810389 8.713729
1367879_at 7.3770494 7.399626 7.248214 7.578504 7.381965 7.5166564 7.752697 7.5059724 7.3542466 7.5780997 7.6157665 7.6797614
1367880_at 5.174492 5.1695023 5.3745255 5.4718304 5.6156564 5.3662715 5.3147626 5.3768206 5.287046 5.561614 5.2265816 5.271107
1367881_at 7.7068324 7.769186 8.04401 7.739583 7.4626746 7.716921 7.8070774 7.8273726 7.83696 7.598405 7.7641354 7.8186812
1367882_at 6.851249 6.6114397 7.1960053 6.716304 6.5736322 6.744365 6.817644 6.6674194 6.7976165 6.7150707 6.717737 6.877978
1367883_at 7.1745677 7.2145905 7.2245317 7.0088296 7.11614 7.1210814 6.7642746 7.214699 7.399391 7.330241 7.603737 7.2971363
1367884_at 11.133648 11.240514 11.213905 11.243701 11.248551 11.128817 11.210129 11.146692 11.236968 11.205596 11.121303 11.191473
1367885_at 12.168083 11.897744 12.139035 12.146101 12.116557 12.0493965 12.03765 12.109531 12.080019 12.02437 12.040094 12.109312
1367886_at 7.5235686 7.6606884 7.6005454 7.5039163 7.68083 7.4585586 7.610006 7.8261456 7.6794324 7.603361 7.7432847 7.5742526
1367887_at 12.868895 12.863952 12.833464 12.776437 12.866848 12.842999 12.812671 12.878592 12.831317 12.8514595 12.784714 12.683215
1367888_at 3.9863648 3.9861856 4.573116 4.0091095 4.049217 4.100477 3.9819899 4.1700315 4.12558 4.0352964 4.1961756 3.7900188
1367889_at 9.186064 9.234388 9.150018 9.208678 9.222445 9.135891 8.985102 9.112362 9.299322 9.055552 9.261253 9.152414
1367890_at 6.679835 6.5546007 6.748736 6.6327577 6.827575 6.786385 6.8454123 6.7395854 6.468165 6.735584 6.853897 6.7424827
1367891_a_at 4.950043 5.1574216 5.379496 5.3818088 5.230225 5.365392 5.1650248 5.162041 4.798841 5.3864436 5.0773735 5.1465
1367892_at 10.612801 10.3592415 10.575042 10.597421 10.634973 10.603953 10.657802 10.496123 10.341812 10.841183 10.601131 10.742133
1367893_a_at 6.842305 6.833446 6.9496 7.0291524 6.932846 7.0532484 6.773577 6.858657 6.9510508 6.86811 6.9727244 6.9895577
1367894_at 12.068787 11.428114 12.008933 11.591648 11.827281 11.932927 11.09813 11.729446 12.2826395 11.876214 11.609829 11.688273
1367895_at 10.821678 11.022084 11.041278 10.880331 10.946164 10.964012 11.027363 10.937546 10.832535 10.943421 10.991204 10.734057
1367896_at 13.659915 13.835788 13.782203 13.711666 13.771052 13.411328 13.6759815 13.237969 13.62875 13.2812 13.186192 13.559256
1367897_at 10.515122 10.753827 10.695317 10.810815 10.685222 10.737484 10.6928 10.650025 10.546444 10.775248 10.724521 10.707436
1367898_at 9.865397 9.807183 9.715586 9.596042 9.619041 9.691683 9.45637 9.486538 9.733056 9.463042 9.615501 9.68039
1367899_at 7.22765 7.2635894 7.345296 7.423535 7.244412 7.279498 7.5718665 7.210501 7.2590218 7.1551056 7.2763762 7.367153
1367900_at 8.708324 8.413489 8.633242 8.373994 8.569692 8.7685375 8.564546 8.746222 8.617106 8.814383 8.8829155 8.651866
1367901_at 8.943049 8.835011 8.862514 9.030836 8.958081 8.890842 8.775485 8.974087 8.8657055 9.032149 9.022432 8.86193
1367902_at 7.71009 7.582228 7.553167 7.939506 7.6899247 7.670567 7.671431 7.8539515 7.892614 7.9234414 7.8652153 7.867593
1367903_at 9.5592575 9.656512 9.561838 9.5477915 9.528232 9.567613 9.365069 9.4918 9.577374 9.251099 9.559371 9.624723
1367904_at 6.832088 4.8691697 6.177776 5.5249577 5.5232086 6.278755 7.06765 6.746739 7.003405 7.267452 6.6694193 5.3579
1367905_at 10.516748 10.572441 10.892945 10.841508 10.733506 10.78793 10.891455 10.632855 10.706118 10.657041 10.771608 10.760251
1367906_at 9.935451 9.995963 9.856655 10.054972 9.884916 9.821064 9.8473425 9.7352705 9.731437 9.984668 9.725835 10.000065
1367907_a_at 9.220997 9.181806 9.168027 9.182762 9.132189 9.244701 9.035667 9.163636 9.325172 9.105746 9.243568 9.39095
1367908_at 11.876407 11.762816 11.7458 11.881695 11.754965 11.809127 11.764117 11.8798685 11.766378 11.860046 11.847579 11.879897
1367909_at 12.028599 11.985701 11.926215 12.097722 11.877128 11.88401 12.163302 12.01529 12.235762 12.151815 12.223218 12.166581
1367910_at 7.215453 7.4537234 7.280255 6.944542 7.4809356 7.3322597 7.3533926 7.396558 7.2569757 7.275316 7.4934163 7.071663
1367911_at 7.7182775 7.7763047 7.7709737 7.8258433 7.858225 7.9595213 7.840564 7.75199 7.47691 7.6228776 7.698498 7.617112
1367912_at 5.9709654 6.0341015 5.927006 5.9352484 6.0007625 6.1050014 5.9679165 6.046815 5.834199 6.080806 6.1919355 5.788709
1367913_at 6.626339 6.323204 6.7832804 6.537767 6.6741986 6.542012 6.549606 6.6482234 6.7466936 6.694922 6.80939 6.582905
1367914_at 6.934099 6.811585 6.736598 6.919974 6.601583 6.580131 6.9262567 6.6031857 6.6767898 6.6091824 6.800088 6.837128
1367915_at 9.056264 8.955086 9.006985 8.880417 8.871196 8.908826 8.874346 9.014533 9.087533 9.067047 9.160315 9.020921
1367916_at 5.8158793 5.5381017 5.6264577 5.776026 5.700783 5.682644 5.7694626 5.852708 5.425737 5.822522 5.6173387 5.812971
1367917_at 13.534165 13.54706 13.495196 13.4553795 13.458278 13.548702 13.5948925 13.488157 13.479243 13.416402 13.47827 13.403774
1367918_at 5.1641173 4.760473 5.110146 4.8436894 4.8398895 5.0597496 4.97755 4.892869 5.455182 5.097788 4.9380727 5.0988994
1367919_at 5.7651825 5.5281796 6.00036 5.906699 5.8850555 5.926794 6.047801 5.7648616 5.5711684 5.8642907 4.8161187 5.825441
1367920_at 4.6444216 5.429673 5.5936837 5.015287 5.2529488 5.4570465 5.2504888 5.3855124 4.904473 5.1686783 5.392222 4.741702
1367921_at 7.532873 7.6072593 7.7098875 7.3947134 7.5089536 7.598786 7.536231 7.474951 7.7618275 7.5675387 7.5342546 7.5608497
1367922_at 7.425003 7.6351576 7.669187 7.5423603 7.774226 7.5601997 7.7063713 7.5622573 7.6993012 7.822788 7.686672 7.6279163
1367923_at 4.9742026 5.24668 5.3507223 5.3211293 5.3811255 5.1168613 5.242257 5.1826468 5.5079465 5.6261525 5.53475 5.549467
1367924_at 7.208756 7.2730727 7.4165363 7.070298 7.169766 7.3636885 7.150361 7.4698358 7.3040075 7.2922025 7.1685824 7.4303145
1367925_at 7.6407084 7.9182553 7.9396796 7.7904077 7.841257 7.8390546 7.9592814 7.9034567 7.965339 7.9799914 7.8761945 7.8907423
1367926_at 8.475805 8.538238 8.583771 8.59872 8.555893 8.514912 8.447891 8.591166 8.477796 8.511914 8.541315 8.425604
1367927_at 10.706795 10.566225 10.648353 10.734327 10.541174 10.655815 10.618311 10.636277 10.683516 10.65059 10.700158 10.6929655
1367928_at 3.8223574 3.7482085 3.8134744 4.012854 3.9226577 3.9059093 3.872356 3.8821757 3.8481607 3.7822282 3.8967447 3.7625046
1367929_at 10.09143 9.66267 9.870028 9.931219 9.740948 9.960829 9.607132 9.883646 9.804237 9.885231 9.929218 9.721859
1367930_at 3.7958455 3.79667 3.794063 3.7935576 3.6759527 3.7223918 3.592904 3.9510512 3.9253976 3.6649437 3.9282775 3.7007735
1367931_a_at 9.455447 9.602034 9.632382 9.426329 9.474398 9.600599 9.642672 9.63966 9.34601 9.637435 9.685018 9.571697
1367932_at 11.505757 11.566297 11.831538 11.388932 11.556513 11.922716 12.0019865 11.384451 12.441859 11.625666 11.633374 11.65981
1367933_at 8.030394 8.065315 7.781406 7.583682 8.056388 7.848166 7.734919 8.286421 8.313986 8.3741045 8.1685295 7.7431784
1367934_at 5.7930074 5.829155 5.6267986 5.8681655 5.787246 5.79636 5.6974335 5.753619 5.8279037 5.909013 5.871153 5.932173
1367935_at 8.5286665 8.854511 8.709005 8.658148 8.81327 8.8192005 8.743294 8.53851 8.614034 8.901207 8.535736 8.5704775
1367936_at 7.414981 7.7958846 7.5803313 7.3532863 7.712361 7.3791156 7.65946 7.295628 7.27265 7.481338 7.5207224 7.4281864
1367937_at 8.320456 7.580147 8.152565 8.386387 7.704671 8.353695 8.293089 8.376818 9.130105 7.4924545 8.464961 8.565699
1367938_at 10.771757 11.052895 10.88765 11.074688 10.993234 10.866701 11.248854 10.862752 10.951038 11.012793 11.092103 11.059988
1367939_at 11.158558 11.268508 10.509175 11.067189 11.0701275 11.00149 11.570712 11.689249 11.41569 10.731372 11.026909 11.47381
1367940_at 5.3880553 6.43047 5.8738947 5.9020715 6.2826333 6.2339363 6.4194016 6.1167054 5.655946 6.2173524 6.415172 5.94313
1367941_at 8.991955 9.304297 9.118796 9.109176 9.10759 9.122194 9.038898 9.132322 9.223124 9.141327 9.125031 9.000997
1367942_at 7.5022483 7.8031936 7.8134427 7.5093913 7.638253 7.670277 8.070305 7.9642615 7.8509536 7.816188 8.225147 8.019648
1367943_at 7.9938126 7.968758 7.8418345 8.129502 7.6187315 7.92523 7.88319 7.90063 7.9021955 7.896527 7.96064 8.010115
1367944_at 5.4733586 5.4237103 5.2874312 5.5736914 5.5929728 5.3063416 5.243129 5.6311464 5.532258 5.490654 5.2843018 5.251055
1367945_at 11.763192 11.52846 11.41347 11.558159 11.3772545 11.472013 11.514296 11.192222 11.851722 11.511603 11.5882 11.826479
1367946_at 9.949342 9.777458 9.602999 9.805554 9.974135 9.564976 9.8454075 9.787965 9.496519 9.759725 9.532364 9.784324
1367947_at 8.603588 8.57253 8.774958 8.598111 8.538264 8.630761 8.58091 8.621496 8.760253 8.596789 8.705734 8.59975
1367948_a_at 10.355503 10.482747 10.602032 10.383829 10.634456 10.5626745 10.551879 10.513078 10.488317 10.513855 10.480215 10.450737
1367949_at 6.1616325 5.8868046 6.332919 6.257159 6.1669083 6.110218 6.0517154 6.301838 6.180251 6.2716475 6.0476956 6.278162
1367950_at 6.729608 7.324353 7.4062567 7.191934 7.1081247 7.74013 6.9717617 7.2557817 7.4697495 7.3770127 7.476319 7.1173625
1367951_at 4.580507 4.713516 4.5585904 4.512065 4.518123 4.382995 4.475308 4.590166 4.3644967 4.3591695 4.3296037 4.49457
1367952_at 6.739996 6.9000683 7.010155 6.885548 6.8926373 6.7959194 6.6315665 6.6544323 6.666105 6.3603864 6.4983134 6.6007676
1367953_at 5.279457 5.087329 5.160871 5.052443 4.963326 4.758725 5.1518598 4.9858904 5.016424 4.9883494 4.999506 5.44372
1367954_at 7.1538672 6.594667 7.1024966 6.914887 7.2207537 7.188826 6.575829 6.515097 6.2941833 6.7913966 6.650687 6.4104977
1367955_at 6.2737737 6.4513707 6.736178 6.4805183 6.459166 6.4935923 6.44391 6.4207315 6.69595 6.6879587 6.4283047 6.5281496
1367956_at 5.1782384 5.636324 5.7502475 5.214765 5.38682 5.470675 5.5318236 5.401107 5.349052 5.200704 5.322254 5.396149
1367957_at 8.869737 8.436785 8.490748 9.069475 9.137187 8.598598 9.697721 9.221512 8.810778 9.667674 8.834968 8.00011
1367958_at 9.372284 9.485271 9.427662 9.279291 9.397184 9.459863 9.420715 9.472621 9.337824 9.416347 9.614791 9.425842
1367959_a_at 6.2062287 6.3979154 6.1590614 6.0281053 6.112931 6.384251 6.6007047 6.330319 6.363443 6.276899 6.265 6.6917505
1367960_at 8.740083 8.662238 8.35618 8.368776 8.263978 8.686422 8.081013 8.285277 8.995763 7.9520025 8.48955 8.705744
1367961_at 4.636406 4.3724823 4.270235 4.3341045 4.013439 4.491055 4.390727 4.525199 4.334406 4.118211 4.142242 4.3050146
1367962_at 4.714 4.5560293 4.8010964 4.88723 4.4504437 4.508411 4.655848 4.4410973 4.516341 4.3864346 4.5506706 4.4840183
1367963_at 6.918108 6.8282566 6.946264 7.1005664 7.143583 7.029848 6.913016 6.8671675 7.0582128 7.252497 6.8118033 7.116759
1367964_at 4.7362757 4.865096 5.051214 5.175969 4.6845856 4.8832107 4.8266864 4.888525 4.897067 4.91061 4.9293356 4.887843
1367965_at 6.3130007 6.37424 6.2982063 5.955165 6.242421 6.2440104 6.336771 6.2155066 6.3124537 6.239482 6.268784 6.185593
1367966_at 9.575102 9.758209 9.648188 9.628225 9.678525 9.565208 9.563173 9.766926 9.619085 9.802017 9.53902 9.556299
1367967_at 7.182053 7.1492267 7.0338354 7.030461 7.2270536 6.787897 7.180382 7.1114707 6.977172 6.99629 6.9953556 7.304939
1367968_at 3.8373728 3.7519672 3.47734 3.8170505 3.4246273 3.685851 3.7794983 3.6016707 3.5041387 3.7214434 3.5240555 3.8052905
1367969_at 10.829997 10.83944 10.689388 11.011246 10.761014 10.793933 10.798708 10.912956 10.811228 10.880321 10.972031 10.943658
1367970_at 4.1027336 4.389686 4.115599 4.602071 4.264911 4.507036 4.499035 4.29529 4.254885 4.3486266 4.239853 4.1629505
1367971_at 10.174026 10.328222 10.302317 10.107538 10.197878 10.249271 10.206099 10.168913 10.248085 10.112839 10.108575 10.187977
1367972_at 9.804562 10.040907 10.047651 10.007019 10.06539 9.974064 10.055479 9.943504 9.699614 10.014244 10.02949 9.82456
1367973_at 4.074382 4.391876 4.2228136 4.2119246 4.3163257 4.203857 4.4141974 4.134739 4.513653 4.455545 4.382375 4.434888
1367974_at 9.229191 9.290766 9.243734 8.86127 9.668661 8.947452 9.440916 9.109771 9.695105 9.134515 9.615501 9.386142
1367975_at 5.8418593 5.618188 5.563133 5.4183154 6.296343 5.7238517 6.161181 5.5691257 6.559192 5.8128834 6.2185106 6.0231404
1367976_at 7.073686 7.559398 6.9914985 7.29567 7.3517556 7.1197076 7.155638 7.0140305 7.009785 7.164209 7.31077 7.2085567
1367977_at 3.8935757 3.725323 4.068551 3.8977935 3.7237277 3.8422122 3.6323736 3.7871997 3.8993304 3.604381 3.8135195 3.809245
1367978_at 6.1066074 5.615079 5.779389 5.569562 5.733321 5.6720657 5.9444985 5.6283884 5.7946134 5.779682 5.7044854 5.8540926
1367979_s_at 11.155435 11.151387 11.360393 11.023631 11.325802 11.671664 11.537149 11.379049 12.193344 11.798695 11.45569 11.598131
1367980_at 8.157707 8.078194 8.361034 8.134476 8.298851 8.279612 8.3209915 8.160147 8.30537 8.137232 8.230816 8.083611
1367981_at 7.372825 7.2587113 7.5216417 7.076996 7.3341336 7.3033986 7.2351007 7.3164454 7.381073 7.305424 7.329191 7.1414814
1367982_at 10.333453 10.602992 10.541489 10.336656 10.63508 10.965517 10.698869 11.462278 10.929768 10.722202 10.998959 10.265664
1367983_at 5.7147245 5.643019 5.447142 5.60287 5.605371 5.426278 5.6909184 5.667902 5.3973837 5.614825 5.660994 5.552863
1367984_at 6.2329407 6.5000663 6.6507344 6.376726 6.2089763 5.9565697 6.355223 6.361685 6.4479246 6.7136655 6.775967 6.4728856
1367985_at 7.676352 7.628931 7.6771154 7.421641 7.587456 7.547757 7.267142 7.003705 7.1259904 7.2716846 7.687621 8.335624
1367986_at 6.8747883 7.067534 6.901075 6.9908614 6.9175434 7.1217594 7.127453 7.3247595 7.0713444 7.1713433 7.324994 7.2646275
1367987_at 8.718379 8.661616 8.709005 8.653823 8.768154 8.812295 8.805866 8.685743 8.820372 8.84114 8.857367 8.767253
1367988_at 13.081454 12.9218645 13.0072365 12.971902 13.004178 13.080462 12.967354 13.126021 12.987507 13.086306 13.112136 13.063301
1367989_at 4.2835183 4.03941 4.232828 4.330105 3.814989 4.0625625 4.091279 4.137598 4.124242 4.2489142 4.1848593 4.2765064
1367990_at 5.1236453 4.9232793 5.0429754 4.9952555 4.7616243 5.0714607 5.106572 4.997483 5.19189 5.1345644 4.862014 4.9767933
1367991_at 8.837122 9.013499 9.284178 9.047796 9.156696 9.097384 9.203628 9.157674 9.030426 9.230695 9.161109 9.113039
1367992_at 4.961463 4.493223 4.566244 4.8680534 4.730775 4.6071568 4.532777 4.5681534 4.68471 4.9523935 4.6872373 4.5210485
1367993_at 7.0971007 7.466163 7.253318 7.3435593 7.49736 7.4605455 7.4958405 7.1653495 7.034866 7.369709 7.273898 7.35033
1367994_at 10.241661 10.369084 10.286513 10.273848 10.478061 10.504165 10.324022 10.513456 10.369704 10.112501 10.356198 9.96259
1367995_at 13.116932 13.147703 13.223315 13.148048 13.177104 13.194818 13.111676 13.159056 13.122038 13.107706 13.0762415 13.087991
1367996_a_at 6.6549115 6.6983385 6.9973145 6.6126494 6.6521225 6.493743 6.914451 6.8138623 6.2227955 6.87308 6.654105 6.6897497
1367997_at 8.013756 8.170291 8.026732 8.100262 8.058195 8.2212305 8.156322 7.9882708 7.8431273 8.170764 8.128849 8.037089
1367998_at 6.6728387 6.3733635 6.6281843 8.483365 5.9256372 5.786341 6.2749233 6.171548 9.097337 6.2432146 6.1958175 9.206619
1367999_at 12.263069 12.334205 12.349306 12.137154 12.411393 12.170554 12.301915 12.305352 12.17355 12.460417 12.267831 12.232691
1368000_at 14.232955 14.241681 14.311927 14.220358 14.226825 14.268503 14.295129 14.247548 14.207694 14.280351 14.255035 14.18348
1368001_at 4.1769667 4.195563 3.9170408 4.0642166 4.161489 4.0512214 3.974341 4.2466483 4.09154 4.133127 4.017137 4.0724564
1368002_at 7.021398 7.5628333 7.6789637 7.451098 6.849605 7.1770873 7.137572 7.6937313 7.1550837 7.584071 7.4584055 6.9382257
1368003_at 5.664218 5.4625015 5.36199 5.547314 5.3658376 5.805407 5.5477424 5.4817104 5.582478 5.679993 5.495186 5.6586776
1368004_at 10.207542 9.826388 9.7955065 10.080011 9.895802 9.986673 9.968416 10.052826 10.221543 9.880723 10.127622 10.226114
1368005_at 5.80098 5.4592786 5.575486 5.533771 5.723133 5.758606 5.4403753 5.445478 5.607471 5.446456 5.771524 5.782649
1368006_at 7.734685 7.950649 7.9618344 7.649815 7.9789495 7.6382074 7.9012556 7.496419 7.9550347 7.757937 7.687621 7.819569
1368007_at 6.9626937 6.4233527 6.394199 6.2111955 6.9812293 7.1369276 7.2401133 6.372759 6.9626317 7.1533537 7.05733 7.5707684
1368008_at 5.454325 5.4937167 5.425327 5.463462 5.3692126 5.609844 5.2770257 5.4016643 5.711106 5.4033017 5.5970764 5.5643473
1368009_at 9.196976 9.156742 9.380551 8.7465105 8.700296 9.17251 9.323529 9.8034525 9.163313 9.145987 9.324565 8.697919
1368010_at 7.4765596 7.7140584 7.646082 7.479789 7.855339 7.7141385 7.6026683 7.735823 7.774947 7.7997136 7.836617 7.7485642
1368011_at 7.5317516 7.7621183 7.842885 7.722298 7.6411304 7.7913446 7.7046857 7.761396 7.6217737 7.887406 7.6454263 7.7283072
1368012_at 6.242795 6.2559347 6.4109607 6.480691 6.1726446 6.2516837 6.528777 6.292238 6.3178706 6.3463798 6.3198295 6.478916
1368013_at 4.492547 4.3091745 4.203435 4.3398123 4.3595576 4.493855 4.2588053 4.35485 4.394894 4.6316643 4.398342 4.147859
1368014_at 4.056983 4.0870953 4.188978 4.3137875 4.0257015 4.014866 4.1897373 4.12992 4.256733 4.02893 4.0583344 4.1064444
1368015_at 5.864923 5.9534125 6.0042124 6.127318 5.7670846 5.9754252 6.0612926 5.8771443 6.2153664 6.005501 5.835049 5.9843717
1368016_at 12.8306675 12.915105 12.871188 12.929202 12.749591 12.862567 12.769479 12.935207 12.77699 12.896939 12.851076 12.800702
1368017_at 4.9546094 5.0673413 4.967382 5.195383 5.1051865 5.0760603 4.9547167 5.0123277 5.2774076 5.1163197 5.0456705 4.9418664
1368018_at 8.763108 8.826049 8.873746 8.689454 8.673272 8.807743 8.702444 8.78447 8.59115 8.905387 8.818903 8.632752
1368019_at 7.5720687 7.644617 7.5513625 7.6439695 7.6121264 7.568335 7.475082 7.8298955 7.41552 7.709591 7.545425 7.6112347
1368020_at 6.6231246 6.4248657 6.771255 6.568916 6.5568604 6.953858 7.037137 6.661814 7.578331 7.3162346 7.016101 6.7500076
1368021_at 13.684477 13.939198 13.642441 13.901094 13.982055 13.882934 13.783745 13.856818 13.871003 14.078323 13.880097 13.839763
1368022_at 6.349263 6.8549457 6.7895274 6.854795 6.7981286 6.948339 6.7818756 6.966759 6.8772492 6.9622874 6.86644 6.9328156
1368023_at 6.7046046 6.5673447 6.868494 6.7793007 6.7199736 6.27415 6.745646 6.7009144 6.9691 6.6458225 6.8189483 6.72682
1368024_at 6.6365986 6.528946 6.2477374 6.421131 6.264831 6.2557106 6.4625134 6.361685 6.289651 6.3453007 6.3416457 6.1943326
1368025_at 6.359452 7.308843 7.2674103 6.697283 7.306297 7.450693 6.8045354 7.2354856 7.565564 6.774224 7.4283285 7.30247
1368026_at 7.680805 7.6307387 7.6137614 7.6362004 7.651706 7.310654 7.6044908 7.5845413 7.6913257 7.5942955 7.6230335 7.4812074
1368027_at 6.339729 6.5418463 6.5435896 6.488764 6.5971704 6.5634394 6.4604473 6.200237 6.449224 6.517814 6.3555293 6.3054314
1368028_at 4.30604 4.589694 4.177444 4.170593 4.3570514 4.3894362 4.540978 4.4313617 4.2019186 4.1216617 4.3478255 4.2256255
1368029_at 10.42505 10.506322 10.507222 10.479364 10.563735 10.520125 10.373692 10.387241 10.264599 10.499946 10.32622 10.31212
1368030_at 8.422229 8.844482 8.799572 8.678169 8.756794 8.890591 8.79394 8.722829 8.397738 8.800808 8.793806 8.320679
1368031_at 7.1477656 7.6227903 7.269051 7.243944 7.3479104 7.2098594 7.4765325 7.38025 7.2961774 7.413839 7.282964 7.3062115
1368032_at 5.875178 6.4916105 6.4553814 6.2425737 6.221371 6.2232294 6.3788977 6.468507 6.10058 6.505286 6.544284 6.3016872
1368033_at 5.984148 6.144619 5.938238 6.0442815 6.0241094 6.25293 6.108373 6.1596155 5.857419 6.0820494 5.9239354 5.8502164
1368034_at 4.2588606 4.179914 4.191771 4.0619183 4.353454 4.193673 4.3002005 4.258289 4.402589 4.3695517 4.2439566 4.3782883
1368035_a_at 10.586217 10.173966 10.155931 10.429827 10.647167 10.279512 10.674025 10.724821 9.77229 10.311932 10.1417055 10.132868
1368036_at 10.475086 10.000047 10.208095 10.380415 10.224089 10.138468 10.248192 10.458043 9.983325 10.468385 10.078062 10.192782
1368037_at 6.9502163 7.159712 7.1735506 7.305857 7.0506577 7.0108695 7.078178 7.1481915 7.127928 7.1892176 7.288592 7.0780525
1368038_at 8.231078 8.499633 8.291708 8.525908 8.574679 8.364367 8.405705 8.361619 8.214742 8.242954 8.379005 8.261011
1368039_at 5.0579906 5.833143 5.5476303 5.2753434 5.803074 5.523482 5.534635 5.7469344 5.0389557 5.4558663 5.438217 5.2112403
1368040_at 8.07038 8.255934 8.136511 7.9894767 8.300377 8.027575 8.213171 7.829788 7.921073 8.171518 8.1415 8.060469
1368041_at 10.029684 9.923822 9.939044 9.91924 9.837274 9.79508 9.925105 9.816737 9.993236 9.779227 9.827394 10.070626
1368042_a_at 10.872673 10.903948 10.857506 10.794936 10.89577 10.818384 10.819702 10.895614 10.918606 10.798484 10.842856 10.946528
1368043_at 8.07014 8.045959 8.055251 8.012379 7.981798 7.903895 8.152009 8.078585 8.13933 8.113139 8.27334 8.114014
1368044_at 3.3276682 3.335327 3.0644083 3.269267 3.3870635 3.084554 3.4511583 3.371044 3.2888796 3.3397262 3.3237224 3.3222578
1368045_at 9.895852 10.041062 9.790098 9.992234 9.98983 9.9832 9.917471 9.706444 9.7354 9.893097 9.674051 9.537731
1368046_at 9.622735 9.850228 9.741652 9.676087 9.994131 9.960483 9.821897 9.772349 9.385079 9.859047 9.553652 9.305565
1368047_at 6.5445666 6.72284 6.9525137 7.411552 7.2788057 7.4609017 7.340078 7.568587 7.4452195 7.487209 7.673426 7.3939495
1368048_at 13.89742 14.015757 14.083672 13.93865 13.970746 14.098166 14.038272 14.015803 14.003161 13.799211 13.927644 13.903713
1368049_at 11.078596 11.395227 11.195436 11.320078 11.290393 11.171324 11.323049 11.223469 11.068208 11.16428 11.204951 11.107886
1368050_at 7.45052 7.548974 7.4335737 7.3663473 7.681215 7.5811005 7.7278647 7.4421043 7.381851 7.593324 7.5404196 7.511293
1368051_at 11.421335 11.559414 11.468884 11.542268 11.428728 11.58596 11.50491 11.330062 11.51625 11.576294 11.4211235 11.517537
1368052_at 5.2337112 5.002249 5.0370502 5.060673 4.918064 5.078513 4.741872 4.294712 5.170965 4.8416796 4.926718 5.3857937
1368053_at 5.7667017 6.0950413 6.0399294 5.68617 5.587338 5.967761 5.9864397 6.298429 6.2227955 5.7610188 6.398551 6.195223
1368054_at 6.8673835 7.1910233 6.7762136 7.0912147 6.9840827 6.905518 7.1021357 7.0728025 7.0011053 7.329482 7.0243154 6.9629602
1368055_a_at 8.213232 8.333399 8.463316 8.262089 8.30018 8.233802 8.45091 8.2032585 8.070877 8.583094 8.226149 8.202114
1368056_at 6.9674306 7.0785165 7.0895853 7.172076 7.085562 7.2979574 7.1988754 7.168485 7.2120214 7.265015 7.269267 7.2306685
1368057_at 8.414579 8.308604 8.038665 8.490023 8.498243 8.50629 8.139279 8.411094 8.36353 8.144142 8.208801 8.174398
1368058_at 7.391635 7.2462893 7.2291155 6.9665446 7.324267 7.237604 7.268848 7.4452496 7.23674 7.373415 7.5946693 7.162672
1368059_at 9.006451 8.617929 8.871481 9.665862 9.800903 9.207169 9.451559 6.938945 8.681419 9.1500225 8.442156 9.343252
1368060_at 13.080521 13.000732 12.912333 12.937858 12.977556 13.070198 12.983495 12.9314 13.090124 12.999295 13.012708 13.119221
1368061_at 6.0848 5.291722 5.3143826 5.357844 5.3945713 5.51745 5.699821 5.247401 5.103939 5.606967 4.8713636 5.474719
1368062_at 8.994037 8.954943 8.956889 9.034595 9.097809 9.078659 9.192543 9.123398 8.865088 9.239944 9.10633 8.883169
1368063_a_at 8.426096 8.4500675 8.563343 8.19601 8.459881 8.4301405 8.432721 8.553081 8.334012 8.541949 8.857367 8.531461
1368064_a_at 10.986095 10.865595 10.834866 10.649521 10.785922 10.684655 10.494718 10.737159 10.211421 10.931651 10.508471 10.252003
1368065_at 7.1738405 7.428604 7.569363 7.5678487 7.6773725 7.54232 7.5478973 7.537974 7.4495325 7.720902 7.4655995 7.64801
1368066_at 5.7842717 5.419522 5.692572 5.567144 5.8459435 5.650413 5.6316123 5.619039 5.7961855 5.8397603 5.7906127 5.98946
1368067_at 8.939072 9.026098 9.126748 9.064629 9.068077 8.936088 9.128163 9.082577 8.744523 8.959007 9.103682 8.845321
1368068_a_at 7.442393 7.4880877 7.4003396 7.464473 7.4215884 7.165631 7.425967 7.27534 7.176979 7.510414 7.4031925 7.177865
1368069_at 8.00487 7.886306 7.8521113 8.047547 7.9910107 7.9533334 7.927595 7.972653 8.09419 8.013426 8.127463 8.194031
1368070_at 8.434909 8.206626 8.153684 8.413019 8.110745 8.250278 8.039379 8.177099 8.388177 8.447791 8.278858 8.444469
1368071_at 11.985201 11.825502 11.82417 12.307277 11.996214 12.002495 11.971991 11.838028 11.907085 11.964937 11.92777 11.970445
1368072_at 5.976636 6.036482 6.0706944 6.144956 6.2062063 6.035165 6.132155 5.9149904 6.203838 6.0617642 6.386454 6.2518773
1368073_at 7.9365396 8.175792 8.69597 8.406121 8.37121 7.7417784 9.089832 8.371786 8.122994 8.671952 8.660052 8.261749
1368074_at 6.473096 6.7384562 6.962929 6.784606 6.3532987 6.3766966 6.727296 6.6561117 6.836042 7.101445 6.7539153 6.6528997
1368075_at 10.5943775 10.668581 10.613406 10.56171 10.652898 10.568848 10.481106 11.063282 10.888122 10.756158 10.724979 10.786389
1368076_at 7.3301096 7.292158 7.2579026 7.235812 7.343016 7.1518626 7.4003177 7.165257 7.1675653 7.1441083 7.144814 7.0430837
1368077_at 13.115048 13.235851 13.113261 13.131354 13.14142 13.112298 13.111181 13.088275 12.9933405 13.045996 13.10324 13.067592
1368078_at 4.1314516 4.124919 4.507533 4.481022 3.7680993 4.430817 4.0790854 4.375764 4.1196446 4.166938 3.8848073 4.1723948
1368079_at 9.32545 8.8028555 8.873175 8.985254 8.64009 9.271919 8.748104 9.174933 8.909294 9.398095 9.292887 8.960527
1368080_at 3.6992867 3.584481 3.572103 3.566769 3.77596 3.781469 3.6872582 3.6274288 3.5741665 3.5299695 3.6165266 3.832522
1368081_at 7.42708 7.1952786 7.2926826 7.1294904 6.9486303 7.2667828 7.2246037 7.114146 7.047714 7.0249395 6.970972 7.168404
1368082_at 8.270075 8.3845415 8.558062 8.312698 8.332873 8.318935 8.333461 8.670458 8.317345 8.520028 8.409854 8.3410225
1368083_at 9.109991 9.137818 8.953153 8.999992 8.995954 8.970817 8.989734 9.02184 9.195303 9.034214 9.144551 9.101098
1368084_at 6.0061827 5.732255 5.878328 5.864345 5.95259 5.76046 5.769943 6.003722 6.1212482 5.906966 5.88352 6.2044697
1368085_at 10.892158 10.622023 10.640893 10.982887 10.551678 10.836449 10.43572 10.820956 10.66311 10.825088 10.950354 10.828042
1368086_a_at 8.072453 7.1085677 7.9020634 7.855384 7.731894 8.483086 7.9876785 8.375137 8.792377 7.623889 7.2239985 7.7530007
1368087_a_at 7.9401565 8.13378 8.362029 8.004239 8.0875 8.093868 8.373946 8.549911 7.718237 8.21642 8.271267 7.9600053
1368088_at 6.9964786 6.9669538 7.000583 7.107077 7.032761 7.12542 6.946015 7.0673103 7.123933 7.124458 7.0489187 7.327468
1368089_at 8.418035 8.351214 8.477057 8.524166 8.500266 8.424952 8.405716 8.345758 8.242552 8.522097 8.401794 8.481373
1368090_at 7.2978587 6.9303846 7.00265 7.153609 6.967392 7.0935793 6.88345 7.0725527 7.0815625 6.9834785 6.9008403 7.3573117
1368091_at 8.526053 8.940224 8.738506 8.867322 8.775555 8.951803 8.743237 8.832559 8.6402235 8.879427 8.742509 8.739088
1368092_at 12.489438 12.280642 12.312985 12.468306 12.327367 12.382842 12.417296 12.4400215 12.327442 12.329489 12.432603 12.230664
1368093_at 3.6738968 3.6864357 3.6431313 3.6957874 3.6067004 3.7348113 3.4738836 3.564937 3.7700238 3.6633945 3.5582857 3.9608743
1368094_at 6.6227174 6.800463 6.696209 6.598996 6.6710944 6.818769 6.545874 6.604952 6.6280622 6.721167 6.6877537 6.8280096
1368095_at 9.935812 9.906141 9.87275 10.052995 9.936312 10.100005 10.075021 10.063262 9.883023 9.618701 10.136137 10.329068
1368096_at 9.773745 9.560333 9.6092205 9.5415125 9.474632 9.506167 9.618736 9.402114 9.830742 9.4439335 9.6294365 9.641884
1368097_a_at 4.3782415 4.4666986 4.663844 4.7864413 4.5572133 4.630756 4.4463954 4.403041 4.3754387 4.6208577 4.5742826 4.8386154
1368098_a_at 7.5720687 7.284563 7.4241056 8.000392 7.7226977 7.8639693 8.001909 7.6146226 7.2523456 7.4067116 7.6847997 7.3493237
1368099_at 7.203229 7.202469 7.326893 7.402597 7.4844174 7.221619 7.164579 7.2778935 7.1553416 7.3036475 7.2076387 7.177865
1368100_at 10.645301 10.551392 10.625221 10.555191 10.532278 10.661646 10.685935 10.678862 10.808547 10.86521 10.760407 10.673214
1368101_at 7.668236 7.663842 7.5910416 7.827339 7.628555 7.715596 7.9220057 7.81542 7.7757864 7.877554 7.8197937 7.8047013
1368102_at 7.9681754 8.10751 8.141741 8.160343 7.8864393 8.781328 7.8274455 8.695192 7.963495 8.505249 8.298872 7.733238
1368103_at 7.355697 7.2413545 7.1205482 7.0662603 7.5013466 7.1300697 7.403177 7.113618 7.074839 7.042893 7.152493 7.144809
1368104_at 6.1256146 5.959451 6.4504313 6.195452 6.109123 6.1749763 5.915551 6.0266733 6.0230665 6.003706 5.8095546 6.153946
1368105_at 5.1525884 4.8941326 4.9873085 4.4903455 5.058032 4.9297023 4.8296156 4.9814854 4.942422 4.8976874 4.381577 4.9758835
1368106_at 9.287734 8.814765 8.72635 9.020698 8.631503 8.324028 9.157509 8.964217 8.314937 9.303332 8.672845 8.582924
1368107_at 4.025647 3.6435192 3.747933 3.67632 3.7247732 3.6091099 3.659008 3.637608 3.5547361 3.7350938 3.7123737 3.8040993
1368108_at 4.7175636 4.501445 4.6134467 4.580673 4.632054 4.59266 4.6657696 4.6318827 4.7203794 4.705614 4.641015 4.7939982
1368109_at 6.871707 7.0395 6.972143 7.0223722 7.0773487 6.8470917 7.0151744 6.9376554 6.9653044 6.86367 6.9627247 6.9548097
1368110_a_at 4.030743 4.136841 3.9626932 4.236791 4.01127 4.1197505 4.042671 4.2234497 4.207117 4.160541 4.064053 4.2509828
1368111_at 7.6032596 7.909594 7.8005586 7.0622334 7.7234893 7.9567413 7.519885 7.909822 7.809598 7.715405 8.300352 7.6612744
1368112_at 5.3758526 5.1797853 5.005203 5.215875 5.3976707 5.1955996 4.9264584 5.109672 5.0916624 5.202977 5.2040687 5.260656
1368113_at 4.5465217 4.6905394 4.4282765 4.352497 4.2755084 4.4032817 4.067056 4.2912083 4.2704954 4.275038 4.456272 4.6007195
1368114_at 4.0988164 4.2906446 4.3491282 4.4210143 4.40711 4.239317 4.412816 4.2229996 4.3012795 4.352887 4.4714627 4.618842
1368115_at 10.690507 10.311539 10.40349 10.435471 10.5565405 10.295489 10.487043 10.225011 10.851599 10.326417 9.890028 10.29059
1368116_a_at 7.4384108 7.176505 7.331872 6.7743697 7.500837 7.092255 7.3801107 7.4741244 7.160896 7.2913127 7.331514 6.807039
1368117_at 9.124361 9.1437435 9.0659485 9.107221 9.239146 9.159305 9.166473 9.068866 9.001929 9.153814 9.117354 9.112594
1368118_at 8.54134 8.656343 8.293447 8.3029 8.420891 8.462021 8.301123 8.174721 8.614347 8.546459 8.466679 8.4286175
1368119_at 5.7164874 5.6630607 5.6925583 5.678138 5.480288 5.6089396 5.594665 5.86691 5.7829614 5.5208836 5.575598 5.6578736
1368120_at 4.075411 4.252699 4.5988607 4.294738 4.253167 4.385173 4.1982727 4.3086786 4.187928 4.180374 4.11335 4.4811716
1368121_at 10.683117 11.29555 10.223053 10.766955 10.496525 10.579294 10.610674 10.203875 10.223755 10.813582 10.691875 10.898549
1368122_at 9.885225 9.8957615 9.932567 9.985205 10.037366 9.91488 9.8697 9.874955 9.693551 9.973339 9.896613 9.743971
1368123_at 6.0995812 5.908245 5.687101 5.90576 6.0297775 5.509432 5.760094 5.9514065 5.7607694 5.817848 5.721334 5.540802
1368124_at 7.547864 7.419547 7.625586 7.6431293 7.576229 7.0727053 8.091842 7.1585727 6.9977355 7.4272604 7.316455 7.4878974
1368125_at 5.843182 6.0625505 6.0374455 6.190321 6.4883976 6.1515365 6.1912413 5.9751816 6.442403 6.205288 6.3309717 6.2813582
1368126_at 5.9577913 5.79784 6.2868414 5.8678575 6.07948 5.9874144 5.6590652 5.965181 6.4640846 6.0671945 6.225335 6.3458624
1368127_at 6.466841 6.282112 6.0962286 6.336764 6.126174 6.284795 6.26459 6.549257 6.28254 6.3511705 6.672602 6.4202685
1368128_at 6.6376195 6.5505795 6.328022 6.335735 6.3795295 7.0806074 6.887011 6.3825917 7.869478 8.485152 7.74475 7.0693173
1368129_at 7.23479 7.438155 7.295242 7.100524 7.281721 7.365598 7.247024 7.344536 7.1807084 7.19089 7.0989738 7.226138
1368130_at 4.6854734 4.7619667 4.8367033 4.6612835 4.676755 4.818425 4.4538794 4.564727 4.607172 4.2467766 4.343729 4.2493706
1368131_at 4.6287737 4.3959837 4.398851 4.5290346 4.7615294 4.3955884 4.140907 4.127133 4.381996 4.343545 4.239583 4.3658123
1368132_at 10.126303 10.443654 10.316489 10.199168 10.382394 10.37519 10.4346075 10.156732 10.183938 9.980894 10.075345 10.103673
1368133_at 7.48832 7.531591 7.6197042 7.087005 7.787227 7.384119 7.7282662 7.845874 7.9658723 7.6731186 7.596188 7.265847
1368134_a_at 8.762328 8.6912155 8.679733 8.92005 8.57112 8.590992 8.967325 8.600103 8.528879 8.544793 8.403562 8.621784
1368135_at 5.931773 5.2839813 5.7178555 6.029485 5.991811 5.698447 5.8083315 6.0628867 5.8826475 6.2413974 6.0266194 6.3649945
1368136_at 7.534507 7.808282 7.6892176 7.553379 7.7333903 7.6392336 7.4556184 7.582691 7.521037 7.5454483 7.685275 7.3212395
1368137_at 6.253659 6.330344 6.323471 6.620989 6.2328296 6.3566895 6.137836 6.2174454 6.3204484 6.455489 6.046889 6.4758477
1368138_at 5.348189 5.3599668 5.5544434 5.7870836 5.7519526 5.464726 5.475996 5.4013624 5.4850497 5.584377 5.3868327 5.653576
1368139_s_at 5.7064 5.744 5.6117973 6.0238676 5.662929 5.4620485 5.8451447 5.3158607 5.5838127 5.513759 5.4260383 5.78877
1368140_at 6.082469 6.777607 6.2633142 6.145427 6.2823296 6.6657653 6.7386985 5.837069 6.152166 6.2270217 6.203777 5.485775
1368141_at 11.407878 11.630677 11.566281 11.454459 11.544045 11.518066 11.634347 11.499042 11.417949 11.444474 11.618079 11.551516
1368142_at 5.522091 5.426898 5.2903204 5.2421293 5.332015 5.1948867 5.320779 5.164777 5.297195 5.145879 5.4817247 5.6713552
1368143_at 7.2145805 7.2964807 7.405501 6.9990883 6.9688115 7.423479 7.130522 7.3412066 6.817481 6.9742413 7.502619 7.5376334
1368144_at 5.695948 5.5748005 5.895158 5.578922 5.441941 5.742499 5.7954116 5.3977113 5.6007504 5.516857 5.525783 5.763185
1368145_at 5.804728 5.3116198 5.8256235 6.1668844 5.649678 5.756817 5.7784624 5.967045 5.37982 6.0512524 5.8289204 6.0054083
1368146_at 9.951904 9.319705 9.401209 11.225946 11.245981 10.25449 10.96916 10.160176 10.390679 8.967569 9.248072 7.811369
1368147_at 7.4770174 7.025719 6.9240766 8.961007 9.1471405 7.939334 8.762732 7.839893 7.931295 6.6887374 6.787378 5.721937
1368148_at 4.741433 4.4856725 4.395491 4.382019 4.359333 4.491602 4.3727365 4.5833797 4.1547155 4.6230645 4.565783 4.823114
1368149_at 5.929184 5.9299417 5.856619 6.1618447 6.0347576 5.8583274 5.8700085 5.916009 6.095356 5.9948225 5.930746 6.0610456
1368150_at 12.633117 12.637763 12.679705 12.560142 12.619384 12.76709 12.57728 12.493838 12.517669 12.619866 12.5557575 12.726023
1368151_at 10.232864 10.347131 10.275372 10.275079 10.463192 10.348202 10.401868 10.381025 10.316568 10.292176 10.334077 10.138884
1368152_at 7.2260094 7.405638 7.722072 7.255515 7.596847 7.4609494 7.482251 7.4366655 7.298551 7.5014415 7.620904 7.3952436
1368153_a_at 7.068039 6.8505707 6.994946 7.0794697 6.855054 6.981818 6.78208 6.972221 6.9898686 7.0062923 6.7961874 6.842606
1368154_at 7.970145 7.9551864 7.71009 7.7154264 8.017057 7.871195 7.750826 7.768248 7.639458 7.979078 7.824436 7.6766887
1368155_at 11.7337475 11.815047 12.346736 10.757825 12.299753 11.011208 11.855173 12.751838 12.1221485 12.395697 12.46147 12.157037
1368156_at 5.803359 5.5227237 5.357688 5.801511 5.769468 5.619914 5.6037745 5.5737057 5.4235387 5.5357575 5.6564994 5.590845
1368157_at 5.9347005 5.6787314 5.8386784 6.3211107 5.950071 6.080664 6.14772 6.238583 6.0413136 6.0040264 6.1051397 6.278102
1368158_at 8.706129 9.016927 9.3288145 9.077576 9.132813 9.075286 9.176449 9.072789 8.891846 9.277988 9.071966 8.799344
1368159_at 8.461929 8.543709 8.6077175 8.53563 8.537996 8.58389 8.509045 8.356029 8.300564 8.669753 8.538247 8.605691
1368160_at 10.537801 8.026764 7.022641 9.480761 8.084726 9.8564005 8.330413 8.039111 8.797532 8.170411 9.239578 9.248566
1368161_a_at 13.938924 14.004976 13.969428 13.892318 14.033164 13.939728 13.965921 13.997962 13.955408 14.010319 13.960785 13.9157295
1368162_at 4.9230394 4.937643 4.9819183 4.929535 4.9393463 4.912814 4.764159 4.8111916 4.974676 4.8038635 4.7413445 4.851712
1368163_at 10.216461 9.967426 10.291681 10.045882 10.1878395 10.422797 10.256502 10.402076 10.049682 10.200954 10.256418 10.099427
1368164_at 7.841631 7.948364 7.721081 7.7420096 8.024057 7.6405873 7.9002266 7.75961 7.957594 7.6925306 7.8746758 8.14628
1368165_at 7.754118 7.852113 7.8328266 7.891979 7.9120617 7.940465 7.8845224 7.978307 7.9310565 7.958135 7.960264 7.9681406
1368166_at 6.104027 6.2684636 6.173156 6.1625004 5.869648 6.2148385 6.2073526 6.314483 6.2730536 6.6473117 6.315171 6.507741
1368167_at 6.00965 5.910018 6.371393 5.6234446 6.0105944 5.610252 5.809321 5.629601 5.530345 5.191636 5.9769273 6.0809937
1368168_at 8.433519 8.489759 9.064283 8.761148 8.791397 8.664406 9.309352 9.035343 7.921249 8.845794 8.3981495 7.3887143
1368169_at 6.777067 6.742046 6.7956033 6.804972 6.7600064 6.938691 6.53666 6.9708395 6.6282263 6.7177863 6.7739954 6.74805
1368170_at 3.8108575 3.7943525 3.8457246 3.689108 3.8844776 3.968802 3.986071 4.801874 3.9120452 4.125825 3.781995 3.6749644
1368171_at 9.125998 9.400307 8.2491865 9.689673 10.528733 8.992148 8.503216 9.30231 7.0460815 9.573755 7.914276 5.9704432
1368172_a_at 6.7435236 7.151387 5.9557137 7.0084624 8.265068 6.627019 6.3101506 7.088868 5.254708 7.1112633 5.5013733 3.8331172
1368173_at 7.7831407 8.175903 8.042606 7.4686823 7.6638064 7.555268 7.79698 8.097252 7.836137 7.8809357 8.379975 8.084454
1368174_at 3.9470098 3.9735425 3.874339 4.5871663 3.949359 3.9868999 4.007652 3.6133418 3.7292879 3.8297307 3.7538412 3.9613833
1368175_at 6.942466 7.283016 7.1361275 7.068576 7.3066635 7.130781 7.12165 7.0164204 6.954199 7.221328 7.142939 6.9155874
1368176_at 7.6755724 7.546379 7.8898864 7.8708334 7.7566557 7.8531528 7.839581 7.8258476 7.784702 7.7339864 7.827729 7.8727846
1368177_at 7.627466 7.903616 7.8615146 7.624625 7.9807787 7.8818846 7.760603 7.655347 7.789287 7.5793433 7.6097713 7.479427
1368178_at 8.900562 8.952185 9.110191 9.241762 8.885642 9.234986 9.1125965 9.412449 9.160734 9.420574 9.176408 9.258798
1368179_at 7.3891163 7.5053616 7.547496 7.5171056 7.275618 7.619323 7.52642 7.4462075 7.682179 7.334271 7.498669 7.548933
1368180_s_at 13.567967 13.550423 13.246416 13.5274725 13.3813095 13.453715 13.492647 13.514467 13.548435 13.572555 13.118361 13.537126
1368181_at 10.843296 10.854988 10.936937 10.76769 10.812102 10.931719 11.022918 10.851172 10.856467 10.766846 10.708979 10.466119
1368182_at 4.687563 4.297537 4.4403896 4.528344 4.1891003 4.447296 4.2932825 4.3284636 4.4608107 4.5901833 4.251673 4.4696894
1368183_at 7.9869037 7.8633156 8.144501 7.847365 7.9049864 7.7794585 7.856945 8.048679 7.919634 7.5470285 8.046801 7.829933
1368184_at 9.293271 9.078649 9.086492 9.262046 8.915398 9.085795 8.918748 9.031403 8.957376 9.492796 9.165787 9.237795
1368185_at 5.075642 4.914943 5.2231126 5.015925 5.0901384 5.0792437 5.148259 5.0737996 4.90198 5.138343 5.0852036 4.7749753
1368186_a_at 6.332647 6.317936 6.46181 6.6193547 6.3105445 6.2012057 6.500834 6.0825553 6.3681607 6.168303 6.222154 6.6588407
1368187_at 8.113695 7.2874794 8.176635 7.592049 8.985478 7.6369686 8.409918 7.9239216 8.484276 7.965176 8.068399 8.604438
1368188_at 13.52928 13.51243 13.606463 13.651494 13.5458355 13.660198 13.70521 13.693602 13.648902 13.701771 13.725814 13.610897
1368189_at 10.36325 10.323909 10.403298 10.556857 10.323728 10.737533 10.558315 10.587231 11.146963 10.69398 10.755395 10.684431
1368190_at 5.3142786 5.3127284 5.205413 5.572441 5.244284 5.472448 5.5865254 5.4933205 5.5811243 5.390818 5.343008 5.2960396
1368191_a_at 10.7082615 10.865592 10.886204 10.713408 10.799262 10.806015 10.761268 10.625769 10.730509 10.885952 10.753946 10.77194
1368192_at 4.9252405 4.700548 4.7730556 4.609252 4.578106 4.5940647 4.6557107 4.6109915 5.2815228 4.626001 4.9016013 5.2637367
1368193_at 5.0671835 4.8716593 4.9583635 5.0596156 4.750924 5.157528 5.2126694 5.0313883 4.9873047 4.797145 4.969124 4.953026
1368194_at 4.448173 4.7663035 4.580312 4.6835814 4.8100824 4.4250526 4.8057175 4.5840154 4.770049 4.50619 4.666113 4.472989
1368195_at 6.420865 6.133547 6.2784495 6.2909336 6.3775544 6.4673953 6.4047985 6.264986 6.3842106 6.59534 6.4525366 6.315946
1368196_at 5.092178 4.7094965 4.8965225 4.8463373 4.9797535 5.112452 4.685799 5.13021 5.042853 4.9712276 4.8343816 4.8820276
1368197_at 3.9707701 4.0051928 3.9595535 4.193158 4.040078 3.9665399 4.189679 4.052332 4.1153235 3.989037 4.2263536 4.227397
1368198_at 4.968501 5.1433983 4.849754 5.0983033 5.0661793 4.9027042 4.654598 4.8852572 4.9611654 4.860336 4.714242 4.978622
1368199_at 8.219272 8.330985 8.382275 8.10323 8.4457035 8.457995 8.24655 8.438418 8.273958 8.211093 8.530437 8.142325
1368200_at 5.751394 5.730003 5.781352 5.858442 5.7434263 5.727652 5.43207 5.590119 5.934525 5.7198243 5.5261755 5.792178
1368201_at 6.0243983 6.0920515 6.3310637 6.2011247 6.3803897 6.032361 6.34201 6.4036365 6.237588 6.4369555 6.4614606 6.4438076
1368202_a_at 8.263371 8.6350355 8.651445 8.471865 8.495402 8.540508 8.606951 8.6619 8.244278 8.420191 8.553088 8.226681
1368203_at 5.0655727 5.173381 5.1149435 5.208515 5.2473125 4.9444494 5.0217705 5.03251 5.1027565 5.116475 5.0725565 5.1524634
1368204_at 6.559679 6.681752 6.60176 6.3735523 6.6580024 6.373697 6.592788 6.4076385 6.608033 6.5653 6.7169037 6.2869205
1368205_at 13.379566 13.403478 13.432198 13.2206135 13.430057 13.349937 13.228607 13.335925 13.357547 13.371385 13.405145 13.150105
1368206_at 9.040827 8.887156 8.958435 8.905048 8.72443 9.040752 8.979284 8.870796 8.90399 9.1281185 8.980395 9.133417
1368207_at 6.332593 6.1642723 6.3644567 6.1917095 6.1555347 5.919917 6.469667 6.201918 6.2013726 6.181136 5.9811106 6.278818
1368208_at 6.074253 6.0128593 6.0764985 5.9490676 5.9926524 5.7251344 6.0409126 5.9603786 5.9588466 5.8388057 5.8678064 6.3841743
1368209_at 6.185566 5.7924075 6.046095 6.036311 5.9864616 5.9517436 6.243858 6.0700374 5.997716 6.08586 5.760849 6.1179113
1368210_at 4.7115493 4.541979 4.4136953 4.69953 4.5365467 4.3927855 4.3909364 4.9129725 4.460917 4.6117268 4.3830266 4.6182637
1368211_at 12.483537 12.364919 12.357979 12.493001 12.278472 12.360521 12.438845 12.506362 12.52277 12.40594 12.467392 12.522831
1368212_at 7.7455206 8.315549 8.22545 7.9434967 8.230016 8.314278 8.102666 8.375338 7.9128394 8.184603 8.5010395 8.065809
1368213_at 9.178163 9.13255 9.329753 9.159739 8.979516 9.531395 8.89574 9.440055 8.985272 9.308942 9.2753 9.054046
1368214_at 7.79242 7.8387923 7.932445 7.6301594 7.8582835 7.907898 7.671571 7.9603786 7.8436503 7.9813757 7.9326105 7.569516
1368215_at 9.855347 9.884076 9.930698 9.854799 9.968632 10.018403 9.937174 9.844681 9.872347 9.9498 9.978064 9.87706
1368216_at 9.544527 9.34663 9.221001 9.364636 9.517336 9.349997 9.355978 9.448931 9.398752 9.492796 9.489804 9.448144
1368217_at 8.348244 8.588835 8.354336 8.435291 8.549978 8.486395 8.499077 8.512849 8.409576 8.709471 8.631924 8.614304
1368218_at 5.2698784 5.5027313 5.6916966 5.4022765 5.6218386 5.7227025 5.6830063 5.618198 5.3128757 5.6569657 5.576846 5.3718686
1368219_at 6.5726614 6.0376835 6.487373 6.510644 6.3964605 6.416636 6.3321323 6.5757117 6.202503 6.692687 6.444288 6.366421
1368220_at 8.975986 8.886071 8.632599 8.896108 8.857105 8.765403 8.835853 8.975916 8.912477 8.958124 8.880393 9.126957
1368221_at 9.567477 10.087868 10.262732 9.745381 10.193263 9.911196 10.049832 10.1004925 9.969949 9.8861475 10.368373 9.968544
1368222_at 5.791405 6.4804454 6.6113143 6.198826 6.6738567 6.259776 5.94586 6.413654 6.074369 5.999832 6.59997 5.780156
1368223_at 7.526895 7.5883384 6.629354 7.162328 7.8320074 7.7537737 7.190488 7.878002 7.950063 7.230572 7.998056 7.162672
1368224_at 13.345993 13.231768 13.272556 12.999429 13.273508 13.235925 13.058944 12.707071 13.382032 12.744043 12.800699 13.224593
1368225_at 7.4183917 7.2112017 7.4209714 7.530303 7.372097 7.3755054 7.3823786 7.56153 7.367237 7.4439926 7.327032 7.129029
1368226_at 8.3444395 8.408873 8.146339 8.760458 8.22736 8.650181 8.628606 8.604118 8.449023 8.581692 8.596562 8.575073
1368227_at 7.8629737 8.988864 8.56463 8.310133 8.785441 8.678274 8.5272255 8.542664 8.33127 8.126978 8.290606 7.732462
1368228_at 8.321684 8.5034 8.499569 8.229395 8.593757 8.429882 8.585176 8.546428 8.603497 8.352711 8.591367 8.113707
1368229_at 6.6254883 6.6483045 6.77462 6.790661 6.99103 6.8399854 6.613231 6.7413616 6.657768 6.9068885 6.846832 6.871498
1368230_a_at 9.289309 9.149565 9.168546 9.493342 9.011614 9.250602 9.207282 9.359686 9.205946 9.378241 9.4216795 9.582082
1368231_at 6.8587112 6.787061 6.8040886 6.8108954 7.003236 6.7251635 6.928079 6.8229527 6.662141 6.984435 6.679668 6.7844405
1368232_at 8.157019 8.040215 8.344357 8.276604 8.078826 8.269001 8.34712 8.421496 8.8452 8.455427 8.322708 8.459827
1368233_at 8.196278 8.143151 8.240673 8.165945 8.063377 8.121695 8.271368 8.350685 8.299424 8.448032 8.392038 8.330696
1368234_at 8.508443 8.5004425 8.423815 8.316626 8.307056 8.651654 8.685981 8.274586 8.185556 8.908628 8.550789 8.463924
1368235_at 7.707688 7.709047 7.65241 7.449677 7.672804 7.7266145 7.6292176 7.702235 7.81733 7.590159 7.651593 7.8882318
1368236_at 4.050341 3.8377254 4.195934 4.263008 4.024483 4.0288444 4.048234 3.8212116 3.853861 4.0921445 4.1488667 4.001518
1368237_at 4.5612707 4.2501216 4.3487854 4.593251 4.438409 4.2515435 4.5291615 4.3654323 4.48482 4.471804 4.473067 4.5825396
1368238_at 4.784854 4.6614428 4.849772 4.4659057 4.802574 4.7456036 4.736731 4.7549324 4.7398787 4.544081 4.6278043 4.8623085
1368239_at 8.413078 8.43157 8.519409 8.374321 8.364851 8.566508 8.295271 8.383255 8.423191 8.340321 8.266299 8.3819
1368240_a_at 4.3696356 4.7009697 4.862161 4.548103 4.6482496 4.2812686 4.7761526 4.599155 4.316096 4.529474 4.4250755 4.4184804
1368241_a_at 8.638654 8.587911 8.652933 8.634186 8.746097 8.571322 8.756999 8.685813 8.766921 8.663875 8.858057 8.929499
1368242_at 4.4501085 5.0440025 4.7478037 4.906925 4.697625 4.599594 4.6874475 4.824915 4.9538317 4.373499 4.9447503 4.7366533
1368243_at 5.5695863 5.2747164 5.3933916 5.429861 5.332618 5.218945 5.300645 5.24408 5.3112135 5.3903975 5.19993 5.4888372
1368244_at 10.274166 10.4234915 10.222146 10.464189 10.156135 10.425674 10.13348 10.0043545 10.335423 10.185518 10.121767 10.381221
1368245_at 12.290485 12.173491 12.498205 12.458011 11.515704 11.377813 12.514326 12.307253 12.521762 12.568637 12.431249 12.476271
1368246_at 5.2511106 4.8863893 5.178112 5.195805 5.5237193 5.155771 5.102284 5.162041 5.2137566 5.215378 5.1578836 5.0951123
1368247_at 7.09544 6.4926534 5.748588 6.1512504 6.632709 7.011695 6.0134497 6.4422054 6.529271 6.225884 7.106813 6.2374525
1368248_at 6.0947685 6.675883 6.7362204 6.6303077 6.415113 6.1790476 6.425051 5.8338246 6.508756 6.49402 6.2137966 6.457577
1368249_at 10.207988 9.661108 9.783703 9.483305 9.50144 9.725053 9.408403 9.497334 9.825645 9.465104 9.54038 9.770737
1368250_at 4.0336943 3.8723059 4.074128 3.982185 3.9617052 3.991946 3.9422026 4.0060415 4.1555443 4.149028 4.101286 3.9484456
1368251_at 5.5988464 5.5478024 5.6755896 5.6784234 5.7418385 5.741113 5.67857 5.722256 5.7658944 5.718519 5.6856894 5.6800146
1368252_at 3.6975162 3.614996 3.4779189 3.6586182 3.4940505 3.6208735 3.3565912 3.462928 3.5159664 3.448192 3.4951837 3.422357
1368253_at 12.500438 12.24244 12.23114 12.476485 12.281654 12.329293 12.314343 12.43527 12.359174 12.533183 12.374354 12.506552
1368254_a_at 5.3960085 4.710904 5.01853 5.1221805 5.16266 4.9361873 4.9622264 4.885795 4.960553 5.173241 4.91932 5.180001
1368255_at 4.2714567 4.3020325 4.1078815 4.16046 4.1852264 4.2493224 4.321333 4.349012 4.2821236 4.23889 4.348392 4.3481603
1368256_at 3.597811 3.6600406 3.3782625 3.5737135 3.4998262 3.3914044 3.5617006 3.4407609 3.5645375 3.6714618 3.482626 3.6082604
1368257_at 4.02952 3.8708394 3.929634 4.117696 4.1265154 3.8731487 3.9671884 4.1050625 4.221916 3.8678985 3.9662127 3.9399636
1368258_at 5.7324896 5.3482714 5.2735486 5.2994194 5.460791 5.316902 5.247781 5.1317163 5.5490956 5.42528 5.4997463 5.4843383
1368259_at 7.2158794 7.7686715 7.7562737 7.1632323 8.014215 7.213198 7.706404 7.360219 7.835445 7.518208 7.579874 7.635901
1368260_at 4.784854 5.2514515 4.8068104 4.4315004 4.7551327 4.992674 5.144456 4.7777853 4.933894 5.025131 5.2149806 4.7876062
1368261_at 4.440752 4.2307987 4.237973 4.3769298 4.2817755 4.365407 4.321807 4.2100754 4.3635406 4.4918528 4.2859807 4.0832033
1368262_at 6.467494 6.846122 6.6961637 6.342478 6.488262 6.8016396 6.4923773 6.416267 6.591358 6.522395 6.7446265 6.998364
1368263_a_at 4.1516647 4.01153 4.114655 4.1921186 4.134951 4.140043 4.007652 4.1186905 4.162165 4.0247517 4.185007 4.0596414
1368264_at 7.663777 7.474281 7.797538 7.4096136 7.4281406 7.6593947 7.583134 7.5389824 7.484978 7.8155913 7.6933074 7.723659
1368265_at 9.067382 8.654935 8.80344 8.757782 8.733844 8.936117 8.913999 9.023406 8.650361 8.717853 8.857367 8.724104
1368266_at 13.296386 13.261553 13.186013 13.214042 13.160242 13.304063 13.073151 13.15375 13.118525 13.248555 13.131854 13.136746
1368267_at 7.8571367 7.7435184 7.7731657 7.5361958 7.6183395 7.8480263 8.014807 7.8365154 7.629592 7.916476 7.830251 7.641582
1368268_at 7.750931 8.161249 7.653415 7.2097206 7.8896003 7.4203925 7.4196973 7.669504 7.5613065 7.60709 7.727702 7.1623583
1368269_at 3.8022444 3.7762225 3.70715 3.7283757 3.83302 3.828653 3.738039 3.7528431 3.7869666 3.9417195 3.873164 3.9202886
1368270_at 7.1546226 7.542062 7.469893 7.3852925 7.3489914 7.6920953 7.674886 7.590716 8.06642 7.545173 7.6478386 7.988092
1368271_a_at 4.4305563 4.4083247 4.4877257 4.148593 4.5181513 4.3275914 4.0818925 4.2455344 4.1526394 4.1500416 4.198045 4.787331
1368272_at 10.45356 10.079737 10.368679 9.9755535 10.299977 10.315688 10.069529 9.685793 9.70838 10.027376 9.867894 10.152107
1368273_at 9.515336 9.527998 9.653711 9.325054 9.5911455 9.468419 9.550591 9.487679 9.361623 9.491392 9.451765 9.30833
1368274_at 7.980453 8.313815 8.299723 8.187881 8.367537 8.169498 8.390754 8.27006 8.1635 8.442244 8.245236 8.319041
1368275_at 10.156897 10.001499 10.407137 10.222918 10.20081 10.379629 10.466144 9.995605 11.2079115 10.720304 10.305013 10.318132
1368276_at 7.279596 7.4684415 7.359591 7.4939103 7.1147027 7.5105815 7.1362 7.284686 7.3240333 7.274404 7.3577824 7.2636266
1368277_at 8.730893 9.020881 8.825875 8.568459 8.702657 8.697425 8.71133 8.878183 8.69482 8.555693 8.893429 8.904526
1368278_at 6.503732 6.565217 6.7063756 6.6745977 6.371529 6.6844034 7.048682 6.577564 6.895105 6.8383093 6.7515855 6.968971
1368279_at 4.984413 5.060955 5.1217966 4.480697 4.6011515 4.8587503 4.8158784 4.78392 4.385931 4.7280216 5.174034 5.0634546
1368280_at 12.128342 12.317489 12.411144 12.008441 12.169339 12.15467 12.198609 12.073803 12.348353 12.161263 12.264973 12.276577
1368281_at 5.695344 5.67714 5.7083454 5.2994194 5.6889753 5.7354755 5.6099987 5.6019573 5.452673 5.746582 5.5590677 5.841805
1368282_at 4.640181 4.5662084 4.341786 4.605768 4.512561 4.50468 4.4141974 4.5365314 4.4841843 4.3307495 4.340824 4.44394
1368283_at 11.3837805 11.030808 11.549568 11.474182 11.436575 11.644189 11.339691 11.597624 11.318639 11.930962 11.65957 11.751068
1368284_at 8.141289 8.245979 8.514778 7.7287993 8.29603 7.954393 8.631088 7.987613 8.136835 7.977566 7.9443865 8.3413725
1368285_at 4.9146113 4.5624313 4.563555 4.9480925 4.5742655 4.5910726 4.6899633 4.285222 4.4543543 4.55162 4.38781 4.8386154
1368286_at 6.8794303 6.8864098 7.170615 7.176316 7.2536297 6.932729 7.1097016 7.1781025 6.9964347 7.018267 7.2205877 7.017205
1368287_at 4.7133937 4.849478 4.858676 4.834439 4.6243544 4.8591685 4.9626694 4.79984 4.9740644 4.8389015 4.9640946 4.8295193
1368288_at 14.131893 14.187315 14.22146 14.144632 14.145992 14.169562 14.169919 14.135695 14.147483 14.103577 14.169964 14.096377
1368289_at 11.443353 11.594759 11.777486 11.428052 11.963061 11.539805 11.434183 11.230532 11.240168 11.660206 10.754522 11.11862
1368290_at 3.848554 3.6385345 3.814206 3.9072955 3.7731535 3.8323457 3.9926755 3.8659732 3.781784 3.700602 3.8938103 3.8354146
1368291_at 8.392919 9.30646 8.917976 8.693489 9.412378 9.109423 8.972957 9.073128 9.032433 8.950282 9.325793 8.724585
1368292_at 7.430916 6.9837375 7.2983465 7.291397 7.24553 7.066149 7.175871 7.0713444 7.185265 7.377651 7.096878 7.330517
1368293_at 5.9061394 5.7148633 5.960505 5.9540277 5.6716914 5.763759 5.570736 5.804209 6.0618057 5.834306 6.103195 5.6642003
1368294_at 10.608256 10.506726 10.72921 10.541701 10.480658 10.443967 10.342171 10.559917 10.590181 10.674339 10.470547 10.738869
1368295_at 9.510094 9.374293 9.441753 9.422018 9.362818 9.49607 9.366989 9.329603 9.19605 9.440672 9.42201 9.418363
1368296_at 8.891317 8.839803 8.914437 8.651241 8.812043 9.161759 9.069883 8.799552 8.7179165 9.026731 8.983624 8.739994
1368297_at 4.6035185 4.747183 4.921358 4.7767553 4.690734 4.7882586 4.8354273 4.8430853 4.473727 5.005126 4.6902456 4.7478213
1368298_at 5.920353 5.6335163 5.401954 5.8347716 5.669867 5.585137 5.3783154 5.535425 5.6616936 5.5191674 5.307954 5.5636787
1368299_at 4.36238 4.069246 4.097995 4.4226017 4.134987 4.177467 4.1169186 4.1411057 4.202031 4.1011825 3.928278 4.1003075
1368300_at 5.8081822 5.7165565 5.6340494 5.654585 6.0064564 5.421178 5.711362 5.7945156 5.794443 5.955939 5.877774 5.6029267
1368301_at 6.0456533 6.2746935 5.935895 5.868111 6.2339973 6.075149 5.969064 5.8668375 6.0732517 6.3915734 6.052819 6.0808153
1368302_at 5.4823933 5.2434783 5.1031485 5.1829963 5.166961 5.2075796 5.164704 5.3051467 5.2543564 5.12558 5.085329 5.286073
1368303_at 7.4742055 6.932501 6.84741 7.9058905 7.853625 7.288903 7.9751754 8.050128 7.1247253 7.850016 7.0751343 6.1322293
1368304_at 11.725741 11.931709 11.679994 11.67175 11.799905 12.14441 11.631034 11.459508 11.688247 11.515628 11.403897 11.698621
1368305_at 8.496389 8.233683 8.203685 7.90973 8.22678 8.21068 8.009533 8.015028 8.521835 8.220837 8.099882 8.142454
1368306_at 6.0158005 5.6934648 5.81432 5.9754276 5.7377925 5.8911214 5.722573 5.787323 5.852941 5.9214425 5.8674755 6.1390867
1368307_at 6.4425597 6.1135445 6.4458113 6.270664 6.4077625 6.190996 6.139717 6.0397005 6.363707 6.298707 6.1888585 6.635895
1368308_at 8.18738 5.8427286 6.0089746 8.242522 7.714233 7.5790806 8.913406 7.5062156 7.4851046 6.937035 7.2849703 5.8846016
1368309_at 7.549749 7.416098 7.3356037 7.291253 7.2508206 7.586557 7.3596115 7.6093035 7.501588 7.7251406 7.438731 7.6716905
1368310_at 5.557183 5.4094057 5.373638 5.716181 5.604787 5.688875 5.462203 5.391739 5.4178314 5.506175 5.4053087 5.61427
1368311_at 8.844611 8.247036 8.372766 8.382324 8.262104 8.79097 8.440797 8.376209 8.262503 8.44981 8.304614 8.6050625
1368312_at 4.910577 4.7557883 4.638358 5.200185 5.009041 4.779557 4.991749 4.997491 4.7388864 4.907036 4.727939 4.792943
1368313_a_at 4.5015373 4.561311 4.5031853 4.7191257 4.5312843 4.5017295 4.2393017 4.6626062 4.3859997 4.4757094 4.3193455 4.5267587
1368314_at 9.934264 9.986758 10.174764 10.027933 9.980586 10.046945 10.15203 9.940437 9.735057 10.040215 10.061134 10.114764
1368315_at 6.595863 6.8414793 6.690257 6.751449 6.8019233 6.7450523 6.721484 6.6255417 6.8068347 6.6663337 6.714336 6.830606
1368316_at 11.410294 11.474033 10.967112 11.361031 11.293515 11.313943 11.256005 11.248226 11.085969 11.368203 11.003684 10.936899
1368317_at 4.887832 4.81535 5.0531497 5.1524 4.900439 5.277707 5.174218 4.645453 4.715386 4.9715753 4.895431 5.1793747
1368318_at 8.224129 7.432609 7.4472837 7.9187865 7.935031 7.6354303 8.085106 7.033757 7.7272043 7.3373976 7.3108478 7.0231853
1368319_a_at 5.1425557 5.1432047 5.1004553 5.1574006 5.5056343 5.220194 5.3308287 4.8251805 5.110986 4.717198 4.9171057 4.716853
1368320_at 4.6790957 4.6734734 4.5683393 4.6240335 4.6487646 4.5912538 4.573506 4.4873776 4.5822134 4.189165 4.473001 4.2988796
1368321_at 9.842779 6.8090386 6.897636 7.371145 6.3514047 6.5517364 6.4573774 5.6869063 6.9748836 7.8198924 6.1409655 5.678009
1368322_at 8.3779545 8.25122 8.125389 8.182566 8.038848 7.9497833 8.048555 8.050397 7.918573 8.260233 8.277636 8.253043
1368323_at 7.391635 7.177222 7.2970414 7.504974 7.3091507 7.2995114 7.5070133 7.7619452 7.845186 7.399903 7.714894 7.285641
1368324_at 5.3985825 5.433112 5.298439 5.2741585 5.425289 5.3431244 5.462528 5.205776 5.575886 5.3184247 5.6068277 5.2515483
1368325_at 8.13262 7.920322 8.15304 8.195205 8.145952 8.292751 8.634506 8.098686 7.7674184 8.375875 7.9639235 7.893778
1368326_at 7.264408 7.1094117 7.4015703 6.687157 6.807438 7.0723877 6.9793396 7.0346174 7.007663 7.1529856 7.4530334 7.2373176
1368327_at 6.120496 6.2123117 6.199585 6.2751937 6.296343 6.168154 6.2015567 6.3072104 6.0946283 6.2804217 6.1252832 6.263308
1368328_at 8.714921 8.801205 8.636206 8.684454 8.65698 8.541437 8.721866 8.601562 8.702397 8.445355 8.645848 8.760005
1368329_at 5.8269343 5.332901 5.647542 5.544981 5.4467077 5.415599 5.349835 5.355021 5.316882 5.4742727 5.3351026 5.561203
1368330_at 6.9905105 7.1770105 7.0639067 6.6370664 6.967291 7.104398 7.0988765 7.0201435 7.040347 7.0128446 7.106204 7.0912776
1368331_at 11.786808 11.823125 11.952088 11.520394 11.948574 11.867317 11.747707 11.998473 11.886104 11.938559 11.972983 11.744021
1368332_at 6.4424953 6.916492 6.871375 6.5350614 7.523295 6.292928 7.28336 6.4844756 7.582479 6.8853483 7.1348996 7.106585
1368333_at 4.617047 4.388656 4.4646726 4.88538 4.7521634 4.413605 4.8180842 4.485661 4.8014355 4.4254594 4.2090096 4.4138956
1368334_at 6.983555 6.9986897 7.339072 7.02675 6.929764 7.0616164 6.8593593 7.123854 7.015336 7.1191764 7.1136656 7.2503757
1368335_at 13.7357855 13.635553 13.8958235 13.657219 13.736615 13.508774 13.719447 13.756072 13.746612 13.602692 13.555085 13.662087
1368336_at 11.5520525 11.262677 11.431075 11.579561 11.369339 11.927311 11.8297415 11.978968 11.769373 11.932265 11.944464 11.723862
1368337_at 5.812376 5.913488 5.92986 6.2744203 5.7786207 5.544842 5.6857314 5.695351 6.047745 5.9194984 5.761237 5.929664
1368338_at 4.973809 4.447879 4.6867247 4.5826426 4.511462 4.271491 4.0736895 4.5410724 4.454151 4.4577475 4.313148 4.4562135
1368339_at 4.4920692 4.4732313 4.5523176 4.274824 4.4292407 4.566012 4.5172863 4.334467 4.359543 4.5106173 4.472469 4.4516144
1368340_at 7.8866606 7.9267883 7.764903 7.9814873 7.9929004 7.807667 8.004742 7.9734397 7.746334 8.336308 8.086874 8.083065
1368341_at 7.7762084 7.967328 7.74113 7.5730987 7.986195 7.854201 7.823999 7.7990913 7.5071583 8.007631 7.8971806 7.581442
1368342_at 4.03034 4.0977163 4.2201023 4.0516787 4.3665247 3.9790542 4.2961903 4.197874 4.0997286 3.877579 4.3237953 4.130947
1368343_at 5.4181447 5.248802 5.48116 5.5503592 5.386609 5.335591 5.3281517 5.3697596 5.525615 5.2566113 5.33197 5.412526
1368344_at 3.6057851 3.7571099 3.5859752 3.3347907 3.40073 3.6506038 3.4432564 3.6393998 3.5549495 3.4699636 3.7443123 3.6466458
1368345_at 4.703652 4.502369 4.5934343 4.2880793 4.740284 4.2620406 4.4457326 4.403064 4.3342023 4.4605174 4.4646945 4.581854
1368346_at 6.646962 6.541465 6.611089 6.829944 6.2131352 6.5345936 6.317188 6.71552 6.7577815 6.8044977 6.8493376 6.7642903
1368347_at 5.09044 4.969552 4.796337 5.152209 5.051692 4.9654055 4.9464793 4.8378386 5.0083456 4.735772 4.7069983 5.296652
1368348_at 4.2533164 4.055045 4.3260946 4.3525767 4.15259 4.3521743 4.148865 4.105191 4.1804895 4.2350926 4.217606 4.4639344
1368349_at 5.5866256 5.5845857 5.5027246 5.801511 5.401038 5.468665 5.5387 5.409243 5.5649433 5.4706144 5.427873 5.633101
1368350_at 3.7284515 3.4295983 3.4632514 3.7128477 3.3888128 3.3472762 3.5650315 3.4634361 3.512101 3.5610476 3.5210447 3.4232998
1368351_at 6.55505 6.278517 6.0868306 6.315993 6.2050276 6.1843295 6.15139 6.4846473 6.14861 6.0943036 6.2795734 6.41561
1368352_at 5.000686 4.7486763 4.5428624 4.5361814 4.6995764 4.5337915 4.2578654 4.6396546 4.7388864 4.5709186 4.5366344 4.714097
1368353_at 5.3998656 5.259558 5.190198 5.3326473 5.174216 5.3543625 5.2809834 5.15226 5.4512 5.6704497 5.2911167 5.3156333
1368354_at 10.70241 10.759816 10.240483 10.275213 10.485482 10.43262 9.880526 9.94289 10.177441 10.510197 10.203039 10.539887
1368355_at 4.856317 4.979593 5.4699283 4.6717296 5.0926337 4.88511 4.9568 4.788056 4.6531777 4.898985 5.133173 4.856875
1368356_a_at 10.058786 9.922391 9.744341 9.827214 9.930202 9.923182 10.079721 9.972532 10.036306 9.970616 10.093114 9.946619
1368357_at 6.0216136 5.7866116 5.912997 6.029485 5.8675327 5.8778 5.8248844 5.83264 6.154002 6.0354867 5.9046526 6.002648
1368358_a_at 3.935192 3.8660142 3.7177699 3.544001 3.832806 4.0646667 3.7782466 3.82248 4.242147 3.9135036 4.217807 4.1691484
1368359_a_at 4.3847733 4.2826934 4.54072 4.298329 4.4442325 4.2292833 4.54072 4.277937 4.2705884 4.404121 4.230068 4.539242
1368360_at 13.61935 13.650779 13.71233 13.624654 13.702576 13.596941 13.651277 13.607716 13.569672 13.563845 13.619121 13.456609
1368361_a_at 7.5290647 7.761094 7.806082 7.5726824 7.798482 7.9389124 7.7061176 7.807253 7.9601235 7.6680784 8.023195 7.710506
1368362_a_at 10.70843 10.515235 10.7090645 10.754082 10.5929985 10.74896 10.569299 10.623126 10.737304 10.595111 10.630174 10.69043
1368363_at 3.8267927 3.9084308 3.7387285 3.819752 4.0315595 3.7747412 3.8976367 4.0800066 4.1020174 3.7606308 3.8604293 4.0871735
1368364_at 4.9378157 4.520317 4.775493 4.807892 4.766905 4.623044 4.6362414 4.695546 4.8403454 4.586298 4.768415 4.938418
1368365_at 11.891464 12.161634 12.139906 12.113726 12.059194 12.012069 12.1111555 12.101344 11.966645 12.150404 12.025237 11.871204
1368366_at 4.7033434 4.963634 5.1509953 5.110695 5.1596947 5.4388037 5.035347 5.1660967 5.1742334 5.5472503 4.9394226 5.115161
1368367_at 5.6996393 5.662979 6.046296 5.9914575 5.5746384 5.7917323 5.7749414 5.675452 5.7776885 5.630399 5.4612303 5.587186
1368368_a_at 9.851786 9.751221 10.088794 9.941799 9.750593 9.904058 10.224226 10.023916 9.737876 10.056395 10.068367 9.773083
1368369_at 4.5115776 4.592453 4.643717 4.6661444 4.508768 4.586219 4.480899 4.709853 4.450698 4.5987024 4.8562346 4.5629654
1368370_at 5.7780776 5.552179 5.687037 5.8347716 5.453777 5.3790317 5.7806683 5.519698 5.3298917 5.502622 5.6654596 5.2791
1368371_at 4.980118 4.8967857 4.9028873 4.9219975 5.0686216 5.093949 4.888257 4.811611 4.8077097 4.7822957 4.8441453 4.958587
1368372_at 8.11059 7.5813813 8.437756 7.41543 7.398425 7.3101907 7.261479 6.904971 8.191379 7.1439967 7.001161 7.459704
1368373_at 4.7071905 4.447119 4.5339346 4.4924645 4.395642 4.452959 4.2820063 4.457202 4.5258827 4.4566345 4.4579754 4.7939153
1368374_a_at 6.0889826 5.8581142 6.0675144 6.254809 5.8550344 6.710166 5.9678297 6.0831995 6.0367618 6.165532 6.0277743 6.159139
1368375_a_at 5.127889 5.439496 5.0141354 5.343536 5.0121493 5.3438125 5.5458426 5.48694 5.6827226 5.53324 5.6213284 5.266411
1368376_at 8.946079 8.75209 9.8257885 8.368769 8.220634 9.331481 7.27707 9.004765 10.082684 7.2322655 9.285555 9.911018
1368377_at 5.1606894 5.470949 5.0384827 5.1074667 5.4415684 5.0253096 5.2126694 5.250169 5.3028 4.968405 4.9227924 5.038314
1368378_at 11.881619 11.610616 11.719871 11.974262 11.930028 12.1257925 12.088191 11.828989 11.659449 12.097572 12.069263 11.746079
1368379_at 7.9123173 7.972736 8.208351 8.237454 8.16708 8.124098 8.325886 8.056054 8.416438 8.093268 8.177342 8.13097
1368380_at 13.931266 13.988773 14.054295 13.976023 13.996706 13.965636 13.935182 13.890157 13.946273 13.85228 13.921435 13.898041
1368381_at 4.8313065 4.657525 5.128875 4.8807564 4.829499 4.859473 4.820334 4.83782 4.842151 4.860336 4.837056 4.7474947
1368382_at 5.6417007 5.4152794 5.5211086 5.2097764 5.3694525 5.3787575 5.414948 5.2829533 5.2834945 5.2540207 5.3387275 5.314929
1368383_at 6.2515144 6.0233417 6.3248014 6.32019 6.2746115 6.193506 6.322175 6.20057 6.1867676 6.0031815 6.07954 6.4718475
1368384_at 4.2868543 4.070158 4.2441306 4.1854534 4.2077775 4.069159 4.118244 4.2878127 4.046653 4.1577806 3.9804692 4.188656
1368385_a_at 9.031447 9.120761 9.108143 9.055038 9.107557 9.006834 9.117912 9.046454 9.095589 9.127315 9.014815 8.997745
1368386_at 9.7761345 9.801677 9.794659 9.789701 9.73208 9.672012 9.704757 9.643976 9.598057 9.721577 9.63677 9.742072
1368387_at 10.997673 11.050188 11.08026 11.015507 11.140093 11.080837 11.180866 11.012082 10.966314 11.232167 11.019829 11.045746
1368388_at 5.1698747 5.0793357 5.1417146 5.3552146 5.0399003 5.268352 5.2060633 5.097273 4.8825526 5.123896 5.3891764 5.119022
1368389_at 9.043827 9.05624 9.362721 9.0308895 9.054912 8.874465 8.913406 9.191937 8.961145 9.110149 9.031061 8.848302
1368390_at 9.306763 8.955309 9.2081585 9.366415 9.199656 9.245636 9.1930895 9.206225 9.037503 9.195674 9.015488 9.034652
1368391_at 5.048965 5.100958 5.226143 5.3741026 5.1089315 4.873052 5.024748 5.293362 4.9587517 4.9878736 5.2240047 4.908497
1368392_at 6.690498 6.5485687 6.608006 6.6570187 6.393746 6.5588646 6.6094933 6.4871655 6.4602346 6.3388968 6.3398905 6.6171865
1368393_at 5.612717 6.0871277 5.7691355 6.088995 5.7094016 5.7488465 6.140548 5.7916727 5.6667657 5.9350586 5.7308354 5.825074
1368394_at 5.706521 6.024313 5.84239 5.8347716 5.738655 5.924166 5.8246593 5.720013 5.8615017 5.855144 5.8286524 6.0413513
1368395_at 5.3232417 5.2924056 5.3999195 5.176034 5.610297 5.755614 5.5907917 5.291848 5.5503697 5.1275587 5.5377703 5.152311
1368396_at 5.4934673 5.467317 5.4343286 5.889592 5.5563436 5.6034536 5.1652246 5.3692226 5.365561 5.304084 5.4762692 5.680731
1368397_at 12.983135 12.953236 12.9472475 12.787411 12.921998 12.970976 13.0898695 12.867734 12.974968 12.932731 12.936129 13.018396
1368398_at 4.5941195 4.425147 4.4830747 4.580106 4.4634376 4.697489 4.391753 4.2614517 4.4488697 4.5194592 4.4619827 4.4777913
1368399_a_at 11.81156 11.651272 11.642384 11.54322 11.629549 11.566586 11.358107 11.403422 11.592327 11.34786 11.3901205 11.504253
1368400_at 9.100623 9.1734495 8.816943 9.116848 8.769834 9.153715 9.095964 9.132431 9.287646 9.035688 9.174344 9.503276
1368401_at 4.7145553 4.382643 4.501857 4.525126 4.5096836 4.289589 4.437339 4.582892 4.5418715 4.5319223 4.5119905 4.5753098
1368402_at 8.915207 9.11774 9.0316 8.700937 8.9964075 8.945061 8.832491 8.984101 8.903585 8.940626 8.9684925 8.782246
1368403_at 8.859279 8.719663 8.754167 8.548788 8.863024 8.671079 8.727664 8.506516 8.661363 8.510632 8.61829 8.723743
1368404_at 4.818311 4.7824965 4.720092 4.9085555 5.320513 4.8059645 4.8073344 5.1526747 5.0072007 4.9574122 4.940592 4.89726
1368405_at 8.181038 8.114565 7.8230987 8.180456 7.9851856 7.9165773 7.9215856 8.116536 8.140535 8.1591 8.281175 8.056558
1368406_at 4.5486937 4.3902392 4.4718695 4.220805 4.248892 4.295369 4.425522 4.399791 4.627537 4.1592684 4.4607 4.2852383
1368407_at 5.256415 5.5235248 5.860628 5.629824 5.731002 5.912961 5.83338 5.912018 5.115479 5.787205 5.482569 5.2715116
1368408_at 4.442077 4.803273 4.5256796 4.733875 5.0494623 4.6689215 4.8992233 4.504893 4.711151 4.5978327 4.7501125 4.5131073
1368409_at 10.307911 10.250895 9.759874 9.950186 9.945269 9.559576 10.000885 9.65911 9.752533 9.858189 9.901951 9.785332
1368410_at 6.812528 6.589725 6.8485074 6.8554006 6.8548574 6.664837 6.5985084 6.5857544 7.0331674 6.7495027 6.882486 6.9864974
1368411_a_at 3.9218707 3.9672432 4.138619 3.955727 3.944775 4.2340093 3.664464 4.0940623 4.2264633 3.6274037 3.9434266 3.9033475
1368412_a_at 4.912378 4.943244 4.953273 4.9153166 4.894993 4.844717 5.1591644 4.714226 4.91625 5.002327 5.349902 4.888995
1368413_at 5.1759367 5.0778093 5.26348 5.4803467 5.0835457 5.3630724 5.229972 5.123513 5.2021856 5.0679197 5.106532 5.315634
1368414_at 5.9234114 5.543387 5.986647 6.0495763 5.7564373 5.938766 5.913864 5.8617454 5.9437766 5.862764 5.8561325 6.11498
1368415_at 4.088575 3.9100018 3.9817808 3.9186344 4.0079985 4.1614976 3.9212396 3.9903758 3.9135976 3.9900875 3.9443479 3.8351574
1368416_at 3.9152262 3.914769 3.6799772 3.8377562 3.679155 3.785701 3.8620198 3.5976975 3.757835 3.7634578 3.8308322 3.6543152
1368417_at 4.942336 4.8103933 4.8958607 4.8560867 4.9969378 5.0338306 4.780182 4.9349537 5.0963936 4.9308825 4.820017 4.82778
1368418_a_at 12.700933 12.781981 13.011928 12.798633 12.793927 12.995718 12.908653 12.796784 12.815984 12.795999 12.884123 12.809309
1368419_at 9.087998 9.369217 9.021195 9.236931 9.194476 9.31833 8.983452 9.136742 8.9900255 8.835587 9.15788 8.931258
1368420_at 13.251554 13.202634 13.291583 13.212669 13.16376 13.318073 13.388072 13.221147 13.351589 13.200431 13.274961 13.257329
1368421_at 4.0466733 3.9817252 3.8688636 4.000669 3.9698222 4.2882805 3.996979 4.0188966 4.033936 4.060189 4.009452 3.9311535
1368422_at 6.2971296 6.1361275 5.8672338 5.935424 6.960416 6.4934015 7.228572 6.965047 6.8359222 6.2466893 5.986073 7.362175
1368423_at 5.616709 5.3833704 5.7817197 5.8289123 5.779566 5.965096 5.5277677 5.355021 5.5687237 5.562504 5.61197 5.604453
1368424_at 7.215352 7.5129876 7.4638724 7.2952256 7.4705186 7.4747167 7.6841526 7.4169793 7.2408967 7.2718983 7.6857953 7.316281
1368425_at 4.9648895 4.7201133 5.1117964 5.476309 5.1057963 5.03131 5.004898 4.839593 5.086282 5.2127275 4.9495273 5.103319
1368426_at 11.006945 10.921869 11.384085 11.274869 11.843837 11.990493 11.63301 11.357195 11.985703 11.342404 11.449061 11.615139
1368427_at 8.252948 8.258833 8.357834 8.119693 8.476061 8.33386 8.168451 8.38755 8.03065 8.23404 7.985949 7.899218
1368428_at 8.819176 8.550077 8.553364 8.627004 8.607924 8.871285 8.758325 9.181389 8.457379 9.341867 8.858611 8.5103655
1368429_at 3.7299354 3.7330534 3.8920648 3.7628222 3.752558 3.9048185 3.9357631 3.7663028 4.045039 4.03594 3.9282775 3.819089
1368430_at 9.518718 9.550727 9.549552 9.442807 9.763305 9.50368 9.673562 9.467595 9.743501 9.469589 9.722299 9.736832
1368431_at 11.239331 11.077405 11.331037 11.225218 11.019011 11.244179 11.152995 11.25174 11.240889 11.24002 11.249843 11.1781435
1368432_a_at 4.5414057 4.6000185 4.5323997 4.635161 4.467653 4.5961633 4.533579 4.3659124 4.689004 4.403943 4.559407 4.6495466
1368433_at 9.7674055 9.897302 9.886459 9.731769 9.865802 9.720189 9.793201 9.698477 9.735354 9.765829 9.695115 9.696603
1368434_at 7.2159758 7.322804 7.695766 7.094781 7.1257358 6.9233537 6.8757706 7.112909 7.2432504 7.009651 7.276207 6.99446
1368435_at 11.684943 10.800141 11.330274 11.711908 11.212793 11.637824 10.855522 10.559774 11.434628 11.279143 10.527643 11.365426
1368436_at 9.583222 9.634453 9.408525 9.626653 9.50394 9.703441 9.3733835 9.632219 9.514239 9.632514 9.474828 9.525579
1368437_at 5.1002746 5.0688314 5.221194 5.0763416 4.992452 4.9306145 5.108932 5.0646176 5.1324043 5.0777225 4.8363013 5.127106
1368438_at 4.51851 4.497812 4.6726537 4.66599 4.806723 4.689494 4.431603 4.343728 4.470894 4.67881 4.6488433 4.7577085
1368439_at 5.9914856 5.9495583 5.9850216 6.109731 5.885624 5.767723 5.9376073 5.7842574 6.0408072 5.804683 5.8000913 6.330473
1368440_at 7.1028423 7.53356 6.782155 7.5860014 6.4706793 6.9930067 7.6535926 7.01615 7.2856183 7.2444506 7.5021706 6.999866
1368441_at 6.222703 6.329743 6.252265 6.256915 6.4548926 6.5048137 6.4181876 6.185329 6.302585 6.2008233 6.4764347 6.2848425
1368442_at 13.32564 13.395998 13.42377 13.34187 13.3261 13.345346 13.35117 13.373159 13.283824 13.344456 13.374671 13.239769
1368443_at 5.733527 5.504296 5.7843103 5.614434 5.5925674 5.779176 5.511099 5.643613 5.6788588 5.5855355 5.4548516 5.758905
1368444_at 8.257542 8.455128 8.468575 8.351896 8.4003525 8.308597 8.463138 8.508939 8.331516 8.461944 8.347164 8.138863
1368445_at 6.282831 5.766385 5.9090433 5.6808586 5.94343 5.8322635 5.9871655 5.813692 5.785975 5.802659 5.7358723 5.8099766
1368446_at 7.3311152 7.5089426 7.290227 7.4071093 7.117148 7.416775 7.6778955 6.6460447 7.7122226 6.540039 7.165366 8.02305
1368447_x_at 7.2539067 7.285723 6.0626974 7.510426 6.580964 8.125654 6.8464346 7.0080338 6.597111 6.527747 5.6500416 7.822448
1368448_at 6.92918 6.5637565 6.862445 6.5912576 6.763344 6.756112 6.7219186 6.7345886 6.5947924 6.4789248 6.482682 6.6754417
1368449_at 4.6323156 4.6816425 4.7625055 4.622302 4.363214 4.76075 4.7009697 4.7315397 4.6626115 4.4515667 4.5306807 5.051694
1368450_at 5.476009 5.5321884 5.304669 5.405362 5.425088 5.168258 5.4149647 5.3043075 5.3082333 5.128916 5.17842 5.288852
1368451_at 6.493216 6.2770715 6.462852 6.490027 6.4307094 6.4392786 6.442309 6.30405 6.4123516 6.5284843 6.305412 6.5468173
1368452_at 9.131712 9.172796 9.138818 9.139075 9.1841755 9.120654 9.308307 9.200039 8.845838 9.16845 8.913729 8.973029
1368453_at 11.194416 10.514542 11.272646 10.481561 10.575527 11.135399 10.805536 10.7037945 11.126107 11.098995 11.018315 10.814121
1368454_at 4.049285 4.176998 4.0572276 4.137711 4.23053 4.0068207 4.059869 4.2107635 4.4399824 4.147504 4.003303 4.020262
1368455_at 5.6531453 5.46432 5.43162 5.27337 5.138913 5.3015103 5.514745 5.394204 5.5306582 5.2818027 5.2632527 5.6022077
1368456_at 3.8939073 3.783608 3.8459582 3.9298747 3.8927255 3.9283104 3.9905365 3.9381347 3.8422093 4.2214656 3.8879936 4.048993
1368457_at 3.7870095 3.76486 4.0222034 4.0303407 3.8252923 3.591261 3.8734806 3.8591225 3.9756656 3.9255826 3.897161 4.0638447
1368458_at 10.248109 8.538599 9.536348 10.592119 10.059835 10.138374 9.652613 10.413018 9.433863 10.430121 9.860108 10.155576
1368459_at 4.299987 4.300059 4.1962833 3.910881 4.3882604 4.057945 4.1573887 4.323819 4.1752768 4.195451 4.11988 4.2119136
1368460_at 8.200024 8.01207 7.492378 8.312653 7.7394433 8.059158 7.316419 8.162405 7.2898927 7.8541145 7.5695224 7.704793
1368461_at 11.342725 11.410495 11.157821 11.358946 10.880824 10.641359 10.716143 8.24169 10.224049 10.556857 9.609668 10.925852
1368462_at 5.5327363 5.0925636 5.5050197 5.496076 5.098549 5.388444 5.205571 5.374729 5.3557935 5.2721868 5.28477 5.1794057
1368463_at 7.342136 7.233054 7.129439 7.08455 6.960276 7.2337494 7.079525 7.1004524 7.2327924 7.0377307 7.229672 7.081584
1368464_at 6.0075226 6.0099874 5.8597407 5.8990226 6.2339973 5.935598 5.50812 5.676394 5.760906 6.232637 5.9390798 5.757429
1368465_at 3.7505631 3.8342788 3.8361692 3.6164732 3.9013066 3.5624788 3.4493432 3.8351977 4.0424175 3.8678045 3.7038243 3.9468265
1368466_a_at 5.7393885 5.5593476 5.6212616 5.4503694 5.628201 5.695298 5.3433204 5.665273 5.719243 5.539458 5.593644 5.4510374
1368467_at 12.723573 12.730967 12.730342 12.641308 12.691199 12.767666 12.744268 12.82433 12.644705 12.714596 12.726573 12.724578
1368468_at 4.770721 4.754277 4.3346677 4.8045354 4.68217 4.7690277 4.647796 4.631558 4.9411488 4.9186807 4.852091 4.7823644
1368469_at 5.5664725 5.4949565 5.3110685 5.5257163 5.5338907 5.7679462 5.6543446 5.67442 5.5951886 5.493452 5.7535596 5.5124974
1368470_at 8.7109995 8.743219 8.505951 8.5085535 8.557224 8.656874 8.430721 8.578503 8.398424 8.414226 8.790364 8.487072
1368471_at 5.3535414 5.473786 5.5019727 5.5401764 5.678036 5.606399 5.4721813 5.4538026 5.5372624 5.4169207 5.3135996 5.7756605
1368472_at 4.9792223 5.0363545 5.0690355 4.7817755 4.951939 4.8690867 4.806742 4.693108 4.69268 4.979195 4.819587 5.068221
1368473_at 5.422651 5.154154 5.2287335 5.1343746 4.9561486 5.2132196 5.0831256 5.1845474 5.1218424 5.4038076 5.1397967 5.0484595
1368474_at 6.530709 7.0139766 7.2592063 6.3304653 6.6806397 6.912155 7.1521325 6.9938016 7.471967 6.9977503 6.9726343 7.086135
1368475_at 4.7544594 4.80134 4.9654007 4.6544795 4.6642284 4.8716097 4.7225213 4.8453255 4.6991787 4.7256174 4.8279295 4.930383
1368476_at 6.48761 6.7743864 6.623477 6.370448 6.820616 6.65433 6.151025 6.4451475 6.332979 6.3110456 6.6742764 6.355224
1368477_at 6.9214787 6.937884 7.073083 7.103008 7.1868 6.9989386 6.9172034 6.792259 6.7803254 7.000239 6.821083 6.9701686
1368478_at 3.9868898 4.0289536 3.5707808 4.067832 3.8034225 3.7702417 3.9190419 3.86294 3.856757 3.9218023 3.7543523 3.8715103
1368479_at 3.8234625 3.7839868 3.5936446 3.7979875 3.6238015 3.6180475 3.6149077 3.6548886 3.7224128 3.6292512 3.762731 3.6988041
1368480_at 6.4371943 6.343631 6.193569 6.4694495 6.348346 6.374535 6.406034 6.170117 6.5387025 6.135292 6.303314 6.2272797
1368481_at 5.2728634 5.0503316 5.054229 5.0766516 5.042838 4.969148 5.066828 5.224543 4.9830737 4.956084 4.9737706 5.060211
1368482_at 6.5658045 6.7502136 6.636617 6.510621 6.7774787 6.3598976 6.953484 6.325736 6.9709935 6.5356708 6.84054 6.407909
1368483_a_at 4.386403 4.2787943 4.49537 4.3783264 4.4068747 4.2871275 4.325744 4.3906956 4.0774274 4.546994 4.433393 4.2632027
1368484_at 5.603746 4.907255 4.970716 5.5392303 4.8521256 4.8634434 5.1951137 4.809616 4.4588504 4.9449744 4.88518 5.125277
1368485_at 4.796981 4.9500866 4.9996023 5.104905 4.843255 4.7224956 5.4150457 4.7908974 4.704958 5.2553062 4.9822397 4.735919
1368486_at 6.4591765 5.7698874 7.490602 6.146884 6.0920463 5.7802734 6.4267397 6.523749 6.7443833 7.9074836 6.8386674 6.9304614
1368487_at 3.451382 3.4390988 3.3088758 3.3853831 3.3041892 3.3329344 3.3724477 3.204024 3.3316143 3.3477547 3.4448159 3.2831626
1368488_at 8.99818 8.821243 8.858693 9.388746 9.457301 9.26119 9.440886 9.2447 8.830014 9.763214 9.14867 8.675918
1368489_at 5.1712174 4.8254347 5.0713854 4.883746 5.098549 4.8333483 4.934684 4.8681087 5.002513 4.8022046 4.843396 4.9371605
1368490_at 10.230175 9.266997 10.315956 9.448977 9.748774 9.95183 10.219584 9.900973 10.96341 9.775863 10.483581 10.78128
1368491_at 6.722327 6.277102 7.0901704 5.554567 7.5710306 5.938766 5.911048 6.084246 7.079842 6.6339774 6.3854394 6.091939
1368492_at 7.197446 7.4735637 7.132612 7.2124734 7.719697 7.0722914 7.2611494 7.3947773 7.7927094 7.2534895 7.499841 7.111764
1368493_at 4.5805726 4.8436995 4.9168596 4.7928696 4.6908617 4.668357 4.688911 4.413993 4.9576864 4.514468 4.635724 4.568362
1368494_at 4.150469 4.125676 4.2839613 3.8869946 3.7905588 4.0613155 3.9100041 4.047245 4.0167556 4.1295004 4.9775877 4.227205
1368495_at 5.5108857 5.3767495 5.6094213 5.3921494 5.415708 5.315979 5.4786015 5.3094068 5.6939025 5.4633913 5.4933095 5.811585
1368496_at 4.403556 4.2418175 4.1741514 4.274824 4.316325 4.1342154 4.121297 4.4398365 4.247965 4.152622 4.2578173 4.154585
1368497_at 10.217307 10.768054 10.687001 10.547567 10.865494 10.877384 10.738603 10.878044 10.778544 10.802355 10.735631 10.306085
1368498_a_at 3.3447533 3.3163931 3.2041607 3.5185661 3.1768036 3.3449833 3.2857344 3.2872396 3.2528777 3.1604164 2.983997 3.1404607
1368499_at 3.207816 3.4060905 3.2790446 3.5300698 3.3600643 3.2817254 3.2565846 3.397563 3.6367106 3.4332786 3.3624475 3.4073403
1368500_a_at 6.8851852 6.645935 6.566381 6.749115 6.733763 6.684407 6.790486 6.770631 6.5417747 6.675616 6.648928 6.7829475
1368501_s_at 7.04965 6.4401774 6.3790717 6.6142793 6.816309 6.6846747 6.720672 6.554969 6.748531 6.6872597 6.796887 6.7527475
1368502_at 4.2617993 4.133756 4.1707253 4.2418084 3.9323695 4.1552567 4.1715136 4.099464 4.23556 4.252606 4.2691755 4.473237
1368503_at 8.136155 8.501508 8.126026 8.185448 8.20603 8.237356 8.266542 7.6825323 8.244755 8.149673 8.195362 8.209841
1368504_at 10.979371 10.847129 10.945119 10.854357 10.928455 11.030803 10.943632 10.8686695 10.846974 10.903245 10.831025 11.055746
1368505_at 5.490987 5.0280967 5.9587064 5.463442 5.2915363 4.9872885 5.1092577 4.8923683 5.2091994 5.569565 5.012303 5.4191494
1368506_at 4.852017 4.9104986 5.110487 4.9636993 4.9955745 4.8518963 4.864858 4.5667067 4.6350074 5.3133183 4.6199055 5.130347
1368507_at 11.297097 11.512471 11.403634 11.363375 11.391331 11.36646 11.235602 11.4284315 11.420808 11.395829 11.565321 11.395007
1368508_at 8.436883 8.685287 8.576708 8.281332 8.562699 8.592836 8.3271475 8.680145 8.387657 8.578411 8.551472 8.607569
1368509_at 5.8641663 5.9360456 5.975064 5.861838 5.673089 5.536278 5.6609364 5.1905546 5.8670473 5.5910273 5.6875196 5.9564786
1368510_at 4.523058 4.500677 4.702731 4.7165146 4.8389425 4.7218866 4.6250095 4.5280676 4.5472813 4.530426 4.527503 4.7436028
1368511_at 4.3891163 4.049999 4.218529 4.2253885 4.396158 4.510146 4.373884 4.333752 4.417465 4.382272 4.150555 4.486781
1368512_a_at 9.639566 10.157956 9.946822 10.127009 9.863396 10.026584 9.742472 10.1272135 9.669729 10.18573 9.991779 9.325391
1368513_at 5.8834124 6.2219586 6.261505 6.298749 6.2948923 6.111002 6.634759 6.039454 6.0589366 6.2716646 6.05003 5.9736614
1368514_at 11.434248 11.616761 11.411815 11.494779 11.636573 11.583967 11.563991 11.479084 11.545998 11.482885 11.468987 11.600094
1368515_at 5.153096 4.9067087 4.823511 5.047611 5.049184 4.7924 4.825036 5.0168486 5.2671404 4.9972467 5.0933666 5.140255
1368516_at 6.5644293 6.5856504 6.6774726 6.5038447 6.6031337 6.598352 6.4788485 6.556743 6.5056305 6.6071086 6.568577 6.2512774
1368517_at 6.5222936 6.656869 6.7468805 6.780494 6.3742056 6.5190573 6.459222 6.858657 6.640069 6.5052814 6.588315 6.245602
1368518_at 7.9259615 8.197058 8.096072 7.7479076 8.260036 7.7678742 8.089364 7.8991485 8.232386 8.0208435 8.371664 8.109999
1368519_at 5.1116457 5.125737 5.0310807 5.0842533 4.955027 4.88751 5.0203295 5.104935 5.0299687 5.052322 5.1755433 5.10114
1368520_at 12.94606 12.913537 12.785551 13.069432 12.81725 13.081467 12.614704 12.782709 12.582644 12.641481 12.238032 11.018544
1368521_at 6.55225 6.817505 6.719157 6.5875964 6.891119 6.415176 6.953484 6.4142504 6.6619534 6.6108623 6.8122797 6.9025025
1368522_at 4.2967677 4.630552 4.673284 4.539832 4.7217093 4.546704 4.3884788 4.646799 4.6926737 4.471804 4.6408668 4.4512124
1368523_at 3.9892926 4.134489 3.9772437 4.02188 4.306875 3.993481 4.0380735 3.919515 4.0890365 4.3941536 3.7958374 4.214735
1368524_at 3.6149347 3.5894423 3.6981177 3.5475328 3.5858548 3.6110833 3.8218277 3.550882 3.6624107 3.624489 3.5073216 3.5885794
1368525_at 6.867708 6.8343024 6.7761364 6.547426 6.673989 7.0447836 6.935772 6.988386 7.1187315 7.0563617 7.0536456 7.0101275
1368526_at 7.308862 7.4370937 7.373768 7.210966 7.363251 7.2514677 7.3001237 7.2734895 7.1923394 7.3981624 7.1611457 7.2595706
1368527_at 3.1856542 3.177607 3.2492383 3.2774658 3.265129 3.3828833 3.2428885 3.1854389 3.2044284 3.2567298 3.2685678 3.0274549
1368528_at 8.898415 8.8297825 8.624726 8.657759 8.900496 8.863768 8.633577 8.52578 8.715133 8.652464 8.495398 8.51883
1368529_at 4.995076 4.4083834 4.516394 4.1956477 4.759843 4.800718 4.428806 4.4521675 4.6657853 4.8496275 4.7941484 4.3345246
1368530_at 4.61364 4.3872356 4.374189 4.5334554 4.2122746 4.304907 4.2622166 4.1908946 4.508687 4.3630157 4.4758143 4.441643
1368531_at 3.533502 3.4584424 3.4332433 3.5073419 3.7444153 3.554189 3.6169066 3.6123607 3.784408 3.4073489 3.3917353 3.6748335
1368532_at 4.201619 3.935287 3.9146812 4.014307 3.8611588 3.928022 3.7772043 4.0137873 4.1957507 4.069006 3.8048754 3.929761
1368533_at 5.2077103 5.518632 5.256034 5.479702 5.218419 5.706438 5.1335936 5.5871515 5.272888 5.5504894 5.3902235 5.328429
1368534_at 5.919564 5.732685 5.732078 5.7530994 5.496378 5.8995585 5.728807 5.5008426 6.0147305 5.4902973 5.826886 5.890673
1368535_at 5.4407196 5.2448473 5.3784747 5.4896917 5.391421 5.3485575 5.0678587 5.6433105 5.3299074 5.2962 5.437881 5.2226334
1368536_at 10.900912 10.8284855 10.632872 10.594224 10.756709 10.545689 10.611444 10.383341 10.618904 10.46403 10.278106 10.623823
1368537_at 5.8817654 6.1294775 6.3925915 5.8347716 6.233448 6.1836796 6.0977707 6.262888 5.8715854 5.862764 6.580361 5.871233
1368538_at 8.005278 8.129805 8.06805 7.808111 7.89367 8.069618 8.033993 7.995708 7.8664227 8.121712 7.949265 7.815197
1368539_at 3.557466 3.6717 3.5395648 3.4614222 3.5830963 3.420118 3.3679497 3.7507834 3.496214 3.2933872 3.2993915 3.5720317
1368540_at 4.554781 4.049361 4.1359577 4.207593 4.2842817 4.4523873 4.2808895 4.570881 4.059157 4.0404644 4.242242 4.2474003
1368541_at 6.103329 6.449988 6.335655 6.164658 6.2089453 6.4568515 6.669204 5.768785 6.254531 6.4813952 6.115897 6.8055363
1368542_at 4.6711497 4.9033117 5.155057 4.937705 5.1904926 4.8082504 5.0818367 4.8997173 4.93657 4.7478757 4.6412983 4.571672
1368543_at 7.661245 8.176121 7.5702004 7.7359366 7.6534634 7.414909 7.3114653 5.722298 6.861049 6.768763 6.5008473 7.440607
1368544_a_at 4.592308 4.9338818 4.7759705 4.654443 4.6759496 4.7595067 4.745368 4.8470225 4.8068457 4.967461 4.894352 5.032174
1368545_at 5.4489417 5.154646 5.321578 5.349981 5.083005 5.3553634 5.4170914 5.1977453 5.2838693 5.446827 5.2337117 5.248036
1368546_at 4.7367744 4.8860483 4.8061695 5.0803947 4.957016 4.8285627 5.0352583 4.966014 4.767649 4.9125314 5.401364 5.3134203
1368547_at 4.040402 4.049361 4.229516 4.0884647 3.990279 4.0541735 4.079999 3.8993704 4.0339117 4.037175 4.036473 4.4682117
1368548_at 3.3770616 3.1098154 3.2340903 3.233585 3.3882842 3.3022974 3.3471477 3.172453 3.286018 3.2862878 3.2923713 3.2043157
1368549_at 8.911306 9.052284 8.947451 8.817222 8.937179 9.028425 8.851777 9.007576 8.798785 8.915335 8.970864 8.872703
1368550_at 4.9703255 4.9558783 4.8969355 4.8389397 4.7744484 4.963395 4.832674 4.8401203 4.788498 4.7659435 4.797745 4.917984
1368551_at 5.0182486 4.703918 4.985961 4.7938514 5.299282 4.587841 5.1052556 4.8585687 4.8605757 4.8546915 4.7597923 4.8422823
1368552_at 11.017138 11.025266 10.929314 11.056143 10.841032 11.187606 10.896388 11.077429 10.922452 11.046505 11.02809 11.006044
1368553_at 5.209713 4.975402 5.341943 5.0234814 5.213195 4.9873934 4.98446 5.06252 4.6226215 4.923538 5.045642 5.318076
1368554_at 5.7086086 5.555154 5.6671953 5.937969 5.4433413 5.5596495 5.459283 5.4285913 5.5120244 5.523384 5.4221325 5.643622
1368555_at 5.8309293 5.7699666 6.0192003 5.4143124 5.9972515 5.4388165 5.480951 5.699019 5.8103247 5.575247 5.853506 5.612096
1368556_at 4.819734 4.5458174 4.5570316 4.5502176 4.373877 4.543768 4.4259987 4.671153 4.534152 4.648902 4.4171743 4.592145
1368557_s_at 4.7023497 4.8517346 4.794912 4.713633 4.559407 4.5760794 4.532777 5.080577 5.094793 4.8465133 4.7462454 4.7894773
1368558_s_at 8.575848 8.554733 8.487602 8.213753 8.576353 8.135422 8.630684 8.4250965 9.109003 8.6344795 8.7749195 9.022297
1368559_at 5.6023035 5.6216407 5.469283 5.6598864 5.875535 5.536278 5.379646 5.4942894 5.678537 5.501842 5.4615116 5.578078
1368560_at 5.1258154 5.277997 5.119917 5.135192 5.112651 5.106122 4.9841385 5.2011876 5.205143 5.0697937 5.03206 5.271107
1368561_at 3.9697597 3.766232 3.8810208 3.9641833 4.0302534 3.8504179 3.9067018 3.907541 4.107724 3.9368775 3.7133315 3.9847605
1368562_at 4.810795 4.751924 4.729485 4.746099 4.895521 5.0338216 4.9665318 5.1172576 5.1330614 4.8199 4.9055815 4.791607
1368563_at 7.3182545 7.8533964 6.793676 7.922706 6.460956 6.85111 7.2649827 7.146878 7.828475 7.051045 8.044242 7.0967274
1368564_at 4.8499537 4.9158344 4.6074524 5.014579 4.960925 4.568225 4.9465704 4.6378284 5.1278768 4.7039394 4.6155357 4.837904
1368565_at 4.8843036 4.1916914 5.5739074 4.379014 4.1621494 4.4608874 5.1270995 4.194568 5.180702 4.3720703 4.452302 4.515254
1368566_a_at 11.677267 11.389943 11.569522 11.76989 11.493407 11.527311 11.540258 11.560295 11.791406 11.45532 11.6405 11.982627
1368567_at 7.594415 7.741004 7.674694 7.489726 7.518209 7.4013844 7.5788445 7.6709805 7.4179163 7.637744 7.577234 7.2779164
1368568_at 5.832548 5.6433873 6.047752 5.9354234 5.766148 5.7970104 5.7577047 6.103862 5.640753 5.694869 5.4794474 5.8912907
1368569_at 3.7679267 3.8001492 3.7747736 4.076479 3.952493 5.0750003 4.035213 7.6604767 3.8909717 8.236618 5.0532413 4.361507
1368570_at 7.2589664 7.6769648 7.253318 8.0105715 7.6167903 7.516423 7.645096 7.6850433 6.925481 7.66877 7.569546 7.556111
1368571_at 4.440752 4.726194 4.3939433 4.3769298 4.8748827 4.2861357 4.883238 4.7387633 4.507226 4.668649 4.4491363 4.569685
1368572_a_at 5.3915706 5.407382 5.3516655 5.6700144 5.334343 5.3137727 5.2752075 5.4042954 5.328469 5.191185 5.237393 5.44163
1368573_at 7.875898 8.331935 8.258276 8.230127 8.247173 8.28084 8.252234 8.13195 8.040519 8.3014345 8.2008505 7.804691
1368574_at 10.54674 10.23288 10.235443 10.403604 10.224078 10.445986 10.405147 10.481006 10.636665 10.753221 10.430121 10.471439
1368575_at 5.4481506 5.1520777 5.337731 5.309699 5.2680197 5.0866127 5.411329 5.465635 5.223094 5.176914 5.183158 5.241641
1368576_at 4.289121 4.047704 3.9375427 4.1102204 4.335286 4.405576 4.4017515 4.325191 4.286143 4.099123 3.8845634 4.2774153
1368577_at 3.5578647 3.484961 3.2472181 3.3151255 3.3610995 3.3696618 3.3249745 3.4637506 3.4102077 3.439554 3.4333808 3.3617563
1368578_at 4.7587166 4.7181573 5.081472 4.7294188 4.9334455 4.6219683 4.413022 4.5110245 4.6254716 4.668649 4.7475834 4.798287
1368579_at 4.3905544 4.4294553 4.2491384 4.464453 4.505995 4.7024517 4.582714 4.599155 4.4752493 4.292295 4.585166 4.437765
1368580_at 6.299362 6.3911896 6.2607837 6.563502 6.438142 6.1671367 6.353243 6.2519073 6.2720985 6.2890596 6.3456626 6.243832
1368581_at 5.9419513 5.700971 5.8663874 5.592187 5.981801 5.8190985 5.8477807 5.9411993 5.679634 6.028584 5.916411 5.5726557
1368582_at 4.471512 3.9187388 4.2459173 4.118553 4.1280565 4.018978 4.2022276 4.1456423 4.136609 3.9043784 4.146488 4.1603966
1368583_a_at 13.718904 13.659977 13.696105 13.691598 13.839628 13.892742 13.734143 13.8356495 13.659463 13.923882 13.737966 13.795004
1368584_a_at 4.8818884 4.691825 4.6283503 4.5192385 4.6755543 4.6010294 4.4761534 4.81329 4.7457914 4.707106 4.708474 4.867442
1368585_at 6.0556426 5.9778953 5.976807 6.0603046 6.142546 5.8381586 5.931291 5.948566 5.7586946 6.0996714 5.9320893 6.008271
1368586_at 5.3013263 5.195803 5.165445 5.2056074 5.067806 4.8799906 5.0036335 4.984342 4.7824335 4.882271 4.961042 5.306393
1368587_at 13.978717 13.97092 13.878572 13.971044 13.938553 13.912248 13.969094 13.983858 13.990292 13.990647 13.969919 13.870949
1368588_at 5.7867613 6.106714 6.1870575 5.7462096 6.139815 6.067455 5.8648477 6.2950597 5.829686 6.0041237 6.775967 5.9883265
1368589_at 8.159397 8.404414 8.407682 9.030044 9.355415 9.153847 9.05886 9.135617 9.035858 8.437603 9.721949 8.737862
1368590_at 3.922995 4.234336 4.307837 4.143501 4.1530004 4.0075207 4.1928854 3.854889 4.1576757 4.2951765 3.9045203 3.718485
1368591_at 9.1833 9.355925 9.361852 9.34583 9.296389 9.363209 9.092104 9.40051 9.433275 9.279652 9.174821 9.241087
1368592_at 6.6504974 7.394421 7.4245105 7.4624815 7.5361137 7.2189083 7.4863863 7.0214357 7.102706 7.111133 7.285318 7.077362
1368593_at 8.595751 8.555244 8.773228 8.49831 8.61348 8.594067 8.510504 8.652058 8.471571 8.616009 8.618729 8.492361
1368594_at 5.108855 4.8830414 5.288223 5.2416453 4.993409 5.230489 5.221805 5.0694375 5.162313 5.1330132 4.928771 5.379785
1368595_at 4.6132264 4.5485106 4.552246 4.917079 4.298712 4.5611086 4.6162033 4.652854 4.55163 4.477734 4.9404893 4.7759647
1368596_at 6.953476 7.042543 7.424155 6.932699 6.959569 7.3883243 7.2825475 7.1132555 7.1503615 6.895569 7.0663996 7.1974297
1368597_at 6.080853 6.2024117 6.5444083 5.998491 6.080198 6.1964054 6.2690268 6.211103 5.9516363 5.915202 5.8058105 6.0019827
1368598_at 6.6521025 6.5479236 6.478331 6.5984936 6.4145193 6.3044863 6.3251595 6.3248863 6.4624305 6.499459 6.2686367 6.126444
1368599_at 5.8450603 5.8833194 5.847971 6.0136666 5.825845 6.0415792 5.7097354 5.4282846 5.7528887 5.7319937 5.569384 6.0378385
1368600_at 10.876139 11.018697 10.838142 11.007569 10.893783 10.945952 10.896548 11.096739 10.542239 11.135612 11.0267 10.906558
1368601_at 4.6304164 4.453147 4.533935 4.6678104 4.511667 4.484155 4.521634 4.712967 4.551384 4.6609015 4.4579253 4.6486135
1368602_at 3.8747149 3.8861773 3.9087648 4.282977 3.9937005 4.067168 3.9882157 3.9747264 3.9748135 3.8297307 3.872656 3.9129648
1368603_at 4.7622705 4.7139506 4.844641 4.8509502 4.8048835 4.652053 4.5714045 4.6390095 4.50564 4.4182997 4.7752676 4.6696706
1368604_at 4.7874775 4.8667088 4.786831 4.550687 4.9900436 4.691009 4.92856 4.761831 4.757476 4.670457 4.6694775 4.8712554
1368605_at 4.9546223 4.985442 5.0248256 4.7969184 5.1425323 4.9946237 5.356022 5.121443 4.969758 4.758574 5.012185 4.928747
1368606_at 4.077781 4.0120897 4.3915625 4.0532126 4.064131 3.9798357 4.2336226 3.9196064 4.428324 3.949886 3.9639552 4.296879
1368607_at 7.819839 8.957464 6.853011 8.370091 6.6091204 8.29354 8.704685 5.598554 8.558057 8.34654 5.84538 8.407432
1368608_at 9.900003 9.972286 9.961069 9.899894 10.003203 10.046642 9.642765 9.74829 9.60229 10.014833 9.552211 9.617881
1368609_at 12.613301 12.591098 12.610157 12.594244 12.5488 12.708199 12.709824 12.575448 12.681983 12.5213995 12.698182 12.62997
1368610_at 3.9869745 3.9127095 4.1269836 3.856808 4.148275 3.7830899 3.9877496 3.951336 3.9512913 3.9888303 3.7432594 4.237435
1368611_at 3.908837 4.0179443 3.7781758 4.0519238 3.8599834 3.7296457 3.8236353 3.99755 4.045087 4.015923 3.8848073 3.8065803
1368612_at 5.5322456 5.3769784 5.5989594 5.5023346 5.406997 5.3456607 5.269198 5.6495214 5.3878903 5.425701 5.291568 5.25367
1368613_at 4.2616014 4.1788187 4.487228 4.1817503 4.113902 4.3412156 4.3523626 4.085364 4.487818 4.1948724 4.1628885 3.9984536
1368614_at 7.343686 6.944107 7.2997017 7.4048085 7.3257875 7.3636885 7.5746784 7.5925527 7.0380454 7.7932673 7.4581304 7.264795
1368615_a_at 4.760591 4.7782598 4.4688888 4.6616726 4.8389425 4.6317844 4.643717 4.697099 4.8178706 4.983271 4.6964784 5.185467
1368616_at 6.4865065 6.296825 5.9725924 6.1756196 6.0668454 6.401474 5.896085 6.2172775 6.2306423 6.2795653 6.0717573 6.231304
1368617_at 4.111942 4.5138483 3.9683611 4.697626 3.8446188 4.464544 4.4931197 4.0639563 4.1420155 4.4606066 4.8064785 4.1903267
1368618_at 9.332458 9.248623 9.369341 9.441494 9.132136 9.199007 9.461293 9.281662 9.354466 9.292042 9.366174 9.344196
1368619_at 5.361415 5.252654 5.2116203 5.3860817 5.412365 5.367065 5.3499403 5.3177457 5.3069773 5.377595 5.3646345 5.6278796
1368620_at 5.8889155 5.5882034 5.641534 5.807725 5.558749 5.57975 5.5274897 5.5578218 5.507278 5.4354086 5.519233 5.583427
1368621_at 11.041879 10.724244 10.781542 10.812657 10.934693 10.649011 10.820186 10.946488 10.94599 11.169306 10.831594 10.956254
1368622_at 4.3315115 4.368127 4.153205 4.3620048 4.174449 4.427092 4.1303115 4.445898 4.179799 4.4281855 4.35173 4.5589733
1368623_at 4.5557137 4.550804 4.5348425 4.274824 4.434366 4.5661755 4.4648 4.5134544 4.522767 4.4309235 4.3563986 4.4887514
1368624_at 3.8714159 3.8349104 3.797018 3.7507136 3.7985406 3.6523986 3.5245416 3.6393023 4.035589 3.756724 3.624735 3.6396449
1368625_at 5.256595 4.985959 5.3713274 5.556875 5.316246 5.336999 5.2353024 4.99367 5.048355 5.056054 5.1250663 5.426202
1368626_at 4.418979 4.069229 4.3179417 4.340277 4.2996874 4.339102 4.294629 4.27549 4.25889 4.1864605 4.313607 4.487771
1368627_at 12.744447 12.927666 12.662996 12.768739 12.85327 12.872825 12.79698 12.792387 12.833196 12.978012 12.801247 12.697445
1368628_at 3.717869 3.8109205 3.771633 3.9215958 3.780299 3.6440957 3.7756577 3.8270903 3.7227259 3.6413112 3.7129827 3.7382402
1368629_at 4.455015 4.8112097 4.6424108 4.5614853 4.4653163 4.5002813 4.5696063 4.4083753 4.531248 4.5465574 4.35561 4.6315665
1368630_at 3.5763292 3.7393937 3.410052 3.5981147 3.4536386 3.5584023 3.693218 3.4775963 3.3791664 3.6674364 3.535888 3.4127767
1368631_at 4.5282106 4.2742043 4.1886735 4.737339 4.690593 4.413328 4.504085 4.411447 4.388698 4.823157 4.7943544 4.6264744
1368632_at 3.0893211 3.2910228 3.3561385 3.2672772 3.4118507 3.4105682 3.3603792 3.455945 3.326694 3.4759274 3.2602324 3.3372507
1368633_at 3.5241199 3.6651194 3.4019403 3.7007368 3.4766 3.298889 3.390207 3.5495746 3.3990345 3.4556918 3.470307 3.6323276
1368634_at 8.131302 7.8806734 7.840028 7.9056206 7.8702874 7.883957 7.6707954 7.8415494 7.93679 7.8929744 7.78145 8.07853
1368635_at 4.2452936 4.341808 4.262903 4.3028264 4.227664 4.114221 4.3359118 4.2593727 4.235945 4.2912292 4.1037025 4.431306
1368636_at 5.911732 5.6816425 6.05122 5.71146 6.0826426 5.7143173 5.691732 5.9316897 5.7757382 5.687567 5.4731617 6.021626
1368637_at 4.1603003 3.9610152 4.2720895 4.275481 4.0315595 4.134651 4.1715136 4.281237 4.170164 4.033934 4.173043 4.0367923
1368638_at 5.2499695 5.3405323 5.250271 5.556185 5.296919 5.4235353 5.0418043 5.442172 5.447065 5.219856 5.128775 5.4705343
1368639_at 4.296421 3.928286 3.6874769 3.9412367 4.490469 4.040297 3.850869 4.001086 4.098355 4.4894013 3.8782513 3.834764
1368640_at 4.987512 4.9149237 4.9210963 4.976991 4.8389425 5.0675416 5.07139 5.309758 5.0068517 4.888791 5.024895 5.157405
1368641_at 4.1943035 4.339849 4.1796074 4.5655823 4.18959 4.4850197 4.091509 3.9942572 4.3872843 4.4830627 4.522723 4.2098713
1368642_at 9.610232 9.882226 9.727058 9.512199 9.782116 9.792436 9.74796 9.82553 9.751844 9.649981 9.764933 9.708932
1368643_at 3.8562462 4.307467 4.029315 4.1318007 4.401642 4.062915 3.9922674 4.289095 4.0801144 3.9330106 4.2126455 4.205653
1368644_at 4.199249 4.3333187 4.440693 4.0705557 4.1890545 4.393185 4.323901 4.127133 4.3110714 4.2733274 4.160263 4.2144265
1368645_at 6.015765 6.017751 5.8349276 5.792859 5.815032 6.000654 5.9971247 6.047037 5.721801 5.8354726 5.958097 6.099687
1368646_at 8.200625 8.510917 8.608662 8.36908 8.5809765 8.729094 8.686984 8.461703 8.201565 8.467979 8.424454 8.00527
1368647_at 7.509255 7.4913487 7.552748 7.4942865 7.615135 7.411637 7.3335967 7.3848658 7.3928103 7.4718037 7.559833 7.303145
1368648_at 4.6404667 4.351856 4.250643 4.357751 4.1994195 4.5187926 4.4621744 4.4068613 4.406453 4.502277 4.735229 4.413275
1368649_at 7.637556 7.9855685 8.195419 7.7289615 7.720864 7.8606954 7.8566017 7.813435 7.7749557 8.345285 7.949201 8.1693535
1368650_at 6.995711 7.8062973 7.9856434 6.632148 7.121221 7.1582975 7.3771505 7.2252464 7.410067 7.478489 7.22888 7.847521
1368651_at 11.224353 10.998257 11.049402 10.9969635 10.9486 10.99733 10.722239 10.874505 10.013976 11.1140585 10.725691 10.423707
1368652_at 6.8886943 7.125043 7.118719 6.7687354 6.82157 6.921455 6.9195075 6.8102117 6.8490467 6.8990955 6.739663 7.0703
1368653_a_at 10.944605 10.938417 10.899476 11.0763035 10.865849 10.9418 11.00515 10.912536 11.028336 11.126459 10.981855 11.084688
1368654_at 6.0096917 6.374836 6.3538866 6.0946956 6.4001946 6.2645473 6.23697 6.4244065 6.0940833 6.319401 6.485636 6.0533953
1368655_at 9.6132765 9.593428 9.636786 9.615776 9.75666 9.653838 9.859805 9.620056 9.776383 9.553841 9.504742 9.911471
1368656_at 3.9985733 4.004516 3.8459582 4.3169527 3.9998984 4.361914 3.986159 3.9661477 3.8918247 4.0647564 4.1712275 3.9691498
1368657_at 3.6761577 3.5972111 3.5505602 3.7573874 3.5963893 3.6169758 3.593004 3.686305 3.6136045 3.6809278 3.8406484 4.0235815
1368658_at 5.033716 5.1204147 4.5512633 4.8191786 5.083008 4.685549 4.47944 4.852847 4.4429345 4.6780663 4.851373 4.576689
1368659_at 10.382864 10.09649 10.369755 9.472143 10.686881 10.273663 11.179817 9.731232 10.227088 9.376843 9.735769 9.382338
1368660_at 4.9311414 4.879715 4.658436 4.6993256 4.758097 4.7967844 4.8848214 4.9317856 4.792072 4.9416175 4.572731 4.6469946
1368661_at 6.5105333 6.8006864 6.6988816 7.2370706 6.947969 6.843853 6.8507457 6.7428517 6.615012 6.833119 6.8242784 6.330473
1368662_at 7.357745 7.4324226 7.197011 7.5216 7.5338697 7.594928 7.4175477 7.5625596 7.363332 7.317147 7.45979 7.530772
1368663_at 3.7862525 3.5843806 3.8206937 3.6364095 3.6508164 3.6068335 3.7220685 3.8240287 3.6488757 3.6149914 3.5135422 4.048931
1368664_at 5.685077 5.576536 5.372917 5.2719884 5.306401 5.3826103 5.725487 5.283917 5.428377 5.223749 5.5720387 5.588963
1368665_at 8.3652115 8.414143 8.40391 8.317072 8.269993 8.370672 8.136423 8.360044 8.42004 8.570053 8.421684 8.197413
1368666_a_at 4.2158985 4.00003 3.952691 3.9200544 4.0734572 3.6224258 4.1311364 4.1892347 4.0652733 3.7350938 4.0751486 4.006035
1368667_at 5.345912 5.1972485 5.5677605 5.599841 5.341493 5.435154 5.6108446 5.4260235 5.608943 5.1896276 5.142303 5.402756
1368668_at 8.673333 8.88814 8.682216 8.60529 8.748341 8.682232 8.742928 8.681381 8.5526285 8.657523 8.779009 8.515344
1368669_at 7.8594174 8.043391 7.883239 7.7884054 8.014263 8.010391 8.205827 7.7273045 8.183811 7.9057584 8.175205 8.72768
1368670_a_at 5.790267 5.5175257 5.4044266 5.5948896 5.884354 5.5985007 5.7418137 5.8443346 5.752859 5.845981 5.7553425 6.007385
1368671_at 6.176527 6.157121 6.1486974 6.5203037 6.296343 6.3184013 6.3065577 6.471862 6.4837804 6.1132274 6.293085 6.3659797
1368672_at 4.5719724 4.540063 4.392605 4.689445 4.598751 4.555434 4.33789 4.540327 4.8473854 4.6232243 4.585641 4.872654
1368673_at 4.082313 3.9032373 3.9491534 4.135875 4.0120416 3.9741209 4.021121 3.8548214 3.9546793 3.915379 4.0304346 4.088816
1368674_at 11.266792 11.443037 11.607582 11.2882595 11.420194 11.406318 11.501375 11.552056 11.190079 11.409976 11.28083 11.225458
1368675_at 6.953369 7.46734 7.1999483 6.9563155 7.174567 7.1179156 7.21546 7.453815 7.162635 7.593324 7.2631016 7.2286167
1368676_at 5.328522 5.1500797 5.197581 5.301317 5.26713 5.32225 5.576199 5.22117 5.129072 5.4559116 5.0566783 5.2532306
1368677_at 3.9295425 3.621272 3.8319073 4.118991 3.6964104 3.9766357 4.0722528 3.8905396 4.0316687 4.1310086 3.8979454 3.8116727
1368678_at 4.668615 4.5673532 4.3427544 4.2748246 4.234065 4.2360682 4.312344 4.610356 4.341443 4.3611164 4.323332 4.3212905
1368679_a_at 6.8810725 7.300256 7.3525124 6.9811034 7.307069 7.0346622 7.2381325 7.1202226 7.166883 7.254186 7.2699604 6.8498955
1368680_a_at 4.175111 4.740164 4.3458557 4.3475423 4.4432645 4.3045855 4.572202 4.411447 4.587923 4.3698835 4.408675 4.411251
1368681_at 6.402874 6.183712 6.3056116 6.2731066 6.0650206 6.182437 6.3528905 6.2857847 6.2846565 6.197278 6.4707656 6.193206
1368682_at 4.224474 4.6775513 4.7810025 4.342449 4.3280597 4.800718 4.756546 4.4632964 4.75347 4.6566124 4.724601 4.7048745
1368683_at 3.3908024 3.2635822 3.3991396 3.3037555 3.288125 3.2927997 3.2573497 3.2367926 3.0560322 3.2251854 3.2023132 3.3308582
1368684_at 5.4686947 5.4311213 5.3577576 5.3424187 5.334343 5.452587 5.3576317 5.164885 5.1798763 5.541974 5.634912 5.4017754
1368685_at 5.167606 5.0481 5.0666776 4.7012587 4.9805646 5.023278 4.8601995 4.879052 4.9897885 5.0986853 5.0172153 4.8250546
1368686_at 14.009533 13.984865 14.011658 13.9706955 13.979125 13.952053 13.925375 13.960345 13.967786 13.972187 13.940178 13.893446
1368687_at 6.151499 6.3418827 6.3790717 6.1539893 6.4587817 6.3797526 6.1140766 6.3525887 6.376958 6.3115997 6.5145564 6.2512507
1368688_at 4.5381336 4.60561 4.5484657 4.888483 4.656772 4.5056715 4.735398 4.5920925 4.7388864 4.6696563 4.647657 4.7880087
1368689_at 4.334125 4.334128 4.2285156 4.2005367 4.2364445 4.3530464 4.3299656 4.1845827 4.261233 4.237941 4.0959854 4.4559975
1368690_a_at 4.3966913 4.222048 4.07112 4.387448 4.0584874 4.324039 4.372116 4.270454 4.254558 4.191192 4.3018856 4.3581204
1368691_at 4.916982 4.8501663 4.7908254 4.993841 4.884103 5.0086203 5.1426387 5.0627947 4.884802 4.6810985 4.8161187 4.803877
1368692_a_at 8.777505 9.0212345 8.652893 8.369724 8.666226 8.694581 8.416992 8.794869 8.645551 8.572265 9.194811 8.924497
1368693_at 7.2471547 7.397732 7.318509 7.451135 7.3287716 7.0495133 7.5255103 7.120483 6.6779294 7.0424266 7.1925263 6.9602523
1368694_at 4.3972435 4.3238373 4.1417837 4.4467773 4.3283224 4.2232227 4.2455187 3.9553416 4.0716524 4.12444 3.9683762 4.042078
1368695_at 12.276736 12.225139 12.114246 12.167726 12.217056 12.075274 12.134676 12.263896 12.281037 11.996874 12.163481 12.204187
1368696_at 5.0562325 5.0843973 5.379496 5.262543 5.1642094 5.2851133 5.2114077 5.055407 5.2003303 5.1993713 5.2072535 5.0728636
1368697_at 3.974515 3.9187388 3.834061 3.7206042 4.023156 4.147377 3.8592012 3.6241724 3.9157007 3.8038995 3.7883015 4.0273695
1368698_at 6.0817585 6.4377418 5.8155575 6.2237344 6.44449 6.27415 6.4005795 6.436205 5.9016423 6.1886125 6.35101 5.8553314
1368699_at 4.1862984 4.147006 4.003251 4.118991 3.9197068 4.200552 4.1763983 4.1255827 4.3375025 4.2110486 4.156559 4.296318
1368700_at 4.341054 4.6823797 4.639023 4.621938 4.676614 4.4530964 4.333219 4.373192 4.4466896 4.5475483 4.443471 4.5482574
1368701_at 5.284156 5.0318375 5.306573 5.2789326 5.334343 5.2344027 5.3469024 5.2241683 5.2349043 5.04336 5.1757092 4.964006
1368702_at 8.768515 9.377423 8.973359 8.256556 8.947167 9.204662 8.693318 9.0295105 9.307339 8.735138 9.16539 8.644534
1368703_at 7.1172605 7.3274207 7.25157 7.2163544 7.386972 7.45881 7.2537646 7.183885 7.148458 7.1407466 7.2622437 6.796625
1368704_a_at 4.3678617 4.3370075 4.4871855 4.266897 4.294031 4.538477 4.2536306 4.2983046 4.575692 4.201808 4.340002 4.2991486
1368705_at 5.267649 5.298728 5.162781 5.1610146 5.279489 5.4348726 5.298654 5.27359 5.2709007 5.033643 5.180372 5.240689
1368706_at 12.123046 12.131782 12.13135 12.180921 12.208607 12.227503 12.097386 12.237226 12.280879 12.097052 12.050912 12.198565
1368707_at 13.337717 13.369036 13.502513 13.309114 13.37561 13.391889 13.338387 13.418111 13.412615 13.339774 13.478089 13.262372
1368708_a_at 4.7966976 4.619649 4.617489 4.7702127 4.6465616 4.6949368 4.721924 4.9619436 4.764661 5.3453474 4.902463 4.680703
1368709_at 4.0239787 3.8809388 4.0060377 4.142686 3.7468767 3.8279889 3.7949083 4.0368423 4.0735245 4.0433273 3.8992732 3.8011606
1368710_at 6.6412277 6.734719 6.801576 6.6560555 6.7403803 6.716913 6.8841815 6.8111873 6.5139027 6.7544227 6.8019824 6.5759583
1368711_at 9.471242 9.197753 8.991914 9.492447 9.456194 9.291276 9.816977 9.429672 8.897079 10.04835 9.412222 9.1277
1368712_at 6.9568467 6.942432 7.0162377 6.980116 7.1540523 6.848797 7.2988706 7.351636 6.9106445 7.1087356 7.1956425 7.3439116
1368713_at 4.5195184 4.4196205 4.645623 4.639906 4.7674847 4.664445 4.3209023 4.304722 4.4326515 4.5825696 4.5027914 4.8344855
1368714_at 3.5762591 3.4693856 3.5936446 3.5772138 3.288125 3.4824028 3.478312 3.5042477 3.3824224 3.33802 3.2735994 3.408746
1368715_s_at 4.1379676 4.349415 4.533935 4.1889915 4.0980196 4.2209826 4.1989484 4.0338902 4.035589 4.1934958 4.0165524 4.448335
1368716_at 4.3945007 4.133088 4.1839914 4.288065 4.1260138 4.3566704 4.216154 4.248844 4.3121333 4.2663813 4.255167 4.114448
1368717_at 10.305719 10.251804 10.134573 10.239023 10.123356 10.264707 10.419553 10.313759 10.006725 10.72863 10.002333 10.131375
1368718_at 6.81 5.88332 4.655831 7.4938607 4.9626966 8.472186 8.772993 9.448307 8.913906 8.636454 10.927542 10.130532
1368719_at 4.9168367 4.9211116 5.158862 4.9867334 4.992903 5.006344 5.1098127 4.7746744 4.922056 5.0806313 5.117689 5.01046
1368720_at 13.135905 13.047725 12.9893265 12.784922 12.917041 12.856497 12.838953 12.5933485 13.040037 12.754382 12.825973 12.943933
1368721_at 6.08179 5.973217 6.0007243 6.0345693 5.8450627 5.892214 5.8444257 6.1834416 5.94442 5.9531856 6.0795026 6.1560893
1368722_at 3.981914 3.6180685 3.8034806 3.9040887 3.7623808 3.5435927 3.6112847 3.66227 3.7097044 3.8774438 4.013266 3.9427772
1368723_at 5.0475917 4.876084 5.0624275 4.938268 5.102215 4.8940187 4.7565193 5.0277834 4.9911785 4.580351 4.530048 4.977676
1368724_a_at 6.424488 6.255818 5.9631886 5.954966 5.9598613 5.768104 6.0963507 6.0030913 6.2384586 5.84501 5.983008 6.36146
1368725_at 5.0063343 5.0507803 4.557499 5.0766516 5.3304567 5.1933756 5.512251 5.3711443 5.323226 4.7669134 5.105918 4.849921
1368726_a_at 5.904044 6.089286 5.941919 5.689993 6.272777 5.9769855 5.9771867 6.1313443 5.902732 6.1212955 6.1369896 5.863169
1368727_at 3.663005 3.6595566 3.7040966 3.8132675 3.7055445 3.5275795 3.7192645 3.6446898 3.548666 3.7538922 3.6877155 3.6692185
1368728_at 5.644878 5.562566 5.6190543 5.69024 5.57381 5.634263 5.3960133 5.3177457 5.410734 5.433446 5.587839 5.5170856
1368729_a_at 4.648931 4.5335207 4.648489 4.3938065 4.4374475 4.435204 4.503647 4.0930767 4.456038 4.318434 4.236493 4.3486443
1368730_a_at 4.3445654 4.1609526 4.419096 4.4291816 4.3677278 4.5345597 4.233455 4.3007903 4.42688 4.499545 4.343322 4.638525
1368731_at 13.332556 13.5570135 13.162878 13.555682 13.4727545 13.578563 13.438463 13.2937975 13.527493 13.343614 13.634025 13.550293
1368732_at 6.4410777 6.637589 6.4982095 6.5206485 6.6645384 6.4595294 6.6723285 6.6456213 6.5567393 6.6707287 6.399489 6.327314
1368733_at 13.23456 13.171685 13.032648 13.326703 13.22586 13.31556 13.174804 13.032848 12.916834 13.213834 13.253341 13.066918
1368734_at 4.556978 4.5664687 4.596183 4.9753017 4.711669 4.613395 4.748019 4.712191 4.816664 4.6169615 4.4343605 4.6841326
1368735_a_at 4.587685 4.289892 4.21712 4.097395 4.008922 4.0812397 4.1440406 4.0891275 4.208725 4.2879195 4.2078996 4.3162107
1368736_at 3.659722 3.6869195 3.6955636 3.5117602 3.6825712 3.6838267 3.7503152 3.6000345 3.9175594 3.7782135 3.5954483 3.825466
1368737_at 5.171826 5.0135927 5.264777 5.264963 5.056245 5.272749 5.2237196 5.241538 5.2329373 5.0423117 5.087001 5.444359
1368738_at 3.8161743 3.5766616 3.4372804 3.6679008 3.9934933 3.6229703 3.7669163 3.810542 3.5711973 3.530784 3.49659 3.8246365
1368739_s_at 4.81773 4.7079234 4.807249 5.1222897 4.9882317 4.8952365 4.7251215 4.80146 4.8464007 4.839257 4.9241867 4.9503446
1368740_at 4.468318 4.5313454 4.251718 4.332981 4.2848396 4.2948866 4.320226 4.491626 4.4905477 4.2816663 4.280093 4.259434
1368741_at 13.47647 13.423424 13.466664 13.32468 13.298782 13.367728 13.32678 13.373609 13.391889 13.350218 13.442278 13.333109
1368742_at 7.020284 7.326562 6.8434186 6.848587 7.0884395 6.612658 6.8425407 6.6000404 7.1462665 6.995468 6.9112377 7.0042253
1368743_a_at 4.0510826 4.058597 3.845958 4.2232275 4.0072107 4.044956 3.951637 3.9907234 4.0391884 3.9067936 4.021188 4.0381956
1368744_a_at 4.153858 4.1743336 4.142995 3.9096673 4.0553718 3.9754748 4.1037745 4.160945 4.302391 4.098298 3.8406484 4.1763506
1368745_at 6.913728 6.882204 7.0733356 7.403024 7.1853724 6.523281 7.3484745 6.076575 6.6998396 6.194052 6.615642 6.8681374
1368746_a_at 5.3780575 5.474085 5.60078 5.649502 5.4491253 5.0911283 5.3346934 5.3137774 5.250874 5.405215 5.3476863 5.4017754
1368747_at 4.8344526 4.752725 4.864462 4.5655727 4.7930036 5.1045876 4.8551707 5.2419534 4.991867 4.585988 4.9675555 4.932293
1368748_at 5.6988654 6.002712 5.7421975 5.6637177 5.8530545 5.6625485 5.7478375 5.573365 5.8981094 5.834342 5.965364 6.095557
1368749_at 6.0990887 5.816056 5.852901 5.865851 5.7671866 5.946357 5.825964 5.8582683 6.025499 6.023157 5.8358197 6.047111
1368750_a_at 4.13273 4.15444 4.260603 4.223228 4.397233 4.171942 4.2109547 4.385383 4.286131 4.1408057 4.105886 4.2473397
1368751_at 3.4633467 3.9187388 4.044178 3.6490638 3.5816274 3.7736075 3.5933075 3.901531 4.3395367 4.0943103 3.9554915 3.9063659
1368752_at 3.9476228 4.0504017 3.8852572 3.6364095 4.023923 4.0052814 3.9144435 3.6205306 3.9444985 3.8805616 4.040415 4.2534456
1368753_at 4.32238 4.096086 4.308467 4.2124023 4.039836 3.9766355 4.0367575 4.2282867 3.982395 4.2997417 4.1932383 3.9918756
1368754_at 6.1992493 6.0124655 6.066228 5.9767294 6.186707 6.3570833 6.2569733 5.834911 6.229304 6.449667 6.0193577 6.0888863
1368755_at 10.726803 10.704179 11.156261 10.480147 11.007715 10.250329 11.047641 10.812068 11.196765 10.936253 11.193281 10.930813
1368756_at 5.2283106 5.0337243 5.2624598 5.1029854 5.2453566 5.2235107 5.305578 5.2337394 5.5269885 5.237916 5.215819 5.4873447
1368757_at 4.350118 4.015621 4.022493 3.9186344 3.8651652 3.8384137 3.8457828 3.7923257 3.971391 3.9562507 3.9885051 3.9527547
1368758_a_at 4.853252 5.098214 4.826358 4.969042 4.8672647 4.719928 4.8561716 4.9663324 4.744623 4.8997493 4.95178 4.9295263
1368759_at 4.7915587 5.0707946 5.318992 4.981035 5.2291465 4.9058337 5.178451 5.162041 5.2174945 5.34368 4.878255 5.0984197
1368760_at 4.1538396 3.9568794 4.001407 4.0440145 4.1460466 4.086317 3.9012902 4.1095166 4.1290765 3.9402893 3.8148901 4.130178
1368761_at 4.151989 3.9082155 3.811663 3.79255 3.617474 3.8306797 3.8426397 3.7244492 3.820142 3.8510568 3.7014153 3.764692
1368762_at 10.865116 9.473784 10.617304 10.678479 9.469201 10.26428 10.4932575 10.868999 10.415735 10.252095 5.8098354 10.725158
1368763_at 5.15392 4.9203033 5.2301617 4.961787 5.0076113 4.9967484 5.111575 4.689232 4.7462907 4.861993 4.8786836 5.0167484
1368764_at 3.4394486 3.4680438 3.2813945 3.3615093 3.3769543 3.5399704 3.362608 3.360467 3.5363314 3.231374 3.4302046 3.3179302
1368765_at 5.005306 4.558692 4.950458 5.2530212 4.809493 4.8276677 5.136627 4.963196 4.897005 5.0316906 4.5592194 4.8103957
1368766_at 4.7701626 4.6515923 4.748881 4.6786757 4.5730543 4.8369904 4.5109825 4.5717554 4.817664 4.744108 4.547986 4.799962
1368767_at 5.628459 5.4387636 5.3187885 5.4950438 5.3578005 5.4962664 5.3505354 5.608922 5.2933197 5.449401 5.5901423 5.575512
1368768_at 5.734168 5.6155834 5.769408 5.9463587 5.717128 5.723787 5.496126 5.951715 5.4815593 5.5365925 5.781333 5.586391
1368769_at 10.978703 10.997896 11.242732 10.935696 10.75729 11.0812 11.368309 11.023527 10.861362 11.138458 11.139451 10.980418
1368770_at 4.048748 4.4056444 4.1155996 4.1127977 4.4905386 4.158099 4.307068 4.4686556 4.9840517 4.1313334 4.464695 4.370571
1368771_at 4.570554 4.685878 4.788637 4.580452 4.5141 4.6638412 4.663384 4.6418905 4.77901 4.568253 4.5501127 4.5181613
1368772_at 5.1525884 5.285801 5.07752 5.3279634 5.439922 5.2419477 5.0878887 5.073978 5.1668534 5.294598 5.0381494 4.9395437
1368773_at 3.800404 3.6951928 3.7781012 3.5811074 3.6661572 3.6998067 3.6923587 3.693048 3.8382566 3.735743 3.5890048 3.7623878
1368774_a_at 5.4954486 5.233903 5.4457526 5.607016 5.4006186 5.4658875 5.2840676 5.4799166 5.518478 5.395723 5.5251203 5.7654243
1368775_at 4.226381 4.685995 4.2799096 4.462953 4.6412663 4.9651103 4.346176 4.14438 4.786617 5.1927943 4.9016013 4.112344
1368776_at 4.52256 4.4706564 4.3847075 4.661172 4.6516733 4.3852687 4.5641904 4.594651 4.554106 4.5405426 4.6492906 4.5247054
1368777_at 4.2706323 4.454538 4.245724 4.5214515 4.0933547 4.4892225 4.29831 4.1991777 4.042477 4.28694 4.32985 4.2010636
1368778_at 8.786095 8.609485 9.537861 8.879709 9.758766 9.364233 9.631623 9.345252 8.164907 9.223835 9.099922 8.761934
1368779_a_at 7.6727204 7.7437663 7.527377 7.9463935 7.8144636 7.58801 8.039098 7.487297 7.2857738 7.899008 7.285386 7.5177345
1368780_at 5.2997694 5.0471883 5.1887445 5.0845346 5.0630293 5.147988 5.0718007 5.0754266 5.421543 5.23471 5.1609535 5.2647004
1368781_at 4.9119864 4.527849 4.79052 4.82502 4.6399136 4.840478 4.7912245 4.627891 4.8430123 4.644477 4.439107 4.862357
1368782_at 4.1842127 3.9015443 3.6754057 3.9662113 3.8656654 3.715977 3.846632 3.9460027 3.8773663 3.9255826 3.9271042 3.79772
1368783_at 4.456708 4.1847324 4.4023814 4.264374 4.3337584 4.15016 4.4682245 4.1255746 4.4755573 4.430672 4.379217 4.341663
1368784_at 9.3785305 9.711747 9.038558 9.6911335 9.761675 9.537421 9.783296 9.631587 9.536356 9.420225 9.674671 9.017409
1368785_a_at 3.617039 3.5294855 3.711212 3.5726848 3.5475209 3.467573 3.428044 3.6585553 3.8355148 3.3995845 3.624563 3.6381648
1368786_a_at 4.500098 4.2397766 4.2686644 4.307556 4.338735 4.373089 4.2962475 4.3083496 4.192525 4.293879 4.0354843 4.3486795
1368787_at 6.266811 5.9794245 6.1629224 6.0831504 6.112435 6.0025625 5.8885713 6.05386 6.1418066 5.9384913 5.94937 6.0340586
1368788_at 4.879822 4.8366985 4.762553 4.644315 4.7998505 4.65932 4.709387 4.8373165 4.842322 4.647998 4.6294775 4.735919
1368789_at 4.978606 5.1441927 5.2638817 4.954983 5.157772 4.488716 5.320328 4.944525 5.034901 5.045167 4.6314583 4.901177
1368790_at 11.888847 11.805898 12.088892 11.833738 11.721574 11.863985 11.812944 11.797233 11.94358 11.969253 11.818255 11.904862
1368791_at 5.2525616 5.2210503 5.315104 5.3059874 5.1508374 5.4598875 5.2813416 5.0953712 5.282186 5.336463 5.2159443 5.263008
1368792_at 5.9653687 6.240385 6.559581 6.3475885 6.285613 6.2044907 6.27927 6.347543 6.068324 6.21878 6.3678174 5.9883265
1368793_at 4.72742 4.5930758 4.6667995 4.5968075 4.4182997 4.4458904 4.411008 4.4460087 4.67494 4.4999075 4.568162 4.6097946
1368794_at 11.376265 11.262894 11.145912 11.294315 11.121317 11.207299 11.128279 11.272329 11.139412 11.288475 11.199243 11.269159
1368795_at 6.5852733 6.346745 6.486354 6.6018615 6.546695 6.3053594 6.501525 6.3298264 6.5642366 6.495816 6.4816837 6.518622
1368796_at 6.023517 5.9028997 5.997035 6.325915 6.1130104 5.992982 6.005906 6.036585 6.038925 5.999245 5.8316636 5.8765316
1368797_at 8.16857 7.9745317 7.368384 8.003263 7.9215097 7.8371854 8.410931 7.3045316 7.9712377 7.739572 7.560739 8.701443
1368798_at 4.021225 3.7701244 3.681473 4.0006332 3.6890323 3.803285 3.939019 3.5993881 3.7849514 3.8057501 3.800575 3.749032
1368799_at 5.279457 5.390218 5.349664 5.523248 5.231032 5.2763762 5.5041676 5.323209 5.286244 5.5367813 5.2525287 5.54106
1368800_at 3.9091654 4.080417 3.8347275 3.9135392 3.8812642 3.8512015 3.7726002 3.817085 4.0886426 3.8207653 4.020798 3.9476757
1368801_at 4.3090925 4.314081 4.215826 4.101224 4.151189 4.1215706 4.015104 4.2918816 4.1800613 4.3772717 3.9298224 4.512555
1368802_at 4.6050344 4.738338 4.6466303 4.8242917 4.753596 4.732456 4.5424576 4.572847 4.6709137 4.7707057 4.8140693 4.7950563
1368803_at 4.8352175 4.6966715 4.331539 4.5809045 4.7231064 4.6935043 4.6049953 4.390405 4.634921 4.6181774 4.4823966 4.755719
1368804_at 4.5555363 4.194701 4.384431 4.357751 4.1156874 4.289646 4.6953983 4.100066 4.129077 4.1644945 4.473959 4.663026
1368805_at 5.058256 4.759287 4.839244 5.05492 5.098549 4.84254 4.9243946 4.997779 5.086282 5.005252 4.8240757 5.178315
1368806_at 13.519503 13.628677 13.551212 13.559809 13.55742 13.646349 13.564742 13.571706 13.56972 13.553217 13.525263 13.516085
1368807_at 5.912949 5.50154 5.569806 5.5859537 5.577839 5.9977484 5.6621685 5.62965 5.542636 5.6997337 5.7238674 5.701525
1368808_at 8.290094 8.388399 8.410131 8.199383 8.557732 8.304169 8.496237 8.400143 8.270015 8.390116 8.429709 7.984534
1368809_at 8.760369 8.902911 8.944717 8.652462 8.700339 8.734318 8.701362 8.846678 8.743775 8.923521 8.703162 8.675265
1368810_a_at 4.2520866 3.8980973 4.0304317 4.311827 4.0022383 4.2262106 3.8977013 4.056369 4.034971 3.9639 3.8207924 4.1069174
1368811_at 5.367318 5.3329773 5.307479 5.534791 5.5074544 5.2651052 5.371522 5.3849 5.6684055 5.3491077 5.5584445 4.961685
1368812_at 4.470872 4.9340916 4.6321692 4.868823 4.6899786 4.6665754 4.674688 4.4709883 4.6982965 4.8517585 4.5873604 4.888995
1368813_at 5.4765773 5.5698094 5.0754914 5.4671702 5.6612725 5.469218 5.391936 5.6894507 5.910036 5.2982507 5.524993 5.311182
1368814_at 10.706082 10.864616 10.931804 10.704416 11.07122 11.045221 10.936894 10.751086 10.436986 10.796918 10.74132 10.44586
1368815_at 5.3104305 5.205324 5.4646263 5.262371 5.4402733 5.3054357 5.2611885 5.2285023 5.406094 5.460853 5.448257 5.478698
1368816_at 4.1625357 4.071128 4.2936416 3.835017 4.2035418 4.296238 4.0683813 3.98835 4.0221024 4.1442556 3.9796572 4.199102
1368817_at 9.492473 9.682797 9.49345 9.353783 9.548442 9.5382395 9.282021 9.666467 9.407754 9.509422 9.474512 9.367752
1368818_at 8.356278 8.563269 8.407888 8.540606 8.428534 8.440109 8.366386 8.493408 8.212547 8.419898 8.323419 8.369629
1368819_at 10.049482 10.329777 10.094498 10.014056 10.217197 10.218477 10.146842 10.241255 9.957517 10.037141 10.299224 9.895115
1368820_at 7.1287456 7.1120977 7.15091 7.191934 7.249237 7.0187635 7.1930428 7.218506 7.2675347 7.3271475 7.2648683 7.1475077
1368821_at 5.6496887 6.019909 5.7283616 6.2867055 6.109804 5.808879 5.9930387 6.197357 5.5167303 5.870519 6.159586 5.3731985
1368822_at 6.5154705 6.9137974 6.7932568 7.0324917 6.9688497 6.8285155 6.8314433 7.024374 6.489493 6.9477983 6.862701 6.8730183
1368823_at 3.4939888 3.337981 3.3866038 3.7456565 3.6826978 3.4652145 3.582345 3.549918 3.6152163 3.4060683 3.5847669 3.5386953
1368824_at 10.355442 10.217872 10.073947 10.313984 10.135498 10.125252 10.146437 10.376022 10.287218 10.117349 10.177162 10.1981
1368825_at 3.703693 3.4215772 3.4579084 3.607224 3.5300925 3.5823543 3.4845705 3.345103 3.5851095 3.4842927 3.545524 3.6007159
1368826_at 13.311729 12.859604 12.970344 11.657051 12.734653 12.817532 12.785301 13.327618 13.330741 13.021611 11.420728 12.845181
1368827_at 6.2454467 6.363291 6.934269 6.296897 6.569192 6.297039 6.6192956 6.577596 6.2802043 6.5309806 6.6485023 6.4810886
1368828_at 5.8427544 5.7725105 5.9731474 5.9260755 5.717255 5.8718095 5.7109456 5.7064705 5.8538194 5.5670004 5.6463313 5.848661
1368829_at 6.9631677 6.8888464 6.917676 7.1101604 6.9295883 6.9820285 7.142751 6.9825087 6.709012 7.252732 6.967071 6.700981
1368830_at 5.5784416 5.283597 5.267082 5.229389 5.260552 5.2096605 4.7836313 4.914813 4.959362 5.493431 5.1502867 5.377693
1368831_at 9.020609 9.31354 9.29493 9.001187 9.118617 9.111988 9.25857 8.937106 8.899676 9.018946 9.085992 9.048871
1368832_at 7.472611 7.716952 7.6621795 7.7311964 7.77572 7.816682 7.8383684 7.782102 7.4929547 7.8637934 7.492566 7.4890566
1368833_at 4.664846 4.4793086 4.694384 4.741884 4.539217 4.732449 4.734684 4.823832 4.6374087 4.625775 4.705818 4.7263074
1368834_at 5.9611635 6.169435 6.1267953 5.9111443 6.3719044 5.959162 6.2457786 5.909003 5.9719305 6.08416 6.2813973 6.2097096
1368835_at 9.232042 9.3920765 9.149679 9.147606 9.903917 9.117899 9.45483 9.421335 9.50403 9.606047 9.514711 9.488211
1368836_a_at 5.7729077 5.259967 5.5351653 5.3521514 5.309886 5.4045005 5.35891 5.435827 5.346668 5.376138 5.250162 5.403934
1368837_at 7.039828 7.1439967 7.305008 6.973222 7.4746313 7.610657 7.524472 7.4802814 7.22079 7.0502195 7.684896 7.0359335
1368838_at 6.8841257 7.0017166 7.112182 6.8889337 7.154915 6.897017 7.253327 7.372236 6.9554777 7.005674 7.1477427 6.5594487
1368839_at 7.487105 7.154779 7.174159 7.3382573 7.4431276 7.264162 7.3716664 7.265336 7.386838 7.3986454 7.289888 7.4743934
1368840_at 12.177612 12.006128 12.042004 12.375661 12.198105 12.290377 12.241544 11.865145 12.380046 12.123991 12.181545 12.4184
1368841_at 7.139362 7.125043 6.902415 7.0031967 6.972445 7.0361066 7.149979 7.1894803 7.235548 7.059367 7.2849703 7.109387
1368842_at 7.7413692 7.66916 7.644707 7.622774 7.4785867 7.787785 7.7167873 7.9159474 7.67155 7.6318836 7.9960566 7.836553
1368843_at 9.580769 9.799569 9.72616 9.646404 9.840369 9.670576 9.772032 9.701266 9.706207 9.720632 9.649471 9.508985
1368844_at 8.379027 8.48429 8.353796 8.270142 8.4619 8.424847 8.279091 8.156595 8.211556 8.29025 8.101041 8.189971
1368845_at 3.950554 4.2338533 3.8459582 3.9186344 3.8060336 3.7303925 4.010542 3.8947194 4.001073 3.7107375 3.8997457 3.8773084
1368846_at 4.9256606 5.0358973 4.832254 4.870433 5.000454 4.8832107 4.7888846 4.8311033 5.113303 5.0264316 4.912389 4.880192
1368847_at 9.229702 9.565507 9.290072 9.44346 9.58925 9.393505 9.456818 9.320213 9.382208 9.286027 9.411345 9.237917
1368848_at 8.360079 8.590201 8.634304 8.484852 8.811471 8.6788645 8.772213 8.688972 8.086728 8.811379 8.629862 8.299911
1368849_at 7.7101564 8.021874 7.9479904 7.7640824 7.7411976 7.871438 7.8892927 7.94598 7.619135 7.862148 8.133687 7.5599833
1368850_at 5.0351987 4.929792 5.031773 5.0557914 5.005842 4.9264092 5.008301 4.9587917 5.1571264 4.970586 4.969966 5.299139
1368851_at 8.720684 9.01042 8.946251 8.678448 9.019063 8.810563 8.977001 8.840401 8.701102 8.766584 8.930016 8.622965
1368852_at 10.591149 10.667541 10.6954155 10.456041 10.606634 10.377567 10.446355 10.545965 10.388553 10.615255 10.577786 10.291201
1368853_at 3.2823594 3.4060905 3.2853465 3.5002491 3.453243 3.1784108 3.5700004 3.2096348 3.2150037 3.44097 3.346687 3.4501255
1368854_at 3.7195585 3.366139 3.632191 3.5225637 3.6543543 3.6625204 3.6222763 3.5933332 3.5650854 3.5877085 3.6229312 3.7191615
1368855_at 5.950025 6.203483 6.0627646 5.9157867 6.002273 6.239942 5.9071474 5.8304396 5.9278455 6.026173 6.0212593 6.0941267
1368856_at 5.5308113 6.231878 6.065242 5.462981 6.126691 5.9035316 5.9392467 5.5572815 5.5642433 5.9136267 5.619964 5.5940228
1368857_at 3.1549518 3.2853663 3.1757429 3.267885 3.1828158 3.3273408 3.1902726 3.1725664 3.2184265 3.400784 3.3283384 3.20022
1368858_at 3.7718832 3.6717 3.762562 3.4228864 3.8131263 3.6509938 3.5374072 3.6763704 3.641033 3.614024 3.5377257 3.6647522
1368859_at 8.816201 8.910843 9.055887 8.802653 8.893313 8.8403635 8.855901 8.913269 8.951199 8.931119 8.827459 8.688272
1368860_at 4.1662846 4.28635 4.254652 4.4554768 4.428945 4.250224 4.475542 4.401089 4.2267227 4.2454195 4.1506634 4.397682
1368861_a_at 4.902621 4.742114 4.654009 4.743421 4.66587 4.4888105 4.9080434 4.6009164 4.6989985 4.63565 4.628338 4.77704
1368862_at 8.008175 8.110769 8.071824 8.060966 8.11253 8.030337 8.091233 8.234543 7.8889637 8.25943 8.12289 7.8611956
1368863_at 9.702668 9.4719095 9.591998 9.572697 9.23152 9.674885 9.490024 9.756875 9.702653 9.471745 9.562744 9.727904
1368864_at 3.7486732 3.5465355 3.661412 3.6762757 3.7356327 3.7338734 3.6031365 3.563598 3.5716639 3.369113 3.6576915 3.585473
1368865_at 3.4000216 3.4053104 3.39718 3.3661995 3.3118641 3.3828833 3.3398705 3.4002771 3.4320393 3.4116817 3.433303 3.3814669
1368866_at 6.477236 6.8833756 6.7529745 6.3678913 6.7201114 6.594242 6.5858855 6.706479 6.63437 6.603988 6.9763103 6.4061365
1368867_at 6.9203053 7.308429 7.083559 6.781377 7.236213 7.219076 7.1357374 7.1103144 7.15628 7.0629992 7.1783905 6.823871
1368868_at 5.1020966 5.4196844 5.486911 5.2032375 5.2063866 5.2316856 5.267153 5.397522 5.489562 5.343476 5.3332014 5.158311
1368869_at 6.0754166 6.0876803 5.9672856 6.3183913 6.314772 5.9177866 6.2804785 5.96714 6.1064816 6.181712 6.218347 6.1003947
1368870_at 8.003713 9.127172 9.706602 8.677338 8.816496 8.646602 9.035635 9.457401 8.935847 8.472387 9.206641 8.923814
1368871_at 8.5746975 8.532554 9.39087 9.148335 8.932804 8.541254 9.274108 8.509602 8.523191 8.74234 8.734819 8.660855
1368872_a_at 5.218305 5.4216623 5.2226434 5.5515594 5.7931213 5.050484 5.2136784 5.394774 5.1695023 5.40483 5.3645706 4.7273407
1368873_at 4.0855 4.3959837 4.0806637 4.2342014 4.0557213 3.926496 4.178879 4.033416 3.9424305 4.134856 3.9722788 4.114781
1368874_a_at 5.441283 5.543618 5.3658752 5.448948 5.6675453 5.87285 5.4810066 5.4023485 5.4831314 5.3758545 5.316428 5.4592056
1368875_a_at 7.2799745 7.3213067 7.521498 7.493594 7.35869 7.4955435 7.4976764 7.4824414 7.376357 7.558844 7.3984246 7.6545854
1368876_a_at 5.3630543 5.162088 5.1929917 5.3935857 5.2118735 5.303071 5.1142364 5.1958447 5.0467644 5.0702286 5.23512 5.2857428
1368877_at 8.967578 8.621374 7.3998904 7.235209 8.079543 9.0896635 6.940233 8.483317 9.8465805 6.3401623 7.760628 7.989094
1368878_at 10.070768 9.693803 10.110345 9.812449 9.747996 10.245641 10.343688 10.205817 11.194825 10.374128 10.206542 10.422646
1368879_a_at 4.305058 4.382222 4.19124 4.348623 3.990279 4.4214034 4.1444936 4.4035044 4.15695 4.4980745 4.2414765 4.1003075
1368880_at 4.449862 4.2229633 4.071257 4.4291816 4.2729874 4.309455 4.4057207 4.318739 4.4422574 4.2398148 4.481463 4.480868
1368881_at 8.340373 8.534448 8.530365 8.634135 8.506151 8.813746 8.871074 8.629723 8.778483 8.81757 8.8838825 8.567025
1368882_at 5.1503034 5.5699654 5.3436975 6.3416457 4.427312 5.456967 5.0153365 4.6628323 4.663461 4.9580708 5.298437 5.3904
1368883_at 4.887532 4.868056 4.620127 5.211138 4.810909 4.929707 4.9203506 4.780595 4.5684114 4.8050747 4.7123833 4.889222
1368884_at 5.102038 4.827027 4.828287 4.807807 4.959213 4.900513 4.7521896 4.599155 4.591479 4.900155 4.7956524 4.657246
1368885_at 5.385244 5.526761 5.5972104 5.429491 6.1274858 5.302376 5.410622 5.246683 5.40629 5.2774477 5.626902 5.3513803
1368886_at 9.923311 9.874072 9.757027 9.697255 9.747149 9.739391 9.603148 9.923951 9.902503 9.812034 9.917636 9.831836
1368887_at 3.9355278 3.5622222 3.8459582 3.8226254 3.8027124 3.6036968 3.8071296 3.694349 3.7254627 3.6894739 3.4314215 3.6171424
1368888_a_at 7.800175 7.593793 8.105989 8.084815 7.6203437 9.078367 8.997644 9.059541 8.150303 8.636464 8.63489 8.18484
1368889_at 7.1245947 7.0527987 7.0212736 6.8813415 6.803342 7.048555 6.7749333 7.318596 6.9764004 6.9460063 6.844191 7.0197525
1368890_at 7.45277 7.651192 7.7737293 7.8174286 7.7154465 7.734743 7.787692 7.8542757 7.366116 7.652319 7.6712065 7.4865594
1368891_at 5.5918055 5.9253263 5.761737 5.6894283 5.7061105 5.6550813 5.8240266 5.8091397 5.982232 5.826219 5.84333 5.855465
1368892_at 3.973731 3.8812912 3.8409147 3.9025097 3.8930159 3.8442926 3.8769886 3.8943324 4.0622196 3.8675902 3.8604612 4.1000023
1368893_at 4.397997 4.32786 4.3469715 4.559309 4.3125525 4.501588 4.3132324 4.307906 4.281415 4.5322733 4.2000294 4.469552
1368894_at 4.990569 4.6010923 4.665689 4.715974 5.022869 5.0997505 4.6240797 4.766058 4.6844664 4.9523935 4.639385 4.7327685
1368895_at 4.224476 4.102624 4.1417837 4.223228 4.1465816 4.050504 4.1542397 4.2069263 4.0612526 4.088622 4.044358 4.4376497
1368896_at 5.9355664 7.075291 7.4490304 5.8088245 6.7393384 7.0208025 6.7440133 7.0728927 7.6175046 6.3942 7.0135827 6.953836
1368897_at 4.4359646 5.2423744 5.311246 4.574094 4.9242077 5.138876 4.981455 5.6234503 5.300556 4.67556 4.8868704 4.8015184
1368898_at 5.2819915 5.0626855 5.0761104 5.2528567 5.132942 5.0959387 5.1551614 5.12625 5.1004257 4.952659 5.0335407 5.067966
1368899_at 7.635761 7.702276 7.417944 7.445336 7.9023166 7.556786 7.689163 7.6593094 7.5685525 7.6318836 7.5026164 7.5860767
1368900_at 4.9318066 5.13696 4.9546814 4.955761 5.0561924 4.9766655 4.9919605 5.119732 5.1755095 4.728094 5.11193 4.818368
1368901_at 5.485988 5.291051 5.106471 4.920261 5.6396823 5.547893 5.438717 5.4596124 5.638883 5.2289767 5.863323 5.4752107
1368902_at 5.976882 5.8584485 5.903505 6.0550647 5.9225416 5.791808 5.8412795 5.9703035 5.8396378 5.850147 5.7298446 5.7877164
1368903_at 7.543832 7.5546274 7.637383 7.7102404 7.59122 7.6603613 7.6622376 7.3969154 7.6720943 7.7560635 7.745702 7.501463
1368904_at 6.120267 6.053867 6.1783633 5.7051063 6.044908 6.0876656 6.1474323 6.1166368 5.8820114 5.9042563 6.060152 5.997835
1368905_at 7.6322207 7.557949 7.4733343 7.942511 7.6681485 7.8298254 8.509653 8.011919 8.12484 8.03665 8.37627 8.4209
1368906_at 3.3227818 3.6081383 3.5469368 3.505725 3.3937695 3.4625638 3.3402894 3.5933619 3.4788108 3.593167 3.4305227 3.4492764
1368907_at 4.5912237 4.566658 4.7693005 4.6025147 5.1835127 5.059414 5.313168 4.764832 5.0448136 4.8106437 4.919175 4.9395437
1368908_at 8.356512 8.100868 8.068127 8.215527 8.496796 8.558104 8.0208025 7.8486857 8.029612 7.886685 7.9018073 7.87849
1368909_a_at 6.541592 6.6024647 6.6878524 6.652444 6.5903525 6.6621695 6.743869 6.6990643 6.5702477 6.631565 6.7837744 6.6376815
1368910_at 5.588348 5.9360456 5.7668257 5.3154373 5.748014 5.64009 5.151338 5.5929327 5.7863874 5.623312 5.5706882 4.885334
1368911_at 6.116284 6.5156565 6.18198 6.169714 5.85006 6.349201 6.205273 6.0379233 5.9729896 6.2141175 6.4732027 6.1151924
1368912_at 4.3142 4.0341444 4.4403443 4.125184 4.2767744 4.069116 4.452899 4.3539834 4.5137773 4.0884285 4.1767488 4.269691
1368913_at 3.8174617 3.5011582 3.662953 3.8216214 3.7039976 3.9403367 3.7146943 3.6416934 3.5514238 3.7185986 3.5969508 3.7007735
1368914_at 4.467142 4.516061 4.1614027 4.57715 4.5610323 4.426647 4.4541492 4.5228195 4.4408336 4.433176 4.3971133 4.5240855
1368915_at 11.07081 10.689849 10.833159 10.7983675 10.954134 10.9144745 10.97254 10.988501 10.819222 10.944286 10.877151 10.577563
1368916_at 10.496555 10.455738 10.527728 10.141163 10.36583 10.450257 10.284369 10.240243 10.211126 10.477526 10.324569 10.4137745
1368917_at 5.382433 5.101092 4.9503703 5.236427 5.1828246 5.3438663 5.231289 5.047086 5.4030643 5.2999434 5.429915 5.171866
1368918_at 5.2101164 5.2181807 5.5103035 5.306402 5.2672377 5.246792 5.1461487 5.207821 5.4254894 5.416937 5.408103 5.2271576
1368919_at 4.991556 4.781748 4.887167 4.787976 4.9642663 4.7998333 4.6199465 4.6984205 4.8773103 4.8211718 4.5013084 4.5004225
1368920_at 5.188251 5.073857 5.15348 5.3068323 5.29908 5.117514 5.506089 4.840231 5.170965 5.108816 4.9938455 5.4017754
1368921_a_at 5.6648865 5.619776 5.599346 5.7064962 5.5932393 5.60347 5.683006 5.679065 5.4231133 5.682239 5.5842466 5.778939
1368922_at 4.5862107 4.387473 4.454121 4.4940414 4.480922 4.556666 4.416747 4.539749 4.3973694 4.251332 4.3719983 4.6262693
1368923_at 4.660847 4.522457 4.91091 4.5464745 4.575479 4.7013135 4.5393586 4.529748 4.7125907 4.8904576 4.6780562 4.572943
1368924_at 10.368662 10.4302435 10.374772 10.235736 10.769971 10.684306 10.577934 10.296885 10.375478 10.391907 10.350558 9.875745
1368925_a_at 4.7581472 4.3887224 4.8907638 4.7494893 4.7084527 4.954428 4.562006 4.95689 4.4892564 4.946718 4.822465 4.754786
1368926_at 4.4341865 4.465 4.7178197 4.7277126 4.558816 4.440751 4.464696 4.4283276 4.690057 4.690008 4.4507117 4.612565
1368927_at 6.857662 6.767942 6.767489 6.670612 6.730001 6.564818 6.775818 6.479936 6.645058 6.8220167 6.8625526 6.5800924
1368928_at 5.9383197 6.183047 6.2279973 5.9303308 6.2312603 6.3102603 6.088489 6.1617846 6.037407 6.051865 6.2602997 6.3339357
1368929_at 6.9467864 7.2103786 7.2765827 6.8534036 7.087468 7.2892437 7.118076 7.168717 6.8736734 7.0680437 7.073223 6.78954
1368930_at 4.125333 4.016554 4.1971564 4.1646395 4.035377 4.2372684 4.0526004 4.0885205 4.17973 4.2108154 4.0851974 4.13542
1368931_at 7.666935 7.9421787 7.6943293 7.8428864 7.778129 7.7254395 7.5390124 7.8232975 7.699688 7.887491 7.4639997 7.7022753
1368932_at 5.5466833 5.5254135 5.7624187 5.439143 5.514617 5.6175246 5.548838 5.3239202 5.4428144 5.6420135 5.4615116 5.4023724
1368933_at 7.248032 7.4247646 7.1487827 7.4945273 7.4923086 7.4936 7.4809384 7.504858 7.0841885 7.4549346 7.2086244 7.235859
1368934_at 10.69008 10.496008 10.667358 10.940198 10.662942 11.275691 10.801828 11.280983 11.127941 11.508229 11.6817665 11.424942
1368935_at 4.2516127 4.1975183 4.0285826 4.102663 4.1140175 4.1062045 3.888369 3.958896 4.126554 3.9525094 4.2025466 4.5188923
1368936_at 10.670272 10.8066225 10.80832 10.611794 10.701503 10.775813 10.690183 10.785095 10.8284855 10.684928 10.816387 10.769371
1368937_at 5.279457 5.412422 5.7451916 5.371689 5.557133 5.4298043 5.4432197 5.590803 5.6679754 5.536137 5.5401254 5.1307993
1368938_at 5.381347 5.6203203 5.88285 5.7686653 5.2508497 5.5739036 5.777396 5.204641 5.549751 5.7265816 5.4570355 5.7046676
1368939_a_at 4.4859943 4.2229633 4.4886055 4.5921373 4.625345 4.268108 4.391954 4.393178 4.52808 4.486021 4.30373 4.556079
1368940_at 9.700475 9.3959675 9.67936 10.235494 9.925064 9.304496 9.791149 10.071068 9.330128 10.354395 9.999917 9.638828
1368941_at 4.6095524 4.4139943 4.1393185 4.481022 4.146229 4.285054 4.548134 4.1762514 4.263459 4.281913 3.9339828 4.1577797
1368942_at 4.8966556 4.778347 4.661997 5.03008 4.887787 5.0132275 4.812175 4.9035425 4.621172 4.6189227 4.627339 5.086188
1368943_at 13.13189 13.00962 12.952142 12.890323 12.9566 13.010777 12.9673815 12.987619 12.961595 13.04604 12.83378 12.877098
1368944_at 6.8069687 6.899935 6.731856 6.7464547 7.029842 6.8170953 6.7555013 6.5648756 6.6617746 6.7354517 6.5316467 6.139634
1368945_at 5.2738585 5.630871 5.900504 5.7606516 5.686904 5.7459207 5.9971924 5.804571 5.435484 5.8077707 5.6843696 5.444593
1368946_at 5.30536 5.4625015 5.2877636 5.4442434 5.250172 5.331316 5.3051662 5.459182 5.228915 5.35898 5.321482 5.0861583
1368947_at 8.955475 6.9710593 7.759999 8.406076 7.832472 6.9921646 8.577365 7.441086 7.866903 8.031079 7.1056113 6.9895577
1368948_at 5.858224 5.9934645 5.8401456 5.612582 6.094591 5.7519293 6.1683908 5.865603 5.9612174 5.995374 6.075091 5.70807
1368949_at 4.4233685 4.2297096 4.1822414 4.3495045 4.282862 4.2117424 4.196954 4.3378444 4.508719 4.3996634 4.295354 4.5690746
1368950_a_at 5.6429653 5.606966 5.7099237 5.508456 5.760234 5.9230976 5.5023327 5.829886 5.874389 6.032114 5.732827 5.7415943
1368951_at 4.341054 4.1695704 4.02393 4.2156987 4.22295 4.1229553 4.1181054 4.2316017 4.300577 4.192127 3.933775 4.1948442
1368952_at 4.762366 4.712323 4.8669333 4.625961 4.716819 4.8110933 4.3926196 4.599155 4.7517376 4.40159 4.2859807 4.9069405
1368953_at 7.757205 7.7907696 7.8198023 7.794422 7.9194236 7.7883167 8.011784 7.673273 7.7832766 7.848008 7.671566 7.4850373
1368954_at 4.5332856 4.2544427 4.764515 4.6864815 4.673403 4.491534 4.500125 4.480276 4.7278037 4.607621 4.5975747 4.943401
1368955_at 7.337144 7.453087 7.2863426 7.3271585 7.506081 7.1755943 7.1676035 7.384389 7.1196504 6.955137 7.480093 6.697551
1368956_at 5.266232 5.060525 5.205951 5.2752666 5.2833576 5.3641553 5.1152263 5.0825434 5.4583707 5.1405277 5.092773 5.2035394
1368957_at 4.6877947 4.6479664 4.7077875 4.8324976 4.6322 4.5839486 4.688234 4.743347 4.6926737 4.625057 4.6038866 4.6500616
1368958_at 4.040244 3.8893023 3.9772437 3.89797 4.0085716 3.966357 3.832644 3.7088804 3.8189676 3.7688074 3.9310648 4.046489
1368959_at 4.591062 4.5182667 4.813715 4.701308 4.7020836 4.8273687 4.8535805 4.4534492 4.79639 4.673153 4.8293037 4.669759
1368960_at 9.28736 9.37094 9.316891 9.293496 9.265053 9.48621 9.460134 9.182311 9.053234 9.236805 9.2006445 9.199608
1368961_at 5.488528 5.7055902 5.5624986 5.868899 5.463632 5.6650825 5.416674 5.795569 5.8261333 5.52128 5.872894 5.852068
1368962_at 4.8696527 4.8416786 5.004788 4.932943 4.7726917 4.925677 4.9416327 4.5086403 4.907923 5.0378995 4.9129553 4.8194103
1368963_at 6.391888 6.300032 6.1961536 6.66942 6.4626145 6.249546 6.287509 6.231108 6.2306995 6.487204 6.081776 6.2276597
1368964_at 4.1752176 4.1823764 4.154088 3.8547635 3.984626 4.196968 3.88527 4.162866 4.1806397 4.4132223 4.0165524 4.041753
1368965_at 5.2215834 5.288951 5.2184105 5.6114864 5.730789 5.2305923 5.4156795 5.2778935 5.1534786 5.31517 5.10756 5.49496
1368966_at 4.050685 3.9996388 3.9457223 4.2106066 3.9295893 3.8867953 3.896503 4.010028 3.7981467 3.9298 3.792198 4.04837
1368967_at 6.5530276 6.553658 6.697226 6.5487094 6.837274 6.819369 6.9845114 6.551819 6.5641685 6.939486 6.9562726 7.0828943
1368968_at 4.1964216 4.084442 3.988793 4.2696266 4.151175 4.0682535 4.1979547 4.0511713 4.26266 4.1678443 4.1961756 4.12141
1368969_at 4.4083543 4.339924 4.1626844 4.0889974 4.2247047 4.239317 4.323673 4.318739 3.9438128 4.303638 4.2739434 3.805156
1368970_at 4.7689314 4.6203556 5.1057444 5.0026865 4.989721 4.8593426 4.8680015 4.7592688 5.070833 5.0212526 4.761548 5.048671
1368971_a_at 4.911448 4.4763746 4.9174047 4.8481116 5.419826 4.889298 5.2614474 5.382034 4.8850846 5.2277346 4.8900867 4.6681705
1368972_at 3.6277187 3.5364666 3.686207 3.5781457 3.6133723 3.8165567 3.6369174 3.5563161 3.472021 3.5644855 3.8435607 4.1761103
1368973_at 7.3621283 7.19603 7.632524 7.066502 7.5873446 7.2860847 7.546122 7.4283977 7.2203007 7.3641276 7.545633 6.7914596
1368974_at 4.7079678 4.6344676 4.85074 4.5972834 4.7217093 4.4153557 4.5368667 4.524673 4.552502 4.4451747 4.728092 4.6539707
1368975_at 6.5019403 6.849339 6.6585603 6.2436156 7.1321096 6.60246 6.8381624 7.0065374 7.0279493 6.6911163 6.8532066 7.0136194
1368976_at 5.028678 5.0163927 5.159007 5.112155 5.0437694 4.7337418 5.223465 4.8189087 4.9587517 4.750853 5.1565766 4.750813
1368977_a_at 8.477839 8.3408 8.218918 8.392908 8.069209 8.161289 8.193575 8.165332 8.45326 8.1292715 8.360511 8.621801
1368978_at 5.512831 5.242444 5.16408 5.353564 5.217707 5.3000073 5.2394013 5.330113 5.4745884 5.3106456 5.5778723 5.146391
1368979_at 6.106596 5.9506435 5.9367366 6.2063074 5.8284874 6.016401 6.1890225 5.9879365 5.932619 5.8763347 5.872501 6.088695
1368980_at 5.6250324 5.715781 5.689769 5.658361 5.4633474 5.530869 5.625217 5.4600315 5.2945337 5.334146 5.5664477 5.805914
1368981_at 3.7454488 3.6456115 3.4193408 3.7800891 3.4728756 3.7903607 3.6356668 3.5678802 3.6794443 3.5034845 3.417363 3.8095706
1368982_at 4.8859043 4.570754 4.7780113 4.6357408 4.684889 4.612071 4.573506 4.485217 4.8670244 4.6740055 4.630654 4.835865
1368983_at 4.5381474 4.3349786 4.269008 4.51463 4.176025 4.1250124 4.373568 4.3086944 4.415191 4.170147 4.105886 4.362302
1368984_at 6.893494 7.2514653 7.3496275 7.1813984 7.392272 7.223391 7.3412766 7.276902 7.048543 7.3176546 7.2585864 6.8318415
1368985_at 4.358409 4.288437 4.5269785 4.5227957 4.275509 4.151992 4.2791986 4.3322687 4.4232483 4.2733994 4.4560575 4.2764554
1368986_at 4.6782684 4.8911524 4.7641206 4.808467 4.931616 4.9096613 4.5531635 4.8760195 4.6926737 4.6998796 4.775734 4.78897
1368987_at 5.4736805 5.347501 5.7583556 5.5900197 5.7025633 5.504007 5.634954 5.572041 5.5226297 5.357212 5.2595067 5.447613
1368988_at 4.925661 5.038456 5.0000916 5.2703676 5.055113 5.072578 4.938382 4.9748735 5.071811 5.0867915 4.8308024 5.185708
1368989_at 4.7026424 4.392609 4.500063 4.7988935 4.6466007 4.7404695 4.5284767 4.307762 4.7388864 4.9203687 4.3293247 4.4283204
1368990_at 5.64515 5.500777 5.492646 5.4634047 5.534904 5.6662364 5.7629395 5.4986744 5.6214375 5.465028 5.358706 5.7574396
1368991_at 5.9738455 5.999666 5.9034343 6.1956573 6.374498 6.041696 6.266769 5.8588853 5.9722476 6.689367 5.9213862 6.104635
1368992_a_at 8.967287 9.492753 9.77677 9.884352 9.781823 9.775066 9.860336 9.816085 9.453552 9.563414 9.724824 9.624711
1368993_at 5.059989 5.337977 5.311412 5.303773 5.0809317 4.8487186 5.272936 5.162041 5.0960665 5.037829 5.26375 5.0402756
1368994_a_at 5.6384487 5.4480724 5.5505443 5.492744 5.583232 5.326914 5.7330413 5.513888 5.416411 5.2219768 5.7045956 5.408561
1368995_at 3.7079797 3.3301356 3.7729278 3.4335246 3.5722854 3.4993699 3.503767 3.5177782 3.545675 3.5686657 3.3293602 3.6909237
1368996_at 4.3542004 4.5112276 4.352976 4.287383 4.699686 4.4240475 4.3227425 4.646384 4.501053 4.5209556 4.332477 4.397228
1368997_at 4.8284473 4.823357 4.5782533 4.7716203 4.6565533 4.962265 4.8200564 4.626943 4.48312 4.354003 4.786026 4.560434
1368998_at 3.549516 3.7434247 3.5241635 3.5366354 3.3805006 3.4940577 3.5378788 3.5805154 3.4556243 3.4692807 3.5350657 3.4410985
1368999_a_at 5.2374682 5.0971384 5.2827125 5.368415 5.09249 5.110072 5.218824 5.202273 5.0868235 5.0233994 5.122508 5.6586065
1369000_at 4.8798223 5.382198 5.1343203 5.6367283 5.306062 5.5881124 5.37604 5.5333147 5.5236692 5.388365 5.0718737 5.255285
1369001_at 3.779999 3.7562187 3.6960793 3.9289033 3.837156 3.6039011 3.6812642 3.6433814 4.083767 3.6437638 3.513436 4.0269337
1369002_at 4.208002 4.3959837 4.233426 4.068074 4.630456 4.2487674 4.3407774 4.318594 4.660594 4.3230653 4.4274464 4.30299
1369003_at 5.8180566 6.246451 5.5884113 5.834292 6.22134 6.3480854 6.1907454 6.45262 6.613567 6.316162 6.3218822 6.121384
1369004_at 5.2771025 5.2210445 5.280657 5.50779 5.2354903 5.2581778 5.0390058 5.2765374 5.2315326 5.033097 5.330431 5.175555
1369005_at 4.651506 4.8010745 4.5037603 4.4534383 4.653273 4.3837347 4.5572276 4.631779 4.249182 4.7125487 4.1527567 4.4101043
1369006_at 4.211956 4.2539964 4.033695 4.2349424 4.077234 3.938089 4.139285 3.9940636 4.010949 4.239571 4.3076124 4.1527834
1369007_at 5.2891655 5.392421 5.306326 5.566885 5.582651 5.7158937 5.398759 5.4511642 5.3515635 5.261134 5.4390326 5.463176
1369008_a_at 4.1760764 4.3959837 4.35752 4.1698 4.1548724 4.37414 4.363587 4.693641 4.3646655 4.249051 4.3477187 4.5213823
1369009_at 3.5711238 3.7085953 3.730883 3.64616 3.7692654 3.7089531 3.6533597 3.7971718 3.7761652 3.8318143 3.8985713 3.6247666
1369010_at 5.0358715 5.3417835 5.0647545 5.0259466 4.977537 4.8073106 5.0210047 4.6687117 5.1232576 4.7926073 4.9025784 5.148383
1369011_at 12.264984 12.171922 12.495726 12.226173 12.155552 12.495741 12.139169 12.494618 12.302179 12.046274 12.327726 12.098424
1369012_at 5.6212015 6.128449 6.0847034 6.1604524 6.122395 6.037367 6.1273932 5.933668 6.2807374 6.064207 5.837934 5.98309
1369013_a_at 10.384111 10.339596 10.302203 10.500773 10.158713 10.286774 10.429364 10.442223 10.346648 10.451614 10.396341 10.58072
1369014_at 4.8798227 4.9468794 5.49271 4.6282535 4.832838 4.694706 4.7772856 4.937191 4.892995 5.1215773 4.615486 4.8322535
1369015_at 4.7655406 4.81105 4.671755 4.7355766 4.573552 4.6520505 4.5536604 4.712134 4.6530747 4.4455404 4.639131 4.6025066
1369016_at 5.1758056 5.387865 5.09806 5.342418 5.225193 5.0399055 5.3719816 5.305153 5.1357913 5.2088118 5.165247 5.1911554
1369017_at 4.35561 4.177914 4.4448843 4.773705 4.1876907 4.5228558 4.4687433 4.3353324 4.378927 4.3660483 4.2057314 4.4048877
1369018_at 5.350869 5.5994186 5.097355 4.8908606 5.334343 5.3960385 5.422618 5.2888126 5.433405 5.602373 5.333947 4.9267974
1369019_at 3.6724446 3.806489 3.456445 3.6629026 3.6797829 3.6762843 3.398622 3.7276125 3.4455695 3.4588177 3.5488636 3.6398566
1369020_at 4.5354376 4.4618773 4.580496 4.493987 4.204334 4.4202795 4.410552 4.5328274 4.5079803 4.3956137 4.467556 4.561652
1369021_at 5.945705 5.730426 6.0689883 6.1225395 5.90434 5.8072295 5.9093375 5.79002 6.1927857 5.7822294 5.4566646 6.0045395
1369022_at 5.555853 5.786554 5.8017197 5.7975874 5.6709023 5.7966166 5.7126527 5.9866824 5.6431675 5.7371097 5.834732 5.5632267
1369023_at 9.690261 9.720039 9.829565 10.182352 9.886461 9.992998 10.131179 9.801812 9.671898 9.966267 9.815532 9.904342
1369024_at 6.738471 6.461943 6.5256553 6.5611243 6.844016 6.7746162 6.582766 6.633933 6.624227 6.750364 6.641312 6.4047885
1369025_at 4.6766896 4.322514 4.42896 4.239364 4.220066 4.370501 4.4721117 4.210513 4.2520347 3.9731388 4.248788 4.1527834
1369026_at 5.739644 5.8244386 5.8551846 5.854596 5.673813 5.9491057 5.6316066 5.8312526 5.349441 5.8441553 5.771524 5.5636787
1369027_at 4.497817 4.570754 4.3294425 4.431192 4.8800964 4.6742043 4.449041 4.484049 4.280747 4.5045695 4.2768636 4.840315
1369028_at 5.1829605 4.897128 4.89586 5.414974 4.7468057 4.7771435 4.9665318 4.9553003 4.832112 4.824761 5.0177345 4.8570657
1369029_at 5.3200035 6.139873 5.941428 5.552226 5.933572 5.6306562 6.161181 5.8669543 5.958921 5.828769 5.8000913 6.067746
1369030_at 4.192067 4.07992 3.9675403 4.0577545 3.949359 4.0317287 3.8895118 4.0641766 4.0884514 4.101447 4.08947 4.0334053
1369031_at 8.295794 8.120626 8.33873 8.1385765 8.226758 8.277511 8.260473 8.576723 8.498684 8.291022 8.283693 8.199168
1369032_at 7.578814 7.7473364 7.681394 7.375227 7.656606 7.4162264 7.421874 7.3172274 7.484307 7.6109176 7.592692 7.319518
1369033_at 3.6149893 3.6006157 3.634162 3.580047 3.6012259 3.3033774 3.5018833 3.7568178 3.5930276 3.3949354 3.792957 3.6666384
1369034_at 4.892064 4.6029663 4.931322 4.887081 4.855326 4.8054285 4.735278 4.9068894 4.79107 4.721983 4.744213 4.99315
1369035_a_at 3.6397276 3.5047278 3.6163895 3.6066453 3.5812416 3.581293 3.5086796 3.2976656 3.3822484 3.4374685 3.4182844 3.3442385
1369036_at 3.5511286 3.5717447 3.4918835 3.5751734 3.5639431 3.453141 3.6897578 3.7291372 3.6082635 3.7688432 3.6390133 3.7567751
1369037_at 4.635975 4.421992 4.392605 4.3504915 4.7214303 4.824527 4.341889 4.3639317 4.777076 4.372649 4.3835993 4.8219614
1369038_at 5.7595057 5.6739044 5.6331472 5.8692393 5.7478933 5.704604 5.5263324 5.5003443 5.706066 5.4369993 5.6004114 5.4736757
1369039_at 7.708358 7.712892 7.7509437 7.2603645 7.6851306 7.6197305 7.657847 7.645783 7.3629427 7.542812 7.7746186 7.5263114
1369040_at 5.2117176 5.8508883 5.3657336 5.3422475 5.615393 5.431586 5.254937 5.346533 5.687227 5.292014 5.397829 5.083482
1369041_at 3.4951208 3.7194917 3.7940834 3.7061205 3.7522538 3.5342188 3.5891793 3.6384075 3.8045506 3.554909 3.440699 3.4887896
1369042_at 6.8340545 6.770632 6.8804355 6.571806 6.795992 6.866134 6.7885914 6.7373447 6.735121 6.7944593 6.945384 6.6310124
1369043_at 3.6483583 3.7260451 3.7180698 3.6936467 3.6012259 3.6999304 3.6547704 3.7185204 3.791153 3.6624372 3.6157794 3.7616448
1369044_a_at 6.8714614 5.710506 6.761807 6.659159 6.519089 6.0259485 6.6486654 5.5562105 5.613559 6.084117 5.427873 5.6661725
1369045_at 6.6870723 6.44473 6.50813 6.4296346 6.557645 6.709812 6.704246 6.4867997 6.8844895 6.5274963 6.6437354 6.9230795
1369046_at 3.8660734 3.8822644 3.9889243 3.9660866 3.949359 3.688832 3.799498 3.8226745 3.7358181 3.9669082 4.0338793 3.9206507
1369047_at 3.2537904 3.1153712 3.1018622 3.1554456 3.2387261 3.382175 3.106173 3.3142483 3.1528144 3.1603036 3.2146177 3.1539538
1369048_at 4.7692165 4.619849 4.792367 4.8177915 4.721718 4.5606065 4.8158784 4.51196 4.588787 4.722178 4.6196203 4.95037
1369049_at 3.7666535 3.9048216 4.2947083 4.0838337 3.8723555 3.9322147 4.058437 4.0468745 3.728012 4.1693697 4.0534525 4.053052
1369050_at 7.8930426 7.8557525 8.076444 8.143747 8.126197 7.9575505 8.007932 7.715454 7.7628126 7.739191 7.7981596 7.961544
1369051_at 6.8586235 6.861753 6.910247 6.8126626 6.8705425 7.057506 6.974338 6.9530287 6.669626 6.8209143 6.7734003 6.3180876
1369052_at 5.247236 5.315351 5.393722 4.7586603 5.100766 5.078513 5.2421904 5.4554777 4.958971 5.193565 5.407026 5.165426
1369053_at 4.5569315 4.581787 4.6090045 4.665596 4.614988 4.4224343 4.4498377 4.6396127 4.44287 4.6191664 4.3763084 4.7579517
1369054_at 4.1937757 4.2404885 4.151673 4.059629 4.236212 4.0854464 4.0806694 4.271202 4.1380224 4.151499 4.1757927 4.3439107
1369055_at 3.6422744 3.9341655 3.8728695 3.898701 3.834782 3.8185937 3.6027741 3.808032 3.7661297 3.6494286 3.7033713 3.9518282
1369056_at 3.4787161 3.4886582 3.596263 3.5681539 3.252851 3.5533314 3.3216906 3.4134345 3.3967345 3.4678907 3.3137305 3.3166418
1369057_at 7.58442 7.515205 7.4777856 7.404786 7.393003 7.525029 7.5005116 7.535092 7.555204 7.4986625 7.718297 7.646438
1369058_at 5.073998 5.2591157 5.3948693 5.2557898 5.156547 5.13586 5.294166 5.3173347 5.3651667 5.2492027 5.495186 5.2562513
1369059_at 7.292654 7.369375 7.3178854 7.2554574 7.4146957 7.432522 7.482135 7.422165 7.038242 7.2060494 7.132421 6.9878097
1369060_a_at 8.01684 7.895328 7.9532027 7.813918 7.9845724 8.021963 7.879663 8.030491 7.8844695 7.9399366 7.899773 7.8727846
1369061_at 8.24236 8.360746 8.1623535 8.170397 8.264864 8.443577 8.410818 8.245691 8.033106 8.4615 8.337906 8.02764
1369062_at 5.1117277 5.0471277 4.9584727 5.4290285 4.938349 4.8950796 5.163522 5.1620407 5.0620766 5.1257467 5.0347357 5.2019796
1369063_at 9.108905 9.061671 9.036418 9.3618 8.913138 9.13351 9.232275 9.137126 9.249633 9.325044 9.166974 9.272318
1369064_a_at 3.7985098 3.909077 4.0059004 4.087942 3.9142392 3.8321636 3.796687 4.127133 3.724363 3.807084 3.7799132 3.9095516
1369065_a_at 8.682605 8.737199 8.49342 8.963849 8.732746 8.536606 8.774224 8.571804 8.459326 8.679705 8.7923565 8.487974
1369066_at 5.8979626 6.1308017 5.9587064 6.102166 6.2006493 5.747349 5.821664 5.7730584 5.9905353 5.875457 5.8108835 5.812804
1369067_at 3.8501952 3.7619133 3.8857207 3.3795629 3.9203217 3.7837276 3.6439712 3.606515 3.814202 3.528515 3.7384737 3.5293784
1369068_at 4.0695415 4.1696935 4.161402 4.0680737 4.1947603 4.252553 3.8465261 4.223449 3.929016 4.0174303 4.3474746 3.7173495
1369069_at 7.4007263 7.626207 7.7552238 7.5550003 7.586172 7.6963844 7.5949783 7.6151876 7.2417088 7.5979195 7.729491 7.273396
1369070_at 7.904208 7.939632 8.082177 7.8877993 8.032917 8.055301 7.976695 7.8843446 7.9128394 7.9210787 8.021114 7.958295
1369071_at 4.1254416 4.0594044 4.1511927 4.0912437 4.174494 3.7788918 3.8133428 4.0267887 4.056044 4.07265 4.02649 4.102358
1369072_at 5.8753076 6.476096 5.674765 6.6125927 7.021592 6.6313233 5.6766257 6.3044863 6.032633 7.2666955 6.301406 5.901286
1369073_at 9.589938 9.88581 9.987261 9.813208 9.769133 9.855557 9.8693 10.055588 9.823317 9.717373 10.131623 10.021828
1369074_at 12.54701 12.483767 12.629005 12.479435 12.700237 12.340908 12.463768 12.253283 12.37651 12.321518 12.108704 12.112644
1369075_a_at 4.4549165 4.1673956 4.3087564 4.561619 4.600969 4.4872627 4.3651743 4.484913 4.2874517 4.597453 4.482448 4.737443
1369076_at 8.453564 8.797633 8.423361 8.583863 8.629715 8.800055 8.52983 8.668852 8.688798 8.698953 8.640175 8.702255
1369077_at 6.95774 7.133608 7.0769587 6.920432 7.1208634 7.0971828 7.353595 6.9568186 7.089116 7.0238304 7.229506 7.002395
1369078_at 7.724821 7.9339337 7.7587185 7.7746525 8.089293 7.989065 7.9660487 7.892294 7.6817975 8.045646 7.897208 7.7392535
1369079_at 5.142978 4.8118057 4.7937274 4.685897 4.853008 5.057862 4.8342257 4.5976577 4.840408 4.6916137 4.6842566 5.099766
1369080_at 4.580049 4.5738964 4.7917385 4.4657316 4.623611 4.587841 4.573506 4.644001 4.4376173 4.488119 4.68203 4.9321694
1369081_at 6.9342375 7.103926 7.133275 6.630338 7.2906423 7.118618 7.3331766 6.6427875 6.686905 6.635671 7.0063357 6.907443
1369082_at 4.9295473 4.7964644 5.107698 5.048 4.8303967 4.814086 4.7340364 4.952852 4.9059286 4.723546 4.8876247 4.742197
1369083_at 5.0849752 5.6775513 5.522551 5.6962643 5.621634 5.59954 5.440991 5.65066 5.7749 5.625322 5.5775323 5.602315
1369084_a_at 7.147625 6.879312 6.907258 6.9255104 6.8919315 6.894415 7.023907 6.944426 7.1638856 7.034664 7.023482 6.9250164
1369085_s_at 5.271945 5.4366636 5.1555 6.322841 5.621995 6.3570023 6.321396 5.7308826 5.062445 5.1880083 5.732374 5.474798
1369086_a_at 5.517991 5.371172 5.585576 5.5920324 5.5714874 5.4552584 5.2155514 5.33972 5.36473 5.238688 5.4827385 5.3966722
1369087_at 5.1659794 5.04504 4.903629 5.0473485 5.352593 5.193059 5.1329927 5.1205893 4.9863873 5.359118 5.0119143 5.038314
1369088_at 7.118132 7.2800536 7.356373 7.0748854 7.119552 7.3935604 7.419944 7.1725054 6.9375997 7.1968327 7.196363 7.271202
1369089_at 4.5160947 4.186914 4.195133 4.3254576 4.3306885 4.1540346 4.170353 4.164442 4.2146683 4.055443 4.302576 4.314038
1369090_at 3.9021862 4.1846614 4.014675 4.0043597 4.0315595 4.105652 4.023493 4.2484393 4.070552 4.026094 3.8601885 4.182687
1369091_at 4.0530567 4.1254683 3.9048767 4.176451 3.9153028 3.997412 3.8094928 3.9379053 3.7878213 3.6568632 4.252618 3.9610772
1369092_at 8.145993 8.25651 8.185047 7.989711 8.282444 8.176998 8.116355 8.025542 8.171118 7.9405985 8.024918 7.9696407
1369093_at 6.926726 6.9988217 6.941529 6.929335 7.090454 6.810299 7.0456543 7.3412547 6.679286 7.3332953 7.041028 6.7697735
1369094_a_at 5.2364407 5.38501 5.2074747 5.1269674 5.2609787 5.6165977 5.0092688 5.3331203 5.4086714 4.7618175 4.961262 5.4075785
1369095_at 4.5560856 4.4807587 4.708167 4.5147266 4.52697 4.5900373 4.5501556 4.457985 4.525442 4.4826107 4.300725 4.7299156
1369096_at 3.9539576 3.9884176 3.8850646 4.067745 3.8990088 4.022289 4.101854 4.1028557 4.0513797 3.7477927 4.032327 4.038241
1369097_s_at 5.997201 6.241974 5.7782774 5.533092 6.20128 6.068957 5.978415 5.981343 6.0141416 6.152024 6.37737 5.716524
1369098_at 4.0184374 3.7006848 4.3562255 4.182353 4.3166895 4.2628937 4.0118546 4.303188 4.0491776 3.962336 3.891898 4.3261642
1369099_at 7.244691 7.5939784 7.7137327 7.3918734 7.6760054 7.443848 7.774609 7.4426365 7.120856 7.5315604 7.528736 7.026799
1369100_at 4.1002493 4.0417104 4.352246 4.152668 4.0096016 3.8556774 3.8287642 3.9277399 4.1392584 4.0186787 3.8426003 4.029687
1369101_at 7.883827 7.965044 8.075265 8.003708 8.088448 7.862212 8.118439 7.868348 7.633202 8.008882 7.9473987 7.6947737
1369102_at 3.7497144 3.8772442 3.9714532 3.729296 3.842366 3.8069515 4.1100698 3.6703959 3.7962973 3.9606967 3.6047938 3.7611437
1369103_at 4.8982553 4.9249763 5.13556 4.761156 4.9899616 4.9673433 4.8544497 4.9972434 4.9745035 5.013433 5.146931 5.038314
1369104_at 5.2119603 5.348581 5.926153 5.0092916 6.025684 5.6697206 5.5834355 5.126033 5.7549467 5.1209598 5.134608 5.101862
1369105_a_at 3.7951267 4.494919 4.066866 3.3822255 3.6632857 3.4326987 3.8528798 4.2014756 4.5654488 4.6203117 4.471525 3.870279
1369106_at 4.561282 4.8303704 4.658616 4.6864815 4.5564575 4.5442276 4.659053 4.552371 4.624337 4.4228697 4.607883 4.8680677
1369107_at 3.9063158 3.5083776 3.790224 3.9710538 3.8599246 3.9323094 3.7269795 3.9113567 3.8546574 3.8914456 3.8742168 4.11962
1369108_at 4.0727243 4.1420183 4.1143284 3.7750316 4.106565 3.9856308 3.8815627 3.938245 3.9940486 4.0198116 3.8824625 4.259637
1369109_at 3.6758304 3.4758015 3.5559945 3.761123 3.6587186 3.5505264 3.5063183 3.5354195 3.6363738 3.554104 3.4864078 3.507839
1369110_x_at 9.608368 10.214949 10.221127 9.778429 8.074924 9.591705 9.677517 9.676126 10.245634 10.07983 9.47403 9.416403
1369111_at 13.951129 13.922137 13.971488 13.989449 13.878523 13.95446 13.987199 14.047735 14.061429 14.039126 14.036297 14.044385
1369112_at 4.123354 4.182556 4.2885437 4.426945 4.4439883 4.2472095 4.3758554 4.370969 4.293149 4.428046 4.4702616 4.4334803
1369113_at 3.641986 3.496903 3.3626244 3.1873214 3.26445 3.421571 3.3968318 3.1854389 3.3988378 3.300986 3.4380865 3.3336983
1369114_at 3.2189105 3.1570435 3.2127452 3.386288 3.2581935 3.2741473 3.2704546 3.1159596 3.0600924 3.1964798 3.1224868 3.240272
1369115_at 5.168748 4.7457986 5.120829 4.886077 5.061031 4.8832107 5.064936 4.8979826 4.9268346 5.166326 5.056882 4.90429
1369116_a_at 5.5857944 5.6603065 5.502784 5.6429453 5.7043867 5.678625 5.766841 5.6561923 5.9464254 5.801763 5.699861 5.6808558
1369117_at 4.275094 4.2764173 4.316113 4.113805 4.1753993 4.3442154 3.953135 4.086089 3.9656887 4.2820473 3.9702168 3.8938332
1369118_a_at 4.5011897 4.395978 4.3478694 4.5224905 4.26598 4.630756 4.0881224 4.504893 4.32148 4.1649714 4.345973 4.44843
1369119_a_at 4.440752 4.457447 4.624598 4.64563 4.4412136 4.7135096 4.68145 4.4114466 4.7058563 4.438575 4.577158 4.7873306
1369120_a_at 7.1168294 6.9574795 6.8741713 7.314292 7.003127 7.1841273 7.110687 7.1702266 7.0769863 7.1384273 6.918719 7.2215114
1369121_at 5.1728244 4.8949747 5.1268153 5.2808867 5.200708 4.94244 4.817379 5.0816913 4.839779 4.967244 4.698806 5.0848527
1369122_at 7.816794 7.9860163 7.52643 7.941116 7.5694633 7.6406183 7.7047005 7.75393 7.970279 7.5588317 7.8095884 7.8419
1369123_a_at 5.9904714 5.7921767 6.013769 6.0701103 5.774691 5.793062 5.9525695 6.253605 5.8795443 5.9342065 5.9224157 5.902404
1369124_at 4.235398 4.1038523 4.2519236 4.2945366 4.1147995 4.229094 4.038307 4.0550776 4.1009526 4.0693026 4.203388 4.2002096
1369125_at 3.3493333 3.374399 3.2466042 3.5235465 3.383215 3.4513612 3.2092695 3.5575802 3.3450794 3.4515212 3.3282304 3.341075
1369126_at 3.669871 3.4939566 3.6384392 3.5475328 3.3538094 3.873325 3.4576898 3.76113 3.483642 3.7427077 3.587459 3.738957
1369127_a_at 6.463575 6.4023514 6.3886285 6.4463763 6.2784142 6.5982547 6.4368653 6.327521 6.1509395 6.185229 6.203998 6.408514
1369128_at 3.9454823 3.8406103 4.155096 4.1508574 4.0689 3.9878366 4.101161 3.8607154 3.8087804 3.9743373 4.0019474 4.135233
1369129_at 4.024624 4.0296917 4.05181 3.7914693 4.1880436 3.8795605 3.9208086 3.8393602 3.7658026 3.8469086 3.9478257 3.927256
1369130_at 4.55774 4.671577 5.1140833 4.7848606 4.6602106 4.2834883 4.6406856 4.6993 4.5749555 4.666835 4.5489507 4.99117
1369131_at 4.3269997 4.2793818 4.2774653 4.2520947 4.196998 4.2000275 3.9684536 4.1172304 4.1330285 4.38453 4.067229 4.121566
1369132_at 5.341408 5.355426 5.104852 5.531582 5.3056774 5.3306503 5.1893063 4.867341 5.001386 5.3001285 5.1815734 5.284237
1369133_a_at 3.815949 3.575532 4.05657 3.7750316 3.7916048 3.7041297 3.675295 3.6925879 3.8638039 3.64106 3.6347897 3.7843032
1369134_x_at 3.6457694 3.4987187 3.8586485 3.7708287 3.6949344 3.7204306 3.4899476 3.7286131 3.8540616 3.7032619 3.676463 3.4961004
1369135_at 6.5058126 6.318511 6.380155 6.5414996 6.264935 6.1618485 6.107627 6.382771 6.4644294 6.1638436 6.177262 6.472071
1369136_at 4.2761736 4.216502 4.041836 4.429182 4.196785 4.146529 4.1691885 4.2130384 4.221916 4.312257 3.962171 4.4729147
1369137_at 5.183701 4.798533 5.0667586 4.9537225 4.9066153 5.067944 5.0239105 5.0317903 5.1436553 4.9744616 4.8455434 5.027387
1369138_a_at 3.9886532 3.8043907 3.7761724 3.975773 4.05348 3.9511845 3.6642094 4.0266857 3.6995625 4.0236263 3.8140981 3.8487618
1369139_at 3.7144265 3.637328 3.8577335 3.6067402 3.6130066 3.8071265 3.7987647 3.6471353 3.9458847 3.5847497 3.8100111 3.7786283
1369140_at 3.9341605 3.8826933 3.927319 4.063324 3.9765117 3.777177 3.9738436 3.9866524 4.1670437 4.000575 4.0006485 4.1021023
1369141_at 3.5693944 3.6545 3.777615 3.5865998 3.5664008 3.5342355 3.9093823 3.4232535 3.4559803 3.7118762 3.5710573 3.5124402
1369142_at 3.9453835 3.7303724 3.7860575 3.6364095 3.6381795 3.7686465 3.7127268 3.8820953 3.5702376 3.7542095 3.70634 3.8607614
1369143_at 4.2112217 4.365099 4.130885 4.118991 4.2292275 4.187948 3.9964304 4.0338902 3.8578272 4.2396173 3.9930801 3.8884475
1369144_a_at 4.110794 3.9531016 4.096298 4.023812 3.8083005 4.112529 4.055858 3.5566373 3.9742713 4.0771685 3.9468794 4.16669
1369145_a_at 4.7296805 4.5098224 4.64009 4.780477 4.515132 4.6091423 4.538386 4.6257787 4.7658806 4.6845684 4.654653 4.607887
1369146_a_at 7.52912 6.5580697 7.130548 6.661683 6.5912557 6.925472 7.03039 6.627823 6.6250386 6.9343224 6.802827 7.0001526
1369147_at 4.986455 4.7742376 5.0253043 4.8331323 5.1902266 4.70375 4.720505 4.633927 4.7180705 4.940539 4.823708 4.701068
1369148_at 7.963151 8.086115 8.148977 8.003498 8.095974 7.9881096 7.918141 8.048273 7.8721213 8.116791 7.9468293 8.136826
1369149_at 4.827801 5.074833 4.9274 5.118992 5.1395535 5.146453 5.020868 4.7667623 4.970003 4.9659843 4.707178 5.381409
1369150_at 7.912433 7.9398093 7.865562 8.0041275 8.193406 8.226364 8.137327 8.248363 7.7717934 8.69888 8.423807 7.7629857
1369151_at 5.434139 5.1692724 4.9513607 5.304386 5.373442 5.0998282 5.201275 4.89933 5.0839505 5.215378 5.171364 4.9528604
1369152_at 6.99424 7.097836 6.7324715 6.628636 7.263218 7.025166 6.911431 7.009229 6.557003 6.5819616 7.0615954 6.051534
1369153_at 3.5274796 3.6679294 3.6170597 3.7994678 3.6621208 3.5827687 3.5518298 3.6796184 3.8818126 3.7682636 3.552736 3.797077
1369154_at 4.011492 4.1465607 4.115599 3.9249833 3.894641 4.1429777 4.142002 4.009878 4.160392 3.9491708 4.115017 3.940429
1369155_at 4.972997 4.4836526 4.738158 4.8320293 4.6824217 4.679393 4.736559 5.0818195 4.853513 4.7849827 4.4312115 4.9409785
1369156_at 6.510378 6.735102 6.841078 6.442874 6.6893573 7.0252934 6.821264 6.8899856 6.6016855 6.203633 6.838326 6.5960774
1369157_at 8.590296 8.560766 8.494833 8.430433 8.662383 8.437111 8.449158 8.605185 8.355176 8.344046 8.51762 8.494818
1369158_at 4.8011246 4.168332 4.1984053 4.6490307 4.245373 4.1784606 4.106155 4.5715466 4.0083103 4.195797 4.31061 4.5820847
1369159_at 5.322963 5.5157747 5.1703787 5.386037 5.362952 5.545642 5.3866167 5.0702014 5.1358376 5.2549634 4.857039 5.198589
1369160_a_at 5.0347114 4.8124743 5.0197835 4.932943 4.9539495 4.7378116 4.780358 4.9405537 4.9665556 4.8135853 4.869406 4.9872203
1369161_at 8.410238 8.557562 9.068009 8.427538 8.670834 8.748377 9.054978 8.799472 9.024572 8.41722 8.760083 9.139246
1369162_at 4.0980306 3.7801878 3.9505002 3.9789867 3.9655893 3.8227694 3.9195151 3.9448905 3.9565086 3.869312 3.918527 4.121282
1369163_at 5.2330856 5.0291867 5.3061037 5.387391 5.076339 5.178655 5.168681 5.184661 5.305064 5.3711896 5.063629 5.3615837
1369164_a_at 4.4721885 4.4013658 4.2087326 4.526182 4.3374352 4.3548446 4.4064116 4.1295443 4.3623834 4.2746987 4.199565 4.2194014
1369165_at 4.5381336 3.9570997 4.433878 3.9502914 4.351033 4.075694 4.2128305 3.871343 4.235797 3.9377575 4.1108623 3.8275564
1369166_at 4.282912 3.9475276 4.1969175 3.972189 4.019125 4.0922937 3.9751725 3.9289656 4.192601 4.1943088 4.0081663 3.9983256
1369167_at 5.9096904 5.568728 5.543507 5.8588843 5.6830206 5.324003 5.770227 6.04933 5.687227 5.5494037 5.3964243 5.78877
1369168_a_at 4.52375 5.0245166 4.631337 4.932943 4.808041 4.9420714 5.1462126 4.750808 4.6923532 4.6752105 4.9256253 4.343669
1369169_at 9.316948 8.896754 9.346691 9.080919 9.156351 9.078626 9.141051 9.504672 8.72108 9.303739 9.159459 8.789578
1369170_at 3.5935552 4.1017103 3.834911 4.0022836 3.8978379 4.3068943 3.956284 4.22847 4.071745 4.0236263 4.016552 4.274248
1369171_at 11.214953 11.056506 11.358755 11.070783 10.302059 11.140676 11.034159 11.150934 10.134918 11.046558 10.246363 10.988074
1369172_at 4.157238 3.9906726 3.8724337 4.2651024 4.1822925 4.092786 3.980243 4.031822 3.9489164 4.1289682 4.180999 4.182355
1369173_at 5.2880793 5.3599668 5.26678 5.0936728 5.5258884 5.154505 5.5041676 5.4665365 5.4788733 5.182911 5.3878818 5.260746
1369174_at 7.014 7.427152 7.4736924 6.8220277 7.4268575 7.0787797 7.1224523 7.3777986 7.18693 7.3483834 7.383908 6.9665093
1369175_a_at 3.7519631 3.6256764 3.9841743 3.8123758 3.7406409 3.6672099 3.7641828 3.8062172 3.6397164 3.7438862 3.6617043 3.6814692
1369176_at 6.5385113 6.0729303 6.333178 6.3810005 6.1497912 6.3057213 6.3787684 6.340255 6.381159 6.1708255 6.230758 6.4475
1369177_at 7.07578 7.3673396 7.2758865 7.451135 7.2804155 7.2877207 7.3454046 7.0185733 6.9205194 7.489529 7.093035 6.8681374
1369178_a_at 4.292029 4.315959 4.319665 4.1775274 4.543181 4.321957 4.442905 4.348731 4.4115076 4.359375 4.399459 4.5115595
1369179_a_at 5.9581265 6.4906535 6.2386537 5.526828 6.3136363 6.624173 5.9879365 5.951958 6.4418907 5.612102 6.1499343 5.8953185
1369180_at 5.210108 4.748399 5.0663123 5.1206446 4.9823933 4.7785883 4.7140827 4.814693 4.9327865 4.890204 4.7389374 4.999284
1369181_at 6.117259 6.0378866 5.723543 5.7551537 5.9700246 5.7572875 6.142202 5.698914 5.910795 6.426943 6.3317447 5.518179
1369182_at 4.005079 4.258317 3.9671926 3.9662113 3.8138373 3.9153428 4.052498 4.0637026 4.3285437 3.9216783 3.9960196 4.024621
1369183_at 4.7578726 4.857109 4.744458 4.9088173 4.893349 4.873623 4.844081 4.801795 4.7566032 4.7974005 4.768617 4.9283676
1369184_at 4.35254 3.9921014 4.065716 3.969646 4.048911 3.9003296 4.3216934 4.073207 4.129076 3.8701012 3.9552803 3.9971025
1369185_a_at 5.1194363 5.276607 5.161768 5.4288297 5.1073127 4.954601 5.297863 4.9780083 5.2109547 4.871193 4.955947 5.368609
1369186_at 7.4542727 7.486788 7.331399 7.2845516 7.6833234 7.1564765 7.5141788 7.2383313 7.827318 7.296367 7.785392 7.502887
1369187_a_at 7.4641304 7.1803236 7.3964677 7.3365765 7.5371804 7.306604 7.4206414 7.1909914 7.641461 7.298667 7.314932 7.2666564
1369188_at 4.1098895 4.0696807 4.1565633 3.991311 3.949359 4.058009 4.158154 3.909123 4.039998 4.1513124 4.1180854 3.8901553
1369189_at 5.552019 5.407284 5.553866 5.518053 5.3810472 5.193248 5.2839513 5.451548 5.0859222 5.534673 5.1440425 5.382287
1369190_at 5.5061283 5.494162 5.533686 5.475207 5.542778 5.536278 5.626151 5.5151815 5.4269166 5.4461555 5.280866 5.632897
1369191_at 3.5816677 3.5786302 3.5884988 3.7636068 3.6453476 3.7823782 3.4885588 3.8281162 3.5475147 3.2674055 3.583859 3.6615868
1369192_at 4.7746286 4.593272 4.8746257 4.822099 4.708996 4.66558 4.6953983 4.596292 4.788516 4.9656315 4.8008347 4.531216
1369193_at 5.442507 5.259063 5.3341985 5.361606 5.3600416 5.47678 5.2040896 5.523331 5.3993664 5.4096856 5.495186 5.3955126
1369194_a_at 3.815949 3.5751498 3.7705579 3.5909276 3.882422 3.646027 3.778525 3.7282054 3.8635669 3.673543 3.9378846 3.8149006
1369195_at 5.781408 5.6598396 6.017393 5.7690716 5.36269 5.5963955 6.0140095 6.23497 6.770828 6.455366 6.076055 6.550672
1369196_at 5.5967274 5.439492 5.459545 5.711546 5.647482 5.5325937 5.503397 5.6027784 5.547223 5.4178743 5.492219 5.6378956
1369197_at 5.7324896 5.9909267 5.663885 5.6234446 5.9860535 5.826398 6.016429 5.8148203 5.9602575 5.8640313 5.89935 5.663057
1369198_at 5.142712 4.9961753 5.137335 5.2876215 5.2531304 5.4184527 5.095433 5.1658783 5.0013857 4.996338 5.2385006 5.040287
1369199_at 4.8327208 4.598001 4.7403703 4.6417193 4.703144 4.9929557 4.483521 4.495762 4.611635 4.599027 4.535386 4.5834303
1369200_at 9.049676 9.488593 9.312206 9.53442 9.65803 9.1722555 8.956836 9.194448 8.894181 9.120869 8.970842 9.348682
1369201_at 5.181582 5.337363 5.4069314 5.163656 5.1993313 5.461728 5.061511 5.360653 5.2416577 5.377595 5.1221986 5.1460934
1369202_at 3.697503 3.5125177 3.5448754 3.5383465 3.593838 3.6617205 3.5294597 3.63577 3.5964217 3.4692807 3.5482876 3.501056
1369203_at 3.8688514 3.673406 3.8602011 3.7719765 3.65456 3.8086865 3.92803 3.7081761 3.8275409 3.802221 3.7873397 3.8753543
1369204_at 7.202186 7.3745403 7.2142076 7.095541 7.3554845 6.8909388 7.394221 7.0010386 7.4326878 7.081589 7.432936 7.342373
1369205_at 5.1671257 5.0795283 5.1028185 5.3337874 5.2178187 4.8726783 5.0899487 4.910439 5.2811728 4.9897237 5.146363 5.2286544
1369206_at 12.68521 12.549003 12.647709 12.497563 12.518046 12.573209 12.53279 12.392097 12.529947 12.421224 12.505951 12.6116295
1369207_at 4.372717 4.8740273 4.169009 4.536687 4.7217093 4.228596 4.7819157 4.336133 4.686388 4.404117 4.7726994 4.2464867
1369208_at 6.252634 6.230114 5.4438763 5.998491 6.0285606 5.8250012 6.1001434 5.598685 6.3057423 5.628228 6.1708794 5.9070745
1369209_at 6.503516 6.462888 6.634011 6.3403378 6.783442 6.68325 6.3532434 6.7088547 6.499892 6.6458993 6.482939 6.351616
1369210_at 3.3409421 3.1776707 3.2608943 3.3028216 3.162457 3.3472762 3.29124 3.203826 3.296814 3.167035 3.084439 3.3552752
1369211_at 6.161578 5.865581 6.0094514 6.2634325 6.083738 6.2536716 6.021726 6.1259513 6.1160316 6.1914096 6.1810703 5.7308235
1369212_s_at 7.537896 7.273998 6.9195886 7.1521354 7.793628 7.336299 7.243585 6.6617446 7.748384 7.453074 7.287676 7.3812613
1369213_at 4.867837 4.7708755 4.8139973 5.0150223 4.771451 4.962948 4.6436043 4.9481096 4.9750204 4.8449745 4.762863 4.7165565
1369214_a_at 5.948261 5.828275 5.695328 5.929427 5.7523828 5.807303 5.5550113 5.7979198 5.841476 5.3397975 5.5658503 5.7639265
1369215_a_at 10.45946 10.510863 10.402438 10.2728405 10.615867 10.505088 10.55577 10.354747 10.16533 10.1410675 10.114173 9.846512
1369216_a_at 5.4561934 5.4864607 5.4299803 5.3601494 5.4540586 5.6019077 5.661563 5.3710318 5.439646 5.588603 5.336442 5.6421914
1369217_at 4.48968 4.358545 4.0026755 4.462816 4.2345824 4.2127113 4.3836107 4.1525 4.6477323 3.995757 4.017583 4.1236105
1369218_at 6.4640565 7.3489823 7.465936 6.77577 7.4462395 7.353575 7.4668612 7.543187 7.13519 7.3608856 7.3723536 6.8761992
1369219_at 6.51292 6.0079823 6.198887 6.206093 6.1148024 5.8745475 6.129168 6.0432096 6.164077 6.325196 6.100328 6.2816167
1369220_at 6.7316275 7.240103 7.026356 6.8168855 7.246604 6.8120985 7.027015 6.826279 6.427317 7.2376857 7.0338697 6.472508
1369221_at 5.8476276 5.8899126 5.7990484 6.0698137 5.855065 5.959285 5.826606 5.9921374 5.854347 5.965149 6.1528263 5.5971065
1369222_at 5.3457327 5.1782417 5.3780184 5.4240584 5.2605395 5.1918945 5.2384243 5.3559384 5.0276093 5.110251 5.2573686 5.4834766
1369223_at 6.6793385 6.5442996 6.65894 6.7147145 6.6940055 6.753385 6.58635 6.675124 6.7085824 6.6718316 6.6268783 6.9719853
1369224_at 9.734249 9.6754 10.044908 10.457722 11.375198 10.642118 10.219807 10.188198 9.984849 9.827989 9.082245 8.367809
1369225_at 11.958953 11.80524 11.764626 11.860896 12.196945 12.028982 11.815684 12.152438 11.933239 12.127453 12.1082945 12.007359
1369226_at 7.9351344 7.7190437 7.3269424 7.835373 7.8634334 7.6286373 7.8368134 7.910728 7.462512 7.7611127 7.846105 7.734902
1369227_at 5.5923877 6.0766993 5.9309916 5.9162645 5.937666 5.7998543 5.673823 5.810052 5.4477787 5.7408366 5.682221 5.459194
1369228_at 5.4832306 5.4459677 5.680602 5.403673 5.5254726 5.500393 5.5504365 5.5628757 5.619272 5.759254 5.540825 5.78877
1369229_at 5.9465504 5.7745094 5.637988 5.84094 5.6049776 5.539445 5.6588078 5.5911436 5.577094 5.584706 5.734825 5.779598
1369230_at 4.5820684 4.6131353 4.3768935 4.4381022 4.55598 4.561171 4.751797 4.6909847 4.704364 4.9161096 4.7355175 4.83512
1369231_at 4.9027715 4.8680687 4.7373166 4.756844 4.76368 4.8009357 4.758561 4.300856 4.4354954 4.726806 4.674897 4.88264
1369232_at 4.601866 4.439675 4.6060395 4.532379 4.399084 4.4699464 4.4931197 4.709179 4.3947725 4.4711056 4.4183984 4.5955553
1369233_at 3.9056675 3.739236 3.826689 3.7609944 3.6356423 3.8792357 3.8502147 3.6058831 3.663545 3.6587548 4.033885 3.6082604
1369234_at 7.395526 7.596659 7.520073 7.3556204 7.7275195 7.6729517 7.819665 7.804942 7.3485785 7.79328 7.421672 7.2230306
1369235_at 4.738548 4.8917313 4.732075 4.73956 4.5255136 4.761936 4.5585465 4.676142 4.720909 4.6253233 4.617612 4.888995
1369236_at 5.011798 5.2299447 5.1892333 4.610857 4.98202 5.0037394 4.8873777 5.051763 4.851433 5.3107233 5.3590565 4.4861565
1369237_at 5.0957513 5.0667186 5.03986 5.0140743 4.7774014 4.921882 4.930966 4.874 5.11722 4.862446 4.7676864 5.166564
1369238_at 9.537701 10.20738 10.020528 9.658327 9.85108 9.312022 9.773988 9.791207 9.727137 10.049877 9.55563 9.701175
1369239_at 3.8176584 4.113876 3.7812178 3.934779 3.9082353 4.0625625 3.911414 3.9379783 3.955103 3.7301457 3.8912086 3.7489781
1369240_a_at 5.4769897 5.542368 5.639533 5.5740128 5.5121517 5.6643705 5.3703537 5.6455297 5.554294 5.5733223 5.427873 5.77816
1369241_at 5.3025227 5.209602 5.295769 5.646369 5.2671094 5.158679 5.011787 5.1349325 5.3378754 5.2796817 5.352292 5.1804886
1369242_at 3.6658335 3.311624 3.3358114 3.4935415 3.3960414 3.2164843 3.4726644 3.2669797 3.5524237 3.3271656 3.2511053 3.2359874
1369243_at 3.9564407 3.8647385 3.9862485 3.9629157 3.879684 4.018883 3.9269428 4.095793 4.084103 4.0181084 3.887257 4.220274
1369244_at 5.7867403 6.1966906 6.4229774 6.4087434 6.238471 6.2270923 6.6241913 6.344765 6.0803943 6.482147 6.3652177 6.081372
1369245_at 4.168384 4.009659 4.116661 4.1697435 4.1206384 4.4288855 4.162287 4.18849 4.1752768 4.262423 4.1212754 4.0960426
1369246_a_at 3.8849466 3.751334 3.7636778 3.8925235 3.81049 3.8638127 3.6835983 3.8533309 3.862263 3.6462 3.4844828 3.9337027
1369247_at 5.7780433 6.3769126 6.2174506 5.9430003 6.3553586 6.5569305 6.3466167 6.258004 5.8193665 6.6215596 6.219391 5.6938825
1369248_a_at 8.332874 8.661451 8.327089 8.415274 8.867081 8.141957 8.838624 8.062647 7.7580404 8.392834 7.8106246 7.6963162
1369249_at 7.860973 8.546461 8.317043 8.337026 8.178418 8.638638 8.244044 8.391236 7.791169 8.196256 8.1944275 8.079347
1369250_at 4.715013 5.218225 4.886512 5.187843 5.050922 4.966988 4.964315 5.284978 5.3731575 5.1296163 4.841588 4.8456855
1369251_a_at 5.631962 5.3737993 5.284938 5.5859537 5.4335957 5.3260593 5.5374794 5.48396 5.4232054 5.2697496 5.2009 5.444807
1369252_a_at 5.360073 5.1024103 5.4449415 5.1266913 5.136725 5.1839237 5.1432776 5.247099 5.2677646 5.215378 5.1106296 5.2144346
1369253_at 4.005079 4.025133 3.951829 4.012271 3.821659 4.112848 3.7022054 4.160583 3.874887 3.8774438 3.7760084 3.8747482
1369254_a_at 3.965349 4.062728 3.8065078 4.027437 3.8501852 4.019122 3.920112 3.83907 4.1178203 3.8774438 3.9269333 4.0901937
1369255_at 6.034796 6.698515 6.033023 6.3012705 6.580832 6.4391155 6.427004 5.8672285 6.2290277 6.2892637 5.9226365 5.992695
1369256_at 5.6284595 5.498743 5.552397 5.522655 5.5810466 5.630779 5.47643 5.3786683 5.3384905 5.5775456 5.493663 5.292829
1369257_at 5.0641704 4.6802225 4.8599815 4.8672185 4.6262045 4.770461 4.826937 4.7865953 4.983459 4.9463615 4.648956 5.0083504
1369258_at 3.2909575 3.2678623 3.1151369 3.198009 3.2101374 3.1115267 3.1652343 3.2938375 3.2438064 3.2609015 3.1141734 3.236896
1369259_at 6.9469724 6.6782618 6.9513984 6.787903 7.3511925 6.9145527 6.7213326 6.667243 6.8231783 7.6132655 7.0461407 6.9246707
1369260_a_at 4.147679 4.260222 4.005932 4.227009 4.0432777 4.239087 4.2056265 4.2347474 4.079627 4.1711636 4.24783 4.22491
1369261_at 5.117175 4.942443 4.8288393 5.2159524 4.9784136 5.099516 5.025662 4.972395 5.013242 5.2623463 5.0081573 4.9897823
1369262_at 6.6297607 6.7580814 6.8241587 6.6545625 6.883904 6.689025 6.8969307 6.7272096 6.880933 6.7053056 6.878454 6.641639
1369263_at 3.3531024 3.2383878 3.3860157 3.3703322 3.5376189 3.3121986 3.3683083 3.2747226 3.6102922 3.4674137 3.3282588 3.403751
1369264_at 4.797771 5.041315 4.9758406 5.239882 4.988602 5.078513 5.153576 5.15385 5.200586 4.860336 5.2578964 5.129402
1369265_at 6.2639484 6.2941074 6.739025 6.316152 6.4445543 6.466713 6.4283085 6.4838896 6.390799 6.045247 6.5409474 5.890673
1369266_at 5.8713074 5.780261 6.044813 5.4239407 6.5173116 5.8411584 5.87122 5.867683 5.8281527 5.4973464 5.8005986 5.930028
1369267_at 4.0342946 3.9172382 4.0967026 4.1602945 3.960993 3.8531766 3.934143 3.94015 3.982605 3.9831588 4.1961756 4.206214
1369268_at 4.227348 4.278319 4.3158474 4.617278 4.3747234 4.2241025 4.211834 4.201444 4.3033676 4.3454547 4.2938614 4.3406467
1369269_at 8.791274 8.926238 8.849043 8.721534 9.147991 9.123521 8.860102 9.086028 8.683096 8.740924 8.955933 8.426931
1369270_at 8.675098 8.576194 8.478186 8.402497 8.485211 8.7398205 8.580376 8.486469 8.479365 8.678524 8.323494 8.582217
1369271_at 4.5182633 4.0051928 4.0449405 4.046101 4.2558317 3.7673318 4.233563 4.4831476 4.308404 4.254189 4.441941 4.3066454
1369272_at 5.4732213 5.1748195 5.7502475 5.434776 5.632918 5.2548366 5.644132 5.6097555 5.7937384 5.4519343 5.522768 5.416638
1369273_a_at 4.2328362 4.161528 4.5045733 4.1595306 4.1816716 4.1661344 4.0496135 4.0129423 4.554106 4.373499 4.0668993 4.2333727
1369274_a_at 4.3889103 4.3731546 4.5808835 4.2566524 3.9532516 4.518782 4.438253 4.351654 4.4015837 4.303983 4.1970406 4.3793607
1369275_s_at 12.622377 12.272745 12.5434675 12.525167 12.431741 12.47469 12.600928 12.651138 12.525167 12.650544 12.665522 12.455962
1369276_at 4.507426 4.889587 4.717922 4.648992 4.9332275 4.7944374 4.870112 4.782163 4.996113 4.6092067 5.018277 4.7056694
1369277_at 5.8152328 5.9251127 5.6778746 5.769857 5.6937485 5.7481604 5.7535253 5.7469816 5.52944 5.8521795 5.7928 5.5286417
1369278_at 8.003163 8.275114 7.9950113 8.2049 8.221001 8.1682005 7.979817 7.811571 7.889164 8.159051 8.057305 7.8428526
1369279_at 6.112772 6.017364 5.632536 5.877458 5.997582 5.8629093 5.6517353 6.0560017 5.9594 5.7367992 5.8194966 6.0360026
1369280_at 4.292029 4.1992025 4.35968 4.5841184 4.0437374 4.298756 4.281113 4.4238663 4.3731947 4.214236 4.234071 4.4070697
1369281_at 3.5866816 3.4643278 3.3863466 3.464402 3.4215267 3.3941188 3.3158116 3.5104449 3.3610713 3.616548 3.5795949 3.5184658
1369282_at 3.4546995 3.3343425 3.4213588 3.4443684 3.491161 3.5148861 3.3262122 3.3644152 3.4551814 3.378971 3.5493982 3.5432458
1369283_at 3.7349882 3.8882809 3.607268 3.855032 3.7718892 3.890671 3.81777 3.8254423 3.6413865 4.071437 3.8336487 3.7185981
1369284_at 5.182522 5.0677786 5.5349913 5.3245096 5.1358957 5.2117004 5.1819963 5.172245 5.3341184 5.085226 5.2121525 5.44372
1369285_at 5.8894267 5.9325094 6.2805443 5.608748 5.7352004 5.462942 6.2989054 5.2976036 5.71255 5.3349056 6.344518 5.164695
1369286_at 12.510596 12.476658 12.5503845 12.426867 12.445145 12.4415865 12.3947315 12.343569 12.357236 12.356957 12.350151 12.279309
1369287_at 4.6942525 4.570684 4.7428827 4.7219563 4.7456636 4.5679336 4.730873 4.637919 4.5528364 4.605317 4.4095955 4.609939
1369288_at 4.4940057 4.555044 4.362409 4.36253 4.4906445 4.233512 4.2128305 4.175144 4.4245925 4.5247474 4.418905 4.4524794
1369289_at 9.32375 9.444791 9.404824 9.14925 9.178728 9.5801525 9.367692 9.342303 9.127137 9.180665 9.34127 8.9378805
1369290_at 4.388095 5.2066965 5.1172256 4.6305876 5.3578224 4.7697754 5.2469015 4.6501207 4.9313087 4.9856434 5.1266403 5.003004
1369291_at 9.881194 10.084782 10.169278 9.717184 10.0023775 9.890716 10.063658 10.206609 10.161072 10.048986 9.882272 9.909316
1369292_at 4.4791355 4.3059225 4.339098 4.5166645 4.523219 4.1583767 4.5520287 4.2097282 4.4684887 4.3082848 4.462964 4.4090776
1369293_at 6.396168 6.1983523 5.907855 6.2007594 5.985431 5.696373 5.9974318 6.02204 5.949771 6.0671735 5.8000913 5.96891
1369294_at 4.6814795 4.7143483 4.492675 4.566696 4.6186666 4.6248894 4.4682083 4.751094 4.6566896 4.7369514 4.7853613 4.5574155
1369295_at 4.7276745 4.6070986 4.9819183 5.071921 4.555461 4.6707544 4.6521187 4.5792236 4.639474 4.676535 4.5867224 4.3307137
1369296_at 12.821712 12.683134 12.851138 12.77534 12.800547 12.798744 12.765186 12.443835 12.817535 12.624834 12.685427 12.759415
1369297_at 4.244195 4.0208693 3.8493714 4.316828 3.9579172 3.8658414 4.11027 3.9133666 4.11316 3.815865 4.0901747 4.09026
1369298_at 3.939382 3.778551 4.0155964 4.135809 4.074738 4.07874 4.124134 4.414069 4.0814085 3.746484 4.0602336 4.1351275
1369299_at 4.689843 4.3959837 4.724526 4.777674 4.7505407 4.4799385 4.68048 4.6541004 4.609411 4.44931 4.526595 4.588311
1369300_at 4.2588377 4.188371 4.339866 3.7996147 4.0491467 4.018951 4.4733243 4.080441 4.4587197 4.2773438 4.3469563 4.410081
1369301_at 4.649922 4.647373 4.668982 4.6276317 4.4888663 4.630756 4.26439 4.593254 4.568601 4.6390443 4.6945996 4.6156154
1369302_at 4.909856 4.495892 4.5004234 4.3345566 4.5461893 4.7672343 4.506997 4.59059 4.507226 4.5716734 4.6240087 4.767339
1369303_at 3.905735 3.6592185 3.581731 3.770166 3.6844552 3.7157412 3.423033 3.510315 3.5953224 3.7105422 3.6113691 3.7994568
1369304_at 6.7868323 6.8597198 6.206451 6.7931805 6.469703 6.6783266 6.3856235 6.858657 6.885405 6.8144474 6.8414483 6.355581
1369305_at 4.469981 4.65204 4.7119293 4.688819 4.668048 4.653259 4.6191998 4.498438 4.645403 4.4409533 4.591808 4.6687574
1369306_at 4.3018365 4.1755395 4.345427 4.1685677 4.4694633 4.118186 4.2255983 3.996236 4.8817916 4.341472 4.3298206 4.399116
1369307_at 4.7369795 4.859681 5.018409 4.9763045 4.85257 4.936342 4.9838696 4.7953467 5.0144787 4.894538 4.738228 4.8844833
1369308_at 5.031117 5.017746 5.057426 5.078297 5.2170734 5.1128106 5.0390058 5.084758 5.3289485 5.097552 4.8367343 5.1911726
1369309_a_at 5.0566936 5.073806 4.751977 4.962694 4.7525997 4.707014 4.850199 4.868803 4.836092 4.709097 4.9742646 5.055191
1369310_at 5.3505287 5.252524 4.892233 5.299267 5.132942 5.028219 4.985695 5.169838 5.4696035 5.147668 5.425685 4.963869
1369311_at 3.7453527 3.6817575 3.7633817 3.6265388 3.5170114 3.7697246 3.6380866 3.7588162 3.8147693 3.539007 3.6710577 3.7389815
1369312_a_at 8.536356 8.6656475 8.71341 8.418945 8.597328 8.377518 8.725702 8.675359 8.238386 8.629722 8.505388 8.2702265
1369313_at 4.4975758 4.527369 4.473356 4.6475325 4.4836802 4.4785495 4.7293983 4.7224236 4.5961003 4.7491064 5.0303817 4.5267587
1369314_at 4.132324 4.2271967 4.100498 4.31283 4.1548724 4.178817 3.9921136 3.9693518 4.276927 4.177993 4.0165524 4.206214
1369315_at 4.318314 4.049361 3.9800959 4.3452315 4.171426 4.1173916 4.171398 4.09842 4.2573853 4.279001 4.258445 4.2558575
1369316_s_at 6.004596 5.939214 5.633508 5.8015246 5.795297 5.8171678 5.905266 5.9161606 5.999173 5.876895 6.0188584 5.7091694
1369317_at 3.8617637 3.780428 3.795296 3.9645152 3.8297145 4.0304737 3.9221568 3.9002428 3.943361 3.867838 3.6512876 4.073422
1369318_at 6.3055105 5.841656 6.148016 5.9105964 6.1266184 6.127234 6.0198865 5.7853837 6.016952 6.01773 6.0573826 5.9993944
1369319_at 9.090602 8.990662 8.923085 9.044425 8.991209 9.080187 9.018389 9.036756 9.050351 9.141541 9.04699 8.915696
1369320_at 4.102209 3.9692726 3.9747114 4.220013 4.175684 3.9954934 4.0358295 3.9712007 4.224346 4.113488 4.0479975 4.1099424
1369321_s_at 3.3833969 3.2631269 3.286208 3.342147 3.3894231 3.2512932 3.2511773 3.3036635 3.237723 3.429739 3.240324 3.432409
1369322_at 5.3979535 4.9337244 5.2559896 5.0767117 5.276724 5.472067 5.6248856 5.394316 5.364626 5.0423117 5.316919 5.574818
1369323_at 6.9463553 6.694608 6.7318377 6.910689 7.1192374 6.67894 6.8179655 6.695469 6.955753 7.0534997 6.6526947 6.651723
1369324_at 3.6142793 3.531293 3.5454822 3.7191045 3.578388 3.5107353 3.7001083 3.5006242 3.59653 3.7833111 3.4952028 3.595589
1369325_at 5.9434624 6.1229925 6.1473484 6.058499 6.7462745 6.2114787 6.13747 5.8315387 5.619272 6.123517 5.9206843 5.4841275
1369326_at 3.736158 3.773613 4.0999613 4.2017107 4.000046 3.9034688 4.0793514 3.9999275 3.646478 4.1614904 3.7649667 4.0156603
1369327_at 4.4666505 4.0922074 4.6162267 4.7256055 4.277482 4.233581 4.269026 4.2183104 4.4390764 4.3672004 4.14847 4.4626465
1369328_at 6.418736 5.8625245 6.6823716 5.6131616 5.968262 6.5550814 6.285326 6.245714 6.5423307 6.668868 6.359821 6.0254264
1369329_at 5.538069 5.330766 5.2521405 5.622301 5.3894567 5.3580685 5.379152 5.312487 5.4100423 5.6178646 5.185512 5.268269
1369330_at 5.241922 5.216979 5.152277 5.221829 5.099034 5.232746 5.216079 5.062619 4.8924627 5.2137227 5.0541897 5.2144494
1369331_a_at 4.889278 4.674473 4.9706297 4.698729 4.7822976 4.84254 4.8158784 5.0340047 4.822208 4.5035324 4.727368 4.7068577
1369332_a_at 4.0519857 3.7170823 3.8029222 3.6082294 3.7487874 3.7827597 3.8388093 3.9875138 3.8474486 3.9610522 3.712876 3.8631778
1369333_a_at 3.3348317 3.249337 3.4114232 3.4956386 3.3210123 3.5623217 3.2735302 3.2656202 3.3989506 3.347875 3.1691523 3.277191
1369334_at 4.0215054 4.133046 4.017522 4.104396 3.8860388 3.9337099 3.9227984 3.9232094 3.8724978 3.9147756 3.7255118 4.135453
1369335_at 3.7439384 3.7332504 3.510526 3.7283757 3.62378 3.5683706 3.6006894 4.1781445 3.5314453 4.2692084 4.105886 3.8046267
1369336_at 5.3509874 5.326863 5.479394 5.4798903 5.272545 5.5085287 5.397296 5.5013304 5.606877 5.416937 5.3663406 5.8573833
1369337_at 4.057873 4.0822926 4.168604 4.349991 4.235284 4.224327 4.257157 4.4482617 4.472306 4.04424 4.43956 4.2763805
1369338_at 5.8937397 5.6562853 5.8855357 6.066432 5.64302 5.8229556 5.697322 5.7171907 5.7958264 5.677123 5.92688 5.849723
1369339_at 5.8591213 5.566813 5.7297916 5.57833 5.752084 5.599658 5.6251087 5.6781683 5.4441524 5.640669 5.5945654 5.7405696
1369340_at 4.421076 4.5281878 4.622127 4.415761 4.5673513 4.368004 4.4208493 4.4706416 4.3351808 4.2204823 4.5242167 4.615102
1369341_a_at 4.1779814 4.2266397 4.1614027 4.329863 4.387464 4.1823926 4.203841 4.1167693 4.05597 4.364166 4.5619216 4.275609
1369342_at 5.3235407 5.1929016 5.632769 5.515187 5.3030496 5.4578104 5.3650007 5.4285913 5.27407 5.304955 5.7142663 5.2108765
1369343_at 3.5241938 3.4166021 3.5753298 3.3647132 3.3688633 3.473966 3.3832457 3.3689225 3.5801501 3.3951716 3.465733 3.3872592
1369344_at 5.233761 5.141999 5.341008 5.2994194 5.404468 4.905998 5.385457 5.1387258 5.2548738 5.374079 5.2124653 5.322357
1369345_at 4.160289 3.8122032 4.2232943 4.1832657 4.0658255 4.2444134 4.0564823 3.8488212 4.1127133 3.8896601 4.0129356 3.8567507
1369346_at 3.6050072 3.7465174 3.494404 3.443638 3.4716117 3.3121986 3.608287 3.5593698 3.7894905 3.496899 3.5143883 3.6789718
1369347_s_at 6.0807543 5.8492236 5.627714 5.8342385 5.6997604 5.584115 5.810522 5.6019573 5.842439 5.7717843 5.8337092 5.7162027
1369348_at 4.5256596 4.1687293 4.2849054 4.421366 4.275508 4.48436 4.3139324 4.539791 4.562216 4.352942 4.3096666 4.5494337
1369349_a_at 3.5962446 3.621861 3.7177699 3.632455 3.608141 3.4536521 3.544116 3.6925046 3.6377623 3.4978316 3.4508045 3.5265005
1369350_at 5.555853 5.4894266 5.5019364 5.6290636 5.474901 5.490222 5.7139063 5.5492125 5.669488 5.3160586 5.4659066 5.7560825
1369351_at 4.390807 4.463687 4.536158 4.2925653 4.4655733 4.4087543 4.3571005 4.6842785 4.4161673 4.5829334 4.2745256 4.711743
1369352_at 5.8393207 6.0472293 5.900376 5.8819904 6.1997786 6.0666466 6.067807 5.772648 5.6525226 5.8255553 5.8674865 5.6055703
1369353_at 4.421283 4.3080726 4.607784 4.591112 4.3570514 4.7745175 4.4989476 4.3933935 4.3413777 4.212702 4.3254294 4.380594
1369354_at 6.4336696 6.475439 6.6969376 6.4374213 6.637962 6.4347954 6.444604 6.361685 6.377542 6.5307817 6.371669 6.510562
1369355_at 4.991677 4.507372 5.209782 4.8975477 4.692092 4.747378 4.6925573 4.7463856 4.7388864 4.746101 4.99416 4.7929773
1369356_at 4.109596 3.8112679 4.03066 4.0135736 4.1397104 4.008956 4.0326724 3.9735556 3.9221025 3.8653557 3.9282775 3.8402312
1369357_at 4.6782784 4.907333 4.9608984 5.0880146 5.133881 5.0073476 4.9926105 4.9129725 4.9304132 5.0027742 4.794051 5.1335235
1369358_a_at 6.1257544 6.288577 6.3064437 6.169871 6.1952734 6.295562 6.1998563 6.114653 6.246499 6.1413155 6.0899096 6.3664336
1369359_at 4.528063 4.231101 4.455239 4.271256 4.3978467 4.3275914 4.160198 4.0986967 4.2153335 3.8483124 4.008608 4.2071915
1369360_at 5.7740746 5.774147 5.572802 5.478438 5.849714 5.912961 5.927089 6.18103 5.930939 6.051686 5.765666 6.1931615
1369361_at 3.6667345 4.049361 3.4965787 3.6724153 3.4784799 3.5315423 3.530564 3.5322757 3.6620328 3.3744056 3.6608398 3.7014577
1369362_at 5.187698 4.9209714 5.177436 5.102439 5.1581306 4.907752 5.176946 4.9669538 4.867361 4.931048 5.0309525 5.2563906
1369363_at 3.741114 3.8343258 3.7426631 3.5475328 3.751947 3.6428502 3.6316936 3.6687596 3.788088 3.617685 3.6664407 3.8407383
1369364_at 3.5003064 3.4340594 3.560128 3.338116 3.4389808 3.569611 3.574396 3.4663358 3.4694276 3.6644664 3.4342246 3.7138746
1369365_at 4.6400948 4.681853 4.4694247 4.7474422 4.5462213 4.3664355 4.5836425 4.454188 4.487005 4.331105 4.294431 4.5297627
1369366_at 5.2294955 5.0280967 4.7019753 4.6888127 4.7083983 5.1345716 5.1092577 5.0265994 4.858285 4.857152 4.5978637 4.996015
1369367_at 4.641601 4.3959837 4.693862 4.5769315 4.423804 4.683029 4.0926533 4.4721794 4.573076 4.2870283 4.3004823 4.542628
1369368_at 4.5664654 4.4278708 4.3978224 4.5360126 4.3550024 4.2766266 4.1277275 4.4197397 4.5618076 4.449108 4.1613407 4.47958
1369369_at 5.0182486 5.1108046 5.1658516 5.1942005 5.206405 5.2634788 5.1501164 5.220003 4.9962535 4.917599 5.003066 4.9714932
1369370_s_at 5.108855 4.5343304 4.8798885 4.7095146 4.646374 4.7703424 4.974159 4.456152 4.520242 4.7414727 4.7726994 4.757544
1369371_a_at 4.209284 4.366324 4.3964014 4.2918835 4.4384985 4.1617694 4.307137 4.0825167 4.554106 3.8758137 4.475703 4.52448
1369372_at 4.9353466 4.7802544 4.912596 4.914227 4.878595 4.8094134 4.9595084 5.0171347 4.9741664 4.8752837 5.064313 5.042254
1369373_at 5.517991 5.6812963 5.4513874 5.3466215 5.825162 6.016119 5.5202107 5.80187 5.387037 5.574459 5.4568853 5.2651386
1369374_at 3.9145188 3.9855063 3.9182897 3.8529847 4.033288 4.0890517 3.980629 3.8808177 4.1466136 3.6816828 3.7864797 3.7632027
1369375_a_at 3.7853038 3.7936447 3.708021 3.7780833 3.6103108 3.639491 3.7504594 3.7335305 3.78768 3.6562812 3.656723 3.9352362
1369376_a_at 4.4791026 4.3000603 4.4702473 4.1892443 4.297666 4.468541 4.2563677 4.168955 4.264952 4.2027717 4.226516 4.3652496
1369377_at 3.4817889 3.4421463 3.6087925 3.4563136 3.4073465 3.5260181 3.521512 3.367182 3.3771408 3.4790885 3.510368 3.5184658
1369378_at 5.1435356 4.557588 4.768345 4.682481 4.698908 4.5043955 4.639027 5.087405 4.8310075 4.5676956 4.976588 4.652173
1369379_at 4.6273327 4.6330247 4.8056955 4.6665964 4.5238204 4.6734457 4.543033 4.5344396 4.5806875 4.666621 4.79495 4.8081427
1369380_at 4.4553256 4.769544 4.1427956 4.6541147 4.3649445 4.3509674 4.4476933 4.331869 4.41506 4.3490753 4.508595 4.510832
1369381_a_at 3.7099106 3.6773076 3.8891985 3.8334603 3.8008585 3.862547 3.627835 3.7128978 3.7819493 3.7635515 3.6847765 3.7230728
1369382_at 5.7434864 5.9909267 5.7721834 5.6887255 5.7642784 5.745592 5.959479 5.869091 5.7549114 5.776917 5.652164 5.692012
1369383_a_at 4.687563 4.581196 4.823428 4.620617 4.8704777 4.674839 4.786462 4.472846 4.9557734 4.781764 4.7961216 4.92737
1369384_at 3.9476588 4.2567425 3.8749886 3.9349988 3.921348 3.9234657 3.7899141 3.9747503 4.095621 4.000517 4.021655 4.018786
1369385_at 4.6011963 4.4256787 4.6799865 4.473829 4.64712 4.348886 4.532777 4.5442333 4.4739885 4.3624535 4.7429767 4.674743
1369386_at 4.0573645 3.9072082 4.190932 4.2546554 4.256311 4.0654564 4.382125 4.254431 4.3067408 4.2316575 4.2125893 4.3383293
1369387_at 5.512941 5.675066 6.093879 5.5184984 6.0468645 5.483576 5.757311 5.4295225 5.381062 5.6804104 5.6558914 6.011577
1369388_at 3.8549004 4.151582 4.145329 4.208258 3.971178 4.019136 3.9463038 4.119282 3.886157 3.7639217 3.7017536 4.239251
1369389_at 4.594018 4.3102984 4.574874 4.3324165 4.3117275 4.476296 4.44338 4.354486 4.3034997 4.2434216 4.2414765 4.627139
1369390_a_at 4.491495 4.496097 4.806613 4.127419 4.520728 4.438783 4.207118 4.2234497 4.064735 3.9345598 3.909055 4.0015125
1369391_at 4.3083215 4.179851 4.261014 4.109325 3.9786282 4.1974726 4.131237 3.9671316 4.204196 3.9844959 4.068548 4.088991
1369392_at 4.9716415 5.1292152 5.1563187 5.0794706 4.9126015 5.0401983 4.982759 4.9959383 5.074435 4.994275 5.108042 4.8701735
1369393_at 4.1801033 4.0051928 3.7888246 3.9674118 4.314448 3.9912963 4.0690002 3.9644537 4.109855 4.1273737 4.4445405 3.9715493
1369394_at 4.3632307 4.4894195 4.6003704 4.621579 4.6389017 4.6132107 4.4541492 4.4775743 4.4768925 4.428603 4.559227 4.4057083
1369395_at 3.717052 3.5979462 3.4976091 3.4156349 3.604138 3.6404328 3.5422843 3.444069 3.5953224 3.6585457 3.7379305 3.4574904
1369396_at 5.5004325 5.3396664 5.454273 5.4973135 5.399519 5.7333384 5.365465 5.643418 5.4573193 5.4676113 5.374455 5.561368
1369397_at 4.8447533 4.9889464 5.055072 5.084683 5.0261254 4.962948 4.735862 5.13155 5.174933 4.8952703 5.0939445 5.0244308
1369398_at 5.581314 5.461766 5.641183 5.763423 5.6564384 5.404764 5.4849377 5.4900947 5.307199 5.5531316 5.3772554 5.435087
1369399_at 3.5934863 3.3846338 3.4971151 3.5938447 3.6012259 3.522928 3.3840032 3.462481 3.498245 3.554909 3.4632907 3.4260814
1369400_a_at 5.2208776 5.2729373 5.2819543 5.24569 5.2691417 5.300355 5.2064347 5.265379 5.391887 5.023404 5.203843 5.4475975
1369401_at 3.518605 3.402786 3.507841 3.6187305 3.6063707 3.3382382 3.3600998 3.5334578 3.437301 3.452152 3.4397109 3.501842
1369402_at 6.566796 7.0379233 6.8967085 6.667638 7.1181846 6.9355607 7.1351743 7.017456 6.7754827 6.779131 6.9982615 6.7412086
1369403_at 4.6420894 4.530422 4.9165926 4.7691383 4.5887213 4.5079684 4.510114 4.5801315 4.411438 4.3719645 4.5785837 4.498075
1369404_a_at 4.6695194 4.5372543 4.4831753 4.537251 4.6357384 4.370676 4.3995075 4.5231457 4.791815 4.5948124 4.4008207 4.4934487
1369405_a_at 4.341054 4.2349396 4.108407 4.279231 4.32836 4.0414515 4.1150694 4.120391 4.107146 4.1210403 3.9282775 4.246786
1369406_at 4.08033 4.095256 4.07088 4.5660667 3.8102262 4.442397 4.023979 4.1235847 4.217735 4.4455976 4.04316 4.068577
1369407_at 6.2631493 6.300742 6.1942067 6.103658 6.404184 6.357358 6.1835985 6.558124 6.2342997 6.836843 6.8008537 6.1245203
1369408_at 4.5082483 4.0738235 4.358612 4.3094025 4.21248 4.018567 4.2817817 4.34056 4.333265 4.30892 4.276515 4.5427947
1369409_at 8.195057 8.267516 8.374226 8.084997 8.279609 8.283145 8.126594 8.232403 8.174567 8.221678 8.219917 7.9339237
1369410_at 6.642818 7.3120666 6.7447357 7.2678404 7.1280055 7.2997065 6.9347963 6.964881 7.2193336 7.02533 6.927615 7.0228505
1369411_at 3.6001172 3.8513522 3.8281436 3.68242 3.804869 4.111758 3.8094819 3.855076 3.7649858 3.7308574 3.6690707 3.8593519
1369412_a_at 6.586022 6.510951 6.6919928 6.6901402 6.5460744 6.550163 6.4303255 6.346575 6.608033 6.693387 6.366693 6.454295
1369413_at 4.377685 4.3378634 4.550855 4.721397 4.475768 4.423295 4.521319 4.4368777 4.4954867 4.535292 4.418905 4.660849
1369414_at 8.625509 8.666468 8.747837 8.722595 8.705581 8.862074 8.662342 8.5090275 8.475164 8.59741 8.647366 8.516315
1369415_at 6.2906523 8.094259 7.771761 7.301843 8.813232 7.613474 8.3211 8.843739 8.160961 7.989318 8.000889 7.5947237
1369416_at 6.1465116 6.16518 6.0792174 6.1558456 5.9384193 6.3239713 6.242632 6.04933 6.174656 6.02762 5.9699864 6.3100357
1369417_a_at 4.335831 4.219723 4.3875 4.300389 4.3414326 4.1899242 4.2911587 4.1957283 4.55012 4.3969836 4.1685104 4.6086583
1369418_at 4.3865337 4.176016 4.28646 4.25802 4.475697 4.194457 4.284109 4.2306437 4.3101015 4.43841 4.319011 4.264012
1369419_at 5.392894 5.4913363 5.2790933 5.295734 5.2958736 5.28512 5.1754737 5.278512 5.539238 5.4167547 5.3088408 5.36216
1369420_at 4.513835 4.4403324 4.5417585 4.7800746 4.5409584 4.5302696 4.7359333 4.5532923 4.5350575 4.5948586 4.347134 4.6413536
1369421_at 6.101251 6.056142 6.1502075 5.9465547 6.067681 5.9552183 5.938022 6.1217003 6.054231 6.1897964 6.2255898 5.618556
1369422_at 5.1080136 4.961033 5.312913 5.323495 5.166961 5.153077 5.3516617 5.202273 5.346479 4.9790125 4.967774 5.1244636
1369423_at 4.6376557 4.252925 4.4871216 4.481022 4.20549 4.1499214 4.512305 4.3932514 4.352432 4.6113667 4.3488784 4.350904
1369424_at 12.648561 12.340491 12.49453 12.486622 12.512394 12.609967 12.549921 12.715164 12.6217985 12.703409 12.622624 12.567208
1369425_at 3.832256 4.204442 4.1194696 4.308014 3.9493594 4.254896 4.306081 4.23722 4.1064806 4.0830564 4.0308285 3.9583051
1369426_at 4.7526283 4.906744 5.100776 5.3318934 4.887844 5.086739 4.6970096 4.8251805 4.9587517 4.9610176 4.996455 5.038314
1369427_at 8.667918 9.085354 8.588297 8.63392 9.280176 8.383622 9.346036 8.552555 8.944981 9.002043 9.03009 8.479402
1369428_a_at 4.474699 4.3534617 4.5414424 4.5258436 4.4222035 4.2985125 4.352753 4.3436 4.309636 4.3377266 4.2234745 4.5552335
1369429_at 3.4615743 3.5787 3.5905817 3.7047107 3.6993403 3.582398 3.581949 3.7854376 3.7411778 3.710142 3.8046498 3.4982464
1369430_at 8.714676 9.504299 8.89541 9.498399 8.722338 9.573778 9.508845 8.792795 8.59332 9.6198635 9.433725 8.701554
1369431_at 4.3666124 4.4836526 4.6258693 4.6524887 4.363345 4.570184 4.654598 4.639156 4.5141683 4.3230653 4.441505 4.6188326
1369432_at 5.2047157 5.359329 5.2149925 5.467106 5.420594 5.1713667 5.3187757 5.2727222 5.4788733 5.138238 5.298167 4.982437
1369433_at 5.058226 4.875773 5.2287335 5.0013695 5.0917187 4.959204 4.9099507 5.110725 4.9103622 5.188375 4.7947555 4.9718823
1369434_at 3.84312 3.6338289 3.8227372 3.9398084 3.861655 3.7395756 3.9109986 3.8363929 3.8832815 3.858672 3.7169342 3.699139
1369435_at 12.161323 12.247253 12.263165 12.286112 12.453565 12.441666 12.331474 12.209072 12.369017 12.329754 12.301824 12.065773
1369436_at 4.5947323 4.1898737 4.086217 4.102916 4.1388144 4.1212673 4.149004 4.174653 4.182846 4.387595 4.142787 4.2608023
1369437_at 4.7098236 4.5878453 4.5791183 4.8537903 4.64319 4.4561234 4.4872394 4.6080704 4.529842 4.515545 4.5222864 4.730317
1369438_at 4.8035793 4.7413807 4.901947 4.812258 4.826672 4.6953597 5.0210896 4.7402744 4.78986 4.896612 4.7495875 4.9065185
1369439_at 3.724209 3.871272 3.697833 3.9022405 3.5660868 3.7006044 3.6725907 3.5988562 3.696871 3.644172 3.7204418 3.6543152
1369440_at 6.56059 6.1285825 7.0651774 6.147336 6.758795 6.926109 6.8004065 7.1200314 6.3651853 7.3606677 6.7427106 6.4234576
1369441_at 4.6874714 4.767409 4.578921 4.6864815 4.488283 4.6142197 4.5613575 4.46182 4.64779 4.577258 4.4902735 4.5443974
1369442_at 3.4657478 3.47097 3.3080084 3.487533 3.395312 3.4129333 3.48387 3.514064 3.3830357 3.1725054 3.5803885 3.4557076
1369443_at 6.3050117 6.526845 6.2188897 6.736762 6.475924 6.568028 6.952775 6.2692986 6.586866 6.5819616 6.31013 6.402979
1369444_at 4.005079 3.4735765 3.9483433 3.5900855 4.0690312 3.646027 3.7835715 3.8806596 3.9171157 3.7324026 3.8566658 4.111765
1369445_at 5.323733 5.6030664 5.6595078 5.766554 5.7241807 5.7239833 5.80143 5.7727866 5.3134713 5.7417793 5.8063164 5.53645
1369446_at 6.6441994 6.484641 6.790536 7.0167575 6.8842235 6.765781 7.126012 6.9195247 6.580568 7.058051 6.7117887 6.4338875
1369447_at 5.754708 5.5348015 5.768041 5.7539334 5.719331 5.617697 5.595017 5.32124 5.5839243 5.6795173 5.6908183 5.6988716
1369448_at 5.8898993 5.6788836 5.9457107 5.9189963 5.7894025 5.7810817 5.9358444 5.861548 5.687831 5.9548244 5.8289576 6.05968
1369449_at 5.0152016 4.781748 5.017682 5.0749035 4.87866 4.8305545 4.892928 5.024321 4.923029 4.9523935 5.1952443 5.0942
1369450_at 11.155034 11.288653 11.284086 11.07962 11.323528 10.88669 10.784886 10.164216 11.080173 10.452686 10.736855 11.115592
1369451_a_at 3.744451 3.4971402 3.8199184 3.5469046 3.7130983 3.475027 3.5245416 3.8056014 3.6491416 3.5870504 3.8509672 3.7535052
1369452_a_at 7.957814 8.119049 8.119358 7.840882 7.966308 7.9103065 7.8811917 7.960585 7.6153264 7.808568 8.07432 7.71296
1369453_at 7.6473756 7.910009 7.692081 7.713358 7.571289 7.613384 7.830529 7.7947497 7.605795 7.8223763 7.969819 7.8135104
1369454_at 4.295727 4.334325 4.145482 4.1602974 4.104494 4.1824083 4.284833 4.257509 4.262062 4.1254168 4.37214 4.26532
1369455_at 7.844748 7.40501 8.65494 7.707492 8.0029545 8.0756855 8.13681 8.327238 7.800439 8.389403 7.838502 7.8725595
1369456_at 3.478915 3.3881972 3.6232803 3.535961 3.3016844 3.5046191 3.5192895 3.5976975 3.2504563 3.6447918 3.5038657 3.2722065
1369457_a_at 4.3307543 4.507763 4.4198585 4.382017 4.6968946 4.4567204 4.3779364 4.367461 4.488079 4.541091 4.3182554 4.472098
1369458_at 4.58404 4.5756702 4.7708097 4.8500996 4.318515 4.4072943 4.4994063 4.488853 4.5643497 4.4503255 4.3389707 4.5727596
1369459_at 5.978162 5.581041 5.797006 5.5084877 6.095416 5.800664 5.775932 5.881647 5.86847 5.8358235 5.901257 5.6800146
1369460_at 5.318203 5.099777 5.197843 5.167226 5.147697 5.336662 4.9821143 4.8648744 4.9170923 5.246109 4.9446917 4.9395437
1369461_at 4.040981 3.8577087 3.8940682 3.989635 3.989877 3.857615 3.94928 4.0398016 3.9991627 3.8495939 3.7862437 4.0413885
1369462_at 4.091156 4.0024467 4.106383 4.007587 4.1089435 4.1643925 3.836625 3.8958662 3.967766 3.9296882 3.8153949 3.9584515
1369463_at 5.7708845 5.5503883 5.6598835 5.8096566 5.4201093 5.5502305 5.6649346 5.362314 5.604804 5.3477306 5.5231647 5.344181
1369464_at 4.6089287 4.3742933 4.641842 4.5850964 4.6760197 4.4537992 4.1599083 4.271202 4.592513 4.568864 4.425021 4.5783873
1369465_at 12.843424 12.839847 12.858793 12.725405 12.769575 12.773503 12.610537 12.192726 12.752351 12.455192 12.478347 12.790923
1369466_at 3.7140617 3.713195 3.7724 3.9129462 3.7213075 3.9053907 3.6285055 3.6788836 3.6367106 3.856742 3.5287077 3.7007735
1369467_a_at 9.716255 9.490878 9.616051 9.550041 9.250496 9.241968 9.450555 8.86375 9.306123 9.149595 9.2025585 9.55678
1369468_at 6.093161 6.4385576 6.696209 6.4192834 6.557645 6.416636 6.5596848 6.8335423 6.5973554 7.095645 6.9666166 6.4285235
1369469_s_at 3.47429 3.5597072 3.5345297 3.510237 3.4908261 3.498812 3.3262122 3.5049884 3.4607005 3.5756617 3.3871684 3.6082604
1369470_at 4.379236 4.2105513 4.5983653 4.3645163 4.472284 4.582311 4.3302717 4.538436 4.661627 4.5584664 4.243778 4.336996
1369471_at 4.9097986 4.8056326 4.7852097 4.77446 4.6204667 4.6714582 4.973141 4.669405 4.511301 4.860336 4.938582 4.684132
1369472_a_at 6.1512527 6.0947757 6.1886134 6.45734 6.475898 6.4268374 6.2146087 6.3446946 6.12547 6.1897225 6.440775 6.2193475
1369473_at 9.912507 9.908205 9.885031 9.963681 10.1177435 10.036318 9.845436 9.932647 9.789604 10.158104 9.968298 9.707661
1369474_a_at 3.5550928 3.6143305 3.6025565 3.6071022 3.699628 3.7455127 3.6977537 3.5813973 3.6647744 3.812733 3.6076531 3.582071
1369475_x_at 3.972779 4.001516 4.0636554 3.8507245 3.9481204 3.887955 3.7299776 4.080647 3.897309 3.8179405 3.7417336 3.7588181
1369476_at 4.895675 4.9069414 5.1018515 4.9502172 4.962376 4.831091 4.927226 5.1210427 4.9232774 4.9068446 5.112023 4.814359
1369477_at 4.276286 4.31959 4.4527144 4.006311 4.069827 4.2428513 3.995234 4.1402917 4.1380653 4.172682 4.053515 4.5418906
1369478_at 4.4244695 4.18893 4.5533366 4.170473 4.332299 4.4400034 4.433111 4.239599 4.1122403 4.1612754 4.1506634 4.2504616
1369479_at 6.5585685 6.4377418 6.485002 6.5266943 6.5342364 6.5919724 6.512404 6.38065 6.3941417 6.5613904 6.3732944 6.7571964
1369480_at 3.9783275 3.5508356 4.0125318 3.825491 3.6772423 3.7900555 3.5544772 3.6393998 4.0942364 3.9223487 3.7916598 3.727772
1369481_at 3.826762 4.0510135 4.0458612 3.964704 3.8845732 3.8040385 3.6426642 3.674336 3.6648684 3.7676775 3.7264702 3.9971025
1369482_a_at 4.0620832 3.817972 4.149454 3.9306457 3.9246027 4.009981 3.9790823 4.0391626 3.888159 4.2967644 3.7923157 4.134738
1369483_at 6.446021 6.457523 6.342456 6.0282707 6.3519616 6.0126877 6.4750056 6.408527 6.3854914 6.406244 6.377527 6.4054546
1369484_at 4.1690335 4.168072 4.200762 4.447337 4.2425213 4.402771 4.33605 4.2884912 4.241588 4.3284893 4.4167843 4.355504
1369485_at 9.710621 9.819586 9.686048 9.676681 9.88859 9.705595 9.674634 9.6790285 9.687049 9.573917 9.669108 9.578437
1369486_at 3.5282733 3.5674577 3.765307 3.571329 3.792904 3.6073391 3.5041509 3.5684023 3.8888638 3.424594 3.4916713 3.506903
1369487_a_at 3.853628 3.8715565 4.0738 4.005625 3.8922648 3.9254897 3.9600089 3.8153722 3.9438126 3.9481997 3.7574704 4.0746975
1369488_at 4.1002493 4.129052 4.290101 4.1782036 4.02065 4.239317 4.063903 4.1908064 4.3167133 4.138012 4.0802298 3.9490128
1369489_at 6.0788684 5.837281 5.999069 6.2586875 6.089631 6.2374525 6.0802836 6.1396356 6.2214346 6.1929693 6.072221 6.1141863
1369490_at 3.9659455 3.868121 3.9938347 3.968129 3.7932107 3.6806574 3.9724944 3.8027809 3.7760527 3.9904382 3.6976771 4.1438723
1369491_at 8.898046 8.927133 8.382953 9.279507 8.849895 9.024883 8.619565 8.765477 8.850303 8.36135 8.74105 9.11864
1369492_at 10.965001 10.75838 10.887013 11.13164 10.894195 11.020251 11.002979 11.163309 10.878445 11.048612 11.129167 10.731061
1369493_at 6.418326 6.4777837 8.049274 6.7837467 7.0322304 8.933769 8.482884 10.495913 9.251769 9.785308 10.273042 8.054087
1369494_a_at 5.8282423 5.690457 5.7502475 5.8556733 5.877721 5.757767 5.805447 5.7249722 5.625196 5.7751517 5.7918797 6.0073504
1369495_at 5.6886606 5.6327496 5.5674725 5.63715 5.594264 5.691126 5.5041676 5.6604166 5.768291 5.8899236 5.834606 5.4824743
1369496_at 7.133327 7.107699 7.146377 6.9861593 7.1488976 7.2517653 7.0864606 6.964881 7.2423334 7.004664 7.166647 7.0319185
1369497_at 4.686821 4.173794 4.8894258 4.249465 4.3997107 4.6348877 4.390463 4.273721 4.506924 4.4276767 4.509962 4.4331493
1369498_at 4.4520235 4.321556 4.718809 4.6304283 4.4218345 4.282166 4.511698 4.430958 4.2800975 4.2895665 4.293536 4.5155954
1369499_at 5.4133654 5.347739 5.044307 5.143562 5.094015 5.3830433 5.7068253 4.9647145 5.0795126 5.454588 5.1957984 5.371894
1369500_at 5.5513453 5.1599545 5.07827 5.299609 5.125371 5.3940816 5.1060276 5.1839585 5.2215204 5.0867915 5.0319705 5.1593857
1369501_at 5.341136 5.531907 5.773662 5.4671702 5.6236796 5.5780735 5.732793 5.6395493 5.170965 5.377595 5.652164 4.8920507
1369502_a_at 12.541179 12.694052 12.688955 12.630329 12.701998 12.478032 12.504036 12.641572 12.481414 12.429446 12.634822 12.525836
1369503_at 3.237704 3.3798773 3.2220728 3.2486172 3.4083452 3.2713535 3.2399926 3.333397 3.2226827 3.2725513 3.2511668 3.391061
1369504_at 5.158344 5.4484987 5.421359 5.261549 5.3517485 5.3186336 5.2637186 5.5638366 5.1615405 5.4223156 5.3147635 5.169931
1369505_at 5.488313 5.750484 5.75073 5.6124816 5.724338 5.8050356 5.7903676 5.7148414 5.584247 5.4670205 5.1913295 5.366383
1369506_at 4.424274 4.3534617 4.330924 4.5469394 4.404352 4.7214193 4.4141974 4.2537975 4.504585 4.386528 4.4076037 4.3625154
1369507_at 4.467429 4.3258467 4.220777 4.1737823 4.275508 4.3661356 4.185434 4.318739 4.466093 4.2721663 4.128413 4.2770495
1369508_at 5.018853 5.1401668 4.89586 5.0739527 5.1249943 5.2461953 5.0901175 4.853574 4.8878264 5.124404 4.9016013 4.81807
1369509_a_at 4.6128397 4.481278 4.453604 4.837393 4.1760926 4.3620615 4.6321063 5.9714584 4.7493896 4.4518466 4.463477 4.496228
1369510_at 6.6576505 6.491233 6.318313 6.4866104 6.5540347 6.3337793 6.3577905 6.4439125 6.638519 6.6759624 6.497012 6.6172824
1369511_at 6.4081945 6.1110945 6.2872453 6.0377483 6.449342 5.4159303 5.8980513 6.0889363 6.134963 5.4764266 6.1289663 6.010384
1369512_at 5.0692234 5.2354927 5.0547705 5.304238 5.488774 5.4425554 5.274106 5.107991 5.311654 4.9972467 5.310339 5.572177
1369513_at 4.784854 4.7058897 4.778675 4.589011 4.574394 5.0188694 4.736949 4.706012 4.5793147 4.7737136 4.528991 4.738263
1369514_at 6.229389 5.881142 6.0797133 6.0851054 5.794381 5.814143 5.9934707 5.84319 5.8122168 5.8348494 5.560501 6.0516706
1369515_s_at 4.623855 4.321619 4.3679657 4.4173665 4.2039824 4.181188 4.4141974 4.1325407 4.155724 4.2406473 4.4083667 4.375378
1369516_at 4.007056 3.8265855 3.9254456 4.019938 3.8695612 3.7195516 4.0920305 3.7710557 4.0140066 3.9707303 3.756826 3.9208605
1369517_at 5.387116 5.1981573 5.115271 5.137442 5.459703 5.010523 5.420312 5.0029025 5.270524 5.337026 5.06298 5.300698
1369518_at 5.1957726 4.892679 5.258937 4.8191156 4.97823 4.9528227 5.192395 5.1383724 5.292139 4.9283533 5.251768 5.120042
1369519_at 4.423162 4.2045 4.2620764 4.334248 4.4798837 4.2005672 4.0965014 4.0952225 4.314557 4.3200893 4.3520794 4.2826996
1369520_a_at 5.5869226 5.563883 5.516877 5.6637955 5.474314 5.4141808 5.558194 5.2696886 5.5921884 5.4409432 5.6138277 5.416358
1369521_at 3.5021398 3.5786123 3.5169127 3.750643 3.586833 3.627768 3.6880074 3.4023094 3.5953224 3.5154884 3.6296518 3.9573548
1369522_a_at 3.557271 3.4255693 3.6291635 3.4276125 3.424456 3.5726376 3.4488404 3.371572 3.2893264 3.3967524 3.359324 3.363912
1369523_at 5.8009267 5.4982233 5.5184145 5.889754 5.5866027 5.532092 5.6149707 5.2481756 5.5989017 5.656629 5.401564 5.287456
1369524_at 4.3171244 4.492267 4.352394 4.570406 4.594619 4.6037683 4.4191165 4.4351296 4.702605 4.471804 4.623575 4.490394
1369525_at 5.2638206 4.931672 5.1063175 5.0874853 5.350334 5.1208506 5.071432 4.9705434 5.011223 5.1249485 5.199314 5.1339016
1369526_at 8.151289 8.427829 8.389186 8.24619 8.39192 8.482631 8.497984 8.369235 8.11729 8.828468 8.230257 8.040808
1369527_at 5.2164207 5.0432787 4.948286 5.3592134 5.191994 5.2162037 5.065816 5.2052636 4.9095545 5.240403 5.0874686 5.7750015
1369528_at 4.976939 5.1453056 5.674699 5.331135 4.9799337 5.184845 5.5633516 5.2540245 5.406094 5.6285176 4.98503 5.3284936
1369529_at 4.487318 4.555808 4.5419307 4.504039 4.4506392 4.4457836 4.3195224 4.2591915 4.7020164 4.3734994 4.3157406 4.282821
1369530_at 5.0153236 4.6370873 4.8072453 4.896719 4.825946 4.670171 4.687064 4.482997 5.1283054 4.8227654 4.6661367 4.8483624
1369531_at 6.8356667 6.2427073 8.2998705 7.0058985 7.068282 6.5822887 6.2163014 6.106188 6.3205504 7.554726 6.8359375 5.853144
1369532_at 4.784854 4.441784 4.522489 4.560235 4.656362 4.587841 4.4924965 4.541213 4.715413 4.651023 4.4996595 4.45218
1369533_a_at 5.9256053 5.4997053 5.7699547 5.930523 5.660256 5.691092 5.6442876 5.7321653 5.767771 6.076882 5.541548 5.7619014
1369534_at 5.114959 5.0746126 4.97141 5.091434 4.9570713 5.0236607 4.9520187 5.1245794 5.158086 5.0524497 5.288703 4.99049
1369535_at 5.298812 4.9323025 5.0969133 5.0937967 5.2476745 5.193504 5.029919 5.3231106 5.124511 5.1108265 5.074213 5.135223
1369536_at 4.7218876 4.970446 4.655689 4.7614217 4.594132 4.9696827 4.8158784 4.8288975 4.924855 4.316328 4.8956647 4.995028
1369537_at 5.202062 4.924695 5.0178986 5.213517 5.172207 5.039324 4.8622665 5.1707873 5.1185646 5.0717936 5.1153097 5.18005
1369538_at 4.6737556 4.448679 4.2659836 4.540558 4.5128627 4.484693 4.4239244 4.4203353 4.2765145 4.426538 4.483365 4.6171355
1369539_at 5.1967783 5.3997793 5.294533 5.1164637 5.426049 5.340204 5.4584484 5.3160233 5.356901 5.410858 5.377613 5.3521605
1369540_at 4.662173 4.0311337 4.2023273 4.024437 4.187811 4.006404 4.224099 3.8740704 4.4556656 3.9667113 4.0000696 4.134119
1369541_at 3.6888313 3.5472243 3.7681637 3.68242 3.7057734 3.8842146 3.7686388 3.7696407 3.7224128 3.7527325 3.647393 3.8102582
1369542_at 5.4519033 5.12183 5.379496 5.262124 5.327163 5.3498125 5.064291 5.244891 5.174917 5.10456 5.1236467 5.063459
1369543_s_at 6.3806005 6.6492343 6.346801 6.1774697 6.343843 6.3914423 6.3376803 6.316553 6.523618 6.362488 6.4363704 6.3462415
1369544_a_at 4.1736956 4.1263514 3.9600632 4.115198 4.1847253 4.00661 3.996702 4.1948633 4.076395 4.3492575 3.9802234 4.1404696
1369545_at 5.1762567 5.1233883 4.9006634 5.0531454 5.0603065 5.0111465 5.0330505 4.897545 4.9630423 4.9523935 5.017733 5.048324
1369546_at 10.461146 10.607459 10.634329 10.706332 10.619187 10.725349 10.605333 10.7172365 10.461013 10.675831 10.635147 10.310467
1369547_at 4.144847 3.943397 4.3458557 4.016633 4.154872 4.151991 4.0373774 4.0454493 4.039217 4.2203913 4.106859 4.1585846
1369548_at 5.112545 5.2301736 5.130226 5.314695 5.1103816 5.428791 5.127632 5.1973076 5.3666368 5.2753844 4.992137 5.110012
1369549_at 6.9846225 7.1231017 6.7432604 6.7991114 6.835675 6.745498 7.015265 6.5135484 7.207508 6.583686 6.698794 7.0611157
1369550_at 3.8800573 3.4945357 3.7876046 3.6219862 3.6688905 3.8366609 3.7011158 3.5941107 3.7271729 3.6988523 3.7259798 3.8979795
1369551_at 5.0668817 4.978304 5.1708694 5.1622286 4.9762545 4.6798134 4.82308 4.890958 5.0570464 4.944974 4.7361956 5.0542
1369552_at 4.460795 4.992733 4.4038925 4.661228 4.6326036 4.5510983 4.676604 4.668492 4.692688 4.2973185 4.8745165 4.8500853
1369553_at 4.822583 4.690049 4.642968 4.8779945 4.916834 4.4623013 4.5301733 4.5899615 4.4505014 4.5531693 4.438163 4.5685806
1369554_at 9.5787115 9.632254 9.562416 9.512493 9.605532 9.637193 9.537336 9.577195 9.561151 9.676502 9.59687 9.522208
1369555_at 4.170185 4.012559 4.392605 4.233486 4.1118217 4.249141 4.127008 4.318739 4.237005 4.0171876 4.0283756 4.3958263
1369556_at 5.146537 5.025549 5.1700153 5.5079746 4.9697113 5.069173 4.9191027 5.1050463 5.260521 5.1894417 5.0048723 5.157026
1369557_at 6.7056375 6.7444825 6.841357 6.632094 6.799771 6.803621 6.9956336 6.8789563 6.4757214 7.0235877 6.8709574 6.4754596
1369558_at 8.847082 8.946438 8.783871 8.346745 8.677168 8.618953 8.491758 8.629205 8.802728 8.597249 8.580185 8.390373
1369559_a_at 9.826228 9.7146435 9.7426815 9.624636 9.823843 9.734811 9.903509 9.706339 10.014204 9.879492 9.955853 9.77466
1369560_at 9.39272 9.59142 9.565842 9.559635 9.690691 9.593978 9.828225 9.845855 9.17431 9.871696 9.425394 8.925787
1369561_at 3.7920115 3.4992442 3.5588696 3.6664245 3.6738353 3.56494 3.6734266 3.5628817 3.8635294 3.623913 3.5403569 3.76756
1369562_at 6.038148 6.04986 6.259474 6.1576543 6.0831943 6.0040483 6.2963524 6.125785 6.174098 6.302856 6.1822467 6.070251
1369563_at 4.4988256 4.3607697 4.525515 4.5841417 4.447145 4.501588 4.4959435 4.370882 4.6926737 4.4376216 4.4077735 4.4649277
1369564_at 4.263075 4.527849 4.197588 4.1845207 4.306343 4.2220206 4.486331 4.2348356 4.2735863 4.465619 4.144024 4.684132
1369565_at 5.3773217 5.202592 5.153351 5.1173596 5.132942 5.3204484 5.3754673 4.7239075 4.948521 5.000155 5.0091515 5.2171283
1369566_at 4.997258 4.823052 4.7289352 4.913013 4.746816 4.646637 4.590477 4.5237103 4.8119783 4.746448 4.697892 4.6894383
1369567_at 4.82757 4.7243776 4.7368712 4.773576 4.873101 4.772285 4.665024 4.8251805 4.9462996 4.521952 4.790635 4.8179793
1369568_at 4.9312263 4.8687115 4.8102465 4.4565134 5.025905 4.885751 4.950555 4.8095016 4.7841024 4.772078 4.962821 4.4100184
1369569_at 3.909165 4.359269 4.345855 4.41401 3.8795097 4.1473064 3.967188 3.7164884 4.2544994 3.9518652 4.1617723 4.2423625
1369570_at 3.3693871 3.1819487 3.1751642 3.4424329 3.2818506 3.3866575 3.2938623 3.273366 3.4209368 3.4574523 3.5185988 3.3630588
1369571_at 8.218212 8.530299 8.448447 8.323989 8.530456 8.658022 8.331186 8.4343195 8.287134 8.606834 8.42716 8.062615
1369572_at 3.849185 3.876472 3.9828029 3.7809107 3.8910706 3.8131676 3.862379 3.9924088 3.988742 4.005408 3.8402553 3.9387817
1369573_at 4.3699293 4.2472835 4.3118987 4.389719 4.417088 4.1248484 4.4342766 4.314402 4.491238 4.3059134 4.365548 4.288278
1369574_at 3.7356708 3.736958 3.8688893 4.151574 3.897182 3.7586613 3.993012 3.7972336 3.7201428 3.7433596 3.6758804 3.8775969
1369575_at 3.7298005 3.4966793 3.5049992 3.4847445 3.378 3.457351 3.4086256 3.4137733 3.5653 3.60386 3.3854084 3.5464432
1369576_at 3.9923668 3.6237497 3.5889986 3.6462605 3.751947 3.8504179 3.7234323 3.569547 3.77697 3.6897652 3.8435078 3.907418
1369577_at 6.122814 7.4422164 7.216463 6.606278 7.2414064 7.837282 7.1666236 8.3563595 7.443451 7.547667 8.787853 6.986963
1369578_at 4.4021244 4.295252 4.193276 4.483773 4.154846 4.1960754 3.8448217 4.1131167 4.110949 3.9092937 4.0349126 4.323138
1369579_at 6.1121373 5.9360456 6.150722 5.801511 5.840834 5.7488465 5.8308177 5.8156238 6.121248 5.8516407 5.83886 5.855893
1369580_at 3.9963748 3.9187388 4.110602 3.9610634 4.0376425 4.025455 4.197597 3.949757 4.21335 4.126696 3.9039507 4.057719
1369581_at 11.72201 11.561641 11.605062 11.48478 11.475858 11.635068 11.619694 11.663381 11.848959 11.631179 11.51789 11.694093
1369582_at 5.828374 5.775516 5.790724 5.8966823 5.67704 5.8802986 5.877371 5.877113 5.938458 5.8446417 5.660946 5.9370136
1369583_at 5.4476647 5.1927304 5.1487546 5.1750736 5.1439104 5.219874 5.2053013 5.0774693 5.687227 5.0743613 5.151449 5.401988
1369584_at 6.3875995 5.9439607 6.1156416 5.868111 5.894241 5.775785 5.8818116 5.8306637 5.6947227 6.12852 5.8602743 5.8132834
1369585_at 3.8515966 3.8040893 3.844221 3.5438964 3.7874033 3.5358288 3.5134745 3.5732687 3.6073463 3.583382 3.6288927 3.6877549
1369586_at 3.6583107 3.4003437 3.508957 3.5498936 3.5185459 3.4912987 3.29315 3.3101785 3.4675744 3.3926392 3.3692274 3.3484874
1369587_at 4.1245346 4.3235517 4.4182863 4.4147196 4.395791 4.4761114 4.102614 4.1577325 4.1040316 4.4402084 3.940454 4.475447
1369588_a_at 8.343495 8.361899 8.076633 8.432344 8.143106 8.182487 8.337114 8.288838 8.570939 8.340054 8.371028 8.67907
1369589_x_at 3.6252964 3.7577887 3.8170407 3.7381887 3.708895 3.759157 3.612934 3.6963298 3.8891118 3.6621513 3.729876 3.9971025
1369590_a_at 7.18076 7.1442204 6.72128 6.9158764 6.794103 6.867929 6.8755436 6.893568 6.861461 7.2025785 7.074009 7.098016
1369591_at 3.686951 3.5669894 3.603222 3.733531 3.4102712 3.5116577 3.5453591 3.6029086 3.7452207 3.5240352 3.6145372 3.6312854
1369592_at 6.733056 6.8764853 6.804575 7.110535 6.6953783 6.7138553 6.792992 7.1199393 6.706894 6.836763 6.932351 6.868395
1369593_at 3.438926 3.2857902 3.4369946 3.5096796 3.4339247 3.5053897 3.2271004 3.4219587 3.3027697 3.3532476 3.4419007 3.456398
1369594_at 5.7584724 5.8560734 6.031682 5.596199 5.3014674 5.496063 5.7037115 5.80813 5.285736 5.6829863 5.784716 5.4532576
1369595_at 3.8145063 3.8818867 3.7506206 3.671754 3.7041824 3.972539 3.852297 3.8632243 3.5868936 3.7054684 3.5795038 3.7672386
1369596_at 4.625601 4.4005156 4.526601 4.8526497 4.5248766 4.550659 4.7742653 4.5305815 4.51705 4.576277 4.433625 4.670644
1369597_at 7.8597627 8.07312 7.8776536 7.808595 7.7793007 7.901647 7.7530427 7.956522 7.7510924 8.1671095 8.058596 7.69712
1369598_at 4.2438912 4.1989965 4.229998 4.2627134 4.437027 4.158238 4.2713284 4.318739 4.29358 4.373499 4.3513646 4.5121756
1369599_at 5.1544976 4.550211 5.0423675 4.8313684 5.1754403 4.8551474 4.7443895 4.6946936 4.794718 4.9152584 4.6070094 5.1388164
1369600_at 4.1987343 4.1971126 4.1950645 3.9505198 4.354163 4.160805 4.0075 4.3012896 4.244011 4.171875 4.0313463 4.21622
1369601_at 5.183642 5.0007114 5.0557537 5.057533 5.0433903 5.0907564 5.126341 4.8746624 4.6543 5.2045836 5.217741 5.098101
1369602_at 4.566234 4.2119784 4.538023 4.774555 4.214694 4.5705466 4.550978 4.5023193 4.783584 4.2800508 4.390834 4.7843676
1369603_at 3.7284515 3.6050491 3.639841 3.9456952 3.560619 3.5631847 3.7557008 3.617717 3.617808 3.7648182 3.7214923 3.6165679
1369604_at 4.5201163 4.6009655 4.669531 4.429475 4.5452404 4.483244 4.641704 4.51565 4.5239215 4.60942 4.4846783 4.909466
1369605_at 5.149722 5.1901526 5.1644216 5.3134375 5.0527034 5.4535575 5.162063 5.372199 5.0932584 5.3920336 5.30004 5.6029267
1369606_at 3.9043126 3.804922 4.03905 3.9907234 3.790558 3.685851 3.8713086 3.8533309 3.7837589 3.9530947 3.773374 3.9343123
1369607_at 5.5636725 5.5484867 5.7171745 5.6760025 5.5859094 5.8600907 5.541525 5.664699 5.8372293 5.826711 5.4809413 5.8748865
1369608_at 4.445866 4.049361 3.962707 4.0242968 4.2315397 4.3107443 4.216092 4.127133 3.9240837 4.1316943 3.9426894 4.082881
1369609_at 3.7119572 3.5957258 3.820297 3.7805953 4.0015783 3.5814922 3.5983398 3.8962173 3.6898067 3.7350938 3.6710577 3.6463494
1369610_at 5.769547 6.0984554 6.0640283 5.8514 6.0131106 6.0801506 5.958203 5.8622355 5.7367043 5.9860816 5.9446526 5.815298
1369611_at 4.86529 5.2043853 5.0927515 4.89225 4.876252 5.2377305 4.8818526 5.0653067 4.9776554 4.843027 4.8560815 4.9285293
1369612_at 4.92566 5.007367 4.9540873 5.1026745 4.778555 4.872715 4.8919077 5.041097 4.829508 4.9127617 4.8264575 4.856927
1369613_at 3.880132 3.724954 3.8420782 3.6834705 3.8456461 3.8769412 3.7881408 3.7860374 3.8163414 3.7563112 3.8117013 3.90869
1369614_at 3.8239772 3.9413319 3.985706 3.8497043 4.030408 3.8837597 4.001196 3.6486096 3.818918 3.8023057 3.8439217 3.9715781
1369615_at 5.7748213 5.644603 5.704362 5.7627583 5.609562 5.6306562 5.6246176 5.610135 5.6665726 5.6875124 5.7075644 5.734961
1369616_at 4.817967 4.720413 4.3758116 4.566043 4.5436726 4.696899 4.6337876 4.6959343 4.5896506 4.4967504 4.4195795 4.6628423
1369617_at 8.01298 8.040405 7.427224 7.3037205 7.8182316 7.6650095 7.6712103 8.253479 7.775746 8.070895 7.723299 8.076941
1369618_at 4.526054 4.5444136 4.9132366 4.925422 4.398244 4.499321 4.366663 4.645453 4.604465 4.5779777 4.417748 4.5183277
1369619_at 5.029656 4.830891 4.918358 4.916805 4.964802 5.0494266 4.798882 5.002562 4.9691963 4.8180757 4.6679482 5.0395756
1369620_at 3.9783146 4.015021 3.8731368 3.74917 3.9826708 3.9089105 3.8158083 3.7650135 3.8790057 3.7471533 3.8953032 3.9917738
1369621_s_at 9.613323 9.597626 9.510695 9.652809 9.485616 9.633893 9.516205 9.74574 9.611954 9.703299 9.598809 9.65981
1369622_at 4.4019785 4.570754 4.4761534 4.4091806 4.2913938 4.132646 4.253398 4.412507 4.2579513 4.672806 4.40553 4.349517
1369623_at 4.7191544 4.6254807 4.7842884 4.8232136 4.428354 4.5478253 4.548568 4.5286193 4.4783354 4.628818 4.5601397 4.519291
1369624_at 5.899481 5.713226 5.8538604 5.9081655 5.586697 5.8389387 5.844932 5.8598223 5.813517 5.7396455 5.4349546 5.8757434
1369625_at 5.764485 7.1623855 5.995884 6.308842 6.230061 6.199246 6.5578256 6.630831 6.5708385 6.499459 6.6703706 5.918972
1369626_at 8.405229 8.678232 8.787875 8.548788 8.788163 8.587087 8.6564455 8.601304 8.383019 8.665855 8.541045 8.31936
1369627_at 3.6621556 4.049361 3.8330994 3.982503 3.7227173 3.8539836 3.434813 3.7941601 3.8702562 3.7760465 3.756358 3.9971025
1369628_at 8.19289 8.311418 8.167759 8.303453 8.33525 8.147659 9.016955 8.604646 8.564468 8.763469 8.362398 8.802204
1369629_at 11.376006 11.437443 11.431702 11.406149 11.552008 11.468455 11.446307 11.28115 11.357026 11.30865 11.40126 11.198746
1369630_at 12.746781 12.7291155 12.702857 12.760499 12.808152 12.759207 12.690872 12.648966 12.652697 12.592552 12.680899 12.564754
1369631_at 7.8221583 7.8348002 7.7930403 8.049158 7.811981 8.020127 7.9488254 7.981876 7.847414 8.17599 7.9462795 7.8951035
1369632_a_at 6.3130007 6.685309 6.01316 6.410455 6.6348414 6.662135 6.483854 6.5456114 5.982053 6.4624324 6.237782 6.658611
1369633_at 10.746643 10.61839 10.751429 10.831392 10.86399 11.050373 10.942987 11.021428 10.562956 11.084506 10.755544 10.5899515
1369634_at 6.364488 6.6563406 6.547053 6.5230036 6.428101 6.5920725 6.5686703 6.538496 6.3614593 6.6587095 6.348386 6.226742
1369635_at 11.641952 11.885006 11.666729 11.881789 11.928977 11.900889 11.713177 11.880108 11.5921135 12.047777 11.70499 11.585921
1369636_at 12.365415 12.453254 12.2104845 12.552181 12.492111 12.513431 12.269155 12.495795 12.205559 12.624673 12.331007 12.244649
1369637_at 5.0118346 4.8403835 4.783429 4.992256 4.810422 5.005829 4.8803887 4.6838794 4.9952025 4.797649 4.9016013 4.9671316
1369638_at 5.559291 5.79775 5.6743684 5.342418 5.5188017 5.3672543 5.917657 5.465222 5.453802 5.453163 5.495978 5.335158
1369639_at 3.9072304 3.7803645 3.7745998 3.955987 3.989955 3.5885394 3.8186598 4.0214815 3.988742 3.4399347 3.7318697 3.842538
1369640_at 5.2296214 5.3394003 5.0336037 5.4581537 5.409571 5.2836885 5.0975986 5.3626385 5.52907 5.6525545 5.460516 5.2703915
1369641_at 7.699 7.9302382 7.8611164 7.7479076 7.851466 7.9055724 7.8389735 8.0759945 7.7879205 7.823499 8.05415 7.836553
1369642_at 7.2011566 7.8089995 7.666522 6.8617196 7.5139565 7.4304113 7.5427303 7.7312784 7.5587234 7.597749 7.805261 7.2706037
1369643_a_at 7.1275644 7.570805 7.5987725 6.9648514 7.33077 7.3008223 7.2163396 7.326608 7.142814 7.2595115 7.5864472 6.8458815
1369644_at 8.919883 9.1244755 9.337489 8.843174 9.079026 9.068939 8.988874 9.268604 9.107909 9.037992 9.281515 9.017233
1369645_at 4.1196423 3.8414252 4.012738 3.9662116 3.9009333 3.9348698 3.9545887 4.0555124 3.9644449 3.945135 3.8156297 4.0340157
1369646_at 3.7718832 3.6781707 3.634162 3.6364095 3.8297145 3.4655497 3.5728993 3.3784647 3.5850668 3.7822282 3.5144174 3.6184719
1369647_at 6.180817 6.0675445 5.850688 5.7496634 6.3558993 6.0666466 6.1909866 6.198563 5.6447845 5.9971085 5.9789715 5.8071227
1369648_at 6.120702 6.0337553 6.092343 5.939486 6.3553586 6.0030975 5.9971247 5.7218227 5.7970915 6.289899 6.0041175 5.5960236
1369649_at 5.10803 4.994159 5.1268444 5.171053 4.931941 4.9829073 4.939837 4.923799 4.9437504 4.836121 4.6715837 5.4271293
1369650_at 6.889475 6.942025 7.024522 6.901316 7.3639364 6.8274083 6.9465528 6.742068 6.526364 6.934731 7.0033545 6.663016
1369651_at 4.8600297 4.7860293 4.9689493 4.826854 5.022067 4.88029 4.9062304 5.391739 4.7273064 4.759339 4.8893023 5.2255397
1369652_at 3.7476642 3.770366 3.7162585 3.898565 3.7811916 3.7212334 3.7011158 3.8111415 3.9358566 3.793086 3.6142633 3.9182253
1369653_at 6.958634 7.3726945 7.323926 7.0965075 7.275833 7.226901 7.4854546 7.1716537 6.785085 7.094914 6.9967756 6.999339
1369654_at 10.810841 11.264509 11.045735 10.849789 11.1419735 11.147056 11.10211 11.104556 10.90809 10.985851 11.163601 10.923555
1369655_at 8.629327 7.882356 7.7057066 9.083686 8.4248905 8.402451 7.7651296 7.4992833 7.5168676 8.133943 7.9574823 7.2743115
1369656_at 6.9689136 7.155257 6.843942 6.7932553 6.819584 7.063259 6.8749666 7.048154 6.8468213 7.1122537 7.069102 7.3085485
1369657_at 4.2463274 4.096859 4.3546677 4.2073774 4.275526 4.166115 4.282479 4.382189 4.142962 4.536048 4.580873 4.4729156
1369658_at 8.493903 8.943956 8.9738 8.558448 8.545643 8.437727 9.041452 8.748131 8.651935 8.502131 8.7491 8.533786
1369659_at 5.6337223 5.8278937 5.689314 5.650915 5.2516556 5.7770357 5.6680584 5.439135 5.8833222 5.652633 5.443855 5.6522636
1369660_at 4.4037943 4.437453 4.5244455 4.465577 4.541722 4.45751 4.253398 4.447035 4.2162323 4.373499 4.2976427 4.501028
1369661_at 7.890314 7.998259 7.9197173 7.874779 7.8222346 7.7471128 7.9311643 7.8709826 7.7796254 8.065073 7.752662 8.03277
1369662_at 3.5592034 3.5722723 3.4369946 3.4228864 3.4643512 3.6661952 3.5245416 3.5406518 3.3545594 3.435112 3.6319554 3.7988932
1369663_at 8.932305 6.2507486 9.028563 6.2810955 9.351323 6.3530197 6.57196 9.200767 10.069492 9.21823 9.405513 6.6278906
1369664_at 11.235496 10.234742 10.432806 10.265822 10.481928 10.937239 10.653724 10.972425 10.454571 10.748623 10.761537 10.097715
1369665_a_at 7.828328 7.8158655 7.5398307 7.8034945 7.9703298 7.5623064 7.783603 7.83515 7.8829894 7.7501616 8.070842 8.190225
1369666_at 6.098998 6.1480913 6.1219583 6.1139474 6.0977964 6.1435924 6.059032 6.178011 6.060304 6.00701 5.905631 5.7609463
1369667_at 6.5669017 6.541268 6.7770724 6.8562956 6.7400494 6.8090835 6.860069 6.6761155 6.36356 6.708418 6.722973 6.5321307
1369668_x_at 3.9784138 3.875025 4.029793 3.880787 3.8737242 3.8530014 3.8571563 3.8849826 3.6828156 3.884274 3.8124294 3.9947498
1369669_at 7.760476 8.103876 7.7649026 8.018173 8.113274 7.9099016 7.9833255 7.9653096 7.777138 7.9102015 8.112812 7.58876
1369670_at 4.822347 5.2588644 5.1261196 5.054099 5.3761272 4.8789306 5.1370044 4.8895006 5.101888 5.0059204 4.880808 4.817968
1369671_at 12.492693 12.3407955 12.340038 12.241281 12.359654 12.26832 12.370443 12.135065 12.210539 12.275648 12.30718 12.260805
1369672_at 6.521774 6.728458 6.6774726 6.4285088 6.624674 6.572436 6.5951757 6.633126 6.8126183 6.5350876 6.806525 6.9382257
1369673_at 3.9828293 4.093068 4.4487534 4.3270006 4.134803 3.8924148 3.752748 4.2477016 3.9255056 4.0067234 3.8605616 4.10398
1369674_at 3.701111 3.584656 4.627175 5.063093 3.9142134 3.579207 3.619586 3.5160356 3.6367106 3.8367486 3.6206295 3.631696
1369675_at 6.5550003 6.3352127 6.696209 6.3783035 6.410536 6.3852015 6.332335 6.1507072 6.279725 6.46504 6.5211024 6.286981
1369676_at 7.2667556 7.328064 7.4546313 7.3996596 7.5156426 7.0932736 7.0968814 7.1197524 7.065778 7.2484794 7.089204 7.080543
1369677_at 3.641986 3.4409788 3.3661692 3.562314 3.4282897 3.5468113 3.5465055 3.355056 3.716109 3.4754002 3.577211 3.4972532
1369678_a_at 7.418834 7.6965065 7.483899 7.532104 7.624577 7.605425 7.54371 7.506046 7.558719 7.4830766 7.48064 7.546985
1369679_a_at 9.508369 9.478106 9.427 9.269451 9.540413 9.543398 9.465483 9.448534 9.529377 9.433292 9.27268 9.550961
1369680_at 4.819665 4.9275694 4.882539 5.023476 4.825379 4.9233603 5.00838 5.045058 4.8182583 4.790409 4.8919625 4.9157667
1369681_at 4.223945 4.3534617 4.19478 4.363553 4.249399 4.3420997 4.165014 4.6584926 4.216175 4.165354 4.240695 4.4127884
1369682_at 6.626338 6.819796 7.0089374 6.600471 7.0529547 6.9617224 7.1242466 7.214514 6.7965574 7.0842304 6.8534207 6.693035
1369683_at 6.6044087 6.849736 6.638785 6.838753 6.770609 6.641659 6.919558 6.694275 6.697288 6.639591 6.4892774 6.5701857
1369684_at 4.9566183 4.9019747 5.3069053 5.079597 5.1479473 5.1024837 5.0036335 4.995709 5.0406456 5.174682 5.109199 4.9763737
1369685_at 3.9571319 4.1948967 4.1443815 4.170593 3.8695612 4.3275914 3.9639978 4.008859 4.0904274 3.9288428 4.0165524 3.7034352
1369686_at 4.3468604 4.338794 4.1677322 4.170593 4.194483 4.260727 3.8630893 4.266578 4.196719 4.190391 4.223386 4.1356487
1369687_at 4.244195 4.3293223 4.2538877 4.223228 4.1954665 4.118085 4.3565464 4.127133 4.2950387 4.070013 4.102086 4.1801777
1369688_s_at 5.2276344 5.0095253 5.0165834 5.0295005 5.076744 5.1305337 5.0840044 4.9635 4.8269486 5.2110186 4.8639984 5.2801685
1369689_at 6.385838 6.5222487 6.6784534 6.2324243 6.8075128 6.496048 6.7806883 6.621808 6.4077125 6.7443066 6.6585097 6.2594404
1369690_at 6.6338243 6.830075 6.7095666 6.7571077 6.8197203 6.8157573 7.034015 6.7518153 6.711823 6.8752155 6.5443807 6.4647145
1369691_at 4.472665 4.3313355 4.463008 4.606429 4.47378 4.4714875 4.438186 4.2866526 4.3762245 4.301525 4.3800507 4.458423
1369692_at 3.8192396 3.7286162 4.0326824 3.7820992 4.07957 3.8419716 4.041217 3.8164685 3.9758656 4.083008 3.8812106 4.0413437
1369693_a_at 5.3200517 5.452614 5.358485 5.6161 5.368509 5.606267 5.766325 5.201221 5.687227 6.0004144 5.0429792 5.704879
1369694_at 3.824373 3.729809 3.6120574 3.7061067 3.888161 3.718426 3.7299995 3.5022771 3.5901675 3.6049733 3.5937831 3.6493144
1369695_at 4.3380265 4.3405695 4.0261607 4.033663 3.8806674 3.9972692 4.1303115 4.0338902 4.2383027 4.140934 4.1506634 4.0486445
1369696_at 3.7248356 3.6528676 3.4757473 3.9312146 3.6602757 3.713333 3.5486815 3.8355982 3.5716424 3.6294692 3.7654366 3.6920636
1369697_at 4.0548124 3.84426 4.2280145 4.06983 3.9495459 4.2178473 3.9608195 3.810598 4.164259 3.8961618 3.8920617 4.122208
1369698_at 5.015003 4.864923 4.89586 4.564977 4.903657 4.9392047 4.9921575 4.9068437 5.0756974 5.1148686 5.5478334 4.797801
1369699_at 4.764447 4.701417 4.832685 4.9433327 4.740341 4.6701665 4.4941497 4.9272337 5.000222 4.7931347 4.6567774 4.74104
1369700_at 5.829534 5.8391047 5.9339757 5.802143 5.9250917 6.001939 5.57841 5.9341774 5.3787904 5.9311404 5.879023 5.8882885
1369701_at 12.453216 12.32134 12.42489 12.282211 12.230278 12.407601 12.300956 12.497711 12.432175 12.303989 12.499866 12.323927
1369702_at 7.035174 7.116553 7.1436963 6.939987 7.224006 7.117159 6.95282 7.225657 7.0419326 7.07962 7.361781 6.959856
1369703_at 7.3790975 7.3532085 7.421039 7.3981247 7.374248 7.348319 7.533975 7.3098392 7.145331 7.592443 7.0123725 7.3285785
1369704_at 6.3715982 6.3558264 6.4903474 6.539215 6.4187536 6.3973355 6.3993707 6.1964655 6.3197145 6.508318 6.2548685 6.4946904
1369705_at 5.2165713 5.114355 5.2070775 5.1425166 5.4327703 5.1276684 5.242544 5.1424456 4.999527 5.0894213 4.9551563 5.030059
1369706_at 3.7576473 3.6628878 3.7133532 3.8226254 3.7960603 3.7960675 3.850869 3.6664248 3.675352 3.7350938 3.456447 3.7862968
1369707_at 4.6177926 4.5490656 4.2616425 4.37858 4.8608527 4.5550866 4.8390403 4.528396 4.6331897 4.6789303 4.5766063 4.6383786
1369708_a_at 5.436082 5.518685 5.3158436 5.4498057 5.3798347 5.396808 5.358111 5.481014 5.502686 5.1778216 5.285742 5.5253153
1369709_at 4.591128 4.3430367 4.2689877 4.4291816 4.165276 4.187053 4.450842 4.3891263 4.110798 4.3460636 4.255502 4.4040413
1369710_a_at 3.4232342 4.0356064 3.6377678 3.907223 3.885346 4.1042295 3.6930394 3.7887723 3.66562 3.73799 3.5493982 3.9014838
1369711_at 4.6425257 4.629336 4.6552954 4.8851104 4.7829514 4.640993 4.4217896 4.50601 4.5984364 4.4692698 4.545638 4.8386154
1369712_at 7.5301147 7.6651397 7.5269127 7.3251815 7.755762 7.3667502 7.426384 7.6141906 7.4302745 7.437808 7.686551 7.423607
1369713_at 5.4251523 5.400771 5.511021 5.7281237 5.691758 5.565437 5.560904 5.478202 5.4514046 5.260132 5.3001814 5.526322
1369714_at 6.8118095 7.055035 6.922355 6.787915 7.0909505 6.862297 6.899648 7.0409784 6.688084 7.041907 6.9523554 6.844591
1369715_at 4.297449 4.1136084 4.32912 4.118991 4.103239 4.1161637 4.0548964 4.1895084 4.060382 4.1348133 4.2015977 4.3604007
1369716_s_at 10.277342 9.764568 9.62145 9.769437 9.993347 9.804893 10.074087 9.737992 9.716663 10.002417 10.052867 10.03624
1369717_at 4.4844413 4.291426 4.2426443 4.3797455 4.464305 4.350814 4.3860116 4.285504 4.3786926 4.3568063 4.182345 4.3879585
1369718_at 8.111925 8.441777 8.169305 8.494679 8.829299 8.636945 8.812664 8.652739 8.27053 8.540144 8.368487 8.407039
1369719_at 3.353391 3.13172 3.1779604 3.1486027 3.1085389 3.1439009 3.1668477 3.0836256 3.1127 3.2458558 3.1680617 3.2870367
1369720_at 9.175451 9.423508 9.243305 9.178604 9.367033 9.066112 9.268719 9.158062 9.005441 9.163585 9.077423 8.920003
1369721_at 5.013039 4.4631443 5.0163746 4.952883 4.7371907 4.871894 4.6388817 4.656394 4.91625 4.621175 4.7711797 5.086188
1369722_a_at 8.278381 8.397804 8.285564 8.46394 8.347597 8.209554 8.395841 8.280858 8.081959 8.439928 8.184032 8.350039
1369723_at 7.2718234 7.3151217 7.4452496 7.337129 7.4788356 7.209564 7.126012 7.152684 7.3216405 7.501556 6.921542 7.1493483
1369724_at 5.397416 4.992723 5.260757 5.273872 5.1588902 5.310848 5.0860386 5.2773705 5.300915 4.9427423 5.12708 5.287385
1369725_at 8.067297 8.376583 8.382552 7.892163 8.287875 8.075622 8.200777 8.122523 8.201202 7.9906373 8.527875 8.038156
1369726_at 8.667325 8.76294 8.569393 8.411047 8.194837 8.662771 8.305226 8.579062 8.672041 8.545348 8.72595 8.613326
1369727_at 13.937569 13.803094 13.896908 13.76941 13.78897 13.880853 13.80975 13.825079 13.9408655 13.892464 13.924624 14.016998
1369728_at 5.3065596 5.1058207 5.2307787 5.3266816 5.3486576 5.590373 5.1631393 5.2483044 5.873865 5.433945 5.6063776 5.6029267
1369729_at 8.286358 8.581549 8.568628 8.460342 8.282074 8.544279 8.335897 8.548786 8.001539 8.805014 8.529602 8.222097
1369730_a_at 4.9276934 4.587157 4.714507 5.098131 4.649622 4.910939 4.7368298 4.6606283 4.726137 4.6191664 4.75247 4.7831163
1369731_at 3.5612328 3.5416074 3.456774 3.4285374 3.401584 3.6197205 3.3465333 3.4117699 3.35633 3.5010924 3.2639332 3.474581
1369732_a_at 4.657913 4.458143 4.4883013 4.804994 4.955186 4.5505686 4.9105616 4.865082 4.763077 4.782338 4.8956213 4.9395437
1369733_at 8.331884 8.534736 8.598845 8.350028 8.617442 8.520744 8.607637 8.694662 8.264729 8.618798 8.6369915 8.231349
1369734_at 8.502968 9.005474 8.555611 8.721551 8.856219 8.993301 8.883484 8.88234 8.365284 8.856072 8.924242 8.29058
1369735_at 5.9957952 5.927314 6.0673146 6.1520143 5.8814588 5.951639 5.945577 6.2889943 5.934183 5.896459 6.0749135 6.036551
1369736_at 5.101478 4.953876 4.8362484 4.8712997 4.8711085 4.973364 4.9818797 5.030704 4.8461633 4.735098 4.849753 4.9292684
1369737_at 8.974059 9.606269 9.216546 9.0566635 9.460802 9.564452 9.034981 8.884445 8.930701 8.858388 9.276234 8.680748
1369738_s_at 9.583222 9.791216 9.735252 9.669609 9.7372675 9.7502365 9.424362 9.404253 9.398051 9.534316 9.552406 9.3634205
1369739_at 4.034585 4.2267933 4.108774 4.1667805 3.9872925 4.157271 4.2683144 4.039669 3.988742 4.254459 4.1613865 4.335519
1369740_at 4.9349174 4.989245 4.8379636 5.1204658 4.8918138 4.803904 4.844505 4.8664227 4.8342757 5.1304255 4.899457 4.93284
1369741_at 5.536746 5.4652643 5.599332 5.55879 5.5491943 5.6191244 5.79052 5.5989504 5.536374 5.486208 5.470434 5.685774
1369742_at 4.728662 4.896482 5.1525326 5.061079 4.6983714 4.8272085 4.8308496 4.7519197 4.8451185 4.8360863 4.819917 4.6218166
1369743_a_at 8.587485 8.305347 8.435276 8.602422 8.562354 8.59451 8.461835 8.094305 8.742158 8.174274 8.539243 8.609878
1369744_at 4.287571 4.0922074 4.2089286 4.239124 4.398244 4.416129 4.1231155 4.270136 4.32133 4.2082424 4.2095275 4.260305
1369745_at 6.451393 6.1976385 6.2035313 6.377549 6.225694 6.091398 6.1152086 6.0209103 6.064693 6.007965 6.1109943 6.283102
1369746_a_at 11.903253 11.90842 11.829572 11.835787 12.010393 11.899413 11.89943 11.897091 11.809406 12.01786 11.934621 11.574419
1369747_at 6.415417 6.593731 6.424846 6.4880652 6.678907 6.6169443 6.416559 6.3752904 6.474126 6.814135 6.255504 6.3004446
1369748_at 3.4787161 3.4953701 3.5833678 3.61096 3.3204377 3.3158822 3.4905503 3.430034 3.5568702 3.525594 3.3574378 3.5618794
1369749_a_at 3.957532 3.93245 3.9710872 3.8264847 3.7462564 3.9648023 4.359745 4.0130734 4.080512 4.0611796 3.9722784 4.1403294
1369750_at 4.0100613 3.9206235 3.6740887 3.8168912 3.8086102 3.931459 3.8101068 3.7459817 3.823368 3.867751 3.6296518 3.864186
1369751_at 4.178091 4.1807327 4.007519 3.8547962 3.990002 4.157529 3.8205743 3.8612826 3.8407574 3.7091439 3.763583 3.9282146
1369752_a_at 4.827992 4.8566084 5.00955 4.9315925 4.800038 5.0027637 4.859872 4.894213 4.91625 5.0297613 4.7235208 4.765474
1369753_at 4.053344 4.009921 4.286047 4.068074 3.920125 3.8539894 4.0526094 4.035961 3.9632704 3.956219 3.7855105 3.9540906
1369754_a_at 7.709038 7.733069 7.941647 7.8642397 7.824305 7.995978 7.927199 7.9611897 7.897111 7.961305 7.84767 7.5594416
1369755_at 3.7548873 3.8000214 3.9351654 3.7441576 3.8695612 3.584843 3.735833 3.8308249 3.8433268 3.9479733 3.7398047 3.9468265
1369756_a_at 7.22479 7.56077 7.676004 7.4009275 7.465455 7.7596564 7.93913 8.069454 7.6180944 7.7856665 7.9554267 7.881801
1369757_at 5.8431444 5.496381 5.9426966 5.801511 5.55365 5.8909016 5.935995 5.534028 5.7440066 5.8955894 5.704576 5.7823954
1369758_at 7.441109 7.5437965 7.698232 7.910288 7.804221 7.857897 8.060665 8.26777 7.706611 8.443714 7.8465466 6.9037976
1369759_at 5.1957703 5.287845 5.379496 5.324932 5.3703084 5.4650583 5.2920976 5.3854337 5.5104938 5.2566113 5.316511 5.2957563
1369760_a_at 3.7671623 3.7503238 3.8482146 3.7330375 3.745024 3.9991584 3.708736 3.7343204 3.7957609 3.6992824 3.7720835 3.8692777
1369761_at 4.0056176 3.8346245 3.968345 4.1100993 3.9552648 3.9193466 4.0416617 3.8394744 4.226944 3.7828572 3.9228916 4.058201
1369762_at 4.179056 4.1351414 4.1394844 4.005279 4.1442237 4.2478223 4.2088675 3.98695 4.1290765 4.1275496 4.0004787 4.0291104
1369763_at 4.140931 4.1623435 4.09893 3.9677951 4.246187 3.9305475 4.18691 4.158156 4.221644 4.2214174 4.171645 4.394306
1369764_at 13.075561 13.1975 13.097565 13.082745 13.216332 13.1650915 13.115851 12.9813175 13.048134 13.108363 13.102512 12.916922
1369765_at 4.0530567 3.6606047 3.577863 3.915499 3.8505213 3.8527384 3.5807266 3.7664459 3.9165182 3.965988 3.6751397 3.8487618
1369766_at 5.275254 5.249309 5.305067 5.2951794 5.5165577 5.5046005 4.9606547 5.3595247 5.50712 5.0938935 5.2530127 5.3224683
1369767_a_at 3.9763532 3.8286383 3.9477098 4.003393 3.831166 3.8819401 3.9677644 3.7164013 4.1827383 3.9014442 3.8998682 4.054351
1369768_at 6.326557 6.370986 6.2550488 6.2902904 6.1787863 6.1116223 6.4509597 6.3808584 6.32679 6.6158047 6.264263 6.48599
1369769_at 4.5381336 4.605392 4.6090407 4.532379 4.635084 4.4820466 4.6138496 4.5593653 4.587346 4.8322124 4.478183 4.5457563
1369770_at 3.9171343 4.091582 4.057741 3.9706125 3.9628768 3.9009256 4.035013 3.8533309 3.9282162 3.884246 3.947675 3.828321
1369771_at 5.3903613 5.2954664 5.536832 5.1176786 5.63694 5.664896 5.6249037 5.535425 5.2148123 5.5063677 4.741734 5.347747
1369772_at 7.072575 7.47644 7.1761994 6.838539 6.9277077 7.06273 6.680712 6.7128534 7.2435784 7.0545335 6.86393 6.8675175
1369773_at 4.005079 3.8067775 3.9290416 3.8490887 3.993249 3.83641 3.85198 3.8069944 3.9982042 4.0726504 3.8992724 4.0330696
1369774_at 4.848475 4.182929 4.6365104 4.3915496 4.4957147 4.211038 4.372121 4.101978 4.299885 4.1103635 4.094925 4.373531
1369775_at 8.721915 8.495432 8.342171 8.446088 8.205485 8.416154 8.552623 8.632816 8.617944 8.483566 8.485913 8.674754
1369776_a_at 6.4537873 6.604281 6.5080824 6.820023 6.559666 6.646842 6.5122695 6.858657 6.681478 6.484781 6.5804667 6.588301
1369777_a_at 7.1602507 7.7126336 7.7729535 7.8274713 7.9780173 7.6396008 7.8444705 8.075005 7.818735 7.6883745 7.90096 7.942263
1369778_at 3.776118 3.787516 3.8111875 3.7653544 3.5619082 3.631881 3.8852587 3.7328095 3.8114877 3.7637768 3.7049365 3.8108208
1369779_at 5.4741583 5.774305 5.8204465 5.6606092 5.915138 6.078089 5.684501 5.965847 5.7361956 5.760543 5.7384186 5.5179977
1369780_at 6.0645037 5.9059777 5.922297 5.9843163 5.910806 6.0286193 5.9149966 6.079654 5.998121 6.008481 5.866566 5.9925103
1369781_at 4.02197 3.706443 3.9113371 3.778098 3.8981102 3.7440562 3.695709 3.7110195 3.9501395 3.9108856 3.6563604 4.0856104
1369782_a_at 5.956143 5.890767 5.975576 6.1263514 5.7749586 5.9929905 5.948944 6.1177835 6.206283 6.0415354 5.9875283 5.851493
1369783_a_at 4.9604683 5.159658 4.9755864 4.7289143 4.7012863 4.8938584 4.8158784 5.0467525 4.8866806 4.476228 4.899877 4.836096
1369784_at 3.9370291 3.8248537 3.6286192 3.710387 3.8650658 3.4723814 3.6910563 3.4655454 3.5655384 3.8408427 3.8113244 3.6719995
1369785_at 8.044258 8.42235 7.930713 7.934457 8.446213 8.260295 8.330447 8.01164 7.53422 8.133353 7.8549256 7.653346
1369786_at 5.7743073 5.8330584 5.928807 6.1075015 5.832505 5.650124 6.059601 5.753824 5.704455 5.7305555 5.7321434 5.662853
1369787_at 3.8728454 3.7677388 3.7668383 3.755643 3.8571637 3.8504179 3.6339412 3.5858681 3.7517369 3.7917683 3.73022 3.9142354
1369788_s_at 7.5167365 7.3508916 7.590201 8.065354 8.230246 7.629714 8.217782 7.6254096 7.3618207 7.9868255 7.408699 7.3172693
1369789_at 3.4420574 3.2767131 3.296283 3.6071253 3.3250465 3.4850836 3.3570302 3.3223863 3.5031686 3.3742132 3.3770053 3.4733653
1369790_at 11.591948 10.973867 11.074302 10.753614 11.191845 11.398464 10.567153 10.761624 11.095634 10.789073 10.709675 10.070779
1369791_at 7.827459 7.756909 7.8007836 7.6578035 7.8563943 7.9120874 7.803449 7.765758 7.4644933 7.7924395 7.605765 7.235859
1369792_at 5.9914856 5.9382467 5.8640513 5.88112 6.03189 6.006903 6.0946593 5.7340794 5.97514 5.9781933 5.9477096 6.0193124
1369793_a_at 4.1717424 3.679867 3.8847609 3.9632995 4.0734577 3.830487 4.1641912 3.937411 3.846604 3.766763 3.790551 3.882898
1369794_a_at 4.7523513 4.4471984 5.014982 4.8579774 4.7316213 4.5579715 4.631612 4.9129725 5.006685 4.758993 4.573298 4.776915
1369795_at 4.255375 4.134677 4.219411 4.2974043 4.1015787 4.4068356 4.3416624 4.4477634 4.252616 4.216001 4.2359505 4.1806793
1369796_at 4.3216543 4.379344 4.595231 4.8326793 4.4958224 4.3450227 4.4461937 4.224743 4.325127 4.398265 4.3512764 4.475807
1369797_at 4.4662375 4.1641445 4.3498 4.3254576 4.142497 4.239851 4.4212236 4.1257563 4.1752768 4.032771 4.2307205 4.2688665
1369798_at 4.6117935 4.4502883 4.6614523 4.4025536 4.538248 4.5450554 4.7532506 4.5330963 4.5810814 4.46089 4.509962 4.5509295
1369799_at 10.546653 10.202848 10.384104 10.640474 10.422035 10.531821 10.621403 10.404575 10.360436 10.521948 10.32622 10.429662
1369800_at 3.9575324 4.0211577 3.8933492 4.0994387 3.890236 4.1316323 3.8399687 4.0462303 4.0456543 3.8340843 3.8784819 3.971467
1369801_at 5.1640177 4.500198 4.7625537 4.452858 4.668034 4.337666 4.6562395 4.5122867 4.4071484 4.61758 4.7765474 4.5473723
1369802_at 4.052178 3.8610847 3.781412 3.9506168 3.9292023 4.0744705 3.865752 4.074064 4.050771 3.6253636 3.7613366 3.953507
1369803_at 4.640877 4.3534617 4.3141737 4.5332403 4.4167128 4.4585986 4.422686 4.5388966 4.6361737 4.325474 4.517045 4.5797157
1369804_a_at 4.7980814 4.4159803 4.651602 4.448889 4.6642046 4.581474 4.735862 4.476136 4.6350384 4.453385 4.634454 4.6601667
1369805_at 4.023571 3.7443314 4.207153 4.2451787 4.050842 3.907182 4.07892 4.0146666 3.9630547 3.8888025 3.914295 4.0034184
1369806_at 5.2566233 5.0361166 5.23473 5.121443 5.185418 5.1704845 4.9961395 5.007495 5.3305182 5.166029 5.000723 5.2061086
1369807_at 4.8270407 4.498481 4.527205 4.386243 4.543801 4.747617 4.427427 4.7366147 4.412495 4.22742 4.419284 4.6533046
1369808_at 4.623166 4.489814 4.580496 4.7226973 4.54095 4.447253 4.6818433 4.7383537 4.316352 4.4061947 4.5023956 4.553529
1369809_at 4.943201 4.7787523 4.947531 5.353388 4.9153504 5.063099 5.088206 4.732412 4.935094 5.0346403 4.6608157 5.1339016
1369810_at 6.2161694 6.324099 6.38102 6.361585 6.3545504 6.427187 6.547386 6.119598 6.3836017 6.3596935 6.130526 6.596695
1369811_at 4.896985 4.738469 4.747036 4.8840094 4.631798 4.875964 4.600829 4.932802 4.8099484 4.7242794 4.795103 4.739231
1369812_at 5.700674 5.624215 5.81279 5.5754347 5.884353 5.638403 5.677396 5.688607 5.5583906 5.5359364 5.6919365 5.827237
1369813_at 6.874255 6.9840746 6.8058743 6.8808055 6.859684 6.85465 6.9378157 6.766942 6.7041683 7.1086254 6.764715 6.5639567
1369814_at 4.479354 4.450798 4.7541966 4.5249887 4.5241656 4.413605 4.486098 4.4838877 4.531289 4.5329947 4.310044 4.6861796
1369815_at 5.536166 5.7159996 5.6593437 5.4385185 6.0784082 5.582648 5.797656 5.535186 6.0135937 5.4535823 5.679504 6.0028124
1369816_at 4.7367744 4.4785175 4.625546 4.9095664 4.527813 4.425286 4.61317 4.7472835 4.9709034 4.434304 4.837685 4.951884
1369817_at 4.3568163 4.197757 4.133055 4.0994015 4.2084007 4.5666256 4.2223263 4.161622 4.2471952 3.977829 4.32985 4.1355796
1369818_at 4.9554386 4.527849 4.944909 4.931464 4.8358116 4.8374906 5.1675406 4.706343 4.8169365 4.8215027 4.6280203 4.6390934
1369819_at 4.9007497 4.592805 4.445143 4.5052156 4.6606092 5.0963855 4.6786895 4.828738 4.6494207 4.5911226 4.6425424 4.9395437
1369820_at 4.317732 3.7591224 4.353256 4.1747456 4.3143344 4.413625 4.099188 4.127133 4.069383 4.273445 4.3038273 4.7281904
1369821_a_at 5.1851068 5.3391247 5.1269603 5.0484524 4.970074 5.145727 4.9216413 4.9199452 5.09832 4.883812 4.8204436 4.952902
1369822_at 4.199391 4.386403 4.342689 4.3286333 4.33077 4.01827 4.4630103 4.2768784 4.196551 4.5712585 4.0157948 4.443009
1369823_at 4.614854 4.372811 4.6353574 4.61205 4.8558254 4.430315 4.4131503 4.8293705 4.8276825 4.576331 4.7501345 4.666298
1369824_at 4.879822 4.6314745 4.5607977 4.668412 4.802043 4.673894 4.534446 5.0733366 4.6202807 4.5297713 4.7169275 4.5433774
1369825_at 4.9750757 5.012649 4.773015 4.9058065 4.7112203 4.6243315 5.091702 4.5579786 4.7142053 4.5562 4.6942043 4.8345723
1369826_at 5.302275 5.934905 6.0198407 5.5143023 5.906677 5.76488 5.7705784 5.6045938 5.552565 5.841268 5.7514067 5.7235823
1369827_at 5.7324896 5.437456 5.427806 5.6232023 5.438674 5.384902 5.3252287 5.5876474 5.399143 5.402219 5.2041774 5.4649563
1369828_at 5.3871374 5.4855485 5.4888515 5.6791134 5.3363113 5.1733007 5.52703 5.412653 5.7318106 5.3780565 5.592825 5.7926445
1369829_at 4.7893314 4.71982 4.594493 4.8806763 4.7465563 4.6253657 4.554735 4.90555 4.7651386 4.6100664 4.46299 4.7164025
1369830_at 4.573657 4.4943976 4.509398 4.489725 4.7556496 4.6055074 4.7437325 4.455472 4.247552 4.4576697 4.582985 4.706375
1369831_at 5.339508 5.1305084 5.2796297 5.337593 5.2490263 5.4273567 5.379052 5.2221947 5.269266 5.292634 5.0460024 5.279971
1369832_at 5.7202506 5.3925567 5.6213584 5.565088 5.553633 5.5312686 5.4778385 5.4285913 5.441995 5.360183 5.4261947 5.6072464
1369833_at 4.5836353 4.2806125 4.1767535 4.3794765 4.7238626 4.228463 4.3920813 4.136286 4.3673162 4.1276464 4.266872 4.0486445
1369834_at 7.6744137 7.63943 7.5654182 7.986735 7.6441154 7.69198 7.5255103 7.99186 7.6830864 7.821198 7.6077304 7.802827
1369835_at 6.363956 6.313296 6.2459326 6.3833485 6.2248096 6.2242475 6.12028 6.209468 6.215432 6.19052 6.1479645 6.182937
1369836_at 7.4571157 6.2190747 7.235333 6.5234194 7.4172187 6.907507 7.4994082 6.092697 6.0490303 6.651061 7.022152 6.419593
1369837_at 12.263089 12.383703 12.179242 12.319918 12.567404 12.272645 12.440957 12.208921 12.168046 12.429508 12.17132 12.007049
1369838_at 4.2282376 4.300786 4.1086645 4.12438 4.13988 4.53315 4.302579 4.15738 4.192629 4.189559 4.178156 4.0687017
1369839_at 4.5691137 4.2555494 4.618002 4.4775305 4.579418 4.5625744 4.5927296 4.5536985 4.48629 4.4975853 4.556876 4.5278616
1369840_at 8.872105 7.186176 9.421315 8.266656 8.699695 9.803663 9.527018 10.333728 9.614311 9.822321 10.001502 8.96131
1369841_at 3.7284515 3.8729932 3.7904315 3.6403897 3.67818 3.5353482 3.4773076 3.5504634 3.6794443 3.6799698 3.3685052 3.9943006
1369842_at 3.6854067 3.890563 3.6658392 3.6859672 3.800054 3.9559758 3.738386 3.7774303 3.8546574 4.0273485 3.8672473 4.007532
1369843_at 4.3153667 4.244713 4.34093 4.335766 4.2674723 4.327592 4.236143 4.427593 4.2999988 4.2616773 4.1143236 4.397771
1369844_at 4.095314 4.1184473 4.271164 4.324998 3.8301306 3.9951522 3.9424329 4.056551 4.1411676 4.221465 4.0179977 3.9573858
1369845_at 5.70247 5.4180536 5.446141 5.3462586 5.386745 5.348943 5.4543743 5.359421 5.5591173 5.611783 5.248236 5.437915
1369846_at 3.525465 3.5934978 3.5232892 3.8565242 3.6741798 3.4441307 3.4821067 3.454539 3.566208 3.6390707 3.509868 3.4053566
1369847_at 5.4679346 5.2807207 5.553866 5.3846107 5.29877 5.2559233 5.517578 5.146061 5.39419 5.422 5.1285744 5.6442456
1369848_at 3.6601028 3.413487 3.4965026 3.5862205 3.5656238 3.5751386 3.502882 3.4346724 3.652929 3.5902565 3.7031171 3.694469
1369849_at 5.1787868 5.0611944 5.5328617 5.4116154 5.2185154 5.106285 5.174404 5.1207857 5.285919 5.3377733 5.0716295 5.2530375
1369850_at 5.834062 5.624936 5.4698944 5.3749247 5.3134356 5.509364 5.558303 5.3884525 5.524988 5.5691333 5.485298 5.5705137
1369851_at 7.206631 6.9892435 7.1592264 7.1503787 7.054266 7.151265 7.3785825 7.2678022 7.170249 7.124458 7.284794 7.281382
1369852_at 12.151922 12.051629 12.170719 12.087942 12.13328 12.255979 12.172794 12.224077 12.132254 12.250611 12.125163 12.163504
1369853_at 4.7736654 4.7742786 4.8078694 5.0448585 4.8439794 4.821947 4.7341304 4.872805 4.692664 4.5707603 4.726853 4.782876
1369854_a_at 8.182913 8.387837 8.3792305 8.132853 8.697356 8.464641 8.336788 8.440787 7.9682493 8.702237 8.063261 7.836553
1369855_at 3.7404993 3.5991697 3.927846 3.8871582 3.8695612 3.7084064 3.4958222 3.7518806 3.5627565 3.404618 3.5387914 3.777139
1369856_at 4.501814 4.360452 4.767606 4.2371864 4.3141184 4.5009875 4.2858305 4.432159 4.450283 4.328978 4.072179 4.7123184
1369857_a_at 5.9209576 5.5377755 5.763652 5.9707665 5.5554605 5.46607 5.632423 5.580489 5.582578 5.90002 5.62533 5.8743067
1369858_at 4.483985 4.3115406 4.4810414 4.4639688 4.2608576 4.317394 4.494671 4.2240624 4.5361204 4.3153996 4.0784354 4.17125
1369859_at 4.317377 4.3246794 4.286729 4.05972 4.6948357 4.6665773 4.4153275 4.31979 4.414024 4.289284 4.202015 4.6150627
1369860_a_at 4.6935368 4.892646 4.6943126 5.1084995 4.852474 4.84254 4.8753414 4.660474 4.596405 4.92422 4.5491858 4.9459934
1369861_at 4.5856986 4.1722884 4.161323 4.2591906 4.2688837 4.44142 4.114779 4.363393 4.412329 4.501975 4.084607 4.421647
1369862_at 4.292029 4.3534617 4.500989 4.539273 4.480922 4.561277 4.5102844 4.210064 4.6926737 4.4934106 4.4646945 4.4427676
1369863_at 8.976556 7.9404774 8.813306 8.94164 9.149535 9.803717 9.487282 9.211565 9.227492 9.169034 9.301037 9.458756
1369864_a_at 11.057744 9.87252 10.854799 9.82079 10.291184 10.231723 9.221846 8.239197 8.933179 9.467705 9.190114 9.414869
1369865_at 4.0376415 4.1769495 4.270609 4.171403 4.187202 4.145398 4.1664214 4.110104 4.290064 4.158177 4.2859807 4.168966
1369866_at 4.604987 4.660824 4.552438 4.481022 4.468654 4.618399 4.3745694 4.5460362 4.6539125 4.684437 4.381158 4.5588617
1369867_at 5.9291406 5.2693195 5.4349747 5.962054 5.9843016 4.8739204 5.6349897 5.3203554 5.642409 5.049453 4.902663 5.2632327
1369868_at 10.069354 10.104352 9.5549555 9.669949 10.230494 10.067838 10.011997 10.029904 9.630383 9.909862 9.555372 10.011817
1369869_at 3.8149705 3.8354006 3.6958542 3.8085365 3.771491 3.74696 3.6882172 3.740525 3.888598 3.7832196 3.619776 3.7988932
1369870_at 7.28249 7.179975 7.3243213 7.182638 7.1974535 7.303731 7.467015 7.489094 7.4230084 7.4052043 7.2794724 7.3719845
1369871_at 3.7114682 3.7047708 3.5700836 3.6815412 3.6308813 3.5977812 3.5946193 3.7425094 3.6780963 3.7488894 3.5350587 3.8030562
1369872_a_at 4.4887633 4.439675 4.487228 4.3254576 4.2212586 4.1584334 4.3513074 4.3205304 4.2482634 4.3603725 4.3667526 4.524396
1369873_at 4.559537 4.5519466 4.5888 4.4823704 4.5341463 4.3568954 4.2598352 4.3654323 4.4230323 4.519246 4.419877 4.475052
1369874_at 4.7052097 4.6593904 4.6849003 4.73004 4.411827 4.269824 4.513893 4.50166 4.528649 4.532659 4.5504465 4.8587093
1369875_at 5.2924376 4.851763 5.073078 5.0300217 4.80208 4.92336 4.97871 5.045412 4.7703247 4.834239 4.916604 4.9208775
1369876_at 3.7718832 3.7411232 3.8490112 3.8710241 4.114643 3.7731512 3.93645 3.6808136 3.8993304 3.974337 3.939666 3.9087336
1369877_at 5.2154274 4.698529 4.931036 4.60292 4.7987094 4.6996894 5.4529824 4.6809688 4.94995 4.489483 5.111845 4.703553
1369878_at 4.0530567 4.200312 4.1417 4.2358203 4.2518897 4.0554953 3.9953933 4.175144 4.04847 4.1864347 4.2284727 3.9954073
1369879_a_at 12.90304 12.739024 12.845845 12.664734 12.828395 12.792675 12.770327 12.714654 12.683615 12.704116 12.727714 12.673955
1369880_at 4.243476 4.250226 4.316985 4.196113 4.278961 4.343585 4.270198 4.284355 4.308445 4.2195992 4.173029 4.2909904
1369881_at 4.4525576 4.2927885 4.3601136 4.378085 4.2906513 4.5451746 4.273097 4.40746 4.5294228 4.4621706 4.2856646 4.474873
1369882_at 4.7503786 4.2466164 4.769887 4.8373446 4.6112695 4.715869 4.5224714 4.5892305 4.354641 4.471804 4.586262 4.525421
1369883_at 3.5595984 3.5653703 3.4808466 3.546467 3.496489 3.6064937 3.5245416 3.6117413 3.5229614 3.3966749 3.6981075 3.5629997
1369884_at 4.809343 4.8687296 5.3277016 4.95786 5.0031056 5.025566 4.7761526 5.047407 4.8194265 4.619481 4.562401 4.7180977
1369885_at 5.316316 4.9134645 5.0729737 5.0295005 4.9028177 4.868533 4.920721 5.029538 5.404598 5.106759 5.172221 5.1376033
1369886_a_at 6.1967583 6.0634637 6.0302987 6.2268596 6.0498204 5.9753995 5.9857965 6.045721 6.2215858 6.4772835 6.248906 5.7911863
1369887_at 4.652807 4.5489035 4.398493 4.679206 4.5478597 4.362275 4.411874 4.8741927 4.7038684 4.609913 4.481321 4.5775113
1369888_at 4.2681775 4.0074463 4.0308385 4.123349 4.1289964 4.105333 4.022567 4.0544434 4.0673456 4.0679455 4.2861805 4.3567476
1369889_at 4.133484 4.2166653 4.017791 4.275229 4.160407 4.202236 4.00335 4.038232 4.3635406 4.0713463 4.0865183 4.202277
1369890_at 3.186351 3.205442 3.2219732 3.3424602 3.2315488 3.1784108 3.3915265 3.160527 3.13097 3.077671 3.1845765 3.2774105
1369891_at 5.2498617 5.0151286 5.162772 5.2075996 5.308389 5.1319675 4.9917207 5.056473 5.086282 5.0764766 5.006132 5.153368
1369892_at 3.614283 3.8254073 3.9961343 3.7750316 3.8439538 3.8201048 3.784642 3.6472912 3.7661297 3.6325502 3.6176133 3.7489781
1369893_at 4.662609 4.628993 4.3844285 4.64579 4.4399853 4.507894 4.516198 4.284386 4.346965 4.464778 4.4235854 4.632148
1369894_at 3.3681107 3.256289 3.3064156 3.4948504 3.3778298 3.4364555 3.2294383 3.3272138 3.203554 3.2641568 3.2779205 3.3894184
1369895_s_at 6.2238584 6.323712 6.3018875 6.3339367 6.2064734 6.455654 6.5944905 6.3330636 6.42793 6.146583 6.2578187 5.78206
1369896_s_at 7.3684564 7.510414 7.7197623 7.3512573 7.436727 7.409009 7.5894566 7.843303 7.355049 7.4372983 7.72125 7.6276093
1369897_s_at 12.153273 12.09046 12.216612 12.065194 12.056263 12.092491 12.114476 12.046355 11.958501 12.036456 12.122667 12.10209
1369898_a_at 4.9540677 4.873996 5.0386558 5.1023602 4.8478026 5.0399055 5.0650706 4.689347 5.061928 4.6103144 4.798764 5.0408435
1369899_s_at 6.0223894 6.2807536 6.192034 6.029485 5.9370303 5.995696 5.8204317 5.913459 5.896567 6.373959 6.1109943 6.0288014
1369900_at 4.006585 4.109207 3.974759 4.1527824 3.9896803 4.017211 4.0601726 4.3027563 4.083947 4.217346 4.1651797 4.176331
1369901_at 4.5717382 4.294788 4.1909304 4.4657393 4.48502 4.30873 4.4103484 4.3829565 4.3993883 4.374751 4.5044503 4.2595224
1369902_at 7.0881224 7.085626 7.5085382 7.4283524 7.2828026 7.488079 7.5631742 7.586151 7.3381476 7.5835156 7.2302437 7.1014166
1369903_at 4.2796 4.2073855 4.1278095 4.2973895 4.1620774 4.1960754 4.124714 4.0932417 4.315048 4.1216617 4.160114 4.014036
1369904_at 4.7528906 4.848424 4.8577013 4.842394 4.694512 4.7156506 4.837059 4.922956 4.7365537 4.6932874 4.5717173 4.6984987
1369905_at 3.8184075 3.5846763 3.8035808 3.6313336 3.5209365 3.7856975 3.6453357 3.6623182 3.5953224 3.5927 3.6719882 3.6449986
1369906_s_at 11.73191 11.994683 11.974073 12.021997 12.10094 12.052063 11.95212 11.956855 11.86706 12.005203 11.873375 11.814621
1369907_at 5.6247463 5.9917946 5.63692 5.6821103 5.8170347 5.7707047 5.6485896 5.714031 5.5146275 5.631877 5.6608047 5.931464
1369908_at 3.5959237 3.6249485 3.527502 3.5571709 3.519077 3.4905374 3.594744 3.5327399 3.754657 3.4692807 3.5019534 3.6030872
1369909_s_at 10.923675 11.140945 11.037671 11.191716 10.886206 10.907534 11.010296 11.005869 11.007832 11.007397 11.111755 11.318768
1369910_at 4.132157 3.8478107 3.9332821 4.0194016 3.9871829 3.9679408 3.7836344 3.7806764 3.7661297 3.9335206 3.8538055 4.0066204
1369911_at 5.108855 5.121999 4.8950787 4.933168 5.1484156 4.9254684 4.9488454 5.012719 4.949969 5.0390663 4.789404 5.312743
1369912_at 5.632648 5.9505944 6.030862 5.6212983 6.075409 5.9308023 5.8353715 5.94154 5.728748 6.0000033 5.9458213 5.8164716
1369913_at 4.2920284 4.464594 4.3683333 4.4096603 4.402122 4.6099186 4.3626623 4.472969 4.230659 4.2092977 4.2478404 4.4700665
1369914_at 3.6737072 3.6066756 3.7177699 3.8380208 4.065882 3.8924148 3.8147013 3.6755087 3.90176 3.9409287 3.8848073 3.6717453
1369915_at 6.9014792 6.8350005 6.843572 6.6931734 6.9547877 6.88295 6.766232 6.9138994 6.9583383 6.848259 6.6759033 7.0334044
1369916_at 5.1435595 5.180903 5.0993385 5.207809 5.185582 5.118678 5.16024 5.218983 5.031625 4.9780173 5.0409904 4.934742
1369917_at 5.2830734 5.1272526 5.268683 5.0171103 5.3367815 5.080931 5.097838 4.982518 5.227517 5.2011976 4.9103 5.3124857
1369918_at 4.0230284 3.8608015 4.175215 3.6833916 3.6262972 3.876071 3.8148634 4.010917 3.7884555 3.7914538 3.8613038 4.0422153
1369919_at 4.9818816 4.831994 4.8109055 4.669812 5.045314 4.500989 4.650779 4.7460203 4.77122 4.76739 4.640087 4.5274577
1369920_at 4.5662975 4.784452 4.854716 4.6669455 4.771639 4.609262 4.4356437 4.857737 4.612651 4.9068446 4.55351 4.7817984
1369921_at 6.3257957 6.645038 6.263315 5.868112 6.1857095 6.269039 6.1199784 6.082458 6.1648827 6.0450115 5.7558746 6.3572054
1369922_at 8.553406 8.543372 8.588557 8.581798 8.64034 8.834024 8.489717 8.691065 8.42842 8.840019 8.721981 8.484501
1369923_at 5.2269826 6.0854506 5.900377 6.1754947 5.873856 5.516676 6.203471 5.317599 5.6767287 5.500383 5.6869283 5.8146315
1369924_at 5.788656 5.9099135 5.7348747 6.0603056 5.6330595 5.91171 5.9038563 5.869259 5.807273 5.608517 5.706647 5.831087
1369925_at 4.188348 4.218217 4.143147 3.8881476 3.89836 3.92768 4.0249214 3.9293118 4.1679688 4.0519433 3.852073 3.9739213
1369926_at 7.7051096 7.4901366 7.7989206 7.664004 7.8494287 7.6324935 7.8710575 7.813927 7.330571 7.6361637 7.7633257 7.9387984
1369927_at 11.454829 11.450104 11.498183 11.479615 11.414795 11.5107 11.51121 11.508141 11.414088 11.425822 11.488694 11.503011
1369928_at 3.551461 3.7086263 3.5086339 3.5912752 3.7661026 3.5654924 3.6582673 3.7963812 3.7053092 3.3961291 3.3852696 3.7133594
1369929_at 10.981603 11.117436 11.139724 10.847423 11.00993 10.922907 11.109086 10.943722 11.066641 11.034852 11.166158 10.989965
1369930_at 11.809644 11.80736 11.717785 11.738132 11.731152 11.760649 11.696784 11.691501 11.870318 11.794663 11.735998 11.904196
1369931_at 7.2661233 7.344344 7.5619726 7.2624497 7.509251 7.053047 7.4211726 7.329671 7.237439 7.197379 7.536419 7.6434894
1369932_a_at 9.81979 9.949601 9.997938 10.005672 9.964078 9.988526 10.074314 9.89617 9.820632 9.876323 9.98693 9.808989
1369933_at 11.147439 11.236564 11.309444 11.209086 11.234634 11.251958 11.292428 11.3255 11.191412 11.380242 11.233921 11.282281
1369934_at 12.101972 12.090273 12.142828 12.20211 12.087119 12.101349 12.228672 12.149237 12.132664 12.186448 12.1579685 12.312918
1369935_at 7.8103437 8.104954 8.04504 7.9723897 8.126497 7.9952106 7.882637 8.090604 8.065468 7.931898 8.138003 8.069086
1369936_at 10.716777 10.738403 10.792349 10.741558 10.793263 10.74771 10.991906 10.7177105 10.831298 10.954478 10.9593725 10.960089
1369937_at 10.871725 10.900886 10.816819 11.021517 10.916624 10.80451 10.959682 10.988753 10.982856 10.997722 11.000564 11.036848
1369938_at 7.1148186 7.2840667 7.3285947 7.1768107 7.289546 7.292998 7.215885 7.3742666 7.1296873 7.328265 7.208165 7.3073053
1369939_at 11.823205 12.187031 12.041037 12.147994 12.040306 12.057978 12.084929 12.135657 11.914256 12.033833 12.037727 12.10588
1369940_at 10.500411 10.47019 10.3088 10.424298 10.538866 10.591986 10.233753 10.355778 10.422471 10.430929 10.552348 10.392081
1369941_at 10.902239 10.77113 10.996108 10.555671 10.740974 10.735349 10.679143 10.735076 10.852586 10.74603 10.771203 10.948045
1369942_at 8.927702 8.897317 8.796954 8.75949 8.739825 8.826915 8.952609 8.920644 8.887316 8.872537 8.9711275 8.91246
1369943_at 10.250298 10.472426 10.146872 10.456041 10.438755 10.301075 10.217833 10.320499 10.247453 10.554494 10.175272 10.219166
1369944_at 8.84543 8.76329 8.563748 8.915777 8.734393 8.693397 8.790648 8.77135 8.550088 9.002598 8.894572 8.847657
1369945_at 4.7030025 4.507081 4.779998 4.7661185 4.4055004 4.5508213 4.586453 4.599155 4.588343 4.4771504 4.3822126 4.627196
1369946_at 6.1236515 6.4954505 6.502691 6.6537004 6.243932 6.408584 6.2923455 6.500526 6.372213 6.5432353 6.536141 6.3670316
1369947_at 5.80098 5.5408826 5.9560714 5.888081 5.6638885 5.886479 5.8887944 5.759065 5.602075 5.550176 5.644585 5.857262
1369948_at 7.9578876 7.8113914 7.8097 7.897137 7.7359614 7.889686 8.014807 7.796731 7.943762 7.746425 7.864422 8.211531
1369949_at 7.1469116 7.220588 6.8829713 6.9804325 7.010651 7.2953987 7.237397 7.3056226 7.060509 7.1223407 7.1233726 7.000573
1369950_at 9.583222 9.502544 9.538191 9.625544 9.518881 9.4709635 9.615176 9.495211 9.663688 9.577068 9.614066 9.640837
1369951_at 4.0390043 4.0680566 4.1552796 4.0903945 3.8555088 4.0035434 3.904882 3.9771605 4.207864 4.037924 3.6956491 4.1019015
1369952_at 11.827703 11.751553 12.0368 11.717756 11.982127 11.728632 11.952092 11.822397 11.746761 11.7374935 11.886697 11.719519
1369953_a_at 4.801899 4.401836 4.4513707 4.844477 4.8380766 4.752799 4.573506 4.428254 4.791916 4.348175 4.9000382 4.5205884
1369954_at 12.692483 12.678104 12.826933 12.674802 12.716504 12.717744 12.676325 12.85515 12.708159 12.692325 12.908768 12.5603485
1369955_at 6.261565 6.2053885 6.192323 6.1754937 6.125332 6.0695324 6.2975006 6.3278327 6.223731 6.188495 6.0872893 6.2140408
1369956_at 9.259176 9.4018345 9.467517 9.150977 9.37679 9.159901 9.266784 9.2017765 9.192843 9.058225 9.440237 9.221159
1369957_at 5.934367 5.8328094 5.6893563 5.6620755 5.76954 5.5709996 5.85132 5.1743746 5.5614457 5.8127537 5.5853558 6.122014
1369958_at 7.968709 8.394966 8.783112 8.067853 8.357447 8.156345 8.414696 8.44548 8.742275 8.103645 8.378866 8.152941
1369959_at 12.087332 12.3445635 12.176167 12.341642 12.372727 12.175679 12.3925295 11.9058075 11.963305 12.345725 12.155352 12.27199
1369960_at 10.451637 10.143711 10.244928 10.381562 10.102799 10.306056 10.289283 10.21062 10.389486 10.368615 10.19037 10.569239
1369961_at 9.008144 9.131775 9.0216675 8.926598 9.093006 9.073294 9.087265 8.898857 9.236818 8.991837 9.226786 9.314975
1369962_at 8.220974 8.388037 8.508767 8.501902 8.512974 8.406291 8.596543 8.660188 8.449933 8.762181 8.719843 8.533254
1369963_at 5.4270983 5.1401663 5.501153 5.2199917 5.265134 5.397681 5.2445445 5.3304415 5.608881 5.601015 5.875475 5.57248
1369964_at 7.014007 7.017446 7.398804 6.5508304 7.087908 6.4551306 7.062851 6.9237733 7.0474334 6.7489405 7.243919 6.923398
1369965_at 8.1551695 7.948492 7.786114 7.991118 7.8473854 7.427117 8.046301 7.6431684 8.047074 7.9776807 7.7833138 7.422592
1369966_a_at 12.041128 11.970988 11.883196 12.125374 11.850829 11.86412 12.133733 12.142838 12.137334 12.017261 12.196358 12.311615
1369967_at 8.350757 8.4823885 8.449585 8.545553 8.543406 8.564688 8.775748 8.617308 8.379319 8.753075 8.645856 8.5704775
1369968_at 6.595872 5.997065 5.8345747 6.119125 6.0972733 5.9775915 6.2104564 6.272251 6.144534 6.2903275 6.3903832 5.9269533
1369969_at 8.960358 8.934524 9.295562 9.210779 9.248362 9.167431 9.336134 9.221802 9.169585 9.217842 9.319764 9.022772
1369970_at 10.723991 10.739762 10.558906 10.756533 10.52958 10.557544 10.514586 10.625633 10.704654 10.614168 10.650448 10.725222
1369971_a_at 8.560419 8.825173 8.837176 8.487937 8.703898 8.381246 8.7915535 8.956084 8.473227 8.83974 8.749213 8.762403
1369972_at 6.5247707 6.7192526 6.298101 7.057727 6.7234716 6.287023 6.6598244 6.560515 6.690193 6.434863 6.5207605 6.7029266
1369973_at 10.886909 11.221502 11.0256815 11.117733 11.353683 11.019198 11.321282 10.90651 10.941477 11.152183 11.083835 11.00304
1369974_at 6.922796 6.972828 6.9323735 6.884462 6.941887 7.080389 6.911775 6.870181 6.8055167 7.044131 6.8314176 7.2788205
1369975_at 8.776625 8.703213 8.609671 8.610647 8.3745985 8.659605 8.476093 8.654353 8.830145 8.645406 8.546228 8.86965
1369976_at 10.297425 10.451363 9.88889 10.64743 10.299821 10.2531185 10.486354 10.776086 10.811137 10.90223 10.789941 10.729333
1369977_at 4.141818 4.1793222 4.1433935 4.265917 4.0710516 4.3570185 4.270644 3.9741929 3.9927669 4.278882 4.3174825 3.9094167
1369978_at 7.5995946 7.60964 7.576592 7.5722165 7.717895 7.6768117 7.605021 7.8110814 7.622501 7.765782 7.6114683 7.3149323
1369979_at 8.855207 8.746286 8.726609 8.680567 8.712172 8.530972 8.730576 8.62369 8.767203 8.6577 8.851149 8.667786
1369980_s_at 9.123158 9.159601 9.44281 9.329623 9.315674 9.284999 9.349957 9.293205 8.997287 9.151497 9.1776285 9.072306
1369981_at 8.411192 8.436785 8.222372 8.359303 8.401151 8.598177 8.409192 8.698888 8.602438 8.318457 8.640043 8.317759
1369982_at 9.607366 9.622118 9.62258 9.564428 9.858173 9.861847 9.619928 9.656763 9.53615 9.744923 9.622111 9.575768
1369983_at 8.607174 8.284342 8.410765 8.06609 8.522331 7.910311 8.461721 8.112954 8.948029 7.992591 8.410545 8.432468
1369984_at 9.966219 9.884172 9.646487 10.042786 9.697528 9.768968 9.716139 9.867981 10.138905 9.790768 9.807804 10.154267
1369985_at 6.1696053 5.9923735 6.3563128 6.547426 6.3710485 6.2166986 6.149616 6.1013894 6.1734314 6.227907 6.075008 6.2827287
1369986_at 11.839694 11.93926 11.874 11.91057 11.751335 11.891225 11.845399 11.804539 11.9358225 11.936887 11.990329 11.999574
1369987_at 4.950795 4.8055334 5.0001345 4.9917364 4.9841156 4.9070435 4.9711657 4.847891 4.7840157 5.0135117 4.828359 4.9935856
1369988_at 5.828534 5.763629 6.1196537 5.860763 5.905528 5.7956157 5.7078905 5.995762 5.825152 5.769808 5.6556416 5.654337
1369989_at 9.495687 9.574189 9.716429 9.217231 9.656665 9.762273 9.685649 9.45337 9.561989 9.674944 9.561272 9.541762
1369990_at 10.799456 10.613215 10.534019 10.78802 10.707018 10.747825 10.755508 10.8530035 10.830266 10.771599 10.658708 10.86109
1369991_at 10.090317 10.086395 10.097654 10.198878 10.123996 10.13709 10.281892 10.057907 10.152495 10.175772 10.151354 10.366315
1369992_at 8.730417 8.8258705 8.810005 8.860787 8.551353 8.730622 8.692107 8.810537 8.805241 8.919186 8.886857 8.989735
1369993_at 6.468225 6.33049 6.230187 6.3859963 6.51947 6.5133963 6.3606296 6.470825 6.464442 6.6021285 6.086472 6.375745
1369994_at 7.608694 7.5744925 7.818954 7.3860927 7.425353 7.4517365 7.3392005 7.44163 7.6285844 7.536426 7.535425 7.750356
1369995_at 8.595065 8.740429 8.578147 8.562774 8.690757 8.6094055 8.672034 8.593454 8.52917 8.620291 8.557531 8.554581
1369996_at 8.978859 8.654693 8.610435 8.765498 8.509355 8.750563 8.622773 8.867765 9.056402 8.819 8.840358 9.067586
1369997_at 8.416136 8.626859 8.772946 8.641794 8.608646 8.690674 8.800074 8.911175 8.648063 8.758384 8.805536 8.683129
1369998_at 8.836297 8.9989395 8.961213 9.093911 8.845164 8.910364 8.95723 8.965928 8.9851675 9.004173 9.085124 8.851273
1369999_a_at 4.1829967 4.2734704 4.2581177 4.359654 4.10529 4.1662207 4.3286777 4.145481 4.2161274 4.116739 4.057035 4.470254
1370000_at 9.762717 9.947133 10.149599 10.039036 10.017067 9.789452 9.990803 9.66758 9.832554 9.71086 9.9198265 10.243421
1370001_at 9.529898 9.519783 9.548614 9.489603 9.513904 9.386812 9.608186 9.630126 9.5407295 9.693146 9.545977 9.411902
1370002_at 8.017727 8.070857 8.088858 8.017593 8.084206 8.144052 8.274566 8.303791 8.140697 8.181524 8.326905 8.26625
1370003_at 11.689997 11.875848 12.037167 11.860281 11.866085 11.904381 11.924247 12.062311 11.712322 12.008456 11.889909 11.773113
1370004_at 9.546992 9.53531 9.5434885 9.495024 9.353392 9.493885 9.474085 9.45367 9.473396 9.5218315 9.438473 9.382469
1370005_at 9.648746 9.527609 9.631058 9.482271 9.641931 10.03793 9.484686 10.259668 10.056609 10.334318 9.960409 9.918428
1370006_at 11.54611 11.393351 11.304048 11.454489 11.252664 11.38356 11.274226 11.445734 11.556446 11.419052 11.519214 11.706913
1370007_at 11.235443 11.201447 11.605898 11.393801 11.672241 11.264818 11.448415 11.437644 11.485897 11.433597 11.522892 11.291197
1370008_at 5.7667017 5.685847 5.585606 5.489359 5.496336 5.6804605 5.411601 5.666252 5.677985 5.4524636 5.621957 5.8885202
1370009_at 14.277926 14.248372 14.231079 14.1975355 14.179094 14.241115 14.185495 14.2231 14.270989 14.247428 14.20901 14.216194
1370010_at 12.117617 12.108262 12.048638 11.962362 12.124776 12.237582 12.075065 12.188544 12.218475 12.059645 12.12849 12.124265
1370011_at 5.659994 5.8373504 5.904968 5.944784 5.845312 5.893743 5.856551 5.664445 5.752533 5.8698034 5.75218 5.8378253
1370012_at 6.6565385 6.838466 6.647745 6.489689 6.8202505 6.35981 6.3803897 6.8102117 6.7091 6.4637995 6.772123 6.2835507
1370013_at 3.7124233 3.4494908 3.5162497 3.505725 3.4510174 3.4101331 3.423033 3.463821 3.5549495 3.4844513 3.4186635 3.7143173
1370014_at 8.546423 8.519593 8.289303 8.366081 8.443468 8.206449 8.59096 8.447967 8.666756 8.482459 8.402029 8.636031
1370015_at 8.426758 8.237675 8.230939 8.33515 8.2579565 8.206736 8.352265 8.205281 8.322451 8.214384 8.274742 8.303833
1370016_at 3.6755176 3.6941047 3.674059 4.0489216 3.773996 3.5666556 3.56635 3.8829372 3.5549495 3.9679968 3.737267 3.6377532
1370017_at 8.167883 8.155339 8.017454 8.228812 8.163308 8.145726 8.2062645 8.070114 8.253994 8.239319 8.175636 8.230981
1370018_at 4.6161966 4.68027 4.6726336 4.7701387 4.630619 4.65678 4.546746 4.531367 4.431982 4.8152084 4.632421 4.6110687
1370019_at 13.215601 13.171257 12.939398 13.325808 13.1534605 13.102379 13.182116 13.048624 13.122897 13.023702 13.075403 13.212336
1370020_at 10.18705 10.447338 10.075542 10.39357 10.343815 9.861174 10.485665 10.34672 10.132199 10.780121 10.434221 10.47197
1370021_at 3.651205 3.4894845 3.874002 3.60394 3.6897354 3.5317383 3.803923 3.5610886 3.8169055 3.654753 3.5334847 3.5184658
1370022_at 3.9077322 4.254842 4.2197986 4.180878 4.156061 4.1951547 4.1787148 4.1911235 4.2349453 4.224234 4.337924 4.4191413
1370023_at 7.0973415 6.85279 6.37977 6.673106 6.6088676 6.767675 6.821233 6.657464 6.8017173 6.6081643 6.666177 6.6215267
1370024_at 10.4973345 10.785324 11.054659 9.78391 9.928702 10.502194 11.150199 11.011885 11.470274 10.400717 10.9613 10.782635
1370025_at 7.725974 7.7437067 7.6557407 7.5082684 7.7176857 7.779027 7.565076 7.5856624 7.6277437 7.6752872 7.7549376 7.519631
1370026_at 7.1021943 6.9337277 6.7303324 6.903536 6.5391517 6.871591 6.751343 6.9733186 7.1257367 6.937231 6.9762435 7.391976
1370027_a_at 14.2301855 14.157151 14.294398 14.195131 14.193228 14.171367 14.197674 14.185488 14.110828 14.093797 14.155772 14.074406
1370028_at 4.42727 4.0596085 4.3338876 4.729542 4.525079 4.488915 4.326993 4.457985 4.464836 4.296022 4.2991166 4.5809793
1370029_at 9.495649 9.697249 9.779668 9.489946 9.617103 9.33856 9.518951 9.559843 9.494814 9.5109625 9.643042 9.579588
1370030_at 10.472371 10.829077 10.130977 10.517707 10.463901 10.783822 10.543358 10.327003 10.621809 10.119046 10.496603 10.230977
1370031_at 8.200024 8.064515 7.9592633 7.9526963 7.874804 7.9508376 7.991638 8.136326 8.126266 8.039711 7.945681 8.016407
1370032_at 7.7501454 8.311361 8.094182 8.139209 7.9335227 8.102895 8.178198 7.929184 7.9760866 8.148451 7.8392725 7.2083173
1370033_at 3.935158 4.0138807 4.2279987 4.0300694 3.9680295 3.8755713 3.9349685 3.9937468 3.9053335 4.034939 3.84753 3.7919478
1370034_at 5.430157 5.327847 5.7820015 5.4671702 5.3939543 5.3237033 5.360483 5.3194013 5.4469385 4.980656 5.6510344 6.205208
1370035_at 8.776399 9.424277 8.915184 8.79733 9.025884 8.805779 8.858456 8.993741 9.152819 8.864591 8.9518385 8.8472595
1370036_at 10.128799 9.688184 9.849197 10.114249 10.052445 9.895757 9.973599 10.120385 9.716242 10.120148 10.076786 9.7964735
1370037_at 3.8393152 3.9147134 3.8238883 3.9428678 3.9667866 3.8960426 3.7540882 3.9983444 3.876959 3.8575575 3.929283 3.7723866
1370038_at 6.397255 6.500933 6.190345 6.41689 6.3401423 6.344654 6.361213 6.1834946 6.28918 6.4131503 6.2371626 6.319932
1370039_at 6.505567 6.3436346 6.3571033 6.620061 6.4719677 6.5230937 6.589096 6.3194184 6.525892 6.402294 6.361341 6.434229
1370040_at 7.2936687 6.926978 7.0851583 7.2090554 7.1773067 7.14088 7.2782626 7.154353 7.0012584 7.205872 7.1608534 7.049486
1370041_at 3.6147077 3.8411438 3.815626 3.7855177 3.8569453 3.6159875 3.8368511 3.6858795 3.515277 3.6493006 3.796109 3.7137046
1370042_at 4.047098 3.9302247 3.796964 3.9792688 4.074498 3.8705864 3.8075283 3.8962514 3.8246765 4.165205 3.8036826 3.7621493
1370043_at 9.785192 9.807725 9.821747 9.66817 9.674187 9.964183 9.732417 9.986801 9.705677 9.695073 9.770668 9.46169
1370044_at 7.353246 6.9427238 7.0112906 7.1834416 6.9733276 7.2167234 6.8679447 6.8324337 7.1329045 7.243342 7.2010016 7.374046
1370045_at 9.051025 8.975524 9.2275305 8.81494 9.151551 9.070642 8.8970375 8.845458 8.994621 8.869293 8.910962 8.811768
1370046_at 6.217587 6.269457 6.193569 6.0957437 6.4528112 6.12956 6.07827 6.13496 6.243941 6.263244 6.158024 6.20196
1370047_at 9.975791 10.062366 9.979522 10.04322 10.028547 9.96182 9.960419 9.886663 9.809703 9.932462 9.909544 9.842269
1370048_at 4.3855333 4.4836526 4.569175 4.5149517 4.626951 4.596264 4.627453 4.4002266 4.316592 4.565463 4.293618 4.6866636
1370049_at 6.09584 6.359672 6.240384 6.2277513 6.0335937 6.084165 6.2352886 6.048954 6.155447 5.9792924 5.77928 6.1099315
1370050_at 8.716709 8.683331 8.748223 8.6702795 8.747889 8.701853 8.646842 8.757464 8.551958 8.6492 8.603767 8.495431
1370051_at 4.8662233 4.610511 4.8544617 4.6777616 4.5961924 4.7242885 4.5982194 4.6483617 4.7465696 4.407151 4.5880003 4.82561
1370052_at 5.287816 5.8998446 5.520558 5.2840133 4.991734 5.3756175 5.1092577 5.34437 5.406094 5.5297203 5.529199 5.510463
1370053_at 3.7792406 3.7152374 3.7657092 3.6822522 3.7280762 3.8338497 3.664464 3.7002587 3.5953224 3.826122 3.771543 3.83193
1370054_at 7.43507 7.725421 7.7377586 8.035545 7.6583323 8.025595 7.7618647 7.5858927 7.3181434 7.6837645 7.62852 7.7851553
1370055_at 6.190338 6.333767 6.383362 6.7353306 6.447758 6.1666107 6.489693 6.2867713 6.1152716 6.279264 6.3884416 6.5529375
1370056_at 8.069865 7.4586177 7.024507 6.8777223 7.873859 6.8217125 8.251711 7.114608 8.08968 6.965975 7.5877624 7.229551
1370057_at 10.016165 10.225683 10.084013 10.521406 10.038069 10.474574 10.390738 10.282849 9.952422 10.466668 10.3081875 9.73212
1370058_at 3.842085 3.5594645 3.3982038 3.448572 3.4579325 3.584858 3.4796572 3.545298 3.532737 3.62649 3.484771 3.767236
1370059_at 3.7232609 3.5324304 3.6522398 3.5912752 3.7408566 3.6431913 3.688337 3.3646166 3.7934105 3.5318887 3.5401242 3.6120102
1370060_at 9.903961 9.827844 9.947578 9.9322815 9.826893 9.935713 9.869001 10.024133 9.727931 9.92867 9.905769 9.857821
1370061_at 5.8080964 5.5039783 5.685566 5.7623563 5.6295624 5.6914086 5.697306 5.7602744 5.6401157 5.715373 5.526137 5.6746793
1370062_at 10.690535 10.743569 10.610066 10.824566 10.592172 10.606883 10.606345 10.857795 10.920797 10.782889 10.703512 11.025769
1370063_at 8.040855 8.073208 8.129112 8.105988 8.294304 8.139555 8.270027 7.9231973 7.8668036 7.9349685 8.1464615 8.004314
1370064_at 8.1642275 7.973283 7.897561 8.158871 8.032209 8.1847515 8.099407 7.8172407 8.093833 8.173626 7.924596 8.310242
1370065_at 13.749223 13.845557 13.781556 13.705096 13.814322 13.79649 13.732564 13.803739 13.809627 13.775993 13.8161955 13.694681
1370066_at 8.293823 8.432422 8.546282 8.369444 8.30061 8.30725 8.10449 8.199688 8.432227 8.350519 8.4698105 8.267226
1370067_at 9.096909 8.686575 9.565619 8.832124 8.532821 9.318675 8.856498 9.285711 8.949695 9.608991 9.558319 9.006493
1370068_at 4.500302 4.268824 4.363179 4.22251 4.286925 4.3251543 4.617591 4.459985 4.3856487 4.2760973 4.248791 4.7283134
1370069_at 5.073534 4.9896955 4.8338757 4.6864815 4.790894 4.948591 5.0492926 4.986582 4.9587517 4.722536 5.1845694 4.842984
1370070_at 6.9546385 6.902618 6.969705 6.835889 6.874128 6.8927555 6.873709 6.780444 6.8628025 6.8548417 6.9122257 6.9037976
1370071_at 6.2852902 6.096958 6.892378 6.781889 6.58288 6.4705033 6.764743 6.7028613 6.495137 6.5679336 6.9906034 6.372803
1370072_at 4.6350503 4.4029403 4.9737215 4.473356 4.574395 5.2367897 5.4573774 4.5921264 4.1808367 4.554853 5.621117 5.6663904
1370073_at 11.142971 11.213173 11.252137 11.202937 11.15934 11.249809 11.287366 11.174181 11.343274 11.304743 11.409507 11.25234
1370074_at 6.2597146 5.629718 5.7784576 6.083406 5.956965 6.0755672 6.095948 5.7916727 5.830723 5.960247 5.4228716 5.688145
1370075_at 9.737778 9.550826 9.234461 9.258305 9.391892 9.350069 9.1896 9.728624 9.246423 9.776701 9.272466 9.966497
1370076_at 3.8276365 3.5066333 4.037819 3.7882502 3.8255167 3.6462843 3.694762 3.7674503 3.6066144 3.7946699 3.6622846 3.8355103
1370077_at 5.704168 5.679863 5.6544633 5.737172 5.762046 5.6593046 5.5697393 5.843897 5.62597 5.6705084 5.579265 5.772794
1370078_at 6.3219943 5.9700036 5.7939034 6.207489 5.8860483 6.2352824 6.106579 5.855385 6.068698 5.870163 6.0777917 5.9268966
1370079_at 4.770438 4.724371 4.8232813 4.656608 4.603464 4.587841 4.75797 4.5719347 4.5171633 4.513711 4.7130604 5.199693
1370080_at 8.172856 8.351274 8.150394 7.8812747 8.579899 8.097284 8.319872 8.293635 8.602895 8.397528 8.443652 8.572818
1370081_a_at 7.5929365 7.4754586 7.8187556 7.644228 7.644828 7.695018 7.778699 7.6479435 7.4451365 7.699557 7.539757 7.344162
1370082_at 6.520715 6.5203137 6.5574226 6.3231077 6.720429 6.544214 6.7285976 6.4663606 6.4427695 6.5869164 6.759133 6.6624656
1370083_at 4.6243796 4.613531 5.0713882 4.5009856 4.696506 4.76528 4.5825157 4.450738 5.0250044 4.639977 4.912736 4.5267587
1370084_at 6.2100835 6.430528 5.9036703 6.0627275 5.9647827 5.5759106 5.655244 5.91347 5.458686 6.712998 6.3309717 6.3695407
1370085_at 6.950163 7.110086 7.025465 6.8634195 7.125834 6.988235 7.172052 7.0477347 6.696799 6.9671817 7.1669345 6.5581408
1370086_at 13.907226 13.95165 13.929434 13.906195 13.917218 13.91549 13.947293 13.903573 13.915319 13.903341 13.900252 13.836421
1370087_at 10.3559675 10.366656 10.271695 10.348655 10.315995 10.321772 10.144452 10.213741 10.327959 10.362559 10.337041 10.38712
1370088_at 7.2950525 7.2533154 7.1801004 7.954828 7.437895 7.4787593 7.6518254 7.0891476 7.5579376 7.467646 7.3945518 7.721973
1370089_at 3.6631296 3.7963498 3.9549563 3.7944753 3.8695612 3.9261987 3.770843 3.913429 3.7361748 3.7102456 3.8154557 3.893907
1370090_at 5.465455 5.9041047 5.785202 5.2058787 5.810501 5.275485 5.5253887 5.5809274 5.514331 5.465632 5.461593 5.7063932
1370091_at 5.1957006 4.948083 5.1463976 5.308948 5.314331 4.731038 5.054217 5.058264 4.998807 5.153595 4.9467783 4.989852
1370092_at 4.5472794 4.257822 4.4637856 4.2958355 4.7619944 4.5310383 4.400028 4.3654323 4.7539825 4.4259167 4.436853 4.5673623
1370093_at 3.813625 3.784949 3.7231138 3.9186344 3.749326 3.632034 3.8649898 3.49647 3.7700331 3.7822282 3.771169 3.7427816
1370094_at 3.9630275 4.009474 4.1903973 4.246903 4.453024 4.2428894 4.2644687 4.067919 4.150057 4.1749835 4.1195116 4.023754
1370095_at 5.907255 5.9431386 5.9233184 6.159485 5.9067597 6.051689 5.8945384 5.9033394 5.8677583 5.6496544 5.8019323 5.937679
1370096_at 4.88008 4.881217 5.0667586 4.993192 5.0218453 4.9480686 4.9243126 4.6842628 4.9075427 4.697418 4.873823 5.134126
1370097_a_at 3.9575324 4.2665367 4.068814 4.3676558 4.201853 3.7575028 4.2306337 3.9381285 4.2191086 4.189028 3.96137 4.1850457
1370098_at 10.856819 10.723493 10.455041 10.522449 10.598139 10.624349 10.309948 10.322191 10.520513 10.487671 10.232617 10.243418
1370099_at 7.172964 7.2411046 7.2071743 7.1381693 7.1669106 7.2819085 7.143835 7.1653495 7.097895 7.0923996 7.241737 7.182885
1370100_at 6.5371017 6.7399507 6.6442847 6.6260595 6.7624254 6.62191 6.5519834 6.741337 6.550867 6.582648 6.7218375 6.3160076
1370101_at 3.508682 3.591953 3.7235467 3.5841072 3.7476377 3.685851 3.5179741 3.593844 3.485408 3.6337223 3.66281 3.7585893
1370102_at 6.8261776 6.608764 6.8434877 7.111604 6.5423417 6.7498355 6.7109756 6.877363 6.654404 6.8574333 6.7262073 6.9292326
1370103_at 5.0381074 4.7365084 4.5846415 4.7864413 4.6806917 4.855647 4.5975423 4.7428665 4.8737326 4.4419885 4.54694 4.8927097
1370104_at 4.77926 4.5497904 4.699366 4.630989 4.5231752 4.448579 4.617752 4.515187 4.6238785 4.5703073 4.4711714 4.657605
1370105_at 5.3219767 5.065412 5.076558 4.9910307 5.066877 5.013657 5.2126694 5.2965794 5.0573864 4.947648 4.966733 5.0869164
1370106_at 3.958866 3.79723 3.806362 3.7693014 3.8965697 3.719311 3.6231096 3.9324145 3.783361 3.8654785 3.8542626 3.9235578
1370107_at 5.3067927 5.166151 5.3012943 5.3232956 5.2997155 5.192258 5.1668167 5.1557913 5.4198055 5.087746 5.293458 5.4777017
1370108_a_at 8.180868 8.656059 8.108822 8.147924 8.134893 7.800535 8.0208025 8.290267 8.739201 7.992311 8.324493 8.351692
1370109_s_at 12.879314 13.030642 13.131175 12.950322 13.047098 13.068976 13.038773 13.033349 12.941909 12.986613 13.091483 12.926253
1370110_at 4.6793194 4.4836526 4.673284 4.192585 4.406186 4.61959 4.476584 4.4616814 4.4784 4.1988506 4.2804995 4.197131
1370111_at 6.73195 6.291789 6.6358376 7.086646 7.236552 7.1927786 6.450402 7.86614 7.689741 6.692116 6.3292503 5.8151503
1370112_at 9.1863785 9.298032 9.046178 8.994228 9.433996 9.362004 9.274316 9.255535 9.388636 9.065572 9.171683 8.77598
1370113_at 6.134427 6.425192 6.2910066 6.3096013 6.314041 6.2516837 6.5934386 6.345306 6.3839617 6.6126413 6.144977 6.306699
1370114_a_at 8.189456 8.802514 6.4431953 5.9367285 6.5925612 9.264401 8.182838 8.678568 9.425612 6.3250422 6.562602 7.650962
1370115_at 4.8014145 4.535634 4.539621 4.6172767 4.723085 4.665118 4.5318666 4.53701 4.703798 4.6781516 4.325122 4.4069386
1370116_at 3.770707 4.023985 4.0266867 4.164674 3.939179 4.034911 3.8883696 3.8958666 3.944052 3.9762495 3.9252594 4.141922
1370117_at 3.5142667 3.775838 3.6268032 3.9466963 3.6392295 3.8403568 3.5821438 3.6134183 3.749876 3.6680741 3.6710577 3.6613243
1370118_at 6.618333 6.276695 6.2026663 6.373776 6.00097 6.0031686 6.10926 6.2245483 6.139459 6.1103487 6.3410416 6.550795
1370119_at 8.080805 8.106492 7.996943 8.020242 8.036716 7.9034863 7.985742 8.0866995 8.522483 8.0752 8.050645 8.530278
1370120_at 4.006363 4.0204067 4.25121 4.037114 4.115203 3.9675572 3.9734046 4.090102 4.0481806 3.884222 3.9496565 4.0486445
1370121_at 7.3954554 7.3753214 7.5069394 7.4583526 7.2646484 7.278749 7.594113 7.4111176 7.417625 7.3197503 7.294866 7.331823
1370122_at 4.2335634 4.0507483 4.0822186 4.1126165 3.8803692 4.107268 4.13606 3.936245 4.062073 4.0037737 3.9143612 3.9020064
1370123_a_at 6.5646567 6.8990164 6.785561 6.6722174 6.688147 6.8409734 6.8874254 6.880197 6.662141 6.837773 6.8354516 6.7217684
1370124_at 6.605535 6.6675377 6.6205177 6.617401 6.6165056 6.713429 6.6321354 6.6487455 6.693776 6.560803 6.657673 6.8199663
1370125_at 4.7224817 4.5582323 4.5895314 4.511334 4.3970475 4.4735165 4.557099 4.3647795 4.6234627 4.343832 4.4426675 4.349498
1370126_at 3.8264356 3.6577933 3.514123 3.8129196 3.6146028 3.6307776 3.6806402 3.788942 3.5922515 3.6293788 3.4832897 3.8790584
1370127_at 5.8565884 6.190918 6.02974 5.7511063 6.2914953 6.080414 6.000236 6.215227 6.1079874 6.025302 6.1467347 5.9406867
1370128_at 6.7235503 6.6550174 6.362222 6.531238 6.5096927 6.504381 6.4896407 6.465529 6.481744 6.7194414 6.4657893 6.746076
1370129_at 6.7276964 6.747297 6.892205 6.5485168 7.009628 6.637725 7.042402 6.765464 6.5135384 6.761079 6.6130376 6.3155613
1370130_at 8.958745 9.129904 9.308365 8.968596 8.950634 8.954377 9.273597 9.124616 9.213392 9.351484 9.251109 8.910381
1370131_at 4.7501955 5.179161 5.129466 4.7131433 5.096759 5.3645096 5.3612485 4.9824142 4.7815275 5.129126 5.393945 5.046317
1370132_at 4.2141724 4.063503 4.1576147 4.2491484 4.1285133 4.0422907 3.9898665 3.9225936 3.9136224 4.272167 4.3189974 4.109536
1370133_at 6.0438004 5.7001853 5.886438 5.820391 5.842288 5.9484334 6.034133 6.159587 6.1985183 5.9886127 6.224019 5.8069286
1370134_at 9.6542 9.893547 9.912679 9.735992 9.82829 9.796721 9.765237 9.635712 9.665321 9.75215 9.764731 9.575115
1370135_at 6.366583 6.7983375 6.5456843 6.2047105 6.091496 6.260185 6.101273 5.5691257 5.9864273 5.655042 5.7805123 6.230894
1370136_at 6.455551 6.523822 6.414221 6.337802 6.5632863 6.4527087 6.5658317 6.4663606 6.3642364 6.564091 6.212545 6.4445896
1370137_at 5.243847 5.084885 4.683605 4.7449527 4.904135 4.8721256 4.805791 4.8860626 4.642372 4.728538 4.843676 4.7549777
1370138_at 4.894246 4.761052 4.921644 4.920169 4.364316 4.6664667 4.4951124 4.691086 4.4855504 4.487952 4.4677906 4.815838
1370139_a_at 3.4796424 3.790718 3.782908 3.957551 3.7197137 3.7650452 3.516501 3.6309927 3.629611 3.5906808 3.7783654 3.9119077
1370140_a_at 4.85925 4.542109 4.725039 4.6253643 4.6463933 4.825227 4.5933533 4.5575724 4.280319 4.8105617 4.513042 4.4598722
1370141_at 8.6249275 8.8583 8.793848 8.420549 8.727547 8.851292 8.630908 8.736656 8.801873 8.8126 8.983063 8.69167
1370142_at 5.835181 6.0107703 5.721533 5.6271944 5.673667 5.6996565 5.7945 5.4962215 5.5460405 5.5368853 5.5093374 5.4450793
1370143_at 5.3616285 5.2925167 5.4638586 5.373985 5.5512767 5.360213 5.3032575 5.5090737 5.2785716 5.4325886 5.454368 5.347571
1370144_at 7.7445383 7.9864616 8.08289 7.0386157 7.9445143 7.7204165 7.44699 7.913396 7.4521904 7.6055064 8.033644 7.616059
1370145_at 3.9494596 4.042289 4.7558155 4.118991 4.129154 4.2529993 4.3349276 4.525094 4.3787594 4.2796664 4.1787367 4.204444
1370146_at 3.6657379 3.5788689 3.5443401 3.6802025 3.3882842 3.4930904 3.45803 3.3041334 3.5051243 3.3879423 3.4586499 3.4348307
1370147_at 7.420611 7.9271197 7.3115516 8.357313 7.056107 8.245353 7.6182017 7.6964064 7.5061545 7.7840495 7.8309774 7.34093
1370148_at 14.206263 14.285108 14.2369795 14.247354 14.254209 14.18619 14.221157 14.118319 14.227699 14.20406 14.163114 14.253636
1370149_at 11.139001 11.196121 10.985625 11.021411 10.988747 11.176812 11.072936 11.112941 11.172385 11.034084 10.991131 11.096557
1370150_a_at 13.101518 12.615537 13.082683 13.075713 12.634234 12.815485 12.7886 13.097292 12.336542 13.411818 13.00819 12.65498
1370151_at 12.952674 12.933477 13.018931 12.83543 13.065544 12.923463 13.00314 12.963382 12.736042 12.918489 12.850823 12.6287365
1370152_at 4.7994404 4.5628233 4.5398703 4.708232 4.5305367 4.560796 4.7561502 4.39097 4.7662277 4.7593765 4.2980566 4.765502
1370153_at 5.974771 5.899418 6.032921 5.7907114 5.8453946 5.814077 5.528174 5.881647 6.151926 6.1918654 5.8243313 5.9305377
1370154_at 10.578876 10.876626 10.510688 10.620537 10.809412 10.134066 9.738025 9.868043 10.735195 10.6374655 10.302704 10.436868
1370155_at 7.218723 7.2378573 6.971426 7.344584 7.3635073 7.1441708 7.2226696 7.341689 6.8697886 7.3194714 7.72854 7.0648255
1370156_at 8.114321 7.7061286 7.2166677 7.113315 8.006787 7.873512 7.6792336 8.436697 7.110656 6.6654 7.177927 6.7046375
1370157_at 3.8369927 3.6422758 3.7317295 3.8317595 3.9042876 4.0003376 4.048234 4.0919433 3.8546574 3.5865402 3.7257013 3.8114953
1370158_at 6.36247 6.2329183 6.0046096 6.498755 6.2488604 6.386141 6.1961994 6.211176 6.0652413 6.097869 6.275279 6.4370937
1370159_at 7.149901 7.177386 7.289677 7.30129 7.3091936 7.2745166 7.273405 7.1190686 6.9445934 7.2212276 7.199771 7.09925
1370160_at 8.615541 8.781967 8.957145 8.785963 8.794059 8.792693 8.7705765 9.028131 8.504942 8.891865 8.7957735 8.522317
1370161_at 9.273298 9.362461 9.083908 9.236751 9.329317 9.275725 9.368456 9.213551 9.295086 9.152662 9.652458 9.067806
1370162_at 7.2302766 7.2863 7.3113728 6.984697 7.240737 7.145709 7.254686 7.4041305 7.2170653 7.453074 7.351096 7.0113
1370163_at 8.976774 9.457869 9.432257 9.701248 9.602165 9.554621 9.710082 9.63548 9.372075 9.796795 9.361972 9.31227
1370164_at 10.856367 10.950651 11.104257 11.016648 11.012795 11.105592 11.049873 10.902306 10.895014 11.0382805 11.0556135 10.975504
1370165_at 3.9574466 3.8237255 3.8002071 3.7986655 3.8621817 3.7384748 3.759537 3.8853714 4.002682 3.8315327 3.86616 4.046664
1370166_at 11.962919 12.133068 12.041981 11.900625 12.099308 12.110324 11.925743 12.044032 11.914659 11.9881315 11.931921 11.859857
1370167_at 12.487388 12.425164 12.450449 12.341499 12.351046 12.349008 12.311774 12.40182 12.426843 12.2745905 12.435715 12.250911
1370168_at 9.654684 9.805022 9.4913435 9.778019 9.495079 9.805509 9.69612 9.526326 9.770016 9.871832 9.348332 9.6771755
1370169_at 9.146154 9.213827 9.295409 9.184902 9.213227 9.408631 9.197966 9.331099 9.321613 9.297085 9.388255 9.349028
1370170_at 10.260211 10.528915 10.455827 10.342991 10.553003 10.27859 10.596007 10.511753 10.368672 10.305483 10.478526 10.318585
1370171_at 8.489866 8.585317 8.593361 8.645 8.551088 8.600902 8.92737 8.756335 8.650049 8.681182 8.76769 8.531876
1370172_at 10.790728 10.978882 10.828506 10.882855 10.890122 10.920433 10.892606 10.833122 10.977873 10.990536 11.0343895 11.0323715
1370173_at 7.688569 8.128301 7.9025545 8.183302 8.191595 8.207656 7.9371176 8.015772 7.647337 8.148451 8.06037 7.795274
1370174_at 6.0524817 6.2134347 6.1448755 5.9596763 6.3352776 6.332113 6.18051 6.211635 6.4130673 6.1081605 6.233664 5.9571056
1370175_a_at 7.986452 8.29669 8.263172 7.737 8.3133545 8.127241 8.133974 8.238207 8.068306 8.330328 8.500711 8.168825
1370176_at 7.5987344 6.852696 7.1216087 6.7801995 7.051903 7.045029 7.91831 6.739772 6.785085 6.707044 6.7320166 6.9609385
1370177_at 5.0959063 5.6746078 5.454174 5.20907 5.4327707 5.425377 5.2880144 5.5296793 5.232113 5.2713213 5.2314053 5.2592154
1370178_at 4.807214 4.493723 4.4064956 4.2921805 4.7616243 4.6294513 4.5569515 4.744167 4.49499 4.461874 4.4392533 4.5249796
1370179_at 10.580124 10.307954 10.192408 10.549371 10.279288 10.366095 10.35593 10.490626 10.537412 10.47613 10.385079 10.571751
1370180_at 11.261066 11.508157 11.160758 11.171023 11.123136 11.449153 11.199894 11.217942 11.220364 11.075576 11.212304 11.267541
1370181_at 7.4398713 7.5492353 7.4924955 7.3464103 7.3411345 7.2588944 6.8799586 7.2214937 7.3113856 7.143945 7.238415 7.1527653
1370182_at 4.903951 4.9875236 5.0882845 4.8786654 4.736497 5.0620613 4.808299 4.944049 5.0118313 4.800582 4.977339 4.8209324
1370183_at 7.025734 7.3745127 7.3429093 7.1601415 7.2962217 7.3636885 7.3130155 7.5706325 7.169222 7.1902494 7.755318 7.162672
1370184_at 10.078223 10.215841 10.105368 10.0647955 10.221914 10.133025 10.3007345 10.231898 10.204817 10.2932005 10.283511 10.268446
1370185_at 4.8770986 4.4988737 4.6126857 4.7786393 4.7512336 4.5440383 4.785982 4.617323 4.9834065 4.3782215 4.7222824 4.9659576
1370186_at 10.121281 10.32257 10.189515 10.275403 10.818443 10.169313 10.988242 10.433215 10.610811 10.454819 10.171037 10.344931
1370187_at 10.789619 10.597696 10.765553 10.546822 10.701271 10.658365 10.577888 10.6754465 10.599461 10.488106 10.588992 10.3603115
1370188_at 9.938719 10.028377 9.828888 9.930038 9.819554 9.96474 10.014504 10.208673 9.986358 10.064578 10.209368 10.047858
1370189_at 9.942916 10.214185 10.004926 10.073115 9.932114 10.006244 10.016893 10.242126 9.988374 10.185426 10.352232 10.073771
1370190_at 11.680202 11.8219595 11.832813 11.786696 11.831059 11.612283 11.787279 11.733625 11.683369 11.764081 11.762688 11.596734
1370191_at 7.886687 7.96332 8.280571 7.9892964 8.163852 8.078876 8.152237 8.236607 7.788462 8.473871 8.129839 7.7336607
1370192_at 7.9079685 8.217082 8.27961 7.8272777 8.272301 8.019546 8.026459 8.055652 8.066519 8.036105 8.170731 7.90419
1370193_at 10.595118 11.090674 10.958371 10.8982935 10.960986 10.870186 10.66644 10.874029 10.82447 10.829526 10.796764 10.79082
1370194_at 8.016905 8.056175 8.095509 7.6185946 8.162111 7.877093 7.944311 7.9136605 7.881161 7.9965715 7.999576 7.763117
1370195_at 7.735701 7.840056 7.886534 7.883139 7.774647 7.901662 7.825489 7.685338 7.816574 8.258375 8.07877 7.715019
1370196_at 6.814593 6.573352 6.5782385 6.7182283 6.895333 6.783937 6.8064017 6.748477 6.849863 6.6414876 6.581947 6.596732
1370197_a_at 6.176329 5.8432145 6.2273865 6.9149284 6.1986275 6.239953 6.1406054 6.5522075 6.5992527 6.3134093 6.5376077 6.175919
1370198_at 3.4128897 3.3679762 3.5133705 3.5525205 3.3845172 3.2759984 3.3746946 3.3088665 3.391779 3.2545106 3.3654432 3.1975944
1370199_at 10.0267315 9.940927 10.06102 9.931155 10.141648 10.2508135 10.140045 10.237946 10.009527 10.249219 10.245229 9.940686
1370200_at 11.82245 11.997679 11.837132 11.671455 11.957062 11.852045 11.930804 11.879014 11.813227 11.896915 11.890203 11.912298
1370201_at 3.641986 3.5716047 3.8891985 3.852275 3.5248673 3.5827723 3.6023602 3.6727679 3.9464817 3.7451575 3.776296 3.586144
1370202_at 9.684462 9.168574 9.766646 9.600986 9.667681 9.379349 9.774746 10.806061 10.724678 10.472271 10.233915 9.971036
1370203_at 8.12044 7.91395 7.9393034 8.177965 7.8299017 8.072571 7.988127 8.1587515 8.07884 8.100071 8.0834055 8.332637
1370204_at 9.077818 9.006244 9.096735 9.05384 9.021026 9.120024 9.114892 9.107774 9.111145 9.102015 8.99462 9.224433
1370205_at 3.9774358 3.9781473 4.0602427 3.7272975 3.845929 3.8947217 3.8511214 3.6991053 3.7836747 4.038519 3.9738417 3.8427343
1370206_at 4.6165524 4.474576 4.3913813 4.3242636 4.3844256 4.346866 4.365306 4.3452206 4.2897987 4.26604 4.1935625 4.51782
1370207_at 11.764253 11.495817 11.513289 11.742786 11.340655 11.486184 11.580337 11.719783 11.780599 11.470482 11.728483 11.881749
1370208_at 8.349241 8.193914 8.310696 8.0890045 8.186455 8.290515 8.259029 8.170533 8.2565365 8.160217 8.253883 7.8772087
1370209_at 9.9317465 10.117784 9.726779 9.571081 9.688515 10.196369 9.534582 9.9425955 10.440904 9.25981 9.871605 10.148322
1370210_at 5.4443035 5.2401185 5.2209244 5.439406 5.366155 5.206496 5.2345233 5.156498 5.3481894 5.0728865 5.1397967 5.4484506
1370211_at 6.456755 6.1901298 6.2842927 6.352905 6.110356 6.392494 6.2848544 6.2966475 6.3487854 6.178713 6.21343 6.376966
1370212_at 5.210481 5.2561765 5.3557754 5.3854933 5.456309 5.409463 5.456338 5.2376366 5.1947966 5.5707507 5.3418674 5.2637115
1370213_at 11.912051 11.976017 11.856455 11.807504 11.908578 11.855478 11.904948 11.807622 11.938009 11.844673 11.872946 11.897134
1370214_at 4.7172484 4.827194 4.6519814 4.7243 4.751816 4.7613363 4.8046646 4.599155 4.8166018 4.8084364 4.750126 4.7756295
1370215_at 10.076332 10.286584 10.122513 9.894512 10.350703 9.981247 10.36632 10.171914 10.424681 10.038184 10.377851 10.276185
1370216_at 4.0255313 4.32796 4.4114647 4.3470626 4.3837237 4.3919644 4.272038 4.411447 4.1847305 4.366623 4.2006073 4.708394
1370217_at 5.6284595 5.2360196 5.286107 5.532091 5.467782 5.256099 5.491342 5.229335 5.302351 5.390897 5.0516877 5.405176
1370218_at 5.794738 6.564359 6.2857747 6.345629 6.480264 6.345486 6.546983 6.7194233 5.9442644 6.610733 5.8964067 6.0565147
1370219_at 8.441588 8.505745 8.464647 8.288173 8.571932 8.198794 8.450876 8.274935 8.707578 8.463203 8.5638 8.680819
1370220_at 10.300071 10.184653 10.18891 10.395725 10.172887 10.33798 10.4070215 10.289429 10.719834 10.451014 10.625846 10.610571
1370221_at 4.784854 4.685282 4.8580112 4.6662283 4.4589567 4.616563 4.4141974 4.4333224 4.642745 4.678313 4.266869 4.845658
1370222_at 4.926665 4.7640495 4.8238025 4.913726 4.920605 4.982208 4.7556257 4.584727 5.094268 4.8679695 4.452899 5.164752
1370223_at 7.792919 7.807707 7.797538 7.720913 7.678086 7.906683 7.7457614 7.9816866 7.8690987 7.940396 7.7415223 7.9324026
1370224_at 9.853459 9.832778 10.096064 9.902436 9.991492 9.342734 10.086532 9.843105 10.216679 9.765865 10.089654 9.733287
1370225_at 5.137125 5.0257506 4.89586 5.138316 4.916633 5.001943 5.185487 4.7356415 5.0294805 4.921327 4.8439426 4.98324
1370226_at 10.169027 9.984438 9.859233 10.117111 9.944305 10.00979 10.01759 9.949046 10.397495 9.956701 10.136978 10.239532
1370227_at 3.3318412 3.2584486 3.2351937 3.3234792 3.136094 3.2688334 3.1010602 3.2546422 3.2876916 3.1892395 3.1007252 3.272521
1370228_at 14.443752 14.489601 14.495713 14.4530115 14.495713 14.475122 14.4927025 14.4322 14.420327 14.474192 14.438112 14.4786625
1370229_at 5.4965024 5.2826777 5.6050367 5.540736 5.5035467 5.2609954 5.199455 5.0385866 5.234991 5.3492756 4.914631 5.129698
1370230_at 11.582173 11.300368 11.307969 11.47996 11.28704 11.251229 11.319677 11.395471 11.536344 11.352353 11.440728 11.652616
1370231_at 6.975751 7.0675693 7.2162337 7.065676 7.1574006 7.027573 7.1199503 6.9507384 7.138419 7.034148 7.17292 7.1427207
1370232_at 10.519266 10.8218155 10.587712 10.796212 11.038847 10.680064 10.991528 10.464335 10.693039 10.845916 10.640752 10.380387
1370233_at 5.0340104 5.0005236 4.8757887 5.159749 4.9134984 5.140788 4.9858136 4.823808 5.081467 4.893112 4.914841 4.9066086
1370234_at 12.53322 12.795106 12.837236 12.511613 12.782388 12.538196 12.833344 12.7551155 12.608611 12.661438 12.644641 12.560204
1370235_at 12.7792425 12.6587715 12.825135 12.634089 12.49667 12.830218 12.587797 12.908694 13.042424 13.089261 12.9362335 12.972264
1370236_at 8.971141 8.948682 8.865965 8.606389 8.853004 8.896578 8.799944 8.593488 8.857424 8.745032 8.758536 8.59482
1370237_at 11.94757 12.099263 11.966419 12.147125 12.171006 12.139472 11.986694 11.963961 11.9259205 12.02077 12.005028 11.989025
1370238_at 11.849965 11.632289 11.6014595 11.919477 11.538094 11.630733 11.785638 11.835837 11.956212 11.742535 11.760603 12.055576
1370239_at 13.60537 13.534484 13.552728 13.428289 13.439012 13.384505 13.421134 13.166318 13.499475 13.27903 13.662384 14.021491
1370240_x_at 13.57588 13.56247 13.530613 13.404621 13.384582 13.426968 13.38456 13.196622 13.518143 13.324191 13.614034 13.960462
1370241_at 13.964611 13.809917 13.923343 13.802946 13.805727 14.05073 13.946002 14.098029 13.936173 14.013315 14.0448885 13.901425
1370242_at 12.734198 12.770827 12.649055 12.751028 12.684775 12.709421 12.792777 12.882808 12.920135 12.80321 12.7777 12.956631
1370243_a_at 10.316558 10.603598 10.082726 10.4165945 10.205809 9.830939 10.3995075 10.439972 10.291026 9.999811 10.543465 10.298153
1370244_at 12.191746 12.054383 12.29137 12.085111 12.109039 12.238204 12.364656 12.227478 12.230315 12.076023 12.153456 12.240926
1370245_at 10.364466 10.260814 10.466196 10.212763 10.113391 10.53084 10.615332 10.342417 10.134758 10.395017 10.3219185 10.532774
1370246_at 11.752217 11.902929 11.876609 11.838084 11.866262 11.774747 11.888632 12.008516 11.9001 11.88541 11.873462 11.830737
1370247_a_at 6.385838 6.296755 5.802665 6.2320967 6.0064564 6.299498 6.4302354 6.275441 6.2244544 6.2962613 6.453095 6.292706
1370248_at 5.8640933 6.3339787 6.019513 6.4033213 6.0217648 6.4627633 5.9635997 6.1758604 6.014006 6.3133836 6.2113056 6.1588845
1370249_at 7.238077 7.3055696 7.068209 7.3632627 7.513335 7.32915 7.484708 7.2576013 7.448519 7.200054 7.328142 7.286612
1370250_at 9.291711 9.088809 9.384964 8.979871 9.04625 8.948265 8.874346 9.342382 9.132206 9.16889 9.293294 9.129344
1370251_at 6.270534 6.2257657 6.130906 6.5038977 6.0416565 6.2002826 6.4770656 6.0987015 6.3003373 6.614514 6.224236 6.4795284
1370252_at 8.673715 8.186993 8.474011 8.9923 8.152036 8.465773 8.4737 8.259254 8.185794 8.366334 8.355742 8.509483
1370253_at 11.883317 11.623888 11.737084 11.86962 11.569086 11.658658 11.859242 11.935603 11.961002 11.862857 11.909786 12.095484
1370254_at 3.6848562 3.7626264 3.6847224 3.4894447 3.547534 3.742038 3.5959747 3.80235 3.6161833 3.725213 3.5916715 3.724588
1370255_at 4.544527 4.7423058 4.9340596 4.6037083 4.421501 4.727289 4.4214935 4.5635014 4.9378405 4.6271477 4.2971325 4.5543423
1370256_at 8.996617 8.614608 7.8718405 8.91571 9.369033 9.105098 8.683477 7.5959644 8.1052 8.900173 7.7847147 7.4400105
1370257_at 4.495064 4.3417196 4.7694464 4.420089 4.298052 4.303157 4.5598316 4.0684924 4.2891474 3.9908078 4.28829 4.526758
1370258_at 5.0417085 5.0972166 5.1667147 5.0772953 5.235003 5.5272093 5.295947 5.513929 5.3767896 5.3645763 5.29118 5.352715
1370259_a_at 7.4205737 7.676912 7.333741 7.6791677 7.318069 7.4099555 7.3202825 7.5173426 7.5387034 7.728613 7.5800138 7.613835
1370260_at 7.04918 6.9307914 6.7432885 6.8062487 7.1186604 7.040522 7.1124053 6.8944983 6.9445934 6.751948 7.024335 6.8681374
1370261_at 8.067922 8.016069 8.37939 8.011722 8.04636 7.996875 8.152635 8.064865 7.9512177 8.071746 7.8486104 7.9298587
1370262_at 9.539646 9.358589 9.50819 9.38649 9.102812 9.364058 9.437614 9.576933 9.31982 9.406707 9.57481 9.444523
1370263_at 5.94873 6.040366 5.77508 5.839809 5.874328 5.935515 5.7415967 5.7916727 5.805645 5.6301775 5.7702394 5.840581
1370264_at 7.4661613 7.7326927 7.479475 7.4861255 7.4623685 7.580647 7.79165 7.3458786 7.558208 7.2010503 7.394047 7.4223933
1370265_at 6.324515 6.188498 6.0000267 6.2477574 6.2794623 6.0565133 6.202242 6.1507072 6.4906836 5.8491864 6.3721786 6.556295
1370266_at 6.7558513 6.8006783 6.831686 6.9775 6.8596716 6.868788 6.9254956 6.685158 6.570479 6.995501 7.007548 6.563267
1370267_at 6.394136 6.6683307 6.47744 6.350286 6.337946 6.2526574 6.256588 6.504789 6.470631 6.500167 6.4225664 6.5445585
1370268_at 4.652651 4.4686623 4.4136305 4.4326844 4.279765 4.4697676 4.194714 4.199148 4.2952003 4.4002104 4.354035 4.3610997
1370269_at 5.236945 5.0794053 4.8781986 5.374098 4.906329 5.1409917 5.120719 5.181884 5.205007 5.306139 4.8626513 5.236123
1370270_at 3.9071538 4.165454 4.5117865 3.9781604 4.1748443 4.018722 3.872492 4.238046 4.0329847 4.0876293 3.8746529 4.028313
1370271_a_at 7.3824315 7.3564057 7.250823 7.489711 7.1163106 7.3729067 7.2514887 7.365352 7.3053164 7.45828 7.1652203 7.4451427
1370272_x_at 6.359584 6.231498 6.3307757 6.4522915 6.17032 6.311084 6.2977853 6.333 6.344965 6.374898 6.232385 6.490545
1370273_at 3.4134562 3.4060905 3.4825096 3.4939926 3.529425 3.1653862 3.3607688 3.5555348 3.63682 3.528428 3.39294 3.4726427
1370274_at 12.838173 12.877515 12.826335 12.840237 13.005778 12.9557085 12.783068 12.86643 12.885344 12.8748455 12.731051 12.797391
1370275_at 12.815606 12.839355 12.881471 12.805617 12.867921 12.866971 12.924079 12.886887 12.822072 12.91807 12.930496 12.842396
1370276_at 11.908076 11.839104 11.800674 12.026985 11.763704 11.983142 11.9457445 12.020376 12.017268 11.972726 11.915045 12.004633
1370277_at 11.961813 12.048764 12.06114 12.096247 12.021697 11.951297 12.022445 12.071519 12.010656 12.086825 12.119028 12.070092
1370278_at 11.551935 11.391215 11.468257 11.548201 11.452752 11.402101 11.481912 11.473189 11.567073 11.436115 11.528872 11.579522
1370279_at 5.7092175 5.624135 5.696683 5.7546377 5.3963194 5.5907574 5.5508924 5.563779 5.5705433 5.5402846 5.5315886 5.6569576
1370280_at 10.681601 10.646687 10.565384 10.740956 10.597303 10.681335 10.740538 10.533694 10.56829 10.579511 10.7257395 10.778656
1370281_at 11.612047 11.09103 10.747984 10.940317 10.381918 10.69623 10.614147 11.487377 10.98311 11.616915 10.876614 10.340505
1370282_at 6.6753135 7.128691 6.7678404 6.283003 6.220933 6.6580086 6.572678 6.99865 7.4284062 6.9927154 7.117473 7.162708
1370283_at 11.940005 12.32844 12.349653 12.414183 12.445047 12.340081 12.483263 12.325384 12.273217 12.551077 12.452624 11.993221
1370284_at 12.351027 12.181873 12.2082615 12.2533865 12.096109 12.156685 12.141436 12.251037 12.402236 12.187859 12.227351 12.406407
1370285_at 6.4064054 6.380473 6.546208 6.4233823 6.533918 6.8378763 6.587535 6.58771 6.403348 6.6910405 6.6477904 6.955698
1370286_at 9.410335 9.275368 8.35766 8.6252575 9.201797 9.380314 8.747114 9.1412115 9.571819 8.720583 9.073687 8.454621
1370287_a_at 9.289477 9.347039 9.30398 9.374807 9.224744 9.466139 9.394094 9.478548 9.47495 9.421029 9.545219 9.49911
1370288_a_at 8.3146515 8.648886 8.388556 8.502575 8.4548435 8.454538 8.624432 8.463264 8.423874 8.480309 8.616224 8.414381
1370289_x_at 3.7206638 3.7522986 3.6838405 3.646374 3.6055083 3.5667691 3.6199214 3.5315742 3.7497756 3.6213098 3.7273455 3.6562133
1370290_at 8.398283 8.921773 8.753118 8.636349 8.734077 8.613965 9.028356 8.838238 8.687002 9.0798645 9.0417185 8.850359
1370291_at 5.501338 5.2803416 5.4513874 5.537991 5.265892 5.376783 5.483611 5.3028626 5.5719385 5.644473 5.373212 5.682217
1370292_a_at 4.0584817 3.9828224 3.7279792 3.6316874 3.8957744 3.8960624 4.090658 3.9038641 3.9754877 3.9042335 4.1233516 3.8499272
1370293_at 5.4738984 5.542937 5.6821957 5.6422176 5.836359 5.441036 5.9033685 5.777063 5.494629 5.8286467 5.5149174 5.297068
1370294_a_at 6.0878425 7.4143977 6.8474464 6.6250243 6.0561457 6.8171964 6.91631 6.3659463 6.52456 6.8826423 6.770618 6.571921
1370295_at 8.762473 8.752576 8.403447 8.714053 8.583859 8.661501 8.73939 8.828911 8.983349 8.976537 8.82948 9.119263
1370296_at 13.5048685 13.450272 13.417772 13.465264 13.455886 13.387779 13.442657 13.383299 13.515622 13.54884 13.496329 13.468468
1370297_at 6.269976 6.3515077 6.205683 6.3989253 6.071784 6.178551 6.169341 6.119478 6.5168176 6.239557 6.2035637 6.2512507
1370298_at 10.127072 9.99851 10.033278 10.099061 10.023096 9.902616 10.230175 10.131733 10.345008 10.138364 10.24703 10.232111
1370299_at 13.63039 13.695896 13.6191435 13.738713 13.546445 13.644448 13.649951 13.710261 13.527099 13.74383 13.651282 13.611877
1370300_at 8.214775 8.394236 8.391686 7.9865804 7.984802 8.084793 8.124052 8.135473 8.07248 8.210574 8.251756 8.3081665
1370301_at 6.831851 7.039789 6.7574744 6.9227247 7.065517 6.8948555 6.943041 6.9718676 6.5339956 6.82738 7.0833564 6.829628
1370302_at 8.412916 8.224757 8.082096 8.045863 8.046241 8.056551 8.158062 8.059632 8.216867 8.031751 7.990191 7.9994793
1370303_at 6.4115105 6.6393056 6.7172227 6.156047 6.548786 6.464653 6.423585 6.6379647 6.6417255 6.4783506 6.878454 6.5348825
1370304_at 8.915393 9.032298 8.930711 8.869503 8.739516 8.875531 8.80263 9.04064 8.939834 8.91493 8.813438 9.109924
1370305_at 9.8136425 9.776547 9.743003 9.769949 9.636356 9.658448 9.718659 9.841973 9.873581 9.9973135 9.828476 9.934362
1370306_at 9.001388 9.069421 8.893294 9.082832 9.100443 8.942511 8.938577 8.942088 8.925753 9.061447 8.974945 8.964589
1370307_at 7.0180526 7.1841726 7.067687 6.9047856 7.16823 6.854947 7.2335386 7.031042 7.006042 7.107573 7.0305386 6.9875746
1370308_at 7.8401523 7.9918156 7.5489035 7.855137 7.540963 7.7217326 7.9957685 7.884579 7.8887115 7.756058 7.9235415 7.8907423
1370309_a_at 10.985545 11.133999 11.03139 10.9038 10.965623 10.95287 11.029396 11.100524 10.919025 10.991466 11.121972 10.833356
1370310_at 12.69309 12.849876 12.8839245 12.7514515 12.871054 12.71748 12.875274 12.719573 12.680031 12.688812 12.744935 12.772564
1370311_at 8.396221 8.29034 8.260309 8.194481 7.9579105 8.148681 8.119211 8.17453 8.120773 8.270163 8.382186 8.345217
1370312_at 4.0683336 4.1464295 4.0566244 4.000833 3.9847038 4.0693283 3.9986808 4.0228777 3.9969745 3.9611466 4.1386776 4.126585
1370313_at 9.041407 8.979441 9.092805 9.168661 9.01203 9.081479 8.867994 9.122033 9.066301 9.148378 9.118148 9.1308
1370314_at 7.900313 7.732374 7.7407765 7.4741445 7.943451 7.6659822 7.880724 7.7040834 7.805857 7.699406 7.781056 7.710632
1370315_a_at 5.9808292 5.6931005 5.9112544 6.1438947 5.8205986 5.853472 5.813691 5.6711416 5.824172 5.886486 5.9968576 5.7435145
1370316_at 7.8589087 8.122889 7.902585 8.182652 7.942499 8.063177 7.9821143 8.139711 7.9995418 8.096482 7.9814897 7.9533014
1370317_at 6.6648064 6.772702 6.6381617 6.5176673 6.562556 6.643097 6.4000487 6.627404 6.4033604 6.3952394 6.657964 6.7198873
1370318_at 7.4681334 7.506676 7.4877973 7.4139094 7.5679774 7.504293 7.348473 7.374568 7.133069 7.264988 7.362481 7.193023
1370319_at 9.66899 9.719596 9.5921545 9.89784 9.903533 9.798723 9.630403 9.762944 9.502842 10.078718 9.805083 9.719938
1370320_at 11.252471 10.887194 10.768433 10.644473 10.501699 10.61882 10.456515 10.548528 10.466114 10.934845 10.753296 11.144431
1370321_at 10.079243 10.279263 10.167972 10.219628 10.366764 10.267481 10.303683 10.145139 10.073846 10.354645 10.209258 10.07737
1370322_at 9.828128 10.037617 10.028457 10.045817 10.005672 9.848447 9.787899 9.906246 9.964184 9.858383 9.828162 9.943422
1370323_at 5.9291406 5.9711714 6.0673676 6.3138003 6.152962 6.0980887 6.4414673 6.3277516 6.033261 6.491653 6.321202 6.223772
1370324_at 7.429431 7.0836716 7.614396 7.7638993 7.381499 7.442725 7.299131 7.5887556 7.4806256 7.2784257 7.4427547 7.473018
1370325_at 9.583152 9.937884 9.901088 9.819138 9.814402 9.842654 9.986473 9.843318 9.806078 10.0096445 10.075495 9.732095
1370326_at 7.2735014 7.380727 7.211218 7.149095 7.301159 7.0620914 7.3490877 7.2704563 7.3434334 7.3582745 7.2631016 7.4405303
1370327_at 8.032028 8.007803 8.045017 7.8805814 7.7682123 7.8922153 7.8932915 7.983828 8.041972 7.901657 8.003471 8.211496
1370328_at 5.6654577 5.3884544 5.7149463 5.6598864 5.616344 5.616106 5.836975 5.657842 5.4646697 5.550943 5.6209455 5.710615
1370329_at 9.336205 9.424115 9.119375 9.332932 9.331857 9.141708 8.975975 8.943988 9.135448 9.039475 8.969541 9.245224
1370330_at 6.9260645 7.1312037 7.169072 6.9314203 7.112187 7.021372 6.729977 7.0254555 6.8787804 7.0424266 6.989874 6.9509916
1370331_at 7.6478395 7.8381786 7.695772 7.766875 7.955067 7.6236825 7.611497 7.970251 7.6706743 8.117923 7.4610972 7.817212
1370332_at 5.5001435 5.4001575 5.1220813 5.5780725 5.091288 5.4026694 5.1607666 5.1319294 4.9973083 5.53225 5.12362 4.9764295
1370333_a_at 13.054964 13.056173 13.138302 13.070343 13.094442 13.20033 13.114017 13.221513 13.145918 13.067786 13.157361 12.8143
1370334_at 8.595791 9.140102 9.701435 8.5679 8.816959 9.032988 9.426245 8.57806 9.578337 8.729594 8.945755 9.675741
1370335_at 8.00877 7.938217 7.798717 8.00647 7.9583755 7.9983625 7.966739 8.101509 7.6772404 7.9406447 7.9830856 8.045582
1370336_at 10.489237 11.065356 10.921283 11.229198 10.232248 11.410766 10.413887 10.625401 10.075704 11.504023 11.192108 10.874234
1370337_at 7.649096 7.975482 7.907149 7.6419873 7.874201 7.7927394 7.833254 7.923823 7.668065 7.87019 7.782126 7.4340806
1370338_at 3.5093508 3.5669894 3.5586863 3.4489336 3.5417635 3.605577 3.888369 3.5420105 3.6367106 3.6893942 3.5890048 3.4736671
1370339_at 10.244231 10.361799 10.370164 10.280519 10.156632 10.109969 10.346699 10.330166 10.135957 10.435925 10.293899 10.259619
1370340_x_at 9.02957 9.266681 9.335173 9.135128 9.199077 9.030589 9.243066 9.18325 8.899078 9.249244 9.071196 8.899281
1370341_at 3.4344308 3.4212742 3.552497 3.5912752 3.3882842 3.636901 3.6241498 3.6376228 3.7537603 3.5799296 3.862996 3.5910606
1370342_at 3.895181 3.3794272 3.424664 3.7750316 3.5766282 3.5398026 3.3759642 3.43983 3.632764 3.5640335 3.6296518 3.5670893
1370343_at 7.126962 7.0272017 7.196464 7.0264597 6.8177505 7.085019 7.0938883 7.0868974 6.9773793 6.9262195 7.069241 7.0899353
1370344_at 7.578682 8.050661 7.7893534 7.931476 7.8356953 7.7562146 7.7740607 7.9239216 7.7033215 8.014112 7.8873034 8.057627
1370345_at 5.5828547 6.5837345 5.8830843 5.1863213 5.414111 5.8893523 6.3871803 5.588916 5.407748 6.0674486 6.3293276 5.680689
1370346_at 5.127173 6.3116655 5.6951466 5.215955 5.474169 5.5994883 5.9453707 5.3435116 5.1363626 5.8934865 5.8116865 5.7591324
1370347_at 6.15501 5.6942844 5.7977924 5.6234446 5.3425665 5.3836184 5.859332 5.73679 5.701573 5.6849785 5.8191996 5.732186
1370348_at 10.745536 10.747966 10.7282505 10.64402 10.537087 10.643905 10.702544 10.774007 10.665502 10.8667145 10.610116 10.66639
1370349_a_at 14.119191 14.094743 14.053758 14.107864 14.126437 14.120154 14.140036 14.109377 14.098912 14.075931 14.058837 14.093469
1370350_x_at 10.593101 10.262825 9.023287 10.361458 8.811544 10.454473 11.684623 10.562829 9.863431 10.444381 9.75514 8.24836
1370351_at 8.535135 8.676258 8.622816 8.503952 8.737904 8.478667 8.515697 8.494087 8.714905 8.617048 8.435338 8.388931
1370352_at 11.299437 11.744917 11.73126 11.591853 11.6620035 11.614342 11.657575 11.470361 11.338149 11.627795 11.474739 11.538388
1370353_at 7.7026343 7.9076824 7.6822104 8.037066 7.6038585 7.797108 7.633228 8.045399 7.918635 7.858332 7.6825275 7.953448
1370354_at 8.160269 8.234091 8.244946 8.105343 8.225868 8.219393 8.166922 8.097847 8.083855 8.14957 8.203512 7.8219414
1370355_at 12.845523 12.373787 12.617667 12.221487 12.229339 12.225542 11.365945 12.598794 10.720174 12.603232 12.923008 10.424927
1370356_at 7.2431965 7.473839 7.2966495 7.390266 7.376674 7.333046 7.361459 7.294674 7.2447166 7.370254 7.566734 7.268134
1370357_at 8.107838 8.335374 8.223814 8.255732 8.217795 8.1934805 8.03 8.227828 8.008624 8.205416 8.18561 8.101432
1370358_at 8.578058 8.7806425 8.792237 8.791484 8.800219 8.859047 8.774643 8.765942 8.68819 8.971008 8.692058 8.765754
1370359_at 12.315935 12.624788 12.565464 12.392962 12.600181 12.376825 12.373947 12.531628 12.264252 12.31059 12.433801 12.265618
1370360_at 8.779452 9.031834 8.749966 8.873434 8.88654 8.897922 8.7375 8.888631 8.800634 8.773842 8.92675 8.646391
1370361_at 5.2436485 4.6319246 4.9672995 4.8076973 5.119091 4.536599 4.9599648 4.8457575 4.871435 5.146434 4.8990464 4.9417934
1370362_at 7.5889235 7.064519 7.3248854 7.712203 7.47505 7.4009385 7.589116 7.5309925 7.3094 7.510133 7.2676663 7.684656
1370363_at 11.978322 12.524029 12.047903 12.088295 11.921759 12.568556 12.248602 11.43276 11.615694 11.860188 11.864551 12.458643
1370364_at 7.497658 7.304929 7.4789915 7.1389675 7.449951 7.3329782 7.462925 7.350531 7.4195766 7.359552 7.594555 7.446643
1370365_at 8.739839 8.678606 8.712452 8.788112 8.661632 8.781952 8.576131 8.943393 8.627575 8.981492 8.778673 8.60966
1370366_at 10.27782 10.35497 10.151908 10.352654 10.042537 10.325901 10.195435 10.372013 10.254403 10.396495 10.227126 10.442098
1370367_at 4.6072464 4.4681883 4.715895 5.0300508 4.515586 4.695951 4.6614456 4.44787 4.866561 4.441854 4.4708147 4.8674345
1370368_at 6.5917015 6.8593864 6.9965606 7.084772 7.0420227 6.931803 7.086812 6.8832917 6.598301 7.019077 6.800947 6.9720364
1370369_at 6.7536054 6.359672 6.3582854 6.17104 6.3583803 6.2487025 6.141611 6.1507072 6.811474 6.2155995 6.092703 6.3997936
1370370_at 8.006182 8.124859 7.9659796 7.993189 7.856239 7.926468 7.8732824 7.9658093 7.9011607 7.793243 8.059465 7.887123
1370371_a_at 8.059643 8.300187 8.215231 8.056946 8.625155 8.4305315 8.221405 8.295102 7.9774547 8.577404 7.9793415 7.9707456
1370372_at 4.5626793 4.6247444 4.6781707 4.2827144 4.676419 4.8578205 4.678543 4.4928274 4.4131937 4.443091 4.509962 4.6183443
1370373_at 6.181032 5.928037 6.1817865 6.0713735 6.045587 5.9426475 5.9691963 6.162303 6.19297 6.1067324 5.7455487 6.0809937
1370374_at 8.620551 8.7778635 8.65713 8.502597 8.634929 8.979627 9.211988 8.851597 8.544358 8.824447 8.444556 8.519823
1370375_at 11.561562 11.427651 11.536044 11.700751 11.70307 11.564191 11.6042 11.397175 11.418474 11.489739 11.513815 11.315356
1370376_a_at 8.6168785 8.645466 8.488707 8.6161 8.538815 8.677397 8.494165 8.695822 8.624498 8.736679 8.741163 9.171963
1370377_at 13.071676 13.02165 13.008094 12.971778 13.015819 13.054369 12.941738 12.908901 13.014073 12.983021 12.808385 12.950732
1370378_at 12.084908 12.225968 12.33776 12.222214 12.282627 12.213049 12.288692 12.160226 12.1459875 12.185387 12.231679 12.120293
1370379_at 6.0111165 5.7806287 5.6738653 5.9571204 5.828417 5.737689 5.8426847 6.0884285 5.6699767 5.8756914 5.687188 6.124264
1370380_s_at 7.191438 7.593722 7.510867 7.179003 7.392571 7.371639 7.275517 7.284321 7.1673627 7.375789 7.096563 7.233052
1370381_at 10.935156 11.196269 11.222347 11.270494 11.150255 11.349858 11.081957 11.106089 11.1558895 11.197407 11.4470005 11.311492
1370382_at 4.2161894 3.6261365 3.3830686 3.6012695 3.6666162 3.8565946 3.2989657 3.3562472 3.7186453 3.4089487 3.4443743 4.727358
1370383_s_at 8.4182 8.760014 8.674239 8.3841505 8.84086 8.17046 8.393777 8.020746 8.878769 8.042883 8.657815 9.346107
1370384_a_at 5.3575735 4.152933 6.107096 4.8678455 5.088716 7.35919 6.5361147 9.2090225 7.9574895 7.8437634 8.751864 5.681867
1370385_at 5.405813 5.43447 5.384385 5.4773054 5.26184 5.490858 5.4205885 5.284411 5.295182 5.4885283 5.822334 5.290432
1370386_at 7.5213013 7.7489376 7.6841207 7.734481 7.6834445 7.7705235 7.579115 7.814937 7.6944623 7.769975 7.7557817 7.614599
1370387_at 11.161207 11.227613 10.066215 11.222735 11.324059 11.90105 11.187356 11.744725 11.118931 11.642879 11.627876 10.897824
1370388_at 4.577366 4.160745 4.2942047 4.3210487 4.1891246 4.1519914 4.3687587 4.2378407 4.2688527 4.0766125 4.205212 4.154502
1370389_at 3.815949 3.9407458 3.7596226 3.727273 3.561539 3.725563 3.5284429 3.891827 3.9438128 3.76673 3.9722788 3.7007735
1370390_at 4.7432837 4.781748 5.0034394 4.836669 4.979012 4.986961 4.830908 4.666391 4.9587517 4.810657 4.6985 4.822836
1370391_at 5.1525884 5.005472 5.140321 4.967173 5.1069303 5.060625 5.0578575 5.004435 4.938479 5.0468855 5.0281982 4.9123774
1370392_at 5.3745875 5.38122 4.929198 5.2456217 5.3573327 5.333905 5.4976444 5.241538 5.318668 5.121483 5.283942 5.140259
1370393_at 4.933956 5.6813774 5.4991565 5.3978972 5.469649 5.3707447 5.056503 4.876484 5.5965047 5.4690638 5.416146 5.35585
1370394_at 5.9608583 5.730679 7.436284 6.2722044 6.477414 5.625685 7.3079686 6.511947 5.724536 5.0647326 7.3870435 6.3096685
1370395_at 6.834079 6.7500114 7.025465 6.8768854 6.915065 6.957888 6.924339 6.879438 6.744939 7.0163074 6.887612 6.870105
1370396_x_at 14.154657 14.123452 14.075065 14.159593 14.147784 14.130891 14.108253 14.088048 14.113491 14.093685 14.075019 14.13413
1370397_at 11.476558 11.804867 12.195486 12.118873 11.979389 12.111139 11.513492 12.117517 12.114284 11.679833 12.251747 11.778613
1370398_at 5.9535336 5.6241674 6.160131 5.847981 5.6953125 6.0408335 5.939407 6.219687 5.662043 5.687439 5.8372293 5.8788047
1370399_at 7.781261 7.0981383 6.9773307 6.9088078 7.322692 7.33012 7.1528697 7.2979517 7.561463 7.0977798 7.380074 7.5674753
1370400_at 5.264459 5.3537784 5.220047 5.352433 5.531245 5.23561 5.749113 5.2640476 5.443617 5.636522 5.3581724 5.276335
1370401_at 3.8827457 3.8979392 3.9757164 4.131893 3.8979435 3.9326015 3.9269428 3.8585567 3.8952427 3.9804242 3.7576985 4.078181
1370402_at 7.607421 7.50382 7.4920807 7.5369654 7.486494 7.4117947 7.681421 7.6568174 7.6445704 7.608963 7.5195127 7.7434072
1370403_at 5.0906005 4.8568735 5.0659423 5.134223 4.8011303 4.962938 4.979473 4.924195 5.0572815 4.844692 4.916172 5.246781
1370404_at 4.219815 3.76539 4.0652094 3.970686 3.8693676 3.9247718 4.071808 3.854177 3.9323103 3.9859562 4.0253925 4.111044
1370405_at 3.6722698 3.5931997 3.7262094 3.5635319 3.7772326 3.7549279 3.5766973 3.9370139 3.748656 3.6517172 3.720328 3.7438405
1370406_a_at 3.6609983 3.7908623 3.4832585 3.7217627 3.6148028 3.734794 3.899281 3.5682874 3.9499052 3.752461 3.7903023 3.9186454
1370407_at 8.3545 8.750592 8.505651 8.607662 8.517158 8.95222 8.600425 8.741034 8.731787 8.569054 8.826716 8.497873
1370408_at 4.8566465 4.417322 5.098989 4.412428 4.719606 4.3598638 4.532777 4.5548663 4.717882 4.79827 4.381839 4.831856
1370409_at 4.866702 4.5873446 4.689996 4.6642804 4.573439 4.630756 4.652388 4.891042 4.4838586 4.5330215 4.6196675 4.6453943
1370410_at 4.1183414 3.868678 3.8208048 4.068506 4.181039 3.99889 3.9606326 4.1686735 4.178506 4.231847 4.3741207 4.450507
1370411_at 6.026102 5.9772177 5.6853957 5.78002 5.801901 5.7012734 5.595433 5.485213 5.7291007 5.8713403 5.694017 5.548176
1370412_at 4.472725 4.3243437 4.1391444 3.9662116 4.175003 4.0594416 4.223752 4.2114706 4.487216 3.8550498 4.2429476 4.1729207
1370413_at 6.6524644 6.492334 6.5843897 6.0537853 6.66469 6.457534 6.5282803 6.5553823 6.13861 6.4993305 6.4537816 6.236619
1370414_at 9.015546 9.238917 8.911593 9.345461 9.239286 9.04467 8.985534 8.896341 9.095602 9.531664 9.274948 9.456362
1370415_at 6.2491093 5.8678656 6.024832 6.0593057 5.941281 5.7344713 6.182843 5.880646 6.041898 5.931455 5.8424425 5.7806215
1370416_at 4.910725 4.7191296 4.675798 4.7913623 4.6764884 4.6371174 4.808405 4.9129725 4.5554743 4.8270655 4.8655457 4.659393
1370417_at 4.7480097 4.4383454 4.202488 4.481022 4.3665695 4.715651 4.1923504 4.9129725 4.3749495 4.133649 4.130165 4.6523027
1370418_s_at 5.5980787 5.427089 5.5193777 5.5859537 5.492587 5.523611 5.5155544 5.296987 5.6402884 5.531529 5.36903 5.505005
1370419_a_at 5.898317 5.89126 5.745146 5.4780626 5.7661304 5.850988 5.5862474 5.494749 5.687499 5.553382 5.624035 5.7955933
1370420_at 11.54023 11.108389 11.84473 11.665267 11.658613 12.345359 12.395511 13.155142 12.137575 12.658125 12.63245 11.4518385
1370421_a_at 6.492139 6.168981 6.3120565 6.4558716 6.3459444 5.943245 6.2449183 6.244087 6.182193 6.471708 6.0585327 6.503678
1370422_at 6.248627 6.551028 6.4966283 6.3662634 6.4979215 6.1617737 6.699838 6.213755 6.7048645 6.5747957 6.5239253 6.4206896
1370423_at 6.0300274 5.677658 5.7790217 5.6402 6.01162 5.845442 5.6579437 5.8467517 5.8168516 5.517506 5.784483 6.012422
1370424_at 4.0215616 3.8157635 4.0097704 4.032807 3.9428763 3.9765756 4.1213074 4.2069674 3.8352737 3.90169 3.905643 3.7448251
1370425_at 12.390498 12.610942 12.271574 12.621273 12.440295 12.396456 12.303032 11.885067 12.460309 12.35983 11.772908 12.287643
1370426_a_at 10.948339 10.994644 10.986402 10.899733 11.114071 10.8887 11.066209 10.880049 10.78632 10.879341 10.97623 10.642757
1370427_at 5.3811646 4.7720823 5.3878727 5.0193825 5.2207365 5.103998 5.1469293 5.083064 4.975149 5.0730467 4.9069157 5.3276386
1370428_x_at 11.305912 12.15761 12.113384 11.924803 12.297872 11.355808 12.115829 12.063438 12.241153 12.1251955 12.041262 11.275977
1370429_at 8.422205 9.4041195 9.532201 9.323554 8.732344 8.692114 9.302805 9.011671 9.462979 9.423582 9.271562 8.578399
1370430_at 5.3948193 4.812666 4.924952 5.028066 5.0176406 5.094701 5.103704 4.945636 5.0629992 5.0645676 4.983112 5.1261487
1370431_at 4.2908015 4.160678 4.480489 4.4803247 4.4196587 4.3023677 4.247384 4.318739 4.2979317 4.198405 4.680502 4.4183826
1370432_at 3.5245256 3.5191247 3.5002756 3.6364095 3.4807463 3.3343253 3.3583975 3.484678 3.4509275 3.4984906 3.686639 3.6015177
1370433_at 10.363641 10.636219 9.831454 10.329378 10.5528555 9.996089 10.097425 9.745652 10.283045 10.067631 9.840486 10.298163
1370434_a_at 3.5953014 3.4483962 3.4693227 3.5475328 3.515321 3.5251238 3.5008643 3.57652 3.436325 3.3076715 3.5457282 3.4952633
1370435_a_at 7.0813246 7.161575 7.0085855 7.134327 7.033898 7.011694 7.1128693 7.117802 7.3325915 7.34979 7.194145 7.408036
1370436_at 5.9291406 6.382703 5.6213584 6.0371757 6.3549724 8.093046 6.8220315 9.142006 7.83409 8.379648 8.65481 7.2833076
1370437_at 6.1883187 6.2674804 6.29115 6.099912 6.2766905 6.0475945 6.0968237 6.7622833 6.463497 6.335472 6.7727957 6.272681
1370438_at 5.351445 5.8285923 5.314403 5.6646547 5.517043 5.7289615 5.7999187 5.539812 5.5388093 5.380842 5.8324738 5.5419316
1370439_a_at 3.337266 3.2787244 3.540716 3.5687 3.2829204 3.5074544 3.2638383 3.2359471 3.3309693 3.4642498 3.3922966 3.4735708
1370440_at 7.591961 7.7632747 7.7297993 7.378939 7.649886 7.4415503 7.334758 7.479984 7.4867334 7.726161 7.493633 7.436195
1370441_at 3.9464948 3.819057 3.9164093 3.929417 3.7592762 3.760377 3.8543963 3.7517068 3.8103452 3.5844738 3.822483 3.9431825
1370442_at 3.3386486 3.5192978 3.4183621 3.1783545 3.3290358 3.3775465 3.3106692 3.4302466 3.399439 3.5115142 3.3314207 3.1667829
1370443_at 7.540996 7.575122 7.596436 7.668711 7.4267845 7.244938 7.579127 7.5435004 7.9403586 7.520264 7.746171 7.743157
1370444_at 5.2084618 4.8453097 4.939567 4.9681425 4.807645 4.888442 4.7548475 4.7484765 4.709899 4.6710405 4.913473 4.955044
1370445_at 6.148249 6.1880574 6.5193367 6.7394166 6.8211007 6.3494434 7.138955 6.9393353 6.3482895 6.9327555 6.5260687 6.7676425
1370446_at 6.758645 6.5363 6.5265174 6.698715 6.5925612 6.5294805 6.6779156 6.506524 6.6205215 6.73799 6.549919 6.4811625
1370447_at 5.0394773 4.8365955 4.790876 4.8215218 4.974597 4.982683 4.925948 4.73668 5.0013866 4.941624 4.8476543 4.9093437
1370448_at 4.3768926 4.313935 4.673284 4.577939 4.2114596 4.2887955 4.1564665 4.4151025 4.316096 4.495469 4.2904763 4.6804743
1370449_at 7.779845 7.8108597 7.65183 7.671356 7.8652635 7.523669 7.72816 7.7449775 7.819762 7.7951574 8.145966 7.7985845
1370450_at 4.7243004 4.173085 4.444973 4.4760776 4.4377766 4.459999 4.4953194 4.1245365 4.316785 4.4198656 4.50422 4.323127
1370451_a_at 4.767455 4.914871 5.185877 5.0019217 4.9504647 5.107178 4.935052 4.8385987 5.245257 5.177689 5.0702047 5.3928413
1370452_at 3.813546 3.8019896 3.7717285 3.8226254 3.7296786 3.7411132 3.7362866 3.834677 4.190669 3.6817489 3.721676 3.9994087
1370453_at 5.036187 4.6591077 4.8742094 4.9750376 4.809591 4.8633738 4.808882 4.7673326 4.760155 4.8322835 5.0098276 5.1534605
1370454_at 4.7084 4.762924 4.838068 4.6965094 4.8043785 4.573034 5.0692625 4.544512 4.66039 4.6520615 4.6610804 4.4771967
1370455_a_at 3.2454605 3.3263218 3.3097632 3.1939297 3.1570578 3.046336 3.2447364 3.1946373 3.2264867 3.1612422 3.240721 3.2203019
1370456_at 4.1929054 3.8847985 3.9550729 4.1407104 3.764188 4.138846 4.0170603 3.6626096 3.8496356 4.0282707 3.8532822 3.8251212
1370457_at 4.057309 4.270789 4.05478 4.018691 3.8894887 4.0438943 4.1549854 4.0609393 4.1463976 3.8861473 3.8667808 4.0770435
1370458_at 4.583379 4.2511845 4.1469846 4.503408 4.430851 4.256232 4.2530465 4.318739 4.136564 4.1751237 4.0610304 4.052599
1370459_at 4.145505 3.8935807 4.110774 4.413946 4.317972 4.071993 4.1498218 4.046956 4.0339756 4.0324326 4.1135607 4.227614
1370460_at 7.2907696 7.3427773 7.42831 7.1318707 7.249237 7.4273334 7.3602014 7.216002 7.3289366 7.1470666 7.4479775 6.959816
1370461_at 4.789299 5.578935 5.2238193 4.8097124 4.8538227 5.0677137 5.4757957 5.045967 4.78638 5.3691616 5.221772 5.247538
1370462_at 4.4728227 5.3526883 4.8228335 4.6642523 4.3363957 4.4804754 5.2071013 4.357399 4.5038624 4.884264 5.2646465 4.549053
1370463_x_at 7.2313013 5.7385483 5.742187 6.040532 7.545783 7.035766 6.154181 7.1312413 5.833225 5.6147027 5.762088 6.942281
1370464_at 4.356859 4.730667 4.8825727 5.010008 4.513342 5.397496 5.223291 5.3661833 5.521043 5.1259 5.5102596 5.086188
1370465_at 4.9761806 4.5857615 5.4762406 4.915364 5.0261254 5.265149 5.1393824 5.418556 5.8454823 5.5431037 5.3103023 5.4566603
1370466_at 3.7788124 4.046774 3.9772437 4.178976 3.959729 3.9524295 3.834323 4.1886883 3.9438128 3.8530428 4.125927 3.9442387
1370467_at 4.6758533 4.621376 4.536651 4.6864815 4.678274 4.8064475 4.5931425 4.8120584 4.7315817 4.471804 4.674065 4.5406747
1370468_at 3.2879364 3.2123668 3.195037 3.446164 3.3977556 3.3612847 3.2789516 3.2583392 3.431478 3.442316 3.330439 3.6131153
1370469_at 5.6808224 5.766045 5.7628484 5.564253 5.583232 5.5308 5.5338902 5.423893 5.863108 5.751688 5.652164 5.715712
1370470_at 3.990906 3.883966 3.9149446 3.9443808 3.808193 4.051936 4.033745 4.2949977 4.027429 3.9009795 3.8493376 3.9468265
1370471_at 3.8782105 3.9504995 4.0236273 4.208043 3.8664703 3.8088932 3.984937 3.8941813 3.8188252 3.744374 3.8063898 3.8858583
1370472_a_at 4.679699 4.7420006 4.7097692 4.6272306 4.664899 4.5315742 4.5699143 4.809116 4.8965364 4.7350874 4.5787926 4.731057
1370473_a_at 6.5789843 6.223621 6.304465 6.401962 6.461678 6.261619 6.262566 6.409975 6.3163567 6.4369555 6.2774134 6.3604145
1370474_at 5.6419024 5.8757224 5.646325 5.695889 5.8621316 5.5585327 5.668885 5.355021 5.7446074 5.507629 5.5039754 5.5118575
1370475_at 13.21285 13.271413 13.276003 13.283864 13.2897 13.301093 13.238274 13.339495 13.267263 13.351673 13.252538 13.187475
1370476_at 7.3171167 7.294965 7.2817826 7.3732166 7.190527 7.362364 7.3151994 7.314226 7.3838053 7.38689 7.426062 7.3123045
1370477_at 3.754412 3.667057 3.8720386 3.8479002 3.5550923 3.6346714 3.5144813 3.579456 3.8348386 3.540695 3.7772734 3.7660553
1370478_at 5.7131276 5.624135 5.892852 5.909917 5.907639 5.736328 5.7441573 5.6148314 6.0757318 5.3381786 5.6290355 6.0309687
1370479_x_at 12.88886 13.293134 13.064519 13.326539 13.069234 13.240359 12.942683 12.822592 13.036878 13.169611 12.182977 12.387983
1370480_at 4.1470737 3.752464 4.122939 4.252084 4.1121283 4.2023926 3.738039 3.8380542 3.9005258 4.1622944 3.8994114 4.1067524
1370481_at 4.9911366 5.1401668 5.33195 5.257515 5.213181 5.1143713 5.301496 5.4915447 5.0911236 5.295011 5.232931 5.514103
1370482_at 5.9399195 5.453268 5.558754 5.5696945 5.364527 5.446315 5.5309 5.424732 5.654438 5.4424257 5.4537106 5.7953243
1370483_at 3.7045772 3.9500816 4.021429 4.112464 3.9155548 3.9657238 4.022849 3.7562513 3.9828331 3.8234081 3.727628 3.8119256
1370484_at 5.16011 4.9953747 5.282895 5.1674333 5.159662 5.071809 5.2205386 5.0081706 5.2705517 5.1440997 5.118237 5.231792
1370485_a_at 4.761985 4.5833383 4.7625537 5.3320937 5.1179385 5.2932024 5.3434143 5.1954646 4.6977468 5.207795 4.7586784 4.5714173
1370486_a_at 5.6988654 5.4559193 5.566778 5.4671702 5.463077 5.3305573 5.391314 5.303825 5.451797 5.487532 5.0356975 5.1977797
1370487_a_at 6.214203 6.4208937 6.0543914 6.3354816 6.048074 6.151873 6.124153 6.1164036 6.042844 6.1892476 5.99925 6.5023174
1370488_a_at 5.7109303 6.255414 6.0771375 5.900109 5.768751 6.191908 6.0832334 6.1548743 5.765954 6.149587 6.2686367 5.8611073
1370489_a_at 4.0669155 4.158129 4.2001786 3.8603952 4.0734572 4.29303 4.045905 4.118125 3.8546574 4.0725565 3.9625423 3.8494282
1370490_at 4.099926 4.3764744 4.2936587 4.1867313 3.9890218 4.23124 3.9961767 4.267523 4.2239237 4.188918 3.9240596 4.1323977
1370491_a_at 5.394053 5.3700767 5.5476913 5.5003176 5.483164 5.6379614 5.202133 5.1620407 5.3741665 5.953285 5.3089285 5.65839
1370492_a_at 4.6020317 4.5503387 4.472128 4.5100346 4.535842 4.5766516 4.523932 4.5492625 4.270655 4.455204 4.3750615 4.5267587
1370493_a_at 3.4131997 3.4966218 3.4732897 3.490777 3.5652292 3.5819404 3.357924 3.3629246 3.4315708 3.8222504 3.4128797 3.2911143
1370494_at 4.637656 4.4407034 4.4260244 4.506338 4.4633255 4.540185 4.318273 4.4572177 4.747697 4.53261 4.285041 4.3345957
1370495_s_at 13.067629 13.296111 13.324891 13.397821 13.283581 13.301595 13.041194 13.130605 13.154046 13.292894 13.16157 13.219478
1370496_at 12.709915 12.692578 12.72117 12.6901455 12.629667 12.754273 12.670618 12.586375 12.679827 12.697115 12.718182 12.625379
1370497_at 4.1942625 4.1291 4.1040783 4.1953316 4.0569277 4.0907183 4.112833 3.965795 4.28372 3.8870327 3.9688277 4.080066
1370498_at 3.4881115 3.497334 3.599529 3.3957248 3.1445274 3.5119514 3.342909 3.4328487 3.4113522 3.2863605 3.4955337 3.581656
1370499_at 4.0947943 4.439675 4.5578885 4.167466 4.2253003 4.184858 4.2943387 4.0981846 4.369476 4.281311 4.251954 4.463425
1370500_a_at 3.8765075 3.5506442 3.7308774 3.6827817 3.5055304 3.9333415 3.478633 3.753256 3.8024971 3.816227 3.855372 3.7634096
1370501_at 9.421827 9.518446 9.422784 9.439177 9.605659 9.5747385 9.400036 9.513349 9.3619995 9.33412 9.436943 9.195849
1370502_at 4.0230207 3.6770701 3.7955494 4.2591906 3.956905 3.9036496 3.846298 4.02311 4.042907 3.7811093 4.0035653 3.9864454
1370503_s_at 4.4693794 4.382448 4.528497 4.5256286 4.533621 4.2653885 4.3624973 4.4147377 4.500122 4.558562 4.5161543 4.3936706
1370504_a_at 5.7732286 6.0541697 5.92986 5.9354234 6.1655216 5.6911364 5.6783204 6.0472865 5.9839087 6.2804365 5.881808 5.7689333
1370505_at 5.991945 6.3285317 6.5052547 6.389345 6.307989 6.174633 6.424393 6.6244483 6.60548 6.585308 6.3490324 6.4103036
1370506_at 6.8841414 6.845376 6.7902274 7.1620646 7.0041122 7.0620213 7.020955 6.9934845 6.9445934 6.762286 6.851757 6.9250917
1370507_at 5.783242 5.567818 5.711452 5.803196 5.779808 5.6282234 5.8585224 5.76541 5.8837237 5.7604146 5.8709307 5.570299
1370508_a_at 5.1511307 5.032497 4.9819183 5.1693783 5.010962 4.924627 5.11061 5.2045603 5.1648393 4.9194784 5.291864 5.203171
1370509_at 6.643803 6.784891 7.781406 6.9531803 6.8272943 6.7058105 6.9932213 7.3390856 7.1024795 7.4830766 7.1559677 7.536725
1370510_a_at 7.5621276 7.6405764 7.742374 7.392262 7.684718 7.779403 7.709255 7.7213707 7.4225855 7.5560417 7.803559 7.483196
1370511_at 13.778775 13.777817 13.85398 13.608313 13.711196 13.769319 13.855082 13.7892 13.679462 13.721105 13.864337 13.563229
1370512_at 7.8773255 7.88115 8.007821 7.9056206 7.9697833 8.057396 8.098364 8.025793 7.5787864 7.720902 7.829759 7.808948
1370513_at 3.4967952 3.389852 3.7501218 3.6888359 3.535371 3.5146673 3.686716 3.5238671 3.7183075 3.5150623 3.5364654 3.633572
1370514_a_at 3.8032875 3.7243412 3.4448595 3.8076456 3.469792 3.6481974 3.6805017 3.7085268 3.4854891 3.6152287 3.6137094 3.8485425
1370515_x_at 4.702421 4.569855 4.392605 4.411113 4.386955 4.3349957 4.453305 4.3338127 4.2184234 4.292018 4.4698906 4.424953
1370516_at 6.3937974 6.2518997 6.4019537 6.247688 6.8008294 6.2703896 6.403991 6.282584 6.589795 6.2769837 6.4707656 6.5949683
1370517_at 3.783412 3.876472 3.6982777 3.8145564 3.7934268 3.7738585 3.5399368 3.5975175 3.8575914 3.8679125 3.4256253 3.8415606
1370518_a_at 3.995088 4.096071 4.2734094 4.2861843 3.9439237 4.0400443 4.1235504 3.9169905 3.915476 4.1206055 4.0836787 4.069392
1370519_at 4.2853155 4.730295 4.392605 4.442398 4.5610323 4.373355 4.492387 4.5371842 4.523542 4.447277 4.362133 4.338522
1370520_at 4.262811 4.4837885 4.235255 4.0607796 3.9246874 3.9695804 4.1309466 4.1251917 4.2665057 4.2035823 4.105886 4.141285
1370521_at 6.415088 6.1987333 6.474687 6.473613 6.4629717 6.4809318 6.5144835 6.301397 6.303086 6.4282384 6.4837117 6.224603
1370522_at 9.005705 8.99049 8.926611 8.963385 8.877444 8.81668 8.861038 9.138132 8.756314 9.143717 8.892398 9.003047
1370523_a_at 8.004115 8.299902 7.9967136 7.7822447 8.120378 8.303339 8.105245 8.072662 8.084481 8.032326 8.235787 7.741363
1370524_at 9.377737 9.60621 9.390507 9.391516 9.453152 9.568159 9.41144 9.435949 9.370403 9.484511 9.548708 9.440687
1370525_at 8.499071 8.392069 8.218164 8.25086 8.493723 8.477499 8.352706 8.448394 8.105282 8.368881 8.576023 8.31717
1370526_at 6.5087843 6.2250443 7.060977 7.9674783 6.2650075 6.2164187 5.9971247 6.2724175 6.3902435 6.37503 6.222478 6.3596
1370527_a_at 8.968341 8.589089 8.784145 8.638917 8.556354 8.790497 8.672338 8.59304 8.359102 8.682782 8.647288 8.615924
1370528_at 6.3970914 6.3177805 6.3810654 6.6321297 6.3896637 6.3523827 6.508827 6.3825917 6.486334 6.5049195 6.232216 6.2629476
1370529_a_at 7.1837826 7.161575 7.4213142 7.464487 7.3745894 7.1376386 7.340078 7.1317477 6.9995203 7.254397 7.04794 7.0340786
1370530_a_at 7.8462305 7.929071 8.254313 8.11537 8.323349 7.7579026 8.202741 7.905049 7.5456815 7.7930565 7.884825 7.840039
1370531_a_at 5.1881857 5.315531 5.1750298 5.3012276 5.3481317 5.302182 5.224345 5.2541885 5.044237 5.012542 5.158704 4.9772434
1370532_at 5.6853976 5.730744 5.675022 5.628323 5.736092 5.4238906 5.579092 5.7614756 5.9375505 5.5731845 5.634366 5.770092
1370533_at 4.581688 4.176804 4.2898006 4.500465 4.2159195 4.218338 4.365717 4.255179 4.4793043 4.2642136 4.320205 4.1527834
1370534_at 7.6204467 7.89836 7.2815795 7.953512 7.878041 7.8883915 7.9056773 7.5582047 7.57552 7.804028 7.7393684 7.4111223
1370535_at 4.037573 3.940935 3.919284 3.9703195 3.9131467 3.9116979 3.9318318 3.9866524 4.1034946 3.9209464 3.8548415 4.0668106
1370536_at 4.980465 5.251704 4.860346 5.0596485 5.0719566 5.347003 5.20838 5.234853 5.2918053 5.126941 5.3258743 5.0690355
1370537_at 6.9194975 6.762956 6.795686 7.1132965 7.02635 6.9053006 6.911471 6.9564033 6.711344 7.0827456 7.030126 7.0283117
1370538_at 7.5638556 7.8957825 7.4882627 8.151659 7.563073 7.926867 7.6799893 7.8734674 7.612766 7.884429 7.6040435 7.721439
1370539_at 7.425109 7.4895735 7.2230897 7.552818 7.3884745 7.2356267 7.3028603 7.437218 7.479052 7.2700663 7.5299535 7.288923
1370540_at 4.0488286 4.3301754 4.238055 4.0309863 4.2742233 3.9825115 4.194658 4.0554166 4.182485 4.0397096 3.9063337 3.9971025
1370541_at 6.2983103 6.3169065 6.9165263 5.5064244 6.134601 6.041466 6.276983 5.859636 6.068724 5.620518 6.1472373 6.441643
1370542_a_at 6.3376403 6.4333673 6.3617544 6.308948 6.8861136 6.685982 6.496727 6.60918 6.240575 6.570851 6.5050297 6.2167172
1370543_at 6.4354496 6.7193017 6.612284 6.2840095 6.9697847 6.7776933 6.9148383 6.7718973 6.6280627 6.6694994 6.4892774 6.2511935
1370544_at 5.4868994 5.479166 5.281895 5.146367 5.4554386 5.2763343 5.1092577 5.248219 5.1460037 5.49158 5.5725956 5.572793
1370545_at 4.952381 4.7405624 5.096576 5.0766516 4.808461 4.8883624 4.929454 4.8251085 5.1788993 4.5956974 4.796263 5.3184066
1370546_at 3.9425251 3.961859 4.1963754 4.1431437 4.030378 4.227412 4.1014905 3.9860487 4.1153164 3.7364874 4.1837716 4.0257335
1370547_at 13.920921 13.943019 13.959388 13.852107 13.946384 13.802889 13.855368 13.831047 13.779346 13.794411 13.876635 13.726735
1370548_at 8.276015 7.1752152 7.4180694 7.407901 7.502879 7.5343733 7.2973924 8.0821705 8.303345 8.01652 8.177438 7.8817267
1370549_at 5.762645 5.8706436 5.714855 6.011793 5.6431856 5.9657087 6.0670466 5.665891 5.860736 5.8427625 6.147148 5.842604
1370550_at 5.831935 5.269172 5.781352 5.670568 5.7520843 5.5554996 5.518824 5.742997 5.4259458 5.467584 5.589448 5.5836515
1370551_a_at 6.8993535 6.6607647 6.831636 6.781088 6.771956 6.7241397 6.8628755 6.8947864 6.829991 6.856751 6.6852202 6.876207
1370552_at 5.1594725 5.0916576 5.030236 5.1494894 5.4583054 5.316489 5.066353 5.516964 5.254966 5.385373 5.121711 5.0391693
1370553_at 6.9314313 7.116656 7.1108522 7.3573117 7.3754883 7.1393223 7.1543055 6.961126 6.9134836 6.953111 7.0253525 6.549759
1370554_at 9.28462 9.3151655 9.159357 9.280208 9.142302 9.13783 9.088172 9.361345 9.419474 9.234056 9.304506 9.27002
1370555_at 4.1476793 4.050434 3.9761865 4.1442375 3.9832942 3.882621 4.00646 4.1332626 4.133503 3.9880805 3.9305053 4.1354666
1370556_at 4.9426336 4.5324845 4.388294 4.3463955 4.58197 4.5835814 4.5922723 4.4945436 4.6013556 4.3684916 4.4908023 4.5008817
1370557_a_at 3.90357 3.8786972 3.7724428 4.047551 3.8110533 3.8269694 3.7302365 3.8880432 3.8993304 3.6848762 3.7949636 3.8961124
1370558_a_at 3.4217682 3.2735517 3.3918166 3.1670537 3.2485359 3.2777505 3.1816463 3.4100807 3.3207345 3.192184 3.354861 3.1465774
1370559_at 3.8158503 3.6153002 3.7942107 3.9969501 3.6421223 3.6555893 3.8024957 3.7918875 3.7687254 3.9163396 3.7656806 3.877681
1370560_at 4.2596116 4.1973004 4.3166313 4.2177777 4.0787034 4.14268 4.227056 4.279179 4.3106728 4.2390575 4.425649 4.217581
1370561_at 4.1086926 4.074933 4.4337444 4.103514 3.950642 4.1960754 3.9540768 4.100345 4.3092666 4.104863 4.0879655 3.9534385
1370562_at 4.9766827 4.700573 4.7132854 4.488287 4.537614 4.525111 4.6270967 4.7035704 4.685192 4.601779 4.5267644 4.870868
1370563_at 11.246687 11.293588 11.359613 11.2500105 11.224065 11.3622265 11.266485 11.717275 11.314827 11.51798 11.422789 11.237555
1370564_at 4.204129 4.339348 4.393642 4.5253882 3.90192 4.239317 4.257266 4.281616 4.1496215 4.408218 4.301622 4.329611
1370565_at 4.271352 4.024161 4.2314677 4.245877 4.041716 4.399951 4.1715136 4.212545 4.278337 4.373499 4.133872 4.5605664
1370566_at 10.427052 10.930415 10.023906 10.76462 10.59453 9.678335 9.639625 8.509821 9.78757 9.158195 8.877214 9.772793
1370567_at 6.7652445 6.9089303 6.6447263 6.8059783 6.894032 6.5628586 6.7299967 6.5291715 6.711678 6.8779616 6.6793537 6.672988
1370568_at 6.1707573 5.555308 5.6834784 5.9021015 5.5977936 5.771983 5.6393623 5.7680645 5.653727 5.625065 5.46551 5.624799
1370569_at 4.7822657 4.895458 5.152091 5.096278 4.845024 4.829444 5.0290294 5.209164 4.758668 4.7159605 5.010337 4.918942
1370570_at 7.360188 7.636036 7.5461483 7.4629664 7.591091 7.6544805 7.6375594 7.731227 7.6376905 7.6383295 7.8351183 7.438059
1370571_at 4.6679325 4.880608 5.068033 4.675017 4.766729 4.9950356 5.0029655 5.1273885 4.7840734 5.099493 5.495186 4.8008823
1370572_at 3.518605 3.6801493 3.6626973 3.8438666 3.815953 3.8086865 3.738039 3.822729 3.8195434 3.843986 3.5493982 3.722945
1370573_at 9.278428 9.123771 9.08361 9.578923 9.62891 9.61043 9.851456 9.3583355 8.837898 9.55139 9.329926 8.900882
1370574_a_at 6.510351 6.750336 6.6062627 6.6193967 6.594478 6.47646 6.404786 6.454805 6.6218295 6.7157717 6.493704 6.4774523
1370575_a_at 8.228406 8.639031 8.566388 8.192352 8.5960655 8.487639 8.567424 8.67396 8.251706 8.749642 8.666562 7.8897834
1370576_at 5.7728605 5.624135 5.4769964 5.5859537 5.6109066 5.5679374 5.858627 5.6600814 5.6616697 5.598129 5.446453 5.6744447
1370577_at 6.1060095 6.171051 6.4172816 6.1351995 6.2361813 6.303044 6.2164493 6.409794 6.1937723 6.164369 6.500271 6.304349
1370578_at 7.014007 6.771321 7.048762 6.876241 6.830482 7.076102 7.01007 6.858657 6.7676544 6.864213 6.887697 6.965166
1370579_at 8.771411 8.844587 8.986246 8.895275 8.8863325 8.895475 8.9620285 8.868706 8.771219 8.892277 8.871822 8.875662
1370580_a_at 13.28267 13.275086 13.31434 13.42874 13.236043 13.542268 13.437159 13.48995 13.371878 13.5294695 13.519091 13.390191
1370581_at 4.0914745 3.8954744 3.9332821 4.1102157 4.014077 3.874827 3.9873314 4.000145 3.931075 4.0201516 3.9334114 4.0666285
1370582_a_at 3.2944007 3.243486 3.1765556 3.3783374 3.2075288 3.4639888 3.3138132 3.2340624 3.352703 3.4957342 3.2795274 3.4936838
1370583_s_at 5.0182486 5.7236896 5.9659386 5.547314 5.4887743 6.224469 6.161857 6.2108927 6.2166038 6.029698 6.035889 5.8490634
1370584_a_at 4.9543786 5.4474006 6.1591673 5.5599623 6.147741 5.853001 6.326637 4.887873 5.1348987 6.091186 5.341618 5.246722
1370585_a_at 6.326366 6.4552097 6.449739 6.203446 6.7301807 6.157286 6.8498335 6.1887817 6.5988045 6.3093314 6.9354544 6.4811625
1370586_a_at 5.7839003 5.8667793 5.72851 5.696356 5.793578 6.0838156 5.7603874 5.564015 5.831761 5.9894404 5.70522 5.8313413
1370587_at 5.064023 4.90672 4.746786 5.088973 5.062089 5.2562265 4.9255114 4.811838 4.9343643 4.8774548 4.81536 4.857874
1370588_a_at 4.405186 4.2229633 4.0662193 4.1025558 4.13393 4.067606 3.9794989 4.2073364 4.2563214 4.1896105 3.9282775 4.014207
1370589_at 4.9461 5.045311 5.3086467 5.0894732 5.220372 4.9673414 5.0457883 5.3524656 5.3360057 4.845045 4.961869 4.9906473
1370590_at 7.215766 7.220622 7.071931 7.420306 7.336641 7.221388 7.1488814 7.1283245 7.1977987 7.261344 7.1781673 7.407819
1370591_at 7.3168616 7.614479 7.4082847 7.5217566 7.5013585 7.4613667 7.3936152 7.2921243 7.1386695 7.46477 7.201401 6.998142
1370592_at 6.144783 6.272662 5.9229 5.847589 5.487636 6.6260414 6.8731103 6.0998726 6.508673 6.7170305 6.8354516 6.330473
1370593_at 13.41912 13.4794445 13.741695 13.435502 13.54128 13.642303 13.54482 13.036897 13.353419 13.378121 12.814929 13.635563
1370594_at 4.7589293 4.522416 4.891555 4.5784826 4.6378803 4.720192 4.787266 4.980564 4.470311 4.5925884 4.5304775 4.966178
1370595_a_at 3.8432107 3.7013786 3.9383044 3.8710241 3.5626066 3.8851035 3.4561486 3.7112687 3.7265987 3.8719916 3.5533504 3.7852707
1370596_a_at 4.124569 3.9739165 4.153272 4.3850145 4.1089325 4.4343815 4.050433 4.284869 4.1883063 4.1711636 4.1868396 3.995674
1370597_at 5.734695 5.79466 6.1913924 5.823873 5.896501 5.9080596 5.579151 5.8723736 6.018167 6.303627 6.0116987 5.880048
1370598_a_at 4.5630774 4.5529966 4.609782 4.8074017 4.518537 4.7032375 4.497739 4.4327726 4.738824 4.447322 4.313111 4.4504404
1370599_a_at 7.069624 7.231232 7.296833 7.310607 7.4746647 7.38351 7.2369266 7.4509115 7.0622387 7.068799 7.5302734 6.722637
1370600_at 5.2423763 5.2920456 4.9230046 5.2994194 5.523036 5.4356737 5.379152 5.1663 5.2143803 5.097436 5.0713234 5.3265553
1370601_a_at 4.439252 4.63451 4.459395 4.681558 4.382798 4.7743845 4.482796 4.318739 4.436816 4.5456605 4.619251 4.504206
1370602_at 4.91975 4.446368 4.310293 4.6360483 4.619358 4.4002743 4.569068 4.5600843 4.4723406 4.5698423 4.5491 4.6841383
1370603_a_at 5.837519 5.9086695 5.900376 5.187752 5.901819 5.555851 5.792646 5.609053 5.502749 5.7251844 5.2892704 5.263284
1370604_at 3.6116111 3.5985644 3.8399632 3.718602 3.751947 3.4945807 3.9164848 3.904579 3.64938 3.712178 3.964056 3.8913321
1370605_s_at 5.320051 5.5302763 6.263297 6.016877 5.878221 5.6697884 6.3114614 6.0335217 5.7349844 6.0705953 6.1243653 5.8751817
1370606_at 6.0795226 6.0018225 6.2886014 6.289411 6.1919627 6.6195545 6.224821 6.134354 5.895602 5.9531856 5.9134927 5.56212
1370607_a_at 4.65843 4.4963646 4.672768 4.8273253 4.4542294 4.6915374 4.7037935 4.754117 4.471859 4.9068446 5.0822873 4.785412
1370608_at 3.698111 3.531943 3.6578023 3.782595 3.8714752 3.7825487 3.8401606 3.9105682 3.7306871 3.5412147 3.7426379 3.7912114
1370609_a_at 10.155795 10.144043 10.233573 10.166459 10.208806 10.207418 10.226686 10.170553 10.348856 10.139915 10.224097 10.315526
1370610_at 4.555034 4.6499104 4.5182657 4.5246315 4.787128 4.53889 4.4160542 4.714721 4.7523694 4.6923456 4.475005 4.783435
1370611_at 6.4843016 5.96783 6.143779 5.830057 6.031 5.965096 6.0261636 5.690303 5.9436874 6.1305933 6.1809053 5.8322344
1370612_at 5.5899577 5.5890164 5.5453033 5.759204 5.8563457 5.5995893 5.4229555 5.577487 5.7047434 5.456962 5.6626163 5.5963063
1370613_s_at 12.542134 12.770459 12.656838 12.803156 12.777127 12.963024 12.90888 12.70996 12.589501 12.937324 13.066016 12.773691
1370614_s_at 5.543534 5.488511 5.5244255 5.4046683 5.5943866 5.633455 5.4093804 5.349816 5.6197233 5.5130486 5.6015587 5.586983
1370615_at 4.9915 4.9360485 5.1153226 4.9457493 4.8724494 4.890512 4.975691 4.964385 4.9409046 4.8681164 4.8452244 4.9395437
1370616_at 4.945197 4.957158 4.7378063 4.9905934 4.8010674 5.00428 4.5555263 5.0495977 4.9335136 5.0823784 4.9420285 4.8909597
1370617_at 4.6458435 4.668427 4.5533447 4.6012115 4.640602 4.6406384 4.554003 4.7925043 4.823743 4.482826 4.6197414 4.6801796
1370618_at 7.827342 7.843257 7.698999 7.6348505 7.87607 7.726071 7.747425 7.8323865 7.53694 7.862148 7.7053165 7.3381157
1370619_at 5.2473545 4.970187 5.127695 4.932416 4.9539495 4.8816442 4.8985333 5.033788 5.0707107 4.834929 4.7917104 4.9414077
1370620_at 4.66726 4.9602156 4.510624 5.174902 4.7992105 4.620428 4.6014113 4.527797 5.184659 4.5106277 4.4688177 4.7385955
1370621_at 5.234425 4.9988933 5.1487546 4.902283 4.910904 5.205989 4.9017277 5.110645 5.29964 4.9666243 5.0288687 5.280715
1370622_at 4.4959493 4.2658467 4.350424 4.6904745 4.2630286 4.253305 4.239018 4.4006042 4.0974865 4.044509 4.109024 4.8065825
1370623_at 6.4947286 6.9915977 6.8151097 6.510809 6.723189 6.7506356 6.842141 6.5581303 6.6710525 6.5929976 6.6554103 6.549348
1370624_at 4.5827084 4.5027676 4.3576083 4.307359 4.387158 4.258523 4.2450304 4.5740967 4.254146 4.4071674 4.398573 4.295988
1370625_at 4.026231 3.9036093 3.8459582 3.8710241 4.1949015 3.8595428 4.043836 3.8988404 3.9153798 3.9817598 3.9598005 4.0486445
1370626_at 3.6001172 3.2575347 3.2833645 3.5244048 3.480278 3.3472762 3.272814 3.4722722 3.4558022 3.544487 3.2181573 3.2800338
1370627_at 4.784854 4.656809 4.5823836 4.834939 4.519354 4.6306777 4.636642 4.3369765 4.7191577 4.5420094 4.7530446 4.684132
1370628_at 5.063013 4.8861227 4.638654 4.6525908 5.223995 4.7758584 5.1640286 4.860333 5.4503965 5.070122 5.063629 4.9482675
1370629_at 3.9647198 3.5595593 3.7548316 3.8290045 3.6114938 3.7673318 3.888369 3.863368 4.0702105 3.5389934 3.6744368 3.6181004
1370630_a_at 6.3205714 6.452642 6.2878265 6.483119 6.56992 6.529515 6.6277847 6.792636 6.4866657 6.6034274 6.42504 6.1688538
1370631_at 3.8578515 3.9731874 4.115223 4.1455164 3.943203 4.1092415 4.195505 4.0813837 4.1752768 3.9955597 3.9164436 4.083575
1370632_at 4.086545 4.07205 4.487029 4.2326326 4.3664846 4.4615326 4.320215 4.4943576 4.2611303 4.2298303 4.230337 4.257681
1370633_at 5.1805573 5.084795 5.06868 5.074097 4.939275 5.2672863 4.8475676 5.132187 4.8680124 4.836976 4.835663 5.056814
1370634_x_at 6.783341 6.4613495 6.5459247 6.741653 6.5348287 6.5517497 6.491699 6.602224 6.680935 6.653838 6.538885 6.5347624
1370635_at 5.169061 4.686792 4.886582 5.2089267 4.721278 4.715902 4.9139743 4.926894 5.1351056 4.657488 4.6925735 5.0180416
1370636_at 4.5710697 4.413555 4.5027285 4.5457478 4.518259 4.6035275 4.4848623 4.489931 4.4035826 4.339965 4.5536356 4.5429792
1370637_at 3.9245467 4.111465 3.7463465 4.144113 3.9051507 3.8924148 4.079606 3.95061 4.155508 4.165659 3.9249613 4.501187
1370638_at 5.023989 4.928515 4.705367 4.8374085 4.3820815 4.684085 4.6731625 4.7063694 4.8256745 4.6406507 4.9681597 5.205883
1370639_at 7.9232736 7.6351576 7.7252765 7.710791 7.675844 7.796155 7.638465 7.5099783 7.640592 7.712129 7.5826454 7.8681555
1370640_a_at 5.3205833 5.27715 5.4115343 5.305723 5.394951 5.1171293 5.372121 5.222954 5.435251 5.2815914 5.2310886 5.50714
1370641_s_at 6.8768644 6.675833 6.5812926 6.7932553 6.4365187 6.739203 6.6358366 6.5416207 6.320274 6.617078 6.6306357 6.862554
1370642_s_at 6.569977 6.9060087 7.0060434 7.026009 7.1829247 6.982195 7.007422 7.1136446 6.5953536 7.2849655 6.921873 6.5877395
1370643_a_at 5.3498607 5.2769694 5.161559 5.1768227 5.189514 5.3938537 5.064074 5.0724597 5.00931 5.0478697 5.0918403 5.1908865
1370644_at 3.7295518 3.7032793 3.6754057 3.8613617 3.7427232 3.7673318 3.861508 3.7656891 3.7995462 3.8774438 3.669555 3.6082604
1370645_at 4.4596705 4.440086 4.4537044 4.432293 4.3172555 4.3546076 4.1780205 4.2118006 4.444193 4.690094 4.2640696 4.5365763
1370646_at 6.161786 6.2924385 6.122704 6.54965 6.4367948 6.4013977 6.5314665 6.5476665 6.40311 6.4021993 6.0421944 6.40362
1370647_at 4.5381336 4.452367 4.5833836 4.4317136 4.567543 4.3681865 4.405515 4.781951 4.620524 4.527751 4.3035836 4.5247703
1370648_a_at 5.039788 4.9023037 4.849385 5.129682 5.1506877 5.0076528 5.2514534 5.080577 4.877738 5.091019 4.9434876 4.970512
1370649_at 5.606593 5.4915996 5.7991867 5.9047246 5.726773 5.9940743 5.8751407 5.561049 5.8746448 5.424299 5.7432337 5.4963727
[truncated: 3,479,979 more chars]
