# Supplementary material for: Transcriptomic point of departure determination: a comparison of distribution-based and gene set-based approaches
Source: Front Genet. 2024 May 9;15:1374791. doi: 10.3389/fgene.2024.1374791 (PMC11112360; doi:10.3389/fgene.2024.1374791)
Supplement: Supplementary file 6 [file DataSheet1.zip › Data Sheet 1/erythromycinethylsuccinate_29day_Rat_Liver_rma.txt]

ProbesetID V2 V3 V4 V5 V6 V7 V8 V9 V10 V11 V12 V13
Dose 0 0 0 100 100 100 300 300 300 1000 1000 1000
1367452_at 10.404339 10.338012 10.200824 10.236632 10.306624 10.27169 10.311123 10.306841 10.338228 10.430686 10.3823395 10.215147
1367453_at 10.040063 9.994513 9.97946 9.950279 9.967033 10.088755 9.99506 10.022263 10.024478 10.110689 10.030078 10.004909
1367454_at 9.964615 9.936526 9.864432 10.00616 10.0334635 9.957014 9.934719 9.953213 10.129734 9.816995 10.047607 9.997967
1367455_at 11.481354 11.530787 11.253852 11.5713 11.373739 11.501685 11.398443 11.375359 11.418275 11.3259735 11.174507 11.398865
1367456_at 11.916107 11.914259 11.88233 11.869446 11.818037 11.913864 11.850528 11.941775 11.839504 11.890064 11.882431 11.791863
1367457_at 9.337691 9.090603 9.219605 9.1700535 9.07365 9.109036 9.178845 9.405828 9.338284 9.287534 9.344253 9.177458
1367458_at 8.466298 8.37757 8.355327 8.392911 8.34723 8.450605 8.426963 8.34223 8.319621 8.451106 8.327396 8.33934
1367459_at 12.035599 11.965955 12.039493 11.96949 12.040094 12.002416 12.074961 12.108924 12.037067 12.149807 11.951392 12.096829
1367460_at 11.527154 11.380915 11.421684 11.495542 11.438273 11.509442 11.586199 11.548889 11.615637 11.56009 11.504085 11.475808
1367461_at 10.338191 10.495532 10.39193 10.461042 10.463983 10.465243 10.4144535 10.407912 10.336984 10.226822 10.429841 10.45004
1367462_at 10.522913 10.676978 10.608004 10.657383 10.592112 10.747274 10.905843 10.7767725 10.466129 10.734175 10.345912 10.356623
1367463_at 11.146349 10.934869 11.074487 11.052642 11.058558 11.031852 11.079277 10.85876 10.893789 10.911981 11.085359 10.9571295
1367464_at 9.510602 9.441367 9.445223 9.633259 9.419816 9.542127 9.649294 9.533463 9.678649 9.525806 9.502724 9.595016
1367465_at 10.320294 10.143243 10.236981 10.350703 10.267873 10.221725 10.384589 10.367969 10.319211 10.324189 10.247796 10.144647
1367466_at 10.213235 10.1616335 10.15191 10.167255 10.172741 10.153238 9.939008 10.135397 10.118062 10.127524 10.155785 10.146076
1367467_at 11.611662 11.599292 11.563614 11.588225 11.691316 11.502545 11.6176815 11.620485 11.58167 11.571513 11.545367 11.578845
1367468_at 9.977457 9.726506 9.839875 10.061218 9.921247 9.945032 9.869657 9.934316 9.855243 9.992864 10.08082 10.0118475
1367469_at 11.888165 11.816571 11.907674 11.861673 11.825508 11.959606 11.978701 11.859388 11.912424 12.00197 12.01945 11.958423
1367470_at 10.250486 10.384371 10.284967 10.335168 10.336664 10.406421 10.258556 10.205762 10.118665 10.286113 10.273294 10.265375
1367471_at 9.023056 8.95716 8.919131 9.174314 8.923749 9.087501 9.162792 9.065111 9.019601 9.053176 9.126274 8.86224
1367472_at 10.1920395 10.03772 10.049437 10.178031 10.033577 10.152372 9.9239025 10.049812 10.242681 10.163486 10.100445 10.074968
1367473_at 9.860354 9.924588 9.969824 10.055912 10.01668 9.971954 9.944937 9.979357 9.866131 9.910782 9.9559355 9.758374
1367474_at 9.632467 9.597399 9.52331 9.575881 9.632279 9.689671 9.5273 9.644417 9.763491 9.536365 9.61179 9.709778
1367475_at 10.634345 10.566336 10.596932 10.630921 10.518137 10.520505 10.609702 10.618812 10.627551 10.600002 10.671855 10.489281
1367476_at 11.148283 11.197511 11.352205 11.389964 11.082308 11.289697 11.187232 11.369762 11.183944 11.230106 11.26154 11.033647
1367477_at 10.182391 10.139914 10.220854 10.146803 10.240734 10.17825 10.207304 10.14729 10.194653 10.087001 10.244721 10.169217
1367478_at 7.8434 7.9467006 7.8257027 7.83857 7.838002 8.014562 8.079775 7.840054 8.021727 7.914891 7.7369823 7.9291334
1367479_at 11.291166 11.19616 11.260313 11.204251 11.347829 11.216244 11.330371 11.150225 11.206315 11.320966 11.295362 11.174877
1367480_at 9.401223 9.54334 9.64686 9.619952 9.519921 9.5321665 9.585949 9.551941 9.511431 9.441126 9.490253 9.477757
1367481_at 9.420374 9.332273 9.308413 9.436007 9.40216 9.367166 9.490795 9.509372 9.470388 9.4706745 9.48459 9.275113
1367482_at 9.684747 9.662437 9.509339 9.66632 9.842915 9.647741 9.652577 9.739237 9.663145 9.726946 9.821102 9.659674
1367483_at 8.784819 8.871379 8.547879 8.9244 8.938887 8.899698 8.849131 8.831087 8.884485 8.907968 9.025139 8.721488
1367484_at 9.455959 9.418576 9.388441 9.584219 9.394571 9.477491 9.485786 9.594352 9.416448 9.313377 9.358475 9.266822
1367485_at 10.177847 10.074971 10.091887 10.11864 10.003084 10.06881 10.163461 10.092796 10.044869 9.935072 10.090089 9.965682
1367486_at 9.524583 9.463179 9.473184 9.470472 9.408056 9.386174 9.550136 9.614202 9.493571 9.340489 9.535849 9.50651
1367487_at 7.512304 7.609587 7.4629183 7.525719 7.624476 7.3696933 7.6983995 7.458341 7.3213787 7.487014 7.509747 7.524373
1367488_at 8.079853 8.515774 8.144762 8.248781 8.253901 8.194611 7.9463077 8.495098 8.2853775 8.044193 8.059002 8.086712
1367489_at 6.6795034 6.6975965 6.8052354 6.771953 6.6794324 6.645257 6.6206193 6.762609 6.544541 6.868606 6.6500235 6.5994964
1367490_at 7.121415 7.359447 7.342931 7.25544 7.222042 7.271788 7.178463 7.4663377 7.4045615 7.1410766 7.2132573 7.367768
1367491_at 9.2066 9.196414 9.1453905 9.335412 9.128857 9.309461 9.295429 9.15622 9.216788 9.17746 9.130305 9.128372
1367492_at 8.923061 8.9213085 9.048433 9.042296 9.007298 9.205025 9.166497 9.053741 8.968409 8.995726 8.951715 8.908236
1367493_at 9.576971 9.550595 9.413053 9.543799 9.563703 9.351971 9.456422 9.467812 9.303483 9.409341 9.45858 9.477081
1367494_at 9.966098 9.972678 10.083146 9.933412 9.9048605 9.906138 9.957412 9.935228 9.945983 9.849253 9.911958 9.713424
1367495_at 7.667485 7.7825947 7.678778 7.699613 7.752919 7.490063 7.730674 7.763731 7.782045 7.678549 7.6694255 7.5894556
1367496_at 11.433337 11.274279 11.123408 11.468659 11.326029 11.367234 11.278337 11.287253 11.411637 11.386139 11.398256 11.335189
1367497_at 8.856254 8.6494665 8.709643 8.804683 8.521528 8.588875 8.730617 8.832859 8.711285 8.57423 8.721572 8.510031
1367498_at 8.82704 9.248814 8.979452 8.878162 9.003524 8.723245 8.8119755 9.148707 9.108766 8.836318 8.876709 8.937066
1367499_at 8.167734 8.314434 8.300575 8.396543 8.252201 8.201443 8.169443 8.421286 8.277609 8.267977 8.14587 8.292795
1367500_at 10.266918 10.235764 10.292786 10.5625725 10.410833 10.413962 10.3205595 10.377808 10.3487 10.315763 10.362548 10.371602
1367501_at 8.563067 8.647952 8.537471 8.742222 8.594468 8.406037 8.568134 8.717487 8.551989 8.444513 8.592237 8.38434
1367502_at 8.538551 8.477604 8.714627 8.766382 8.659343 8.580605 8.646874 8.828892 8.769975 8.57377 8.601878 8.521318
1367503_at 11.012404 11.1059265 11.060683 11.02229 10.932418 10.992978 10.973345 11.114281 10.957277 11.027881 11.043537 10.898655
1367504_at 8.172785 8.09523 7.984935 8.294142 8.306847 8.159508 8.255287 8.068949 8.166607 7.9216986 8.066208 8.100531
1367505_at 8.220631 8.318156 8.209265 8.190799 8.106889 8.314483 8.128926 8.389981 8.2102375 8.117537 8.121515 7.9893885
1367506_at 9.8459 9.75985 9.878415 10.003735 9.7546835 9.920837 10.017154 9.819979 9.876374 9.872514 9.933764 9.7755575
1367507_at 7.38274 7.4182916 7.468187 7.399055 7.4470134 7.19632 7.5133133 7.6339493 7.4428434 7.2909174 7.273956 7.2334576
1367508_at 8.902794 8.972319 8.913936 9.025578 8.952066 8.894335 9.074825 9.029022 8.882619 8.884212 8.918562 8.787455
1367509_at 9.5592165 9.508051 9.579202 9.767014 9.696707 9.651415 9.824842 9.859916 9.8080435 9.621117 9.70044 9.661706
1367510_at 9.872968 9.730795 9.828074 9.968278 9.701779 9.969663 9.941016 9.936004 9.8344965 10.072067 9.931722 9.763972
1367511_at 8.44429 8.411753 8.433186 8.59298 8.3922415 8.533279 8.50585 8.636299 8.58944 8.730053 8.504271 8.598916
1367512_at 11.030066 11.088212 11.240523 11.210521 11.178352 11.039614 11.184018 11.195097 11.222098 11.176568 11.199769 11.077016
1367513_at 8.150658 7.942893 7.839978 7.74616 7.585374 8.048498 8.029066 8.209416 8.0234375 7.9852734 8.124994 7.8818154
1367514_at 7.622383 7.7088113 7.7297993 7.7407975 7.6283503 7.7376547 7.7299247 7.749091 7.7990274 7.7584963 7.85373 7.601167
1367515_at 7.830073 8.092041 7.774484 8.172056 8.0248165 8.045813 7.965424 8.172977 8.120022 7.7692046 7.84408 7.901648
1367516_at 9.131059 8.964102 9.034541 9.030949 9.0391655 8.991045 9.004656 9.183382 9.011625 8.974323 8.977417 8.853626
1367517_at 8.029745 7.9227867 7.757818 7.739483 8.046287 7.6581182 7.747883 7.93348 8.076984 7.8100553 8.036886 7.8130403
1367518_at 8.729808 8.531574 8.568538 8.726454 8.640644 8.8139105 8.722449 8.879056 8.664974 8.5602865 8.782459 8.745836
1367519_at 8.594133 8.622812 8.474055 8.465195 8.362562 8.4839325 8.575232 8.616192 8.469605 8.482676 8.490675 8.338966
1367520_at 9.919602 9.985342 9.83618 9.935646 9.940151 9.872426 9.980734 10.017538 10.094744 9.949767 10.049635 9.938971
1367521_at 7.066117 6.757201 6.8607025 6.872081 7.001642 6.748809 7.2195983 7.1241198 7.534724 7.312465 7.1724644 7.3854322
1367522_at 9.371225 9.172288 9.189029 9.353445 9.4284 9.325668 9.280989 9.198651 9.377938 9.229889 9.250824 9.277681
1367523_at 8.53924 8.467755 8.737431 8.694273 8.566912 8.444543 8.660779 8.877765 8.7942295 8.712817 8.796666 8.533526
1367524_at 7.4819717 7.5121245 7.53042 7.4693365 7.335099 7.4728823 7.283711 7.430944 7.194134 7.657648 7.3732142 7.473798
1367525_at 9.233078 9.274984 9.127444 9.306038 9.331039 9.341328 9.032849 9.231321 9.406754 9.156499 9.235927 9.211599
1367526_at 8.956174 8.821509 9.070764 8.970324 9.026005 8.9426365 9.092938 9.012533 8.956301 9.0322485 9.028711 8.798609
1367527_at 8.443403 8.208839 8.369889 8.536221 8.3506 8.527439 8.340372 8.498707 8.393549 8.172976 8.317373 8.242337
1367528_at 8.872752 8.8663025 8.675271 8.910174 8.877961 8.922508 9.070498 8.9536915 8.801325 8.840214 9.000671 8.902902
1367529_at 9.191629 9.256957 9.201843 9.314897 9.171995 9.206241 9.374689 9.284018 9.341411 9.237818 9.115196 9.232231
1367530_at 7.6163344 7.61148 7.809453 7.541953 7.4789557 7.590048 7.252158 7.5765686 7.809979 7.7165494 7.55243 7.6508746
1367531_at 10.516098 10.507548 10.390649 10.497564 10.458791 10.729084 10.5442705 10.521196 10.542958 10.526643 10.445936 10.643527
1367532_at 11.343164 11.374347 11.417726 11.428251 11.338734 11.2346115 11.293119 11.284841 11.323571 11.327441 11.334613 11.283258
1367533_at 8.540263 8.629212 8.5555315 8.74846 8.644637 8.696188 8.636314 8.770353 8.705843 8.654887 8.69611 8.598238
1367534_at 7.6798425 7.6996346 7.4196453 7.54671 7.3759236 7.6014404 7.531674 7.6130238 7.703292 7.549512 7.5900025 7.44431
1367535_at 8.79374 9.08318 8.730532 8.670864 8.851181 8.755907 8.890499 8.560935 8.677563 8.6502 8.615321 8.796352
1367536_at 7.672672 7.89464 7.903975 7.890028 7.836301 7.8739376 7.937397 7.9537616 7.812684 7.7901793 7.869516 7.6447587
1367537_at 7.7509875 7.9867964 7.8147755 7.7775774 7.8659153 7.742973 7.7084336 8.010483 8.048851 7.7864766 7.6743693 7.6372137
1367538_at 7.280504 7.707347 7.694955 7.3575106 7.36247 7.361754 6.9508605 7.43443 7.649527 7.4280586 7.6863832 7.1946564
1367539_at 8.447888 8.767465 8.610516 8.704273 8.654177 8.633179 8.410094 8.594983 8.642023 8.400404 8.295008 8.457133
1367540_at 7.610093 7.883978 7.9065537 7.989046 7.6685963 7.705768 7.6152787 7.904454 8.045117 7.9262505 7.714342 7.2932262
1367541_at 7.928664 7.92846 7.848615 8.048023 7.8113728 7.6927567 8.103674 8.208445 8.003855 7.820376 8.00977 7.7872896
1367542_at 8.235834 8.411133 8.125467 8.251755 8.1231785 8.247315 8.166448 8.337755 8.208449 8.239264 8.068394 8.280989
1367543_at 8.659784 8.740512 8.521315 8.778513 8.820399 8.865944 8.891051 8.744021 8.626723 8.705878 8.724487 8.740284
1367544_at 6.996285 7.1960635 6.8351293 7.134966 7.073128 6.929049 6.978904 7.2318773 7.218837 6.996421 7.138728 6.726968
1367545_at 7.47197 7.5125566 7.258125 7.4092584 7.443082 7.243956 7.3409953 7.558246 7.509957 7.518404 7.234839 7.228937
1367546_at 10.299204 10.333408 10.572413 10.490815 10.395965 10.479937 10.539632 10.496848 10.252866 10.169999 10.442443 10.405525
1367547_at 8.054529 8.190147 8.026451 8.120077 8.022461 8.086847 7.98917 8.186441 8.118658 8.133097 8.0816765 7.6901507
1367548_at 8.679264 8.426627 8.553996 8.5521345 8.656623 8.575104 8.66867 8.791387 8.59312 8.416973 8.618332 8.693632
1367549_a_at 10.823888 10.783615 10.802912 10.841485 10.848575 10.844109 10.659475 10.677977 10.891324 10.763003 10.789861 10.82628
1367550_a_at 8.61334 8.549395 8.572452 8.892546 8.645582 8.590771 8.686033 8.8220005 8.795013 8.745668 8.577158 8.72351
1367551_a_at 9.111776 9.088987 8.971497 9.073952 9.034658 9.184588 9.138634 9.301722 9.360045 9.085756 9.223422 9.071027
1367552_at 4.1133714 4.1898932 4.381486 4.4588437 4.340553 4.2114863 4.233065 4.139322 4.1526074 4.457846 4.3644304 4.3301563
1367553_x_at 11.900404 11.797473 12.218117 11.981602 12.143655 11.925764 12.175679 11.693559 11.617366 11.879342 11.734976 11.864387
1367554_at 4.175523 3.8493876 3.8682141 3.8915467 4.0194836 3.893207 3.8959544 3.8866167 3.608401 3.8766217 3.82078 4.1370583
1367555_at 14.686079 14.711564 14.709088 14.686079 14.728162 14.706835 14.684504 14.723357 14.708128 14.701849 14.696177 14.690525
1367556_s_at 14.58521 14.576031 14.578571 14.541895 14.559159 14.59732 14.573493 14.5372715 14.559159 14.588957 14.547202 14.550669
1367557_s_at 13.020729 12.923857 12.973983 12.853815 12.973217 12.890972 12.976155 12.93806 13.1407 12.971545 12.99434 12.930676
1367558_x_at 3.104387 3.1072583 3.09184 3.0781772 3.0850282 3.2563062 3.022067 3.1351054 3.1677165 3.079131 3.0770655 3.2281969
1367559_at 13.022841 12.932915 13.006067 12.982848 12.918329 13.116263 13.023383 12.782661 12.956348 12.817984 12.77773 12.935956
1367560_at 12.215018 12.292116 12.195348 12.185772 12.295736 12.249377 12.240009 12.314876 12.330397 12.429707 12.502634 12.339487
1367561_at 12.593596 12.592081 12.564425 12.606937 12.668647 12.56323 12.661487 12.737115 12.642497 12.7067995 12.720452 12.621556
1367562_at 8.339332 8.435818 8.278432 8.278561 8.729056 8.743061 8.391623 8.430951 8.651951 8.669258 8.677431 8.682446
1367563_at 8.724927 8.585125 8.65379 8.656076 8.770773 8.871809 8.805385 8.729994 8.825663 8.666226 8.865136 8.656713
1367564_at 6.0181503 5.8780246 6.1448617 5.7177105 5.976946 5.7784204 5.8388433 6.103222 5.531742 5.943858 5.9331994 6.0462055
1367565_a_at 13.921956 13.897219 13.874145 13.919222 13.869468 13.818559 13.902201 13.855186 13.850801 13.903322 13.910686 13.916206
1367566_at 4.1944923 4.2202883 3.8651323 4.1092834 4.085495 4.158224 4.0820727 4.08992 4.107732 4.0935764 3.9589279 4.238101
1367567_at 12.035678 12.176506 11.928046 12.083752 12.122722 12.102381 12.085722 12.109915 12.07938 12.211112 12.322145 12.128084
1367568_a_at 9.515238 9.109524 9.28895 9.3265 9.432735 9.415218 9.000925 9.226193 9.408709 9.542908 9.696718 9.0803795
1367569_at 11.816319 11.859786 11.845862 11.87914 11.876983 11.947138 11.894274 11.83919 11.857195 11.840141 11.847505 11.862012
1367570_at 6.9685583 6.4916687 7.041649 7.048359 6.808383 7.5635185 6.7827578 7.258489 7.2430334 8.421566 6.92162 6.8665977
1367571_a_at 5.403265 5.018046 5.3700495 5.1817446 5.5454674 5.271767 5.4144487 5.251194 5.2889137 5.4297457 5.1884813 5.4058867
1367572_at 5.134948 5.1016116 5.1008625 5.094421 5.132371 5.213797 5.2059765 5.0084124 5.0890718 5.015744 5.3324137 5.149085
1367573_at 12.315671 12.419629 12.3480215 12.399132 12.455263 12.398455 12.365921 12.358552 12.500152 12.518965 12.633227 12.42729
1367574_at 8.863676 8.274447 8.511525 8.38795 8.673467 8.713121 8.41853 8.471929 9.082563 8.841095 8.564802 8.390926
1367575_at 11.717262 11.572999 11.704481 11.487361 11.662621 11.775787 11.75867 11.702202 11.731078 11.67773 11.615008 11.606377
1367576_at 13.727433 13.6723 13.746962 13.685888 13.660937 13.7584715 13.676522 13.637924 13.579858 13.56849 13.448976 13.69891
1367577_at 7.946015 7.3085384 7.029343 7.6227274 7.030302 7.1815863 7.8396883 7.254321 7.4961596 8.058546 7.936414 7.892098
1367578_at 10.4152 10.332095 10.373941 10.432868 10.4729185 10.384789 10.608505 10.403468 10.552868 10.596178 10.625438 10.455066
1367579_a_at 11.363911 11.140971 11.307609 11.303859 11.445183 11.486748 11.468583 11.312425 11.535636 11.412896 11.213879 11.328741
1367580_at 11.292915 11.374229 11.468251 11.421945 11.488981 11.400931 11.426858 11.451363 11.660439 11.634116 11.774155 11.45396
1367581_a_at 6.035677 5.916687 5.7261524 6.195946 5.3923597 5.7923193 6.1482854 6.554798 5.708442 5.863137 6.511283 5.8955226
1367582_at 11.725414 11.6919 11.622088 11.711718 11.824299 11.719096 11.771808 11.805717 11.95305 11.955961 11.929819 11.721894
1367583_at 13.373547 13.391519 13.368296 13.364303 13.492187 13.391684 13.361303 13.386586 13.442775 13.529045 13.347993 13.437007
1367584_at 8.143866 7.9983244 8.101565 8.078688 8.2036705 8.273688 8.065827 8.14963 8.538457 8.465077 8.217413 7.946533
1367585_a_at 11.001062 10.918501 11.068708 11.013271 11.155504 11.119446 11.206979 11.080114 11.143036 11.102617 11.154299 11.011203
1367586_at 13.052626 12.937641 13.065065 13.00132 12.99239 12.98141 13.027052 12.918474 12.991289 12.982308 12.803686 12.850221
1367587_at 3.7729664 3.5129662 3.7324793 3.5421612 3.7978272 3.677532 3.8689578 3.497057 3.5660324 3.6973097 3.683441 3.5892725
1367588_a_at 11.559427 11.506704 11.477783 11.605058 11.667067 11.619181 11.604476 11.604886 11.686247 11.504196 11.625543 11.519055
1367589_at 9.429115 9.514853 9.368063 9.517937 9.382778 9.5829525 9.688716 9.495826 9.396033 9.432173 9.419218 9.553603
1367590_at 11.086137 10.923448 10.925826 11.102411 11.176203 11.088342 11.117357 11.137635 11.216252 11.144005 11.044774 10.882029
1367591_at 10.113145 10.146823 10.067024 10.042746 10.136416 10.188352 10.26944 10.34479 10.18468 10.119935 10.084334 10.208907
1367592_at 3.359166 3.3256528 3.5863717 3.3774748 3.2888854 3.3708699 3.2605784 3.4185755 3.42525 3.1820183 3.4652853 3.3877468
1367593_at 8.429533 8.264982 8.147998 8.374908 8.889293 8.676189 8.185496 8.773701 8.760911 8.4393425 8.452186 8.744731
1367594_at 9.441286 9.199124 9.108017 9.190067 9.3391285 9.314636 9.1117 9.107487 9.279329 9.325396 9.24519 9.361893
1367595_s_at 13.716371 13.722793 13.722619 13.703378 13.750101 13.720509 13.689185 13.640394 13.693364 13.685613 13.687284 13.623208
1367596_at 12.381734 12.319519 12.242903 12.448455 12.442705 12.377373 12.443971 12.354448 12.500336 12.588504 12.585506 12.384274
1367597_at 12.133021 12.16082 12.133377 12.1457205 12.174442 12.176168 12.094143 12.082388 12.1813965 12.25425 12.337126 12.1117525
1367598_at 14.148757 14.178904 14.21818 14.180496 14.198373 14.214261 14.171905 14.171905 14.124338 14.175457 14.162057 14.169241
1367599_at 12.280292 12.307737 12.289086 12.253616 12.415513 12.247399 12.359551 12.353949 12.244453 12.291463 12.153759 12.1914425
1367600_at 5.6204853 5.45317 5.445469 5.3269963 5.345018 5.4807706 5.4189157 5.1175327 4.9517403 5.690209 5.1973667 5.081464
1367601_at 8.452161 8.308201 8.307232 8.337494 8.376772 8.3410225 8.320316 8.739753 8.615545 8.129116 8.582785 8.525206
1367602_at 9.702798 9.670095 9.59809 9.6391325 9.651672 9.546858 9.449234 9.888084 9.827299 9.365589 10.025715 9.687611
1367603_at 11.33492 11.320522 11.302605 11.304252 11.26239 11.2601385 11.417971 11.486284 11.361974 11.354742 11.309579 11.288408
1367604_at 11.348912 11.276049 11.317481 11.365822 11.282053 11.20786 11.1492815 11.197481 11.218723 11.488694 11.214782 11.412381
1367605_at 11.168024 10.987751 11.021335 11.003396 11.102128 11.110843 11.101406 11.079046 11.247295 11.207738 11.214528 10.980997
1367606_at 12.30667 12.344711 12.237241 12.397854 12.339776 12.308213 12.364306 12.377507 12.458694 12.386286 12.496354 12.349768
1367607_at 12.705846 12.734637 12.594823 12.696584 12.762492 12.734282 12.796221 12.766892 12.67454 12.62852 12.748584 12.714257
1367608_at 4.9737706 5.0813 5.141674 5.170967 5.12401 4.992157 5.0194807 5.0641756 4.9843426 5.1587877 5.038375 5.093899
1367609_at 11.975391 11.705839 11.636012 11.490676 12.142669 11.72984 11.879886 11.727793 11.597662 11.739587 12.337861 12.107119
1367610_at 12.541652 12.387014 12.339824 12.479857 12.585778 12.416111 12.457263 12.494197 12.551171 12.586276 12.581679 12.529633
1367611_at 5.2954974 5.0425572 5.2005982 4.835449 5.0653343 5.169291 5.3745337 5.1541247 4.971921 5.3160486 5.2734632 5.1418357
1367612_at 14.057322 14.067712 14.074897 14.083768 14.097207 14.098938 14.114652 14.051421 14.084862 14.010182 14.040126 14.041504
1367613_at 13.014329 13.078614 12.961348 13.005092 12.896793 13.05411 13.020505 12.955042 12.929812 12.919341 12.984786 12.995132
1367614_at 7.7808485 7.4044495 7.45603 7.271895 7.602303 7.7769775 7.499774 7.4213357 7.8035574 7.7142344 7.5213184 7.426256
1367615_at 4.3655553 4.275742 4.214957 4.3843884 4.313533 4.1383457 4.2440014 4.036333 4.092299 4.201625 4.169528 4.1793404
1367616_at 4.4863377 4.3120975 4.38984 4.2906504 4.403735 4.3125916 4.381768 4.359845 4.333253 4.5324154 4.4399967 4.546768
1367617_at 9.609468 9.683441 9.515227 9.703184 9.630899 9.434286 9.725592 9.511583 9.819685 9.715731 9.640663 9.5084
1367618_a_at 11.193035 11.194877 11.068702 11.165582 11.218268 11.16467 11.196097 11.207531 11.317053 11.335299 11.45255 11.332931
1367619_at 12.898019 12.929261 12.842155 12.915697 12.90961 12.934525 12.999951 12.944234 12.886307 12.79054 12.839049 12.935961
1367620_at 12.844176 12.843259 12.848201 12.836689 12.854092 12.898333 12.883119 12.838318 12.724567 12.867687 12.822816 12.752741
1367621_at 8.622301 8.610615 8.551879 8.719225 8.684967 8.515077 8.672624 8.807902 8.748684 8.563579 8.654911 8.663037
1367622_at 12.457039 12.3974285 12.467267 12.434131 12.523527 12.429803 12.462614 12.417854 12.411996 12.427193 12.444977 12.361066
1367623_at 12.312399 12.218885 12.169214 12.295148 12.276035 12.259623 12.207696 12.311719 12.297131 12.401907 12.399625 12.242629
1367624_at 10.778987 11.359186 11.411775 10.962271 10.926989 10.753865 10.595807 10.7791605 10.730032 10.908521 10.438596 10.460463
1367625_at 13.20472 13.200904 13.191867 13.166491 13.232338 13.2406645 13.207248 13.293275 13.32087 13.241564 13.395295 13.287089
1367626_at 4.9065213 5.1108184 5.063926 4.967228 4.9215093 5.0328193 4.8035736 4.670227 4.9628353 5.2967076 5.010556 5.015757
1367627_at 8.3737755 8.300283 8.487215 8.566971 8.20161 8.497293 8.126231 8.411608 8.722888 8.292349 8.117811 8.038629
1367628_at 6.8530345 6.129906 6.524735 6.433555 7.015855 6.774862 6.5715494 6.8294406 7.0751824 7.213003 6.315866 6.148265
1367629_at 12.298652 12.278539 12.386957 12.332214 12.426065 12.259363 12.429654 12.393519 12.2614355 12.38376 12.412761 12.30691
1367630_at 12.451093 12.417797 12.459664 12.443593 12.488764 12.454166 12.421273 12.438407 12.562941 12.545562 12.620065 12.471662
1367631_at 6.634796 5.415724 5.751849 6.860796 6.372203 5.879655 6.4790072 5.898187 6.6488733 7.159915 5.7185984 6.645834
1367632_at 10.510715 10.355048 10.365581 10.624749 10.514858 10.430071 10.434651 10.249862 9.9365835 10.271373 10.339025 10.1377735
1367633_at 9.842765 9.796472 9.603903 9.722124 9.677876 9.672831 9.685226 9.525224 9.333047 9.614543 9.710154 9.495513
1367634_at 12.471739 12.468657 12.508987 12.474364 12.63066 12.476372 12.504471 12.425181 12.677424 12.630216 12.659216 12.50117
1367635_at 12.816174 12.714643 12.702412 12.844194 12.858128 12.954161 12.893704 12.661466 12.820667 12.639824 12.622239 12.79362
1367636_at 7.991424 7.794675 7.815746 8.123047 7.969872 7.7859406 7.5609255 8.164778 8.106755 8.225641 8.196824 7.9931717
1367637_a_at 11.21411 11.196297 11.131993 11.143611 11.155365 11.205289 11.177348 11.219395 11.286899 10.949109 11.162697 11.062975
1367638_at 9.715217 9.637154 9.515054 9.782827 9.740759 9.746764 9.79846 9.729514 9.868425 9.777696 9.72868 9.663414
1367639_a_at 12.577517 12.702849 12.56873 12.705987 12.76681 12.821864 12.619958 12.70252 12.725391 12.585926 12.62415 12.74884
1367640_at 12.641974 12.54926 12.576278 12.575081 12.72556 12.643774 12.588423 12.505335 12.688254 12.734774 12.793148 12.677865
1367641_at 13.557351 13.509917 13.576297 13.565818 13.64173 13.5478325 13.60376 13.576868 13.510671 13.582584 13.59764 13.57299
1367642_at 10.953784 10.949969 10.872236 11.018206 11.048422 11.191052 11.131819 10.962187 11.016564 10.902346 10.928934 11.032686
1367643_at 11.590364 11.660109 11.640469 11.727829 11.534606 11.785289 11.760675 11.657818 11.547312 11.592579 11.604269 11.607517
1367644_at 7.314749 7.4030614 7.38245 7.4657454 7.5566797 7.3680444 7.192052 7.458112 7.6967335 7.7725515 7.755615 7.597167
1367645_at 12.871675 12.832574 12.794919 12.851955 12.85727 12.86409 12.850643 12.834376 12.939875 12.953035 13.064858 12.901332
1367646_at 12.334198 12.219497 12.452654 12.260354 12.369804 12.206994 12.268676 12.38384 12.461685 12.176719 12.263847 12.189525
1367647_at 14.198146 14.201105 14.154811 14.208561 14.160794 14.228245 14.226987 14.181512 14.207299 14.2199545 14.168957 14.206245
1367648_at 6.313978 6.383515 6.2607603 6.7194195 6.220983 6.621193 6.4842153 6.177255 6.414544 6.9210777 6.5416784 6.556079
1367649_at 6.0866275 6.360569 6.2906756 6.3384132 6.6999617 6.370386 6.3846087 6.332641 6.274636 6.345501 6.1118546 6.5114474
1367650_at 6.4097877 6.6764174 6.4646034 6.4213886 6.496088 6.655596 6.3816423 6.6390953 6.676026 6.6838493 6.317451 6.504593
1367651_at 10.180849 10.220588 10.266921 10.363876 10.36831 10.25754 10.428312 10.243538 10.400472 10.374324 10.477102 10.356366
1367652_at 9.608975 9.333251 9.464412 9.345983 9.736283 9.480131 9.227642 9.498003 9.733241 9.436141 10.018204 9.559646
1367653_a_at 12.318787 12.289235 12.355483 12.32478 12.351895 12.331291 12.434701 12.310596 12.200185 12.0584 12.148822 12.242038
1367654_at 8.726367 9.230273 8.646036 8.98829 8.863594 9.035814 8.5095625 9.023048 8.945392 8.681084 8.930099 8.822275
1367655_at 8.4970875 8.251813 8.178658 8.456157 8.229584 8.504692 8.248137 8.281301 8.570723 8.257262 8.091531 7.879853
1367656_at 10.859095 10.7863245 10.796422 10.85693 10.709268 10.775715 10.869622 10.737185 10.732701 10.795246 10.785871 10.651171
1367657_at 12.486636 12.461803 12.466315 12.376394 12.357681 12.331855 12.51427 12.665773 12.491366 12.615206 12.779683 12.693318
1367658_at 6.5171156 6.210338 6.293259 6.3548036 6.7363625 6.421306 6.4471707 6.5455174 6.7860847 6.751764 6.6420827 6.880703
1367659_s_at 11.093817 11.176627 10.690359 10.9430065 10.4966 10.73526 11.201478 10.824757 10.893566 10.836547 10.963697 11.067132
1367660_at 6.504985 6.2031307 6.2321677 6.3072333 6.3280725 6.5431376 6.319991 6.6195807 6.301091 6.779007 6.4448195 6.370832
1367661_at 7.4934587 7.0565095 7.563214 7.1582465 7.307294 7.2454886 7.3039565 7.0926957 7.713129 8.019253 7.0661306 6.980213
1367662_at 12.530445 12.667561 12.659683 12.579465 12.570322 12.502529 12.62301 12.659371 12.516287 12.589694 12.6184225 12.536083
1367663_at 11.732119 11.729416 11.682417 11.603881 11.759133 11.79529 11.783657 11.68808 11.713006 11.800795 11.607413 11.812246
1367664_at 4.4589477 4.3400216 4.3051834 4.5124764 4.1948776 4.350298 4.346697 4.4708776 4.0761347 4.6759076 4.2124977 4.4167414
1367665_at 4.4963603 4.6948934 4.765278 4.5802417 4.520234 4.4060526 4.4405217 4.452428 4.5726604 4.4354906 4.7943454 4.4719396
1367666_at 9.666195 9.724833 9.636282 9.787437 9.811981 9.902743 9.633492 9.710368 9.961111 9.857873 9.78674 9.672462
1367667_at 11.369214 11.672462 12.4123335 12.212988 11.935265 11.817437 12.056403 11.503551 11.720903 11.818382 12.067169 11.674199
1367668_a_at 7.3425627 6.898825 6.811669 7.1897416 6.883192 7.3567567 6.7331457 7.0119996 6.9531198 7.0938034 7.254915 6.7052155
1367669_a_at 10.037377 9.878179 10.017679 10.064252 9.999433 9.848003 10.262263 10.094941 10.2529545 10.2115755 10.186604 10.293006
1367670_at 10.500506 10.690119 10.522033 10.538976 10.815111 10.528595 10.449663 10.542942 10.324333 10.336171 10.406177 10.575864
1367671_at 9.509585 9.542365 9.604812 9.625043 9.456281 9.668718 9.655241 9.591311 9.7876005 9.493907 9.50116 9.428351
1367672_at 11.753143 11.882221 11.786089 11.789975 11.672748 11.713663 11.717528 11.726285 11.796266 11.605935 11.768274 11.802887
1367673_at 10.83156 10.783164 10.857583 10.770752 10.6700945 10.743849 10.773832 10.869287 10.749254 10.663425 10.803504 10.805848
1367674_at 9.491416 9.423268 9.401952 9.419854 9.484095 9.395778 9.357737 9.403806 9.272754 9.290421 9.232382 9.38015
1367675_at 9.147079 8.968799 9.028379 9.190759 9.168818 9.121562 9.140217 9.153843 9.120082 9.204982 9.201996 8.926521
1367676_at 7.5255203 7.4348903 7.7431664 7.5327115 7.5363717 7.9648647 8.052343 8.05866 8.399982 7.7628946 7.6081786 7.5401073
1367677_at 11.184407 11.579198 11.634721 11.581181 11.676221 11.775802 11.81135 11.393877 11.658619 11.654531 11.515036 11.545476
1367678_at 11.210459 11.189749 11.118216 11.250833 11.113245 11.2018585 11.116947 11.292465 11.263742 10.646273 10.868774 11.033629
1367679_at 11.04525 10.554888 10.865109 10.07805 10.609036 10.662079 10.183933 9.956772 10.5418415 10.450467 10.521109 10.117587
1367680_at 12.146336 12.226682 12.123782 12.246735 12.113244 12.230378 12.07463 12.097734 12.110121 12.072822 12.098838 12.161313
1367681_at 10.025564 9.947362 9.91881 10.081411 9.946027 10.088792 10.165551 10.174349 10.183228 10.211818 9.948326 10.017388
1367682_at 6.6099896 6.914555 6.810547 6.5347004 6.5410438 6.657835 6.6627483 6.539705 6.5832243 6.375883 6.544032 6.421774
1367683_at 10.073853 9.704736 10.055142 10.115705 10.107847 10.141449 10.40555 10.113829 9.971921 9.948565 10.024907 10.077305
1367684_at 3.9454484 4.007458 4.1464767 3.9998274 3.9420357 4.199091 4.3168173 4.1705647 4.284837 4.189824 4.1256003 4.164843
1367685_at 12.187815 12.18534 12.114558 12.233766 12.119602 12.163386 12.131229 12.08667 12.237396 12.192275 12.176829 12.213493
1367686_at 12.1141405 11.970825 11.924245 12.1575985 12.060997 12.115502 11.998619 12.077186 11.990017 11.839052 11.894294 12.066179
1367687_a_at 8.475091 8.524664 8.4358835 8.523471 8.307695 8.453001 8.572314 8.638064 8.630173 8.702846 8.636951 8.561128
1367688_at 8.302789 8.02496 7.923529 8.282404 8.146365 8.0330105 8.336436 8.237388 8.301416 8.259139 8.313944 8.151891
1367689_a_at 7.3234425 7.692481 7.318299 7.1954336 6.9828987 8.031399 7.273308 6.992709 7.731616 7.1660876 7.40003 7.388742
1367690_at 11.613753 11.59819 11.514717 11.766213 11.620222 11.708678 11.6544075 11.678455 11.637203 11.737178 11.7169285 11.66546
1367691_at 10.568249 10.766619 11.278431 11.065931 11.274246 11.39309 11.494341 10.616655 10.347307 10.200707 10.361559 10.78616
1367692_at 3.69915 3.6286612 3.713147 3.6434252 3.6693146 3.7626612 3.645672 3.5466552 3.8650355 3.755144 3.7495787 3.8075318
1367693_at 10.128658 10.053273 10.020636 10.127078 10.041707 10.100254 10.15239 9.958404 10.21612 10.240988 10.078902 10.02336
1367694_at 11.203319 11.187351 10.973078 11.126259 11.045741 11.066214 11.171128 11.051246 11.146647 10.907601 11.005115 11.227324
1367695_at 12.2575445 12.333934 12.3727665 12.338719 12.2766695 12.230462 12.304499 12.430861 12.21142 12.207892 12.121326 12.238826
1367696_at 8.533503 8.324825 8.305237 8.382093 8.345964 8.3941 8.391438 8.415508 8.702207 8.486738 8.59519 8.126308
1367697_at 9.867955 10.464767 10.187026 10.092219 10.220242 9.9887495 9.998921 10.2624 10.021758 10.101719 9.888869 10.223293
1367698_a_at 8.918236 8.697863 8.752565 9.014433 9.108938 9.026626 9.089984 9.133436 9.109422 8.933077 8.796009 9.0048685
1367699_at 6.382483 6.8646526 6.9033737 6.5474653 6.6085577 6.6495867 6.7401094 6.730058 6.7147555 6.7959104 6.4921155 6.8084774
1367700_at 4.173624 4.133825 3.9598043 3.953846 4.2659006 4.1988573 4.1198883 4.189182 3.893301 4.166632 4.1770015 4.3238115
1367701_at 6.994639 7.0114093 7.135383 6.832466 7.174805 7.2858915 6.946453 7.07811 7.238531 7.171013 6.9548078 6.8206
1367702_at 12.703117 12.73152 12.42479 12.639311 12.49313 12.591893 12.721205 12.618106 12.633061 12.517587 12.4241495 12.651976
1367703_at 3.965216 3.9122915 4.0172296 3.679015 3.8840494 3.893017 3.7564018 3.636046 3.6791437 3.943565 3.7595303 3.9674168
1367704_at 8.825004 8.780692 8.698179 8.728165 8.762819 8.931553 8.686536 8.802067 8.717699 8.786782 8.758345 8.875162
1367705_at 9.03923 8.567889 8.728326 8.799557 8.354901 8.596365 8.882982 8.87863 9.032787 9.227718 9.007015 8.6977
1367706_at 10.887814 10.915836 11.0667515 10.89309 10.800384 10.946784 11.00982 10.956265 10.837607 10.905961 10.926765 10.967319
1367707_at 9.481728 8.8377695 9.751056 9.848129 10.084585 9.317971 9.162305 9.944619 8.895565 8.457194 8.239303 8.661621
1367708_a_at 10.807966 10.258226 11.083982 11.050381 11.286016 10.717478 10.487347 11.1803665 10.167206 9.809536 9.741596 10.017387
1367709_at 10.114622 10.028199 9.76363 10.0359 9.764089 9.200497 9.817328 9.631421 9.931944 10.115448 10.343717 9.669789
1367710_at 10.367872 10.320191 10.34519 10.281647 10.363299 10.315691 10.398191 10.413719 10.498255 10.484499 10.352173 10.0802765
1367711_at 11.1255665 11.205352 11.207764 11.3200865 11.163731 11.295643 11.348306 11.151293 11.136676 11.080377 11.089878 11.177491
1367712_at 6.712277 6.6449947 6.6948037 6.572423 6.5612793 6.7080107 6.706667 6.468803 7.4679337 7.114757 6.8858895 6.19673
1367713_at 9.21402 9.422359 9.266423 9.4209 9.195794 9.309179 9.327806 9.231265 9.281075 9.1716 9.18499 9.342726
1367714_at 7.407966 7.520504 7.646326 7.6264033 7.4155917 7.41495 7.765472 7.6729193 7.380034 7.407419 7.5456595 7.4113693
1367715_at 10.312627 10.208067 10.194813 10.229946 10.270834 10.271768 10.328141 10.211649 10.266372 10.072481 10.1515045 10.316487
1367716_at 8.335291 8.459099 8.445044 8.504871 8.331242 8.466955 8.5845585 8.477219 8.668041 8.462177 8.517229 8.376913
1367717_at 12.725989 12.686008 12.696618 12.711942 12.805454 12.662951 12.729902 12.793888 12.774844 12.826195 12.861428 12.689564
1367718_at 8.649836 8.402375 8.54719 8.5383415 8.572338 8.39243 8.647451 8.635332 8.604389 8.629839 8.59597 8.605751
1367719_at 9.9541645 9.7523155 9.620625 9.8668 9.912974 9.88231 9.694393 9.8868885 9.973896 9.718184 9.77821 9.867883
1367720_at 11.462071 11.285016 11.238366 11.5272665 11.2396145 11.301594 11.30673 11.284831 11.48597 11.338228 11.51537 11.27388
1367721_at 11.000344 10.701095 11.146051 10.838526 11.256825 10.684736 11.424551 11.202367 11.458912 11.385614 11.307482 11.4855385
1367722_at 7.1442523 7.0422726 7.018119 6.9608965 7.0033226 7.0069137 6.934341 7.013681 7.397659 7.382354 7.5342035 7.2008615
1367723_a_at 7.9160028 7.7749014 7.8338704 7.8141184 7.7905746 7.8690977 8.023863 8.0713005 8.064659 7.857971 7.7653866 7.9065104
1367724_a_at 10.5034 10.433077 10.547823 10.504389 10.36942 10.344613 10.673548 10.579788 10.41434 10.767614 10.585616 10.498511
1367725_at 7.6960144 7.673817 7.5599895 8.056122 8.066411 7.8383822 8.486092 7.995679 8.452274 8.083191 7.8433876 8.228681
1367726_at 6.604635 6.5412335 6.5417943 6.4574113 6.5464826 6.775337 6.781344 6.4725256 6.2900963 6.450476 6.4430184 6.450886
1367727_at 7.976381 8.106861 8.040961 7.8686233 7.9896116 7.891867 8.117228 7.9044304 8.096591 8.058673 8.063392 7.843633
1367728_at 7.7171435 7.706163 7.8742223 7.7509403 7.6001472 7.8052177 7.7605553 7.6603427 7.5908875 7.336397 7.559961 7.47358
1367729_at 12.159263 12.434559 12.713102 12.310642 12.55018 12.327304 12.208162 12.229891 12.144814 12.240923 12.049619 12.347845
1367730_at 9.86989 9.762544 9.709429 9.992678 9.840414 9.944281 9.947001 9.929587 9.9566345 9.579519 9.698548 9.779791
1367731_at 8.405155 8.133736 8.0600195 8.414869 8.207357 8.057736 8.431586 8.566408 8.396567 8.31678 8.264778 8.123401
1367732_at 8.787625 8.845707 8.7285595 8.916572 8.763331 8.88479 9.052109 9.080702 8.971558 8.743186 8.831963 8.71208
1367733_at 6.190508 6.941078 7.597203 7.1881456 7.008328 6.700797 8.129791 7.5763316 7.184364 7.462261 6.8239336 6.7626143
1367734_at 8.052973 7.870744 7.7308598 7.9495945 7.9281154 8.056128 8.127431 8.095564 8.310281 8.1341095 8.118788 7.895597
1367735_at 11.693637 11.764591 11.723873 11.726772 11.997538 11.97441 11.962746 11.733887 12.047212 11.490403 11.480872 11.802047
1367736_at 9.595771 9.857772 9.835019 9.742138 9.612204 9.749743 9.663625 9.863306 9.678593 9.752263 9.608901 9.772624
1367737_at 10.559601 10.631456 10.569613 10.627182 10.62063 10.452007 10.736226 10.625464 10.9642725 10.790184 10.70852 10.521128
1367738_at 6.979911 6.9592876 6.8069386 6.6961226 6.831656 6.7417397 6.6590443 6.6970286 7.059872 6.976499 7.0129013 6.6851516
1367739_at 4.570623 4.4311485 4.4630046 4.425206 4.7241707 4.4575715 4.641251 4.433274 4.369597 4.6689854 4.345995 4.6043572
1367740_at 6.8035183 6.5243587 6.539211 6.4595337 6.3791146 6.390871 6.496637 6.565633 6.5412393 6.5771236 6.5449758 6.247423
1367741_at 10.097613 10.878117 10.388349 10.500803 10.447825 10.048614 11.033368 10.451515 11.064911 10.56184 10.856171 11.342655
1367742_at 5.439705 5.5740647 5.6373115 5.6947217 5.576266 5.661486 5.4388585 5.720836 5.605017 5.7211313 5.6459994 5.512993
1367743_at 6.826395 6.183522 6.1707783 6.547432 6.74945 6.890721 6.6732593 6.850567 6.721382 6.7209067 6.517189 7.079731
1367744_at 6.165761 6.0261326 5.7988634 6.123043 5.8465858 5.997018 6.0051203 6.3019505 6.3477316 6.053369 6.149485 6.1723433
1367745_at 8.511373 8.2646475 8.4031925 8.533797 8.43728 8.4209585 8.544231 8.596738 8.83624 8.599706 8.467713 8.5814705
1367746_a_at 8.308726 8.2441025 8.188042 8.249577 8.250431 8.266087 8.40897 8.45067 8.334808 8.427757 8.30909 8.269659
1367747_at 8.474838 8.41964 8.39736 8.489418 8.46682 8.450826 8.49082 8.560631 8.299137 8.3610935 8.440826 8.422239
1367748_at 9.702034 9.590099 9.653023 9.711008 9.757046 9.570847 9.724411 9.850935 9.457423 9.417003 9.489165 9.508916
1367749_at 4.029668 4.8961277 3.983797 3.8313212 3.8809133 4.754913 3.6152434 3.5728898 4.4270945 4.8091 5.058751 3.5709808
1367750_at 9.267484 9.129984 9.284058 9.212504 9.172979 9.242293 9.249679 9.355259 9.347882 9.126323 9.181606 9.1968975
1367751_at 7.9020963 7.9855313 8.080898 7.806566 8.1159935 8.018737 8.208439 8.192864 7.8509965 8.055878 8.117623 7.859178
1367752_at 8.645682 8.5095625 8.829024 8.713058 8.791762 8.586965 8.948908 9.122215 8.614196 8.410094 8.4763365 8.563571
1367753_at 7.475203 7.461556 7.263924 7.5530534 7.606 7.513508 7.635297 7.759242 7.8063116 7.4049206 7.44941 7.7396107
1367754_s_at 10.41665 10.603501 10.687629 10.722186 10.645157 10.64719 10.672829 10.659183 10.617591 10.653089 10.349359 10.409349
1367755_at 13.598358 13.49501 13.681606 13.40948 13.622469 13.436399 13.551409 13.58376 13.506266 13.655629 13.5387125 13.595099
1367756_at 9.626814 9.509564 9.442546 9.505729 9.546176 9.631936 9.763312 9.629839 9.74989 9.568635 9.530379 9.558004
1367757_at 12.370271 12.347242 12.467645 12.396943 12.465101 12.328275 12.458458 12.480655 12.180341 12.454521 12.339078 12.300635
1367758_at 8.154591 8.364897 8.206335 8.36731 8.459461 8.37959 8.597568 8.670569 8.381523 8.240163 8.384119 7.985671
1367759_at 8.386417 8.429766 8.374174 8.546818 8.734662 8.673719 8.778298 8.648231 8.822865 8.534723 8.572311 8.767019
1367760_at 8.703566 8.706754 8.638918 8.668246 8.648163 8.616962 8.632464 8.6533 8.602819 8.500514 8.567329 8.672756
1367761_at 7.9813356 7.8496494 7.447848 7.882348 7.9229765 7.5415635 7.605176 8.027472 7.767995 7.6998096 7.857478 7.6965656
1367762_at 5.126107 5.1567373 5.072979 4.9169846 5.0738096 4.8733015 5.0246234 4.667679 4.866513 4.964732 4.7932367 4.9880857
1367763_at 11.31639 11.1659155 11.263092 11.193537 10.973916 11.05874 11.357025 11.395548 11.248471 11.271051 11.370305 11.10283
1367764_at 8.372175 8.089191 8.292386 8.067273 8.123673 8.169966 8.315059 8.260653 8.397306 8.262475 7.829973 7.977401
1367765_at 9.344056 9.837976 10.392932 10.400759 10.161692 9.957274 10.487216 10.365654 9.93473 10.026122 10.157909 10.570272
1367766_at 10.853294 10.825241 10.940659 10.972907 10.7824135 10.908745 10.976137 10.911705 10.95923 10.904421 10.927707 10.77259
1367767_at 10.442035 10.413474 10.242235 10.58382 10.32797 10.452398 10.468654 10.434269 10.554766 10.450285 10.399445 10.4401865
1367768_at 5.2327976 5.1080775 5.2618804 5.1829624 5.1884613 5.3460784 5.2889147 5.0842385 5.2458715 5.108436 5.343218 5.2578917
1367769_at 8.695147 8.775091 8.92223 8.784569 8.744474 8.561162 8.667267 8.911452 8.844382 8.808878 8.724513 8.539379
1367770_at 10.369068 10.062203 10.071994 10.130778 9.984296 10.037922 10.203032 10.243021 10.266057 10.399427 10.367741 10.13451
1367771_at 9.351926 9.577566 9.72051 10.665307 10.167943 9.295849 11.154971 10.281372 10.766832 10.49422 10.362776 10.677863
1367772_at 8.168383 8.369755 8.278681 8.149841 8.1057205 8.248195 8.266129 8.360126 8.296192 8.250705 8.119675 8.013172
1367773_at 10.58898 10.518968 10.510952 10.5976515 10.630639 10.555154 10.67508 10.496473 10.581245 10.719314 10.418445 10.469377
1367774_at 13.069442 13.176097 13.103248 13.229695 13.084979 13.251557 13.209344 13.1076975 13.097864 13.016665 13.110217 13.174175
1367775_at 12.557305 12.642224 12.137205 12.174338 11.993545 12.082241 11.56821 12.462419 12.579055 12.400646 11.178363 12.321505
1367776_at 5.773646 5.933873 6.795398 5.8777113 6.2627883 6.06434 7.2102923 6.7473006 6.684387 5.993193 6.1318364 6.411901
1367777_at 11.3577175 11.497932 11.165932 11.384267 10.961909 11.182973 11.219534 10.984734 11.332026 10.776738 11.123744 11.250565
1367778_at 9.369724 9.205299 9.135273 9.4469795 9.496389 9.337075 9.305494 9.433159 9.529562 9.664766 9.341484 9.632914
1367779_at 6.7331495 6.6064906 6.8015733 6.8833866 6.8076854 6.948295 6.7317424 6.7799773 6.522434 6.7631607 6.6965756 6.65445
1367780_at 6.7997723 7.102125 7.4555135 7.071373 7.3959184 7.0369177 7.9805913 7.450144 7.293088 7.0772347 7.3732166 7.3266935
1367781_at 3.6638815 3.8332455 3.7696922 3.818244 3.6875412 3.8168976 3.60721 3.5990593 3.5480125 3.7203267 3.6873095 3.7128203
1367782_at 4.4406796 4.6054826 4.783235 4.378231 4.64011 4.360567 4.4350214 4.5834002 4.1711807 4.256021 4.5790033 4.4568377
1367783_at 12.077743 12.1650095 11.984132 12.0812 12.101463 12.077795 11.946481 11.97166 11.980155 11.945596 11.96112 12.004664
1367784_a_at 12.9716425 12.918591 12.911985 12.90608 12.618951 12.789048 12.850275 12.84729 12.815122 13.0309305 12.927557 12.907498
1367785_at 4.4574156 4.468586 4.501875 4.615923 4.574243 4.5776987 4.6252794 4.392469 4.300471 4.92493 4.6200986 4.715502
1367786_at 10.293915 10.132036 9.914706 9.859925 10.128042 10.1523485 10.404781 10.176071 10.157401 10.368504 10.013453 10.100952
1367787_at 5.534105 5.643542 5.662237 5.798077 5.740482 5.6663566 5.8100004 5.682013 5.745623 5.928937 5.64142 5.522814
1367788_at 7.831293 7.7840977 7.934351 7.949903 7.8426476 7.8924584 8.040483 7.9923573 8.071876 7.9329314 7.8727746 7.810199
1367789_at 7.3122377 7.3844357 7.3203044 7.198307 7.4128847 7.492397 7.479326 7.6255264 7.621611 7.5646777 7.3617444 7.4546285
1367790_at 10.053646 9.627281 9.651417 9.967964 9.909202 10.032753 9.842991 10.078804 9.982154 9.941525 9.875257 9.943778
1367791_at 7.590343 7.2332077 7.3721824 7.5170684 7.401777 7.390444 7.523828 7.466634 7.5279927 7.5163 7.7238984 7.467224
1367792_at 4.557708 4.204218 4.589669 4.122458 4.3881145 4.258951 4.528928 4.398426 4.284227 4.5168724 4.265317 4.329625
1367793_at 13.233866 13.157495 13.239219 13.198492 13.329223 13.232442 13.233048 13.194664 13.03413 13.133705 13.073228 13.230243
1367794_at 7.111562 6.1799283 6.3162107 5.940281 5.460223 4.9195557 5.3700876 6.464975 8.054493 7.363333 8.128136 6.439991
1367795_at 7.2653904 7.5456142 7.794401 7.8576903 7.699954 6.4296284 7.795455 7.599582 8.155612 7.85474 7.448364 7.378183
1367796_at 8.547123 8.323964 8.160872 8.397557 8.384288 8.631945 8.418677 8.4877615 8.666151 8.260999 8.322812 8.588047
1367797_at 6.3977795 6.6307 6.4428167 6.4574623 6.3446493 6.632943 6.497928 6.7886367 6.768594 6.884732 6.2307487 6.7304287
1367798_at 12.455136 12.461129 12.34511 12.362449 12.319942 12.281943 12.41855 12.4921465 12.449509 12.357312 12.416232 12.446328
1367799_at 5.640944 5.588192 5.642762 5.6901097 5.713772 5.659853 5.541873 5.7005095 5.525465 5.7168636 5.6708317 5.7316637
1367800_at 6.75556 6.4855537 6.689916 6.924861 6.7632523 7.089508 7.0717916 6.5687103 6.6899915 6.843024 6.083213 6.4978194
1367801_at 9.220575 9.074316 9.229576 9.25321 9.337964 9.189627 9.347967 9.386271 9.351253 9.491701 9.3652115 9.448856
1367802_at 9.110107 9.361951 9.81363 10.129234 9.6084795 9.436698 9.436351 9.278643 8.858906 9.230497 9.236883 8.6863985
1367803_at 6.5404987 6.662668 6.565537 6.7743077 6.4749804 6.434107 6.3460264 6.597232 6.7302747 6.40844 6.335912 6.4782233
1367804_at 12.989847 12.853699 12.95522 12.753916 12.814497 12.879314 12.676548 12.737587 12.834327 12.860249 12.833575 12.815043
1367805_at 4.8198385 4.9562798 4.8695493 4.97695 4.8674893 4.774321 4.7960854 4.684666 4.8209243 4.7282434 4.8134313 4.848156
1367806_at 5.3522415 5.3864355 5.4714737 5.042659 5.255611 5.181697 5.305133 4.926656 5.206811 5.120076 5.265777 5.464387
1367807_at 8.351522 9.04534 8.999497 9.032266 8.936298 9.135544 9.111701 9.291837 9.118021 9.17888 9.152348 9.121914
1367808_at 10.405245 10.350088 10.413054 10.5837 10.56421 10.50847 10.760773 10.55968 10.448656 10.602957 10.50418 10.426544
1367809_at 4.9494514 4.9715242 4.861585 4.8047686 5.0327644 4.751276 5.040291 4.752761 4.6354194 5.019009 4.910042 4.7100034
1367810_at 6.301165 6.270918 6.3411984 6.3506856 6.380469 6.4630647 6.4435234 6.291994 5.9739413 6.0449767 6.5380497 6.6934686
1367811_at 6.231786 5.1616297 5.5475373 5.404592 4.87418 5.146836 5.4432564 5.2922907 5.5117083 5.6577363 5.821932 5.6622634
1367812_at 7.763658 7.621396 7.520274 7.8592577 7.789204 7.6390333 7.473113 7.65713 7.7361207 7.922765 7.829501 7.6742864
1367813_at 8.19626 7.7874603 8.270701 8.298118 8.35442 8.019322 8.466587 8.493574 8.164728 8.013533 8.276807 8.007813
1367814_at 8.988699 8.534308 8.560806 9.1685915 9.184096 8.700563 8.897017 9.229651 8.890688 8.7819195 8.872524 8.866751
1367815_at 8.589324 8.561175 8.228498 8.635872 8.271182 8.491401 8.646005 8.687367 8.562244 8.335418 8.383304 8.45279
1367816_at 6.05213 5.262389 5.1953483 5.5850925 5.1669016 5.27298 5.557614 5.167989 5.6054573 5.7973337 5.4972067 5.1593013
1367817_at 7.58538 7.3649178 7.45858 7.7790613 7.706406 7.8351088 7.681222 7.6503863 7.5210643 7.569715 7.5415816 7.4169164
1367818_at 8.9114485 9.161771 9.172511 9.330148 9.0087805 9.322073 9.31769 9.098923 8.953113 8.904691 9.016992 8.978566
1367819_at 12.107566 12.103294 11.973126 11.958367 12.073994 12.112593 12.059004 12.058358 12.050447 11.942762 11.859609 12.026327
1367820_at 9.322943 9.24807 9.359644 9.290659 9.5199375 9.309272 9.486621 9.436606 9.403427 9.444757 9.329941 9.265628
1367821_a_at 3.7993388 3.7453408 3.8824341 3.7999828 4.0607176 3.9219055 3.9950047 4.1048756 3.9328277 4.0166826 4.0531244 4.011516
1367822_at 5.3565683 5.4430676 5.591605 5.470006 5.476495 5.5803204 5.482273 5.6334524 5.3923683 5.528963 5.5738945 5.4102626
1367823_at 5.487063 5.3902965 5.476808 5.1905456 5.5994244 5.3668485 5.41963 5.233439 5.1985717 5.4052725 5.2659445 5.5586734
1367824_at 8.912215 9.017389 9.047955 9.072182 8.910705 8.892528 8.969597 9.017466 8.937539 8.862058 8.913273 8.867577
1367825_at 6.319625 6.1718497 6.2579517 6.2109237 6.00261 6.2453747 6.35581 5.980412 6.2543507 6.1782856 6.0950136 6.1037083
1367826_at 9.918161 10.696814 10.08121 9.986257 9.904018 10.137305 9.657005 10.041051 9.790676 9.538341 10.021637 9.718298
1367827_at 10.06297 10.151156 10.0002165 10.143491 10.003321 10.069247 10.075755 10.052913 10.046342 10.114391 9.965014 10.004039
1367828_at 9.821146 9.702754 9.667344 9.550914 9.774955 9.713598 9.807803 9.80334 9.851744 9.491138 9.682229 9.829922
1367829_at 11.496479 11.5781765 11.642523 11.59745 11.499578 11.536519 11.514175 11.602898 11.47328 11.285157 11.389879 11.489075
1367830_a_at 7.3610535 7.6616225 7.6149826 7.573349 7.545244 7.515648 7.5230885 7.7010117 7.660519 7.7645564 7.7242684 7.5344696
1367831_at 8.8251505 8.803489 8.707775 8.718945 8.771847 8.889351 8.79516 8.842498 8.939775 8.843622 8.798255 8.868392
1367832_at 11.1212845 11.120588 11.058501 11.138376 11.122629 11.305846 11.18507 11.1303625 11.135803 10.752479 10.846703 11.0689945
1367833_at 9.685607 9.599884 9.844012 9.98202 9.728398 9.913211 9.939324 9.747352 9.676601 9.763806 9.701073 9.550604
1367834_at 7.856234 8.029118 7.756477 8.166172 7.940286 8.0119915 8.072184 8.06204 7.9937162 7.9451156 8.008798 8.16803
1367835_at 5.6754518 5.730342 5.890623 5.992278 5.884947 5.7697077 5.7874365 5.575592 5.518828 5.6662655 6.087356 5.864433
1367836_at 9.144955 9.2477 9.177813 9.414418 8.956614 9.46228 9.793481 8.927601 10.225526 9.818408 9.748058 9.765581
1367837_at 10.030331 9.967307 9.966721 10.178512 10.002438 9.999702 10.074654 10.061343 9.931167 9.965801 9.906959 9.697613
1367838_at 12.48283 12.4528055 12.54334 12.661665 12.447665 12.681194 12.615351 12.785472 12.454484 12.215486 12.228523 12.670894
1367839_at 10.083012 10.161413 10.602103 10.578195 10.0376835 10.165758 10.345242 10.149132 10.157962 10.156515 10.137207 9.986594
1367840_at 8.168936 8.481558 8.237957 8.230029 8.370009 8.092323 8.182723 8.44721 8.276157 8.122015 8.168541 8.210767
1367841_a_at 3.6787405 3.5660524 3.5740767 3.4093254 3.6401923 3.525631 3.7250414 3.46615 3.4437728 3.462593 3.543952 3.5735655
1367842_at 6.083845 6.067021 6.2926345 5.8696337 6.247072 6.1059923 6.0718565 6.0222654 5.9626174 6.0461864 6.0180664 6.21432
1367843_at 10.555601 10.642777 10.529494 10.73867 10.703432 10.558392 10.782532 10.677807 10.749881 10.524526 10.670218 10.595196
1367844_at 8.8393345 8.6755905 8.609299 8.729187 8.556453 8.809143 8.6277895 8.591837 8.887694 8.696188 8.549545 8.584943
1367845_at 3.6024823 3.6189244 3.6693232 3.695428 3.8502712 3.4711854 3.5011795 3.4559982 3.5592968 3.373893 3.546462 3.6245446
1367846_at 6.196018 6.0851474 6.118286 6.068277 6.009788 6.122741 6.109892 5.8091125 6.4370284 6.7939324 5.764876 5.9256907
1367847_at 8.584033 7.870175 7.6772466 7.9674854 8.743706 7.244138 7.616026 8.40497 9.153763 7.896576 8.268833 7.259776
1367848_at 7.6978774 7.610518 7.8271775 7.796475 7.6845984 7.6696544 7.656816 7.776352 7.9347367 7.860911 7.8083186 7.799001
1367849_at 9.538986 9.173555 8.931142 9.450007 9.006349 9.644836 9.529637 9.514302 9.272557 9.342877 9.197341 9.38336
1367850_at 8.545158 8.264088 8.22547 8.2438965 8.027594 8.040766 8.23466 8.157957 8.700191 8.408131 8.678886 8.161741
1367851_at 4.0505924 3.9100485 4.135851 4.1511507 4.2798996 4.395853 4.1550913 4.1020927 3.9995713 4.444577 4.1474447 4.0095854
1367852_s_at 4.83685 4.819108 4.767707 4.47469 4.635588 4.6145654 4.995264 4.6093917 4.6755075 4.901726 4.9443254 4.689601
1367853_at 8.297464 7.860286 7.8653293 8.415085 8.084524 8.344646 8.127814 7.9303713 8.024349 8.04394 8.276165 7.853522
1367854_at 11.432197 11.443189 12.0789 11.903416 12.125162 11.512311 11.777349 11.898969 11.844673 11.010767 11.026789 11.37223
1367855_at 9.216719 8.820187 9.086052 8.844859 8.671314 9.131064 9.521673 9.345241 9.591517 9.418821 9.249032 9.042278
1367856_at 8.750959 8.349968 9.630605 8.846766 9.672838 8.814527 9.111125 8.612173 9.261949 8.533207 8.381712 8.250191
1367857_at 11.879795 11.576368 12.125408 12.1946 12.478869 12.350886 12.372842 11.760615 12.358958 11.993096 11.965201 11.97299
1367858_at 3.7184827 3.9173145 3.8647914 3.9465463 3.9018683 4.152914 4.1805906 3.762264 3.7358239 3.6923316 4.0810947 3.916204
1367859_at 5.281114 5.4985323 5.249649 5.0279055 5.5011215 5.448574 5.504226 5.230665 5.119833 5.677257 5.19708 5.1999283
1367860_a_at 10.183322 9.812291 9.308839 9.974846 10.005592 9.741849 9.95404 10.048568 9.444401 9.617834 9.411437 10.096769
1367861_at 6.0037932 5.8792343 5.493984 5.645699 5.7114367 5.753754 5.6447124 5.3721943 6.579378 5.985272 5.569095 5.208731
1367862_at 4.132381 4.1724195 4.0553627 4.3402376 4.10077 3.993012 4.269265 4.3755503 4.148652 4.3091116 4.2301803 4.3494735
1367863_at 8.000934 8.228083 8.103736 8.167323 8.088232 8.144819 8.195834 8.059214 8.172504 7.9296556 8.281911 8.10399
1367864_at 5.9628615 5.857471 6.201168 5.7175407 5.650038 5.5378118 5.816456 5.8682866 5.594646 5.7910094 5.5484443 5.9801393
1367865_at 7.4493866 7.6756687 7.5125556 7.6210966 7.168223 7.54002 7.3472557 7.734827 7.7797933 7.5027347 7.575518 7.389831
1367866_at 6.5224338 6.217399 6.4255524 6.2227373 6.4119997 6.4780107 5.9429116 6.277705 6.119165 6.1167164 6.228449 6.100947
1367867_at 9.058117 9.210729 9.0958185 9.072401 9.122472 9.058902 9.156014 9.27219 9.150828 8.982706 8.996674 9.03874
1367868_at 7.6955266 7.439259 7.5545707 7.759407 7.72856 7.789325 8.078533 7.512507 7.6458015 7.6426454 7.2826223 7.7862406
1367869_at 10.197512 10.1385 10.034652 10.255025 10.097567 10.102317 10.110269 10.258522 10.2269745 10.212672 10.184515 10.11597
1367870_at 9.499925 9.510553 9.485917 9.713723 9.5174465 9.613733 9.71309 9.713148 9.670475 9.444038 9.551552 9.321081
1367871_at 13.359196 13.7287035 13.270935 13.435306 13.384842 13.405068 13.324085 13.400082 13.3961935 13.509897 13.643903 13.632547
1367872_at 8.507551 8.496823 8.465199 8.543988 8.539811 8.665014 8.378466 8.525188 8.451308 8.49213 8.503783 8.51392
1367873_at 9.428571 9.29301 9.284528 9.410041 9.383043 9.471085 9.3841915 9.424575 9.458949 9.444357 9.399665 9.424625
1367874_at 6.663874 6.5044627 6.261792 6.658537 6.450836 6.418805 6.6599174 6.64788 6.5876365 6.6527624 6.3495026 6.166998
1367875_at 9.055676 8.994969 8.996626 9.0716915 8.9396515 9.090431 8.985858 9.073103 9.138064 9.046008 9.115182 9.02659
1367876_at 6.630134 6.2501087 6.3275466 6.6667714 6.5002933 6.530974 6.680267 6.683234 6.655736 6.436783 6.315326 6.5510526
1367877_at 7.8523335 7.824146 7.855406 8.070522 7.899757 7.9877677 8.049803 7.977052 7.9728985 7.98177 7.948028 7.853507
1367878_at 8.837769 8.972126 8.865372 8.560181 8.770288 8.705706 8.693503 8.787933 8.797932 8.69644 8.794848 8.9728365
1367879_at 7.499314 7.2450476 7.364266 7.554287 7.291596 7.3866343 7.5639553 7.549064 7.4451113 7.34285 7.544107 7.3332753
1367880_at 5.354441 5.435233 5.6012406 5.436204 5.30634 5.761326 5.1381173 5.6574235 5.45021 5.4033327 5.4519157 5.3353825
1367881_at 7.5504327 7.5243673 7.5152664 7.592755 7.589447 7.507624 7.524796 7.400415 7.74219 7.5017056 7.6868725 7.5248203
1367882_at 6.8519745 6.91652 6.848012 6.893346 7.0247083 6.9946976 7.0151243 6.6379523 6.655231 6.727971 6.752896 7.122244
1367883_at 6.940107 7.421641 7.449039 7.2258615 7.2290735 7.3089147 7.3130794 7.306228 7.1032915 7.2371945 7.0112815 7.072969
1367884_at 10.854568 10.599835 10.768068 10.683018 10.71003 10.735876 10.820186 10.809248 10.792298 10.812994 10.800926 10.364802
1367885_at 11.932379 11.984845 11.931213 12.015525 11.962814 12.020851 12.02202 11.9602585 11.941854 12.015279 11.995471 11.889634
1367886_at 7.772121 7.7481766 7.6827407 7.5828233 7.676467 7.6859317 7.873761 7.7211866 7.805199 7.770528 7.7702947 7.745732
1367887_at 12.787341 12.757639 12.765542 12.782557 12.810843 12.852275 12.821242 12.769385 12.757491 12.819238 12.813772 12.8348465
1367888_at 3.8643618 3.9827178 4.2523127 3.8452592 4.1893706 4.0556135 3.757706 3.8916004 4.007359 4.073229 4.075502 4.0808167
1367889_at 8.856556 8.771561 8.873417 8.85713 8.949575 8.955145 8.9594345 9.150637 8.954477 8.959629 9.0041275 8.914648
1367890_at 6.8832574 7.1589255 6.7684383 6.871474 6.735123 7.155784 6.9793334 6.8473125 6.993149 6.9440107 6.966688 6.697761
1367891_a_at 5.116571 5.415128 5.1890016 5.3174653 5.2818093 5.2712746 5.4118757 5.222429 5.2149763 5.3533278 5.3782086 4.992846
1367892_at 10.32256 10.3376255 9.974683 10.221799 10.421072 10.467967 10.272434 10.507112 10.238418 10.3515415 10.344219 10.206449
1367893_a_at 7.1800485 7.0572267 7.1321096 7.264262 7.003033 7.1323085 7.3232064 7.364986 7.3542023 7.1034055 7.122395 6.7695146
1367894_at 11.3150215 10.644266 12.376961 12.402075 12.27031 11.200714 12.498688 11.839753 12.136216 12.525575 11.158149 11.789972
1367895_at 11.106619 11.1050005 10.877402 11.107026 11.02781 11.127517 11.021259 11.003328 11.033622 11.096667 11.088558 10.9987545
1367896_at 13.703684 13.658039 13.67548 13.60713 13.486805 13.40299 13.531959 13.641695 13.591315 13.585541 13.681047 13.55135
1367897_at 10.65954 10.732432 10.549212 10.596461 10.652879 10.667026 10.622357 10.693259 10.631413 10.719993 10.536794 10.627025
1367898_at 9.829335 9.789137 9.866713 9.76537 9.66987 9.618188 9.65843 9.715713 9.874883 9.735813 9.780076 9.727923
1367899_at 7.2288814 7.259218 7.561519 7.6039205 7.2788353 7.584466 7.1370006 7.5988355 7.8608704 7.478026 7.2233944 7.2006383
1367900_at 8.496593 8.180471 8.0559845 8.336571 8.531412 8.429967 8.557035 8.675148 8.641749 8.274895 8.445723 8.350094
1367901_at 8.878884 8.726373 8.679487 8.880754 8.838891 8.774241 8.960738 8.89416 8.984484 8.9681835 8.917486 8.894238
1367902_at 7.750658 7.756985 7.754728 7.9876494 7.678054 7.8928127 7.79806 7.7126646 7.922087 7.7004027 7.8555 7.860573
1367903_at 9.38762 9.308525 9.472542 9.3418865 9.309898 9.346246 9.448793 9.475511 9.227518 9.265286 9.3069 9.371909
1367904_at 5.606203 6.3822374 5.9789195 6.7328553 6.5726013 5.8584094 6.461547 6.5934906 6.4843845 6.2295723 6.5217433 6.425945
1367905_at 10.484611 10.642297 10.373178 10.619965 10.318671 10.463032 10.440714 10.584284 10.697254 10.6721115 10.793552 10.527504
1367906_at 9.870944 9.636846 9.978977 9.848222 9.820424 9.8277235 10.126285 9.985954 9.946196 9.879188 9.795292 9.871403
1367907_a_at 9.1183605 8.950227 9.050622 9.192556 9.090311 9.112607 9.212201 9.064812 8.988815 9.299239 9.279684 9.046255
1367908_at 11.656501 11.67089 11.478986 11.684319 11.63289 11.665678 11.842292 11.779285 11.595563 11.638778 11.620567 11.668274
1367909_at 11.746177 11.717102 11.641623 11.833536 11.708032 11.543876 11.86441 11.897596 11.746512 11.682213 11.67281 11.715659
1367910_at 7.5517464 7.513056 7.2805066 7.3844843 7.199089 7.3449936 7.551265 7.533729 7.520838 7.3558984 7.379398 7.4396935
1367911_at 7.8119044 7.4910994 7.51346 7.6733603 7.7127028 7.7420254 7.931856 7.793743 7.852685 7.7533164 7.5685863 7.560703
1367912_at 6.436895 6.2940407 6.26983 6.453869 6.61358 6.5159245 6.01954 6.3007073 6.57394 6.330792 6.2782354 6.0792236
1367913_at 6.9907 6.764325 6.6288443 6.659521 6.676365 6.680657 6.6394186 6.652913 6.741499 6.665463 6.4842634 6.5731053
1367914_at 6.8294377 6.640163 6.615196 6.6621423 6.6273375 6.7128115 6.6598706 6.6768155 6.9722996 6.9335203 6.793585 6.43886
1367915_at 8.738205 8.672593 8.905977 8.88445 8.58345 8.960863 8.73349 8.772263 8.829729 8.75777 8.7792015 8.743233
1367916_at 5.780711 5.933607 5.9652023 5.718992 5.913735 5.6834593 6.0198083 5.6918845 5.7879076 6.0444536 6.0415454 6.1236305
1367917_at 13.417399 13.345653 13.291457 13.433617 13.313202 13.354902 13.441058 13.404435 13.408842 13.413358 13.492504 13.49081
1367918_at 5.07515 4.9587116 4.953347 5.071704 4.797003 4.975565 5.4517193 5.0036497 4.6339717 4.6074715 4.82479 4.862211
1367919_at 5.791502 5.826827 5.713852 6.185275 5.9383154 6.0543213 6.08546 5.8952975 6.2023554 6.0217805 6.420583 6.0575714
1367920_at 5.0116234 5.2556057 5.6737256 4.916405 5.425165 5.0633845 5.425764 5.9026656 5.2400856 5.148725 4.841219 4.739389
1367921_at 7.4041786 7.336959 7.497843 7.7015095 7.4844103 7.4646945 7.576588 7.748905 7.5724344 7.471685 7.535935 7.4007
1367922_at 7.8940187 7.98089 8.008215 8.14133 7.6209016 8.003926 7.981071 7.775072 8.342424 8.096763 7.8162284 7.7605233
1367923_at 5.5953593 5.3621407 4.9854403 5.4221992 5.163717 5.262453 5.3484836 4.970299 5.601133 5.130928 5.9411674 5.2383184
1367924_at 7.448545 7.26392 7.366102 7.211712 7.230449 7.295838 7.3862987 7.084071 7.0946155 7.3408685 7.073511 7.3652954
1367925_at 7.848218 7.66379 7.6061845 7.75948 7.7493043 7.7759676 7.8787246 7.7923717 8.06958 7.960363 7.957788 7.6637864
1367926_at 8.330787 8.374903 8.118393 8.422468 8.178136 8.425543 8.617472 8.310077 8.46231 8.33947 8.348905 8.4187355
1367927_at 10.548557 10.656445 10.5759325 10.553356 10.687286 10.7461195 10.751162 10.579428 10.577283 10.651716 10.724985 10.638244
1367928_at 3.683791 3.8170776 3.738952 3.9098203 3.751632 3.9536934 3.9082093 3.9850678 3.9163811 3.7875824 3.8130493 3.8946407
1367929_at 9.898703 9.911261 9.8424015 10.014763 9.954861 9.893242 10.099983 9.934048 9.855349 9.92724 10.03726 10.036686
1367930_at 3.5778403 3.677683 3.7535615 3.6467009 3.6715012 3.7029822 3.6019702 3.6484149 3.6356528 3.705926 3.6531646 3.6829767
1367931_a_at 9.506726 9.473335 9.214053 9.529036 9.671909 9.649119 9.401415 9.490824 9.480889 9.446108 9.364153 9.624625
1367932_at 11.559285 11.902801 12.430729 12.135862 11.452187 11.606895 11.766366 11.459264 11.820661 11.749889 11.907422 11.708735
1367933_at 7.922035 8.244822 7.534754 8.1049385 8.035627 8.167464 7.958418 7.9010158 7.7724586 7.531938 7.79866 8.23143
1367934_at 5.5615826 5.6672487 5.7196655 5.7325397 5.6911883 5.796178 5.705186 5.5252905 5.8815413 5.7831755 5.7096014 5.8309736
1367935_at 8.761861 8.914919 8.729754 8.894413 8.664568 8.847938 8.67539 8.521467 8.843193 8.652138 8.609345 8.68239
1367936_at 7.771583 7.4675016 7.3755646 7.6153884 7.456706 7.45202 7.529414 7.4558887 7.848166 7.6000557 7.544677 7.389516
1367937_at 7.685937 7.616207 7.3313947 8.103865 8.483089 7.916837 8.644743 8.417707 7.62152 7.0276446 8.023096 8.491892
1367938_at 11.171495 11.182359 10.804982 11.0775 10.909661 11.147911 11.003384 11.075809 11.057153 10.943889 11.233892 11.072191
1367939_at 10.4693985 10.151101 11.294179 11.0206585 11.046127 10.798474 11.018539 11.002296 10.656836 11.106685 11.402732 11.069187
1367940_at 6.1098194 6.689673 6.7294526 6.307182 6.2327137 6.345038 5.9531064 5.9462037 6.4261856 5.648471 5.8757386 5.873319
1367941_at 9.034759 9.164573 8.87674 9.208051 9.062542 9.019972 9.289555 9.223929 9.164464 9.173576 9.098316 8.927871
1367942_at 7.8149314 7.555459 7.6652827 7.5947337 7.8851357 7.5734096 7.7723823 7.615942 7.3952627 7.237012 7.3769536 7.5593305
1367943_at 7.922035 7.722415 7.694437 7.847699 7.8252616 7.698648 7.8097334 7.857309 7.9837832 7.6986666 7.7622814 7.8855815
1367944_at 5.5233192 5.4030695 5.8652463 5.4212885 5.5350847 5.4839087 5.378058 5.4924703 5.432485 5.376972 5.541112 5.4154935
1367945_at 11.330678 11.221296 11.392853 11.293291 11.19441 10.902073 11.638067 11.552222 11.198376 11.369124 11.229226 11.332386
1367946_at 9.985685 9.634178 9.655176 9.926221 9.894327 9.784309 9.765217 9.916713 9.3505745 9.818179 9.567834 9.457135
1367947_at 8.575636 8.47113 8.64736 8.696319 8.66328 8.705259 8.641687 8.842306 8.750463 8.566633 8.748335 8.691919
1367948_a_at 10.612812 10.489529 10.25807 10.615398 10.411623 10.488157 10.337322 10.552306 10.186958 10.590756 10.613005 10.434297
1367949_at 6.0428686 6.1154575 6.064964 5.6702037 6.2118053 6.0656095 6.3259416 5.592069 5.503371 6.1682615 6.1164465 5.997163
1367950_at 7.677424 7.6242433 7.033618 7.7429576 7.0176945 8.022685 7.4785247 7.33674 7.4880047 7.0580235 7.451334 8.012522
1367951_at 4.4076343 4.5539117 4.7039156 4.423722 4.671284 4.4667463 4.6492324 4.4051747 4.336821 5.1054363 4.6319594 4.7353425
1367952_at 6.6227913 6.5990367 6.6478767 6.9231243 6.812424 6.6556797 6.433611 6.606082 6.924656 6.6838317 7.221672 6.697142
1367953_at 5.0060453 4.7800355 4.7574196 5.0097585 4.791167 5.139551 5.3041964 5.137385 5.208879 4.909035 5.036581 4.9723477
1367954_at 6.7557735 6.5455384 6.769024 6.273788 6.1002455 7.049059 6.5770216 6.815167 7.046852 6.7940726 7.166443 7.1323524
1367955_at 6.4469194 6.4647818 6.5628777 6.3709874 6.3598895 6.3956165 6.6440516 6.5886135 6.679998 6.65756 6.3993535 6.396607
1367956_at 5.0862155 5.2060623 5.1474442 5.6051407 5.3417063 5.605841 5.5126762 5.252761 5.674292 5.2208457 5.2215586 5.4006987
1367957_at 9.036922 8.0647 8.517057 8.1184 8.518028 10.151693 7.9084473 7.9658055 7.69406 9.397877 7.8293533 8.464531
1367958_at 8.873961 9.104805 8.851866 9.071851 8.90838 8.942978 8.774847 8.965851 9.0851755 8.875883 8.968836 8.90663
1367959_a_at 6.534962 6.0434546 6.3157597 6.385087 5.694925 5.815361 6.266441 6.168166 6.05195 6.5808845 6.458957 6.22642
1367960_at 8.314552 8.051388 8.225814 8.626253 8.409941 7.8968453 8.950983 8.150224 8.704537 8.86454 8.641187 8.492308
1367961_at 4.305957 4.2638683 4.4247828 4.2603006 3.993766 4.3808966 4.4369593 4.4799004 4.4136076 4.203429 4.2032595 4.352628
1367962_at 4.7251267 4.4590874 4.656161 4.358695 4.1918902 4.4810963 4.456403 4.5872755 4.45974 4.7849193 4.6263084 4.385583
1367963_at 7.181489 7.177094 7.014097 7.1785426 7.198606 7.3782506 7.35225 7.077846 7.1408076 7.2560487 7.005529 7.161121
1367964_at 5.0186987 4.770138 4.887001 5.008382 5.096992 5.0007143 4.9405274 4.9339495 4.8871975 4.9564276 4.984124 4.7846713
1367965_at 6.35851 6.2670617 6.3152485 6.123047 6.0824294 6.45112 6.031933 6.0538836 6.195554 6.251827 6.3039637 6.34609
1367966_at 9.4502735 9.562294 9.655611 9.52775 9.719978 9.621128 9.656809 9.706448 9.642237 9.560484 9.592199 9.462826
1367967_at 7.0240636 7.015807 7.146956 7.244555 6.9486675 7.0305467 7.2098455 7.1506305 7.4254775 7.4009767 7.244728 7.1583157
1367968_at 3.6140864 3.511058 3.628587 3.4837596 3.5454004 3.6884224 3.6082256 3.61759 3.661106 3.5908728 3.7416286 3.5596576
1367969_at 10.696841 10.655402 10.613215 10.731088 10.666485 10.683646 10.8284 10.724977 10.75334 10.886129 10.84628 10.773548
1367970_at 4.2422247 4.2999744 4.275156 4.384396 4.2357826 4.439728 4.4152374 4.392414 4.423474 4.2310877 4.2374644 4.260034
1367971_at 10.272655 10.084028 10.092041 10.229982 10.194793 10.118266 10.158668 10.198326 10.355592 10.262628 10.14671 10.04785
1367972_at 10.03223 10.092642 9.771469 10.1425495 9.921789 10.164297 9.925467 10.054188 9.935858 9.792959 9.879456 9.979586
1367973_at 4.3898807 4.1787124 4.2425303 4.1605215 4.2206273 4.238675 4.2829065 4.1338773 5.5875573 5.3911495 4.012767 4.1487985
1367974_at 9.770485 9.287052 9.480578 9.220765 9.291741 9.46146 9.328333 8.899471 9.787247 9.493913 9.463551 8.854526
1367975_at 5.901452 5.607249 6.0489874 5.8995957 5.90232 6.1123343 5.895672 5.4015946 6.674866 6.101892 5.9248643 5.0930576
1367976_at 7.3994265 7.612546 7.479147 7.6414456 7.2264543 7.4424224 7.2452383 7.740641 7.4158463 7.084708 7.273956 7.4728518
1367977_at 3.6928055 3.8558414 3.7250032 3.5176547 3.6942894 3.7559896 3.70317 3.5456567 3.6309128 3.850644 3.6189597 3.6368835
1367978_at 6.0026374 5.7600775 5.8734574 5.5963645 5.673541 5.6066613 5.711901 5.6341834 5.581686 5.7104273 5.6936197 5.7162356
1367979_s_at 10.85633 11.473243 11.910214 11.949776 11.360482 11.256836 11.620491 10.8632765 11.388939 11.8039055 11.890022 11.268896
1367980_at 8.177541 8.176992 8.246754 8.369844 8.265044 8.317831 8.2878 8.435076 8.18084 8.013254 8.174496 7.9688325
1367981_at 7.378701 7.2719474 7.5292816 7.4840574 7.3455257 7.2321334 7.308488 7.5188227 7.462508 7.238246 7.480831 7.502147
1367982_at 9.987637 11.249815 11.003563 11.029768 11.040439 10.17882 11.356593 10.742517 10.825301 10.854488 10.379263 10.939421
1367983_at 5.435599 5.6667295 5.602791 5.5133886 5.550122 5.4782586 5.504226 5.5742574 5.6938467 5.591802 5.492992 5.673263
1367984_at 6.0238094 5.987267 5.962354 6.343637 5.927173 6.097651 5.8635516 6.1506715 6.1364536 6.2201695 5.6907134 6.1176157
1367985_at 6.543318 6.546847 7.133369 7.124454 7.0247083 6.616125 7.1065598 6.600439 6.325472 6.579576 6.1008363 6.6761303
1367986_at 7.1966166 6.6764174 6.8816257 7.0667305 6.982078 6.9111304 7.1312666 7.1047163 7.250074 6.647084 6.995462 7.031039
1367987_at 8.610723 8.594576 8.668017 8.847713 8.639438 8.623015 8.588714 8.452668 8.681327 8.735949 8.779489 8.489891
1367988_at 13.079592 13.08349 13.102488 12.85163 12.99297 13.103922 12.839728 13.031313 13.020751 12.980747 12.830663 13.075676
1367989_at 4.3956203 4.2164216 4.61671 4.062947 4.298613 4.444276 4.307457 4.320444 4.301601 4.2224016 4.5153446 4.359684
1367990_at 5.225314 5.018121 5.1080604 5.1743145 4.9696655 5.0160093 5.1093297 5.05999 4.986326 4.9616766 5.0003757 4.9260106
1367991_at 9.094805 9.034839 8.837737 9.275156 8.917277 9.157296 9.170291 9.060571 9.057547 9.012139 8.979915 9.009064
1367992_at 4.4140563 4.557923 4.730627 4.6869154 4.599688 4.5252943 4.652562 4.504814 4.458783 4.7773156 4.8645887 4.524475
1367993_at 7.295012 7.149019 7.152513 7.553037 7.169275 7.292799 7.19502 7.41033 7.4682593 6.9544907 7.3745837 7.0941954
1367994_at 10.397836 10.622447 10.348707 10.3600445 10.346009 10.314292 10.317323 10.680465 10.688857 10.584847 10.274809 10.572952
1367995_at 13.080291 13.162772 13.04751 13.155647 13.254624 13.238406 13.1087475 13.132881 13.1785755 13.044936 13.135781 13.125758
1367996_a_at 6.669924 6.722668 6.4712634 6.580268 6.8480377 6.638087 6.4303517 6.7347984 6.484409 6.61328 6.436626 6.774258
1367997_at 8.104214 8.029256 7.8234043 8.000029 8.117987 8.068293 8.091449 8.085293 8.105236 7.967887 8.055929 8.131726
1367998_at 9.755228 6.006854 9.205725 8.57635 9.125286 6.222868 9.366964 8.62479 9.318102 9.151291 8.852993 6.2446194
1367999_at 12.506359 12.512519 12.405581 12.472461 12.354377 12.45827 12.316206 12.355491 12.405136 12.290601 12.302765 12.4419775
1368000_at 14.3029995 14.2673435 14.270284 14.275151 14.266135 14.2976 14.285336 14.2964735 14.316889 14.293463 14.291581 14.293463
1368001_at 4.167006 4.030345 4.18798 4.232403 4.351997 4.1609116 4.069987 4.2648363 4.0880756 4.245742 4.266667 4.043379
1368002_at 7.3303566 7.5126505 7.3748245 7.618176 7.515418 7.547411 7.4435534 7.535669 7.5012574 7.2767677 7.218126 7.319845
1368003_at 5.6795063 5.567056 5.561683 5.688627 5.8111725 5.7696223 5.705186 5.4367414 5.5679502 5.876557 5.552612 5.783751
1368004_at 9.608335 9.524099 9.602371 9.665652 9.727291 9.665971 9.809928 9.899306 9.876553 9.775467 9.775751 9.749949
1368005_at 5.4670944 5.5780826 5.522147 5.371812 5.6102653 5.5153136 5.743876 5.4619823 5.491238 5.802827 5.634464 5.5072813
1368006_at 7.922665 7.664678 7.6357956 7.5731206 7.3578744 7.716305 7.5089917 7.4804816 8.152852 7.9782834 7.7413235 7.4363894
1368007_at 6.5811543 6.0578675 6.5175004 6.980949 6.3824034 6.4553776 6.6468143 6.9542356 7.2937574 7.1568255 6.9320846 6.4634094
1368008_at 4.955119 5.049457 4.8585987 5.283115 5.0346093 5.3543 5.5284133 4.8916993 4.9856005 5.237536 5.062732 5.003438
1368009_at 9.760452 9.782723 9.621973 9.42731 9.306323 9.41236 9.2571745 9.143189 9.402746 8.628829 9.020379 9.557447
1368010_at 7.706384 7.455353 7.436904 7.5491405 7.5837097 7.6521735 7.6087823 7.3014197 7.998482 7.6053867 7.55243 7.409105
1368011_at 7.7855835 7.6151447 7.5936117 7.7785454 7.7923503 7.690747 7.89048 7.7225647 7.677904 7.6968346 7.6333675 7.7441688
1368012_at 6.263774 6.3471107 6.427625 6.3605685 6.396515 6.2288766 5.911069 6.4800925 6.605215 6.360836 6.296061 6.6633215
1368013_at 4.2891226 4.2821093 4.017111 4.0585814 4.2942476 4.1903286 4.3542757 4.05698 4.2316837 4.0633936 4.205454 4.2914047
1368014_at 4.1694994 4.036579 4.1937103 4.087941 4.4038677 4.1241946 4.171494 4.1665435 4.1609945 4.1442184 4.116638 4.280896
1368015_at 5.9504204 5.874249 5.871167 5.9388995 5.850212 5.884803 5.8427186 5.56934 5.528035 5.8531957 5.7539344 5.8232884
1368016_at 12.898638 12.863271 12.888132 12.852544 12.795733 12.844244 12.893377 12.73168 12.779034 12.70055 12.90026 12.848848
1368017_at 4.8974624 4.8981967 4.9205065 5.1171045 4.8499393 4.8898077 4.9757543 4.9644575 5.034736 4.847781 5.0174675 4.900169
1368018_at 8.615181 8.495884 8.690624 8.657698 8.592271 8.589289 8.625657 8.713148 8.798717 8.454444 8.519644 8.510477
1368019_at 7.542985 7.3906374 7.4536347 7.445869 7.394005 7.510616 7.441081 7.674688 7.647178 7.4211526 7.616605 7.5116086
1368020_at 6.501487 6.6847153 7.262856 7.2672825 6.97546 7.124391 7.0753393 6.667854 6.6619964 6.754739 6.685207 6.7966833
1368021_at 13.752907 13.730386 13.684062 13.614917 13.659966 13.847307 13.617766 13.665092 13.8576765 13.674375 13.853157 13.764176
1368022_at 6.8069577 6.726971 6.970615 7.1567693 6.9664826 6.919848 6.9361777 7.0328054 7.0011034 7.017772 6.805578 6.708595
1368023_at 6.761096 6.5002337 6.4023733 6.5700226 6.5848703 6.4277062 6.7939343 6.741466 6.5469446 6.6492076 6.871097 6.825277
1368024_at 6.327606 6.533855 6.1964984 6.325595 6.4013977 6.112672 6.40154 6.7782884 6.336041 6.5272164 6.339702 6.27204
1368025_at 6.5517745 7.079788 7.0723777 7.3797617 6.9303637 6.4317327 7.7339516 7.342909 7.3338137 6.462816 6.9520245 6.409888
1368026_at 7.4394183 7.353316 7.637048 7.5052443 7.571567 7.5368514 7.600174 7.4776087 7.4676857 7.5564733 7.470288 7.3393044
1368027_at 6.7393823 6.698194 6.6119742 6.5303593 6.71542 6.328063 6.551236 6.5364275 6.8078527 6.837823 6.833162 6.451462
1368028_at 4.3765836 4.1731496 4.4835186 4.170737 4.184814 4.392576 4.383621 4.2677093 4.2863445 4.243707 4.4401913 4.4791417
1368029_at 10.70383 10.66316 10.589852 10.663977 10.484993 10.58337 10.478379 10.674924 10.578974 10.492043 10.601081 10.508391
1368030_at 8.844405 8.808588 8.578178 8.702457 8.640745 8.852034 8.772496 8.873256 8.915594 8.7692375 8.688849 8.79916
1368031_at 7.275062 7.596261 7.3388577 7.4099116 7.2411447 7.422903 7.332658 7.3333898 7.0627275 7.243712 7.204175 7.37334
1368032_at 6.211991 6.8938975 6.495072 6.474903 6.5144467 6.530111 6.3414507 6.483986 6.46101 6.3240237 6.1766973 6.358466
1368033_at 6.1546326 6.4734387 6.1306458 6.0371547 6.176135 6.1740556 6.2790184 6.2259293 6.1711693 6.1917305 6.1687007 6.203734
1368034_at 4.4198923 4.0677834 4.1144795 4.109856 4.0478706 4.2949657 4.3172903 4.4404 4.5241547 4.1550093 4.4093795 4.3599873
1368035_a_at 9.910417 9.884718 9.8449 10.363989 10.670787 9.973705 9.720251 10.494379 10.551131 10.082276 9.995499 9.973424
1368036_at 10.005326 9.72274 9.751586 10.028173 10.301405 10.194671 9.88658 10.347615 10.266417 10.071022 9.918709 10.172661
1368037_at 7.2482696 7.229082 6.9419765 7.1677284 7.1187153 7.1205597 7.3606653 7.1953187 6.9531198 7.122562 7.114574 7.274882
1368038_at 8.677967 8.616913 8.562563 8.610475 8.445519 8.601359 8.493206 8.854901 8.508274 8.447964 8.601753 8.418164
1368039_at 5.1501455 4.9509535 5.0026636 4.7545333 4.689719 5.1108594 5.119685 5.109613 5.5699606 5.1485596 5.019391 5.087455
1368040_at 8.246952 8.298086 8.285591 8.301836 8.088564 8.246428 8.039909 8.31188 8.20759 8.199825 8.247635 7.9807687
1368041_at 9.648907 9.65219 9.644701 9.814129 9.727412 9.730864 9.804279 9.974654 9.691037 9.722279 9.59168 9.830273
1368042_a_at 10.811928 10.737733 10.609254 10.732012 10.772497 10.770698 10.805985 10.701972 10.863622 10.879451 10.684764 10.684945
1368043_at 8.078326 7.9834538 7.949455 7.9701204 7.792084 8.050821 8.060137 8.022168 8.341256 7.8909807 7.9349356 8.0061865
1368044_at 3.489524 3.267352 3.5105069 3.2462726 3.4987326 3.2681046 3.4651291 3.356811 3.324202 3.4585328 3.5516157 3.4561734
1368045_at 9.967361 9.971277 9.980464 10.017955 9.733326 10.052554 9.981947 10.0517435 9.952347 9.809691 9.801054 9.871962
1368046_at 9.6820545 9.781415 9.609653 9.539188 9.4327345 9.851949 9.750675 9.841455 9.835845 9.624392 9.609229 9.847726
1368047_at 7.1040893 6.989881 7.1768403 7.485394 7.2149844 6.8964148 7.7032537 7.0716004 6.909921 7.544887 7.6755114 7.413869
1368048_at 13.967386 13.798702 13.961757 13.991956 14.013488 14.025494 14.020683 13.864532 13.971724 14.08886 14.045962 13.895068
1368049_at 11.123573 11.222713 11.133748 11.221277 11.07854 11.223877 11.351968 11.07112 10.845633 11.086063 11.300401 11.073728
1368050_at 8.054155 7.500512 7.8995867 7.222819 7.480886 7.629683 7.2723103 7.6584516 8.341871 8.437362 7.9729714 7.9795465
1368051_at 11.479948 11.346349 11.370595 11.511985 11.34366 11.418979 11.51387 11.48913 11.409371 11.423319 11.563349 11.217825
1368052_at 4.9354753 4.8389463 4.576351 5.8108835 5.153021 4.8737736 5.100012 5.091806 5.3479195 5.5945454 5.3685484 4.8438697
1368053_at 6.057265 5.9131503 5.603696 5.8347383 5.8360147 5.747198 5.9509487 6.079412 5.8998427 5.661958 6.0144033 6.030869
1368054_at 6.6784887 6.797119 6.796063 7.0129395 6.935324 6.8075523 6.9149046 7.113657 6.544541 6.544304 6.7044797 6.762799
1368055_a_at 7.9561167 7.772103 7.9910264 8.123697 8.046233 8.074185 8.238091 8.340096 7.977949 7.943523 7.989086 7.998828
1368056_at 7.1629705 7.0751095 7.0526423 7.2256036 7.2924356 7.2867775 7.240795 7.366104 7.490476 7.1841936 7.5466537 7.2775035
1368057_at 8.210072 8.660691 8.279464 8.952783 8.404529 8.302795 8.526501 8.7423935 8.147795 8.302601 8.009135 8.698356
1368058_at 7.2802634 7.825835 7.5582438 7.435057 7.481032 7.2875576 7.5259624 7.8496633 7.63507 7.3306365 7.4547777 7.3357515
1368059_at 9.340881 9.42853 9.459072 8.498831 8.6160555 8.667972 9.0537 9.522378 9.463676 8.164188 8.941382 8.969451
1368060_at 12.961108 13.057892 13.07146 12.942216 12.905032 12.970867 12.801754 12.967063 12.801759 12.815615 12.840864 12.735161
1368061_at 5.6102176 5.501309 5.6270084 5.6387916 5.649615 5.9832473 5.980922 5.4523625 5.80421 5.534478 5.6192427 6.0466175
1368062_at 8.885919 8.943181 9.016466 9.088878 8.918304 9.034938 9.15084 9.155613 9.024789 8.767983 8.915643 9.029814
1368063_a_at 8.644103 9.065657 8.841989 8.662202 8.7752285 8.839258 8.604462 8.787341 8.969897 8.899925 8.84038 8.785789
1368064_a_at 10.651637 10.421738 10.4769535 10.452869 10.707481 10.882575 10.910547 10.902892 10.70149 10.719596 10.902727 10.822754
1368065_at 7.3899817 7.409211 7.243918 7.6012087 7.473022 7.607311 7.8200765 7.5414786 7.567185 7.559541 7.598016 7.4457345
1368066_at 5.669638 5.7229586 5.3369865 5.4894586 5.3958416 5.3525085 5.400149 5.2225704 5.685751 5.494081 5.269721 5.249036
1368067_at 8.719348 8.813188 8.699743 8.679514 8.709684 8.589512 8.588097 8.805393 8.887577 8.636466 8.816689 8.740676
1368068_a_at 7.5135403 7.349357 6.90661 7.423356 7.3102093 7.307355 7.3488955 7.476998 7.380464 7.3172054 7.3995423 7.3074245
1368069_at 8.106037 8.134063 7.9799232 8.053186 8.127912 8.224919 8.161118 8.1716795 8.30423 7.9864593 8.232879 8.28537
1368070_at 8.160591 8.031296 8.208332 8.205563 8.194365 8.027858 8.213231 8.283831 8.146754 8.131825 8.075473 7.902953
1368071_at 12.077884 11.831557 11.731156 12.051392 11.663443 11.785814 11.965683 11.782859 11.928229 11.888348 11.846928 11.744808
1368072_at 6.152744 6.3473353 6.229049 6.5300446 6.210748 6.19723 6.3722067 6.1445045 6.5113573 6.440812 6.0649962 6.304597
1368073_at 8.6716175 8.183683 8.143511 7.924439 8.099449 8.896825 7.820933 8.28056 8.326578 8.452158 8.809874 7.911537
1368074_at 6.521085 6.3550925 6.551446 6.928981 6.756261 6.540169 6.6372128 6.64264 6.5140905 6.606537 6.585231 6.3514442
1368075_at 10.934183 10.560757 10.741781 10.903908 10.776277 11.138537 10.782981 10.522448 10.638721 10.864241 11.191464 10.648978
1368076_at 7.150374 7.5625243 7.2885113 7.313582 7.2358866 7.0563293 7.108933 7.233495 7.0101695 7.222883 7.2435913 7.1564617
1368077_at 13.222447 13.154803 13.231728 13.0324545 13.155307 13.094964 13.1536875 13.30412 13.09343 13.130593 12.972852 13.092649
1368078_at 3.988007 4.447557 5.102315 4.2438793 4.6350546 5.4631343 3.7275448 4.046826 4.0348253 4.2998695 4.391653 4.6281686
1368079_at 8.841341 8.759466 8.873937 8.778879 9.064053 8.627888 8.882765 9.0512295 9.195282 8.813934 8.511202 8.64057
1368080_at 3.7418633 3.567452 3.7436118 3.6233337 3.6660266 3.6636245 3.7838602 3.6897092 3.7778666 3.684313 3.5411978 3.7618659
1368081_at 7.382781 7.2343683 7.2634363 7.29665 7.2891955 7.078957 7.129441 7.577523 7.316821 7.092944 7.39702 7.5185447
1368082_at 8.07931 8.127764 8.066643 8.357376 8.286986 8.260747 8.146102 8.289177 8.114109 8.288579 8.307301 8.312557
1368083_at 8.970283 9.0421095 8.879607 8.941874 8.834361 8.87372 8.934635 8.87064 8.881932 8.936094 9.021412 8.767251
1368084_at 6.0132604 5.9630036 6.301332 6.001009 6.014064 6.1883135 6.0492096 5.9259214 5.8742733 5.8476324 5.929516 6.0061517
1368085_at 10.388971 10.453652 10.520054 10.442514 10.419861 10.4939785 10.333834 10.697612 10.392153 10.19344 10.356241 10.335479
1368086_a_at 7.532428 7.1017327 7.442172 8.521034 8.188261 7.827085 7.8697786 7.63276 6.973033 7.895631 7.9652414 8.215936
1368087_a_at 8.269066 8.627319 8.417277 8.566521 8.026779 8.417648 8.088933 8.225169 7.9390035 7.866105 7.9988394 8.132653
1368088_at 7.089362 6.958819 7.205002 7.0996094 6.9788275 7.015176 7.320142 7.014742 7.0104256 7.1069627 7.009576 7.008985
1368089_at 8.409642 8.444961 8.472469 8.430407 8.468515 8.592869 8.301384 8.26713 8.070536 8.59673 8.549097 8.2653885
1368090_at 6.8911533 7.2248507 7.132744 7.280462 7.424671 7.059903 7.02052 6.918353 7.272708 7.3356 7.083376 7.140254
1368091_at 8.79374 8.80506 8.57819 8.752121 8.453518 8.57413 8.640793 8.848324 8.842621 8.649686 8.929571 8.903925
1368092_at 12.316054 12.403811 12.39284 12.3856735 12.425826 12.394119 12.400012 12.490108 12.366952 12.2818365 12.453797 12.431521
1368093_at 3.7079487 3.7591045 3.6738906 3.6231444 3.6739163 3.760126 3.76113 3.7224598 3.527283 3.8455284 3.949336 3.8950255
1368094_at 6.787849 6.830418 6.951338 6.8287425 6.8159137 6.752307 6.8428698 6.8812265 6.806255 6.9153967 7.026319 6.8671875
1368095_at 10.231556 10.031111 10.050598 10.05484 9.944335 9.765889 9.888425 10.207374 9.768768 10.175031 9.977724 10.083544
1368096_at 9.477425 9.529495 9.379948 9.475995 9.437987 9.424843 9.525369 9.708113 9.703095 9.755139 9.773093 9.593036
1368097_a_at 4.351408 4.5725174 4.340726 4.785569 4.533505 4.6197853 4.5125794 4.1715007 4.5975842 4.8968616 4.5094714 4.646913
1368098_a_at 7.27026 7.567961 7.14791 7.771274 7.32134 7.48429 7.556918 7.1451836 6.9760313 7.591998 7.5373025 7.3405595
1368099_at 7.4081745 7.297439 7.1991763 7.6873856 7.635999 7.5003905 7.4719725 7.274224 7.479353 7.256125 7.3764253 7.0106497
1368100_at 10.647318 10.666921 10.792566 10.644295 10.734068 10.772533 10.826326 10.5437975 10.882042 10.689322 10.684842 10.793017
1368101_at 7.5517683 7.6405554 7.7338533 7.654255 7.8088675 7.5467954 7.875453 7.948028 7.8604527 7.796557 7.925956 7.7430687
1368102_at 8.37896 7.6114473 8.070335 8.063871 7.877947 8.190166 8.128368 7.8963723 7.833637 7.5703177 8.142143 8.247484
1368103_at 7.6798906 7.0338535 7.1938095 7.177043 7.053331 7.322859 7.145177 7.0159993 7.279422 7.4839225 7.2919536 7.0570455
1368104_at 6.339788 6.0673127 6.221115 5.887138 6.1551313 6.093061 5.9916143 5.9058022 5.834388 6.1388903 6.285749 6.1302137
1368105_at 4.740532 5.0265393 4.8724318 4.693055 4.878882 4.792421 4.7465105 4.7189946 4.4669895 4.6937246 4.803919 5.100897
1368106_at 9.063254 8.929644 8.9801655 8.658639 8.677296 9.334076 8.570524 8.965782 8.647788 8.775796 8.86227 8.8807955
1368107_at 3.5478327 3.496084 3.4818158 3.5987933 3.6502483 3.634751 3.7093148 3.3775163 3.3744833 3.516509 3.5861828 3.547267
1368108_at 4.784579 4.399656 4.692361 4.6906347 4.639413 4.478188 4.716552 4.3908105 4.393071 4.655188 4.637305 4.6877804
1368109_at 6.770807 6.6641583 6.6117744 6.875556 6.8388057 7.2978315 6.87922 6.725964 7.0809913 6.874656 6.899588 6.6828356
1368110_a_at 4.315524 4.137963 4.256338 4.1772976 4.242153 4.1252213 4.1125016 4.0414295 4.1146107 4.2263002 4.283295 4.3230515
1368111_at 7.8415394 8.115697 7.858537 7.8696394 7.8055778 8.190937 7.5765023 7.994361 7.7878437 7.3082047 7.2927766 7.926088
1368112_at 5.4600534 5.2465205 5.260237 5.2685204 5.2914453 5.1148057 5.5450406 5.241363 5.022786 5.0379434 5.075711 5.083091
1368113_at 4.2996507 4.3084564 4.370181 4.3402376 4.428524 4.20586 4.299771 4.392943 4.2320004 4.4752903 4.482641 4.4568377
1368114_at 4.188266 4.2366257 4.2378044 4.3609095 4.184814 4.134451 4.270113 4.046368 4.1844187 4.1738834 4.121992 4.068654
1368115_at 10.31496 10.021819 10.152193 10.6478615 10.525428 10.21617 11.122678 10.540175 10.710605 10.769968 10.827306 10.830733
1368116_a_at 7.1790323 7.4496107 7.2649937 7.439402 7.376846 7.517303 7.2653866 7.3582077 7.607537 7.271445 7.2407494 7.4000936
1368117_at 9.130709 9.105685 8.978791 9.078906 9.102919 9.075961 8.986141 9.291616 9.218991 8.964261 9.12033 9.150976
1368118_at 8.73534 8.810232 8.638918 8.686697 8.437399 8.332584 8.568401 8.68998 8.581877 8.3424835 8.5521145 8.214867
1368119_at 5.6746116 5.919436 5.6808715 5.6933994 5.674575 5.681717 5.7713284 5.6389937 5.6534023 5.8051586 5.7939725 5.7250233
1368120_at 4.398562 4.2747097 4.5307064 4.1201425 4.294128 4.2627916 4.3577495 4.2181816 3.8762133 4.5238533 4.475875 4.346957
1368121_at 10.2800255 10.574599 10.312308 10.436828 10.095409 10.303778 10.68881 10.112205 10.1155205 9.85278 10.089142 10.29416
1368122_at 10.156263 10.251131 10.120416 10.208122 10.039228 10.204657 10.017115 10.29062 10.116925 9.749393 10.05689 9.892787
1368123_at 6.155214 5.8054338 6.0386395 6.0098524 6.356339 6.022911 5.8858767 5.872924 5.6791973 6.412642 6.239504 6.061955
1368124_at 7.2670546 7.138163 6.947838 7.0815506 6.87554 7.3055525 6.923913 7.459114 7.1005425 7.2093244 7.4071426 7.5408726
1368125_at 6.132676 6.1774573 6.0577354 6.2535133 6.326483 6.2003098 6.4233203 5.993279 6.4513264 6.5902 6.483286 6.4401774
1368126_at 5.9396157 6.372534 6.978653 6.0751185 6.116033 6.1526423 6.2574053 5.526106 5.953931 6.2445574 5.846839 6.231716
1368127_at 6.293037 6.259117 6.168718 6.191979 6.3478045 6.178118 6.286558 6.3028936 6.1815243 6.162081 6.7234306 6.918254
1368128_at 6.438991 6.572638 6.1038647 6.1180015 6.74337 6.4457135 6.780786 6.140197 7.2275825 6.546167 6.8331103 6.3021803
1368129_at 7.1277843 7.222244 7.0931635 7.404254 7.365594 7.1565366 7.381935 7.305393 7.568413 7.349208 7.3491054 7.1089277
1368130_at 4.3105216 4.5440035 4.5279484 4.5057273 4.56925 4.5885477 4.840499 4.538929 4.4402785 4.8062057 4.7396564 4.394254
1368131_at 4.1484275 4.467927 4.437951 4.1591024 4.4334345 4.0546317 4.223924 3.8361728 3.9748323 4.485143 4.1497335 4.3427362
1368132_at 10.391524 9.929265 10.073495 10.126106 9.967899 9.788061 10.047895 10.098141 10.076666 10.1067915 9.889366 10.251158
1368133_at 7.183658 7.3194466 7.7312427 7.8775015 7.664212 7.6514425 7.1941347 7.37149 8.199288 7.9949436 7.6369524 7.4877615
1368134_a_at 8.54521 8.236552 8.216301 8.441235 8.441686 8.46548 8.617109 8.699514 8.489252 8.181463 8.486458 8.561752
1368135_at 5.8222585 6.0914288 6.03434 5.6488476 6.2984676 5.8638487 5.6548696 5.9369826 5.51372 5.84316 5.622943 5.916392
1368136_at 7.6227446 7.544318 7.5764666 7.890697 7.9520416 7.907498 7.514411 8.0953045 7.896138 7.6029673 7.7010293 7.8978267
1368137_at 6.180527 6.112157 6.382746 6.149207 6.4119997 6.1207333 6.293584 6.1460195 6.066827 6.3652325 6.2918243 6.167401
1368138_at 5.683824 5.630971 6.019973 5.766143 5.713535 5.741998 5.684606 5.418853 5.331144 5.7994494 5.5540743 5.551921
1368139_s_at 5.3433347 5.377411 5.3967285 5.4954557 5.207574 5.2388773 5.3186297 5.5135546 5.127571 5.4582796 5.476466 5.2633076
1368140_at 5.77684 5.7881365 5.794785 5.733994 5.2454705 5.6596336 5.841549 5.2739224 5.5105777 5.908139 5.50183 5.5027575
1368141_at 11.742245 11.618437 11.541444 11.706461 11.622128 11.651065 11.493183 11.58348 11.699003 11.575878 11.633694 11.55903
1368142_at 5.452876 5.4693274 5.2127876 5.1559935 5.2192163 5.370533 5.4094896 5.415465 5.364984 5.533491 5.368559 5.207327
1368143_at 7.390981 6.814672 6.740503 7.536339 6.837965 7.233057 6.9394035 6.9775515 7.678728 7.2168646 7.4724207 6.6761303
1368144_at 5.7709303 5.6156445 5.770184 6.131074 5.6738596 6.075502 5.7218523 5.575385 5.8378034 5.6554623 5.9060135 5.7523007
1368145_at 5.401519 5.651449 5.638691 5.988493 5.946537 6.0897493 6.0551033 5.3529778 5.171728 5.746008 5.890457 5.8777814
1368146_at 10.864639 8.934853 10.050984 9.229512 9.572971 9.178719 9.995927 9.370504 9.972456 10.358702 8.891818 9.125466
1368147_at 8.951024 6.6000338 8.033473 7.0845685 7.160355 6.908868 7.440529 7.206761 7.689983 8.385034 6.3461747 6.879037
1368148_at 4.8053904 4.4226637 4.6250944 4.242156 4.4434423 4.2215743 4.3591294 4.4445233 4.465805 4.6139317 4.486823 4.5610833
1368149_at 6.0832796 5.9096513 6.215669 5.9738946 6.1272864 5.839093 6.075749 6.1248517 6.191457 5.848656 6.098479 5.897923
1368150_at 12.76821 12.664841 12.701822 12.437984 12.643544 12.679818 12.528638 12.606648 12.8628435 12.618513 12.757307 12.9414
1368151_at 10.417029 10.351767 10.187882 10.491042 10.5413 10.445073 10.3996105 10.538629 10.422028 10.4399395 10.630666 10.415894
1368152_at 7.445932 7.6125436 7.485835 7.410827 7.492566 7.615221 7.549865 7.6337733 7.604088 7.4251695 7.253787 7.4806824
1368153_a_at 6.8931217 6.9530644 7.0182414 6.92614 7.011611 6.9959 7.0188713 6.685402 6.9007535 7.0718756 7.0437126 6.9155703
1368154_at 8.163761 7.945857 7.9799714 8.051395 7.9039826 8.038816 8.013279 8.334424 8.114442 7.987217 8.233141 8.003559
1368155_at 12.230819 11.605824 10.452244 12.410382 10.479472 12.850492 11.830377 12.35134 12.424834 12.0347 12.274368 12.045748
1368156_at 5.487207 5.5529304 5.8395276 5.401628 5.7768 5.5883193 5.4845853 5.739442 5.535324 5.574079 5.5521793 5.435123
1368157_at 5.9599633 5.5597105 5.9184766 5.731151 5.8488116 5.6664953 5.734876 5.7827706 5.5442333 5.5987754 5.7267957 5.812354
1368158_at 9.010651 9.060477 9.041784 9.286224 8.944847 9.172925 9.366705 9.332661 9.054006 8.91839 9.054777 9.047187
1368159_at 8.331049 8.32493 8.228805 8.374904 8.34672 8.315782 8.406044 8.567854 8.295902 8.435648 8.468532 8.553699
1368160_at 9.3310175 7.075408 7.6136456 10.2515745 7.956335 7.16824 10.129893 8.014166 10.4941 9.60208 9.337396 9.538664
1368161_a_at 13.946027 13.990624 13.942789 13.987025 13.974343 14.03893 14.010601 13.959393 13.97491 13.996515 13.981424 14.028283
1368162_at 4.731185 4.7381067 5.13015 4.767329 4.6942673 4.9259157 5.0241246 4.727309 4.828966 4.8744593 4.899356 4.667406
1368163_at 9.98943 10.069383 10.0710535 10.13574 9.860322 10.10577 10.093107 10.2626295 10.122793 10.184906 10.336868 10.244535
1368164_at 7.7860074 7.5317836 7.7259836 7.65484 7.6158304 7.566296 7.5414834 7.59388 8.017191 7.756695 7.770824 7.4138756
1368165_at 8.110969 7.9559665 7.7811856 7.9874926 7.8475313 8.0555525 8.01225 7.833589 8.212659 7.954547 8.139904 8.032288
1368166_at 5.887343 5.9596796 6.086568 6.0737543 6.355118 6.2623687 6.317216 6.2540674 6.480492 6.0576305 6.1058035 6.3100743
1368167_at 6.6379385 6.151029 6.4929223 5.795348 6.0938168 6.2434964 5.5932603 5.589546 6.2802286 5.918826 6.1685762 5.6216726
1368168_at 9.124662 8.906481 7.5597973 8.95795 9.319696 9.630009 8.079244 8.520075 8.084921 7.716851 8.231142 8.919838
1368169_at 6.6475573 6.7112956 6.8783503 6.8048954 6.665458 6.8070917 6.9368176 6.8569336 6.756852 7.0262213 6.83788 7.0374804
1368170_at 3.851872 3.7397888 4.031165 3.8861928 3.6246238 3.7504578 4.062852 3.9417458 4.0424395 3.6840055 3.8339288 4.0507603
1368171_at 9.830723 9.1047325 9.884552 9.909714 9.86441 9.39399 9.8529005 9.298385 9.786245 8.869207 8.738083 10.574038
1368172_a_at 7.407966 6.8822637 7.3558364 7.8029003 7.390462 7.155068 7.6461153 7.032232 7.5349045 6.337387 6.6403036 8.150071
1368173_at 7.8306785 9.021329 8.598777 8.293694 8.568792 7.875716 8.044419 8.363756 8.206247 8.1334915 8.089427 7.9864664
1368174_at 4.170668 3.9840698 4.0220447 3.9849312 3.79678 4.0826936 3.9854457 3.7866795 3.954497 3.9075353 3.9701812 4.0010753
1368175_at 7.3954663 7.3449235 7.002935 7.3844495 7.0446186 7.2852826 7.1417007 7.426455 7.168076 6.892174 7.0217943 7.1716895
1368176_at 7.5940824 7.4701104 7.6282387 7.5285597 7.5345697 7.4676456 7.5453396 7.618859 7.6346593 7.363223 7.494288 7.535863
1368177_at 7.7463584 7.3006496 7.686039 7.9351206 7.4851313 7.585308 7.8649473 7.6836157 7.4088345 7.806823 8.039097 7.6080194
1368178_at 8.97529 9.018711 8.952567 9.120249 8.955214 9.264101 9.062012 9.1818075 9.169865 8.847734 9.14708 8.999919
1368179_at 7.424725 7.0018487 7.3125205 7.3189754 7.22835 7.329276 7.4203696 6.925107 7.664546 7.3691454 7.0085363 7.100728
1368180_s_at 13.305189 13.248352 13.335617 13.496179 12.626118 12.767964 13.447947 13.381721 12.838958 13.2586 13.034382 13.202542
1368181_at 10.602128 10.52378 10.579714 10.514139 10.886447 10.513089 10.717504 10.548686 10.644838 10.792303 10.397841 10.557392
1368182_at 4.2731266 4.402993 4.262453 4.3775187 4.657729 4.340556 4.2979193 4.338615 4.1684446 4.6255655 4.3496304 4.2803144
1368183_at 7.808753 7.999978 7.912269 7.870205 7.9067364 8.089403 7.9978943 8.148084 7.950777 7.8749905 7.9618654 7.918597
1368184_at 9.008349 8.868227 9.109281 8.885236 8.667346 8.806026 9.00019 9.235699 8.802874 8.592003 8.515676 8.687135
1368185_at 4.9641323 5.205474 5.0361614 5.00038 5.252597 4.8405037 5.209165 5.030907 4.823994 5.044034 5.1413436 4.925021
1368186_a_at 6.319285 6.0583267 6.23813 6.0256214 6.446751 6.0607758 6.226718 6.04846 6.146367 6.257297 6.364146 6.097466
1368187_at 8.372205 7.9858284 8.654888 7.8501644 7.9632936 7.8425655 8.282436 7.847493 10.228907 8.928258 7.962042 8.455824
1368188_at 13.56321 13.705605 13.644626 13.655224 13.714152 13.647617 13.652523 13.760078 13.530711 13.507257 13.601767 13.748342
1368189_at 10.244926 10.265199 10.88285 10.813099 10.296269 10.284609 10.744161 10.459052 10.211073 10.44023 10.628484 10.369206
1368190_at 5.245437 5.4046707 5.542483 5.3021746 5.227678 5.24242 5.2857804 5.535039 5.1635094 4.9949775 5.1050944 5.451472
1368191_a_at 10.702919 10.719954 10.564812 10.642436 10.679531 10.644096 10.69689 10.685222 10.697078 10.456501 10.642076 10.668765
1368192_at 5.143923 4.997857 5.2196817 4.9559126 5.2967987 5.150341 4.8600183 4.7257404 5.292799 4.9565525 5.0426826 4.7054105
1368193_at 4.9379377 5.1248493 5.0560017 4.96662 5.025897 5.073471 5.097062 4.8822536 4.804686 5.1875734 5.1364813 5.178501
1368194_at 4.712784 4.648323 4.5881653 4.5398273 4.6044507 4.55317 4.646536 4.6465654 4.8577094 4.627689 4.7594466 4.688344
1368195_at 6.0711946 6.5325084 6.320781 6.3082576 6.2667446 6.1629434 6.2539105 6.383198 6.5090833 6.386859 6.451073 6.361798
1368196_at 4.91875 4.9679604 4.9410496 4.842182 4.828011 4.7793055 4.6584334 4.7890124 4.745796 4.9964375 4.9051256 4.841016
1368197_at 3.9215312 4.2875185 4.065365 4.204611 4.0062065 3.96343 4.227725 3.759416 3.8274496 3.897469 3.96737 3.7595675
1368198_at 5.1904106 4.9723506 5.146514 4.9134073 5.043782 5.0268593 4.767288 4.72998 4.526835 5.0017567 4.861192 4.6958723
1368199_at 8.455563 8.849133 8.473883 8.412178 8.372183 8.463031 8.382742 8.602506 8.67605 8.42177 8.400387 8.349713
1368200_at 6.1386676 5.893673 5.461251 5.8788595 6.0175314 5.843906 6.006219 5.75569 5.5022383 5.900037 5.774732 5.973675
1368201_at 6.0451965 6.2656927 6.017171 6.167571 6.1831307 6.285948 6.2854877 6.3354616 6.331631 6.2277937 6.3314657 6.226797
1368202_a_at 8.142934 8.065097 8.211816 8.089999 7.989807 8.225826 7.8816566 8.032459 8.347765 8.068666 8.021992 8.04385
1368203_at 4.8345594 5.117429 5.332214 4.959468 5.0974817 5.172151 4.92865 5.069163 4.9179964 5.072009 4.963104 5.226998
1368204_at 6.524503 6.449217 6.590909 6.635452 6.4642024 6.618094 6.7633038 6.756657 6.988308 6.7011576 6.8092065 6.427832
1368205_at 13.431183 13.441624 13.483642 13.421035 13.378211 13.427387 13.384511 13.390409 13.488946 13.528895 13.547442 13.306995
1368206_at 8.728338 8.732722 8.707775 8.920461 8.68488 8.821866 8.912361 8.851576 8.707839 8.876957 8.734505 8.639955
1368207_at 6.458145 6.220792 6.454457 6.1728506 6.3420815 6.4105763 6.2550163 6.432982 6.9317045 6.825346 6.1755776 6.007907
1368208_at 5.946222 5.9641485 5.947802 5.952312 6.0534983 6.0072994 6.2058544 6.3315697 5.7167153 5.9197965 6.0949936 5.921382
1368209_at 5.8160467 5.666561 5.7602987 5.670885 5.802865 5.9872293 5.7406483 5.794405 5.731022 6.063 6.0678687 5.7662334
1368210_at 4.5355673 4.6640224 4.594806 4.5833035 4.618785 4.367359 4.381051 4.1825986 4.222948 4.558672 4.648448 4.622542
1368211_at 12.331877 12.376072 12.3282175 12.376683 12.336287 12.345393 12.408968 12.392939 12.407636 12.368982 12.435087 12.309021
1368212_at 8.300699 8.536814 8.696687 8.589162 8.556729 8.628645 8.565123 8.603318 9.138547 8.621389 8.597386 8.599978
1368213_at 8.847702 8.391333 8.961117 9.12273 8.6029825 9.145389 9.176325 8.673687 8.678382 9.305582 9.125211 9.065079
1368214_at 7.7023034 7.8867407 7.9615593 7.9578943 7.6778464 7.604072 7.8678274 8.04664 7.8604455 7.7598977 7.740674 7.430635
1368215_at 9.854995 9.96895 9.715999 9.76599 9.786283 9.8153305 9.826038 9.783418 9.861938 9.876808 9.884496 9.806606
1368216_at 9.512745 9.439871 9.5391865 9.438007 9.450002 9.398719 9.532771 9.573692 9.639692 9.527501 9.39275 9.321578
1368217_at 8.59585 8.549292 8.684505 8.679108 8.51973 8.566885 8.54179 8.607351 8.841164 8.645781 8.614168 8.648577
1368218_at 5.5235567 5.6327653 5.5975456 5.6456995 5.3643985 6.1508493 5.63458 5.644896 5.699018 5.7177134 5.3664193 5.524953
1368219_at 6.599569 6.3882585 6.261792 6.3057857 6.397096 6.469938 6.5603595 6.629979 6.4261055 6.167449 6.188014 6.312228
1368220_at 8.936342 8.919118 8.879334 9.019325 8.810049 8.776964 9.034213 9.027386 9.077204 8.70567 8.934668 9.015921
1368221_at 9.7624235 10.612761 10.591149 10.14252 10.224893 10.002531 10.092798 10.26749 10.085616 9.559763 9.715178 9.944488
1368222_at 5.6533537 6.9248533 6.650937 6.217105 6.099875 5.9479685 6.1265798 6.4738564 6.0766926 5.6638374 5.774127 5.9929647
1368223_at 7.8168373 7.6707253 7.697261 8.308165 7.6184745 7.137081 7.958872 7.565806 8.473476 8.289932 8.119797 7.85921
1368224_at 13.217304 12.991247 13.072238 13.256292 13.223704 13.182409 13.027392 13.278541 13.027265 13.582795 13.181995 13.066002
1368225_at 7.295012 7.4868174 7.338797 7.416093 7.233911 7.4562163 7.4937534 7.444775 7.655894 7.316114 7.550969 7.4420323
1368226_at 7.943837 7.9015903 7.5346537 8.032976 8.030254 7.871525 8.082554 7.942134 8.052864 8.038721 8.116664 7.8940296
1368227_at 8.179054 7.8316035 8.511441 8.087299 8.045049 8.614363 8.5278845 8.486233 8.746608 8.533376 8.375383 8.366233
1368228_at 8.834879 8.928856 8.566057 8.712011 8.591597 8.765409 8.734107 8.735797 8.952339 8.829802 8.723026 8.801641
1368229_at 6.7991138 6.8617406 6.7074018 6.8530097 6.8677754 6.6733403 6.7541614 6.8119874 6.721617 6.5871572 6.6172576 6.632469
1368230_a_at 8.967393 8.860961 8.980078 9.024912 9.066874 8.972124 9.194542 9.123803 8.922078 8.940118 8.991334 8.852599
1368231_at 6.8486633 6.7692924 6.8356266 6.756434 6.863771 6.9325204 6.7782426 6.8176446 6.6090407 6.678528 6.6396813 6.807732
1368232_at 7.954785 7.9318185 8.325582 8.266969 8.003348 7.888576 8.334628 8.229292 8.256569 8.064935 8.539301 8.0073805
1368233_at 8.042675 8.16041 8.158016 8.1489105 8.208522 7.9504833 8.142334 8.123991 8.042784 8.066975 8.050814 7.841204
1368234_at 8.360961 8.25823 8.212919 8.676529 8.401087 8.688142 8.58105 8.748646 8.574892 8.464089 8.426797 8.499982
1368235_at 7.5830026 7.6151586 7.6407986 7.4840574 7.5146255 7.5143614 7.413718 7.72531 7.7620797 7.7374907 7.6490088 7.900031
1368236_at 4.120328 4.104602 4.2074165 3.9027967 4.146559 3.7950568 3.9742048 3.881003 3.924646 3.9337234 3.8943954 3.9095504
1368237_at 4.4174957 4.51851 4.492502 4.4082656 4.7569685 4.5398593 4.5545506 4.6259065 4.324565 4.388707 4.88617 4.531276
1368238_at 4.6918797 4.515704 4.648494 4.601415 4.70819 4.573379 4.605071 4.51503 4.612898 4.6708245 4.501025 4.5764885
1368239_at 8.595783 8.230591 8.420551 8.5129795 8.486887 8.428722 8.647947 8.7036915 8.238676 8.153729 8.419485 8.450981
1368240_a_at 4.759852 4.909952 4.6576653 4.8720994 4.615248 4.852825 4.4486027 4.305527 5.123191 4.728185 5.017625 4.527208
1368241_a_at 8.646934 8.494658 8.753359 8.367953 8.653044 8.5111885 8.596875 8.6666355 8.614953 8.578991 8.615577 8.687939
1368242_at 4.4947767 4.6894197 4.644704 4.8249435 4.612803 4.6136007 4.4421988 4.2084713 4.5711784 4.5060062 4.5615435 4.642046
1368243_at 5.3760657 5.3338485 5.432305 5.49878 5.112295 5.0900373 5.5228934 5.0592265 5.21973 5.4134583 5.2221084 5.3406606
1368244_at 10.370727 10.199639 10.3286915 10.295252 10.212696 10.2049675 10.393934 10.399735 10.321702 10.378492 10.431032 10.424858
1368245_at 12.446817 12.38752 12.653676 12.653109 11.320418 12.189443 12.198426 12.2801695 12.573167 12.2131195 12.4955015 12.268997
1368246_at 5.1563663 4.870801 5.1020474 5.4184337 5.3490458 5.206099 5.1306195 4.844208 4.842024 5.376426 5.319633 5.1612563
1368247_at 6.2672257 7.8049626 6.6698375 7.66294 7.347798 6.3323 7.118931 6.297635 6.8992004 7.342901 6.237671 6.310879
1368248_at 6.3702993 6.26244 6.3922334 6.693464 5.9210777 6.138958 6.3209863 6.2197003 6.564685 6.4390306 6.5657396 5.9021854
1368249_at 9.925894 9.774095 9.397678 10.111909 10.142345 9.8151045 10.386199 10.317146 10.424609 10.396951 9.915181 10.435192
1368250_at 4.236213 4.0054007 3.9645314 4.157649 4.146559 3.9661448 3.9387164 3.9616303 3.893301 4.1030836 4.0113 4.2053747
1368251_at 5.65082 5.5735273 5.919258 5.4763455 5.590855 5.3382306 5.584348 5.3633327 5.691915 5.8745623 5.6978464 5.3895597
1368252_at 3.4532096 3.4522622 3.680516 3.5650513 3.6112185 3.4413946 3.5273075 3.3480577 3.3945966 3.4551797 3.4527512 3.5469546
1368253_at 12.162293 12.168488 12.253389 12.243909 12.289777 12.037991 12.421617 12.2795515 12.2389 12.253326 12.219616 12.289169
1368254_a_at 4.821528 5.2138467 5.275825 5.060186 5.1581073 4.9535055 4.9321036 4.8309608 4.785195 5.3177433 5.0132113 4.9369617
1368255_at 4.240459 4.2719016 4.195077 4.1709476 4.233106 4.3663297 4.2397814 4.1048756 4.3208623 4.2623253 4.401146 4.2958984
1368256_at 3.62153 3.5371468 3.39843 3.4678957 3.4671187 3.4412158 3.558628 3.608074 3.2489583 3.4898202 3.6844673 3.493712
1368257_at 4.0179462 3.9273622 3.768899 3.7873104 3.851641 3.9521465 3.747468 3.9131336 3.8923414 3.9558988 3.9122648 3.9859085
1368258_at 5.3498025 5.5545187 5.587628 5.227695 5.494945 5.2618313 5.0774665 5.255249 5.4846163 5.551815 5.2001066 5.58282
1368259_at 8.054058 7.8325686 7.4709134 7.7282786 7.4866805 7.7062583 7.6287756 7.4390726 8.148897 7.9184356 8.141678 7.5454025
1368260_at 4.7089014 4.8539996 5.2491765 4.6145267 5.2144003 4.766572 5.77023 5.286195 5.1902504 5.081292 5.2571907 5.300729
1368261_at 4.3288617 4.263023 4.427487 4.027252 4.4687095 4.147241 4.4766335 4.0177183 4.0999837 4.3542447 4.298813 4.186464
1368262_at 6.604416 6.6955905 6.6012025 6.5641313 6.657224 6.706837 6.473291 6.4651732 6.9264464 6.8111887 6.729457 6.813892
1368263_a_at 4.174811 4.2980857 4.2761216 3.9877768 4.089287 3.9294572 4.046422 4.0346417 3.9973218 4.006019 4.031004 4.091343
1368264_at 7.245223 7.3388352 7.106201 7.490245 7.530896 7.6023474 7.4310355 7.444121 7.8441157 7.370422 7.544677 7.6168776
1368265_at 8.868598 8.927468 8.677013 8.889702 8.779121 8.762616 8.855333 9.199525 8.739311 8.656077 8.960006 9.045985
1368266_at 13.264869 13.312233 13.271722 13.335547 13.259161 13.273936 13.35902 13.313664 13.062735 13.030794 13.186397 13.320095
1368267_at 7.624377 7.703235 7.411234 7.6511717 7.732468 7.6508408 7.8220525 8.026227 7.8297014 7.8951635 7.887816 7.918537
1368268_at 7.6234307 7.7930098 7.6849613 7.5208545 7.5614448 7.5851192 7.7761664 7.4493732 7.1653433 7.5577707 7.614652 7.540708
1368269_at 3.8778434 3.6062553 3.7865698 3.8476615 3.6803746 3.7070134 3.8182564 3.586958 3.459192 3.9743354 3.8307946 4.0712833
1368270_at 7.550965 7.4397736 7.875947 7.636019 7.0683413 7.3917847 7.6172714 7.7736187 8.07383 7.5448837 7.761316 7.372112
1368271_a_at 4.504812 4.4882355 5.1495433 4.28812 4.836006 5.202685 4.514488 4.463601 5.383011 4.5874476 4.1887403 4.3381047
1368272_at 10.323176 10.534621 10.901755 10.702695 10.756151 10.403054 10.734959 10.621404 10.641792 11.159477 9.828227 10.543027
1368273_at 9.548553 9.743601 9.707564 9.641581 9.5784235 9.294118 9.720489 9.634563 9.5182085 9.596069 9.432316 9.526063
1368274_at 8.263379 8.263311 8.197409 8.40183 8.116781 8.280837 8.366604 8.247072 8.462214 8.36579 8.312472 8.201763
1368275_at 9.880205 10.648917 11.2319 10.882378 10.214172 10.185891 10.522733 9.758215 10.150033 10.376765 10.538037 10.319228
1368276_at 7.2698855 7.242912 7.3302326 7.2459188 7.3034973 7.141085 7.220461 7.131842 7.0500503 7.2553735 7.1930394 7.3068523
1368277_at 8.648738 8.810036 8.553651 8.693308 8.539487 8.823834 8.536015 8.75849 8.854734 8.3704605 8.668149 8.563636
1368278_at 6.249147 6.2874813 6.380299 7.0816293 6.5244675 6.623604 6.6786757 6.776369 6.4706655 6.5256944 7.0069327 6.758058
1368279_at 5.165048 5.1824226 5.056907 5.3312893 4.965893 4.9484906 5.3432903 5.609979 5.0743985 4.781797 4.751092 4.9669533
1368280_at 12.398548 12.41548 12.423732 12.283755 12.303358 12.242134 12.299261 12.281717 12.245681 12.288834 12.340439 12.288251
1368281_at 5.601634 5.805806 5.5243855 5.664423 5.6041975 5.7008367 5.443681 5.573245 5.5206156 5.6381025 5.7235537 5.5638466
1368282_at 4.3511453 4.1923337 4.3313026 4.3402376 4.303602 4.343393 4.053112 4.482215 4.3757772 4.1882052 4.2320914 4.25232
1368283_at 11.434328 11.399407 11.284533 11.358965 10.998405 11.318335 11.137784 11.441208 11.51592 10.891611 11.052143 11.413994
1368284_at 8.380786 8.2836 8.280012 7.8679957 8.067862 8.372051 8.488565 7.8717785 8.501001 8.308712 8.230854 8.224997
1368285_at 4.762579 4.6358023 4.9717298 4.4782085 4.6028395 4.6385565 4.605526 4.3611794 4.658742 4.727664 4.6319594 4.663024
1368286_at 6.974861 6.7598524 6.6859574 6.818311 6.7884746 6.9929423 6.9607563 6.886148 6.957549 6.9200706 6.688773 6.8560057
1368287_at 5.2484617 5.148052 4.8807926 4.7545333 4.5453525 5.013768 4.789774 4.766858 5.015779 4.7967176 4.6235876 4.869923
1368288_at 14.182209 14.214296 14.158143 14.187575 14.181055 14.217362 14.172387 14.182243 14.202766 14.126025 14.170675 14.158909
1368289_at 11.970065 10.794485 11.666635 11.872104 11.827822 11.477832 10.896447 12.03354 11.952307 11.909068 11.908182 11.468031
1368290_at 3.9761193 3.6865554 3.6128721 3.784936 3.7877202 3.6283736 3.70437 3.5996845 3.6606276 3.7573187 3.8792295 3.8532712
1368291_at 8.639127 9.2959175 9.097002 8.891363 8.702576 8.834038 8.608495 8.976835 8.594765 9.319718 8.4360895 8.361502
1368292_at 7.181521 7.1734595 7.2483892 6.9451346 7.1515837 7.2335653 6.9583383 6.913395 7.016178 7.163484 7.0695286 6.9100842
1368293_at 5.976753 6.115978 5.9227934 5.942994 5.991072 6.0000715 6.075042 5.9831614 6.0721803 6.09959 6.0458794 6.267491
1368294_at 10.556347 10.508724 10.577583 10.556684 10.463212 10.5105505 10.428745 10.558762 10.345923 10.662729 10.337936 10.427297
1368295_at 9.362325 9.511644 9.545824 9.447945 9.316982 9.293055 9.446541 9.516032 9.642317 9.531827 9.433809 9.300542
1368296_at 8.708291 9.259568 9.049747 8.873223 8.511216 9.205723 9.225912 9.128569 9.413418 9.196274 8.928904 8.902727
1368297_at 4.648712 4.816222 4.822678 5.040655 4.5729146 4.956579 4.7444983 4.6772385 4.7402563 5.020822 5.0199957 4.7643394
1368298_at 5.588952 5.7261047 5.550528 5.620851 5.6520853 5.3532577 5.4260426 5.6941357 5.378501 5.600674 5.360285 5.582148
1368299_at 4.091328 4.056962 4.167617 4.1247816 4.1519504 4.007804 4.229062 4.1274624 4.008688 3.9931822 3.7603776 3.9589872
1368300_at 5.835158 5.7631955 5.750057 5.5905533 5.7234898 5.7711124 5.6275916 5.6228848 5.7500525 5.6643834 5.745014 5.574421
1368301_at 5.9988737 5.949066 6.1061125 6.040549 6.125941 6.181851 6.13577 6.051694 6.191246 6.238561 6.292435 6.14602
1368302_at 4.951348 5.2042227 5.144894 5.17644 5.1508183 5.03934 5.0988226 5.1120987 5.059797 5.0301337 4.949757 5.096262
1368303_at 7.655504 7.4536753 7.158518 7.5096817 7.677037 7.6477222 7.2551713 8.326141 6.5988827 6.963067 7.881967 7.3307204
1368304_at 11.719731 11.843434 12.254083 11.772718 11.578803 11.483999 11.912928 11.92043 11.751524 12.110815 11.558315 11.978115
1368305_at 8.3448925 8.338452 8.368009 8.168826 8.227366 8.255921 8.278491 8.207992 8.609514 8.6961975 8.508645 8.343362
1368306_at 5.749248 5.857303 5.689381 5.7382455 5.822283 5.6834593 5.764937 5.5516973 5.3141046 5.670531 5.6034803 5.734685
1368307_at 6.1485496 6.2600613 6.410879 6.1030893 6.3854666 6.241293 6.457261 6.1499662 6.090318 6.3822412 6.5717144 6.3113947
1368308_at 8.533623 6.5878778 6.7703996 7.8844137 7.3375354 7.742822 7.655381 6.407689 7.600716 7.8041143 7.034596 7.4592113
1368309_at 7.2428913 7.3745527 7.3906326 7.395653 7.510684 7.25701 7.4116864 7.3988585 7.760109 7.1133523 7.2759914 7.489364
1368310_at 5.615839 5.6043158 5.4900627 5.6205397 5.5832214 5.5701632 5.423832 5.298727 5.3656673 5.4286823 5.3877077 5.5493507
1368311_at 8.384745 8.127651 8.469012 7.8387423 8.436729 8.150083 8.396161 8.206427 8.638762 8.087819 8.293661 8.281361
1368312_at 5.073345 4.882804 4.968684 4.8075104 4.919663 4.775317 4.95654 5.0439353 4.8009276 4.7946696 5.1634192 5.0876207
1368313_a_at 4.169987 4.538512 4.5231943 4.2417994 4.3704047 4.4327817 4.274027 4.409666 4.472268 4.7582226 4.451379 4.3356705
1368314_at 9.775496 9.318976 9.971465 10.003047 9.637892 9.868698 9.982205 9.908479 10.035448 10.136562 10.141766 9.9587965
1368315_at 6.738241 6.829748 6.951628 6.9570146 6.78381 7.1902604 6.892976 6.549254 6.755746 6.829659 6.7343144 6.815115
1368316_at 11.339186 11.081152 11.109929 11.231624 11.011305 11.155104 11.194677 11.302007 11.257263 11.396784 11.233182 10.779849
1368317_at 4.4278045 4.973664 4.8599505 4.7407055 4.5471144 4.6410275 4.995404 4.792556 4.840973 4.42863 5.0967684 4.628371
1368318_at 8.080332 7.486607 7.4262238 8.083542 7.6209016 7.7472386 7.4769287 7.7197685 7.875747 7.7527337 7.979806 8.126267
1368319_a_at 5.1961517 5.222324 5.0093455 5.464639 4.822685 5.0060935 5.124505 5.2288074 5.3535185 4.922783 5.201808 5.241585
1368320_at 4.7976046 4.4587145 4.6054387 4.4577184 4.4789977 4.3312373 4.3735676 4.551485 4.7425785 4.6990466 4.4899936 4.618986
1368321_at 8.016405 6.312607 6.459862 7.2145596 6.5455966 6.6223555 7.4164057 6.182427 8.643953 8.335659 9.525099 8.142889
1368322_at 8.304378 8.217305 7.858599 8.1706505 8.021167 8.2617035 8.312574 8.52422 8.285555 8.268135 8.419696 8.263414
1368323_at 7.4464564 7.5408316 7.7254443 7.3218646 7.4507446 7.362687 7.48651 7.2719193 7.4748435 7.7310634 7.42601 7.3606987
1368324_at 5.3234634 5.174073 5.365374 5.39612 5.026774 5.017677 5.6375847 5.0858274 5.0850515 5.4239736 5.416556 5.122682
1368325_at 8.312616 8.156078 7.686734 8.474976 8.114626 8.489277 8.164801 8.371021 8.74151 8.067288 8.297157 8.669716
1368326_at 7.0589356 7.5472813 7.127519 6.9817157 7.216007 6.862054 6.745443 7.2010403 7.3402867 7.0749183 6.9900575 7.3124676
1368327_at 6.050616 6.2135277 6.053122 6.1518683 5.95075 6.0820136 6.1839995 5.8382907 5.9364505 6.1915984 6.049249 6.157837
1368328_at 8.610893 8.682993 8.920944 8.747407 8.590084 8.603708 8.725127 9.095366 8.66013 8.571228 8.782772 8.487434
1368329_at 5.483712 5.456031 5.4926744 5.519192 5.383762 5.4777727 5.565174 5.6735606 5.6083846 5.69174 5.617302 5.4501605
1368330_at 6.947461 6.934375 6.800252 7.1443067 6.9944634 7.0356126 7.0151043 7.2182107 7.094128 6.881277 6.917586 6.940371
1368331_at 11.8233385 11.616287 11.5923195 11.913072 11.80203 11.916238 11.708525 11.895612 11.833364 11.837464 11.784581 11.82558
1368332_at 7.555463 6.996519 6.71274 6.6588264 6.7935576 6.8342867 6.8588753 6.464504 8.084372 7.754734 7.2449923 5.8990097
1368333_at 4.564076 4.674383 4.690221 4.269797 4.6662717 4.569404 4.5118766 4.1247306 4.260149 4.4909935 4.548559 4.6868443
1368334_at 6.890017 7.1402 6.6574855 7.1831856 7.2994757 6.9033327 6.9978085 7.169213 7.2833114 7.014916 7.3385735 7.487248
1368335_at 13.559502 13.5846815 13.689264 13.770529 13.630255 13.6373625 13.7790365 13.404362 13.656232 13.704348 13.638212 13.508159
1368336_at 11.47886 11.649196 11.350246 11.516727 11.429141 11.98214 11.524467 11.382567 11.503694 11.427915 11.666868 11.541235
1368337_at 5.8885593 5.8856983 5.9091845 5.73987 5.757924 5.699524 5.8671594 5.6270914 5.6485105 5.7415905 5.7418356 5.5568123
1368338_at 4.352996 4.38735 4.6386447 4.3378916 4.4118032 4.3475585 4.328045 4.499526 4.436409 4.576997 4.530315 4.4008603
1368339_at 4.4550076 4.2590303 4.3618517 4.3675556 4.428797 4.385771 4.4524956 4.702695 4.2078695 4.4295774 4.4182367 4.596137
1368340_at 7.751617 7.449121 7.838819 8.100395 7.8831325 7.861219 7.9054427 8.157717 8.024548 7.666532 7.7824445 7.454654
1368341_at 7.7476945 7.9998493 7.8216643 7.784778 7.714162 7.685429 7.663011 8.065918 7.7620797 7.685666 7.688868 7.67231
1368342_at 4.3556175 4.2130938 4.4843874 4.2638083 4.51402 4.5048485 4.514306 4.450577 4.199074 4.2511587 4.266802 4.5351877
1368343_at 5.337087 5.550723 5.474328 5.4251127 5.412504 5.592669 5.458599 5.3295884 5.234134 5.1700506 5.2792673 5.4976025
1368344_at 3.6255171 3.501257 3.4884486 3.7265792 3.695702 3.6173434 3.4162107 3.5843127 3.5498524 3.5500638 3.656905 3.5596576
1368345_at 4.547084 4.6829515 4.6349244 4.4872594 4.801158 4.522995 4.5416527 4.3704844 4.1983433 4.6990466 4.487095 4.654742
1368346_at 6.677567 6.476504 6.8990707 6.4683113 6.56768 6.740569 6.6367364 6.7084074 6.381256 6.4988213 6.602073 6.5094733
1368347_at 5.248311 5.2852077 4.9770226 4.8019924 5.518494 5.2882514 5.219986 5.3336535 4.865661 4.795217 5.323283 5.3203025
1368348_at 4.335897 4.308393 4.5874786 4.37272 4.50424 4.4503865 4.5364056 4.4679494 4.522246 4.4747744 4.3188825 4.3089437
1368349_at 5.572031 5.633949 5.7640524 5.564834 5.5632257 5.672932 5.7777 5.342805 5.401487 5.625993 5.573593 5.6581206
1368350_at 3.6176286 3.560518 3.4211056 3.482311 3.6018188 3.4658642 3.2882628 3.319702 3.2491968 3.3780606 3.7092888 3.4454343
1368351_at 6.22492 6.1250887 6.170754 6.1182895 6.2390656 6.085999 6.130811 6.0046883 5.9070463 6.2529254 6.2136436 6.2755866
1368352_at 4.541136 4.5217924 4.5019975 4.513188 4.642144 4.4502788 4.5127697 4.2495904 4.3422675 4.693059 4.7521834 4.490271
1368353_at 5.365073 4.862271 5.2626348 5.569822 5.1202335 5.3682823 5.5243917 4.978309 5.202465 5.4816427 5.3621545 5.2040186
1368354_at 9.956387 10.394569 10.211788 9.81815 9.996612 10.043308 10.010787 10.236398 10.103994 10.035047 9.82615 10.171579
1368355_at 4.964875 5.1618953 5.233222 5.380665 4.8776803 5.150736 5.0868716 5.0141034 5.1055446 4.880039 4.830502 4.8051043
1368356_a_at 10.002634 10.059796 9.558176 10.032844 10.014488 9.988443 9.930383 10.268461 10.142518 9.806673 10.274937 9.846962
1368357_at 5.9877186 5.954236 5.525369 5.888254 5.924156 5.98916 5.721778 5.408967 5.518045 5.785522 5.950151 5.875762
1368358_a_at 4.052065 3.7077887 3.8291407 4.1536937 4.0905423 3.7959378 3.9095433 4.3106327 3.786496 3.8221827 3.7132657 3.9407444
1368359_a_at 4.213214 4.390499 4.4494915 4.2400303 4.288368 4.376257 4.4359784 4.2066636 4.1179886 4.259161 4.4123244 4.1722293
1368360_at 13.6334 13.697578 13.653129 13.633513 13.682191 13.705729 13.608831 13.625296 13.655524 13.644907 13.61389 13.678955
1368361_a_at 7.733616 7.8436666 7.817389 7.5982285 7.663386 7.5756364 7.5859303 7.8136625 7.951795 8.07971 7.9404693 7.6558805
1368362_a_at 10.771315 10.93531 10.783793 10.720465 10.831066 10.831033 10.878631 10.798333 10.958655 11.050021 10.863447 10.907916
1368363_at 3.803546 3.7647445 4.111532 3.8826456 3.8188605 3.6854396 3.6599586 3.8790941 3.87515 3.736516 3.7362053 3.7157652
1368364_at 4.606755 4.6109915 4.6397038 4.6760244 4.688662 4.825608 4.6499095 4.6156907 4.548545 4.7640276 4.7848706 4.990858
1368365_at 12.090238 12.018058 12.014415 12.023189 11.816892 12.0367365 11.999836 12.068994 11.997291 11.774071 11.93598 11.98687
1368366_at 5.0533724 4.957081 4.9671354 5.0486984 5.0019913 4.9718733 5.169182 5.321926 5.2312403 5.047654 5.0269184 4.831646
1368367_at 5.571412 5.7454753 5.766247 5.6886225 5.759467 5.652914 5.7955737 5.7572474 5.868457 5.719159 5.782177 5.74058
1368368_a_at 9.8289795 9.750868 9.623673 9.835763 9.757046 9.898146 9.991798 9.858802 9.681462 9.758549 9.466119 9.560907
1368369_at 4.4706945 4.4980927 4.44977 4.3462143 4.6225185 4.7893953 4.493794 4.1021976 4.3662844 4.7202125 4.394062 4.4248543
1368370_at 5.6072273 5.236803 5.506791 5.538464 5.1930776 5.519366 5.728081 5.327066 6.0535226 5.7553253 5.806783 5.2239704
1368371_at 4.7420845 4.7653303 5.0186644 4.7545333 4.8825235 4.7130003 5.0309258 5.030907 4.728359 4.5485835 4.770188 4.8363023
1368372_at 7.7027526 7.5343823 7.4454494 8.421384 7.4812446 8.341669 7.6463265 7.985119 8.376797 7.960363 7.9607286 8.581802
1368373_at 4.274481 4.496517 4.420424 4.334197 4.373849 4.215146 4.358113 4.372129 3.9195864 4.0698814 4.3297377 4.2851334
1368374_a_at 6.0295334 5.9893355 6.1016884 6.0430603 5.9451685 6.103968 6.2756457 6.0064096 5.866726 6.095277 6.1267314 6.469579
1368375_a_at 5.1255937 5.1811733 5.159268 5.162146 4.7593203 5.2405753 5.4428086 5.1202197 5.615769 5.5332522 5.7529564 5.2142277
1368376_at 8.727064 8.64715 8.048843 9.426055 8.986084 8.00317 9.480269 8.655449 9.7471285 8.24608 8.5878 9.054409
1368377_at 4.939584 5.0201902 5.092699 4.948568 5.03726 4.915373 5.363023 5.12236 4.8777056 5.2433443 4.8874464 5.183261
1368378_at 11.899756 12.0852785 11.857024 11.931305 11.693264 11.839519 11.76185 11.970144 11.721251 11.740362 11.811934 11.985082
1368379_at 8.167615 8.013969 7.9950113 8.1222315 7.9101286 7.959038 8.30012 8.35883 8.268496 8.493085 8.23404 7.948649
1368380_at 13.97385 13.995689 14.027658 13.986438 13.928884 13.972457 13.975223 13.97363 14.00725 13.946839 13.986197 14.012758
1368381_at 4.9394546 5.090545 4.959513 4.880453 4.8979716 4.8795276 4.9553766 4.7331767 4.705983 5.0401883 4.727458 4.9374905
1368382_at 5.345683 5.5142264 5.1876955 5.122408 5.494301 5.2035065 5.1542983 5.220267 4.9713197 5.1929936 5.2130184 4.970196
1368383_at 6.198498 6.3162656 6.3091073 6.2145495 6.3488703 6.5270076 6.258974 6.194392 6.1579022 6.3222995 6.236626 6.3145895
1368384_at 4.285181 4.1000896 4.292126 4.1279154 4.318259 4.335025 4.2680826 4.262762 4.1851835 4.2193604 4.133852 4.406033
1368385_a_at 9.076516 8.989259 9.206082 9.030515 9.084003 9.111252 9.024719 9.3039255 9.093681 8.988585 8.989217 8.955292
1368386_at 9.844565 9.685118 9.750091 9.77467 9.841019 9.775014 9.746127 9.884403 9.743998 9.803832 9.732236 9.755978
1368387_at 11.228562 11.215077 10.9677105 11.075686 10.986907 11.35089 11.174002 11.073197 11.261703 10.926222 10.900625 11.206332
1368388_at 5.149148 5.284098 4.9501486 4.9689903 5.167162 5.1108165 5.1186047 4.906522 5.282767 5.498364 5.0821795 5.0692863
1368389_at 8.843532 8.795313 8.817209 8.986373 8.93836 9.007055 9.052886 8.9775095 8.994907 8.90511 8.909825 8.876278
1368390_at 9.144571 8.900785 8.731203 9.029138 8.939894 8.995464 9.069634 8.953468 8.859675 9.001327 8.981277 8.891686
1368391_at 4.899108 4.969613 4.996784 4.6632857 4.9333405 4.8260403 4.7392087 4.5156713 5.0086865 4.8007812 4.8907413 4.855289
1368392_at 6.849951 6.584112 6.578042 6.459424 6.468057 6.544757 6.567359 6.436865 6.5240045 6.609812 6.412458 6.343605
1368393_at 5.5230246 5.481791 5.4943414 6.236892 5.325164 5.6259985 5.412351 5.557953 6.05668 5.4985733 5.7578998 5.223559
1368394_at 5.6814528 5.7215085 5.910778 5.7624784 5.662882 5.7697854 5.7898707 5.7296996 5.6370964 5.700351 5.674961 5.976329
1368395_at 5.534131 5.262602 5.109014 5.43789 5.744686 5.5236516 5.6243725 5.4422865 5.2028303 5.1527452 5.464753 5.477995
1368396_at 5.4377728 5.4688253 5.3857775 5.2182465 5.3737345 5.3505754 5.2361555 5.073346 4.9672904 5.379505 5.3439126 5.235263
1368397_at 12.898352 12.897697 12.808743 12.938981 12.963846 12.984176 12.898597 12.868888 13.031229 12.841519 13.015528 12.795212
1368398_at 4.542696 4.5539117 4.3873625 4.387494 4.4367337 4.6260777 4.451448 4.413148 4.370566 4.3626323 4.3736644 4.5715775
1368399_a_at 11.700903 11.773789 11.619739 11.574705 11.589779 11.715534 11.498142 11.617613 11.482448 11.46046 11.3659935 11.490527
1368400_at 8.825179 8.757162 8.653481 8.931907 9.063199 8.839158 9.043179 9.005662 8.960496 8.735938 8.841701 8.973203
1368401_at 4.54726 4.484259 4.597913 4.389949 4.468157 4.676157 4.3571463 4.4030333 4.55294 4.687483 4.6319594 4.467424
1368402_at 9.137134 9.162798 9.127753 9.230014 9.09297 9.027216 8.929547 9.145644 9.178824 9.053342 9.148999 9.069916
1368403_at 8.814061 8.908344 8.745858 8.838752 8.721367 8.844941 8.66546 8.825824 9.022345 8.87482 8.749092 8.718817
1368404_at 4.9649005 4.990467 4.9447503 5.0731163 5.1525373 5.4338207 5.076482 4.8488398 4.9708934 5.1395955 5.0371222 5.2811003
1368405_at 7.994695 7.6712456 7.7128377 7.9573402 7.9340115 7.8132095 7.8862123 7.8854237 7.8840804 7.9647717 7.7539954 7.651839
1368406_at 4.621256 4.3735456 4.513696 4.354057 4.4479895 4.288575 4.2528143 4.3321705 4.138654 4.4727592 4.207584 4.375657
1368407_at 5.4292583 5.319692 5.3969665 5.9666615 5.188103 5.1902003 5.2417192 5.358204 5.440114 5.252692 5.877305 5.460062
1368408_at 4.773794 4.541528 4.7581987 4.693499 4.712333 4.885729 4.8798404 4.5164537 5.0048933 4.777111 4.8159175 4.8003836
1368409_at 10.149538 10.303228 9.952896 10.099775 9.329615 9.638653 10.057394 9.764034 10.179665 9.784973 9.36141 9.663961
1368410_at 6.5328045 6.7540984 6.5589476 6.930781 6.570489 6.8358603 6.802363 6.841788 6.8215437 6.918826 6.9206247 6.819306
1368411_a_at 3.6868374 3.7984955 3.9189887 3.836898 3.939961 3.9457164 3.8239598 3.7176068 3.5850685 3.9986517 3.7956023 3.8098218
1368412_a_at 5.2532907 4.9432015 5.1199274 4.9196305 4.9332404 5.0641346 4.974723 5.2324624 5.5930176 5.5987754 4.861986 5.003438
1368413_at 5.304145 5.2224236 5.018462 5.071704 5.199006 4.971137 5.195958 4.9162836 4.9570713 4.9828835 4.872362 5.087574
1368414_at 5.862661 5.7720313 5.8974185 5.7456474 6.0217876 5.613931 5.7952538 5.813913 5.787364 6.111124 5.689899 6.0062675
1368415_at 3.9298108 3.9266975 3.9442468 3.9606721 3.9979115 4.01404 3.9151647 3.9041877 3.635298 3.930961 3.9323764 3.8144114
1368416_at 3.7919505 3.9549205 3.9501588 3.8769522 3.8471642 3.7312198 3.917037 3.582042 3.5690901 3.838691 3.8442225 3.8097491
1368417_at 4.791121 4.8459926 4.99434 4.940748 5.103692 5.0646954 5.2422237 4.7630205 4.8187027 4.9917135 5.080983 5.059658
1368418_a_at 12.883981 12.978719 13.035596 12.905637 12.804808 12.993793 12.905409 12.823511 13.127666 13.106566 13.082939 12.946896
1368419_at 9.4694 9.321835 8.922705 9.258739 9.022457 9.417736 9.299988 9.230078 9.302146 9.387399 9.289253 9.1211815
1368420_at 13.234343 13.233479 13.283777 13.243536 13.220577 13.285163 13.2628 13.322619 13.4693165 13.326959 13.338466 13.27428
1368421_at 3.9446015 4.1048956 4.08307 3.9143739 4.080691 4.1543784 4.074612 4.063348 4.017685 3.9655936 4.0472403 4.0600863
1368422_at 7.3555326 5.9784756 6.0530853 6.204817 6.0932736 5.825806 7.046069 6.3915153 6.6866465 6.2152567 7.1740565 6.6371017
1368423_at 5.6135163 5.658045 5.6340895 5.6342707 5.7456083 5.7169876 5.6988144 5.4396057 5.166268 5.809811 5.726531 5.596445
1368424_at 7.4715357 7.332857 7.1169143 7.280377 7.325982 7.420993 7.2415714 7.435226 7.3989916 7.3408685 7.621789 7.5535226
1368425_at 4.7277117 4.848347 4.783336 4.89703 5.022008 4.8292866 5.1917377 4.6812053 4.814866 5.0379434 5.0136337 4.8405733
1368426_at 11.375583 11.430757 11.620924 11.187191 11.41311 11.626754 11.492069 11.306871 11.764858 10.875676 11.2601385 11.181373
1368427_at 8.349663 8.388224 8.318985 8.487083 8.206907 8.156849 8.186476 8.137057 8.1810255 8.151133 8.317995 8.238347
1368428_at 8.899789 8.633549 8.519763 8.893418 8.674309 8.902634 8.565953 9.01365 8.642431 8.445723 8.583892 8.857724
1368429_at 3.4545624 3.5585787 3.7368758 3.6454206 3.7384741 3.8257837 3.8359075 3.592323 3.7619271 3.606162 3.835196 3.8829513
1368430_at 9.856069 9.712542 9.580353 9.690555 9.391115 9.69449 9.503492 9.607113 10.063844 9.88315 9.860317 9.522566
1368431_at 11.121482 10.953964 10.975702 11.0287285 10.960987 11.029436 11.303036 11.142579 11.134629 11.165282 11.051117 11.169091
1368432_a_at 4.4883165 4.2970715 4.5783467 4.62212 4.5822887 4.3990884 4.4733715 4.3683004 4.2267756 4.568552 4.3568025 4.468798
1368433_at 9.747454 9.772755 9.834939 9.8085575 9.784325 9.632147 9.682509 9.876843 9.970365 9.941317 9.897522 9.787137
1368434_at 7.2389836 7.5632877 7.647442 7.742416 7.487446 7.4839263 7.7112093 7.7939763 7.4738045 7.24405 7.238493 7.160788
1368435_at 11.046012 11.336763 11.499174 10.061966 11.328791 11.268499 11.608449 11.671178 12.060337 11.648509 11.247923 11.563497
1368436_at 9.510429 9.335942 9.276907 9.5572605 9.347319 9.441292 9.489201 9.57718 9.348708 9.404167 9.502683 9.336674
1368437_at 5.076574 5.1808186 5.2261214 4.9735746 5.2709603 5.102705 5.094627 5.0524464 4.994038 5.2614794 5.0838532 5.129309
1368438_at 4.8100457 4.8339667 4.612849 4.715558 4.3896184 4.4932036 4.7014265 4.3663344 4.391851 4.502125 4.4843807 4.477979
1368439_at 6.2003474 6.0152082 6.0654526 6.0010085 6.2413754 6.064426 6.0244303 6.219223 5.9447875 6.0667896 5.8771605 6.3190284
1368440_at 6.881224 7.0242386 6.7266455 6.9612036 6.004817 6.7741175 6.9755297 7.0023103 6.797919 6.916899 6.9262547 6.8137465
1368441_at 6.2991962 6.6160674 6.406546 6.1388445 6.2306175 6.367053 6.185406 6.2321224 6.3386374 6.6306686 6.1652136 6.039819
1368442_at 13.387352 13.380202 13.4126835 13.355859 13.386907 13.4043455 13.369303 13.293287 13.4012985 13.31977 13.348617 13.365353
1368443_at 5.4473014 5.5802636 5.3762817 5.5153155 5.5693116 5.4533353 5.3763833 5.107207 5.072069 5.4452567 5.498637 5.5818787
1368444_at 8.079725 7.8105006 7.882202 7.9799805 7.9269543 7.9982285 8.117037 8.093921 8.065613 7.9579277 7.7892475 8.120499
1368445_at 5.8742623 5.8730574 6.201338 5.5701637 6.1048098 5.943758 5.751172 5.8760347 5.5929246 5.8122144 5.808563 5.7316637
1368446_at 7.5733395 7.7669044 7.843327 7.9854374 7.2981772 7.414981 7.859452 7.9512854 8.248285 7.7403164 7.822208 7.345853
1368447_x_at 6.728433 6.784046 7.2630343 7.418048 6.036662 6.8728004 7.7078037 6.8997903 7.151549 8.037495 7.2741976 6.71827
1368448_at 6.5670886 6.7379355 6.672758 6.3733635 6.5787444 6.423181 6.5072064 6.0051036 6.265738 6.6603746 6.5990067 6.7306566
1368449_at 4.404933 4.6573343 4.562166 4.61528 4.660701 4.4205294 4.364344 4.615821 4.4721804 4.9650564 4.551922 4.740164
1368450_at 5.2628865 5.3320403 5.212762 5.0096188 5.275605 5.1166825 4.7505264 4.830261 5.4389977 5.272208 5.038361 4.9134774
1368451_at 6.452042 6.5333033 6.5771117 6.5300446 6.4503007 6.52873 6.4371457 6.266595 6.2328734 6.469119 6.527499 6.593949
1368452_at 9.537315 9.452707 9.421447 9.328903 9.554973 9.441537 9.253859 9.549304 9.77894 9.518647 9.618407 9.694366
1368453_at 10.525067 10.646049 11.153185 10.99334 10.960974 10.7990465 10.907519 10.455609 11.033034 10.511018 10.532704 10.650562
1368454_at 4.0573034 4.1241245 4.0772953 4.0952296 4.2811675 3.890681 4.197651 3.9145584 4.034365 3.9972587 4.2143984 4.019808
1368455_at 5.388396 5.2274075 5.4374356 5.317356 5.3170114 5.115954 5.069179 5.0735006 5.26747 5.6262407 5.0937805 5.099186
1368456_at 4.050234 4.003614 4.054295 3.915741 3.694762 4.033766 3.9090858 3.8370597 3.892476 3.8837037 4.0847807 3.786311
1368457_at 3.9525616 4.020809 4.105859 3.8029919 3.8278656 3.77666 3.7647078 4.0963316 3.6798625 3.949981 4.003375 3.9219322
1368458_at 8.858126 10.01677 10.308527 9.947709 10.317824 9.520087 10.498316 10.235114 9.282253 9.862359 10.452487 11.168524
1368459_at 4.3809605 4.145258 4.4724355 4.367532 4.111723 4.2698307 4.337326 4.147348 4.4619513 4.2797766 4.3742924 4.571579
1368460_at 7.856947 7.104885 7.6027374 7.2638125 7.762439 7.668195 7.8166137 8.3411665 8.007208 7.0426893 7.217373 6.9267964
1368461_at 11.384831 11.497848 11.271549 11.2363205 11.323628 11.178817 11.278857 11.156716 11.334676 11.059108 11.283245 11.023251
1368462_at 5.184091 4.8543057 4.9164276 5.1914463 5.390639 5.2630496 5.269222 5.374761 5.552454 4.920014 5.148108 5.2097883
1368463_at 7.4638762 7.345394 7.147328 7.43995 7.29533 7.5634565 7.474151 7.393685 7.477899 7.4665313 7.4665313 7.4212837
1368464_at 6.037374 5.827616 5.9422264 6.043487 5.851017 6.2245483 6.1708064 5.838379 6.3041043 5.9997797 5.9873385 6.060959
1368465_at 3.74557 3.5779395 3.6240144 3.7574492 3.8806548 3.6910627 3.7913482 3.542719 3.798223 3.767756 3.7693565 3.9667354
1368466_a_at 5.2078767 5.331189 5.1275454 5.4262633 5.3145847 5.3013854 5.606081 5.4687705 5.512605 5.2068214 5.3687277 5.568937
1368467_at 12.8286705 12.697228 12.682052 12.845339 12.792815 12.814009 12.784884 12.836407 12.882517 12.752095 12.901127 12.87252
1368468_at 4.7590656 4.7169046 4.8785596 4.824333 4.9834824 4.772623 5.034141 4.3669286 4.217694 4.391639 4.665906 4.701031
1368469_at 5.3246408 5.3615766 5.4521585 5.8097 5.46728 5.7554283 5.7752714 5.6807346 5.485612 5.895496 5.244644 5.686603
1368470_at 8.631542 8.418243 8.403455 8.326752 8.345422 8.44429 8.570516 8.550729 8.713877 8.405818 8.46687 8.264935
1368471_at 5.2080145 5.1723742 5.587175 5.4101453 5.4362345 5.2748756 5.585149 5.078311 5.1433554 5.376753 5.3204393 5.3344064
1368472_at 5.056569 4.897864 5.056827 4.722019 5.1255045 4.701602 4.845474 4.6041636 4.9044013 4.9193735 5.0873656 4.9933357
1368473_at 4.9706235 5.08938 5.1340866 5.1252327 5.102161 5.072923 5.195722 5.1353226 5.031808 5.2044916 5.179291 4.7919903
1368474_at 7.2097135 6.6438637 7.0407662 7.070788 7.1953053 7.385082 7.1318035 6.6910834 8.023483 7.9598765 7.972229 7.1931696
1368475_at 4.8864994 4.742158 4.58124 4.5080595 4.8332963 4.7088904 4.7918677 4.7223125 4.148865 4.65444 4.7390227 4.5502567
1368476_at 6.276687 6.388559 6.365414 6.5028543 6.2523947 6.1933637 6.4522114 6.2468376 6.4864254 6.413027 6.3035316 5.9038687
1368477_at 6.839843 6.9547 6.8722706 6.7164345 6.975077 6.8801785 6.9388423 6.785821 6.809847 7.2145104 6.878811 6.991128
1368478_at 3.9192262 3.634429 3.7156494 3.7745054 3.654503 3.832964 3.8712366 3.4731696 3.6157024 3.7414382 3.6553388 3.6264374
1368479_at 3.710281 3.606467 3.644999 3.6148446 3.691911 3.7195444 3.670173 3.7151763 3.6724336 3.7231967 3.5434432 3.8097026
1368480_at 6.311529 6.244129 6.44399 6.115264 6.5016003 6.1069884 6.2416224 6.168166 5.944718 6.0638103 6.390268 6.5422792
1368481_at 5.107918 5.142295 5.273104 5.1421943 5.095538 5.1580305 5.397358 4.9747295 5.1344924 5.0829754 5.1909866 5.195259
1368482_at 7.048207 6.959163 6.877484 6.535235 6.517794 6.705719 6.3369193 6.297097 7.4993067 7.066354 6.3531604 6.2909484
1368483_a_at 4.21324 4.2887936 3.8094487 4.197644 4.278721 4.1049967 4.331973 4.315266 4.545968 4.104973 4.2668223 4.342807
1368484_at 4.8664103 4.5846405 4.7576284 4.737839 5.094255 5.0337186 5.1909904 5.7075295 5.405992 4.9474425 4.9396734 5.1826973
1368485_at 4.5144787 5.0543327 4.8286657 4.668476 4.7729034 4.758214 4.9423304 4.8645506 5.1169004 4.935109 4.7778234 4.9333706
1368486_at 6.0625186 5.858824 6.839741 7.110936 7.4135785 6.8205314 6.392406 6.8269234 6.4782186 5.2114344 5.343935 5.1426973
1368487_at 3.296132 3.1830342 3.2594767 3.255175 3.3695674 3.3525348 3.3068705 3.161135 3.2671235 3.3212042 3.2498622 3.304425
1368488_at 9.114019 8.628539 9.013924 9.003123 8.747301 9.314006 8.362088 8.687578 8.544291 8.903023 8.676537 8.927971
1368489_at 4.898609 5.006058 5.137086 4.8888173 4.9124064 5.002447 4.9881887 4.948185 4.667148 4.8837466 4.808687 4.997625
1368490_at 10.250396 10.413037 9.593494 9.891588 9.936805 9.642271 9.146599 9.643374 10.257921 10.01108 10.167628 9.750512
1368491_at 6.392256 5.806182 6.167412 6.158596 6.467899 6.084696 5.957671 6.844132 5.7886043 6.200532 6.2988453 6.21638
1368492_at 7.4531126 7.4640045 7.5225453 7.6721606 7.165564 7.549223 7.2970314 7.345898 7.95244 7.7380757 7.8466883 7.368208
1368493_at 4.9408526 4.700382 4.5973616 4.6427045 4.9026337 4.5661206 5.042466 4.7462735 4.8950605 4.995202 5.1262665 4.66086
1368494_at 3.8607721 3.878461 4.1929283 4.036396 3.6911292 3.9849694 3.9893599 3.8463817 3.9862125 3.9049568 3.8244061 4.027914
1368495_at 5.466976 5.556959 5.7396655 5.665533 5.6559296 5.434992 5.811701 5.381443 5.296949 5.7290673 5.725175 5.37414
1368496_at 4.4827895 4.516883 4.509174 4.4024954 4.7814636 4.535388 4.4613304 4.663517 4.5371733 4.5518055 4.7152996 4.667347
1368497_at 10.420895 10.711902 10.326098 11.177952 10.654797 10.869877 11.013897 10.687278 10.448416 10.7968235 11.021621 10.470265
1368498_a_at 3.4115005 3.1494002 3.1845329 3.1109233 3.1329625 3.1447878 3.1022687 3.1948504 3.1066563 3.2483852 3.1881814 3.2405987
1368499_at 3.2075996 3.3682165 3.1711316 3.1956608 3.5704331 3.1673012 3.177227 3.1852098 3.2846491 3.279298 3.2457812 3.135285
1368500_a_at 6.518639 6.6586924 6.626202 6.4871187 6.641551 6.5313554 6.6783633 6.2115574 6.4374304 6.697793 6.612536 6.5894947
1368501_s_at 6.471186 6.5369644 6.247961 7.0922203 6.4190736 6.840021 6.573755 7.062267 6.7853904 6.4999266 6.4259605 6.27123
1368502_at 4.045282 4.282671 4.023143 4.0824575 4.1981764 4.2785425 4.259497 3.7012038 4.0315013 4.1831317 4.0326815 4.263976
1368503_at 8.252455 8.372314 8.28385 8.326921 7.9217663 8.4027195 8.096342 8.362545 8.080755 8.290752 8.06621 8.198402
1368504_at 10.986582 10.82274 10.954392 11.175264 10.732159 11.097579 11.019821 10.943233 11.069204 10.74849 11.136159 10.913728
1368505_at 5.04003 5.1557326 5.302741 5.1207066 6.063842 5.1877313 5.167812 4.925889 5.1513863 5.1382275 5.6023073 5.286499
1368506_at 5.0105004 4.946892 5.1208463 4.754368 5.411733 4.894924 4.820849 4.666116 4.6422653 4.7573476 5.3639174 4.8543177
1368507_at 11.43242 11.3363495 11.390817 11.41374 11.359807 11.371802 11.366414 11.377529 11.325228 11.384235 11.329246 11.124658
1368508_at 8.477612 8.785695 8.703377 8.477539 8.511075 8.515969 8.488948 8.745763 8.550627 8.410311 8.30157 8.285604
1368509_at 5.780359 5.467367 5.3747015 5.9139094 5.231631 5.4549623 6.0234084 6.031353 6.3751 5.7901936 5.868194 5.80811
1368510_at 4.5714655 4.7070503 4.551756 4.6716547 4.610875 4.6543884 4.893318 4.342222 4.255638 4.4719553 4.8540916 4.6549196
1368511_at 4.452228 4.2162414 4.4492197 4.2884035 4.3572907 4.318574 4.4350214 4.1034703 4.206878 4.171973 4.2098246 4.3155704
1368512_a_at 10.311857 10.194584 10.142396 10.041049 10.258587 10.290426 10.236086 10.21671 10.2175455 9.566976 9.481682 10.1039
1368513_at 6.530806 6.497982 6.09413 6.254445 6.409294 6.5452986 6.2879057 6.309478 6.4496613 6.4735465 6.5434747 6.480057
1368514_at 11.539477 11.550973 11.52206 11.479404 11.355325 11.584878 11.48716 11.647441 11.632379 11.566865 11.575485 11.556824
1368515_at 5.1972 5.0859222 4.654976 5.2195053 4.9362297 4.9128923 4.989587 4.967979 5.0188417 4.931428 5.033435 5.0533266
1368516_at 6.6172194 6.590243 6.427339 6.583564 6.618549 6.507454 6.758473 6.728345 6.7724338 6.8074255 6.798399 6.5410256
1368517_at 6.476855 6.42545 6.224499 6.8259435 6.6325836 6.330987 6.6212187 6.9089723 6.455828 6.3601184 6.5622115 6.4461813
1368518_at 8.438599 7.961061 8.121261 7.857203 7.8192086 7.954206 7.701355 7.7585864 8.517825 8.393967 8.169232 7.75228
1368519_at 5.3747416 5.093237 5.203228 4.9822254 5.1394916 5.018404 4.9927616 5.0034113 4.9328585 4.9237843 5.119384 5.1326528
1368520_at 13.193561 12.943681 13.052078 12.884436 12.9006405 12.794441 12.824494 12.924994 12.987828 12.25331 12.561322 12.559454
1368521_at 7.126971 6.554919 6.378886 6.6251693 6.6531467 6.5066333 6.731609 6.371507 6.845564 6.735828 6.6888175 6.2319317
1368522_at 4.3349037 4.0850124 4.1283064 4.411775 4.273613 4.4479394 4.492781 4.0463114 4.35616 3.9815288 4.259152 4.3453493
1368523_at 4.17751 3.923611 4.072503 3.8901606 3.901387 3.6173434 3.9752958 3.911868 3.8746438 3.8304324 4.0780153 3.8359253
1368524_at 3.632934 3.723614 3.6608238 3.789413 3.497524 3.8144438 3.590102 3.5412273 3.5603082 3.6619327 3.6217186 4.0872326
1368525_at 6.771704 7.0018187 6.799231 6.9460125 6.7240944 6.6660075 6.861395 7.2066483 6.963496 6.8312674 6.7827644 6.5606723
1368526_at 7.1267586 7.250958 7.3173223 7.1861253 7.1953053 7.0986767 7.3385034 7.264252 7.2876515 6.994646 6.984081 7.1233997
1368527_at 3.2238915 3.2450721 3.255894 3.2251143 3.3555267 3.146558 3.0645614 3.4172242 3.2354205 3.335081 3.166653 3.3257177
1368528_at 8.847839 8.942661 8.928141 8.745352 8.610308 8.7723255 9.065674 8.775345 8.707788 8.746954 8.5183525 8.767412
1368529_at 4.750119 4.635709 4.5935025 4.519528 4.6261754 4.5193796 4.745752 4.5917234 4.5481 4.656634 4.520581 4.607126
1368530_at 4.4650154 4.511181 4.560396 4.1510277 4.64011 4.4556975 4.301124 4.26285 4.3784103 4.504571 4.5020056 4.410355
1368531_at 3.5396829 3.4848464 3.525193 3.5931652 3.449433 3.6161253 3.5353837 3.560412 3.396323 3.5316575 3.4474883 3.5960178
1368532_at 4.169987 4.0743585 4.1228304 3.8897161 4.0307183 4.142661 4.013958 4.0260262 3.921479 4.0236526 3.721747 4.192013
1368533_at 5.845755 5.4986734 5.7536755 5.822061 5.6685486 5.584732 5.4039335 5.443545 5.619748 5.3632803 5.3956175 5.6796703
1368534_at 5.8110013 5.8943224 5.9294305 5.83459 5.8323417 5.8281984 5.977425 5.5093613 5.602232 5.775031 5.8927546 5.7162337
1368535_at 5.394793 5.3366823 5.3787107 5.358878 5.484606 5.404979 5.607774 5.1299334 5.379449 5.417759 5.537949 5.462779
1368536_at 10.40368 10.280076 10.280633 10.378755 10.296601 10.174304 10.47642 10.622247 10.538613 10.414274 10.255549 10.361
1368537_at 6.3233275 6.411985 6.2422566 6.3292885 6.233785 6.2545958 6.284014 6.4985476 6.6236243 6.1890426 6.364108 6.441114
1368538_at 7.929334 7.7703757 7.852016 7.8463116 7.9354444 7.862136 8.006516 8.077263 8.141186 7.951746 7.9695177 7.9173374
1368539_at 3.4248824 3.2893014 3.3331985 3.3799598 3.1935036 3.3521047 3.3220892 3.5151765 3.2894075 3.2539227 3.3952942 3.4148936
1368540_at 4.0810847 4.517061 4.21503 4.1576786 4.2975354 4.1097198 4.561735 4.461646 4.5612926 4.3692474 4.382719 4.3345556
1368541_at 6.1686525 6.3047795 6.2764435 6.4541926 5.9052267 5.9683447 6.254691 6.006465 6.8227634 6.2856936 6.5105696 6.0748873
1368542_at 4.8541565 4.933115 4.7727246 5.1225495 4.834803 5.0878487 4.614646 5.327119 4.495992 4.7613797 4.73993 4.7526836
1368543_at 7.9971576 8.201484 7.630446 7.755361 6.99646 7.2468266 7.35843 7.5773387 8.270842 8.115571 7.4762597 7.447668
1368544_a_at 4.6644773 4.4978776 4.8585196 4.7515 4.9355903 4.740328 4.7571335 4.73819 4.5401826 4.725957 4.8203254 4.446533
1368545_at 5.456763 5.1413965 5.241594 5.225961 5.4793463 5.238989 5.3244243 5.502022 5.347953 5.5150495 5.224003 5.314256
1368546_at 4.821123 4.722727 4.7091074 4.711069 4.788102 4.869175 4.7484517 4.8108115 5.2416162 4.8600054 4.902637 5.141368
1368547_at 4.163045 3.8808017 4.100015 3.8859367 4.0928545 3.8893728 4.00878 3.9508069 4.207164 3.991572 4.0491867 4.08682
1368548_at 3.222921 3.3411775 3.4364269 3.3453069 3.323466 3.1940894 3.1941023 3.1905122 3.3417628 3.2163503 3.1482077 3.2580078
1368549_at 9.009579 8.929021 8.771392 8.919087 8.824934 8.989346 9.016785 9.027511 9.019434 8.865344 8.82019 9.022805
1368550_at 4.8478813 5.0156918 5.0016174 4.820817 4.7124934 4.7139473 4.85124 4.878129 4.952409 5.0410194 4.942445 4.970525
1368551_at 4.7259846 4.7903543 4.885455 4.799754 4.620867 4.4548607 4.3963833 4.6311235 4.6882834 4.7308106 4.780593 4.521305
1368552_at 10.745307 10.614493 10.612114 10.7521515 10.65674 10.769405 10.815209 10.789667 10.621187 10.521971 10.5771675 10.772315
1368553_at 5.2017736 5.1567564 5.084031 5.3002653 5.162361 5.46622 5.3123465 5.208415 5.498083 5.016733 5.020426 5.081646
1368554_at 5.42928 5.7930665 5.495141 5.6331263 5.5054073 5.5307565 5.383713 5.367171 5.3789253 5.3932476 5.595456 5.168936
1368555_at 5.926944 5.6470304 5.7785854 5.5492587 5.4866195 5.7116528 5.7183657 5.2966022 5.9657264 5.9127083 5.828922 5.5165267
1368556_at 4.367018 4.468141 4.541632 4.483803 4.2837934 4.547977 4.504965 4.187766 4.5658207 4.4549446 4.3364334 4.426138
1368557_s_at 4.696885 4.6449046 4.8338823 5.022926 4.990602 4.8049574 4.992861 4.46522 4.9585333 4.7760043 4.777824 4.7975388
1368558_s_at 8.892452 8.5223255 7.996741 8.56423 7.5984426 8.559299 8.501663 7.876291 9.010113 8.754911 8.683228 7.8382835
1368559_at 5.4507027 5.431779 5.521615 5.2968845 5.5584135 5.2013474 5.3397164 5.3364096 5.372784 5.2622333 5.4733334 5.388848
1368560_at 5.1373076 5.0993776 5.327256 4.9155245 5.22907 5.187833 5.0565195 5.146871 4.918323 4.8541846 4.831786 4.9951286
1368561_at 3.9699311 3.9621992 4.3831367 4.17593 4.3245173 4.0946965 4.3864393 3.8351564 4.1631317 4.114871 4.0704184 4.0718613
1368562_at 4.7374086 4.910963 4.6868095 4.956505 4.949214 4.9427853 4.678314 5.030907 4.656948 5.0016894 4.6921635 4.8994975
1368563_at 7.16668 6.198252 6.359974 7.1038885 7.3370433 6.6281824 6.840446 8.087729 6.560207 7.2973847 7.191195 6.0076613
1368564_at 4.727421 4.792699 4.8041563 4.7409678 4.752166 4.873882 4.707234 4.519724 4.3396044 4.74592 4.6319594 4.8494573
1368565_at 4.479018 5.243793 5.1673098 4.5478415 5.0597386 4.761013 4.309823 4.522117 4.1658015 5.2951965 4.30967 4.1266413
1368566_a_at 11.343176 11.263507 11.506467 11.283426 11.452744 11.305493 11.441243 11.618733 11.568183 11.474165 11.399976 11.543139
1368567_at 7.6180525 7.686203 7.420098 7.6663704 7.5437646 7.645052 7.644023 7.410158 7.4436913 7.419181 7.543504 7.386748
1368568_at 5.8768272 5.970643 5.835679 5.8135066 5.7156487 5.9060955 6.00356 5.6968584 5.7540865 5.914257 6.01944 5.857477
1368569_at 3.6931937 3.717813 3.7828 3.684566 3.9981656 4.666845 4.004359 3.8128016 3.7066581 3.7739587 3.8401465 3.784275
1368570_at 7.9247103 7.8549147 7.340227 7.799735 7.907735 7.8642106 7.5301147 7.7826586 8.329191 7.739936 7.545212 7.7040834
1368571_at 4.679341 4.73752 4.6974616 4.744522 4.699209 4.8939486 4.6674967 4.929409 5.1128683 4.773569 5.061392 4.8659105
1368572_a_at 5.4160423 5.4989095 5.307648 5.2306027 5.4178762 5.268461 5.404939 5.3164697 4.918323 5.440522 5.225684 5.240861
1368573_at 8.011621 7.9475336 7.7273903 8.110193 8.008087 8.142661 8.105291 8.196932 8.053269 7.7521324 7.7675943 7.7418084
1368574_at 10.325904 10.348521 10.232179 10.240646 10.257241 10.2718525 10.372253 10.508751 10.299284 10.183234 10.325598 10.287966
1368575_at 5.15692 5.3789744 5.2345695 5.217834 5.307707 5.278283 5.27592 5.098857 5.1298475 5.264163 5.1393647 5.146377
1368576_at 4.155351 4.431313 4.634237 4.331804 4.841128 4.6774273 4.5933332 4.752761 4.5848403 4.486238 4.2297387 4.9593477
1368577_at 3.3621075 3.3514555 3.3733141 3.5758967 3.4694777 3.3801992 3.83489 3.398999 3.500675 3.495123 3.331553 3.8421333
1368578_at 4.7178063 4.583837 4.681159 4.7624955 4.6588116 4.5423164 4.489771 4.608161 4.5722866 4.45432 4.6706357 4.81219
1368579_at 4.7026715 4.801055 4.636922 4.7681713 4.8130784 4.703705 4.583407 4.522994 4.5975842 4.542735 4.580557 4.7750645
1368580_at 6.13724 6.211948 6.1125126 6.1432157 6.0658627 6.3066955 6.2350783 5.7746897 6.015213 6.0934644 6.1597085 6.0727654
1368581_at 5.714164 5.70338 5.798825 5.4758234 5.798832 6.0498133 5.709156 5.301754 5.7500954 5.602906 5.778172 5.787603
1368582_at 4.041853 4.085979 4.359955 4.010249 3.9447544 4.035239 3.9134982 4.0596046 3.9060795 4.1530046 4.1513815 4.0584803
1368583_a_at 13.861838 13.886312 13.878063 13.755842 13.811465 13.7137575 13.75314 13.769154 13.900743 13.718613 13.886293 13.766243
1368584_a_at 4.694652 4.7717085 4.73165 4.618622 4.686326 4.7060723 4.558916 4.4971027 4.633686 4.9737177 4.4291706 4.7355604
1368585_at 5.9258823 5.7509885 5.8564277 5.52874 5.879196 5.67564 5.7458677 5.611175 5.483051 5.9508004 5.855822 5.779731
1368586_at 5.1238866 5.396261 5.174605 5.0686646 5.228577 5.1630936 5.0085983 5.2404013 5.013973 5.3324404 5.0898275 5.1210427
1368587_at 13.897113 13.94257 13.958112 13.936921 13.881957 14.01513 13.928674 13.943205 13.930889 13.861478 13.826814 13.964412
1368588_at 6.0971956 7.1751513 6.5617065 6.750059 6.4293675 6.335952 6.2324657 6.6339116 6.0354743 6.1282706 5.931286 6.0288534
1368589_at 8.64019 8.13709 8.255169 8.74239 8.057079 8.603649 8.570292 9.109281 8.682192 8.885962 8.937106 8.58013
1368590_at 4.1328506 3.9503698 4.1137223 4.262106 4.157399 3.9490821 4.1806364 4.1890306 4.3846717 4.014544 4.4110055 4.048506
1368591_at 9.111899 9.0223675 8.982878 9.194775 8.998806 9.005895 9.00969 9.087441 9.0531435 9.201902 9.08197 9.017966
1368592_at 7.1982064 7.6474395 7.8751273 7.3149376 7.061009 7.4506164 6.9488735 7.168741 7.599665 7.511634 7.5258217 7.2742567
1368593_at 8.508171 8.57922 8.682249 8.719337 8.746798 8.627199 8.491953 8.636353 8.585003 8.575966 8.343149 8.699265
1368594_at 5.131837 5.122225 5.181814 4.9791923 5.100662 4.7615004 5.11954 4.768826 4.918503 5.041582 5.0897207 4.9633126
1368595_at 4.500804 4.8993754 4.496738 4.687195 4.966205 4.88868 4.428659 4.953477 4.6601634 4.584273 4.892868 4.969884
1368596_at 7.0838737 7.002921 6.7467494 7.199771 6.9084635 7.0667906 6.75256 7.220623 6.8146486 6.864119 7.2246704 7.38909
1368597_at 5.981603 6.084615 5.8570576 6.2047634 6.285556 6.1215444 6.0382724 6.444221 6.0227294 5.9870286 6.0137744 6.491516
1368598_at 6.4568005 6.396154 6.134416 6.429048 6.5328946 6.2829113 6.3862743 6.20951 6.0983825 6.338638 6.247476 6.284052
1368599_at 5.8670993 5.8943224 5.7220597 5.957362 6.085129 5.784362 5.8637953 5.9234953 5.6600327 6.136708 6.0316405 6.171489
1368600_at 10.9007015 10.744403 10.621807 10.845966 10.811918 10.964047 10.947457 10.735935 10.930355 10.863471 10.673071 10.908845
1368601_at 4.572115 4.518949 4.7278857 4.443236 4.5816813 4.7285933 4.8076763 4.341558 4.400063 4.6152945 4.2509627 4.4930058
1368602_at 3.7873108 4.0630717 3.8035784 3.9667475 4.0092287 3.7457533 3.900084 3.6610434 3.7868412 3.6096606 3.7956023 3.9688962
1368603_at 4.446913 4.6887474 4.5763683 4.521287 4.479652 4.506251 4.674734 4.320444 4.303753 4.738179 4.5445776 4.615251
1368604_at 4.8067956 4.8709264 5.0089297 4.8001847 4.871578 5.036388 4.891801 4.7118077 4.708633 4.5699587 4.8668256 4.883299
1368605_at 4.990842 5.1500325 4.8941574 5.116561 5.20608 5.2935605 4.880785 4.8734665 4.9856005 5.005837 5.099746 4.9427996
1368606_at 4.116042 4.033383 4.140214 4.5227494 4.3155785 4.3804884 4.113386 4.5814304 3.8614032 4.195263 4.30987 4.1865187
1368607_at 8.003596 6.37573 6.820064 8.351244 7.473022 7.3948364 9.011393 5.9803143 8.049293 7.375442 9.004937 8.511154
1368608_at 9.987262 9.944928 10.039866 9.928097 9.995137 10.025287 10.021754 10.125633 10.079308 10.020875 9.939353 10.051297
1368609_at 12.570319 12.518435 12.4007845 12.621133 12.431975 12.563482 12.547341 12.464517 12.661329 12.515841 12.494635 12.57132
1368610_at 3.8299503 4.056158 4.0194798 4.0320168 3.8094954 4.0068545 4.203387 3.8273792 3.8904793 3.9464536 3.9394855 3.9445534
1368611_at 4.0083156 3.8949003 4.27359 4.0008698 4.0337477 3.9019918 4.081192 4.0066595 3.9640043 4.0268154 4.003375 4.0344553
1368612_at 5.106708 5.2818966 5.374644 5.2778378 5.691189 5.3402576 5.3720384 5.2362046 5.4732733 5.315749 5.22437 5.409954
1368613_at 4.327853 4.28502 4.3071795 4.1933985 4.265171 4.099076 4.246588 3.9857042 3.878813 4.293345 4.140026 4.4863577
1368614_at 7.5220404 7.537074 7.9566784 7.671904 7.912912 7.856723 7.6491947 7.7731514 8.208422 7.967255 7.8150787 7.872924
1368615_a_at 4.7910194 4.659927 4.958516 4.8958583 5.0813255 4.838742 4.8734617 4.666983 4.779771 5.07061 5.3060083 5.0234475
1368616_at 6.0647163 6.0246034 6.155732 6.067159 6.1744432 6.0337043 6.400219 5.920192 6.355064 6.1385646 6.000011 6.010398
1368617_at 4.5357914 4.165744 4.3227386 4.4379754 4.2225304 3.9809284 4.9497447 4.2291994 4.753172 4.367451 4.503269 4.2691183
1368618_at 9.09157 8.868539 8.933146 9.241278 9.2496 9.1948185 9.242631 9.301717 9.24473 9.276119 9.21855 9.013843
1368619_at 5.2668076 5.276743 5.333459 5.22966 5.3375826 5.5391316 5.504465 5.3821583 5.1397247 5.450364 5.19355 5.082504
1368620_at 5.7024364 5.4590387 5.514587 5.518852 5.670392 5.529149 5.7922277 5.626415 5.5243626 5.8771186 5.651148 6.0115185
1368621_at 10.71594 10.822782 10.644251 10.842888 10.799847 10.875702 10.564187 10.829495 10.911273 10.752651 10.5176935 10.789451
1368622_at 4.2752275 4.068798 4.276038 4.1905932 4.2371125 4.3647194 4.3975086 4.106441 4.0710554 4.258844 4.1594706 4.174679
1368623_at 4.724793 4.541548 4.688468 4.74913 4.3224006 4.6519766 4.4432993 4.8026133 4.4366093 4.5629416 4.478319 4.677952
1368624_at 3.8652987 3.6059833 3.8415396 3.7802746 3.6971605 3.6006806 3.9245954 3.7545176 3.499238 3.7854662 3.628416 3.7236888
1368625_at 5.3606033 5.1577077 5.279549 5.067085 5.1231375 5.104365 5.2742867 4.969873 4.9517264 5.119493 4.9475102 4.8114996
1368626_at 4.2649703 4.1513476 4.312945 4.3133492 4.284523 4.333138 4.276501 4.3874373 4.3328533 4.316141 4.5847373 4.496527
1368627_at 12.874565 12.847979 12.825067 12.797005 12.886127 12.797823 12.914058 12.95001 12.907096 12.871647 12.838473 12.926952
1368628_at 3.7304957 3.7307253 3.788433 3.804951 3.8471642 3.8000736 3.6995718 3.7463424 3.8400097 3.564299 3.6763518 3.8682601
1368629_at 4.6151714 4.487357 4.727541 4.539206 4.5096655 4.4179792 4.7250767 4.6605387 4.337563 4.5007973 4.4956565 4.736206
1368630_at 3.3411658 3.4751706 3.545152 3.4724636 3.3566897 3.6949275 3.6902807 3.6068962 3.505679 3.5594354 3.533291 3.4812303
1368631_at 4.297792 4.2998548 4.388678 4.4632573 4.648021 4.4681582 4.7008953 4.4961767 4.4420667 4.1831317 4.184632 4.4299073
1368632_at 3.3962686 3.3266478 3.4636693 3.4217746 3.1993613 3.4471092 3.2662213 3.2628973 3.435618 3.2149618 3.3578427 3.3384213
1368633_at 3.4822304 3.428952 3.3457537 3.227218 3.7404344 3.5309932 3.322491 3.4935167 3.321102 3.450486 3.6567152 3.4460886
1368634_at 7.7427144 7.79519 8.01815 7.7585692 7.8890476 7.828174 7.8633027 7.6452823 7.535782 7.8434086 7.684094 7.736239
1368635_at 3.8961575 4.244317 4.184272 3.8724115 4.2066927 4.0625677 4.015543 3.9094942 4.047735 4.0210247 4.1208134 4.1162395
1368636_at 5.700392 5.5749373 5.783405 5.7360516 5.591546 5.6249475 5.5884166 5.4942303 5.3223686 5.746703 5.768669 5.408228
1368637_at 4.1345205 4.071702 4.2018366 4.322505 4.1333957 4.0656123 3.9905517 4.320444 4.306941 4.4585075 4.093273 3.9937334
1368638_at 5.456648 5.1550245 5.356723 5.417553 5.196921 5.306595 5.193816 5.157942 5.4189854 5.067858 5.314595 5.207699
1368639_at 3.9948058 4.304719 4.169736 3.9520116 4.164947 3.8894887 4.204168 3.9683824 3.8571305 4.109585 4.2996354 4.182794
1368640_at 5.5740643 5.5565233 5.398045 5.2454677 5.4178762 5.267592 5.548513 5.108685 5.100412 5.3445463 5.2190604 5.7570662
1368641_at 4.341232 4.3911524 4.250118 4.524108 4.4443927 4.6097484 4.576798 4.437383 5.063842 4.764839 4.3734913 4.606733
1368642_at 9.69864 9.493581 9.301199 9.685544 9.610123 9.628407 9.397931 9.434172 9.727504 9.449477 9.643599 9.571501
1368643_at 4.4895477 3.9768376 4.0708003 4.053414 3.8695896 3.9105208 4.306659 4.146752 3.9291143 3.9749496 4.2026243 3.9384935
1368644_at 4.7159095 4.667764 4.7154884 4.361895 4.7238193 4.471264 4.550991 4.516497 4.6754055 4.4027553 4.2100983 4.263986
1368645_at 6.195023 6.0544295 5.70881 5.848124 6.181495 6.0082455 6.1380835 6.2336087 6.165128 6.4266696 5.9500537 5.6163573
1368646_at 8.416755 8.091566 8.239078 8.466079 8.021664 8.411407 8.237345 8.448796 8.448915 8.001928 8.024324 8.316603
1368647_at 7.5063233 7.423576 7.33963 7.4221034 7.640543 7.3767395 7.427613 7.6729236 7.58851 7.5760894 7.5856833 7.5155573
1368648_at 4.6798477 4.4882083 4.790488 4.6077547 4.797429 4.5606537 4.6525106 4.371691 4.714442 4.48653 4.4096074 5.277854
1368649_at 7.9207807 7.857441 7.569335 8.121842 7.850981 8.095928 8.121571 7.9813757 8.093723 7.755892 7.9041686 8.12438
1368650_at 6.712334 7.286229 7.304444 6.197431 6.8541665 7.1541357 6.1937413 7.0976324 6.874529 7.442695 6.9275265 7.1906476
1368651_at 10.953344 10.699137 10.885208 10.655062 11.133571 10.869163 11.005178 11.0403185 11.288165 10.501037 10.293808 10.676171
1368652_at 6.926718 6.922056 7.089795 7.017488 6.784298 6.9471917 7.039845 7.1447053 6.917558 6.7740436 6.9415216 6.895094
1368653_a_at 10.899054 10.794919 10.83121 10.865784 10.947044 10.759102 10.890066 10.841067 10.708914 10.935151 10.8326 10.814056
1368654_at 6.3876433 6.889911 6.2146378 6.478892 6.0442076 6.350513 6.145443 6.7248607 6.414544 6.2378435 6.342901 6.23012
1368655_at 9.851919 9.607818 9.583055 9.58788 9.596187 9.719033 9.581538 9.754099 9.601676 9.756552 9.514588 9.47534
1368656_at 4.2797604 4.27199 4.2009234 4.016478 3.7988365 3.992857 4.1861176 3.7999516 4.06804 4.0770907 4.1565847 3.778967
1368657_at 3.5469885 3.9346943 3.8621178 3.656323 3.6573951 3.7226303 3.7415442 3.7008471 3.5165992 3.9172454 3.6457975 3.607563
1368658_at 5.1236753 4.6316137 4.6606894 4.756523 4.487369 4.521207 4.6213317 4.998532 4.4851303 4.984769 4.5207024 5.0942817
1368659_at 10.620561 10.581052 10.524765 10.865822 10.612928 10.74787 10.567061 9.65764 10.799866 10.510247 10.486028 10.34511
1368660_at 4.9010677 5.020206 5.071227 4.9867306 4.7704887 4.790912 5.037584 4.759622 5.014248 5.0174055 4.7426863 4.8866224
1368661_at 6.5354657 7.0028715 6.893813 6.7996225 6.676243 6.58331 6.5493684 6.900735 6.325101 6.573236 6.283954 6.6733885
1368662_at 7.544541 7.064 6.760215 7.35046 7.1109056 7.188261 6.8576536 7.1788216 7.1605945 7.1948338 7.1410317 7.317196
1368663_at 3.6961083 3.705942 3.7627578 3.7044256 3.91449 3.4963133 3.733235 3.2979724 3.5522976 3.680129 3.794398 3.568476
1368664_at 5.632154 5.7480655 5.652822 5.5083895 5.886175 5.593674 5.3977413 5.1292844 5.024309 5.5118537 5.1918054 5.232743
1368665_at 8.283148 8.274057 8.349211 8.4540825 8.230782 8.496494 8.475813 8.400242 8.270853 8.21296 8.218306 8.209402
1368666_a_at 3.7646925 4.1641216 3.852081 4.0594435 3.8890488 3.9750082 3.9451947 3.9245832 3.907391 4.2223167 3.9685376 4.281916
1368667_at 5.331681 5.3604383 5.4920716 5.4253845 5.6996655 5.348869 5.3702874 5.2839565 5.120952 5.434979 5.4472556 5.280573
1368668_at 8.971145 9.220786 8.9422245 9.120328 8.944402 8.92673 9.001474 9.040086 8.869528 8.821602 8.837718 9.052771
1368669_at 7.755671 7.652555 7.4020114 7.516308 7.304476 7.6988974 7.762791 7.565806 7.799041 8.071766 7.55234 7.4728518
1368670_a_at 5.5569386 5.7854576 5.8424015 5.490585 5.68894 5.5319777 5.5923123 5.491827 5.3455153 5.876831 5.6178446 5.6740165
1368671_at 6.405225 6.2755995 6.4218116 6.1076775 6.5597982 6.3656783 6.197757 6.2629833 5.9645257 6.362135 6.4772806 6.2788057
1368672_at 4.5680904 4.672982 4.3852253 4.235141 4.749072 4.622993 4.459792 4.679974 4.2844296 4.759368 4.433611 4.912681
1368673_at 4.1361737 3.8610182 4.0832872 3.8469172 3.8723793 3.8298624 4.08235 3.9720674 3.9995718 4.021394 4.1074305 3.8837574
1368674_at 11.455417 11.4419155 11.398196 11.557217 11.577901 11.473071 11.50304 11.351874 11.427514 11.3235855 11.10267 11.355442
1368675_at 7.1058993 7.1140704 7.334659 7.139115 7.115354 7.28782 7.048675 7.299683 7.292415 7.65599 7.2408767 7.454185
1368676_at 5.179255 5.240129 5.0095778 5.774822 5.588942 5.3680654 5.1707807 5.477566 5.417026 5.120847 5.3901176 5.2496386
1368677_at 3.6953397 3.5365236 3.7281559 3.6575477 3.689367 3.827735 3.8639233 3.497386 3.6264217 3.862758 3.7036805 3.7115414
1368678_at 4.243389 4.171271 4.275156 4.163178 4.2486744 4.393288 4.2973638 4.112677 4.16105 4.2300425 4.1716905 4.407132
1368679_a_at 7.1620746 6.9340696 7.079017 7.0547743 6.8136024 7.27115 6.9829426 7.277202 7.7661767 6.919051 7.003077 7.1510715
1368680_a_at 4.452621 4.6169677 4.445755 4.387059 4.516801 4.591722 4.2740884 4.6144185 4.262416 4.5057263 4.5844646 4.2732444
1368681_at 6.613555 6.284314 6.369158 6.171441 6.2615843 6.2181354 6.429891 6.336334 6.2679887 6.528041 6.166443 6.4301004
1368682_at 4.5132227 5.047449 4.6373844 4.7728467 4.7143955 4.8407774 4.484566 4.5772247 4.7992754 4.8463154 4.5106187 4.6430645
1368683_at 3.5171528 3.1703784 3.1847684 3.2670372 3.3287868 3.1367018 3.320985 3.4459975 3.1697524 3.3675108 3.3442638 3.214815
1368684_at 5.3975897 5.5931864 5.5389624 5.303006 5.5139503 5.3193197 5.5519056 5.384115 5.573426 5.491192 5.561989 5.2853956
1368685_at 4.96892 4.6861553 5.0721073 5.206832 5.033648 4.941844 5.255714 4.9658775 5.18446 5.101506 5.040045 5.0155783
1368686_at 13.993457 13.990178 13.968757 14.0090685 13.950524 13.972272 13.997172 13.993454 13.963224 13.909402 13.994138 13.958348
1368687_at 6.317093 6.3612676 6.3413596 6.2206187 6.16679 6.142013 6.5591264 6.1465526 6.1154685 6.259605 6.193574 6.176892
1368688_at 4.6378636 4.696252 4.643112 4.690894 4.6064477 4.4977818 4.7649503 4.537384 4.7127843 4.536192 4.521321 4.4965973
1368689_at 4.211088 4.230564 4.2009234 3.9515135 4.2613816 4.2195735 3.9077547 3.8432884 3.893301 4.167527 4.113659 3.9481888
1368690_a_at 4.177003 4.184538 4.3451614 4.240088 4.118164 4.203687 4.399592 4.0683126 4.053611 4.340012 4.091684 4.1946816
1368691_at 4.6378636 4.7872963 4.5295095 4.8796144 4.829192 4.6625104 4.7820888 4.895433 4.9659033 4.9548006 4.7726784 4.7925944
1368692_a_at 9.119705 8.985658 8.967372 9.262144 9.202328 8.956376 8.925031 9.295729 8.973743 10.095458 8.984843 8.979074
1368693_at 7.0165906 6.675558 6.8395734 6.901564 6.9943113 6.742307 7.1268234 7.061052 7.130631 6.6284094 6.9279113 7.0164595
1368694_at 4.1479697 4.2401443 4.349987 4.233989 4.093795 4.2860813 4.2733502 4.2787056 4.1144896 4.3481026 4.1352215 4.1247797
1368695_at 12.347106 12.383993 12.513339 12.241955 12.361003 12.330524 12.215246 12.305229 12.401563 12.575593 12.494524 12.171729
1368696_at 5.2372584 5.0769467 5.33749 5.060196 5.1464224 5.028941 5.0670333 5.241234 5.0877695 5.280838 5.236215 5.3993998
1368697_at 3.7273738 3.8581965 3.776541 3.8370852 3.7268834 3.7339742 3.6889484 3.75442 3.821485 3.7454016 3.7699013 3.9261723
1368698_at 6.413671 6.2382474 6.154819 6.181035 6.148537 6.4591146 6.108992 6.635637 6.512377 6.046933 6.1392336 6.0448313
1368699_at 4.3251863 4.147172 4.2271733 4.139494 4.1710367 4.1567316 4.185957 4.1365166 3.9993782 4.191762 4.1853914 4.197192
1368700_at 4.6809382 4.6847777 4.5401483 4.5662875 4.6144094 4.8252225 4.355563 4.67198 4.439022 4.8047037 4.630813 4.397299
1368701_at 5.1987915 5.22747 5.322407 5.1232176 5.173825 5.235168 5.3155456 5.152746 5.0993376 5.042722 5.2100945 5.1645684
1368702_at 8.950321 9.111647 9.300268 9.145068 8.938622 8.788627 8.978253 9.0112295 8.993138 9.5154705 9.016547 8.935884
1368703_at 7.281096 7.2242565 7.2990317 7.40465 6.951536 7.2966933 7.0113406 7.1640997 7.243004 6.8962083 7.0187225 7.131327
1368704_a_at 4.483414 4.4504538 4.6223993 4.4432364 4.451153 4.4082313 4.2771463 4.221152 4.234791 4.4002333 4.201438 4.559739
1368705_at 5.251004 5.150183 5.017356 5.0782337 5.0417967 4.8765197 5.2903767 5.4003572 4.854493 5.376995 5.0135803 5.112534
1368706_at 12.210401 12.097623 11.952213 12.181368 12.003021 12.051547 12.0948515 12.14108 11.949008 12.291979 12.133589 12.125097
1368707_at 13.507959 13.513215 13.46406 13.479383 13.418004 13.454514 13.411482 13.419344 13.518012 13.537029 13.47695 13.483407
1368708_a_at 4.8102994 4.9244576 4.9869523 4.558801 4.986755 4.7627335 4.886038 4.48318 4.5140038 4.8337793 4.8406253 5.003438
1368709_at 4.018055 4.0844765 3.882882 3.901164 4.0107107 4.066634 4.1283674 4.015234 3.7665136 4.1442184 4.0627337 3.9035163
1368710_at 6.999618 6.9433475 6.909595 7.1090574 6.9532366 6.922638 6.9030876 7.0383983 6.982702 7.0546136 7.0233836 6.961501
1368711_at 9.464922 8.678875 9.386987 8.416759 8.597574 9.787518 7.7417784 8.462601 8.4507 9.507047 8.707678 8.718156
1368712_at 7.679887 7.6484847 7.6761518 7.238242 7.4145412 7.747846 7.397352 7.780481 8.383361 7.931003 7.9135838 8.009268
1368713_at 4.7412834 4.6534 4.559136 4.345904 4.4992914 4.4225917 4.553925 4.352226 4.8070116 4.48886 4.6607084 4.443704
1368714_at 3.4822304 3.4848464 3.6395917 3.2866287 3.4800527 3.4285483 3.474303 3.6467814 3.3941457 3.4798124 3.6368217 3.5172286
1368715_s_at 4.189433 4.1333046 4.072114 3.9116676 4.1373367 3.8861187 4.295867 4.1290474 4.0054083 3.7737234 4.091937 4.047575
1368716_at 4.2668552 4.309905 4.200556 4.1914835 4.320738 4.2710943 4.171065 4.1846766 4.4526334 4.3590074 4.227413 4.309785
1368717_at 10.308179 10.184842 10.015561 10.131973 10.274183 10.259816 10.417926 10.099844 10.35093 9.81989 10.070144 10.1237335
1368718_at 6.077894 7.5859113 5.7868724 8.5084305 7.4219575 6.9638176 7.329639 7.0173078 7.7645373 8.253773 8.926519 8.741802
1368719_at 4.9401836 5.0188456 5.1033573 5.193362 5.0285797 5.004195 5.251398 4.870076 5.167557 5.110473 4.983697 5.0180616
1368720_at 12.902613 12.889988 12.957215 13.064146 12.88267 12.739286 13.191667 13.226509 13.174657 13.158978 13.150797 13.2697
1368721_at 5.7959476 6.0403366 5.7569556 5.818885 5.8757715 5.810165 5.9656906 5.751337 5.709129 5.9693966 5.7456303 5.899083
1368722_at 3.6082869 3.7184565 3.8634753 3.679015 3.7351878 3.7874022 3.934071 3.7899868 3.8108253 3.7885516 3.859752 3.9861863
1368723_at 5.015317 4.90919 5.1140065 4.7893033 4.9550385 4.961383 4.7771425 4.6819105 4.8799 5.2841377 4.8585057 4.937636
1368724_a_at 5.9626384 6.0460744 6.0760155 5.8551636 5.856069 5.921933 5.870502 6.439128 5.89459 5.986939 6.011321 6.137331
1368725_at 5.134574 4.832505 4.8733797 4.9483376 4.8582325 5.2843285 4.936095 4.6978827 5.0262365 4.9311075 4.7823734 4.485778
1368726_a_at 6.107621 6.2018895 6.2217746 6.169178 6.0955634 6.0360384 6.18853 6.251316 6.461816 6.2336493 6.2346787 6.1418858
1368727_at 3.6407268 3.5521176 3.8309665 3.6398714 3.5840273 3.6470332 3.6677425 3.5596664 3.4473443 3.615812 3.4790869 3.5978227
1368728_at 5.5852065 5.462093 5.2794013 5.3704653 5.2348967 5.288633 5.520266 5.096616 5.349694 5.239289 5.611087 5.318972
1368729_a_at 4.4106207 4.354721 4.3448086 4.1603146 4.294467 4.20586 4.483392 4.4959273 4.457618 4.6841435 4.6814594 4.5405903
1368730_a_at 4.481182 4.538625 4.5762362 4.4083467 4.6950464 4.5329137 4.574563 4.521584 4.648164 4.738179 4.6337147 4.8392715
1368731_at 13.365605 13.323161 13.490043 13.320641 13.232461 13.212341 13.427189 13.456368 13.36769 13.014283 13.178605 13.309815
1368732_at 7.01319 7.1070247 6.671282 7.162118 7.0688667 7.2073693 7.0434337 7.165921 7.0492387 6.9911046 7.0298533 6.9900427
1368733_at 13.110001 13.145108 13.256451 13.310219 13.100077 13.318747 13.348576 12.861392 12.792577 12.940773 13.192165 13.210531
1368734_at 4.7420845 4.635948 4.7698727 4.37475 4.477108 4.6741085 4.466008 4.7179403 4.636442 4.738179 4.5671043 4.6572685
1368735_a_at 4.112431 4.081505 4.2592864 4.1577234 4.0632334 4.197895 4.3266277 4.0177183 4.2437162 4.192807 4.0499268 4.115836
1368736_at 3.581399 3.5973907 3.7318172 3.8669739 3.8436062 3.687107 3.7207403 3.8026884 3.821485 4.1375184 3.8388836 3.9742386
1368737_at 5.5663967 5.2648296 5.144161 5.0429115 5.2818155 5.164877 5.385438 5.2797165 4.9580355 5.1995068 5.4300385 5.1351576
1368738_at 3.6468704 3.536497 3.4887137 3.4881253 3.4108934 3.5341477 3.5722916 3.4692478 3.5350897 3.7892838 3.4983876 3.7235875
1368739_s_at 4.518595 4.8413415 4.744212 4.6054826 4.9351587 4.796175 4.890686 4.5228486 4.6903486 4.7725267 4.5165076 4.817166
1368740_at 4.320761 4.2626076 4.248627 4.2880507 4.2991314 4.2565117 4.279893 4.056678 3.874795 4.2873077 4.248627 3.9544268
1368741_at 13.352316 13.393119 13.460589 13.384971 13.351914 13.350229 13.351362 13.182922 13.364493 13.511173 13.3518095 13.340593
1368742_at 7.1833677 6.900228 7.13139 6.931755 6.970562 6.900764 7.115849 6.8893085 7.614511 7.113748 7.1621685 7.044171
1368743_a_at 3.7705982 4.0932264 3.8881834 3.9534323 4.0288286 3.8572712 3.8170795 3.8656712 3.8180504 3.96159 3.9689467 3.854879
1368744_a_at 4.284926 4.090474 4.46784 4.269994 4.1365957 4.3724775 4.2336955 4.2359114 4.158327 4.151646 4.126141 4.5179005
1368745_at 6.877964 6.451067 6.9120007 7.2538533 6.3587475 6.4484577 6.8395834 7.004859 7.02057 6.7940726 7.005396 6.3838015
1368746_a_at 5.5561314 5.4180655 5.3530626 5.3623056 5.426193 5.305442 5.3876076 5.1360006 5.1720724 5.1619673 5.2979803 5.6225004
1368747_at 4.6127615 4.7734914 4.6235647 4.723548 4.720669 4.9052653 4.70835 5.041849 4.982112 4.6959305 4.8119183 4.8246946
1368748_at 5.525354 5.747239 5.787417 5.8018246 5.8690977 5.839887 5.813466 6.0301223 5.987421 6.1699214 5.9048266 5.621056
1368749_at 5.8576536 5.9143057 6.0813828 5.8476486 5.9945607 5.827574 6.1572294 5.7626824 5.8243446 6.0856414 6.0807776 5.90557
1368750_a_at 4.064411 4.195471 4.2700214 4.583709 4.013717 4.093787 4.26657 4.55888 4.420107 4.6308727 4.197792 4.3783
1368751_at 4.263666 3.6921558 3.8287466 4.106637 3.8391664 4.0393143 4.267331 3.9611464 4.2111034 3.8750067 4.036928 4.017702
1368752_at 4.225513 4.0708537 4.0391173 4.1601324 4.0633655 3.9843376 4.0697703 4.068928 3.8427145 4.0371227 4.4122577 3.8580184
1368753_at 3.8856065 4.031126 4.0287676 4.0233536 4.051359 3.924374 3.9636142 3.8997726 3.936688 4.263851 4.080221 4.166714
1368754_at 6.569169 6.433564 6.663989 6.2818003 6.2236805 6.5897017 6.5095525 6.1932354 6.6764207 6.371438 6.1983185 6.266931
1368755_at 11.250364 11.002699 11.086774 10.888176 10.538356 10.719936 10.998097 10.8286 11.092683 11.372684 11.1749935 10.842023
1368756_at 5.6582246 5.2326183 5.303201 5.0923266 5.0244613 5.0872836 5.220223 5.300386 5.201729 5.250909 5.1368656 4.921981
1368757_at 3.8598826 3.906664 4.033375 3.7456071 3.8840494 3.8615048 4.0106134 3.545454 3.670225 3.9329488 3.8053694 3.7540586
1368758_a_at 4.847601 4.8762774 4.81362 4.728927 4.716281 4.892436 5.000886 4.5799894 4.696245 5.085904 4.671607 4.7355604
1368759_at 5.155135 5.422596 5.323638 5.3613596 5.2646475 5.109852 5.1877728 5.1483154 5.2113047 5.8884416 5.0960865 5.4514265
1368760_at 4.2297654 4.0726633 4.2040596 4.0621424 4.1078815 3.8618858 4.3496857 3.9582188 4.105503 4.018987 4.00527 4.0086303
1368761_at 3.8778076 3.7537184 3.738952 3.7509027 3.8087733 3.7969317 3.810755 3.6467814 3.7284276 3.9198916 3.4156146 3.9489615
1368762_at 10.283049 9.931974 9.690061 9.72738 10.298164 9.5870905 10.3697815 9.561801 10.467946 6.2551355 9.571182 10.244241
1368763_at 4.7475977 5.0277505 4.9688573 4.8829536 5.1236 4.7749887 5.061414 4.9363794 4.5496225 4.936157 4.76744 5.3744764
1368764_at 3.4546094 3.299028 3.3292284 3.421606 3.3124058 3.4842403 3.5015402 3.5019062 3.302413 3.1936066 3.2985182 3.273893
1368765_at 5.045062 4.847522 4.6805286 4.8829103 4.8705463 4.7304416 5.1094446 4.7105274 4.6977186 4.4754972 4.620209 4.8524394
1368766_at 4.6589 4.6870637 4.659383 4.4686527 4.6217055 4.3843584 4.651828 4.502714 4.3685217 4.5438385 4.3097014 4.694363
1368767_at 5.5927525 5.630948 5.643573 5.488386 5.4944077 5.718808 5.7686367 5.361738 5.3342533 5.661873 5.5240183 5.302661
1368768_at 5.540083 5.4561076 5.6228356 5.660416 5.845228 5.6071734 5.6205754 5.526504 5.6351132 5.6067643 5.6042576 5.6717043
1368769_at 11.17502 11.045892 11.105184 11.339288 10.9508915 11.134856 10.998772 10.833034 10.921443 10.733789 10.618007 11.002289
1368770_at 4.4200497 4.0256443 4.024624 4.3652363 3.9819973 4.102126 4.3957586 4.340255 4.329651 4.351412 4.230843 4.0762405
1368771_at 4.684602 4.4563785 4.7623806 4.6074147 4.6770186 4.582345 4.6223717 4.5812716 4.6878953 4.718162 4.609587 4.5726247
1368772_at 5.3464336 5.273539 5.175123 5.3284116 5.3374004 5.2395706 5.249915 5.1615787 5.035471 5.086413 5.484801 5.246339
1368773_at 3.901997 3.6274188 3.8744576 3.5929873 3.6091619 3.72434 3.7990832 3.544313 3.4887817 3.7941365 3.6888638 3.6839235
1368774_a_at 5.9781237 5.5693736 5.4060416 5.319068 5.4733453 5.3309045 5.6446924 5.7337804 5.7033505 5.591731 5.54167 5.651029
1368775_at 4.931282 5.250545 4.5782456 4.3416176 4.625068 5.0302 4.314519 5.3473535 4.724491 4.4638405 4.3912196 5.0634203
1368776_at 4.725308 4.455939 4.582824 4.4334865 4.369604 4.47185 4.6031084 4.6153154 4.457524 4.302517 4.2701607 4.2957697
1368777_at 4.214582 4.5995326 4.077519 4.2763295 4.152351 4.3300743 4.474784 4.408457 4.058038 4.4431534 3.8856676 4.2883043
1368778_at 9.0863695 8.519585 8.917677 9.1900215 8.552727 9.433443 8.2103 8.832956 8.435152 8.925703 7.858046 8.937546
1368779_a_at 7.606743 7.3413067 7.802747 7.7904162 7.450245 7.7224708 7.755231 8.08544 7.7767863 7.4949965 7.79143 7.3642845
1368780_at 5.4013853 5.122593 5.3951297 4.9812603 5.264565 5.0684648 5.141573 4.998654 4.884499 5.181765 5.176134 5.24808
1368781_at 4.622155 4.7214165 4.824248 4.655948 4.873222 4.5937767 4.7404456 4.4985585 4.418436 4.7318773 4.6453047 4.874228
1368782_at 3.937781 3.771115 3.7446835 3.7810044 3.9937663 3.909637 3.8235137 3.9310572 3.8239365 3.881367 3.8806121 3.871774
1368783_at 4.111394 4.239465 4.120309 4.2866282 3.9732685 4.312922 4.29115 3.9748738 4.0902166 4.2623253 4.1004314 4.297476
1368784_at 9.004664 9.0138 8.826015 8.574341 8.109652 8.58538 8.557344 8.965715 9.177377 8.958458 8.768674 8.769777
1368785_a_at 3.7368083 3.4690397 3.5930016 3.4565768 3.5984886 3.4764476 3.453365 3.5360827 3.4926212 3.5310304 3.6381543 3.630909
1368786_a_at 4.5223055 4.284891 4.0808606 4.3424797 4.313118 4.406341 4.1138973 4.1924973 4.1284037 4.4969134 4.505251 4.158037
1368787_at 5.9170313 5.970643 6.1921864 5.94914 6.0982223 6.1642504 5.883383 6.00521 5.90548 6.0785103 6.079077 6.068945
1368788_at 4.737863 4.7833853 4.7685804 4.745632 4.8740788 4.9988117 4.706815 4.8016853 4.6002493 4.994066 4.8567176 4.9171524
1368789_at 5.1256886 4.633087 5.4209228 5.644379 5.436818 5.5255 5.4920626 5.470543 4.967264 4.931884 4.5759106 5.267597
1368790_at 11.886304 12.062239 11.8822975 11.842678 11.83011 11.873132 11.862609 11.9132805 11.974511 12.214015 12.131798 11.87169
1368791_at 5.3040247 5.3605223 5.2273154 5.095627 5.110976 5.217417 5.1728983 5.2392645 5.0989475 5.264374 5.185399 5.2398934
1368792_at 6.2136188 6.1671886 6.570139 6.3487945 6.435631 6.178926 6.4306383 6.431397 6.2916803 6.270422 6.4078608 6.312245
1368793_at 4.624789 4.588458 4.7832775 4.5382795 4.638221 4.4606276 4.6100445 4.7758894 4.4783335 4.591982 4.782524 4.5492563
1368794_at 11.231056 11.134821 11.084873 11.214248 11.24902 10.977132 11.201351 11.20187 11.159926 11.043512 11.0460825 11.077265
1368795_at 6.563399 6.5603523 6.5278606 6.628651 6.590412 6.6448703 6.5668983 6.639916 6.528057 6.820825 6.5515037 6.5276923
1368796_at 6.028758 5.8031344 6.0016813 5.980919 5.9548497 5.9537764 5.914133 5.777776 5.8145795 5.931181 5.908122 5.8708467
1368797_at 8.099755 7.8647246 7.652918 8.310562 7.2656684 7.608088 8.1648655 8.009921 8.372709 8.32284 8.82849 8.66861
1368798_at 3.4132829 3.970161 3.7636645 3.8358002 3.5993073 3.8615048 3.8506045 4.004902 3.83042 3.8794665 3.7748725 3.6507273
1368799_at 5.1388764 5.288528 5.68291 5.424168 5.589036 5.3869386 5.9551105 5.9803143 5.448436 5.2114344 5.3518763 5.314788
1368800_at 3.8689027 4.046129 3.8082733 3.7091932 3.9989645 3.6304448 3.9310937 4.006153 3.6715236 3.7880244 3.8049338 3.8822882
1368801_at 4.2108746 4.1798096 4.2086754 4.2119675 4.232112 4.323268 4.2068453 4.178335 4.097436 4.359055 4.003375 4.140006
1368802_at 4.7390347 4.821204 4.824843 4.6391783 4.5799103 4.5827885 4.4517245 4.443488 4.417488 4.4539394 4.6304426 4.7077904
1368803_at 4.5707707 4.6760464 4.6373453 4.597697 4.5582094 4.616101 4.777812 4.6713424 4.7675643 4.6584945 4.6889944 4.696149
1368804_at 4.2310133 4.3968635 4.1603336 4.0957756 4.059034 4.0908794 4.161516 4.0835466 4.106551 4.433895 4.2413616 4.2304096
1368805_at 4.9825144 4.933115 5.0518503 4.8516083 5.3760796 4.78673 5.087947 4.7899256 4.946081 5.2004757 5.1415424 5.4345636
1368806_at 13.517682 13.544534 13.505646 13.580338 13.513973 13.592135 13.46934 13.470544 13.468476 13.474685 13.427736 13.50473
1368807_at 5.716999 5.5949907 5.782399 5.272867 5.599476 5.4402037 5.467456 5.7409525 5.1918287 5.675869 5.6883945 5.793643
1368808_at 8.352438 8.467588 8.309383 8.289676 8.038998 8.637634 8.300887 8.206153 8.592291 8.437475 8.179957 8.394197
1368809_at 9.018585 8.897028 8.808963 8.787185 8.67145 9.001721 8.883277 8.954425 9.072181 9.151385 8.759567 8.940329
1368810_a_at 4.314582 4.249481 4.424464 4.0752845 4.289462 3.884642 4.0986223 4.2769513 3.8527553 4.229064 4.293928 4.1343484
1368811_at 5.3645067 5.364687 5.561752 5.282143 5.214285 5.5990214 5.121584 5.563746 5.518514 5.0877624 5.2818613 5.069076
1368812_at 4.69169 4.762968 4.7926617 4.4750705 4.5651035 4.6298018 4.6517277 5.0203066 4.770349 4.7681723 4.7765565 4.729719
1368813_at 5.719246 5.7011747 5.753981 5.8265934 5.6670437 5.591927 5.470098 5.283485 5.7781787 5.9795146 5.462527 5.704161
1368814_at 11.018748 11.210177 11.040079 11.016505 10.549446 11.157562 10.979068 10.984457 10.921229 10.74563 10.938838 11.022402
1368815_at 5.2670107 5.2757874 5.4234 5.3601313 5.5395308 5.417426 5.3079634 5.296596 5.4417562 5.434636 5.3756905 5.4259243
1368816_at 4.3840137 4.0985165 4.3748055 4.374159 4.1783953 3.9418304 4.4314055 4.0374336 3.8932245 4.065919 4.211713 4.0067463
1368817_at 9.603567 9.5846195 9.482513 9.62602 9.540145 9.401567 9.5195875 9.62871 9.576756 9.468695 9.61457 9.416317
1368818_at 8.472407 8.318409 8.155494 8.602607 8.44899 8.3499775 8.525007 8.681428 8.5031185 8.193598 8.187371 8.209682
1368819_at 10.276295 10.15297 10.020967 10.217497 10.15186 10.168203 10.064055 10.149097 10.402104 10.260586 10.240415 10.198357
1368820_at 7.0518413 7.0616655 7.135846 6.976593 7.0914474 7.1079183 7.339497 7.258895 7.150989 7.0822697 7.107452 7.1501217
1368821_at 6.1056924 6.2055693 5.9622264 5.9084473 5.9022965 6.191147 5.8263702 6.009723 6.237018 5.878131 5.917652 5.9555826
1368822_at 7.0136495 6.9267583 7.0898542 7.0141196 6.9244432 7.4330034 6.756794 7.0355315 7.369854 7.1234665 6.8074 7.0726986
1368823_at 3.6024823 3.7464514 3.9333076 3.6300585 3.9281332 3.546657 3.6640766 3.4929056 3.6857789 3.543438 3.6385424 3.7770348
1368824_at 10.11051 9.942689 10.02757 10.115393 9.991904 10.09607 10.083692 10.108675 10.1169195 10.004248 10.14428 9.965511
1368825_at 3.6132984 3.6096165 3.4997816 3.5742958 3.7216523 3.5811398 3.4803836 3.6294105 3.7144032 3.425494 3.631423 3.6620114
1368826_at 10.592345 10.677306 12.83166 13.112671 13.202994 13.245788 12.829644 12.600272 13.230159 12.614103 13.0425205 13.046429
1368827_at 6.3256903 6.766238 6.4809923 6.489821 6.5106406 6.7200675 6.2340436 7.0095444 6.583949 6.504284 6.975746 6.8366337
1368828_at 5.7023463 5.7720313 5.846293 5.7308044 5.806398 5.5484295 5.5691247 5.644291 5.60143 5.7791367 5.6192427 5.7494373
1368829_at 7.0399885 6.990325 7.2040215 7.1035113 7.1767697 7.1703105 6.687961 6.9263005 7.465579 7.546784 6.8773246 7.0350947
1368830_at 5.3393497 5.0843725 5.2199774 5.086416 4.732397 5.2063293 5.0893564 5.0597515 4.9123163 5.0922747 5.197501 4.877531
1368831_at 9.264216 9.313001 9.180552 9.397468 9.156644 9.045511 9.22028 9.283772 9.23601 9.069854 9.143925 9.144045
1368832_at 7.656416 7.7040067 7.71439 7.694115 7.70101 7.8961554 7.893246 8.051086 7.7800045 7.667585 7.637778 7.8836203
1368833_at 4.5957365 4.6498537 4.6594667 4.679047 4.7391095 4.6829762 4.541858 4.536438 4.2330427 4.7232227 4.7181983 4.599057
1368834_at 6.5362644 6.2345614 6.055648 6.234202 6.025013 6.2102914 6.077397 6.1937895 7.111904 6.3280973 6.160682 6.0856805
1368835_at 9.531893 9.490496 9.367664 9.349535 9.510548 9.400721 9.475878 9.656597 9.560137 9.749105 9.453182 9.004255
1368836_a_at 5.632656 5.3463664 5.7312293 5.2630653 5.397124 5.49799 5.510101 5.3172526 5.2700496 5.271384 5.287849 5.2948775
1368837_at 7.430187 8.063765 7.5571117 7.762898 7.719202 7.5306044 7.371126 7.896373 7.888345 7.5110173 7.566313 7.388935
1368838_at 7.033053 7.08671 7.0519586 6.8168335 7.038002 7.222637 6.841745 7.0726433 7.458431 7.214173 6.9326005 6.9699855
1368839_at 7.23701 7.5157413 7.3500037 7.5266175 7.3125973 7.3411126 7.5566726 7.2159023 7.3659463 7.3155437 7.3617444 7.3182693
1368840_at 12.390249 12.342445 12.325625 12.296434 11.844726 11.904428 12.161163 12.379657 12.434249 12.299746 12.104187 12.269182
1368841_at 6.917598 6.921739 7.1935453 7.1663346 7.069706 7.1690073 7.0305243 7.1964273 7.339467 7.394599 7.205572 7.2193303
1368842_at 7.746283 7.522964 7.7411914 7.792741 7.7705655 7.861286 7.521026 7.675375 8.333458 7.8192244 7.8790183 7.882513
1368843_at 9.701505 9.78966 9.578328 9.8858385 9.61113 9.8368435 9.792501 9.749688 9.702082 9.513609 9.662615 9.639662
1368844_at 8.691437 8.808685 8.58391 8.960499 8.597472 8.650684 8.673338 8.758018 8.631523 8.513622 8.591761 8.68654
1368845_at 4.016344 3.9826927 3.90368 3.7171996 3.7447605 3.9333563 3.7434173 4.042623 3.862874 3.941143 4.0396295 4.1054063
1368846_at 4.72497 4.6698318 4.8213806 4.827342 4.7118692 4.7074747 4.6245046 4.664242 4.5967407 4.8142843 4.614025 4.841318
1368847_at 9.370201 9.145574 9.144896 9.18165 9.143465 9.077805 9.350633 9.228351 9.050487 9.140121 9.103304 9.15827
1368848_at 8.653769 8.488464 8.4687805 8.516133 8.271605 8.89263 8.535236 8.676593 8.980028 8.59734 8.535757 8.792434
1368849_at 7.919153 7.935953 7.9587736 7.7137694 7.7848153 8.037143 8.005707 7.952752 7.9481754 7.5855846 7.8729997 8.014318
1368850_at 5.415739 5.432468 5.427805 5.248034 5.560991 5.4447174 5.3867064 5.358204 5.4542494 5.31464 5.4967885 5.6929264
1368851_at 9.093447 9.012579 9.029127 9.06983 8.890053 9.05234 8.649193 8.998713 9.030672 9.087328 9.042175 8.971895
1368852_at 10.585036 10.869454 10.6812725 10.741348 10.453413 10.51736 10.669295 10.562837 10.428383 10.421039 10.520043 10.50441
1368853_at 3.235484 3.2817068 3.4440022 3.3640559 3.3086362 3.3070927 3.5701444 3.2760866 3.3170362 3.309006 3.2948327 3.3093214
1368854_at 4.0150537 3.6263862 3.5892916 3.7165663 3.530168 3.55605 3.399979 3.3381863 3.322826 3.4733195 3.4184825 3.474361
1368855_at 5.592366 6.275074 6.0118318 5.928639 5.874867 5.9509244 5.974466 5.9605584 5.9956975 5.876815 5.6821337 5.91114
1368856_at 6.060696 5.9335904 5.4933724 5.793532 5.753835 5.825694 5.9344773 5.68551 6.1076446 5.8526936 5.8806887 5.5734634
1368857_at 3.23368 3.1639233 3.1671658 3.2110333 3.240664 3.2064257 3.1781478 3.3372185 3.1892776 3.2788744 3.224395 3.277068
1368858_at 3.7381558 3.58384 3.8151906 3.677729 3.753436 3.7688339 3.7383661 3.842051 3.482201 3.4348907 3.812605 3.803794
1368859_at 8.985001 8.6615925 8.673265 8.859914 8.807018 8.884081 8.87928 8.955073 8.94174 9.008797 8.836526 8.785887
1368860_at 4.154731 4.216241 4.2493515 4.419505 4.3569574 4.180603 4.4656777 4.3808784 4.4876184 4.5490446 4.2431345 4.388878
1368861_a_at 4.82671 4.647245 4.4983587 4.588128 5.0899415 4.567201 4.58142 4.2404613 4.591949 4.4196343 4.5571446 4.833769
1368862_at 8.167734 7.986389 7.8076544 7.949097 8.072674 8.124092 8.100833 8.140745 8.207506 8.028504 7.936627 8.161259
1368863_at 9.449459 9.379639 9.394907 9.639487 9.376186 9.464982 9.684939 9.409431 9.2333975 9.561542 9.547644 9.318558
1368864_at 3.3804195 3.4405603 3.5495405 3.5274851 3.6254723 3.5591903 3.3934553 3.5605934 3.4789767 3.6616905 3.4625878 3.271699
1368865_at 3.4187257 3.511079 3.3913314 3.4184396 3.2379644 3.3329723 3.2636707 3.4283214 3.326757 3.4790478 3.3237123 3.274058
1368866_at 6.3055105 6.3895783 6.1214743 6.0584197 6.07948 6.137836 6.041077 6.2491703 6.2328734 6.50923 6.1537757 6.112298
1368867_at 6.901403 7.1913967 7.075218 6.576025 6.6691723 6.7181478 6.4858856 7.2416778 6.9771867 7.0379076 7.1299267 6.7970386
1368868_at 5.46399 5.592824 5.202464 5.669491 5.4583473 5.4357414 5.237339 5.446371 5.585272 5.2898254 5.53187 5.574503
1368869_at 6.167846 6.025796 6.2393517 6.355804 6.381354 6.5388093 5.810279 6.1736183 6.3995585 6.1719346 5.89333 5.8155947
1368870_at 8.739686 8.991493 8.422656 7.9899907 8.085035 8.657905 8.505205 8.415607 7.5651336 8.232266 8.191643 8.780798
1368871_at 8.213283 7.945489 7.9091244 8.021121 7.930671 8.086293 7.7220907 8.271784 8.087731 7.931002 8.106996 8.012315
1368872_a_at 4.977536 4.985544 5.3530626 5.078941 4.857172 5.229895 5.171935 5.002502 4.7833886 4.8071465 4.7815304 5.145
1368873_at 3.9527524 3.9811444 3.9839103 4.052675 4.028552 4.158634 3.934634 4.134168 3.981819 4.181995 3.7996347 4.0334415
1368874_a_at 5.914945 5.5240865 5.4704504 5.6435757 5.3349237 5.6557393 5.763156 5.384501 5.9503536 5.50457 5.264403 5.7714496
1368875_a_at 7.3971725 7.4634995 7.375773 7.368789 7.463234 7.4985156 7.2373176 7.170645 7.1407356 7.590022 7.202545 7.470659
1368876_a_at 5.305601 5.1871867 5.24016 5.172798 5.1944036 5.2001295 5.2261305 4.9854064 5.11781 5.083048 5.30667 5.312047
1368877_at 8.040034 8.74876 9.237534 9.743273 9.671344 6.9134517 10.667973 9.49959 10.268109 9.520103 9.267432 10.303653
1368878_at 9.113837 10.131322 10.931166 10.568053 9.703724 9.855003 10.144115 9.230792 9.644036 10.215275 10.572825 9.865626
1368879_a_at 4.562784 4.3390136 4.188405 4.0893316 4.4856 4.2284327 4.3099556 4.1684337 4.17028 4.2222266 4.2244883 4.289507
1368880_at 4.3981776 4.3390136 4.4787445 4.216907 4.3299074 4.55985 4.4708705 4.275886 4.4149785 4.302809 4.595985 4.5495205
1368881_at 8.503941 8.558507 8.451694 8.843742 8.201187 8.738006 8.592723 8.681224 8.805628 8.296166 8.50708 8.553412
1368882_at 5.928142 5.034505 4.117896 6.1782937 4.4736834 6.3328414 5.8991623 4.495927 4.370999 4.4734592 5.591013 6.104431
1368883_at 4.693238 4.8921556 5.0271735 4.5127034 4.9292016 4.832977 4.7650976 4.7888055 4.8155637 5.1424155 5.016006 4.628238
1368884_at 5.2565675 4.7626886 4.94541 4.907915 4.988519 4.8674283 4.92592 4.8555064 4.8492393 4.9283013 5.1392784 4.7130213
1368885_at 6.135937 5.435233 5.7407103 5.574868 5.111005 5.7333393 5.4343314 5.803399 5.915785 5.781756 5.429533 5.4440203
1368886_at 9.319485 9.109572 9.126297 8.999804 8.98205 9.2367325 9.021558 9.03385 9.20231 9.289914 9.037453 9.067751
1368887_at 3.3821378 3.6764598 3.6721961 3.5574968 3.754363 3.5914974 3.6666858 3.71089 3.7190433 3.7890162 3.5528834 3.695242
1368888_a_at 7.95547 8.132652 7.375294 7.7824254 7.8156524 8.301263 8.153078 7.779523 8.026308 7.5621653 7.6874747 7.988431
1368889_at 7.208262 6.7778087 6.7464585 7.226816 7.021002 7.1791043 7.147452 7.14967 7.146433 7.048145 7.2248716 6.8030095
1368890_at 7.8147635 7.715399 7.638978 7.8133388 7.6046844 7.9235005 7.9350834 7.881399 7.792795 7.5006585 7.6878667 7.9058065
1368891_at 5.9429173 5.8943224 5.789135 6.0667424 5.569264 5.828417 6.036721 5.926603 5.904094 5.5566874 5.9585013 5.794139
1368892_at 4.2459917 4.0364103 4.039957 3.9651508 4.096015 4.0291877 3.9770768 3.8898656 3.7908068 3.9106424 3.998923 4.1237144
1368893_at 4.355488 4.251149 4.402138 4.2093964 4.298613 4.334809 4.2524853 4.219586 4.127758 4.2388477 4.327426 4.200222
1368894_at 4.8506646 4.9430428 4.834771 4.807706 4.895162 4.7923775 4.695047 4.705756 4.528041 4.6560335 4.7209797 4.8390923
1368895_at 4.228618 4.1666493 4.1938286 4.136601 4.384577 4.402752 4.386058 4.19506 4.1590033 4.3077793 4.322201 4.2592015
1368896_at 6.2908235 6.8008537 6.8112307 7.1020193 6.8169346 6.520136 6.62546 6.790726 6.732626 6.3980846 6.923107 6.8530297
1368897_at 4.410165 4.8134713 4.3028936 4.641249 4.4772186 4.5465336 4.583721 4.8361416 4.4765987 4.4008074 4.6174316 4.924402
1368898_at 4.99569 5.050664 5.2141767 4.893476 5.1042466 5.031696 4.9739227 4.9241214 4.949681 5.1223097 5.1420245 5.15102
1368899_at 7.506378 7.65029 7.3610926 7.664737 7.5087895 7.6219816 7.6648326 7.356486 7.5493517 7.4121923 7.616509 7.607912
1368900_at 4.883026 4.9032164 4.8854876 5.0340548 4.6415634 4.6436195 4.8561687 4.978985 4.8248615 4.8794966 4.886073 4.6882114
1368901_at 5.0526657 4.750804 4.761251 4.7565665 4.8726244 4.745098 5.0012093 4.665203 5.085628 5.192899 4.6712193 4.833301
1368902_at 5.7407136 5.718133 5.8601704 5.681905 5.984179 5.793543 5.9461355 5.7799263 5.7305026 5.6443768 5.973176 5.702194
1368903_at 7.3924003 7.531947 7.5486665 7.6241035 7.5418525 7.538917 7.6714635 7.4882617 7.427965 7.563696 7.715521 7.596903
1368904_at 5.768282 5.860648 6.0306196 5.6612096 5.730963 5.877602 6.1387143 6.0458817 6.067409 5.7828827 5.9247313 5.8629017
1368905_at 7.393921 7.715399 7.57261 7.8978796 7.261673 7.4175706 7.90388 7.7787685 7.891683 9.458454 9.004274 8.537984
1368906_at 3.3185735 3.3939836 3.3304324 3.3604164 3.3075202 3.3307424 3.3469067 3.320187 3.4624858 3.21435 3.3233178 3.3261733
1368907_at 4.571818 4.9284053 4.5159507 4.7624946 4.7330465 4.888798 4.612842 4.8493733 4.7199483 4.8236966 4.850376 4.5916514
1368908_at 7.752098 7.85034 7.8743796 8.032357 7.7850327 7.8615727 7.9288244 8.011728 8.070121 7.8615246 7.741823 8.018812
1368909_a_at 6.866914 6.80168 6.7376127 6.8133216 6.732806 6.7612786 6.6220117 6.743917 6.917934 6.8339977 6.923749 6.907384
1368910_at 5.5279417 5.729147 5.501806 5.3817434 5.709048 5.501339 5.4131894 5.403707 5.7120275 5.4761405 5.525449 5.383856
1368911_at 6.4148855 6.186009 6.419123 6.323407 6.18821 6.162544 6.278456 6.297614 6.6764207 6.2785463 6.3679533 6.078372
1368912_at 4.169987 4.273679 4.2638106 4.2293453 4.154008 4.3753357 4.3058777 4.105971 3.9650862 4.5408416 4.3364334 4.649261
1368913_at 3.7680626 3.6499386 3.6964447 3.6881914 3.7963219 3.6474764 3.7061322 3.6060848 3.5846736 3.640573 3.6671946 3.6479497
1368914_at 4.68771 4.2910867 4.403255 4.5736113 4.4442434 4.3665442 4.313407 4.3758545 4.4933863 4.343385 4.3394303 4.503975
1368915_at 10.793973 10.887712 10.748517 10.749835 10.953817 10.914035 10.749381 10.933323 10.810558 10.670036 10.807445 10.953254
1368916_at 10.411211 10.518368 10.70869 10.637051 10.626423 10.605711 10.739364 10.568978 10.58188 10.622047 10.373114 10.503339
1368917_at 5.3128176 5.054698 5.2302885 5.220573 5.088902 5.145921 5.2907166 4.9666605 5.1581373 5.096655 4.9821258 5.183439
1368918_at 5.3468113 5.268326 5.322115 5.2894745 5.4687786 5.3198233 5.332733 5.1453123 5.214367 5.2090707 5.436301 5.288827
1368919_at 4.5372305 4.8702483 4.8067355 4.610865 4.432499 4.8216825 4.4378114 4.7090163 4.539406 4.7583756 4.7870436 4.7273746
1368920_at 5.308064 5.388174 5.5542417 5.1148314 5.458746 5.427667 5.4311996 5.215634 5.220859 5.432984 5.3545575 5.6401377
1368921_a_at 5.5396433 5.4510264 5.684603 5.50393 5.737884 5.6778617 5.583887 5.2114816 5.6039443 5.5867796 5.4368086 5.6175094
1368922_at 4.398208 4.2935586 4.5735507 4.282947 4.638901 4.266225 4.3644595 4.508095 4.2346845 4.16757 4.3782334 4.227329
1368923_at 4.6513057 4.8536077 4.823616 4.6466446 4.939439 4.7580357 4.9894686 4.591273 4.9483485 4.6515975 4.5286427 4.8569846
1368924_at 10.429708 10.269266 10.132149 10.295874 10.292644 10.593177 10.500457 10.151716 10.462057 10.074813 10.087231 10.421287
1368925_a_at 4.3642097 4.734697 4.551797 4.427309 4.9460545 4.949753 4.708861 4.5454187 4.9634147 4.7992687 4.2561936 4.647881
1368926_at 4.5497594 4.2758055 4.550396 4.2567916 4.2373705 4.519166 4.2975154 4.127569 4.251262 4.316358 4.4326253 4.3162594
1368927_at 7.0542793 6.662557 6.686328 6.528167 6.7326546 6.8033166 6.8017273 6.5453753 6.794149 6.8477745 6.927726 7.0463047
1368928_at 6.04571 6.2600613 6.665037 6.124497 6.1374416 6.1299095 6.3211246 6.4482636 6.280091 6.1498704 6.281066 6.4474707
1368929_at 7.2902794 7.198699 7.1885643 7.0609202 6.974347 7.141037 7.27717 7.4035654 7.134474 6.8205843 7.141923 7.3329873
1368930_at 4.2091255 4.313367 4.4870744 4.2235727 4.1376243 4.3500414 4.1681786 4.0602474 4.2365246 4.2329125 4.0448456 4.089469
1368931_at 7.802418 7.5871 7.744972 7.772525 7.587697 7.8653955 7.9739637 7.5398426 7.8822093 7.4700828 7.5424857 7.4879985
1368932_at 5.5088396 5.7558193 5.5031347 5.7650833 5.5632257 5.5189066 5.042825 5.644213 5.4250546 5.364855 5.445021 5.4772882
1368933_at 7.3338466 6.9159846 6.9522176 7.364416 6.997317 7.080038 7.275395 7.0656996 6.8258667 6.9325757 7.0640297 7.16807
1368934_at 10.757639 10.907832 10.54275 11.042389 10.880734 11.121391 11.116018 10.874025 10.961265 10.265801 10.465033 10.875913
1368935_at 4.2864127 4.054647 4.312629 4.127708 4.1236696 3.8033476 4.2153955 3.9869823 3.8358877 4.2205567 4.1803913 4.0833855
1368936_at 10.723608 10.617398 10.753843 10.900487 10.691036 10.770623 10.74062 10.648836 10.543256 10.478661 10.625102 10.657687
1368937_at 5.43828 5.305774 5.2952237 5.2189302 5.244085 5.3253675 5.2250013 5.589546 5.5056705 5.4485316 5.42831 5.4241457
1368938_at 5.538524 6.0939355 5.268784 5.4020257 5.3590603 5.700549 5.069017 6.2071757 5.4539537 5.284201 5.940575 5.530363
1368939_a_at 4.267221 4.235659 4.5503182 4.2219787 4.522787 4.529789 3.968287 4.73815 4.310848 4.297279 4.3814 4.2839346
1368940_at 10.053558 9.627409 10.290048 10.043861 10.430787 9.987235 10.306976 10.421385 9.895182 9.064741 9.493217 10.021798
1368941_at 4.2217846 4.190684 4.191153 4.1342916 4.1827536 4.186541 4.1935215 4.3845544 4.1342726 4.1422567 4.107291 4.3380027
1368942_at 4.6831465 4.677089 4.6773796 4.766878 4.7468305 4.804006 4.7217083 4.6404133 4.7962823 4.953937 4.7340307 4.7092752
1368943_at 13.148659 13.127523 13.06083 13.092118 13.04097 12.984186 13.105208 12.904003 13.108149 13.040094 13.096693 13.069032
1368944_at 6.652166 6.8046327 6.5909147 6.8334866 6.7830434 6.766653 6.7148657 7.016609 6.902756 6.758976 6.7835555 6.5903716
1368945_at 5.808931 5.5154634 5.1528625 5.6702037 5.5021534 5.3716574 5.177037 5.275113 4.901204 5.255227 5.6192427 5.3649735
1368946_at 5.455529 5.3584504 5.5544763 5.3425293 5.5764847 5.5603414 5.866903 5.769912 5.3905883 5.3110228 5.112918 5.513756
1368947_at 8.621524 7.2786593 7.729915 7.2514033 7.3249316 8.060064 7.621395 7.314358 7.5702496 7.933713 7.5765567 7.853507
1368948_at 5.7959476 5.5279164 5.7033043 5.6744685 5.4178762 5.839139 5.7210073 5.4220243 6.307989 5.572559 5.672516 5.5493307
1368949_at 4.308867 4.1957974 4.483433 4.201942 4.365397 4.2380733 4.386345 4.420038 4.2811427 4.4284034 4.474974 4.179779
1368950_a_at 5.656085 5.705719 5.642762 5.489713 5.7880263 5.6110544 5.7361307 5.8023815 5.821676 5.4211273 5.6387367 5.723401
1368951_at 4.1990557 4.2512827 4.333049 4.3146935 4.099906 4.0867796 4.3536863 4.096039 3.899844 4.131337 4.2143316 4.16469
1368952_at 4.6140184 4.819108 4.9861608 4.6132336 4.769151 4.705614 4.6334867 4.8606753 4.692505 4.954114 4.583253 4.828696
1368953_at 7.547837 7.3164954 7.30595 7.62944 7.381398 7.6483617 7.750457 7.6811185 7.8391485 7.4593616 7.433254 7.8076477
1368954_at 4.4981947 4.6748066 4.9461474 4.7107515 4.986605 4.6482406 4.6070566 4.3309145 4.625752 4.753142 4.6109366 4.7569394
1368955_at 7.3360515 7.12271 7.0484257 7.5953164 7.3969846 7.08686 7.2718735 7.567056 7.183333 7.138163 7.227508 7.0382442
1368956_at 5.2424736 5.1567564 5.191748 5.318029 5.154134 5.1518435 5.3197203 5.2883883 5.0527906 5.219518 5.375823 5.3479204
1368957_at 4.6036873 4.9242525 4.6747518 4.704691 4.9539266 4.591303 4.75943 4.247253 4.4886684 4.5571213 4.5501666 4.752472
1368958_at 3.984667 4.131976 3.9775524 3.8704877 3.8757088 3.8156645 3.770376 3.6484041 3.870448 3.8481662 3.6940587 3.8764522
1368959_at 4.2342772 4.6496344 4.7226725 4.6242905 4.632058 4.6068172 4.82055 4.7003098 4.8228025 4.7797194 4.798521 4.5608087
1368960_at 9.383487 9.357552 9.291568 9.171939 8.992705 9.3531685 9.5138035 9.217625 9.380344 9.390934 9.351752 9.213904
1368961_at 5.8793273 5.460353 5.5729437 5.556379 5.6121492 5.7241054 5.4879656 5.62956 5.887658 5.7541037 5.560528 5.8646855
1368962_at 4.9859076 5.058916 5.2125564 5.1138783 5.233907 4.7962227 5.112938 4.9214683 5.182772 5.2241335 5.1101427 5.275847
1368963_at 6.3582683 6.407981 6.4286947 6.3121533 6.226969 6.298317 6.3234844 6.5730014 6.6162825 6.4532986 6.6120005 6.5716944
1368964_at 4.1108637 4.210595 4.0577455 3.987186 4.446867 4.1320386 4.227524 4.0795207 4.452419 4.184245 4.075472 4.4328556
1368965_at 5.3615446 5.222789 5.355608 5.1002216 5.4150605 5.4070964 5.609798 5.496425 5.266992 5.144452 5.3631444 5.459839
1368966_at 3.8452148 4.1087036 4.000615 3.9622374 3.9230175 3.8914232 3.9285574 4.033736 3.913143 4.0242586 3.872641 3.8810356
1368967_at 6.5568886 6.5961585 6.686056 6.724737 6.498633 6.6034584 6.4709086 6.7047167 6.4796767 6.58802 6.2643366 6.4688964
1368968_at 4.311285 4.1466746 4.350548 4.012141 4.1454697 3.9722648 4.158186 4.211714 3.9869795 4.138859 4.064477 4.4204493
1368969_at 4.193925 4.461393 4.2580867 4.075097 4.1876845 4.280179 4.3630824 4.207532 4.2353954 4.3571234 4.2962303 4.376645
1368970_at 4.9854474 5.1815515 5.0026636 5.118903 5.135583 5.057906 5.1971025 5.115571 4.9769073 4.984931 5.145184 4.8571177
1368971_a_at 4.8260183 4.729163 4.8021502 4.884928 4.959355 5.0264387 4.879828 4.97688 5.013481 4.9088664 4.89677 4.8135266
1368972_at 3.7251904 3.3447144 3.5850909 3.8476095 3.5505629 3.7621703 3.593436 3.6162634 3.4803061 3.7042718 3.692835 3.6242778
1368973_at 7.056856 7.3943825 7.1274858 7.295023 7.2079763 7.3463364 7.3212686 7.7091703 7.1841626 7.46518 7.0715237 7.021942
1368974_at 4.8710012 4.6731615 4.574448 4.4847674 4.5651035 4.468081 4.586331 4.793934 4.2178135 4.4207873 4.4016304 4.410574
1368975_at 6.5589523 6.1450844 6.077467 6.016359 6.2882376 6.323785 6.022128 6.293517 6.2217584 6.645239 6.4259605 6.254525
1368976_at 5.5224195 5.263606 5.047123 5.1471725 5.465326 5.5825033 5.0426 5.568895 5.6774826 5.5933146 5.3191433 5.470339
1368977_a_at 7.987385 8.018158 7.935046 8.186107 7.820139 7.9097385 8.1832075 8.331703 8.24889 8.207002 8.2649975 8.015573
1368978_at 5.4882073 5.7532825 5.4106236 5.384011 5.3416286 5.426472 5.627172 5.2969427 5.317271 5.514436 5.518316 5.502709
1368979_at 5.783253 5.669558 6.0564823 5.8995957 5.7413216 5.6170435 5.9003916 5.683353 5.671605 6.0075946 5.9607143 5.646979
1368980_at 5.517651 5.992676 5.5751767 6.0390024 5.7120786 5.524697 5.5631537 5.8443108 5.6585126 5.667589 5.8462234 5.4642057
1368981_at 3.7075107 3.603782 3.6395917 3.5372546 3.6685493 3.6173434 3.5052576 3.5891156 3.4434662 3.467505 3.559522 3.4871356
1368982_at 4.5706954 4.900399 4.556114 4.622676 4.6069174 4.769363 4.7153053 4.588577 4.3757772 4.707966 4.777824 4.4213767
1368983_at 4.550365 4.257455 4.2169843 4.3151836 4.078104 4.1481314 4.217704 4.386263 4.147985 4.2843127 4.227373 4.307963
1368984_at 6.944099 7.1183434 6.9802146 7.046627 6.636246 7.5201 7.1140423 7.216925 7.14058 6.982546 6.9739103 7.3568425
1368985_at 4.2461166 4.0760994 4.164418 4.174524 4.07805 4.0138354 4.523838 4.017825 4.360522 4.179799 4.340549 4.2276535
1368986_at 4.6728945 4.761698 4.8131714 4.618622 4.629099 4.72646 4.8211555 4.8997507 4.6363516 4.8760757 4.5553637 4.667364
1368987_at 5.348595 5.495035 5.540106 5.6205397 5.679111 5.354491 5.565716 5.069638 5.2121634 5.5705595 5.5727763 5.576126
1368988_at 4.8768516 5.101612 4.9636683 4.800567 5.1997304 5.0729866 5.019742 4.760839 4.7478976 5.174693 5.2465496 5.055076
1368989_at 4.81997 4.6381874 4.760271 4.5833035 4.715037 4.8152227 4.7505264 4.0615973 4.7855077 4.7659006 4.709531 4.535407
1368990_at 5.678445 5.6778245 5.647521 5.716753 5.6599784 5.6413126 5.808969 5.838966 5.6268687 5.6077127 5.6828566 5.5193024
1368991_at 5.8477044 5.9941893 6.009622 6.0082774 6.0773153 5.690583 6.0782766 6.0074887 6.035177 5.637018 6.055734 6.1110487
1368992_a_at 9.959927 9.730483 9.797341 9.946054 9.929795 9.8113365 9.673711 10.00378 10.036282 10.00188 10.022558 9.7646675
1368993_at 5.141954 5.2223854 5.1866026 5.119789 4.941166 5.095899 4.8154807 4.8494735 5.232016 4.8641677 4.977123 4.8826437
1368994_a_at 5.2260942 5.586585 5.332906 5.279357 5.304717 5.5236516 5.292938 5.0797677 5.318758 5.4617114 5.155685 5.4917006
1368995_at 3.5596387 3.4202275 3.5716553 3.60409 3.5813484 3.4183216 3.5678372 3.5624256 3.4936376 3.608371 3.5675905 3.5653932
1368996_at 4.567301 4.390118 4.4490557 4.472266 4.401572 4.4252334 4.4123116 4.208983 4.3558874 4.351202 4.306923 4.373816
1368997_at 4.474605 4.277863 4.340106 4.2096195 4.369074 4.392487 4.381633 4.217037 4.4189386 4.414041 4.3031635 4.383427
1368998_at 3.7105649 3.6293542 3.699278 3.5191674 3.4815178 3.7022042 3.6391268 3.7072184 3.7018526 3.6614757 3.535868 3.9716449
1368999_a_at 5.041441 5.167438 5.4661255 5.052414 5.2112875 5.0014396 4.993807 4.6809154 4.7930684 5.1552052 5.1350374 5.2703395
1369000_at 5.013772 5.144218 5.0730476 5.1916876 5.144421 5.2639837 5.3210897 5.480215 4.8607736 5.155406 4.9109464 5.2026176
1369001_at 3.8082128 3.87619 3.5920203 3.7338538 3.7419941 3.9051104 3.6372592 3.651591 3.662141 3.8048186 3.7712142 3.7416368
1369002_at 4.5743103 4.5101914 4.245786 4.344473 4.4366894 4.3990884 4.4296465 4.3100696 4.2679462 4.3207183 4.3888273 4.3155704
1369003_at 5.370163 5.459527 5.67223 5.3399215 5.0931573 5.412509 5.1674285 5.6325135 5.250791 5.4653707 5.445021 5.3479004
1369004_at 5.2153482 5.236803 5.321312 4.8855176 5.085455 5.169868 5.2020936 5.1929545 4.9467263 5.0532017 5.345904 5.111746
1369005_at 4.25242 4.455812 4.299453 4.4785056 4.3917003 4.495862 4.6129723 4.2276897 4.326576 4.435971 4.55846 4.3630266
1369006_at 3.8788662 4.123924 4.095817 4.105118 4.374155 4.016985 4.167878 4.0202723 3.821342 3.959265 4.194446 3.9251068
1369007_at 5.487193 5.486792 5.527286 5.399541 5.4952254 5.238963 5.361987 5.360116 5.36244 5.3272953 5.6895123 5.502429
1369008_a_at 4.3678775 4.277863 4.074787 4.327643 4.4295716 4.086288 4.1924114 4.040989 4.2934113 4.496656 4.2723856 4.3679023
1369009_at 3.636141 3.6590822 3.6721961 3.876889 3.7351747 3.731064 3.8837073 3.5380151 3.6073902 3.625505 3.365469 3.8916361
1369010_at 5.2405233 5.0214143 5.0301933 5.1598854 5.1297894 4.9395 5.136141 5.1297846 5.019024 4.864313 4.7901697 5.089918
1369011_at 12.255983 12.437873 12.463233 12.546671 12.396469 12.471609 12.396197 12.313065 12.302468 12.721877 12.468723 12.498184
1369012_at 6.1592 6.019293 6.043418 5.8097 5.8013973 6.119231 5.7269335 6.2533784 6.337776 6.0047617 6.264999 5.8512874
1369013_a_at 10.316999 10.329663 10.358697 10.406854 10.290533 10.370323 10.398568 10.364247 10.348575 10.317017 10.374839 10.239287
1369014_at 4.626749 4.6458073 4.472093 4.633416 4.699353 4.495414 4.424513 4.27096 4.419098 4.5355825 4.924701 4.40572
1369015_at 4.574786 4.7365828 5.033651 5.073805 4.6377935 4.4125137 4.94156 4.8188224 4.6947427 4.688943 4.7048793 4.794133
1369016_at 5.336895 5.0733104 5.258552 5.114903 5.289919 5.238779 5.3266034 5.3497086 5.2159686 5.2672467 5.338613 5.0559487
1369017_at 4.4248204 4.4939566 4.492448 4.3402376 4.3703713 4.467868 4.340574 4.398908 4.590488 4.439658 4.3914423 4.350498
1369018_at 5.1696258 5.1026697 5.2985168 5.1290655 5.3409004 5.3388767 5.5579844 5.357337 5.1706266 5.1364803 5.2764106 5.518881
1369019_at 3.5096452 3.5097463 3.6487281 3.4570282 3.5345826 3.6474764 3.5501797 3.349749 3.546641 3.4841847 3.6679616 3.495923
1369020_at 4.6982274 4.7138014 4.8397493 4.640499 4.869092 4.6461287 4.6712112 4.6067266 4.792283 4.5491657 4.7496347 4.619354
1369021_at 5.836248 5.742962 5.8609285 5.763841 5.8108754 5.8489985 5.771587 5.6207647 5.7328453 6.044296 5.9402347 5.7819667
1369022_at 5.6400805 5.9067698 5.823261 5.8900476 5.949013 5.7730317 5.7377257 5.5346546 5.7233763 6.1196957 5.560117 5.7595525
1369023_at 9.661473 9.69714 9.60305 9.670932 9.580755 9.804782 9.811376 9.764955 9.771162 9.573916 9.833553 9.707911
1369024_at 6.49253 6.6189756 6.622613 6.8766446 6.675611 6.6960993 6.577663 6.701728 6.605903 6.884731 6.6365967 6.53501
1369025_at 4.5304794 4.2910314 4.280784 4.3683825 4.451025 4.2864842 4.183144 4.342179 4.0671773 4.333388 4.279327 4.21454
1369026_at 6.0506573 6.1127186 5.8152175 5.778682 5.658956 6.0279417 5.9960146 6.1386695 6.020963 5.7436304 5.5773726 6.172356
1369027_at 4.0523105 4.264557 4.550431 4.1865025 4.332043 4.2084656 4.2797933 4.4443655 4.413608 4.1857862 4.5361595 4.3288937
1369028_at 4.9587364 4.787077 4.930682 4.626424 4.644229 4.927582 4.9188976 4.9276185 4.842028 4.7999015 5.0373383 4.969516
1369029_at 5.7570987 5.2890525 5.7119236 5.8212686 5.5413423 5.9361234 5.5559683 5.1467333 6.703898 5.910001 6.1879277 5.3730392
1369030_at 4.193853 4.070359 4.0553627 4.138763 4.31248 4.1139555 4.248735 4.0615973 3.7407296 4.1330147 4.3736644 4.158786
1369031_at 8.317058 8.330991 8.248481 8.272332 8.379592 8.544687 8.262842 8.376919 8.406272 8.406189 8.211467 7.9696765
1369032_at 7.570446 7.874981 7.741594 7.7075076 7.685315 7.573412 7.5432534 7.6452956 7.808652 8.012012 7.4638834 7.7096567
1369033_at 3.4248824 3.7109656 3.7148726 3.527561 3.4998968 3.491377 3.5353837 3.6920223 3.4228 3.624613 3.5992105 3.715469
1369034_at 4.6233406 4.817974 4.639786 4.615298 4.778818 4.4957676 4.8398933 4.376164 4.3757772 4.69685 4.647252 4.4730463
1369035_a_at 3.656828 3.6960254 3.511473 3.3748977 3.656915 3.5026493 3.4824193 3.4795234 3.540192 3.5071325 3.3893657 3.5317383
1369036_at 3.6911194 3.6371214 3.614606 3.6982193 3.5605767 3.771223 3.5600243 3.798434 3.6142664 3.6189225 3.7004797 3.5983791
1369037_at 4.375799 4.4714375 4.570564 4.48466 4.527206 4.4803305 4.378708 4.666983 4.452094 4.6032715 4.885084 4.7764177
1369038_at 5.412134 5.411068 5.4147673 5.4242954 5.6103506 5.45934 5.3768053 5.360382 5.4686995 5.5337305 5.436902 5.588951
1369039_at 7.5210366 7.657338 7.4536347 7.6131663 7.430918 7.6295424 7.526809 7.644345 7.6496873 7.1804757 7.5343156 7.6249623
1369040_at 5.614113 5.5069566 5.304314 5.609072 5.297325 5.562877 5.257766 5.7301636 5.5235877 5.3575206 5.201 5.289271
1369041_at 3.6717284 3.4983172 3.563425 3.531561 3.5839012 3.5591903 3.5701444 3.4834013 3.5462577 3.505505 3.6432478 3.5454357
1369042_at 6.9312267 7.347778 6.9664984 6.9780817 6.9058566 7.0705705 6.787533 6.9534945 6.6467743 6.6323147 6.8589845 6.802781
1369043_at 3.5188153 3.651899 3.5818112 3.4925861 3.4868548 3.612127 3.5533671 3.608074 3.6415122 3.403694 3.8435893 3.5308852
1369044_a_at 6.7864423 5.710681 6.1957846 6.521891 5.9870987 6.1291113 6.016835 6.4591694 6.301467 6.08126 6.385321 6.328924
1369045_at 6.605827 6.7178774 6.7914667 6.6812177 6.487055 6.625828 6.80733 6.581637 6.3539176 6.3834925 6.4219146 6.546772
1369046_at 3.7292843 3.8720005 3.905429 4.017303 3.7406294 4.067351 3.8443427 3.7402632 3.636225 4.2533474 3.7933805 3.6965153
1369047_at 3.263861 3.2590592 3.180277 3.2430155 2.9732268 3.0970676 3.1346397 3.2125485 3.1552618 3.1017718 3.079326 3.1671216
1369048_at 4.613633 4.7237864 4.725839 4.469002 4.793639 4.632434 4.5938325 4.6150513 4.5851827 4.6944895 4.630508 4.5590324
1369049_at 3.8852096 3.8602397 3.77127 3.9611437 4.021559 3.9463317 3.976016 4.1586113 3.9678183 3.847649 4.0498667 4.075186
1369050_at 7.938886 8.1461525 8.054593 8.132277 7.9393644 8.201473 8.278027 8.2918625 8.193773 8.013045 8.4035225 8.074692
1369051_at 6.86329 6.832889 6.7798643 6.85379 6.51863 6.52642 6.7684517 7.0237985 7.0264096 6.928383 6.708576 6.8303633
1369052_at 5.0512414 5.3572493 5.251275 5.325402 5.1891947 5.3676333 5.2337313 5.33959 5.1839194 5.1748834 5.0833135 5.160521
1369053_at 4.488261 4.584172 4.64799 4.48962 4.2091722 4.5045667 4.43042 4.126295 4.1017466 4.4194794 4.3186255 4.8788905
1369054_at 4.081629 3.9778554 4.070479 3.9940994 4.066517 3.863137 3.9824758 3.8243556 3.8882508 4.296156 3.763186 3.7918918
1369055_at 3.698739 3.7728205 3.7736113 3.7914689 3.7741277 3.7658708 3.851433 3.80679 3.8515472 3.8256245 3.6043537 3.5042882
1369056_at 3.3821976 3.343739 3.4585168 3.3771453 3.4087803 3.3552134 3.466684 3.3482497 3.347656 3.391268 3.3559525 3.4240632
1369057_at 7.444748 7.3873158 7.3763146 7.5171266 7.317584 7.3402114 7.623384 7.542314 7.5735855 7.405596 7.394544 7.4849644
1369058_at 5.1607556 5.07459 4.9921236 5.0951176 5.051102 5.1732 5.1886883 5.5545554 5.4258785 5.0811625 5.125071 5.3796773
1369059_at 7.6807547 7.3571043 7.5149612 7.549081 7.228799 7.577178 7.441744 7.5973253 7.71832 7.5590844 7.598847 7.4396935
1369060_a_at 7.7719874 7.6571555 7.5704265 7.763473 7.73271 7.763982 7.9110465 7.9368567 7.918946 7.785926 7.817073 7.8654165
1369061_at 8.495268 8.399565 8.202479 8.394409 8.078344 8.424421 8.544844 8.44025 8.452961 8.331802 8.405334 8.486336
1369062_at 5.230473 5.0781946 5.0378723 4.912902 4.8570576 5.082758 5.119685 5.1911325 4.8774796 5.194607 5.191144 4.992326
1369063_at 9.778277 9.679514 9.940773 9.863373 9.927593 9.632728 9.873851 10.00032 9.866486 9.699536 9.797418 9.355325
1369064_a_at 4.1093826 3.7697263 3.9359035 4.01825 4.0483193 3.937889 3.8290837 3.8627055 3.7745998 4.0143747 3.7131667 3.8435786
1369065_a_at 8.770858 8.852243 8.939136 8.701051 8.974517 8.658547 8.3937645 8.842918 8.8568735 8.758468 8.910768 8.936713
1369066_at 6.0183196 6.1195383 5.954265 6.1702175 5.9354877 5.9456763 5.7952294 5.54937 6.2142053 5.851372 5.74851 5.7607327
1369067_at 3.9276228 3.7531085 3.7614975 3.4116378 3.6011324 3.8068092 3.5701444 3.7914748 3.710178 4.0471497 3.7243812 3.6814578
1369068_at 4.270089 4.5021586 3.9920897 4.0384054 4.565103 4.2692137 4.145208 4.12703 4.489615 3.9660482 3.944436 4.246553
1369069_at 7.73045 7.709433 7.362666 7.4972816 7.473022 7.830971 7.3691454 7.7879934 7.7158246 7.5395274 7.510115 7.7964983
1369070_at 7.9463015 8.028776 7.6587114 8.015031 7.8973613 8.068082 8.162676 8.301501 8.024927 7.632295 7.8870773 7.84248
1369071_at 3.926573 4.1750183 4.2306128 4.1135836 4.186517 4.006278 4.0455184 4.2135096 4.188594 4.35148 4.226029 4.2286453
1369072_at 6.1943564 6.0000906 5.7678533 5.980919 5.918585 6.4117703 5.7218504 6.2765293 6.48541 5.764448 6.1229467 6.0889025
1369073_at 10.005594 10.466593 10.37766 9.825057 10.420269 9.66966 9.951974 10.508047 10.531581 10.261064 10.45549 10.055613
1369074_at 12.469915 12.549879 12.609853 12.547203 12.431517 12.539914 12.471974 12.597497 12.47786 12.445134 12.386828 12.458847
1369075_a_at 4.707449 4.7623277 4.9248815 4.8556933 4.715037 4.6952143 4.646887 4.950926 4.7192383 4.6700835 4.4281197 5.288503
1369076_at 8.506387 8.461795 8.549556 8.692715 8.574622 8.525349 8.477924 8.639153 8.515733 8.309357 8.309653 8.4333315
1369077_at 7.2263637 7.1141706 6.924801 7.198307 6.94317 6.874575 7.17919 7.1230536 7.41639 7.343776 7.35241 6.9903674
1369078_at 7.9033566 8.069916 7.6305246 7.771161 7.8375773 8.020763 7.7873845 8.014582 8.02547 7.9840994 7.6829767 7.809352
1369079_at 4.60145 4.761672 4.898487 4.5478415 4.871207 4.6963954 4.9004054 4.4209137 4.637286 4.809081 4.7685966 4.6489134
1369080_at 4.583495 4.547522 4.731287 4.7411685 4.912726 5.007354 4.634897 4.7286034 4.546288 4.6740656 4.8254743 4.9157453
1369081_at 6.789317 6.742386 6.764738 6.9428806 6.7460546 6.909249 6.9364614 7.1605034 6.8767633 6.789547 6.921622 7.1254253
1369082_at 4.787545 4.678344 4.7758093 4.717907 4.73461 4.7691154 4.696266 4.677432 4.599514 4.7810044 4.6858735 4.747794
1369083_at 5.625135 5.3931494 5.8351493 5.368012 5.564115 5.45777 5.450027 5.7544136 5.7529926 5.618094 5.19397 5.449139
1369084_a_at 6.9584165 7.0061736 6.9622087 7.140999 7.1898007 6.93423 7.0185423 6.9113393 6.8094125 6.916994 6.914214 6.918931
1369085_s_at 4.9407053 5.69036 5.078917 6.323765 5.4257936 5.6699533 5.810279 5.6186824 5.271304 5.401332 5.810711 5.277503
1369086_a_at 5.3505983 5.3908796 5.3530626 5.642311 5.445263 5.4291677 5.3521414 5.8171034 5.43046 5.2572966 5.4691477 5.2557697
1369087_at 5.0526657 5.1991944 5.030999 5.064077 5.3692827 5.169868 5.079048 5.573664 5.4341154 5.087128 5.2542295 5.2120776
1369088_at 7.101248 7.1913967 6.949931 7.2066174 6.9703565 7.4375095 7.3457427 7.334879 7.789071 7.402118 7.139337 7.3910823
1369089_at 4.2156262 4.264071 4.2535663 4.2516217 4.303636 4.4115677 4.165123 4.3195066 4.008964 4.1204 4.617799 4.4597106
1369090_at 4.2764974 3.983159 3.9227912 4.0354013 4.132618 4.183356 4.05704 4.038542 4.0193777 4.351287 4.257528 4.00091
1369091_at 4.0289783 3.901389 3.8821213 3.791643 3.7842155 3.839428 4.0561447 3.9154932 3.8619425 3.8347547 3.9087796 3.8476837
1369092_at 8.048211 8.139322 7.8660264 8.135185 7.963691 8.022961 8.100074 8.186194 8.1046715 8.020666 7.645733 8.062164
1369093_at 7.2288814 7.2984347 7.081326 7.10756 7.161492 7.220623 6.7676706 7.1596146 7.6159916 7.215918 7.27483 7.238957
1369094_a_at 4.9631805 5.4322805 5.3031607 5.313176 5.2382994 5.079417 5.301957 5.0270977 4.9825525 5.2718005 5.2256966 4.9545
1369095_at 4.582158 4.6156445 4.6521635 4.6869154 4.531435 4.779004 4.685149 4.7408743 4.681593 4.6462517 4.726012 4.658724
1369096_at 4.185183 4.048975 4.1634874 4.1010838 4.1786547 4.0368986 4.290416 3.9680965 4.261766 3.9981968 4.360959 4.2735615
1369097_s_at 6.4146543 6.262891 6.3822837 6.375367 6.1261353 6.250732 6.1627946 6.3927646 6.2702723 5.898961 6.493917 6.17722
1369098_at 4.1570005 4.1486144 4.410584 3.9370835 4.19847 3.8906775 4.2543554 3.8326168 3.7787678 4.2560177 4.0390925 3.9080873
1369099_at 7.5548816 7.6541862 7.679667 7.4982405 7.173737 7.2472744 7.521431 7.877731 7.8151326 7.3408685 7.2823343 7.3174987
1369100_at 4.0151186 4.151882 4.006734 3.9587214 3.96446 3.77572 3.780515 3.9110653 3.9479415 3.7687557 3.9470863 4.186879
1369101_at 7.9821415 7.9829884 7.848615 7.8438306 7.8232374 7.845905 7.9165215 7.958464 8.095831 8.027294 7.905062 8.22422
1369102_at 3.959133 3.91121 3.8080518 3.7213495 3.6959612 3.982149 4.0423594 4.0568657 3.8837297 3.9426813 3.8663096 3.8073997
1369103_at 4.736924 4.8684263 4.85464 4.9990993 4.8756742 5.113856 5.090494 4.7457447 5.1881475 5.231695 4.7519264 4.6365676
1369104_at 5.931024 5.4070406 5.301923 5.4408817 5.1832685 5.31049 5.6735315 5.573728 5.7128277 5.263139 5.5699244 5.1868677
1369105_a_at 5.9813266 4.4887896 3.6817536 4.720583 4.1812468 4.6490746 3.805215 3.972295 3.8689022 3.8931472 3.7220366 3.5422847
1369106_at 4.3545675 4.4430194 4.6571255 4.4710884 4.483604 4.2762733 4.4480753 4.2731705 4.342742 4.5007973 4.192576 4.2763085
1369107_at 3.7967963 3.911294 3.818931 3.873836 3.7384741 3.820324 3.7465832 3.766785 3.9335625 3.716844 3.8432145 3.8073997
1369108_at 4.001546 3.8994582 4.117409 3.7433958 3.869434 3.8563256 3.8605692 3.9262364 3.823065 3.6984954 3.8660758 3.865078
1369109_at 3.5947309 3.734398 3.6989503 3.5184658 3.7471716 3.6319046 3.5684977 3.662102 3.616801 3.650605 3.6668031 3.6495001
1369110_x_at 10.568278 10.371369 9.523844 10.239886 9.651279 10.431238 9.649303 9.4019785 10.210249 10.14328 9.332507 7.9678597
1369111_at 13.908804 13.917293 13.975439 14.014246 14.071166 13.977754 13.919304 13.886023 13.975661 13.855279 13.88036 13.945513
1369112_at 4.5249076 4.2898927 4.2854815 4.4710107 4.6140294 4.405621 4.5482807 4.1581554 4.5265675 4.3033047 4.3167477 4.197797
1369113_at 3.3325734 3.3234136 3.3619437 3.4753878 3.4253087 3.5055199 3.467289 3.45642 3.1436543 3.3602595 3.463129 3.2429464
1369114_at 3.368312 3.224356 3.1440682 3.2189271 3.2591398 3.1753008 3.200446 3.2284122 3.2219803 3.1965723 3.3020902 3.1388183
1369115_at 5.2799087 4.8800545 5.118494 5.115683 4.961954 4.733461 5.134819 4.7859054 5.3616114 5.1407847 4.9205194 5.0346117
1369116_a_at 5.5347767 5.793967 5.8256645 5.760574 5.758379 5.7801576 5.7506633 5.57092 5.6838465 5.8769217 5.4144278 5.605835
1369117_at 3.9815814 4.20652 4.0981674 3.7820346 4.124687 4.002757 4.155695 4.085385 3.8269231 4.1835337 3.9551136 4.0799613
1369118_a_at 4.7353153 4.6719184 4.579683 4.439222 4.5680666 4.5077295 4.5211487 4.672785 4.462655 4.421378 4.3620014 4.7042384
1369119_a_at 4.796827 4.469722 4.6901083 4.2735157 4.622715 4.6186657 4.480255 4.471567 4.395224 4.3690023 4.3644733 4.7800474
1369120_a_at 7.0060353 7.32857 7.1191697 6.7448535 6.9988256 7.0857797 6.9105825 6.608159 6.7037053 7.1373625 6.7885966 6.9547787
1369121_at 4.864005 4.9767613 4.964979 4.790449 5.0453763 4.859302 4.844318 4.88031 4.85867 5.088328 4.948563 5.0973487
1369122_at 7.5574865 7.4897776 7.4409876 7.5198298 7.485516 7.4629188 7.4194493 7.4403205 7.4940214 7.603538 7.441527 7.460272
1369123_a_at 5.842306 5.833648 5.8502483 5.854597 5.765225 6.0248694 6.0045404 5.7396603 6.182712 5.859736 5.821242 6.079441
1369124_at 4.120962 4.1849937 4.338917 4.3798456 4.5224686 4.0771065 4.358178 4.077205 4.1589584 4.122632 4.2244883 3.9996455
1369125_at 3.2701283 3.4587293 3.4277225 3.510729 3.576041 3.4469407 3.3266668 3.365268 3.190207 3.3990188 3.3256526 3.3421998
1369126_at 4.034214 3.6706724 3.735711 3.8716733 3.7272165 4.4961224 3.8800604 4.1136703 3.9677105 3.8572674 3.9440937 4.1665916
1369127_a_at 6.408897 6.325538 5.9978886 6.2471714 6.3433123 6.521621 6.510567 5.96912 6.1220436 5.8228683 6.1118226 6.5194287
1369128_at 4.171006 4.2113056 4.276578 4.1401377 4.1042786 4.3497562 3.860578 4.14219 4.178722 4.3451552 4.0861998 4.119459
1369129_at 4.046651 3.88276 4.135625 3.8597577 3.8779583 3.9417405 3.739957 3.7262006 3.9509785 4.027353 3.8654191 4.293021
1369130_at 5.130632 4.9795723 4.821114 4.9389486 4.836197 4.91841 4.6578617 4.4535513 4.754932 4.694788 4.773989 4.6883326
1369131_at 4.02917 4.1856465 3.9828398 3.9100833 4.0902233 4.2411776 4.0791397 4.3013983 3.9690063 4.046775 4.1111054 4.1461716
1369132_at 5.33373 5.2512326 5.56038 5.2195053 5.018221 5.269653 5.441486 5.0198994 4.9824038 5.1150928 5.19299 5.25177
1369133_a_at 3.8515704 3.8650336 3.8756807 3.7527041 4.0225887 3.8334932 3.8213906 3.5706944 3.7033272 3.6549308 3.6901877 3.950222
1369134_x_at 3.58101 3.4815128 3.7033367 3.4203205 3.6011324 3.5591903 3.834357 3.6904922 3.7190433 3.6372325 3.4431696 3.7598507
1369135_at 6.338644 6.380851 6.102168 5.9241557 6.3003926 5.9628034 6.2982 5.9548764 6.013648 6.29823 5.856419 6.0121865
1369136_at 4.0713634 4.0950255 4.200924 4.0290203 4.455909 4.1500587 4.1447687 4.167391 4.058034 3.9820344 4.111768 4.0750904
1369137_at 5.015332 5.0749035 5.041299 5.0097585 5.1633825 4.903396 5.099708 5.140135 5.131031 5.214282 4.9076858 5.0590024
1369138_a_at 3.7961066 4.234584 4.1935673 3.987186 3.9531398 3.9324896 3.8330324 4.2115808 3.7902703 3.833567 3.5766265 4.0450377
1369139_at 3.8407772 3.621142 3.8439806 3.632379 3.6717024 3.6140015 3.6373172 3.9919848 3.728235 3.6685426 4.1176357 3.9472246
1369140_at 3.9973772 4.0349064 3.9972148 4.1129417 4.3117294 4.1959944 4.3894506 3.8307848 4.0783224 3.8520324 4.0528727 4.0994062
1369141_at 3.6044037 3.6767235 3.643132 3.6760342 3.8027105 3.5431483 3.6353507 3.3562853 3.6134868 3.5623431 3.7332683 3.504131
1369142_at 3.7948432 3.7325892 3.9722333 3.7937562 3.643614 3.817472 3.8286984 3.811795 3.6790535 3.920696 3.9015942 3.8618543
1369143_at 4.1356907 3.9493337 4.055835 4.032099 3.8628411 4.0982537 3.9805715 4.2281556 4.0209694 4.1442184 4.103326 3.94053
1369144_a_at 4.0274363 3.8875353 3.8421721 3.6997545 4.0073357 3.8489265 3.8387628 3.8600454 3.8227592 3.9172454 3.8244648 3.7194602
1369145_a_at 4.655682 4.62972 4.720146 4.7545333 4.665473 4.5705624 4.704328 4.627634 4.617881 4.699288 4.7605333 4.978079
1369146_a_at 6.8340545 6.1629777 6.129053 6.3553796 6.2644844 6.7985663 6.6785107 6.4354587 7.355029 7.0943537 7.437833 7.7974734
1369147_at 4.7498994 4.9540515 4.8853416 4.7562437 4.7117066 4.9719777 4.907089 4.527438 4.5964494 4.8880057 4.7922783 4.703475
1369148_at 7.7833533 7.8635573 7.875397 7.81849 7.997686 7.976201 7.9467864 8.0905 8.289534 7.9329515 7.8372035 7.921395
1369149_at 5.039302 4.9705176 4.7857127 5.0954275 4.709586 4.6505537 4.8004627 4.677673 4.540507 4.8557353 4.864556 5.386505
1369150_at 8.129203 8.009205 8.56438 8.2457075 8.29869 8.5913315 8.01224 8.194836 8.1844845 8.106089 7.905627 8.4834585
1369151_at 5.233471 5.0573425 5.085188 4.953315 4.9831066 5.1562243 5.076371 5.225132 4.845676 5.153516 4.871988 4.9531956
1369152_at 7.214067 7.4215703 6.9812813 6.9255276 6.8047075 7.119657 7.071937 7.258895 7.167792 6.83104 6.9127903 6.951419
1369153_at 3.4843423 3.5276172 3.4982247 3.6807435 3.5102808 3.5940773 3.6439302 3.696542 3.7998757 3.5421245 3.4720192 3.5804324
1369154_at 4.0030575 3.9508317 3.9133124 3.848449 3.974992 4.0383096 3.8451562 4.045431 3.9162045 3.9947455 4.425852 4.0144844
1369155_at 4.921385 4.916703 4.7400074 4.7733355 5.0995936 4.8498955 4.79815 4.7936416 4.733718 4.8707366 4.8506937 4.9326777
1369156_at 6.8270617 6.694372 6.811334 7.0897183 6.5790124 6.6339726 6.696569 6.941497 7.2320557 6.921934 7.0989203 6.843681
1369157_at 8.597984 8.493696 8.407568 8.799122 8.653043 8.447134 8.485107 8.5036335 8.399024 8.313583 8.29298 8.300747
1369158_at 4.137492 4.148801 4.1689243 3.9898696 4.178876 4.025181 4.1144514 4.016556 3.898936 4.103466 4.3640184 4.1468773
1369159_at 5.151753 5.2006364 5.171208 5.102495 5.109874 4.971776 5.1723995 5.144367 5.042667 5.182283 5.02662 4.9489975
1369160_a_at 5.010136 4.5986385 4.7123814 4.716098 4.669491 4.7985306 4.578093 4.9272494 4.7314544 4.8169065 4.776676 4.6056833
1369161_at 8.702289 8.402159 7.97617 8.918614 8.519836 8.67672 8.632494 8.310066 9.050374 8.646865 9.163546 9.141487
1369162_at 3.8650076 3.9710224 4.032226 3.7509916 3.9451854 3.7070134 3.7449787 3.608074 3.749785 3.7635489 3.7895892 3.7800813
1369163_at 4.770728 5.1410055 5.220957 4.919731 5.1646824 4.892313 5.0843744 4.890552 4.8822503 5.1975217 5.120455 5.1558294
1369164_a_at 4.417071 4.453953 4.5006933 4.5522723 4.463649 4.522995 4.529936 4.297771 4.3836575 4.3787827 4.71482 4.608968
1369165_at 4.123288 4.2384877 4.2735825 4.2081375 4.2603436 4.0387278 4.1122494 4.079364 3.6394339 3.8756301 4.0740986 4.0452833
1369166_at 4.2545 4.12146 4.1904974 3.848449 4.0705967 4.2291 4.1420794 4.1005216 3.9859204 3.9918005 4.117609 3.941445
1369167_at 5.6342044 5.768982 5.608469 5.5156403 5.7781243 5.555048 5.527968 5.2885666 5.2112517 5.685513 5.6192427 5.7088127
1369168_a_at 4.652016 5.033722 5.093346 4.8536453 4.708914 4.924094 4.881348 4.7439446 5.071953 4.7255177 4.647989 4.93667
1369169_at 9.351152 9.432229 9.567635 9.644258 9.718057 9.754033 9.440055 9.774053 9.557788 9.582504 9.626787 9.783238
1369170_at 4.089592 3.7649593 3.796978 3.839109 3.8603127 3.7253077 3.9408042 3.7054765 3.8033686 3.8435786 3.9960678 3.888992
1369171_at 10.309852 10.224891 11.110361 11.039364 10.57181 11.262949 11.236317 11.253532 11.224134 11.272857 11.257868 11.320071
1369172_at 4.0870852 4.2010984 4.3722196 4.3946548 3.8840494 4.223532 4.068845 3.9636717 4.2499495 4.0211864 4.2244883 4.1525135
1369173_at 5.2515254 5.268845 5.107088 5.0832953 5.099369 5.297738 5.194263 5.19245 5.588521 5.2114344 5.2159343 5.045344
1369174_at 6.7198877 7.218711 7.214195 7.255485 6.9903855 7.0923347 7.010032 7.537432 7.088557 6.9725523 6.8601527 6.933452
1369175_a_at 3.896548 3.894491 3.993789 3.8324785 3.9815304 3.9308302 3.7466002 3.7705805 3.7192678 3.8930912 3.9636827 3.8493705
1369176_at 6.2317114 6.2417026 6.4141073 6.152067 6.165 6.285052 6.209078 6.202038 6.2607613 6.2403555 6.2371044 6.158336
1369177_at 7.0173054 7.0812306 7.0020866 6.733267 6.6573753 6.874172 7.19994 6.7056785 6.832912 6.8819003 6.558608 6.789608
1369178_a_at 4.1362925 4.32139 4.1958184 4.2011175 4.138921 4.084435 4.149437 4.410426 4.238806 4.380331 4.2367086 4.152085
1369179_a_at 6.2252073 5.754928 6.1153736 6.2250085 6.3587475 5.7179985 6.446908 5.971629 6.1067567 5.991585 5.8974 5.794218
1369180_at 4.916689 4.7903543 4.884714 4.9483376 4.881609 5.028092 4.7621284 4.4959273 4.7080917 5.0399866 4.6769643 4.7109427
1369181_at 5.7119455 5.860975 6.0271955 5.6263103 5.598987 5.5064306 5.4808674 5.860168 6.07577 5.8165274 5.9067116 5.401682
1369182_at 4.00426 3.8411882 3.8388824 3.7705243 4.025609 3.8167555 4.285131 3.9866304 4.047407 3.8535485 3.8576753 4.149833
1369183_at 4.7363167 4.933115 4.879478 4.6904755 5.01608 4.732875 4.874893 4.747039 4.6047716 4.820606 4.7729306 4.937521
1369184_at 3.6479378 4.067691 4.112625 3.9461691 3.8167274 3.9835162 3.978212 3.7836864 3.6834013 4.007697 3.8290882 4.0331206
1369185_a_at 5.271289 5.194342 5.0431166 5.044513 5.340985 5.189088 5.0283103 4.9411798 5.0086756 5.3672123 5.2060084 5.118886
1369186_at 7.559409 7.390229 7.2492337 7.316347 7.0319076 7.2377634 7.147235 7.092829 7.704726 7.430037 7.477992 7.0453286
1369187_a_at 6.919843 7.2248507 6.9364653 6.972004 7.122917 7.196315 7.114852 7.384451 7.1322794 6.984213 6.937249 7.2071013
1369188_at 3.9479394 3.9370923 3.7634585 3.793036 3.8225307 4.0427027 4.01566 3.9399643 3.9944584 3.9487102 4.0946374 3.889019
1369189_at 5.387606 5.5164075 5.360847 5.425065 5.363599 5.3661823 5.435313 4.9715834 4.947502 5.269626 5.364149 5.701649
1369190_at 5.57926 5.732411 5.7704034 5.5879145 5.7594676 5.5433073 5.3119574 5.4401007 5.589533 5.5300803 5.6552157 5.6976476
1369191_at 3.690194 3.6495879 3.8838246 3.8297179 3.5132265 3.5381973 3.8928418 3.7966466 3.5740585 3.5816169 3.5007195 3.58175
1369192_at 4.6975803 4.80645 4.6191473 4.7406983 4.5957236 4.506373 4.890155 4.9393454 4.6768312 4.9827595 4.927465 4.846098
1369193_at 5.23837 5.187721 5.3744206 5.474808 5.237066 5.2793236 5.4368443 5.1936407 5.519675 5.073697 5.201191 5.5011873
1369194_a_at 4.030558 3.7790678 3.6192286 3.8264031 3.7659192 3.5895402 3.7173996 3.4961674 3.6847558 3.637426 3.6774373 3.658999
1369195_at 5.1382585 5.3074145 5.5488462 6.1192336 6.1324244 6.0782557 6.0864205 5.2465854 5.7568808 5.7614594 6.035782 5.5690656
1369196_at 5.469943 5.390621 5.5847416 5.440572 5.404434 5.6962624 5.565549 6.0040927 5.4283476 5.3799295 5.7136602 5.4753113
1369197_at 6.030299 5.964748 5.80377 6.1090384 5.8416767 6.1022744 5.793932 6.1225424 6.188297 5.90269 6.0967712 5.602934
1369198_at 5.2501717 5.3099265 5.173028 4.866841 5.083331 5.254473 5.223773 5.0497155 5.048745 5.2805867 5.1723566 5.057824
1369199_at 4.824319 4.7704206 4.9815016 4.6639304 4.807253 4.8337984 4.951275 4.583996 4.570836 4.5506663 4.589403 5.00023
1369200_at 9.480031 9.122039 9.475879 9.462855 9.423078 9.500126 9.100581 9.566933 9.653369 9.569081 9.574148 8.938367
1369201_at 5.2391577 5.0746713 5.247836 5.182393 5.376176 5.223776 5.3471212 5.1817117 5.20111 5.2938647 5.2630324 5.773297
1369202_at 3.535884 3.4847736 3.4556036 3.3779013 3.4022615 3.5165138 3.5576239 3.395887 3.3946378 3.7062352 3.5112615 3.4968998
1369203_at 3.91685 3.9122705 3.7770674 3.7409399 3.8699577 3.7082305 3.9743059 3.7888434 3.7024715 3.8416734 3.8241067 3.662492
1369204_at 7.571054 7.317068 7.2776637 7.2066174 7.3507895 7.207072 7.2296352 7.2276874 8.126907 7.726574 7.3440046 6.9222693
1369205_at 5.044071 5.357416 5.149932 5.1388245 5.1488023 5.206865 5.1400485 4.8766913 4.9759946 5.2904773 4.927669 5.17827
1369206_at 12.669826 12.688758 12.583704 12.59626 12.670264 12.4849 12.521443 12.554347 12.590776 12.764798 12.559636 12.599482
1369207_at 4.592929 4.430708 4.4214573 4.3855734 4.227508 4.159519 4.376942 4.9842243 4.577759 4.6447988 4.7303066 4.1320324
1369208_at 5.9530706 6.2019305 6.3909388 5.869989 6.127118 5.88767 6.028278 6.0046883 6.3431854 6.378648 6.40699 5.5860844
1369209_at 6.5615172 6.5744743 6.648631 6.412116 6.344384 6.5843673 6.5970645 6.7029796 6.4803514 6.582737 6.6212754 6.424938
1369210_at 3.469659 3.275154 3.1255896 3.2049837 3.2542887 3.1990862 3.2847075 3.2774494 3.243817 3.1886165 3.3457336 3.2580078
1369211_at 5.978586 6.021438 5.9126754 5.8995957 5.9402065 6.2293177 6.0814543 5.793407 5.814476 5.8307514 5.942252 6.0835032
1369212_s_at 7.324092 6.83813 7.22451 6.8237176 7.256853 7.3372345 7.3617125 7.2648277 7.3828793 6.857724 6.541181 6.6979804
1369213_at 4.8402605 4.7954845 4.8673315 4.671024 4.9681883 4.805835 4.683848 4.903694 4.655227 4.859457 4.887551 4.8671837
1369214_a_at 5.8670993 5.7209363 5.624929 5.6923413 5.819369 5.809595 5.827681 5.600729 5.582767 5.6137404 5.750632 5.870243
1369215_a_at 9.950307 10.058 10.03936 10.148553 10.144218 9.863248 9.816583 10.198809 10.245361 10.340938 10.363681 10.327344
1369216_a_at 5.3674765 5.5961924 5.4106016 5.300555 5.327081 5.7749987 5.480782 5.728609 5.3011684 5.644148 5.2085843 5.4778724
1369217_at 4.320649 4.575361 4.283841 4.182333 4.221022 4.208535 4.2854347 4.0195093 4.1014624 3.9573627 4.26378 4.2642393
1369218_at 7.3109207 7.4222527 7.025833 7.5577025 6.927973 7.6825256 7.2282205 7.430155 7.4152436 7.3523874 7.3019457 7.268015
1369219_at 6.0064664 6.04987 6.0479727 5.797455 5.8815894 5.72509 5.9657807 5.9252887 6.020851 6.2094946 5.9457207 6.2649546
1369220_at 7.034259 7.057044 7.067639 7.0514627 6.792175 7.1329193 7.1441565 7.113459 7.017377 6.9954295 6.8473177 6.9641576
1369221_at 5.3757977 5.372033 5.3505077 5.039241 5.272462 5.1795797 5.6854563 4.9538784 5.643166 5.3093514 5.097214 5.389745
1369222_at 5.5058093 5.338198 5.330394 5.0157013 5.17392 4.996376 5.461541 5.261751 5.016531 5.3986416 5.143557 5.378284
1369223_at 6.585455 6.5914874 6.797646 6.5655317 6.7124944 6.637234 6.682097 6.571047 6.584243 6.691542 6.6305456 6.829552
1369224_at 11.099095 10.992622 10.530088 11.612241 10.205961 9.769168 11.096565 10.332094 10.13251 11.348551 10.446028 8.859179
1369225_at 12.170336 12.096567 12.013905 12.220541 11.922557 11.694852 11.725957 12.010682 12.267874 12.084125 12.381622 12.060492
1369226_at 7.756484 7.5672536 7.722409 8.175589 7.5783467 7.708106 7.5508995 7.914187 8.261751 8.109743 8.193226 7.906828
1369227_at 5.769608 5.8405666 5.4801145 5.949086 5.476495 5.9131866 5.6090736 5.509721 5.5042124 5.754087 5.753209 5.7300873
1369228_at 5.4763427 5.502245 5.6607094 5.39966 5.626369 5.617889 5.692956 5.6440177 5.3786755 5.7121563 5.5100613 5.502157
1369229_at 5.6028595 5.5299177 5.868606 5.872546 6.104121 5.8057876 5.9756203 5.796461 5.753339 5.9874935 5.534128 5.8114552
1369230_at 4.565307 4.575986 4.747928 4.3293967 4.6226587 4.4174094 4.631998 4.6587553 4.6229563 4.465839 4.4875154 4.636944
1369231_at 4.4229007 4.726329 4.3516603 4.4331303 4.444339 4.4694977 4.5070925 4.669373 4.554757 4.505784 4.957586 4.7709255
1369232_at 4.4874053 4.5355597 4.4630046 4.4859705 4.493624 4.252536 4.4703455 4.504209 4.2993326 4.276823 4.291883 4.5428886
1369233_at 3.725845 3.8836408 3.7274556 3.912191 3.871173 3.7657528 3.975499 3.7852976 3.7160127 3.8481317 3.891369 3.9057965
1369234_at 7.7135496 7.5327663 7.527873 7.578692 7.5620847 7.753976 7.7946467 7.8301697 7.8075156 7.6153994 7.7046165 7.7675023
1369235_at 4.777225 4.873205 4.843684 4.8139257 4.6368704 4.6622667 4.7085752 4.724289 4.5330687 4.9071865 4.425474 4.8363023
1369236_at 4.877895 5.1709776 5.165189 5.0029135 4.964242 5.0758467 5.20194 5.150778 5.2428255 4.9772615 5.095768 5.119746
1369237_at 5.037859 5.0648203 5.1807246 4.92425 5.1387706 5.027394 5.1417127 4.846225 4.8708005 5.037518 5.0055327 5.0359316
1369238_at 9.606204 9.802042 10.144277 9.399813 9.9422 9.514389 9.887444 10.15937 9.890263 8.874461 9.611398 9.563809
1369239_at 3.7948103 3.8493915 4.020932 3.8099816 3.942466 3.8902152 3.9850302 3.9334223 3.718513 3.799608 4.047295 4.0215893
1369240_a_at 5.4883747 5.588438 5.7616854 5.585733 5.724193 5.5525546 5.4551315 5.7617893 5.185027 5.68106 5.6194973 5.4420624
1369241_at 4.9772205 5.1163635 5.3899307 5.2250805 5.329264 5.37815 5.282061 4.9731984 5.1759844 5.007408 5.063729 4.9364715
1369242_at 3.4815726 3.594035 3.2649658 3.4834583 3.43207 3.266756 3.398747 3.3904529 3.4525435 3.4605076 3.463733 3.4452374
1369243_at 4.2439046 4.0933022 4.1555395 4.0952296 4.121506 4.361026 4.1018 4.1757307 4.1148386 4.0197573 3.7731538 4.1372914
1369244_at 6.5146017 6.4733396 6.50771 6.3554525 6.234336 6.530938 6.5613966 6.7284064 6.6164837 6.168468 6.0909567 6.6252775
1369245_at 4.2437596 4.1569004 4.1404066 4.1625147 4.4559264 4.3029275 4.290553 4.0976686 3.893301 4.1051717 4.1934814 4.175898
1369246_a_at 3.591432 3.6927822 3.821596 3.6535347 3.7847261 3.603985 3.767143 3.6479518 3.3593736 3.7747543 4.0783606 3.8088987
1369247_at 5.5498185 5.9871383 5.672322 5.777574 5.203743 6.0570087 5.888999 5.915609 5.982108 5.416604 5.8207626 5.638681
1369248_a_at 8.068164 7.8685317 7.3616567 7.4637156 7.552493 7.9119544 7.5923276 7.996331 8.06308 7.18261 7.700674 7.6531563
1369249_at 8.295451 8.067242 7.9622073 8.477872 8.353361 8.378461 8.178008 8.272576 8.095456 8.073422 8.22583 8.474446
1369250_at 4.34652 4.953473 4.8632135 4.710519 4.8150806 5.069958 5.0843196 4.914714 5.0818143 5.0679803 4.7929306 4.701031
1369251_a_at 5.487646 5.2688837 5.5077734 5.2030325 5.5223455 5.3844566 5.4187517 5.2572136 5.135334 5.521207 5.3706045 5.3629274
1369252_a_at 5.433481 5.363571 5.436773 5.2195053 5.507826 5.381572 5.3084464 5.141578 5.129056 5.2660685 5.390127 5.67675
1369253_at 3.6609995 3.8696117 3.8944182 3.895931 4.0320783 4.0109587 3.7141511 3.8435903 3.714643 3.9899042 3.8290884 3.928374
1369254_a_at 3.8709974 3.8833172 3.9979396 3.6693294 3.8840494 3.820627 3.8624654 3.7619467 3.9542058 4.1641636 3.7746313 3.987038
1369255_at 6.24643 5.7216544 6.187178 5.861063 5.8299875 6.059837 6.027989 6.2608213 6.0503807 6.1150174 5.893853 5.8762817
1369256_at 5.54571 5.707798 5.776444 5.699037 5.4798965 5.4214687 5.827852 5.622158 5.6269 5.479448 5.6538525 5.7362967
1369257_at 4.836997 5.066725 5.0800204 4.8395495 5.1313596 4.950507 4.712044 4.6821465 4.6602335 4.613871 5.0598006 4.849345
1369258_at 3.1606066 2.9807475 3.0325065 3.0284004 3.2122736 3.0581353 3.2485955 3.3374207 3.1016195 3.1847641 3.2661033 3.1211908
1369259_at 6.5981803 6.3746915 7.5241218 7.56528 6.3136806 6.2290673 6.8279004 6.054848 6.5758204 7.8783555 7.823562 7.141345
1369260_a_at 4.3258553 4.1539965 4.259464 4.023354 4.1485906 4.125202 4.0978327 3.8904622 4.2046843 4.259862 4.0596757 4.2808948
1369261_at 5.1145654 4.972314 4.882634 4.7515798 4.9397416 5.0090094 5.0766644 4.9523883 4.910171 5.2221785 5.125629 4.963354
1369262_at 6.8002768 6.855481 6.5541396 6.5390677 6.6557064 6.859371 6.849392 6.869396 7.0785775 6.692874 6.693512 6.6365833
1369263_at 3.524909 3.201952 3.310081 3.2222428 3.4642444 3.3029323 3.3421726 3.197502 3.2205434 3.3344169 3.2177625 3.1708426
1369264_at 5.043133 5.2206244 5.1856546 5.225522 5.2291584 5.1819315 4.9814253 5.067849 5.075342 5.3462973 5.246888 4.811778
1369265_at 6.56272 6.720603 6.397819 6.8243623 6.149948 6.5178485 6.3902216 6.3871446 6.4358754 6.4516373 6.1713614 6.505423
1369266_at 5.9591436 5.753454 5.5367723 5.6242843 5.300975 5.6064763 6.239197 5.1113424 6.2515287 5.444921 5.5654216 5.6151037
1369267_at 4.1345205 4.007392 4.226905 4.1214724 4.1095085 4.079619 3.9419723 4.045351 3.809438 4.141643 4.15772 4.0058813
1369268_at 4.2734065 4.491569 4.369798 4.0861893 4.175193 3.9239125 4.008236 4.1417 4.17379 4.27932 4.1030393 3.8548803
1369269_at 8.883102 8.644938 8.602939 8.9158325 8.490333 9.008693 8.808215 8.981386 8.9540205 8.936107 8.662058 9.015399
1369270_at 8.621975 8.433071 8.4508095 8.5990305 8.7668915 8.725696 8.717766 8.853995 9.140327 8.826811 8.959658 9.287285
1369271_at 4.386019 4.2672396 4.2263002 4.0768766 4.3578625 4.167814 4.213277 4.1423054 4.0823946 4.3629727 4.149835 4.3501954
1369272_at 5.5063534 5.4733596 5.250436 5.0633535 4.9517474 5.469425 5.1542983 5.32724 5.539004 5.3581576 5.1950583 5.0643616
1369273_a_at 4.2756176 4.252863 4.338249 4.305083 4.322945 4.324381 4.303061 4.1286674 4.127734 4.436845 4.351329 4.22185
1369274_a_at 4.352539 4.231705 4.464434 4.513151 4.3363547 4.208028 4.280139 4.489521 4.086879 4.4888544 4.2952256 4.2708673
1369275_s_at 12.363607 12.474318 12.643616 12.565793 12.554007 12.624108 12.582583 12.511159 12.5896435 12.281454 12.399207 12.5719795
1369276_at 4.846984 4.8774443 4.3936806 4.8548174 4.725273 4.7424164 4.69163 4.977713 4.488008 4.787191 4.835369 4.4495783
1369277_at 5.4679847 5.656044 5.735127 5.6461587 5.8184414 5.748324 5.529634 6.2037954 6.0917306 5.6638803 5.5547943 5.576126
1369278_at 8.198456 7.862796 8.197459 7.812186 7.7509823 7.9482427 8.164085 8.29458 8.104687 8.41662 7.775425 7.801478
1369279_at 5.755512 5.7024484 5.788214 5.3785615 5.7281694 5.459023 5.4711814 5.7684627 5.4638877 5.820259 5.7808127 5.7099276
1369280_at 4.3516545 4.430832 4.3875732 4.4280763 4.531932 4.289062 4.5933337 4.3098917 4.1246014 4.6423426 4.445105 4.686454
1369281_at 3.5017807 3.5661728 3.427817 3.62966 3.4235017 3.5208209 3.426859 3.540584 3.366271 3.5161471 3.487218 3.4173665
1369282_at 3.362647 3.4018571 3.3336089 3.3424914 3.2749043 3.2958143 3.2903817 3.4256144 3.3617332 3.317914 3.3844814 3.431604
1369283_at 3.7682822 3.705942 3.6955366 3.6165516 3.8457763 3.606743 4.009407 3.9250834 3.7450533 3.8050618 3.863038 3.9048586
1369284_at 5.271289 5.2098293 5.4377785 5.1799498 5.426856 5.3288536 5.1209774 5.229654 5.2759647 5.370577 5.537328 5.626233
1369285_at 5.7278175 5.6215086 5.938596 5.922642 5.97227 6.151039 5.361787 5.8273096 5.898613 5.4229136 5.3546877 5.663535
1369286_at 12.480045 12.567773 12.488068 12.397218 12.570164 12.546746 12.5278425 12.518664 12.628979 12.641637 12.543971 12.487506
1369287_at 4.6733384 4.5263076 4.570077 4.877545 4.5512805 4.5279083 4.689708 4.4273705 4.486464 4.51146 4.7002387 4.8192563
1369288_at 4.38099 4.366848 4.5043874 4.2552905 4.3906717 4.273499 4.152934 4.3863325 4.1477776 4.419119 4.351623 4.6071167
1369289_at 9.535954 9.679889 9.493255 9.254987 9.102395 9.52637 9.701509 9.794089 9.698941 9.45262 9.417334 9.724686
1369290_at 4.759823 4.726398 4.806773 4.489259 4.547084 4.7504835 4.6883316 4.28961 4.966282 5.0830717 4.719802 4.7557287
1369291_at 10.048257 9.997084 9.890202 9.963015 9.606908 10.175705 10.191349 10.03782 10.252319 10.038786 10.230019 10.088462
1369292_at 4.4827356 4.543386 4.4586973 4.547841 4.639784 4.5209317 4.46025 4.2953596 4.0441213 4.4497643 4.4234705 4.0799026
1369293_at 6.257227 6.2532163 5.8841553 6.014143 6.0136986 6.078815 5.9717293 6.415304 6.0242434 6.2885156 6.056171 5.982468
1369294_at 4.879689 4.5758333 4.835485 4.4194565 4.2444234 4.8152623 4.7915244 4.373403 4.6877713 4.7652435 4.4676986 4.4236164
1369295_at 4.653379 4.5387306 4.5302806 4.688277 4.4777136 4.6714606 4.7262554 4.389886 4.5365496 4.5918617 4.780271 4.9526615
1369296_at 12.886702 12.842555 12.8536005 12.84001 12.921919 12.9745655 12.819679 12.768359 12.9206915 12.836224 12.77417 12.81848
1369297_at 3.856781 4.0309067 4.3138647 4.109047 4.0706253 3.954287 4.152366 4.3134212 4.3875036 4.403 3.932857 4.2539916
1369298_at 4.113651 4.059211 4.338482 4.069793 4.145666 4.0274987 4.0115914 3.9950583 3.8571305 4.2060094 4.1458 4.156208
1369299_at 4.7619233 4.56082 4.505732 4.447262 4.4570856 4.6426163 4.4883924 4.296253 4.3175435 4.59394 4.528366 4.650654
1369300_at 4.176375 4.0444684 4.184592 4.3372884 4.298613 4.0807343 4.026873 4.1196384 3.925918 4.320196 4.3986764 4.1173763
1369301_at 4.4066434 4.583837 4.5437155 4.438763 4.615692 4.4407306 4.469285 4.3939705 4.199317 4.4956336 4.5013165 4.498557
1369302_at 4.174771 4.5016108 4.48695 4.4218254 4.3483086 4.4246345 4.589966 4.377095 4.381442 4.3844733 4.4520864 4.489124
1369303_at 3.645118 3.637927 3.775769 3.5824199 3.5621252 3.6925373 3.9090858 3.7262006 3.454517 3.864027 3.741978 3.6350486
1369304_at 6.747024 6.838945 6.764072 7.0618987 6.6748366 6.8691096 6.7130966 7.1353254 6.988522 7.0489554 6.7408767 6.5519376
1369305_at 4.5628805 4.685047 4.6831975 4.6157656 4.313303 4.696582 4.4052477 4.685453 4.4877634 4.66702 4.5434504 4.692053
1369306_at 4.554119 4.162229 4.1247582 4.3780737 4.2879953 4.488828 4.266914 4.079117 4.66733 4.1441636 4.2402544 4.338132
1369307_at 4.9854474 4.8376975 4.745614 4.9169846 4.825159 4.7203803 4.846592 4.5814304 4.71966 4.8361073 5.192069 4.9532013
1369308_at 5.2123833 5.193837 5.013073 5.224432 5.2620764 5.2182217 5.0749555 5.060252 5.2684307 5.327259 5.1243587 4.788598
1369309_a_at 4.852 4.975257 4.6842647 4.558998 4.833617 4.962465 4.951639 5.07946 4.6611614 4.6226015 5.1918054 4.9695883
1369310_at 5.307104 5.172805 5.3163853 5.143174 5.174017 5.3470945 5.284869 5.1362157 5.7293425 5.1038637 5.4325485 5.5632257
1369311_at 3.6255147 3.773438 3.6816876 3.686559 3.5135942 3.6871161 3.828523 3.4119873 3.5521767 3.6211228 3.7042572 3.68643
1369312_a_at 8.458834 8.548533 8.617606 8.583679 8.346064 8.375074 8.340467 8.685659 8.599295 8.274911 8.470988 8.385801
1369313_at 4.6099553 4.6068826 4.712767 4.6197953 4.6745725 4.62194 4.5933337 4.5401297 4.8364434 4.738179 4.502464 4.632869
1369314_at 4.1774063 4.123069 4.201167 4.194869 4.1848183 4.1755733 4.361079 4.169972 4.129287 4.1555824 4.2244883 4.2951803
1369315_at 3.8995154 4.2045183 4.0406857 4.304277 4.328311 4.2437353 4.1187963 4.027934 4.2457066 3.8592384 4.015011 4.1061697
1369316_s_at 6.058047 6.366429 6.0769753 6.2728176 5.9370604 6.251675 6.2247014 6.421675 6.3194985 6.0184765 6.1173983 6.4006004
1369317_at 3.8235235 3.81245 3.940288 3.8287544 3.9498148 3.6623094 3.7673054 3.6160085 3.6998162 3.8573675 3.932857 3.7437592
1369318_at 6.0021043 5.965139 5.9578643 6.229821 6.001824 5.9248924 5.8573966 5.723524 5.707047 5.645097 6.351406 5.9725523
1369319_at 8.819024 8.789712 8.8478565 8.916007 8.746084 9.004091 8.993026 9.011582 8.903021 8.833708 8.710829 8.8050785
1369320_at 4.1501794 4.403738 4.3619585 4.4427996 4.336355 4.173908 4.3482122 4.000871 3.9619417 4.1261415 4.36879 4.3113174
1369321_s_at 3.1757543 3.3451355 3.26664 3.2807705 3.2874165 3.432047 3.3982954 3.5980687 3.239653 3.3819268 3.2992058 3.247341
1369322_at 5.2817335 5.5991197 5.398047 5.5140014 5.528731 5.2547116 5.267617 5.030907 5.3389196 5.227356 5.1602974 5.3059626
1369323_at 7.101248 6.95338 6.921778 6.924429 7.0038524 7.0158353 6.841999 7.09373 7.2701964 7.032333 6.8647776 6.8359656
1369324_at 3.5406845 3.430182 3.8589277 3.493192 3.699231 3.472008 3.5980105 3.5316377 3.5883102 3.3818183 3.4448109 3.4084668
1369325_at 6.301085 6.2272096 6.3252187 6.078868 5.9794865 6.00497 6.349103 6.541391 6.1219506 6.29279 6.0125995 6.0046134
1369326_at 3.972008 3.8671715 4.052391 4.077183 4.088191 3.9059973 4.0216694 3.7544992 3.6429195 4.1594267 4.187397 4.0403886
1369327_at 4.3232293 4.3035464 4.4495683 4.1401157 4.231889 4.374247 4.2315035 3.9840667 3.982196 4.477037 4.2127304 4.187217
1369328_at 6.0501204 5.9802475 6.1612773 6.2041283 6.4183445 6.1247644 6.0293016 5.828433 6.061514 6.003108 5.7124524 6.1967015
1369329_at 5.4540396 5.5568743 5.3530626 5.4912615 5.5405235 5.4297013 5.515193 5.313208 5.5294733 5.519841 5.3485374 5.3405495
1369330_at 5.1050024 5.1608405 5.168352 5.0700355 5.0166345 5.0708113 5.13966 4.9623785 4.9303145 5.206539 4.9540052 5.2307343
1369331_a_at 5.1513624 4.900426 5.2261214 5.004028 4.7954946 4.74463 4.748813 4.9487 4.9109235 4.917014 4.8449254 4.9019413
1369332_a_at 3.681697 3.8567743 3.8287604 3.809665 3.8495293 3.7903886 3.8893893 3.7399588 3.6857789 3.779567 3.5992105 3.744087
1369333_a_at 3.3119187 3.2303364 3.1891975 3.2886856 3.2932143 3.2710238 3.2441854 3.3040068 3.4912448 3.2477124 3.239396 3.3186188
1369334_at 3.7719276 3.9505591 3.9915326 3.8917737 4.3622026 3.8000672 3.8562095 3.9298365 3.7362442 4.027353 4.0468855 4.1199408
1369335_at 3.455874 3.5937176 3.5671215 3.7198887 3.589015 3.92602 3.4881814 3.8641891 3.536087 3.6234052 3.6976635 3.7997332
1369336_at 5.5714254 5.6215086 5.396572 5.5755153 5.639893 5.449494 5.507637 5.3010454 5.2605467 5.6252103 5.5935965 5.714115
1369337_at 4.478512 4.2713184 4.449543 4.399685 4.416492 4.3089895 4.5625396 4.234212 4.371428 4.600785 4.3841267 4.432183
1369338_at 5.891686 5.814246 5.847904 5.6835327 5.833401 5.730249 5.7145743 5.682288 5.5983906 5.7105203 6.0274954 5.778966
1369339_at 5.721138 5.729637 5.9771814 5.742008 5.861227 5.848815 5.873319 5.7114906 5.5432425 5.817828 5.5628214 5.6972694
1369340_at 4.4621105 4.5313015 4.4944067 4.6627626 4.2713766 4.5204105 4.329041 4.323598 4.248499 4.4187207 4.46684 4.492442
1369341_a_at 4.164989 4.101215 4.115939 4.286895 4.1883945 4.401067 4.1802263 4.237367 4.2711115 4.3076353 3.9047697 4.035495
1369342_at 5.1727095 5.172391 5.3845263 5.4405713 5.5795054 5.4608665 5.5412593 4.984313 5.2755923 5.695876 5.3230476 5.263199
1369343_at 3.3952482 3.3523607 3.6556437 3.409325 3.4829552 3.6078184 3.5052767 3.234205 3.3985963 3.476795 3.6066127 3.481152
1369344_at 5.0734496 5.2628164 5.366846 5.174248 5.240282 5.195883 5.2011833 5.017569 4.9410133 5.1021705 4.8283625 5.0435295
1369345_at 3.7804823 3.8792892 3.9258707 3.8652692 4.0430994 4.1730337 4.042472 3.937557 3.966172 3.9037821 3.88848 4.069667
1369346_at 3.8089917 3.5879326 3.7625737 3.4207237 3.6156619 3.54995 3.5185266 3.4847088 3.5718102 3.6981616 3.5200238 3.5307896
1369347_s_at 5.8055167 5.7980547 5.8613935 5.7381735 5.781129 5.664166 5.7858615 5.4039316 5.2793565 5.601552 5.8791723 5.786623
1369348_at 4.352081 4.3037224 4.4247828 4.20573 4.5970697 4.3348083 4.519914 4.4061065 4.110061 4.419825 4.216755 4.3918653
1369349_a_at 3.5232246 3.5317469 3.5229814 3.565018 3.5908012 3.5034294 3.4964507 3.6467814 3.4019623 3.4121132 3.331164 3.431396
1369350_at 5.5157633 5.589451 5.5221686 5.3600516 5.4633117 5.5318804 5.4666257 5.4625034 5.3416615 5.425954 5.4775877 5.687971
1369351_at 4.438366 4.5366383 4.1927466 4.4193416 4.5000467 4.4825854 4.5698843 4.1513615 4.4106264 4.5312185 4.4305663 4.281543
1369352_at 6.142848 5.846539 5.6403213 5.6549625 5.8144016 5.705787 5.7485356 5.849393 6.035116 5.503858 5.5082674 5.9640117
1369353_at 4.5150366 4.827032 4.855708 4.480546 4.4977665 4.598919 4.6775727 4.5889363 4.307353 4.5735483 4.7013435 4.8766165
1369354_at 6.535538 6.4584775 6.527576 6.3756795 6.4008317 6.3608685 6.4812207 6.2933974 6.4669423 6.368904 6.497434 6.3761544
1369355_at 4.6937294 4.73251 4.7888746 4.8120966 4.437866 4.7208695 4.9454637 5.029829 4.6531196 4.732154 4.870823 4.7146053
1369356_at 3.8521397 3.9855864 3.7449818 4.5193815 3.8929098 3.9612172 3.8621535 3.8521934 3.786496 3.9979038 4.0151935 3.901946
1369357_at 4.966553 5.0682425 5.026018 5.1914463 5.1322465 4.859302 5.1542983 4.9813356 4.8142185 5.2187366 4.782283 4.892694
1369358_a_at 6.361849 6.23219 6.4868283 6.116605 6.3015227 6.1201944 6.249731 5.904792 5.923519 6.178718 6.219888 6.187125
1369359_at 4.2369127 4.0032315 4.001044 3.941107 4.075221 4.0412493 4.098237 4.24937 3.8443255 4.343186 4.5161777 4.404311
1369360_at 5.770917 5.8790493 6.0647135 6.1089325 5.879681 5.8050647 5.8003864 5.6460075 5.826259 5.7194605 5.7955737 5.7391806
1369361_at 3.3672304 3.809072 3.7321167 3.7991295 3.6886234 3.5014377 3.8202105 3.4348419 3.42525 3.6726332 3.4829292 3.622666
1369362_at 5.115307 5.0949273 5.2568116 5.0677032 4.97276 4.8151646 5.1538115 4.9942803 5.2071733 4.924782 5.0282636 5.1134768
1369363_at 3.6518369 3.7345169 3.6321058 3.5777361 3.4983363 3.5190997 3.5252512 3.575309 3.6831737 3.6803901 3.4349215 3.8018243
1369364_at 3.6635852 3.4282467 3.3443408 3.5633209 3.4131732 3.5241408 3.4278436 3.6385436 3.671162 3.396719 3.475012 3.576953
1369365_at 4.147358 4.4530463 4.5130563 4.408536 4.419302 4.417756 4.5284233 4.4235296 4.2692924 4.288987 4.6240087 4.353167
1369366_at 4.6468225 5.1405478 4.881532 4.789704 4.8709087 4.826817 5.129498 4.768532 4.8064976 4.8910975 4.784521 4.942456
1369367_at 4.386036 4.3056397 4.713791 4.185315 4.752166 4.4115896 4.6621284 4.4444427 4.0671244 4.57991 4.412332 4.440114
1369368_at 4.282155 4.303173 4.3590164 4.266592 4.4249935 4.1758785 4.2683573 4.233511 4.4635406 4.3006544 4.426005 4.3542395
1369369_at 5.109966 5.120478 5.1231704 5.107298 4.8335333 5.144971 5.247464 4.7549844 5.0075502 5.2456384 4.985967 4.996586
1369370_s_at 4.620557 4.5772557 4.98861 4.8472342 4.571911 4.9305887 4.845825 4.3837385 4.2720523 4.6263824 4.4928293 4.785424
1369371_a_at 4.4589477 4.308103 4.4941382 4.240994 4.228989 4.209625 4.166695 4.083059 4.32195 4.4114313 4.162769 4.095472
1369372_at 4.8467717 4.984473 4.944492 4.6642494 4.8010325 4.8338113 4.7107544 4.619373 4.6351724 4.634543 4.768146 5.0939703
1369373_at 6.1081724 5.2828817 5.3998284 5.5734015 5.753359 5.7423806 5.67082 5.844672 6.135566 5.9630575 5.8417187 5.9060416
1369374_at 3.9063542 4.1979685 4.235856 3.872054 4.021837 4.204747 4.14943 4.024272 3.9508674 4.162074 4.060434 3.974396
1369375_a_at 3.8493173 3.9328773 3.5074472 3.6941657 3.7739518 3.4606764 3.8919044 3.473448 3.7863092 3.483002 3.6831892 3.76352
1369376_a_at 4.2716665 4.3531575 4.1914673 4.0396533 4.459691 4.183692 4.1479106 3.9322302 4.2113028 4.241254 4.1690435 4.295522
1369377_at 3.7336292 3.6742287 3.3059292 3.2587109 3.7197282 3.5596793 3.5499334 3.4027789 3.464322 3.444241 3.803221 3.4870503
1369378_at 4.71086 4.7469177 4.831531 4.5325074 4.52385 4.7088904 4.6347613 4.424017 4.6952314 4.342048 4.771612 4.678456
1369379_at 4.6880364 4.740289 4.613082 4.8847327 4.8241353 4.4786844 4.897815 4.4525723 4.525527 4.861548 4.663754 4.3508625
1369380_at 4.4298506 4.5946984 4.7921324 4.5007544 4.7427506 4.529422 4.6022296 4.700063 4.4654636 4.656425 4.7048793 4.634388
1369381_a_at 3.6593103 3.6279855 3.626382 3.4798205 3.6902459 3.5550578 3.7458258 3.6554232 3.420075 3.6593354 3.7077837 3.6002066
1369382_at 6.0916805 5.771712 5.7723904 5.7229915 5.472761 5.951069 5.714256 5.891105 6.039422 5.7358336 6.1539087 6.046872
1369383_a_at 4.4665575 4.9546633 4.45621 4.7127333 4.915575 4.7269535 4.802802 4.624503 4.5975847 4.5080214 4.670782 4.6530704
1369384_at 3.9911525 4.0073547 3.8980355 3.8351324 3.8590417 3.8806844 4.0731306 4.0135355 3.5381894 3.784772 3.836734 3.9057965
1369385_at 4.518918 4.7153993 4.6232986 4.3822856 4.8153443 4.5958776 4.6722603 4.3396344 4.2941785 4.3174305 4.613024 4.6430984
1369386_at 4.1622806 4.002981 4.2454224 3.9369218 4.004011 4.070074 4.169531 4.25574 3.8289247 3.9709694 4.011771 4.211444
1369387_at 5.7494335 5.9858246 5.8577213 5.883925 5.981281 5.8041625 5.6992083 5.472371 6.0563307 5.7709203 6.087724 5.700184
1369388_at 3.8707871 4.330422 4.0553627 3.9425685 4.23526 3.9547606 4.0208426 4.118128 4.0633407 4.2624884 4.455081 4.4669676
1369389_at 4.4223657 4.251229 4.3375816 4.515699 4.64986 4.387453 4.4675875 4.3702793 4.280228 4.5652933 4.5918655 4.389082
1369390_a_at 5.3636336 4.5369062 4.463866 4.4014626 4.6112695 4.7639914 5.058093 4.666983 4.833438 4.738179 4.9462543 4.8253727
1369391_at 3.8168745 4.2064724 4.0114098 3.9499135 4.1135035 4.0357623 4.087514 4.093899 3.851118 3.9597278 4.0253954 4.0641394
1369392_at 4.9968386 4.91844 4.9998264 4.9440136 4.9035983 5.0138173 5.0056725 5.277627 5.0527906 5.01774 5.0534945 4.9045405
1369393_at 4.2515497 4.1068525 3.8251662 4.048996 4.289648 4.020362 3.8298001 4.211682 4.6303663 4.0516443 4.046917 4.025015
1369394_at 4.4971805 4.3420963 4.436183 4.4122925 4.3173466 4.508999 4.521635 4.652729 4.3628 4.414283 4.3736644 4.4736905
1369395_at 3.5120106 3.5072017 3.6043394 3.4512074 3.5371616 3.5591903 3.6735797 3.5962741 3.4782095 3.5334597 3.4393432 3.4896166
1369396_at 5.4470606 5.5401697 5.380514 5.5614862 5.4924173 5.557989 5.4672413 5.535948 5.512149 5.52516 5.5458775 5.34352
1369397_at 4.6596823 4.998238 4.813584 4.809712 4.973942 5.2197447 4.8952165 4.570912 4.6025043 4.8574204 4.5736866 4.882638
1369398_at 5.2289557 5.533818 5.4770555 5.400935 5.4135427 5.248894 5.5281763 5.311276 5.322729 5.523568 5.574814 5.369377
1369399_at 3.3475294 3.543284 3.5646968 3.510473 3.691128 3.5069678 3.4142065 3.4397275 3.394886 3.4811628 3.4274147 3.3969345
1369400_a_at 5.2347283 5.3437395 5.2181234 5.189101 5.38395 5.1631603 5.2721562 4.8210735 4.8839855 5.1609516 5.2325506 4.971933
1369401_at 3.5447137 3.2832 3.2533586 3.3596134 3.4063225 3.4148746 3.535352 3.2186067 3.123153 3.413323 3.4773612 3.3037891
1369402_at 6.5956798 7.0211225 6.764305 6.86748 6.8646994 6.809444 6.6799045 6.843632 6.9649253 6.864155 6.9474034 6.790726
1369403_at 4.4140453 4.609457 4.403949 4.471077 4.402377 4.340802 4.534057 4.024704 4.416153 4.727323 4.492033 4.4418507
1369404_a_at 4.5665493 4.4208574 4.7534065 4.729999 4.4718976 4.456477 4.5495586 4.458582 4.8027415 4.6781864 4.6686125 4.5012417
1369405_a_at 4.3516545 4.247005 4.462902 4.271406 4.4889545 4.5939803 4.4965096 4.190462 4.321807 4.503601 4.456042 4.43902
1369406_at 4.1068025 3.9055548 4.1469297 4.114538 4.263489 4.077107 3.930858 3.9759605 4.0919905 4.053682 3.9101033 4.117034
1369407_at 6.866895 6.7112956 6.810233 6.6639977 6.400174 6.4996157 6.8297343 6.697733 6.467365 6.870947 6.807898 6.082832
1369408_at 4.296005 4.4141994 4.501381 4.237832 4.4068127 4.2710943 4.2796516 4.086323 4.2199907 4.3629885 4.428683 4.4121695
1369409_at 8.05552 7.9998493 7.964954 8.210639 7.8976936 8.043819 8.243852 8.023513 8.198391 8.154509 7.973651 8.114029
1369410_at 7.014569 7.427652 7.4560924 7.458735 7.233911 7.326691 7.055858 7.302032 6.9617133 7.1883125 7.191411 7.0414753
1369411_at 3.897848 3.781249 4.2023115 3.7347667 3.8369179 3.6098015 3.7260537 3.668172 3.6445935 3.988099 3.6803489 3.6647775
1369412_a_at 6.523747 6.5948486 6.6937566 6.565351 6.6235433 6.4434586 6.637383 6.535378 6.5868645 6.47357 6.4452453 6.5441937
1369413_at 4.551856 4.771273 4.7344046 4.70752 4.9929824 4.9859614 4.603215 4.6542716 4.5366454 4.6489005 4.7579513 4.6447706
1369414_at 8.759299 8.618523 8.503902 8.725719 8.559841 8.723045 8.600023 8.740379 8.814689 8.560839 8.642244 8.45927
1369415_at 7.684043 7.732953 8.0345955 6.975667 7.5063396 7.058059 6.2775083 7.5163937 6.6900377 8.176767 7.2657075 6.406177
1369416_at 6.220979 6.315833 6.3233542 6.419853 6.2634945 6.4394627 6.540275 6.2491345 6.151592 6.350484 6.136004 6.4081755
1369417_a_at 4.130404 4.3380117 4.1565833 4.4441996 4.3363295 4.046335 4.3002434 4.2074156 4.0376573 4.3985367 4.079418 4.179083
1369418_at 4.4589477 4.619565 4.643141 4.4616957 4.5646496 4.3153763 4.420507 4.290675 4.187148 4.295094 4.442996 4.6884885
1369419_at 5.309536 5.2963014 5.1768045 5.4187336 5.5632257 5.1971135 5.1786046 5.3055253 5.252426 5.283335 5.4229903 5.3243995
1369420_at 4.298396 4.6402493 4.756552 4.2487135 4.35209 4.349521 4.4256916 4.6279507 4.2488813 4.569689 4.4745955 4.7014484
1369421_at 6.243586 6.494984 6.176286 6.2778788 6.150311 6.284271 6.147489 6.4057612 6.302721 6.047567 6.1758156 6.420733
1369422_at 5.278148 5.101363 5.6984367 5.2124705 5.163193 5.193553 5.1195626 5.1817117 5.214367 5.0957603 5.327165 5.262414
1369423_at 4.320852 4.4788027 4.2611537 4.4114833 4.628722 4.31032 4.2169013 4.7109957 4.5201054 4.370347 4.2318172 4.7621117
1369424_at 12.433798 12.566373 12.680973 12.769311 12.65524 12.781425 12.63424 12.582149 12.682792 12.3837595 12.517124 12.593672
1369425_at 4.187468 4.336936 4.1759577 4.2557716 4.358717 4.18176 3.9486184 4.171755 4.1016235 4.1905966 4.3114214 4.643457
1369426_at 5.116571 4.9992547 5.1885943 5.1591973 4.9392395 5.05962 5.236486 4.9822574 4.977066 5.082063 4.886073 5.182943
1369427_at 8.7890625 9.090876 9.029392 8.682832 8.53317 8.698784 8.939796 8.900515 8.94222 9.042077 8.9985485 8.326926
1369428_a_at 4.4611063 4.4460177 4.6105733 4.466475 4.4335723 4.439265 4.4257555 4.3297453 4.5180492 4.7703247 4.3217306 4.520332
1369429_at 3.6703877 3.7381613 3.680302 3.7268963 3.7657406 3.7438822 3.5423174 3.7685692 3.474554 3.474763 3.545043 3.669223
1369430_at 9.159993 8.213146 8.975137 9.2421665 8.523518 9.144296 9.272942 8.492326 8.662931 9.107906 8.682928 6.82648
1369431_at 4.726012 4.416568 4.816519 4.4784274 4.7776127 4.510446 4.73028 4.825906 4.6656485 4.7043834 4.4448066 4.935461
1369432_at 5.164276 5.0161266 5.0174937 5.0440197 5.136889 5.0194635 5.3045306 5.042676 5.0947037 5.086085 4.839124 5.24102
1369433_at 4.9615564 4.960945 5.1622825 4.9648557 5.038891 5.0493016 4.986357 4.908092 4.8522553 5.107762 4.959137 4.807749
1369434_at 3.8013742 3.904326 3.5983667 3.7680094 3.5914543 3.8268077 3.6340153 3.703802 3.8053563 3.8831549 3.6645744 3.5844288
1369435_at 12.383493 12.361216 12.382817 12.373491 12.317145 12.485519 12.398619 12.3345375 12.310726 12.143119 12.268666 12.429248
1369436_at 4.2852383 4.0919833 4.2404795 3.987186 4.19977 4.1302795 4.4268227 4.2413416 4.1370506 4.123601 4.371845 4.200817
1369437_at 4.6472025 4.434655 4.6012297 4.282279 4.5834193 4.450389 4.57144 4.4967027 4.543624 4.651882 4.437587 4.692227
1369438_at 4.6037855 4.856777 4.9221416 4.8652625 4.7884936 4.877986 4.939224 4.667766 4.8313913 4.8733997 4.7048793 4.963107
1369439_at 3.754491 3.5380688 3.6520133 3.594097 3.4928944 3.559045 3.5486908 3.6552665 3.7015815 3.5873215 3.4769626 3.5699956
1369440_at 5.6513734 6.697683 6.515946 7.260312 6.078721 6.653018 6.7677517 5.8582535 6.635203 6.7343197 7.9165163 7.266198
1369441_at 4.471676 4.579344 4.575989 4.4457774 4.508783 4.4572396 4.849647 4.523878 4.4827814 4.6425066 4.41168 4.5815325
1369442_at 3.7587886 3.362814 3.4920661 3.5137854 3.4314923 3.5788672 3.5623767 3.5977921 3.3695366 3.3889332 3.4035769 3.5527606
1369443_at 6.4236264 6.3485036 6.2581406 6.581948 6.3585963 6.528346 6.3409047 6.501398 6.3613257 6.6409564 6.527499 6.38939
1369444_at 3.7974384 3.7441678 3.775267 3.6399417 3.5758615 3.74132 3.7346606 3.7472281 3.7565372 3.848586 3.8804653 3.8327816
1369445_at 5.850046 5.9560337 5.8893943 5.8533897 5.6522293 5.851019 5.9790106 6.2980103 5.9004683 5.883133 5.877372 5.824445
1369446_at 6.7584715 6.5044627 6.4552097 6.663268 6.819195 6.954053 7.0472517 6.7269144 6.613971 6.8025756 6.746989 6.832678
1369447_at 5.690361 5.643542 5.546689 5.5676074 5.646961 5.59759 5.726966 5.438843 5.497167 5.6258793 5.284205 5.7136145
1369448_at 6.008004 5.858703 6.1109543 5.9469786 5.9834375 5.9548154 6.091239 6.0308642 5.7806377 5.9286914 6.0762095 6.1839294
1369449_at 5.173025 4.7755375 5.0361605 4.8656607 4.952723 4.7747507 4.8725824 4.8712893 4.8571677 4.8960924 4.8237 4.813821
1369450_at 11.407203 11.308862 11.278774 11.233601 11.064995 11.038167 11.144877 11.311554 11.357651 11.246681 11.284714 11.133602
1369451_a_at 3.7236025 3.6968505 3.5878813 3.712059 3.5697334 3.6297743 3.6091127 3.5333622 3.4718664 3.5737088 3.7146664 3.6025426
1369452_a_at 8.100788 8.278812 8.119198 8.093838 7.9895205 7.9600806 7.9935803 8.1227665 8.001759 7.82105 7.9988394 8.054216
1369453_at 7.5433826 7.2501235 7.2730823 7.2749925 7.340181 7.428947 7.6327333 7.4665375 7.3925867 7.345606 7.10068 7.57842
1369454_at 4.3478355 4.3190985 4.176564 4.0832624 4.411229 4.317335 4.179922 4.230749 4.2256002 4.414983 4.1497335 4.3829546
1369455_at 6.8431406 7.820298 7.568145 8.371111 7.456296 7.7909536 7.7973313 6.801405 7.5902686 8.105152 8.935971 8.315371
1369456_at 3.5124774 3.3256528 3.4205632 3.2127564 3.285077 3.1289399 3.5011795 3.2565649 3.314388 3.3748114 3.6091306 3.2355075
1369457_a_at 4.2498703 4.352586 4.199002 4.1478925 4.468156 4.491538 4.294029 4.506426 4.2832346 4.326811 4.595313 4.106121
1369458_at 4.298962 4.6814904 4.507602 4.4365053 4.561044 4.6791086 4.6319094 4.452876 4.4852686 4.5305443 4.5130343 4.503601
1369459_at 5.841397 5.749133 5.8933225 5.83686 5.750289 5.957406 5.7119756 6.1235776 5.75422 5.766235 5.7134066 5.8980637
1369460_at 5.1359553 5.342025 5.3948936 5.151677 5.3276615 5.3161 5.26878 5.3523817 5.458448 5.228736 5.1024117 5.3704433
1369461_at 3.797886 3.9150333 3.888209 3.9489503 3.9174616 3.9491124 3.8122652 3.9000125 3.8918023 3.8615434 3.8365076 3.7760293
1369462_at 4.3054037 4.2989206 4.12943 3.9795341 4.3569508 4.0913467 4.292678 4.005706 4.00103 4.3480387 4.2556562 4.038621
1369463_at 5.468001 5.1738644 5.468109 5.272248 5.476466 5.084842 5.220223 5.1576223 5.014504 5.402321 5.6275654 5.2935753
1369464_at 4.292384 4.4891453 4.2938385 4.5064926 4.3911905 4.3167963 4.509056 4.173832 4.1886168 4.2681136 4.406131 4.542404
1369465_at 13.045995 12.986072 12.87764 13.067132 12.833709 12.791992 12.856901 13.034298 12.939477 12.832176 12.962982 12.963088
1369466_at 3.7596235 3.677802 3.8732126 3.5191674 3.7752657 3.7881997 3.7584074 3.8949795 3.459257 3.7194746 3.8657372 3.603546
1369467_a_at 9.176986 9.488628 10.006936 9.646488 9.75395 9.3322525 9.911221 10.055424 9.929948 10.070895 9.801192 10.035181
1369468_at 6.280936 6.4471054 6.211087 6.5667152 6.2453895 6.9684606 6.7646446 6.643149 6.413386 6.15042 6.510399 6.8404236
1369469_s_at 3.3804731 3.405904 3.6058128 3.4249094 3.7181273 3.4068496 3.2509344 3.5185044 3.4076786 3.478519 3.5041761 3.3909914
1369470_at 4.456809 4.7389255 4.5006247 4.6509514 4.847968 4.558977 4.603466 4.4949026 4.2591333 4.789823 4.4482274 4.6410217
1369471_at 5.1579165 4.7166395 4.860458 4.684972 4.9175744 4.8647294 4.6853743 5.0000057 5.006611 4.607792 4.958069 4.9892826
1369472_a_at 6.291419 6.4316835 6.227405 6.307566 6.019143 6.412222 6.1807694 6.48298 6.4309106 5.8926 6.0953298 6.492848
1369473_at 9.838874 9.7651415 9.693984 9.799723 9.709771 9.748055 9.912324 9.994934 9.765382 9.725247 9.754098 9.699897
1369474_a_at 3.8857877 3.6659822 3.819785 3.6532323 3.6525257 3.8821564 3.8298001 3.6254227 3.8609731 3.7457037 3.7719293 3.8057675
1369475_x_at 4.043213 3.92775 3.9813087 3.892466 3.979737 3.8235192 3.8689578 3.5662043 3.7155936 3.7778192 3.8894472 3.9093907
1369476_at 5.01793 4.8329997 4.6460247 4.657492 4.8097267 4.961875 4.7679796 4.793934 4.610314 4.785874 4.7769194 4.78087
1369477_at 4.3912663 4.4526176 4.370199 4.142088 4.2973065 4.0453024 4.447604 4.344547 4.1523685 4.2421904 4.6086802 4.339673
1369478_at 4.216406 4.199148 4.4772134 4.282364 4.2739058 4.100104 4.2275305 3.9650583 4.1100616 4.2615495 4.076269 4.208701
1369479_at 6.4761424 6.4328885 6.7332687 6.47859 6.327053 6.5328994 6.4918437 6.3265147 6.291616 6.565609 6.429648 6.388596
1369480_at 3.8143804 3.6523416 3.5923293 3.848449 4.017708 3.7830265 3.6405652 3.4592853 3.6678562 3.7255814 3.832042 3.596441
1369481_at 3.9486344 3.6477232 4.105999 3.712059 3.9640064 3.868257 3.9938564 3.6652195 3.6114066 3.8814602 3.9295642 3.748232
1369482_a_at 3.8289247 3.974227 3.9730318 3.7809033 3.9034538 3.738104 3.957088 4.0652742 3.9180295 3.9535928 3.9742289 3.9734218
1369483_at 6.6355305 6.09001 6.2203884 6.2497506 6.005308 6.315809 6.3013334 6.0776606 6.496505 6.222767 6.398961 6.517447
1369484_at 4.4365892 4.4622116 4.464466 4.341592 4.3072734 4.334809 4.5674534 4.372944 4.2041416 4.36259 4.214337 4.3417177
1369485_at 9.814248 9.77872 9.624783 9.683694 9.391834 9.614554 9.928675 9.840728 10.001275 9.957037 9.996432 10.019953
1369486_at 3.7183244 3.515486 3.6899183 3.5762794 3.7384741 3.5465274 3.4633827 3.541456 3.4093933 3.6121821 3.5863204 3.3637626
1369487_a_at 3.8707643 4.0131655 4.2034936 4.031802 3.9942684 3.800598 4.013197 4.037223 3.676208 3.9964676 3.937203 4.028082
1369488_at 4.045251 4.389162 4.1137905 4.0320606 4.3653574 3.8600264 4.3113613 4.1492496 4.103162 4.296287 4.0396295 4.041767
1369489_at 6.1081724 6.136072 6.246517 6.055364 5.9714336 6.104575 6.0722733 5.870696 5.9739513 6.0295715 5.8940697 6.0262413
1369490_at 3.763975 4.075985 3.8992116 3.707508 4.0221562 3.7864394 3.927585 3.632502 3.8573823 3.8283672 3.8646429 3.6931214
1369491_at 9.658396 9.47046 9.498731 9.729787 9.450178 9.524016 9.766972 9.818469 9.710227 9.572506 9.696402 9.402858
1369492_at 10.662139 11.0792055 11.008084 11.235169 11.066685 11.048363 11.057883 11.22627 11.125549 10.902854 11.129799 11.060537
1369493_at 6.567071 6.857699 6.9258184 6.817015 8.532652 8.978038 6.9185357 7.159076 6.9294295 6.6815405 7.1447954 7.9244637
1369494_a_at 5.6016445 5.785902 5.811362 5.8660903 5.933341 5.841157 5.8217688 5.6207647 5.914054 5.8099384 5.729397 5.80406
1369495_at 5.678381 5.6277714 5.748019 5.635095 5.6413565 5.543656 5.857304 5.7038054 5.51684 5.5696115 5.874171 5.947634
1369496_at 7.4099765 7.2733717 7.253919 7.1383696 6.9525766 7.168902 7.2843657 7.5251455 7.3438873 7.2586694 7.186435 7.331301
1369497_at 4.4849544 4.441693 4.828251 4.422766 4.582693 4.4061203 4.783896 4.30907 5.0762 5.222067 4.4481244 4.417535
1369498_at 4.5262413 4.47256 4.2565603 4.3402376 4.533482 4.3785934 4.4309053 4.212456 4.111848 4.642967 4.571603 4.2690926
1369499_at 5.2937484 5.5729113 5.0777607 5.3325877 4.910292 5.225352 5.6609206 5.5601363 5.5019803 5.1955366 5.222283 5.415423
1369500_at 5.2405233 5.2663965 5.34668 5.19001 5.23976 5.3928633 5.1392636 5.3932295 5.337409 5.045392 5.0596027 5.0185275
1369501_at 5.530541 5.9237995 5.746272 5.868478 5.3199 6.059903 5.7034397 6.003103 5.846268 5.3255577 5.510224 5.647189
1369502_a_at 12.778619 12.764935 12.747465 12.691518 12.79205 12.64374 12.355139 12.722313 12.82162 12.839827 12.9129715 12.803711
1369503_at 3.5330005 3.2123332 3.2451637 3.2481132 3.3445907 3.1809146 3.3985033 3.310447 3.2422817 3.1110797 3.2519329 3.3776443
1369504_at 5.415235 5.4306483 5.4199834 5.281366 5.1347365 5.134771 5.1543207 5.179901 5.249768 5.2421503 5.1687117 5.1915164
1369505_at 5.168529 5.314879 5.4260554 5.1426725 5.186362 5.2512074 5.5075397 5.477781 5.6377516 5.516591 5.3713183 4.9786787
1369506_at 4.726798 4.7029786 4.459509 4.461343 4.6004047 4.334809 4.5944786 4.440688 4.304314 4.6252027 4.7674966 4.6217327
1369507_at 4.2996883 4.3891997 4.2939386 4.2041574 4.227435 4.253642 4.370556 4.039633 4.309762 4.180414 4.1896687 4.4406996
1369508_at 4.953456 4.7787814 4.789341 5.120596 4.786867 4.96226 4.8395004 4.7771416 4.727482 4.6990466 4.636402 4.870347
1369509_a_at 4.341178 4.287323 4.2736197 4.5984154 4.5209103 5.145032 4.4046345 4.688861 4.408568 4.302017 4.2855883 4.390565
1369510_at 6.2256255 6.419353 6.4412336 6.4302897 6.4406514 6.356163 6.377423 6.1214013 6.2187448 6.261186 6.3559704 6.170637
1369511_at 5.9380503 6.6601872 6.902584 6.0288234 6.3359823 6.111998 6.133801 6.499154 6.047578 7.070292 6.4119973 5.5406766
1369512_at 5.4225445 5.5318775 5.7220592 5.5804825 5.674306 5.6550903 5.155208 5.4829054 5.4769845 5.591112 5.376446 5.500792
1369513_at 4.5661783 4.6362863 4.8150225 4.7734985 4.6182623 4.632227 4.6182013 4.7105274 4.5838675 4.88901 4.6031933 4.5225115
1369514_at 5.708442 5.8125896 5.763236 5.5531898 5.767003 5.727184 5.5535364 5.37433 5.391762 5.899041 5.576388 5.7862215
1369515_s_at 4.3250265 4.4958415 4.276067 4.255002 4.3799143 4.2918015 4.5310616 4.4505763 4.088888 4.384685 4.160198 4.2106705
1369516_at 4.079557 3.9485066 4.2427864 4.032464 3.8747408 4.0058637 4.082304 3.9206624 4.1063504 4.2212515 4.3514895 4.328224
1369517_at 5.551499 5.5653 5.5720363 5.2781386 5.463345 5.544714 5.6143193 6.012741 5.698153 5.331725 5.3973804 5.552236
1369518_at 5.351697 5.2698317 5.0341034 5.192829 5.3272295 5.1586175 5.331078 5.121772 5.5179844 5.2114344 5.0481205 5.1570654
1369519_at 4.376774 4.558179 4.308326 4.1443706 4.2501454 4.3724165 4.248234 4.3543997 4.1878576 4.271552 4.267577 4.5011225
1369520_a_at 5.291421 5.3133893 5.182558 5.265738 5.392371 5.4762497 5.5086384 5.131376 5.11562 5.338967 5.3518763 5.223766
1369521_at 3.7224617 3.436885 3.5447912 3.5800166 3.5481606 3.756121 3.5944157 3.2723908 3.4068983 3.5883818 3.631423 3.3839104
1369522_a_at 3.4837875 3.2983348 3.8609316 3.246369 3.432417 3.440177 3.3436372 3.498614 3.3876994 3.4522936 3.5139353 3.4450471
1369523_at 5.506041 5.605895 5.7748346 5.681638 5.892144 5.8542686 5.650797 5.5003324 5.6898723 5.613708 5.7259736 5.756852
1369524_at 4.5253334 4.666755 4.6840067 4.508423 4.536091 4.5187197 4.4412966 4.3816023 4.4805403 4.6139927 4.4011993 4.442998
1369525_at 5.1673794 5.098029 5.321312 5.241681 5.0490723 5.1712074 5.0695944 5.1739054 4.829588 5.058323 5.2389355 5.011944
1369526_at 8.395678 8.519524 8.202906 8.453807 7.68026 8.504894 8.236118 8.270565 9.122313 7.90275 8.321419 8.541772
1369527_at 5.560483 5.10947 5.307674 5.168003 5.238654 5.132277 5.281725 5.0602922 5.1270537 5.0455966 5.014403 5.1663527
1369528_at 5.4521265 5.5373707 5.4256787 5.294712 5.3353095 5.1402946 5.309761 5.4619823 5.3516345 5.514974 5.30713 5.075514
1369529_at 4.280821 4.0607414 4.0717163 4.09572 4.236947 4.126691 4.3179655 4.2995934 4.041898 4.115326 4.2167373 4.160221
1369530_at 4.727135 4.6895933 4.8014865 4.7372413 4.677554 4.710893 4.701304 4.6910753 4.608135 4.6834 4.958182 4.568186
1369531_at 7.4475245 6.86738 7.050583 6.631911 6.497452 7.900553 6.61296 5.8760357 6.430194 5.935416 6.932598 6.496268
1369532_at 4.8501368 4.776587 4.598222 4.606367 4.7696714 4.628926 4.5732813 4.4808493 4.6368995 4.6273203 4.991226 4.855847
1369533_a_at 5.7200313 5.643542 5.6051297 5.5273795 5.7890043 5.705899 5.9440517 5.641245 5.45352 5.8653436 5.62668 5.7455997
1369534_at 5.054408 4.92873 5.262163 5.2462425 5.2426596 5.451234 5.2009163 5.008897 5.2080317 5.4466896 5.033777 5.1665225
1369535_at 4.8886013 5.039146 4.960856 4.9368095 4.9196134 4.8345437 5.11264 5.030412 5.0981035 5.212444 4.844105 4.9867554
1369536_at 4.633956 4.8233304 4.6487484 4.8294306 5.0158834 4.980645 4.8990097 5.275018 4.561288 5.0992756 5.066733 4.983241
1369537_at 5.22443 5.172412 5.1774597 4.929828 5.074763 4.9643965 5.2162595 5.019291 4.8492393 5.035699 4.8114643 5.0026064
1369538_at 4.550129 4.617453 4.8712826 4.60506 4.81974 4.726815 4.810127 4.554122 4.5173225 4.739585 4.5167246 4.455563
1369539_at 5.7391577 5.4736557 5.2055807 5.5325575 5.491995 5.7057877 5.9276295 5.944263 6.0029182 5.6856375 5.2683725 5.8621726
1369540_at 4.040479 4.166533 4.312629 4.1529117 3.9820018 3.9933577 4.101443 4.086007 3.9203744 4.2916074 4.0326405 4.2808957
1369541_at 3.50013 3.590313 3.5169911 3.6272743 3.427867 3.5026493 3.689639 3.6414158 3.6921637 3.578535 3.4889557 3.6885104
1369542_at 5.085954 5.1982365 5.3755665 5.1631074 5.1476088 5.091262 5.138447 5.0246234 5.2876472 5.3772593 5.1266346 5.157263
1369543_s_at 6.6946654 6.628683 6.6507816 7.0153766 6.441776 6.4903355 6.4753203 6.3341637 6.3744254 6.0056467 6.394181 6.2909484
1369544_a_at 4.187457 3.9030235 4.091407 4.007307 4.2989407 4.2101707 4.08718 3.9393103 3.9556873 3.9172456 4.2338448 4.2444954
1369545_at 4.90807 5.0995903 4.987833 4.746418 4.9050183 4.8382683 5.056388 4.5598135 4.8332815 4.777111 4.977661 5.0956597
1369546_at 10.642205 10.627659 10.732381 10.824158 10.515238 10.639244 10.7763405 10.658533 10.613376 10.711957 10.6265135 10.5889015
1369547_at 4.150815 4.1539965 4.275156 4.113739 4.2363195 4.2842827 4.003599 4.064891 4.2632546 4.113371 4.2960596 4.1358852
1369548_at 5.1843863 5.155605 5.298893 5.2536254 5.4456677 5.29602 5.325517 5.044185 5.3930182 5.0364537 5.22208 5.5139155
1369549_at 7.3390245 7.126785 7.096243 6.8095393 6.9788275 6.907485 6.889329 6.9564934 7.313782 7.336118 7.1466694 6.7418323
1369550_at 3.7346804 3.6495879 3.8362496 3.7797682 3.9034626 3.9088922 3.9748018 3.8069763 3.834932 3.7536156 3.662134 3.8989623
1369551_at 4.775115 4.71476 4.92118 4.684515 5.0128508 4.7829075 4.831339 4.6334205 4.6316347 4.7594147 4.583515 4.832828
1369552_at 4.854335 4.896218 5.0447187 4.7120647 4.87455 4.589466 4.6704435 4.666983 5.191369 5.1313863 4.8197618 4.6912694
1369553_at 4.7076335 4.8742857 4.6156425 4.608017 4.8001056 4.419348 4.8219357 4.3601284 4.361463 4.814332 4.851082 4.362609
1369554_at 9.780018 9.555956 9.591713 9.598047 9.505253 9.665241 9.746682 9.668884 9.805926 9.731465 9.551611 9.704209
1369555_at 4.180604 3.971341 4.1604156 3.9949954 4.2458878 4.1057367 4.1192265 4.0596313 3.8768044 4.1413946 3.9892635 4.0708623
1369556_at 5.03512 4.993288 5.146286 4.993413 5.0682116 5.0337896 5.22464 5.0563097 4.9844522 5.059451 5.110627 5.002632
1369557_at 6.866914 6.6876044 6.582731 6.8534207 6.69191 7.0119376 6.9522767 7.0710087 6.9022036 6.978932 6.792866 6.8357024
1369558_at 8.790291 8.371764 8.602078 8.143717 8.479016 8.802389 8.469665 8.679839 8.963873 8.798652 8.655126 8.895533
1369559_a_at 9.55692 9.557807 9.642824 9.617766 9.666907 9.68465 9.812206 9.711635 9.89433 10.0370655 9.853566 9.690054
1369560_at 9.438243 9.4443655 9.649656 9.413975 9.272919 9.556813 9.622082 9.606292 9.492425 9.268905 9.192319 9.584335
1369561_at 3.8447478 3.7883763 3.8651814 3.642663 3.5326564 3.6899858 3.7804985 3.5419781 3.4407344 3.6026545 3.507077 3.5057235
1369562_at 6.5940623 6.0021534 6.143311 6.3570676 6.24744 6.1304507 6.377459 6.2227015 6.464807 6.2028747 6.2474213 6.2434354
1369563_at 4.245552 4.308393 4.598611 4.408536 4.4986615 4.417175 4.459876 4.369422 4.4296427 4.58561 4.5000567 4.350498
1369564_at 4.318789 4.4475794 4.264584 4.3621674 4.563242 4.506263 4.4037 4.5560184 4.133267 4.1700754 4.4843807 4.242745
1369565_at 4.916689 5.386771 5.1819744 5.0782347 4.8523407 5.1516314 5.1201277 4.9378877 5.0359697 5.279398 5.206801 4.9009266
1369566_at 4.666898 4.823202 4.8393254 4.6897526 4.8678102 4.660667 4.7240868 4.4273324 4.4772344 4.7345157 4.7320414 4.5409822
1369567_at 4.8238444 4.7176404 4.6449437 4.7554064 4.9388213 4.7723927 4.756725 4.4520392 4.2901645 4.6591845 4.8361607 4.7362647
1369568_at 4.7265124 5.094981 4.892715 4.947918 4.9247484 4.8129053 4.880729 4.737036 5.2904487 5.0135493 4.754031 4.829933
1369569_at 4.205868 4.33212 4.1706495 4.1473017 4.319736 4.2058597 4.0701246 3.9513433 3.908164 4.1695685 3.8678308 4.2198915
1369570_at 3.361868 3.3407044 3.1823223 3.1319747 3.370782 3.351452 3.357582 3.3437648 3.2906208 3.2469335 3.336034 3.2938843
1369571_at 8.6374445 8.509045 8.407217 8.462901 8.240671 8.538572 8.60771 8.572255 8.49147 8.523207 8.387012 8.550187
1369572_at 3.9790862 3.9139714 4.116088 3.8135738 3.8832722 3.8629246 4.1374283 3.7604446 3.541266 3.768544 3.8384485 3.9886866
1369573_at 4.4907346 4.5933 4.475066 4.4314094 4.4484587 4.3964834 4.5433755 4.446332 4.2513156 4.322947 4.327964 4.3947086
1369574_at 3.889065 3.743555 3.7494488 3.7305279 3.6764104 3.643356 3.7272954 3.8648145 3.8923 3.8398972 3.6881342 3.782422
1369575_at 3.5764084 3.5747213 3.5709622 3.462051 3.4057782 3.5212219 3.5438607 3.6426775 3.2618246 3.4924867 3.5377762 3.5522325
1369576_at 3.7111163 3.6125124 3.79644 3.6075413 3.4939587 3.5017643 3.7053607 3.6383307 3.4253557 3.5811098 3.5382855 3.8894064
1369577_at 6.504722 7.448119 7.5013175 6.7751384 7.503654 7.53489 6.960756 7.087643 7.1148777 7.2783504 6.5419154 6.4303503
1369578_at 4.176085 4.157895 4.0553627 3.9980643 4.306257 4.1020155 4.261318 3.8977704 3.8967977 3.9755244 4.2927656 4.271769
1369579_at 5.8434725 5.790695 5.857925 5.8097 6.021285 5.9600573 5.7850037 5.3778696 5.7601113 5.541571 5.8414164 5.7747564
1369580_at 4.103659 4.013143 4.027032 3.9457202 3.9228978 3.9042408 4.0002856 3.7916634 3.786496 4.138649 4.0389395 3.916781
1369581_at 11.457592 11.346363 11.381197 11.631561 11.6253 11.412976 11.560587 11.48966 11.508716 11.567866 11.617035 11.554309
1369582_at 6.0099645 5.967407 5.926257 5.958698 5.914063 5.855817 5.978621 5.6318607 5.9029317 5.791689 5.822845 6.039132
1369583_at 5.26792 5.3447285 5.2178044 4.9483376 5.195337 5.0731893 5.464662 5.154058 4.908937 5.3458586 5.091331 5.3247395
1369584_at 5.9782596 5.838434 5.8941197 5.887106 5.7768593 6.204492 6.0634346 5.603011 5.5673075 5.847432 5.650949 6.240572
1369585_at 3.6216345 3.6456673 3.6423507 3.5090606 3.67499 3.4716363 3.512163 3.656522 3.5019476 3.8794665 3.4723945 3.5538213
1369586_at 3.5072765 3.3948529 3.4323046 3.38168 3.2102733 3.7115288 3.2466674 3.6464074 3.48372 3.2798693 3.305325 3.2184358
1369587_at 4.2347755 4.34726 4.415563 4.24201 4.285069 4.231059 4.1625924 3.9877625 4.1483727 4.2357397 4.1916857 4.0760345
1369588_a_at 8.156706 8.17338 8.14362 8.275294 8.088899 8.171516 8.201135 8.204931 8.293156 8.11379 8.03452 7.9025455
1369589_x_at 3.800793 3.7247725 3.8076966 3.871322 3.7341743 3.8131177 3.6473312 3.5803127 3.7862968 3.785549 3.6457705 3.6799517
1369590_a_at 6.64975 7.3104305 7.3677616 6.916161 6.8925223 6.6505995 6.9351864 7.5129557 7.365532 6.8956 7.1383705 6.813007
1369591_at 3.7596235 3.6817145 3.738952 3.48074 3.8161604 3.5309932 3.8274574 3.7347267 3.6431181 3.5441859 3.5714998 3.6302993
1369592_at 6.9945607 6.816222 6.9826403 6.753938 7.020258 7.074906 6.861844 7.154302 6.5994515 7.042025 6.9737315 6.996322
1369593_at 3.5228217 3.5584602 3.37768 3.4222937 3.4674132 3.5774045 3.434792 3.4459107 3.3048902 3.7257507 3.4616046 3.5402398
1369594_at 5.890729 5.8863997 5.642762 5.9204063 6.043609 5.833183 6.1488233 6.101422 6.278759 5.524225 5.7800007 5.995463
1369595_at 3.7985778 3.7756941 3.7530327 3.8135738 3.8609238 3.8317862 3.621094 3.7166996 3.4865491 3.674146 3.6881623 3.8243923
1369596_at 4.8696856 4.806009 5.122651 4.618622 4.7321568 4.75953 4.6745577 4.4348946 4.6620016 4.737875 4.6037254 4.851083
1369597_at 7.7832766 7.7061124 7.6372647 7.9491477 7.84992 8.064211 8.155247 8.053415 8.0672245 7.8799596 7.8597426 7.900845
1369598_at 4.3914075 4.2125273 4.3461304 4.4131947 4.2148147 4.24605 4.4451895 4.369875 4.701892 4.392188 4.294646 4.455223
1369599_at 4.8124795 4.9625306 4.795308 4.9267073 5.049481 4.9293184 4.9610567 4.8228383 4.805777 4.736646 5.0449257 4.911629
1369600_at 4.117559 4.2730107 4.1318345 4.2312603 4.1740084 4.4273863 4.2187014 4.3005757 4.1343265 4.097542 4.221855 4.211731
1369601_at 4.919276 5.0078144 5.1824183 4.972445 5.011513 5.0166574 5.073035 5.0438943 5.251528 4.8196855 5.0670576 5.2262535
1369602_at 4.402866 4.4690065 4.6487484 4.405741 4.6715126 4.537946 4.5718336 4.6742334 4.688553 4.8411703 4.64371 4.870347
1369603_at 3.5266762 3.4848464 3.746832 3.6707249 3.503269 3.7037687 3.814851 3.451921 3.5846736 3.54733 3.475012 3.6434765
1369604_at 4.351655 4.732395 4.9330473 4.5498223 4.6572814 4.5066204 4.609125 4.4251976 4.5235686 4.8152943 4.5642595 4.675702
1369605_at 5.2099752 5.635734 5.369045 5.3792577 5.3835897 5.161855 5.1918516 5.082992 5.234564 5.194492 5.176144 5.3551702
1369606_at 3.9599733 3.8006737 3.828341 3.8135738 3.7605991 3.768964 3.6215448 3.8617778 3.987619 3.9172454 3.6671376 3.8655274
1369607_at 5.649349 5.598758 5.794976 5.8503613 5.86961 5.801151 5.811102 5.7460985 5.6953583 5.795575 5.9293914 6.1070123
1369608_at 4.1175566 4.162612 4.223275 4.058433 4.245796 4.2270513 4.2697763 4.0290837 4.1100616 4.2447753 4.09933 4.3795075
1369609_at 3.771564 3.6231534 3.562891 3.57366 3.8261714 3.5385149 3.8229682 3.5228999 3.4980204 3.508156 3.704294 3.6799517
1369610_at 6.0737505 6.44398 6.314977 6.1724052 5.9517174 6.106815 5.9366493 6.3171525 6.075477 6.271457 6.0647097 6.0177436
1369611_at 4.9365478 5.228528 5.0116963 5.1833806 5.0690117 5.12965 5.312223 4.9454026 5.247082 5.179987 5.0133204 5.1006126
1369612_at 5.0186987 4.948405 4.78491 4.9007635 5.1075125 4.8165655 4.785351 4.6859627 4.7404947 4.8774853 4.9555855 4.884327
1369613_at 3.720786 3.8223739 3.700368 3.712059 3.753636 3.6984332 4.0609503 3.5990272 3.7267506 3.716615 3.6778738 3.8292596
1369614_at 3.985208 3.9480894 3.9968858 3.9770527 3.9684043 3.9085205 4.2428503 3.9655302 4.135246 4.2154884 3.897659 3.8652947
1369615_at 5.8201303 5.5737286 5.6669645 5.7583475 5.4613256 5.673293 5.6917496 5.6207647 5.648147 5.545606 5.688828 5.677637
1369616_at 4.3441324 4.449061 4.5682173 4.7188644 4.4226923 4.3054533 4.618354 4.370084 4.840168 4.5633745 4.459986 4.542116
1369617_at 7.3862233 7.2443156 7.180099 7.204777 7.0986967 7.1813607 7.4616976 7.5553513 7.4698787 7.237383 7.131717 7.111759
1369618_at 4.86972 4.851925 4.312629 4.4486403 4.601394 4.5993013 4.702106 3.9896605 4.195706 4.57991 4.5223703 4.6801863
1369619_at 5.139691 5.122246 5.163858 4.9945617 5.105684 4.91008 5.172813 4.793934 4.880546 4.8334193 5.093644 5.3185325
1369620_at 3.8092935 3.8139417 3.7898686 3.9066272 3.7468038 3.7121778 3.8689578 3.6300852 3.8104951 3.676071 3.732132 3.8474677
1369621_s_at 9.708916 9.610879 9.600767 9.525325 9.630516 9.704611 9.685832 9.717604 9.7437315 9.755723 9.5866165 9.652161
1369622_at 4.2556915 4.4862313 4.430907 4.408536 4.3561907 4.556318 4.4517 4.148424 4.0294695 4.198639 4.3000407 4.1664577
1369623_at 4.4992943 4.6416826 4.7378864 4.4972143 4.6028395 4.493416 4.4384356 4.257943 4.4876194 4.56806 4.59163 4.648675
1369624_at 5.931349 5.6527643 6.0118318 5.9774323 5.9404507 5.9426055 5.922028 6.1514997 5.922402 5.612048 6.1326194 6.1645427
1369625_at 6.4471936 6.4851747 6.9411454 6.701265 6.0688314 6.7442713 6.4164805 6.5610404 6.2557497 6.65303 5.7350388 6.8076925
1369626_at 8.6436615 8.489714 8.5580635 8.730592 8.461091 8.825016 8.60035 8.799955 8.547685 8.617441 8.64076 8.645824
1369627_at 3.706292 3.745727 3.5769095 3.6795857 3.7434738 3.7427533 4.004737 3.8445656 3.7970188 3.8068802 3.6640239 3.7439055
1369628_at 8.407175 8.878652 9.056815 8.708194 9.097892 9.004339 8.082156 8.673397 9.441038 9.428854 9.182602 8.735301
1369629_at 11.558636 11.594947 11.537083 11.510047 11.423175 11.459058 11.555738 11.542066 11.595875 11.519099 11.606164 11.524721
1369630_at 12.840233 12.808508 12.797402 12.732845 12.72699 12.697995 12.819443 12.871968 12.847811 12.784435 12.829671 12.828221
1369631_at 7.914502 7.7962675 7.860939 7.8234806 7.8503423 7.775359 7.7433343 7.9614105 7.9608803 7.904792 7.8401318 7.8512173
1369632_a_at 6.900836 6.15776 6.2556944 5.9668856 6.2901416 6.0194707 6.482839 6.9094725 6.6589165 6.4291945 6.505054 6.313698
1369633_at 10.81769 10.904072 10.714537 10.798071 10.847342 11.118215 10.827145 11.001844 11.024063 10.750855 10.700318 10.845456
1369634_at 6.151258 6.1385803 6.3809967 6.0571637 6.3531 6.4292727 6.510567 5.9925585 6.3569784 6.24202 6.208174 6.2731304
1369635_at 11.792377 11.821303 11.730202 11.710905 11.413421 11.805852 11.869629 11.68509 11.632632 11.6874 11.716778 11.903568
1369636_at 12.459125 12.441735 12.387675 12.377329 12.108476 12.346694 12.397854 12.354349 12.321546 12.275453 12.486899 12.442478
1369637_at 4.813936 4.9058905 4.8310246 4.582494 4.8247294 4.6927547 4.857645 4.4418683 4.659131 4.8495083 4.881579 4.8628654
1369638_at 5.718408 5.156022 5.2132435 5.5598135 5.124432 5.5236516 5.129095 4.8011293 4.937556 5.547607 5.4685016 5.3972745
1369639_at 3.832624 3.6209712 3.7492542 3.6375322 3.9550307 3.8055048 3.8689578 3.686433 3.656466 3.9792004 4.0298653 3.8747025
1369640_at 5.0635915 5.3725705 5.3577023 5.102495 5.2815256 5.5558543 5.4233923 5.433592 5.3799148 5.258429 5.4970856 5.2221384
1369641_at 7.590025 8.023043 7.9455614 7.693464 7.648712 7.7128606 7.6946387 7.7773466 7.348079 7.5237823 7.293534 7.466496
1369642_at 7.163003 7.830466 7.7612605 7.4654503 7.2981772 7.456501 7.131189 7.5506144 7.368568 7.4000473 7.3452206 7.284763
1369643_a_at 6.991618 7.4229217 7.0900674 7.2575116 7.18598 7.1545525 7.168522 7.5233083 7.312369 6.908519 7.1341414 7.2628274
1369644_at 8.731423 8.99921 8.7817 9.108573 8.766373 8.925281 8.915059 9.030488 9.052492 8.579961 8.761496 8.872071
1369645_at 3.804264 4.0704784 4.0194807 4.110506 4.0706253 3.9536936 4.106609 3.8404696 3.808604 4.060232 4.0406194 3.8397734
1369646_at 3.6982086 3.587938 3.5941396 3.7391849 3.7345977 3.52108 3.7056775 3.5467508 3.4825802 3.8956878 3.6768098 3.7184992
1369647_at 6.257115 6.222062 5.808013 6.0868177 5.8833523 6.313462 5.782438 6.146885 6.6084366 5.7127137 6.405929 6.2736645
1369648_at 6.2832136 6.5200324 6.1671553 6.231963 6.0354476 6.370633 6.1374483 6.1767306 6.556747 6.0222206 6.432991 6.0735955
1369649_at 4.847882 5.0113688 4.93114 4.868548 4.9898615 4.905768 5.039026 4.813936 4.796238 5.0589914 5.0923433 5.406446
1369650_at 6.9651427 7.142017 6.7264047 6.9834685 6.678077 6.9879875 6.925292 6.9625616 7.062825 6.7679305 7.014529 7.0511127
1369651_at 5.0426383 4.9358387 4.947482 4.8282757 4.90806 4.9888306 4.839801 4.846513 4.9409623 4.797448 5.065653 5.2037764
1369652_at 3.569254 3.6853657 4.0181594 3.7338464 3.7739518 3.6662388 3.8039122 3.664643 3.6416364 3.705393 3.7229042 3.620837
1369653_at 6.957666 6.8651085 6.926105 6.9821725 6.6015286 7.191826 7.145499 6.939623 7.1959233 6.9773664 6.9983797 7.294312
1369654_at 10.610216 10.815402 10.931067 10.506445 10.303234 10.311077 10.550478 10.704101 10.618365 10.633552 10.524269 10.636715
1369655_at 7.9046645 9.193674 7.91663 8.346548 7.8046885 7.8387475 8.078038 8.682266 7.8704915 7.458875 7.552705 9.362249
1369656_at 6.799082 6.812973 6.9084435 6.610498 6.593972 6.8827486 6.785224 6.788753 6.7603703 6.541038 6.704472 6.9051647
1369657_at 4.169987 4.1071978 4.3722153 4.077398 4.306474 4.0845356 4.248213 4.099839 4.160838 4.5515237 4.3364334 4.1904774
1369658_at 8.241277 8.6596365 8.711756 8.448615 8.879274 8.405414 8.786701 9.105053 8.839745 9.371747 8.031272 8.384981
1369659_at 5.5269256 5.362446 5.337243 5.4043856 5.437879 5.51777 5.5738215 5.358204 5.1698956 5.3225465 5.2650924 5.4220996
1369660_at 4.604875 4.5718336 4.6748896 4.457593 4.676321 4.4802127 4.5345855 4.200349 4.2465377 4.4536414 4.2956214 4.345142
1369661_at 7.8080754 7.884605 7.9568157 7.6619153 7.934982 7.7446203 7.8208566 7.755362 7.781177 7.947159 7.8261037 7.806395
1369662_at 3.5367 3.5661728 3.6439598 3.4827416 3.4940975 3.4197583 3.5016642 3.4125564 3.4716465 3.4996805 3.597114 3.5611346
1369663_at 9.104331 9.29376 9.001361 9.260038 9.697363 9.727633 6.3301487 8.686855 9.953946 8.699323 9.539619 9.124725
1369664_at 10.710226 10.217427 10.428486 10.227182 10.499174 10.391521 10.621309 10.79045 10.807858 11.003504 10.787119 11.260478
1369665_a_at 8.202934 8.284553 7.959939 7.7810426 7.805207 7.816316 7.6982737 7.8508186 7.999424 8.157379 7.9178514 7.8156486
1369666_at 6.4120483 6.0379353 6.3400745 6.321365 6.3893585 6.1214128 6.2876883 5.929732 6.5206223 6.016694 6.3538213 6.076606
1369667_at 6.2498307 6.36968 6.7028255 6.462344 6.580105 6.632355 6.7202897 6.812718 6.520777 6.3202524 6.4915104 6.6901307
1369668_x_at 3.8304799 3.6880426 3.8584955 3.8088665 3.8602304 3.8572757 3.8519604 3.7787573 3.7147684 3.8703883 3.8487709 3.942603
1369669_at 8.312134 8.149048 7.855008 8.015982 7.9219337 8.055966 8.212381 8.320108 8.253487 7.949723 7.9339056 7.901905
1369670_at 5.2375293 4.941391 5.1724815 5.0039635 5.262068 5.123909 4.8056455 4.984981 5.058863 4.636448 4.981668 4.8532662
1369671_at 12.307769 12.458138 12.387925 12.333004 12.434382 12.385918 12.229311 12.527236 12.232019 11.924896 12.104122 12.283244
1369672_at 6.622776 6.4161334 6.5321913 6.813236 6.286581 6.4301686 6.66224 6.4749846 6.8007884 6.496091 6.6082244 6.4120455
1369673_at 4.509163 3.965667 3.8750327 4.444761 4.0054417 3.7677777 3.871777 3.9931386 3.9357374 3.8924432 4.5196795 3.8070004
1369674_at 5.2093916 3.5271456 3.5602975 5.404216 3.4497497 3.548345 3.8325064 3.6103065 3.42525 3.7327998 4.3677683 3.5561965
1369675_at 6.5346646 6.641946 6.5488515 6.401281 6.479899 6.666463 6.449939 6.5802236 6.569597 6.3958406 6.4379106 6.538406
1369676_at 7.304814 7.2686443 7.399826 7.121783 7.2314324 7.1701756 7.0685544 7.209365 7.224253 7.517272 7.1562176 7.337516
1369677_at 3.7148592 3.5488803 3.5336485 3.7874937 3.5253034 3.4916406 3.4130824 3.5913444 3.3645186 3.669483 3.4792948 3.5930738
1369678_a_at 7.407966 7.491296 7.489753 7.4593415 7.473492 7.474951 7.4944706 7.736039 7.6111856 7.330907 7.516813 7.393541
1369679_a_at 10.047466 9.918523 9.841818 10.040386 10.006057 9.898066 9.975946 10.182145 10.053204 9.88856 10.161829 9.78504
1369680_at 5.0653477 5.0231185 5.0768538 5.101549 5.303855 5.1370735 5.106602 5.1443057 5.1475925 5.218732 5.1627812 5.318972
1369681_at 4.455696 4.370099 4.6749144 4.4385533 4.633579 4.4531903 4.706687 4.4305787 4.646707 4.9995193 4.9028673 4.5293183
1369682_at 6.56707 6.8264766 6.8303204 6.912444 6.947644 6.718359 7.0363894 7.1246433 6.9179335 6.8460836 6.79883 6.608996
1369683_at 6.9745727 6.782197 6.8738785 6.7691627 6.6434774 6.80782 6.6656923 7.153924 6.925777 6.707036 6.885136 6.709288
1369684_at 4.671219 5.1567564 5.1262846 5.1627436 4.9269943 4.8681054 5.116463 5.167781 5.3755436 5.0014772 4.9576216 5.10062
1369685_at 4.08805 3.9353046 4.2132287 4.10938 3.918582 3.9347813 4.1371665 4.2335105 4.191598 3.9995394 3.9885747 3.9540145
1369686_at 4.16204 4.25634 4.2431984 4.401576 4.184814 4.25924 4.097909 4.369268 4.402232 4.317637 4.1514106 4.021239
1369687_at 4.196891 4.3833137 4.1215506 4.351444 4.2571054 4.347563 4.5137286 4.2335105 4.411871 4.42219 4.486627 4.3304825
1369688_s_at 4.9483747 4.97747 5.1340866 4.9681497 5.06005 5.0591774 5.036471 4.9554205 5.0206857 5.0047207 5.061106 4.996846
1369689_at 6.709731 6.779797 6.835327 6.5984397 6.529068 6.5707026 6.7177773 6.6195807 6.844571 6.693904 6.7247767 6.922078
1369690_at 6.8919115 6.788045 6.79989 7.043199 6.7675567 6.818047 6.9614944 6.889344 6.8454604 6.9225645 6.854612 6.93639
1369691_at 4.4010563 4.475292 4.606303 4.352873 4.280054 4.390884 4.6737766 4.2983093 4.2739162 4.366827 4.533146 4.562231
1369692_at 4.109029 3.882986 3.8777742 3.8044908 3.7704177 3.7537472 3.9390783 3.8694549 3.789625 3.903712 3.6976204 3.8867323
1369693_a_at 5.6428003 5.632892 5.1952796 5.2328687 5.309281 5.3117805 5.020961 5.5073147 5.089216 5.380548 5.4075446 5.0708466
1369694_at 3.6639452 3.6260674 3.4574854 3.3951354 3.6749597 3.6756964 3.4853523 3.6414087 3.4197216 3.5919123 3.502098 3.6204972
1369695_at 4.398613 4.2434416 4.4612226 4.1489315 4.49275 4.4609623 4.367978 4.228807 4.173146 4.1827197 4.3677845 4.3984566
1369696_at 3.8620944 3.7380724 3.8809595 3.6467009 3.7098958 3.650911 3.7881343 3.787559 3.529246 3.7687185 3.6231499 3.9313781
1369697_at 4.0632286 3.845969 4.238511 3.826906 3.9286559 3.7121954 3.9108422 3.7725742 3.7190433 4.0970826 3.992106 3.9212646
1369698_at 5.291266 4.9078755 4.847469 5.0651507 4.9775414 4.917877 4.8700933 4.8501825 5.064336 5.4654756 5.181237 4.5180964
1369699_at 4.645746 4.6568055 4.7209864 4.388965 4.504122 4.667057 4.6722374 4.7094107 4.4769573 4.8151736 4.7647905 4.6613703
1369700_at 5.7485223 5.822334 5.916692 5.880434 5.804285 5.9639726 5.8605804 5.90062 6.083199 5.826853 5.845662 5.830766
1369701_at 12.277683 12.302919 12.316532 12.402995 12.486813 12.3152 12.420394 12.402923 12.301836 12.307332 12.187926 12.357724
1369702_at 6.8421803 6.9196343 7.1311817 6.8855634 6.963145 6.7935047 7.0469503 6.900063 6.8294377 7.024657 6.8167753 6.811875
1369703_at 7.09592 6.916046 7.167175 6.93741 6.840843 7.0802236 7.3100963 7.3576283 7.365641 7.336392 7.192798 7.3435445
1369704_at 6.5833044 6.56651 6.5219297 6.5699105 6.527145 6.540581 6.590975 6.548069 6.5127025 6.432989 6.591313 6.4376717
1369705_at 5.042923 5.073709 5.04593 4.8600965 5.152401 5.119802 5.0476856 5.276388 4.795853 5.073697 5.2904816 4.970525
1369706_at 3.823736 3.5866225 3.7194564 3.7645774 3.8353765 3.7352705 3.7325804 3.7661672 3.6326385 3.6236362 3.8693588 3.750231
1369707_at 4.478929 4.4832015 4.694018 4.4265184 4.578302 4.43035 4.949404 4.301736 4.5429716 4.4476414 4.731602 4.4525504
1369708_a_at 5.618455 5.647524 5.6898065 5.4684286 5.5637293 5.5384455 5.4480257 5.822529 5.6081586 5.387179 5.444725 5.056278
1369709_at 3.8970618 4.1745615 4.0739975 4.0334496 4.0320783 4.1746593 4.098645 4.115162 3.9031367 4.3074594 4.058245 4.1622133
1369710_a_at 3.8261657 3.9041348 3.7015357 3.8135738 3.5246036 3.649154 3.7047436 3.9224968 3.6162286 3.6298676 3.671002 3.644899
1369711_at 4.6472106 4.5940924 4.803114 4.417575 4.679471 4.5797563 4.4350214 4.431781 4.339113 4.882778 4.627909 4.5698557
1369712_at 7.4930906 7.5383344 7.2373643 7.5113893 7.2754025 7.237843 7.320357 7.4507003 7.474612 7.243449 7.29664 7.371173
1369713_at 5.5741434 5.4293203 5.8712897 5.4894786 5.599645 5.482832 5.580886 5.288061 5.4757085 5.468774 5.578001 5.678412
1369714_at 6.881742 7.178333 6.956097 7.09213 6.9051085 7.145305 7.07825 7.2922482 7.0283036 6.7482595 7.2212114 7.2006383
1369715_at 4.1057816 4.071876 4.325238 4.1204906 4.045391 4.2764015 3.983796 4.151492 3.9248157 4.3445263 4.3102565 4.218636
1369716_s_at 9.730095 9.782366 9.825786 9.514495 9.83545 9.46531 9.837783 10.2147255 9.849121 10.270809 9.405234 9.3229
1369717_at 4.2492104 4.2162414 4.4841495 4.197446 4.3396397 4.3127813 4.4350214 4.4115925 4.5209575 4.366507 4.471935 4.5373707
1369718_at 8.647487 8.430634 8.031978 8.517482 8.109602 8.105577 8.344117 8.550232 8.762898 8.439111 8.474134 8.133448
1369719_at 3.4626687 3.1190786 3.137474 3.27222 3.3368442 3.2011688 3.0531409 3.194504 3.1082838 3.0697303 3.0487957 3.3515344
1369720_at 9.438577 9.187525 9.214527 8.997108 9.235796 9.386677 9.273412 9.500764 9.553231 9.456761 9.4546795 9.546335
1369721_at 4.6445985 4.92295 5.0026636 4.8855176 4.6512003 4.8685513 5.064423 4.5759997 4.8181877 4.9168983 4.8006053 4.75051
1369722_a_at 8.3938 7.874981 8.018532 8.318137 8.193216 8.050973 8.378849 8.456539 8.393196 8.240067 8.334961 8.219355
1369723_at 7.3410325 7.056417 7.1370893 7.2867866 7.272872 7.315951 7.3818364 7.736751 7.594589 7.455458 7.129989 7.484956
1369724_at 5.078036 5.2657404 5.368218 5.203211 5.645436 5.1822343 5.3155265 5.113114 5.084587 5.123744 5.1140046 5.3062916
1369725_at 7.558048 8.171886 8.113411 7.8531394 8.054625 8.151864 7.798825 8.194273 7.9264164 7.7712946 7.709319 7.714864
1369726_at 8.682756 8.660205 8.84886 8.718379 8.712529 8.745118 8.706552 8.684905 8.788966 8.948476 8.584294 8.495866
1369727_at 13.734335 13.920968 13.95059 13.928468 13.82691 13.84711 13.857963 13.795043 13.720936 13.795894 13.653718 13.764322
1369728_at 5.386797 5.1722393 5.687565 5.6077814 5.471984 5.21148 5.5049076 5.675335 5.50267 5.53642 5.302411 5.219054
1369729_at 8.326069 8.537403 8.162125 8.230476 8.135099 8.411621 8.133045 8.392401 8.120115 8.158146 7.8190303 8.033232
1369730_a_at 4.745962 4.7772393 4.926496 4.976103 4.9256806 4.649225 4.937791 4.704488 4.490175 4.9598675 4.777824 4.785186
1369731_at 3.299437 3.3988945 3.247632 3.1871762 3.2161994 3.2505682 3.4484234 3.2474115 3.1171055 3.462012 3.2189338 3.1534922
1369732_a_at 4.893281 4.8648577 4.811744 4.6495905 4.7602386 4.9444838 4.734868 4.7078285 5.154664 4.543828 4.8053703 4.9217367
1369733_at 8.5077 8.440056 8.445463 8.580265 8.582675 8.485964 8.642864 8.568376 8.666994 8.5182495 8.648673 8.638985
1369734_at 8.873535 9.003567 9.0131645 8.870641 8.744917 9.208242 8.971733 8.998206 9.005655 8.468439 8.676422 8.878918
1369735_at 6.013527 5.9611397 6.3056326 6.3939 5.753271 6.039728 6.154339 6.2318296 6.3460407 6.668074 6.319218 5.9894996
1369736_at 5.1415634 4.7305217 5.0162187 4.6980896 5.1160154 4.8852444 5.016729 4.725426 4.9845457 4.8910975 4.905139 4.728839
1369737_at 9.338547 9.400987 9.424556 9.545923 9.423559 9.00747 9.140493 9.578552 9.051409 8.893289 8.3956785 8.930992
1369738_s_at 9.800686 9.923175 10.033488 9.813005 9.718826 9.556582 9.611757 9.938776 9.446014 9.429498 9.094536 9.3403635
1369739_at 4.2935467 4.19819 4.216191 3.9268541 4.16685 4.4374576 4.1259956 4.4668956 4.338791 4.1071725 3.9765427 4.52603
1369740_at 4.8826966 5.043528 5.162813 5.115743 5.1200447 4.9504323 5.0784025 4.946765 4.911233 4.7846184 5.1084476 4.8363023
1369741_at 5.52217 5.605098 5.4963436 5.3326297 5.5530157 5.498949 5.4512424 5.4749894 5.2033143 5.422634 5.4861836 5.5784545
1369742_at 4.8445525 4.787249 4.8587103 4.999636 4.907714 5.0512357 5.0935483 4.9963913 5.3571877 5.0333223 4.885847 5.003438
1369743_a_at 8.330617 8.4317045 8.275479 8.246308 8.814329 8.270806 8.366143 8.913293 8.70477 8.432653 8.718178 8.791184
1369744_at 4.205612 4.502623 4.2641716 4.1732945 4.457716 4.391208 4.188941 4.2891474 4.1100616 4.244613 4.251088 4.5480223
1369745_at 6.1326737 6.1940045 5.9837747 6.1257453 6.0792084 5.9677057 6.0430303 5.9183474 5.8148785 6.1668997 6.0428834 6.032754
1369746_a_at 11.601686 11.615706 11.522249 11.783169 11.512516 11.6115885 11.668819 11.782333 11.878994 11.596599 11.541265 11.671637
1369747_at 6.3968024 6.1984024 7.274986 6.3835483 6.1465755 6.4544916 6.353728 6.373285 6.3072286 6.3781667 6.326381 6.4355626
1369748_at 3.978464 3.5918438 3.505749 3.5928342 3.3218353 3.5404975 3.4981036 3.6467814 3.5456882 3.730942 3.5992105 3.514548
1369749_a_at 4.5665493 4.3898554 4.192264 4.2379 4.3555803 4.1051083 4.6612034 4.496931 4.4577036 4.3201213 4.6899567 4.3609934
1369750_at 3.632934 3.8779001 3.6638153 4.018614 3.8686392 3.870877 3.7590454 3.8995707 3.456558 3.8202674 3.84422 3.5556324
1369751_at 4.1272955 4.1470194 4.298183 3.7471194 4.068883 3.8509517 4.061609 4.0277243 3.8588808 4.1278195 4.2614884 4.3124065
1369752_a_at 5.007795 4.81415 4.9595985 4.9799604 4.834127 4.9223824 5.0040956 4.8272505 4.870966 4.783817 4.841894 4.913334
1369753_at 3.8769994 4.2096353 4.247921 4.056402 4.1664367 3.9880352 4.230069 3.9485211 4.085178 4.0650043 4.062074 4.082049
1369754_a_at 7.8774605 7.914987 7.7266874 7.8861923 7.783626 8.037836 7.9031944 8.016014 8.040621 7.9215517 7.9582214 7.9606333
1369755_at 3.5851705 3.6653693 3.7698638 3.6352842 3.6714165 3.638175 3.6211727 3.631198 3.7534919 3.5920715 4.002506 3.6349406
1369756_a_at 7.258815 7.5281076 7.3624206 7.504584 7.2892866 7.1746836 7.1850595 7.2523837 7.318012 7.6042275 7.4646325 7.305129
1369757_at 5.6113725 5.639065 5.723014 5.664294 5.707974 5.813978 5.6765795 5.6207647 5.613702 5.475683 5.616803 5.639891
1369758_at 7.9426556 7.430937 7.5452414 7.700153 7.6126504 7.863787 7.506744 7.5729747 7.5534444 7.2931657 7.31377 7.5095105
1369759_at 5.3711357 5.449297 5.2267165 5.5050325 5.428356 5.486078 5.5149884 5.611176 5.502828 5.3501215 5.402273 5.7997804
1369760_a_at 3.824008 3.8381455 3.7469158 3.7459016 4.007227 3.7164848 3.984974 3.9469802 3.7920163 3.765509 3.8322935 3.7493353
1369761_at 3.8855102 4.047246 4.0036073 3.712059 3.7704306 3.7580545 3.9128616 3.8241384 3.785678 3.7862504 3.9736857 4.0115004
1369762_at 3.9060824 3.9319892 3.9248993 4.1692886 4.260344 3.82625 3.9522214 4.1405983 3.8761883 4.0563946 4.1638722 3.921381
1369763_at 3.9597363 3.9623232 4.0508904 4.0477138 3.9413667 4.0470476 4.0290585 3.7844737 3.889299 4.1997023 4.162655 3.8337922
1369764_at 13.21402 13.149517 13.230199 13.070163 13.156921 13.118643 13.150436 13.148669 13.241008 13.412198 13.353941 13.070554
1369765_at 3.7280967 3.8592649 3.6163738 3.8721457 3.8328686 3.5654075 3.8104029 3.8545585 3.868057 3.768756 3.511733 3.7985623
1369766_at 5.6475105 5.4083633 5.263408 5.3320284 5.770746 5.453994 5.473231 5.12887 5.4087286 5.412968 5.3084483 5.501172
1369767_a_at 3.690425 3.935882 4.033629 3.5456474 3.8303392 3.9384606 3.870505 3.7471254 3.549722 3.8686926 3.9663632 3.827189
1369768_at 6.2039003 6.4623146 6.692171 6.6372952 6.4485335 6.634001 6.616533 6.9125133 6.7224035 6.6583652 6.4799595 6.5291877
1369769_at 4.4588227 4.400708 4.510885 4.5601387 4.715037 4.347636 4.6078186 4.3923817 4.6642957 4.568941 4.5262055 4.8515215
1369770_at 4.3275385 3.9986906 3.9839103 4.1201706 3.8840494 4.1128397 3.956046 3.9522326 4.0742493 3.912993 4.022738 4.0403886
1369771_at 5.1987686 5.0291824 4.9647017 5.390449 5.1640368 5.1100264 5.4225864 5.642289 5.1817217 4.862919 4.782368 5.543972
1369772_at 7.329071 6.8471613 6.7130127 7.216717 7.0122814 6.8396893 7.09477 6.733375 6.987648 7.1927133 7.066649 6.975031
1369773_at 4.269418 4.0924373 3.767156 4.023354 4.0276685 3.7213137 3.9405472 3.7188468 3.790337 3.9791508 3.9996953 3.8950105
1369774_at 4.171366 4.2169433 4.3027654 4.211242 4.2385178 4.381344 4.377383 4.203961 3.9290276 4.2964993 4.187397 4.2228312
1369775_at 8.211761 8.15786 8.293588 8.315842 8.122551 8.145358 8.269334 8.18746 8.327191 8.296204 8.214977 8.207756
1369776_a_at 6.500336 6.408109 6.3112307 6.4353395 6.418971 6.480991 6.460146 6.1484385 6.325101 6.488101 6.200052 6.382549
1369777_a_at 7.5003705 7.4669685 7.3024874 7.754953 7.7535777 7.708249 7.451183 7.6711845 7.511904 7.6275578 7.6402225 7.36685
1369778_at 3.6191785 3.8774137 3.7528899 3.840805 3.7508738 3.7541535 3.7528303 3.6271317 3.8253825 4.0011234 3.8112779 3.8610272
1369779_at 5.7370024 5.598536 5.7780647 5.7898474 5.62011 5.710187 5.5346246 5.987899 5.809828 5.5591197 5.6948605 6.0036917
1369780_at 6.1737967 6.359236 6.023196 6.2968564 6.0745378 6.2003627 6.3898005 6.3775973 6.07665 6.0059752 6.1508207 6.202506
1369781_at 3.840187 3.6780825 3.7545357 3.8055713 3.5535665 3.7301245 3.7660575 3.7669446 3.829375 3.685989 3.8565342 3.68966
1369782_a_at 5.8661275 6.063815 5.987104 5.9036174 5.904843 5.9242563 5.921513 5.9467487 6.0112805 5.9134936 5.8308325 5.852545
1369783_a_at 4.7486963 4.63883 4.5307703 5.124096 4.750564 5.152402 5.0309443 4.9334364 4.711717 4.7722287 4.991226 4.870347
1369784_at 3.8211634 3.8741903 3.7895844 3.545068 3.7775056 3.6292715 3.884463 3.4893894 3.6340563 3.8944848 3.815326 3.7782302
1369785_at 8.444199 8.703436 8.067147 8.2905655 8.269275 8.381148 8.0294075 8.391201 8.109828 7.8127356 8.030152 8.297617
1369786_at 5.8645945 5.6605015 6.0476537 5.4960837 5.902525 5.7299438 5.3317423 5.341979 5.2387457 5.866793 5.5672474 5.650827
1369787_at 3.8111541 3.915212 3.7243683 3.490051 3.9309764 3.7795863 3.7679915 3.6467814 3.5243814 3.887577 3.7794085 3.6799517
1369788_s_at 7.5910354 7.5126567 7.5393734 7.4003954 7.504326 6.94374 7.44158 7.158827 6.9855657 8.09239 7.4764338 7.5089846
1369789_at 3.3165798 3.3833246 3.2483296 3.401297 3.345715 3.405826 3.2942538 3.291192 3.2418056 3.2429836 3.257332 3.4415836
1369790_at 11.222594 11.663792 11.75067 11.737326 11.663194 11.090664 12.08786 11.295416 11.566202 11.500946 10.938019 12.067816
1369791_at 7.4807024 7.731263 7.5164356 7.5164614 7.179947 7.897623 7.665458 7.6514497 7.512978 7.4705987 7.2911754 7.7821083
1369792_at 5.8790045 5.891599 6.077434 6.0893025 5.7484355 6.0072994 6.0268493 5.8075275 5.78457 6.1993146 6.012851 5.911916
1369793_a_at 4.050249 4.014456 4.159338 4.098033 4.040719 4.30569 3.8953238 4.1216936 4.222643 3.9172456 3.7648196 3.916993
1369794_a_at 4.937299 4.819108 5.102594 4.5906076 4.7187586 4.554893 4.7222524 4.518035 4.7329993 4.852042 4.7215405 4.7322254
1369795_at 4.2231026 4.2126913 4.315174 4.3983545 4.4471235 4.2304535 4.4388075 4.2635536 4.3547373 4.18041 4.4391747 4.4733753
1369796_at 4.6351023 4.457551 4.3434005 4.5450406 4.762475 4.5413713 4.466941 4.328473 4.3561783 4.5332394 4.6959233 4.8387504
1369797_at 4.1809006 4.4268956 4.216514 4.2135124 4.1849356 4.166779 4.1748075 4.0177183 4.147985 4.263148 4.0865383 4.373087
1369798_at 4.6428223 4.722003 4.6511097 4.580862 4.7350407 4.3518944 4.5918026 4.3138256 4.379139 4.5678587 4.4909363 4.7310057
1369799_at 10.4843025 10.521095 10.396667 10.498425 10.486355 10.459111 10.554367 10.674848 10.482691 10.414371 10.3976345 10.425976
1369800_at 3.9948673 3.8718696 3.9728906 3.8725312 3.810429 3.7807038 3.9686637 3.8885593 3.8810632 3.9388309 3.988525 3.9653745
1369801_at 4.4657774 4.47638 4.4211793 4.2723207 4.1987123 4.449081 4.2633405 4.318171 4.36911 4.4674344 4.3860974 4.2763677
1369802_at 3.9590902 3.8480933 3.9839103 3.7600045 3.5845232 3.813632 3.8298001 3.7153597 3.7854414 3.775992 3.7821505 3.8845234
1369803_at 4.498522 4.4109554 4.4090557 4.394163 4.6028395 4.42788 4.673777 4.2990146 4.2480335 4.421378 4.55846 4.4255767
1369804_a_at 4.809833 4.8422136 4.75457 4.5313263 4.405428 4.537036 4.677184 4.5413294 4.673344 4.758173 4.5642667 4.7774243
1369805_at 3.920173 4.109443 3.8421721 3.6148446 3.8471642 4.197839 4.011964 3.69195 3.7963836 3.991676 3.9513564 4.0209045
1369806_at 5.064884 5.275518 5.107106 5.1068945 4.989628 5.2667866 5.425867 5.1176515 5.1322327 5.1419907 5.0532684 5.2346325
1369807_at 4.2374716 4.479328 4.364933 4.443236 4.64011 4.3225174 4.2081966 4.519575 4.1960254 4.473349 4.2649264 4.2336874
1369808_at 4.6026354 4.42105 4.2914524 4.2768946 4.6361427 4.2718134 4.5776415 4.360676 4.430885 4.274594 4.2976394 4.6769323
1369809_at 5.0452127 5.1419077 5.0976295 4.8993335 5.1368256 5.046395 4.97081 4.8189416 4.898391 4.8035545 5.071101 4.8685694
1369810_at 6.3198676 6.627946 6.3894286 6.4047666 6.345239 6.4739738 6.518351 6.5851035 6.4972343 6.537989 6.609133 6.4314466
1369811_at 4.4716883 4.6772385 4.7058916 4.584708 4.5455246 4.625476 4.633834 4.5585194 4.4129143 4.5560713 4.6041517 4.4866104
1369812_at 5.6102533 5.646983 5.7677307 5.752515 5.65477 5.7470016 5.753359 5.791952 5.478754 5.725155 5.599291 5.6841946
1369813_at 6.654641 6.6140122 6.809272 6.623825 6.592595 6.6840477 6.822118 6.8509254 6.74446 6.7263365 6.6942506 6.7075615
1369814_at 4.3751783 4.4240427 4.313338 4.281861 4.4185567 4.43856 4.340937 4.0583873 4.136586 4.494121 4.29862 4.3690777
1369815_at 5.928643 5.242854 5.7751274 5.713393 5.4863667 5.4297013 5.8690886 5.401184 5.7973514 6.1664333 5.755271 5.6564717
1369816_at 4.6269665 4.6139607 4.612849 4.354763 4.542174 4.7647777 4.633834 5.004055 4.820034 4.611676 4.5268135 4.8025584
1369817_at 4.053718 4.155016 4.312629 4.271369 4.3557205 4.08063 4.5933337 4.4819875 4.429743 4.374765 4.534687 4.63668
1369818_at 4.8019285 4.8651423 4.7776556 4.672801 4.616397 4.8405066 5.0619307 4.7176294 4.445689 4.826951 4.679364 4.65472
1369819_at 4.7900305 4.7985096 4.71896 4.728478 4.7162294 4.83601 4.984035 4.8744793 4.5385 4.844318 4.820144 4.7847033
1369820_at 3.791711 4.1794863 4.0776916 4.0939083 4.2453866 3.8727522 4.0718036 4.006535 4.139168 4.332833 3.8527625 4.1767592
1369821_a_at 4.6419477 4.744899 4.794819 4.7256966 4.6756544 4.6657896 4.7902584 4.9556236 4.766291 4.9696994 4.5736647 5.006069
1369822_at 4.117839 4.107143 4.360324 4.485712 4.108188 4.2737417 4.192915 4.0288763 4.458687 4.2222266 4.3241673 4.235914
1369823_at 4.701412 4.6508093 4.786091 4.4894137 4.7227144 4.5819664 4.7938356 4.576886 4.4136086 4.5826993 4.70786 4.8363028
1369824_at 4.832982 4.7149677 4.55645 4.5046425 4.524011 4.6694965 4.550522 4.7571726 4.697108 4.505044 4.308237 4.7024374
1369825_at 4.627261 4.666303 4.758492 4.480266 4.8970647 4.663577 4.660306 4.793934 4.4302874 4.935787 4.870187 4.618205
1369826_at 5.963031 6.0870605 5.9223785 5.874808 5.650227 5.7253923 5.8800774 5.5452065 5.788099 5.733405 5.8094125 5.921654
1369827_at 5.3502226 5.7720313 5.61327 5.543625 5.4357347 5.523652 5.4191246 5.3806252 5.125882 5.4523993 5.3393154 5.6583424
1369828_at 5.723385 5.512391 5.748019 5.670203 5.4178762 5.731392 5.7076607 5.619784 5.5125713 5.6425123 5.4913177 5.567973
1369829_at 4.9854474 5.0666895 4.918232 4.7856197 5.049831 4.8379145 4.9995575 4.5854692 4.6403513 4.705817 4.7240534 5.0191417
1369830_at 4.551049 4.6564083 4.9186645 4.568525 4.4635735 4.7817254 4.40883 4.722106 4.8839855 4.548155 4.5036473 4.968212
1369831_at 5.3422155 5.29242 5.52682 5.2678833 5.2136307 5.3591995 5.302964 5.32617 5.2458715 5.3261423 5.0982294 5.471484
1369832_at 5.3747907 5.805548 5.428866 5.5351653 5.5170493 5.718318 5.504226 5.1637897 5.085628 5.504446 5.39826 5.4961033
1369833_at 4.171125 4.137831 4.259965 4.176624 4.4422874 4.2017956 4.4783716 3.9495256 3.808482 4.421378 4.138611 4.0986843
1369834_at 7.1954684 7.5521955 7.709985 7.5730886 7.4145045 7.4605365 7.687795 7.7925057 7.3155446 7.243015 7.1299267 7.365567
1369835_at 6.319081 6.08241 6.1858473 5.880977 6.3183 6.0532074 6.0423737 5.6825814 5.8399653 6.273246 6.2919064 6.1718297
1369836_at 6.1071095 7.010763 6.1333294 6.28221 6.28699 6.305982 6.518782 6.5530143 7.280807 7.6510158 5.668389 5.868518
1369837_at 12.328238 12.322226 12.395282 12.258342 12.3786125 12.332533 12.329222 12.356974 12.395201 12.168891 12.197251 12.415567
1369838_at 3.982179 3.997702 4.2858076 4.228566 4.1205454 4.0727344 4.2110186 4.0228863 4.118477 3.8304262 4.133307 4.0725913
1369839_at 4.4755306 4.479349 4.39155 4.6703396 4.558586 4.502658 4.5015116 4.340685 4.338899 4.4568014 4.4276905 4.7182093
1369840_at 8.651569 8.733776 8.145666 9.044203 8.828808 9.913051 8.98172 8.271282 9.007421 8.942335 9.715826 9.706904
1369841_at 3.5856996 3.8865378 3.9316158 3.606577 3.546065 3.4812067 3.617619 3.785063 3.42525 3.6948016 3.822027 3.744867
1369842_at 3.9428945 3.766487 3.948464 3.627825 3.7384741 3.6809363 3.6393754 4.126951 3.7416844 3.761575 3.7641182 3.8401797
1369843_at 4.501094 4.233096 4.129264 4.4460144 4.4724965 4.1264677 4.3040323 4.2038255 4.093727 4.248773 4.1133623 4.2343035
1369844_at 4.305278 4.2338676 4.4247828 4.1522646 4.0601482 4.040023 4.2786894 4.1152925 3.9323747 4.282567 4.046257 4.275024
1369845_at 5.510335 5.353431 5.5326247 5.3049374 5.413039 5.4199944 5.4581676 5.3236985 4.793202 5.482208 5.383584 5.56264
1369846_at 3.5462453 3.3684921 3.5740767 3.393773 3.2243562 3.5143695 3.6756225 3.5612667 3.560191 3.6392639 3.3862767 3.317385
1369847_at 5.5000644 5.5319576 5.4562287 5.4933014 5.5508184 5.2682424 5.4458694 5.5688243 5.2932115 5.5699086 5.473487 5.6545725
1369848_at 3.5313373 3.5318058 3.559701 3.553286 3.5301833 3.5901716 3.5911815 3.6345139 3.4887817 3.5488975 3.4557185 3.5917783
1369849_at 5.1893578 5.194149 5.179118 5.317177 5.43906 5.333475 5.266307 5.1419516 5.2026253 5.2346478 5.326541 5.53961
1369850_at 5.624334 5.684286 5.2336183 5.147939 5.428501 5.4207115 5.5654097 5.7925916 5.6141233 5.562796 5.5596085 5.9548435
1369851_at 7.07427 7.071751 7.1298485 6.9656773 6.980936 6.9636545 7.0577717 6.742447 6.6422033 7.1648912 6.972531 6.963728
1369852_at 12.094242 12.135524 12.202044 12.127484 12.139413 12.131323 12.173366 12.142235 12.124388 12.2335005 12.203335 12.095482
1369853_at 4.6329393 4.8322663 4.782832 4.479735 4.6430387 4.689291 4.5481167 4.6578827 4.6011705 4.7108235 4.5391088 4.8123684
1369854_a_at 8.662025 8.4444 8.24295 8.5774 8.047445 8.697744 8.336178 8.496517 8.615678 8.762569 8.450327 8.5061245
1369855_at 3.939104 3.7160306 3.867406 3.7653499 3.796773 3.6593976 3.9168932 3.6741922 3.7120874 3.842264 3.652529 3.8678715
1369856_at 4.5263014 4.4312787 4.5313625 4.2160063 4.489378 4.321698 4.3106713 4.1092176 4.259486 4.580101 4.400836 4.5368195
1369857_a_at 5.5698414 5.7377977 5.828771 5.6260767 5.655303 5.5827966 5.6438904 5.377747 5.615026 5.7756987 5.6192427 5.60374
1369858_at 4.3299427 4.261378 4.449033 4.209213 4.3343296 4.465899 4.5789557 4.10996 4.1363726 4.1690273 4.3047214 4.2849307
1369859_at 4.3920617 4.5871816 4.513573 4.3548126 4.420632 4.206132 4.634249 4.4434605 4.2993326 4.2926526 4.4588785 4.4432497
1369860_a_at 4.724884 4.615141 4.9997253 4.6797056 4.868145 4.615226 4.818392 4.5733747 4.7250214 4.7658525 4.8947277 4.70018
1369861_at 4.6744404 4.3216696 4.396298 4.3552985 4.0810404 4.2741094 4.2343864 4.3068237 4.453432 3.994298 4.452212 4.375775
1369862_at 4.318311 4.4166236 4.4332385 4.345116 4.0323496 4.5143447 4.570906 4.320444 4.354661 4.382237 4.4843807 4.5468664
1369863_at 8.714556 9.1817255 8.792673 9.042901 8.322994 8.895372 8.431563 7.667465 7.9973736 8.267599 7.965676 8.587692
1369864_a_at 9.946948 10.0230055 10.852031 10.170834 11.341987 9.7572775 10.392535 10.5939245 9.761847 11.396039 8.625403 10.275835
1369865_at 4.296903 4.184622 4.2529473 4.112459 4.115101 4.4081674 4.2650642 4.3236384 4.0775337 4.265751 4.4166455 4.4340615
1369866_at 4.4300885 4.67849 4.354183 4.626399 4.5572643 4.5439453 4.673777 4.653454 4.429143 4.4828587 4.483176 4.530406
1369867_at 5.7884855 5.365055 6.6808805 5.76532 6.076708 5.3098297 6.5358944 6.6048946 6.252839 5.582165 5.8311944 5.453228
1369868_at 10.062186 10.118026 10.0929 9.959395 10.000372 10.059681 10.104813 10.234318 10.214674 9.816985 10.1548 9.936654
1369869_at 3.8028655 3.6411283 3.748903 3.4431703 3.703372 3.696258 3.6222005 3.7145128 3.6625288 3.8621218 3.756711 3.8790545
1369870_at 7.330882 7.0276995 7.133849 7.147085 7.038681 7.205509 7.0146356 7.083275 6.9667425 7.13189 7.171315 7.1479645
1369871_at 3.7262015 3.6892185 3.5159001 3.6734345 3.6131687 3.6391206 3.5510423 3.5018492 3.636368 3.6087794 3.5070486 3.6600904
1369872_a_at 4.3808804 4.2369776 4.4394693 4.445096 4.546526 4.460498 4.474784 4.2217264 4.1876106 4.358673 4.365087 4.6730633
1369873_at 4.4413333 4.5477104 4.2359304 4.5124764 4.6426435 4.54716 4.673777 4.6047463 4.3956003 4.6109514 4.476581 4.678876
1369874_at 4.916689 4.6446805 4.719156 4.6377187 4.4761076 4.380436 4.765375 4.20213 4.617716 4.8937106 4.836421 4.695182
1369875_at 4.797558 4.816003 4.8074026 4.8086615 4.8404217 4.6288652 4.6774006 4.6069894 4.6082296 5.0750723 4.73361 4.7384615
1369876_at 3.781437 3.9180596 3.790897 3.6465456 3.7654328 3.755138 3.6920607 3.613959 3.8647454 3.9078846 3.8726015 3.7654912
1369877_at 4.8826966 4.9328413 4.729398 4.875061 4.7235737 4.9852834 4.925713 4.7088914 4.5378065 4.6316524 4.853531 4.6463623
1369878_at 4.099892 4.008815 4.0342374 4.041643 4.1061707 4.1230354 4.048571 3.9370575 4.0346756 4.2366157 3.9739108 3.9784837
1369879_a_at 12.7783375 12.787146 12.843996 12.796303 12.786072 12.849744 12.844401 12.849038 12.78529 12.784875 12.794382 12.763357
1369880_at 4.1277514 4.1829824 4.18592 4.197072 4.283004 4.078602 4.270819 4.383401 4.311124 4.330637 4.239175 4.0495696
1369881_at 4.3760242 4.35376 4.3654866 4.3407393 4.1187167 4.3369627 4.726639 4.3075523 4.2993326 4.254417 4.203395 4.173805
1369882_at 4.479445 4.494031 4.473243 4.549589 4.6605477 4.366833 4.6410127 4.530396 4.369522 4.5140586 4.5216217 4.6756124
1369883_at 3.823736 3.5022 3.3375247 3.5801861 3.5563235 3.6217527 3.490575 3.481477 3.456558 3.4029984 3.6132543 3.5244927
1369884_at 4.9854474 4.8474936 4.6874046 5.01748 4.6875215 4.695738 4.99041 4.885592 4.940925 5.085261 5.107834 5.0129514
1369885_at 4.9326706 5.0274153 5.131146 5.079557 5.2147603 4.982537 5.2197905 4.7180367 5.039813 4.969104 4.920337 5.0028977
1369886_a_at 6.254422 6.0277696 5.912121 6.08514 5.9141045 6.0262547 6.0493946 6.31049 5.939201 5.8475614 5.959962 5.9409966
1369887_at 4.551485 4.3921957 4.7122154 4.720583 4.6437693 4.7801213 4.6655865 4.626111 4.625457 4.6016665 4.6565228 4.903307
1369888_at 4.175423 4.2079296 4.285415 4.2192388 4.444392 4.62413 4.3761296 4.686429 4.3768463 4.098371 4.201312 4.3008223
1369889_at 4.2479086 4.1784077 4.2492657 4.091752 3.9844136 4.238821 4.295333 4.118807 3.8904793 3.9544318 4.197278 4.2739267
1369890_at 3.0320075 3.217992 3.2718155 3.0770245 3.1467693 3.0617554 3.1197522 3.2001011 3.072449 3.225676 3.0773513 3.1045024
1369891_at 5.1984105 5.2469077 5.0361605 5.144169 5.262373 5.119536 5.079936 5.0483623 5.113998 5.1646757 5.391611 5.1645684
1369892_at 3.5730748 3.705942 3.8108916 3.754699 3.7354996 3.60336 3.5015347 3.6953025 3.5233939 3.8731287 3.758803 3.6958365
1369893_at 4.5594993 4.622187 4.604147 4.4543395 4.644742 4.479088 4.662583 4.783209 4.390109 4.4763927 4.875272 4.583201
1369894_at 3.4257236 3.2803438 3.4966002 3.2503405 3.260371 3.2810833 3.236964 3.2271962 3.2477248 3.4391532 3.0909383 3.3655322
1369895_s_at 6.1455374 6.0594497 6.229839 6.448371 6.214672 6.338248 6.243143 6.6332345 6.1498857 6.1601243 5.997479 6.172288
1369896_s_at 7.4742475 7.83083 7.6903024 7.69702 7.539416 7.7522736 7.564742 8.000336 7.8237424 7.7092357 7.638016 7.5539346
1369897_s_at 12.166827 12.055448 12.022191 11.994577 12.097645 12.097792 12.217863 12.250859 12.245393 12.121644 12.131823 12.195568
1369898_a_at 4.8707304 5.181532 5.094948 4.83029 4.8789544 5.0493703 5.0409985 4.587214 4.801725 4.9133444 4.882604 5.0621915
1369899_s_at 6.175195 5.839922 6.279108 6.1438193 6.0662313 6.178788 5.9180446 6.308726 6.127519 5.8892326 6.111192 5.942325
1369900_at 4.0105457 4.224202 3.8535516 3.8135738 4.059518 3.9282389 4.2524934 4.2723613 4.3626194 4.2667365 3.7999525 4.004761
1369901_at 4.560951 4.4959917 4.3367543 4.1686473 4.248917 4.3400807 4.55746 4.409459 4.0970244 4.470147 4.4029303 4.378659
1369902_at 7.1070757 6.6803904 6.690807 7.2160444 7.0708966 7.268594 7.191632 7.2239876 6.79229 7.181415 7.053204 7.2676063
1369903_at 4.2561846 4.269555 4.07581 4.077167 4.2931986 4.0116963 4.2830677 4.0757213 4.054468 4.1600943 4.133475 4.462893
1369904_at 4.603497 4.6654606 4.7644386 4.5321136 4.702702 4.781462 4.7212095 4.5881414 4.485843 4.652816 4.6108503 4.4841805
1369905_at 3.7571237 3.7189858 3.5562627 3.5503187 3.5893216 3.6173434 3.8506024 3.6826057 3.4215994 3.4762425 3.7591507 3.707962
1369906_s_at 11.95212 11.969052 12.103807 12.1410055 12.081703 12.047748 12.144316 11.961568 11.879048 11.956998 11.919881 11.974664
1369907_at 5.7200313 5.5505238 5.8607864 5.7874894 5.4842014 5.6105833 5.591971 5.6269846 5.4771605 5.752536 5.463102 5.619335
1369908_at 3.7881083 3.628115 3.586373 3.5893698 3.7393408 3.7909105 3.7231402 3.657907 3.5453525 3.7897656 3.8992908 3.42413
1369909_s_at 10.882674 10.985158 10.921751 10.919549 10.984013 10.771361 11.058685 10.991467 11.044252 11.057375 11.17556 10.957882
1369910_at 3.845931 3.9439626 3.8080518 3.6656637 4.101881 3.7431855 3.9939597 3.974598 3.9508235 3.7944078 3.9104896 3.7849655
1369911_at 4.9963093 4.997811 5.0361605 4.776771 5.0562587 4.918591 5.1173124 4.954318 4.7168646 4.8747478 4.813488 4.8696775
1369912_at 5.982865 6.2408876 5.978195 5.957299 5.715315 6.1546006 5.86215 5.932049 6.235454 6.045674 5.867814 6.0758705
1369913_at 4.3098035 4.198516 4.3626533 4.46298 4.557068 4.136467 4.282613 4.294925 4.0132294 4.075309 4.020583 4.246822
1369914_at 3.6392622 3.7844205 3.9165492 3.877059 3.847331 3.807118 3.7430272 3.77664 3.75229 4.0111737 3.814739 3.7800727
1369915_at 6.6791334 6.630488 6.603634 6.558279 6.709395 6.564722 6.6049137 6.5016956 6.5698338 6.751352 6.726714 6.6562643
1369916_at 5.085954 5.190963 5.0536757 5.23463 5.324234 5.303846 5.2919145 5.1924305 5.306556 5.281353 5.2820196 5.132098
1369917_at 5.160892 4.8842134 4.8361897 5.1914463 5.0639997 5.040345 5.0489535 4.88057 4.6186285 4.8676496 5.1076446 4.9348936
1369918_at 3.9537187 4.026722 3.9158769 3.956689 3.9490972 4.017745 3.9787374 3.818915 3.7328105 3.799492 3.902067 3.917006
1369919_at 4.9600296 4.878636 4.6814156 4.644848 5.1187963 4.9379215 5.0149007 5.0351057 4.8873434 4.9598303 5.0008345 5.398536
1369920_at 4.5274696 4.583837 4.6289406 4.516724 4.5505085 4.5446515 4.6478643 4.4122567 4.097336 4.68013 4.542423 4.423616
1369921_at 6.5260587 6.2639422 6.40644 6.5214295 6.1168823 6.619744 6.382753 6.180597 6.6246777 6.598384 6.3798327 6.275951
1369922_at 8.502976 8.344482 8.296393 8.645185 8.327537 8.538077 8.692819 8.512795 8.676564 8.739779 8.573509 8.660601
1369923_at 5.7321825 5.698884 6.38326 5.4036593 5.471742 5.4225583 5.565595 5.7729864 5.375047 5.5276504 5.9354053 5.54997
1369924_at 5.527174 5.8732033 5.597339 5.6200433 5.6189957 5.4998474 5.5674562 5.7429905 5.6193113 5.9256644 5.763444 5.9470134
1369925_at 4.0137277 3.9428935 3.956228 4.089126 4.032015 3.8459795 4.026366 4.176671 3.7941816 4.0157804 4.0639544 3.9275863
1369926_at 7.7377386 7.4824724 7.6817894 7.282648 7.6555915 7.7819743 7.6299553 7.3295174 7.1548004 7.6437807 7.7086477 7.5284843
1369927_at 11.2808 11.124839 11.332521 11.338675 11.269044 11.301562 11.280764 11.322452 11.237338 11.280088 11.353538 11.301076
1369928_at 3.7440403 3.5918696 3.6589932 3.6499286 3.5329177 3.6629772 3.750783 3.746435 3.7117863 3.8166542 3.806595 3.5104256
1369929_at 11.486078 11.451198 11.392804 11.368235 11.316414 11.455696 11.528833 11.400484 11.608083 11.549815 11.358069 11.378184
1369930_at 11.757686 11.710833 11.691505 11.771325 11.719306 11.689903 11.75878 11.825494 11.787287 11.802172 11.836918 11.572093
1369931_at 7.474006 7.1370373 7.0849314 7.2608776 7.010198 7.252901 7.2046328 7.120592 7.7209845 7.3510556 7.2165194 7.2944508
1369932_a_at 10.049574 10.034563 9.885946 9.804458 9.850714 9.956495 9.967208 9.98042 9.844316 9.954665 9.879704 9.921917
1369933_at 11.1065 11.140246 11.132951 11.260626 11.065904 11.188194 11.199313 11.168059 11.138434 11.130753 11.216113 10.980597
1369934_at 12.030429 11.864954 11.912286 12.0920725 12.04452 11.969664 12.032132 12.083769 12.127497 12.115565 12.122499 11.955112
1369935_at 7.979761 7.9335556 7.820838 7.8913374 7.8400445 7.8267603 7.931332 7.7166834 7.7700624 7.9326563 8.001649 7.817591
1369936_at 10.725149 10.434093 10.547128 10.632191 10.7034445 10.532193 10.727307 10.661733 10.874726 10.853024 10.788247 10.703947
1369937_at 10.961688 10.935902 10.916282 11.066318 11.0386095 10.836855 10.872657 10.927738 10.99816 11.081964 11.083164 10.770782
1369938_at 7.274793 7.200616 7.256568 7.564349 7.304918 7.4490137 7.158059 7.3091445 7.483625 7.4396124 7.5414963 7.431311
1369939_at 11.985827 11.950559 12.011259 12.054994 11.958531 12.056664 12.110066 11.995668 11.892145 12.194973 12.124082 11.929039
1369940_at 10.400282 10.383 10.332572 10.360351 10.330345 10.207748 10.557415 10.500217 10.410756 10.459274 10.452275 10.178222
1369941_at 10.467666 10.616116 10.542911 10.706905 10.636482 10.81273 10.64643 10.556857 10.819925 10.931678 10.856355 10.979287
1369942_at 8.863245 8.757863 8.732589 8.870708 8.791505 8.952611 8.900627 8.918797 9.068338 9.048509 8.897581 8.969151
1369943_at 10.1409235 9.775268 10.126365 10.28796 9.927743 10.122415 9.980809 10.141043 10.075553 10.208877 10.126946 9.990315
1369944_at 8.6938715 8.722486 8.658289 8.531752 8.653081 8.917584 8.561798 8.639549 8.865347 8.720371 8.565439 8.728509
1369945_at 4.5512295 4.6117835 4.5480795 4.90121 4.778288 4.7537885 4.544117 4.7554326 4.6043215 4.484477 4.746631 4.8719654
1369946_at 6.336044 6.4108963 6.1734138 6.5666175 6.4717016 6.4409084 6.3167334 6.5189357 6.5601153 6.503258 6.350873 6.1137395
1369947_at 5.8267283 5.716248 5.801284 5.5737534 5.9762588 5.729388 5.4457273 5.550474 5.675082 5.9692383 5.848262 5.8914404
1369948_at 7.530196 7.487386 7.462204 7.7245436 7.650838 7.6205077 7.746555 7.6258364 7.699031 7.6429887 7.9695373 7.783227
1369949_at 7.1722484 7.0444856 7.1455283 6.92612 7.1154838 7.0795693 7.235669 7.161517 7.1244984 7.179209 6.9852657 7.1902814
1369950_at 9.327315 9.354267 9.505162 9.448796 9.478496 9.545316 9.614996 9.654897 9.543716 9.40522 9.55658 9.49214
1369951_at 4.133821 3.835358 3.9516969 4.0923395 4.208478 4.0567646 3.8418381 4.0399284 4.0042934 4.208138 3.9135153 3.906009
1369952_at 12.086376 12.14899 12.119329 12.065695 12.166896 12.141833 12.099256 12.172811 12.315836 12.267801 12.341724 12.267225
1369953_a_at 4.3546033 4.5517774 4.3220005 4.52861 4.5582933 4.4570713 4.52419 4.4959273 4.184404 4.3170447 4.4899964 4.3900023
1369954_at 12.756414 12.795022 12.815723 12.804951 12.710897 12.909638 12.698079 12.798626 12.816862 12.660241 12.849021 12.825696
1369955_at 6.2119823 6.2642646 6.317793 6.200077 6.4321175 6.4305167 6.200596 6.6416874 6.6153555 6.411173 6.417145 6.480343
1369956_at 9.520764 9.458089 9.368371 9.345045 9.283508 9.31374 9.31184 9.326168 9.574472 9.49954 9.442715 9.438953
1369957_at 5.57289 5.646609 5.6641417 5.6376147 5.576793 5.5874267 5.5261307 5.792679 5.468256 6.023783 6.2708807 5.7599645
1369958_at 7.9808826 8.04911 7.9574585 7.985382 8.173212 7.6403136 8.248999 8.552338 8.457922 8.14123 8.180737 8.3477955
1369959_at 12.497043 12.045451 12.250723 12.009809 12.149747 12.329417 11.669958 12.391337 12.199049 12.325293 12.393275 12.306609
1369960_at 10.205333 9.973936 9.9897585 10.020421 9.8858795 9.834285 10.142778 10.184591 9.9306555 10.276493 10.066694 10.037854
1369961_at 8.953885 9.023311 9.106806 8.988494 9.0087385 8.940236 8.981474 9.233758 9.1881895 9.161126 9.099273 9.064882
1369962_at 8.293121 8.472995 8.255669 8.527143 8.283083 8.603125 8.442244 8.397936 8.315306 8.391793 8.404093 8.282324
1369963_at 5.0120783 5.1509023 5.3647814 5.3081045 5.360463 5.2122955 5.0855255 5.195554 5.4184694 5.016199 5.159466 5.4519553
1369964_at 7.3342257 6.7302356 6.9834514 6.695323 6.69231 6.9577913 6.7158117 6.7591085 7.5703297 7.351058 6.583616 6.511932
1369965_at 7.661576 7.376089 7.8979897 8.307313 7.835184 8.323454 8.024157 8.033678 8.065485 8.26079 7.9585156 7.725676
1369966_a_at 12.129128 12.120063 12.239858 12.15467 12.230828 12.115654 12.151871 12.22187 12.3246155 12.304897 12.32225 12.168263
1369967_at 8.476699 8.511017 8.523979 8.627489 8.412171 8.538638 8.724523 8.6846695 8.499076 8.373221 8.344486 8.554209
1369968_at 6.324041 6.1899114 6.1478395 6.152929 6.465208 6.4128246 5.9679384 6.198547 6.3736386 6.436083 6.299032 6.010362
1369969_at 8.877182 9.018615 9.033602 9.098253 9.090192 9.310078 9.060919 9.081199 9.106105 8.847929 9.036489 9.266135
1369970_at 10.404911 10.384367 10.634914 10.527533 10.237233 10.352216 10.585324 10.323767 10.273747 10.588709 10.52076 10.27846
1369971_a_at 8.491854 8.278973 8.387194 8.550208 8.409536 8.4193325 8.521022 8.62479 8.685374 8.4018135 8.396913 8.102085
1369972_at 6.455217 6.1292477 6.17142 6.76494 6.536691 6.6470804 6.684282 6.7851863 6.77481 6.299699 6.482009 6.57031
1369973_at 11.20934 11.226891 11.277767 11.207336 10.829663 10.852648 11.095428 11.121862 10.921467 10.650815 10.930085 10.912074
1369974_at 6.8939486 6.6887574 6.9107747 6.7813535 6.6810546 6.8192306 6.8218946 6.59216 6.8528814 7.072205 6.879891 6.9935336
1369975_at 8.481426 8.388637 8.404597 8.472668 8.398641 8.490402 8.595733 8.63591 8.577865 8.519648 8.584525 8.448602
1369976_at 10.058219 10.431261 10.316437 10.168568 10.173898 10.189053 10.301592 10.0293 10.27241 10.220869 10.068884 10.02969
1369977_at 4.1457787 4.3280993 4.311564 4.128783 4.194854 4.120798 4.243281 3.9879344 4.228347 4.100952 4.3558426 4.195428
1369978_at 7.450704 7.550669 7.596599 7.6687517 7.6497207 7.747609 7.6879487 7.5750775 7.8292923 7.3784122 7.5189795 7.3722267
1369979_at 8.969572 8.662355 8.731504 8.788197 8.810621 8.620565 8.815812 8.89669 9.16559 8.883398 8.794628 8.681803
1369980_s_at 9.134059 9.226463 9.002231 9.25154 9.210333 9.335234 9.171866 9.365092 9.332143 9.236666 9.11727 9.206936
1369981_at 8.47517 8.768045 8.660613 8.934108 8.552666 8.466956 8.787171 8.703438 8.568818 8.407016 8.877902 8.608757
1369982_at 9.423774 9.363191 9.2067795 9.489132 9.59736 9.382857 9.788716 9.746659 9.492218 9.4049835 9.56183 9.622052
1369983_at 8.681878 8.154896 8.374872 8.1344185 8.174995 8.137644 7.999727 8.1147175 8.211733 8.420259 8.352143 8.047221
1369984_at 9.746636 9.603287 9.589747 9.779206 9.565386 9.747365 9.70416 9.532472 9.653493 9.867542 9.764616 9.626005
1369985_at 6.0675206 5.933873 6.0294743 6.0020328 6.017661 5.970848 5.921761 5.971289 5.9014087 5.9490085 6.229636 6.075104
1369986_at 11.768034 11.817224 11.834492 11.84295 11.759399 11.80937 11.873856 11.885213 11.803472 11.63993 11.708874 11.788755
1369987_at 4.7463865 4.9343653 5.0387764 4.8613777 4.9588184 5.0468893 5.1459885 4.778178 4.6919756 4.951618 5.0258822 5.0963354
1369988_at 5.999513 5.756404 5.7943926 5.7279425 5.804616 5.705241 5.9195075 5.61325 5.7397633 5.881127 5.7333183 6.198468
1369989_at 9.515177 9.036817 9.405667 9.668382 9.245828 9.560571 9.763822 9.62966 9.246215 9.305278 9.541205 9.544756
1369990_at 10.595679 10.384955 10.360193 10.636044 10.591956 10.470996 10.656731 10.640537 10.587494 10.754397 10.730383 10.602039
1369991_at 10.153293 9.934488 9.922381 10.205789 10.061909 10.054588 10.118304 10.186678 10.004626 10.033242 10.054301 9.831739
1369992_at 8.703526 8.429992 8.668044 8.785622 8.891248 8.725696 8.788341 8.895238 8.715619 8.503813 8.731499 8.704913
1369993_at 6.3603888 6.4005475 6.16858 6.4275055 6.4481277 6.1458015 6.3209677 6.365161 6.6151643 6.12282 6.340274 6.121854
1369994_at 7.6473494 7.497184 7.553541 7.6474047 7.7061386 7.6789784 7.72402 7.772436 7.557197 7.789914 7.6754704 7.3669486
1369995_at 8.67562 8.554364 8.5364 8.6594095 8.550934 8.750045 8.759328 8.751547 8.540286 8.447585 8.526189 8.631132
1369996_at 8.447054 8.255135 8.290606 8.647242 8.486848 8.26075 8.440187 8.522866 8.467855 8.588676 8.362585 8.222207
1369997_at 8.724344 8.578125 8.5834675 8.637837 8.618287 8.667936 8.647934 8.609765 8.609734 8.596285 8.635438 8.830462
1369998_at 8.893469 9.0865555 9.024996 9.052782 8.883936 9.025786 8.961771 9.051333 8.9052105 8.814349 9.042617 8.851952
1369999_a_at 4.2336574 4.0070744 4.2358117 4.1441417 4.1807466 4.1914725 4.2417274 3.8905826 3.984757 4.2764463 4.119626 4.166022
1370000_at 9.700617 9.218093 9.248294 10.002793 9.505401 9.66593 10.010787 9.884738 9.944136 9.772447 9.925424 9.70771
1370001_at 9.426412 9.371928 9.352588 9.464626 9.369342 9.304414 9.46634 9.541702 9.282657 9.389735 9.3728695 9.365787
1370002_at 8.068178 7.8699803 7.961041 8.19758 8.10427 8.090962 7.985547 8.050783 8.219542 7.902947 8.00501 8.153918
1370003_at 11.696609 11.839533 11.668748 11.83998 11.757707 11.967718 11.850727 11.788149 11.734126 11.794127 11.788028 12.0169
1370004_at 9.366717 9.24067 9.137618 9.400211 9.377372 9.189384 9.34509 9.406084 9.509182 9.4050665 9.295139 9.118577
1370005_at 9.713212 9.698284 9.963512 9.799465 9.84745 9.913226 10.09527 9.551858 9.536282 9.715185 9.598539 9.586346
1370006_at 11.244051 11.181236 11.246754 11.231634 11.128768 11.151163 11.285199 11.2560005 11.195208 11.272451 11.239091 11.176096
1370007_at 11.641439 11.698668 11.815606 11.720711 11.814419 11.795091 11.7171135 11.791417 11.919032 11.75771 11.701987 11.918951
1370008_at 5.417442 5.5044737 5.7357802 5.410281 5.5613575 5.450232 5.51873 5.6886964 5.632605 5.352648 5.3758245 5.4054036
1370009_at 14.253135 14.224915 14.3147545 14.26816 14.265507 14.283454 14.275184 14.247227 14.215913 14.211995 14.196757 14.198476
1370010_at 12.230913 12.255803 12.204769 12.317654 12.217318 12.268567 12.345159 12.2085705 12.30554 12.16627 12.21322 12.183757
1370011_at 5.997259 5.886447 5.9604926 5.7952237 6.0674963 5.7894893 5.901703 5.827733 5.857081 5.861093 5.9140515 5.9148893
1370012_at 6.54753 5.9833684 6.616539 6.6732693 6.4661865 6.29033 6.5182757 6.2197204 6.4740314 6.4433107 6.4623594 6.343731
1370013_at 3.2996986 3.5470088 3.5148296 3.454954 3.5675356 3.422253 3.4125068 3.399223 3.2825046 3.4304726 3.3646557 3.5799878
1370014_at 8.169391 8.223731 8.286887 8.266201 8.23991 8.328397 8.264243 8.405967 8.368113 8.311525 8.2265 8.268407
1370015_at 8.254036 8.191348 8.191364 8.112421 8.038433 8.010707 8.115302 7.8977156 8.212819 8.286418 8.178157 8.148574
1370016_at 3.6577744 3.7457361 3.8552663 3.9647634 3.9267437 3.9371314 4.272864 3.544145 3.7316709 3.6409807 3.968045 3.602597
1370017_at 8.027757 8.288785 8.164659 8.310414 8.272837 8.226049 8.156331 8.238394 8.196619 8.206667 8.241762 8.231948
1370018_at 4.5798497 4.646926 4.519507 4.9607725 4.5351577 4.700474 4.5547266 4.5426216 4.453061 4.619428 4.694087 4.7209735
1370019_at 13.102466 13.060577 13.168865 13.156001 13.038173 12.926861 13.156443 13.259228 13.108368 13.016524 13.201285 13.076852
1370020_at 9.957878 10.044003 10.193393 10.138477 10.102168 9.843952 10.149285 10.310846 10.174953 10.287488 9.7482605 9.85251
1370021_at 3.6594114 3.670704 3.794241 3.5346663 3.957301 3.7013738 3.732056 3.7054555 3.56511 3.7861035 3.8953028 3.763738
1370022_at 4.044511 3.9806561 4.310257 4.3114214 4.1381717 4.2020626 4.1065826 4.113783 4.031463 4.1442184 4.003375 3.9937265
1370023_at 6.665396 6.1638775 6.5494432 6.7575912 6.581432 6.571351 6.6764255 6.718373 6.718676 6.95052 6.761618 6.7115026
1370024_at 11.066372 10.522449 10.69055 11.170921 11.211273 10.8491535 10.419402 10.654097 10.628289 10.836811 10.939799 10.931854
1370025_at 7.629099 7.7032747 7.506875 7.715585 7.6019635 7.5725927 7.713694 7.850027 7.6532354 7.826964 7.617541 7.6844664
1370026_at 6.9353027 6.6673 6.755887 7.041565 7.0445533 6.8650103 6.84278 6.8497677 6.9397664 7.3711143 7.403814 7.027833
1370027_a_at 14.228507 14.196323 14.140624 14.178712 14.160399 14.174682 14.158781 14.202137 14.205544 14.191094 14.174021 14.232911
1370028_at 4.306182 4.315769 4.4984365 4.579134 4.26062 4.6144447 4.74664 4.538937 4.7427826 4.302017 4.5584106 4.502302
1370029_at 9.484667 9.575023 9.471641 9.534952 9.605197 9.551479 9.504629 9.446815 9.51364 9.524322 9.356912 9.500974
1370030_at 10.571771 10.4877615 9.968207 10.485512 10.082043 10.099516 10.436256 10.175626 10.250761 10.090498 10.166963 10.41652
1370031_at 8.040407 7.8863034 8.123746 8.121842 8.022963 7.959038 8.205851 8.323158 8.162346 7.999136 8.066209 7.799074
1370032_at 8.008224 7.915494 8.110524 8.194591 7.9207973 8.048317 8.150533 8.156525 8.166623 8.136414 7.9194 8.219337
1370033_at 3.9889326 3.820163 4.0592804 3.8826456 3.8772333 3.8477025 3.9440536 3.8501506 3.8011124 3.9836524 3.8758152 3.9046795
1370034_at 4.51002 4.7485695 5.0811462 4.774592 4.8033752 4.769987 5.149846 4.829978 4.598365 4.5502224 4.4728403 4.9943576
1370035_at 8.582684 8.771305 8.672835 8.664669 8.796476 8.371307 8.603238 8.7647705 8.526912 8.951225 8.540787 8.25598
1370036_at 9.900523 9.780765 9.83451 9.931225 10.047174 10.071156 9.954973 10.110608 9.893488 9.6352 9.59007 9.830304
1370037_at 3.95737 3.8954105 3.8323014 3.9956422 4.0888214 3.8174152 3.9569376 4.0398736 3.9396448 3.8346708 4.0836396 4.1355944
1370038_at 6.515747 6.5195355 6.462885 6.4439645 6.331755 6.451383 6.4419203 6.389632 6.373849 6.433356 6.612303 6.381375
1370039_at 6.5714827 6.47851 6.404291 6.565934 6.6278844 6.479506 6.6116843 6.699979 6.5118494 6.3907895 6.4895763 6.6292434
1370040_at 7.0855813 7.119206 7.277638 7.2396235 6.9788275 7.1748753 7.0893087 7.1204724 7.2208376 6.922207 6.931123 7.1235557
1370041_at 3.7436604 3.6640391 3.5054402 3.6653585 3.5824354 3.4786768 3.7314095 3.9322302 3.707517 3.7169802 3.884593 3.940774
1370042_at 3.9115157 3.8234873 3.9964607 3.9166057 4.1301956 3.9521518 3.908407 3.9465032 3.909592 4.0697393 4.340676 3.9377785
1370043_at 9.897966 9.727641 9.657676 9.74355 9.646502 10.0568695 9.689349 9.786861 9.907122 9.867969 10.140446 9.739031
1370044_at 6.9047303 7.1041274 7.1616197 7.3567266 7.080194 7.0131607 7.027496 7.1461062 7.4101715 7.1892123 6.8641624 6.8171396
1370045_at 8.501289 8.491648 8.383471 8.696401 8.670044 8.832433 8.913563 8.886083 8.638268 8.505689 8.532684 8.820182
1370046_at 6.280335 6.347257 5.966386 5.9731317 6.2322736 6.270412 6.43016 6.14142 6.2596517 6.348372 6.2503724 6.595134
1370047_at 9.780729 9.664455 9.270272 9.723906 9.652877 9.653682 9.723915 9.902333 9.9070015 9.606901 9.809858 9.809064
1370048_at 4.6378636 4.439004 4.4859924 4.260656 4.746289 4.482693 4.4017744 4.4837103 4.4965963 4.458317 4.689548 4.6642227
1370049_at 5.8742957 5.805321 6.100558 6.106158 5.9226747 5.796992 6.158896 5.897261 5.782757 6.0571613 5.7252007 5.940777
1370050_at 8.497051 8.258673 8.107239 8.527575 8.338008 8.290982 8.2200985 8.422449 8.382141 8.315181 8.317966 8.247819
1370051_at 4.7783604 5.0188456 4.771685 4.833548 4.728757 4.8263564 4.7809815 4.584706 4.428277 4.7288623 4.740974 4.8122888
1370052_at 5.461126 5.7049246 5.369143 5.741458 5.346924 5.532811 5.261812 5.7379894 5.4270086 5.3978066 5.0769215 5.3473496
1370053_at 3.767215 3.768206 3.704634 3.5435064 3.7773244 3.4873407 3.5797234 3.608074 3.5889885 3.6090913 3.625745 3.6874435
1370054_at 7.901811 7.7792525 8.037497 7.746973 7.7065234 7.764965 8.369611 7.868727 7.7625256 7.8580427 7.954396 7.914408
1370055_at 6.6995034 6.434978 6.2063484 6.1904926 6.3498497 6.2858367 6.6387043 6.3825107 6.0638533 6.345432 6.4903984 6.4140553
1370056_at 7.626387 7.4891615 7.201337 6.5636635 6.9006844 6.863385 7.195538 7.222653 7.7567773 8.357542 6.750746 6.1181293
1370057_at 10.345555 10.064286 10.221506 10.058542 10.307442 10.35327 10.742665 10.205866 10.070813 9.740971 9.5260935 10.140553
1370058_at 3.391134 3.3656254 3.6448472 3.679015 3.6572676 3.6176252 3.6074455 3.5829852 3.3106918 3.6400476 3.6430888 3.4963286
1370059_at 3.4662898 3.652772 3.6602647 3.438435 3.510218 3.5073214 3.465119 3.341409 3.6815002 3.517437 3.5943985 3.2011712
1370060_at 9.752732 9.6296425 9.535516 9.735945 9.68827 9.805015 9.787121 9.668224 9.737522 9.758263 9.565197 9.612112
1370061_at 5.4703727 5.502543 5.612148 5.516157 5.589585 5.5781856 5.5432563 5.5947623 5.2458715 5.490527 5.8047433 5.7176757
1370062_at 10.498705 10.402951 10.764545 10.7805195 10.597962 10.60606 10.687122 10.53742 10.421318 10.648312 10.589548 10.344095
1370063_at 8.012674 8.104922 7.640215 7.8916955 8.004895 8.199844 7.87138 8.126474 8.005959 7.976302 8.031952 7.7586975
1370064_at 7.896191 7.827195 7.6989355 7.674279 7.702601 7.6230874 7.7524786 7.95024 8.07435 7.6381474 7.6592693 7.693475
1370065_at 13.798006 13.810202 13.8556185 13.779627 13.817593 13.868864 13.796235 13.831286 13.83483 13.776537 13.720686 13.804182
1370066_at 8.357013 8.331652 8.200036 8.640251 8.40575 8.345141 8.567515 8.550415 8.398731 8.118064 8.246378 8.200953
1370067_at 9.000196 8.726381 9.487907 9.870008 9.611518 9.646969 9.874785 8.78023 9.450891 8.863542 8.62081 8.71598
1370068_at 4.5665493 4.6139607 4.839362 4.374159 4.617699 4.347874 4.63395 4.3302727 4.047736 4.704131 4.4481244 4.722043
1370069_at 5.295 5.1205835 5.3725605 5.070838 5.3945684 5.3362446 5.253439 4.862699 5.1002827 5.0526953 4.82267 5.20222
1370070_at 7.140653 7.289717 7.0795197 7.1143775 7.1953053 6.9338136 7.0083685 7.142929 7.09927 7.243563 7.02459 6.773293
1370071_at 6.9946756 6.5290766 6.1237373 6.6725883 6.483563 6.6004405 6.4063735 6.571047 6.7038364 6.258479 6.4652686 6.511346
1370072_at 4.353793 4.5698204 4.3258734 5.7375555 5.2383127 4.9695663 4.5409527 4.425067 4.421458 4.8022795 6.385651 5.107041
1370073_at 11.226223 11.039973 11.032617 11.056617 11.164267 10.955597 11.069509 11.191462 11.279242 11.145844 11.142583 11.098901
1370074_at 5.994174 5.860649 6.162328 5.650526 6.0706306 5.77891 5.879904 6.168166 6.026045 6.043418 5.8354383 6.174847
1370075_at 9.173082 9.135043 9.385196 9.081016 9.1528015 9.134181 9.841213 9.456519 9.190331 9.1313715 9.247661 9.26744
1370076_at 3.8494556 3.7874167 4.0400047 3.8637998 3.8557234 3.7130504 3.9428365 3.649065 3.7828257 3.9520376 3.8851528 4.043433
1370077_at 5.916521 5.643542 5.6354284 5.634712 5.658193 5.797367 5.7035737 5.640031 5.5516458 5.5496535 5.5476694 5.8350997
1370078_at 6.059801 5.9208083 6.0118318 5.7116218 6.0740123 5.727184 6.070946 5.688876 5.9882417 5.857562 5.9417 5.924119
1370079_at 4.8346996 4.5632243 4.7438 4.662643 4.3914695 4.8982506 4.5924006 4.619882 4.3823385 4.656844 4.5288095 4.769632
1370080_at 8.356615 8.63563 8.290488 8.665485 7.959504 8.209131 8.280595 7.7185154 8.167659 8.47098 8.165923 7.984687
1370081_a_at 7.942199 7.8780727 7.9394264 7.798388 7.624063 7.953015 7.644474 7.716637 7.8610806 8.071274 7.920758 7.9654617
1370082_at 6.477788 6.26363 6.4929533 6.3234916 6.5523276 6.515968 6.566723 6.48298 7.275854 6.614547 6.2876787 6.5776463
1370083_at 4.277205 4.1574435 4.7677736 4.454222 4.3363547 4.5476027 4.520453 4.556429 4.5612926 4.802031 4.4110055 4.6074696
1370084_at 5.942151 6.085397 6.703882 6.044171 6.751674 6.7233224 5.9414463 5.9048405 5.2683926 5.847402 6.33568 6.309854
1370085_at 7.121961 7.147114 7.1181674 7.0365286 6.9564967 7.1325912 6.8116035 7.055752 7.370725 7.0583234 7.0725408 7.0253997
1370086_at 13.905929 13.91287 13.988753 13.91867 13.852026 13.963734 13.903854 13.932394 13.925018 13.918966 13.919023 13.925018
1370087_at 10.231759 10.08817 10.16939 10.300106 10.207772 10.234308 10.12037 10.306449 10.317833 10.17708 10.130497 10.109283
1370088_at 7.3216763 7.232584 7.1533732 7.4418807 7.2829757 7.2484927 7.5674033 7.543773 7.283384 7.108459 7.3997636 7.5080705
1370089_at 3.917244 3.7681396 3.856528 3.679015 3.7706153 3.6915457 3.9455855 3.7327943 3.6330059 4.1456776 4.086588 3.7479467
1370090_at 5.534105 5.3293915 5.598552 5.6205397 5.4347305 5.487028 5.650221 5.45402 6.2702723 5.5004187 5.4082093 5.450661
1370091_at 4.8935647 5.0908213 5.0361605 4.8875747 5.103689 4.8619857 4.9937043 4.7942867 4.721717 4.9888563 4.7521787 5.1138206
1370092_at 4.3360085 4.316706 4.631625 4.204446 4.5405865 4.252836 4.3196254 4.136388 4.357667 4.487982 4.4140196 4.4391127
1370093_at 4.2293587 3.799227 3.7730854 3.8505714 3.7789485 3.8885732 3.983149 3.974598 3.8035996 3.8939524 3.8551772 3.8390965
1370094_at 4.152775 4.0525274 4.3232403 4.1659803 4.26769 4.115162 4.21122 4.198819 3.7832491 4.065834 4.023139 4.3101115
1370095_at 5.8053846 5.936515 5.9961863 5.8881035 5.611675 5.681465 5.8608084 6.13288 5.8122034 6.058618 5.79948 5.7799625
1370096_at 5.158969 4.707818 5.1914196 4.774108 5.1823974 5.2001057 4.8150887 5.110458 5.0527906 4.876016 4.9998074 4.9433317
1370097_a_at 4.3968325 4.386281 4.47935 4.305538 4.470569 4.201732 4.221856 4.348346 4.261766 4.4309616 4.590191 4.2873483
1370098_at 10.468043 10.227615 10.500614 10.459107 10.267737 10.413767 10.40933 10.486679 10.485797 10.520837 10.425895 10.467689
1370099_at 7.26254 7.245012 7.263924 7.2205644 7.009545 7.3140106 7.113371 7.2123795 7.508197 7.4636936 7.452537 7.28934
1370100_at 6.5916286 6.436558 6.520627 6.4102316 6.7507553 6.6749687 6.6083355 6.8176446 6.8071938 6.727075 6.539016 6.9129686
1370101_at 3.6106367 3.7729661 3.610989 3.4684267 3.479571 3.5309932 3.584729 3.627496 3.567378 3.696997 3.3942897 3.5472684
1370102_at 6.5144687 6.728228 6.596253 6.769148 6.8545103 6.8443785 6.8089952 6.6493983 6.4016767 6.517985 6.619576 6.8178396
1370103_at 4.871 4.696864 4.6730394 4.6330667 4.851848 4.780884 4.923149 4.7422686 4.6788635 4.6136503 5.0267186 4.856666
1370104_at 4.418245 4.354144 4.3357763 4.208619 4.4092135 4.5002203 4.514488 4.2996616 4.259865 4.540881 4.595313 4.5278788
1370105_at 4.901611 4.9199667 5.171722 5.0334635 5.115841 4.9921923 4.7427983 4.891015 4.7330136 4.9268675 5.1257052 4.9667287
1370106_at 3.876179 4.014731 3.9333298 3.7475786 3.921013 3.771828 4.0426006 3.862824 3.7025127 3.9000072 3.9603195 3.9115367
1370107_at 5.3379564 5.3289094 5.3673487 5.2385607 5.3963404 5.350223 5.2810364 5.049417 5.2827225 5.4591503 5.2970424 5.2299433
1370108_a_at 7.477467 7.761719 7.9835386 7.6366043 7.5682197 7.535747 7.859303 7.8739657 7.71265 7.4006004 7.750568 7.5847044
1370109_s_at 12.952953 13.111607 12.820492 13.075987 13.014863 13.162045 12.948293 12.981447 13.034337 12.913293 13.073516 13.064063
1370110_at 4.6080484 4.395752 4.396147 4.5662556 4.218994 4.2996345 4.4480276 4.0774527 4.070287 4.5742464 4.3414655 4.3626776
1370111_at 6.749446 6.6804705 5.9049354 6.852231 6.9057755 7.0525875 7.309227 6.68405 7.315171 6.5150414 7.1921906 7.322831
1370112_at 9.28182 9.295701 9.193375 9.333903 9.304051 9.242494 9.418847 9.478942 9.293316 9.174118 9.277929 9.252806
1370113_at 6.210273 6.060486 6.4490886 5.870763 6.2922754 6.227113 6.3035207 6.2115574 6.325101 6.528041 6.2291193 6.2372465
1370114_a_at 8.812834 8.224759 6.395851 6.1960382 8.060935 5.9886355 6.681803 6.5166774 7.7192273 8.678884 8.030319 6.520675
1370115_at 4.4202027 4.7602134 4.565567 4.50298 4.5250444 4.5815406 4.570592 4.321804 4.3857565 4.4511003 4.6013956 4.6595807
1370116_at 3.9031012 4.1531115 4.0589123 4.141918 3.8721564 3.9884698 4.04358 4.0339537 3.8214855 3.9658408 3.8831217 3.9687493
1370117_at 3.7151628 3.82222 3.7780726 3.5516942 3.7384741 3.6441584 3.7674024 3.7599466 3.6973538 3.8794665 3.68319 3.726347
1370118_at 6.2478766 6.2056746 6.4083276 6.219606 6.464165 5.947339 5.894126 6.221672 6.176463 6.279211 6.218407 6.2255025
1370119_at 8.277844 7.905814 7.950451 8.092619 7.960315 7.8894157 8.171518 7.6390123 8.584405 8.273172 8.250529 7.88699
1370120_at 3.7661617 3.980502 4.072231 4.051136 4.008466 3.9616718 4.1625366 4.242717 4.072858 3.6869435 4.309454 4.001067
1370121_at 7.697205 7.850868 7.6405196 7.4705925 7.604069 7.8422136 7.8073726 7.9248314 7.61254 7.798439 7.782859 7.869449
1370122_at 4.059868 4.0506783 3.9250617 3.9763613 4.13393 3.8302417 4.0737157 3.9307313 4.1048217 3.8836308 4.16848 4.006995
1370123_a_at 6.887007 6.839008 6.8722105 7.0914845 6.6121163 6.840118 6.9103103 7.083609 6.837949 6.712876 6.997565 6.921494
1370124_at 6.504985 6.620166 6.683975 6.570104 6.8117824 6.573108 6.581974 6.486334 6.607327 6.60432 6.7446046 6.557133
1370125_at 4.856942 4.4149485 4.5493717 4.420063 4.3505406 4.6753573 4.8011775 4.406107 4.329365 4.478061 4.435542 4.738553
1370126_at 3.6539087 3.624474 3.6215363 3.8108907 3.6737578 3.8502493 3.6884253 3.7777438 3.5961878 3.6711197 3.611028 3.592989
1370127_at 5.914023 5.950714 6.089315 5.847479 5.7926826 6.1544375 6.1999435 6.3515816 6.2702723 5.9566994 6.246414 6.158632
1370128_at 6.6510644 6.7674394 6.447682 6.5699105 6.5376606 6.5950236 6.5429835 6.4348807 6.2970476 6.852306 6.453334 6.707194
1370129_at 7.029292 7.1990504 7.029914 6.8620834 6.8829665 7.319195 6.964679 6.789042 7.0675526 6.8769174 7.001573 7.26998
1370130_at 10.134728 10.023086 10.047111 10.081185 9.89306 10.169222 10.200114 10.231117 10.1385 10.230264 9.958735 10.009123
1370131_at 5.1165204 5.022403 5.004236 5.1942987 5.1300783 5.116222 5.2241945 5.43145 5.9185696 5.25309 4.827607 4.9764357
1370132_at 4.029566 4.0932274 4.137332 3.9905121 3.9918067 4.0378056 4.004586 3.8456042 3.9485078 4.142579 3.7571821 4.001431
1370133_at 6.0288434 6.1290593 6.2356114 5.944283 6.2085 6.1622634 6.0450535 5.927647 6.18831 6.0632896 5.9135637 5.9829845
1370134_at 10.103926 9.879752 9.788799 9.995079 9.965847 10.044724 9.978037 10.115882 10.169465 9.749223 9.848758 9.958242
1370135_at 6.156273 6.133376 5.8489585 5.8309665 5.496019 5.7923193 5.827579 5.5858474 6.6624165 6.4193234 7.062129 6.2520194
1370136_at 6.46794 6.6258144 6.6650934 6.251427 6.233396 6.4522185 6.5749264 6.48298 6.357736 6.6523266 6.619576 6.475966
1370137_at 4.8124795 4.87322 4.7394466 5.0252786 4.64011 4.857838 4.7152047 4.6126165 5.052631 4.8645487 4.881448 4.701031
1370138_at 4.6343946 4.2778635 4.546294 4.455126 4.3711433 4.306237 4.5950217 4.402071 4.2974815 4.5028305 4.333582 4.5335608
1370139_a_at 3.9427545 3.8181515 3.6489244 3.8369896 3.686554 3.836862 3.6772213 3.87005 3.7141507 3.637658 3.5494733 3.8448813
1370140_a_at 4.3720937 4.5094075 4.616938 4.6533303 4.8792405 4.7116203 4.4911647 4.382396 4.618762 4.7933993 4.796156 4.778176
1370141_at 8.437079 8.601089 8.579176 8.601972 8.669719 8.561888 8.67748 8.610554 8.679612 8.80061 8.457911 8.5357275
1370142_at 5.54793 5.5063977 5.4738827 5.646465 5.4178762 5.4297013 5.324657 5.2893996 5.712575 5.568433 5.3973565 5.656555
1370143_at 5.3397236 5.1406775 5.2106423 5.8324857 5.4605927 5.017359 5.3398376 5.6407533 5.423327 5.629147 5.5059824 5.430168
1370144_at 7.6725388 8.385149 8.187979 7.954628 8.007645 7.704934 7.9144897 8.092383 7.841352 7.8578706 7.544677 7.7917705
1370145_at 4.3639936 4.1539965 4.3114233 4.324072 4.339238 4.3415318 4.0624647 4.3195906 3.9274912 4.5007973 4.3587704 4.158372
1370146_at 3.345732 3.4046426 3.4334822 3.3567805 3.434606 3.4047308 3.4529133 3.6069112 3.315352 3.4434636 3.471153 3.3699763
1370147_at 7.323839 7.741148 7.925359 7.4402614 7.857165 7.335442 7.304291 7.9630675 6.9644256 8.07191 8.263468 8.244907
1370148_at 14.24373 14.223927 14.2610655 14.211563 14.220787 14.173373 14.205462 14.192971 14.215482 14.308765 14.2878275 14.231098
1370149_at 11.131122 11.128294 10.908827 11.12957 11.042119 10.891141 11.103481 11.065097 11.072382 11.219659 11.084378 11.058751
1370150_a_at 12.873793 12.716602 13.400252 13.151604 13.249654 12.702509 13.390636 13.37198 12.884823 12.431477 12.693777 12.93765
1370151_at 13.007413 13.095288 12.949014 12.995491 13.09973 13.079971 12.973689 13.154045 13.023323 13.015899 13.038011 13.142024
1370152_at 4.476734 4.371267 4.312538 4.388506 4.4586725 4.44629 4.4324446 4.200905 4.3369474 4.711627 4.7250366 4.425374
1370153_at 5.905738 6.1531153 6.2217746 5.7122917 5.6959915 5.8542686 5.998698 6.251526 5.994396 6.0299973 5.7771974 5.861965
1370154_at 9.81091 10.853775 10.50778 10.397663 10.107086 10.091431 10.39616 10.484303 11.030174 11.25279 10.422323 10.08374
1370155_at 7.8806353 7.645598 7.624306 7.4308043 7.8856144 7.96206 7.444428 7.4401608 7.970594 7.7413125 7.808151 7.564288
1370156_at 7.1704435 6.795707 7.294071 6.9070354 6.8466105 7.2229075 7.370952 7.729777 7.2854185 7.470166 7.251607 6.8428917
1370157_at 3.9166734 3.9002407 3.7679718 3.7695832 3.826875 3.9124155 3.9910417 3.8628373 3.894215 3.7302058 3.7817984 3.8070238
1370158_at 6.5067973 6.3624926 6.335098 6.303819 6.603419 6.6345706 6.2137175 6.475482 6.665278 6.753119 6.922923 6.4143143
1370159_at 7.2288814 7.2093034 7.168763 7.3171716 7.2954698 7.21913 7.210569 7.5461936 7.4710236 7.1952553 7.3276515 7.530659
1370160_at 8.804476 8.706728 8.948209 8.941029 8.765172 8.786662 8.976635 9.046823 8.954927 9.061052 8.830098 8.8337555
1370161_at 9.364191 9.459463 9.366867 9.51963 9.309788 9.322315 9.261095 9.34366 9.471135 9.407841 9.434792 9.464788
1370162_at 7.289192 7.255877 7.1745086 7.47238 7.2681513 7.2936654 7.384342 7.662993 7.4299736 7.320054 7.2804885 7.3412795
1370163_at 9.33345 9.245107 9.141521 9.819486 9.2516575 9.577953 9.716036 9.287889 9.182101 9.47594 9.395955 9.275764
1370164_at 11.031779 11.036504 10.768157 10.85355 10.816684 10.941038 10.9330435 11.00868 11.049293 10.744326 10.750867 11.008074
1370165_at 4.0788035 3.8061583 3.88829 3.7602906 3.8186564 3.7342932 3.8453636 3.743195 3.7974653 4.06594 3.7443042 3.8073997
1370166_at 12.054292 11.993918 11.961081 11.8913555 11.97892 12.0182705 11.966646 12.039993 11.981293 11.982221 11.910441 11.945797
1370167_at 12.418911 12.291126 12.420293 12.311711 12.341349 12.325097 12.35472 12.44661 12.496109 12.394348 12.321344 12.300919
1370168_at 9.578004 9.714228 9.655559 9.464449 9.472813 9.462954 9.654036 9.876011 9.925933 9.333871 9.9414425 9.141736
1370169_at 9.098982 9.1486435 9.116467 9.316215 9.210902 9.144737 9.116952 9.212041 9.187056 9.030661 9.142107 9.095377
1370170_at 10.362217 10.59064 10.331606 10.53272 10.307239 10.323957 10.242868 10.496485 10.478553 10.419814 10.319319 10.238345
1370171_at 8.57231 8.835698 8.702204 8.771751 8.961359 8.951188 8.817007 8.580231 8.618787 8.470713 8.654579 8.746079
1370172_at 10.852673 10.792588 10.757898 10.775556 10.574871 10.825747 10.658224 10.675214 10.772112 10.633945 10.619234 10.68468
1370173_at 8.339332 8.063122 8.031519 8.39049 7.8054814 8.201411 8.046493 8.070629 8.178409 7.864823 7.9950213 7.896778
1370174_at 6.1389446 6.065781 6.135794 6.2948766 6.037222 6.015948 6.0786066 6.0796747 5.937618 6.422865 5.9708824 6.1164804
1370175_a_at 8.191687 8.234662 8.22076 8.128109 8.302456 8.107649 8.069904 8.12677 8.413446 8.356718 8.230839 8.217665
1370176_at 6.8551736 6.591005 7.250017 6.861034 6.5027623 7.353142 6.934425 7.6538105 6.8742905 6.4850326 6.934989 6.595024
1370177_at 5.4190226 5.7039633 5.9037247 5.4693165 5.545413 5.3272247 5.5665307 5.487998 5.2050085 5.476141 5.1563654 5.4454308
1370178_at 4.5196877 4.5923467 4.5438924 4.6842375 4.526651 4.6465783 4.667142 4.596836 4.3609233 4.8027654 4.4624906 4.551285
1370179_at 10.127165 10.098142 10.250336 10.266243 10.173032 10.038823 10.241764 10.258217 10.135508 10.205551 10.217912 10.006164
1370180_at 11.279506 11.165795 10.981961 11.154645 10.982825 11.035543 11.218512 11.140423 11.212236 11.582368 11.27468 11.37883
1370181_at 7.101977 6.881155 7.115798 7.338846 7.2934074 7.2149496 7.330765 7.4104505 7.120835 7.1811657 7.4505806 7.2006383
1370182_at 4.746396 4.9934287 5.0638866 4.897992 4.8868613 5.0667496 5.2153096 5.072552 4.7219095 4.972954 4.741518 4.9376354
1370183_at 7.498728 7.715423 7.466926 7.4855843 7.454577 7.5196447 7.541468 7.58376 7.5274935 7.4184594 7.4481845 7.1650496
1370184_at 10.089115 9.941141 10.101012 9.996985 10.052641 10.050215 10.08029 10.166807 10.339671 10.346585 10.070485 10.068562
1370185_at 4.6985464 4.754285 4.796446 4.722963 4.8820705 4.893943 4.764242 4.6243176 4.6604156 4.777111 4.837961 4.5006075
1370186_at 10.309524 10.219026 9.810933 10.087201 10.109293 10.209901 10.11506 10.516796 10.232008 10.371716 9.917758 9.797076
1370187_at 10.588515 10.818318 10.615304 10.572435 10.613255 10.753022 10.56757 10.819455 10.71879 10.567692 10.597782 10.816933
1370188_at 9.831311 10.337231 10.117224 10.13486 9.929517 9.972182 9.807255 10.091565 10.103805 10.222831 10.082115 9.914733
1370189_at 9.907696 10.277077 10.00031 10.031158 10.002708 9.974989 9.972042 10.188418 10.341825 10.196442 10.242468 10.187345
1370190_at 11.647376 11.737183 11.842883 11.703601 11.652296 11.732677 11.532975 11.646159 11.5858 11.536451 11.383816 11.483388
1370191_at 7.9060564 8.0232525 8.091036 8.423312 8.144878 8.287943 8.08635 8.0673485 8.060556 8.199327 8.067839 7.953906
1370192_at 8.205303 8.277624 8.238287 8.300272 8.104879 8.051306 8.040553 8.193782 8.161405 8.238456 8.157341 8.103165
1370193_at 11.377545 11.517323 11.098614 11.2938595 11.408087 10.906231 11.492474 10.810076 11.358524 11.371431 11.280269 11.590335
1370194_at 7.676239 7.8166947 7.7123575 7.8460245 7.630115 7.9948506 8.210889 8.186853 7.952828 7.8061886 7.859126 7.84884
1370195_at 8.012262 8.230846 8.003599 8.113029 7.5090513 7.9065366 7.4819856 8.046295 7.9969926 7.798658 7.980981 7.6887584
1370196_at 6.800342 6.370496 6.389373 6.4934783 6.469827 6.4658265 6.7550774 6.5954165 6.906296 6.7383857 6.8427424 6.7387605
1370197_a_at 6.2252073 6.1625175 6.2330084 6.4148254 6.3854 6.111212 6.3286996 6.654427 6.4101295 5.9794555 5.884421 6.3459477
1370198_at 3.3738682 3.2257028 3.1981869 3.2193444 3.2787924 3.2534292 3.2617111 3.1665292 3.1697524 3.2812185 3.3505976 3.296814
1370199_at 10.175861 10.164344 10.053917 10.142609 9.985884 10.350598 10.112303 10.209153 10.09076 9.954621 9.889336 10.271283
1370200_at 11.92892 11.878001 11.706461 11.88545 11.683194 11.730327 11.899353 11.888667 12.029445 11.810031 11.858772 11.938892
1370201_at 3.7332354 3.8441243 3.7870486 3.801446 3.8594823 3.775813 3.8608546 3.4256144 3.7234597 3.711002 3.6343725 3.755863
1370202_at 9.233382 9.376622 9.663424 9.478207 9.988821 10.044418 9.359192 9.670314 9.522332 9.760014 9.548718 9.480217
1370203_at 7.707973 7.645224 7.6307387 7.8143673 7.7301702 7.7256923 7.863729 8.05239 7.976088 8.026226 7.8475094 7.8595433
1370204_at 8.653376 8.669507 8.527619 8.636259 8.549041 8.761524 8.785328 8.872268 8.906694 8.888455 8.803887 8.695972
1370205_at 4.022503 4.021163 4.042782 3.8729622 3.8671436 3.6006863 3.981051 3.9492772 4.0549426 4.1442184 4.147233 4.1608667
1370206_at 4.501441 4.3546114 4.5303297 4.5124764 4.8037643 4.551179 4.55411 4.467869 4.274575 4.415017 4.364562 4.7401476
1370207_at 11.398419 11.430081 11.498971 11.418248 11.586862 11.264327 11.472076 11.492873 11.489568 11.47031 11.442803 11.434243
1370208_at 8.151594 8.072074 7.9215984 7.9283557 7.9524717 7.9230685 8.158444 8.183743 8.251659 8.12501 8.1040945 8.17868
1370209_at 9.536862 9.183044 9.831237 9.699606 9.835742 9.177735 9.68483 9.379412 9.873205 10.625167 9.699799 9.747979
1370210_at 5.3743887 5.3644295 5.282241 5.168337 5.140619 5.124962 5.0817213 4.931493 4.92103 5.283211 5.191179 5.159402
1370211_at 6.5664725 6.290905 6.354356 6.074408 6.123132 6.3884854 6.3446317 6.301837 6.1794114 6.1696086 6.4681916 6.234563
1370212_at 5.0526657 4.8361645 5.29337 5.004153 4.7181025 4.991134 5.079361 5.4591637 5.496062 5.168837 5.158235 5.329007
1370213_at 11.744488 11.755618 11.784586 11.785334 11.739397 11.69866 11.860722 11.768161 11.753707 11.782215 11.861814 11.671716
1370214_at 4.632413 4.5133 4.53705 4.5660567 4.7113047 4.5250945 4.5183434 4.669359 4.3690367 4.682706 4.599652 4.370768
1370215_at 10.301295 10.142925 9.984239 9.8293705 9.590532 9.840166 9.951805 9.580462 10.409036 10.274964 10.280444 9.775016
1370216_at 4.1670375 4.382188 4.4779725 4.418938 4.385237 4.3271074 4.543926 4.3386464 4.2110186 4.4212675 4.3003016 4.371669
1370217_at 5.307545 5.397424 5.3530626 5.358114 5.346481 5.4042883 5.393817 5.1061983 5.6155934 5.4570403 5.3673425 5.388145
1370218_at 6.0037932 6.3765903 5.7743464 6.3182416 6.0787845 5.9670386 6.4235697 5.9336905 6.803396 6.307593 5.720288 6.216073
1370219_at 8.617274 8.367835 8.37133 8.404682 8.37756 8.353554 8.446905 8.183854 8.89551 8.686 8.636678 8.195378
1370220_at 10.083079 10.239456 10.692485 10.27107 10.120813 10.204306 10.775661 9.006028 10.247118 10.483668 10.279452 10.076832
1370221_at 4.694138 4.4742923 4.74026 4.6620817 4.7760143 4.927868 4.712239 4.394174 4.409499 4.8234563 4.55846 4.653651
1370222_at 4.9282465 4.894125 5.1532426 4.991781 5.1669016 5.003615 5.1291504 4.7515345 4.9856005 5.070127 5.1485934 5.04426
1370223_at 7.7763925 7.733205 7.629558 7.849845 7.5095105 7.660059 7.694429 7.938584 7.7696457 7.8204536 7.824779 7.6891985
1370224_at 9.440046 9.46179 9.8681 9.596132 9.819843 9.267737 9.911556 9.809446 9.489781 10.302626 9.6194315 9.449619
1370225_at 4.8674297 4.8887186 4.8450446 5.077187 5.102191 4.9248643 5.255434 5.3336835 5.144477 5.0016894 5.369768 5.669476
1370226_at 9.999783 10.034166 10.002766 10.0304165 10.062663 9.862665 10.165678 10.235674 10.237663 10.268126 10.16901 9.977793
1370227_at 3.352328 3.285434 3.1787148 3.2321103 3.264208 3.3015788 3.1868653 3.1912458 3.244764 3.309006 3.1376972 3.1888335
1370228_at 14.382293 14.395235 14.36091 14.4200735 14.399368 14.446494 14.404493 14.398455 14.437414 14.438112 14.429127 14.435832
1370229_at 5.273794 5.3498816 5.416198 5.013392 5.275898 5.180107 5.091464 5.0034575 4.721362 5.2501225 4.875966 5.203191
1370230_at 11.23405 11.057465 11.186097 11.228397 11.201997 11.139799 11.296894 11.324925 11.102281 11.304886 11.216671 11.179986
1370231_at 7.20412 7.348498 7.4890637 7.219554 7.2357836 7.3568015 7.1847157 7.38768 7.442525 7.380982 7.471695 7.5095053
1370232_at 10.216775 10.191386 10.496009 10.397333 10.477129 10.4708395 10.367133 10.604335 10.19915 10.318874 10.080458 10.6269455
1370233_at 4.953293 4.9556684 4.994659 5.0402837 5.0369625 4.8405733 4.634889 4.933222 5.003918 5.042142 4.917638 4.949809
1370234_at 12.862671 12.763959 12.801709 12.75563 12.8255625 12.878424 12.564803 12.697364 12.912984 13.0356455 12.808368 12.884507
1370235_at 12.737416 12.760328 13.108467 13.072838 13.027447 12.967905 13.034906 12.812053 12.933406 12.862085 12.841721 12.758081
1370236_at 9.22444 8.788077 8.950472 8.76309 8.799206 8.976162 8.853367 8.784517 9.091124 9.111152 9.027335 8.885324
1370237_at 12.037865 12.122499 12.06406 12.073329 11.993961 12.050725 12.067135 12.148739 12.084695 12.041232 11.946699 12.028948
1370238_at 11.717564 11.63401 11.803659 11.662925 11.767371 11.7217455 11.85694 11.77315 11.751763 11.977004 11.768606 11.661058
1370239_at 12.89836 12.845699 13.238308 12.95673 13.060388 13.006594 12.999165 12.57962 12.562925 12.865948 12.787056 13.013424
1370240_x_at 12.866957 12.788688 13.199456 12.959487 13.013295 13.0136175 13.0169735 12.719278 12.553478 12.771063 12.697389 12.965612
1370241_at 13.804876 13.814915 13.800303 13.820497 13.935964 13.974343 13.961348 13.685571 13.758464 13.711379 13.648003 13.851482
1370242_at 12.686839 12.719398 12.655671 12.666479 12.775719 12.624589 12.609628 12.638109 12.831455 12.916389 12.740378 12.536005
1370243_a_at 10.581451 10.437532 10.524738 10.377052 10.440254 10.796555 10.485238 10.541983 10.60423 10.423531 10.360406 10.387031
1370244_at 12.229945 12.180067 12.103092 12.429359 12.008874 12.337446 12.337263 12.118688 12.131969 12.38708 12.261739 12.273771
1370245_at 10.279722 10.2483835 10.322589 10.533539 10.149358 10.32219 10.507384 10.262791 10.108684 10.638913 10.523233 10.4572315
1370246_at 11.841101 11.71055 11.86328 11.740735 11.816747 11.797349 11.902687 11.828562 11.719662 11.808491 11.701612 11.682681
1370247_a_at 6.5463877 6.485735 6.491798 6.6054273 6.617295 6.5990715 6.4660497 6.772077 6.307289 6.303938 6.7096786 6.435149
1370248_at 6.402695 6.135255 6.170805 6.1326604 6.400183 6.328986 6.3803577 6.510148 6.3971343 6.179235 6.3078566 6.3193555
1370249_at 7.347998 7.922175 7.2209115 7.0709286 6.778518 7.6859317 6.940192 8.095724 7.0514154 7.1847157 7.0829597 6.850929
1370250_at 8.848624 9.275917 9.486191 9.187228 9.154307 9.260337 9.141125 9.284643 9.08208 9.185612 8.99345 8.927152
1370251_at 6.3801723 6.343896 6.283483 6.13532 5.9158707 6.024027 6.4391356 6.1384654 6.0009956 6.0568047 6.1632524 6.0806828
1370252_at 8.471497 8.642501 8.6853695 8.362236 8.1668625 8.071707 8.604522 8.318653 8.282975 8.444067 8.338491 8.379284
1370253_at 11.617483 11.650613 11.671864 11.674982 11.863088 11.60796 11.650279 11.710919 11.879034 11.908017 11.865524 11.723545
1370254_at 3.6639452 3.699657 3.4951973 3.759256 3.6582973 3.7374737 3.690398 3.6644223 3.6641688 3.5622191 3.8331554 3.692378
1370255_at 4.4281626 4.2203016 4.406946 4.6240325 4.3089223 4.559968 4.623494 4.4978347 4.2605414 4.355193 4.564252 4.531567
1370256_at 9.313861 7.2497764 8.7018 8.119623 8.458829 8.81565 8.71958 7.7421823 8.454666 9.527388 7.9384604 8.172606
1370257_at 4.3654537 4.3802204 4.3966475 4.3254395 4.40923 4.228552 4.162325 4.320444 4.2548685 4.6591845 4.427204 4.215777
1370258_at 4.943053 5.1258154 5.3362756 5.1643753 5.10729 5.3279214 5.496567 5.227973 5.159701 4.9065995 5.0240173 4.851598
1370259_a_at 7.900525 7.7808967 7.576749 7.7027197 7.513464 7.465209 7.515298 7.823657 8.042617 7.4674115 7.9134226 7.6822867
1370260_at 6.817405 6.892422 6.606617 7.0239196 6.968263 6.919848 6.834996 6.805418 7.1874228 6.766138 6.889186 6.969367
1370261_at 7.9438 7.78847 8.065956 8.226492 8.04749 7.9913955 7.9982624 8.126289 8.011259 7.8588433 7.8523674 7.813172
1370262_at 9.049757 8.978624 8.85906 9.070168 9.072252 9.085573 9.047264 9.00519 9.034969 8.886097 8.947981 8.807081
1370263_at 5.8308425 5.6458907 5.6875954 5.6682434 5.4178762 5.7317586 5.7220664 5.5280137 5.8218303 5.6778407 5.947823 5.6434507
1370264_at 7.775916 7.244175 7.6096964 7.555797 7.4445806 7.382131 7.441928 7.599523 7.8937063 8.14271 8.066612 7.845643
1370265_at 6.1851063 6.0735407 5.93802 6.096657 6.369434 5.9304094 6.0441093 6.118682 6.5711117 5.969179 6.18484 6.4479914
1370266_at 6.90755 6.7122645 6.6934195 6.586866 6.657762 6.8604107 6.7792215 7.0750823 7.1599574 6.675574 6.64616 6.972296
1370267_at 6.5080104 6.5790553 6.372405 6.888907 6.329548 6.6456285 6.7524295 6.7468038 6.873873 6.537346 6.494332 6.6406465
1370268_at 4.3460603 4.2625413 4.373295 4.2688923 4.4041295 4.238675 4.690213 4.320444 4.2691975 4.284025 4.2175083 4.2099943
1370269_at 4.98246 5.093104 4.9836597 5.3585753 5.501905 5.040366 5.1205883 4.993447 4.731412 5.0009594 5.166896 5.0057135
1370270_at 4.175998 3.8531826 4.123876 3.7044015 4.014024 3.9849217 4.12366 3.865973 3.5504088 4.049675 3.964085 3.8298745
1370271_a_at 7.199332 7.2356453 7.304488 7.256346 7.4410915 7.279435 7.2067447 7.1796703 7.227127 7.509872 7.2922506 7.3433223
1370272_x_at 6.046038 6.1437945 6.17904 6.287318 6.25409 6.0465665 6.109892 5.983781 6.2027082 6.4346476 6.1766973 6.249077
1370273_at 3.6587512 3.7719376 3.900517 3.6848974 3.9024181 3.7772655 3.9327881 4.0770226 3.8771274 3.8332949 3.897659 4.2884283
1370274_at 12.739247 12.781185 12.765294 12.657235 12.765639 12.758063 12.836931 12.709626 12.672032 12.832982 12.833268 12.688567
1370275_at 12.777879 12.935701 12.844204 12.822456 12.934968 12.93293 12.925064 12.801801 12.811397 12.802801 12.739579 12.854373
1370276_at 11.794227 11.7856865 11.859298 11.923489 11.816304 11.833603 11.948838 11.952025 11.859857 11.868091 11.980629 11.617887
1370277_at 11.950721 11.932534 11.948754 11.8329315 11.893152 11.919748 12.025733 11.835586 11.819185 11.941859 11.925711 11.913493
1370278_at 11.395351 11.283866 11.362252 11.348296 11.549079 11.463014 11.584229 11.518725 11.465594 11.559394 11.499041 11.506998
1370279_at 5.729029 5.491588 5.589699 5.543604 5.433422 5.542376 5.687249 5.230852 5.378417 5.3862348 5.6735797 5.6278286
1370280_at 10.512565 10.424146 10.311241 10.560405 10.278009 10.315012 10.474084 10.475587 10.458306 10.415542 10.757799 10.362826
1370281_at 10.508686 9.771009 11.015623 10.1792555 11.48203 10.9542055 10.835049 10.506254 10.998705 10.271376 10.170032 9.9152355
1370282_at 6.1900697 6.3971424 6.683048 6.7312922 6.514078 6.6269794 6.6934333 6.3882833 6.952353 6.6779795 6.760633 6.4042406
1370283_at 12.3106985 12.548731 12.498472 12.57505 12.439643 12.558676 12.435292 12.40295 12.241556 12.194218 12.271353 12.517945
1370284_at 12.096 12.073937 12.194248 12.091074 12.20354 12.074515 12.2661085 12.171847 12.203134 12.287144 12.181965 12.201068
1370285_at 6.524698 6.295044 6.410632 6.307046 6.241649 6.3636565 6.324248 6.4555936 6.8219895 6.443654 6.510501 6.4481096
1370286_at 9.6198 8.930716 9.128634 9.245615 8.873945 8.430685 9.204284 8.760984 9.028407 9.913921 8.960787 9.221265
1370287_a_at 9.146919 8.80642 8.785139 9.351022 9.101947 9.226657 9.169686 9.139262 9.169678 9.1766 9.06973 9.047052
1370288_a_at 8.339273 8.018553 8.054331 8.578512 8.291391 8.416069 8.3972225 8.5967045 8.610245 8.7954235 8.474297 8.161478
1370289_x_at 3.7638352 3.6930573 3.4335194 3.6868224 3.6264482 3.4991245 3.5880585 3.5673516 3.5979552 3.5942805 3.690626 3.6411266
1370290_at 8.877453 8.512952 8.526078 8.75213 8.616639 8.765256 8.791771 8.95903 9.32432 8.73796 8.572629 8.634803
1370291_at 5.4301057 5.4204097 5.6585407 5.510539 5.338571 5.3903036 5.504157 5.2577887 5.6348553 5.420626 5.53245 5.522259
1370292_a_at 3.9497502 4.001054 3.9046013 4.12357 3.9439278 4.1522536 4.0423293 3.9677608 3.9554482 4.1013165 3.8656816 3.8846498
1370293_at 5.5988727 5.6360383 5.6641107 5.5220475 5.5040264 5.8143907 5.626705 5.4154015 5.462101 5.5245147 5.4279494 5.4538894
1370294_a_at 6.435233 6.2088537 6.4941335 6.5731206 6.67927 6.595935 7.48651 6.9238734 6.5766053 6.4355474 6.854729 6.910611
1370295_at 8.535551 8.284334 8.518996 8.6235485 8.45584 8.408317 8.574679 8.632893 8.587641 8.553959 8.621067 8.381079
1370296_at 13.439229 13.4428215 13.522167 13.4593315 13.490823 13.439539 13.484815 13.4621315 13.494848 13.398027 13.396356 13.469388
1370297_at 6.1101832 6.1372323 6.3087435 6.1822085 6.4202423 6.5335646 6.875963 6.4335265 6.3681555 6.2996287 6.190863 6.6929283
1370298_at 9.863367 9.742528 9.701091 9.879288 9.887453 9.767556 9.927605 10.003723 9.686695 9.860383 9.809931 9.699872
1370299_at 13.709932 13.616355 13.645361 13.652383 13.673512 13.668419 13.698722 13.701919 13.661924 13.607716 13.601071 13.612781
1370300_at 8.226154 8.621916 8.413666 8.291572 8.279076 8.351143 8.289897 8.4112835 8.354748 8.305467 8.081553 8.473526
1370301_at 7.1861625 7.3860383 7.210652 7.015724 7.456706 7.200051 7.1549716 7.142713 7.328748 7.0483623 7.421364 7.251861
1370302_at 8.248423 8.20746 7.911664 8.104172 7.939408 8.331288 8.052744 8.300736 8.143663 8.075496 8.171758 8.243731
1370303_at 6.1332364 6.7444763 6.676528 6.3096037 6.488332 6.1631484 6.4770446 6.4730897 6.5088944 6.4839935 6.2187667 6.3656855
1370304_at 8.789858 8.837106 8.921093 8.878329 8.653343 8.636471 8.777773 8.787487 8.591594 8.683364 8.720976 8.614544
1370305_at 9.457233 9.34191 9.485976 9.515485 9.565465 9.412443 9.574594 9.50733 9.629169 9.518654 9.588796 9.45323
1370306_at 8.867738 8.896275 8.768173 8.762303 8.79726 8.704548 8.901549 9.018433 8.692279 8.437658 8.589828 8.653639
1370307_at 7.1407924 7.1223774 7.06398 7.063952 7.071205 7.181842 6.884636 7.3368382 7.4283805 7.4821033 7.1778636 7.039115
1370308_at 7.5233865 7.4608564 7.3859634 7.5949945 7.5442467 7.37623 8.002255 7.885 7.8268123 7.454749 7.5388527 7.795549
1370309_a_at 10.952722 10.972043 10.901683 10.987429 10.925761 11.00227 10.98275 10.87539 10.863886 10.884773 10.826727 10.854831
1370310_at 12.912839 12.8125725 12.654997 12.757736 12.69389 12.847122 12.8699665 12.873331 12.920472 12.636866 12.687617 12.948049
1370311_at 8.007477 8.397816 8.346318 8.156506 8.144933 8.150219 8.262908 8.295925 8.143902 7.9137416 8.119665 8.170481
1370312_at 4.016412 4.0049496 4.167304 4.0306387 4.1606417 4.171681 4.4914203 4.068765 4.112316 3.9556158 4.088752 4.0548124
1370313_at 8.998029 8.793781 8.938235 8.841991 8.954449 8.794574 8.875762 8.8749 8.753346 9.071609 8.785357 8.857573
1370314_at 7.798531 7.955574 7.865144 7.8941307 7.7718263 7.556163 7.584018 7.951514 8.132958 7.8344803 7.5905266 7.898146
1370315_a_at 5.7200313 5.876727 5.914677 5.713835 5.6528783 5.9300594 5.678215 5.7565365 5.482765 5.5685267 5.868459 5.806145
1370316_at 7.912347 7.942081 7.7546563 7.9868765 7.8244395 8.111633 8.066746 7.8676867 7.9148316 7.9423294 7.8729734 7.8105283
1370317_at 6.7729225 6.779834 6.8296924 6.7457533 6.6999474 6.765925 6.7097917 6.77876 6.9158263 6.668916 6.84011 6.6983914
1370318_at 7.707379 7.4274387 7.476126 7.600802 7.4977274 7.497239 7.3529167 7.846971 7.5207853 7.5944753 7.451334 7.387749
1370319_at 9.597833 9.689083 9.756132 9.740018 9.820787 9.874571 9.675412 9.636407 9.463521 9.463756 9.177846 9.55641
1370320_at 10.804699 10.907948 10.630898 10.833812 10.306776 11.0218115 10.536205 10.844433 10.606438 10.574366 10.536736 10.624018
1370321_at 10.258104 10.324991 10.096369 10.160057 10.076854 10.2132845 10.014423 10.37561 10.311712 10.15722 9.926333 10.127729
1370322_at 9.902457 9.825482 9.66307 9.820725 9.792541 9.885915 9.825871 9.936483 9.618349 9.70066 9.74933 9.74222
1370323_at 5.7833047 5.984882 5.641891 6.307182 6.026371 6.225338 6.261544 6.2208395 6.313513 6.2959266 6.099944 6.0606093
1370324_at 7.139623 7.26392 7.424413 7.350922 7.2338586 7.317429 7.4017425 7.1916795 7.243743 7.38259 7.3905168 7.311348
1370325_at 9.750706 9.762343 9.635119 9.740839 9.755055 9.804929 9.8787 9.824114 9.707069 9.444507 9.767733 9.771767
1370326_at 7.280196 7.153332 7.2258296 7.2339954 7.369158 7.444933 7.1720653 7.4276705 7.359535 7.350191 7.3523593 7.3622317
1370327_at 7.8736644 7.937403 7.95524 7.9215317 7.789022 7.917272 7.9393873 7.940727 7.9049706 7.8422756 7.7779174 7.7249384
1370328_at 5.7685776 5.7692246 5.8615823 5.6692853 5.753835 5.6170435 5.3650227 5.4073663 5.3031025 5.960553 5.56228 5.8040166
1370329_at 9.4244175 9.551239 9.18239 9.431452 9.257997 9.122842 9.291341 9.54395 9.205827 9.010677 9.14325 9.1292305
1370330_at 7.3812165 7.3374047 7.0184455 7.277154 7.432266 7.3091927 7.223282 7.22626 7.1550584 7.1013093 7.152283 7.2676063
1370331_at 8.106792 7.7869306 7.6276674 7.986968 7.9213867 8.167337 7.6995544 7.729334 7.660481 7.746765 7.740194 7.9286594
1370332_at 5.167104 5.2659245 5.167286 5.0223246 5.117873 5.0406775 5.2764378 5.1358085 5.0648212 5.051877 5.237199 5.233016
1370333_a_at 13.156647 13.193363 13.209028 13.198458 13.286616 13.17333 13.153342 13.180405 13.133823 13.136317 12.988113 13.202103
1370334_at 8.361753 8.9770565 8.811238 9.104172 8.394552 9.031065 9.151159 8.451607 8.811784 9.174353 9.109684 8.25334
1370335_at 7.7983274 7.7020416 7.6221437 7.834292 7.877599 7.9484525 7.8762064 7.855191 8.036726 7.710999 7.7251654 7.911974
1370336_at 11.794656 10.987955 10.920902 10.834659 10.234455 11.687013 10.044208 10.713459 10.339619 10.059451 10.742569 10.812068
1370337_at 7.9160028 8.02149 7.759239 8.038669 7.96999 7.9949803 7.8891745 8.047929 8.082279 7.7508616 7.749942 7.8940125
1370338_at 3.3510466 3.5944543 3.7776773 3.5080178 3.361086 3.4482658 3.5862021 3.5675268 3.32417 3.4882429 3.3134391 3.4999726
1370339_at 10.35275 10.358394 10.468008 10.482331 10.282088 10.424496 10.412216 10.334081 10.422614 10.439278 10.407176 10.271154
1370340_x_at 9.362429 9.301723 9.267903 9.3635845 9.116244 9.353623 9.501019 9.289012 9.526702 9.460781 9.408519 9.271016
1370341_at 3.6385937 3.4533215 3.6080987 3.4881253 3.6082122 3.5107932 3.5950046 3.5530605 3.5608191 3.5728848 3.5817673 3.4673219
1370342_at 3.6997385 3.595492 3.6386209 3.3489432 3.9262018 3.6286075 3.5790353 3.3580432 3.4425802 3.4666023 3.4892557 3.8636622
1370343_at 6.7950406 7.049544 6.8887663 7.0201983 7.013025 7.004937 6.9199104 7.1610785 7.204145 6.7133203 6.8589845 7.204367
1370344_at 8.142967 7.862041 8.0169 8.086136 8.115807 8.2351055 8.280459 8.172173 8.095732 8.03863 8.209306 7.7628655
1370345_at 5.4859776 5.853589 6.2420454 5.7122784 6.18821 5.770301 7.129038 6.4932103 6.2344255 5.7406673 5.9401083 6.2964315
1370346_at 4.855438 5.315141 6.014696 4.901045 5.408676 5.4216585 6.257926 5.888286 5.6883307 5.249675 5.531392 6.065352
1370347_at 5.4753385 5.3864975 5.6475096 5.579176 5.5120983 5.5236516 5.7624335 5.3733435 5.8774333 5.528689 5.218034 5.346384
1370348_at 10.511659 10.224891 10.363141 10.519742 10.33979 10.617108 10.569273 10.494055 10.563183 10.629543 10.510235 10.474908
1370349_a_at 13.996855 14.038833 14.023369 14.067945 14.098938 14.118223 14.028142 14.069497 14.055702 14.049864 13.983755 14.047122
1370350_x_at 11.206848 9.74093 10.500611 9.807164 9.70611 11.00934 8.8013935 9.502683 10.440815 12.169932 9.618694 10.41052
1370351_at 8.640789 8.522633 8.652786 8.635996 8.644294 8.681219 8.556942 8.760054 8.652358 8.554769 8.449463 8.551722
1370352_at 11.565302 11.643081 11.603918 11.68368 11.626015 11.625616 11.714534 11.510802 11.502862 11.28001 11.356635 11.666673
1370353_at 7.7243943 7.4357595 7.4311604 7.8099346 7.6183167 7.934672 7.96875 7.7839456 7.5115094 7.8141785 7.816128 7.6507826
1370354_at 8.145882 8.165761 7.9066586 8.07683 7.9570303 8.101957 8.114531 8.110611 8.210726 7.8832574 8.086082 8.011
1370355_at 12.951723 12.357468 12.643797 12.748428 13.218579 12.888477 12.712693 12.98976 12.938287 12.022894 11.244073 11.825751
1370356_at 7.380966 7.7568383 7.1906567 7.410225 7.7066164 7.6426215 7.4565096 7.594654 7.653614 7.18261 7.185485 7.771473
1370357_at 8.05175 8.062725 8.088594 8.227413 7.989624 8.1494255 8.065469 8.09575 8.042283 8.07481 7.941683 8.050896
1370358_at 8.776578 8.734056 8.745493 8.839882 8.7708645 8.6880045 8.778789 9.127398 8.736204 8.793125 8.737527 8.769205
1370359_at 12.604289 12.571402 12.464588 12.502659 12.500284 12.51069 12.600408 12.419738 12.570014 12.597135 12.605256 12.5914135
1370360_at 8.752341 8.884879 8.51157 8.935919 8.74116 8.695978 8.753805 8.978082 8.779372 8.836569 8.587841 8.660285
1370361_at 4.7080646 4.769907 4.8070736 4.7154255 4.6296306 4.8292866 4.854921 4.6169453 4.9015417 4.5166426 4.826198 4.6160502
1370362_at 7.1706996 7.5074143 7.1910233 7.2942595 7.368526 7.1645494 7.3652806 7.2107043 7.0522738 7.16074 7.0306034 7.5530496
1370363_at 12.444293 12.184434 12.399721 12.44414 11.556813 12.322735 12.155127 11.62076 11.918234 12.393876 12.693723 12.035053
1370364_at 7.4631147 7.514118 7.457429 7.517208 7.624729 7.609954 7.4699063 7.5506144 7.527812 7.404361 7.535266 7.727212
1370365_at 8.672543 8.625441 8.597215 8.64809 8.4960165 8.557514 8.764679 8.55573 8.831689 8.807596 8.697748 8.53813
1370366_at 10.001217 10.193527 10.308111 10.11652 10.338459 10.02848 10.233124 10.191129 9.9584 9.982855 9.790504 9.945038
1370367_at 4.6060314 4.4799275 4.281999 4.646962 4.571392 4.624738 4.4493866 4.2728996 4.1600103 4.6623473 4.5376983 4.332699
1370368_at 6.8394427 6.9386773 6.8272357 6.943307 6.972485 6.977826 6.9835434 7.0402274 6.9011917 6.8533964 7.015338 6.9700847
1370369_at 6.2610035 6.278964 5.945011 6.169705 6.531423 6.095777 6.200596 6.304844 6.149432 6.6869526 6.3945417 6.3693657
1370370_at 7.812787 8.10886 7.9640646 7.8007607 7.6592083 8.002288 7.9434853 7.828963 7.807537 8.0404415 7.7535324 7.8585877
1370371_a_at 8.597547 8.335632 8.439484 8.324877 8.000531 8.632576 8.32343 8.384373 8.551722 8.758468 8.313673 8.501522
1370372_at 4.62293 4.5710564 4.6464086 4.3680267 4.5221963 4.5511456 4.5554385 4.1676188 4.0402346 4.4211206 4.5894365 4.452553
1370373_at 5.9083085 6.0997562 6.03434 6.047034 5.921446 5.9115124 5.880502 5.7893524 5.693705 6.024882 6.0892425 6.0133
1370374_at 8.610736 8.154396 8.005206 8.513963 8.631004 8.517409 8.403085 8.792643 8.579745 7.94235 8.283301 8.468104
1370375_at 11.533923 11.792012 11.718929 11.578023 11.761374 11.719544 11.807708 11.853579 11.4644165 11.198943 11.087706 11.684341
1370376_a_at 8.416077 8.257948 8.258118 8.544741 8.3514385 8.4574585 8.543562 8.425035 8.441639 8.489956 8.542854 8.487619
1370377_at 12.783631 12.604127 12.982318 12.933356 12.6356 12.6702 12.9728155 12.64054 12.996103 12.767149 13.005418 13.050393
1370378_at 12.220895 12.151796 12.170227 12.10702 12.30987 12.3378525 12.280797 12.096881 12.122141 12.071233 12.1937065 12.232348
1370379_at 5.9676967 5.8227572 5.991856 5.8078165 5.9892735 6.0247536 6.0122557 5.860411 5.74142 6.0264425 5.96526 6.1777635
1370380_s_at 7.2288814 7.243254 7.089863 7.183882 7.1891203 7.29497 7.37798 7.360064 7.505993 7.461825 7.301511 7.6043963
1370381_at 11.034819 10.654645 10.504873 10.947999 10.754109 10.930031 10.786086 10.898799 10.806176 10.590061 10.78022 10.915099
1370382_at 3.6111603 3.4561892 3.5422778 3.2450733 3.4609258 3.502871 4.192623 3.324452 3.259036 3.2172458 4.003375 3.8223743
1370383_s_at 9.139727 8.635522 9.263121 8.275528 8.9706955 8.671683 8.601786 8.281172 8.485528 8.419821 8.960273 8.535642
1370384_a_at 5.129924 5.226427 4.946396 5.3853097 6.383789 8.26782 5.07708 5.0217447 5.086301 4.8324056 5.495117 6.395175
1370385_at 5.557086 5.5973835 5.354368 5.7416153 5.476269 5.749547 5.597022 5.702463 5.912131 5.465616 5.702087 5.7245655
1370386_at 7.305728 7.370501 7.2319064 7.5853486 7.620537 7.469461 7.6051397 7.73328 7.441966 7.567724 7.7817016 7.453436
1370387_at 11.187619 11.27416 11.012776 11.191916 11.232119 11.794399 11.76249 11.630146 11.271084 11.547951 11.5426855 12.018248
1370388_at 4.2782855 4.475554 4.1673446 3.9709735 4.4625998 4.1635485 4.101324 4.0460234 3.8465466 4.285393 4.194234 4.2194595
1370389_at 3.940376 3.9299228 3.7876256 3.838155 3.7008142 3.8833315 3.7450075 3.7225513 3.75229 3.9998384 4.000293 3.9459398
1370390_at 5.147127 4.908183 4.7233377 4.863848 4.7838664 4.787362 4.7697353 4.8111043 4.703176 4.7681546 4.764886 5.068724
1370391_at 5.2536306 5.2885427 5.4870944 5.276982 5.216502 5.2848544 5.473231 5.2073216 5.190915 5.436744 5.187024 5.27717
1370392_at 5.201049 5.1446037 5.2467136 5.2347283 5.084366 5.0560055 4.931869 4.738055 5.1568108 5.1868534 4.900589 5.2394805
1370393_at 5.1432276 5.0765967 4.868367 5.384341 4.9325314 5.098582 5.1695237 5.580776 5.4749746 5.0835204 5.080253 4.854621
1370394_at 7.1477246 6.3694353 5.478636 5.8995957 5.1329813 5.14452 6.116854 5.3932548 4.807296 5.401164 4.814175 4.9221
1370395_at 6.8319497 6.8004704 6.7399683 6.828918 6.9091325 6.9950185 6.8707466 6.8666544 6.889088 6.961521 6.9019485 6.8998027
1370396_x_at 14.098127 14.113191 14.111885 14.120773 14.18713 14.162122 14.146086 14.08392 14.088048 14.152244 14.106136 14.076146
1370397_at 11.803117 12.03604 11.563178 11.962389 11.534904 11.586452 11.391863 11.865467 11.790093 11.718299 11.019286 11.767623
1370398_at 5.793848 6.123804 6.0200324 5.7951193 5.721962 6.0429916 5.9206285 5.6655197 6.040776 6.102011 6.2334976 5.8532863
1370399_at 7.436239 7.4394617 7.06398 7.289103 7.003785 7.484573 7.3474426 7.3614635 7.164352 7.8140483 7.7641177 7.7101526
1370400_at 5.509134 5.324442 5.2668924 5.2326593 5.2309732 5.4483805 5.3584485 5.515774 5.4656134 5.2170587 5.159466 4.874079
1370401_at 3.8892903 3.882023 3.9074676 3.777114 3.8969517 3.98995 3.8897605 3.9036996 3.676944 3.9899042 4.0283904 3.959392
1370402_at 7.474735 7.5141554 7.7501593 7.5674243 7.560442 7.4387174 7.5920672 7.2983246 7.3030405 7.713024 7.511851 7.2676063
1370403_at 4.8283978 4.7308555 4.879347 4.8860435 4.7373233 4.64638 5.136879 4.676848 4.474808 4.910447 4.806326 4.748726
1370404_at 3.773927 3.7657516 3.9268875 3.8097837 4.0229564 4.0507665 3.7963426 3.8703563 3.7704287 3.8531554 3.818314 3.6630814
1370405_at 3.6425138 3.6928253 3.7424347 3.5824199 3.588491 3.538002 3.6952472 3.8069763 3.7579732 3.7149887 3.6301463 3.501648
1370406_a_at 3.9249258 3.8548105 3.936504 3.679015 3.7395995 3.6652048 3.9090858 3.7922347 3.4681966 3.8820746 3.8189948 3.7750776
1370407_at 8.81255 8.543429 8.440448 8.893114 8.868383 8.960455 8.849251 8.572924 8.707101 8.609109 8.522632 8.65384
1370408_at 4.6622906 4.8809648 4.4449444 4.421834 4.475794 4.9231625 4.4820538 4.6390758 4.7539396 4.892571 4.777824 4.8689914
1370409_at 4.9161716 4.687529 4.6873975 4.739778 4.983219 4.561656 4.815326 4.5098896 4.341393 4.709725 4.6788764 4.8199234
1370410_at 4.278493 4.248667 4.0079675 4.135792 4.2860312 4.244462 4.4241414 4.1431637 4.0140877 4.421378 4.6191435 4.270773
1370411_at 5.831711 5.8470597 5.8660173 5.7029533 6.0704985 5.594098 5.828492 5.5594387 5.4104323 5.8228683 5.5860424 5.8606963
1370412_at 4.082914 3.969285 4.197459 4.167117 4.0167084 3.9835165 4.1642885 4.104184 3.8787398 4.226136 4.2909966 4.2724094
1370413_at 6.5594835 6.6468844 6.5497746 6.6698117 6.5612793 6.6855807 6.652445 6.782452 6.7422633 6.3996663 6.674194 6.751391
1370414_at 8.898565 9.165009 9.155169 9.001242 9.0284395 9.144957 9.166649 9.180084 8.864943 8.7903385 8.7701645 8.7355795
1370415_at 5.910899 5.881654 6.0194297 5.787054 5.9054265 5.995989 6.052066 6.217822 5.846268 5.8176723 5.787619 5.7219887
1370416_at 4.846193 4.832089 4.970349 4.607685 4.719676 4.5760436 4.9532504 4.6085987 4.8376756 4.746998 4.4066687 5.0098343
1370417_at 4.3694444 4.464819 4.323863 4.2969704 4.5081635 4.2705827 4.476915 4.0713677 4.3040495 4.454141 4.433297 4.220461
1370418_s_at 5.454834 5.637664 5.452769 5.311838 5.6359572 5.447558 5.4169884 5.2240267 5.3838263 5.780758 5.563514 5.3883924
1370419_a_at 5.618679 5.628956 5.7709274 5.768174 5.911183 5.6068296 5.510931 5.3887024 6.0310173 5.7559814 5.572748 5.588126
1370420_at 11.945111 11.750941 12.18851 12.04163 12.449568 12.852065 12.097074 11.692579 11.318365 11.938789 11.399036 12.232705
1370421_a_at 6.4171405 6.2627945 6.261792 6.1239786 6.203904 6.033407 6.3867617 6.15367 5.834916 6.4363184 6.089496 6.1751037
1370422_at 6.9624853 6.58012 6.8766685 6.584535 6.4992194 6.727981 6.512835 6.5433264 6.9051495 6.7516317 7.143937 6.5977764
1370423_at 5.7347374 5.7720313 5.534931 5.866835 5.7158566 5.691445 5.9783435 5.3336644 5.7058215 5.981366 5.9016237 5.8239026
1370424_at 3.6989782 3.8051674 3.818743 3.7298427 3.7723768 3.8636212 3.7404153 3.8563917 4.0181828 3.9380562 3.8406677 3.8592522
1370425_at 12.622385 12.744907 12.728491 12.560864 12.631608 12.411679 12.600655 12.526144 12.157509 12.438177 12.057751 12.377416
1370426_a_at 11.151209 11.334206 11.15816 11.071421 11.112931 10.959925 10.829962 11.046543 11.030074 10.8184185 11.065325 11.170408
1370427_at 5.132498 5.1354465 5.207615 5.4072886 5.6808243 5.342561 5.36738 5.522889 5.0788126 5.0486536 5.4142866 5.2834873
1370428_x_at 12.450708 12.607483 12.107913 12.355176 11.9479475 12.520736 11.427466 12.014636 12.207861 12.299404 11.298404 11.030709
1370429_at 9.725203 9.408228 9.145209 9.349985 9.251923 9.475047 8.765586 9.139826 9.157021 9.407784 8.571638 8.386937
1370430_at 4.9799814 4.6818395 4.980141 5.1555967 4.98664 4.75879 4.908984 4.695583 4.8601303 4.939834 4.758031 5.003438
1370431_at 4.3894024 4.346783 4.3873625 4.2764826 4.483042 4.4630322 4.3346276 4.1196766 4.293636 4.1748323 4.7202697 4.4332895
1370432_at 3.5687253 3.454437 3.5170262 3.3040497 3.8471642 3.4830356 3.4795477 3.751859 3.5306015 3.5009816 3.6931968 3.5634942
1370433_at 9.438745 10.000247 9.884737 9.125691 10.276958 9.62207 10.595706 9.854316 10.030897 9.805158 9.259986 10.560152
1370434_a_at 3.6220775 3.597775 3.6145208 3.6022317 3.6198997 3.4820807 3.5011795 3.4702597 3.611608 3.6191711 3.434249 3.789249
1370435_a_at 6.9325175 7.157648 7.369275 7.3224483 7.126443 7.1548104 7.1751714 7.377769 7.261232 6.8884006 7.159797 7.2752767
1370436_at 6.243586 6.0754356 8.208537 7.476503 6.493083 7.6199603 5.9406433 4.716359 5.80693 6.9680448 7.906093 7.2714505
1370437_at 6.4374986 7.0248165 6.443946 6.620957 6.4982452 6.216669 6.269399 6.4291325 6.3225374 6.124643 6.398234 6.1377387
1370438_at 5.7115846 5.8920226 6.074859 5.7029047 5.8757715 5.7381935 5.9779387 5.787202 6.087695 6.1557336 6.1326194 6.1217914
1370439_a_at 3.297516 3.2900243 3.4852204 3.3259194 3.23731 3.3294258 3.3029065 3.2637446 3.3103018 3.3331413 3.2783895 3.2073433
1370440_at 7.49178 7.5013757 7.2796683 7.5789337 7.553016 7.4032702 7.4359446 7.559402 7.4003143 7.423355 7.4287457 7.3307204
1370441_at 4.0056496 3.764547 3.7815816 3.6528263 3.704635 3.807184 3.797441 3.6794581 3.6638014 3.622312 3.5551639 3.6396017
1370442_at 3.2478538 3.3375332 3.4101975 3.4585533 3.1722844 3.165727 3.371297 3.313251 3.345034 3.275365 3.2380397 3.4020965
1370443_at 7.4285216 7.3514123 7.4644513 7.212629 7.1711793 7.374477 7.3661523 7.350824 7.280992 7.2712574 7.408362 7.273566
1370444_at 4.688947 4.5987635 4.6731753 4.7296543 4.8247294 4.67337 4.817159 4.5668306 4.274571 4.6438484 4.533879 4.464309
1370445_at 6.127498 6.424871 6.4301343 6.191467 6.1120644 6.305982 6.575304 6.195283 6.6914406 6.8385005 6.9187098 6.6467915
1370446_at 6.499646 6.599654 6.5425997 6.6838946 6.564739 6.716169 6.791573 6.815865 6.800935 6.5740356 6.666256 6.6261015
1370447_at 4.7541428 4.826413 4.8690367 4.6608887 5.0076323 4.8076 4.712146 4.792817 4.531867 4.806082 4.5732784 4.6509275
1370448_at 4.243787 4.4884605 4.3458548 4.2890663 4.315602 4.174102 4.461862 4.238743 4.2383437 4.4428706 4.2655897 4.4177456
1370449_at 7.9525743 7.686209 7.826647 7.8191156 7.2674975 7.913264 7.818894 8.079416 7.7506013 7.852383 8.120039 7.6477036
1370450_at 4.4734173 4.604122 4.612849 4.523196 4.8036613 4.491538 4.585573 4.213868 4.7706947 4.7893696 4.7787766 4.497624
1370451_a_at 4.957165 5.1059494 4.9181395 5.2134624 5.0554247 4.9331484 4.9723883 4.9105825 4.9370456 4.9123535 4.9785852 4.896151
1370452_at 3.7541254 3.6097012 3.7736113 3.7797682 3.8752766 3.8407655 3.64891 3.6720104 3.7947648 3.7502275 3.7196198 3.734024
1370453_at 4.7779284 4.907653 5.134211 4.7545333 4.6335855 4.7752824 4.7745547 4.4554615 4.696554 4.518864 4.6957774 4.88751
1370454_at 4.71778 4.842798 4.566576 4.662472 4.759427 4.615719 4.463343 4.802432 4.5349073 4.951127 4.985203 4.679399
1370455_a_at 3.2631736 3.1904705 3.2370546 3.263022 3.1802664 3.1468072 3.1618638 3.1087866 3.2055984 3.1361084 3.2194338 3.3093133
1370456_at 4.046893 3.9371593 3.83344 3.858988 3.9737802 3.8425627 4.117219 3.6945777 4.0683794 3.7249088 3.6645744 3.7117245
1370457_at 4.196103 4.1157355 4.3036475 3.9907408 3.9863245 3.848376 4.171139 3.833128 3.7874048 3.9476714 4.224493 4.061917
1370458_at 4.234825 4.212463 4.1822867 4.3330736 4.295807 4.131044 4.424671 4.1990957 4.1310916 4.246126 4.0371566 4.042483
1370459_at 4.149066 4.1431856 4.2469807 4.024495 4.2386436 4.266494 4.1716332 3.9679294 4.0521345 4.329319 4.3500113 4.0232434
1370460_at 7.413259 7.3231754 7.166552 7.3307056 7.166232 7.3503075 7.2080765 7.1284814 7.3174086 6.9365315 7.226759 7.1843963
1370461_at 5.1465974 4.9836173 5.278806 5.0189524 5.0632143 5.1473556 5.705186 5.188987 5.160062 4.901456 5.050005 5.1706944
1370462_at 4.6739674 4.610897 5.037887 4.5046663 4.9644217 4.7874913 5.571007 5.0858727 4.794834 4.701555 4.623157 5.1342688
1370463_x_at 5.192016 5.8898325 5.6087666 5.698418 5.779787 5.516786 7.047965 6.02524 5.379018 5.740667 7.009071 7.038942
1370464_at 4.5952144 4.7076073 5.0260496 5.6577015 4.840842 5.0596056 4.9631653 4.793934 4.7067657 4.8929443 5.2178626 4.8211565
1370465_at 4.652343 5.2570195 5.3388367 5.715538 5.309995 5.289242 5.254331 4.739397 4.952111 5.315018 6.6211743 4.938013
1370466_at 3.8794212 3.8822486 3.9305975 3.8156834 3.7888348 3.8222907 4.0004187 3.9938114 3.975345 4.088751 4.053524 4.1058836
1370467_at 4.483253 4.6492977 4.5709743 4.569304 4.677587 4.530122 4.5250893 4.7020698 4.37856 4.6264114 4.6499195 4.8042974
1370468_at 3.3521144 3.0574975 3.1862638 3.271718 3.1895287 3.199583 3.2189672 3.260133 3.3343468 3.2942052 3.2368734 3.3788269
1370469_at 5.8158536 5.4323053 5.788717 5.5725603 5.656057 5.447402 5.6595216 5.427734 5.7712636 5.793263 5.4886928 5.694825
1370470_at 4.2263346 3.8234873 4.131069 3.6853385 4.0135484 3.825601 4.20121 4.043487 3.780085 4.1204786 4.0712905 4.046177
1370471_at 3.8245509 3.7604012 4.0143147 3.920209 3.9328706 3.8048046 3.8207815 3.8271625 3.771307 3.8596766 3.690779 3.9343667
1370472_a_at 4.744025 4.7332015 4.660164 4.6990094 4.821179 4.7088904 4.633834 4.4978275 4.5466375 4.7637563 4.733919 4.530465
1370473_a_at 6.243586 6.2557635 6.303737 6.0962567 6.277842 6.387945 6.3910055 6.1915736 6.1144123 6.212089 6.0338235 6.3904657
1370474_at 5.5603333 5.2094164 5.4231215 5.5153275 5.296587 5.5922556 5.0125585 5.7301984 5.695622 5.6366343 5.5740285 5.765488
1370475_at 13.250429 13.235564 13.129017 13.236103 13.217217 13.327415 13.276003 13.261901 13.259243 13.361785 13.34151 13.218458
1370476_at 7.1253877 7.1210895 7.0829334 7.2009616 7.035729 7.116803 7.186134 7.217917 7.2825136 6.919626 7.114362 7.176266
1370477_at 3.6841316 3.594035 3.3896625 3.640636 3.6457927 3.3251646 3.5907025 3.7145245 3.5522976 3.5379267 3.5970368 3.8239675
1370478_at 5.6643577 5.682461 5.6960073 5.531476 5.9156713 5.517551 5.88858 5.4619823 5.2424397 5.8045382 5.538148 5.7366424
1370479_x_at 13.092464 13.193352 13.156084 13.202815 13.1884775 13.05728 13.129673 12.806633 12.703867 12.709078 12.062587 12.840896
1370480_at 3.9175167 4.0925493 3.9973662 4.137871 4.212143 4.0271416 4.2616863 3.8538544 3.7190433 3.805919 4.003375 4.178507
1370481_at 5.2159247 5.242191 5.2115 5.1738186 5.0701528 5.1566257 5.3183565 5.1695695 4.930668 5.2917614 5.2199516 5.423725
1370482_at 5.565613 5.609108 5.420227 5.4472456 5.414871 5.4367504 5.4649734 5.026531 5.108103 5.4116 5.375643 5.632313
1370483_at 3.971894 3.8347967 3.8963106 3.9742765 3.734927 3.896618 3.8042912 3.7653348 4.2278624 3.9220634 3.7816477 3.7125452
1370484_at 5.008369 5.0332184 5.1130953 5.129578 5.190709 5.019859 5.0996327 5.0517764 5.0261207 5.2191563 5.146877 5.149826
1370485_a_at 5.0186987 5.201566 4.9376354 4.8190846 4.4907923 4.660174 4.61022 5.528106 5.336999 4.679963 4.8049717 4.9688487
1370486_a_at 5.2950697 5.6626463 5.886859 5.538835 5.294129 5.321162 5.1830006 5.189988 5.2316914 5.329422 5.4868565 5.564424
1370487_a_at 5.9532 6.0109425 6.191079 6.0897408 6.019173 6.05557 6.0462866 6.0537047 6.051651 6.052577 6.017936 6.071978
1370488_a_at 6.3261504 6.190898 6.0839453 6.2822237 6.1622005 6.336888 6.159339 6.5124235 6.4701185 6.166014 5.8583484 6.5658455
1370489_a_at 3.8897972 4.022664 3.683694 4.201329 3.8976233 3.9631371 3.9051628 4.166712 4.1680684 4.0709195 3.9327374 3.7760293
1370490_at 4.18627 4.345523 4.0474772 4.1005754 4.355191 4.1694837 4.0718036 4.2107773 3.9242458 4.2623253 4.2432804 4.3876133
1370491_a_at 5.8895254 5.326784 5.5176067 5.296594 5.609746 5.3449836 5.297391 5.291064 5.267992 5.002672 5.1717606 5.869697
1370492_a_at 4.4405885 4.407736 4.622921 4.166072 4.135934 4.4091825 4.3542757 4.4877124 4.39098 4.5214977 4.4386096 4.411027
1370493_a_at 3.5227911 3.4135182 3.538315 3.3738005 3.4568646 3.3896344 3.4670577 3.391111 3.5749462 3.8050618 3.2888138 3.5994327
1370494_at 4.3612394 4.52323 4.690527 4.6593943 4.4210596 4.6161013 4.5491185 4.3021784 4.1342173 4.6409187 4.3418827 4.829343
1370495_s_at 13.383391 13.46657 13.190064 13.229106 13.4705715 13.358722 13.2594 13.331844 13.342178 13.310092 13.256729 13.347215
1370496_at 12.768746 13.093789 12.555451 12.7113285 12.694219 12.833559 12.770428 12.654409 12.713168 12.594591 12.644375 12.769196
1370497_at 4.0543194 4.1460238 4.117688 4.150443 4.117653 4.0282536 4.12432 4.054945 3.9580164 4.159481 4.080841 4.0435066
1370498_at 3.2838905 3.2429338 3.1483696 3.2016017 3.443029 3.2826543 3.2044291 3.4437242 3.2137322 3.4117973 3.3619666 3.2016585
1370499_at 4.390057 4.31714 4.244993 4.1656713 4.264016 4.2169065 4.003438 4.1954117 4.364314 4.230982 4.164746 4.091319
1370500_a_at 3.9838326 3.8830981 3.8506224 3.9166057 3.972858 3.7141917 3.95629 3.8310955 3.6190279 3.992476 4.1171713 3.9606445
1370501_at 9.380438 9.373068 9.214576 9.27816 9.10609 9.170467 9.127219 9.2344055 9.223403 9.004295 8.986874 9.1243
1370502_at 3.9292397 4.0624504 3.9648876 3.9969897 4.063166 4.046332 4.039465 3.875242 3.9751334 4.020635 3.916333 3.8898234
1370503_s_at 4.458208 4.296509 4.2150793 4.649562 4.368265 4.3891516 4.517176 4.699113 4.6626134 4.359497 4.7166014 4.2569046
1370504_a_at 6.0869174 6.06699 6.105996 5.9444695 5.9668794 5.8353376 5.7847395 5.975977 5.937259 5.975353 5.9153934 5.9612036
1370505_at 6.3103 5.9883037 6.0029964 6.401281 6.322521 6.22191 6.460967 6.427553 6.502762 6.3061085 6.1899986 6.2565274
1370506_at 6.6770477 6.8751965 6.8365574 6.778867 6.6379347 6.7860293 6.961626 7.00003 6.8700643 6.643896 6.8081694 6.699664
1370507_at 5.852282 5.500379 5.813835 5.802501 6.0447598 5.8235435 5.624353 6.0526633 6.2430315 5.8592706 5.8119397 6.00106
1370508_a_at 4.8407907 5.0246143 5.3287787 5.0967784 5.0824656 4.838127 5.007696 4.8833795 4.7695827 5.155416 5.1215596 4.970165
1370509_at 7.0942326 7.5610886 7.945531 7.378797 7.319716 7.2936997 7.294283 6.979364 6.934906 7.1260467 7.138303 7.3340893
1370510_a_at 7.854887 8.038128 7.635392 7.816861 7.6643248 7.726929 7.847438 7.879586 7.7914586 7.6549773 7.7526994 7.6413465
1370511_at 13.833251 13.778226 13.838034 13.889971 13.798368 13.8815565 13.827675 13.864421 13.89766 13.8674555 13.838528 13.861613
1370512_at 7.9304605 7.7680187 7.758547 7.894135 7.7075505 7.947408 7.4059315 7.8941555 8.025007 7.8949122 7.885329 7.7668796
1370513_at 3.7839713 3.925637 3.7367435 3.5752332 3.7082982 3.751086 3.705855 3.548086 3.8262138 3.8360038 3.8276775 3.6758363
1370514_a_at 3.7328103 3.704777 3.7211115 3.6782243 3.9042797 3.7119985 3.6447926 3.6727233 3.701405 3.7191703 3.6318915 3.7798274
1370515_x_at 4.218215 4.2120175 4.1169844 4.291772 4.2958746 4.3904357 4.331119 4.0177183 4.2487035 4.0191493 4.509332 4.3004327
1370516_at 6.7256827 6.364414 6.069794 6.3729415 6.3686986 6.355755 6.4146957 6.1867723 6.8319817 6.798915 6.5388703 6.1764274
1370517_at 3.9689279 3.9431064 3.9892678 3.6777282 3.810429 3.893207 3.7482913 3.711509 3.7292848 3.7478507 3.631423 3.6235812
1370518_a_at 3.823736 3.9684117 3.906869 3.8894293 3.820338 4.0395727 3.920895 4.0269327 3.9561052 4.195289 4.2831707 4.0668974
1370519_at 4.544115 4.4623227 4.5768185 4.3163347 4.61318 4.413492 4.4899817 4.472532 4.5244246 4.6922016 4.512748 4.477347
1370520_at 4.5076427 4.6677155 4.426559 4.5366 4.519716 4.6930394 4.313407 4.530965 4.6995916 4.340587 4.275642 4.380279
1370521_at 6.3528333 6.323914 6.136177 6.241158 6.2773447 6.4841204 6.426766 6.2477174 6.3446903 6.1558137 6.240572 6.3179994
1370522_at 8.937178 8.9911995 8.980123 8.839802 9.120033 9.121813 8.861213 9.116051 9.137856 8.986624 8.715153 8.90277
1370523_a_at 7.9892654 8.076267 7.7277155 8.350773 7.9055934 8.103659 8.228519 8.170258 8.05824 7.7396708 7.8113 8.007329
1370524_at 9.253265 9.155426 9.115742 9.4563875 9.333368 9.304194 9.33755 9.365446 9.337759 9.229206 9.069021 9.32383
1370525_at 8.355291 8.295647 8.288353 8.388651 8.092434 8.338476 8.433155 8.465691 8.251183 8.132309 8.049128 8.246332
1370526_at 7.8842273 6.3298154 6.346007 7.9281926 6.4293675 6.2702303 6.1311088 6.402055 6.4721713 6.4647145 7.8498845 6.174469
1370527_a_at 8.573204 8.618366 8.480656 8.573821 8.495525 8.588507 8.980964 9.01879 8.868549 8.79644 8.812184 9.017826
1370528_at 6.2780714 6.234585 6.396877 6.3659425 6.3587475 6.4616323 6.5752487 6.126813 6.245711 6.2526784 6.45184 6.3792286
1370529_a_at 7.5480847 7.634102 7.451251 7.5213766 7.3315425 7.496247 7.319864 7.621593 7.6650047 7.378492 7.2393193 7.4312425
1370530_a_at 8.338805 8.428492 8.209117 8.262283 8.184901 8.032006 8.065469 8.594401 8.460886 8.032696 8.17494 8.058334
1370531_a_at 5.60664 5.7424927 5.3228264 5.769396 5.627535 5.501931 5.5685463 5.845625 5.895517 5.316646 5.314603 5.207143
1370532_at 5.714471 5.796119 5.8052373 5.7955294 5.700451 5.728382 5.6869307 5.573257 5.5090113 5.650784 5.7562 5.7823987
1370533_at 4.3516545 4.2041807 4.5908537 4.347783 4.3094435 4.2958856 4.444577 4.261692 4.1700993 4.279332 4.3777084 4.4084377
1370534_at 7.49273 7.4038186 7.246301 7.120662 7.0859528 7.140905 7.1276875 7.275595 7.5076356 7.5680256 7.3618317 7.3356433
1370535_at 4.2477264 4.151375 4.058386 3.8795414 3.9823377 3.9252274 4.0378995 4.0927486 3.934384 4.1027517 3.8969934 3.788019
1370536_at 5.400832 5.405035 5.1609106 5.3297415 5.1879663 5.108156 5.421074 5.1922827 5.3916836 5.0178733 5.2424946 5.1652517
1370537_at 6.724316 6.9511766 6.8669796 6.9930277 6.630922 6.8367796 6.991009 7.0826845 7.039051 6.6637955 6.9478884 6.7651296
1370538_at 7.495076 7.3124056 7.251911 7.429025 7.2237997 7.6320777 7.5681357 7.732331 7.1766872 7.4548182 8.17058 7.4402614
1370539_at 7.1452394 7.256961 7.1603217 7.282244 7.138721 7.043646 7.078582 7.284372 7.306813 7.1544623 7.109884 6.6761303
1370540_at 4.2759953 4.3142886 3.8669202 4.127188 4.2818704 4.2959566 4.191428 3.9282103 4.5091453 4.1472826 4.0497227 3.99754
1370541_at 6.5677695 6.214526 5.8095684 6.635452 6.4625983 6.51164 6.3369193 6.1256485 6.9616685 6.4305973 6.1541715 6.2773647
1370542_a_at 6.511618 6.4621086 6.4666276 6.477863 6.2242494 6.518512 6.3740573 6.2928514 6.362999 6.5327096 6.277105 6.230149
1370543_at 6.7560425 6.8179655 6.8607025 6.7399526 6.7341914 6.838747 6.5268164 6.7021556 6.995115 6.7613597 6.8573804 6.852511
1370544_at 5.8292327 5.7504435 5.82228 5.914008 5.753412 5.744814 6.2478805 6.107839 6.1331944 5.8078747 5.9268336 5.8010545
1370545_at 4.777225 4.888139 5.068933 4.9237213 4.8884826 4.833246 4.694077 4.4149675 4.6470294 4.947034 5.194835 4.746721
1370546_at 3.7768075 3.974227 4.2213855 3.780009 3.8858445 3.8340733 4.20613 3.724501 3.7739096 3.9899042 3.9052696 4.0079985
1370547_at 13.967113 13.953986 13.860617 13.899101 13.968225 13.939176 13.91232 13.932477 13.972697 13.880932 13.9670925 13.986699
1370548_at 7.15934 7.730458 7.650398 7.773021 7.489232 7.665564 7.68662 7.6713533 7.714673 7.9154024 7.693124 7.4850373
1370549_at 6.0056725 6.0418153 5.8324456 5.839499 5.9310217 6.0429916 5.956908 5.9779963 5.957684 5.9214506 5.779871 5.868821
1370550_at 5.788598 5.8206577 5.6503115 5.662186 5.8919997 5.7784166 5.805823 5.695019 5.539004 5.757896 5.663403 5.7893405
1370551_a_at 6.9804296 7.0692153 7.2040215 6.8051844 7.238297 7.0001106 7.0953536 6.999207 6.8476906 7.047317 7.0789285 7.4693546
1370552_at 5.243902 5.190198 4.972373 4.9459467 5.0729513 5.2231684 5.33092 5.142703 5.165391 5.2978735 5.5273733 5.6514397
1370553_at 6.973241 6.8709483 6.896298 6.841109 6.9186296 6.9714785 6.729446 7.338823 7.192633 6.963067 6.8877416 6.9049735
1370554_at 9.062754 8.873888 8.9963045 9.207665 9.037018 9.122224 9.14094 9.102929 9.300982 9.151387 9.206813 8.8755
1370555_at 4.0690413 4.0036144 4.0406356 4.09523 4.050885 3.9115787 4.1539106 4.17101 3.9591098 3.879467 3.8133295 3.9856524
1370556_at 4.8363857 4.6434965 4.5771465 4.4511385 5.0853 4.729994 4.797142 4.50383 4.9262257 4.933076 4.8543773 4.9142437
1370557_a_at 4.0731573 3.6903493 3.9063234 3.8761368 3.8073814 3.7831206 3.8255448 3.8139718 3.8640385 3.9535928 3.7540867 3.8436213
1370558_a_at 3.4480543 3.2622423 3.328453 3.2797422 3.304525 3.169112 3.2677522 3.197502 3.3088102 3.3687842 3.2966669 3.324911
1370559_at 3.638465 3.53342 3.7576091 3.5861578 3.6784894 3.5474634 3.6772213 3.6557984 3.4745157 3.81735 3.6189694 3.6182635
1370560_at 4.059312 4.2951894 4.26693 3.9858263 4.12795 4.318334 4.158806 4.268721 4.0657825 4.176192 4.0448933 4.2966022
1370561_at 4.050009 4.121125 3.9626749 3.860362 4.130501 4.037578 3.9102318 3.7661672 3.9630766 3.9172454 4.191007 3.9472284
1370562_at 4.6707954 4.8240137 4.720146 4.5978794 5.1084027 4.387083 4.532215 4.4505763 4.3305335 4.9942746 4.6500835 4.7350993
1370563_at 11.538906 11.522056 11.484993 11.526626 11.471069 11.685924 11.643291 11.438944 11.453385 11.413496 11.34154 11.587676
1370564_at 4.2542753 4.43978 4.3135395 4.376663 4.586627 4.281507 4.519225 4.3554034 4.2810636 4.503043 4.2756996 4.3145676
1370565_at 4.2372665 4.461733 4.23566 4.275523 4.32019 4.627635 4.4001 4.4081783 4.1849446 4.6425724 4.1040525 4.4913945
1370566_at 10.161008 10.560514 10.283264 9.922463 9.568652 9.924528 10.900401 10.2548 10.246311 10.491059 9.95829 10.083012
1370567_at 6.7085066 6.8149667 6.9383745 6.8898053 6.8103676 6.7577915 6.9035616 6.8127866 6.567491 6.731447 6.920095 6.7593184
1370568_at 5.609026 5.6726403 5.745538 5.713502 5.8197107 5.623168 5.7178345 5.476774 5.6291018 5.805655 5.7187223 5.547012
1370569_at 4.842971 4.9647555 5.1072636 4.8652086 5.1347365 4.945387 4.87683 5.030907 4.9199166 5.0064397 4.920386 4.869971
1370570_at 7.2668815 7.0025744 7.144624 7.316413 7.180483 7.3525567 7.029612 7.2303247 7.4080143 7.3320923 7.3413644 6.8966947
1370571_at 4.889562 4.951953 4.9352484 4.748855 4.908154 5.2196193 4.7966347 4.65307 5.103429 4.886328 4.9205194 4.6143675
1370572_at 3.7663395 3.7342083 3.891826 3.7946455 3.8689258 3.7136445 3.7064345 3.5751078 3.5985646 3.656294 3.7175186 3.8550634
1370573_at 9.320528 9.468003 9.261332 9.296631 9.24683 9.279255 9.315417 9.689282 9.50641 9.234146 9.3575535 9.574376
1370574_a_at 6.5646815 6.802638 6.7330184 6.6314282 6.619148 6.526203 6.684159 6.4746857 6.644386 6.7473397 6.5747256 6.573792
1370575_a_at 8.486437 8.464153 8.696033 8.530459 8.496378 8.592545 8.495386 8.575377 8.514785 8.352116 8.341397 8.402024
1370576_at 5.562572 5.501581 5.6586714 5.7679577 5.5736766 5.2788415 5.649193 5.7283506 5.3143024 5.5479765 5.6478944 5.7074466
1370577_at 6.4413733 6.6197476 6.476472 6.2351327 6.612762 6.50443 6.2179394 6.5160427 6.5991883 6.2139554 6.5938277 6.4167585
1370578_at 7.0143294 6.7286477 6.799221 6.931854 6.835505 6.737851 6.9485216 6.8620405 7.0045085 6.74577 6.7726917 7.044294
1370579_at 8.750469 8.997957 8.8065605 9.047695 8.674221 9.04196 9.015686 8.78949 8.81575 8.510025 8.653139 8.983671
1370580_a_at 13.182887 13.423353 13.229993 13.301012 13.342186 13.31655 13.280641 12.947256 13.123858 13.135519 13.18348 13.311997
1370581_at 3.9355893 3.9899204 3.9712403 4.0193768 3.987862 3.929159 3.956203 3.8171377 3.629496 4.1260934 3.900451 3.9557183
1370582_a_at 3.3272989 3.3124752 3.5705998 3.364511 3.4181 3.3595836 3.4976273 3.4282901 3.3257613 3.2930317 3.4483356 3.5444279
1370583_s_at 6.045146 5.5830665 6.243655 6.4184422 5.608972 6.0146937 6.3317475 6.0160913 5.9338803 6.3326287 6.9140897 6.275596
1370584_a_at 6.0620284 5.3687325 4.822606 5.7308803 5.387568 5.733453 6.251875 5.4984345 5.355705 5.5126348 5.8972874 6.1939244
1370585_a_at 7.006488 6.514321 6.5663834 6.474809 6.0415497 6.7814817 6.2614045 6.2546773 7.257518 6.6670547 6.855534 6.3460217
1370586_a_at 6.146248 5.7558594 6.007533 6.1423616 5.763917 5.8064227 5.8858767 5.979363 5.833628 5.9986315 5.8809834 5.9617248
1370587_at 4.8685226 4.9779844 4.904521 4.8742228 4.7403593 4.9792852 4.845704 4.709262 4.678711 4.8405657 4.529766 4.6769915
1370588_a_at 3.8837824 3.9954836 3.997566 3.8826456 4.0200787 4.1422973 4.021323 3.9062552 4.0632257 4.058589 3.8679266 3.816255
1370589_at 5.0977497 5.508355 5.197421 5.318149 4.9907026 5.0258636 5.132279 5.0327454 5.2074404 4.9044905 5.1607075 5.1635423
1370590_at 7.37926 7.269418 7.1778555 7.223278 7.074848 7.0787687 7.25396 6.893652 7.1046185 7.027092 7.2596765 7.3033085
1370591_at 7.3878455 7.3708653 7.4363523 7.239557 7.2154984 7.3247223 7.287818 7.5899887 7.522028 7.2166004 7.3617444 7.0701065
1370592_at 6.9015965 6.5893974 6.157399 6.097718 5.812451 6.555786 6.057537 6.33777 6.918628 6.521358 7.0667114 7.2048807
1370593_at 13.489326 13.641228 13.340663 13.50751 12.961615 13.637193 13.320538 13.321036 13.490964 13.6053505 13.676373 13.371348
1370594_at 4.6361947 4.7459173 4.5884237 4.4216413 4.690819 4.769292 4.590605 4.4390664 4.391651 4.444895 4.5190654 4.450449
1370595_a_at 3.6768029 3.913198 3.73994 3.5531049 3.6194675 3.791307 3.7494936 3.5333622 3.737038 3.9519312 3.631423 3.671133
1370596_a_at 3.9593112 4.209606 4.196697 4.282298 4.498144 4.088338 4.0983105 4.0847874 4.1857786 4.2812004 4.185662 4.4345803
1370597_at 5.2471333 6.11094 5.9083815 5.491454 5.5054073 6.095988 5.857579 6.215479 5.382802 6.05394 6.0017285 5.777234
1370598_a_at 4.4347944 4.5141315 4.4536247 4.5457196 4.331863 4.4298773 4.750808 4.1924677 4.3744984 4.325243 4.4307356 4.5337067
1370599_a_at 7.4569364 7.321316 7.184987 7.575617 7.435055 7.4488387 7.1095204 7.6196203 7.536707 7.1703916 7.047016 7.5039806
1370600_at 5.5363197 5.174823 5.2811046 5.4320674 5.3248234 5.5391536 5.461119 5.5298843 5.3418355 5.237641 5.542461 5.7499022
1370601_a_at 5.0120525 4.7278624 4.691377 4.55613 4.559329 4.6407084 4.673777 4.274436 4.6445036 4.714619 4.524328 4.43935
1370602_at 4.498536 4.5513134 4.345277 4.587227 4.3747597 4.5626698 4.460282 4.5549126 4.4506655 4.347543 4.366955 4.489805
1370603_a_at 6.1875305 5.665258 5.762667 5.5302196 5.6816964 5.776658 5.464161 5.5721874 6.7357526 5.9876227 5.6486473 5.666643
1370604_at 3.6622498 3.8735216 3.815774 3.703454 3.7166102 3.7625368 3.714277 3.5956876 3.713087 3.9568248 3.8496017 3.858222
1370605_s_at 6.0505443 5.75245 6.13841 6.1002455 6.2357354 6.178794 5.9357405 6.0938997 6.1277266 6.4602766 6.820535 6.3971767
1370606_at 6.6271834 5.7426786 5.5517926 5.931153 5.6892543 6.3262916 6.148685 6.0919366 6.1585712 5.4761405 6.50322 6.291947
1370607_a_at 4.5386453 4.4246225 4.3988595 4.720583 4.9786034 4.6774273 4.768177 4.5977435 4.5190086 4.3847094 4.5938997 4.2288017
1370608_at 3.6953397 3.6347268 3.7368233 3.8894606 3.9028516 3.6223185 3.8479457 3.587124 3.646806 3.6681597 3.673001 3.6932063
1370609_a_at 9.974628 9.935038 9.92828 9.866337 9.779099 9.8891945 9.899102 10.000084 10.114186 9.904004 10.087703 10.023714
1370610_at 4.597668 4.632234 4.4160385 4.6029572 4.5651035 4.2443695 4.4707775 4.3632584 4.5244246 4.456319 4.3452854 4.4608927
1370611_at 6.026675 5.903086 6.24489 5.92236 5.882287 6.044293 6.130177 5.5527678 5.9677315 5.8208294 5.8669806 6.0731544
1370612_at 6.09291 5.8019233 5.817716 6.0411797 5.997877 5.87216 6.0378466 5.9371576 5.514386 5.8858147 5.7993994 5.8992896
1370613_s_at 12.659315 12.63703 12.526403 12.656838 12.253407 12.576623 12.387806 12.2765045 12.650818 13.012708 13.077165 12.961876
1370614_s_at 5.3767066 5.587874 5.3305635 5.4472737 5.388018 5.458744 5.4838066 5.2993445 5.3097816 5.3462973 5.387112 5.324178
1370615_at 5.089037 4.9605904 5.015231 4.752301 4.965089 5.0339603 4.934355 4.790434 4.9175377 4.737762 4.8542147 5.0331535
1370616_at 5.0994143 4.8976707 5.073393 5.101911 4.8926845 4.86145 5.1460342 4.750763 4.556926 4.8945084 4.8798914 4.82942
1370617_at 4.7300615 4.791445 4.749034 4.665987 4.8404665 4.9974165 4.9579406 4.7471595 4.8995075 4.7021456 4.5521584 4.5660143
1370618_at 7.8870974 7.8791738 7.7038755 7.949865 7.593328 7.726068 7.7884116 8.09407 8.077922 7.5602403 7.631269 8.030254
1370619_at 4.8999143 4.8634267 5.0667744 4.792394 4.842822 4.8964915 4.865311 4.874062 5.0029225 5.187421 4.777824 4.8616424
1370620_at 4.6485844 4.706474 4.7708797 4.733912 4.7570596 4.6498504 4.705665 4.4960055 4.9401007 4.6972156 4.55846 4.6399393
1370621_at 5.275573 5.2233686 5.2369566 5.207474 5.2724266 5.194973 4.995714 5.1695824 5.0282683 5.379929 5.396137 5.3093753
1370622_at 4.505046 4.3978252 4.487506 4.1092176 4.509084 4.2524805 4.3951397 4.205596 4.5488706 4.5007973 4.2726135 4.436937
1370623_at 7.2159433 6.689225 6.4322343 6.6074195 6.294954 6.7038445 6.610225 6.5497737 6.867874 6.7459555 6.576494 6.4663043
1370624_at 4.5340204 4.4318404 4.3489246 4.310622 4.6704946 4.424794 4.2420816 4.2204323 4.5901957 4.1713414 4.1922884 4.3737
1370625_at 3.7764995 3.7666357 3.8767507 3.8753266 3.9438949 3.5578375 3.7096145 3.608074 3.6377964 3.9944148 3.7603164 3.9611046
1370626_at 3.3138914 3.5352151 3.376406 3.3141644 3.33556 3.3976383 3.5564928 3.281448 3.1973226 3.5157912 3.5055642 3.5596576
1370627_at 4.847882 4.5667124 4.558508 4.506652 4.667396 4.5632935 4.527488 4.5024996 4.826209 4.5643797 4.627943 4.413886
1370628_at 5.6757817 5.108012 4.8717504 4.9186 5.061249 4.913164 4.8414264 5.160511 4.9679046 5.2012205 4.8193703 4.896773
1370629_at 3.7618518 3.8644295 3.8293602 3.6133306 3.8334363 3.893207 3.601274 3.7262006 3.726026 3.5686991 3.769403 3.7724962
1370630_a_at 6.567071 6.4757295 6.3453836 6.5672784 6.2422066 7.020505 6.407469 6.4612136 6.833605 6.4355474 6.1385803 6.419002
1370631_at 4.164513 4.0499887 4.114194 3.9442143 4.1542797 4.2920833 4.360841 3.6867852 3.9406035 4.1442184 4.313134 4.329714
1370632_at 4.2057657 4.2889395 4.1662283 4.1172066 4.248951 4.196537 4.3612223 3.9745975 4.3789196 4.3153925 4.321599 4.253375
1370633_at 5.138126 5.0116477 5.1318164 4.9822044 4.8743706 5.0013914 5.112707 5.009885 5.1014547 5.143962 5.2043753 5.2379875
1370634_x_at 6.5790186 6.5778956 6.438842 6.5634556 6.624242 6.572073 6.616629 6.4673414 6.4009967 6.831739 6.4782605 6.6615686
1370635_at 4.7741585 4.790165 4.973408 4.614038 4.857563 4.8824964 4.815125 4.8899536 4.6418695 5.087676 5.151621 4.701031
1370636_at 4.5216064 4.55523 4.41335 4.3948107 4.527206 4.4381237 4.562814 4.263659 4.411807 4.4588284 4.293378 4.3256307
1370637_at 4.1619415 4.0289598 4.2929764 4.0757623 4.2045083 4.076576 4.0938 4.145205 3.906185 3.9966736 4.082981 4.5014515
1370638_at 4.9722066 5.2778277 5.307233 5.338028 5.1555014 5.1824226 5.078169 5.3031883 5.2282443 4.996424 5.2180014 5.5369406
1370639_at 7.368304 7.463133 7.5732975 7.3632092 7.476101 7.367159 7.4830256 7.2671976 7.2808642 7.56862 7.596857 7.596903
1370640_a_at 5.1757355 5.2977786 5.427883 5.3075657 5.3771763 5.2741156 5.1446924 5.181712 5.067725 5.183238 5.1594915 5.3429794
1370641_s_at 6.2758493 6.4913034 6.4813643 6.6181264 6.4489474 6.4759965 6.4823947 6.494457 6.131432 6.7694316 6.64913 6.4621763
1370642_s_at 7.0799394 6.8361936 6.873104 7.484499 7.166701 7.0724397 7.0329437 7.525594 7.3312435 6.8809376 6.984223 6.919611
1370643_a_at 5.1624985 5.2876596 5.2321353 5.1805325 5.2945065 5.2774324 5.1296353 5.16463 4.993605 5.1610627 4.925829 5.318674
1370644_at 3.7090304 3.7259169 3.6943727 3.742465 3.6685493 3.528958 3.7315695 3.4420588 3.5206 3.760416 3.44231 3.766766
1370645_at 4.3965816 4.538831 4.4426947 4.17485 4.4954567 4.3029275 4.514488 4.213659 4.281565 4.3497515 4.398926 4.294524
1370646_at 6.394115 6.342484 6.2604504 6.5866313 6.494624 6.387991 6.3732276 6.4170146 6.560207 6.6049027 6.4379854 6.2561193
1370647_at 4.3153 4.5118546 4.303689 4.586915 4.3020926 4.443655 4.5820346 4.194013 4.4158754 4.421378 4.3853154 4.4055376
[truncated: 3,479,920 more chars]
