# Supplementary material for: Transcriptomic point of departure determination: a comparison of distribution-based and gene set-based approaches
Source: Front Genet. 2024 May 9;15:1374791. doi: 10.3389/fgene.2024.1374791 (PMC11112360; doi:10.3389/fgene.2024.1374791)
Supplement: Supplementary file 6 [file DataSheet1.zip › Data Sheet 1/ethanol_29day_Rat_Liver_rma.txt]

ProbesetID V2 V3 V4 V5 V6 V7 V8 V9 V10 V11 V12 V13
Dose 0 0 0 400 400 400 1200 1200 1200 4000 4000 4000
1367452_at 10.702211 10.781053 10.76 10.595611 10.704171 10.800854 10.659665 10.733305 10.664257 10.7858305 10.763373 10.748958
1367453_at 10.243133 10.280353 10.278543 10.320829 10.211751 10.174829 10.192658 10.280148 10.349247 10.309768 10.266359 10.126165
1367454_at 10.007733 9.980575 10.047959 9.961185 10.022681 9.900084 9.93969 10.0347395 9.969022 10.215451 9.900481 10.052421
1367455_at 11.122437 11.063768 11.1242485 10.979095 11.072618 11.007553 11.094786 11.031878 11.211693 11.072906 10.967263 11.101771
1367456_at 11.787247 11.828891 11.904406 11.79667 11.761367 11.82302 11.860675 11.841034 11.831874 11.919314 11.896362 11.881668
1367457_at 9.115944 9.005729 8.980951 8.9120655 8.848489 9.129916 8.978517 9.032312 8.970022 8.982207 9.051973 9.022513
1367458_at 8.248304 8.429451 8.336038 8.2897005 8.315891 8.173926 8.222504 8.2685585 8.127302 8.334795 8.439284 8.08551
1367459_at 12.1914425 12.23013 12.206236 12.205536 12.120666 12.223516 12.104129 12.235856 12.21594 12.223186 12.195612 12.172094
1367460_at 11.422143 11.402711 11.449983 11.412524 11.479514 11.430512 11.411435 11.4709425 11.4902935 11.544335 11.572853 11.523523
1367461_at 10.334364 10.413838 10.40519 10.372013 10.139066 10.23809 10.25768 10.2357235 10.375955 10.4907 10.081892 10.249575
1367462_at 10.601102 10.999049 10.8721075 10.895435 11.038782 10.868562 10.883922 10.891764 10.965835 10.827231 10.664546 10.887104
1367463_at 11.490944 11.599912 11.48615 11.684699 11.549196 11.440316 11.674409 11.739269 11.46523 11.339061 11.522059 11.778777
1367464_at 9.8025 9.827433 9.892181 9.712205 9.539379 9.544549 9.746143 9.773718 9.755695 9.7664585 9.835433 9.64493
1367465_at 10.608396 10.588114 10.52248 10.675935 10.603496 10.536082 10.648669 10.619923 10.684771 10.439274 10.807364 10.656027
1367466_at 9.851388 9.884461 9.767589 9.679945 9.840347 9.96078 9.895916 9.771223 9.982408 9.974701 9.739894 9.8754015
1367467_at 11.76502 11.856763 11.775595 11.916783 11.931729 11.787576 11.724629 11.754867 11.687509 11.709345 11.814725 11.86271
1367468_at 10.460415 10.656246 10.578335 10.736417 10.668152 10.449832 10.5645 10.640091 10.714093 10.543758 10.610618 10.506757
1367469_at 11.782673 11.564943 11.664413 11.475157 11.471502 11.585861 11.645825 11.628216 11.521981 11.669141 11.60973 11.6609
1367470_at 10.228972 10.191572 10.165596 10.179469 10.180165 10.159575 10.126599 10.250606 10.15681 10.253965 10.105995 10.2562065
1367471_at 9.656672 9.646424 9.903742 9.897527 9.761247 9.689184 9.689866 9.7981 9.799848 9.67135 9.715684 9.666477
1367472_at 10.173486 10.056797 10.074031 9.983157 10.047922 9.966134 10.109468 10.050896 10.049639 10.258606 10.110746 9.879806
1367473_at 10.273769 10.214119 10.285001 10.24738 10.203765 10.249464 10.307657 10.17758 10.161347 10.152932 10.275661 10.266756
1367474_at 10.083831 9.9187565 9.823347 9.948473 9.922625 9.779329 9.845448 10.03502 9.7322855 9.999605 9.679946 9.992198
1367475_at 10.602453 10.541502 10.568471 10.617543 10.512386 10.641835 10.542425 10.6003275 10.464695 10.473204 10.5976305 10.424201
1367476_at 11.627173 11.462133 11.607781 11.749235 11.583939 11.631525 11.453139 11.590893 11.437107 11.554772 11.712946 11.584399
1367477_at 10.7237 10.675969 10.743607 10.907707 10.789701 10.603033 10.829612 10.898825 11.052187 10.727421 10.969732 10.741879
1367478_at 7.8905716 8.061408 8.2083 8.1339855 7.9400096 8.015074 7.8965697 8.242939 7.944701 8.195245 8.153017 7.932449
1367479_at 11.552639 11.5371895 11.531613 11.678262 11.591274 11.543399 11.613497 11.565874 11.605142 11.636806 11.69253 11.66504
1367480_at 10.235766 10.21226 10.351209 10.370063 10.073291 10.284378 10.278349 10.328789 10.233633 10.279739 10.265527 10.210697
1367481_at 9.953801 10.037025 10.128882 10.27838 10.084684 9.90719 10.0399275 10.108336 10.111184 10.189846 10.113462 9.982251
1367482_at 9.895883 9.906215 10.008342 10.163398 10.11563 9.816433 10.066801 10.073356 10.075503 10.0113945 10.011375 10.017225
1367483_at 9.424004 9.393795 9.617016 9.606148 9.543266 9.460253 9.395952 9.49407 9.461582 9.341978 9.546687 9.555922
1367484_at 9.874426 9.812757 9.948275 9.8497505 9.862485 9.912471 9.936725 9.994265 9.711771 9.897005 9.99282 9.788095
1367485_at 9.883271 9.8727255 9.877237 9.95375 9.783811 9.817164 9.7562065 9.8590555 9.725444 9.89542 9.791773 9.905906
1367486_at 9.411368 9.43836 9.271015 9.484091 9.271418 9.154127 9.133676 9.270877 9.177089 9.266109 9.348341 9.110094
1367487_at 7.2351737 7.273217 7.323814 7.1077924 7.3701468 7.2157063 7.019141 7.030161 7.067307 7.0892286 7.276952 7.1646204
1367488_at 7.651983 7.77798 7.6401544 7.562576 7.282888 8.050051 7.536942 7.893381 7.594194 7.3024516 7.389259 7.6145196
1367489_at 6.6176205 6.5899673 6.338192 5.855914 6.3525763 6.7014837 6.419906 6.2419844 6.5680847 6.621504 6.515258 6.279209
1367490_at 7.3726573 7.2031507 7.5011573 7.421881 7.322377 7.1192303 7.3415446 7.351246 7.4890814 7.3131514 7.3467216 7.1447177
1367491_at 9.283475 9.174632 9.245874 9.132301 9.116974 9.088737 9.19396 9.174438 9.153666 9.199645 9.280149 9.184776
1367492_at 9.534881 9.4533615 9.547886 9.61352 9.519189 9.525606 9.501646 9.596781 9.51093 9.5115185 9.500927 9.42972
1367493_at 9.8299055 9.763141 9.783605 9.823298 9.644506 9.617428 9.759383 9.6881895 9.752407 9.80446 9.616221 9.643121
1367494_at 10.7192 10.70799 10.706157 10.77787 10.688985 10.713488 10.655994 10.787155 10.72029 10.793044 10.801887 10.588972
1367495_at 8.355967 8.514152 8.588323 8.768449 8.462231 8.434052 8.574004 8.629357 8.594012 8.470832 8.479781 8.60867
1367496_at 10.880308 10.837479 10.920697 10.740455 10.941009 10.855148 10.766022 10.802843 10.873134 10.936305 10.791903 10.904228
1367497_at 8.929621 8.836945 8.779467 8.887873 8.807085 8.919724 8.877585 8.784777 8.83746 8.831999 8.879911 8.827067
1367498_at 8.886062 8.930794 9.030239 8.856711 8.714887 9.198682 8.676929 8.742268 9.025291 8.719772 8.9810505 8.557605
1367499_at 8.077465 7.9451704 7.9854755 7.9102707 7.6695614 7.876447 7.987932 8.149078 7.8733115 7.972479 7.943688 8.093807
1367500_at 10.480162 10.418992 10.502724 10.56789 10.659792 10.594147 10.537224 10.740773 10.541924 10.495613 10.66448 10.676991
1367501_at 9.268261 8.946319 8.906707 9.160141 8.938197 8.947468 9.039279 9.043996 8.963659 9.19071 9.0147505 9.0911455
1367502_at 8.966862 9.000987 9.141102 9.32377 9.052261 8.899184 9.044516 9.143568 9.267379 9.172174 9.176175 9.083951
1367503_at 11.311523 11.383505 11.465911 11.34483 11.443189 11.370392 11.340834 11.339245 11.346045 11.3843155 11.400704 11.277289
1367504_at 8.259718 8.128309 8.295128 8.389011 8.030048 8.256844 8.0497055 8.348509 8.214615 8.279106 8.334881 8.145642
1367505_at 8.757405 8.694571 8.700183 8.629383 8.712048 8.791236 8.523283 8.626672 8.58752 8.650098 8.682338 8.775656
1367506_at 10.25551 10.314633 10.326331 10.417889 10.29509 10.289317 10.403432 10.431165 10.442334 10.429855 10.431233 10.288988
1367507_at 7.974517 8.020948 8.25486 8.2790785 8.113439 7.846069 8.004661 8.111619 8.202633 8.120548 8.32692 7.954501
1367508_at 9.241301 9.491112 9.387664 9.5188675 9.297124 9.287274 9.170993 9.316915 9.323177 9.367858 9.364326 9.286594
1367509_at 10.0084505 10.00847 10.06282 10.225068 10.197161 9.985724 10.110357 10.142681 10.036665 9.99374 10.141375 10.093052
1367510_at 10.066538 10.011193 10.088683 10.126952 10.077287 9.893235 10.112694 9.996139 10.149081 9.9767475 10.217145 9.9227295
1367511_at 8.25742 8.201324 8.290703 8.269547 8.137328 8.029898 8.111197 8.208631 8.295831 8.361166 8.210667 8.221408
1367512_at 11.233979 11.203952 11.143704 11.254541 11.195425 11.155013 11.226642 11.134116 11.24334 11.221898 11.088335 11.161647
1367513_at 8.364145 8.681416 8.385062 8.1000805 8.795986 8.22682 8.502451 8.499084 8.668836 8.539827 8.484089 8.556185
1367514_at 7.8117304 7.7171464 7.8613367 7.9405537 7.768506 7.711666 7.4624815 7.6893215 8.033609 7.799162 7.7879143 7.6824813
1367515_at 7.282925 7.5259275 7.728323 7.289124 7.1740804 7.7218814 7.150734 7.0707645 7.2514443 7.2530684 7.368439 7.296893
1367516_at 9.787348 9.5199175 9.636391 9.682392 9.664287 9.652856 9.596372 9.787247 9.557144 9.636541 9.863312 9.637342
1367517_at 7.5598593 7.8998027 7.770434 7.631905 7.8173895 7.7789083 7.786712 7.7119265 7.919095 7.822031 7.742562 8.129972
1367518_at 8.407764 8.520634 8.242973 8.348804 8.410118 8.291351 8.31115 8.164275 8.316813 8.36568 8.303379 8.282134
1367519_at 8.759062 8.834705 8.760523 8.786685 8.72456 8.645212 8.507229 8.673758 8.783051 8.741001 8.685831 8.61474
1367520_at 10.30218 10.37696 10.37798 10.467232 10.420958 10.373704 10.40374 10.28767 10.334923 10.244071 10.476474 10.334344
1367521_at 6.77381 7.1283712 7.1350884 6.5060663 6.7471685 6.677708 6.3114724 6.522664 7.115863 6.667107 6.5321727 7.201839
1367522_at 9.461166 9.449652 9.477439 9.400087 9.330639 9.264573 9.169737 9.311213 9.454951 9.444177 9.2983675 9.211684
1367523_at 9.377869 9.424872 9.446922 9.769794 9.524178 9.407608 9.499033 9.548399 9.697451 9.5984 9.641366 9.517801
1367524_at 7.3121567 7.4200788 7.581626 7.297988 7.2459893 7.363182 7.3138995 7.183812 7.574662 7.315869 7.3075895 7.477928
1367525_at 9.334247 9.285811 9.343463 9.136679 9.408139 9.265398 9.290789 9.286416 9.532074 9.492052 9.277642 9.382853
1367526_at 9.767943 9.464188 9.62656 9.791919 9.737369 9.559091 9.648214 9.743137 9.767509 9.748969 9.721107 9.68782
1367527_at 8.4591255 8.302421 8.284993 8.170109 8.344908 8.197384 8.387255 8.385612 8.394102 8.552011 8.235988 8.305113
1367528_at 8.83392 9.036683 8.93469 8.903045 8.863842 8.761247 8.957335 9.146544 9.007524 9.240305 9.043266 9.028026
1367529_at 8.831371 8.819444 8.826781 8.981512 8.672194 8.847954 8.808524 8.821982 8.945209 8.729273 8.868667 8.796309
1367530_at 7.3813806 7.815808 7.45745 7.350478 7.3661785 7.5762615 7.519223 7.356004 7.394325 7.656216 7.494144 7.349464
1367531_at 10.735808 10.7008295 10.696653 10.659029 10.587082 10.7287 10.7789545 10.788317 10.647809 10.684981 10.805082 10.847502
1367532_at 11.2626295 11.327555 11.319333 11.240711 11.295226 11.239586 11.190538 11.174716 11.15682 11.192673 11.2164345 11.075238
1367533_at 8.585662 8.530483 8.510128 8.548596 8.674542 8.499306 8.424488 8.685016 8.670168 8.53237 8.687802 8.645256
1367534_at 7.4949584 7.6898727 7.648239 7.432153 7.5782003 7.6062174 7.730477 7.2959237 7.7344112 7.3970933 7.55944 7.486788
1367535_at 8.604253 8.687802 8.658953 8.610092 8.556941 8.759255 8.794885 8.704105 8.747883 8.51136 8.672561 8.592325
1367536_at 8.467613 8.380745 8.696316 8.738775 8.502485 8.125471 8.541075 8.65988 8.697895 8.627069 8.593571 8.347132
1367537_at 7.963342 7.707672 8.05831 8.071318 7.901351 8.011551 7.754731 7.9197516 8.004536 7.957976 7.9018483 7.8087335
1367538_at 7.5630765 7.422529 7.2600403 7.1059866 7.4100657 7.5777082 7.0139236 7.189763 7.4733467 7.343927 7.239235 7.205926
1367539_at 8.407542 8.607877 8.5149555 8.398909 8.58412 8.594432 8.383072 8.453512 8.390886 8.241099 8.203729 8.45521
1367540_at 7.749227 7.8161335 7.7225432 7.880044 7.7525353 7.8802195 7.6245294 7.6445827 7.9355125 7.750363 7.6877565 7.564691
1367541_at 8.686707 8.564991 8.429745 8.821318 8.629772 8.221666 8.397467 8.711889 8.440922 8.522256 8.7454 8.495056
1367542_at 7.2274957 7.3126493 7.5051413 7.3890934 7.3116217 7.4696546 7.4732785 7.6982164 7.4766498 7.6020203 7.4653473 7.29102
1367543_at 9.307036 9.191354 9.223543 9.414677 9.1039095 9.162177 9.271473 9.509676 9.411221 9.388933 9.492983 9.315622
1367544_at 6.8523197 6.585189 7.187429 6.645728 7.085726 7.35534 6.7391043 6.828398 6.604603 6.8256474 7.0003066 7.000078
1367545_at 7.023698 7.0167146 7.085842 7.126811 7.3116217 7.452672 7.161985 7.0994754 7.471809 7.2233553 7.173408 7.0611215
1367546_at 10.736525 10.684485 10.653803 10.877606 10.829386 10.618413 10.726355 10.783805 10.777864 10.629962 10.782121 10.690147
1367547_at 7.6759863 7.6831284 7.613841 7.6683226 7.677912 7.7618217 7.6103263 7.4251447 7.394157 7.689573 7.6346626 7.4183655
1367548_at 8.207517 8.414557 8.37478 8.315798 8.279513 8.290579 8.213726 8.301234 8.367021 8.370456 8.465792 8.054986
1367549_a_at 10.720547 10.544154 10.59884 10.569966 10.503544 10.585858 10.47639 10.654358 10.551147 10.524077 10.492832 10.6435175
1367550_a_at 9.278412 9.311605 9.257317 9.560767 9.380537 9.302091 9.083723 9.445066 9.279127 9.465349 9.25499 9.364088
1367551_a_at 9.422199 9.45511 9.535176 9.58154 9.430399 9.271308 9.630356 9.572955 9.532436 9.448785 9.564362 9.3875
1367552_at 4.5515337 4.540972 4.5398045 4.150095 4.0871015 4.1824684 4.4605465 4.5186543 4.3804884 4.3604164 4.370393 4.2694473
1367553_x_at 11.830431 12.677241 13.268328 12.29227 11.940493 12.095975 12.136423 12.445352 12.476888 12.768063 12.569039 12.832428
1367554_at 4.0503464 3.8342552 4.201225 4.0880523 4.214472 3.9529924 4.035427 4.030715 3.9308968 4.122795 4.2266207 4.0938168
1367555_at 14.681142 14.686079 14.718243 14.72809 14.718243 14.679873 14.691624 14.686906 14.697931 14.713245 14.677416 14.6967125
1367556_s_at 14.526749 14.520375 14.547753 14.570789 14.547202 14.500904 14.538676 14.514299 14.529062 14.545216 14.513983 14.514299
1367557_s_at 13.157482 13.162306 13.127239 13.113074 13.041633 13.139549 13.085402 13.131352 13.099794 13.211 13.171556 13.109264
1367558_x_at 3.0608811 3.210422 3.1579723 3.1071136 3.3685849 3.0479932 3.137739 3.087317 3.2515235 3.1989825 3.223196 3.0859194
1367559_at 12.971265 13.080093 13.082713 13.0713625 13.018732 13.060595 12.997083 13.086029 13.006929 13.155984 13.081399 13.041194
1367560_at 12.41953 12.440234 12.473302 12.555383 12.425362 12.426016 12.466685 12.468022 12.550174 12.383054 12.459028 12.470667
1367561_at 12.688467 12.683008 12.649494 12.851524 12.714858 12.672965 12.804177 12.864525 12.706804 12.73802 12.748788 12.7284565
1367562_at 8.901438 9.087531 8.652112 9.291124 9.02892 8.827348 9.194565 9.410761 8.953506 8.915179 8.942488 9.467846
1367563_at 9.657246 9.84985 9.795584 9.914459 9.734039 9.74677 9.792172 9.909157 9.876179 9.793148 9.714569 9.822391
1367564_at 6.018355 5.901361 5.716263 6.2762504 6.1617794 6.1589203 6.3195515 5.8517537 5.994721 5.763488 6.0714 5.8968267
1367565_a_at 13.817936 13.933989 13.932466 13.869978 13.84277 13.918635 13.90839 13.816916 13.867771 13.852436 13.972608 13.876296
1367566_at 3.9111354 4.0069194 4.2132053 4.365494 4.1051064 4.009782 4.0799685 4.008708 4.309078 4.224738 4.2196956 4.24893
1367567_at 12.351295 12.3478985 12.531939 12.445272 12.371157 12.344049 12.3817425 12.404537 12.489057 12.361652 12.520801 12.388915
1367568_a_at 9.717167 9.5811825 9.826963 9.817534 9.707746 9.606205 9.534858 9.466951 9.642091 9.363768 9.426568 9.53377
1367569_at 12.283397 12.434295 12.423676 12.417152 12.2483015 12.255559 12.274747 12.432207 12.295528 12.344554 12.323001 12.233086
1367570_at 7.4209557 7.5074267 7.8739696 7.5134363 7.4776926 7.8595505 7.426268 7.4181957 7.9197664 7.4384184 7.1984396 7.3349667
1367571_a_at 5.846112 5.282977 5.109928 5.5216675 5.1768913 5.2885046 5.510252 5.3578997 5.553977 5.7850237 5.2152567 5.564477
1367572_at 5.1310983 5.2513247 5.2538157 5.2496276 5.483926 4.957903 5.1427717 5.129602 5.239271 5.136273 5.250028 5.1230855
1367573_at 12.505942 12.53773 12.536215 12.609394 12.486303 12.492737 12.438441 12.5674095 12.534565 12.512502 12.5503435 12.532265
1367574_at 8.358337 8.158083 8.7054205 8.561644 8.289563 8.501252 8.410358 8.501197 8.550548 8.372544 8.175821 8.570816
1367575_at 11.798467 11.64881 11.705202 11.647842 11.579188 11.566868 11.649274 11.738092 11.817011 11.762645 11.76146 11.531445
1367576_at 13.860733 13.681128 13.827396 13.694927 13.605904 13.699247 13.783544 13.820336 13.7326355 13.858259 13.753837 13.7278805
1367577_at 7.6060185 8.194799 8.207002 8.248651 8.74793 6.930473 8.089836 7.5302296 8.711033 8.406203 8.4697 7.5896797
1367578_at 10.749451 10.791132 10.754786 10.820157 10.81323 10.683887 10.780534 10.754816 10.829768 10.852073 10.832532 10.732177
1367579_a_at 11.240582 11.330947 11.362619 11.303057 10.968377 11.144406 11.459994 11.542342 11.465671 11.514519 11.644267 11.570064
1367580_at 11.819773 11.75126 11.76631 12.011723 11.845717 11.75457 11.843982 11.976289 11.8714075 11.918979 11.9109335 11.780962
1367581_a_at 6.644086 7.126575 6.8342996 5.6083927 5.930833 6.8795915 6.7219796 7.011388 7.045777 6.703167 6.1922493 6.4069033
1367582_at 12.160457 12.075274 12.072625 12.198254 12.11792 12.108943 12.191739 12.249501 12.1679325 12.110245 12.19805 12.201108
1367583_at 13.273409 13.257374 13.284268 13.237823 13.356164 13.233275 13.282449 13.297418 13.222166 13.335589 13.282237 13.269474
1367584_at 8.670903 8.485289 8.732575 8.651357 8.48734 8.649493 8.738593 8.945973 8.769935 8.593099 8.696128 8.787254
1367585_a_at 10.94546 10.952661 10.833875 10.817848 11.036285 10.792142 10.869661 11.0175705 10.961678 10.792717 10.717294 10.763256
1367586_at 13.069498 13.223996 13.006144 13.048491 13.140662 13.236955 13.12167 13.077417 13.00918 13.17718 13.418878 12.991501
1367587_at 3.2707908 3.4724326 3.4948795 3.5433533 3.402291 3.4019513 3.396897 3.3899572 3.279006 3.238321 3.2573962 3.662835
1367588_a_at 11.631805 11.60393 11.789849 11.869356 11.778762 11.762493 11.678193 11.809328 11.796559 11.6162615 11.759609 11.706597
1367589_at 9.436742 9.413289 9.411278 9.558839 9.466223 9.434282 9.432361 9.451185 9.516721 9.562218 9.492079 9.429224
1367590_at 11.334414 11.082407 11.364177 11.353391 11.2055235 11.113068 11.254236 11.364281 11.155918 11.516392 11.39892 11.293867
1367591_at 10.58101 10.524814 10.555728 10.692937 10.574403 10.454927 10.560277 10.582894 10.573433 10.625175 10.593105 10.532663
1367592_at 3.4167542 3.453839 3.37203 3.6186664 3.4597743 3.3307047 3.4151616 3.4016523 3.7978237 3.4490583 3.531613 3.6255639
1367593_at 8.854322 8.830722 9.035433 8.904639 8.825855 8.537117 8.5717945 8.846619 8.443196 8.674354 8.592121 8.533391
1367594_at 9.208061 9.274265 9.364206 9.259748 9.276215 9.243921 9.406433 9.23226 9.282505 9.198829 9.0808525 9.253548
1367595_s_at 13.76052 13.751969 13.767292 13.767699 13.773532 13.786496 13.749201 13.732547 13.741656 13.672098 13.741073 13.739181
1367596_at 12.62398 12.529734 12.492895 12.581287 12.587177 12.538196 12.534726 12.60047 12.504244 12.486632 12.581796 12.659239
1367597_at 12.382162 12.396757 12.289598 12.403387 12.368647 12.305811 12.305169 12.4031105 12.392105 12.378292 12.367871 12.348355
1367598_at 14.03636 14.024202 14.055608 14.064975 14.058803 14.055623 14.021938 14.135606 14.063657 14.092951 14.012676 14.050384
1367599_at 12.277412 12.5653715 12.544645 12.478213 12.511114 12.433732 12.32323 12.405403 12.417039 12.591192 12.651558 12.460769
1367600_at 5.4394135 5.153659 5.210464 5.415999 5.493554 5.2247195 5.648473 5.329225 5.203275 5.3169236 5.1645145 5.388095
1367601_at 9.856311 10.65189 8.983367 9.399229 9.562114 8.8418045 9.468658 8.780255 9.130417 8.686256 9.431601 9.075945
1367602_at 9.983748 10.996819 9.468193 9.873942 10.053708 9.195641 9.836695 9.245216 9.517605 9.259733 9.97289 9.476582
1367603_at 11.674899 11.58341 11.600711 11.530826 11.612633 11.385651 11.523544 11.692989 11.536079 11.665164 11.682872 11.529876
1367604_at 11.611083 11.514059 11.661303 11.564516 11.663991 11.708645 11.66819 11.468263 11.684267 11.603242 11.654372 11.684208
1367605_at 11.114185 11.113772 11.172092 11.368402 11.046311 11.019067 11.154682 11.244303 11.171767 11.208641 11.127054 11.04718
1367606_at 12.699011 12.682492 12.740593 12.762576 12.77961 12.752664 12.639454 12.746762 12.6801195 12.790071 12.732628 12.663564
1367607_at 12.95207 12.946745 12.969246 13.011533 12.945194 12.956933 12.919444 12.973232 13.033619 12.997244 12.993581 12.946826
1367608_at 5.3374233 5.6263638 5.1495533 5.0340433 5.451545 5.187807 5.2518797 5.0177627 5.3265963 5.198948 5.1231084 4.9540815
1367609_at 12.283676 12.237921 12.10825 12.321804 12.178726 12.039532 12.301579 12.206949 12.37391 12.405463 12.376127 12.097656
1367610_at 12.752711 12.65244 12.638745 12.705859 12.705268 12.70321 12.718099 12.790239 12.773581 12.771252 12.754469 12.708058
1367611_at 5.2323174 4.728272 4.6502852 4.783088 4.7462287 5.001352 5.1856565 4.8461146 4.364138 4.9692125 4.9953637 4.8187413
1367612_at 14.087798 14.084566 14.06481 14.063547 14.075774 14.114026 14.044993 14.078086 14.047575 14.106449 14.1136265 14.099106
1367613_at 13.037524 12.981291 13.012313 13.016327 12.996076 13.017528 13.062429 13.074926 13.140874 13.166313 13.162538 13.032636
1367614_at 8.11198 7.762981 8.596651 8.383402 7.9731035 8.079617 7.9965024 8.374531 8.079748 8.02145 8.17185 8.170763
1367615_at 4.0473576 3.9439535 4.2600255 4.0104427 3.9013295 4.2912693 4.3025765 3.9714646 4.051283 4.329449 4.0957875 4.2206717
1367616_at 4.4880257 4.103924 4.284079 4.378027 4.691624 4.5418224 4.571683 4.5482054 4.3885145 4.3202944 4.5000277 4.6779375
1367617_at 9.435755 9.644902 9.480477 9.6877985 9.52827 9.52395 9.548755 9.834777 9.8070545 9.626189 9.571867 9.667612
1367618_a_at 11.337043 11.439047 11.460336 11.509566 11.36915 11.303504 11.415031 11.333556 11.390112 11.420225 11.428172 11.368212
1367619_at 12.429941 12.5433 12.599901 12.458453 12.61766 12.841975 12.436563 12.396971 12.316361 12.328713 12.631122 12.448993
1367620_at 12.86514 12.87271 12.913396 12.908213 12.873634 12.8941555 12.904371 12.970583 12.881639 12.943721 13.023891 12.916081
1367621_at 8.858381 8.898157 8.971195 9.062604 8.819141 8.769774 8.8091 8.929797 9.068779 8.963687 8.793888 8.8825655
1367622_at 12.715203 12.643737 12.634492 12.684163 12.678241 12.674172 12.673051 12.69647 12.604219 12.764156 12.718672 12.643224
1367623_at 12.651629 12.567415 12.64187 12.718014 12.63956 12.538658 12.693024 12.675256 12.697582 12.704963 12.667859 12.663768
1367624_at 10.934346 11.017556 11.263 10.989817 11.145179 11.60403 11.163899 11.096085 11.146321 11.010092 11.108926 10.982676
1367625_at 13.278506 13.278889 13.2794695 13.359134 13.361326 13.277837 13.303268 13.387024 13.259559 13.372818 13.345551 13.31679
1367626_at 4.66222 4.5683265 4.65577 4.866827 4.5453887 4.5849533 4.413544 5.1860075 4.829153 5.168862 4.536798 5.1694727
1367627_at 8.014418 7.924834 7.8280697 7.976013 7.903392 8.13624 8.006418 8.177991 7.8505154 7.6678677 8.124693 7.8689394
1367628_at 6.4264455 6.8378663 7.211025 7.056726 6.4900813 6.7645807 6.864328 7.03171 6.9350743 6.6903844 6.8970118 6.8222256
1367629_at 12.466128 12.50034 12.511892 12.646779 12.560878 12.4556 12.569132 12.581408 12.539436 12.66195 12.582697 12.623148
1367630_at 12.945373 12.87626 12.858851 12.963436 12.947256 12.859925 12.936357 12.955398 12.982122 12.992551 12.942851 12.887641
1367631_at 6.4252806 6.8109255 5.7846317 6.076429 6.499249 6.371356 5.4831896 6.3776903 6.0131702 5.7226133 6.063534 6.405786
1367632_at 9.902174 10.008695 10.000109 9.800773 10.003033 9.889409 10.090404 9.655491 10.062901 10.068627 9.590063 9.947932
1367633_at 9.205561 9.615053 9.550137 9.510067 9.599681 9.167268 9.654238 9.202715 9.692467 9.7709875 9.4105625 9.437545
1367634_at 12.777717 12.757567 12.739757 12.853477 12.857019 12.761841 12.729426 12.800547 12.802853 12.734452 12.821346 12.830001
1367635_at 12.454579 12.378787 12.38844 12.32631 12.485085 12.614959 12.449642 12.469489 12.468193 12.45754 12.505873 12.455779
1367636_at 8.197371 8.066255 7.945475 7.7956624 7.9300995 8.097118 8.18581 8.243807 8.188632 8.344786 8.115559 8.102797
1367637_a_at 11.206982 11.133296 11.211105 11.0948305 11.019828 11.147072 11.120954 11.1309 11.112066 11.107412 11.1167 11.098781
1367638_at 9.75473 9.781654 9.831013 9.9263115 9.880927 9.706477 9.849216 9.897478 10.076581 10.035157 10.070948 9.932014
1367639_a_at 12.78446 12.805282 12.917508 12.777191 12.817485 12.876757 12.675745 12.852216 12.664197 12.858352 12.82337 12.854893
1367640_at 12.801339 12.810357 12.726788 12.876682 12.809076 12.769552 12.79667 12.900841 12.874625 12.849335 12.742629 12.832912
1367641_at 13.589437 13.551623 13.589437 13.554184 13.541411 13.517027 13.53201 13.605185 13.525936 13.571392 13.514262 13.610507
1367642_at 11.355738 11.363235 11.38224 11.337383 11.458096 11.238378 11.344359 11.452458 11.335361 11.440472 11.472326 11.343467
1367643_at 11.756945 11.960384 11.916216 11.855316 11.790462 11.812181 11.71153 11.731802 11.848236 11.940881 11.930783 11.823143
1367644_at 7.4828215 7.626633 7.4065166 7.504715 7.7116647 7.6747975 7.3843856 7.3306365 7.366672 7.5070972 7.462123 7.5919833
1367645_at 13.118809 13.083611 13.067001 13.201339 13.055646 13.009923 13.171421 13.131486 13.1310835 13.112106 13.13176 13.094666
1367646_at 12.092834 12.213195 12.173148 12.165496 11.997451 12.035153 11.82186 12.044869 12.130281 12.166169 12.129659 12.110663
1367647_at 14.145896 14.146755 14.113819 14.122692 14.135157 14.190391 14.194202 14.157911 14.094655 14.127935 14.139916 14.167337
1367648_at 6.1152306 6.315756 6.057584 6.921632 6.327611 6.004015 6.184971 6.0249724 6.9604473 6.2430315 6.6817164 6.827654
1367649_at 6.5591817 6.394101 6.135039 6.5037484 6.75591 6.0932016 6.363881 6.6567383 6.6051226 6.5716186 6.382874 6.096362
1367650_at 7.033163 6.946867 6.8718624 6.5963373 6.8212357 7.119905 6.8682804 6.7750874 6.874393 6.691969 6.961272 6.3460083
1367651_at 10.073267 9.933185 10.158566 10.012145 10.237887 10.067058 9.849841 10.205127 10.268681 10.079054 9.964832 10.299312
1367652_at 10.175023 10.472558 10.200457 10.259809 10.236481 10.477739 10.400748 10.311215 10.103426 10.206631 10.424956 10.403801
1367653_a_at 12.478352 12.436691 12.556286 12.528483 12.49819 12.438165 12.612159 12.4581175 12.45826 12.631579 12.588136 12.5815115
1367654_at 8.48531 8.588661 8.516718 8.237012 8.301338 8.534449 8.285867 8.456007 8.174177 8.400341 7.904985 8.336954
1367655_at 8.292884 8.659147 8.542662 8.724373 8.501534 8.587015 8.598435 8.733151 8.606321 8.550679 8.515183 8.433241
1367656_at 11.162676 11.123505 11.170642 11.278531 11.141124 11.122756 11.190021 11.17478 11.244997 11.209336 11.294302 11.248705
1367657_at 12.472643 12.467765 12.243835 12.354103 12.385434 12.450556 12.227391 12.062672 12.169681 12.29463 12.171001 12.419847
1367658_at 6.6548276 6.6272054 6.574698 6.2560744 6.620703 6.7234774 6.6926713 6.7722006 6.9350743 6.747583 6.979323 6.688931
1367659_s_at 11.4635935 11.49598 11.301311 11.63688 11.811427 11.486308 11.495161 11.77929 11.710897 12.095389 11.983088 11.661948
1367660_at 6.880706 6.5974865 6.870317 7.043762 6.9864545 6.6847386 6.8962016 7.0352697 7.1377163 6.507829 7.015704 7.0930166
1367661_at 7.2951393 7.265594 8.109417 7.651924 6.979816 7.594177 7.2698793 7.4276776 7.530603 7.343901 7.4706655 7.322066
1367662_at 12.6381235 12.713843 12.659708 12.752763 12.72864 12.584509 12.606958 12.689713 12.733857 12.564147 12.7517 12.714878
1367663_at 11.993676 11.952579 11.988354 12.056909 11.948648 12.000547 11.998605 12.030703 11.955159 11.978555 11.966246 11.9134655
1367664_at 4.583235 4.206216 4.4719014 4.296338 4.1403646 4.3766565 4.2553735 4.198042 4.512943 4.6590095 4.2745833 4.1236324
1367665_at 4.3566637 4.5505967 4.3459883 4.6021237 4.4189997 4.3295064 4.517891 4.396529 4.217457 4.081048 4.1889234 3.9741576
1367666_at 9.409233 9.510841 9.610448 9.263182 9.231371 9.486442 9.464506 9.411181 9.507892 9.437111 9.329768 9.371511
1367667_at 11.897592 12.081061 11.68364 12.145756 11.887673 11.575179 12.287973 12.287291 11.966314 12.36515 11.92537 12.26712
1367668_a_at 6.848526 6.610728 6.7513647 6.161105 6.545973 6.8504286 6.3439293 6.677252 6.565735 6.105909 6.434079 6.3388586
1367669_a_at 10.451283 10.697001 10.863166 10.770436 10.748786 10.554848 10.671306 10.647345 10.673301 10.690012 10.586598 10.586116
1367670_at 11.000318 11.109546 10.944769 11.141669 11.259872 10.823747 10.990502 10.992562 11.037325 11.025132 11.26042 10.876255
1367671_at 9.799904 10.001474 10.038511 9.98169 9.860225 9.812553 9.984 9.811445 9.894646 10.062921 9.949664 10.015039
1367672_at 11.798707 11.696806 11.686491 11.622002 11.859869 11.788513 11.671562 11.491085 11.669632 11.679291 11.8170805 11.682194
1367673_at 11.366794 11.449507 11.384247 11.288103 11.436744 11.1062565 11.115925 11.0968895 11.195804 11.177295 11.2951355 11.163315
1367674_at 9.427727 9.4253845 9.326075 9.507465 9.340149 9.37619 9.4874935 9.387881 9.26871 9.500289 9.492402 9.426232
1367675_at 9.866936 9.786406 9.801538 10.061557 9.784973 9.94737 9.908174 9.868908 9.944253 9.921984 10.051353 9.894709
1367676_at 7.3668165 8.06599 7.6785707 7.6055 7.3213696 7.7442565 7.429345 7.9984503 7.4616475 7.7346454 7.8079753 7.1528254
1367677_at 11.744853 11.523428 11.7167225 11.844316 11.891138 11.893078 12.043632 11.98939 11.830618 11.878922 11.958367 12.021249
1367678_at 11.342583 11.32605 11.266577 10.764249 11.044353 11.163373 11.165316 11.137656 11.251075 11.117394 11.128793 10.923969
1367679_at 10.541499 10.184049 10.849756 10.388328 10.782073 10.917666 10.3781185 10.506279 10.651404 10.336794 10.372798 10.536262
1367680_at 12.042971 11.963686 11.989856 11.796381 12.014756 12.041951 11.775275 11.865996 11.9534645 12.041916 12.017623 11.986505
1367681_at 10.187672 10.285069 10.1894865 10.299174 10.054694 10.085758 9.949576 10.113086 10.132022 10.068359 10.0721035 9.902484
1367682_at 6.80992 6.8429027 6.831627 6.839574 6.5646996 6.7952566 6.837692 6.6981606 6.7359524 7.071994 6.6500096 6.681934
1367683_at 10.009716 10.012131 10.19197 10.032295 9.639328 9.975286 10.25733 10.424153 10.062212 10.19091 10.231374 9.911072
1367684_at 3.9955294 4.1126823 4.0760202 4.103863 4.4294996 4.1981807 4.1135626 4.135869 4.23825 3.9934237 4.328196 3.970525
1367685_at 12.4181 12.398939 12.38992 12.447995 12.370718 12.34528 12.433523 12.497743 12.486744 12.474481 12.455044 12.420886
1367686_at 11.823386 11.806069 11.725223 11.600366 11.655185 11.986875 11.753889 11.623174 11.797142 11.65951 11.786322 11.780989
1367687_a_at 8.475919 8.398272 8.457832 8.628557 8.513962 8.443152 8.389056 8.430435 8.539392 8.259486 8.355531 8.492611
1367688_at 8.525909 8.667337 8.607622 8.869637 8.710912 8.534132 8.720738 8.743557 8.950213 8.627607 8.770268 8.626858
1367689_a_at 7.3002334 7.1968265 7.5195327 7.5115905 6.945768 6.9559855 6.604178 6.8175306 7.8802896 8.135677 7.688178 7.366299
1367690_at 11.883599 11.812582 11.840436 11.937884 11.967016 11.874614 12.0339 11.966115 12.014614 11.852235 12.040698 11.938571
1367691_at 11.497685 11.108465 11.427951 11.008757 11.103085 11.305002 11.424152 12.206228 11.11838 11.658404 10.935711 11.133274
1367692_at 3.8586743 3.8576083 3.8454826 3.8625765 4.0650125 3.7097375 3.679516 3.7217371 3.9076085 4.1567917 3.8204243 3.642198
1367693_at 10.117559 10.2203865 10.235976 9.890882 9.906839 10.057832 9.949997 10.222849 10.095827 10.132131 10.081545 10.0083065
1367694_at 11.188483 11.34497 11.20443 11.18897 11.330505 11.242648 11.07984 11.223849 11.220011 11.3374195 11.329556 11.233732
1367695_at 12.481052 12.436521 12.473644 12.384276 12.515597 12.520489 12.471814 12.422376 12.442764 12.282483 12.608198 12.48954
1367696_at 8.570738 8.657456 8.612506 8.730605 8.649835 8.676608 8.792549 8.68059 8.842262 8.689327 8.660383 8.585989
1367697_at 10.002595 10.250863 10.268066 10.048297 10.06401 10.569173 10.154035 10.206259 10.1292515 10.011763 10.093515 10.0915165
1367698_a_at 9.166332 9.1159525 8.932012 9.053823 9.226946 9.065265 9.167566 9.216275 9.073583 8.955957 9.260903 9.118358
1367699_at 6.0856886 6.566481 6.71402 6.7589912 6.0284286 6.5321255 6.63763 6.7694044 6.684686 6.6152406 6.7116165 6.397108
1367700_at 4.139827 4.1343355 3.9136438 3.80953 4.5224223 4.0666623 4.0260205 4.132022 4.2825074 4.1272993 3.545772 4.2660437
1367701_at 7.3687024 7.51349 7.525343 7.534671 7.2080026 7.3902254 7.418471 7.7836533 7.760269 7.3550115 7.2670035 7.363461
1367702_at 12.65737 12.65346 12.624673 12.561697 12.641201 12.578532 12.4518585 12.606961 12.599151 12.647455 12.629737 12.469254
1367703_at 3.9955294 3.7173457 3.793477 3.9047654 3.738929 3.700118 3.9938936 3.9613485 3.4726443 3.8238034 4.1616483 4.0686274
1367704_at 8.405686 8.435918 8.5578785 8.317586 8.479437 8.4242525 8.355664 8.487299 8.533437 8.386914 8.354596 8.596585
1367705_at 9.521171 9.570379 9.430934 9.6837845 9.602399 9.256917 9.42507 9.540628 9.581455 9.611364 9.681252 9.593103
1367706_at 10.9570055 10.9839525 10.92162 11.03709 10.966823 10.858263 10.982237 11.0152445 11.013408 11.158963 11.065448 10.949252
1367707_at 9.947068 8.479236 8.804179 8.763656 8.223922 9.224075 8.719866 9.255102 8.644553 9.434242 8.942489 8.808764
1367708_a_at 11.035866 9.835884 9.974781 10.034546 9.497532 10.294163 9.835541 10.461782 9.918564 10.657864 10.100865 9.990875
1367709_at 10.051135 10.461047 10.472474 10.243611 10.42565 10.35318 9.575411 10.11391 10.635059 10.658523 10.492705 10.766399
1367710_at 10.940754 10.881741 11.065022 11.239705 10.976972 10.977978 10.943152 11.021452 10.971775 11.013768 11.11182 11.026319
1367711_at 11.573435 11.625549 11.719367 11.62865 11.536634 11.467179 11.587514 11.683435 11.624589 11.675792 11.603044 11.674175
1367712_at 6.8500557 7.2761407 7.530495 7.492332 7.1577234 7.3760023 7.3627973 7.3059325 7.4316745 7.2616854 7.398294 7.05377
1367713_at 9.899617 9.959925 10.043739 10.018183 9.583492 9.935173 9.753972 9.981204 9.635372 9.860385 9.722737 9.762307
1367714_at 8.161989 8.256454 8.130075 8.499731 8.179321 8.025196 8.249438 8.121445 8.329365 8.31562 8.354596 8.027538
1367715_at 10.209648 10.282672 10.137869 10.443337 10.167815 10.202103 10.242446 10.329737 10.261765 10.348975 10.308673 10.345607
1367716_at 8.465561 8.565767 8.6247425 8.475985 8.443224 8.409996 8.273753 8.553755 8.339252 8.535442 8.597338 8.371898
1367717_at 12.8011465 12.805806 12.786894 12.830979 12.8585825 12.737708 12.8079605 12.893985 12.862797 12.788902 12.836349 12.773561
1367718_at 9.017025 9.166447 9.023357 9.035657 8.980015 8.874367 8.990925 9.097206 9.05493 9.16747 9.215157 8.992178
1367719_at 9.838872 9.671399 9.640325 9.44711 9.625384 9.706392 9.610915 9.731733 9.716391 9.94607 9.661626 9.754761
1367720_at 11.507682 11.603438 11.428973 11.681129 11.6623745 11.383474 11.679548 11.410248 11.61789 11.711281 11.638018 11.612875
1367721_at 11.200132 11.402037 11.132156 10.739841 11.080953 11.168394 11.011598 11.527691 11.261432 11.292919 10.575907 11.462864
1367722_at 7.137262 7.3725834 7.388192 7.3704844 7.3015985 7.2816014 7.3731976 7.5241385 7.403317 7.2698035 7.448402 7.3066115
1367723_a_at 7.974456 7.982328 8.090764 7.878019 8.162794 8.07564 7.839467 7.8992043 8.018042 7.9058437 7.8249264 8.1209955
1367724_a_at 10.837284 11.018794 11.024645 11.047702 11.012321 10.988714 10.975017 10.93686 11.065468 11.185366 11.0157995 10.938616
1367725_at 7.4235005 7.8882985 8.32379 7.9735065 7.8457494 7.6241355 7.745824 8.4627 8.572039 8.11384 6.985094 8.514505
1367726_at 6.754432 6.778644 6.4913 6.793768 7.114025 6.7803907 6.8990955 6.734733 6.707837 6.726464 6.7141004 6.436518
1367727_at 8.1029625 8.115977 8.244623 8.267837 8.019788 8.287716 8.04521 8.103041 8.416007 8.14039 8.498608 8.0549
1367728_at 8.556171 8.350985 8.607264 8.448416 8.050493 8.521114 8.065405 8.527342 8.547316 8.646164 8.508222 8.390083
1367729_at 12.037383 11.981719 12.000576 12.161047 12.076613 11.973823 11.927337 11.709342 12.100211 11.251178 11.588411 11.757137
1367730_at 9.686608 9.85657 9.959517 9.82907 9.632535 9.754801 9.802536 9.794538 9.862568 10.005786 9.866647 9.70556
1367731_at 8.567591 8.258299 8.527184 8.267523 8.345591 8.514083 8.483101 8.463223 8.718511 8.2177 8.340689 8.493597
1367732_at 8.9636135 8.8716755 9.111013 9.068928 8.708692 8.761344 8.954294 9.221142 9.201324 9.031573 9.039293 8.981464
1367733_at 6.944768 7.2682395 7.918004 7.0622954 7.221349 7.302342 6.6278872 7.4552608 7.109037 8.31249 7.7930684 7.377085
1367734_at 8.409189 8.055325 8.441601 8.571553 8.483489 8.398085 8.492261 8.480124 8.530685 8.529387 8.494555 8.59244
1367735_at 12.170575 12.024884 11.954551 12.013268 12.064706 12.004981 11.9130335 12.333431 12.026216 12.1806755 12.0388365 11.981666
1367736_at 9.929704 9.977981 10.012124 10.307331 9.796481 10.037011 9.808396 10.01619 9.940118 9.877288 9.873609 9.7303915
1367737_at 11.126928 11.002827 10.989816 11.099744 11.147891 11.063268 11.045447 11.098672 10.998243 11.026737 11.08928 11.050578
1367738_at 7.49756 7.6053805 7.679631 7.5568852 7.5279236 7.558455 7.4595046 7.59595 7.7552915 7.457091 7.789866 7.7715225
1367739_at 4.5137506 4.07852 4.2520647 4.3171043 4.4773417 4.4641705 4.6973104 4.542109 4.6609535 4.371362 4.514483 4.5383453
1367740_at 6.315112 6.877052 6.393606 6.7810807 6.494582 6.5209618 6.2990904 6.7305536 6.5506687 6.867662 6.3124056 6.6143866
1367741_at 9.7252865 9.995762 10.567707 9.821517 9.591111 10.425452 9.625933 10.106514 10.728945 10.108915 9.616034 10.395675
1367742_at 5.2623167 5.3430634 5.2965193 5.0221457 5.1344147 5.107937 5.32464 5.326507 5.1591897 5.563943 5.464994 5.336439
1367743_at 6.8116493 6.71709 6.701943 6.6053433 6.8124266 6.8267384 6.9160028 6.3867745 6.7451787 6.928182 6.992863 6.739292
1367744_at 6.720872 6.732642 6.6508713 6.66167 6.65305 6.5891914 6.4867916 6.600001 6.5393424 6.348177 6.3725853 6.1962914
1367745_at 8.723579 8.574006 8.801734 8.920269 8.687151 8.513107 8.666948 8.48065 8.909313 8.540449 8.899565 8.651838
1367746_a_at 8.08206 8.2240925 8.277847 8.311495 8.360502 8.121532 8.088879 8.133318 8.362366 8.145199 8.31999 8.344978
1367747_at 9.061382 8.915541 8.992624 9.2766285 9.281084 9.004051 8.873859 9.067703 9.247801 8.933788 9.076035 9.184019
1367748_at 9.697758 9.781841 9.582931 9.948473 9.861319 9.704357 9.716692 9.835385 9.66297 9.662214 9.96486 9.538291
1367749_at 3.4744468 3.8713171 3.7621195 3.5312252 3.6417592 3.8273284 3.4280813 3.4912689 3.4397097 3.3150945 3.4576633 3.6591425
1367750_at 9.680812 9.610557 9.575722 9.777094 9.708141 9.540287 9.727913 9.751425 9.789362 9.612481 9.767759 9.512534
1367751_at 8.758768 8.649927 8.632719 8.980228 8.94745 8.677393 8.756402 9.2578335 8.8365 8.981311 8.836872 8.885605
1367752_at 9.223558 8.83944 9.002494 8.921025 8.655698 9.089415 8.891997 8.943839 8.929646 8.888568 9.154637 9.134733
1367753_at 7.709181 7.498981 7.5647087 7.3642263 7.412516 7.614254 7.606536 7.3847246 7.5726614 7.763561 7.628689 7.6805596
1367754_s_at 10.964637 11.032369 11.068261 11.151565 10.916638 10.793439 10.9036665 11.313217 11.130062 10.862619 10.714363 10.612799
1367755_at 13.596642 13.639718 13.557246 13.566884 13.518558 13.563977 13.559658 13.498313 13.518813 13.430079 13.523404 13.492965
1367756_at 9.803041 9.736943 9.747176 9.909145 9.788128 9.669739 9.8194 9.990623 10.05178 10.052594 9.981605 10.046515
1367757_at 12.485915 12.537908 12.477534 12.408357 12.506952 12.465687 12.57026 12.595558 12.51742 12.566065 12.527704 12.51409
1367758_at 8.963016 8.866547 9.279551 9.436598 9.466724 9.072746 9.14547 9.39315 9.220909 9.103844 9.320019 9.3472805
1367759_at 8.889186 9.03466 8.649624 9.037092 9.099526 8.699281 8.460544 9.2407875 8.540804 8.873991 8.964326 8.936892
1367760_at 8.557279 8.196677 8.406344 8.29323 8.224844 8.356938 8.416167 8.469842 8.441706 8.224259 8.379784 8.273573
1367761_at 7.72232 7.8092203 7.531918 7.928784 7.671946 7.611677 7.792162 7.524743 7.756302 7.9532194 7.7467484 7.6299014
1367762_at 5.068262 5.0894394 4.950038 5.0042124 5.122451 5.0857 5.021119 4.9508696 5.04947 5.142932 5.162267 5.042919
1367763_at 11.454699 11.473257 11.453024 11.303453 11.353009 11.504597 11.425505 11.037265 11.368057 11.555344 11.648635 11.350931
1367764_at 8.274365 8.291532 8.370786 8.299842 8.329416 8.14046 8.117339 8.207812 8.103815 8.342256 8.165064 8.35231
1367765_at 10.542335 10.588993 9.6642475 10.518396 10.288568 10.114327 10.305258 10.462275 10.675812 10.05432 9.867969 10.563996
1367766_at 11.20303 11.240488 11.251471 11.382961 11.35866 11.264735 11.407345 11.255218 11.333032 11.197842 11.377755 11.298588
1367767_at 11.266275 11.1048155 11.143452 11.268825 11.24422 11.139568 11.191983 11.2463875 11.292948 11.290373 11.180689 11.091529
1367768_at 5.243684 5.1874166 5.5107164 5.483984 5.222506 5.4309335 5.1737714 5.3947835 5.5333614 5.044323 5.375909 5.357477
1367769_at 9.146138 9.22973 9.311577 9.339298 9.318222 9.463041 9.447155 9.299971 9.339977 9.309726 9.509762 9.141651
1367770_at 10.324849 10.40038 10.398557 10.42667 10.414948 10.276348 10.374879 10.437541 10.596816 10.537809 10.6152935 10.505482
1367771_at 9.271815 9.781017 9.900585 9.651831 9.680734 9.256721 9.031926 9.799942 10.040101 9.610047 8.901634 9.985476
1367772_at 8.871443 8.765156 8.9189205 9.273636 8.963138 8.720538 8.915201 8.856688 8.746281 8.9426 8.699447 8.884493
1367773_at 10.60574 10.640257 10.481257 10.470853 10.30759 10.444786 10.485074 10.695111 10.47041 10.549176 10.4992 10.604572
1367774_at 13.204159 13.133389 13.261442 13.118772 13.102147 13.2062645 13.073253 13.1795435 12.921141 13.098349 12.930847 13.141001
1367775_at 12.340669 12.459075 12.649348 12.611359 12.834389 12.960787 12.504049 12.419399 12.306322 12.27516 12.425463 12.719904
1367776_at 5.7956 6.8914266 6.5033693 6.1339417 5.9270215 5.941709 6.782624 8.000883 6.6381884 5.6479673 7.6791325 6.7968802
1367777_at 11.554286 11.854816 11.58861 11.681251 11.8271475 11.770622 11.554925 11.616107 11.736724 12.006787 11.991501 11.816943
1367778_at 9.823769 9.602957 9.5314045 9.66172 9.727009 9.742079 9.785057 9.615105 9.824997 9.600201 9.893244 9.885984
1367779_at 6.516908 6.8749843 6.7000985 6.432733 6.753279 6.635608 6.7808995 6.752033 6.647492 6.718301 6.65321 6.736292
1367780_at 6.9464407 7.2949343 7.245782 7.137563 7.006454 7.2044916 7.351926 8.272913 7.0933933 6.9072423 7.59933 7.175326
1367781_at 3.4161057 3.5624166 3.5826406 3.3773196 3.6279361 3.4280522 3.686994 3.4076848 3.4780042 3.5868034 3.4654336 3.5136945
1367782_at 4.462798 4.45374 4.494181 4.3909607 4.570525 4.4726934 4.7274094 4.4921083 4.4243526 4.2467957 4.227285 4.5121746
1367783_at 12.031448 12.046464 12.048343 12.190351 12.100411 11.979446 12.106986 12.027363 12.009279 11.897303 11.977133 12.032784
1367784_a_at 13.132572 13.209078 13.049138 13.074554 13.079994 13.211306 13.165463 12.770906 13.27607 13.09559 12.962239 12.9568
1367785_at 4.470641 4.5195093 4.4048615 4.447293 4.336052 4.538213 4.840009 4.548031 4.5347614 4.547717 4.6000824 4.5871
1367786_at 10.825266 10.721238 11.27732 10.758199 10.883479 10.7557335 10.836999 11.170329 10.959552 10.616457 10.688791 10.876386
1367787_at 5.6835127 6.005279 6.0330834 5.9396105 5.6074133 5.6114693 5.4533725 5.689472 5.4666033 5.8654103 5.837292 5.8164015
1367788_at 8.285486 8.433431 8.460011 8.456083 8.288946 8.264545 8.566551 8.27395 8.412751 8.2204 8.34479 7.9365396
1367789_at 7.4942155 7.4163065 7.5345654 7.3129473 7.375078 7.340561 7.3414125 7.4384317 7.2229123 7.2592206 7.2556534 7.1654315
1367790_at 9.594248 9.559314 9.472296 9.422465 9.604889 9.423189 9.391577 9.4257965 9.599938 9.539635 9.638184 9.545521
1367791_at 7.614989 7.784859 7.8646855 8.047894 7.860802 7.7782636 7.988092 7.9058547 8.001681 7.763561 8.175976 7.979711
1367792_at 4.1074734 4.146778 3.9558172 4.0989532 4.2123346 3.9384997 3.9894865 3.6466286 4.0806155 3.897654 4.0809793 4.024885
1367793_at 13.3311205 13.283201 13.247437 13.311338 13.152152 13.126559 13.064468 13.251318 13.22467 13.263978 13.32693 13.241507
1367794_at 6.883566 7.523954 6.540716 6.6750603 6.109564 6.574149 6.8463254 5.6732497 6.905316 6.405497 6.46736 6.3402414
1367795_at 7.5476665 8.397779 8.316884 8.212514 8.077892 7.7702217 7.7607846 8.057793 8.290206 7.9495053 7.5966134 8.0628395
1367796_at 8.367907 8.123592 8.177125 8.426777 8.203245 8.101414 8.136363 8.493546 8.029299 8.208672 8.219714 8.418316
1367797_at 6.35568 6.2573643 6.510084 6.7123475 6.3397994 6.3731494 6.681911 6.6633096 6.8764987 6.6939034 6.666717 6.1134534
1367798_at 12.174846 12.215935 12.077938 12.188086 12.29092 12.103684 12.123749 12.156522 12.166399 12.163567 12.268839 12.254775
1367799_at 5.1139474 5.633247 5.3896923 5.34437 5.4354835 5.694227 5.5216627 5.1654873 5.688164 5.152978 5.2735453 5.1900315
1367800_at 6.296957 6.0667863 6.4290824 6.450223 6.132691 6.1394167 6.4432373 6.668935 6.3164434 6.199617 6.321418 6.337603
1367801_at 9.549757 9.420713 9.242479 9.29123 9.39017 9.26577 9.336261 9.233237 9.290147 9.330265 9.135543 9.577589
1367802_at 9.365623 9.229901 9.48415 10.443034 8.920284 9.033475 9.365961 9.11473 8.489372 9.174598 9.444053 8.512085
1367803_at 6.578163 6.495923 6.6603847 6.6772466 6.2614985 6.636676 5.8947926 6.284916 6.226517 6.287681 6.3276963 6.144351
1367804_at 13.090591 13.084606 13.031673 13.154176 12.949949 13.029909 12.951036 13.00856 12.966897 12.994044 12.9161005 13.133499
1367805_at 4.6434937 4.6976786 4.6743937 4.741244 4.8869667 4.8153768 4.8098927 4.7723923 5.0797725 4.785418 4.7822175 4.6267977
1367806_at 5.184935 5.169404 5.328173 5.4193716 5.315162 4.9989734 5.313227 5.130307 5.193779 5.3369913 5.2546225 5.1682525
1367807_at 9.093467 8.996421 8.307196 9.020375 9.152441 8.9624405 8.989193 9.019403 9.118325 9.215131 9.006088 9.041356
1367808_at 10.989753 11.053713 11.258764 11.307546 11.129094 11.157244 11.201061 11.334992 11.084724 11.110428 11.390488 11.245935
1367809_at 4.583235 4.7935457 4.8382473 4.6454988 4.6312037 4.7158885 4.876111 4.4763517 4.9978266 4.704542 4.2787786 4.9102693
1367810_at 5.8927407 6.059204 5.955782 6.450782 5.8318214 5.9621964 6.1032157 6.223905 5.983157 5.86633 5.8961196 6.003899
1367811_at 5.076032 6.0562863 5.2178926 5.827116 5.5537076 5.111385 5.693728 5.000198 5.3610396 5.9792643 5.422851 5.5713506
1367812_at 7.8413124 7.740673 7.4541664 7.4872704 7.805207 7.5052543 7.802917 7.3743734 7.8188987 7.914826 7.433665 7.510973
1367813_at 8.894735 9.035316 8.642178 8.85925 8.948883 8.644575 8.867013 9.120133 8.982082 9.030609 9.212102 8.751048
1367814_at 9.092386 9.446932 9.074785 9.474088 9.063322 8.870571 9.051527 9.067465 9.286543 9.088204 9.254747 8.835277
1367815_at 8.763634 8.605853 8.718278 8.885513 8.557344 8.593381 8.670579 8.530275 8.778536 8.70101 8.847418 8.495952
1367816_at 5.685676 5.8818316 5.940333 5.9794507 5.8976774 5.910094 6.259048 6.095255 5.861865 5.6490955 5.7741966 6.5003552
1367817_at 8.199113 8.217653 8.134956 8.293604 8.020392 8.093737 8.007856 8.419727 8.252634 8.403111 8.3622055 8.298683
1367818_at 9.7819805 9.76229 9.919007 9.946332 9.792252 9.701499 9.776348 9.929225 9.797502 9.8379135 9.864069 9.828056
1367819_at 11.912354 11.791872 11.812915 11.798292 11.917976 11.822066 11.817833 11.795367 11.849708 11.896999 11.877856 11.87126
1367820_at 9.475534 9.745721 9.743524 9.870054 9.688646 9.523681 9.668104 9.71415 9.780551 9.660343 9.868242 9.755192
1367821_a_at 3.9412527 3.7234604 3.8297424 3.7338276 3.9467926 3.7863765 4.1346455 3.832063 4.325622 3.6386888 3.8180294 3.9272788
1367822_at 5.741937 5.780066 5.621986 5.63105 5.787534 5.2576733 5.56354 5.661518 5.5310764 5.719653 5.6803255 5.72532
1367823_at 5.077898 4.9978127 4.6867924 4.8790383 4.7824116 4.8357334 5.021119 4.783193 5.1804447 5.0404305 4.9217105 4.901353
1367824_at 9.473694 9.373148 9.521869 9.707112 9.398254 9.302487 9.535535 9.46302 9.470225 9.417927 9.461838 9.435579
1367825_at 6.3042884 6.27621 6.152335 6.412123 6.61148 6.577447 6.1981225 6.6470137 6.37022 6.532937 6.488581 6.503053
1367826_at 10.131195 9.6504 9.980556 10.271362 9.9189005 9.734729 10.011003 9.938978 9.405797 10.001856 9.91827 9.8012705
1367827_at 10.231385 10.170274 10.07953 10.042077 10.084129 10.084961 10.009751 10.148198 10.140422 10.093752 10.001521 10.107807
1367828_at 9.465992 9.524815 9.35873 9.658205 9.602918 9.410195 9.537365 9.484479 9.59019 9.599634 9.600841 9.427375
1367829_at 11.372437 11.41195 11.440891 11.445338 11.4267435 11.4048395 11.281404 11.276906 11.403546 11.414995 11.396905 11.285101
1367830_a_at 8.092954 7.975642 7.8976154 8.165807 8.001131 7.646252 7.864504 7.8415413 7.9155054 8.009712 7.787835 7.6927357
1367831_at 8.984047 9.137983 9.011737 9.023222 8.814286 8.63637 9.030639 9.035339 8.704586 9.023239 8.904171 8.823437
1367832_at 10.615612 10.616388 10.830088 10.437125 10.563068 10.801708 10.522751 10.730816 10.440484 10.550717 10.624445 10.493832
1367833_at 10.07555 10.1281805 10.224743 9.997657 10.015441 9.9461355 10.083489 10.18398 10.15733 10.221139 10.141275 10.141266
1367834_at 8.710438 8.742183 8.827194 8.909082 8.28754 8.547551 8.710784 8.577755 8.817493 8.920105 8.855303 8.524843
1367835_at 6.0457344 5.8924556 5.9157534 6.0103264 5.6242847 5.9068847 5.82116 5.895669 6.021557 5.888174 5.4963865 5.775854
1367836_at 7.87782 8.551213 8.333771 7.859687 7.982281 8.4081955 7.7366967 7.8739195 7.9285297 8.06065 7.9544296 7.7777677
1367837_at 10.355899 10.334554 10.300019 10.357198 10.191402 10.17259 10.423106 10.315957 10.476934 10.37044 10.36436 10.369051
1367838_at 12.25244 12.359001 12.344632 12.227855 12.480168 11.859699 12.019675 12.183732 12.336533 12.272565 11.870062 12.239233
1367839_at 10.774061 10.996248 10.607962 11.069869 10.930032 10.676378 11.103358 10.968857 10.804516 11.1068125 10.738935 11.109003
1367840_at 8.376511 8.105866 8.389105 8.59504 8.056391 8.203896 8.263852 8.427745 8.303343 8.342835 8.13802 8.430752
1367841_a_at 3.3228848 3.5361931 3.5982416 3.7593794 3.8292515 3.5566964 3.6140816 3.6868045 3.6899369 3.6500552 3.4012613 3.6661153
1367842_at 6.100052 6.2438803 6.18104 6.3456097 6.2381477 6.047884 6.079341 6.247709 5.9490647 6.001082 5.9837008 6.244531
1367843_at 10.893242 10.782455 10.7781105 11.028553 10.987701 10.8934765 10.936946 10.959742 10.961441 10.943566 11.002456 10.901574
1367844_at 9.004791 8.884611 8.916758 8.858841 9.001559 9.059174 8.985339 8.953599 9.086262 8.831373 9.061463 9.060658
1367845_at 3.7836406 3.57196 3.495009 3.5718122 3.7278023 3.455712 3.6121612 3.674512 3.598378 3.7056558 3.551739 3.643185
1367846_at 6.401404 6.2625227 7.095726 6.142935 6.4244943 6.5183516 6.511463 6.374055 6.36376 6.67282 6.6343904 6.792371
1367847_at 8.859057 8.043528 8.252395 8.518085 8.2359705 8.913323 8.039108 8.230063 8.652649 8.683636 8.986647 8.174574
1367848_at 7.76241 7.8808217 7.848458 7.8487225 7.710965 7.6132593 7.840553 7.8505654 7.687573 7.7046485 7.600755 7.5208716
1367849_at 9.20673 9.250243 9.307055 9.294756 9.027969 8.871664 9.052889 9.33268 9.305745 9.3304615 9.060369 9.23901
1367850_at 9.008764 8.741513 9.0348015 9.220296 9.171774 8.778607 8.995806 9.116059 9.127963 8.907303 8.984983 9.098913
1367851_at 4.0808134 4.2486687 4.432206 4.469309 4.226799 4.29975 4.254139 4.1904755 4.5189533 4.3281183 4.131523 4.260291
1367852_s_at 4.809149 5.17642 4.467408 4.86804 5.2005844 4.6508145 4.801978 4.8531113 5.13368 4.6664033 4.7145205 5.156276
1367853_at 8.266111 8.187191 8.0411 7.8804803 8.19702 7.9301825 8.04822 7.903095 7.9277506 8.207596 8.195444 8.192133
1367854_at 11.619259 11.2095 10.985516 11.308339 10.961001 11.090729 11.271882 11.888215 11.056171 11.544068 11.15401 11.260623
1367855_at 7.9392624 8.242143 8.021699 8.294257 7.858525 7.9770136 8.061519 8.237505 8.157456 8.425123 8.301655 8.481402
1367856_at 9.172897 8.979398 8.920128 8.921596 9.015397 9.163571 9.067701 10.017103 8.874703 9.074258 8.902386 8.689752
1367857_at 11.796409 11.813816 11.558339 11.679739 11.7125 11.73143 11.871743 12.061054 11.725773 11.752082 11.153976 11.738179
1367858_at 3.893406 3.9593685 3.934816 3.999045 4.0378094 3.6902769 3.8351893 3.8475478 3.6694329 3.9685113 3.6351736 3.915248
1367859_at 5.455372 4.926263 5.0905585 5.606855 5.341166 5.4544754 5.515712 5.1799474 5.5383787 5.073875 5.19565 5.1042933
1367860_a_at 9.586178 9.583724 10.181836 9.961512 9.8234825 10.05268 10.171068 10.241191 9.909408 10.051087 9.6896715 10.093411
1367861_at 6.1446085 5.643744 6.062257 5.5104775 6.043571 6.197544 5.399471 6.0196223 5.6013684 6.0689025 5.9740567 6.277371
1367862_at 4.532054 4.578837 4.22027 4.572701 4.358678 4.7553296 4.499006 4.4227977 4.7484584 4.41562 4.182195 4.2894263
1367863_at 8.524566 8.700116 8.417684 8.8926525 8.77836 8.381622 8.516342 8.443918 8.938156 8.606839 8.37215 8.557152
1367864_at 5.9912934 5.668436 5.6146083 5.654134 6.03712 5.9268584 5.2947245 5.8069634 6.1463065 6.0909843 6.060054 5.7381406
1367865_at 7.1480966 7.543641 7.3227983 7.3935657 7.542474 7.551689 7.4270115 7.110998 7.5312505 7.3854756 7.4190125 7.45371
1367866_at 6.0059357 5.9052467 5.8727074 5.600562 5.7079177 5.6531286 6.0440626 6.0362473 5.686951 5.8238115 5.997422 5.7030907
1367867_at 9.654928 9.507641 9.587316 9.946916 9.720609 9.641249 9.760382 9.786414 9.780445 9.857903 9.914761 9.705395
1367868_at 7.6386213 7.706886 7.654072 7.6380634 7.394179 7.7763457 7.678835 7.729999 7.671974 7.667547 8.029707 7.98392
1367869_at 10.314433 10.305532 10.302195 10.24586 10.283628 10.388581 10.0503025 10.099614 10.133602 10.313328 10.309534 10.054812
1367870_at 10.167811 10.148111 10.175048 10.124111 10.152255 9.987285 10.222675 10.255614 10.153196 10.016665 10.304856 10.028259
1367871_at 13.558586 13.688183 13.797672 13.475466 13.608334 13.24877 13.448002 13.120172 13.578411 13.473172 13.314911 13.595073
1367872_at 8.393167 8.369408 8.244019 8.32843 8.39932 8.331055 8.392805 8.457752 8.410598 8.487314 8.420131 8.305113
1367873_at 9.1726265 9.149411 9.170242 9.107694 9.0405655 9.077094 9.022357 9.143118 9.228641 9.103136 9.204171 9.118625
1367874_at 6.6646247 6.3920736 6.730062 6.2996087 6.4177027 6.381294 6.272172 6.3311796 6.3457656 6.3392253 6.813171 6.229511
1367875_at 9.241037 8.970682 9.017245 9.057478 9.159861 8.985765 9.034581 8.979803 9.165548 9.034012 9.019201 9.030932
1367876_at 6.695313 6.8857265 6.70193 6.98286 6.5643063 6.967367 6.8005247 6.7873006 6.658213 6.8290935 6.789689 6.6965847
1367877_at 8.412888 8.4398575 8.259737 8.294581 8.195784 8.308659 8.25392 8.571587 8.613468 8.4700775 8.512569 8.306189
1367878_at 8.863022 9.021532 9.063604 9.255553 8.834323 8.980705 9.099864 8.90015 8.938755 9.148132 8.529079 8.752722
1367879_at 7.851814 7.5949373 8.006653 7.79061 7.6385274 7.6436167 7.530019 7.6003027 8.019169 7.6098266 7.848392 7.659312
1367880_at 6.0310493 5.9298863 5.8772197 5.82224 5.608426 5.882987 5.4459453 5.698355 6.1418037 5.7784367 5.000869 5.4795656
1367881_at 7.959766 7.67633 7.7259436 7.8847594 7.8443704 7.8343015 7.425872 7.740266 8.032181 8.028139 7.7512884 7.8771644
1367882_at 6.573196 6.4497204 6.513303 6.5601473 6.6300287 6.626307 6.8164787 6.6636176 6.519756 6.708235 6.4886866 6.2824435
1367883_at 7.7603765 8.243359 8.146542 8.332291 7.7229595 8.197666 8.0683365 8.382362 8.120544 8.031477 7.8675933 7.7260013
1367884_at 11.131724 10.91087 10.886935 11.021254 10.789708 10.835434 10.920646 11.018044 10.949418 10.899504 10.92378 10.888467
1367885_at 12.161548 12.222126 12.258934 12.321276 12.204707 12.214651 12.125269 12.157608 12.197318 12.103565 12.129928 12.100516
1367886_at 7.8313637 7.770179 7.576254 7.651924 7.581214 7.7161517 7.5850215 7.6318 7.7272844 7.8493686 7.5550222 7.6839714
1367887_at 12.904114 12.862379 12.903495 12.860703 12.836335 12.882527 12.79892 12.933076 12.897179 12.94233 12.948339 12.885745
1367888_at 4.2033944 3.7890558 3.8123326 4.1815615 4.098934 3.786655 3.9776518 3.8691916 3.8613944 3.853188 3.8238096 3.8891015
1367889_at 9.453323 9.481035 9.679453 9.730928 9.630888 9.496479 9.384956 9.633652 9.540962 9.82856 9.872604 9.556374
1367890_at 6.737097 6.2937665 6.7704277 6.923775 6.3525763 6.286097 6.7915606 6.648932 6.1921315 6.7218657 6.4651947 6.2490754
1367891_a_at 4.734318 4.7377753 4.7058907 4.8077836 4.859374 4.7391653 4.945944 5.092614 4.8642683 4.8887496 4.655788 4.64627
1367892_at 10.587848 10.307752 10.451567 10.442847 10.548726 10.335458 10.488187 10.51838 10.5948715 10.474133 10.508174 10.293994
1367893_a_at 7.4976196 7.7043033 7.8148875 7.638359 7.7563114 7.817654 7.436382 7.884598 7.7853665 7.6466603 7.8156834 7.7712536
1367894_at 11.174809 11.450029 11.729692 11.451611 11.355314 11.849932 10.820703 12.141734 11.653921 11.174454 11.414743 11.783956
1367895_at 10.626911 10.596491 10.581306 10.601759 10.575974 10.5548315 10.454652 10.590232 10.632476 10.362617 10.570763 10.647213
1367896_at 13.478793 13.5504465 13.356483 13.568642 13.581929 13.629394 13.807568 12.991539 13.497577 12.780109 13.629113 13.524362
1367897_at 10.445725 10.4197035 10.34404 10.451741 10.503368 10.336357 10.380195 10.4731 10.655294 10.546064 10.509205 10.381445
1367898_at 10.421596 10.454393 10.475534 10.381034 10.148325 10.288468 10.16478 10.220348 10.337101 10.388577 10.191424 10.1063795
1367899_at 7.3522677 7.393111 7.486087 7.215484 7.189709 7.176406 7.31523 7.561413 7.486856 7.462164 7.5164833 7.420827
1367900_at 9.144485 8.827287 9.08524 9.053823 8.672188 8.814274 8.610562 8.841184 8.967491 8.849984 8.863152 9.2173195
1367901_at 8.971447 8.731951 8.963494 8.918554 8.861879 8.824226 8.806884 8.841184 8.84736 8.82889 8.821507 8.67614
1367902_at 7.750658 7.6053805 7.9043627 7.8161755 7.7111325 7.7147145 7.818294 7.774116 7.6511917 7.668826 8.0195465 7.817615
1367903_at 10.007061 9.906476 10.1956835 9.928685 10.211632 9.98506 10.244941 10.032893 10.168189 10.247754 10.010439 10.158489
1367904_at 5.6256847 5.333408 7.3416905 7.3354344 7.25139 6.3503375 7.4135504 7.3925667 5.2264886 7.492892 6.375968 7.250509
1367905_at 10.496121 10.723807 10.450287 10.474547 10.891653 10.464001 10.542044 10.18952 10.405106 10.457584 10.2740755 10.404376
1367906_at 9.980302 9.89233 9.846591 9.87867 10.184645 9.906659 9.865889 10.096373 9.933952 9.917255 10.288639 9.842868
1367907_a_at 9.266009 9.276367 9.350865 9.539978 9.233072 9.217839 9.347775 9.263269 9.567654 9.426611 9.268295 9.260311
1367908_at 11.966183 11.840205 11.904761 11.820944 11.877576 11.835239 11.807459 11.907851 11.829542 11.746991 11.907978 11.965223
1367909_at 12.025069 11.865779 11.976565 12.148258 12.081133 11.816405 12.002687 11.80563 11.958652 12.02386 12.028427 12.0830965
1367910_at 6.6309905 6.462067 6.683953 6.7123475 6.3379045 6.597299 6.749015 6.784326 6.749011 6.506344 6.782327 6.7788343
1367911_at 7.8665304 7.755411 7.9593472 8.046026 7.981531 7.70425 7.7530932 7.833008 7.9756804 7.873566 7.859916 7.729465
1367912_at 5.883384 5.865325 6.2398696 6.096882 5.831336 5.796897 5.829712 5.6314845 5.689268 5.771992 5.402273 5.9461074
1367913_at 6.6700416 7.0416684 6.6725197 7.177666 7.027908 6.64829 6.9201636 6.9489264 7.002771 7.051835 6.7918434 6.869744
1367914_at 6.970051 6.9905105 7.3103914 7.289674 6.9683743 6.8445096 7.1513624 7.087544 7.3291597 7.087008 6.8385034 7.1211743
1367915_at 9.098203 9.140435 9.149503 9.023203 8.971647 9.037179 8.952923 9.058137 9.244917 9.079781 9.193394 8.974399
1367916_at 5.891351 5.5423155 5.712507 5.697321 5.8559747 5.913312 5.8822536 5.6544394 5.391433 5.4305344 5.8414326 5.693808
1367917_at 13.458377 13.565576 13.487908 13.426645 13.532917 13.543602 13.492579 13.439251 13.480278 13.556556 13.552836 13.422172
1367918_at 5.4529314 5.2747583 5.220463 5.7424192 5.453833 5.7119746 5.707667 4.7843723 5.03139 5.2867765 5.547145 5.242872
1367919_at 5.639674 5.849661 5.175987 5.7519054 5.6997776 5.625146 6.1331973 5.4860673 5.876473 5.7316966 6.271767 5.7991114
1367920_at 4.73248 4.6149406 4.218889 4.492246 4.5028276 4.814596 4.445645 4.435307 3.9908314 4.999485 4.40818 4.646743
1367921_at 8.011368 8.013834 8.138047 8.1886015 7.9005 7.833032 7.7946157 7.8971157 8.105217 7.862591 8.199308 8.179915
1367922_at 7.7182345 7.767173 7.736925 7.652851 7.816022 7.759158 7.891335 7.683255 8.000076 7.7566533 7.8704085 7.808025
1367923_at 4.9499826 5.3172293 5.7462273 5.4970794 5.702445 5.0922523 5.713211 5.7200723 5.418501 5.4526186 5.3141766 5.599412
1367924_at 6.8300605 6.906813 6.8821006 6.806403 6.947767 6.926701 7.070138 6.5902023 6.7957416 6.780533 6.9951534 7.0210466
1367925_at 7.939427 7.791094 7.941305 7.919008 8.03656 7.9938025 7.910257 7.9406624 8.025684 7.9120708 8.012982 8.058407
1367926_at 8.88833 9.057255 8.977053 9.131172 9.035335 8.722028 8.844239 8.839371 8.990396 8.795007 8.902502 8.787456
1367927_at 10.92925 11.039163 11.044884 11.1398325 11.056812 11.036853 11.000353 11.097877 10.999927 11.158459 11.102293 11.039253
1367928_at 4.2709236 3.7462428 3.880101 4.1437483 3.8427837 3.7868764 4.0388546 3.8941028 3.5947347 3.7984095 3.7780664 3.9893186
1367929_at 10.553577 10.545738 10.703472 10.582632 10.744789 10.48494 10.397705 10.771471 10.650736 10.527645 10.754171 10.70628
1367930_at 3.865158 3.9046032 3.8136506 3.4714708 3.7922893 3.8681295 3.674886 3.8235304 3.744615 3.93296 3.8360183 4.0480175
1367931_a_at 9.372722 9.424657 9.452461 9.368041 9.345261 9.398735 9.486696 9.4401865 9.417541 9.469962 9.196318 9.376944
1367932_at 11.805533 11.597385 11.339678 11.831907 11.914973 11.646248 11.947936 11.9563265 11.683495 12.244727 11.722394 12.494613
1367933_at 7.8911343 7.814236 8.035301 7.876143 7.5442014 7.372386 7.6259837 8.120781 7.751996 8.126467 7.5598855 8.001543
1367934_at 5.869491 5.774252 5.8651795 5.529024 5.8107753 5.729113 5.500611 5.7674465 5.810795 5.7150764 5.8301334 5.696747
1367935_at 8.880679 9.010157 9.118322 9.061017 9.012213 8.911551 8.964641 9.046979 8.998036 9.071331 8.849693 8.896494
1367936_at 7.5235023 7.3076034 7.4374495 7.085988 7.3642006 7.4015746 7.4019012 7.254881 7.74849 7.3627863 7.7226977 7.715467
1367937_at 8.993493 8.172349 8.919441 8.828159 8.584007 8.975067 8.880484 8.435909 8.789646 8.117612 8.231882 7.929027
1367938_at 10.849284 10.779356 10.634376 10.72257 10.697739 10.741763 10.709503 10.519895 10.764492 10.683028 10.768438 10.651866
1367939_at 11.348575 11.329447 11.2215185 10.978596 11.469754 11.30491 11.302279 11.482735 11.522519 11.536154 11.344904 11.2194395
1367940_at 6.28704 6.211778 6.658611 6.239684 5.6302023 6.0838485 6.08269 6.4030743 6.2311177 5.798836 6.4114184 5.880637
1367941_at 9.360815 9.487984 9.62657 9.503011 9.51339 9.366639 9.275494 9.447332 9.490368 9.546976 9.4984045 9.423957
1367942_at 8.095225 7.897555 8.032071 7.548301 7.8509936 8.007687 7.5877843 7.7409234 7.90199 7.9586573 8.663294 7.5189176
1367943_at 8.401176 8.197093 8.346432 8.5799885 8.442234 8.3634205 8.441453 8.41814 8.616922 8.591965 8.500363 8.382371
1367944_at 5.911134 5.4995785 5.4399967 5.271519 5.6846423 5.3951893 5.9488573 5.4211016 5.6095304 5.342437 5.325907 5.2135773
1367945_at 11.312873 11.560942 11.6426325 11.772717 11.56418 11.514261 11.499699 11.53872 11.678041 11.653276 11.866232 11.813714
1367946_at 10.366296 10.22522 10.315642 10.461667 10.413922 10.22758 10.349907 10.354562 10.156518 10.272034 10.654443 10.448822
1367947_at 8.987158 8.975538 9.045828 8.962636 9.0326395 8.964122 9.013186 9.069466 8.986631 9.020524 9.008863 8.963172
1367948_a_at 10.034401 9.947645 9.878983 9.87469 10.01236 9.906705 9.842901 9.853059 10.027113 9.9451885 9.86724 9.91135
1367949_at 5.6477747 5.7517204 5.3825836 5.6918035 6.045669 5.339963 5.9805193 5.8632355 5.937313 5.406397 6.1146026 5.8100815
1367950_at 7.1997523 7.061739 7.044694 7.0794954 7.117071 6.8697133 6.7999163 7.0846796 7.3393416 7.259014 6.679218 7.209601
1367951_at 4.598233 4.616423 4.5726986 4.9970255 4.7297645 4.757372 4.7665186 4.3648086 4.675037 4.4952188 4.7423587 4.3917394
1367952_at 7.002065 6.8496995 6.2439466 6.338072 6.6082664 6.5707793 6.6858907 6.8647757 6.4428744 6.6742926 6.484756 6.990745
1367953_at 4.5057244 4.8474665 4.572731 5.122395 5.2013264 4.8475657 5.1252427 4.498618 4.907259 4.3838615 5.2318845 4.9039035
1367954_at 5.800879 6.4264865 5.8487644 6.651029 6.503568 6.4955273 6.1981225 6.243932 6.3929796 6.2087655 5.9600854 5.885179
1367955_at 6.8010073 7.0920725 6.9438334 6.987468 6.820693 6.744418 6.892471 6.964996 6.8535047 6.8246326 6.6845117 6.7509174
1367956_at 5.5832124 5.7653527 5.246233 5.361014 5.1690426 5.7546372 5.578764 5.285096 5.3547764 5.4722934 5.227942 5.511907
1367957_at 9.774507 9.633337 9.306966 7.975751 9.086382 9.718812 9.875268 9.094807 8.285766 9.460792 9.929159 8.954667
1367958_at 9.280673 9.059229 9.102887 9.164142 8.985977 9.352735 9.056697 9.029722 9.100752 8.971318 9.12965 8.9818735
1367959_a_at 6.080849 6.453875 6.04091 6.1639566 6.280238 6.135624 6.4668646 6.102345 6.098965 6.943078 6.226181 6.3572164
1367960_at 8.47017 8.945826 8.700149 8.629197 8.8927355 8.6298485 8.175662 8.644435 8.948935 8.302915 8.454429 9.103674
1367961_at 4.922062 5.2004786 4.9594297 4.6879454 4.9308863 5.2058887 5.1779757 5.020316 4.875183 5.0854664 4.9094553 4.8984146
1367962_at 4.4400783 4.7738013 4.397094 4.7318244 4.4689145 4.5602617 4.7720795 4.5263066 4.7919803 4.5942874 4.552065 4.6344543
1367963_at 7.0413404 7.241747 7.109478 7.0386114 6.755153 7.031623 7.3200183 6.889503 7.0449405 7.4558516 7.072932 6.864078
1367964_at 4.919716 5.027813 4.824051 5.199485 5.2189493 4.9196234 4.916921 4.8736086 4.904785 4.889175 5.0945992 5.2228174
1367965_at 6.2326355 6.4958816 5.966484 6.1831903 6.089699 6.48953 6.285099 6.175311 6.2217503 5.7812595 6.0378137 6.26665
1367966_at 9.718134 9.319883 9.411474 9.534285 9.540812 9.245861 9.434351 9.524408 9.596106 9.489925 9.353512 9.397797
1367967_at 7.3604083 7.2247725 7.273786 7.516413 6.995542 7.1537523 7.1833844 7.3837395 7.246856 7.40149 7.2037244 7.169275
1367968_at 3.9172573 3.487172 3.664645 3.7050889 3.908618 3.6954267 3.8234835 3.7084777 3.6025584 3.5119684 3.6929197 3.9229143
1367969_at 10.883177 10.881688 10.901533 10.893435 11.019599 10.848527 10.930813 10.993682 11.086714 10.893336 11.197824 11.070821
1367970_at 4.34388 4.2903285 4.409479 4.4529967 4.3752785 4.3265944 4.424019 4.3473196 4.1771393 4.5059533 4.649074 4.5885806
1367971_at 10.432781 10.275378 10.319804 10.408725 10.26977 10.351206 10.371635 10.259278 10.425412 10.298675 10.412369 10.34407
1367972_at 10.092237 9.914675 9.943539 9.933517 9.851936 9.917082 9.947977 9.967173 9.9862 10.074511 9.86025 9.986328
1367973_at 4.410474 4.0488634 4.4347615 4.6231885 4.321872 4.4528995 4.689092 4.507001 4.527799 4.374367 4.378521 4.3380346
1367974_at 9.3496 9.306797 9.475793 9.714839 9.519734 9.648938 9.593349 9.581033 9.412891 9.418475 9.704204 9.661176
1367975_at 5.574395 5.505215 5.1927137 6.206301 5.8420587 6.119746 5.5663047 6.0656934 5.8052173 6.164969 5.886005 5.875119
1367976_at 7.375209 7.6119447 7.527369 7.6166453 7.4753094 7.819647 7.755193 7.5251675 7.378427 7.5556345 7.661345 7.61153
1367977_at 3.4678385 3.8316834 3.9425771 3.7792115 3.7839181 3.709755 3.87081 3.8187137 3.972976 3.943279 3.9987173 4.244945
1367978_at 5.973432 5.591626 5.556517 5.708704 5.750065 5.249544 5.7707305 5.520508 5.8899283 5.2451043 5.19352 5.6959834
1367979_s_at 11.019412 11.08816 10.789454 11.270186 10.934844 10.775178 11.491636 11.15771 10.963774 11.485183 10.790902 11.609297
1367980_at 8.177879 7.92504 7.83177 8.186029 8.244453 7.956161 7.876925 8.283194 7.810658 8.070824 7.9565663 8.164949
1367981_at 7.682727 7.529551 7.375465 7.8428683 7.514125 7.3802257 7.6268444 7.7929096 7.468025 7.709279 7.6420736 7.517704
1367982_at 10.378965 10.531831 10.712258 10.467164 10.630717 10.209444 10.434818 10.750697 11.005532 10.824434 10.454841 10.471877
1367983_at 5.605601 5.2221146 5.5431542 5.266632 5.263356 5.494903 5.329609 5.397319 5.2210283 5.2284107 5.523862 5.544166
1367984_at 6.8257546 6.879427 6.6626387 6.612724 6.6822047 6.9453554 7.0728574 7.1408014 7.2286587 6.8453736 7.192986 6.7404976
1367985_at 6.4494567 7.666205 8.904195 7.090886 6.7063904 7.1099143 6.9506364 7.2925334 7.408954 8.114592 7.5831423 7.9349904
1367986_at 7.181263 7.2849936 7.3253264 7.0985813 7.2887836 7.2603602 6.6509557 7.198341 7.2820916 7.012234 6.646731 7.270695
1367987_at 8.684892 8.650999 8.629135 8.513126 8.71417 8.382505 8.304224 8.571057 8.897538 8.752336 8.67673 8.590199
1367988_at 12.84849 12.727557 12.870386 12.888368 12.8474865 12.913729 12.841597 12.85116 12.7897625 12.860217 12.547114 12.7155485
1367989_at 4.193498 4.2402062 4.1876473 4.144393 4.2500815 4.0534735 4.4748716 4.213711 4.4369974 4.104734 4.405948 4.2770452
1367990_at 5.3376365 5.5579953 5.409285 5.3320704 5.634798 5.0108023 5.58814 5.366235 5.4508343 5.14903 5.257015 5.089478
1367991_at 9.350934 9.200704 9.140159 9.207319 9.108767 9.116153 9.093629 9.318129 9.442317 9.344591 9.191101 9.173888
1367992_at 4.544597 4.5387273 4.59719 4.720466 4.625305 4.5156565 4.4247 4.3333006 4.440524 4.5237174 4.934232 4.6242857
1367993_at 6.5894923 6.708423 6.6021595 6.2922187 6.5304055 6.4465394 6.4607882 6.644928 6.4962234 6.5847325 6.723571 6.372414
1367994_at 10.554968 10.537617 10.609802 10.431535 10.532161 10.828809 10.478575 10.480885 10.729414 10.571889 10.513507 10.82185
1367995_at 12.890886 12.794076 12.887594 12.845712 12.930834 13.037642 12.842925 12.8665 12.7721405 12.80142 12.867658 12.884262
1367996_a_at 7.341442 6.946757 6.854184 6.6776996 6.971543 6.8264475 6.7850356 7.017417 7.0041494 6.788434 7.218325 6.8283787
1367997_at 8.191728 8.2326 8.26596 8.298709 8.149795 8.177237 8.011218 8.2038965 8.166396 8.271845 8.269329 8.271127
1367998_at 9.815863 9.153055 9.009899 9.717472 9.86377 5.695459 9.39585 9.887457 5.8834114 9.465577 6.027305 9.6779175
1367999_at 12.497338 12.547946 12.239401 12.41712 12.462794 12.484196 12.400862 12.397193 12.293858 12.523579 12.239171 12.40587
1368000_at 14.188651 14.163536 14.157021 14.100772 14.138579 14.175278 14.149995 14.1586075 14.169159 14.1549835 14.089991 14.206769
1368001_at 3.9955294 4.1610136 4.0307484 4.15088 4.0485363 4.0261207 3.9499595 4.183752 4.0639057 4.376109 4.127727 4.1546316
1368002_at 7.943984 7.6958265 7.6718626 7.807278 7.8650537 7.8460636 7.6419587 7.7213163 7.64771 7.084736 7.8576913 7.6667314
1368003_at 5.1858764 5.1389055 5.2555766 5.3848386 5.302689 5.140811 5.5437016 5.368301 5.3332334 5.4110146 5.2665586 5.3486137
1368004_at 10.068374 10.143012 10.026998 10.242637 10.288203 10.062344 10.222143 10.158753 10.32939 10.151432 10.398926 10.2234125
1368005_at 6.046289 5.346063 5.451011 5.5732646 5.807194 5.760421 5.4485493 5.7397685 5.6203837 6.125396 5.2623568 5.480952
1368006_at 7.7502165 7.678598 7.8377194 8.018803 7.9014544 7.8680124 7.959473 7.999991 7.8557687 7.8240967 7.8692775 7.959125
1368007_at 6.77381 7.466016 7.334458 6.915287 6.855841 6.60938 7.233679 7.03171 7.3091717 7.552105 6.5300283 7.0885973
1368008_at 5.05039 5.032072 4.779882 5.07866 5.1486187 4.7951264 5.4224024 5.4265647 5.2512283 4.966905 4.649074 4.579641
1368009_at 9.013195 9.442515 9.768282 9.316284 9.1952305 9.394565 9.351977 9.794599 9.68013 9.641185 8.928892 9.787019
1368010_at 8.17469 7.9720864 8.011724 8.104229 7.997548 7.886291 8.232762 8.118887 8.297579 7.9803305 8.152916 8.259399
1368011_at 8.05295 8.267464 8.273476 7.987651 8.195889 7.903686 8.181541 8.05114 8.112365 8.002075 8.1382065 7.99847
1368012_at 5.916303 6.2083316 6.4933424 5.975755 6.208769 6.284596 6.19061 6.9243903 6.1400037 5.9824653 6.165337 5.880413
1368013_at 4.2606897 4.085643 4.487671 4.2899456 4.2947683 4.1513553 4.5010114 4.266737 4.3469524 4.2422676 4.3958216 4.22862
1368014_at 4.1292534 4.201356 4.142909 4.1489935 4.089313 4.2962646 4.82788 4.314085 4.2422934 4.181015 4.3023357 4.1794534
1368015_at 6.171615 5.9553347 5.987867 5.9975986 5.852806 5.8071957 5.967855 6.279848 5.6800103 5.7777214 5.674908 6.082413
1368016_at 13.053897 13.141838 13.078059 13.144471 13.10823 13.10249 13.176482 13.154544 13.154544 13.167081 13.028817 13.032511
1368017_at 5.0650396 4.956163 4.78504 4.8114038 5.028644 5.149521 4.944267 4.9728627 4.7183437 5.0074224 4.9174943 4.930483
1368018_at 8.995637 8.885357 8.886092 8.935954 8.948526 8.863192 8.877979 8.859737 9.065614 8.736987 8.98081 8.9284935
1368019_at 7.9261384 7.849456 7.840325 7.519835 7.778079 7.697682 7.752981 7.858084 7.7806735 8.012726 7.6722016 7.8503585
1368020_at 6.859306 6.619377 6.6580443 7.421385 6.47813 6.406382 7.1209545 7.4588675 6.61698 7.174894 6.5314136 7.1156054
1368021_at 13.799353 13.845007 13.798408 13.756172 13.88642 13.903526 14.003836 13.818907 13.774943 13.937025 13.9163475 14.076001
1368022_at 6.7735496 6.886974 6.785453 6.321466 6.396314 6.6561975 6.7686634 6.793794 7.150798 7.01349 6.7846212 6.9782243
1368023_at 6.7362275 6.8262095 6.70026 6.743273 6.9794617 6.449775 6.961868 6.8335676 7.0292735 7.0400367 6.995487 6.855171
1368024_at 5.7354794 6.128535 5.5417123 5.8131723 6.0919895 5.822545 5.8398767 6.050155 6.090691 5.9102654 6.019083 5.971098
1368025_at 6.3466787 6.9579415 6.7933574 6.865387 6.830207 7.137763 6.6741776 7.5607533 6.88793 6.666226 6.71985 7.402553
1368026_at 7.7222595 7.6390247 7.7195477 7.933147 7.4920635 7.2182245 7.8357368 7.9954743 7.764314 7.835996 7.5759478 7.772242
1368027_at 6.3809705 6.255721 6.6859326 6.7123475 6.7041306 6.527155 6.725996 6.8374853 6.5547504 6.56666 6.7224274 6.5291176
1368028_at 4.3160396 4.493676 4.0235996 4.071725 4.8221955 4.392726 4.010421 4.110667 4.71444 4.7389913 4.453593 4.369995
1368029_at 10.362823 10.341263 10.380057 10.246505 10.177536 10.229483 10.108606 10.314539 10.422447 10.333526 10.342322 10.289016
1368030_at 7.627576 7.686088 7.567628 7.538359 7.4411364 7.471529 7.463664 7.532838 7.715331 7.5871854 7.600077 7.526172
1368031_at 7.542077 7.634017 7.6138024 7.8419533 7.42645 7.50659 7.637596 7.5934267 7.4155684 7.5743747 7.521717 7.4654255
1368032_at 6.289308 6.477066 6.51668 6.5374656 5.9011507 6.541293 6.0995913 6.5841327 6.2795844 6.548661 5.88662 6.0017347
1368033_at 5.9421396 5.7571216 5.8453283 5.944261 5.546816 5.8616805 5.963014 5.8495564 5.7867713 5.770747 5.668259 5.8031354
1368034_at 4.477066 4.301226 4.2124205 4.74345 4.3044653 4.231717 4.7259645 4.3105383 4.448078 4.4073095 4.5139875 4.5360765
1368035_a_at 10.5773 10.417149 10.339387 10.229843 10.066353 10.289593 9.920467 10.619159 9.868546 9.83241 9.890949 10.009179
1368036_at 10.481271 10.287407 10.195836 10.147968 10.322774 10.269539 10.121381 10.57152 10.003876 10.295012 10.282967 10.165803
1368037_at 7.3729067 7.767563 7.5054355 7.7812285 7.7470865 7.479847 7.9074574 7.594656 8.12068 7.638283 7.711091 7.6026006
1368038_at 8.575849 8.61758 8.447257 8.300841 8.604076 8.6431465 8.388906 8.33131 8.601557 8.572307 8.776617 8.586494
1368039_at 5.3651643 5.2301836 5.272183 5.494568 5.4341683 5.423031 5.2703323 5.2571716 5.271359 5.313232 5.4725866 5.3119984
1368040_at 8.601523 8.604482 8.41357 8.364796 8.525415 8.505228 8.485664 8.55434 8.541584 8.532009 8.455332 8.534964
1368041_at 10.199016 10.390613 10.388326 10.548847 10.355137 10.26432 10.436274 10.404053 10.364467 10.357027 10.536387 10.362652
1368042_a_at 10.433793 10.575469 10.2409115 10.48005 10.452464 10.536891 10.398184 10.517762 10.530293 10.362001 10.469507 10.432871
1368043_at 8.358968 8.333832 8.565518 8.612883 8.335677 8.32592 8.448939 8.608389 8.54834 8.391331 8.3283 8.405969
1368044_at 3.165809 3.3744934 3.331427 3.2684736 3.3373134 3.482082 3.243937 3.3126497 3.5495808 3.447564 3.6115682 3.6087987
1368045_at 9.816595 9.862677 9.830269 9.755693 9.844059 9.850382 9.916417 9.855402 9.864151 9.70615 9.79017 9.765055
1368046_at 8.9308195 8.914159 8.915383 8.924494 8.757066 8.756632 8.76993 8.587041 8.757129 8.765732 8.845106 8.745997
1368047_at 7.4370346 7.3471904 7.265864 7.5547748 7.9613204 6.7084613 7.8743644 7.5711255 7.8032656 7.915516 6.610929 7.7515974
1368048_at 13.962876 14.000801 14.054717 13.885637 13.925612 14.054245 14.005158 14.052433 13.9646635 13.9421835 13.862256 13.963113
1368049_at 11.263937 11.3238535 11.228935 11.177471 11.019125 11.025996 11.359176 11.192138 11.174904 11.335904 11.126367 11.158747
1368050_at 7.9771385 8.533223 8.116975 7.4969664 8.243417 8.049725 7.662635 7.5106325 8.0626335 8.079283 8.294681 8.056725
1368051_at 11.188842 11.159603 11.286822 11.192152 11.294073 11.351546 11.176884 11.187428 11.271828 11.195275 11.357622 11.427694
1368052_at 5.02417 5.180759 5.3790746 5.1304107 5.104966 4.94069 4.9567823 4.9846 5.2062654 4.8112545 5.38992 4.942364
1368053_at 6.45786 6.0246553 6.199393 6.167958 5.9981575 6.312028 5.7774997 6.2306075 6.220008 6.196419 6.2142015 6.124511
1368054_at 6.687158 6.8260617 6.5969777 7.0049405 6.7147284 6.2272587 6.637752 6.7445617 6.789503 6.6614294 6.7194552 6.531285
1368055_a_at 8.338387 8.379829 8.147646 8.29177 8.120092 7.9459133 8.124611 8.517589 8.078183 8.196224 8.320538 8.225456
1368056_at 7.4785824 7.312208 7.384796 7.4361506 7.426017 7.455724 7.44906 7.494829 7.5961633 7.5217566 7.5037413 7.4780416
1368057_at 8.84307 8.418435 8.015258 8.449757 8.158239 8.315826 8.792517 8.623004 8.29185 8.258485 8.264597 8.773841
1368058_at 7.1745296 7.283082 7.4750953 7.1348786 6.9145007 7.136444 7.0775304 7.29834 7.539806 7.0834074 7.260253 7.2995167
1368059_at 9.301242 9.290362 8.525756 9.54866 10.435524 9.822042 9.682775 8.263008 9.50766 9.204741 8.342638 9.268312
1368060_at 13.193153 13.182876 13.162251 13.098582 13.157882 13.2386875 13.073487 13.0811 13.179894 13.110255 13.14824 13.081486
1368061_at 5.458125 5.4077525 5.1444025 5.226008 5.5427237 5.19233 5.5062685 5.667802 5.814825 5.5651383 4.8770976 5.315576
1368062_at 9.351156 9.475699 9.3799 9.451976 9.328961 9.073671 9.231995 9.355953 9.306616 9.2957 9.327062 9.313909
1368063_a_at 8.469132 8.526088 8.565823 8.518127 8.476908 8.71369 8.362302 8.516106 8.812541 8.56719 8.422777 8.401884
1368064_a_at 10.289611 10.188705 10.196872 10.071725 10.111925 10.109074 10.111202 10.250478 10.058363 10.254035 10.245364 10.119079
1368065_at 7.68586 7.8075066 7.551928 7.7401114 7.35547 7.253586 7.420959 7.6231394 7.5081825 7.469158 7.50224 7.4595547
1368066_at 5.7329273 6.030269 5.8779454 6.059793 5.6566925 5.8617578 6.00981 5.978596 5.9891887 5.4854755 6.2622094 5.9160237
1368067_at 8.777916 8.903214 8.814851 8.753163 8.880391 8.784969 8.831249 8.827614 9.017501 8.893259 8.774487 8.839418
1368068_a_at 7.295677 7.4035435 7.241886 7.5675983 7.37187 6.986369 7.272165 7.2401843 7.23168 7.1156774 7.6021757 7.0462756
1368069_at 8.10359 8.034021 8.10136 8.059951 7.994053 7.8588963 8.364431 8.191269 8.106443 8.250885 8.040984 8.132603
1368070_at 8.588185 8.657025 8.662369 8.879688 8.695471 8.581125 8.604589 8.846738 8.744383 8.541235 8.855026 8.601205
1368071_at 12.033663 12.075509 12.006097 12.049068 12.197552 11.9184475 12.038258 11.814248 12.070013 12.000952 11.944586 11.911959
1368072_at 6.852483 6.553674 6.8956065 6.4341846 6.487776 6.5723567 6.493516 6.74134 6.1127963 6.6030097 6.325022 6.374088
1368073_at 8.2772 7.6768208 8.310588 8.32914 8.064907 8.025633 8.493429 8.474076 8.140085 8.283282 8.228116 8.232225
1368074_at 7.0905156 7.105706 7.178525 7.354345 6.8335457 6.6761813 6.8575172 7.47099 6.8989143 7.3954577 7.39105 7.1782923
1368075_at 10.6149845 10.467889 10.769856 10.661907 10.436166 10.611551 10.464786 10.638922 10.611247 10.321805 10.395386 10.589391
1368076_at 7.063223 7.1712494 7.277885 7.1363554 7.188956 7.219424 7.291779 7.024192 7.1863527 7.0412703 7.2434587 6.82423
1368077_at 13.424662 13.342168 13.357932 13.323443 13.260399 13.453589 13.394356 13.461659 13.437286 13.3718605 13.3555765 13.199335
1368078_at 4.2994833 4.547723 3.9702682 3.9391408 4.116522 4.9245152 4.39846 4.7348404 4.2010603 4.208185 4.272438 4.6064844
1368079_at 9.625581 9.223443 9.397799 9.683279 9.246632 9.417543 9.41033 9.608895 9.476921 9.4875765 9.556114 9.151409
1368080_at 3.5113986 3.8136294 3.516974 3.7110882 3.6830933 3.4667478 3.9511137 3.6588032 3.7112718 3.7808704 3.782799 3.5439174
1368081_at 7.3798623 7.2244644 7.3593755 7.156116 7.290755 7.441873 7.4880714 7.2910347 7.2861676 7.249159 7.265392 7.128606
1368082_at 8.443017 8.324537 8.162799 8.421448 8.3778305 8.15284 8.408428 8.336961 8.44723 8.468682 8.412313 8.090682
1368083_at 9.39919 9.562636 9.54447 9.526272 9.380316 9.472121 9.479971 9.435718 9.39923 9.373986 9.624364 9.658121
1368084_at 5.884215 5.847218 5.209985 5.753002 6.065193 5.740321 5.733139 6.017717 5.974638 6.0371103 5.9247265 6.0891647
1368085_at 10.957458 10.7216625 10.843539 10.925605 10.736094 10.9800205 10.817955 10.893402 10.8032675 10.880675 11.233658 10.874146
1368086_a_at 7.6576247 7.4277964 6.521341 7.6028204 7.3914585 7.0379977 7.6516166 7.444807 7.3822165 7.717458 7.3569164 6.8082557
1368087_a_at 8.642161 8.615452 8.57915 8.711978 8.325179 8.50418 8.622503 8.559452 8.569868 8.658673 8.049331 8.339355
1368088_at 7.3801746 7.4404206 7.6400332 7.740959 7.831172 7.623001 7.3739896 7.81945 7.530841 7.8291545 7.848214 7.368027
1368089_at 8.240256 8.131962 8.113697 8.05785 8.2796755 8.283606 7.967946 8.032919 8.150365 8.160845 8.149704 8.136187
1368090_at 7.1496677 7.2135534 7.3531566 7.072079 7.295223 7.2702994 7.1698227 7.152241 7.149698 7.0857286 7.50176 7.2025676
1368091_at 8.841868 8.836138 8.640526 8.706368 9.079898 8.792802 8.665499 8.907648 8.719803 9.226114 8.815604 8.765235
1368092_at 12.381427 12.478872 12.442446 12.318748 12.450158 11.611593 12.339561 12.42678 12.334427 12.380151 12.342635 12.370247
1368093_at 3.5980308 3.7358394 3.8433564 3.6191618 3.7656202 3.7822523 3.6191633 3.8721282 3.8269038 3.7870197 3.8579671 3.7547596
1368094_at 6.5845428 6.8425655 6.920259 6.9659805 6.3920755 6.899077 6.8824835 6.8717318 6.837892 6.7712197 6.6272674 6.750599
1368095_at 10.343436 10.401376 10.397941 10.543442 10.703159 10.5287485 10.526762 10.451901 10.558875 10.566351 10.601924 10.596672
1368096_at 9.885346 9.8776245 9.834675 9.931555 9.870098 9.806689 9.966555 9.79364 9.776872 9.777613 9.860173 9.790239
1368097_a_at 4.320255 4.1833925 4.124979 4.2089767 4.445675 4.5606484 4.1367464 4.4649653 4.5909843 4.564067 4.88236 4.5307865
1368098_a_at 8.139839 7.2743406 7.897797 7.9844413 7.878516 7.7703958 7.663948 7.8769417 7.967128 6.947336 8.087721 7.959014
1368099_at 7.284547 6.9216986 7.1006193 6.8907766 6.961718 6.822803 6.9796815 6.724705 7.1968102 6.7431364 6.857757 6.9127064
1368100_at 10.511806 10.646736 10.453671 10.370022 10.481566 10.262457 10.433293 10.624505 10.627213 10.690605 10.608595 10.533167
1368101_at 7.926347 7.8867474 7.874157 8.169136 7.857244 7.894122 7.876055 8.132923 8.106388 8.016569 7.931134 7.905655
1368102_at 8.551592 8.156736 8.248962 7.925787 7.96132 8.147659 8.05357 8.218685 7.566592 8.34724 8.088726 7.8976417
1368103_at 7.1086044 6.877612 6.8831263 7.0973835 7.052297 7.1445436 6.8039403 6.6802397 7.2628155 6.857468 7.222069 7.2449136
1368104_at 6.0713234 5.8529243 5.8986907 6.177698 5.763528 6.078031 5.7615514 5.826905 5.940919 5.7907 5.6070127 6.2235804
1368105_at 4.504839 4.364361 4.3053017 4.5616455 4.391183 4.6094694 4.8459816 4.4813337 4.6445994 4.4304724 4.881263 5.0262475
1368106_at 8.9159775 8.586419 8.515961 8.230273 8.119833 8.107332 8.466425 8.143987 8.117531 8.3629265 8.562993 8.205533
1368107_at 3.6212926 3.7750323 3.7333386 3.8054125 3.698882 3.6954157 3.6366794 3.7152493 3.6524699 3.893656 3.543336 3.5757852
1368108_at 4.3070965 4.705994 4.810594 4.484569 5.0824747 4.785155 5.180186 4.655382 5.096601 4.549956 4.601489 4.8758183
1368109_at 7.0134215 7.300926 7.281346 6.951731 6.40448 6.570641 7.005948 6.874047 6.838713 6.91968 6.8686814 6.987155
1368110_a_at 4.1680593 4.05577 4.030083 4.092959 3.9826882 4.0543346 4.1540723 4.172318 4.1891775 4.1808496 4.1203322 4.088048
1368111_at 7.9242806 8.302421 8.213549 7.849643 7.8800044 8.249205 7.8283696 7.948629 7.814676 8.093159 7.7250814 8.038628
1368112_at 5.3170247 5.139162 5.3553925 5.707985 5.165426 5.305195 5.1961813 5.207595 4.9774585 5.5530586 4.713239 5.432784
1368113_at 4.646314 4.293476 4.4493995 4.6786847 4.5479817 4.4099817 4.5471344 4.372676 4.4353423 4.6104536 4.393979 4.544733
1368114_at 4.238678 4.2407994 4.4388638 4.3348947 4.404818 4.2416077 4.5388727 4.283083 4.210277 4.4396505 4.2955246 4.4974413
1368115_at 10.872643 11.024939 11.040549 10.9053335 10.97635 10.589187 10.95725 11.165613 11.206282 10.742223 10.949769 10.8313265
1368116_a_at 7.172225 6.8951063 7.2507677 6.8910813 6.9792423 6.91341 7.155579 7.1513276 7.1736584 7.0868187 7.1168365 7.139873
1368117_at 9.004111 9.1195545 9.150759 9.0212555 9.112915 9.107584 8.948647 9.058863 9.102334 9.150162 9.011723 8.995543
1368118_at 8.404427 8.510881 8.62845 8.240095 8.232259 8.440847 8.203196 8.04587 8.552839 8.361472 8.480288 8.4201145
1368119_at 5.7037287 5.6170793 5.3725843 5.6178184 5.705882 5.676178 6.0063725 5.6624136 5.521407 5.593194 5.8420568 5.486516
1368120_at 4.1994257 4.064065 4.0766 4.1209683 4.407879 4.1010303 4.4562955 4.063945 4.309078 4.448187 4.0810122 4.0422287
1368121_at 10.796331 10.643848 10.6438055 10.803777 10.903954 11.221645 10.852591 10.552489 10.689648 11.085156 11.455145 10.52414
1368122_at 9.860584 9.915234 10.033124 9.85332 9.81707 9.857547 9.723119 9.804931 9.832548 9.815566 9.795065 9.684311
1368123_at 5.6647706 5.27099 5.8629813 5.446711 5.8749347 5.699495 5.8093963 5.6238503 6.111272 6.144476 5.5453544 5.6715903
1368124_at 6.9082956 6.8296833 7.148106 6.8487267 6.8377047 7.042563 7.31832 6.5022855 6.610829 6.9169683 7.1879954 6.5409975
1368125_at 5.9225316 6.2158003 6.119835 6.3251214 5.8737936 6.013206 6.1136804 6.016211 6.198424 6.3770504 5.8289084 5.8243904
1368126_at 6.1465755 5.4954023 5.805371 5.9607387 5.632743 5.7185464 5.789779 5.9997945 5.6254153 6.335736 5.4498186 5.740446
1368127_at 6.1248503 5.949676 6.856263 5.832495 6.735708 6.0742455 6.487769 6.0751266 6.4966598 6.6025953 6.7040896 6.5863175
1368128_at 6.5417295 5.732296 7.14097 7.6095753 6.6822047 6.161429 6.9012733 6.7197275 6.1589046 7.1984878 8.521592 6.929518
1368129_at 6.8592424 7.1733584 7.3605347 7.1210237 7.3169007 7.226849 7.1261883 6.84727 7.1871386 7.0568824 7.1170874 6.9916396
1368130_at 4.625105 4.497115 4.6330214 4.7620115 4.323475 4.6217203 4.9452057 5.029744 5.308546 4.5876217 4.4580264 4.6579494
1368131_at 4.1411867 4.0821877 4.19786 4.8087397 4.249286 4.2519526 4.0576763 4.200404 4.2291126 4.0044737 4.4104586 4.1623244
1368132_at 9.865305 10.098231 10.116607 10.159368 10.247157 10.439409 10.243455 9.842305 9.92313 10.218606 10.35934 10.287356
1368133_at 7.750875 7.490648 7.307355 7.017302 7.190149 6.88847 6.808864 7.322409 7.410443 7.324441 7.186917 7.2821417
1368134_a_at 8.69908 8.584786 8.157297 8.509859 8.687883 8.104277 8.859351 8.513508 8.423565 8.83581 8.538427 8.5133915
1368135_at 5.954573 5.7976966 5.917899 5.8016634 5.632189 6.167842 5.7175646 6.323024 5.8662724 5.301312 5.4860344 5.913384
1368136_at 8.12434 7.837132 8.061308 7.969288 8.089404 7.8587523 7.80739 8.058379 7.933952 7.9547873 7.91932 7.814459
1368137_at 5.9191766 5.898609 5.837221 5.848915 5.7290382 5.830356 6.0586267 6.0183434 6.0620656 5.9351544 5.8413396 5.960393
1368138_at 5.664414 5.611883 5.875397 5.7723684 5.6683044 5.5211177 5.4798546 5.4831123 5.3743086 5.5131793 5.687521 6.1261334
1368139_s_at 5.6896787 5.742173 5.4272313 5.351769 5.5615625 5.3406425 5.5945473 4.8461146 6.1063566 5.404577 5.7699594 5.5405283
1368140_at 5.41662 5.8568325 5.5984473 6.082764 5.5273976 5.661509 5.776022 5.571244 4.9777246 5.694493 5.651076 5.2848563
1368141_at 11.511103 11.401696 11.516802 11.34591 11.475533 11.423499 11.344058 11.373236 11.453623 11.392523 11.446143 11.435325
1368142_at 5.204446 5.470462 5.186554 5.4074855 5.1301003 5.23368 5.3152695 5.32486 5.3058853 5.128161 5.275124 5.248541
1368143_at 7.479649 7.1485496 7.3905835 7.730351 7.120987 6.9453554 7.2919827 7.0507045 6.9956875 7.087008 7.1147475 7.0861855
1368144_at 5.9913635 5.6062226 6.354626 5.8821535 5.6457825 5.6531286 6.3519816 5.869832 6.110288 5.662327 5.6338897 5.769308
1368145_at 5.7587843 5.2889266 5.5453224 5.8037057 6.2638535 5.570671 6.081685 5.364146 5.276389 5.7491255 5.322731 5.7494287
1368146_at 10.147663 11.023825 9.605192 9.301153 11.133201 9.782202 10.840063 9.920669 10.115514 10.390352 9.734853 9.6724825
1368147_at 8.122432 9.227787 7.4497566 7.1765466 8.998598 7.5895863 8.878244 7.6999655 7.7001047 8.395802 7.499633 7.4451666
1368148_at 4.8912034 4.7182884 4.520753 4.6311183 4.4354177 4.6955776 4.96362 4.9984484 5.1562824 4.779701 4.796009 5.1438656
1368149_at 6.266279 6.062689 5.94013 6.30802 5.8561845 6.139763 6.2383122 6.236007 6.1682477 6.4220853 6.002189 6.196173
1368150_at 12.451285 12.5785675 12.525351 12.500446 12.665317 12.681474 12.4294 12.536545 12.608868 12.676147 12.579569 12.533514
1368151_at 10.1019 10.137222 10.149762 9.962864 9.912464 10.032013 9.794408 9.916625 9.942751 10.02062 9.959136 10.034561
1368152_at 7.4050207 7.42567 7.674725 7.664684 7.3418508 7.7672496 7.2278028 7.5525274 7.675636 7.5531754 7.435684 7.391537
1368153_a_at 6.8353543 6.4450135 6.795514 6.5369663 6.8335867 6.4794793 6.845768 6.797797 6.731948 6.429644 6.2849083 6.480048
1368154_at 8.317733 8.357471 8.388603 8.531486 8.668094 8.456644 8.523556 8.395493 8.518726 8.434725 8.31945 8.440956
1368155_at 12.03271 11.071237 9.080066 11.988988 11.335087 12.57865 11.630062 12.331375 12.195784 11.389079 12.140956 12.093822
1368156_at 5.293842 5.2461257 5.1209908 5.562701 5.2132463 5.2297354 5.2365966 4.967494 5.275217 5.4381795 5.3243084 5.439129
1368157_at 6.0826597 5.625435 5.944112 6.104985 5.721249 5.5533886 5.929836 6.3100233 5.5867786 5.9707565 5.9546676 5.934625
1368158_at 9.730514 9.616527 9.751055 9.615632 9.306574 9.282316 9.438248 9.58563 9.631419 9.702438 9.660854 9.632116
1368159_at 8.412473 8.373516 8.323269 8.422125 8.341854 8.252384 8.304234 8.065738 8.291872 8.325413 8.366676 8.242123
1368160_at 9.208683 10.297367 8.296324 10.439273 10.676031 8.655975 9.318712 9.937957 10.075341 9.884486 8.6773615 9.623131
1368161_a_at 13.903337 13.905173 13.93781 13.879992 13.898623 13.898623 13.89972 13.875115 13.922859 13.9093895 13.817465 13.868581
1368162_at 4.8213778 5.1065626 4.931553 5.2182093 4.7142754 4.694128 4.835182 4.8487616 4.9652624 4.6488667 4.6510158 4.8092575
1368163_at 10.162173 10.102051 10.175734 10.226777 10.068525 10.029725 10.01278 10.301185 10.198176 10.137229 10.217931 10.012197
1368164_at 8.216923 8.42128 8.660523 8.520702 8.664047 8.269915 8.436781 8.519226 8.476713 8.118191 8.715178 8.463794
1368165_at 7.7345743 7.859586 7.9699163 7.6623845 7.256899 7.72747 7.4643207 7.592886 7.8533263 7.676987 7.504754 7.837944
1368166_at 6.3584843 6.2820983 6.7346716 6.514992 6.407697 6.0416083 6.4683743 6.395623 6.282731 6.656031 6.87888 6.5003552
1368167_at 5.6651998 5.6318474 5.8413033 5.7614737 5.553662 5.7102323 5.677757 5.979127 5.5931597 5.713145 5.0590754 5.560516
1368168_at 8.755772 9.024739 8.470831 8.875486 7.49836 8.059847 8.938209 9.665361 7.2029243 9.181194 8.523827 8.327159
1368169_at 6.848113 7.161553 6.9130774 7.160179 7.2593184 7.165116 7.037959 7.132122 6.91179 7.213198 7.0412884 7.0117326
1368170_at 3.916974 3.9610882 3.9511766 4.199344 3.8529866 3.8191547 4.112946 3.8092327 4.1150064 4.022208 3.9683325 3.8379183
1368171_at 10.148998 9.600634 9.8993635 8.907532 9.650393 8.830027 5.2307844 8.713069 7.8622446 8.681222 7.893205 9.832719
1368172_a_at 8.362582 7.8908873 8.363436 7.5187545 7.96863 7.1488876 3.6366794 7.1063876 6.2939816 7.033607 6.3604245 8.242234
1368173_at 8.671148 8.707813 9.057398 9.121392 8.332111 9.369002 8.652523 9.07621 8.61696 8.728425 8.67054 8.606146
1368174_at 3.931883 3.924564 4.166759 3.6347048 4.088624 3.8419604 3.8606577 3.6990085 4.1150064 3.751092 4.626827 4.034274
1368175_at 6.391846 6.3544083 6.480669 6.733033 6.072029 6.4214153 6.2216744 6.080679 6.1630483 6.067307 6.2259183 6.22855
1368176_at 7.521522 7.6766562 7.627401 7.755358 7.541849 7.3553395 7.704867 7.558863 7.609575 7.582897 7.5238433 7.498582
1368177_at 7.6575565 7.8086004 7.280481 7.354691 7.634886 7.509235 7.644552 7.3047576 7.5954695 7.571579 7.680967 7.5941753
1368178_at 9.394197 9.148267 9.473274 9.343446 9.230598 8.824601 9.251211 9.378536 9.423443 9.307776 9.009684 9.247981
1368179_at 7.6287947 7.718046 7.679631 7.7295227 7.5043583 7.5620785 7.9292045 7.6846046 8.076134 7.776107 7.7436256 7.9885874
1368180_s_at 13.27333 13.439645 13.5595 13.513533 13.449061 13.297015 13.431974 13.389082 13.601079 13.276475 13.624427 13.553619
1368181_at 10.848805 10.709945 10.711602 10.474854 10.888438 10.958809 10.722243 10.41015 10.583664 10.738939 10.697865 10.563386
1368182_at 4.1224976 4.406702 4.0409155 4.121788 3.9461477 4.31264 4.2063503 4.469062 4.185232 4.0737953 4.396491 4.2737856
1368183_at 8.178132 7.9184637 7.949397 7.921507 7.932687 8.208067 7.8361773 7.774634 7.997284 8.079652 7.8943877 7.965734
1368184_at 9.598381 9.470462 9.493355 9.668528 9.602013 9.305531 9.446882 9.8408985 9.564532 9.406211 9.63755 9.324596
1368185_at 4.794486 4.6961675 4.726957 5.3130193 4.669616 4.7810297 4.757252 4.8752775 4.1150064 4.5258784 4.5229025 4.941244
1368186_a_at 6.181639 6.415823 5.888302 5.737769 6.0515013 6.0389485 6.1651254 5.6662807 6.004886 6.0573287 6.538712 6.098481
1368187_at 7.925235 6.99667 8.153197 8.103466 8.117723 8.29212 8.273953 8.507721 8.02042 7.8807273 7.9626937 8.348199
1368188_at 13.735003 13.634803 13.774762 13.67157 13.672639 13.607565 13.662222 13.757096 13.777789 13.637721 13.674679 13.731359
1368189_at 10.503921 10.036298 9.981571 10.302794 10.259896 10.001382 10.213893 10.431427 10.291167 10.693499 10.0470915 10.464813
1368190_at 5.6959114 5.6928024 5.8711724 5.417263 5.5876503 5.428269 5.662571 5.597376 5.916366 5.83489 6.0081673 5.5992947
1368191_a_at 10.657517 10.796203 10.576962 10.626905 10.740882 10.521939 10.648145 10.633795 10.652629 10.803727 10.714731 10.48021
1368192_at 4.924956 5.561805 4.724766 4.8994374 5.0483193 4.9066906 5.177657 4.7255692 4.7560186 4.3217607 4.9328156 4.992397
1368193_at 5.106396 5.2772093 5.1926193 4.9340277 5.2709208 5.100456 5.3075466 4.9492755 5.2787333 4.983152 5.3486586 4.955473
1368194_at 4.4937105 4.669187 4.493081 4.72895 4.390112 4.6731443 4.3940306 4.434268 4.4580355 4.4843373 4.3050947 4.52734
1368195_at 6.849673 6.553674 6.9738436 6.7072744 6.6870275 6.7659206 6.8027544 7.153492 6.7940183 6.7395673 6.72214 6.6582246
1368196_at 4.925343 5.2840614 5.0756884 4.9572706 4.6493983 5.0691404 5.022024 4.92922 5.04712 4.998602 4.774155 4.7500796
1368197_at 3.7952096 3.793489 3.934172 3.8392146 4.0497355 4.0494623 4.0319414 3.889316 4.1132383 4.153138 4.185935 4.146481
1368198_at 4.4402313 4.6615725 4.6321964 4.9559975 4.877148 4.786141 4.8873935 4.5921555 4.660034 4.622006 4.5738964 4.5898514
1368199_at 8.651078 8.74331 8.946904 8.882282 8.746893 9.025674 8.8218775 8.735096 9.002851 8.803744 8.781566 8.620736
1368200_at 5.659856 5.114553 5.4376254 5.5473847 5.451067 5.604209 5.332744 5.187543 5.7304096 5.443544 5.634675 5.2831697
1368201_at 6.5905504 6.487676 6.4824476 6.512447 6.5158553 6.3262777 6.461774 6.532998 6.517655 6.716969 6.476039 6.340551
1368202_a_at 8.46565 8.275997 8.164205 8.179361 8.344591 8.256786 8.146633 8.251576 7.982644 8.237201 8.045217 8.096416
1368203_at 4.9341354 4.739502 4.9227996 4.655239 4.862481 4.6840653 4.676438 4.8023467 4.707718 4.784283 4.6069984 4.841686
1368204_at 6.0068836 6.703334 6.447718 6.44273 6.3906145 6.7551994 6.4798083 6.6162477 6.5547385 6.5089254 6.7631946 6.3594384
1368205_at 13.398344 13.427906 13.432763 13.3524885 13.364622 13.342194 13.375546 13.344505 13.576801 13.416343 13.361163 13.374608
1368206_at 9.244006 9.387688 9.349036 9.537685 9.299878 9.191368 9.286495 9.2968645 9.399268 9.2335825 9.439327 9.296407
1368207_at 6.822155 6.6383915 6.925166 6.8008385 6.55332 6.878883 6.5890007 6.8018403 7.0313406 6.357024 7.0209346 6.369047
1368208_at 6.2095 6.765375 6.680977 6.719086 7.0123496 6.3380904 6.6089144 6.088158 6.7145534 6.135073 6.8531647 6.5638514
1368209_at 5.8426137 5.849962 5.691764 5.925505 5.771229 5.5874553 5.915533 6.057597 5.938031 5.7917986 6.012727 6.0120926
1368210_at 4.201374 4.527234 4.150903 4.6040354 4.5244126 4.5447307 4.3937526 4.4736137 4.7118206 4.4014897 4.385257 4.665897
1368211_at 12.521303 12.4998865 12.595685 12.695661 12.569104 12.524676 12.528944 12.606298 12.525235 12.57096 12.5826845 12.556695
1368212_at 8.331624 8.384916 8.37677 8.433448 8.166107 8.416226 7.9718776 8.370492 8.076164 7.8930817 8.313273 8.080561
1368213_at 8.145939 8.5821295 8.194605 8.128343 8.299058 8.362467 8.614336 8.402254 8.519637 8.291055 8.452579 8.439137
1368214_at 7.5753336 7.572289 7.645973 7.7619414 7.5856905 7.4965715 7.4709015 7.481861 7.7303944 7.6350617 7.754236 7.632773
1368215_at 9.634876 9.623035 9.631037 9.603426 9.629028 9.608004 9.504054 9.511561 9.718823 9.407571 9.513679 9.460732
1368216_at 9.647586 9.623967 9.629962 9.641932 9.564837 9.519436 9.208727 9.680402 9.481578 9.458972 9.660497 9.586104
1368217_at 8.572826 8.550172 8.509811 8.456768 8.512606 8.56278 8.3955345 8.597967 8.358162 8.35989 8.463467 8.496593
1368218_at 5.126329 5.1834073 5.1530614 5.599692 5.3731875 5.1232195 5.187482 5.3357973 5.225105 5.2309437 4.9594336 4.8897142
1368219_at 6.8016996 6.644465 6.7071595 6.683752 6.586015 6.419709 6.2967362 6.8288355 6.6701403 6.6614165 6.7841973 6.6080823
1368220_at 9.605952 9.572122 9.756702 9.784209 9.644502 9.695327 9.673917 9.6834135 9.68896 9.694594 9.53704 9.6413965
1368221_at 9.816195 10.015988 10.414369 9.802443 9.872392 10.553848 9.97883 10.006162 9.7121935 9.860634 10.058622 9.767332
1368222_at 5.177839 4.964753 5.70648 5.1291294 4.6366043 5.4366093 5.1474457 5.2848263 4.9453354 5.615514 5.1790752 5.304528
1368223_at 7.488384 7.805856 7.842979 7.0720353 7.907791 7.424306 7.209997 7.429422 8.019754 7.576961 7.620598 7.784119
1368224_at 12.73519 13.132996 12.954788 12.617223 12.9165945 12.940153 12.583763 12.48282 13.070411 12.712721 12.868928 12.7153015
1368225_at 7.557716 7.639435 7.5344205 7.3998075 7.54183 7.4835052 7.5540123 7.440052 7.385907 7.427926 7.6260047 7.396449
1368226_at 8.589606 8.424617 8.570716 8.698847 8.679689 8.420699 8.574698 8.644022 8.467086 8.571896 8.407534 8.367685
1368227_at 9.008129 8.881236 8.571737 9.230785 8.017492 8.6353855 9.171204 8.734829 8.249929 8.197611 8.35367 8.720177
1368228_at 8.400187 8.6219845 8.455534 8.330604 8.176887 8.418884 8.17115 8.196016 7.8855 8.374123 8.366844 8.421767
1368229_at 7.007975 7.192328 7.160103 7.535033 7.3356886 6.9969683 7.2663503 7.1103315 7.047377 6.9173203 7.0198083 7.0152135
1368230_a_at 9.552427 9.7412615 9.630414 9.804682 9.6597 9.558742 9.640819 9.882915 9.745339 9.71114 9.742831 9.685614
1368231_at 6.783837 6.5183253 6.394721 6.8985825 6.634819 6.464864 6.7949886 6.4849014 6.5156274 6.8442507 6.5448976 6.887506
1368232_at 8.341717 8.51276 8.248194 8.696746 8.399931 8.051022 8.604573 8.488829 8.358768 8.671333 8.480986 8.819177
1368233_at 8.503163 8.572033 8.530057 8.757043 8.154703 8.309765 8.614584 8.565626 8.483187 8.7420025 8.443453 8.442337
1368234_at 8.463382 8.215131 8.218768 7.985888 7.9230337 8.280119 8.228628 8.737552 7.9487786 8.144156 8.438788 8.34567
1368235_at 8.091403 8.349247 8.177059 8.02511 8.289961 8.2522545 8.057554 8.233585 8.544079 8.320175 8.242966 8.216719
1368236_at 3.8543801 3.8424115 3.845075 3.9175935 3.8999884 3.9391656 4.020726 3.7952998 3.9358702 3.8602228 3.8472695 4.0961213
1368237_at 4.9484634 4.6582656 4.410245 4.395317 4.6424003 4.6694922 4.604611 4.611197 4.4689755 4.479913 4.287607 4.4230084
1368238_at 4.6711044 4.769225 4.3679934 4.460618 5.060296 4.666475 4.5490417 4.8508935 4.8542337 4.6941533 4.663118 4.811096
1368239_at 8.624203 8.337273 8.511854 8.354921 8.674389 8.641964 8.350687 8.40807 8.558147 8.165382 8.491316 8.260555
1368240_a_at 3.9464173 4.2239027 4.3122425 4.0859404 4.0206323 3.9710045 4.2728777 4.2391887 4.2777586 4.1861815 4.1527734 3.9811425
1368241_a_at 8.671715 8.886039 8.617777 8.448179 8.718494 8.505749 8.9399185 8.52862 8.926734 9.197294 8.900518 9.057381
1368242_at 4.841712 4.893135 4.8041677 4.83881 4.6787386 4.8144093 4.769038 5.1431904 4.8453836 4.634598 4.787656 4.92682
1368243_at 4.8713975 5.6093373 5.2662005 5.4438305 5.472189 5.208708 5.0863447 5.144181 4.89477 5.3249693 5.0930796 5.103085
1368244_at 10.318467 10.362674 10.234668 10.32165 10.519541 10.24184 10.36063 10.316776 10.431499 10.270262 10.336655 10.223299
1368245_at 12.441071 12.574685 12.528725 12.979669 12.2499485 12.47545 12.653862 12.448859 12.663307 12.8474865 12.871741 12.539797
1368246_at 5.047248 5.1303496 5.083039 4.8736887 5.1115055 4.895143 5.084778 4.756106 4.6813216 5.0717964 4.9155374 4.9364133
1368247_at 6.3515587 5.962789 7.5029397 5.977791 5.8885193 6.0209646 6.1830654 6.501977 7.090232 6.188524 6.2904015 6.4759264
1368248_at 5.841658 6.6597543 6.304643 7.0431266 6.76117 6.229616 6.6266303 6.185953 6.971085 6.8075204 7.0693693 6.364682
1368249_at 9.658945 9.782267 9.925147 9.96741 9.580964 9.603655 9.414591 9.96697 10.066838 9.667978 9.182369 9.913306
1368250_at 4.3604255 4.4310293 4.260087 4.2059574 4.168927 4.1164937 4.376455 4.325921 4.4243717 3.984776 3.9371433 4.5249324
1368251_at 5.196337 5.6229086 5.2637177 5.587908 5.7797832 5.3870726 5.5600705 5.4514217 5.4012537 5.556765 5.714233 5.670029
1368252_at 3.3608015 3.5105197 3.5967436 3.5992537 3.352438 3.488913 3.7950838 3.5945668 3.6114619 3.8102589 3.2350256 3.6743894
1368253_at 12.371305 12.431562 12.299854 12.433553 12.33788 12.288382 12.227914 12.34143 12.244599 12.356604 12.399184 12.281953
1368254_a_at 4.7276015 4.653362 4.519805 4.939423 4.6883082 4.5323253 4.658773 4.61632 4.3489623 4.746696 4.8907533 4.446018
1368255_at 4.1807423 4.303872 4.3566313 4.551387 4.401738 4.2383776 4.8503957 4.414974 4.4632854 4.5088882 5.0330305 4.3099756
1368256_at 3.8004756 3.719282 3.8296936 3.4141405 3.9167705 3.5522025 3.6465347 3.5912538 3.8401427 3.6817086 3.9171474 3.534014
1368257_at 3.9088726 3.8553553 4.1517863 4.3233304 3.929295 4.1121106 4.0122046 3.9585273 3.7846558 4.035096 3.8943415 3.8609633
1368258_at 5.0311475 5.179597 5.188854 5.386933 4.898045 5.3153734 5.2975273 5.2520967 4.9138856 4.9600143 4.998206 5.184016
1368259_at 7.393713 7.5174537 7.341124 7.373751 7.794183 7.412316 7.570711 7.429021 7.6753726 7.427563 7.5784802 7.7053757
1368260_at 4.5283604 5.3593197 4.913021 4.8649673 4.898981 4.789158 5.1498127 5.7837305 5.2757645 4.799741 5.7498035 5.214175
1368261_at 4.2516685 4.1704016 4.0420814 4.351115 3.982977 4.2218513 4.5251904 3.9549057 3.9560623 4.1304755 4.082855 4.218501
1368262_at 6.6089725 6.581346 7.1667433 6.111916 6.8036366 7.1646466 6.555685 6.4914722 6.4986534 6.6342587 6.293621 6.4651637
1368263_a_at 3.9909606 3.9692783 3.8584883 3.7336268 4.0166626 4.1986823 4.0551653 4.0535336 4.0079556 3.9622366 3.9714622 3.9658656
1368264_at 7.4082794 7.2214756 7.2461877 7.479524 7.3844914 7.3055487 7.063632 7.2195663 7.3359814 7.416408 7.374198 7.2879214
1368265_at 9.299984 9.418734 9.447584 9.025471 9.274412 9.025604 9.324268 9.272471 9.258319 9.372227 8.973583 9.081733
1368266_at 13.407515 13.394974 13.37841 13.439747 13.3877325 13.372656 13.32034 13.48977 13.346486 13.26202 13.366165 13.409452
1368267_at 7.6381855 7.772629 7.723732 7.6941943 7.7642055 7.562967 7.8130693 7.8553233 7.776568 7.856708 8.007858 7.69246
1368268_at 6.968417 7.469567 7.5194373 7.7965055 7.0557504 7.554868 7.4999857 7.6753616 7.5675607 6.9964333 7.0312643 7.652045
1368269_at 3.3176584 3.5464072 3.5754812 3.5296316 3.510946 3.3789816 3.5608013 3.6690524 3.7404077 3.6374385 3.538265 3.7610886
1368270_at 8.074147 8.207412 8.374867 8.254429 8.450547 8.2742815 8.254944 8.43036 8.050617 8.443009 8.259263 8.180485
1368271_a_at 5.799894 4.942899 5.445279 5.2996464 4.782249 5.722528 4.8525553 5.3287497 5.2019167 5.290169 4.8296976 4.992204
1368272_at 10.203273 10.865419 10.644841 10.705848 10.407427 10.969456 10.462088 10.579676 10.855971 9.988604 10.268538 9.8859415
1368273_at 9.320569 9.4098425 9.314197 9.302993 9.174313 9.552769 9.285505 9.476639 9.304872 9.2589655 9.228345 9.201077
1368274_at 8.510519 8.5476265 8.624215 8.515407 8.410387 8.367579 8.458024 8.676196 8.508083 8.47707 8.592512 8.587191
1368275_at 10.355381 10.600578 10.201388 10.899455 10.551605 10.167787 10.808828 10.793792 10.239301 10.872831 9.943477 11.032557
1368276_at 6.935711 6.706875 6.8434124 7.0977225 7.1486874 6.907714 6.7949886 6.8568377 6.835394 6.484063 6.5448976 6.774059
1368277_at 9.062138 9.06757 9.148547 9.0663 8.877449 9.082462 8.908011 9.046105 8.971512 9.014468 8.68584 8.84247
1368278_at 6.9152265 7.174931 7.175047 7.5302367 7.2412133 6.9921746 6.7155595 7.8026423 7.544502 7.3869367 6.911284 7.0818033
1368279_at 4.889931 4.648393 5.8986907 5.4783792 5.176306 5.425094 5.452868 5.4267297 5.5036774 5.25597 5.2740936 4.7968144
1368280_at 11.839722 11.969138 11.979904 11.842608 11.973504 11.922644 11.88488 11.6146145 11.874595 11.854553 11.815191 11.930658
1368281_at 5.6959114 5.9205728 5.6531086 5.5115805 5.5392866 5.7861624 5.4448175 5.2057743 5.4248276 5.5124044 5.512949 5.5673637
1368282_at 4.315256 4.321967 4.6164017 4.758384 4.376524 4.829197 4.2908735 4.615133 4.339799 3.9785724 4.575129 4.535403
1368283_at 11.105744 11.130516 11.01863 11.396201 11.092541 11.201091 10.792702 11.257669 11.109005 11.4387045 11.584274 11.090019
1368284_at 7.804691 8.021391 7.7051153 7.8123326 8.029657 8.403271 8.232229 7.8872743 8.323204 7.733134 7.9466023 8.000295
1368285_at 4.7019854 4.963979 4.6657977 4.7978706 4.9394126 5.0147796 5.136357 4.694172 4.9857717 4.9106493 4.9341474 4.835662
1368286_at 7.158743 6.898197 6.920642 6.9639482 6.9612727 7.0362864 6.907961 6.8801565 7.1988406 6.8192787 7.0059924 6.924322
1368287_at 4.820117 4.86105 4.6960807 4.596685 4.9461083 4.702569 4.851598 4.773939 4.3980722 4.4301634 4.761208 4.567607
1368288_at 14.196063 14.20505 14.164875 14.176307 14.22146 14.221807 14.176104 14.182243 14.169167 14.149885 14.208473 14.20505
1368289_at 10.982089 11.4806385 11.107427 10.976976 11.236152 11.3846445 10.952586 11.236628 11.090583 10.838973 11.520722 11.337072
1368290_at 3.8425412 3.9288867 3.7936537 4.031621 3.8242192 3.8520923 4.0908127 3.6462255 3.820787 3.7637248 3.792839 3.79435
1368291_at 8.422079 9.216577 9.059281 8.304609 8.963254 9.281334 8.763929 8.51314 8.637892 8.338179 9.305391 9.02938
1368292_at 6.7398434 6.859605 6.5884557 6.7304583 6.636213 6.7784443 6.9076896 6.8548527 6.8535566 6.8379793 6.887312 6.8119106
1368293_at 5.5524173 5.1550336 5.362901 5.6362305 5.390771 5.4126415 5.8116465 5.3654404 5.4118114 5.384894 5.6738863 5.143676
1368294_at 10.8693285 10.768218 10.824527 10.862632 10.916881 10.943278 10.843674 10.782063 11.014823 10.858571 10.837779 10.823783
1368295_at 9.646191 9.4657545 9.345355 9.382645 9.77687 9.531766 9.467188 9.50222 9.374574 9.712558 9.537265 9.377425
1368296_at 8.132473 8.4264345 7.8142643 7.9153204 8.277503 7.7614503 8.213564 8.02995 7.8814354 8.2573185 8.366047 7.7666235
1368297_at 4.912219 4.7458425 4.6524305 5.0536184 5.2297 4.7106733 5.34054 5.0232086 4.424999 5.3510504 4.869045 4.746253
1368298_at 5.421477 5.391698 5.1017075 5.5298176 5.549131 5.4504666 5.167289 5.3654404 5.121455 5.092634 5.5755625 5.769879
1368299_at 4.049282 4.028351 4.106827 4.0404353 4.045127 4.0539865 3.9482226 4.2436934 3.7779586 4.143162 4.169038 4.0710526
1368300_at 5.824988 5.493986 5.206472 5.5993643 5.424149 5.5463696 5.543487 5.491733 5.6100283 5.4143796 5.2994127 5.3182144
1368301_at 5.7702193 5.5039287 5.847487 5.9276247 6.035096 5.8950725 6.2458143 6.1116858 5.7500167 5.969268 5.811164 5.759145
1368302_at 4.965386 5.040953 5.0198913 5.1045985 4.9686007 5.0244355 5.1643353 4.8568087 4.9194517 5.0963984 5.1026974 5.1369233
1368303_at 7.9850187 7.7343645 6.727836 7.1182923 7.8189197 6.256937 7.733508 8.118633 6.898993 7.9428916 8.518314 7.722708
1368304_at 11.41587 12.012089 11.900781 11.821578 11.821822 11.904336 11.824372 11.671241 11.72052 11.429065 11.442814 11.597307
1368305_at 8.852305 9.062775 9.319909 9.143352 9.0827465 8.975974 8.914134 8.980232 9.074126 8.8933935 8.879109 8.871564
1368306_at 5.720597 5.3914843 5.5766206 6.041124 5.968151 5.831868 5.6335063 5.4635167 5.5823345 5.5801167 5.700256 5.935468
1368307_at 6.191605 6.0188794 5.7676115 5.6825733 6.083824 5.999963 6.106627 5.9582586 5.846786 6.230432 6.214968 6.35032
1368308_at 8.344679 9.69273 6.1027045 6.877721 8.262559 5.8384843 7.518339 7.8534074 6.0123296 7.1635094 7.059625 6.748567
1368309_at 7.7138014 7.7495456 7.640742 7.764023 7.902895 7.6311975 7.6431527 7.8142734 7.6038938 7.8147664 7.9517756 7.677922
1368310_at 5.6401253 5.5357237 5.4000063 5.635435 5.9308615 5.3949575 5.3642893 5.3885846 5.556362 5.7813015 5.532758 5.786357
1368311_at 8.3960905 8.868015 8.750095 9.129111 8.432998 8.523367 8.546168 8.657554 8.452819 8.787766 9.2818985 8.4453335
1368312_at 5.3076754 5.1543484 4.98421 5.317987 5.1741295 5.130806 5.5025663 4.887862 4.7273264 5.536576 5.0945992 4.9737988
1368313_a_at 4.4655933 4.744283 4.219705 4.588378 4.2200966 4.662205 4.5756946 4.4706144 4.242368 4.5030446 4.10507 4.2547774
1368314_at 9.771314 9.754943 9.672102 9.8397665 9.447348 9.566168 9.847775 9.886637 9.954975 9.924579 9.641391 9.791236
1368315_at 6.609448 6.5050526 6.7922883 6.4781833 6.6139684 6.7227335 6.218058 6.624955 6.3810983 6.5770364 6.527545 6.2630935
1368316_at 11.16915 11.007534 11.169717 11.321597 11.406894 11.240055 11.144172 11.154208 11.020474 11.234882 11.47696 11.027096
1368317_at 4.6434464 5.08944 4.670842 4.8865128 4.8511257 4.9460425 4.9567823 4.655513 4.8786674 4.67705 5.105535 4.9794703
1368318_at 7.8930373 8.034592 6.973317 7.7846894 7.951927 7.4566293 8.262123 7.7389274 7.885388 7.644961 7.627415 7.48468
1368319_a_at 4.733056 4.8730545 4.4490223 4.5866337 4.777896 4.619417 4.640685 4.492979 4.430566 4.6763706 4.424569 4.6210546
1368320_at 5.112329 4.6903043 4.6263022 5.0306306 3.9664545 4.654554 4.471795 5.1268425 5.1659393 5.047491 4.8009977 4.4107137
1368321_at 7.521522 8.157415 7.4542456 6.759775 6.7918954 6.5313454 7.409932 7.129589 6.8834386 6.862984 6.7679176 8.436044
1368322_at 8.018143 8.332036 8.2292385 8.38364 8.575476 8.0771885 8.466645 8.246694 8.295035 7.794327 8.184855 8.110669
1368323_at 8.09318 7.7550025 8.201725 7.8891106 7.897007 7.9330916 8.088879 8.0908165 7.8535266 7.8881707 8.0335245 7.920931
1368324_at 5.1832423 5.2448587 5.093092 5.5027914 5.285118 5.2060385 5.301588 5.5943303 5.167743 5.409375 5.464813 5.4658513
1368325_at 8.179441 8.06849 8.093828 8.28958 8.170427 8.151104 8.026154 7.933193 7.6388 7.72772 7.903216 7.8963666
1368326_at 6.7467904 7.2159877 7.0740256 6.937949 6.8304214 7.4326673 6.8952703 6.8662734 6.9434037 6.913838 6.5607524 6.834819
1368327_at 5.6882944 5.7828183 5.750036 6.0674005 6.130213 5.9746265 6.018581 5.9125404 5.77816 5.665374 5.745201 6.0938115
1368328_at 8.822742 9.122066 8.658119 8.918039 9.053307 8.86464 8.9251175 9.086799 9.121802 9.063877 9.060853 8.870814
1368329_at 5.452379 5.1375356 5.5803075 5.6322875 6.0227017 5.7655025 5.870679 5.62987 5.7634873 5.557537 5.5236073 5.6694555
1368330_at 7.913402 7.5328674 7.6790233 7.849639 7.7375536 7.493656 7.5982494 7.7685847 7.606853 7.5932684 7.758943 7.700539
1368331_at 11.901334 11.52998 11.974741 11.6980715 11.644029 11.655795 11.883049 11.64509 11.788052 11.8886595 11.910056 11.813732
1368332_at 6.5821075 6.331051 6.9953456 6.8794236 7.041314 7.2737617 7.0559554 7.1293497 6.9696045 6.570554 7.1052423 7.577236
1368333_at 4.633162 4.499718 4.4700007 4.350746 4.5221634 4.2561746 4.2102556 4.6513743 4.4896226 4.2553453 4.2450953 4.5109887
1368334_at 7.089636 6.2337346 6.933503 7.2753553 6.570993 6.716541 6.673586 6.9467998 7.1379523 7.2390213 6.9336348 7.1012406
1368335_at 13.65683 13.863848 13.690314 13.808575 13.621754 13.826863 13.847135 13.852772 13.558898 13.637532 13.546583 13.614623
1368336_at 11.902132 11.833783 12.076371 11.974073 11.548121 11.407681 11.778182 12.2495 11.764011 11.99684 11.568054 11.858957
1368337_at 6.103242 5.717516 5.5651426 5.808353 5.7272205 5.875691 6.5465913 6.3341136 5.7306476 5.6453633 5.820507 6.257345
1368338_at 4.6463532 5.0231066 4.6739306 4.281758 4.4480796 4.524379 4.67239 5.125827 4.6124706 4.9507065 4.1711755 5.052539
1368339_at 4.796133 4.344599 4.709278 4.958933 4.5186377 4.6560497 4.7580967 4.6359406 4.867414 4.8733377 4.96568 4.3387966
1368340_at 8.49566 8.289568 8.155855 8.198925 8.499464 8.24818 8.166416 8.1553335 8.298227 8.211111 8.709669 8.240374
1368341_at 8.177832 8.246315 8.29591 8.170512 7.6643414 8.021557 8.114193 8.314241 8.059114 8.233158 8.202074 7.981649
1368342_at 4.12329 4.2024403 4.170372 4.2174945 4.000105 4.369133 4.097783 4.096211 4.3265 3.9916956 3.9151442 4.4474106
1368343_at 5.137741 5.041012 5.083039 5.113412 5.127796 5.276815 5.301339 5.2596445 5.084959 4.883273 5.0330305 5.200338
1368344_at 3.6792283 3.721492 3.3958342 3.6641238 3.4797022 3.5116043 3.6596036 3.6302543 3.5705376 3.8333158 3.464808 3.5118265
1368345_at 4.1480446 4.6003075 4.1196303 4.1214547 4.4241276 3.8784478 4.2180095 3.8581576 4.0410757 4.2220793 4.2343583 4.2327003
1368346_at 6.8874807 6.760513 6.8589315 7.432296 6.828854 6.6720805 7.0640574 7.0384064 6.6848392 6.592555 7.000533 6.698699
1368347_at 5.138896 4.6552534 4.541049 4.5722103 4.85513 4.7874618 5.1674 4.776709 5.0399346 4.9545317 4.739454 5.1051683
1368348_at 4.3773756 4.569772 4.1881385 4.099064 4.298114 4.197647 4.233079 4.4234924 4.211954 4.49373 4.5985193 4.2438626
1368349_at 5.5815 5.8024216 5.538385 5.5280046 5.763202 5.772098 5.898929 5.6853113 5.858193 5.7866306 5.735628 5.787512
1368350_at 3.4847538 3.4351244 3.38293 3.3637388 3.4086084 3.3616004 3.5010896 3.6384177 3.5470603 3.6110096 3.6715376 3.4453835
1368351_at 6.19813 6.0642667 6.013953 6.173737 5.858908 5.689925 6.4432373 6.0904565 6.2866263 6.391446 5.998765 6.4836154
1368352_at 4.265567 4.2756014 4.6633677 4.4656496 4.4638615 4.7741203 4.6695476 4.691742 4.716381 4.555142 4.6684465 4.533397
1368353_at 5.2923775 5.14981 4.344545 5.1395445 4.9168983 5.0112634 5.021119 4.8071465 5.2113132 5.39656 4.7490387 5.314777
1368354_at 10.777883 10.751875 10.729433 10.716922 11.192637 10.763891 11.030079 10.727428 10.754485 10.581658 10.823822 10.610282
1368355_at 4.5898604 4.806072 4.7210655 4.943344 4.24017 4.823065 4.487596 5.0558357 4.5447354 4.500217 4.7764163 4.583801
1368356_a_at 9.554549 9.625355 9.706806 9.952714 9.674832 9.818952 9.556765 9.487858 9.647606 9.557982 9.665417 9.937012
1368357_at 5.857551 5.9181952 5.6561537 5.613428 5.946946 5.4994125 5.666989 5.7291374 5.68312 5.824995 5.934514 6.193745
1368358_a_at 3.908587 3.9486532 4.3781853 4.057108 4.289364 3.9035146 3.7535875 4.005647 3.8146396 3.8487997 4.0038786 4.0901837
1368359_a_at 4.3484573 3.9760568 4.286941 3.998361 4.3663096 4.1824365 4.3211584 4.400918 4.2486506 4.343685 4.168626 4.34628
1368360_at 13.349583 13.354153 13.286537 13.28367 13.3350935 13.413881 13.314575 13.290493 13.350599 13.3056135 13.262973 13.363761
1368361_a_at 8.126394 8.256207 8.567807 8.38176 8.396742 8.681085 8.212627 8.352074 8.401554 8.296414 8.473202 8.353884
1368362_a_at 11.0538845 11.150654 11.053045 11.128072 11.191398 11.073716 11.063082 11.028813 11.202709 11.031448 11.11446 10.96696
1368363_at 3.9443192 3.858194 4.207038 3.8034708 4.025765 3.898647 4.157652 4.0816107 4.001701 3.8982694 3.6587055 4.0073347
1368364_at 4.812547 4.643888 4.9040465 4.8193474 4.7247195 4.3941236 4.689092 5.183994 4.5775995 4.4059405 4.576904 4.5702
1368365_at 11.9983225 11.825363 11.813821 11.892449 12.055741 11.812012 11.919625 12.031631 11.982409 12.156739 11.984172 11.967097
1368366_at 5.329857 5.526939 5.3871384 5.36919 5.629307 5.3744016 5.5760145 5.3361344 5.295375 5.1482496 5.2409296 5.166095
1368367_at 5.4749227 5.9239216 5.4915676 5.4531255 5.620234 5.456827 5.5288653 5.869815 5.5572352 5.6837935 5.730437 5.8221197
1368368_a_at 10.217316 10.424871 10.231394 10.401404 10.078371 9.856882 10.110338 10.327064 10.422388 10.497069 10.279409 10.102341
1368369_at 5.0484056 4.5793686 4.389924 4.519396 4.590064 4.959691 4.744128 4.3822556 4.476407 4.7142963 4.3751345 4.248926
1368370_at 5.9764996 6.028514 5.6658506 5.5524507 5.455387 5.6479535 5.515448 5.9268126 5.9831896 5.6250844 5.5909176 5.6137323
1368371_at 5.615329 4.9360847 4.8768373 4.9940343 5.028828 4.7329473 4.873217 5.0655766 5.008329 5.2407103 4.8458242 4.701772
1368372_at 8.343279 7.3382316 7.048706 7.306954 8.383259 8.205219 7.5830054 8.116425 7.841561 7.3320007 8.445388 8.334259
1368373_at 4.462919 4.71953 4.405424 4.4621553 4.5510435 4.3666124 4.3254724 4.405799 4.369014 4.142523 4.378913 4.317642
1368374_a_at 6.7154946 6.0982885 5.9492908 5.861 6.2139077 5.6942067 5.892177 6.1925173 6.32651 5.948056 5.801976 6.105918
1368375_a_at 5.3669868 5.2203174 5.484887 5.076021 5.551776 5.386201 5.323776 5.130406 4.894874 5.298987 5.434879 5.458886
1368376_at 7.1299667 6.9975996 9.968761 8.682602 8.548904 10.343933 7.352747 8.19581 10.628075 7.3586793 8.33289 9.943841
1368377_at 5.764305 5.3610945 5.2617173 5.8926 5.2554855 5.126607 5.221874 5.4448905 5.176447 5.237142 5.0247097 5.5429716
1368378_at 11.690422 11.767798 11.833462 11.474394 11.784229 11.539098 11.713913 11.510063 11.559017 11.710279 11.6645775 11.722476
1368379_at 8.041367 8.266339 8.291534 8.346347 8.174191 8.033878 8.395886 8.257051 8.459732 8.23879 8.338662 8.293535
1368380_at 13.964525 13.973563 13.8606 13.900409 13.940015 13.924536 13.927237 13.879652 13.951831 13.891106 13.9098 13.897335
1368381_at 5.0577655 4.831869 4.8883667 5.227962 4.6591144 4.9538903 5.1605215 5.3590837 5.0480533 5.2979507 4.635583 4.9299645
1368382_at 4.861903 4.896102 4.757395 4.817119 4.8448906 4.833298 5.0497293 5.20104 4.845223 5.2489853 4.8306084 4.989002
1368383_at 6.0545087 6.055439 5.8505373 5.839119 5.9206133 6.1082835 6.2522874 5.8526473 5.7340736 6.290734 6.0010753 5.873806
1368384_at 3.9802032 3.953124 4.351819 4.076154 4.16362 4.1412487 4.0995674 3.9082396 4.015368 4.125135 4.056881 4.357619
1368385_a_at 9.052853 9.350464 9.139967 9.203534 9.16774 9.097736 9.206942 9.292949 9.178522 8.982175 9.141938 9.051539
1368386_at 9.463408 9.529875 9.321138 9.418427 9.3203125 9.426507 9.366859 9.413714 9.463094 9.271689 9.47722 9.482636
1368387_at 11.510773 11.448278 11.546555 11.473273 11.313687 11.464969 11.436212 11.409472 11.572118 11.683672 11.580663 11.307213
1368388_at 5.159692 5.1522465 4.7326818 4.8303595 5.1368647 4.853341 4.761064 5.309019 4.592982 4.8710566 5.412933 4.6800084
1368389_at 9.084505 8.956011 9.042253 9.055265 8.799491 8.892143 9.021148 9.119378 9.18129 8.956555 9.077855 8.959002
1368390_at 8.642263 8.567045 8.620022 8.609044 8.467161 8.334709 8.4278145 8.549904 8.407663 8.4759 8.653541 8.354719
1368391_at 4.7307415 4.3295083 4.7210655 4.473105 4.518133 4.4911427 4.5682983 4.7124805 4.4683623 4.636441 4.795911 4.693803
1368392_at 6.597518 6.4292417 6.1930156 5.9875727 6.184741 6.1167645 6.8148694 6.3593 6.565735 6.4581695 6.484756 6.5224133
1368393_at 6.6004486 6.111254 5.4115486 6.4621 5.590458 6.5560384 6.4835043 5.965503 6.6836653 5.434733 5.1214542 5.807184
1368394_at 5.6453576 5.8470497 6.0276556 5.5763555 5.76889 5.700529 5.595969 5.8133206 5.6369276 5.745208 6.078792 5.8402357
1368395_at 4.9707365 5.1564302 4.8152103 4.7933764 4.995671 5.5370283 4.9540844 4.83681 5.4316707 5.1821146 5.155699 4.9039035
1368396_at 5.280216 5.2129235 5.1906867 5.3649316 5.544382 5.26799 5.5606785 5.3628707 5.264794 5.443487 5.0965047 5.2832527
1368397_at 12.715898 12.809829 12.75516 12.676654 12.757827 12.913182 12.676131 12.516039 12.619943 12.582326 12.582288 12.499315
1368398_at 4.834545 4.440366 4.575985 4.8902144 4.8700867 4.9233828 4.8008738 4.977686 5.220895 4.869917 4.6806 4.9826617
1368399_a_at 11.960308 11.9373045 11.91722 11.905233 11.900342 11.987802 12.007657 11.686834 11.877432 11.697008 11.778967 11.7289915
1368400_at 9.5019865 9.544497 9.596621 9.699465 9.590871 9.520665 9.775094 9.463492 9.611656 9.617845 9.81136 9.740091
1368401_at 4.321007 4.4181304 4.151081 4.412764 4.378421 4.502779 4.140872 4.2304525 4.3586984 4.5428123 4.405984 4.4688807
1368402_at 9.301615 9.053243 9.055531 9.092853 9.073817 9.136328 8.917848 9.084157 9.056937 9.112983 9.019689 9.073418
1368403_at 8.959382 8.838635 8.861135 8.921351 9.088495 9.002082 8.977996 8.654391 9.07171 8.925662 8.98452 8.936913
1368404_at 5.1644106 4.8030877 4.804163 4.821782 5.1401777 4.9972014 4.974433 5.3780093 4.802042 4.708644 4.9624605 5.250668
1368405_at 8.55778 8.319766 8.404139 8.428053 8.306465 8.417145 8.450736 8.545559 8.455184 8.286245 8.580111 8.378897
1368406_at 4.135503 4.3392687 4.0953484 4.148468 4.0936317 4.2137136 4.2241163 3.897414 4.0057273 4.009945 4.0764947 4.184615
1368407_at 5.3401723 6.2220645 5.2473745 5.624366 5.6859217 5.4631066 4.955966 5.8846016 5.443394 5.5857797 5.591849 5.485909
1368408_at 4.4866166 4.8978143 4.9497013 4.4890113 4.6724315 4.3309236 4.834077 4.4955583 4.753709 4.594447 4.8180127 4.5137734
1368409_at 10.064375 10.02759 10.041935 10.39291 9.8839 10.334108 10.043163 9.806086 9.874681 10.19622 10.585737 9.878904
1368410_at 7.293829 7.3583474 7.524545 7.6482854 7.5671525 7.0409436 7.2110157 7.276369 7.336439 7.2536325 7.270744 7.4617443
1368411_a_at 3.7514136 3.7174525 3.731237 3.8609943 3.9101055 3.9289474 3.7460127 3.8016725 4.1412435 3.837356 3.6974044 3.4969304
1368412_a_at 4.904691 4.913858 4.953931 4.9090195 5.1820927 5.0118556 4.6197243 5.1308436 5.121698 5.352909 4.7589464 5.2857823
1368413_at 5.1642494 5.3395224 5.387001 5.5118856 5.1681633 5.569091 5.3743477 5.29988 5.9921303 5.198949 4.863029 5.442214
1368414_at 5.7137012 5.9239264 5.8092356 5.89378 6.085656 6.082716 6.477276 5.8684335 5.6921034 5.9742846 5.67593 5.933574
1368415_at 3.7881165 3.747442 3.980689 3.9178143 3.8604767 3.7625415 3.9530315 3.866807 3.9656677 3.7603273 4.1062775 3.8892577
1368416_at 4.2682877 4.2007885 3.903218 3.873134 3.8510652 3.7426758 3.6014295 3.8992958 3.7395205 4.241295 4.0889554 4.0683966
1368417_at 4.8422265 4.501866 4.676755 4.7801437 4.812717 4.523979 5.192869 4.400715 4.7466288 4.4937305 5.0296183 4.6560116
1368418_a_at 12.605789 12.744777 12.723716 12.505486 12.738395 12.808612 12.705209 12.812818 12.988853 12.823176 12.537422 12.79763
1368419_at 9.640799 9.416726 9.423023 9.468365 9.720142 9.558269 9.493994 9.347665 9.5786 9.394915 9.498634 9.331389
1368420_at 13.1412945 13.062928 13.170483 12.885457 13.096854 13.226302 13.093227 13.206847 13.174786 13.1751175 13.010493 13.189519
1368421_at 3.8555343 4.194713 4.040589 4.266363 4.305232 3.8722262 4.396085 3.8790932 4.1877217 4.027398 4.096018 3.7831595
1368422_at 7.4991317 6.390934 6.6221685 6.7204156 7.7425246 6.928947 6.9663982 5.989113 7.180371 6.656735 7.3232584 6.7605367
1368423_at 4.9581766 5.0925646 5.066266 5.0854406 5.2493424 5.143255 5.0400505 5.4700274 5.0687346 5.2312107 5.142146 5.483864
1368424_at 7.4909267 7.322592 7.459048 7.25929 7.257742 7.495869 7.2563257 7.3612037 7.2286587 7.487932 7.1609282 7.1048794
1368425_at 4.9067516 5.0527678 5.0977354 5.1399794 4.923911 5.2470727 4.9843984 4.821562 4.9005814 4.9905577 4.983498 4.8000135
1368426_at 11.482834 10.943552 11.648467 11.2804785 11.206833 11.198034 10.799746 11.065839 11.2747345 11.336457 11.844682 11.007075
1368427_at 7.9600387 8.145551 8.150351 7.940181 7.9839263 8.168108 7.8279552 8.089149 7.921248 7.9216805 7.8748817 7.6594763
1368428_at 8.995476 8.7569275 9.091018 8.6002445 8.5020485 8.618953 8.690687 8.748388 8.676627 8.761834 8.536734 8.812993
1368429_at 3.7235467 3.6894326 3.8644829 4.092856 3.5599248 3.743693 3.6605954 3.931789 4.1127515 3.8165636 3.9632175 3.916767
1368430_at 9.751144 9.887028 9.992675 9.807388 9.859991 9.908506 9.946599 9.849284 10.149062 9.875068 9.872865 9.939932
1368431_at 11.313746 11.322976 11.303478 11.278627 11.3184 11.283636 11.294907 11.322364 11.431082 11.217963 11.318457 11.346433
1368432_a_at 4.5351906 4.5376773 4.259615 4.28174 4.455519 4.4401674 4.626855 4.1602154 4.4164047 4.3946543 4.451835 4.3183446
1368433_at 9.769926 9.666446 9.605192 9.777971 9.68141 9.755566 9.717849 9.648552 9.665561 9.649645 9.7422285 9.7226305
1368434_at 7.868776 8.200323 8.126589 8.419106 7.769069 7.913036 7.9933395 8.192118 7.6776857 7.799505 8.1572 7.699778
1368435_at 11.1849375 11.544184 11.484541 11.813151 11.66686 10.828137 11.31286 11.615643 11.694475 11.183022 10.605901 10.84386
1368436_at 9.912947 9.718612 9.820747 9.834313 9.8729515 9.65777 9.795623 9.744773 9.911008 9.823981 9.923992 9.809679
1368437_at 4.8891783 5.0141916 4.8699317 5.1986976 5.121089 5.0141425 5.1920714 5.277481 5.0936685 4.9427443 5.2240133 5.2068605
1368438_at 4.3267546 4.39275 4.6913786 4.169208 4.3336983 4.4982553 4.2869987 4.5442643 3.985231 4.181754 4.3807507 4.1799564
1368439_at 6.1210165 6.0113344 6.1649437 6.01557 6.1543117 6.1894655 5.9493895 6.415025 6.240677 6.0965385 6.1845145 6.1930985
1368440_at 7.839227 7.827517 7.3253264 8.021141 7.7362204 7.355498 7.9448705 7.8399873 7.9661202 6.9777026 7.874615 7.695545
1368441_at 6.149297 6.1808853 5.745764 5.5673766 5.6598115 5.603489 5.7718315 6.058808 5.907545 6.0454116 5.886005 5.964791
1368442_at 13.0936 13.144053 13.129441 13.091324 13.126929 13.132611 13.043333 13.129957 13.1698065 13.078782 12.987437 13.199259
1368443_at 5.5815 5.3429 5.202059 5.3007035 5.618101 5.4090586 5.0522175 5.258824 5.015809 5.400551 5.542286 5.4582443
1368444_at 8.237952 8.510546 8.445963 8.445482 8.127111 8.041206 8.289778 8.428969 8.354581 8.352552 8.193837 8.07095
1368445_at 5.5077906 5.6115503 5.530735 5.9368134 5.589924 5.7256737 5.726078 5.5908456 5.5099907 5.788451 5.6824207 5.690192
1368446_at 7.8247485 7.791825 7.906465 7.616348 7.931553 7.7277074 7.719091 7.270761 7.9439907 7.5863447 7.897919 7.9603443
1368447_x_at 6.634728 6.6983175 7.8491907 7.407841 6.4616284 6.577402 6.393305 7.141951 7.3577228 6.2065945 7.5898356 6.916986
1368448_at 6.4177375 6.4954815 6.5279584 6.853933 6.6617165 6.4694595 6.8327127 6.718158 6.562596 6.5994062 6.495705 6.842974
1368449_at 4.713868 4.595623 4.9951277 4.9165792 4.8722944 4.634883 4.5511765 4.654008 4.9519367 4.3865747 5.4808426 4.7859945
1368450_at 4.8513694 4.776344 5.257931 5.153221 5.16292 4.9090424 4.9358535 4.7199707 4.7550855 5.005267 4.6261406 5.097582
1368451_at 6.3363657 6.0939403 6.0723567 5.9843216 5.7663107 6.1039743 5.9244313 5.9309573 5.9341373 5.962406 6.0397887 5.909308
1368452_at 9.304052 9.23145 9.055623 8.7538595 9.142549 9.03683 8.90591 9.033693 9.176023 9.030399 8.905681 9.015334
1368453_at 10.6207485 11.072569 10.819506 10.68789 10.768851 10.655406 10.584579 10.813124 10.33375 10.562919 10.183412 10.0698185
1368454_at 4.1117253 4.1828537 4.0272474 4.243632 4.042283 4.214344 3.9698205 4.0574265 4.1130705 4.145105 3.9899387 4.5628033
1368455_at 5.135052 5.3197227 5.5148773 5.432643 5.3761153 5.5238976 5.2931633 5.6096935 5.28846 5.5291677 5.442269 5.171446
1368456_at 3.7985787 3.8576083 3.8530414 3.7214077 4.0842247 3.8334293 3.6880999 3.966981 4.0366116 3.87583 3.6369872 3.6954944
1368457_at 3.9699967 4.175485 4.076703 3.906269 4.0390663 4.0560236 4.343158 4.0233445 4.242403 4.039208 3.871068 3.843464
1368458_at 9.436276 9.847235 9.447115 10.8727 10.1279745 7.551239 10.673957 10.442296 10.003997 10.393622 7.2882094 9.171708
1368459_at 4.0531125 4.0634146 3.6854582 4.2827272 4.23479 3.8540316 4.1925235 4.2506256 3.9133077 4.41268 4.2929664 4.1587577
1368460_at 7.9746475 6.6519895 7.2853136 7.430474 7.2332854 7.46852 7.251675 7.7259207 7.2895017 7.0449824 7.7550497 7.087863
1368461_at 10.577379 11.226941 10.392324 11.176628 11.335565 11.168204 11.458966 11.052459 11.423688 10.401148 10.998175 10.851973
1368462_at 5.382341 5.319904 5.4124174 5.354041 5.5474334 5.064433 5.1879025 5.6696835 5.2199383 5.4208665 5.3742642 5.2451077
1368463_at 7.624144 7.664626 7.639794 7.527036 7.5850596 7.6202636 7.61652 7.3380885 7.5739617 7.4079285 7.524123 7.536837
1368464_at 6.0696163 5.9704285 6.22765 6.085163 6.0589 6.192875 5.861295 6.411921 6.535405 5.992682 5.9925933 6.1369753
1368465_at 3.747247 3.8723423 3.6092458 3.448775 3.5594275 3.67037 3.7237182 3.5038087 3.7866015 3.9013295 3.5508904 3.6320026
1368466_a_at 5.5524755 5.3312054 5.210464 5.583023 5.391693 5.3086057 5.621723 5.553831 5.2164173 5.073645 5.5841117 5.354733
1368467_at 12.705918 12.652121 12.712106 12.537453 12.714596 12.670958 12.693738 12.638383 12.670801 12.721616 12.638383 12.657188
1368468_at 4.53195 4.4804916 4.6405497 4.413924 4.5455813 4.4158 4.747603 4.623895 4.5017757 4.2067146 4.5818276 4.8756323
1368469_at 6.439365 5.9514003 6.1171193 5.701629 5.483926 5.6161594 6.2171726 5.6895795 5.7594194 5.850335 5.5270166 5.802042
1368470_at 8.794357 8.771143 8.695275 8.8954315 8.509595 8.694781 8.622476 8.674796 8.610243 8.537838 8.781415 8.800367
1368471_at 5.3608403 5.49859 5.430186 5.4905663 5.3665113 5.567679 5.3421807 5.5572643 5.2364187 5.659032 5.4355583 5.5886116
1368472_at 4.7092304 4.5273304 4.343164 4.4247894 4.5985403 4.3295064 4.640353 4.4882402 4.9915395 4.815223 4.4204726 4.6530313
1368473_at 5.2249637 4.8168597 5.332419 4.961189 5.2005844 5.1748514 4.813286 4.901632 5.018625 4.5837145 4.9708858 5.3099275
1368474_at 6.33235 6.4592686 6.936375 6.679956 6.6658797 7.1433935 6.148293 6.245885 6.5950828 6.6245413 6.6017365 6.463484
1368475_at 4.2987227 4.6093683 4.2849474 4.659392 5.2005844 4.620947 4.9512634 4.7843723 4.957163 4.040281 4.3916717 4.3510146
1368476_at 6.35336 6.553674 6.503387 5.976175 6.42861 6.580732 6.3698764 6.316047 6.7079506 6.10886 6.6254044 6.541184
1368477_at 6.601846 6.606905 6.5636816 6.5576406 6.591243 6.632043 6.771894 6.7640276 6.680625 6.7338552 6.464569 7.066084
1368478_at 3.8144848 3.605654 3.884664 3.832978 3.8142817 3.6133344 3.6662471 3.4457946 3.6773 3.593955 3.4504871 3.9882581
1368479_at 3.518091 3.7923784 3.7430458 3.9444664 3.5955093 3.7558074 3.97656 3.966136 3.5756905 4.0561337 4.0548916 3.916197
1368480_at 6.541683 6.0660825 6.392579 6.1745577 6.6115956 5.8970475 6.410589 6.0504475 6.817856 6.4050713 6.122343 6.2772408
1368481_at 5.255509 4.79219 4.9585705 5.005258 5.1499276 4.891471 5.3562393 5.2137513 4.71126 5.04648 5.3679843 5.3168287
1368482_at 6.5435143 6.660194 6.6560106 7.0990934 7.253135 7.5287037 7.1222816 7.073303 7.2716303 7.095956 7.632597 6.922852
1368483_a_at 4.1414604 4.071483 4.403452 4.279568 4.1758127 4.2897916 4.3493304 4.490663 4.5475044 4.0712605 4.368007 4.2851467
1368484_at 5.504748 6.136893 5.1395283 6.098226 5.5796576 4.76253 5.2279253 5.4367795 5.400883 6.093008 5.223028 5.200338
1368485_at 4.966935 4.921582 4.534417 4.3726645 4.85697 4.697464 5.021119 4.5315266 4.541915 4.7150517 4.4668827 4.9067807
1368486_at 6.5718837 5.868302 6.5264945 7.1521993 6.1600547 5.447308 6.0511403 7.9262753 6.3017125 5.9542665 6.538916 6.329307
1368487_at 3.4201477 3.2184324 3.354271 3.3861399 3.3486285 3.134262 3.6690273 3.2407806 3.3944695 3.3922071 3.3757331 3.3323946
1368488_at 9.199188 8.906966 8.801416 8.94533 9.1531315 8.698427 9.493931 9.242257 8.560492 9.376854 9.6763935 8.909602
1368489_at 4.8183284 5.0749817 4.9662695 4.7923794 4.954261 4.720687 5.363343 5.0850964 4.950081 4.9389887 4.5814037 4.7658024
1368490_at 10.140648 10.815612 10.468365 9.98802 10.181891 9.96037 10.836208 9.800543 10.373113 10.468368 9.696356 10.587002
1368491_at 6.536035 6.140694 7.0731 7.0369115 6.069213 5.9979477 6.6565714 5.9998665 6.48947 6.6940236 6.4859734 6.244531
1368492_at 7.5124345 7.796698 7.846555 7.9047403 7.6628203 7.5407195 7.801708 7.972846 7.799283 7.6796913 7.8776345 8.003075
1368493_at 5.0013666 4.876101 4.9234695 4.7999463 4.749832 4.791951 4.914131 4.8384 4.6464777 4.9609714 4.853224 4.7243514
1368494_at 4.046994 3.951395 4.7995296 4.0324802 4.130559 4.5617275 4.4067984 4.445043 4.211152 4.45115 4.93466 4.681534
1368495_at 4.861572 5.315375 4.6739306 5.0443354 5.144186 5.4994125 4.961953 5.1864066 4.903824 5.1498275 5.264969 5.2123184
1368496_at 4.645911 4.4973717 4.352648 4.4841366 4.8186445 4.5725317 4.8738775 4.4064393 4.5071983 4.544999 4.759883 4.9777384
1368497_at 10.991654 11.092047 10.939494 10.441799 10.428561 10.621518 10.686719 10.928661 11.018968 10.654931 10.720217 10.739651
1368498_a_at 3.3930082 3.3901837 3.4389408 3.523824 3.4584036 3.2613335 3.440348 3.4678426 3.406583 3.360559 3.4959304 3.2763805
1368499_at 3.1642606 3.4334173 3.3569353 3.278546 3.5637212 3.3962822 3.2822442 3.1663322 3.1051855 3.29661 3.2420008 3.185444
1368500_a_at 6.834579 6.619377 6.606579 6.457867 6.5613556 6.8397365 6.602899 6.5978827 6.3261147 6.6156063 6.601807 6.545089
1368501_s_at 7.3369293 6.8493104 6.9498305 7.08838 7.39213 6.898382 7.1807075 7.058695 7.489274 7.2389092 7.1552424 7.0496364
1368502_at 4.3875923 4.2224455 4.3861856 4.4719996 4.1779633 4.092498 4.7159696 4.1683364 4.321771 4.218834 4.1476417 4.407301
1368503_at 8.742034 9.076168 8.905825 8.78305 8.6733265 9.004648 8.937719 8.818525 8.80394 8.64523 9.024363 8.442432
1368504_at 11.003602 10.879741 10.949131 11.047948 10.72731 10.78081 10.8944025 10.745776 11.095146 10.723198 11.191501 10.789435
1368505_at 4.8970203 5.204554 4.732363 5.0191627 5.5478764 4.9053097 4.7026353 4.811168 4.761088 5.298987 4.572482 4.851438
1368506_at 5.204446 4.9174047 4.82141 4.7885323 5.1373 4.8264227 5.322897 4.472916 5.335566 4.9535823 5.215256 4.7780886
1368507_at 11.505733 11.536038 11.605341 11.597194 11.542224 11.456236 11.603859 11.56366 11.582521 11.584303 11.638462 11.587632
1368508_at 8.427989 8.620845 8.892496 8.706733 8.360699 8.7761545 8.398313 8.639798 8.447327 8.519001 8.451 8.382268
1368509_at 6.4222097 6.149239 6.272826 6.957888 7.182356 5.7665453 6.2230086 6.430592 6.344258 6.2790933 6.5206156 6.372571
1368510_at 4.337984 4.217841 4.4628143 4.348486 4.252985 4.426469 4.2188272 4.365898 4.2409716 4.301963 4.782218 4.4295635
1368511_at 4.223993 4.3599443 4.547617 4.12811 4.411912 4.445728 4.4596386 3.9747171 4.054453 4.1371245 4.6456122 4.260849
1368512_a_at 10.357603 9.811809 10.047886 9.626235 10.039415 10.246774 10.205761 10.3395 9.925276 9.76199 9.762808 9.769162
1368513_at 6.6133704 6.31513 6.153888 5.9616666 6.359661 6.0209646 6.5987563 6.4059396 6.238914 6.5386186 6.319123 6.29504
1368514_at 11.211428 11.14492 11.221798 11.169457 11.237638 11.158491 10.9852915 11.134116 11.081443 11.204497 11.184054 11.064536
1368515_at 4.949258 4.968361 4.842082 4.933426 4.919239 4.932475 5.293709 5.1141787 4.9921684 5.291234 4.843044 5.624613
1368516_at 6.70074 6.5097704 6.9230328 6.9372754 6.9605203 6.741598 6.9247723 6.7373977 6.6906223 6.803603 6.9236255 6.778306
1368517_at 6.9866705 6.8284097 7.2337036 6.7705946 6.9260817 6.633654 6.8080263 6.9103928 6.7344594 6.9633827 6.732708 6.965415
1368518_at 8.480056 8.438972 8.641458 8.77123 8.522812 8.67436 8.647379 8.614841 8.703225 8.518576 8.697511 8.672933
1368519_at 5.301323 5.372174 5.1461315 5.539499 5.551016 5.1275024 5.5626707 5.535616 4.9142327 5.4421687 5.4195795 5.1668043
1368520_at 13.396805 13.036581 13.125825 13.189544 13.184208 13.472322 13.112817 13.245551 13.010395 13.262639 13.275373 13.144828
1368521_at 6.687332 7.156984 7.1651335 6.9221187 7.320657 6.8666053 6.8720355 6.998523 7.4786944 7.1953483 7.161293 7.352342
1368522_at 4.5053563 4.2460423 4.637377 4.412764 4.343723 4.515049 4.918154 4.6645937 4.2637615 4.4255314 4.2801657 4.480646
1368523_at 4.0983806 4.277146 3.9126806 4.3386946 4.175824 4.0374174 3.7131302 4.1525364 4.481635 4.117606 4.1307025 4.139999
1368524_at 3.8012843 3.7146766 3.5744665 3.5312252 3.926435 3.6451674 3.8049538 3.7387404 3.8455734 3.5904322 3.7918289 3.8609633
1368525_at 7.0548677 7.297315 7.2104745 7.2356973 6.807108 6.6871696 6.9992375 6.9704514 7.1974087 6.9096093 7.2047405 6.7793374
1368526_at 7.607947 7.626633 7.705866 7.618729 7.6567693 7.419015 7.6077447 7.583329 7.591872 7.5422907 7.5431523 7.5412984
1368527_at 3.414086 3.3184712 3.2357943 3.2871392 3.1957176 3.1437256 3.5224218 3.4115088 3.4358587 3.3170881 3.242141 3.2191343
1368528_at 8.600225 8.484282 8.672171 8.540847 8.515621 8.823007 8.43821 8.699899 8.364593 8.45037 8.756574 8.4685135
1368529_at 4.485133 3.9486532 4.157798 4.1874795 4.3974295 4.145137 3.8550491 4.6103344 4.25469 4.1489763 4.3292413 4.3823104
1368530_at 4.4489737 4.4058304 4.3768735 4.4133697 4.250675 4.342107 4.391891 4.3922367 4.7103014 4.4775715 4.4134307 4.5251026
1368531_at 3.5327163 3.6138349 3.4758897 3.5705135 3.5703185 3.7234516 3.538651 3.5579844 3.728928 3.5474637 3.6149466 3.6059022
1368532_at 3.9716525 4.1936193 3.8636518 3.8242555 4.0775237 4.1011257 4.169734 4.2548 4.675735 4.277405 4.5555096 3.9331317
1368533_at 5.7637906 5.3402214 5.372776 5.2680655 5.4214573 5.7831163 5.2634363 5.378228 5.5635157 5.1181555 5.4486327 5.2215137
1368534_at 5.872606 5.681762 5.376277 5.432314 5.604574 5.580577 5.690481 5.404782 5.505658 5.8392587 5.7164817 5.8711405
1368535_at 5.2645197 5.4875503 5.8072214 5.404166 5.2181306 5.2717953 5.2024784 5.3866735 5.5104823 5.097287 5.3295097 5.2766867
1368536_at 10.896283 11.035223 11.075924 11.15418 11.091322 11.170786 11.0275345 10.850593 11.194472 10.697739 11.06322 11.0122385
1368537_at 5.3556404 5.539536 5.8905883 5.4562235 5.7762794 5.4200935 5.2454567 5.449895 5.475234 5.2485166 5.5482187 5.2627115
1368538_at 8.406311 8.372956 8.498911 8.619437 8.46162 8.268965 8.442169 8.390673 8.480913 8.280169 8.403074 8.119003
1368539_at 3.3507602 3.5341933 3.471908 3.6655972 3.3698928 3.3376274 3.3880916 3.4293554 3.4313562 3.6296215 3.5553608 3.3840854
1368540_at 3.9259136 4.211858 4.0397215 3.9635372 4.0076914 4.438567 4.404514 4.106595 4.4287076 4.009805 3.973749 4.2380004
1368541_at 6.22105 6.25838 7.059182 6.2858157 6.565454 6.565232 6.5112267 6.3419847 6.2116218 6.707324 6.320553 6.75986
1368542_at 3.9944377 4.2798815 4.5041723 4.5780935 4.490325 4.7006016 4.23752 4.4213033 4.3892517 4.1355295 4.076463 4.7215347
1368543_at 6.813945 6.9321604 6.584019 7.571141 7.889506 7.499884 7.177922 6.3939962 6.8174567 6.041275 6.9760585 6.7809076
1368544_a_at 4.5172625 4.481092 4.767565 4.9338117 4.6333838 4.7837257 4.700791 5.00477 4.7932615 4.555067 4.79632 4.328511
1368545_at 5.8932667 6.1962805 5.8898754 6.1571617 5.920779 5.696176 5.764212 6.091201 5.786012 5.3375 5.8407826 5.8844867
1368546_at 4.886485 4.6936913 4.957615 5.2302685 4.887551 4.9559155 4.9932947 4.988949 5.157398 5.1973543 4.9556904 4.6831126
1368547_at 3.8913426 3.8401513 3.9493372 4.0171995 3.8058708 3.9403403 4.021188 4.264167 4.1549387 4.3502164 3.6998496 3.9907525
1368548_at 3.3730578 3.418451 3.2117434 3.2558432 3.1635103 3.2156825 3.8251874 3.2800312 3.2348685 3.4509609 3.5525353 3.350154
1368549_at 9.091361 8.8695545 9.08305 8.947704 9.094218 9.160402 8.87601 8.871619 8.943977 8.880314 8.954722 9.000878
1368550_at 5.006382 5.149583 4.8051558 4.917694 4.9910603 4.8083515 5.068183 5.143038 4.845145 4.889863 4.6240225 5.0368357
1368551_at 4.809167 4.4604254 4.781561 4.9014754 4.3328323 4.604511 4.488432 4.7199707 4.9157243 4.741306 4.0243406 4.151597
1368552_at 11.113528 11.119997 11.183827 11.307809 11.187741 11.046716 11.227202 11.06533 11.159452 11.09093 11.323314 11.162892
1368553_at 5.0910635 5.076644 4.8677855 5.2680655 4.7228947 4.879627 4.804369 5.195709 5.5856524 4.7957916 5.0087004 5.251074
1368554_at 5.173208 5.4670396 5.255186 5.793699 5.7307243 5.7256737 5.9371014 5.5033903 5.5070944 5.614134 6.035114 5.59069
1368555_at 6.005224 6.0676394 6.7062335 6.037635 6.253192 6.4246497 6.365592 6.6426353 6.501251 6.5436797 6.3977466 6.4885345
1368556_at 4.457817 4.6702976 4.1956577 4.703968 4.594312 4.380556 4.186544 4.4763346 4.7276964 4.2740088 5.025144 4.633341
1368557_s_at 4.5032244 4.470719 4.3355384 4.5889626 4.4677367 4.622054 4.1540723 5.1650953 4.4464035 5.0436335 4.634106 4.233828
1368558_s_at 8.499834 8.48095 8.829561 8.872385 8.800389 8.616459 8.798294 8.95498 8.714124 8.365547 9.090218 8.878345
1368559_at 5.3798385 5.6663675 5.120913 5.5328803 5.359108 5.4076076 5.084778 5.3696604 5.2461443 5.3198876 5.292823 5.532882
1368560_at 5.2119966 4.857253 5.038538 5.056924 5.310356 5.23691 4.960737 5.036593 4.891947 5.0984235 4.532472 4.9716477
1368561_at 3.7916892 3.7639847 4.067523 3.9271464 4.0555534 3.88444 4.217924 4.3892193 4.0717573 3.8271818 3.7124748 3.9714563
1368562_at 4.979857 4.905921 5.058557 5.253876 4.818824 4.630065 4.666511 4.615017 5.1970935 4.914507 4.728244 4.899277
1368563_at 7.6927776 6.9052267 7.161741 7.1640916 8.389748 7.718149 7.0687504 8.177213 7.7413244 8.517824 8.392357 8.372338
1368564_at 4.075629 4.258371 4.4551435 4.2911263 4.313465 4.634743 4.7947116 4.518176 4.702857 4.0299377 5.2973204 4.631051
1368565_at 5.5601115 4.3962255 4.570846 4.348387 5.5284395 4.2732134 5.2411613 4.45474 5.373341 5.6983223 4.516571 4.3835554
1368566_a_at 11.703541 11.6314125 11.514282 11.82339 11.562073 11.633225 11.6241255 11.597196 11.723088 11.8493185 11.80683 11.817657
1368567_at 8.331944 8.435575 8.53862 8.416018 8.495184 8.350622 8.359447 8.487457 8.417757 8.17779 8.465167 8.088112
1368568_at 5.704253 5.563982 5.5158033 5.711223 5.821472 5.6733103 5.650927 5.6243525 5.5983915 5.724392 5.700256 6.4488144
1368569_at 3.8740087 3.9133782 4.5424137 3.8157635 4.070707 3.5576808 3.7152572 5.36544 4.394283 4.8323474 3.93968 4.098899
1368570_at 7.887686 8.063408 8.054846 7.8142395 8.063561 7.9962335 8.227618 7.8091025 8.076134 8.007574 8.00328 8.469976
1368571_at 4.2099905 4.4317894 4.806437 4.7829456 5.025675 4.764767 4.487948 4.4247265 4.127157 4.8609176 4.2921524 4.72238
1368572_a_at 5.361729 5.8379107 5.148838 5.4179587 5.412851 5.200636 5.342082 5.4989295 5.313348 5.053273 5.17161 5.5699806
1368573_at 7.9405427 8.101024 7.8223915 7.787407 7.8631268 7.6770377 7.7005267 7.9584994 7.9497976 7.8013663 7.780467 7.8536296
1368574_at 10.358156 10.204063 10.252335 10.438781 10.236337 10.226978 10.241517 10.6727 10.264949 10.144284 10.410256 10.292984
1368575_at 5.014421 5.3062806 5.14817 5.118212 5.268796 5.161566 5.326353 5.2809486 5.233474 5.6454062 4.9839783 5.0852423
1368576_at 4.2833185 3.9661207 4.0168967 4.2736115 4.0549865 3.87135 4.371125 4.137802 4.2056727 4.239781 4.1753654 4.482559
1368577_at 3.6682396 3.4397783 3.6785052 3.3825727 3.7639253 3.5463855 3.4426086 3.4587681 3.4746904 3.4835057 3.528958 3.5500772
1368578_at 4.705779 4.3803535 4.3936524 4.612534 4.7003703 4.7591314 4.6249237 4.549588 4.478139 4.310382 4.6696644 4.648739
1368579_at 4.914727 4.7096844 4.627677 4.6095905 4.371115 4.579954 4.787118 4.5244684 4.449721 4.49984 4.9293756 4.7656593
1368580_at 5.8442106 5.5769916 5.975379 6.1421747 5.8747754 5.899292 6.0068774 5.853449 5.7555656 5.6069264 5.7339344 5.9548664
1368581_at 5.332777 4.817698 5.042852 5.1536374 5.115073 4.8153768 4.896752 5.185178 5.336235 5.1230173 5.411887 5.048418
1368582_at 3.9623063 4.030589 3.9551084 4.2110405 4.119707 4.204426 4.045764 4.330471 4.3419867 3.9326065 3.8219178 3.9484522
1368583_a_at 13.845103 13.860121 13.848174 13.865456 13.865456 13.927407 13.997493 13.842738 13.870186 13.957321 14.051584 13.86331
1368584_a_at 4.633162 4.7283726 4.6263022 4.3187127 4.5122576 4.281751 4.834807 4.4270334 4.414594 4.3855047 4.583003 4.582054
1368585_at 5.6494446 5.951058 5.843033 6.1351266 5.871128 5.8331385 5.998776 5.9611373 5.994978 5.9057636 5.902236 5.9612846
1368586_at 4.909259 4.9460955 4.9317226 4.9630337 5.1490912 4.901359 5.368949 4.7741385 5.047764 5.0666413 4.846581 5.0152335
1368587_at 13.910669 13.878572 13.860145 13.903683 13.891993 13.935182 13.866219 13.911797 13.899584 13.814464 13.911409 13.889267
1368588_at 5.9992714 5.8801775 6.427344 6.063452 5.616252 6.6951737 5.9615145 5.831403 5.6155653 5.255949 5.9016137 5.6165967
1368589_at 8.761499 8.728272 9.2535 8.929053 8.719896 9.413216 7.4788604 7.973354 9.300819 7.7559366 7.8699913 8.60195
1368590_at 3.7778049 3.8380625 4.034596 3.809434 3.911654 3.725019 3.9386673 4.004446 4.094766 3.9048178 4.3685265 4.363415
1368591_at 8.903652 8.945886 9.035125 8.868283 9.164364 8.94969 9.056792 8.530727 9.050087 8.90133 8.681325 9.036184
1368592_at 7.835179 7.7248373 7.7897706 8.04903 7.842783 7.6717596 8.528151 7.464101 7.584305 8.219454 7.688931 7.6179447
1368593_at 9.380148 8.96991 9.308382 9.143984 9.096579 8.823214 8.895451 8.920809 8.922493 8.89603 9.232857 8.953705
1368594_at 4.77989 4.718474 4.6743517 5.088661 4.848625 5.042322 4.7557554 4.9228005 5.015872 4.6498704 4.8509116 5.1116576
1368595_at 4.656301 4.854321 4.357564 4.882946 4.7423577 4.6850367 4.7309866 4.667301 4.9205003 4.71581 4.634229 4.7885656
1368596_at 6.726898 6.344774 6.83636 6.709001 6.828842 6.4984035 6.8626223 6.746415 6.7539396 7.2847357 6.843132 7.0036073
1368597_at 5.854409 5.721959 5.6886597 5.79663 5.7713985 5.797367 5.7231693 5.8284006 5.942203 5.872221 6.147478 5.7934036
1368598_at 6.5684166 6.6323776 6.494341 6.46705 6.4453754 6.5746737 6.75476 6.5288568 6.164101 6.5855546 6.6160517 6.915365
1368599_at 5.685771 5.6307373 5.229418 5.5168257 5.2021255 5.529313 5.418514 5.4915657 5.491026 5.774646 5.560197 5.578331
1368600_at 11.0831175 10.813694 10.793505 10.780836 10.760402 10.785608 10.776524 10.8973 10.995754 11.010123 10.878279 10.833549
1368601_at 4.259 4.5028763 4.369537 4.0155334 4.5586486 4.3932786 4.3579555 4.380816 4.5186563 4.195925 4.2217216 4.4512353
1368602_at 3.6964118 3.6118 3.7520702 3.6155045 3.8712006 3.89995 3.7400277 3.811406 3.8841178 3.7114503 3.7431476 3.5166552
1368603_at 4.445734 4.550982 4.3496256 4.4708047 4.6393385 4.6022916 4.6197243 4.5273285 4.3861456 5.391838 4.422451 4.5839596
1368604_at 5.126268 5.3016477 4.930771 4.7625375 4.7868967 4.620991 4.887564 4.848852 5.2827125 5.075733 4.7972817 5.0052156
1368605_at 4.8341985 4.699439 4.486842 4.7589483 4.7506638 5.158948 5.078504 5.11784 5.294725 5.3536015 4.712474 4.929132
1368606_at 4.0008583 4.209611 3.9797797 3.811561 3.8811905 4.231864 4.268323 4.336556 3.879394 3.8828843 3.7840126 3.7525685
1368607_at 7.6449776 7.721796 8.206229 8.183532 7.876167 7.250153 6.8427014 9.101297 7.5409813 8.059664 7.8804646 8.734854
1368608_at 10.476634 10.241269 10.312561 10.38654 10.381529 10.260913 10.430361 10.396081 10.349427 10.316132 10.239135 10.041309
1368609_at 12.653247 12.628593 12.684479 12.617919 12.706052 12.783455 12.619249 12.622644 12.567357 12.620256 12.606915 12.590826
1368610_at 4.128336 3.9768672 4.0104604 3.8931513 3.660395 4.202525 3.84029 4.0435457 3.9928236 4.0863094 3.9411137 4.3491344
1368611_at 4.0419574 3.9953778 3.9390159 4.0735445 4.047989 3.871458 4.3252296 4.0480156 4.1025486 4.3357763 4.1172714 4.191245
1368612_at 5.7435417 5.372388 5.3382897 5.0891666 5.0879807 5.1525326 5.6723213 4.9999285 5.168615 5.4988813 5.135145 5.6130676
1368613_at 3.9150152 4.140751 3.910158 4.1035175 3.8552566 4.2554092 4.1540723 3.9870887 4.4406033 4.09635 4.0688186 4.476142
1368614_at 8.449245 7.9090004 7.620184 7.449892 7.5241537 7.663829 7.4150505 7.9878874 7.3417783 7.942934 7.5932465 7.7319183
1368615_a_at 4.5572276 4.761279 4.619659 4.879986 4.8934245 4.649145 5.2564974 5.243467 4.8617854 4.581391 4.8666296 4.938934
1368616_at 5.80682 5.771737 5.851072 5.770052 6.126434 5.809786 6.062826 6.1719007 5.7171144 6.1160564 5.7657523 6.048241
1368617_at 4.381852 4.5727677 4.486842 4.6259146 4.022779 4.657112 4.559946 4.4448657 4.3361144 4.881657 4.513641 4.442961
1368618_at 9.458904 9.513085 9.180329 9.3408 9.551513 9.148447 9.304783 9.440434 9.574963 9.080345 9.536513 9.431598
1368619_at 5.2378893 5.3327045 5.083039 5.397481 5.38964 5.4243813 5.3482876 5.2628546 5.2838287 4.852417 5.142303 5.2970486
1368620_at 5.748789 5.6062226 5.8063955 5.833225 5.526698 5.8120623 5.8171887 5.7256064 5.759328 5.675701 5.632431 5.639661
1368621_at 10.886591 11.076119 11.099645 11.144343 10.956956 10.770266 10.910016 10.914178 10.914995 10.553879 10.522675 10.994097
1368622_at 4.1604233 4.0840683 4.0167675 4.116266 4.2174172 4.317773 4.0282907 4.526296 4.4842844 4.170271 4.400979 4.4333267
1368623_at 4.3198223 4.2975473 4.33626 4.471942 4.4473486 4.465932 4.567236 4.917122 4.278534 4.6832333 4.571847 4.5004387
1368624_at 3.7493849 3.6246057 3.8192627 3.4720216 3.5564427 3.744179 3.7481358 3.680761 3.8792233 3.7332609 3.7010856 3.6825032
1368625_at 5.235473 5.617736 5.296259 5.655596 5.229805 5.281661 5.030464 5.372972 5.2490034 5.6681595 5.561758 5.297282
1368626_at 4.4367313 4.468305 4.6021585 4.382008 4.338058 4.389493 4.50918 4.3294477 4.6493735 4.575581 4.420826 4.3396873
1368627_at 12.855187 12.751732 12.851563 12.670647 12.839296 12.890807 12.985998 12.849377 12.802223 12.78345 12.705326 13.102261
1368628_at 3.8306644 3.6536386 3.7781239 4.0009117 3.8619833 3.805101 3.7948253 3.9939024 4.0927277 3.7694852 3.9428408 3.9998615
1368629_at 4.451011 4.4646564 4.2357626 4.5309424 4.288351 4.4662604 4.3478394 4.3286543 4.3381844 4.324919 4.607297 4.5868473
1368630_at 3.4781919 3.7206414 3.6854582 3.6641238 3.6212153 3.9549131 4.055314 3.586613 3.7421935 3.5685613 3.6803715 3.4516087
1368631_at 4.5277977 4.140751 5.1041775 4.7625375 5.054866 4.2711477 4.482247 5.007119 4.497261 4.618167 4.4466944 4.7801843
1368632_at 3.5432444 3.3672504 3.4369502 3.5839875 3.437634 3.4575887 3.4128172 3.2294514 3.2027311 3.5690455 3.395657 3.3887768
1368633_at 3.370214 3.355763 3.2694795 3.2978377 3.2993784 3.3519387 3.4750965 3.3679383 3.5488055 3.2682426 3.5708592 3.284775
1368634_at 7.8494635 7.3483067 7.369639 7.2963266 7.677166 7.7807117 7.6665015 7.4886293 7.495152 7.879574 7.698909 7.915373
1368635_at 4.195243 4.811117 4.053605 4.223386 4.3570356 4.183551 4.062932 4.009016 4.3652716 4.0086083 4.1194143 4.1975784
1368636_at 5.6959114 5.645509 5.249527 5.3344812 5.814729 5.361438 5.131542 5.422466 5.554713 5.3238544 5.6988983 5.6281843
1368637_at 4.33181 4.0352573 4.2140613 4.1086164 4.4742785 4.28646 4.418951 4.6136193 4.309078 4.410802 4.3174706 4.4634256
1368638_at 5.796113 5.8016405 5.0060515 5.556294 5.1924996 5.4209146 5.8612947 5.2321444 5.176011 5.198948 5.2938185 5.1132865
1368639_at 3.757106 3.7404854 3.688278 4.0171995 3.7679558 3.700118 3.8810208 3.8251116 3.726258 3.4506927 3.9015667 3.916767
1368640_at 5.5435925 5.3944488 5.0615535 5.3731217 5.3633537 5.202964 5.8810906 5.227312 5.4515753 5.565675 5.326433 5.595531
1368641_at 4.511772 4.3722353 4.7255063 4.7491007 4.1113663 4.2163033 4.474497 4.882348 4.7939835 4.658775 4.365059 4.590083
1368642_at 9.008129 8.868201 9.066774 8.693737 8.758339 9.288244 8.73113 8.808545 8.758771 8.762053 8.874074 9.143367
1368643_at 4.1307 4.918889 4.7210655 4.296338 4.4652786 4.33994 4.563369 4.441247 4.850133 4.6128902 4.5214577 4.4017153
1368644_at 4.2498217 4.3386908 4.4229517 4.5582767 4.2402134 4.276704 4.4905996 4.232782 4.5958147 4.430961 4.4703474 4.4557023
1368645_at 5.8032985 6.31513 6.240222 6.1339417 6.0729084 6.3689594 6.094413 6.007628 6.2592473 6.0253844 6.492398 5.910223
1368646_at 6.943406 7.1768265 6.976987 6.881601 7.037534 7.018741 6.7776513 6.9053407 6.951752 7.0381656 6.7886257 6.797601
1368647_at 7.5303507 7.4397154 7.277885 7.6423306 7.485351 7.458988 7.333736 7.4029098 7.7434554 7.558233 7.7988806 7.4036207
1368648_at 4.468606 4.3938165 4.4101543 4.442908 4.8447747 4.474388 4.5408854 4.091766 4.373201 4.6409187 4.4676895 4.4924364
1368649_at 8.649557 8.727846 8.605649 8.78664 8.406175 8.548286 9.197691 8.396903 8.538666 8.644569 8.720241 8.56971
1368650_at 6.529267 6.3268347 8.282703 6.4317775 6.1918893 8.355012 7.049253 6.6150494 6.865032 7.0445175 6.900268 6.941873
1368651_at 10.768081 10.513163 10.476806 10.247367 10.274994 10.714896 10.284228 10.388685 10.082619 10.221356 10.254902 9.571949
1368652_at 6.632641 6.5052037 6.2876635 6.4565845 6.6028595 6.4090323 6.593466 6.707332 6.21968 6.3406076 6.4787 6.2473598
1368653_a_at 11.086041 11.129065 11.218476 11.22103 11.249575 11.234989 11.237025 11.257691 11.190305 11.281483 11.164062 11.05536
1368654_at 5.613388 5.6350102 5.7642503 5.4648457 5.527658 5.866872 5.9933066 5.6537905 5.7333846 5.5846386 5.9123898 5.772478
1368655_at 9.731206 9.683708 9.892685 9.792457 9.820599 9.606657 9.78404 9.580485 9.692248 9.720294 9.658108 9.822956
1368656_at 4.675167 3.8767004 4.2138896 4.412076 4.058507 4.2320223 4.1156273 4.2072053 4.1458035 4.324355 3.9869838 4.1450915
1368657_at 3.6092432 3.6099634 3.426096 3.8621635 3.619863 3.8506014 3.9089944 3.813544 3.9344444 4.109429 3.7371008 3.6674752
1368658_at 4.66006 4.4729815 4.486842 4.354081 4.4700513 4.6558967 4.5509243 4.5336504 5.043023 4.6837406 4.613103 4.6530313
1368659_at 10.36778 10.084248 10.206607 10.416418 10.460065 10.402622 10.421282 10.050387 10.727274 10.737098 10.055284 10.062856
1368660_at 4.782362 4.7610903 4.7265406 4.9755216 4.605057 4.658204 4.9643517 4.885061 5.0000772 5.008686 4.604673 4.894219
1368661_at 6.2681217 6.0599833 5.966287 6.0263896 5.9346294 6.1501985 6.2449837 6.269426 5.9546466 5.940817 6.086013 6.978883
1368662_at 7.4726677 7.4416647 7.485192 7.0160046 7.443165 7.7996025 7.427953 7.274552 7.2165365 7.398887 7.4510536 7.299678
1368663_at 3.5452397 3.6378388 3.7129214 3.5839355 3.9457254 3.7411566 3.7539787 3.576464 3.826628 4.0630636 3.779469 3.916767
1368664_at 5.3992863 5.21277 4.8921595 5.524643 5.5733433 5.23455 5.025863 5.472382 5.2763896 5.443487 5.38844 5.516894
1368665_at 8.812269 9.065226 9.053978 8.914764 8.843294 8.630275 9.042004 9.044586 8.9286175 9.042313 8.979837 9.048443
1368666_a_at 4.2746162 3.805222 3.9292085 3.9333322 3.68053 3.8433082 4.075943 4.275407 3.7601292 4.3390093 4.2268143 4.443536
1368667_at 5.456387 5.4871435 4.9783177 5.014914 5.2232695 5.3625393 5.296812 5.440373 4.8867235 5.5855618 5.156303 5.056456
1368668_at 9.079766 9.018926 9.117461 9.049367 8.910823 9.01462 8.951939 9.120518 8.997124 8.998694 8.918518 9.061596
1368669_at 7.813012 7.9894366 8.211937 7.689093 7.965062 7.9873247 7.940644 7.994143 7.7763577 7.873566 7.7065363 7.735415
1368670_a_at 6.0784388 5.881376 6.108017 5.8055587 5.6055384 5.641022 5.8689995 5.7888865 5.7635045 5.7768946 5.2467227 6.1314654
1368671_at 6.5208125 6.1135817 6.1143107 6.5303664 6.0801296 5.9340215 6.0202637 5.877604 6.3314114 6.3388395 5.677598 6.3486204
1368672_at 4.955324 4.46152 4.3745966 4.5403347 4.633163 4.280117 4.413544 4.4365387 4.6464634 4.621954 4.459102 4.7349167
1368673_at 4.2420254 4.280223 3.996823 3.9918528 4.124663 4.1706257 4.2591453 3.994745 4.1150064 4.0725026 3.8949995 4.4721537
1368674_at 11.508977 11.159126 11.279802 11.049976 11.109231 11.273191 11.308538 11.081689 11.220807 11.009729 11.020991 11.040421
1368675_at 7.1299667 7.484421 7.566125 7.3814325 7.366836 7.4107137 7.0989504 6.990296 7.3434815 6.931705 7.2213783 6.8168035
1368676_at 5.5217586 5.2833486 5.215313 4.9537315 5.138056 5.0832667 5.6296763 5.489189 5.274528 5.0997095 5.6081386 5.413878
1368677_at 4.0164394 3.7201216 3.705791 3.8116307 4.354595 3.8424153 4.0282907 4.221077 3.855037 3.8821304 3.8682513 3.7673552
1368678_at 4.3703246 4.3412886 4.2375665 4.2521076 4.597908 4.18189 4.3314323 4.111912 4.348154 4.3700213 4.1418285 4.4126897
1368679_a_at 6.4492345 6.578586 6.54423 6.78164 6.327812 6.539597 6.6170945 6.7125206 6.4392095 6.611552 6.798741 6.422475
1368680_a_at 4.4686627 4.264342 4.6217113 4.694028 4.4935718 4.572532 4.561359 4.26889 4.3272386 4.770013 4.1645694 4.308893
1368681_at 6.069014 6.5069156 6.36393 6.3345695 6.300548 6.4533243 6.349824 6.6580334 6.3820324 6.568983 6.5196495 6.1924725
1368682_at 4.304061 4.4734344 4.4018497 4.298209 4.4350348 3.8759573 4.617411 4.565498 5.185615 4.543488 4.79195 4.4994087
1368683_at 3.3442872 3.3656447 3.3542364 3.3712022 3.4499376 3.2355897 3.538114 3.3894691 3.281811 3.3100045 3.3401477 3.3598342
1368684_at 5.331395 5.610013 5.371337 5.222329 5.7841544 5.1490726 5.632453 5.744669 5.627241 5.534849 5.286087 5.6354923
1368685_at 5.01948 4.8003445 5.3184385 5.2714443 5.2289443 5.2576733 5.0611796 5.325313 5.2161856 5.116076 5.0960307 5.1694326
1368686_at 14.073146 14.055432 14.083094 14.053599 14.063022 14.11355 14.05744 14.043955 14.104547 14.060476 14.101572 14.054369
1368687_at 6.532349 6.386952 6.3257246 6.144857 6.31491 6.5185065 6.1997714 6.451525 6.200607 5.9583797 6.5906925 6.1122756
1368688_at 4.637183 4.9521346 4.4688287 4.879986 4.7638283 4.592042 4.95354 4.6081257 4.9280367 4.6851044 4.6581984 4.786963
1368689_at 4.1581354 4.0109253 3.9022264 3.9635372 4.30884 4.0695763 3.9276283 4.0644073 4.029675 3.93751 3.9685874 4.0959425
1368690_a_at 4.078988 4.1049595 4.2975206 4.2917233 4.1335664 4.043484 3.9817812 4.051785 4.295957 4.1655293 3.939037 4.020645
1368691_at 4.7342057 4.575227 4.989888 4.5937 4.6312866 4.768311 4.702428 4.9662504 4.7651544 4.7724967 4.936221 5.08607
1368692_a_at 8.388052 9.151511 9.155183 8.58168 8.5325365 9.661848 8.403959 9.0140705 8.5332575 8.574034 8.671451 8.637438
1368693_at 6.95485 6.905264 7.348255 7.207219 7.5236087 6.714278 7.1931386 6.9273696 7.213679 6.649496 7.0527606 7.298621
1368694_at 3.9623072 4.113411 3.9885767 4.1174483 4.0764265 4.063078 4.040327 4.1008596 4.366582 4.4168434 3.836334 4.090294
1368695_at 12.448199 12.575364 12.45358 12.536792 12.651047 12.469883 12.533376 12.712624 12.713038 12.453372 12.279293 12.675308
1368696_at 5.249322 5.58624 5.4329815 5.2278156 5.1629524 5.417037 4.9461985 5.1272354 5.1837053 5.238786 5.2054324 5.3727403
1368697_at 3.9505718 3.8707278 4.195036 3.8792493 4.138612 3.962032 3.8543744 3.9801588 4.177488 3.9838483 4.1514864 3.7322874
1368698_at 6.426724 6.535168 6.544494 6.5964127 6.218686 6.40437 6.520747 6.7183695 6.756536 7.147785 6.6094074 6.880065
1368699_at 4.2291536 4.2791395 3.8859224 4.174965 4.20384 4.4805355 4.3592405 4.2946587 4.6395683 4.5874014 4.411275 4.1467276
1368700_at 4.5197773 4.6705008 4.7048774 4.5458984 4.7248216 4.579 4.6955137 5.00023 4.8413277 4.456058 4.5419583 4.714631
1368701_at 4.8384914 4.83713 5.16392 5.1966214 5.4374285 5.2166963 4.997234 5.3684425 5.2088842 4.940548 4.786859 5.0210447
1368702_at 8.450331 8.834219 9.029846 8.64409 8.541318 9.32853 8.3888235 8.717982 8.751729 8.432301 8.777981 8.703504
1368703_at 6.7737236 6.6353745 6.5525694 6.603471 6.5689597 6.8795915 6.4432373 6.0954833 6.8260865 6.3927407 6.313359 6.659775
1368704_a_at 4.5144033 4.319893 4.3522615 4.4702005 4.6733313 4.471154 4.607025 4.3805513 4.243597 4.2037153 4.653906 4.3755655
1368705_at 5.2531595 5.439844 5.4887815 5.446329 5.224642 5.287177 5.8433533 5.5702133 5.906383 5.5116506 5.549336 5.0317087
1368706_at 11.976536 12.010036 12.102208 11.97919 12.081683 11.897507 11.928039 11.999188 11.966487 11.760041 12.117056 12.070944
1368707_at 13.254379 13.238779 13.251147 13.1425495 13.243415 13.313976 13.192914 13.167989 13.345625 13.259111 13.210906 13.295306
1368708_a_at 4.6835337 4.7000895 4.687546 4.7856827 4.4060864 4.6482105 4.680197 4.6265717 4.76335 4.851062 4.753677 4.846293
1368709_at 3.990845 3.8671544 3.7129679 3.9934754 3.952375 4.0759935 4.134447 3.7033155 4.060624 3.9540594 3.7333639 4.1630163
1368710_at 7.205036 7.128048 7.0622816 6.830239 7.0358853 7.044205 7.1241474 7.0205927 6.9665637 7.188219 7.087698 6.9869876
1368711_at 9.776358 9.281919 8.982545 8.370719 9.362246 9.434813 9.428345 8.401864 8.433289 8.922874 10.198534 8.7811575
1368712_at 8.217684 8.338882 8.316267 8.275413 8.331137 8.310529 7.9758763 8.167343 7.96298 8.200878 8.018955 7.9697275
1368713_at 4.526828 4.0930223 4.359564 4.4173236 4.776528 4.28075 4.5984917 4.3495083 4.1164913 4.4261637 4.284508 4.65513
1368714_at 3.3518548 3.4159796 3.440051 3.4162266 3.7112145 3.5419662 3.4868968 3.3520293 3.4483936 3.5953698 3.4278486 3.4612246
1368715_s_at 4.306278 4.2221465 4.8307104 4.1135626 4.2591696 4.168519 4.3546767 4.4601097 4.060686 4.378211 4.4740796 4.646975
1368716_at 4.2414675 4.1209226 4.1356993 4.7236395 4.6824536 4.35283 4.198371 4.3137593 4.1793423 4.2854896 4.3558536 4.2771344
1368717_at 9.825679 9.5795145 9.397514 9.798004 9.782184 9.465334 9.681106 9.8175535 9.613337 9.8143215 9.94336 9.655825
1368718_at 9.177662 9.038799 8.554392 3.7454066 5.40779 6.8055964 4.6590333 8.258425 8.106255 7.8068967 5.6907063 8.400113
1368719_at 4.741051 4.804973 4.8830605 5.1731257 5.0850434 4.889529 5.188031 4.8052044 4.8419294 4.8429785 4.7822175 4.9953575
1368720_at 12.984483 13.187265 12.979689 13.093632 13.088214 13.014024 12.819547 12.921499 13.151127 12.82513 13.008417 13.104346
1368721_at 6.0049043 5.697437 5.8756213 5.89132 5.9585447 5.6531286 6.132827 5.814804 5.8180265 6.2172003 6.0833883 5.7147036
1368722_at 3.5594718 3.7261045 3.5368567 3.7403455 3.671067 3.7400107 3.528055 3.7832456 3.4961135 3.5908918 4.0643187 3.6533303
1368723_at 4.660543 4.849999 4.968616 4.6253667 4.273449 4.8363843 4.877557 4.5464034 4.644361 4.660011 4.3507414 4.6034374
1368724_a_at 5.8921742 5.9746814 5.8871207 5.951656 6.2147827 6.1008577 6.3200088 5.9407134 6.167444 5.740633 5.9916945 6.175876
1368725_at 4.892639 4.8381224 4.911004 4.6404324 5.310172 4.873764 4.4897814 4.8043537 4.6340046 4.9969263 5.1430864 4.743393
1368726_a_at 6.143222 6.028514 6.2985673 5.957391 6.259799 6.318099 5.958233 5.952341 6.1342998 5.8924646 6.0931115 6.0049667
1368727_at 3.7695594 3.8576083 3.5041065 3.8645935 3.821461 3.470086 3.9965851 3.305354 3.3441877 3.5091972 3.7081637 3.5031512
1368728_at 5.3083973 5.3529844 5.818548 5.30873 5.620108 5.2969737 5.576643 5.5985093 5.2040925 5.2384443 5.5450335 5.6387205
1368729_a_at 4.576681 4.7325206 4.306609 4.713247 4.576706 4.502649 4.4776816 4.600597 4.5192423 4.5911016 4.569324 4.864229
1368730_a_at 4.326847 4.244402 4.2510204 4.522587 4.5470285 4.461563 4.4160023 4.4007144 4.4050303 4.1671767 4.418173 4.023385
1368731_at 13.386187 13.5121155 13.485787 13.489433 13.685782 13.494009 13.464637 13.560496 13.668071 13.486398 13.722222 13.604883
1368732_at 6.405828 6.8287616 6.942732 6.5859084 6.7478857 6.754839 6.530764 6.7249627 6.8698215 6.664309 6.56539 6.347183
1368733_at 13.369164 13.295825 13.428324 13.268103 13.3164625 13.397062 13.473739 13.437908 13.260446 13.1911335 13.24559 13.168395
1368734_at 4.4888124 4.3767853 4.4963875 4.7111006 4.44808 4.4848404 4.486206 4.5131865 4.8071775 4.69588 4.354499 4.323814
1368735_a_at 3.9743528 4.183343 4.233958 4.0182257 4.169549 4.0295916 4.167597 4.123575 4.285937 4.110076 4.492258 4.1792097
1368736_at 3.3801515 3.9324484 3.4712384 3.771012 3.7620406 3.5432358 3.3219938 4.241376 3.4382107 3.5486228 3.4069192 3.607128
1368737_at 5.489223 5.4176006 5.214682 5.4522743 5.610017 5.2991705 5.3954315 5.5425425 5.8122997 5.660651 5.8282294 5.818027
1368738_at 3.7849593 3.6508102 3.4777086 3.3310723 3.637583 3.60187 3.4102604 3.5362267 4.1533628 3.4356396 3.4791884 3.5139327
1368739_s_at 4.7149014 4.341793 4.3606052 4.537824 4.4030356 4.4751716 4.5861917 4.903721 4.6107063 4.4350185 4.9217815 4.449138
1368740_at 3.7778049 3.9001734 3.820953 4.071725 3.9206414 4.378071 3.8722863 4.011775 3.9344444 3.7466104 4.127727 4.1354384
1368741_at 13.383212 13.383367 13.301929 13.366702 13.3677225 13.47635 13.408964 13.381903 13.438483 13.271105 13.400951 13.39542
1368742_at 6.6140175 6.845038 7.098439 7.02866 7.0366116 6.893136 6.926003 6.7194257 6.838713 6.7467413 6.9390492 6.750031
1368743_a_at 4.113859 4.0383596 3.809543 4.1243143 3.9625914 4.1551714 3.9599912 3.8387177 4.0743027 4.0344534 3.8463888 4.0745616
1368744_a_at 4.415161 4.2390766 4.2941284 4.3017006 4.3377333 4.4697084 4.2491403 4.388141 4.2821507 4.558835 4.515211 4.0906925
1368745_at 6.7822127 6.73219 6.198357 7.2930565 7.3115563 6.69574 6.8273644 6.019009 5.694851 6.3586164 6.701522 6.9623294
1368746_a_at 5.329356 5.5119863 5.65596 5.4020348 5.5723696 5.389057 5.4509573 5.300951 5.5661597 4.9449296 5.543716 5.669064
1368747_at 4.307461 4.7315636 4.1493907 4.4025197 4.317827 4.646429 4.3446207 4.224411 4.4433527 4.34014 4.5592256 4.375785
1368748_at 5.7593246 5.4967604 5.743392 5.9466777 5.6137223 5.815567 5.444652 5.9429107 6.323861 5.64445 5.3342824 5.764589
1368749_at 5.4881086 5.9473057 5.584466 5.7399607 5.82807 5.7256737 5.727498 5.5629053 5.5563626 5.813145 5.829503 5.6996174
1368750_a_at 4.2318935 3.9485004 4.7882857 4.1966443 4.3386464 4.6383505 4.315551 4.225259 4.2796474 4.2550154 4.4737916 4.4597745
1368751_at 4.0175066 3.5362065 3.7858117 3.8916516 3.8041437 3.9112713 3.6440165 3.8648138 4.086025 3.789409 3.7510555 3.9741576
1368752_at 4.1894355 3.8494217 4.0680285 3.979212 4.2619705 4.165111 4.1949544 3.864447 4.078658 3.9426847 4.0003643 4.3768473
1368753_at 4.170417 4.6007276 4.1565037 4.051078 4.039296 4.2677546 4.3349266 4.325696 4.041047 4.10513 4.1891727 4.3881273
1368754_at 6.396234 6.4281454 6.346866 6.1385756 6.2638535 6.3527274 6.556281 6.3697333 5.971017 6.300226 6.4658103 6.437393
1368755_at 10.814471 11.089141 11.034952 11.105031 11.167126 10.872479 11.337681 11.059117 11.261155 10.863795 10.917165 11.201471
1368756_at 5.1157546 5.4124513 5.2935257 5.1078434 5.4719877 5.5596275 5.7138777 5.185273 5.59715 5.363818 5.560588 5.5175714
1368757_at 3.7248058 3.6221132 3.697101 3.9439728 3.8142817 3.7839 3.976624 3.8318708 3.96724 3.8253942 3.8424573 3.5069284
1368758_a_at 5.006418 4.8326836 4.7210655 4.938788 4.8621054 4.9826097 4.622823 5.0523825 4.9230437 4.6076455 5.138224 5.1769414
1368759_at 4.947621 5.3719363 4.8918834 4.9648232 5.099362 5.259849 5.2041483 4.9552755 5.1499567 5.0252457 5.434131 5.0327034
1368760_at 3.940266 3.9739192 3.8993888 3.714545 4.0039277 4.027019 4.2044935 4.0997677 4.15347 3.7733414 4.038859 3.8957736
1368761_at 3.675987 3.9377334 3.7035377 4.2184744 3.9285965 3.824255 4.0452337 4.1075306 3.733654 3.8756444 3.9961824 4.021302
1368762_at 10.781103 9.123873 10.773226 9.397378 9.761854 11.09198 6.0852995 10.380482 5.9391465 9.67325 10.124356 10.664464
1368763_at 5.052584 5.0663466 4.9061737 5.1491594 5.10805 4.9543295 4.830058 4.835801 4.593606 4.9967604 4.6440697 4.96168
1368764_at 3.4557333 3.3550599 3.4849513 3.376796 3.670615 3.4831607 3.4066663 3.6078506 3.6160197 3.505376 3.3190567 3.4760194
1368765_at 4.4011593 4.656862 4.762301 4.6962986 4.822999 4.497865 4.61627 5.0006294 4.620098 4.312721 4.210889 5.1438656
1368766_at 4.7810025 4.6755714 4.5538445 4.1816244 4.682145 4.4454 4.7131596 4.3619294 4.868245 4.4037447 4.9675694 4.3981476
1368767_at 5.540251 5.438587 5.7055197 5.50158 5.586276 5.642415 5.9230947 5.3591614 5.4423227 5.4716177 5.6180315 5.301502
1368768_at 5.7161183 5.647811 5.4912777 6.0764103 5.789578 5.6439548 5.752003 5.535508 5.415341 5.6425667 5.9454627 5.9676423
1368769_at 10.811227 10.781053 10.832701 10.407086 10.770117 10.8637295 10.62993 10.561772 10.619776 10.63034 10.511173 10.641959
1368770_at 4.090247 4.1487093 4.2876377 4.2080097 4.226179 4.2597485 4.1517363 4.1267776 4.093743 4.3435287 4.89781 4.26036
1368771_at 4.4489403 4.731682 4.192925 4.481757 4.549279 4.629651 4.8448815 4.625248 4.7512875 4.6747084 4.7868834 4.4608192
1368772_at 5.1367908 5.2715154 4.7873573 5.2452846 5.2036037 5.1834874 4.6890807 5.066725 5.0533237 4.992121 4.702161 4.7558374
1368773_at 3.5342867 3.6706038 3.7101786 3.4893174 3.7831488 3.6415982 3.6278026 3.8163886 3.8490777 3.6862195 3.7786443 3.8320565
1368774_a_at 5.116721 5.2113376 5.0696926 5.5209246 5.301849 5.3647985 5.42582 5.4256516 5.106444 5.340329 5.450367 5.603969
1368775_at 4.375923 4.2025986 5.31488 4.6461835 4.322468 4.2713485 4.3732033 4.9444885 4.573301 3.9249556 4.3255467 4.4654055
1368776_at 4.806454 4.732241 4.5724125 4.5495114 4.55555 4.564581 4.889847 4.7982645 4.755497 4.7242613 4.7697425 4.435602
1368777_at 4.4990687 4.249016 4.2325196 4.3700595 4.0505323 4.1044135 4.125567 4.245124 4.351196 4.148944 4.26842 4.157187
1368778_at 8.334277 8.593773 8.699224 9.109434 8.551577 8.619362 8.874828 8.842442 8.702978 8.012772 7.920913 9.133005
1368779_a_at 8.487631 8.336596 8.363276 8.302504 8.475748 8.117661 8.56259 8.498848 7.928158 8.239801 8.617405 8.070078
1368780_at 5.2430296 4.8587885 4.761903 5.2558303 4.8816953 4.9736433 4.789298 4.9024286 4.965652 4.8888803 4.859959 4.7725134
1368781_at 4.6456327 4.7373238 4.5446854 4.7357326 4.788799 4.718335 4.8089447 4.6293564 4.7230887 4.685004 4.0922 4.772693
1368782_at 3.998829 3.9020824 4.1299515 4.4207745 4.131646 3.9340174 3.977774 3.8359842 3.8411937 4.235645 4.2200356 3.916767
1368783_at 4.2224293 4.3436365 3.8270583 4.105499 4.1261806 4.3956966 4.2818065 3.9676476 3.8073244 4.166552 4.202203 4.212808
1368784_at 7.9501224 7.818891 7.4544926 7.2955217 7.565772 7.5513263 7.197546 7.052003 7.586503 7.4148455 7.2597704 7.519731
1368785_a_at 3.3282526 3.4987845 3.447195 3.4933753 3.3482487 3.6554265 3.538114 3.888608 3.617784 3.6458547 3.5801787 3.955567
1368786_a_at 4.184612 3.9815671 4.251914 4.1693316 4.17276 4.415188 4.15397 4.2390738 3.9362206 3.9851792 4.3737316 4.2188816
1368787_at 5.9847045 5.9958224 5.908756 6.2719855 6.2180715 6.2362895 6.324815 6.166213 5.829823 6.0175366 6.195202 5.967519
1368788_at 4.5467424 4.845875 4.6411896 4.8636694 4.838667 4.7162848 4.7893753 4.6069217 4.612115 4.5677943 4.909273 4.7675405
1368789_at 5.17564 4.9622846 4.8606668 5.5633893 5.1081185 5.0763288 5.134028 4.9457603 5.2516723 5.3184705 5.409163 4.4634256
1368790_at 11.980382 12.320086 12.061841 12.213686 12.161432 12.074765 12.090342 12.075605 12.141569 12.042911 11.974575 11.974343
1368791_at 5.150077 4.9442997 4.9497566 5.425193 5.184065 5.052326 5.555625 5.0236454 5.3788185 5.009961 5.452736 5.2174983
1368792_at 5.320996 5.627884 5.346428 5.2950845 5.328498 5.1121354 5.5475497 5.534761 4.9964237 5.4638042 5.6463895 5.2024393
1368793_at 4.3637533 4.366698 4.3046246 4.3490076 4.4005804 4.415674 4.473384 4.6830645 4.3443213 4.538822 4.3456 4.3589463
1368794_at 11.485226 11.255461 11.308089 11.436867 11.594261 11.3792 11.4326 11.40014 11.300882 11.497578 11.637605 11.377616
1368795_at 6.5072784 6.4876976 6.4827414 6.431972 6.61148 6.5135083 6.386168 6.4398007 6.3179855 6.3019543 6.2507467 6.5317354
1368796_at 5.8166337 6.2158422 5.7626066 6.3026695 5.9401913 5.9268584 5.9233932 5.916747 6.2250805 5.972769 6.208884 6.014063
1368797_at 7.908832 8.371024 8.154505 8.160871 8.605994 7.853039 7.8868775 7.06438 8.276913 7.648706 7.7290006 8.25632
1368798_at 3.7808964 4.184927 4.4534483 4.383569 4.161272 4.373067 4.4373407 4.4007144 3.8882487 4.549211 4.1510305 4.2307644
1368799_at 4.975886 5.3635 5.1287374 5.21223 5.107911 5.3389688 5.184382 6.065277 5.157389 5.229972 5.374927 5.108313
1368800_at 3.8900814 3.8860319 3.9216309 4.340189 4.500701 3.8691828 3.8381517 4.004601 4.0123606 4.0982447 4.1409388 4.064222
1368801_at 4.0749807 4.2124047 4.325367 4.3852367 4.448079 4.307559 4.2300177 3.987567 4.373268 4.6033936 4.086998 4.0420675
1368802_at 4.7827287 4.452074 4.3682785 4.420326 4.429874 4.383981 4.4400253 4.822585 4.4808984 4.49373 4.7675304 4.516424
1368803_at 4.60604 4.5974617 4.787076 4.2053022 4.8050456 4.5662017 4.8285203 4.7582054 4.2876577 4.27752 4.2998905 4.338797
1368804_at 3.6571538 3.7710443 3.6635284 3.9355016 3.801038 4.2249126 4.0885715 4.2446165 3.7167113 3.9048183 4.205159 4.387678
1368805_at 5.046336 4.720752 5.0161514 4.821782 4.782443 4.897604 5.2281733 4.9019685 4.958582 5.032914 4.7477274 5.0760703
1368806_at 13.320317 13.372137 13.387229 13.368343 13.392973 13.367214 13.304967 13.22931 13.272318 13.289529 13.281126 13.326946
1368807_at 5.4044724 5.364397 5.478001 5.4268985 5.580573 5.198243 5.48886 5.1441813 5.556363 5.2038603 5.509117 5.492261
1368808_at 7.764835 7.9821963 7.911336 8.007759 7.76731 7.7745028 7.7894588 7.8225703 7.6293497 7.9396367 7.9591227 7.7531404
1368809_at 8.841103 8.946122 8.887577 9.070925 9.021117 8.8594475 8.793698 9.083785 8.882095 9.090365 9.007186 9.146488
1368810_a_at 4.042879 4.006481 4.198163 4.4679947 4.2105513 4.3662887 4.007412 3.9162083 4.165021 4.003471 4.4466944 4.204607
1368811_at 5.5158978 5.5764284 5.5944786 5.5153494 5.520606 5.295512 5.345976 5.6678724 5.4489336 5.1855493 5.8025503 4.9484587
1368812_at 4.9800797 4.466435 4.745851 4.887705 4.4736967 4.9924946 4.8427267 4.9396925 4.686711 4.682911 4.5492115 4.367171
1368813_at 5.408426 6.243342 5.521578 5.9378467 5.8709626 5.5132527 6.0369816 5.733347 5.3329525 5.45201 5.543312 5.8641167
1368814_at 9.9828205 10.086744 10.194282 10.075428 10.12181 9.945589 9.869136 9.957394 9.924042 9.977059 9.912119 10.069775
1368815_at 5.1798973 5.2366266 5.5180244 5.5485067 5.307596 5.405428 5.4038053 5.536655 5.4264865 5.5257034 5.400944 5.595682
1368816_at 4.234418 4.3726616 4.057438 4.3319244 4.1286426 3.9064386 4.6182184 4.660945 4.309078 4.7293625 4.5131655 4.5560403
1368817_at 9.680357 9.656295 9.587298 9.561391 9.6151085 9.672752 9.67691 9.675249 9.694647 9.793813 9.672323 9.729292
1368818_at 8.707986 8.420216 8.563841 8.392068 8.543236 8.572387 8.435759 8.487299 8.444928 8.574447 8.761364 8.551839
1368819_at 9.4523115 9.375087 9.458343 9.296629 9.251932 9.378353 9.29397 9.378231 9.498764 9.446719 9.286541 9.290215
1368820_at 7.558493 7.6824803 7.748314 7.654235 7.402467 7.4361715 7.508508 7.6415553 7.585245 7.743269 7.4870667 7.338582
1368821_at 5.852768 5.747525 5.749837 5.30727 5.64069 5.5576663 5.1349907 5.7162147 5.48371 5.2962146 5.421701 5.619185
1368822_at 7.303307 7.3223643 7.488822 7.212574 7.231726 7.4002485 6.9810944 7.4187136 7.687811 7.057602 7.054963 7.0236936
1368823_at 3.5699983 3.414567 3.4191873 3.4628632 3.5694277 3.5022533 3.5998468 3.6153576 3.652981 3.5878356 3.551112 3.434078
1368824_at 10.845173 10.613761 10.6371565 10.560393 10.576122 10.536062 10.632446 10.639458 10.55639 10.6054 10.545778 10.634666
1368825_at 3.789205 3.8136294 3.431398 3.7429082 3.6166043 3.5802615 3.44941 3.62025 3.604124 3.8059547 3.8870983 3.9837892
1368826_at 11.580399 13.396694 12.961581 12.986725 13.095358 11.159948 12.888674 13.268671 11.754985 13.0712 11.477817 12.887081
1368827_at 6.3117104 5.6945767 5.95199 6.422497 5.4624867 6.2747064 6.3759212 6.179446 6.2653494 6.0660133 6.0013165 6.290755
1368828_at 5.8152065 5.614215 5.4654794 5.714014 5.6358805 5.880339 5.7542977 5.592706 5.9043736 5.511102 5.6567707 5.8297276
1368829_at 6.776785 6.932034 6.987558 6.583845 6.7831917 6.975468 6.4507647 7.077502 6.680625 6.8707027 6.3925743 6.8181586
1368830_at 5.331914 5.269656 5.1004066 5.5330687 5.334628 5.0169506 5.1563053 5.208724 5.3491 5.224828 5.1355047 5.050666
1368831_at 9.265146 9.181994 9.08835 9.310642 9.229599 9.134439 9.290347 9.167447 9.167453 9.022259 9.012163 9.05962
1368832_at 6.782046 6.977137 6.716764 6.7583203 6.854111 6.216067 6.5022297 6.846333 6.624285 6.681894 6.330091 6.4564095
1368833_at 4.3155265 4.65199 4.337624 4.200718 4.4083967 4.717453 4.6009054 4.3775387 4.7654963 4.4209337 4.5942683 4.8521633
1368834_at 5.818838 6.003804 6.3243937 6.0568256 6.355797 6.058211 6.093593 6.1710835 6.148685 6.3260136 5.990655 6.2387943
1368835_at 9.18985 9.14727 9.234768 9.047613 9.236315 8.950347 8.964176 9.291264 9.387709 9.207693 9.6405525 9.425449
1368836_a_at 5.8940496 5.6022363 5.523676 5.391442 5.739928 5.5059195 5.555625 5.3790994 5.566438 5.9823895 5.9170065 5.6226587
1368837_at 6.533012 6.8288293 7.180811 6.8530107 6.622487 7.2991295 6.3381314 6.8310485 7.0524416 7.013001 7.355539 7.0805435
1368838_at 6.587461 7.0642233 6.7814603 6.830655 6.798095 6.4861116 6.849789 7.386544 6.4102488 6.7334304 6.9762807 7.104192
1368839_at 7.5531073 7.2052374 7.129926 7.2589245 7.4435816 7.464825 6.879138 7.5443583 7.429268 7.3819275 7.314613 7.3288145
1368840_at 12.560224 12.52134 12.441011 12.677426 12.609994 12.449697 12.536659 12.271579 12.467652 12.31543 12.43714 12.468324
1368841_at 7.8619 7.6857996 7.617649 7.6893992 7.7649126 7.800416 7.7628813 7.606369 7.735632 7.711829 7.741495 7.921423
1368842_at 8.166012 7.9466867 7.9449015 7.9097066 8.197662 8.156679 7.8182974 8.022827 8.042488 8.17244 7.8849635 8.103458
1368843_at 9.155257 9.029989 9.257807 9.109644 9.051573 9.098037 9.090476 9.100309 8.908269 8.8946085 8.965515 9.319456
1368844_at 9.870178 9.842823 9.8875885 9.636186 9.286053 9.792533 9.467016 9.759624 9.758865 9.210379 9.582194 9.599041
1368845_at 3.8621328 3.725827 4.101963 3.9203305 3.805229 4.089568 4.020089 3.6588032 3.8271039 4.0224195 4.199113 3.9698603
1368846_at 4.6138372 4.8323865 4.900003 4.9495683 4.731698 4.821497 5.1038923 4.6558 4.659357 5.220627 4.8499413 4.761217
1368847_at 9.182296 9.200438 9.297166 9.275899 9.1072035 9.357933 9.254835 9.497039 9.306803 9.180747 9.380962 9.407672
1368848_at 7.9776726 7.8916426 8.038952 8.002148 7.5147295 7.9251084 7.9387474 7.978031 7.7981706 8.031025 7.965622 7.9357815
1368849_at 7.666711 7.538289 7.4379497 7.5142727 7.381438 7.6551065 7.6325603 7.593934 7.515147 7.496108 7.511215 7.7362623
1368850_at 5.1139283 5.208753 4.9285126 4.790014 4.847676 4.7698646 5.285015 4.6979485 4.992341 5.0504284 5.0758476 5.199304
1368851_at 8.670063 8.594652 8.497179 8.292969 8.454189 8.740862 8.3825865 8.33131 8.268427 8.286591 8.249037 8.533798
1368852_at 10.627498 10.458173 10.443774 10.596808 10.354027 10.439839 10.519411 10.401513 10.546418 10.503977 10.58025 10.386815
1368853_at 3.3720777 3.4701118 3.3227046 3.520264 3.5226903 3.2877407 3.3931215 3.2702422 3.088581 3.5294926 3.408876 3.0218782
1368854_at 3.3379166 3.4425976 3.4482412 3.6317744 3.5697744 3.526924 3.3404512 3.5405948 3.4452538 3.704394 4.139985 3.497488
1368855_at 6.033065 5.841721 5.949513 6.4831967 6.2465854 6.1618514 6.206843 6.257784 6.0341177 5.900913 5.9301887 5.828295
1368856_at 5.827507 5.992244 5.3375273 5.548423 5.967713 5.8361845 5.847114 5.70981 5.9321623 6.1612315 5.6301885 5.854243
1368857_at 3.3411314 3.3527668 3.3536956 3.306939 3.2993233 3.14579 3.2822442 3.4265 3.329859 3.4119835 3.339936 3.3698432
1368858_at 3.4146404 3.7005844 3.6596467 3.8349428 3.671652 3.5976453 3.638108 3.8205523 3.4829032 3.70363 3.8478417 3.465119
1368859_at 8.244372 8.439566 8.478835 8.393242 8.476899 8.206304 8.340815 8.555093 8.5527525 8.437226 8.624347 8.435507
1368860_at 4.7191343 4.566577 4.507329 4.479372 4.4285994 4.6401877 4.8463306 4.484062 4.777446 4.8869324 4.4578543 4.529151
1368861_a_at 4.834535 4.935979 4.8419724 4.805615 4.5586486 4.576646 4.851507 4.7485914 4.561068 4.5629616 4.7536182 4.749192
1368862_at 7.7001715 7.6375666 7.7123437 7.732212 7.41191 7.480281 7.3112407 7.7404594 7.7151775 7.7767515 7.68706 7.590828
1368863_at 9.916496 10.085428 10.12927 9.98455 10.010584 9.915633 9.826772 10.113499 10.055727 9.970037 9.893433 9.665456
1368864_at 3.376656 3.806643 3.3636832 3.357341 3.6085474 3.5409968 3.4918323 3.4506905 3.686229 3.6612124 3.5209832 3.7108288
1368865_at 3.4290817 3.6023705 3.6457825 3.3731594 3.5551867 3.657822 3.6020625 3.646161 3.4967718 3.6497219 3.619391 3.3895187
1368866_at 6.533286 6.4347153 6.353114 6.1786685 6.1941414 6.3117776 5.8726487 6.1385336 6.1914945 6.0551333 6.2270193 6.136627
1368867_at 7.0783386 6.4776783 6.6498027 6.098304 6.233697 6.991261 6.4385095 5.7412806 6.547471 6.637194 6.457379 6.5269327
1368868_at 5.105653 5.412876 5.263193 5.2680664 4.941988 5.179473 5.487808 5.235363 4.9144545 5.28796 5.289171 5.0436583
1368869_at 6.2202463 6.12514 6.15314 5.653108 5.494225 6.0742154 6.1504393 6.260102 6.199651 6.36453 6.108505 6.111751
1368870_at 8.612188 7.7563934 9.391251 9.120168 8.558291 8.583848 8.726277 8.443068 8.827847 8.167158 7.3520284 7.871674
1368871_at 8.166422 8.198272 7.855851 8.329029 8.294657 7.73647 8.155497 8.001555 7.8421955 8.08686 8.060813 7.7192254
1368872_a_at 5.125163 5.997421 5.2908974 5.043448 4.8343306 4.9167166 5.0627947 5.104633 5.30042 5.119504 4.932114 5.793243
1368873_at 4.2630954 4.0212293 3.8828487 3.7593794 4.121803 4.126523 4.1379685 4.13367 4.30802 3.8530095 4.3090954 3.8026767
1368874_a_at 5.5349827 5.6117525 6.0578885 5.51721 5.780143 5.8563933 5.840098 5.5351324 5.7752767 5.4924574 5.6215534 5.7993135
1368875_a_at 7.150939 7.636756 7.1190486 7.757918 7.5650578 7.426809 7.2176013 7.534925 7.416835 7.3309646 7.4845824 7.354552
1368876_a_at 5.0205464 5.085485 5.40304 5.3910055 5.3522105 5.168397 5.0802712 5.3957467 5.0904884 5.0686097 5.291851 5.6074986
1368877_at 7.270776 8.9883995 9.717613 7.6214323 8.474611 9.290759 6.922571 8.935126 10.237255 7.6137137 7.1834445 9.377348
1368878_at 10.489944 10.489066 10.169238 11.029494 10.57916 10.173044 11.031437 10.835675 10.534902 11.36471 10.115403 11.271669
1368879_a_at 4.4132395 4.0232058 4.1068263 4.429393 4.335058 4.3779964 4.1361895 4.328387 4.037408 4.272419 4.3257356 4.5325346
1368880_at 4.1962314 4.380993 4.174413 4.0249777 4.241302 4.2430005 3.9842217 4.336017 4.3483014 3.916575 4.042001 4.0498714
1368881_at 9.327062 9.129096 9.392407 9.460526 9.09566 8.946971 9.170366 9.334867 9.13597 9.1089115 9.020813 9.202304
1368882_at 5.6810346 4.8784175 5.330945 4.7357206 5.1642036 5.10306 4.558785 5.252145 3.9928236 3.8268132 5.2989693 5.8016677
1368883_at 4.8293934 4.692295 4.430623 4.721819 4.6140614 4.819016 4.6197243 4.6558 4.6055884 5.0138316 4.6589456 4.513469
1368884_at 4.993862 4.7221413 4.7210655 5.0897875 4.93007 4.509 4.949617 4.9341073 4.6222463 4.7212534 5.3308673 4.426875
1368885_at 5.6770077 5.6759458 5.88181 5.274747 5.5983834 5.680629 5.875336 6.1646705 5.2822914 5.709716 5.36935 5.989397
1368886_at 9.734426 9.593322 9.659758 9.611618 9.731182 9.742836 9.695092 9.643687 9.777275 9.827836 9.754501 9.530963
1368887_at 3.5221088 3.5587592 3.477487 3.9199915 3.8108869 3.7477434 3.6194267 3.7274203 3.765334 3.9501593 3.9130433 4.0258937
1368888_a_at 8.141147 7.8506813 8.52386 7.8906336 7.6580353 7.847707 8.064253 8.04336 8.359966 8.176633 7.9104605 8.40464
1368889_at 7.290651 7.2660728 7.3893385 7.4856844 7.1577086 7.189383 7.429345 7.4734607 7.468967 7.307666 7.396886 7.0935574
1368890_at 7.792116 7.6733904 7.6629486 7.857761 7.490893 7.602804 7.6145654 7.544738 7.8229303 7.729362 7.7941527 7.5341444
1368891_at 6.3104725 5.979704 5.9472165 6.1160765 5.7891994 5.868731 6.1202793 5.8057876 6.094723 6.123897 6.06082 6.087008
1368892_at 3.9292474 4.028635 3.922864 4.0364027 4.089254 3.824986 4.0927353 3.7480597 3.8240163 3.946815 3.9246001 4.148575
1368893_at 4.3842297 4.277314 4.0270844 4.4024396 4.7397156 4.3495784 4.445492 4.4649653 4.259652 4.450959 4.376012 4.377653
1368894_at 4.648242 4.8587723 4.947432 4.6188345 4.7778563 4.7674875 4.461625 4.4853854 4.9908404 4.6427946 4.581827 4.5706716
1368895_at 3.9053104 3.7591588 3.9550033 3.6876035 3.9634733 3.8558407 4.1648836 3.853668 3.740427 3.8242247 3.814581 3.9022634
1368896_at 6.242367 5.7574735 7.058566 6.764034 6.407697 7.830262 6.1872387 6.127034 6.963822 6.6309543 6.481191 7.005175
1368897_at 3.940041 3.8975832 4.0094023 4.393572 4.6977367 4.7496357 4.1076956 4.2320094 4.5775995 4.240491 4.374443 4.588581
1368898_at 5.0603657 4.9363465 4.8968444 5.136643 4.9723053 5.0197496 5.0677605 4.687046 5.184573 5.1872535 4.8642416 5.038008
1368899_at 6.834558 7.374139 7.4680967 7.5712714 7.0292964 7.259895 7.147931 7.113853 7.101655 6.9229302 7.241725 6.9604206
1368900_at 4.9535465 5.1000824 4.8321624 4.8810854 4.500825 5.076104 5.244426 5.2552996 4.934474 4.6714354 4.782829 4.971299
1368901_at 4.9464316 4.4152355 4.9702396 4.9969873 4.79607 4.8466964 4.758097 4.763979 4.826183 4.705718 4.3872714 4.761651
1368902_at 6.0183077 6.0627975 5.8089514 5.654134 5.8697505 5.9839225 6.0926003 5.6126404 5.905595 5.992988 6.0730124 6.1119547
1368903_at 7.471423 7.3976417 7.536819 7.731914 7.418769 7.5624285 7.5264473 7.6141753 7.432169 7.5147343 7.684143 7.5434475
1368904_at 6.2086754 6.0820007 5.8197045 6.1630135 6.162863 5.8410053 5.985183 5.857707 6.032266 6.1830664 5.8023148 6.0319824
1368905_at 8.004524 8.235895 8.325242 7.7425075 8.085451 7.380232 7.7628813 7.795302 8.396032 8.060485 8.084002 7.590828
1368906_at 3.5038412 3.5664394 3.3732164 3.6488712 3.383661 3.4667478 3.630514 4.032747 3.4199111 3.5388646 3.5067346 3.6483505
1368907_at 5.4612904 5.359195 4.9810047 5.5585976 4.86655 5.0805655 4.990379 5.1285024 5.335554 5.1061764 5.536153 5.1348944
1368908_at 7.42618 8.023185 7.8993583 7.8185143 7.669476 7.653255 7.3561563 7.4493055 7.5893297 7.233463 8.042843 7.219478
1368909_a_at 6.7213645 6.671098 6.7070365 6.7257185 6.849202 6.6987233 6.3772197 6.9554367 6.5295405 6.928759 6.6482925 6.589899
1368910_at 5.1249 5.7368917 5.4896145 5.4695415 5.2850695 5.473555 5.3618903 5.043478 5.52456 5.271677 5.448331 5.5228515
1368911_at 6.0893607 6.657384 6.3846855 6.9103594 6.7765074 6.202044 6.692002 6.7141633 6.9036083 6.6407256 6.9658885 6.5259204
1368912_at 4.396898 4.339465 4.400318 4.24405 4.5760913 4.4104013 4.30675 4.289135 4.484214 4.1966877 4.664241 4.5614495
1368913_at 3.4950664 3.3968668 3.3382726 3.4854681 3.7103055 3.4999905 3.4326444 3.6109662 3.583606 3.6166265 3.782799 3.5614796
1368914_at 4.33181 4.4262934 4.659726 4.4034266 4.358391 4.4450164 4.1556435 4.1331644 4.1805043 4.0584345 4.2512717 4.445254
1368915_at 11.009347 11.099569 11.0462885 11.206694 11.066723 10.97081 10.998991 10.812217 10.967353 10.89643 11.24687 10.984124
1368916_at 10.944959 11.248189 11.142722 11.223977 10.96479 10.670657 10.968642 11.364701 11.141594 10.892693 10.760101 10.7427025
1368917_at 5.5815 5.4327855 5.473432 5.5135283 5.460637 5.476684 5.6693554 5.693374 5.869986 5.4648848 5.601015 5.204653
1368918_at 5.4075565 5.3974833 5.3686028 5.2508507 5.5928297 5.318076 5.196724 5.4255333 5.1438055 5.081665 5.1904488 5.183448
1368919_at 4.545722 4.9143057 4.7291675 5.215669 4.929976 4.846851 4.539106 5.060421 5.03139 5.140097 4.671812 4.939152
1368920_at 5.08003 5.315375 4.7713704 4.7598505 4.6838074 5.1328106 5.254587 4.6673193 4.6042423 4.859755 4.801045 5.3247156
1368921_a_at 5.6627383 5.677165 5.393854 5.527711 5.369279 5.4973407 5.7953997 5.610599 5.6351132 5.517588 5.709737 5.65192
1368922_at 4.3421574 4.2903285 4.31703 4.296338 4.149829 4.5251493 4.460098 4.1392336 4.3524323 4.384362 4.281498 4.463284
1368923_at 4.543463 4.5848794 4.634407 4.5311275 4.9048066 4.9103656 4.6829815 4.8094106 4.9688225 4.628667 4.8432994 4.9368753
1368924_at 9.251701 9.6818495 9.503677 9.56725 9.444457 9.556187 9.216129 9.392013 9.107416 9.26535 9.271784 9.008817
1368925_a_at 4.2834086 4.1594124 4.1101303 4.412764 3.8796895 4.249319 3.9226267 3.9820554 4.2100925 3.7067635 4.217272 3.846712
1368926_at 4.6081686 4.1323833 4.595497 4.3968654 4.760428 4.7674875 4.3119755 4.507973 4.7947464 4.805864 4.241539 4.237399
1368927_at 6.589884 6.7649655 6.4348655 6.5824046 6.3709836 6.4082794 6.7323546 6.4095078 6.655614 6.2501187 6.317748 6.4046617
1368928_at 6.125655 6.1448994 6.4507523 6.0794015 6.229461 6.3591046 6.0341406 6.1065273 6.2447643 6.1784306 6.373509 6.161588
1368929_at 6.077894 5.6059237 5.463492 5.3781705 5.502344 5.937918 5.529562 5.2571716 5.0606866 5.556503 5.479353 5.7514796
1368930_at 4.0035353 4.1419487 4.565481 4.5420766 4.765008 4.6694074 4.098017 4.4493065 3.9941602 4.41286 4.096238 4.649607
1368931_at 8.045271 7.961832 8.240946 8.115228 8.070665 8.045037 8.504928 8.430839 8.409435 8.37843 7.6617165 8.196207
1368932_at 5.03902 4.895518 4.676939 4.8974805 5.0085115 4.873171 5.089589 4.9612036 5.0173655 4.770013 5.013885 5.002429
1368933_at 7.306655 7.507345 7.0945582 7.4916606 7.2197537 7.203852 7.55657 6.933234 7.595136 7.42127 7.546694 7.170545
1368934_at 10.7551565 10.662738 10.761879 10.644721 10.543292 10.216806 10.113487 11.060367 10.696373 11.069697 11.059416 10.7582445
1368935_at 4.2833185 4.544067 4.310062 4.1125565 4.1518993 4.3295064 4.6827536 4.5730677 4.1376066 4.235651 4.420355 4.4647446
1368936_at 10.945373 10.835331 10.99553 10.904453 10.838602 10.854051 10.9229555 11.057043 10.916795 10.98155 10.88223 10.910902
1368937_at 5.1463017 5.501176 5.232625 5.207632 5.278007 5.222631 5.291031 5.1823697 5.4062533 5.3124776 5.3699403 5.501725
1368938_at 5.1915636 5.19072 5.4391727 5.8970413 5.495406 5.407887 5.392348 5.060785 5.293908 5.641242 5.601015 5.670426
1368939_a_at 4.648655 4.343858 4.8257895 4.588378 4.4651947 4.38321 4.380965 4.4828877 5.067674 5.0560365 4.791959 4.243561
1368940_at 9.98112 9.8459 9.749606 10.412623 10.051333 9.419708 10.002646 10.717468 10.032839 10.221268 9.726863 9.885934
1368941_at 4.557363 4.341344 4.1462526 4.2098827 3.886428 4.3637147 4.2831593 4.115842 4.6041255 4.3529916 4.1428432 4.0176
1368942_at 4.8545156 4.799504 5.1595836 5.1982136 5.0192175 5.364897 5.0292406 5.1838894 5.1268115 4.994407 5.347777 5.1583667
1368943_at 13.376258 13.372984 13.316219 13.370308 13.558083 13.5068655 13.41359 13.337653 13.39399 13.369836 13.348884 13.321537
1368944_at 5.2856884 6.0903893 5.6775956 5.5743227 5.070245 5.5779896 5.820791 5.4369097 5.5306664 5.6796803 5.5183806 5.3228135
1368945_at 5.709543 6.0242743 5.7563543 6.2303853 6.168567 6.222679 5.936173 5.750181 5.5489206 5.6525307 6.2654386 5.579445
1368946_at 4.9186277 5.204853 5.5328684 4.9731474 5.111457 5.265267 5.3876376 5.251939 5.0972195 5.115876 4.937336 5.004543
1368947_at 8.968646 9.919043 7.890727 7.9313316 9.122158 7.9560156 8.958149 8.201847 7.7646832 8.667973 8.942625 8.15617
1368948_at 5.393339 4.6733823 5.023897 4.8421373 5.4778395 5.0409355 5.021119 5.401583 5.2763896 4.9546905 5.2012672 5.226631
1368949_at 4.404298 4.1696506 4.3881865 4.140614 4.2928457 4.408004 4.2974887 4.3389335 4.4175434 4.672712 4.1865187 4.4758987
1368950_a_at 6.1532097 6.503438 6.238705 6.0228367 6.219511 5.942187 6.505003 6.044846 5.606723 6.2551355 5.840783 6.2803946
1368951_at 4.116435 4.1701784 4.30941 4.3278837 4.1533513 4.142906 4.4660864 4.337637 4.347802 4.1614556 4.3565526 4.2130265
1368952_at 5.2019973 4.7181363 4.7374735 4.4482374 4.642878 4.7432036 4.5468698 4.560428 4.839181 4.697609 4.640634 4.709222
1368953_at 6.8289566 6.625138 6.6008787 7.260433 6.892045 6.42965 6.8334274 7.2081075 6.6907763 6.8589444 6.7705317 7.027208
1368954_at 4.612562 4.7652154 4.504775 4.764287 4.809396 4.5360174 4.426814 4.7541595 4.568577 4.7890253 4.395388 4.809554
1368955_at 7.280414 7.2372584 7.1055093 7.207889 7.2066364 7.3018584 7.139225 7.03171 7.5016856 7.14305 7.3266172 7.0582504
1368956_at 5.2025833 5.042224 5.1537075 5.1931806 5.181597 5.042322 5.080303 4.7949753 5.5299406 5.169482 5.549336 5.517524
1368957_at 4.5347958 4.4835377 4.3808627 4.3877263 4.5586486 4.4527817 4.689092 4.450195 4.26686 4.709456 4.0671782 4.4226418
1368958_at 4.2216063 4.25006 4.0176663 4.0662103 4.538103 4.1658287 4.2051973 4.0798674 4.2962656 4.195175 3.994195 3.9508002
1368959_at 4.61697 4.515538 4.165653 4.821782 4.8867903 4.600742 4.8588147 4.653764 4.416971 4.6094217 4.891141 4.5379148
1368960_at 9.365409 9.370569 9.452268 9.45961 9.381969 9.282251 9.328431 9.286505 9.335612 9.3136215 9.4304495 9.348973
1368961_at 5.9342804 5.954502 5.8338175 5.5633893 5.8137426 6.048934 5.97189 5.7986054 5.9459114 5.911099 5.8007827 5.8968267
1368962_at 4.804325 4.7050314 4.8525124 4.901252 4.8759375 4.5850263 4.735099 5.052337 5.2720914 4.7886133 5.1276913 4.953557
1368963_at 6.0122495 6.119356 6.416092 6.4026856 6.26029 6.0280557 6.2856097 6.0634065 6.163042 6.1106467 6.329802 6.15691
1368964_at 4.0404205 4.369581 4.4882717 4.505419 4.332012 4.221913 4.249097 4.565128 4.5185957 3.985088 4.279356 4.795562
1368965_at 5.159692 5.374958 5.2404375 5.289144 5.366826 5.4145007 5.374609 5.378365 5.299385 5.297138 5.3037653 5.670426
1368966_at 3.811563 4.0046253 3.8680744 4.0466833 4.0619 4.072639 4.221256 4.0957108 4.0204353 3.7562246 3.7716274 4.169183
1368967_at 7.3456535 7.256562 7.4300456 7.518212 7.213815 7.0124826 7.310685 7.3199153 6.930027 7.5579042 7.1252 7.09224
1368968_at 4.2967305 4.6270046 4.327322 4.821782 4.698469 4.5709743 4.616868 4.601712 4.663171 4.715052 4.5530376 4.1701684
1368969_at 4.5508876 4.4556446 4.2394543 4.524191 4.6741204 4.1893387 4.6197243 4.4261303 4.5646534 4.2264385 4.1971006 4.6043663
1368970_at 5.0982394 4.8641024 4.63031 5.1081443 4.581076 5.108785 4.8528547 4.9164424 4.968073 5.0990715 5.2644463 4.591579
1368971_a_at 4.9872775 5.3424687 4.5789156 4.8111997 4.8362308 5.2918296 5.0203934 5.2041287 5.097375 5.1259904 4.6138563 4.9456463
1368972_at 3.3885078 3.4634523 3.6470425 3.7460542 3.4625869 3.757012 3.6072114 3.8992877 4.0826435 3.577228 3.5277226 3.8083375
1368973_at 6.9954085 6.832252 6.987567 7.0514746 6.701497 6.8912077 6.875955 6.7812076 7.109476 6.817397 6.738235 7.023165
1368974_at 4.5816307 4.5748844 4.5221395 4.3525367 4.2971606 4.861329 5.00909 4.9273224 4.960679 4.715315 4.8456907 5.1629705
1368975_at 5.599337 5.902666 6.435137 5.9869933 6.4240184 6.4606276 6.1981225 6.221356 6.7937107 6.2366867 5.457352 6.8133626
1368976_at 4.3422627 4.4384727 4.5560637 4.615181 4.427763 4.412518 4.3703704 4.611021 5.0745497 4.366252 4.2521114 4.2622514
1368977_a_at 8.869654 9.149785 9.092328 9.323196 9.098972 8.94442 9.039167 8.97262 9.233147 9.166758 9.048504 8.904855
1368978_at 5.379785 5.129755 5.3294535 5.2082577 5.174917 5.377094 5.4710255 5.326232 5.351555 5.6250844 4.995877 5.1438656
1368979_at 5.8629284 5.761883 5.5005856 5.6086254 6.070948 5.4900217 5.662571 5.9168425 6.285369 5.484688 6.0606227 5.732929
1368980_at 5.4504337 5.850584 5.6361036 5.524925 5.2644887 5.5882454 5.329621 5.3555737 5.486125 5.3077874 5.1819444 5.2366705
1368981_at 3.9394677 3.464401 3.6838543 3.574378 3.3332493 3.4344277 3.787596 3.6460803 3.4824708 3.5187364 3.6020057 3.5352654
1368982_at 4.26727 4.552301 4.6783943 4.166607 4.3155546 4.377407 4.7102175 4.2966385 4.919583 4.3078685 4.228331 4.5224905
1368983_at 4.2614045 4.5309286 4.3948693 4.2682514 4.3821297 4.2702384 4.315878 4.5103354 4.646992 4.3744392 4.2935677 4.3305006
1368984_at 6.467332 6.5575995 6.785453 6.6883163 6.451572 6.2351623 6.3434405 6.6689353 6.472146 6.534245 6.437945 6.633665
1368985_at 4.4219437 4.8417377 4.6467876 4.741105 4.855438 4.1931286 5.0339174 4.6109 4.718562 4.618965 4.781308 4.7911797
1368986_at 4.8051925 4.7702103 4.998357 4.829973 5.0319395 4.807516 4.9384756 4.833435 4.582052 5.1195755 5.16415 4.395972
1368987_at 5.574417 5.3019705 5.060828 5.359312 5.327277 5.1711464 5.3968186 5.111345 5.2828217 5.3482947 5.3671513 5.3683796
1368988_at 5.0254164 4.8033137 4.865272 5.242378 5.0960245 5.214588 5.147018 5.075874 5.38517 5.0808167 4.9405756 5.377601
1368989_at 4.4423003 4.4485474 4.286068 4.3192883 5.1613445 4.2425885 4.447859 5.0203886 4.4845524 4.1523976 4.5253525 4.5250587
1368990_at 5.504624 5.5487623 5.4152346 5.7256722 5.7689505 5.491615 5.680081 5.691519 5.2206144 5.569459 5.897391 5.748326
1368991_at 5.451452 5.6372356 5.126519 5.2189274 6.233198 5.053433 5.717996 5.340958 5.492907 5.4855366 5.127544 5.9662313
1368992_a_at 10.202154 10.430085 10.124854 10.217412 10.322201 10.208694 10.252364 9.974414 9.57131 10.402426 10.170474 10.003132
1368993_at 5.503222 5.3737373 5.134081 5.2986484 5.2548933 5.423369 5.399695 4.9812493 5.1658916 4.580118 4.741746 5.2545824
1368994_a_at 4.8781204 5.271234 5.1724367 5.2290573 5.3726926 5.434623 5.3398776 4.9953694 5.0071115 4.8950763 4.9286466 5.0921564
1368995_at 3.3646257 3.4284077 3.6099997 3.5896168 3.4804502 3.3311503 3.4918323 3.2950466 3.552911 3.627684 3.4504871 3.4217951
1368996_at 4.2344184 4.261202 4.4125137 4.7381873 4.128165 4.2412634 4.2831593 4.3851724 4.565523 4.2447724 4.4665318 4.756076
1368997_at 4.5891905 4.264345 4.481637 4.5685205 4.4436874 4.2560773 4.0967455 4.2822657 4.290902 4.208397 4.703044 4.507307
1368998_at 3.826736 3.6771173 3.36768 3.635172 3.8142817 3.7845798 3.9126263 3.789918 3.5705376 3.3665721 3.7619598 3.6066601
1368999_a_at 4.5820093 4.6664553 4.370619 4.9983616 4.8263855 4.8153768 4.8255725 4.4976296 4.7165847 4.920119 4.4476337 4.732998
1369000_at 5.270259 5.024423 5.2500224 5.3901243 5.672807 5.4860454 5.317196 5.552703 5.3232126 5.5629454 5.1780553 5.2613034
1369001_at 3.9517684 4.28337 4.2128496 4.296338 4.126625 3.8271842 4.036773 4.213711 3.9198608 4.207762 3.7309566 3.9800112
1369002_at 4.0741367 3.881301 3.6808097 3.6643925 3.5830607 3.8514493 3.8595748 3.7064004 3.7253933 4.0398326 3.6784372 3.8851624
1369003_at 5.85389 5.839633 6.2861686 6.0317197 5.877894 6.095287 6.115964 5.5702133 5.998263 5.767521 6.129092 5.5353966
1369004_at 4.9337187 4.8735914 4.858321 5.0811954 4.8729696 5.0953684 5.096776 5.718519 5.1682477 4.834056 4.958275 5.2081833
1369005_at 4.2366853 4.249763 4.180119 4.1991634 4.2319136 4.2694798 4.333141 4.208493 4.425764 4.392045 4.394914 4.3700557
1369006_at 4.0431523 3.9086075 3.8453746 3.5182736 3.888014 3.7411566 3.8612833 3.8118093 3.8144255 3.9799688 3.6746078 3.6084282
1369007_at 5.758915 5.5504346 5.80952 5.163056 5.314061 5.782809 5.5866795 5.7635827 5.6607075 5.551997 5.089072 5.1547985
1369008_a_at 4.027177 4.2903285 4.320698 4.416344 4.3203373 4.108284 3.984442 4.3777146 4.3493533 4.210103 4.4374266 4.4965897
1369009_at 4.1995554 3.6225257 3.7947536 4.0173373 3.839771 3.862552 3.7434556 3.6592474 3.9152212 3.7710907 3.7770927 4.0897646
1369010_at 5.188978 4.7346907 4.878272 4.6696644 4.735771 4.774143 4.9567823 4.8172197 4.8866014 4.7976694 5.1994963 4.9714804
1369011_at 12.697541 12.755782 12.754001 12.430541 12.71224 12.991573 12.557341 12.742567 12.635704 12.779853 12.491627 12.665783
1369012_at 6.108686 5.881386 5.609977 5.8617406 6.6557155 6.4402204 6.1664047 5.957218 5.950371 6.461126 6.2392483 5.682613
1369013_a_at 10.914308 10.908553 10.98354 11.061605 10.964653 10.853391 10.935982 10.958598 10.971773 11.019911 10.991389 10.89985
1369014_at 4.4665565 4.3251143 4.49396 4.449498 4.496413 4.12844 4.6758337 4.020424 4.7605953 4.2126503 4.1229467 4.0432196
1369015_at 4.9172373 4.8190775 4.987721 4.770944 4.9213643 4.672331 5.195898 5.20104 4.889461 5.051011 5.0168943 4.8970294
1369016_at 5.097494 5.140455 4.8820086 5.1805224 4.7975326 4.9222517 4.802947 4.985162 5.0772343 5.283003 5.11211 4.9315805
1369017_at 4.5885615 4.236084 4.4793944 4.167342 4.4886103 4.042448 4.825944 4.4297886 4.093918 4.554246 4.1699567 4.5039563
1369018_at 4.8962207 5.1507297 5.340866 5.2232137 4.865712 5.2381444 5.094863 5.2612944 5.550214 5.0834155 5.045849 5.5328765
1369019_at 3.85819 3.4442017 4.0370703 3.8897157 3.7884328 3.7697444 3.6484613 3.7745411 4.0590925 3.612268 3.8397472 3.623575
1369020_at 4.796382 4.338648 4.2227077 4.259607 4.424221 4.5880246 4.538988 4.7071304 4.2395973 4.5461164 4.5801373 4.560151
1369021_at 5.8329387 5.644688 5.4196386 5.9405394 5.535521 5.4553704 5.770422 5.520976 5.5850224 5.62043 5.492378 5.7041707
1369022_at 5.8851876 5.472665 5.614257 5.5032988 5.616252 5.558835 5.2246284 5.7923956 5.341654 5.8187046 5.67995 5.3652563
1369023_at 9.904408 9.919179 9.894394 10.141842 10.080336 9.807821 9.970762 10.025603 10.197897 10.08059 10.160654 10.005208
1369024_at 7.5401073 7.240868 7.336785 7.2834005 7.0352645 6.910785 7.0559554 7.1095247 7.134123 7.3832397 7.507634 6.8375907
1369025_at 4.357633 4.0852747 4.290819 4.259186 3.9625916 4.6512237 3.9896166 4.492303 4.2422934 4.043374 4.4918227 3.8819516
1369026_at 5.517857 5.374412 5.331935 5.7279654 5.2961473 4.9211974 4.692596 5.6805205 5.4781694 5.4359245 5.215256 4.9985204
1369027_at 4.302598 3.9541676 4.1068263 4.0435457 4.347232 4.3878484 4.276678 4.198962 4.3875246 4.3906746 4.383216 4.401419
1369028_at 5.1932783 4.7161055 5.1718197 4.9962068 4.6140614 5.044567 5.3931956 5.1206484 4.8426385 5.7218795 5.0262933 5.3227406
1369029_at 5.480947 5.840621 5.768021 6.300084 6.061239 5.883812 6.3128314 6.281289 5.7959805 5.866064 6.147538 6.2508593
1369030_at 4.3592863 4.361663 4.1168547 4.2728763 4.2301154 4.3782578 4.350031 4.0566955 4.4009237 4.189141 4.131875 4.273653
1369031_at 8.675563 8.677345 8.853563 8.610358 8.68845 8.651562 8.744607 8.813971 8.744748 8.588192 8.620946 8.765226
1369032_at 7.448991 7.436836 7.149643 7.316542 7.5180163 7.341909 7.457966 7.38521 7.4367504 7.399971 7.3170996 7.3226895
1369033_at 3.483544 3.7966838 3.3491619 3.7225 3.4382844 3.4185622 3.4344137 3.8795416 3.6662378 3.6057527 3.4089754 3.5335796
1369034_at 4.444538 4.462516 4.5699835 4.6099377 4.52435 4.378071 4.5207596 4.3689766 4.5523157 4.4868097 4.3990884 4.4729304
1369035_a_at 3.6381838 3.8003855 3.7843595 3.9528573 3.6154902 3.6761656 3.8287075 3.8911674 3.9344444 3.5741124 3.5355825 3.602496
1369036_at 3.822948 3.797439 3.5470874 3.7139943 3.7619338 3.6553721 3.790359 3.9104424 3.8729794 3.6838446 3.76163 3.9127872
1369037_at 4.4043813 4.4227524 4.6263022 4.672065 4.6910725 4.6322093 4.838477 4.9063296 4.551728 4.9634957 4.6899486 4.7191877
1369038_at 5.4282656 5.4376497 5.593994 5.2156687 5.5742645 5.587376 5.49152 5.439805 5.4253883 5.3130016 5.452032 5.362831
1369039_at 7.278924 7.66779 7.552977 7.4682326 7.3726506 7.4132986 7.385716 7.56853 7.414161 7.568835 7.509859 7.2018046
1369040_at 5.309772 5.2014265 5.661608 5.2321625 5.5216074 5.704061 5.0617213 5.3120985 5.6990457 5.39656 5.550505 5.200338
1369041_at 3.5813818 3.7523024 3.487269 3.790055 3.4459748 3.585228 3.3696811 3.5625265 3.7036915 3.4030335 3.6091733 3.6596653
1369042_at 6.397141 7.056555 6.3411326 7.030569 6.5659504 6.814266 6.6186132 6.6689353 6.660393 6.5364347 6.3170795 6.260553
1369043_at 3.59122 3.6392465 3.4361558 3.745151 3.9196308 3.5055385 3.76787 3.6398082 3.5633712 3.6963375 3.4441361 3.5388398
1369044_a_at 6.619666 6.1201105 5.54906 7.640213 6.2071943 5.504147 6.7420406 6.4330053 6.4199095 6.0738072 5.780452 5.128048
1369045_at 6.241049 6.234884 6.041507 6.1279216 6.346124 6.3536367 6.261488 6.1045256 6.258173 6.26489 5.9986367 6.161839
1369046_at 3.9344609 4.3924284 3.93137 4.3962317 3.945358 4.0807695 3.6197155 3.7980292 3.9871223 3.9838483 3.8050454 3.7309031
1369047_at 3.1128998 3.356038 3.3886302 3.263291 3.1481893 3.1973631 3.3593585 2.981459 3.243741 3.2638974 3.2317672 3.2729065
1369048_at 4.2865095 4.630324 4.4218054 4.4241896 4.611488 4.6126647 4.552367 4.4899063 4.0586457 4.4071755 4.4466944 5.2144113
1369049_at 3.8462622 3.627985 3.904698 3.537559 3.6875243 3.7953405 3.4385197 3.6545174 3.7851841 4.2910347 3.8376284 3.5117924
1369050_at 7.599717 7.782356 7.6407976 7.6007986 7.574271 7.6171055 7.1306167 7.252245 7.7247977 7.199327 7.221024 7.6024957
1369051_at 5.2122073 5.566901 5.3407245 5.245689 5.0551395 5.2390313 4.9599876 4.9573617 4.919124 5.0323586 4.9126487 5.044441
1369052_at 5.398694 5.174465 5.519559 6.1929107 5.0988545 5.501443 5.1570787 5.5310717 5.065075 5.539157 5.214167 5.180747
1369053_at 4.3942933 4.159566 4.336274 4.2154517 4.1928835 4.2212305 4.127358 4.468224 4.5994844 3.9458292 4.3222575 4.310839
1369054_at 4.8148665 4.061163 4.486842 4.846225 5.0446653 4.5023274 4.484415 4.218119 4.4214926 4.319422 4.716231 4.1350617
1369055_at 4.067519 3.5797858 3.5995605 3.7139506 3.8193872 3.6005337 3.7538402 3.6296394 3.464376 3.8860497 3.8005974 3.4568737
1369056_at 3.3805442 3.4273026 3.3394332 3.4267116 3.3117688 3.4417107 3.4969094 3.3484526 3.4334424 3.370021 3.3893368 3.561986
1369057_at 7.503348 7.470915 7.3557205 7.441992 7.4418745 7.3902254 7.429345 7.5167356 7.466171 7.6881733 7.2228446 7.414022
1369058_at 5.6341677 5.244987 5.2558627 5.609544 5.2881627 5.5859895 5.326142 5.554339 5.4797277 5.284337 5.7099776 5.126834
1369059_at 7.4647274 7.436274 7.3357778 7.518605 7.268187 7.4606347 7.5996785 7.2706256 7.461264 7.16599 7.509883 7.0925336
1369060_a_at 7.9765177 8.214941 8.14616 8.112589 8.061447 8.073613 7.898265 8.114961 7.803823 8.010164 8.3654175 7.9765463
1369061_at 7.592091 7.882129 7.833178 7.872751 7.8397183 7.712861 7.779297 7.5721765 7.6866546 7.7170405 7.8258123 7.6592226
1369062_at 4.962488 4.9677486 4.8926 5.5100937 5.3011 5.103297 5.152096 5.208332 4.7814856 5.2574396 5.1914463 4.999614
1369063_at 9.217285 9.246978 9.394784 9.170492 9.273592 8.883346 9.059551 9.31551 9.075869 9.107089 9.320469 9.005813
1369064_a_at 4.105956 4.3422422 4.2169914 4.1561675 4.0813694 4.2299366 4.250949 4.1148767 4.1012764 4.195161 3.9347634 4.1482515
1369065_a_at 8.889838 8.769587 8.709522 8.698695 8.81825 8.932498 8.996156 8.959753 9.145756 9.129548 8.9298115 9.007836
1369066_at 5.6217456 5.7060127 5.083039 5.116742 5.5294013 5.650482 4.9587374 5.111974 5.353858 5.7931986 5.357974 5.7544813
1369067_at 3.5732155 3.5223575 3.755736 3.8206074 3.8199599 3.786206 3.5564477 3.6816912 3.6155872 3.888197 4.025341 4.079843
1369068_at 3.9498236 3.9486527 3.7947607 4.2783413 3.971471 3.7272289 3.886035 4.016953 3.8220935 3.9374883 3.9403381 3.974157
1369069_at 6.529527 6.8651767 6.7522106 6.8094506 6.9068727 6.692123 6.570779 6.6853685 6.667917 6.577177 6.8907456 6.7033772
1369070_at 7.7585273 8.072006 8.111129 7.811112 7.742453 7.964762 7.8998985 8.168153 8.029837 8.088145 7.749631 7.855064
1369071_at 4.105197 3.8865461 4.0885973 3.8300498 4.2249317 3.9990072 3.939875 3.8138473 4.129711 3.920178 3.8247678 3.7922423
1369072_at 6.2075176 5.6148243 6.3202662 6.1758933 6.175226 7.351262 7.626735 6.2996964 6.0862155 6.0581217 6.0667562 7.336074
1369073_at 9.811975 9.82567 10.184669 9.995196 10.012965 9.884914 9.752123 10.071546 10.009232 9.993317 10.049132 9.558434
1369074_at 12.2935095 12.445868 12.311097 12.169926 12.271431 12.372942 12.202715 12.11539 12.177511 12.008142 12.115747 12.155771
1369075_a_at 4.101595 4.2887874 4.6075983 4.326627 4.3928785 4.768222 4.5349555 4.602426 4.4503555 4.7834463 4.2804956 4.3153033
1369076_at 8.41663 8.504999 8.520059 8.169136 8.496586 8.508678 8.396709 8.305618 8.0979595 8.175458 8.585664 8.2562685
1369077_at 5.8394156 6.0599833 6.0787754 6.0350137 6.396451 5.9834633 5.9360623 6.163876 6.5173597 6.046816 6.388319 6.0488024
1369078_at 7.8136954 7.513316 7.4855413 7.683475 7.629862 7.565881 7.6742187 7.573118 7.7022333 7.4633307 7.6702094 7.631037
1369079_at 4.6762404 4.4927177 4.3694754 4.6454988 4.8561087 4.565005 4.540582 4.4446936 4.3720884 4.841482 4.7262063 4.634663
1369080_at 4.5556526 4.388033 4.3733315 4.371729 4.505215 4.2896585 4.4045067 4.429762 4.4414234 4.5455112 4.746716 4.4565153
1369081_at 7.3648624 7.993345 7.644073 7.3396463 7.4547296 7.222617 7.6248403 7.800868 7.7605057 8.290346 7.200038 7.861309
1369082_at 4.704488 4.897262 4.92216 4.5834403 4.702731 4.85081 5.062957 4.9239707 4.711332 4.5669527 4.908012 4.827097
1369083_at 4.998 5.343389 5.141869 5.1091604 5.7865276 5.15935 5.1210103 5.2187533 5.719236 5.1529703 5.564168 5.589201
1369084_a_at 6.902408 6.7281055 6.7882233 6.8383756 6.691621 6.9721622 6.933885 6.7193894 6.8753114 6.679873 6.8385034 7.0861583
1369085_s_at 6.7003837 5.362366 6.594423 6.547839 6.370539 6.4207067 5.7715535 6.9240413 6.825278 4.90377 6.4086165 6.2443676
1369086_a_at 5.4259357 5.5800667 5.757642 5.6276684 5.606555 5.557949 5.1401405 5.277176 5.6999645 5.6681595 5.681019 5.157817
1369087_at 4.3312755 4.4453096 4.910181 4.6034555 4.2672596 4.866452 4.268693 4.337637 4.8865333 4.8864536 4.369055 4.5885806
1369088_at 6.2766314 6.462659 6.1527967 6.0139823 6.374634 6.1216393 6.4558096 6.292358 6.028563 6.305202 6.0740504 6.442708
1369089_at 4.4074993 4.4068394 4.014303 4.047185 3.9529212 4.0564947 4.090622 4.1737857 4.023593 4.20459 4.0556736 4.1236753
1369090_at 3.7601662 3.8864434 3.730781 3.9076056 3.8472955 3.537139 4.208219 3.7809842 3.7269473 3.6292546 3.794715 3.5753026
1369091_at 3.5181606 3.909384 3.85198 3.808917 3.7589595 3.7019382 4.1488056 4.682724 4.0246544 4.1985273 4.341648 3.6927328
1369092_at 8.030904 8.177728 8.190883 8.062049 8.176065 8.118466 8.104516 8.196022 7.8522615 7.8459134 8.296026 7.903036
1369093_at 7.1299667 6.941748 6.730961 6.7370796 6.752925 6.8282857 6.8628945 6.765148 6.939846 6.774032 6.3975835 6.699932
1369094_a_at 5.172982 5.019665 5.1253405 5.384197 5.3184304 5.355275 5.445673 5.717082 5.235549 5.0259504 5.3920884 5.6585073
1369095_at 4.6874685 4.3980494 4.5919394 4.3795443 4.7466 4.2453594 4.391886 4.4209785 4.5642624 4.450321 4.4878106 4.466749
1369096_at 4.1167727 3.8514564 4.2246265 3.6406293 4.108891 3.7481444 3.8824582 3.9191391 4.498803 3.9473765 3.950268 4.1800814
1369097_s_at 6.0425816 6.2291265 6.095426 6.5459976 6.637256 5.92365 6.2800403 6.4133344 5.9297123 6.206902 6.5835695 6.0192657
1369098_at 3.871368 3.804188 4.1928787 3.762063 3.8142817 4.073317 3.9454355 3.7193415 4.175442 3.8429608 3.7858875 4.3087554
1369099_at 5.4357057 5.505002 6.055829 5.286342 5.562031 5.330574 5.2386856 5.529199 5.87982 5.9845634 6.103572 5.7911386
1369100_at 4.066841 4.0430937 3.9392881 3.8366654 4.224264 4.1176033 3.915497 4.16854 4.1311903 4.3118773 4.422867 4.213026
1369101_at 5.249322 5.22749 5.8259907 5.7855306 5.4374285 6.399374 5.8886156 6.043001 5.98255 5.5800734 6.5252314 6.4850273
1369102_at 4.082594 4.140751 4.0071344 4.18552 4.3888807 4.245877 4.2921147 4.2616673 4.5062895 4.094203 4.027814 4.151597
1369103_at 4.7235556 4.5496473 4.8580513 5.0243645 4.5586486 5.0882244 4.891771 4.7199707 4.7253494 4.5850925 4.7589417 5.289459
1369104_at 5.3798385 5.22749 5.387886 5.158489 5.121276 5.185259 5.3900323 5.149284 5.167144 5.2854385 4.8204327 5.279419
1369105_a_at 4.33181 4.739916 4.054205 4.1570616 3.7627661 4.3214445 3.8859081 4.164715 4.1785703 4.601939 4.5399 4.369219
1369106_at 4.7107325 4.513683 4.335071 4.314629 4.780572 4.630399 4.4196954 4.4522867 4.515026 4.8608503 4.7732334 4.5301113
1369107_at 3.9981143 3.7932446 3.9101555 3.8329897 3.606447 3.6942916 3.8475978 4.0103917 4.2422934 4.238331 3.7762532 4.0446453
1369108_at 3.8514757 4.068716 3.83898 3.9014728 4.4217014 3.9645555 4.14044 3.9289901 3.8224585 4.1308756 4.437374 4.0001345
1369109_at 3.8280234 3.6779904 3.5503514 3.6829817 3.9187331 3.5385816 3.5274088 3.4374096 3.5354698 3.7256453 3.805876 3.6277828
1369110_x_at 9.646467 9.490181 10.109018 10.314854 10.458951 10.392623 10.432945 10.541799 10.395027 9.199586 9.558006 7.6229076
1369111_at 14.013864 13.976243 13.972112 13.953422 13.992245 14.012208 14.048439 14.1131 14.04045 14.08659 14.0232935 14.000179
1369112_at 4.0987616 4.108808 4.3982506 4.3591537 4.315386 4.200676 4.089814 4.3623724 4.4402795 4.3676443 4.4607162 4.363364
1369113_at 3.4693155 3.406407 3.3964586 3.367388 3.6706367 3.4245625 3.4918323 3.337753 3.3894844 3.181132 3.6051629 3.15102
1369114_at 3.3848724 3.4001503 3.2857711 3.1105766 3.2448359 3.0971682 3.4028604 3.38256 3.325955 3.5275486 3.3531327 3.151951
1369115_at 5.056853 4.9622684 4.9131613 5.288178 5.1499276 5.233015 4.946682 4.412278 5.2311816 5.1634007 4.5818276 5.363402
1369116_a_at 5.6823816 5.7839704 5.708551 5.6524067 5.6304407 5.9127836 5.907366 5.450536 5.819928 5.9102654 5.8055515 5.7499933
1369117_at 4.0944448 4.241797 4.0950565 3.999283 4.199301 3.9523406 4.5740237 4.035676 4.293564 3.7381272 4.198804 4.320174
1369118_a_at 4.252269 4.4946156 4.3145804 4.607229 4.3928785 4.156043 4.8274493 4.4555864 4.495364 4.4195533 4.4022183 4.5504613
1369119_a_at 4.838092 4.6842556 4.678649 4.766571 4.990265 4.3819866 4.8339405 4.406333 4.876407 4.7565355 4.473962 4.833331
1369120_a_at 7.216436 6.97712 6.952767 7.1130385 7.15136 6.9607983 6.9454937 6.8401227 6.9428005 7.187844 7.213962 6.981435
1369121_at 4.877694 4.79239 4.6739306 4.860095 4.810635 4.6938157 4.8095713 4.926508 4.8816566 4.8615193 4.585282 5.018857
1369122_at 7.70715 7.8627625 7.8561378 8.00595 7.8213725 7.694587 7.89618 7.9549537 7.9270544 7.933362 7.9248214 7.666304
1369123_a_at 5.7586555 5.7207036 5.613796 5.5569315 5.585787 5.477333 5.416193 5.761916 5.5008326 5.802364 5.1948223 5.509571
1369124_at 4.281598 4.234233 4.0663147 4.1489916 4.237219 4.20315 4.5352373 4.165749 4.179204 4.172352 4.005143 4.1442084
1369125_at 3.3015373 3.4974186 3.16216 3.436768 3.2824364 3.289322 3.3842258 3.3526564 3.5615227 3.4040763 3.5105822 3.3022187
1369126_at 3.4973605 3.776728 4.199331 3.7257056 3.7048798 3.599055 3.8447874 3.24625 3.4994388 3.9115355 3.708143 4.175103
1369127_a_at 6.554789 6.298171 6.4384613 6.4297867 6.4732885 6.0805693 6.0048122 6.0696173 6.1743813 6.3025074 5.7420344 6.2361646
1369128_at 4.266982 4.3311653 4.4388638 4.486876 4.199888 4.30453 4.7580976 4.4202423 4.063796 4.617439 4.2761307 4.1378765
1369129_at 3.8525767 3.6124938 4.1913013 3.952458 3.9917095 3.9864647 4.1500854 3.7991538 4.2103834 4.1974907 4.1827736 4.0227737
1369130_at 4.6629605 5.0055757 4.874202 4.3038025 4.6232486 4.718129 4.976387 4.4971375 4.5328636 4.681408 4.6887527 4.7066827
1369131_at 4.3615084 3.7879875 4.0176663 4.0290556 4.027049 4.086595 4.235678 4.232413 4.033771 3.875982 4.08097 4.199851
1369132_at 4.9188285 5.041012 4.777171 5.182968 5.4300985 5.034184 5.148845 5.1271772 5.055715 5.051181 4.740222 5.3292294
1369133_a_at 3.8251538 4.035222 3.7204497 3.9122217 3.7625732 3.8421566 3.8833394 3.8594992 3.9764545 4.1287727 4.0818977 4.1233616
1369134_x_at 4.03823 3.8709333 3.6749985 3.722844 3.6322231 3.7822523 3.9593174 3.6894684 3.7857606 4.0770454 3.6517482 3.8548608
1369135_at 6.180941 6.280928 6.2031884 5.896069 5.954022 6.202839 6.5609365 6.2965565 5.919336 6.104684 6.0620804 6.5082216
1369136_at 3.9793644 4.1473894 3.8920925 4.2975063 4.048114 4.0441 4.299829 3.989875 3.8731558 3.935085 4.2785454 4.1095743
1369137_at 4.95951 4.7909718 5.148244 4.879986 5.010071 5.0462494 4.9311934 4.800247 5.0727534 4.8563848 4.9516306 4.841686
1369138_a_at 3.9163163 3.732817 3.7964244 3.941582 3.692601 3.812603 3.609016 3.5015056 3.839988 3.5878356 3.6441379 3.181767
1369139_at 3.7207463 3.780471 4.0576324 4.0062337 3.900587 3.7625115 3.834167 4.1642184 3.9307866 3.7751207 3.8306823 3.9157746
1369140_at 4.0981684 3.9951231 4.1283712 4.1326575 3.9149525 4.1675725 4.2869997 4.406864 4.154174 4.161455 4.221614 4.3435297
1369141_at 3.5124924 3.4974186 3.4035037 3.4534268 3.429289 3.5061715 3.720468 3.878897 3.4504569 3.559306 3.3540218 3.4881248
1369142_at 4.1805058 3.7720075 4.0052757 4.24545 3.8302035 3.8397558 3.7345273 3.9487066 4.013814 3.858316 4.3000135 3.7048402
1369143_at 4.184155 3.989325 4.0973945 3.9929304 4.071142 3.5874388 4.171024 4.0815005 4.0376987 4.1041164 4.102767 4.096545
1369144_a_at 3.9960158 3.8713546 4.067173 3.9528258 4.0065994 4.077967 4.0998793 4.0068426 4.084254 3.9117923 4.119622 3.6552079
1369145_a_at 4.7042904 4.8377147 4.656496 4.777616 4.3843675 4.4198265 4.62255 4.3550334 4.6234827 4.7223372 4.44799 4.535222
1369146_a_at 6.0700464 5.7060437 5.7390094 6.111487 5.492259 4.9824524 5.425293 5.0869236 5.862574 5.5352287 5.1607037 5.78378
1369147_at 4.5872955 4.5191145 4.693354 4.375127 4.6373053 4.357525 4.5984874 4.8719163 4.4352956 4.4877152 4.9513 4.674769
1369148_at 7.8036985 7.6943607 8.035683 8.12517 7.773232 7.8638563 7.937863 7.795819 7.867848 7.9841437 8.227791 8.005648
1369149_at 4.7928305 5.204841 5.095128 5.1669564 4.855194 4.998363 4.899002 5.1572514 5.0696845 4.9354143 5.3308673 5.219129
1369150_at 7.8581715 7.695892 7.8043194 7.727229 7.738966 7.5609436 7.824156 7.7829905 7.514396 7.9361105 7.901906 7.664209
1369151_at 5.026876 5.1382065 5.2674627 5.430994 5.4688306 5.3497562 5.8294873 5.3458652 5.093401 5.5244966 5.3562455 5.3590107
1369152_at 4.773725 4.63327 5.1505404 4.9147196 5.1522417 5.033727 4.5424104 4.823303 5.013569 4.8286614 4.9783297 4.7294936
1369153_at 3.9382746 3.683751 3.9044697 4.183357 3.8757353 3.9714305 3.6833162 3.8083622 3.9254804 4.0431767 3.6737018 3.7017553
1369154_at 3.9169137 3.8560264 4.0413046 3.883579 3.9808228 3.8979707 4.1447716 3.931434 3.9046926 4.130892 4.0568523 4.20251
1369155_at 4.808775 4.5937667 4.768335 4.4560256 4.8745165 4.8453827 4.810734 4.9063296 4.790369 4.926099 4.750382 4.977531
1369156_at 6.488536 6.4532814 6.68939 5.917292 6.2233534 6.7361193 6.100956 6.147795 6.8137894 6.0717645 6.36528 6.2347517
1369157_at 8.699331 8.771986 8.662983 8.36491 8.746635 8.694063 8.723976 8.834969 8.252888 8.563409 8.766895 8.65656
1369158_at 4.4591 3.8637893 4.256941 4.130761 4.106333 4.1109304 4.368099 4.033697 4.0003967 4.4030027 4.2298727 4.4575224
1369159_at 4.7301526 4.3933706 4.768335 4.5110335 4.7038326 5.063735 5.067614 4.4897165 4.898964 5.148059 4.7901664 4.9432154
1369160_a_at 4.746666 4.6562324 4.881301 4.542339 4.418922 4.580283 4.8493586 4.5415173 4.6712923 4.540775 4.818807 4.691965
1369161_at 8.944122 8.91754 8.808086 8.781457 9.028984 8.505791 8.688647 8.642893 9.081772 8.931455 8.412384 8.855156
1369162_at 3.9059165 3.5560236 3.9314625 3.6237564 4.1020327 3.9797697 3.8545573 3.5168347 3.683855 3.996673 3.9771 4.025325
1369163_at 5.147351 5.3295197 4.810081 5.1415024 5.2823534 5.0303335 5.1662617 4.9688077 5.1591988 5.054027 4.718255 5.1983232
1369164_a_at 4.3780966 4.4088073 4.582049 4.5860124 4.630099 4.7494283 4.5811644 4.5321903 4.55791 4.5160384 4.696704 4.731781
1369165_at 4.3008246 4.249715 4.171745 4.314729 4.390461 4.2004585 4.509501 4.275672 4.169624 4.2856264 4.048938 4.180337
1369166_at 4.2641764 3.729255 3.9929204 3.9107158 4.257429 4.5940657 4.411278 4.3190355 4.5966024 4.447077 4.5191283 4.2915936
1369167_at 5.830387 5.566901 5.4449396 5.583663 5.74815 5.2854834 5.9954247 5.2396197 5.6607075 5.743774 5.7268777 5.6049685
1369168_a_at 4.7698145 4.645463 4.8196735 4.6156 4.4036922 5.2166963 4.469243 4.5774 4.5746408 4.57763 4.280044 4.3976583
1369169_at 9.439804 9.198162 9.094686 9.088341 9.188907 9.0872135 8.934641 9.2922945 9.242915 9.278766 9.263794 9.059495
1369170_at 4.028082 4.3520174 3.9067411 4.0441527 3.8650668 4.2805758 4.3615723 3.7460997 3.9759376 4.4702797 3.9286225 4.237936
1369171_at 11.007384 10.853811 10.941565 10.952505 10.868471 10.987536 10.860895 10.129778 10.322907 10.84169 11.009294 11.0283575
1369172_at 4.000291 4.4272757 4.064252 4.04662 4.015502 4.2517157 4.436882 3.9890914 3.963614 4.0559793 4.1410594 4.0722523
1369173_at 5.175681 5.2668915 4.8770347 5.075934 5.2493424 5.3406425 4.9529333 5.2446313 5.335554 4.8706956 5.1635375 5.2274065
1369174_at 6.532685 6.5361943 6.6031413 6.2798524 6.596315 6.5850687 6.356294 6.3197713 6.2592087 6.3909116 6.747867 6.4140587
1369175_a_at 3.6325686 3.8301811 3.923874 3.8111353 4.074436 3.590292 4.0435886 3.7442188 3.8201766 3.84707 3.8859806 4.073837
1369176_at 6.336313 6.159502 6.2552943 6.1476755 6.2503405 6.0658207 6.230109 6.2221475 6.338171 6.0120864 6.0335937 6.467166
1369177_at 6.573436 6.563863 6.4934163 6.822612 6.444283 6.8392687 6.7686634 6.3426313 6.1542425 6.4821005 6.6068654 6.2238827
1369178_a_at 4.217042 4.0411263 3.877902 4.024676 4.417952 4.344377 4.0761757 4.4693 4.3794355 4.408541 4.3246307 4.205096
1369179_a_at 6.169756 6.4431767 6.5210676 6.5068073 6.3235626 6.438553 6.185652 5.6713343 5.922439 6.0909843 7.014898 5.9792542
1369180_at 5.169319 5.1674795 4.722113 4.815273 5.2005844 4.9411573 5.23305 4.7199707 5.0756793 5.410742 4.975438 4.983017
1369181_at 5.6271496 5.546205 5.828802 5.5454545 5.9088545 5.570789 6.029211 5.8304105 5.806249 5.5352287 5.87271 5.620264
1369182_at 4.060852 4.8670564 3.7690496 3.9107158 4.102904 4.005511 4.3178854 4.385149 4.2039237 4.0548177 4.0211096 4.3904724
1369183_at 4.744315 4.6952066 4.548877 4.8573227 4.7192945 4.834753 4.407115 4.7931986 5.3812585 4.8401403 4.7530546 4.7980003
1369184_at 3.624129 3.857608 3.5021155 3.9738584 3.505781 3.5515003 3.8917348 3.8849943 3.530593 3.5616589 3.7395334 3.4898076
1369185_a_at 4.8800025 4.930806 5.209746 5.1302996 5.2329035 5.4527483 5.2099066 4.939808 4.8486004 4.765423 5.26294 5.1671457
1369186_at 7.6403766 7.4851313 7.9294224 7.922518 7.661071 7.89378 8.007331 7.715136 7.6310186 7.7237916 8.03782 8.050702
1369187_a_at 6.8416953 6.906813 6.7343616 6.687119 6.9588227 6.823357 6.526118 6.6424723 6.8161535 6.848407 6.6414566 6.6911716
1369188_at 4.2304096 3.8835654 4.2028904 4.033248 3.9888916 3.9376297 4.0216675 4.371701 3.9813325 4.095736 4.079104 4.115636
1369189_at 5.1529613 5.208226 5.2542896 5.122889 5.225493 5.493986 5.264178 5.0592065 5.270979 4.954565 4.994508 5.223423
1369190_at 5.7397547 5.7440205 5.6902313 5.6088967 5.874571 5.7938666 5.58064 5.680058 5.509458 5.721645 5.482677 5.7149835
1369191_at 3.5100062 3.5717027 3.3688188 3.6425502 3.5955064 3.5769615 3.7896798 3.5625265 3.5460725 3.5474637 3.558253 3.5103605
1369192_at 4.8010635 5.104994 4.8200493 4.71517 4.8132133 4.718335 4.5026603 4.718767 4.453415 4.928599 4.8297634 4.660591
1369193_at 5.516174 5.394623 5.477525 5.825841 5.163924 5.7214594 5.0120754 5.907829 5.42198 5.3989186 5.1546 5.474951
1369194_a_at 3.7597327 3.6430264 3.5777612 3.7991548 3.6542995 3.8683164 3.7631664 3.9236066 3.8174314 3.8505683 3.8514786 3.7048402
1369195_at 5.911231 5.8658447 5.946763 5.8541183 5.445529 5.7492604 5.5361676 6.918116 5.7783217 5.9032865 6.123355 5.919267
1369196_at 5.815329 5.5507584 5.5396395 5.2913876 5.6531267 5.4846125 5.5211134 5.5522184 5.8414154 5.689522 5.8738575 5.467519
1369197_at 6.1371336 6.3296323 6.3700123 6.0713086 6.323776 6.3744335 6.0440717 6.1688175 6.0816374 6.4631667 5.9753513 6.106148
1369198_at 4.7798896 4.886651 5.061984 4.9615254 4.848587 5.1310062 4.900652 4.82588 4.8509035 4.769742 4.6001873 4.872675
1369199_at 4.4375334 4.2876453 4.2941284 4.436167 4.729705 4.5317125 4.6511927 4.5817995 4.5993986 4.5034485 4.841219 4.5839877
1369200_at 10.158601 9.859283 9.871204 9.833655 9.937073 9.796854 9.792007 9.866839 9.980151 9.959398 9.722951 9.669658
1369201_at 4.8788614 5.4392962 5.079538 5.303232 5.373329 5.2854195 5.2127037 5.0883765 5.2955227 5.278852 5.411675 5.1134744
1369202_at 3.7421484 3.5601988 3.5445845 3.6165671 3.6450384 3.4797342 3.45278 6.7092514 3.5086305 3.6071866 3.471968 7.2519727
1369203_at 3.9116714 3.9094887 3.9831965 3.6483746 3.5677845 3.947829 3.8631518 3.8693144 3.85385 3.8713343 3.827502 3.8985207
1369204_at 7.367825 7.516445 7.452992 7.397629 7.5432944 7.490939 7.682088 7.5098524 7.304917 7.508592 7.6950784 7.636124
1369205_at 5.2952385 5.3336616 4.929707 5.0906787 5.200076 4.868582 5.1587825 5.0735807 4.9006705 5.088432 4.898138 5.059005
1369206_at 12.731675 12.707965 12.780799 12.781142 12.833657 12.744209 12.623667 12.69358 12.738153 12.760932 12.7459545 12.758283
1369207_at 4.4518404 4.605298 4.6353445 4.532512 4.6260977 4.6019588 4.689092 4.5538454 5.2708797 4.5329914 4.686176 4.8617215
1369208_at 5.9681153 6.472956 6.6313057 6.2018037 6.104926 7.0900254 5.8198323 5.931002 7.3924823 5.7497716 6.7422037 6.2685666
1369209_at 6.8284926 6.9180865 6.6989274 6.6494823 6.8067536 6.7143955 6.7052298 6.71966 6.4241214 6.691432 6.680358 6.6588826
1369210_at 3.4853227 3.3461604 3.1742294 3.445267 3.367935 3.3616004 3.6121266 3.6479442 3.3178058 3.3124244 3.545771 3.3148253
1369211_at 5.674347 5.964374 5.564231 5.8007383 5.8948627 5.662607 5.6700993 5.587167 5.600484 5.8076262 5.9453254 5.76518
1369212_s_at 7.2236495 6.7351556 7.134505 7.1960907 7.3620524 7.2682467 7.6609044 7.0043755 7.254144 7.31714 7.746718 7.218039
1369213_at 4.7935348 5.044688 4.7863765 4.701211 4.627706 4.7409496 4.7077036 5.143097 5.1012 4.4382887 4.774002 4.783066
1369214_a_at 5.50888 5.4379287 4.9454637 5.5679193 5.392789 5.539665 5.278399 5.6319423 5.2539845 5.2126045 5.103635 5.2608695
1369215_a_at 10.159686 10.202654 10.161706 9.903887 10.263404 10.34733 9.945274 10.036589 10.197839 10.088622 10.06967 10.241947
1369216_a_at 5.5870695 5.53905 5.581871 5.464023 5.418729 5.4753942 5.7551756 5.495929 5.274558 5.440363 5.4741235 5.6445656
1369217_at 4.087826 3.9252934 3.8495364 4.144294 4.149659 3.8947108 4.0908127 4.119176 4.110239 4.198067 4.122774 4.118235
1369218_at 5.2805243 5.568759 5.7362695 5.526112 5.6326833 5.558065 5.860673 5.11564 5.853375 5.6321044 5.057322 5.1002536
1369219_at 6.3103476 5.8738885 5.649043 6.3158193 6.1918445 5.8365073 6.4552035 5.982137 6.028653 5.7356915 6.275858 6.2308793
1369220_at 6.595027 6.5977087 6.8532257 6.4914355 6.4374075 6.4836006 6.5693226 6.2754874 6.6596117 6.899766 6.402844 6.6120644
1369221_at 5.6336074 5.4949055 5.8117046 5.4740205 5.5294013 5.5817795 5.9343867 5.9942317 5.6991143 5.8635187 6.0516334 5.959699
1369222_at 5.3668184 4.9054823 5.20954 5.5546455 5.3227606 5.116541 5.22255 4.927767 4.9688225 5.118864 5.1608176 5.3052034
1369223_at 6.754198 6.5819583 6.519455 6.8723807 6.5202484 6.8264475 6.538292 6.917873 6.3545175 6.997174 6.40359 6.5660763
1369224_at 10.149443 10.230247 8.75097 8.968657 11.185153 10.255607 8.642954 10.071394 10.063057 10.019128 9.38729 10.156106
1369225_at 11.509144 12.007791 11.72039 11.585124 11.740498 11.855756 11.901971 11.511052 11.993017 11.966495 11.862209 11.609199
1369226_at 7.781445 7.9621196 7.8072705 7.8578596 8.089916 8.064655 7.6501727 7.876447 8.348745 7.9912353 7.9588003 7.9324155
1369227_at 4.6487794 4.4723406 4.5514593 4.3563175 4.502274 4.537544 4.4386487 3.8779233 4.6848173 4.1216288 4.273781 4.2130265
1369228_at 5.2860055 5.0835047 5.234853 5.3454657 5.521052 5.2818947 5.3907714 5.084869 5.3069983 5.247038 5.0355935 5.3652563
1369229_at 5.3261433 5.313217 5.0522175 5.368808 5.506592 5.3001876 5.621149 5.5566907 5.5655456 5.422358 5.3822474 5.754619
1369230_at 4.1105623 4.466277 4.342243 4.2118044 4.3265758 4.4848843 4.689092 4.522768 4.6022577 4.49373 4.5384464 4.4986057
1369231_at 4.5469 4.763166 4.2040668 4.566166 4.6750417 4.8566766 4.6329694 4.1861005 4.525384 4.485964 4.4833 4.752394
1369232_at 4.640755 4.27617 4.159768 4.4486485 4.503661 4.6694074 4.447674 4.221675 4.7499313 4.2139273 4.788002 4.4017153
1369233_at 4.2344184 3.929052 4.067487 4.039111 3.871813 3.7472613 4.3368845 3.8815997 3.7993193 4.0948143 3.8446736 3.9679222
1369234_at 7.079361 6.97002 7.007021 7.0987725 6.7706194 6.8562007 6.68614 6.7288213 6.8635283 7.1060224 6.9347115 6.7207117
1369235_at 4.8294964 4.480772 4.541934 4.6217914 4.628975 4.752908 4.550512 4.609688 4.366724 4.84186 4.3799567 4.69055
1369236_at 4.8038273 4.7872124 4.8816195 5.231149 4.95249 4.993592 5.432351 4.9364314 5.309519 4.87111 5.1173987 4.8676167
1369237_at 4.811723 4.820752 4.949757 4.5626984 4.4205203 4.7427335 5.062433 4.955991 5.0850935 4.694259 5.101634 4.7302465
1369238_at 9.815074 9.450839 9.863357 9.628717 9.613783 10.051772 9.6136675 10.38312 9.604287 9.98808 10.175546 9.793781
1369239_at 4.037924 3.548737 3.690971 4.197571 4.103533 3.8501377 4.1580114 4.05821 3.926658 4.0382633 4.059275 3.9741576
1369240_a_at 5.352025 5.3135357 5.39207 5.449935 5.584037 5.5760665 5.836289 5.520508 5.6636763 5.1459537 5.2623105 5.3917828
1369241_at 5.1972647 5.1124883 5.6851215 5.1177473 5.440278 5.211231 5.385869 5.368502 5.384519 5.3044176 5.469507 5.112031
1369242_at 3.4693487 3.57196 3.4917836 3.3580413 3.3300214 3.2937112 3.538114 3.5497787 3.575207 3.8084347 4.003398 3.4777083
1369243_at 3.9835305 3.9773898 3.796881 3.7632294 3.8644898 3.871747 3.9642498 3.6638691 4.045054 3.9111533 3.7418206 4.017087
1369244_at 5.7328215 5.970426 5.982611 6.1003036 5.7970686 5.8365145 5.801157 6.128865 5.9076476 5.9123383 5.784149 5.6901565
1369245_at 3.9195995 4.2975044 4.1152034 4.1676397 3.939812 4.036857 4.1905565 4.011036 4.244706 4.1259317 3.8363338 4.2808533
1369246_a_at 3.5402267 3.6459332 3.3566859 3.7125392 3.550753 3.5164928 3.6919014 3.7262502 3.7651722 3.6719315 3.567156 3.7048402
1369247_at 5.560136 5.7284865 5.3960986 5.248354 5.1960044 5.5733595 5.3876376 5.187211 5.614298 5.4541397 5.4333177 5.054026
1369248_a_at 6.1733737 6.1590943 5.289522 6.3331027 5.396737 5.073134 5.6722097 5.936894 5.0456657 5.662709 5.0335617 5.046456
1369249_at 7.78779 8.099481 8.199115 7.4407597 7.6884313 8.19464 7.920328 8.041365 7.690751 8.078466 7.420042 8.23822
1369250_at 5.151341 5.018053 5.0398493 5.5153494 4.9958444 5.126108 4.988922 5.077869 5.2763896 4.7143297 4.99963 4.6800985
1369251_a_at 5.1688995 5.310215 5.2128477 5.103046 5.6960893 5.4547386 5.6751404 5.520508 5.4995914 5.2185106 5.6510763 5.377948
1369252_a_at 5.3941593 5.5002794 5.342272 5.5029836 5.2386117 5.264194 5.3876376 5.4412146 5.11643 5.907678 5.4964485 5.4445853
1369253_at 3.6303623 3.6821978 3.6984532 3.8518627 4.0323396 3.5150394 3.9283328 3.7084777 3.5528038 3.624748 3.8522694 3.6753747
1369254_a_at 4.1337113 3.9214036 4.3680773 4.7201047 4.4308167 3.810191 4.3059344 4.4540024 4.0587006 4.2550883 4.101113 4.203745
1369255_at 5.326011 5.720607 5.5580063 5.503042 5.576315 5.4511375 5.7270603 5.1708817 5.4407144 5.309593 5.5888734 5.2608643
1369256_at 5.4726076 5.1488357 5.1221457 5.317987 5.472566 5.0524206 5.2708187 5.414301 5.2511034 5.193352 5.0865216 5.0262475
1369257_at 5.01948 4.84868 4.6692953 4.8845363 4.53568 4.7101984 4.758097 4.7396765 4.799282 4.6714754 4.5389795 4.652663
1369258_at 3.0853684 3.4660225 3.1768215 3.1876717 3.241888 3.2507792 3.3211985 3.377041 3.2363627 3.3620837 3.299383 3.219264
1369259_at 6.7483582 7.690858 7.3319955 6.702769 7.5271325 6.7860603 7.832715 6.964529 6.7264876 7.4963446 6.570958 5.992835
1369260_a_at 4.12701 4.1743736 4.0974894 4.3748913 4.125945 4.159345 3.8650193 4.1787453 3.812831 4.0618224 4.0756316 4.279152
1369261_at 5.094187 4.75716 5.0509367 4.739604 4.8250237 5.1390147 5.0950665 4.7893653 5.1417437 5.1820226 4.7844176 4.903931
1369262_at 6.53952 6.4059196 6.6612473 6.531496 6.686698 6.193585 6.29113 6.4242887 5.9292665 6.5109253 6.601446 6.4895787
1369263_at 3.3358953 3.3346174 3.4759736 3.6075535 3.4776263 3.5049791 3.3121924 3.4271338 3.3560536 3.4524434 3.4018214 3.3889232
1369264_at 5.077679 5.2707624 5.107994 5.2726483 5.1308107 5.195067 5.003456 5.163039 5.2452984 4.8074317 5.083541 5.036792
1369265_at 5.6966467 5.886932 6.1005692 5.7248178 5.8885255 6.023518 5.225684 5.87857 5.5595284 5.8340793 5.723658 5.735169
1369266_at 5.816462 5.4703617 6.210795 5.1849074 5.4288187 5.456465 4.9463115 5.0892825 5.5973535 5.487201 6.040024 5.8725452
1369267_at 4.017954 3.852889 3.7086115 3.8258984 4.027055 3.889783 4.0282907 4.1529737 4.345892 3.6378098 4.021732 3.8184867
1369268_at 4.2833185 4.0034537 3.8018935 3.919229 4.117034 4.12577 3.814865 4.073242 3.902955 3.7812822 4.5213423 4.090938
1369269_at 8.1664715 7.9177833 7.874362 7.626043 8.116326 7.9087048 7.6947093 8.009174 7.829829 7.9097495 8.010542 7.908545
1369270_at 8.448744 8.581013 8.409698 8.303073 8.449789 8.377314 8.328123 8.491576 8.549765 8.332901 8.289555 8.480036
1369271_at 4.271385 4.136093 4.409745 4.469833 4.0970144 4.183551 4.4704485 4.1819143 4.7079725 4.3042 4.4443283 4.520771
1369272_at 5.5299377 5.3960247 5.07073 5.3264 5.4970856 5.380246 5.750477 5.3656926 5.1464324 5.1628485 5.6408615 5.76822
1369273_a_at 4.136854 3.8266363 4.1654177 4.419627 4.1479244 4.183551 4.2220225 4.5286603 4.2450094 4.4861236 4.185075 4.2858567
1369274_a_at 4.1368585 4.0618405 4.1721935 4.4356327 4.9712496 4.4901724 4.5505834 4.4129415 3.9928238 4.3005514 4.491535 4.147709
1369275_s_at 12.654991 12.600171 12.517364 12.291359 12.467574 12.283333 12.425898 12.47014 12.530312 12.449862 12.413511 12.432014
1369276_at 4.348127 4.5460353 4.6939144 4.4886675 4.4126263 4.527983 4.2816563 4.3668423 4.8034334 3.9591045 4.6758633 4.603813
1369277_at 5.834356 5.580594 5.9300194 6.069027 6.111404 5.79406 5.6434593 6.0578675 6.369998 5.6732063 5.838581 5.653362
1369278_at 6.381799 6.008609 6.643427 6.782315 6.633774 6.3571205 6.4119377 6.3075705 6.5971036 6.3078036 6.5592575 6.422115
1369279_at 5.7338033 5.526847 5.160448 5.890222 5.6428876 5.309115 5.6111884 5.493205 5.8658853 5.9881873 5.6537075 5.988359
1369280_at 4.5424123 4.7630663 4.6096916 4.5687246 4.4932184 4.1983137 4.433849 4.5286603 4.495825 4.2160144 4.362294 4.3644633
1369281_at 3.3196194 3.1802137 3.5454664 3.3113859 3.5280795 3.5012386 3.7213452 3.8135116 3.8173985 3.5069425 3.4131057 3.622335
1369282_at 3.3786 3.4343095 3.3328135 3.4359498 3.520522 3.3962822 3.3593893 3.4821272 3.3472993 3.3091319 3.5036955 3.4272096
1369283_at 4.166333 3.7548125 3.9525988 3.8306496 3.761408 3.685786 3.6880999 3.841656 3.8740556 3.6525805 4.4195414 3.5935447
1369284_at 5.589381 5.2485924 5.285223 5.3760724 5.2005844 5.2566085 5.4141254 5.053815 6.052425 5.202403 5.3523445 5.4851594
1369285_at 5.973432 5.9155374 5.797241 5.831689 5.807456 5.946126 5.9081225 5.7832804 5.1691008 5.4088335 5.442269 6.098481
1369286_at 12.814922 12.798371 12.645282 12.823978 12.820634 12.689529 12.754575 12.65141 12.839217 12.620642 12.637336 12.655971
1369287_at 4.453953 4.3277636 4.5271187 4.3522835 4.503179 4.364981 4.3478394 4.605236 4.680074 4.474629 4.716231 4.43719
1369288_at 4.4947824 4.260032 4.512157 4.412764 4.224738 4.287015 4.473033 4.6537647 4.204421 4.3610544 4.614542 4.426963
1369289_at 8.300964 8.284881 8.331234 8.668566 8.591193 8.015214 8.442933 8.07995 8.325719 8.695448 7.877507 8.092987
1369290_at 4.6099234 4.6023445 4.904046 4.708311 4.9192076 4.605342 4.619109 4.9733734 4.42104 4.3765306 4.900338 4.7518663
1369291_at 9.867745 10.120802 9.89318 9.960587 9.849721 9.650536 10.051243 9.9056 9.785823 10.12925 9.678479 9.874807
1369292_at 4.6801395 5.078617 4.5807796 4.8049927 4.518593 4.4200373 5.1474457 4.9169455 4.7905335 4.8252 4.912219 5.190004
1369293_at 6.4884953 6.328991 6.261991 6.25068 6.259423 5.88582 6.3283296 6.37769 6.4704337 6.4231057 6.567871 6.3436184
1369294_at 4.659543 4.826416 5.3844147 5.001074 5.0568137 4.9090424 4.8274302 5.104883 4.8404803 5.444467 5.091983 4.793908
1369295_at 4.612422 4.943032 4.8743134 4.609397 5.0647697 4.650045 4.884836 4.7812376 4.8404803 4.556695 4.692604 4.642646
1369296_at 13.087826 13.007321 13.087903 13.0199795 13.037722 12.993447 13.029343 12.94442 13.085804 13.034206 12.969532 13.001704
1369297_at 3.9695678 3.7673237 3.8870907 4.010146 4.28081 4.213415 4.2867928 4.233219 4.080596 3.9064493 3.9236891 3.90677
1369298_at 4.0048327 3.9265265 4.1970496 3.8078246 3.9822178 3.9930913 3.7710295 3.8326898 4.3858237 4.2224884 3.8847413 4.3008804
1369299_at 4.2155704 3.9023032 4.1520147 4.0970964 4.3471813 4.135646 3.9183044 4.369029 4.319571 4.1998096 4.305387 4.407174
1369300_at 4.4270325 4.2306805 4.4989986 4.2687645 4.1413126 4.6411676 4.328168 4.24325 4.02963 4.3529124 4.563698 4.28972
1369301_at 4.2445464 4.6048713 4.4330754 4.326125 4.4804215 4.370322 4.506222 4.3492665 4.3203206 4.2187414 4.1354284 4.171756
1369302_at 4.6328897 4.6658115 4.7939296 4.635431 4.6758432 4.555361 4.748448 4.8285737 4.6429005 4.6288643 4.716231 4.184821
1369303_at 3.8577673 3.7317023 4.0176663 4.012369 3.5955064 3.8342726 3.86299 3.8435645 3.681732 3.9160058 3.8781927 3.980971
1369304_at 6.9434547 7.0654316 7.2875404 7.016564 7.4380493 6.7570987 6.6529665 6.7281237 6.8229895 6.9397836 7.0079436 6.8909855
1369305_at 4.1721954 4.4128647 4.1234846 4.182889 4.513647 4.390442 4.456092 4.2299924 4.6788487 4.6057234 4.6251583 4.4266143
1369306_at 4.717473 4.133474 4.4370337 4.215366 4.2154436 4.326456 4.2867546 4.3207045 3.9344444 4.278733 4.049505 4.6530313
1369307_at 4.855588 4.86637 4.9040465 4.93524 4.8623085 4.964488 5.077507 4.99234 4.824725 4.694322 4.8084683 4.9330516
1369308_at 4.9627666 5.0397353 4.9035373 5.057679 5.2116776 4.993757 4.773958 5.18791 4.9620857 5.0436335 4.998046 5.1088552
1369309_a_at 4.643406 4.585808 4.591898 4.5252366 5.0652003 4.800399 4.66801 4.465253 4.456425 4.7865114 4.5888286 5.02318
1369310_at 5.77022 5.7011824 5.3455987 5.9459343 5.4725876 5.820187 5.3996897 5.4703836 5.556363 5.4897614 5.9049473 5.96347
1369311_at 3.623528 3.5231037 3.4758384 3.68496 3.3332493 3.3829558 3.6651256 3.6603022 3.8488643 3.6920402 3.711791 3.4465406
1369312_a_at 8.288047 8.037493 8.184572 8.365101 8.0959 7.9868493 8.115726 8.123826 8.265622 8.062641 7.948497 8.135748
1369313_at 5.29306 5.46831 5.3647394 5.0859733 5.111561 5.042322 5.147446 5.177192 5.3427095 5.051994 4.8989806 5.0655203
1369314_at 4.3463225 4.391771 4.1690345 4.1292157 4.3259 4.247339 4.284416 4.3792157 3.93443 4.3013864 4.2387557 4.026642
1369315_at 4.084049 4.1540956 3.9837766 4.3364973 4.1723375 3.9467666 3.9265246 4.480644 4.157099 4.0098066 4.049099 4.0738115
1369316_s_at 5.7628703 5.6354246 5.804585 5.93137 5.7388144 5.961005 5.786643 5.8358145 5.8546195 5.814734 5.895316 5.6504107
1369317_at 3.891832 3.7570024 3.7066195 3.808917 3.858624 3.9438899 4.0745296 4.14018 4.4233065 3.8696935 4.319215 4.012284
1369318_at 6.4164796 6.450872 6.5580983 6.4781833 6.528544 6.594972 6.3957787 6.6646657 6.1284475 6.53792 6.8632293 6.347183
1369319_at 9.285743 9.248498 9.502836 9.403916 9.299676 9.181529 9.12992 9.209002 9.072301 9.15845 9.231242 9.123619
1369320_at 4.1934705 4.290329 4.148155 4.5300674 4.153821 4.1904488 4.5509243 4.304717 4.358369 4.161456 4.2380705 4.2928047
1369321_s_at 3.3745456 3.3712041 3.4363296 3.2326727 3.3064861 3.2115257 3.448211 3.5680609 3.2957675 3.267541 3.320697 3.4407003
1369322_at 5.378449 5.58921 4.934453 5.379664 5.4414086 5.6210623 5.415069 5.1594744 5.7210493 5.53991 5.6303577 5.890216
1369323_at 7.015496 7.05301 6.948607 7.162062 7.221349 6.8902106 7.109975 6.8804774 6.516847 6.9445224 6.9347115 7.1075354
1369324_at 3.530637 3.3459942 3.281318 3.4508736 3.4164894 3.3580062 3.67826 3.4293554 3.4789872 3.7040412 3.501323 3.685141
1369325_at 5.170877 5.0765047 4.7302036 4.985297 4.905802 5.509209 4.8770113 5.4372168 5.3268294 4.8252006 5.1545477 4.599211
1369326_at 3.8968575 4.111005 3.5392911 3.6358213 3.8619833 3.7920196 3.7234201 3.9965332 3.6662378 3.914585 3.6354043 3.687437
1369327_at 4.5871887 4.7490325 4.047797 4.534733 4.7183466 4.398688 4.3434367 3.7205708 4.4862385 4.2970147 4.2521114 4.311298
1369328_at 5.5506196 5.4713926 5.6615887 5.5612173 5.671568 5.5696707 5.4178886 5.540509 5.929053 5.39656 5.6771393 5.3040667
1369329_at 5.354676 5.201467 5.1795177 5.081144 5.248159 5.2734437 5.2720394 4.89464 4.8617096 4.754139 5.160153 5.2884154
1369330_at 4.963903 4.998529 5.273386 5.0874586 4.917641 4.876566 4.9057 5.1371007 4.8528786 4.954769 4.9605484 4.9007173
1369331_a_at 4.749259 4.6879797 4.961284 4.59122 5.126089 5.0761642 5.1128397 4.7763205 5.4076195 4.647421 5.0945992 5.0262475
1369332_a_at 3.7798707 3.7091587 3.507435 3.6623137 3.637583 3.6593974 3.592592 3.7432818 3.617784 3.8029044 3.802287 3.702767
1369333_a_at 3.274752 3.3044138 3.3866088 3.3134837 3.2842798 3.4812703 3.4171007 3.3792005 3.6214678 3.6635432 3.5127695 3.2888699
1369334_at 3.8346138 3.7698143 3.8594186 4.041958 3.7241993 4.053145 3.934658 3.8645523 3.8788826 3.6578965 4.196664 3.8853245
1369335_at 4.3636537 3.725002 3.8905754 3.719772 3.917632 3.6196575 3.6722388 3.8559306 3.9339302 3.5893164 3.891982 3.997963
1369336_at 5.637402 5.0642514 5.2922473 5.338903 5.2719803 5.2874384 5.28436 5.4680457 5.2829757 6.0074687 5.189598 5.4396143
1369337_at 4.491242 4.5605016 4.1490855 4.324721 4.3704586 4.243209 4.2079587 4.7170887 4.234326 4.8160734 4.189625 4.6193385
1369338_at 5.5583696 5.4951315 5.3294597 5.4657407 5.540689 5.6580524 5.5714483 6.017741 5.541066 5.6701536 5.6150045 5.646886
1369339_at 5.4426613 5.7385907 5.3686333 5.2165227 5.3389735 5.4995365 5.8261237 5.608281 5.717435 5.458866 5.3093777 5.469468
1369340_at 4.4782114 4.3013678 4.5906987 4.5626183 4.5038266 4.679998 4.374192 4.2704196 4.570905 4.3811703 4.232059 4.542965
1369341_a_at 4.22165 4.223882 4.2001996 4.198728 4.1574407 4.342909 4.1060476 3.9805512 4.095633 4.159415 4.157728 4.089595
1369342_at 5.096897 4.880459 5.2689447 5.7275662 5.4673414 5.2620564 5.148986 5.1972346 5.310235 5.6356626 5.5177674 5.4142265
1369343_at 3.4913476 3.7218366 3.59021 3.4893174 3.3522635 3.4927096 3.6366794 3.3535833 3.5552847 3.8369532 3.681181 3.5166552
1369344_at 4.976286 4.458019 4.228024 5.139774 5.0879703 4.620947 4.0908127 4.374553 4.4661193 4.933293 4.642955 4.6844754
1369345_at 3.8633993 4.1596394 3.92599 4.23503 4.0568275 4.0555687 4.070528 3.7892175 4.041298 4.0154057 3.813938 4.017868
1369346_at 3.9075906 3.8259916 3.4893801 3.7374027 3.6969075 3.4780023 3.612329 3.5811589 3.8810732 3.7299273 3.5682898 3.7939293
1369347_s_at 5.447802 5.4378014 5.2519593 5.457561 5.700644 5.578815 5.484664 5.7110543 5.3629713 5.3032284 5.72167 5.5228515
1369348_at 4.3452187 4.2751226 4.319145 4.577322 4.3009634 4.4960146 4.4820476 4.6745934 4.331586 4.4303484 4.499855 4.621315
1369349_a_at 3.6511166 3.52346 3.6560674 3.5062585 3.4971786 3.7232153 3.566665 3.7478464 3.4359078 3.6628428 3.5906472 3.6891074
1369350_at 5.4463844 5.616617 5.641613 5.703189 5.6346183 5.7739334 5.7733474 5.6860723 5.7317624 5.8066034 5.713148 6.0041614
1369351_at 4.3411064 4.903328 4.5635347 4.354141 4.6899414 4.3297176 4.45928 4.434851 4.212764 4.7176085 4.3517075 4.69877
1369352_at 4.7156324 4.9379396 5.078038 5.5428276 5.1564283 5.428961 5.014863 5.0169063 5.398117 5.2718024 5.3607583 5.0455823
1369353_at 4.7017174 4.8115807 4.4547615 4.1882286 4.473811 4.5096436 4.5243278 4.731598 4.6049795 4.5327687 4.5165997 4.797883
1369354_at 6.464143 6.487676 6.01032 6.48728 6.523573 6.2984643 6.382329 6.280277 5.9250884 6.251369 6.2553573 6.076924
1369355_at 4.731508 4.857657 5.00356 5.023237 4.950002 4.751552 4.6265097 4.9061236 4.5775995 4.782316 4.8291173 4.5936794
1369356_at 4.181273 4.069275 3.8213303 4.1843514 3.8591065 3.958939 4.1617923 3.9859793 4.2275076 3.913053 4.0671782 4.2004128
1369357_at 4.5003657 4.8474665 4.890978 4.7625375 5.099362 4.689523 5.1738296 4.773599 4.8463783 4.7622128 5.062738 4.5496054
1369358_a_at 5.9421396 5.464609 5.3414445 5.8399487 5.5740814 5.7013097 5.995043 5.8669453 5.374804 5.940396 5.841201 5.7528944
1369359_at 3.7281387 4.0373526 3.7306302 3.7593794 4.0135856 3.9665127 3.9630435 3.8727996 3.9788027 3.8329167 4.206641 3.872643
1369360_at 5.6239357 5.3683915 5.8055277 5.5462894 5.822631 5.7457433 6.009914 5.765804 5.8391967 5.599385 6.0110545 5.8714094
1369361_at 3.5822434 3.7958164 3.4335349 3.7367306 3.506631 3.3384938 3.5992243 3.3506296 3.629287 3.5091972 3.5413923 3.6694608
1369362_at 5.3915434 5.178132 5.008957 5.22553 5.077701 5.13986 5.2708187 5.3654404 5.172486 5.566904 5.4616375 5.051101
1369363_at 3.3598475 3.2604382 3.3013256 3.6010993 3.3236568 3.3692489 3.4848318 3.4566424 3.401663 3.7709227 3.6402807 3.5597389
1369364_at 3.9955294 3.8486958 3.6596017 3.855328 4.037174 3.6086895 3.6763036 3.468122 3.7931156 3.9559228 4.0671782 3.899053
1369365_at 4.6835833 4.5608163 4.4682546 4.318623 4.557719 4.368371 4.2456036 4.3851376 4.4861927 4.6060696 4.433594 4.1685896
1369366_at 5.3268447 4.798384 5.080218 5.2188816 5.307554 4.914348 5.31913 5.362873 5.082373 5.39656 5.132594 5.0860996
1369367_at 4.2478824 4.3160777 4.017666 4.1912284 4.4865446 4.391441 4.2850394 4.032315 4.250653 4.318025 4.30662 4.4440393
1369368_at 4.207999 4.406228 4.1956472 4.2598085 4.321103 4.302393 4.102408 4.4419317 4.24394 4.31631 4.15501 4.179247
1369369_at 5.0451283 4.9840937 5.2017775 5.8011603 5.330249 4.9123077 4.9676313 4.8864098 5.1795783 4.664669 5.2919497 4.8240294
1369370_s_at 4.7263775 4.846369 4.671007 5.004878 4.680651 4.551865 4.712937 4.8234453 4.6351957 4.909414 4.9317923 4.72418
1369371_a_at 4.6482916 4.214566 4.1320786 4.476797 4.203665 4.108033 3.8451643 4.1355734 4.6445994 3.9427266 4.0088873 4.1952868
1369372_at 4.455247 4.7296095 4.4246693 4.606842 4.690769 4.6972446 4.5229006 4.4740853 4.6433735 4.561734 4.464095 4.6254597
1369373_at 5.7702193 5.090566 5.564244 5.215669 5.75743 5.472475 5.3372426 5.051244 5.5036774 5.581992 5.636904 5.795666
1369374_at 4.1050167 4.0071287 4.009929 4.166999 4.1925144 3.8544376 4.413544 4.058429 3.9630735 4.0364122 4.2703094 3.936082
1369375_a_at 3.796841 4.012101 3.9586754 4.1224694 3.9238117 3.853118 3.913651 3.9031756 4.2648025 3.965578 4.38332 4.0410676
1369376_a_at 4.06936 4.212429 3.929022 4.3719063 3.9804618 4.056175 4.353098 4.175053 4.0496054 4.318919 4.021403 4.41495
1369377_at 3.5370474 3.463152 3.2732093 3.475187 3.6962473 3.077645 3.607798 3.3771267 3.685901 3.6996398 3.242048 3.8766387
1369378_at 4.011012 4.2362022 4.241494 3.9590518 4.203041 4.6024685 4.357095 4.284321 4.1617465 4.000799 4.542303 4.3333063
1369379_at 4.6841874 4.4424186 4.567574 4.9059486 4.920131 4.6841874 4.9002542 4.917759 4.610661 4.73954 4.7473626 4.5412865
1369380_at 4.581052 4.64898 4.6114273 4.6615405 4.4785724 4.378071 4.537631 4.583778 4.5488644 4.6698947 4.6425896 4.6835146
1369381_a_at 4.0359955 3.76623 3.4920018 3.7593794 3.6961384 3.609638 4.029114 3.8073359 3.8071141 3.7922282 3.9101796 4.2506876
1369382_at 5.8003254 5.8623443 5.7678843 5.8263063 6.0469313 5.6369424 6.133755 5.520508 5.8215685 5.814501 5.6405344 5.8005595
1369383_a_at 4.5690756 4.5205393 4.5483794 4.2401285 4.724822 4.657895 4.768224 4.4996157 4.811666 4.989911 4.7408447 4.801523
1369384_at 4.062031 3.9387944 4.1540422 3.968318 4.506797 3.997926 4.0226736 4.0977902 4.015269 4.022502 3.9901671 4.013047
1369385_at 4.2761397 4.4946465 4.2637386 4.183357 4.339165 4.2805758 4.6678643 4.275407 4.1495996 4.2687855 4.6071386 4.3756804
1369386_at 4.086784 4.1569667 4.068282 4.4573216 4.1928163 4.1054053 4.1330748 4.204873 4.5097995 4.0232854 4.245029 3.9939287
1369387_at 5.5423365 5.610155 5.6675563 5.7609034 5.5804434 5.8144817 5.87562 5.399747 5.6393633 5.5544043 5.5729213 5.4951186
1369388_at 4.1105022 3.9032552 3.7480395 3.9698288 3.7709634 3.8797832 4.06611 3.9747171 3.8513103 3.611087 3.8099096 3.952043
1369389_at 4.204465 4.721538 4.43193 4.3880157 4.541691 4.4542923 4.5888386 3.993089 4.4975786 4.770013 4.572978 4.497696
1369390_a_at 4.194996 4.3928003 4.5165143 4.6553173 4.3902407 4.5904927 4.891771 4.413177 4.7430043 4.228429 4.6291776 4.6232815
1369391_at 4.1593904 4.1560497 4.038871 3.9594285 4.037011 4.035427 4.1777587 4.1661997 4.0243187 4.3482156 4.3272276 4.3536844
1369392_at 4.9054127 4.9075203 5.3611717 5.025871 5.198237 4.989072 4.6161103 5.7433453 5.247864 5.587454 4.8502903 5.427637
1369393_at 3.9400425 4.2759223 4.228707 3.9730968 3.7605147 3.65387 3.9680057 3.7549748 3.9599576 3.7837744 3.8535695 3.9274116
1369394_at 4.8248005 4.159745 4.514729 4.5403585 5.1802864 4.504145 4.6240964 4.5059257 4.4574685 4.3767347 4.7230096 4.345926
1369395_at 3.7778049 3.519168 3.3280752 3.727901 3.7241993 3.6550462 3.456555 3.7631478 3.822094 3.6627204 3.4765656 3.8920174
1369396_at 5.6600037 5.482276 5.6351137 5.3612003 5.609043 5.305516 5.773429 5.349839 5.5040245 5.3156786 5.6915956 5.2959204
1369397_at 5.0568066 4.948494 4.390774 4.754362 5.056551 4.8042946 4.6793995 4.9640174 4.8256598 4.8636174 4.6540117 4.9532347
1369398_at 5.3632846 5.2442613 5.2513437 5.6027718 5.303146 5.4510555 5.1878176 5.274557 5.1859517 5.540989 5.1637597 5.515937
1369399_at 3.7367992 3.7531147 3.4639568 3.3607934 3.7596903 3.454434 3.7073152 3.6068304 3.5239758 3.3738675 3.6989653 3.5628607
1369400_a_at 4.978813 4.831277 4.4097643 4.7034407 5.0070953 4.6004753 5.1100836 4.7199707 4.8485 4.7827344 5.0330305 4.9915605
1369401_at 3.44808 3.4581563 3.261457 3.5979111 3.300874 3.091247 3.4568968 3.1927774 3.3512251 3.3361948 3.3022742 3.1792064
1369402_at 6.3198285 6.5798755 6.3722095 6.1339417 6.375232 6.1575136 6.4956436 6.3684373 6.0002737 6.4459996 6.2255716 6.3202343
1369403_at 4.4143643 4.448501 4.530602 4.2533474 4.3763285 4.711032 5.062946 4.7996125 4.4062424 4.5067554 5.0136447 4.5861387
1369404_a_at 4.5700336 4.798657 4.163584 4.6422796 4.6788044 4.66356 4.464405 4.3101826 4.776475 4.56101 4.606616 4.5511503
1369405_a_at 4.507531 3.873115 4.448918 4.1256075 4.2593923 4.3169794 4.167551 4.3432765 4.376553 4.4454083 4.3038077 4.5885806
1369406_at 4.0007496 4.0994024 4.3427863 4.303163 4.2408233 4.308296 4.521565 4.337637 3.9673223 4.542523 3.9058533 4.0317197
1369407_at 5.987105 5.845107 6.3261156 5.6088967 6.13871 6.0209646 5.8294625 6.15631 6.376968 5.524302 6.290783 6.8103437
1369408_at 4.2829 4.1202364 4.0665126 4.268225 4.3012257 4.1632714 4.1861496 4.2765636 4.2205815 4.3686886 4.6811814 4.4536057
1369409_at 7.9242806 8.003768 7.9654603 7.696077 7.700644 7.5651193 7.865217 7.686818 7.8985033 7.986271 7.682891 7.797782
1369410_at 7.698953 7.678252 7.778565 7.727382 7.543508 7.30909 7.498016 7.8347 7.451255 7.6762505 7.667001 7.5370407
1369411_at 4.172951 3.8091776 3.7576778 4.02826 4.3899693 3.8787405 4.0141687 3.927821 4.1923084 4.215376 4.34707 4.1361103
1369412_a_at 6.2849035 6.373098 6.753851 6.2875586 6.02201 6.1308436 6.1981225 6.098956 6.444116 6.6241546 6.503216 5.8717775
1369413_at 4.2018247 4.238222 4.111304 4.1212783 4.346219 4.298445 4.558204 4.426544 4.088618 4.458279 4.1655903 4.4833198
1369414_at 8.896706 8.842268 8.971848 8.907209 8.8310795 8.854155 8.69066 8.736467 8.882229 8.717745 8.923084 8.665358
1369415_at 7.2727695 7.3682437 7.625848 6.5133634 7.3116217 7.71612 7.2964277 6.6959214 6.2618465 7.6234136 8.315512 7.7315397
1369416_at 6.2111306 5.9667473 5.97686 6.0757303 6.0612164 6.09521 6.1856465 5.975318 6.108843 6.293273 5.9695916 5.840215
1369417_a_at 4.0438232 4.1293316 4.1362915 4.0821285 4.205055 4.298902 4.434454 4.2551866 4.5766892 4.1642003 4.2108192 4.373294
1369418_at 4.226174 4.373137 4.12433 4.202911 4.2527933 4.2697945 4.286112 4.3743076 4.0978723 4.200708 4.280938 4.3093324
1369419_at 4.8371797 4.9678087 5.1939945 5.0217066 5.27518 5.218309 5.3122497 4.8666553 5.4032784 5.1060724 5.2735453 4.8117247
1369420_at 4.678853 4.2997265 4.614725 4.537198 4.6737585 4.2095776 4.670428 4.2237425 4.3460655 4.628329 4.3592796 4.457879
1369421_at 5.531242 5.5926113 5.9129887 5.58251 5.2470617 5.501956 5.7108808 5.715995 5.9045215 5.394338 5.4026866 5.587867
1369422_at 5.41568 5.3151207 5.4529305 5.3667555 5.6178308 5.0127926 5.707878 5.3288927 5.1137376 5.3280983 5.5020676 5.6130013
1369423_at 4.8852363 4.6269207 4.7387395 4.2017016 4.6516433 4.5871544 4.304162 4.522139 5.011954 4.6592793 4.6954536 4.8684335
1369424_at 12.71686 12.48446 12.4222145 12.406988 12.563356 12.45631 12.5273 12.504052 12.582291 12.50262 12.572149 12.411218
1369425_at 4.220523 4.147265 4.261718 4.3137655 4.449829 4.4828014 4.13218 4.516471 4.2918634 4.026042 4.170189 4.4037647
1369426_at 4.982399 4.9492297 4.7710547 5.2347236 4.941988 4.766775 4.974722 5.1472855 5.159645 5.2504416 5.1954017 5.3629737
1369427_at 7.243528 7.0804095 7.0998282 7.0351844 7.5269403 7.2690325 7.1414604 7.236037 7.5996723 7.0339856 7.391568 7.6017203
1369428_a_at 4.1275396 4.2513757 4.164727 4.4719424 4.229266 4.289769 4.0774174 4.376185 4.776452 3.8752499 4.192978 4.4748354
1369429_at 3.7094007 3.77686 4.0233793 3.8877463 3.995783 3.7767823 3.7948697 3.8575432 3.725479 3.6817286 3.9488046 3.8360114
1369430_at 9.167436 9.3550625 9.122667 9.261702 9.183479 8.343113 6.640764 9.082867 8.402881 8.481414 9.254692 8.406359
1369431_at 4.7165594 4.835323 4.7689314 5.060814 4.838372 4.628352 4.8454633 4.7537766 4.730551 4.4428196 4.9027767 4.8726273
1369432_at 5.513127 5.0826893 5.0902348 5.2215185 5.5293546 5.095805 5.124845 5.6642284 5.256242 5.1841087 5.328281 5.349983
1369433_at 5.113387 5.1479254 5.158911 5.0285735 5.0810776 5.2796426 5.1818285 5.0696354 5.426936 4.905467 4.9836535 4.822698
1369434_at 3.9841883 3.7659183 3.790743 3.791503 3.9625916 3.729331 3.9777598 3.6506636 3.9923983 3.7033482 3.8845704 3.7334645
1369435_at 12.003302 12.007017 11.905261 12.007469 12.011943 12.032965 11.880168 11.952993 11.968536 11.991076 12.008847 11.952662
1369436_at 4.1024103 3.8571248 3.8629394 4.2850695 3.9440875 4.1576786 4.0783224 4.254514 3.853713 4.383914 4.1599913 3.9072156
1369437_at 4.1853523 4.617969 4.408824 4.643412 4.80839 4.546976 4.7163806 4.359665 4.053387 4.3644404 4.634775 4.466774
1369438_at 4.5484233 4.5152082 4.345069 4.628568 4.5664515 4.542312 4.3266873 4.671768 4.5122843 4.6565027 4.454645 4.262987
1369439_at 3.407698 3.4877865 3.67467 3.5389144 3.5947387 3.656964 3.7136538 3.4158509 3.617784 3.7136018 3.5619414 3.662415
1369440_at 5.813839 5.183061 5.6108074 5.3710537 6.1209464 5.1535177 5.58377 5.2582974 5.074616 5.0963984 4.524132 4.9649897
1369441_at 4.4531193 4.508855 4.6751723 4.4467397 4.5566254 4.578602 4.4566345 4.7558947 4.511842 4.340081 4.2232733 4.5811706
1369442_at 3.7335353 3.4506173 3.6071985 3.6593337 3.6602778 3.81674 4.1290255 3.5943582 3.579722 4.001504 3.6827533 3.3148687
1369443_at 6.1463523 5.898716 5.986251 6.1662865 6.2779517 6.154904 6.182544 6.0747714 6.1239157 6.096505 6.247443 5.9388466
1369444_at 3.805388 3.6447926 3.6895955 3.8290627 3.701293 3.610375 3.754304 3.9801643 3.8491688 3.8229136 4.0087996 3.8186471
1369445_at 5.204093 4.6525497 5.5448766 5.0378537 5.2235928 5.333441 5.5266185 5.601414 5.2579966 5.4439473 5.1761956 5.09447
1369446_at 6.520196 6.1559277 6.099147 5.7855306 6.2496843 6.5745907 6.5704684 5.936894 6.597322 6.404137 6.6642094 6.3867517
1369447_at 5.1320405 5.078045 5.438167 5.31943 5.5755253 5.7012954 5.1986127 5.5521545 5.0810504 5.3621345 5.252553 5.5408516
1369448_at 5.6438737 5.6328273 5.7950096 5.7698894 5.601151 6.0209646 5.8393226 5.3394146 5.347971 5.7025285 5.2209616 5.670426
1369449_at 5.1761627 5.136222 5.1702795 5.2889023 5.125706 5.032419 5.163212 5.381562 5.191534 5.236838 5.1398945 5.2578297
1369450_at 10.8918705 11.149991 10.816849 11.070758 11.120501 11.027582 10.996741 10.398864 10.926136 10.503378 10.997428 10.916074
1369451_a_at 3.6486824 3.5879743 3.341092 3.6186664 3.68053 3.5759325 3.4920497 3.6702754 3.5987535 3.8945575 3.5633528 3.542899
1369452_a_at 7.5202923 7.6994996 7.466915 7.4101543 7.489906 7.3670545 7.5304074 7.5126443 7.4954877 7.4483585 7.3559575 7.4626036
1369453_at 7.021769 7.3555803 7.052815 7.2252865 7.2420516 7.243019 7.190311 7.3707986 7.2940717 7.212255 7.3292675 7.1615734
1369454_at 4.014099 4.2914925 4.5008926 4.592358 4.1047535 4.133101 4.0219 4.039911 4.0678015 3.9374478 4.068657 4.283549
1369455_at 7.969946 6.8654923 7.496068 8.110417 8.292877 6.5324454 7.8091364 7.4910874 6.72889 7.703313 6.716384 7.3839855
1369456_at 3.4747124 3.511155 3.5414493 3.6068418 3.490123 3.3656964 3.5812356 3.528766 3.642437 3.304034 3.321841 3.4581454
1369457_a_at 4.4431405 4.391087 4.045705 4.0365376 4.338218 3.9939382 4.4764624 4.5108805 4.2825985 4.384739 4.110524 4.023901
1369458_at 4.7564297 4.2121286 4.11767 4.2713428 4.2961507 4.3661504 4.270749 4.353698 4.348845 4.2912226 4.2650127 4.49041
1369459_at 5.336257 5.1534185 5.160321 5.2312584 5.1954155 5.1845055 5.5499105 5.1963887 5.150076 5.5516205 4.5166044 5.228099
1369460_at 4.8093004 4.623245 5.074198 5.0500917 5.066924 5.446399 4.870882 4.973508 4.882347 4.924924 4.612246 4.857082
1369461_at 4.3265934 3.974248 4.1889668 4.2977896 4.078981 4.0903764 4.210962 4.275407 4.249105 4.0052595 4.3299823 4.4076524
1369462_at 4.2038465 4.2390766 3.9991817 4.026397 3.780546 4.001051 4.119171 4.0344563 4.009292 4.154976 4.0429087 3.998914
1369463_at 5.086984 5.00179 5.049289 5.2575994 5.3766623 5.3194733 5.646986 5.20104 4.952807 5.2854557 5.0964446 5.8421364
1369464_at 4.22493 4.577715 4.305666 4.3067465 4.292007 4.231717 4.3198075 4.326809 4.3065205 4.2031493 4.311696 4.3387966
1369465_at 12.886806 12.835001 12.9396515 12.935959 12.928464 12.710838 12.809407 12.608342 12.889659 12.920879 12.770401 12.879994
1369466_at 3.7107475 3.8318546 3.80922 3.5764787 3.905253 3.582961 4.277915 3.7460284 3.8211129 3.859765 3.754267 3.7860265
1369467_a_at 9.9181185 10.387177 10.536448 9.971885 10.016191 10.340099 9.914685 10.148203 10.5985985 9.569571 9.967091 10.091345
1369468_at 5.483237 5.828891 5.5142164 6.2932887 5.616252 5.2747903 5.662571 5.7849517 5.170853 5.7893586 5.242907 5.7883663
1369469_s_at 3.510038 3.3809953 3.37203 3.1621883 3.4722464 3.3833401 3.4327478 3.3784292 3.4096093 3.2839367 3.4217136 3.5775433
1369470_at 4.483123 4.3549557 4.342243 4.28988 4.504553 4.5462055 4.8828077 4.4433827 4.2603536 4.347118 4.229247 4.356543
1369471_at 5.1250343 4.7516246 4.847251 5.0540123 4.9756327 4.923313 5.1819115 4.4613667 4.966154 4.6060696 4.558019 4.7970843
1369472_a_at 5.9055266 5.6062226 5.5173163 5.4715114 6.0928426 5.78658 5.7216153 5.644572 5.93521 5.489761 5.7216964 5.9311657
1369473_at 9.3436985 9.352889 9.335372 9.422316 9.385669 8.979944 9.003707 9.341109 9.54595 9.417736 9.445433 9.300867
1369474_a_at 3.8375854 3.596122 3.5735154 3.7263074 3.6725867 3.6040618 3.855735 3.524255 4.0960236 3.7168677 3.8188617 3.7198987
1369475_x_at 3.808332 3.9634216 3.8908126 3.9420133 4.0135856 3.9836028 4.0952244 4.2645736 3.9344444 3.8471227 3.9793317 3.8811207
1369476_at 4.3214526 4.6404276 4.6310062 4.678173 4.919449 4.507583 4.5889173 4.7018986 4.328169 4.693425 4.2633433 4.573987
1369477_at 4.2833185 4.20818 4.454018 4.2618523 3.9625916 4.0079966 4.175253 4.501928 4.498282 4.322275 4.316234 4.8021913
1369478_at 4.104327 4.0364094 4.2317343 4.101239 4.348706 4.5671034 4.2942963 4.36799 4.2115436 4.2353315 3.7313993 4.0395765
1369479_at 6.453283 6.20725 6.6047397 6.1295805 6.1691575 6.359848 6.535596 6.345961 6.2344913 6.1729236 6.1108847 6.474249
1369480_at 3.6890812 3.729255 3.5086703 3.5682015 3.6978555 3.7822523 3.509348 3.7057166 3.4228158 3.6073062 3.6923835 3.522533
1369481_at 3.5748956 3.5193098 3.462052 3.540664 3.367935 3.552398 3.8061411 3.847015 3.785202 3.4356396 3.832063 3.7060933
1369482_a_at 4.3189535 4.3552017 4.224227 4.6414766 4.007413 4.130609 3.931672 4.1939707 4.675539 4.054984 3.846111 4.237383
1369483_at 5.496915 5.3160863 5.1374 5.277569 5.343779 5.391135 5.52918 5.462988 5.0321016 5.469607 5.30241 5.638283
1369484_at 4.119768 4.1004887 3.9684875 4.7038383 4.367169 4.8153768 4.3792953 4.500214 4.210614 4.018982 4.3197784 4.1555405
1369485_at 9.328581 9.372107 9.324118 9.29025 9.655135 9.443417 9.368035 8.972418 9.446862 9.285315 9.573177 9.366627
1369486_at 3.8309188 3.8136294 3.6254334 3.6985474 3.602602 3.7027478 3.639182 3.6379552 3.7130358 3.6929622 3.6033878 3.6779904
1369487_a_at 4.103524 4.078452 3.9074843 4.071347 4.339305 4.10909 3.9906511 3.8856378 3.7913964 4.361047 3.6054997 4.1866827
1369488_at 4.206592 3.721797 4.063884 4.1287518 4.117342 4.368394 3.8950787 4.1146507 4.177488 3.9445996 3.9001012 4.255207
1369489_at 5.9089007 5.723172 5.826837 5.5584936 5.9170623 5.938848 5.744635 5.9953756 5.752822 5.9608603 5.7680073 5.880418
1369490_at 3.5926015 3.5248246 3.566971 3.8344374 3.7276037 3.4433758 3.5670245 3.9691064 3.5160398 3.695434 3.9109828 3.916767
1369491_at 8.915911 8.643161 9.35877 9.185907 9.676307 9.031395 9.265671 8.84497 9.0995035 9.399796 9.027651 9.06004
1369492_at 11.490963 11.316551 11.468103 11.392771 11.425987 11.498636 11.239801 11.451271 11.297715 11.429967 11.589918 11.49246
1369493_at 8.484961 6.77949 8.582999 5.916256 5.7069554 6.8625584 6.419855 9.190149 7.3392177 9.427361 6.6011662 7.433182
1369494_a_at 5.655848 5.5277085 5.773547 5.805489 5.6326156 5.5868073 5.6361423 5.5476117 5.5848813 5.5615406 5.563823 5.741006
1369495_at 5.808452 5.7299957 5.625553 5.776233 5.9347844 5.4975567 5.929169 5.451016 5.8611135 5.5406475 5.7169256 5.670681
1369496_at 6.6454544 6.7229567 6.742105 6.6887646 6.701064 6.92529 6.7679396 6.626686 6.487606 6.817397 6.68247 6.8262825
1369497_at 4.987699 4.392074 4.3682632 4.757638 4.3872185 4.574335 4.453052 4.615309 4.811172 4.31255 4.5459366 4.6712847
1369498_at 4.3804283 4.6593575 4.145294 4.6543818 4.7509565 4.332302 4.3255706 4.143816 4.728858 4.2278237 4.5104194 4.274426
1369499_at 4.626667 5.313258 4.8310027 4.881497 4.9903035 4.5152817 4.960653 5.152727 5.0832367 4.617602 5.02627 5.5051465
1369500_at 5.306241 5.654761 5.4528365 5.3852906 5.6971903 5.822179 5.6263366 5.587933 5.4860024 5.552449 5.700256 5.7829056
1369501_at 4.627289 4.6949987 4.8094096 4.698613 4.510692 4.835843 4.777769 5.0618963 4.851307 4.9070396 4.512125 4.5316806
1369502_a_at 12.75101 12.678798 12.707429 12.673492 12.776039 12.669706 12.63619 12.531025 12.718022 12.8067875 12.90052 12.782825
1369503_at 3.527792 3.2726364 3.231743 3.205735 3.3036842 3.3133833 3.2975562 3.3126497 3.2664554 3.2556415 3.3094459 3.4519312
1369504_at 4.2315397 4.054878 4.4931235 4.2891603 4.7810073 4.4751716 4.2629113 4.422538 4.191936 3.8459134 4.1990423 4.584888
1369505_at 4.925343 4.534647 4.6356583 4.6603208 5.0700536 4.933148 4.7095613 4.7813597 4.944088 4.424249 4.9944453 4.9338455
1369506_at 4.96664 4.665115 4.2431192 4.3706264 4.31369 4.528364 4.4027495 4.0990505 4.354032 4.644315 4.7470245 4.2758045
1369507_at 4.022653 3.9951231 4.1536093 4.2211595 4.3153 3.9767573 4.288353 3.9393232 4.228792 4.1124954 4.2867465 4.279562
1369508_at 4.846858 4.422751 4.659395 4.9972715 4.602354 4.6965623 5.047765 4.6952143 4.601263 4.7877727 4.9378386 4.616001
1369509_a_at 4.94184 4.493676 4.6263022 4.94458 4.452017 4.593671 4.806489 5.92233 5.009933 4.881657 4.704913 4.537654
1369510_at 6.3609133 6.185698 6.067271 6.0287685 6.1029167 6.0182977 6.003655 6.3106394 5.941302 6.213628 6.585692 6.2267995
1369511_at 5.7363553 5.454258 5.936603 5.7304344 5.668345 5.5720043 5.2836924 5.764714 5.524471 5.455821 5.473711 6.0829163
1369512_at 5.4800835 5.25338 5.321231 5.480443 5.5127287 5.8085737 5.7101345 5.53345 5.241005 5.4528418 5.4972086 5.574198
1369513_at 4.752078 4.416809 4.4568415 4.6244626 4.5549307 4.6401315 4.935009 4.4634356 4.358994 4.7487507 4.547204 4.4014
1369514_at 5.6273975 5.7662497 5.306821 5.4885645 5.778433 5.6274376 5.750919 5.444998 5.5160265 5.6208115 5.6377683 5.7469873
1369515_s_at 4.117554 4.2320485 4.1237106 4.5694895 4.5598607 4.483474 4.134988 4.2420654 4.240729 4.4704103 4.3792696 4.2209854
1369516_at 4.091331 4.3388824 3.9905672 4.1071177 4.2346344 3.9242742 4.3577642 4.2479296 4.0817995 4.324919 4.1731925 4.1932917
1369517_at 4.519416 4.412072 4.761523 4.804599 4.737034 4.8528514 4.5509243 4.4649653 4.5633783 4.5938916 4.7560215 4.519293
1369518_at 4.77989 4.7477593 4.6171446 5.07016 4.7192907 4.7537084 4.778922 4.8342724 4.5380597 4.8554325 4.6537004 5.1070557
1369519_at 4.3032265 4.425832 4.627076 4.4363995 4.335296 4.177458 4.1850295 4.203972 4.2290783 4.381164 4.114835 4.1933613
1369520_a_at 5.5740943 5.30212 5.413823 5.256125 5.455182 5.268203 5.3650365 5.38202 5.1752095 5.1640625 4.793407 5.1375036
1369521_at 3.3890076 3.542994 3.5197086 3.6599572 3.4186752 3.3685317 3.529575 3.5351632 3.602846 3.4791 3.670084 3.7731118
1369522_a_at 3.1363888 3.2984111 3.2536204 3.3727593 3.3008802 3.0659647 3.2822442 3.3509715 3.243741 3.2661781 3.5327241 3.3592005
1369523_at 5.671047 5.5564713 5.1144285 5.3604345 5.3747587 5.4177613 5.3420634 5.6918225 5.4017863 5.465153 5.59131 5.670235
1369524_at 4.3913374 4.2865386 4.486842 4.663605 4.3843975 4.4554505 4.368354 4.8716564 4.7299337 4.3707085 4.700446 4.572085
1369525_at 5.555402 5.5943556 5.1539545 5.357376 4.8238926 5.494149 5.313204 5.576543 5.3556423 5.294302 5.1846685 5.0154386
1369526_at 6.3850513 7.1283712 6.880245 6.445563 6.434772 6.2499495 6.4032073 5.825915 6.5209813 6.8205714 6.480163 6.3782024
1369527_at 4.9626064 4.93476 5.1067557 5.1826944 4.8362308 4.895602 5.182174 4.8493714 4.910055 4.8252006 5.007069 5.1073823
1369528_at 4.981147 5.196662 5.0309925 4.9661975 5.4234533 4.785557 5.0588655 5.1835485 5.099615 5.236368 5.1082377 5.3113747
1369529_at 4.2415233 4.268608 4.36543 4.3604565 4.488491 4.30097 4.6150846 4.4716945 4.377513 4.223922 4.4337626 4.0189314
1369530_at 4.8545685 4.8272157 4.6414804 4.770602 4.5872693 4.533521 4.6197243 4.5459785 4.873225 4.630247 4.8538094 4.5387125
1369531_at 7.0820847 7.553623 7.0827065 6.9508095 6.7892375 7.0248575 7.7933803 6.2506704 7.115012 7.0697594 7.0278707 7.3869195
1369532_at 4.5834894 4.5441675 4.512786 4.540347 4.499691 4.596077 4.742933 4.6546106 4.5668807 4.80411 4.3248057 4.384594
1369533_a_at 5.6594915 5.792399 5.773547 5.5818143 5.834779 5.8965044 5.71527 5.573887 5.5197077 5.5863876 5.378436 5.7201233
1369534_at 5.030045 4.8019543 5.1445694 4.85355 4.816763 5.062401 5.4446526 5.057232 4.8968315 4.956704 5.080395 5.064315
1369535_at 5.0176654 5.291917 5.001563 5.3386235 5.2337904 5.0834255 5.006889 5.204072 5.184847 5.2293816 4.809756 4.901823
1369536_at 5.089117 4.7273293 4.685601 4.938788 4.7248216 4.709919 4.4204826 4.9918656 4.9631314 5.1357894 5.2559924 4.547085
1369537_at 4.9049006 5.199931 4.8446083 4.6399302 4.8981075 5.015915 5.084778 4.7931633 4.5584927 5.1840086 4.78321 4.9304266
1369538_at 4.3422785 4.408233 4.0827775 4.614607 4.4105234 4.751063 4.9185777 4.4285803 4.711332 5.1579022 4.232909 4.8056498
1369539_at 5.355442 5.52822 5.6016817 5.389201 5.42148 5.4582624 4.7675095 5.377043 5.152715 5.43962 5.6510763 5.6051235
1369540_at 3.9197333 3.7238653 4.1196027 4.0300865 4.061903 4.1096573 4.361984 3.9747171 4.149855 3.9129388 4.1160975 3.9801593
1369541_at 3.821132 3.5690517 4.067643 3.7290726 3.8694365 3.959315 3.531144 3.8695076 4.006666 3.8104563 3.8031597 3.4728649
1369542_at 5.079174 5.3522453 5.095924 5.302733 5.1133676 5.062303 5.4037266 5.014627 5.343866 5.3082485 5.1131034 5.1360617
1369543_s_at 6.634644 6.8887672 6.9244866 7.076013 6.5084476 7.165062 7.0564036 6.3687606 6.905121 7.015728 6.957466 6.803315
1369544_a_at 4.089932 4.0818253 4.005437 4.08881 4.3167605 3.986785 4.332166 4.5921555 4.100031 4.0665903 4.227835 4.108287
1369545_at 4.7072473 4.9633684 4.9522214 4.669444 4.6578164 4.9313126 5.1958838 4.804059 4.6337047 4.8252006 4.808349 4.764389
1369546_at 10.7365265 10.864781 10.773298 10.753126 10.698554 10.629209 10.778981 10.7549 10.66758 10.57426 10.8209715 10.666488
1369547_at 4.060574 3.8025162 4.0406747 4.182087 3.966947 3.911271 3.9321787 3.8110027 3.822094 4.1988316 4.069124 4.498229
1369548_at 5.0373335 4.55236 4.915842 5.1870327 4.584701 4.9652405 4.474921 4.912496 4.711332 4.7739086 4.964548 5.135171
1369549_at 6.805208 6.889844 7.0293097 7.0715027 6.7966814 6.783874 6.922095 6.480195 7.0671887 6.9247327 6.4952755 7.1838727
1369550_at 3.6451347 3.5518422 3.8479178 3.5593028 3.7138846 3.810486 3.6880999 3.4014602 3.7994623 3.7876575 3.804737 3.8215873
1369551_at 4.834982 4.9047728 4.488822 4.699209 4.8362303 4.7631416 4.8751793 4.8918056 5.1505404 4.730792 4.722331 4.551441
1369552_at 4.549661 4.708036 4.988519 5.1081443 5.709695 5.3460608 5.0784163 4.9192567 4.90529 5.0963984 4.9633274 5.12309
1369553_at 4.7245283 4.6535015 4.553043 4.296338 4.477947 4.5164433 4.802954 4.205743 4.327362 4.747942 4.5881643 4.5484943
1369554_at 9.549956 9.7013445 9.723738 9.782813 9.570862 9.46273 9.618297 9.603096 9.623568 9.637192 9.620217 9.46305
1369555_at 4.136854 4.048032 4.526038 4.5794854 4.156617 4.3826246 4.6911073 3.988528 4.1242704 4.316548 4.6645317 4.0965004
1369556_at 5.204446 5.237159 5.032446 5.1945887 5.0687256 5.0614805 5.225314 5.470028 5.542626 5.1008387 5.3233404 5.279505
1369557_at 6.398525 6.6426044 6.4537535 6.387205 6.1342945 6.1303287 6.504506 6.5820403 6.505036 6.128757 6.139822 6.547575
1369558_at 8.580591 8.778732 8.751515 8.61785 8.475858 8.650313 8.804455 8.792128 8.93619 8.841384 8.937124 8.917106
1369559_a_at 9.792781 9.895426 10.040843 9.944938 10.030302 9.792327 9.887232 9.944169 9.976843 9.6406145 9.834202 9.856105
1369560_at 8.240191 8.384089 8.17629 8.355902 8.183947 8.132892 8.2668495 8.433982 8.131926 8.372828 8.3658495 7.991546
1369561_at 3.6422389 3.7711062 3.4805 3.6829836 3.7965755 3.8649497 3.8849947 3.8228402 3.825317 3.8700702 3.6074655 3.9204957
1369562_at 6.2308807 6.2630687 6.3862457 6.1099057 6.415565 6.002245 6.313871 5.952893 6.446492 6.2413087 6.234931 6.2615256
1369563_at 4.3322964 4.368325 4.2945886 4.4645753 4.327551 4.3259234 4.396817 4.290262 4.249496 4.5559344 4.3660374 4.428088
1369564_at 4.469571 4.8474665 4.269991 4.5121307 4.724104 4.4175005 4.40845 4.2078 4.225936 4.7547007 4.2402534 4.522751
1369565_at 5.131238 4.987763 4.846627 4.869046 4.890096 5.1086183 5.109924 4.6470337 5.1378946 4.9415736 4.8456907 5.0262475
1369566_at 4.38813 4.702531 4.0301847 4.544679 4.888194 4.309656 4.61244 4.1885977 4.3074183 4.317558 4.5088673 4.5563107
1369567_at 5.026743 4.6225176 4.9640083 4.655571 4.9384375 4.6526833 5.165283 4.462248 5.243467 4.816163 4.7340345 4.4170923
1369568_at 4.1368546 4.984581 4.7203445 4.9034977 4.658403 4.6873217 4.5435405 4.9253325 4.0754046 5.2230773 4.1479673 4.8527775
1369569_at 4.116182 4.4247985 4.1993303 4.046992 4.286854 4.1835504 3.8782804 3.9358401 4.176772 4.423459 4.4419756 4.4770374
1369570_at 3.40491 3.4912117 3.316934 3.1374424 3.3105903 3.2935245 3.4132802 3.5625577 3.1323817 3.0791388 3.2774186 3.3876784
1369571_at 7.251552 7.539299 7.461508 7.369894 7.2215524 7.1216865 7.270125 7.4417534 7.3239326 7.4775543 7.5552297 7.3994684
1369572_at 3.9255643 3.6036506 3.7154777 4.0481477 4.060569 3.7656293 4.251423 3.6687584 3.856889 3.9540594 3.6193237 4.1356072
1369573_at 4.317262 4.3817024 4.001167 4.221299 4.02388 4.310809 4.5969195 4.2872972 4.4178095 4.208102 3.92857 4.225655
1369574_at 3.7539954 3.7786906 3.8806186 3.8865945 3.7720401 3.6474054 3.8454285 4.116892 3.8214972 3.6384351 3.7764897 3.9862318
1369575_at 3.7497392 3.868656 3.3215075 3.540634 3.7776096 3.6481352 3.6880999 3.9979208 3.5969508 3.6569157 3.7309566 3.8462217
1369576_at 3.719756 3.848268 3.7279022 3.6743474 3.8469005 3.5426424 3.917504 3.6314695 3.5705376 3.5813274 3.6828237 3.9406595
1369577_at 6.6981335 7.3563724 8.090593 6.189603 6.543129 7.7196765 7.068529 7.565713 6.542791 6.2093368 6.8097653 7.2739606
1369578_at 4.4002295 3.9018474 4.035102 3.7177777 4.11056 4.1564207 4.081337 4.0363107 4.141955 3.9335113 4.032571 4.000952
1369579_at 5.796883 5.644274 5.7397466 5.6359057 5.7935357 5.9746428 5.9096127 5.7205625 5.7720203 5.802997 5.710315 5.717439
1369580_at 3.9955294 4.0711484 3.9862294 4.1717863 4.084836 4.2054677 4.117447 4.039157 4.3560505 3.893435 4.170208 4.001826
1369581_at 11.180847 11.442572 11.393894 11.450054 11.427778 11.258843 11.383205 11.507051 11.304747 11.354122 11.274922 11.428982
1369582_at 5.373457 5.856887 5.1486306 5.6929274 5.6112413 5.841079 6.097464 5.993424 5.392896 5.8880725 5.5604963 5.5543127
1369583_at 5.108219 5.271234 5.2591057 4.97196 4.943989 5.1831017 4.9510164 5.1934233 5.564399 4.876972 5.041399 4.9339523
1369584_at 6.0722 5.671508 6.0389075 5.737575 6.0764933 5.8939314 6.207431 5.8347874 6.116374 5.767477 5.943431 6.303981
1369585_at 3.50117 3.7331972 3.5921118 3.7077172 3.771971 3.6525238 3.579935 3.753687 3.6972785 3.7018197 4.068773 3.5988107
1369586_at 3.5560741 3.2819662 3.438287 3.6582997 3.5955064 3.3683367 3.6227152 3.5682764 3.4228961 3.5945718 3.4817746 3.490943
1369587_at 4.1887813 4.2993383 4.2587986 4.201084 4.5483346 4.0752087 4.0327625 4.5934935 4.360798 4.1548815 4.2881026 4.484876
1369588_a_at 8.618718 8.809381 8.710088 8.821485 8.673857 8.499279 8.677685 8.845576 8.76457 8.759773 8.827571 8.692911
1369589_x_at 3.8539758 3.6840937 3.9663553 3.842925 3.946321 4.0295997 3.6166098 3.594716 3.7278178 3.7049518 3.9322188 3.5328734
1369590_a_at 7.6710916 7.3624444 7.848002 7.968565 7.860802 7.639498 7.6884313 7.939985 8.634256 7.813951 8.102224 7.7153907
1369591_at 3.7118769 3.6490471 3.320416 3.404955 3.8713174 3.6653793 3.6478195 3.6369722 3.6051688 3.7322931 3.6966693 3.7674866
1369592_at 6.949582 6.9632998 7.058307 6.8823104 6.6315904 6.79649 7.4803276 7.108351 6.9641004 7.032748 6.8919744 7.2458663
1369593_at 3.6439931 3.4410546 3.494673 3.6319916 3.6148658 3.651032 3.334881 3.6608496 3.6106157 3.479442 3.4615192 3.4733782
1369594_at 5.6959114 5.612108 5.572644 5.1906314 5.3785124 5.587799 5.5746956 5.550994 5.4260197 5.6698895 5.2109585 5.5051227
1369595_at 3.9794583 3.8481073 3.7294166 3.64309 3.3598819 4.2091613 4.129767 3.825211 3.867926 3.8104563 3.8670626 3.7563462
1369596_at 4.297698 4.263771 4.4943857 4.569625 4.705945 4.7360535 5.0085382 4.5494013 4.5157576 4.672115 4.6904135 4.5119324
1369597_at 7.3845644 7.470286 7.5057163 7.5106015 7.233621 6.7898273 7.087326 7.4699297 7.3420334 7.4514847 7.625026 7.3601246
1369598_at 4.0518684 4.4273725 4.2407465 4.1042724 4.037954 4.3589287 4.4227376 4.0532365 4.1044126 4.0939155 4.421397 4.177962
1369599_at 4.4326334 4.5275583 4.9076943 4.411099 4.647058 4.745895 4.4675303 4.419617 4.787387 4.466813 4.690094 4.5966763
1369600_at 4.425705 4.3021307 4.1031 4.5900755 4.436298 4.1433244 4.2999682 4.1919045 4.439218 4.083487 4.547445 4.329222
1369601_at 4.8774576 4.4250975 4.476407 4.7518024 4.509941 4.9322147 4.6794252 4.75136 4.614456 4.3927126 4.5224047 4.9486856
1369602_at 5.2006774 4.699916 4.832773 4.9917817 5.24128 4.814861 5.167941 4.774751 4.742039 4.717397 5.2723117 5.1224146
1369603_at 3.7392933 3.8854158 3.5313964 3.5437272 3.3735194 3.7120287 3.453686 3.6493223 3.6662378 3.888483 3.9548783 3.4928539
1369604_at 4.6716833 4.6358232 4.3937263 4.8291817 4.685484 4.4744053 4.7986145 4.659075 4.7955656 4.8119993 4.764138 4.723378
1369605_at 5.2340097 5.3718834 4.763229 5.084255 5.3909683 5.153258 5.3831363 5.1872463 5.133004 5.3821735 5.1546726 4.960412
1369606_at 4.2804956 4.188986 3.85115 3.9116385 3.9930182 4.1805243 4.0653796 3.620953 4.7510557 4.026906 4.5497017 3.626854
1369607_at 5.7051435 5.6398964 5.1678123 5.288236 5.6378527 5.263759 5.69287 5.6773643 5.77047 5.947612 4.9921184 5.758553
1369608_at 4.113513 4.329715 3.8208766 3.9610505 4.110075 4.0484886 4.0527315 4.238549 4.053387 4.2080216 4.1028137 4.31204
1369609_at 3.6190374 3.887427 3.8763244 3.6636693 3.8522985 3.9960237 3.8686235 3.881027 4.0282106 3.8725255 4.0081024 3.8609633
1369610_at 5.6316223 5.79132 5.8063154 5.500465 5.3837004 5.832468 5.620881 6.092947 5.6259923 5.3659177 5.9931436 6.0410357
1369611_at 4.505994 4.644587 4.662314 4.5486374 4.611216 4.8153768 4.905854 5.0295115 4.8152757 4.6122184 4.820506 4.4773593
1369612_at 4.879318 4.9490905 4.561462 4.965685 4.6696157 4.4242373 4.7962294 5.2611027 4.773284 4.5521083 4.8201456 4.689045
1369613_at 4.13068 4.0971684 3.794541 3.802684 4.0757227 4.0107584 3.538114 3.5902066 4.194476 3.9390697 3.690412 3.9708273
1369614_at 4.0160666 3.7797732 4.0176663 4.2726345 4.0098486 4.025367 3.8271723 4.032747 3.92655 3.8457122 4.2126646 3.9304252
1369615_at 5.8334403 5.727049 5.543234 5.5824943 5.768782 5.8519306 5.86757 5.631797 5.8848 5.6361036 5.7064443 5.809221
1369616_at 4.84367 4.642408 5.11371 5.355698 5.304701 5.111564 4.4994473 5.1423645 4.698147 5.045951 4.6669083 4.77337
1369617_at 7.7711806 7.554783 7.9209332 8.032335 7.934125 7.561806 8.048893 7.795302 7.714626 8.032827 7.973813 7.822549
1369618_at 4.7355685 4.456547 4.5366907 4.4557266 4.4480796 4.5461993 4.6870775 4.7365255 4.226182 4.8835816 4.6928663 4.83452
1369619_at 5.01948 4.8132777 4.6263022 4.961359 5.1499276 4.822724 4.7674294 4.7573457 5.1233726 4.859716 4.908165 5.1278563
1369620_at 3.9816024 4.0673275 3.8424253 3.9297695 3.9748647 3.9231489 3.9415545 3.8555954 3.9518325 3.9160838 3.9767246 3.9483955
1369621_s_at 9.785059 9.808262 9.930784 9.820806 9.8336525 9.759554 9.840726 9.933618 9.899745 9.743813 9.783289 9.758133
1369622_at 4.2623324 4.3056283 4.451596 4.426974 4.4642344 4.122488 4.413544 4.4207816 4.327098 4.1410904 4.300415 4.0842657
1369623_at 4.2159586 4.5140915 4.472493 4.4160757 4.6728086 4.4889603 4.271597 4.43557 4.28661 4.544656 4.3908696 4.393605
1369624_at 6.203525 5.7679935 6.2418227 5.948236 5.816128 6.022521 5.826533 5.8534083 5.9045215 5.984341 6.1243367 6.1458893
1369625_at 6.866093 7.519021 6.510609 6.869744 7.144925 6.9655747 7.4003215 6.719235 6.899754 6.8043947 7.352897 7.020422
1369626_at 7.8320236 7.8474417 7.6981187 7.912047 7.7675285 7.796383 7.7050753 7.7422457 7.933461 7.600472 7.7214694 7.6280694
1369627_at 3.629922 3.6251163 3.620198 3.8754814 3.5827816 3.71107 3.9089944 4.044217 3.4922268 3.5201495 3.548166 3.612509
1369628_at 8.640169 8.45876 7.7975326 7.8047895 8.500295 8.299535 8.320282 7.636322 8.62838 8.226963 8.023363 8.662461
1369629_at 11.539438 11.776661 11.728041 11.620713 11.824297 11.612536 11.6636505 11.528013 11.713724 11.467354 11.512363 11.4498
1369630_at 12.7197485 12.792516 12.751698 12.752708 12.772005 12.775898 12.688155 12.6207075 12.776222 12.669191 12.67098 12.716565
1369631_at 7.9771385 7.979973 7.846849 8.006049 7.878918 7.9593163 8.004352 8.068857 8.099835 8.163059 7.903216 7.8866024
1369632_a_at 6.828855 6.927663 6.9403405 6.488147 6.9995584 6.9698935 6.6614304 7.1480565 6.581778 7.2347293 7.4677944 6.728397
1369633_at 10.871673 10.633301 10.676188 10.642277 10.723569 10.350511 10.724885 10.817948 10.567452 10.726086 10.518989 10.536582
1369634_at 6.0388875 6.307844 6.184708 6.134606 5.9455924 6.0354743 6.165007 6.103708 6.1786804 6.268271 6.2287707 6.3297935
1369635_at 11.611902 11.60598 11.594097 11.631398 11.647648 11.500209 11.576043 11.525872 11.603663 11.749159 11.625465 11.738254
1369636_at 12.432198 12.278404 12.236068 12.276736 12.362062 12.169335 12.207621 12.111546 12.2633705 12.417822 12.274959 12.4197035
1369637_at 4.815673 4.5493984 4.446837 4.7275953 4.4621544 4.620947 4.8920774 4.6626205 4.448728 4.626525 4.8027296 4.749609
1369638_at 5.5825124 5.501217 5.2679987 5.2801495 5.343786 5.602307 5.042545 5.1605144 5.6023645 5.6900563 5.4936976 5.2557726
1369639_at 4.0317507 3.7619436 3.7685626 3.4887383 3.9726381 3.7883606 3.7390149 4.2064414 3.8911507 3.92233 3.8920197 3.9939094
1369640_at 4.955544 5.183375 5.097085 4.761108 5.1737604 4.8734565 5.147446 4.848858 5.101861 4.7716985 5.682274 4.20629
1369641_at 7.7127757 7.93042 8.030325 7.6416554 7.7876673 7.985592 7.8563995 8.128317 7.3137016 7.5752563 7.318214 7.7692075
1369642_at 7.02039 7.562032 7.808583 7.3945956 7.1105213 7.479847 7.446495 7.1596627 7.2286587 7.411012 7.255277 7.2242904
1369643_a_at 6.4705825 6.994875 6.965365 6.5015807 6.2516966 6.9065742 6.4873075 6.2357607 6.5088906 6.7992916 6.6509275 6.31406
1369644_at 9.211847 9.163163 9.1367655 9.0771055 8.984491 9.441119 8.973863 8.955323 9.176159 9.139992 9.061645 9.105523
1369645_at 3.917086 4.008558 3.6731083 3.820848 3.718946 3.7671187 4.096922 3.6315372 4.1206403 3.8442738 4.0070076 3.7848058
1369646_at 3.7344477 3.3870804 3.4479945 3.6226745 3.3321946 3.3517966 3.538114 3.507977 3.3161142 3.4884267 3.5828543 3.6409016
1369647_at 4.765195 5.1397896 4.331034 4.887352 4.4633536 4.789062 4.727707 4.4007144 4.864249 4.7795053 4.4303727 4.5885806
1369648_at 4.4707375 4.5241923 5.135001 5.1697426 5.2005844 4.5115304 4.448964 4.5088034 4.8262343 4.7756953 4.677649 4.448031
1369649_at 4.759 4.805992 4.8505435 5.0367947 4.5652127 4.941365 4.883794 5.0414124 4.405082 4.715052 4.6333313 4.6985817
1369650_at 6.1247864 6.0957065 6.063253 6.1212635 6.0838876 5.8906217 5.933725 5.7561135 6.160213 6.019696 5.8481064 6.070773
1369651_at 4.786448 4.3185186 4.2222633 4.4576464 4.944908 4.419413 4.430849 4.9984274 4.483828 4.5363355 4.695363 4.4543
1369652_at 3.8365023 3.873012 3.7155597 3.7076004 3.7124274 3.66889 3.5114253 3.5877845 3.6209838 4.084613 3.7056296 3.7690828
1369653_at 6.230919 6.183335 6.139817 6.532464 6.12549 6.034969 6.236472 5.6821012 6.2976503 6.3403125 6.128657 6.1787944
1369654_at 10.383477 10.654099 10.525348 10.153629 10.4710455 10.828137 10.380161 10.277497 10.377521 10.426641 10.503406 10.373766
1369655_at 8.058336 7.85881 8.846016 7.9962983 8.207684 8.439052 8.417912 8.753695 8.197332 7.921459 7.721285 7.9055815
1369656_at 6.518203 6.819939 7.1110864 6.868903 6.5328083 7.1094785 6.4412737 6.7590666 6.7832413 6.8181458 6.887271 6.569034
1369657_at 4.101169 4.3618274 4.4699492 4.2821445 4.4020224 4.55164 4.524235 4.0611544 4.278304 4.8161077 4.077134 4.4893312
1369658_at 7.308124 7.6355305 7.7321887 7.744709 7.506959 7.610282 7.439319 7.73518 7.6114807 7.7312765 7.631985 7.4927483
1369659_at 5.3401365 5.489398 5.5114603 5.6987634 5.6893 5.722451 5.5107436 5.165223 5.526472 5.896281 5.582952 5.4987316
1369660_at 4.4111314 4.22328 4.0251513 4.467195 4.3435183 4.39363 4.743264 4.4898367 4.3971624 4.5402613 4.594569 4.852019
1369661_at 7.6951194 7.679424 7.5047064 7.6817975 7.46711 7.697225 7.7832494 7.7813163 7.6762667 7.921814 7.6294703 7.9179587
1369662_at 3.638643 3.4362993 3.378518 3.6867046 3.6012177 3.532857 3.715585 3.5310373 3.7430525 3.5457678 3.6803715 3.6183367
1369663_at 8.72665 10.164143 9.30477 9.240108 9.681709 8.775956 6.042477 9.098396 6.767997 9.407342 9.531391 9.160305
1369664_at 10.657203 10.74666 10.656976 10.575993 9.945902 9.683784 10.191892 10.780206 10.757462 10.881336 10.1035 10.819208
1369665_a_at 8.343784 8.256424 8.77478 8.615391 8.528648 8.503128 8.471327 8.679636 8.783987 8.699647 8.9006195 8.564481
1369666_at 6.3925915 6.549448 6.296483 6.5001464 6.18171 6.4095683 6.8926086 6.345961 6.710287 6.790068 6.090932 6.3365526
1369667_at 6.5295963 6.7620363 5.670627 6.469521 6.2514195 6.193607 6.0172243 6.5559635 6.2086244 6.7469935 6.2849083 6.3233275
1369668_x_at 3.9750996 3.78541 3.8181732 4.056529 3.7928681 3.8812542 4.0016985 3.8285103 3.7974663 4.0398693 3.787185 3.937248
1369669_at 7.9420385 7.905455 7.947311 7.7651052 7.9442115 7.964887 7.908596 7.9851613 7.94574 7.7081137 8.243521 7.8192787
1369670_at 4.8161087 5.0039845 4.960636 4.791171 5.0160027 4.7153144 4.878031 4.494664 5.1782975 4.493766 5.0227594 5.2714357
1369671_at 12.667827 12.519672 12.564647 12.563227 12.528745 12.592199 12.458705 12.449313 12.4509945 12.458705 12.640014 12.599098
1369672_at 6.5014105 6.795168 6.9845753 6.8945456 7.0135355 6.810316 7.47999 6.9105883 6.7157574 7.205466 6.637601 7.177369
1369673_at 4.8100295 4.2040825 4.0890646 4.0185885 4.274103 4.254076 4.3756247 4.331868 4.5775995 4.6060696 4.133286 4.0471735
1369674_at 4.6072164 3.624362 3.4345684 3.687977 3.5906494 3.629339 3.558395 3.7714942 4.0186605 3.5828974 3.893561 3.5836265
1369675_at 5.6878433 6.035287 5.757377 5.6491537 5.344481 5.4696918 6.012955 5.637585 6.033366 5.720621 5.978743 6.167755
1369676_at 7.224171 7.132278 7.04263 7.1762724 6.955126 6.9561687 6.8578672 6.9057193 6.4593005 6.8719783 6.5744476 6.974882
1369677_at 3.5754178 3.2687137 3.5420732 3.7993364 3.7539337 3.3783624 3.6880999 3.3294117 3.5744624 4.1482983 3.8227563 3.4792297
1369678_a_at 6.9706645 6.8987613 6.8319893 6.6895123 6.907846 6.8994946 6.1524625 7.010715 6.8677692 6.9691978 6.8252554 6.884009
1369679_a_at 10.65108 10.67422 10.437615 10.220829 10.334327 10.448962 10.2948265 10.492009 10.43519 10.472788 10.29624 10.360984
1369680_at 5.062596 5.099574 4.9919596 4.9746733 4.9967537 5.074862 5.3348083 4.984533 5.0822096 5.140691 5.0287156 5.1098824
1369681_at 4.2600603 4.4515905 4.3553367 4.2210507 4.2429423 4.6707096 4.8207216 4.241721 4.320816 4.49373 4.5818276 4.8356957
1369682_at 6.8286085 6.408065 6.4789977 6.774699 6.6054306 6.418213 6.720822 6.806851 6.6044784 6.6798673 6.637831 6.1074953
1369683_at 6.9594045 7.3588037 6.868137 6.9716864 7.2106953 6.7250137 7.005554 6.836127 6.9806676 6.8787 7.1308517 6.781955
1369684_at 5.2241497 5.207726 5.0036907 4.9553876 5.04509 5.282838 5.269913 5.0869236 5.335554 5.19088 4.863608 5.172238
1369685_at 4.089326 3.9837081 3.978617 3.8577025 4.28081 3.9566 3.9695022 4.0592318 3.77565 3.8210452 4.5933094 4.026448
1369686_at 4.222994 4.234032 4.1953 4.3493595 4.2467003 4.0002475 4.360282 4.2960653 4.0367846 4.1854844 3.954901 4.1185193
1369687_at 4.1533113 4.1452065 4.279581 4.288702 4.2930136 4.1452794 4.3944054 4.2598367 4.1777453 4.217799 4.3863873 3.8106973
1369688_s_at 4.801155 4.755635 4.6171656 4.6464367 4.851105 4.558684 4.2503614 4.8848476 4.581147 4.770013 4.8759027 4.75021
1369689_at 6.150318 5.7507963 5.9427843 5.449902 5.6225767 5.761012 6.047584 5.704684 6.2291 6.0722857 5.9608064 5.659978
1369690_at 6.8251395 6.795174 6.7521195 6.6096883 6.442027 6.852274 6.640465 6.3799453 6.780965 6.8907847 6.488761 6.924787
1369691_at 4.071496 4.3491545 4.1396656 4.3541403 4.5707684 4.0279884 4.347958 3.7929182 4.3000755 4.0421925 4.1484303 4.2285686
1369692_at 3.9296715 3.8311334 3.9260721 4.0277414 3.9000425 3.8020883 3.9845934 4.275407 4.0488815 4.1847057 4.007007 3.9496021
1369693_a_at 5.885514 5.792399 5.8226104 6.15557 6.2409244 5.1472707 5.7727027 4.4649653 6.735159 5.3630357 5.5477233 6.217827
1369694_at 3.6957524 3.4849408 3.4695385 3.7744777 3.5541742 3.4181411 3.50647 3.4850214 3.3944695 3.5147433 3.4281085 3.7591221
1369695_at 4.536595 4.261961 4.2941284 4.4935555 4.639516 4.041488 4.68239 4.4285097 4.2439246 4.274439 4.438088 4.4414973
1369696_at 3.4050274 3.8165815 3.5070543 4.0211744 3.5120208 3.5646589 3.4521375 3.9042044 3.713632 3.8283598 3.656791 3.6411915
1369697_at 3.8268857 4.018276 4.019668 3.9652932 3.8445349 4.0172524 3.969762 3.3272338 3.934202 3.7976532 3.5750797 3.7579126
1369698_at 4.6365004 4.7717347 4.749422 4.6228075 4.609437 4.862933 4.81281 5.0357075 4.8404803 5.225968 4.6628947 5.1437
1369699_at 4.56734 4.9726005 4.766594 4.800832 4.667888 4.8682604 5.1468825 4.7775984 4.7354965 4.738071 4.877881 5.2570853
1369700_at 5.1889634 5.60499 5.1678123 5.415999 5.6118484 5.185072 5.0369406 4.909008 5.2226133 5.3482947 5.326781 5.170737
1369701_at 12.854253 12.789175 12.838135 12.721759 12.767941 12.760394 12.666319 12.924459 12.760836 12.568733 12.659453 12.78265
1369702_at 7.354285 7.48721 7.219817 7.273593 7.158407 7.421318 7.4166727 7.097398 7.015753 7.149365 7.318211 7.420904
1369703_at 6.277623 6.4594955 6.3925867 6.380667 6.4412336 6.300531 6.524533 6.426049 6.454059 6.4928684 6.5706983 6.6124372
1369704_at 6.5698004 6.663336 6.7094936 6.5557246 6.4697285 6.733752 6.9439077 6.710039 6.7217636 6.5980406 6.684792 6.255038
1369705_at 5.207434 5.1919107 4.927125 5.1584454 5.169654 4.9375367 5.0875726 5.449074 4.9600687 4.753519 5.053595 4.9662323
1369706_at 3.8764315 3.7024493 3.678196 3.7110882 3.86775 3.760395 3.526265 3.6929154 3.6120698 3.5617294 3.947044 3.7748747
1369707_at 4.0419574 4.1588554 3.7709239 4.1131725 3.991122 4.3596263 4.206099 4.254325 4.2623363 3.9793108 4.3807507 4.396639
1369708_a_at 5.105922 5.066711 5.8685 5.3803406 5.107513 5.145386 4.985359 5.1260653 5.6934958 5.1973133 4.9440145 5.4448543
1369709_at 4.4855986 4.2916226 4.1540775 4.004198 4.518273 4.467354 4.2306404 3.8648138 4.6451306 4.2698965 4.380725 4.0774183
1369710_a_at 3.670697 3.796196 4.049131 3.808917 3.952078 3.9112713 4.2003746 4.024105 4.3468475 3.857066 4.11014 3.916767
1369711_at 4.0249124 4.1634984 3.8018935 4.5371456 4.701705 4.3295064 4.128228 4.306656 4.054674 4.6719775 4.2760854 4.417903
1369712_at 7.0266166 7.112889 7.2470512 7.1991386 7.237159 7.249198 7.022405 6.9527483 7.2123156 7.214436 7.254307 6.869744
1369713_at 5.3323307 5.3893385 5.4124174 5.6047955 5.3969 5.355866 5.4804974 5.2429667 5.627447 5.6686172 5.110185 5.242183
1369714_at 6.8559217 6.715986 6.703576 6.776533 6.620523 6.4873295 6.5492883 6.6681037 6.849451 6.492579 6.6414185 6.5291467
1369715_at 4.2133055 3.9486532 4.279397 4.120709 3.9655447 3.910067 4.460989 3.779003 3.9580796 4.0559793 3.7918246 4.4333763
1369716_s_at 10.591989 10.402831 10.574394 10.494052 10.495821 10.241394 10.59971 10.642639 10.683447 10.587018 10.600374 10.539431
1369717_at 4.175774 4.091501 4.286707 4.285573 4.341346 4.1387596 4.668846 4.5215254 4.301357 4.6805015 4.2574368 4.189085
1369718_at 7.7520466 7.793917 8.080913 7.680105 7.435611 7.4543715 7.8036947 7.4321823 7.4717183 7.4687185 7.81018 7.6174836
1369719_at 3.486183 3.2832572 3.2130094 3.3980672 3.3878708 3.23505 3.6292226 3.7134242 3.5722713 3.4111917 3.3856642 3.3672686
1369720_at 8.603189 8.735125 8.64303 8.639716 8.567014 8.609537 8.520298 8.499402 8.686897 8.5224495 8.732831 8.687349
1369721_at 4.2833185 4.037718 4.015144 4.2895765 4.170626 4.3367124 4.479544 4.4941435 3.8339183 4.489465 4.298443 4.2264194
1369722_a_at 8.793745 8.762857 8.5658455 8.914274 8.86628 8.577125 8.674908 8.81563 8.91252 8.850989 8.986589 8.677693
1369723_at 7.213864 6.9653378 6.9260063 7.508313 7.1604357 6.905802 6.956996 7.1370125 7.207371 6.932818 7.409966 7.1020784
1369724_at 5.6525507 5.540513 5.1559343 5.549121 5.4828563 5.23822 5.498765 5.4745035 5.577471 5.564722 5.3871393 5.9237003
1369725_at 8.712269 8.621261 8.99402 8.441735 8.7200775 9.158532 8.892737 9.05825 8.738966 9.038784 9.058841 8.691181
1369726_at 8.156218 7.8559465 8.527426 8.425901 8.217849 8.241187 8.443451 8.339874 8.71593 7.646762 8.031639 8.355957
1369727_at 13.787816 13.61466 13.83543 13.835443 13.838383 13.772798 13.81149 13.776893 13.760159 13.750683 13.768332 13.82352
1369728_at 5.6254196 5.6455183 5.6999607 5.5156918 5.839575 5.46052 5.4743867 5.8318024 5.615814 5.387837 5.570181 5.2838044
1369729_at 7.9233785 7.9646535 7.9333735 7.6559024 7.572847 7.4921165 7.8029175 7.7803044 7.377187 7.665996 7.6348367 7.8040886
1369730_a_at 4.635172 4.2389116 4.574785 4.486453 4.6556377 4.439109 4.603095 4.37547 4.470187 4.329944 4.2185607 4.4119797
1369731_at 3.0858643 3.4284077 3.2904165 3.6237416 3.2734342 3.2613335 3.6104786 3.220709 3.3563364 3.3941605 3.4290335 3.29664
1369732_a_at 4.7961025 4.5621643 5.074314 4.4444275 4.3928785 4.6646004 4.5267744 5.0144043 4.7027216 4.383366 4.8827744 4.792245
1369733_at 7.5915527 7.666818 7.883377 7.395175 7.692922 7.6163106 7.481269 7.551881 7.4945927 7.681938 7.8415794 7.480285
1369734_at 7.568746 7.7495575 7.4025674 7.477068 7.598537 7.6338143 7.5677032 7.444397 7.6828146 7.216092 7.1607056 7.0773892
1369735_at 6.1320443 6.2546086 6.171061 6.0407524 6.0653296 6.103829 6.0197496 5.944956 5.8806734 5.946669 6.152942 5.9388466
1369736_at 4.4573135 4.7516522 4.5512743 4.678996 4.6894727 4.8634825 4.9563966 4.8407145 3.964186 4.511988 4.900547 4.7169905
1369737_at 9.5016365 9.625075 9.736374 9.781576 9.873422 10.189195 10.069409 9.749695 9.4775305 9.371462 10.022726 9.34755
1369738_s_at 10.10219 10.25649 10.17157 10.417743 10.3740635 10.478777 10.585327 10.312737 10.294361 10.171772 10.560753 9.9889965
1369739_at 4.1853523 4.1195498 4.280526 4.082258 4.7584343 4.1461587 4.41378 4.3889475 3.9880915 3.9512515 4.31352 4.090938
1369740_at 4.6617303 5.122861 4.768335 4.600007 4.6900463 4.768917 4.7565894 4.82086 4.78612 4.723633 4.7110453 4.9214244
1369741_at 5.324214 5.441545 5.2659645 5.451095 5.2434134 5.3244095 5.521856 5.4179044 5.4765077 5.5671263 5.7013035 5.5385923
1369742_at 4.3817115 4.704604 4.7216406 4.756258 4.7638626 4.767782 4.689092 5.1041217 4.8853674 5.073537 4.649074 4.64863
1369743_a_at 8.413765 8.283971 8.293321 8.485364 8.62184 8.315358 8.3044815 8.449053 9.080626 8.426998 9.177146 8.528678
1369744_at 3.9847908 4.1512547 3.9897141 3.9120126 3.9933026 4.02251 4.2180095 4.2123394 3.9971836 4.07269 4.1207266 4.195898
1369745_at 6.0264845 6.0269175 5.98563 6.2018037 6.3804994 6.050752 6.3693914 6.0430427 5.976273 6.287124 5.9717846 6.3411427
1369746_a_at 11.741605 11.70894 11.523975 11.58001 11.668935 11.457679 11.462733 11.260621 11.300157 11.287062 11.206706 11.622143
1369747_at 6.3814473 7.176152 6.683924 6.066265 7.0005426 6.74488 6.816187 6.5255136 6.5485153 6.7503986 7.090984 6.6671944
1369748_at 3.4055672 3.5546417 3.7354617 3.416393 3.5046992 3.6307788 3.446831 3.2716572 3.3112233 3.508077 3.4923742 3.5820196
1369749_a_at 3.7889576 3.861749 3.9602475 3.7277265 4.2416677 3.9430768 4.1370764 4.2176104 3.9226487 3.8704655 3.8858685 3.930997
1369750_at 3.965303 3.8414266 3.9567559 3.8870847 3.7194073 3.8001854 3.9680057 3.4745476 3.8238378 3.7522433 3.7162583 4.0559816
1369751_at 4.257369 4.0559587 4.0391355 4.3409967 3.9080336 4.036405 4.072818 3.9102254 4.06913 4.3606443 3.634304 4.033885
1369752_a_at 5.04842 5.085645 4.8850393 4.905687 4.9122324 4.879567 4.754212 4.938061 4.968177 4.8740854 4.637108 4.7727637
1369753_at 4.1496587 3.9473586 4.035778 4.0171995 3.8526955 3.8213685 4.2327995 3.9176915 4.375724 3.8520086 4.199275 4.150768
1369754_a_at 7.380254 7.3599405 7.4541655 7.142929 7.1685023 7.2743917 7.3746696 7.2510552 7.4211016 7.241638 7.4400597 7.2470846
1369755_at 3.8122537 3.7388344 3.8686028 3.8708124 3.7271438 3.7106586 3.7460184 3.7594786 4.0086055 3.768035 4.08296 3.7286139
1369756_a_at 7.1103716 7.5823503 7.182511 6.5936522 7.1057234 7.0270953 6.9934077 6.7471166 7.208517 6.9448504 6.871401 7.032608
1369757_at 5.5875397 5.402482 5.4278846 5.591971 5.4752398 5.658786 5.7969794 5.846916 5.778303 5.4269085 6.010287 5.6164103
1369758_at 6.5946093 6.31513 6.521166 6.7829366 6.0489793 5.7949677 6.1240096 6.3387747 5.6472206 6.8784046 6.453811 6.529899
1369759_at 5.4035816 5.0733986 5.1253405 5.099127 5.4908857 5.4580493 5.3876376 5.0946045 5.288291 5.108504 5.1952314 5.454263
1369760_a_at 3.8581598 3.8893182 3.8529277 3.9949098 3.8600404 4.010209 3.9089944 3.7390456 3.7306006 3.7223282 3.9963965 3.8463936
1369761_at 3.958218 4.002708 3.5709949 3.9839618 3.6809213 3.7607708 3.8745062 3.7252312 3.8434749 3.8772268 3.4255648 3.8083375
1369762_at 4.517412 4.3603606 4.717388 4.53753 4.513759 4.650879 4.30707 4.3492317 4.684786 4.2698965 4.401769 4.24068
1369763_at 3.8820934 3.719266 3.5614 3.8728306 4.0068054 4.0441 3.9997585 3.9409256 4.2422934 4.0314846 4.082568 4.1279984
1369764_at 12.9393015 12.937648 12.93794 12.986359 13.113123 12.997322 12.940727 12.973208 13.10586 12.9183035 12.945491 13.075527
1369765_at 3.612886 4.020747 3.6932263 3.895574 3.6634598 4.0289245 3.995085 3.8170404 4.1150064 3.7640488 3.5473466 3.988319
1369766_at 5.187503 5.4512987 4.967671 5.0811496 5.077229 4.543797 5.2099648 5.20104 5.5420637 5.2908278 4.98448 5.6226587
1369767_a_at 4.0684376 3.933307 3.6854582 3.6027057 3.8135571 3.9653056 3.714309 3.8118093 3.8052275 4.028805 3.9603093 3.7097678
1369768_at 6.6421947 6.555765 6.227165 6.8976483 6.4323397 6.1702394 6.40755 6.780523 6.4119 6.4086885 6.4270473 6.437632
1369769_at 4.5732427 4.627335 4.9093113 4.7156863 4.7038045 4.44245 4.786794 4.5973024 4.6077404 4.608808 4.5818276 4.5493665
1369770_at 4.0929656 4.140751 3.667347 3.9696534 4.039073 3.7822523 3.984792 4.000779 3.989508 3.8209164 3.9875355 3.936649
1369771_at 4.839479 4.8055525 4.9852037 5.2724037 4.6477385 4.72744 4.9777966 4.9799767 4.696742 4.8107452 4.8636456 4.5094657
1369772_at 6.6587896 6.6234345 6.4690547 6.452573 6.515291 6.2733536 6.4968405 6.501977 6.1921315 6.545811 6.5595675 6.258052
1369773_at 4.2254267 3.8136294 3.863609 3.9428484 4.0650125 3.6502168 4.0830526 4.213711 4.176293 4.1132536 4.1378894 3.7227883
1369774_at 4.2567863 3.9951236 4.288523 4.093981 4.141317 4.116562 4.1441 3.9367764 4.711332 4.2389503 4.2396083 4.0657663
1369775_at 8.659611 8.729238 8.695606 8.740445 8.509516 8.743038 8.7318325 8.768085 8.7943325 8.729445 8.6721 8.7192955
1369776_a_at 6.5435143 6.2950044 6.3576455 6.2703795 6.5160947 6.1770563 6.655799 6.5311327 6.2039638 6.506987 6.8121605 6.4995003
1369777_a_at 7.2366614 7.4152136 7.008788 7.1030054 7.0552096 7.60138 6.482029 7.3212857 7.2833505 6.9203396 7.0798283 6.9825573
1369778_at 3.6549633 3.7970169 3.577504 3.5909128 3.8083968 3.7488098 3.8019817 3.764081 3.870257 3.8823075 3.7836049 3.8293269
1369779_at 5.2323766 4.8919435 5.473023 4.9345493 5.2548537 5.079201 4.90536 5.244478 4.99272 4.8764715 5.5235443 5.2569275
1369780_at 5.7287607 5.832816 5.929896 5.7092047 6.085539 5.708429 6.2495694 5.812228 5.838829 6.097542 5.829851 5.9693656
1369781_at 3.9490552 3.8476124 3.87962 3.8816683 4.0825567 3.6943455 4.067865 3.6763475 3.7075891 3.939362 3.8898268 3.773795
1369782_a_at 5.996308 5.780482 5.8357663 5.9544535 5.8628974 6.0139875 5.714446 5.851753 5.7310305 5.833476 6.0520277 5.8802094
1369783_a_at 5.2748847 5.095751 5.2239 4.716943 4.8045816 5.459959 5.0582967 4.934988 5.202904 5.0315366 4.9935308 4.834689
1369784_at 3.8798413 3.9302526 3.6148415 3.61698 3.451693 4.0441 4.141756 4.007553 3.617784 3.6457422 3.9928796 4.072436
1369785_at 7.261692 7.5118246 7.192582 7.3134212 7.0904217 7.233222 7.521734 7.1661043 7.2949095 7.275093 6.9559464 7.148468
1369786_at 5.164073 5.6576805 5.113571 5.452158 5.339908 5.1110682 5.598445 5.7309995 5.521178 5.1102176 5.351497 5.4328465
1369787_at 3.8228915 3.7378101 3.83196 3.868465 3.6689172 3.7011278 3.582679 3.800946 3.6014936 3.8333085 4.0174685 3.8083375
1369788_s_at 7.667947 8.827005 7.0144644 7.1501236 8.706985 7.87819 7.893838 7.748046 6.950493 7.6822753 8.590242 7.489608
1369789_at 3.3691633 3.184648 3.412986 3.3237786 3.264818 3.2935245 3.2492092 3.3176193 3.3742085 3.4101725 3.5530334 3.172161
1369790_at 10.986384 11.404251 11.001115 11.464724 11.130621 10.371351 10.947631 11.514532 11.256348 11.419106 10.6090765 10.699778
1369791_at 6.3110714 6.0599833 5.9591603 6.2753305 6.1835046 5.9071794 6.216122 6.058808 5.8493805 5.9689064 6.3973384 6.275387
1369792_at 6.043123 5.9232283 6.1245875 5.986614 5.877646 5.72152 5.944393 5.8145027 5.79573 5.9470396 6.0435658 5.7736015
1369793_a_at 4.025317 3.9024405 3.8378286 4.022145 3.7268355 3.845132 3.9313748 3.9191391 3.8023748 4.0044737 3.7827992 3.896048
1369794_a_at 4.8933144 5.0933504 4.5161114 4.821782 4.792446 5.079514 5.0794587 4.905032 5.0913405 5.049196 5.0201793 5.2615824
1369795_at 4.5288253 4.479594 4.402398 4.37325 4.4588213 4.598365 4.5978293 4.5356536 4.5376015 4.4990997 4.4373617 4.4995527
1369796_at 4.5486155 4.535305 4.4919147 4.46537 4.47396 4.217252 4.777187 4.427578 4.5105214 4.502311 4.5704503 4.895144
1369797_at 4.159097 4.270936 4.062237 4.0752687 4.0650125 4.086806 4.357881 4.2216043 4.4536057 4.236173 4.1877203 4.295124
1369798_at 4.7180433 4.321374 4.445096 4.629425 4.4240685 4.3699703 4.6408978 4.687271 4.581547 4.5736885 4.519884 4.4741926
1369799_at 10.836953 10.942318 10.787052 11.002572 10.812534 10.694887 10.863373 10.796622 11.001116 10.774216 10.791564 10.589505
1369800_at 3.796377 3.9657524 3.9808333 3.918848 4.0182676 4.1652923 3.984288 4.1975126 3.8418412 3.8700082 3.9757116 4.0337353
1369801_at 4.2458224 4.421459 3.9768217 4.3448157 4.315817 4.022166 4.310646 4.2450995 4.2784557 4.251384 4.5746884 4.338797
1369802_at 3.9316523 4.0442634 3.9925964 3.9850333 3.8366818 3.784299 3.9864821 3.7997055 3.864284 3.867343 4.0203304 4.1712084
1369803_at 4.2217016 4.5872445 4.677864 4.332711 4.4029894 4.5530987 4.482048 4.788693 4.3551235 4.630042 4.6846666 4.3457146
1369804_a_at 4.6122847 4.435152 4.3232718 4.268299 4.534964 4.3166595 4.5509243 4.5692987 4.1150064 4.3561106 4.6413016 4.437007
1369805_at 3.7111118 3.8311045 3.5111692 3.9306974 3.889139 3.8444908 4.0026035 4.0366426 4.0821257 3.9048178 3.8549798 3.6916552
1369806_at 5.104472 5.124218 4.908626 5.2650156 5.4598722 5.0015125 5.3297267 5.1492624 5.5035768 5.415186 5.0119143 4.8875256
1369807_at 4.7414284 4.143673 4.4001017 4.526193 4.5339603 4.422249 4.195059 4.6558 4.309078 4.568608 4.228284 4.711252
1369808_at 4.633162 4.974909 4.3577647 4.6292744 4.296501 4.5019436 4.2831593 4.420059 4.7054424 4.561817 4.2925434 4.459568
1369809_at 5.323367 5.1375356 4.936489 5.021599 5.059367 5.3885965 5.4717584 5.1318207 5.4489336 5.051216 4.8341837 5.284132
1369810_at 5.4814014 5.7780294 5.7607784 6.0396757 6.179214 6.097825 5.8987155 5.5891705 5.5485983 5.857114 5.3380218 6.016216
1369811_at 4.965028 4.6608906 4.2838745 4.911726 4.7252097 4.7500534 5.1639934 4.727085 4.526078 4.400923 4.8378534 5.0116625
1369812_at 5.360091 5.445259 5.4629545 5.893157 5.6988325 5.7833576 5.8390265 5.5885277 5.4666977 5.425764 5.632515 5.3785143
1369813_at 7.0171967 6.6366596 6.5563455 6.6247344 6.5758166 7.022959 7.179615 6.9515114 7.040269 6.3000174 6.947138 6.847968
1369814_at 4.5948195 4.505413 4.4874945 4.42921 4.628378 4.6220436 4.7909784 4.5286603 4.5822487 4.662894 4.3910217 4.8477097
1369815_at 5.8481483 5.6924973 5.9333224 5.92828 5.7833037 5.828984 5.8683014 6.17327 5.3433666 5.8106933 5.549336 6.0721087
1369816_at 4.9797335 4.8641863 5.0730386 5.2393975 4.4890003 4.8992743 4.7832794 5.217773 5.072804 5.246936 4.5048103 4.672282
1369817_at 4.2042036 4.5937667 4.1512403 4.670015 4.8028064 4.2711277 4.4305005 4.305952 4.587335 4.271429 4.5769324 4.7615876
1369818_at 4.548396 4.856217 4.4633636 5.2384186 4.8782864 4.844162 4.733727 4.785148 4.888567 4.818046 4.876917 4.601314
1369819_at 5.0061746 4.6428623 4.6224823 5.114917 5.0842476 4.724056 5.0506134 4.7748156 4.9771395 4.829722 4.65691 4.5597305
1369820_at 4.0172863 3.9538498 3.884292 4.0171995 4.0135856 4.2357492 4.03833 3.9169352 4.309078 3.9468327 3.968987 3.9940746
1369821_a_at 4.9612126 5.0483255 5.158162 5.419092 5.4912558 5.1797094 5.3922405 5.571951 5.446478 5.418592 4.9481688 5.4982405
1369822_at 4.089326 4.3308644 4.307892 4.3869224 3.9602222 4.089646 3.7773228 4.225424 4.1123195 4.0545073 3.959788 3.7202208
1369823_at 4.7776413 4.5986342 4.476594 4.6675034 4.6802654 4.5365105 4.4020195 4.400469 4.644354 4.355914 4.809947 4.8766975
1369824_at 4.926383 4.4999857 4.8010063 4.752449 4.737336 5.0865135 4.77942 4.542904 4.6970887 4.920425 5.10126 4.988684
1369825_at 4.786433 4.587534 4.6612425 4.48763 4.723941 4.523979 4.7132254 4.592332 4.6445994 4.5360594 4.602806 4.715815
1369826_at 5.246386 5.0865583 5.222817 5.3877726 5.239225 4.9845896 4.994032 4.903244 5.012768 5.1246595 5.348073 4.8084755
1369827_at 5.460394 5.514209 5.004985 5.198346 5.148945 5.1578245 5.021119 4.96523 5.1655083 5.370761 4.999275 5.4344645
1369828_at 5.112213 5.2739906 5.4590025 5.004285 5.3519983 5.340642 5.452259 5.374386 5.1144905 5.2067213 5.257537 5.2875195
1369829_at 4.5650883 4.5873723 4.115454 4.447418 4.861847 4.7761154 4.860511 4.2545733 4.687842 4.4758306 4.1588464 4.5564933
1369830_at 4.779879 5.3511744 4.8152103 4.633893 4.470606 5.263891 4.597467 5.02821 5.072127 5.072962 4.6787066 4.9594326
1369831_at 5.2882414 5.1083755 5.1678123 5.2478333 5.303483 5.446666 4.919862 5.4112206 5.3298187 5.791151 5.4422693 5.5933414
1369832_at 5.427969 5.470706 5.1678123 5.435131 5.2005844 5.351463 5.207686 5.1706142 5.0936685 5.374496 5.2878504 5.8206735
1369833_at 3.873965 4.003086 3.8870025 4.071725 4.3793564 4.103755 4.25709 4.4186964 4.288059 4.422685 4.158862 4.0633326
1369834_at 8.243547 8.875858 8.2280655 8.204454 8.450859 8.344797 8.041889 8.503708 7.8873715 8.28916 8.235988 8.282806
1369835_at 6.212056 5.9861436 6.0095377 6.1482296 6.015297 5.991508 6.171602 6.6479616 5.8925 6.1033487 5.981138 6.3831973
1369836_at 5.94612 6.0911913 5.2336855 5.1639338 5.992515 5.5496283 6.5659723 6.654749 6.5198555 6.029963 4.9356623 5.9174795
1369837_at 11.715154 12.002401 11.810327 11.841582 12.000399 11.858127 11.953536 11.818849 11.835842 11.749228 11.747949 11.925472
1369838_at 3.9752102 4.2560086 3.951553 4.3366675 4.1653876 4.077655 4.366235 4.338542 4.100648 4.448588 3.9744508 4.3878784
1369839_at 4.06557 4.3188014 4.1516604 4.20858 4.528352 4.423541 4.505522 4.0248203 4.200597 4.2279806 4.212922 4.2835455
1369840_at 8.622217 8.579713 8.960169 8.3313675 7.328484 7.635992 7.700163 8.727686 8.198587 8.950932 7.5767307 8.834357
1369841_at 3.6360369 3.7290761 3.493697 3.7115982 3.7312086 3.7744825 4.0089183 3.932687 3.575754 3.764282 4.2521114 3.6421247
1369842_at 3.8926523 3.8162405 3.9373202 3.4750254 3.8216085 3.929668 3.649307 3.7753885 3.6131618 3.6513271 3.5816514 3.5942082
1369843_at 4.306677 4.0387607 4.0203657 4.039564 4.398964 4.027847 4.6212063 4.184014 4.410124 3.9186378 3.9236424 3.976476
1369844_at 4.060775 4.1000805 3.697458 3.9107156 3.939 3.9687827 4.4506903 4.0354066 3.9486635 3.9048178 3.8920193 3.9322453
1369845_at 5.185424 5.0256977 4.954343 4.8534856 5.3964367 5.053289 4.994544 5.489929 5.0731835 5.2722235 5.0657434 5.5357676
1369846_at 3.447383 3.739511 3.496631 3.5407557 3.5556147 3.8100972 3.6187596 3.4984393 3.5050993 3.7047398 3.5639968 3.8083375
1369847_at 5.0345354 4.813512 5.142019 4.8842983 5.3029943 4.8876295 5.107597 5.5702133 5.17861 5.0436335 5.0801125 4.736286
1369848_at 3.4747124 3.3487833 3.64556 3.8118186 3.885636 3.4427202 3.538114 3.4927335 3.5751827 3.3099093 3.5756178 3.5039954
1369849_at 5.2739615 4.9005423 5.4156466 5.097087 5.169118 5.0305967 5.0655317 4.788805 5.119174 5.0714283 5.2085686 4.8044777
1369850_at 5.103863 5.346358 5.0861764 5.1968994 5.2865915 5.489608 4.845546 5.339778 5.218586 5.250355 5.194317 5.552619
1369851_at 6.941472 6.854333 6.835132 6.88138 6.9116826 6.8401794 7.1701713 7.0472455 7.549059 6.9061723 6.979322 6.896031
1369852_at 12.295797 12.191118 12.1671295 12.232123 12.219888 12.1868925 12.236083 12.262557 12.347965 12.247048 12.182232 12.157524
1369853_at 4.621314 4.5373993 4.880629 4.723136 4.731535 4.6605234 5.110391 4.805837 4.7271724 4.7805667 4.7113085 4.63583
1369854_a_at 6.891381 6.5484 6.9610806 6.2244015 6.637253 6.6765304 6.4989257 6.7445617 6.674183 6.8319817 6.355605 6.4771285
1369855_at 3.8144755 3.8601017 3.873799 3.857417 3.8906183 3.6196575 3.8671074 3.9191391 4.0315566 4.0122805 3.781173 3.658376
1369856_at 4.0606833 4.4424186 4.622146 4.6454988 4.3325872 4.457529 4.4882736 4.484702 4.764307 4.666198 4.2524357 4.5885806
1369857_a_at 5.2911115 5.4588456 5.368936 5.3167973 5.6684527 5.451969 5.6535044 5.359988 5.467092 5.701264 5.4104176 5.5231204
1369858_at 4.366541 4.2962484 4.0846157 4.1289244 4.3590245 4.363412 4.263686 4.5241575 4.3992934 4.2628593 4.0030813 4.408723
1369859_at 4.1670065 4.352018 4.587209 4.580305 4.7851844 4.6721735 4.1785393 4.3413324 4.7166634 4.501632 4.225296 4.1897826
1369860_a_at 4.610791 4.496274 4.4691257 4.4755106 4.4539623 4.4080215 4.988326 4.740821 5.0040703 4.826212 4.817527 4.7738714
1369861_at 4.327312 4.2903285 4.3190966 4.64796 4.2618027 4.6239514 4.4675527 4.6607833 4.779147 4.266515 4.576303 4.854074
1369862_at 4.2519345 4.299295 4.384401 4.1077895 4.3758388 4.416775 4.4286976 4.395901 4.538995 4.815488 4.372023 4.535063
1369863_at 9.145506 8.947473 9.178863 8.522556 9.579809 8.782421 9.510536 8.663814 9.343975 8.925718 9.308368 9.156558
1369864_a_at 9.630591 11.2848835 11.132272 11.171112 10.747358 11.636086 10.402638 10.864672 10.749789 9.301298 10.48419 9.587663
1369865_at 4.3305674 4.034072 4.1494966 4.1268115 4.026217 4.1829762 4.4840174 4.199732 4.2621164 4.403202 4.1744194 4.2941723
1369866_at 4.80437 4.7241077 4.4722195 4.9144497 4.846739 4.6200056 4.7733126 4.693233 4.5875273 4.6641593 4.671219 4.371701
1369867_at 5.3029847 6.71976 5.215651 5.730881 5.5185075 5.3253207 5.2071505 5.350655 5.465846 4.992795 4.9662523 5.1800346
1369868_at 10.091873 10.040396 9.990417 9.730851 9.990113 10.051051 10.134666 10.057189 10.051989 10.140275 9.93006 9.94467
1369869_at 3.7373302 3.5379577 3.6470425 3.574378 3.501273 3.744578 3.6143584 3.7464132 3.32819 3.6303535 3.8963556 3.7961552
1369870_at 7.0472937 7.1694894 7.0202518 7.2548227 7.1934934 6.8863993 6.9954767 7.1739964 7.2648163 7.3138175 6.9523973 7.064506
1369871_at 3.93775 3.782649 3.675104 4.091337 3.855213 3.8689528 3.6499815 3.822085 3.663615 3.67151 3.9221032 3.8293629
1369872_a_at 4.4036694 4.6007886 4.1713386 4.0643144 4.571395 4.4751716 4.5795584 4.2789745 4.2132363 4.5294075 4.289559 4.2676477
1369873_at 4.3396835 4.065242 4.4064846 4.183357 4.405802 4.3920784 4.3626485 4.5974693 4.5022674 4.458589 4.3350143 4.3430977
1369874_at 4.318408 4.852397 4.7210655 4.662484 4.662636 4.6257086 4.63647 4.556357 4.177488 4.8515053 4.302694 4.6550484
1369875_at 4.52225 4.9804897 4.917495 4.6803455 4.8075304 5.0507 4.767495 4.7481356 4.8224564 4.897587 4.5139866 4.83522
1369876_at 3.9014387 3.9622278 3.806744 3.8512824 3.8970919 3.8406398 3.9680057 3.939543 4.106979 3.6977553 3.7146838 3.8783138
1369877_at 4.935659 5.160953 5.6912327 5.6016436 5.031001 4.940048 5.698877 4.7952795 5.0137496 5.0493517 5.345683 4.9346
1369878_at 3.6385264 3.7258503 3.6936722 3.6411452 3.8884215 3.7966232 3.9316251 4.084407 4.376553 4.034974 3.7309566 3.9160085
1369879_a_at 12.586481 12.6797 12.67285 12.654798 12.637577 12.647031 12.668059 12.592677 12.664546 12.586657 12.707827 12.649478
1369880_at 4.4252305 4.6446214 4.043068 4.6244473 4.566387 4.5104795 4.31137 4.5785456 4.877899 4.149371 4.4191923 4.1977506
1369881_at 4.041958 4.254488 4.007744 4.0706806 3.9661982 4.13078 4.312123 4.3915024 3.9226856 4.2449493 4.2463646 4.2663736
1369882_at 4.5821276 4.687915 4.5842304 4.405033 4.713614 4.7613416 4.774538 4.8388133 4.3717446 4.2928467 4.373351 4.473898
1369883_at 3.5100062 3.4338815 3.6022336 3.409293 3.4328177 3.5600095 3.4716063 3.5135 3.455416 3.4643886 3.559317 3.337939
1369884_at 4.7332354 4.608242 4.921875 5.188511 5.384126 4.983068 4.758097 4.8465075 4.701133 4.7849307 3.9885235 4.740741
1369885_at 4.8427334 5.0358086 5.083039 5.014332 4.9263787 4.9091034 5.409928 4.894866 5.1845264 4.9782085 4.576721 5.3119984
1369886_a_at 6.411125 6.4194765 6.187958 6.9023705 6.445733 6.205022 6.3555155 6.3147783 6.5899706 6.254992 6.2869735 6.176333
1369887_at 4.64946 4.4024696 4.486842 4.6558747 4.778977 4.679864 4.8172073 4.6558 4.534851 4.6070614 4.4814305 4.680033
1369888_at 4.3507 4.2903285 4.2739553 4.3528447 4.415433 4.4315314 4.253927 4.2464433 4.2243176 4.4060388 4.0429664 3.954598
1369889_at 4.164774 4.221793 4.440935 4.3095493 4.002982 4.5519514 4.21801 3.692818 4.331354 4.2022314 3.6241271 3.9676087
1369890_at 3.1867607 3.0458066 3.0853715 3.3821595 3.107105 3.197622 2.9980493 3.0769274 3.1308062 3.3323433 3.0661068 3.1733856
1369891_at 5.1998944 4.9062505 5.2185025 5.5121307 5.2432284 5.2576733 5.310338 5.1685576 4.983266 5.0133314 5.484243 5.017229
1369892_at 3.6964118 3.6644123 3.457999 4.0952215 3.5706594 3.8267467 3.729352 3.6366618 3.527286 3.6781664 3.6803715 3.786951
1369893_at 4.8075404 4.8333178 4.5672235 4.582582 4.8044744 4.9785123 4.9567823 5.219938 4.5536504 4.7370424 4.7915 4.861851
1369894_at 3.3896332 3.4284077 3.5244205 3.5190117 3.4179773 3.3539014 3.6159222 3.7149165 3.634848 3.3604398 3.6974359 3.4186175
1369895_s_at 6.21375 6.274026 5.681031 6.0341697 5.7139263 6.069527 6.0539784 5.55282 6.1630116 6.13071 5.7978406 5.870616
1369896_s_at 7.7106056 7.853744 7.958936 7.776635 7.4222083 7.506231 7.630625 7.675788 7.563143 7.4841166 7.685434 7.715005
1369897_s_at 12.387859 12.434407 12.355379 12.39984 12.385545 12.469207 12.417795 12.348896 12.35264 12.240823 12.449608 12.424141
1369898_a_at 4.774828 4.798384 4.941107 5.094934 5.0439763 5.2022552 4.8324347 4.332165 5.3071527 5.035883 4.950217 5.0143785
1369899_s_at 6.2982 6.157352 5.6758766 5.7928877 5.636412 6.1090465 5.811721 6.1506057 5.5129714 6.289552 6.115447 6.244531
1369900_at 4.059494 4.420533 3.9469333 4.2996397 4.045843 4.0937357 4.12741 4.089412 4.279334 3.893274 3.797805 4.058811
1369901_at 4.267096 4.154712 4.780344 4.3186107 4.370899 4.1888266 4.7308555 4.7902584 4.0717845 4.5833015 3.8614893 4.3225746
1369902_at 7.587722 6.7076187 7.087065 6.865628 7.161546 7.11233 7.6580887 7.051226 7.096018 7.3178334 7.5218697 6.9246917
1369903_at 4.1853523 3.9032552 4.196162 3.9111826 4.228629 4.191608 4.1322403 4.1862707 4.470004 4.112252 3.9488046 4.2096
1369904_at 4.758354 4.8295684 4.4412937 4.3072796 4.447515 4.6029396 4.593066 4.392676 4.242293 4.4093685 4.7056046 4.338581
1369905_at 3.5334063 4.140751 3.9311812 3.5481718 3.8412433 3.7170815 3.6541872 3.7864394 3.4938753 3.9688098 3.8213527 3.680329
1369906_s_at 12.183014 12.186817 12.074588 12.118694 12.224277 11.980394 12.163156 11.997016 12.108107 11.907551 12.030155 11.934153
1369907_at 5.475627 5.6542144 5.458728 5.6221514 5.4085455 5.4651294 5.7508254 5.3634324 5.76467 5.4269757 5.4028635 5.873961
1369908_at 3.6045878 3.6421623 3.5671856 3.4501147 3.6566033 3.5615494 3.979197 3.5614407 3.803668 3.9191856 3.9622219 3.6560948
1369909_s_at 11.328868 11.350807 11.081762 11.468429 11.654575 11.369235 11.531186 11.401094 11.518502 11.4534445 11.60083 11.514423
1369910_at 4.180216 4.1742306 4.0613565 3.8789983 4.248238 3.9326577 3.7466865 4.041553 4.2649107 3.9480581 4.0933247 4.1719227
1369911_at 4.6962795 4.492754 4.3713684 4.674261 5.0731697 4.718335 5.0868535 4.6292315 4.7146897 4.4166517 4.645957 4.780208
1369912_at 4.8029037 5.0974455 4.87957 4.9809012 4.721448 4.671788 4.6253753 4.859684 4.6564193 4.784855 5.9377527 5.084893
1369913_at 4.012741 4.4401245 4.3422427 4.3835697 4.0722647 4.230532 4.4455085 4.4567537 4.5394893 4.325266 4.494009 4.476856
1369914_at 3.8923323 3.7250562 3.9547637 4.1216893 4.040849 4.169096 3.8510606 4.303591 3.8175132 4.2607503 3.975219 4.2155037
1369915_at 6.779209 6.837234 7.061332 6.9086547 6.947491 6.9268794 6.881245 6.7095714 6.6125264 6.9630013 6.4625306 6.8346877
1369916_at 5.013476 5.216681 5.0795555 4.848217 5.084381 4.9984407 5.0661974 5.1133895 5.0936685 5.028747 5.059487 4.96478
1369917_at 4.7064886 5.096225 5.0645385 4.961946 5.261734 5.4553623 5.178982 4.9403186 5.3112073 5.2481074 4.9786716 5.0625086
1369918_at 3.871824 3.879432 3.8626153 3.731484 3.7731464 3.606652 4.043358 4.162994 3.7605326 4.055426 4.164812 3.8250358
1369919_at 4.6372066 4.69819 4.675389 4.586204 4.868131 4.8113008 4.516181 4.6210175 4.6445994 4.312394 4.5786448 4.6414304
1369920_at 4.77989 4.4424186 4.2951083 4.588378 4.7810073 4.5011916 4.2338486 4.585641 4.5169535 4.5572267 4.8504815 4.4637084
1369921_at 6.642684 6.6965275 6.8322377 6.946102 6.806084 6.9303393 6.8436236 6.07129 6.0293345 6.46395 6.5933895 6.2776103
1369922_at 8.192306 8.081629 8.061291 8.177081 8.2670965 8.060956 7.934941 8.242416 8.113415 8.016148 8.181242 8.156094
1369923_at 6.287702 6.183569 5.822345 6.0620747 6.423757 6.55382 6.7182612 6.294886 6.4393983 6.1705174 6.9895196 5.877015
1369924_at 6.5302615 6.2537203 6.2081532 6.2484193 6.2620864 6.1654577 6.185486 6.092942 6.074736 6.408553 6.3761315 6.034861
1369925_at 4.1039224 3.6714594 3.8489084 3.9160323 3.9835289 3.8673835 3.9469812 3.9554944 3.7167113 3.935944 4.049459 3.9378135
1369926_at 7.6823554 8.188536 8.133606 7.8464346 7.720449 7.953355 7.9214563 7.8288965 7.681778 7.7044315 7.524866 7.8293877
1369927_at 11.690229 11.713185 11.591345 11.767758 11.69728 11.605586 11.852578 11.732117 11.713401 11.73225 11.885306 11.731838
1369928_at 3.7457163 3.6618133 3.5681915 3.7593794 3.8619833 3.5466416 4.0908127 3.962169 3.8111286 3.6978233 3.782799 3.8069549
1369929_at 10.91231 10.998681 10.968251 10.826888 11.029184 10.847361 11.023731 10.971663 11.048832 11.047162 11.055395 10.991505
1369930_at 12.284491 12.266746 12.262373 12.362701 12.263279 12.161022 12.304137 12.275647 12.400596 12.346241 12.406159 12.315066
1369931_at 7.158743 7.1294374 7.0420747 7.055368 6.937654 7.1917048 6.7087183 7.120169 7.420418 7.3035073 6.9208193 7.1892424
1369932_a_at 9.978328 9.934665 9.7919855 9.781635 9.838938 9.870135 10.046695 9.978922 9.852415 9.989706 10.077456 9.887639
1369933_at 11.264867 11.439722 11.411186 11.278023 11.285222 11.296771 11.340086 11.461396 11.41317 11.346021 11.4995165 11.29781
1369934_at 12.382277 12.210207 12.213604 12.405764 12.382533 12.279974 12.393506 12.296988 12.3893795 12.168989 12.447938 12.387993
1369935_at 7.937528 7.7789254 7.8893538 7.891314 7.5653033 7.9016285 7.9432373 7.693531 7.987933 7.992678 7.850985 7.849157
1369936_at 11.086584 10.853136 10.750045 11.035201 10.9740505 10.720209 10.923099 10.895088 10.901881 10.785948 10.988778 10.913382
1369937_at 11.670605 11.495338 11.450111 11.610636 11.575468 11.3951435 11.546732 11.67158 11.623488 11.565885 11.568314 11.531449
1369938_at 7.1538215 7.0992923 7.254082 7.247827 7.143613 7.2812104 7.1196055 7.118634 7.1091404 7.252386 7.2685504 7.3694677
1369939_at 12.266785 12.356535 12.177848 12.134035 12.2503805 12.268881 12.161661 12.270413 12.117154 12.299802 12.316412 12.216803
1369940_at 10.744126 10.711074 10.842185 10.78569 10.851035 10.999526 10.798444 11.006067 10.778075 10.914727 10.980621 10.876758
1369941_at 10.723839 10.955358 11.019057 10.971589 10.98188 10.749024 10.723847 10.74091 10.915359 10.488623 10.563424 10.6294775
1369942_at 9.079512 9.103663 9.062792 8.844576 8.975582 8.863301 8.968379 9.141831 8.987397 8.93606 8.955437 9.045552
1369943_at 10.316979 10.356222 10.1690645 10.385883 10.291574 10.082829 10.231345 10.338041 10.351501 10.636063 10.368077 10.285936
1369944_at 8.603179 8.631513 8.592517 8.771095 8.69865 8.8355875 8.844822 8.85538 8.552017 8.659055 8.815486 8.914948
1369945_at 4.641494 4.8212366 4.9726577 4.7236395 4.84902 4.3518963 5.2833695 4.4274964 4.7417874 4.7697883 4.649074 4.5960436
1369946_at 6.833447 6.8799863 6.9379554 7.1699986 6.9502153 6.6279197 6.89221 6.8678946 6.972551 7.1263866 6.910632 6.740308
1369947_at 5.921265 6.088958 5.746029 5.8680964 5.8392773 5.7063146 5.8165565 5.7089415 5.488359 5.7080173 5.578328 5.7723064
1369948_at 8.0489025 8.242648 8.012759 7.9236712 8.165116 7.9513702 8.140677 8.286337 7.89699 7.964337 7.914604 8.1623335
1369949_at 7.0599327 7.24159 7.1787252 7.205377 7.154309 7.3078523 6.715584 6.896458 7.2056227 7.040967 7.340681 7.028978
1369950_at 9.8612385 9.884306 9.930425 10.055997 9.69508 9.697803 9.680892 9.886942 9.755567 9.820883 9.881042 9.808977
1369951_at 4.094949 3.8863037 4.0104537 3.9435523 3.7535365 3.9549131 3.9045038 4.0186944 3.7539093 3.9108834 4.3406115 3.845326
1369952_at 12.005034 11.886252 11.878626 11.803054 11.83281 11.874323 11.725209 11.747376 11.896725 11.929165 11.852198 11.824116
1369953_a_at 4.5449176 4.5441675 4.830127 4.758805 4.5877995 4.300954 4.809954 4.6116996 4.376553 4.688196 4.3648777 4.4017153
1369954_at 12.629944 12.589246 12.591525 12.614497 12.545568 12.672078 12.531536 12.664651 12.475043 12.648508 12.529203 12.550562
1369955_at 6.4346275 6.5438414 6.315457 6.367996 6.185412 6.2984643 6.4752574 6.4653783 6.326448 6.2462425 6.103561 6.2828135
1369956_at 9.472651 9.627417 9.798331 9.81705 9.47798 9.587797 9.576272 9.596757 9.784617 9.53083 9.5904875 9.5432005
1369957_at 6.3877864 5.9720516 5.986146 6.3620095 6.407699 5.722494 5.8615327 6.243792 6.4639983 5.994915 5.5423155 6.1489472
1369958_at 7.7842197 8.342638 8.145443 7.8964906 7.824583 8.290199 8.007332 8.318077 7.730604 8.039511 7.895622 8.217621
1369959_at 12.023604 12.0110445 11.859192 11.984658 12.108177 12.115039 12.123282 11.779397 11.811297 12.258076 12.16592 11.908968
1369960_at 10.407565 10.503281 10.393953 10.712398 10.535316 10.185696 10.452707 10.388159 10.512684 10.464521 10.461922 10.301604
1369961_at 9.262809 9.424078 9.524796 9.38016 9.396792 9.450905 9.362151 9.307846 9.635212 9.283197 9.296801 9.398013
1369962_at 8.45883 8.475093 8.483346 8.461508 8.381512 8.1281185 8.192299 8.553186 8.386216 8.700417 8.415738 8.480562
1369963_at 6.021341 6.033084 6.2601705 6.257573 6.3288393 5.80746 5.6747875 6.0131 6.432804 6.3225727 5.9693975 5.5570126
1369964_at 7.569387 7.7762146 7.8698554 7.6973596 7.436538 7.57677 7.71048 7.6323686 7.541092 7.9370985 7.791934 7.477287
1369965_at 7.194736 7.7882423 7.9066105 8.399591 7.623585 7.605097 7.875686 7.3606 7.881257 7.414476 7.575753 7.9737206
1369966_a_at 12.585634 12.482151 12.493084 12.622629 12.526683 12.45174 12.530444 12.653274 12.559932 12.580561 12.603718 12.565516
1369967_at 8.720796 8.983072 8.878167 8.8393545 8.790394 8.711754 9.034308 8.852312 8.844906 8.862296 8.814602 8.984256
1369968_at 6.126555 5.8724294 5.8661065 6.060631 5.6505146 6.020258 6.014018 5.9552383 6.13083 6.0279617 5.9161854 5.5728893
1369969_at 9.352344 9.124545 9.25414 9.148163 9.0389595 9.12774 9.196333 9.114646 9.204794 9.153173 9.0673 9.198086
1369970_at 10.791714 10.724734 10.742968 11.1194725 10.857435 10.672637 11.036817 10.975132 11.169913 11.015964 10.974885 10.944957
1369971_a_at 8.800301 8.844185 8.589126 8.900252 8.6610365 8.543854 8.842278 8.83836 8.588415 8.814802 8.643509 8.415571
1369972_at 6.979046 7.068687 6.886085 6.8073535 6.713092 6.7024755 7.0272794 6.8278465 7.2220845 7.0401497 7.084503 6.7783413
1369973_at 11.108799 11.254713 11.148283 10.977292 11.19956 11.352728 11.133125 11.000716 11.308575 11.221792 11.233981 11.313389
1369974_at 7.5031114 7.109606 7.6319847 7.1305223 7.508381 7.194845 7.2686305 7.3383594 7.4471703 7.4554677 7.081103 7.49124
1369975_at 9.07172 9.114664 9.147187 9.368096 9.172827 9.146247 9.254127 9.329586 9.302622 9.311353 9.444344 9.241009
1369976_at 10.738164 10.786916 10.909786 10.979847 10.522845 10.663302 10.839149 10.956939 11.110582 10.986826 11.041281 10.832775
1369977_at 4.2443724 4.1282163 4.199331 4.266083 3.9278808 4.0675297 4.3972983 4.3870935 4.2386794 4.353857 3.997778 4.412386
1369978_at 7.906553 8.132271 8.119749 8.304336 8.012144 7.8926215 8.175901 8.03162 7.91906 8.060787 8.142689 7.8780766
1369979_at 9.28075 9.117962 9.279205 9.170847 9.219185 9.242891 9.101437 9.33838 9.491318 9.368416 9.254923 9.328836
1369980_s_at 9.362837 9.374196 9.35519 9.407611 9.332015 9.266631 9.201005 9.295628 9.259164 9.237984 9.318064 9.2263365
1369981_at 8.99362 9.120133 9.103592 9.209966 9.080505 9.135457 9.261935 9.230405 9.379207 9.160435 9.267096 9.1126995
1369982_at 8.8987875 8.925374 9.151874 8.947975 9.086676 9.379406 8.936659 9.429128 9.093193 9.347814 9.028632 9.408476
1369983_at 8.77239 8.753031 9.089653 8.832058 8.552841 8.816825 8.898809 8.711639 8.986109 8.772089 8.699743 8.896458
1369984_at 9.853787 9.872292 9.968364 10.036813 10.001423 9.978357 10.125918 9.958863 9.999018 9.999508 10.102774 10.020375
1369985_at 6.0434165 6.067054 6.0644445 6.4192777 6.334381 6.166167 6.3029046 6.1254544 6.038216 6.141713 6.35756 6.117646
1369986_at 12.150513 12.137833 11.995805 12.117603 12.124755 12.048275 12.18945 12.325085 12.155512 12.220021 12.305891 12.263605
1369987_at 4.622949 4.644613 4.962829 4.6454988 4.8362308 4.6118813 4.9328423 4.799372 4.756178 5.298987 4.647827 4.7200356
1369988_at 5.4984803 5.527709 5.472395 5.593067 5.7006035 5.56618 5.7021646 5.804982 5.425659 5.7042494 5.4422693 5.401556
1369989_at 9.777978 9.558659 9.852898 9.510854 9.531799 9.404421 9.525591 9.790285 9.412835 9.54387 9.601008 9.487096
1369990_at 10.773915 10.870443 10.814876 11.06933 10.901438 10.839985 10.938158 11.061341 11.042329 10.92817 10.994601 10.851486
1369991_at 10.60011 10.523013 10.651064 10.614303 10.649048 10.493074 10.682048 10.675094 10.560637 10.506523 10.595904 10.620459
1369992_at 9.289775 9.414237 9.304781 9.199647 9.210557 9.293427 9.541409 9.477655 9.725157 9.522399 9.668043 9.555661
1369993_at 6.3881326 6.405639 6.026086 6.8515444 6.6485825 6.1990037 6.493514 6.524229 6.438413 6.711308 6.4897304 6.3650784
1369994_at 8.113207 7.9328265 8.043292 8.001074 7.868069 7.87748 8.079275 8.039988 7.7056794 7.75074 7.8449984 7.878343
1369995_at 8.739946 8.732145 8.796525 8.718573 8.733096 8.522215 8.652997 8.670956 8.8283 8.683527 8.637802 8.609783
1369996_at 9.18931 9.069043 9.208411 9.453819 9.175333 9.144676 8.997786 9.481497 9.475747 9.172685 9.355576 9.252166
1369997_at 8.850639 8.740941 8.752192 8.873185 8.483515 8.801663 8.633398 8.728882 8.797956 8.919973 8.767291 8.726095
1369998_at 8.774392 8.921948 8.840289 8.924556 8.626842 8.749841 8.917913 8.797229 8.718329 8.537415 8.480659 8.633045
1369999_a_at 3.97838 4.2835817 3.9960685 4.11489 4.0603495 4.0772724 3.9632766 3.9682963 4.02046 3.857066 3.976923 4.0347834
1370000_at 10.344944 10.5471945 10.008609 10.473405 10.2033205 10.358921 10.209252 10.007409 10.580632 10.110373 10.532125 10.289414
1370001_at 9.466575 9.475028 9.424194 9.454587 9.427737 9.425072 9.510624 9.439049 9.493124 9.533931 9.467851 9.448968
1370002_at 8.262368 8.332283 8.050949 8.303644 7.8798757 8.14245 8.136753 8.042691 8.263463 8.445116 8.259203 8.271891
1370003_at 11.674493 11.701042 11.637852 11.707716 11.656207 11.627529 11.616482 11.729198 11.753654 11.753835 11.650482 11.655245
1370004_at 10.089439 9.9721155 10.0252495 10.124614 9.968573 10.03903 10.005574 10.0732355 10.022273 10.077957 10.029609 9.986679
1370005_at 9.6289625 9.710137 9.999806 9.787077 9.679036 9.404674 9.732842 10.336824 9.939594 10.013788 9.834202 9.782762
1370006_at 11.44169 11.463615 11.340394 11.52818 11.43583 11.509031 11.450089 11.380177 11.492709 11.491745 11.73137 11.433085
1370007_at 10.992562 10.955283 11.116415 11.254161 11.017701 11.006444 11.321621 11.407091 11.278216 11.106285 11.017863 11.038996
1370008_at 5.8844724 6.1694684 6.0088067 6.1669374 6.348451 5.9608016 5.974598 6.2118354 6.415894 6.0316715 6.1667852 6.220039
1370009_at 14.219444 14.201182 14.206679 14.237048 14.185965 14.158425 14.198429 14.230919 14.218658 14.274087 14.2380705 14.191803
1370010_at 12.3253565 12.197923 12.304851 12.170817 12.284626 12.329383 12.131248 12.270382 12.209638 12.218404 12.251608 12.301633
1370011_at 6.00692 5.8008394 6.0728045 5.674713 6.038106 5.8014927 5.714435 5.7205877 5.9035926 5.9872394 5.6373386 5.8439803
1370012_at 6.4676833 6.460546 6.2034326 6.6738753 6.630694 6.1632524 6.68614 6.1365433 6.4726095 6.567913 6.2610674 6.5740705
1370013_at 3.5948186 3.6630502 3.3908303 3.3678265 3.264534 3.4680111 3.4004538 3.59609 3.5582426 3.5371778 3.971275 3.5793412
1370014_at 8.765237 8.985777 8.976597 8.950174 9.08161 8.85308 9.022541 8.929826 9.089505 8.943068 8.860816 8.989367
1370015_at 8.306336 8.045951 8.066849 8.152522 8.22058 8.184453 8.307862 8.159095 7.834563 8.124072 8.24413 8.214384
1370016_at 4.2085066 4.140751 3.6628962 3.6673722 4.0933275 3.7509959 3.951444 4.412236 3.6496758 3.9139657 3.9493563 3.8726609
1370017_at 8.577279 8.478451 8.674703 8.930184 8.6107855 8.49902 8.421997 8.600199 8.694 8.57386 8.557803 8.466023
1370018_at 4.92731 4.6979303 4.5190315 4.439842 4.9019294 4.60785 5.0557246 4.9360294 4.789939 5.5185814 4.716231 4.818793
1370019_at 13.189974 13.365724 13.237317 13.303666 13.411639 13.180639 13.239592 13.308411 13.300145 13.228995 13.315027 13.352396
1370020_at 9.900681 9.610684 9.873893 9.943461 10.1265955 9.608086 9.989398 9.778253 9.835278 9.998272 10.051212 9.842326
1370021_at 3.698155 3.8425956 3.544621 3.706951 3.6212983 3.8704069 3.7196307 3.7178779 3.717866 3.688967 3.8830009 3.9369457
1370022_at 4.1383333 4.2753053 4.174305 4.438539 4.1275187 4.2749844 4.289573 4.091579 4.1909947 4.078019 4.228754 4.5249324
1370023_at 6.8439445 7.3796935 7.3059797 7.200295 7.240535 7.0825944 7.4866114 7.0971665 7.402599 7.127125 7.0723853 7.13041
1370024_at 11.239063 10.965507 10.106534 10.18609 10.455724 10.316288 11.430682 10.89977 10.9858055 10.815258 10.561908 10.711002
1370025_at 7.8867693 7.7099485 7.8896832 7.899622 7.6694193 7.7838507 7.5877337 7.834116 7.8559413 7.826017 7.6877327 7.6592183
1370026_at 7.4235215 7.148022 7.5518336 7.0903845 7.636045 7.08178 7.418995 7.3903704 7.0602317 7.490508 7.1209536 7.2963514
1370027_a_at 14.166859 14.120293 14.182944 14.091537 14.13513 14.15211 14.119093 14.073835 14.106828 14.046017 14.105944 14.073987
1370028_at 4.3063073 4.5441675 4.0594378 4.5714674 4.2030888 4.7047195 4.430163 4.43032 4.3361206 4.108919 4.1300907 4.569061
1370029_at 9.292552 9.157978 8.973746 9.283172 9.14715 9.118319 9.070448 9.16511 9.266554 9.141464 9.146851 9.082689
1370030_at 10.262052 10.185444 10.182513 10.334013 10.400175 10.763133 10.673659 10.099614 10.099284 10.258936 10.488847 10.573802
1370031_at 8.275646 8.325042 8.553296 8.513489 8.315372 8.206161 8.491679 8.473443 8.559702 8.499757 8.53467 8.277219
1370032_at 7.3296933 7.5851674 7.5376825 7.0545406 7.434728 7.190568 7.471053 7.1726522 7.6022463 7.4102287 7.3016796 7.2181664
1370033_at 3.8228335 3.8377323 3.8463376 4.1360917 3.9987426 3.834305 3.991093 4.1547985 3.963873 4.0917263 3.7245312 4.020048
1370034_at 4.696627 5.8623443 6.603942 5.0534463 4.973043 4.729013 4.8551655 4.5921555 5.2851267 5.8356256 5.3347197 5.001049
1370035_at 9.558499 9.8431635 9.560155 9.433553 9.502724 9.897839 9.40917 9.374381 9.4775095 9.480961 9.466838 9.387136
1370036_at 10.0160885 9.939288 9.849775 9.878159 9.871382 9.773598 9.68766 9.974156 9.901018 9.679978 9.884273 9.914809
1370037_at 3.9059165 4.091501 3.9174387 3.9928293 4.207685 4.0441 4.0629845 3.7915154 3.836424 3.9216268 3.8428721 3.929162
1370038_at 6.557225 6.416415 6.39748 6.2363687 6.6358013 6.681757 6.6253185 6.5939455 6.4253697 6.4903884 6.1760035 6.4344645
1370039_at 6.885327 6.815797 6.5337205 6.6371064 6.6839814 6.594972 7.241289 6.367835 6.707212 6.4409513 6.281295 6.8963995
1370040_at 7.5577564 7.487836 7.724056 7.877761 7.5287175 7.3616567 7.6021266 7.6240582 7.796465 7.6382275 7.51497 7.544104
1370041_at 4.0587535 4.043094 3.8248463 3.6108384 3.8493853 3.625692 3.8825452 3.8996303 3.7710836 4.199483 3.706658 4.0691986
1370042_at 3.890971 3.8097005 3.9741628 3.8083642 3.7696264 3.7171924 3.9548302 3.848721 4.2989044 3.980713 4.303132 3.8609633
1370043_at 10.447271 10.270812 10.306093 10.33752 9.885638 10.147773 10.069462 10.3543 10.221411 10.297547 9.897496 10.16631
1370044_at 7.80093 7.421925 7.603994 7.929034 8.161852 7.4050245 7.5754023 7.791611 7.7599363 7.6914163 7.9732785 7.7169037
1370045_at 8.847009 8.6430235 8.827436 9.006422 8.775435 8.854079 8.650336 8.612392 8.965719 8.70903 9.000114 8.676268
1370046_at 5.9191604 5.4454875 5.5729094 5.987003 5.5727105 5.729044 5.8115697 6.1437335 5.5988803 5.5567203 5.6126714 5.7498965
1370047_at 9.791695 9.6642685 9.597698 9.554028 9.60862 9.705599 9.592359 9.6564045 9.823052 9.562569 9.707994 9.572052
1370048_at 4.751462 4.3872 3.9701207 4.548831 4.1202974 4.608839 4.373025 4.0813828 4.3207283 4.077489 4.4466944 4.57736
1370049_at 6.431519 5.858704 6.348852 6.387501 6.0128384 6.0396543 5.641002 5.797262 6.228465 5.7026167 6.008564 5.8404894
1370050_at 9.298332 9.130224 9.047417 8.991179 8.876832 8.925704 8.941397 9.148698 9.075255 9.105855 8.785222 9.019192
1370051_at 4.3596544 4.823595 4.679062 5.388885 4.77487 4.5474653 4.97763 5.0708933 4.909766 5.036149 4.5381036 4.668508
1370052_at 6.47317 6.1246505 6.2033377 6.3620095 6.081762 6.439553 6.36081 6.2624497 6.173399 6.238161 6.1736727 6.2277317
1370053_at 3.705308 3.9389925 3.726603 3.5515916 3.709651 3.4636397 3.748855 3.621665 4.038831 3.843591 3.5037596 3.7137954
1370054_at 7.4282527 7.635154 7.64257 7.744105 7.667138 7.586908 7.6971755 7.772454 8.088105 7.697186 7.6748405 7.6805596
1370055_at 6.437072 6.1902027 6.2171865 6.2985964 6.7121167 6.2474856 6.248284 6.2974143 6.2630186 6.4900293 6.423018 6.040297
1370056_at 7.0221186 7.4482846 8.17871 7.8518095 8.149397 7.028601 8.319983 8.268089 7.926885 7.658368 8.212448 7.4663935
1370057_at 10.260981 10.279759 10.320558 10.358222 10.322292 9.980677 10.650732 10.877067 10.752617 10.26707 10.233609 10.485379
1370058_at 3.3507335 3.3674922 3.4035037 3.3022926 3.4945862 3.5189714 3.6690462 3.5132318 3.5094452 3.6640072 3.3431597 3.5619295
1370059_at 3.40491 3.6113522 3.2913902 3.1719007 3.4710917 3.4456284 3.7577264 3.5475028 3.6574411 3.6165884 3.4880762 3.4624286
1370060_at 10.118935 10.016178 10.15346 10.112023 10.050613 10.135781 10.139888 10.018567 10.069777 10.077833 10.176462 9.953964
1370061_at 5.3776665 5.979955 5.4734173 5.748317 5.8561845 5.5685005 5.9446297 5.8701096 5.797196 5.6755137 6.0571303 5.7965713
1370062_at 11.01579 11.00884 11.073555 11.157448 11.096335 10.880017 11.184094 11.09536 11.115239 11.151809 11.140947 11.068973
1370063_at 7.9821835 7.625897 7.671654 7.7744446 7.756309 7.8826437 7.785596 7.002982 7.428805 7.61293 7.65846 7.5640645
1370064_at 8.580236 8.577481 8.725416 8.703076 8.8415365 8.62613 8.64622 8.490259 8.729899 8.445419 8.500814 8.60041
1370065_at 13.639348 13.68531 13.761604 13.708769 13.707181 13.765917 13.714324 13.70068 13.753381 13.736183 13.70678 13.723721
1370066_at 8.530939 8.305985 8.413831 8.574535 8.494174 8.290157 8.341325 8.534863 8.530312 8.253457 8.332337 8.338018
1370067_at 9.392325 9.004066 8.754031 8.654165 8.406762 9.001752 9.190605 9.448413 8.558146 9.289565 9.036544 8.478949
1370068_at 3.9654164 4.4077463 4.133172 4.430937 4.2474866 4.4205484 4.433861 4.2444477 4.1367893 4.0104933 4.406547 4.8465548
1370069_at 4.995348 4.747711 4.798972 4.3870306 4.9071875 4.934593 5.168992 5.1441813 5.0663986 4.9636164 5.233862 5.129483
1370070_at 7.2051525 7.280666 7.480923 7.3870196 7.154824 7.0991406 7.570711 7.0246105 7.3814387 7.308526 7.2234926 6.921234
1370071_at 7.1770535 7.1370144 6.893136 7.0445313 6.9705915 7.155263 7.0988507 7.075807 7.253173 6.9246287 6.961453 6.7772403
1370072_at 4.383977 5.0351048 4.7552433 4.5544834 4.9011164 4.350111 4.1550593 4.562161 4.7685223 5.382042 4.6345882 4.597092
1370073_at 11.543838 11.372595 11.413749 11.68675 11.562245 11.455788 11.62965 11.455818 11.578136 11.410197 11.620987 11.5392685
1370074_at 6.118645 6.3936644 6.448708 5.8977685 6.245955 5.886357 5.820606 5.931819 5.7634873 6.170605 5.98374 5.9454994
1370075_at 9.544678 9.584803 9.617016 10.075615 10.1930685 9.701487 9.615667 9.767493 9.495728 9.939659 10.25081 9.653521
1370076_at 3.6571538 3.7809982 3.648777 4.1665154 3.870811 3.700118 3.7365382 3.712836 4.124898 3.897385 3.7636924 3.6290004
1370077_at 5.337424 5.5010233 5.5496902 5.5153494 5.238141 5.269131 5.2099648 5.421261 5.0265102 5.4892664 5.7076454 5.229726
1370078_at 6.3054757 6.3742867 5.9013176 6.374233 6.208852 6.0713334 6.5529447 6.0072994 6.5009475 6.483984 6.3611608 6.310348
1370079_at 4.6406155 4.9832544 5.007508 4.489911 4.5002975 4.3903356 4.5631995 4.342455 4.486283 4.8252006 4.509853 4.841686
1370080_at 8.252731 8.367695 8.184955 8.208123 8.232978 8.570922 8.55667 8.411036 8.590154 8.372595 8.362324 8.470093
1370081_a_at 6.7622523 7.2557116 6.928044 6.87025 6.900056 6.957971 7.2243543 7.0422745 6.7431407 7.087008 7.1996813 7.0391936
1370082_at 6.6179366 6.5834002 6.716764 6.4473305 6.419975 6.665494 6.804074 6.9441566 6.8844323 6.8512397 7.1016946 6.5586514
1370083_at 4.4688983 4.316279 4.6418114 4.554125 4.5912085 4.572532 4.3935375 4.55218 4.9802876 4.851395 5.284814 4.6424456
1370084_at 6.8882594 7.0516477 6.988233 7.110366 8.047042 6.4273458 5.2099648 7.310786 6.207158 5.934152 5.478378 6.931176
1370085_at 7.4664474 7.6529956 7.526945 7.274347 7.4416094 7.479175 7.2936172 7.046052 7.2825027 7.6315813 7.336095 7.0521846
1370086_at 13.980782 13.993563 13.980559 13.952089 14.010647 13.975498 13.985606 14.007736 13.968143 13.988279 13.979385 13.99981
1370087_at 10.305188 10.368781 10.365929 10.427752 10.472241 10.275934 10.431746 10.473742 10.493505 10.429453 10.509025 10.437748
1370088_at 7.996054 7.917844 8.174505 8.62409 8.239296 7.9935966 7.9526587 8.210353 8.002037 7.959741 8.152709 8.222176
1370089_at 4.4173985 4.0010557 4.229203 4.16358 3.9418137 4.02075 4.2958293 4.12321 3.837592 4.005494 3.7330978 4.349599
1370090_at 5.1639743 5.112022 5.321681 5.675806 5.5375957 5.4206686 4.99593 5.191897 5.1437354 5.3333235 5.2678533 4.841686
1370091_at 5.1449337 4.893673 4.727478 4.645696 4.7185 4.781871 4.8787217 4.6511707 4.484615 4.7370377 4.599498 4.7780886
1370092_at 4.594136 4.4903316 4.486842 4.703441 4.155388 4.30815 4.5870104 4.693943 4.077222 4.529682 4.7391925 4.610826
1370093_at 3.8095565 3.7027628 3.9807174 3.8130596 3.6845567 3.9263833 4.758097 3.9244993 3.7748551 4.1276817 4.378869 3.821757
1370094_at 3.9762437 3.8483953 4.1494036 4.108536 4.332988 4.0617085 4.0228796 3.9832804 4.3951573 4.3807316 3.9625027 4.0491886
1370095_at 5.904996 5.85803 5.746436 6.026149 5.957627 6.1378174 5.916237 5.951893 5.6781096 5.932249 5.7180753 5.717439
1370096_at 5.24115 5.0007935 5.309946 4.9938006 4.7585425 4.994631 5.2401876 5.503647 5.406602 5.0715237 5.026694 5.1679764
1370097_a_at 3.9632769 4.077074 3.7655609 4.056956 3.9025412 3.9228425 3.9843206 3.778378 3.989943 3.9667885 3.8920197 4.068724
1370098_at 10.958152 11.063727 10.920005 11.097977 11.203031 10.973073 10.946287 10.773981 11.03724 10.736524 10.91154 10.906632
1370099_at 6.7472234 6.648625 6.833203 6.5716553 6.8062916 6.57328 6.5402613 6.4965587 6.550366 6.5563254 6.738355 6.7949395
1370100_at 6.8197665 6.630251 6.894952 6.9130874 6.8088975 6.803133 6.7178726 6.7442155 6.9175186 6.746182 6.6571913 6.5228653
1370101_at 3.5824463 3.5675259 3.6667585 4.114832 3.679508 3.6088765 3.8180017 3.69601 3.7004397 3.7599354 3.5712485 3.8705745
1370102_at 6.7708883 6.553796 6.867163 6.889695 6.8769436 6.774702 7.0841684 6.679872 6.7822742 6.714815 6.8766556 7.0300055
1370103_at 4.7095814 4.755002 4.82571 4.8619494 4.774791 4.9428754 5.0123134 4.804142 4.814043 4.9251475 4.7910776 4.845823
1370104_at 4.5500093 4.5441675 4.1724463 4.43944 4.6198354 4.331992 4.595532 4.3031316 4.414008 4.610421 4.293961 4.4017153
1370105_at 4.6816726 5.633671 4.880377 5.2260885 5.1062326 4.8629975 4.9516435 4.866132 4.8684745 4.777874 4.8594193 4.966777
1370106_at 4.2579546 4.1303644 3.8092399 3.943676 3.9617438 3.9063296 3.8013484 4.239628 4.2593036 3.9952312 4.0346527 4.125413
1370107_at 5.4850206 5.0398517 4.75479 4.6283436 5.394776 5.151514 5.4052997 5.0869236 4.700036 5.085703 5.0648346 5.239816
1370108_a_at 8.708586 8.54858 8.76811 9.0462265 8.62084 8.818266 8.961157 8.644659 8.892424 8.632978 8.434222 8.862913
1370109_s_at 13.01267 13.014451 12.98036 12.975787 13.0398855 13.09424 12.960428 12.909487 12.890057 12.932889 12.870519 12.919565
1370110_at 4.279978 4.5850873 4.780132 4.6878285 4.335293 4.4062843 4.858149 4.6583304 4.887647 4.6445656 4.268861 4.9498487
1370111_at 7.4888654 5.847571 7.377286 6.0092244 6.1575823 6.4868765 5.6593037 7.1637607 7.0429955 7.450188 6.7573195 6.8576927
1370112_at 8.873629 8.8542385 8.969004 8.829774 8.7569475 8.681566 8.773485 8.778406 8.755987 8.910613 8.918114 8.962931
1370113_at 6.6312037 6.4055386 6.4634194 6.279813 6.503863 6.5545745 6.5832825 6.1768904 6.4010854 6.5026116 6.630445 6.3655696
1370114_a_at 7.342173 8.389243 7.6741233 7.572853 7.2816978 7.9765015 6.079915 7.1600475 7.6297064 7.1897106 8.106778 7.373125
1370115_at 4.3804283 4.2903285 4.1690907 4.348915 4.3075 4.3295064 4.643044 4.0004673 4.1400795 4.454544 4.0664873 4.4138618
1370116_at 4.065099 4.2037487 4.3395967 4.2868786 4.2244353 4.0261745 3.9617984 4.3648043 4.0818453 4.2564125 3.9177117 4.0909386
1370117_at 3.8414214 3.9060714 3.37203 3.9107158 3.5550923 3.8395793 3.801265 3.8004148 3.8131912 3.6896937 4.038973 3.9741287
1370118_at 6.3925395 6.230772 6.2096925 6.1714807 6.309664 6.608237 6.5069427 6.8401227 6.263194 6.25681 6.164575 6.260707
1370119_at 8.153525 7.8867702 8.042302 8.457232 8.605938 8.004076 8.621628 8.413421 8.583905 7.9698315 8.405787 8.299825
1370120_at 4.5388536 3.996408 3.841499 3.819947 4.282094 4.087287 4.0493093 3.9289567 4.1404257 4.2348843 3.9397366 4.178487
1370121_at 6.654646 7.062892 6.5920105 6.4192777 6.969448 6.848178 7.050306 7.05816 6.490738 6.766073 6.914464 6.9028764
1370122_at 4.481184 4.1817026 4.1815634 4.293007 4.2490826 4.19931 4.4495792 4.35116 4.327849 4.223033 4.2132826 3.8656285
1370123_a_at 6.450952 6.6094074 6.697657 6.413659 6.708225 6.2277465 6.257225 6.5026817 6.6352205 6.324657 6.4980392 6.2130933
1370124_at 6.4143834 6.576792 6.230009 6.346114 6.710117 6.3634787 6.4712086 6.2824817 6.375415 6.5018687 6.4999437 6.541173
1370125_at 4.6020184 4.475398 4.175265 4.5347953 4.6383657 4.3476458 4.6306415 4.202775 4.5895166 4.560549 4.442823 4.6974273
1370126_at 3.537216 3.5307322 3.6979647 3.757835 3.725497 3.4394987 3.6731493 3.509156 3.596369 3.58191 3.6351943 3.5370393
1370127_at 6.570889 6.397107 5.948992 6.242937 6.1051173 6.1296563 6.1313705 6.1282053 5.9767656 6.429644 6.3654966 6.1883
1370128_at 6.629993 6.4346037 6.556284 6.462156 6.5803556 6.475772 6.464671 6.5865483 6.6562495 6.4423623 6.763254 6.981789
1370129_at 6.0382876 6.197177 5.889437 6.073175 5.274916 5.9154797 6.0934644 6.109652 4.9437065 6.405218 5.9795284 5.706199
1370130_at 9.263925 9.547834 9.57616 9.253642 9.380577 9.132136 9.457945 9.360731 9.322425 9.367014 9.3070965 9.201565
1370131_at 4.8736258 4.946099 5.0435514 4.9420652 4.95107 4.733928 5.2017727 5.001169 5.311733 4.8699455 4.625832 4.822853
1370132_at 4.218136 4.2598104 3.9239933 4.468173 4.271206 4.2170258 4.2285414 4.1080656 4.2745733 4.215559 3.9657376 4.213027
1370133_at 6.1999574 6.168226 6.125966 6.1339417 6.1398735 6.0843816 6.3531375 6.074441 6.2850504 6.48181 6.694724 6.375972
1370134_at 9.39696 9.315461 9.467418 9.515546 9.363415 9.500384 9.213237 9.576011 9.388852 9.228553 9.432391 9.420478
1370135_at 5.5026402 5.5486565 5.583278 5.5079217 5.776622 5.0965967 5.409504 5.685994 5.548374 5.3098636 5.1817703 5.280327
1370136_at 5.526499 6.2361946 5.9967294 6.3121195 5.855071 5.5962386 6.396888 6.3454785 5.964324 5.8705254 5.723558 5.92188
1370137_at 4.925343 4.9796076 4.859681 5.504098 4.932194 4.8777246 4.8659286 5.088945 4.9519415 4.88118 4.716231 4.841686
1370138_at 4.6362348 4.9587526 4.6967325 4.759816 4.9924154 4.780802 4.7391205 4.6588106 4.6876984 4.800722 5.0330305 4.524396
1370139_a_at 3.7355285 3.6661403 3.7380052 3.7088447 3.6065838 3.7705505 3.6619592 4.3103676 4.13502 3.7133927 3.9827676 3.7957077
1370140_a_at 4.47581 4.608836 4.345421 4.3541408 5.079742 4.679488 4.8093824 4.540898 4.7143183 4.6219244 5.0950794 4.6800385
1370141_at 8.0774145 8.183893 8.572275 8.104438 8.377174 8.398239 8.108001 8.451226 8.336617 8.05082 8.478404 8.345104
1370142_at 5.6548886 5.9393477 5.121435 5.6816454 5.9555106 5.259787 5.495097 5.359703 5.2456555 5.808613 5.76745 5.7912097
1370143_at 5.3798385 5.3880143 5.2243156 5.306057 5.6958265 5.354491 5.319658 5.2386956 5.6337166 5.1714077 5.5563364 5.6720157
1370144_at 7.4985256 7.830724 7.7984824 7.844595 7.7681847 8.539406 7.7431955 7.7673397 7.5643926 7.1454425 7.4372034 7.375345
1370145_at 4.120022 4.2194004 3.996401 4.181588 4.2763033 4.4063673 4.3572025 4.051439 4.0751076 4.123762 4.490757 4.3807764
1370146_at 3.4943717 3.46469 3.363427 3.6864898 3.637583 3.583304 3.2451344 3.4720864 3.5031362 3.427489 3.6055572 3.540688
1370147_at 8.195672 8.056327 7.4517536 7.885091 7.1050043 7.2032986 7.7243743 7.2838655 7.997408 6.9128046 6.4575634 7.644923
1370148_at 14.148664 14.200101 14.131345 14.219578 14.239611 14.208473 14.154728 14.1613455 14.2646 14.144541 14.187265 14.20447
1370149_at 11.599671 11.513225 11.501851 11.556599 11.699819 11.711022 11.593401 11.56312 11.643726 11.524692 11.5447445 11.583736
1370150_a_at 13.12447 12.689802 13.246901 13.105709 12.825722 13.023271 12.877224 13.337826 13.137016 12.788266 13.091813 12.408588
1370151_at 12.610638 12.7544565 12.625317 12.474774 12.624752 12.697384 12.5876665 12.622701 12.623886 12.506764 12.445816 12.663571
1370152_at 4.4724455 4.8897142 4.779413 4.7301283 4.592211 4.545883 4.885602 4.927618 4.6702557 4.728338 4.697439 4.679742
1370153_at 5.9428716 5.6499653 5.962953 6.390739 5.7619557 5.8458734 6.159968 5.9352384 5.7844315 5.8513393 5.991956 5.8986645
1370154_at 10.699645 10.834929 10.353957 11.223231 10.958131 11.279052 10.881651 10.926609 11.368079 10.805661 11.080958 10.981881
1370155_at 7.859875 7.7396684 7.9420004 7.3789005 7.6762166 7.9639587 7.6915827 7.635613 8.027968 7.474161 7.181409 7.7191625
1370156_at 7.6590233 6.721467 7.656564 6.836718 7.550284 7.0293493 7.845012 6.7929616 7.474655 6.4497213 7.006026 6.7471905
1370157_at 3.8540792 3.6418788 3.5937176 3.7396612 3.745845 3.974707 4.153172 3.7537766 3.9839942 3.9068134 3.642145 3.9162316
1370158_at 6.468067 6.1896124 6.2176404 5.4522033 6.0775647 6.0863237 6.194202 6.3135104 5.988005 6.0606484 6.0041976 6.3765645
1370159_at 7.222467 7.313344 7.1920047 7.102039 7.1403112 7.1715136 7.073881 6.903947 7.0483193 7.024764 7.070251 7.158249
1370160_at 8.859456 8.736843 8.715539 8.900941 8.680574 8.603536 8.751075 8.746065 8.793298 8.899597 9.026954 8.656677
1370161_at 9.3882885 9.369539 9.513046 9.518511 9.28068 9.364677 9.487484 9.246485 9.380039 9.341293 9.288689 9.267496
1370162_at 7.1658726 7.208588 7.454673 7.431349 7.2336826 7.453228 7.3480964 7.3556733 7.456882 7.318004 7.3712707 7.407661
1370163_at 9.433398 9.503572 9.554869 9.710873 9.200221 9.24021 9.346477 9.254879 9.265831 9.132732 9.370337 9.214247
1370164_at 10.5340185 10.603562 10.401084 10.487316 10.626643 10.527568 10.459838 10.565169 10.648305 10.670897 10.690066 10.586846
1370165_at 4.0689983 3.8213177 3.805604 3.6376011 3.8016798 3.6747575 3.920341 4.0310783 3.8946493 3.8957179 3.8134937 4.3573065
1370166_at 11.692848 11.645777 11.658133 11.683464 11.693538 11.632379 11.619299 11.56689 11.71555 11.583376 11.636053 11.611231
1370167_at 12.368257 12.307761 12.367695 12.468234 12.381785 12.373569 12.437824 12.397217 12.506389 12.413536 12.46868 12.577811
1370168_at 9.930494 10.126954 9.645693 9.8447 10.068748 9.8064785 9.671692 9.460806 9.78969 9.848174 10.054624 9.6422415
1370169_at 9.142306 8.83944 8.860133 8.882464 8.911124 9.028146 9.07846 8.91995 9.061543 8.698985 8.942489 8.931868
1370170_at 10.496919 10.442599 10.38247 10.334352 10.328805 10.419495 10.324132 10.461078 10.379956 10.4167 10.416901 10.354731
1370171_at 8.651916 8.406114 8.338332 8.127832 8.306305 8.345793 8.264769 8.235917 8.375409 8.372827 8.194897 8.419401
1370172_at 11.054598 10.9921665 10.975445 10.935105 10.898258 10.888534 10.955519 10.9166975 10.94004 11.0045395 10.983716 10.892146
1370173_at 8.112656 7.9716926 8.034476 7.9594226 8.021991 8.01291 7.794803 7.9113874 7.9743257 7.9714184 8.175821 8.10422
1370174_at 5.882117 6.3577976 6.3997703 6.1664023 6.435911 6.4839377 6.356836 5.9922194 6.2525244 6.144158 6.232039 6.156162
1370175_a_at 8.089588 8.205015 8.272266 8.246197 8.166391 8.354624 7.8064795 7.936568 8.172554 8.146015 8.168439 8.3333645
1370176_at 6.464944 7.488137 6.0650444 6.359257 6.434772 6.4662786 7.3183713 5.9215674 6.313135 7.338892 6.3244066 6.2098527
1370177_at 5.1617126 5.7079744 5.8044786 5.7011576 5.6859493 5.617861 5.578641 5.4282823 5.856887 5.6041303 5.4913673 5.387745
1370178_at 4.497176 3.8522158 4.3919973 4.435869 4.1853814 4.5432906 4.5807495 4.326993 4.238727 4.681382 4.5602093 4.1596613
1370179_at 10.607573 10.67617 10.582048 10.802173 10.676792 10.591143 10.722206 10.767237 10.686417 10.675485 10.743688 10.729876
1370180_at 11.297283 11.499091 11.529886 11.057557 11.5077505 11.440287 11.08075 11.2095 11.46292 11.2655325 11.039006 11.519018
1370181_at 7.638274 7.6319876 7.7094913 7.9209924 7.761313 7.586465 7.715619 7.792642 7.821018 7.4774337 7.6835976 7.647173
1370182_at 5.0047398 4.804594 4.7210655 4.874463 4.8533716 4.9266133 4.790349 4.5921555 4.84048 4.558221 4.882947 4.903903
1370183_at 7.0484 7.2290363 7.320466 7.311229 7.136877 7.346897 7.128752 7.285776 7.495499 7.015728 7.3022485 7.1167464
1370184_at 10.340692 10.306583 10.335187 10.3582945 10.232624 10.316199 10.378343 10.38548 10.344214 10.417191 10.478247 10.358432
1370185_at 4.436397 4.430397 4.4171505 4.5449777 4.3370733 4.72455 4.806027 4.5374737 4.495985 4.3743024 4.4466944 4.4183364
1370186_at 10.231119 10.58647 10.745434 10.467815 10.619924 10.403494 10.595005 10.828031 10.717087 10.396385 10.760292 10.535926
1370187_at 10.548497 10.676459 10.658237 10.604101 10.592834 10.548342 10.394966 10.552074 10.695915 10.59312 10.473413 10.507982
1370188_at 10.298404 10.276611 10.359335 10.280724 10.079417 10.319442 10.317154 10.327713 10.291695 10.256014 10.210556 10.300284
1370189_at 10.174597 10.130392 10.355878 10.117193 10.165779 10.276119 10.23627 10.286451 10.062038 10.222006 10.190881 10.376438
1370190_at 11.658443 11.767946 11.69437 11.675641 11.700877 11.6749525 11.667375 11.67731 11.4959545 11.554229 11.570504 11.677606
1370191_at 8.023491 8.124498 8.007189 8.047276 7.811732 7.8261867 7.767762 8.033685 7.901676 7.883789 7.9869547 7.899521
1370192_at 7.863614 8.044836 8.008476 8.031335 7.8531194 8.016268 7.9633317 8.129891 8.111827 7.9524508 7.875445 7.9512906
1370193_at 10.748974 10.82667 10.954562 10.708831 10.904675 11.125232 10.649587 10.537481 10.509215 10.481755 10.36519 10.671874
1370194_at 7.712276 7.7935596 7.917436 8.110804 7.633865 7.734963 7.5555997 7.828765 7.8917994 7.8448024 7.917831 7.6698236
1370195_at 8.227112 8.192599 8.230129 8.246198 7.962023 7.9415607 8.2845745 8.222382 7.99371 8.351962 7.9128 8.359179
1370196_at 6.6662283 6.1975026 6.4736586 6.6712627 6.529837 6.107346 6.54304 6.433888 6.6550784 6.3399262 6.7575 6.440352
1370197_a_at 6.3951616 5.8623443 6.474128 7.042165 6.137009 6.0863967 5.950561 5.7103014 6.4938984 6.5536027 6.2375436 5.9345174
1370198_at 3.4192622 3.7194495 3.567564 3.400366 3.235703 3.6109693 3.5173469 3.5855799 3.346822 3.3960874 3.6668859 3.4468932
1370199_at 9.825804 9.899953 9.792301 9.602506 9.746046 9.759226 9.685853 9.719827 9.722973 9.690755 9.555815 9.714967
1370200_at 11.716526 11.6311245 11.7104225 11.555621 11.761831 11.801517 11.7001705 11.438868 11.71862 11.700658 11.646354 11.76497
1370201_at 3.7395995 3.8627555 3.6714911 3.8569002 3.7114155 3.9101198 3.7948253 3.6965864 3.5630808 3.5682757 3.7588398 3.7383478
1370202_at 10.107765 10.173208 10.482897 9.783818 9.834734 9.561814 10.1872635 10.649475 10.307129 10.113811 9.623653 10.4920845
1370203_at 8.17759 8.215559 8.319253 8.341062 8.152052 8.262917 8.228628 8.348894 8.250855 8.055232 8.293127 8.175827
1370204_at 9.272257 9.238781 9.344008 9.373225 9.237959 9.277423 9.301758 9.4578285 9.490149 9.213511 9.353599 9.2825775
1370205_at 3.9175036 4.244833 3.9851956 3.8306804 4.2468204 4.012177 4.021517 3.727984 4.0051847 3.9204113 3.8093345 3.648557
1370206_at 4.3911324 4.310567 4.5656343 4.527033 4.343478 4.433257 4.56859 4.549958 4.373247 4.8252006 4.25368 4.2842073
1370207_at 11.66032 11.728347 11.760896 11.818719 11.777638 11.867861 11.774429 11.869563 11.745112 11.736719 11.805919 11.731161
1370208_at 8.203298 8.45246 8.452492 8.440562 8.210167 8.113262 8.3464775 8.346328 8.414283 8.315821 8.347211 8.164303
1370209_at 9.904485 10.603715 10.872038 9.263108 10.513619 10.836583 9.920268 9.937614 10.478827 9.9438095 10.072907 10.618717
1370210_at 5.326006 5.445272 5.039325 5.236576 5.3805 5.2772856 5.439562 5.318198 5.0849276 5.244722 5.1033983 5.2665405
1370211_at 6.538502 6.75286 6.942732 6.6133375 6.577996 6.643956 6.4705067 6.5901213 6.3960824 6.777649 6.6863437 6.6289515
1370212_at 5.6623154 5.7208705 5.1277 5.3227086 5.6260595 5.5089226 5.4052873 5.3578606 6.1843977 5.5149703 5.55241 5.1938863
1370213_at 12.233624 12.219582 12.070584 12.088998 12.027175 12.052623 12.185791 12.023955 12.194649 12.122065 12.102441 12.060371
1370214_at 4.8594704 4.735768 4.9656224 5.0824447 4.9319773 4.8199577 4.7565193 5.0389795 4.719099 5.2001476 4.712579 5.243632
1370215_at 10.21882 10.3355255 10.441135 10.416958 10.556657 10.382205 10.529543 10.540378 10.652427 10.261479 10.38066 10.612554
1370216_at 4.3534346 4.407644 4.716007 4.9313135 4.1120963 4.639432 4.48357 4.3642764 4.630825 4.588484 4.513987 4.304396
1370217_at 5.640353 5.580068 5.4455075 5.108791 5.276948 5.1996136 5.3340707 5.5702133 5.203402 5.140968 5.0068636 5.5275736
1370218_at 6.5607996 6.0311813 6.8661275 7.25709 6.8352585 6.7335186 7.407728 5.986401 6.8766456 6.220234 7.1716785 6.9943275
1370219_at 8.721924 8.778224 8.693643 8.8590765 8.767704 8.6154785 8.953638 8.825546 9.001192 8.798146 8.994469 8.959621
1370220_at 10.605387 10.154741 10.493362 10.3725395 10.536366 10.303739 10.312103 10.944635 10.424003 10.921967 10.397295 10.260404
1370221_at 4.407185 4.0679097 4.164797 4.299196 4.939549 4.322601 4.35474 4.371873 4.6367974 4.6704626 4.4311194 4.5516405
1370222_at 5.2799864 4.8034573 4.8152103 4.8488493 5.0335703 4.834647 4.7695923 5.223407 5.086648 4.927563 4.9734592 4.7998095
1370223_at 8.070297 8.096612 8.191407 8.373251 7.951538 8.268591 8.1175585 8.307188 8.1366005 8.244656 8.264417 8.02588
1370224_at 9.1774235 9.638829 9.429557 9.348129 9.1225605 9.667175 9.310231 9.5684595 10.130145 9.344422 9.663473 9.743475
1370225_at 4.935119 5.0495253 4.898654 5.0728855 5.042328 4.7067633 5.027187 4.906079 5.2229233 4.862857 5.010332 4.6264277
1370226_at 10.524252 10.507986 10.648487 10.700102 10.565897 10.526793 10.568541 10.679724 10.571062 10.55323 10.58173 10.570876
1370227_at 3.3234787 3.2980645 3.2964404 3.3057404 3.213654 3.3694997 3.388208 3.326185 3.4789872 3.181484 3.1740155 3.2560704
1370228_at 14.30414 14.292014 14.242405 14.323466 14.326211 14.326003 14.302187 14.307539 14.274477 14.329899 14.318128 14.318552
1370229_at 4.956473 5.152363 5.0192947 5.4511065 4.859195 4.9461865 4.876931 4.500835 5.3020077 4.903672 5.332911 5.0403624
1370230_at 11.559204 11.6289835 11.681408 11.763429 11.717749 11.628119 11.70117 11.805204 11.767455 11.733173 11.864166 11.704173
1370231_at 7.4419537 7.3887353 7.1667433 7.3217306 7.356255 7.3402734 7.3957624 7.148521 7.299936 7.4511847 7.1016946 7.339416
1370232_at 10.996888 10.991634 10.913047 11.066589 11.050092 10.9515085 10.807108 10.774199 10.865705 10.679197 11.153967 10.768148
1370233_at 5.1337156 4.5937667 4.7727194 5.114956 4.9257126 4.982274 4.973844 4.9611454 4.7180123 4.856662 4.7970695 4.7887096
1370234_at 12.610291 12.601326 12.453543 12.090474 12.455388 12.622817 12.517467 12.3964205 12.6402855 12.632107 12.083926 12.517467
1370235_at 12.830384 12.894323 12.843293 12.766624 12.767157 12.829346 12.870006 13.101849 12.62055 12.999189 12.92262 12.833404
1370236_at 8.964255 8.7913065 8.85134 8.868353 9.181068 9.201821 8.965384 8.799475 8.76684 8.877926 9.02327 8.78712
1370237_at 12.002521 12.092978 11.971978 11.923878 12.000085 11.948535 11.834238 11.976741 11.929033 11.942818 12.074018 11.872662
1370238_at 11.995461 12.121398 12.037746 12.20666 12.087515 12.01058 12.134703 12.143512 12.2211 12.175982 12.238073 12.196729
1370239_at 12.988709 13.617499 13.961041 13.328351 12.98039 13.239597 13.22581 13.456161 13.459881 13.701658 13.565642 13.662456
1370240_x_at 12.993823 13.599946 14.023506 13.315564 12.966026 13.185486 13.220657 13.468745 13.485188 13.743752 13.560376 13.685344
1370241_at 13.732066 13.681848 13.842695 13.55 13.590072 13.777917 13.63974 13.884352 13.650527 13.872408 13.641831 13.784931
1370242_at 12.892167 12.802028 12.764185 12.886444 12.872008 12.852484 12.850687 12.977046 12.900823 12.801179 12.872545 12.836736
1370243_a_at 11.146871 10.909406 11.02951 10.837639 10.891684 11.048439 10.457601 11.028689 11.105639 10.990543 10.882372 10.965465
1370244_at 12.389187 12.47983 12.571911 12.358244 12.460756 12.441356 12.427739 12.328348 12.503271 12.292863 12.06254 12.39797
1370245_at 10.395053 10.550996 10.546365 10.359331 10.377477 10.232547 10.3358965 10.334973 10.556408 10.232074 9.877385 10.429932
1370246_at 12.081236 12.1263685 12.175682 12.025536 12.060862 12.167829 12.112363 12.241988 12.063942 12.073446 12.022328 11.9987
1370247_a_at 6.6651754 6.471795 6.6440206 6.6839814 6.514916 6.3867874 6.5654664 6.653795 6.6231337 6.6191263 6.5614014 6.5512257
1370248_at 6.9828024 6.7243876 6.995054 7.0763273 6.865154 6.733752 6.846795 6.5705943 7.130042 6.7802525 6.653687 7.1462903
1370249_at 7.029457 7.6756616 7.3466153 8.405441 7.091892 7.3877892 7.68636 7.6457696 7.4783683 7.0212865 7.7205 7.6046963
1370250_at 9.264299 9.255904 9.358926 9.363641 9.352284 9.405079 9.437229 9.513525 9.355992 9.242516 9.300072 9.376521
1370251_at 6.7064695 6.7339306 6.7392745 6.867472 6.6346545 6.8857703 7.305252 6.8756943 6.657422 6.7935777 6.652556 6.6406245
1370252_at 8.703089 8.661109 8.928834 9.291845 8.774356 8.936336 9.360062 9.094812 8.777822 8.697577 8.911457 8.654754
1370253_at 11.967209 11.912132 11.871055 12.031934 11.949957 11.877036 11.99082 12.04949 12.066131 12.051855 12.079808 11.969676
1370254_at 3.6740985 3.6918902 3.4061708 3.4863276 3.6000764 3.7411566 3.498324 3.752789 4.039016 3.749424 3.5124369 3.7147093
1370255_at 4.481184 4.4997787 4.390774 4.717861 4.535511 4.650522 4.5509243 4.9848175 4.8142185 4.770013 4.631776 4.8249407
1370256_at 8.7651615 8.900809 7.4513373 8.303322 9.393073 8.50985 7.6553235 8.764936 8.439523 9.104524 7.257894 7.566517
1370257_at 4.215274 4.296166 4.3689365 4.2762337 4.7350707 4.451738 4.3293333 4.4639053 4.5487914 4.4152956 4.8456907 4.699753
1370258_at 5.9022026 5.215112 6.0340815 5.4227386 5.724217 5.697665 5.7297254 6.113631 5.6323466 5.7490153 5.5612397 5.5231967
1370259_a_at 7.9189396 7.8241215 7.6172504 8.018304 7.9753013 7.689865 8.126684 8.063484 7.9780855 8.146364 8.189739 8.118543
1370260_at 6.95251 6.6427045 6.587395 6.818806 6.95363 6.806131 6.5632257 6.5546904 6.8277774 6.4363303 6.5837035 6.9241824
1370261_at 8.332365 8.302111 8.166911 8.311852 8.220818 8.286307 8.087003 8.153172 8.088073 7.73689 8.50364 8.1042795
1370262_at 10.150307 9.982605 9.948826 9.8848915 9.862282 10.097649 9.874952 10.010887 9.907112 10.003967 9.953629 9.99144
1370263_at 5.753523 5.6530266 5.5858173 5.6692867 5.8422623 5.6424003 5.8637657 5.566432 5.608455 6.0710382 5.4844093 5.4978127
1370264_at 7.2721214 7.5141773 6.9130774 6.8980293 7.5209312 7.6831913 6.984207 6.739283 7.5656824 7.192053 7.2033167 7.484363
1370265_at 6.720877 6.635546 6.5527782 6.1506715 6.6011734 6.443569 6.8189073 6.504863 6.4055214 6.6962624 6.5618916 6.647212
1370266_at 6.1156254 5.8275566 6.009841 5.5879073 6.143858 6.0209646 6.1657205 6.4216566 6.238141 6.0742674 6.031289 6.233074
1370267_at 7.372634 6.915883 7.251599 7.1969385 7.143064 6.94191 7.007812 7.0257983 7.3679204 7.084716 7.000367 7.179824
1370268_at 4.3182707 4.561451 4.823584 4.812533 4.3800616 4.3674545 4.566104 4.6635847 4.624863 4.511996 4.608184 4.583422
1370269_at 4.9012394 4.8637943 4.7045693 5.338445 5.017108 5.079774 5.1475515 5.058276 4.9226794 5.041286 4.853295 5.0278473
1370270_at 3.7849767 3.9199104 3.8018935 3.9633126 3.9232073 4.089646 4.2401433 3.7621455 3.6394534 4.087208 3.8183007 3.6881542
1370271_a_at 7.5751786 7.691578 7.4025674 7.676328 7.558018 7.397693 7.438147 7.6475286 7.66415 7.880309 7.747625 7.723608
1370272_x_at 6.3125515 6.377272 6.4016957 6.4730206 6.5055346 6.364857 6.3166246 6.55758 6.587183 6.548901 6.278485 6.1233606
1370273_at 3.6733782 3.5810905 3.4912894 3.7545288 3.5962555 3.6950688 3.646683 4.029912 3.6678727 4.1138434 3.810956 3.8662014
1370274_at 13.069233 13.036942 13.054083 13.058005 12.986801 12.9591875 13.031429 13.059356 13.109709 13.19579 12.9399185 13.114612
1370275_at 12.746455 12.85814 12.796014 12.707546 12.740822 12.787255 12.836087 12.884939 12.740076 12.853148 12.827027 12.838859
1370276_at 12.172954 12.213051 12.304142 12.479435 12.255866 12.118159 12.327252 12.269821 12.391129 12.327393 12.314127 12.206964
1370277_at 12.034656 12.106149 12.13628 12.140655 12.07598 12.153952 12.08019 12.158057 12.154255 12.129873 12.261249 12.078043
1370278_at 11.629033 11.669247 11.622824 11.763409 11.670254 11.637345 11.771222 11.767993 11.68951 11.702481 11.843049 11.758359
1370279_at 5.762154 6.203965 5.5577474 6.20473 5.799269 5.544325 5.852375 5.7901707 5.745166 5.5768013 6.110488 5.525192
1370280_at 10.762605 10.858181 10.923116 11.113087 10.858369 10.838258 10.912155 10.748241 10.857747 11.008208 11.064769 10.9299965
1370281_at 11.088392 10.6185875 10.306172 10.674073 10.648642 11.172859 11.476942 11.595778 10.615945 10.612925 10.285722 10.657045
1370282_at 7.289096 7.4429126 7.6336074 7.366676 7.3283224 7.303829 7.8286934 8.179735 7.6442437 7.8246717 7.3909564 7.4746976
1370283_at 12.239068 12.029394 12.08584 12.154031 11.95564 12.100191 12.069077 12.266563 12.212085 12.089378 12.002306 12.129447
1370284_at 12.395089 12.385318 12.334245 12.594339 12.422411 12.369997 12.430034 12.501706 12.5215845 12.491866 12.533632 12.499872
1370285_at 6.4722548 6.346855 6.563828 6.663142 6.649444 6.8182273 6.090733 5.9919267 6.3820376 6.261517 6.610021 6.585598
1370286_at 8.75902 10.18009 8.992235 8.509615 9.577049 9.47885 8.952242 8.80648 9.046656 8.883348 8.8768425 8.885535
1370287_a_at 9.410722 9.761729 9.665281 9.725604 9.798194 9.628865 9.551275 9.670322 9.555367 9.788659 9.700909 9.771987
1370288_a_at 8.882261 9.107498 9.007687 8.991636 8.934515 8.826118 8.974535 9.086262 8.928787 8.956423 8.929274 8.964413
1370289_x_at 3.8621328 3.9207184 3.6186337 3.8568106 3.7243133 3.9099345 3.669957 3.6709797 3.6610632 3.8188407 3.6565866 3.7348804
1370290_at 8.482687 8.328484 8.376353 8.33178 8.337463 8.33408 8.398313 8.87615 8.566234 8.348006 8.566673 8.407923
1370291_at 5.4014273 5.619691 5.4292145 5.466123 5.3157296 5.674388 5.552209 5.343677 5.252796 5.695891 5.4781713 5.291294
1370292_a_at 4.0863895 3.9973364 3.8584993 4.2666626 3.8728416 3.9677222 3.783433 3.8723352 4.020137 4.0417614 4.323949 4.090938
1370293_at 5.0455837 4.882418 4.768335 4.8666077 4.6968493 4.8001037 4.8255725 4.9540696 4.651104 4.5635376 4.570125 4.9447284
1370294_a_at 6.372339 7.1378736 6.665143 6.7292266 6.349078 6.4784503 7.0775304 8.542324 6.806664 6.7839284 7.886452 6.86594
1370295_at 9.058921 8.795461 9.030783 9.205709 9.026768 8.797975 9.108738 9.163822 9.200056 8.9633 9.251344 9.20062
1370296_at 13.604345 13.573604 13.528282 13.649122 13.615139 13.604572 13.584133 13.65159 13.539033 13.616494 13.645753 13.644793
1370297_at 6.0854917 6.0477266 6.3302846 6.030849 6.1223965 6.1162877 6.2532268 6.478453 5.9847093 5.9102654 6.4887404 6.1468472
1370298_at 9.834763 10.070106 10.105202 10.05319 9.995982 10.169747 10.329512 10.2904215 10.1674795 10.166859 10.331873 10.231824
1370299_at 13.859634 13.822607 13.848942 13.841357 13.818812 13.831668 13.802092 13.852569 13.846446 13.834369 13.828868 13.795655
1370300_at 8.217495 8.439293 8.521069 8.579949 8.160295 8.354626 8.4187355 8.523155 8.337468 8.445314 8.293462 8.210519
1370301_at 7.0919323 7.0535917 6.981701 7.1740484 7.1106834 7.05936 6.817349 6.8807554 7.0247326 6.9054613 6.5141306 7.3922863
1370302_at 8.396416 8.449146 8.224523 8.223049 8.196563 8.100157 8.442838 8.4388485 8.47995 8.459149 8.079543 8.288441
1370303_at 6.294685 6.395589 6.6885347 6.4192777 6.1199126 6.660512 6.0308847 6.3536897 6.68831 6.2579765 6.323329 6.310526
1370304_at 9.308231 9.330694 9.328238 9.54508 9.293796 9.184552 9.425282 9.437031 9.272351 9.486145 9.400455 9.200713
1370305_at 9.916144 10.043706 10.031804 10.235316 10.020323 9.924926 9.974364 10.112175 10.076698 9.991168 10.05361 9.911795
1370306_at 8.984522 9.030217 8.878834 9.004509 9.041794 8.820591 8.904049 8.934465 8.997502 8.93708 9.058176 8.914381
1370307_at 7.5188174 7.6035323 7.544224 7.2650666 7.52536 7.535703 7.3297086 7.2587247 7.570417 7.484413 7.110942 7.4948964
1370308_at 7.9854937 8.258688 7.99805 8.231687 8.2393265 7.7237706 8.207059 8.57631 8.14367 8.056329 8.392338 8.04712
1370309_a_at 10.747226 10.738142 10.806152 10.737178 10.503139 10.7537 10.660289 10.780969 10.694011 10.706482 10.635041 10.750985
1370310_at 12.56405 12.738796 12.519815 12.592416 12.667904 12.566214 12.53092 12.526351 12.550398 12.746369 12.579721 12.389436
1370311_at 8.807428 8.977987 9.108801 9.221937 8.684677 9.00836 8.910145 9.062916 8.867121 9.019754 8.901529 8.862912
1370312_at 3.9863086 4.138035 3.963646 4.3696976 4.117342 4.4093122 4.234538 4.358195 3.8733585 4.4990444 4.0642266 3.8079493
1370313_at 9.033849 9.118369 9.033848 9.138516 9.075648 8.8687 9.0861 9.106088 9.059345 9.330253 9.239491 9.062585
1370314_at 7.689369 8.111761 8.043625 7.9245563 7.534429 7.9745274 7.637588 7.7202106 7.795836 7.8591475 7.534972 7.6063714
1370315_a_at 5.5889864 5.8203936 5.638652 5.4539557 5.5888367 5.402848 5.4296894 5.49487 5.5651855 5.7683973 5.7429743 5.903622
1370316_at 8.091167 8.177328 8.308316 8.282608 8.1034565 7.9002767 7.9998193 8.183816 8.367823 8.221484 8.280258 8.115458
1370317_at 6.7799406 6.7875443 6.772702 6.5902457 7.1105213 7.12629 6.925882 6.70959 7.0794897 6.8592234 6.785636 7.217891
1370318_at 7.666093 7.4429126 7.447159 7.413253 7.418098 7.6630783 7.2624893 7.234733 7.415343 7.5579042 7.5780697 7.370884
1370319_at 9.584528 9.768309 9.987559 10.00661 9.591108 9.592613 9.64036 9.970996 9.592243 9.472732 9.983853 9.915976
1370320_at 11.358616 11.281553 11.468961 11.326881 11.329375 11.052185 11.0690975 10.700187 11.393347 10.84975 10.907922 11.061918
1370321_at 10.361085 10.196967 10.25467 10.181587 10.321294 10.321768 10.047349 10.246451 10.210585 10.271557 10.344292 10.261645
1370322_at 10.339361 10.324017 10.170313 10.286089 10.348501 10.130515 10.345812 10.217212 10.295865 10.214422 10.456495 10.328162
1370323_at 6.0226316 5.9839735 5.7431765 6.3133173 6.1384387 5.958936 6.0981812 6.2718534 5.8519335 6.34469 5.9302464 5.841352
1370324_at 7.1370707 7.148935 7.1099095 7.252181 7.3224807 7.090218 7.026069 7.40426 6.913928 7.455461 7.046532 7.4862556
1370325_at 9.779385 9.932192 9.860843 9.737236 9.47587 9.590002 9.698357 9.730844 9.66005 9.809254 9.681198 9.655669
1370326_at 7.5259485 7.4760213 7.514933 7.5744 7.5037556 7.3652387 7.8003817 7.6499147 7.63994 7.5586624 7.544804 7.3052807
1370327_at 8.496063 8.474733 8.662369 8.739357 8.52898 8.490393 8.528756 8.62378 8.496483 8.521986 8.510117 8.398255
1370328_at 5.5636444 5.5649576 5.5931644 5.828791 5.7878723 5.7413096 5.9732995 5.5702133 5.466541 5.232477 5.6065063 5.694713
1370329_at 9.2019005 9.471928 9.039381 9.273148 9.578838 9.323768 9.421569 8.962584 9.297972 9.082685 9.194084 9.294941
1370330_at 7.607336 7.5356784 7.2154965 7.45292 7.388565 7.379455 7.2130027 7.3383594 6.9991713 7.2867155 7.0446935 7.354552
1370331_at 7.456917 7.834826 7.9023023 7.68178 7.7849503 7.2384195 7.605706 7.889903 8.114084 7.593395 7.459157 7.6831894
1370332_at 5.176604 5.195098 5.416686 5.356785 5.0029864 5.0595717 5.0613804 5.362848 5.123499 5.7231116 6.0538225 5.653799
1370333_a_at 13.359391 13.29718 13.445765 13.306561 13.267688 13.432211 13.371383 13.438128 13.326845 13.288251 13.214741 13.369236
1370334_at 9.209179 9.490391 8.852465 9.311756 9.692081 9.311745 9.659946 8.669487 9.744363 9.474571 9.720034 8.674656
1370335_at 8.291475 7.9621863 7.5728455 7.7523484 8.335621 7.752875 8.098176 7.76997 8.134041 8.17034 8.389381 8.100496
1370336_at 11.134501 9.843086 10.726451 10.515353 11.454074 11.3878565 11.528691 10.571633 10.472156 11.368029 11.412115 10.959079
1370337_at 8.05017 7.797071 7.7647257 7.940699 7.771556 7.9116654 7.7476587 7.7664804 7.9720097 7.794489 7.9423127 7.6976943
1370338_at 3.6053212 3.547967 3.5837882 3.6198626 3.5231993 3.6319695 3.5410278 3.5181947 3.4778652 3.446384 3.3925085 3.4674373
1370339_at 10.447995 10.464208 10.416261 10.308922 10.291948 10.161353 10.227961 10.3266325 10.418327 10.440857 10.4253645 10.208686
1370340_x_at 9.463408 9.628401 9.540537 9.497183 9.4031 9.170796 9.3285475 9.406487 9.328238 9.439579 9.304828 9.376814
1370341_at 3.491462 3.3986218 3.6470425 3.7339952 3.5129602 3.5565844 3.658569 3.6693523 3.7871585 3.6751082 3.7813494 3.9161773
1370342_at 3.6189697 3.8490915 3.3988745 3.8063943 3.4398036 3.6920643 3.408992 3.4587283 3.4358587 3.6493332 3.737798 3.6177232
1370343_at 7.198606 7.271683 7.458575 7.6530457 7.2145925 7.096799 7.1001997 7.36243 7.371521 7.192236 7.283642 7.237385
1370344_at 7.7047486 7.797782 7.9646454 7.907348 7.696334 7.7367043 7.629488 7.711914 7.787659 7.6936946 8.016708 7.7718987
1370345_at 5.448811 6.00976 6.185576 5.677169 5.3573027 5.877647 6.1833687 7.5194407 5.800644 5.5254965 6.9953737 5.9328785
1370346_at 4.9725823 5.22749 5.408385 4.8841457 4.712693 5.1162558 5.5739613 7.0403786 5.064535 5.013996 6.0266957 5.3666124
1370347_at 5.37867 5.7689424 5.444988 6.0995207 5.4664817 5.467315 5.343327 5.510814 5.980925 5.494927 5.8053007 5.4110518
1370348_at 10.910701 10.803354 10.857004 10.971721 10.817614 10.669047 10.864312 10.880802 10.802464 10.903539 10.997409 10.80676
1370349_a_at 13.941188 13.932515 13.960486 13.997868 14.009035 13.996855 13.955013 14.013706 13.934598 13.975793 13.9261675 13.9481125
1370350_x_at 10.810289 11.817229 10.172123 9.95613 10.896944 9.185198 10.58701 10.451217 9.804204 10.778693 10.695952 10.426916
1370351_at 8.859179 8.722319 8.797169 8.834889 8.795311 8.846525 8.877254 8.976216 9.05739 8.716223 8.8818245 8.8904915
1370352_at 11.361678 11.550117 11.541071 11.582484 11.614342 11.619395 11.653495 11.319502 11.538214 11.476012 11.564332 11.476307
1370353_at 8.290716 8.130575 8.052664 8.512162 8.365549 8.030942 8.552418 8.485815 8.188282 8.342663 8.127491 7.9895043
1370354_at 7.241605 7.4685893 7.420743 7.0904565 7.326597 7.3194046 6.9473577 7.1656537 6.931807 7.2213435 6.9633837 6.7710085
1370355_at 12.61894 11.521755 12.073385 11.435672 10.920975 12.516948 11.3868 12.155919 11.245409 12.335615 12.381964 11.093972
1370356_at 7.3982277 7.363942 7.6623945 7.8595543 7.0911846 7.6182637 7.5757732 7.556926 7.517487 7.430536 7.566597 7.5703516
1370357_at 8.366268 8.262225 8.421019 8.35384 8.04289 8.229562 8.269425 8.41933 8.363038 8.26246 8.219714 8.352656
1370358_at 8.922004 8.941403 8.930812 8.785046 8.800575 8.836235 8.774811 8.739874 9.030474 8.8531475 8.845106 8.76448
1370359_at 12.572153 12.607434 12.61626 12.538624 12.700593 12.599988 12.5460615 12.394813 12.581465 12.615736 12.760739 12.598347
1370360_at 9.530979 9.28794 9.292475 9.315783 9.277321 9.22371 9.262739 9.41187 9.573137 9.377103 9.557861 9.155178
1370361_at 4.886905 5.044689 5.2322598 4.4891253 5.2122326 4.9360437 4.8625135 5.057519 4.6910105 4.5602055 4.952419 5.022243
1370362_at 7.481569 6.995794 7.1904926 7.3200946 7.0841575 7.0085344 7.084113 7.134471 7.0031705 6.9811764 7.1660185 7.1908703
1370363_at 12.435515 12.357445 12.075931 12.352939 12.438313 12.118799 12.252656 11.650736 12.250162 12.108798 12.126409 11.978866
1370364_at 7.2921643 7.3259087 7.553946 7.4896812 7.2509036 7.3150682 7.4468584 7.3952913 7.3858037 7.188219 7.32707 7.1327877
1370365_at 9.177629 9.023161 8.992407 9.212713 8.94309 8.737409 9.010486 9.062584 9.046825 9.0980625 9.021003 8.962104
1370366_at 10.4622135 10.458145 10.632081 10.651265 10.437138 10.534031 10.656297 10.64597 10.452494 10.422218 10.610367 10.510828
1370367_at 4.357103 4.524856 4.6432686 4.378352 4.307369 4.4727497 4.699425 4.486003 4.522909 4.4751005 4.0802956 4.57556
1370368_at 6.9843903 7.110782 6.9864554 7.080158 7.05887 7.022038 6.884803 6.9280186 7.0585423 7.143222 6.9796605 7.0296607
1370369_at 6.2982 6.553674 6.104445 6.448792 6.7433515 6.244945 6.438478 6.694623 6.0559688 6.0929065 6.957466 6.4854646
1370370_at 8.117937 8.495466 8.412674 8.2669735 8.154662 8.261858 8.228933 8.217815 8.446406 8.272263 8.241961 8.187303
1370371_a_at 6.7117834 6.8264837 7.0635295 6.8585844 7.026837 6.514396 7.1387205 6.9355173 7.222088 6.6113467 6.911915 7.278028
1370372_at 4.600829 4.549452 4.54189 4.515237 4.2514734 4.4751716 4.242615 4.8506184 4.4356556 4.462918 4.5092554 4.5175076
1370373_at 6.20785 5.9298863 5.8375773 5.9577637 6.0621862 5.912187 5.740471 6.0021176 5.928471 5.98451 5.700256 5.798686
1370374_at 8.467384 8.337874 8.381038 8.1291685 8.632616 8.290092 8.351607 8.47917 8.430766 8.56365 8.444103 8.29738
1370375_at 11.887514 11.90533 11.877218 12.09068 11.805992 11.915641 11.77645 11.911082 11.902753 11.476618 11.851262 11.64967
1370376_a_at 8.634832 9.003431 9.48975 8.725323 8.620838 8.460667 8.55471 8.891521 8.860926 9.062313 8.791395 8.779362
1370377_at 12.857288 12.973311 13.054943 12.629802 12.943953 13.060738 12.919111 12.888556 12.994797 12.93085 12.963717 12.883651
1370378_at 12.114846 12.177632 12.14632 12.035527 12.164303 12.102472 12.103883 12.017026 12.188841 12.182227 12.097448 12.051959
1370379_at 5.550859 5.5176535 5.3420362 5.75461 5.776806 5.555727 5.5069137 6.073554 5.713396 5.5800734 5.8644996 6.0883226
1370380_s_at 6.804569 6.9032702 6.5351934 6.853576 6.500711 6.421425 6.987833 6.601603 6.7238703 6.811444 6.670819 6.683444
1370381_at 11.008743 10.640889 10.923721 11.105813 11.015555 11.081794 10.846647 11.039612 10.706005 11.002146 11.225687 11.155463
1370382_at 4.3589535 3.3060472 4.7649126 3.2261631 3.3986533 3.5389557 3.2160776 4.2576504 3.5039046 3.393543 3.2842987 4.5247374
1370383_s_at 8.909681 8.516012 9.337198 8.634804 8.93889 9.066703 8.417191 9.1064205 8.938726 8.56931 8.325031 9.0747595
1370384_a_at 6.874505 4.993544 7.762459 4.6666417 4.775957 5.163077 5.2084427 8.933248 6.2653494 8.510123 4.654054 6.0372005
1370385_at 5.3048916 5.370075 5.2190285 5.4135513 5.252475 5.3304877 5.15706 5.619288 6.24721 5.8508644 5.700256 5.642542
1370386_at 8.551078 8.478542 8.580592 8.544446 8.308531 8.472481 8.534527 8.625624 8.715278 8.651529 8.607811 8.368395
1370387_at 11.018465 11.164183 10.999322 11.126728 11.596524 10.776165 11.560976 10.574278 11.610341 11.248839 10.7040825 11.675679
1370388_at 4.2467256 4.022373 4.21719 4.2158103 4.30235 4.4147635 4.3478394 4.0222135 4.6408825 4.1192865 4.024991 4.0798016
1370389_at 3.861779 4.0226994 3.7397852 4.0171995 3.8470547 4.053632 3.736011 3.6701655 3.6890326 3.6162503 3.9592109 4.1487713
1370390_at 5.1139474 5.08944 5.34463 4.8147564 5.0828266 4.8146944 4.9869294 4.906106 4.8897977 4.995373 4.991881 4.679493
1370391_at 5.1667013 4.936287 4.9249616 4.7625375 4.8910666 5.148821 5.445613 5.2548614 5.0903673 4.7336392 5.1988173 4.9667587
1370392_at 5.1040554 5.424182 4.841318 5.1344132 5.547593 5.163674 5.116373 5.3510375 5.7596397 5.029979 5.3604403 5.2583203
1370393_at 5.7338033 5.7739263 5.884078 6.1591835 5.476631 5.805194 5.6551065 6.2430735 5.9171133 5.4355483 6.326453 5.573572
1370394_at 5.9941306 5.9814677 8.319448 7.241229 7.4946556 6.4662786 6.3772197 6.481142 8.4111185 6.2705073 6.681805 6.9267697
1370395_at 6.4794874 6.495437 6.4001384 6.552462 6.6604753 6.3587804 6.5226793 6.678843 6.3259573 6.5617175 6.458944 6.514306
1370396_x_at 14.018383 14.0228815 14.040531 14.066446 14.056302 14.086166 13.971373 14.036349 13.939175 14.024373 13.99597 14.0339
1370397_at 11.643152 11.686528 11.588688 11.256557 11.742612 11.766702 11.650267 11.966522 11.800956 12.225724 11.4883585 11.336034
1370398_at 5.7924266 6.0905986 6.166738 6.2662754 6.11101 6.1544743 5.42117 5.977646 5.9045215 5.6496387 5.6122856 6.058133
1370399_at 7.2873564 7.5845103 7.8451996 7.2665076 7.7594924 7.30277 7.4966645 7.3584146 7.30586 7.385211 7.565827 7.4192014
1370400_at 4.9943566 5.6912546 5.4574533 5.5369453 5.673614 5.4402494 5.5343523 5.562056 5.5930567 5.4514446 5.3760405 5.42759
1370401_at 3.9172935 4.0715437 3.8433564 3.6037471 3.853453 3.6937518 4.052772 3.6873019 4.1787148 3.8871741 3.6789448 4.0260005
1370402_at 7.734312 7.7193933 7.5176806 7.4734187 7.5965967 7.3483124 7.6969943 7.506976 7.6191525 7.7826495 7.3521147 7.5171833
1370403_at 4.7521477 4.8904076 4.8833 4.685816 4.5976467 4.581977 4.670252 4.6313 4.376553 4.8139644 4.32617 4.9513216
1370404_at 3.807522 3.7849057 3.6978612 4.1231766 3.8998656 3.7671633 3.7215002 3.8812628 3.99997 3.768983 3.8920197 3.6349297
1370405_at 3.917648 3.693765 4.1215725 3.7277982 3.6178684 3.5169947 3.9089944 3.8443038 3.9709861 3.8169844 3.9868152 3.8095663
1370406_a_at 3.9281976 3.6693475 3.7865727 3.431159 3.9625916 3.8038185 3.934461 3.7675362 3.9055984 3.9729807 3.5653129 3.5853453
1370407_at 8.656319 8.212271 8.404596 8.382645 8.326064 8.931245 8.241271 8.3666 8.0665 8.010738 8.460035 8.576711
1370408_at 5.0880194 4.7182627 4.912535 4.7317505 4.641867 4.203902 5.1624866 5.0249667 4.6334996 4.572299 4.7074165 5.1952424
1370409_at 4.5625443 4.4567127 4.342243 4.5951276 4.4407654 4.5820866 4.4515314 4.5921555 4.4918365 4.6818204 4.412166 4.701153
1370410_at 4.0465074 3.9639382 4.1794395 3.9494514 4.36782 4.090008 4.4155726 4.049224 4.087141 4.274434 3.9820454 4.0303946
1370411_at 5.78116 5.4929647 5.5559196 5.7838445 5.6345897 5.3417315 5.5495696 5.737 5.6424017 5.7781796 5.487856 5.8100815
1370412_at 4.371437 4.308732 4.122754 4.302079 4.286188 4.475172 4.438615 4.352991 4.7339554 4.37488 4.7748213 4.6299996
1370413_at 6.3998027 6.492332 6.5959644 6.554048 6.407697 6.556396 6.4725566 7.052003 6.534769 6.7990756 6.4133205 6.6440377
1370414_at 9.421456 9.783893 9.734222 9.894495 9.521665 9.660488 9.409101 9.668491 9.371048 9.461533 9.604435 9.709824
1370415_at 5.601453 5.961053 5.558692 6.0640774 5.652316 5.2900333 5.717554 5.42332 5.417521 5.439097 5.883367 5.4282403
1370416_at 5.0549707 4.622586 4.7652364 5.0712457 4.7941065 4.741681 5.058743 4.8305316 4.732229 4.7278886 5.0534797 4.8555446
1370417_at 4.2344184 4.32892 4.2833505 4.4785447 4.2696114 4.392084 4.082768 4.486968 4.2230797 4.4067554 4.4492283 4.2191987
1370418_s_at 5.5345387 5.237158 5.1833677 5.378796 5.276449 5.396944 5.431087 5.520508 5.4907002 5.557358 5.277702 6.015492
1370419_a_at 5.5763273 5.6203175 5.825079 5.5626335 5.7765965 5.6161594 5.4727964 5.959692 5.807931 5.872221 5.260648 5.550376
1370420_at 12.434453 11.536807 12.420331 11.6635275 11.200208 11.736988 11.877685 12.380723 11.863863 12.258738 10.73395 12.254819
1370421_a_at 6.1467824 6.1796446 6.0108404 5.914366 6.373626 6.220589 6.267124 6.2156553 6.0630927 5.8670435 5.946523 6.400351
1370422_at 6.7237244 6.978195 6.884636 6.5636334 6.321223 7.132509 6.813881 6.9521112 7.045777 6.9830365 7.392636 7.3893623
1370423_at 5.941562 5.759934 5.7145214 6.030226 5.780143 5.6488585 5.7681627 6.1792536 5.5982666 6.1295953 5.8929677 6.2221866
1370424_at 4.01386 3.9590492 4.0161138 4.015519 4.117342 3.9975379 3.987056 4.012909 4.357818 4.0838556 4.0789957 4.158957
1370425_at 12.8242235 12.797782 12.934405 12.979657 12.9735565 12.893587 13.110753 12.886848 13.00898 12.861886 12.855651 12.934882
1370426_a_at 10.475455 10.351832 10.299196 10.375494 10.192665 10.535893 10.432084 10.399813 10.539596 10.41757 10.343282 10.400399
1370427_at 6.083331 5.4617176 5.92622 5.962731 6.15057 5.5379925 5.2739344 5.5602007 5.886774 5.858201 6.284284 5.3625097
1370428_x_at 11.206948 11.852768 11.534846 11.975459 12.036124 12.047372 12.010072 11.101553 12.061012 11.754655 11.873163 11.012438
1370429_at 9.115945 9.389662 9.296003 9.638293 9.737308 9.686079 9.818871 9.770277 9.881157 9.527876 9.159564 8.936776
1370430_at 4.9468575 4.917076 4.969963 5.165209 5.0011024 4.723008 5.147446 4.966918 5.15934 4.6180954 5.2780356 5.254624
1370431_at 4.3050737 3.9386215 3.9759119 4.050062 4.1325464 4.136184 4.26968 4.166149 3.9378035 4.1176043 4.06343 4.0286055
1370432_at 3.501262 3.3912797 3.4875994 3.47774 3.443166 3.5029333 3.9525065 3.318958 3.7616265 3.4473562 3.5527186 3.7999377
1370433_at 8.357654 9.434856 9.470932 10.131699 10.082206 9.45335 10.205793 9.404859 9.4183035 9.33726 8.454779 9.697883
1370434_a_at 3.9505718 3.8968637 3.8111272 3.99774 3.4776263 3.9685597 3.665878 3.7808897 3.6149404 3.7049084 3.9294991 4.1294055
1370435_a_at 7.926387 7.828918 8.091945 8.227388 8.263351 7.9411187 7.932782 8.059165 8.068405 7.845146 8.0519495 7.922602
1370436_at 7.844505 6.5025697 7.362957 6.9186583 7.210043 6.6756873 5.444652 7.878949 7.333709 8.9226 7.8108087 7.1230583
1370437_at 5.8969073 6.109394 6.22253 5.9089346 5.925989 6.5323787 5.784136 5.766462 6.052681 5.649263 5.6988096 6.1184897
1370438_at 5.619041 5.3975787 5.478806 5.695628 5.4748273 5.87865 5.5756807 5.429644 5.3495436 5.4147925 5.433789 5.5244417
1370439_a_at 3.1954603 3.280213 3.2884533 3.2871642 3.583577 3.3039327 3.4759321 3.415507 3.3613484 3.4507284 3.5234618 3.2057931
1370440_at 7.2937183 7.190101 7.481474 7.5909667 7.30248 7.246454 7.2126126 7.509741 7.191291 6.5538225 7.5162454 7.3900905
1370441_at 3.9686735 3.7237525 3.8516397 3.6505826 3.6878593 3.8315842 4.1522894 3.6696017 3.8187973 3.8295689 3.6649632 3.7762148
1370442_at 3.3596888 3.4357975 3.4510326 3.263291 3.4154065 3.3272228 3.3256276 3.3804812 3.5794408 3.0951872 3.4547002 3.2526932
1370443_at 7.8989944 8.11339 7.9933085 7.898846 7.941615 7.773109 7.7103467 7.6252418 7.7399893 7.8680077 8.048026 7.7429147
1370444_at 4.5269966 4.6774106 4.189326 4.5740204 4.2621193 4.6097775 4.5907884 4.589156 4.4667583 4.5437217 4.53539 4.864002
1370445_at 6.375703 6.973957 6.9192986 6.647351 6.412808 6.2729053 6.9710393 6.6959143 7.0886197 5.806922 6.2722583 6.8634996
1370446_at 7.37549 7.3844247 7.313611 7.4906836 7.6024933 7.1488385 6.9033704 7.190222 7.008255 7.224038 7.553394 7.0424547
1370447_at 4.6935706 4.6660385 4.635148 4.519533 4.818469 4.8077283 4.751722 4.609482 4.6087875 4.8014097 4.627264 4.6183796
1370448_at 4.4251976 4.444765 4.2879457 4.396112 4.3447943 4.2915587 4.4633327 4.0895357 4.2439666 4.2564993 4.432236 4.194969
1370449_at 7.898859 8.224874 8.466772 8.500809 8.488962 8.5106945 8.260974 8.43803 8.176289 8.0438175 8.352449 8.230582
1370450_at 4.584074 4.391771 4.5564175 4.609064 4.503661 4.6376624 4.222681 4.5100603 4.257594 4.465428 4.2491064 4.248963
1370451_a_at 5.395754 5.284946 5.7005124 5.639626 5.566312 5.1423225 5.2252345 4.934508 5.0633564 5.460855 5.0202255 5.068936
1370452_at 3.6500235 3.856581 3.8818588 3.7655952 3.563361 3.5029333 3.7046225 4.2751617 4.0371075 3.6404588 3.5911994 3.8528562
1370453_at 4.639622 4.895919 5.0506372 5.0959086 4.9719896 4.9133177 4.9730587 4.9434686 4.697463 5.1231093 5.40861 5.3652563
1370454_at 4.5753307 4.8925962 4.1851315 4.2612767 4.3089657 4.515982 4.437978 4.3811007 4.2593393 4.5801463 4.716231 4.516313
1370455_a_at 3.5813818 3.3176599 3.5283122 3.1561763 3.224591 3.290629 3.387534 3.6578894 3.675996 3.3616376 3.8501673 3.7563462
1370456_at 4.028454 3.9337444 3.9726696 3.960336 3.8619833 3.790645 4.173027 3.8744977 4.2897615 4.3554087 3.6697304 4.0622087
1370457_at 4.1628737 3.8034425 3.8149529 4.16022 4.0605054 3.7756557 4.2304344 3.935872 4.049774 4.312228 4.010372 3.916058
1370458_at 4.068243 4.0894594 4.0176663 4.1819444 4.2499337 4.09477 4.3915153 3.8309066 3.8900762 4.2806334 4.210555 4.2378387
1370459_at 4.028886 3.9926817 4.0449343 4.1511045 3.9098284 4.069186 3.9914904 4.1566486 4.0078826 3.916154 4.128168 4.2796307
1370460_at 7.404112 7.365361 7.717613 7.538194 7.368107 7.4676228 7.60394 7.512136 7.489215 7.619468 7.4747376 7.69585
1370461_at 5.0246873 5.109727 4.8906336 4.938788 5.0322485 5.135822 5.166149 5.3957047 4.9079366 5.1210394 5.298077 4.9348645
1370462_at 4.2206554 4.378987 4.494644 4.33501 4.1504526 4.1363754 4.231928 5.771453 4.2457294 4.5925345 5.4337516 4.328806
1370463_x_at 7.386994 6.4456024 7.6465483 6.3620095 5.601523 5.7271557 5.9685535 5.8332543 6.3052635 7.119755 7.4663835 7.640306
1370464_at 4.9853067 4.259846 4.9015546 4.814006 5.1653237 4.8221197 4.7100744 4.381608 4.51735 4.6768904 4.2165704 4.9209785
1370465_at 5.7996435 4.978076 5.3561606 5.139053 5.6255865 4.958376 5.3730865 4.542614 5.5825853 4.6681724 4.8207035 4.7712684
1370466_at 3.8621328 4.1381636 4.0680275 4.0151777 4.212226 3.8968396 3.950847 4.150386 3.9928238 3.9074268 4.2090354 4.080724
1370467_at 4.1851835 4.0950837 4.4614105 4.731242 4.5215006 4.3853273 4.413544 4.7843723 4.7008896 4.9512687 4.830445 4.750455
1370468_at 3.3333535 3.294276 3.3920596 3.1870143 3.5064692 3.5468793 3.2510011 3.4151978 3.6077306 3.545825 3.432922 3.2797325
1370469_at 5.7719297 5.4745564 5.6720896 5.5266976 5.8749247 5.4958453 5.712057 5.807868 5.4439425 5.6484194 5.7743587 5.7015595
1370470_at 4.249744 3.9670825 4.0808296 4.1208076 3.8796797 4.2772393 4.1380196 3.9482837 4.2077837 4.0339603 4.040018 4.3138127
1370471_at 3.831144 3.7848394 3.547701 3.7246506 3.936885 3.8563976 3.8585126 3.8308299 3.8804073 3.7879207 3.758185 3.9247923
1370472_a_at 4.6882763 4.651559 4.578262 4.6381574 4.8563333 4.593155 4.8367906 4.7565374 4.768981 4.8252006 5.0332575 4.7884865
1370473_a_at 6.3260493 6.33077 6.522874 6.795869 6.259373 6.350343 6.5886593 6.64256 6.259002 6.4141316 6.144776 6.603117
1370474_at 5.249425 5.4047747 5.3333635 4.808053 5.1632304 5.6158524 5.273994 4.895921 5.187614 5.6594443 5.3308673 5.5543513
1370475_at 13.144936 13.150641 13.181499 13.115636 13.1493845 13.212694 13.2282295 13.1715 13.129604 13.212084 13.058135 13.298812
1370476_at 7.610993 7.6804976 7.8258333 7.859687 7.6777687 7.6420326 7.6086287 7.6334443 7.571847 7.7317348 7.7207513 7.5861917
1370477_at 3.7852533 3.6545548 3.8353114 3.8220632 3.5440547 3.8079264 3.8546658 3.650898 3.8762405 3.5229692 3.6582773 3.6290808
1370478_at 5.7702193 5.6241546 5.638275 5.7855306 6.0629716 6.0961237 5.426322 5.6205635 5.735764 5.8334966 5.722317 5.7462587
1370479_x_at 13.0115595 12.952764 13.221445 13.15986 13.298908 13.253801 13.246551 12.955811 13.160531 12.862567 12.691246 13.396542
1370480_at 3.8319228 3.7302291 4.0351133 3.8653004 3.9221907 3.8491595 3.7176254 3.6468914 3.8817503 3.5717185 4.027277 3.9604895
1370481_at 5.5115814 5.049514 5.0385838 5.0796022 5.106997 5.383033 5.589112 5.20104 5.014914 5.463432 5.2050567 5.4185553
1370482_at 5.5893292 5.231533 5.29771 5.6189747 5.3631563 5.488058 5.2195644 5.21692 5.170653 5.2278576 5.660269 5.4719725
1370483_at 3.7879455 3.7524533 3.984281 3.7503026 3.8483272 3.6616287 3.6994689 3.5790663 3.678593 3.6041331 3.9126987 3.697925
1370484_at 5.1645203 5.3999143 4.990698 5.130368 5.0138288 5.0478997 5.1578045 4.974717 5.0429873 5.0223756 5.2469583 4.944116
1370485_a_at 3.8533328 4.65533 4.394083 4.225007 4.5225015 4.307101 4.276099 4.2514753 4.4230995 4.2621527 4.3151 4.323968
1370486_a_at 5.338964 5.296931 4.958746 5.2965026 5.310869 5.277237 5.6865373 5.252634 5.0611763 5.336411 5.2440777 5.2032123
1370487_a_at 5.988849 5.900283 5.853217 6.221359 6.1021714 5.943646 6.208486 5.9919205 6.042498 6.4693274 5.588534 5.738242
1370488_a_at 4.94992 5.2069864 4.8760023 5.052962 5.2005844 4.9090424 4.6328135 5.3019104 4.6870003 5.03012 5.2961383 4.904153
1370489_a_at 4.481184 4.2569194 4.3092175 4.2309 4.2045965 4.164288 4.628659 4.5382504 4.4043283 3.9884315 3.808691 4.3698444
1370490_at 3.6352527 3.565603 3.6092458 4.19964 3.8080673 3.636434 4.0038414 3.4374237 3.940659 3.6085913 4.161316 4.337093
1370491_a_at 6.152697 5.7023745 6.4035654 6.1446133 6.15325 5.5743895 6.1193757 5.8252816 5.576257 6.1872115 5.4967976 6.0070486
1370492_a_at 4.2884865 4.4101167 4.1670794 4.349326 3.9959133 4.219272 4.2831593 4.266101 3.762701 4.2537785 4.49512 4.2478094
1370493_a_at 3.6959655 3.6499865 3.7621195 4.1610785 3.8680782 3.5821636 3.5553823 4.1121407 3.6758778 3.5620263 4.2521114 3.9333243
1370494_at 4.0602264 4.473968 4.1822834 4.4008555 4.070344 4.2317176 4.2881103 4.343507 4.185478 4.195589 4.301569 4.1333313
1370495_s_at 13.068468 13.036648 13.2611065 13.174635 13.192491 13.174944 13.264178 13.071337 13.124615 13.220149 13.21756 13.151737
1370496_at 12.833538 12.841533 12.829219 12.857929 12.857864 12.868334 12.785366 12.677411 12.652709 12.764033 12.727704 12.690444
1370497_at 4.225395 3.8792865 4.1243534 3.9333873 4.157655 4.057588 4.060768 3.949864 4.028988 4.4264107 4.045386 4.2174244
1370498_at 3.3935714 3.5221503 3.429061 3.865703 3.6318343 3.5627184 3.5908463 3.5157344 3.512194 3.6357923 3.486667 3.5085
1370499_at 4.2486067 4.1044145 4.66075 4.291885 4.28081 4.4371586 4.0908127 4.620565 3.9795337 4.381164 4.908165 4.287626
1370500_a_at 3.9322805 3.922859 3.7621195 4.131689 3.812682 4.015956 3.8427308 3.8256726 3.7867572 3.8784025 4.076334 3.8038652
1370501_at 9.26786 9.24438 9.322054 9.280133 9.176984 9.215407 9.126353 9.176505 9.054672 9.189156 9.18136 9.255185
1370502_at 3.9505718 4.1185822 3.8792396 3.898722 3.9517431 4.201983 4.217276 4.0022182 4.033114 3.9005995 4.0671782 4.0317197
1370503_s_at 4.173312 4.392438 4.1978345 4.402244 4.3294983 4.3713017 4.589496 4.368052 4.6032133 4.25035 4.3701196 4.4903383
1370504_a_at 6.1305814 5.908001 5.97746 6.0174403 6.185995 5.6666737 6.2422643 5.983941 5.780714 5.9095826 5.6570992 5.4111457
1370505_at 6.959763 6.8204613 6.6836405 6.894195 6.837695 6.280162 6.68746 6.7541957 6.883998 6.592098 7.166039 6.756337
1370506_at 7.335384 7.638163 7.1383243 7.5289817 7.195942 7.227896 7.222936 7.5689316 7.6192236 7.40823 7.5471945 7.478116
1370507_at 6.6315346 5.967346 6.352813 6.390739 6.4462876 6.6791506 6.0528517 6.345502 6.4047914 6.184033 6.4818506 5.949671
1370508_a_at 5.249322 5.122324 4.859681 5.0065827 5.1127744 5.4276047 5.4765897 5.2376337 5.230038 5.174268 5.070172 4.9769006
1370509_at 8.0059595 7.6376276 7.859216 7.7091317 7.626907 7.7702217 7.804809 7.7724447 7.8487535 7.522797 7.9939394 7.1616306
1370510_a_at 7.76503 7.781235 7.7424765 7.8494678 7.733247 7.813595 7.696888 7.6443806 7.8404584 7.671928 7.909726 7.8878922
1370511_at 13.909145 14.002927 13.920434 13.88808 13.923908 13.927669 13.848008 13.934988 14.004445 13.874966 13.862922 13.908177
1370512_at 7.85355 7.9423556 7.4693174 7.484674 7.837139 7.535624 7.605725 7.2926726 7.413127 7.926262 7.4519124 7.7321014
1370513_at 3.583642 3.6490471 3.6882381 3.5466294 3.7839918 3.694523 4.0935717 3.7451565 3.8958855 3.4874046 3.7905629 3.693485
1370514_a_at 3.892759 3.6775281 3.6998959 3.7005908 3.5742888 3.5659757 3.711496 3.9191391 3.512938 3.853879 3.863132 3.692257
1370515_x_at 4.345051 4.423403 4.3621593 4.210638 4.3941703 4.354913 4.38382 4.2592926 4.237842 4.6268044 4.5090055 4.5648217
1370516_at 6.148346 6.3056593 6.3853 5.9329476 6.104926 6.1260324 6.2351847 6.401678 6.3273864 6.396108 6.2783875 6.171257
1370517_at 3.8933609 3.6987507 3.5192394 3.7525253 3.6233191 3.9112713 3.8751097 3.6512666 4.16471 3.4400394 3.8283012 3.7611704
1370518_a_at 4.0580697 3.8682077 3.6744885 3.8886523 4.047008 4.1338167 3.8826015 4.1764555 3.715362 3.8763244 3.8669243 3.8746786
1370519_at 4.2053366 4.2411427 4.285979 4.477104 4.707854 4.4383845 4.2715874 4.5212126 4.177488 4.6085753 4.740507 4.6995344
1370520_at 4.318526 4.303202 4.2941284 4.093567 4.669616 4.4784126 4.4144487 4.1129303 4.391277 4.54107 4.1889234 4.075176
1370521_at 6.1407666 6.3763814 6.739837 6.5879016 6.414356 6.3969855 6.743632 6.652303 6.561588 6.1580963 6.244976 6.501162
1370522_at 9.237449 8.971388 9.2296715 9.182552 9.08085 9.133715 9.155856 9.249688 9.045206 9.227611 9.222194 8.854024
1370523_a_at 7.962368 7.971451 8.201315 8.152434 7.9641147 8.064718 7.963628 8.028334 7.911117 7.814545 8.084948 7.898903
1370524_at 9.556742 9.548842 9.602735 9.713169 9.417494 9.54708 9.482734 9.56266 9.417623 9.463095 9.527372 9.318084
1370525_at 8.524574 8.648424 8.940939 8.716343 8.401297 8.654151 8.610786 8.59137 8.61734 8.577574 8.689262 8.4925995
1370526_at 8.315545 6.3498087 6.3054786 6.4781833 6.681594 6.2609034 6.6906075 6.3135104 7.813619 6.612276 6.934535 6.681009
1370527_a_at 8.548706 8.642786 8.561056 8.47945 8.3269825 8.436086 8.398153 8.534148 8.541918 8.422973 8.345949 8.304716
1370528_at 6.5393143 6.337822 6.75223 6.5331564 6.1719174 6.529989 6.443236 6.6689353 6.0216904 7.1039867 6.484756 6.214899
1370529_a_at 6.847757 6.5053544 6.479243 6.896432 6.7936926 6.7155604 6.79656 6.4475665 6.850848 6.357055 6.7130613 6.6127324
1370530_a_at 8.1538515 7.9497304 7.9003773 8.363884 8.391358 8.360967 7.9520655 7.7165666 7.931568 7.7436304 8.173038 8.072414
1370531_a_at 5.573225 5.425106 5.3995943 5.6111803 5.7634172 5.8529344 5.7323055 5.466899 5.397352 5.393547 5.6510754 5.4810343
1370532_at 5.360599 5.674482 5.687714 5.9377947 5.8516135 5.7705693 5.2906637 5.787157 5.629129 5.7076926 5.6460533 5.6207542
1370533_at 4.612978 4.1074514 4.384821 4.102164 4.1957994 4.317744 4.335412 4.342822 4.464901 4.495537 4.239731 4.34362
1370534_at 7.789167 8.034332 7.754072 7.5289817 7.8791347 7.969973 7.685913 7.5682154 7.7515745 7.80346 8.053022 7.809912
1370535_at 3.7690105 4.2020664 4.012824 4.054394 4.0023623 4.031871 3.9864092 3.8774781 4.1171513 3.8404548 3.8331537 4.0761137
1370536_at 5.577199 5.5784388 5.6040697 5.711384 5.265277 5.286952 5.9937716 5.6725607 5.382186 5.7221375 5.586544 5.828544
1370537_at 7.3079696 7.3215957 7.200147 7.5664454 7.6752048 7.1911407 7.3627973 7.3432813 7.7272844 7.307375 7.420042 7.142814
1370538_at 8.05303 8.318775 7.9015846 8.349932 8.475536 7.369126 8.338409 8.3840275 7.960125 8.751054 8.493818 8.6332855
1370539_at 8.063759 7.932372 8.147025 7.9794626 8.082677 8.249366 8.043215 8.077369 8.021732 8.152182 7.950937 7.9927073
1370540_at 3.84258 3.794931 3.7069845 4.1294084 3.7842333 3.9532528 3.9158354 3.8011522 4.1670847 3.5878356 3.8920197 4.234825
1370541_at 6.019333 6.126398 6.5047936 5.749559 5.729392 6.62723 5.7432575 5.639317 6.3279448 5.29585 5.366187 5.4185553
1370542_a_at 5.7702193 5.647925 5.617368 5.5633893 5.6224513 5.5338807 5.547789 4.9738474 5.2941675 5.676324 5.7415285 5.764589
1370543_at 6.065737 6.189468 6.016537 5.926857 6.219181 6.1617193 6.1305594 6.1356525 6.054999 6.1727633 5.946711 5.803928
1370544_at 5.3275905 5.7310753 5.5079765 5.649227 5.2757845 5.119559 5.3876376 5.580292 5.688686 5.3261247 5.2732067 5.135893
1370545_at 4.8293934 4.7084675 4.2388654 4.898371 4.4799986 4.6150446 4.170901 4.778422 4.676202 4.7913322 4.716231 4.604615
1370546_at 3.7912948 3.9745812 3.406335 3.9822714 3.5389974 3.7673693 3.7009704 3.8069594 3.7826998 4.0559793 3.8079374 4.183446
1370547_at 13.826674 13.8127985 13.74291 13.80395 13.807872 13.87672 13.852707 13.735015 13.852707 13.733299 13.736778 13.840336
1370548_at 7.649055 7.856793 8.2134075 7.869832 8.072532 7.622638 7.708886 7.476983 8.058441 7.2892156 7.7521863 7.797782
1370549_at 6.3187 6.5236335 6.2803345 6.2426815 6.054457 5.9711366 6.3774357 6.0664787 6.2291 6.5443845 6.0797596 5.853665
1370550_at 5.7638865 5.481538 5.8326135 5.8680964 6.102387 5.85091 6.105589 5.2911167 5.9503946 5.582977 5.6869516 5.5842547
1370551_a_at 6.777139 6.9750447 6.7875724 6.72503 6.9742055 6.4652376 6.7949862 6.8908463 6.448785 6.8334017 6.9690285 6.908755
1370552_at 4.8743134 4.9860735 4.579953 4.4499397 4.9703217 4.75912 4.905941 4.766595 4.72942 4.793538 4.540105 4.653363
1370553_at 7.073381 7.232985 7.1026783 6.995201 7.2784543 6.947597 6.669935 7.256943 7.03491 6.960345 7.3701653 7.0431747
1370554_at 9.907928 9.831341 9.962321 10.135161 9.86136 9.913355 9.857117 10.037341 10.027497 10.047412 10.056065 9.886409
1370555_at 3.889409 4.217765 3.8065212 3.951498 4.2808104 3.7920663 3.7465034 3.933181 3.7826731 4.185279 4.1277275 4.2193527
1370556_at 4.316996 4.5441675 4.2669187 4.3896246 4.6397085 4.340096 4.660374 4.3855953 4.272754 4.231336 4.6856127 4.4843636
1370557_a_at 4.1194825 4.060788 4.1948595 4.2401285 3.9546874 3.9388657 4.108797 3.7820144 3.8119514 3.9509935 4.053646 4.085371
1370558_a_at 3.2271688 3.215431 3.2875838 3.6073163 3.3563855 3.2935245 3.3650408 3.1536562 3.2523735 3.5899181 3.4889019 3.2196689
1370559_at 3.878467 3.511559 3.637376 3.6804335 3.7656913 3.6622822 3.7642176 3.7680755 3.58493 3.5529885 3.7800527 4.089225
1370560_at 4.0068474 4.091501 3.911247 4.14532 4.2854905 4.00747 4.189986 4.080698 4.1136208 4.2804356 4.112498 4.0551734
1370561_at 3.984719 4.140751 3.9415586 4.273608 4.145295 3.8346324 4.043509 4.287488 4.257079 4.4338074 4.1589684 4.3626266
1370562_at 4.785001 4.6083393 4.573941 4.822581 4.517373 4.580293 4.623109 4.7158093 4.376553 4.627603 4.3998847 4.586712
1370563_at 11.492965 11.40038 11.528412 11.373564 11.248977 11.253766 11.388308 11.5040245 11.311866 11.2324915 10.769291 11.371793
1370564_at 4.347475 4.2390766 4.2078443 4.296338 4.513959 4.2934833 4.400257 4.4119296 4.262488 4.457974 4.2276325 4.211731
1370565_at 4.421978 4.226956 4.537204 4.071272 4.382628 4.448728 4.7111845 4.099323 3.890146 4.5207405 4.103928 4.189229
1370566_at 8.96562 9.140785 9.115275 9.572652 10.285261 9.415984 9.623904 9.039074 9.954623 8.735113 9.500872 9.8905
1370567_at 6.5617704 6.9458294 6.496195 6.3521466 6.779461 6.7272935 7.0524535 6.778886 6.646822 6.69041 6.7821174 6.88064
1370568_at 5.7559166 5.798137 5.8237963 5.733472 5.936453 5.8781457 5.745337 5.962216 6.149922 6.0756526 6.106209 5.702746
1370569_at 4.3804283 4.587756 4.5533233 4.36676 4.790908 4.534916 4.885942 4.5921555 4.4426947 4.3877745 4.611878 4.614833
1370570_at 7.3905487 7.2109437 7.1897826 7.0953894 7.294327 7.2383475 7.079195 7.279056 7.3571043 7.4613504 7.1220665 7.206986
1370571_at 4.5752654 4.7446523 4.592799 4.781607 4.873205 4.718883 4.6031213 4.881041 4.661967 4.6417823 4.5275073 4.455816
1370572_at 3.663548 4.0976486 3.69597 3.6956594 3.9691339 3.8373957 4.222112 3.9676015 3.8870595 4.259797 3.5727606 3.7219949
1370573_at 8.72135 8.523164 8.51711 8.642055 8.671025 8.682322 8.245699 8.729715 8.426883 8.400118 7.9303837 8.477762
1370574_a_at 5.8548884 6.105662 5.998841 5.8216176 5.9305515 6.065487 6.1251416 5.8250875 6.0971074 5.9056735 5.933529 6.00522
1370575_a_at 8.142532 8.392005 8.391873 7.966345 8.047548 8.39723 8.079393 8.198781 7.7401705 7.9616876 8.085646 8.086837
1370576_at 5.557881 5.4158144 5.5038414 5.572717 5.5643616 5.5163774 5.500611 5.6577015 5.0971575 5.140933 5.3344946 5.120593
1370577_at 6.414856 6.951913 6.9725213 6.5333157 6.536515 6.9332824 6.4870877 6.7077208 6.7400455 6.2397265 6.759587 6.736382
1370578_at 6.53868 6.458216 5.99609 6.4795337 6.5445757 6.0716076 6.31848 6.6870008 6.5058517 6.399452 6.5095534 6.5046186
1370579_at 8.7864895 8.846346 8.801012 8.788969 8.672991 8.957481 8.796215 8.766787 8.766787 8.896284 8.7477665 8.710247
1370580_a_at 13.079397 13.1290455 13.485792 13.132167 13.193543 13.119329 13.088016 13.188854 13.078119 13.388688 13.13703 13.181
1370581_at 3.9583557 3.683704 3.9182353 3.9118285 3.8208177 3.7480419 3.8100595 3.7682996 3.9344444 3.5474637 3.9085581 3.8936837
1370582_a_at 3.4292421 3.3760529 3.3862607 3.4633389 3.3229852 3.2799482 3.4408977 3.3805442 3.294717 3.5589244 3.1806672 3.3677928
1370583_s_at 6.3327265 5.8041496 6.189836 5.6080203 5.8822584 5.6196814 5.675269 5.4789515 5.7210493 5.8329306 5.6326694 5.938811
1370584_a_at 5.1958876 4.698841 4.8095417 4.821782 5.0055923 5.300903 4.7276897 5.221113 5.182054 5.2149515 4.8985505 5.1490717
1370585_a_at 6.5245395 6.2109923 6.4711795 6.347645 6.586015 6.6314936 6.6049705 6.569324 6.3151574 6.5382266 6.476814 6.77438
1370586_a_at 5.5776463 5.7031097 5.7554517 5.891641 6.0710917 5.8378997 6.2922406 5.975219 5.7458677 5.748784 5.797746 5.68661
1370587_at 4.6719837 4.9442997 4.8916073 4.8338156 4.871747 5.0291233 5.1513376 4.749498 5.349336 5.1395454 5.1211767 5.1035295
1370588_a_at 3.8674908 3.8576083 3.8034978 3.945557 3.9343204 3.7822523 3.7510252 3.9253137 3.9107819 3.9425378 3.7573256 4.042236
1370589_at 4.8846354 5.5248632 5.4570365 5.1251287 4.88918 5.2299943 4.9792166 5.0632367 5.207978 4.6553903 5.1073685 5.2758436
1370590_at 6.9014707 7.0535917 7.31531 7.050619 7.1948385 7.0670724 7.1554585 7.136926 6.7333603 7.0530214 7.173551 7.5451603
1370591_at 6.68882 6.7423816 6.6878157 6.8224883 6.7571545 6.766931 6.6426873 6.7993965 6.385227 7.0033174 6.5679526 6.634546
1370592_at 6.440055 6.6526885 6.498251 6.206301 6.855841 6.996926 6.348456 6.216969 7.003241 6.6698174 6.5649843 6.7216125
1370593_at 12.864929 13.350797 13.364465 13.314084 13.597033 13.348766 13.2566595 12.705797 13.268639 12.349302 13.186209 13.337956
1370594_at 4.7478304 4.1724143 4.051742 4.319229 3.9301698 4.083047 4.5427237 4.2664623 3.7682843 4.182785 4.1041937 4.3021955
1370595_a_at 3.7807121 3.7696772 3.6819146 3.7446141 3.533636 3.6945162 3.731808 3.709835 3.7513967 3.8279438 3.4242144 3.9836435
1370596_a_at 4.064113 4.0474963 4.4791913 4.0209055 3.9781847 4.4464264 3.9495773 4.4319453 4.1150064 4.2156177 3.7151413 4.201128
1370597_at 5.657036 5.336863 6.0346756 5.812766 5.5473585 5.328862 5.2099648 5.349739 5.556362 5.733821 5.7002153 5.0412836
1370598_a_at 4.7432632 4.632122 4.721019 4.5863776 4.4273143 4.635559 4.4669056 4.8081007 4.735399 4.666252 4.690378 4.863564
1370599_a_at 6.883566 6.907709 7.040272 6.5642457 6.6376944 7.0379977 6.644401 6.6172924 6.59305 6.727244 6.6571903 6.2395678
1370600_at 5.067117 4.721737 4.5296245 4.879986 4.9416666 4.904127 4.915681 4.6539316 5.353655 5.0517244 5.1935453 4.5354958
1370601_a_at 4.892521 4.4903393 4.4473925 4.565015 4.5592484 4.8399987 4.645844 4.573399 4.3994627 4.4452715 4.713929 4.276305
1370602_at 3.9749818 4.3779097 4.2392387 4.4829636 4.2433662 4.032922 4.220437 4.048496 4.4229217 4.1415043 4.169737 3.8092997
1370603_a_at 5.039271 5.5942845 5.39648 4.906462 5.6479464 5.471849 5.1658792 5.2713375 5.0988193 5.308951 5.5183067 5.064356
1370604_at 3.9684615 3.9221566 3.7292354 3.9456565 3.637583 3.723472 4.0099936 3.7024665 4.218356 3.7787604 3.5828543 3.8385394
1370605_s_at 6.46352 6.357172 6.204472 6.6457634 5.9125786 5.976248 5.4033327 5.667802 6.7882824 5.6681595 5.4455605 5.629326
1370606_at 6.2344913 5.436739 5.849636 5.8648214 5.296873 5.4206686 5.5570745 5.692413 5.6395206 6.125396 5.4785748 5.6818533
1370607_a_at 4.3125286 4.186237 4.9040465 4.1922464 4.5920463 4.5168552 4.8855796 4.7033997 4.338661 4.5202093 4.212864 4.586403
1370608_at 3.40491 3.6102114 3.5947442 3.3110921 3.6150126 3.6035829 3.3668537 3.44261 3.5036426 3.5751214 3.5705264 3.8017848
1370609_a_at 10.057904 10.111107 10.144087 9.974011 10.099821 9.886024 9.907731 9.890652 9.89839 9.869221 9.957709 9.959363
1370610_at 4.6199737 4.502086 4.7350993 5.091104 4.5677214 4.8539586 4.9207683 4.7803807 4.8118043 4.5347548 4.974102 4.5578794
1370611_at 5.795103 5.6687155 6.0975285 5.8883543 6.020396 5.961191 5.8856783 5.868762 6.031578 5.6495934 5.9773903 5.78827
1370612_at 5.6985683 5.720402 5.5974526 5.7376595 5.775793 5.734151 5.9129267 6.3719983 5.8042293 5.7411146 6.027062 5.5001373
1370613_s_at 12.459712 12.385992 12.073938 12.3394165 12.212986 12.473134 12.384106 11.969904 12.332906 12.259061 12.0964985 12.311405
1370614_s_at 5.291667 5.372524 5.2113876 5.561638 5.6648827 5.806128 5.764212 5.2870765 5.4489336 5.4012895 5.761724 5.6656604
1370615_at 4.65697 5.0184803 4.9541817 4.774338 4.79718 5.372647 4.6394863 4.774389 5.254133 4.9207134 4.817828 4.860712
1370616_at 4.8703885 4.3873587 4.6801887 4.6963344 4.6975884 4.8068404 4.5509243 4.820215 4.43456 4.69271 4.649074 4.7780886
1370617_at 4.7091866 4.5238295 4.6431212 4.6193395 4.34715 4.697776 4.5815525 4.507949 4.561496 4.604636 4.4193563 4.551015
1370618_at 7.2886934 7.1258507 6.963996 6.9280486 7.0702004 7.2357044 6.9513626 7.139226 6.99581 7.072074 7.2421 6.9624987
1370619_at 5.00939 4.8520555 4.7085447 4.916787 4.974481 4.976931 4.8934207 4.758575 4.7924438 4.7272906 5.00573 4.7600794
1370620_at 4.767407 4.4880977 4.559575 4.761755 4.548321 4.8837194 4.7972126 4.8101454 4.3022127 4.814949 4.75828 4.567322
1370621_at 5.274028 5.36599 5.189272 5.0278187 5.220303 4.740571 5.3820214 5.144181 5.1297803 5.196442 5.024353 5.3685617
1370622_at 3.9207022 4.8340144 4.2610207 4.5449305 4.66723 4.2213564 4.3739676 4.2880087 4.7149487 4.624038 5.0115995 4.5645967
1370623_at 6.2449117 6.2207355 6.670554 6.280498 6.3112626 6.427564 6.102014 6.272845 6.64781 6.541923 6.0097904 6.332757
1370624_at 3.970038 3.9068904 4.157843 4.5191402 4.0825887 4.136184 4.341265 4.1690464 4.161255 4.3349876 4.023936 4.2265854
1370625_at 3.5343354 3.5710652 3.9555986 3.68493 3.7320056 3.745981 3.715653 4.0728445 3.7383606 3.760004 3.76906 3.7456336
1370626_at 3.2893803 3.465742 3.2933145 3.4309204 3.5790782 3.323014 3.3621747 3.283809 3.5939384 3.3640893 3.2862885 3.508494
1370627_at 4.499247 4.6149216 4.239885 4.9156313 4.45423 4.302094 4.488352 4.3847537 4.7409697 4.2801805 4.6768913 4.447169
1370628_at 5.186521 5.188101 6.008182 5.301035 5.066734 5.092239 5.4243894 5.1914873 5.4489336 4.8783293 5.197388 5.2570853
1370629_at 3.9835722 3.8987958 4.0176663 4.3828173 3.7438273 4.275874 4.0743666 3.8178098 3.6566238 3.5878356 4.115875 3.709536
1370630_a_at 6.3360133 5.8983912 6.0448227 5.6142464 6.120682 6.0306 5.845602 5.760883 5.736163 5.8533278 5.8881044 6.138072
1370631_at 4.5265703 4.3998995 4.1428766 4.1481695 4.142065 4.39746 4.4512434 4.306525 3.885649 4.048975 4.3571706 4.1903954
1370632_at 4.192458 4.4447 4.1430893 4.3292646 4.282522 4.137331 4.19917 4.3080177 4.071561 4.0692177 4.1324115 4.057976
1370633_at 5.1993976 5.1872425 5.4806747 5.3891478 5.156112 5.4112787 5.3464937 5.2207603 5.451315 5.542536 5.345395 5.5653086
1370634_x_at 6.4444423 6.4275026 6.5456953 6.425081 6.67301 6.7720017 6.818076 6.4480786 6.3376646 6.67727 6.5760403 6.5170636
1370635_at 4.27308 4.4697547 4.627136 4.762105 4.757139 4.5514536 4.5929704 4.454833 4.4334908 4.5043454 4.50159 4.6956544
1370636_at 4.4302115 4.256187 4.0671206 4.2896185 4.15403 4.4751716 4.6161804 4.3625393 4.4385643 4.4447484 4.316234 4.3395247
1370637_at 3.9473977 3.9460783 4.1469364 3.9120429 4.0041094 4.0646124 4.6249638 4.1517973 4.442753 3.8915808 4.106757 4.013627
1370638_at 4.8995852 4.797426 4.9247193 4.9707685 5.219057 4.7664313 5.436394 5.037958 5.022149 5.1633286 5.5101504 5.2268343
1370639_at 7.4147515 7.420632 7.2428513 7.252317 7.3528295 7.4861827 7.5257154 7.170213 7.416993 7.1711793 7.4256673 7.370543
1370640_a_at 5.3946304 5.2145257 5.1830025 5.31042 5.215056 5.4014225 4.951786 5.056134 5.1632204 5.1827927 5.2677383 5.3504786
1370641_s_at 6.7350807 6.853565 6.577872 6.491913 6.735991 6.584522 6.970716 6.903463 7.0885077 6.685951 6.556995 7.0893493
1370642_s_at 6.883682 7.1037827 7.0144954 7.0986886 7.348521 6.6571603 7.0452905 7.287697 7.1568766 6.7486978 6.634692 6.806431
1370643_a_at 5.770564 5.2317586 5.36033 5.6027966 5.381281 5.421647 5.200405 4.974405 5.3203726 5.102927 5.247731 5.427764
1370644_at 3.4393203 3.6169765 3.459343 3.594594 3.410158 3.6196575 3.538114 3.4720864 3.7229462 3.5717702 3.8889623 3.6813104
[truncated: 3,480,521 more chars]
