# Supplementary material for: Transcriptomic point of departure determination: a comparison of distribution-based and gene set-based approaches
Source: Front Genet. 2024 May 9;15:1374791. doi: 10.3389/fgene.2024.1374791 (PMC11112360; doi:10.3389/fgene.2024.1374791)
Supplement: Supplementary file 6 [file DataSheet1.zip › Data Sheet 1/ethionamide_29day_Rat_Liver_rma.txt]

ProbesetID V2 V3 V4 V5 V6 V7 V8 V9 V10
Dose 0 0 0 30 30 30 100 100 100
1367452_at 10.239439 10.162342 10.3226385 10.245521 10.201394 10.249751 10.221385 10.286938 10.19606
1367453_at 10.1825075 10.014846 10.071924 9.998988 10.093325 10.031939 10.116045 10.140335 10.098495
1367454_at 10.17664 10.10971 10.09336 10.098529 10.2362385 10.038642 9.961359 10.00262 10.148926
1367455_at 11.413146 11.313691 11.341066 11.381598 11.398633 11.459605 11.354764 11.438213 11.388232
1367456_at 11.968314 11.963376 12.023877 11.953638 11.833485 11.893368 11.926543 12.064104 12.078817
1367457_at 9.219394 9.20954 9.163904 9.154823 9.210055 9.147062 9.106122 9.247372 9.200811
1367458_at 8.248969 8.345342 8.218795 8.23422 8.383734 8.257954 8.180286 8.120329 8.189139
1367459_at 12.211603 12.141032 12.188209 12.1779785 12.236757 12.213194 12.063738 12.121278 12.205497
1367460_at 11.486132 11.426287 11.449301 11.527366 11.307684 11.437912 11.403718 11.512606 11.443484
1367461_at 10.65518 10.5561075 10.5622015 10.426504 10.442864 10.356726 10.265518 10.45872 10.511258
1367462_at 10.39296 10.391298 10.530577 10.332815 10.624569 10.330079 10.713508 10.421416 10.244251
1367463_at 11.355432 11.154009 11.034245 11.299616 11.444358 11.33258 11.166325 11.154163 11.376551
1367464_at 9.424475 9.376096 9.446955 9.264614 9.388293 9.173596 9.211745 9.2010975 9.330519
1367465_at 10.165762 9.835342 10.289586 10.126475 10.243867 10.133732 10.308469 10.449581 10.406214
1367466_at 10.25761 10.250389 10.113449 10.212604 10.216195 10.141126 10.028604 10.260428 10.16825
1367467_at 11.656215 11.590024 11.569484 11.6581745 11.73602 11.667563 11.572748 11.457103 11.586122
1367468_at 9.96729 10.092213 9.831862 9.966775 9.780385 9.926775 9.907086 10.145787 9.854601
1367469_at 11.847292 11.916696 12.013234 11.865248 11.802867 11.880302 11.855309 12.029801 12.084707
1367470_at 10.396328 10.133951 10.153391 10.19845 10.305407 10.217569 10.056847 10.235151 10.157709
1367471_at 9.234189 9.328808 9.271716 9.210999 9.20435 9.288466 9.357277 9.473875 9.343921
1367472_at 9.710014 9.602349 9.638434 9.68778 9.79017 9.63786 9.661986 9.765914 9.885384
1367473_at 9.987672 9.98759 10.002293 9.977807 9.816369 9.874022 9.952297 10.114009 10.091997
1367474_at 9.6114645 9.534332 9.37834 9.620745 9.519977 9.531749 9.2498455 9.453796 9.590661
1367475_at 10.556216 10.484038 10.449369 10.49837 10.426498 10.466495 10.451945 10.450657 10.442238
1367476_at 11.256494 11.222951 11.256948 11.216567 11.235118 11.283741 11.304124 11.329009 11.356316
1367477_at 10.317189 10.205752 10.151173 10.35484 10.187025 10.362199 10.37616 10.372964 10.450701
1367478_at 7.785728 7.662286 7.841151 7.8419704 7.8765054 7.80498 7.9101405 7.92077 8.014486
1367479_at 11.298138 11.254635 11.317969 11.243476 11.386094 11.437506 11.326792 11.321087 11.332371
1367480_at 9.883046 9.736651 9.682493 9.727625 9.689327 9.659898 9.532782 9.7234335 9.802072
1367481_at 9.557041 9.516685 9.480143 9.566764 9.52114 9.579269 9.584186 9.5774555 9.607542
1367482_at 9.668703 9.474647 9.443082 9.274611 9.404252 9.567396 9.531759 9.476789 9.215566
1367483_at 9.094988 9.028229 9.116137 9.016893 8.914677 9.137299 8.773364 8.985627 8.762864
1367484_at 9.359064 9.326583 9.342378 9.331309 9.0409775 9.151181 9.327618 9.37865 9.31509
1367485_at 10.270163 10.018404 10.231009 10.13185 9.948832 10.013211 9.831819 10.148192 10.123067
1367486_at 9.760332 9.545828 9.317039 9.495391 9.557913 9.503827 9.506196 9.423404 9.556837
1367487_at 7.437342 7.3126216 7.514033 7.3568 7.315342 7.614578 7.8115306 7.590729 7.4760537
1367488_at 7.6875033 7.9470625 7.7122326 7.7493234 8.130144 8.196238 7.661869 8.111084 7.6759367
1367489_at 6.144409 6.30443 6.3755035 6.1809077 6.237429 6.4583855 6.3167453 6.454726 6.5861387
1367490_at 7.373788 7.2256103 7.274515 7.2483582 7.284153 7.3742423 7.167506 7.3864384 7.2562356
1367491_at 9.463062 9.324811 9.341617 9.279479 9.200221 9.245039 9.122706 9.242346 9.377429
1367492_at 9.148476 9.170358 9.331083 9.113453 9.111397 9.147414 8.959759 9.051213 9.201215
1367493_at 9.613991 9.451724 9.5715885 9.534962 9.6506 9.409936 9.404876 9.571051 9.510663
1367494_at 10.244376 10.213483 10.306107 10.218543 10.274625 10.235492 10.003653 10.271701 10.25337
1367495_at 7.8557215 7.787406 7.6920643 7.5844193 7.6765933 7.803213 7.530099 7.8682537 7.735708
1367496_at 11.254859 11.313693 11.192064 11.244382 11.127812 11.122176 11.298913 11.283223 11.2956505
1367497_at 8.825617 8.575811 8.6849375 8.67412 8.247327 8.604399 8.766039 8.691132 8.569652
1367498_at 8.7214575 8.687734 8.859853 8.771542 8.940519 8.671728 8.727743 9.189301 8.797501
1367499_at 8.039705 8.018339 7.9697223 7.9333315 7.9380736 7.884446 8.007626 8.213667 8.179464
1367500_at 10.077739 10.150534 10.21633 10.171957 10.061603 10.147761 10.211168 10.136473 10.040372
1367501_at 8.753694 8.510434 8.653235 8.532076 8.524578 8.60482 8.460964 8.550211 8.467229
1367502_at 8.755959 8.561497 8.817675 8.650438 8.7460165 8.558517 8.816692 8.854762 8.769427
1367503_at 11.278297 11.25025 11.22443 11.1564245 11.218239 11.224834 11.331977 11.215638 11.184257
1367504_at 8.077717 8.205105 8.067169 8.172848 7.88305 7.912148 8.038805 8.101157 8.138975
1367505_at 8.270894 8.044759 8.084609 8.000448 7.8983254 8.19672 8.076005 8.550624 7.8747363
1367506_at 10.288078 10.137603 10.2660675 10.07037 10.304859 10.207516 10.241633 10.160095 10.25148
1367507_at 7.4263697 7.314929 7.4277234 7.388149 7.3692985 7.3989186 7.1326704 7.5168624 7.2957664
1367508_at 9.173265 8.938075 8.978509 9.050373 8.987715 8.966946 8.900879 9.037618 9.151378
1367509_at 9.613845 9.69275 9.64937 9.729782 9.667216 9.7915125 9.716036 9.849111 9.820785
1367510_at 9.632166 9.696772 9.684993 9.718555 9.554959 9.678938 9.82749 9.784748 9.802452
1367511_at 8.470852 8.314641 8.344089 8.242357 8.147392 8.33643 8.359163 8.579183 8.359276
1367512_at 11.153549 11.077017 11.200191 11.160192 11.111767 11.095925 11.129977 11.0617485 11.1448555
1367513_at 8.056101 7.962406 7.8113055 7.9910088 7.9940076 7.835121 7.80199 7.6427155 7.73769
1367514_at 7.769242 7.538384 7.5848923 7.717639 7.566806 7.643276 7.6643605 7.7224264 7.752157
1367515_at 7.510347 7.808933 7.710093 8.006676 7.385019 7.375303 7.696686 7.8704996 7.8384166
1367516_at 8.974889 8.944934 8.843272 8.87981 8.740898 8.770821 8.967703 8.892092 8.869249
1367517_at 7.774442 7.4847097 7.542839 7.8090305 7.7091737 7.583138 7.6694746 7.490343 7.5267224
1367518_at 8.49721 8.2434 8.498575 8.509567 8.529643 8.488883 8.501556 8.28187 8.558624
1367519_at 8.768792 8.556127 8.521425 8.69251 8.73136 8.636179 8.645289 8.805519 8.64547
1367520_at 9.967622 10.014092 9.93817 10.049401 10.022675 9.926096 10.103189 10.109416 10.11831
1367521_at 6.482951 6.721924 6.836203 6.7840333 6.6608844 6.3967605 6.6282916 6.3098717 6.3244977
1367522_at 9.1816 9.373833 9.328795 9.256831 9.351333 9.177754 9.145039 9.218736 9.283827
1367523_at 8.894434 8.654469 8.818582 8.770304 8.681017 8.751945 8.747831 8.99629 8.923998
1367524_at 7.190006 6.993235 7.5127964 7.354848 7.333976 7.3333373 7.4511867 7.4549003 7.619768
1367525_at 9.277829 9.239822 9.114102 9.310568 9.373309 9.326759 9.013513 9.18535 9.372418
1367526_at 9.146813 8.990439 9.002689 9.191234 8.979995 9.05751 9.038758 9.015256 9.075188
1367527_at 8.168267 7.934257 7.717048 8.0255995 7.930744 7.895126 7.8843827 8.130469 7.918625
1367528_at 9.142859 8.776821 8.815993 8.944704 9.014559 8.812435 8.760696 8.774276 8.959634
1367529_at 9.128843 9.012916 9.251261 9.234791 9.090395 9.182737 9.003001 9.142498 8.992166
1367530_at 7.6061544 7.5090246 7.60233 7.586921 7.5679116 7.582476 7.4397354 7.5485277 7.522926
1367531_at 10.654758 10.640038 10.74604 10.646466 10.511698 10.584765 10.4818125 10.649219 10.626613
1367532_at 11.225665 11.2581005 11.208823 11.211254 11.214988 11.283484 11.097465 11.08723 11.079489
1367533_at 8.845894 8.474871 8.589112 8.493261 8.737816 8.560814 8.666799 8.733959 8.596826
1367534_at 7.5806766 7.720026 7.316884 7.3734217 7.2514434 7.53079 7.726028 7.585472 7.637643
1367535_at 8.78879 8.732991 8.669102 8.836535 8.90512 8.65175 8.666496 8.865052 8.873478
1367536_at 8.227459 7.990007 8.00498 7.8962564 7.9608545 7.9590716 7.953984 8.034418 8.175474
1367537_at 7.3556476 7.1211934 7.427108 7.3293962 7.339155 7.32488 7.070262 7.4457474 7.346821
1367538_at 7.3064265 7.239066 7.186213 7.027251 7.078347 7.167975 6.9890165 7.469536 7.147311
1367539_at 8.523609 8.441143 8.374516 8.635342 8.607284 8.534879 8.028217 8.534499 8.335827
1367540_at 7.4041433 7.386901 7.7039814 7.4521904 7.4802356 7.3036513 7.4394884 7.580037 7.4711123
1367541_at 7.9226346 7.928686 8.096004 7.916056 7.5877323 7.7622766 7.787529 7.998763 7.9290385
1367542_at 7.741184 7.6904273 7.7445207 7.603372 7.570767 7.6611204 7.584241 7.8190985 7.528267
1367543_at 8.598792 8.264331 8.568186 8.165045 8.43051 8.25541 8.23226 8.556875 8.575738
1367544_at 6.709019 6.54755 6.915461 6.8375416 6.710512 6.9284577 6.6616683 7.1466284 6.874425
1367545_at 6.531804 6.9037056 7.0501943 6.8002534 6.870703 6.814504 7.1098685 6.982097 6.8836102
1367546_at 10.405046 10.435743 10.466251 10.322124 10.312329 10.361277 10.559357 10.353137 10.26879
1367547_at 7.6274214 7.388259 7.486788 7.7972326 7.409452 7.5931215 7.6263885 7.8223186 7.6791105
1367548_at 8.293988 8.302814 8.278797 8.499046 8.435399 8.116553 8.1065445 8.381677 8.332
1367549_a_at 10.732233 10.682591 10.61385 10.678949 10.536114 10.568513 10.425211 10.638528 10.555644
1367550_a_at 8.283665 8.296948 8.434139 8.215427 8.17801 8.311152 8.305817 8.285363 8.191971
1367551_a_at 9.2551 9.186872 9.207519 9.447557 9.271317 9.080999 9.315321 9.307519 9.487335
1367552_at 4.25319 4.565892 4.2169914 4.599935 4.538782 4.2466707 4.7015996 4.4479 4.4311423
1367553_x_at 12.027897 12.190603 12.221374 12.914149 12.00899 12.711618 12.459367 12.453689 12.182762
1367554_at 3.9647074 4.085821 4.1374288 3.8628008 4.1618166 4.023317 3.9867523 4.0372066 4.2403655
1367555_at 14.673064 14.727129 14.649273 14.729549 14.696352 14.739185 14.750815 14.763247 14.707483
1367556_s_at 14.511734 14.526268 14.451454 14.559159 14.514299 14.501869 14.538676 14.516786 14.514299
1367557_s_at 12.963281 12.782063 12.971288 12.940116 13.19381 13.12566 12.867171 12.927197 13.287378
1367558_x_at 3.3366086 3.2775636 3.0669127 3.268921 3.245625 3.1178944 3.2754145 3.1506722 3.107872
1367559_at 12.805508 12.9222765 13.000209 12.946691 12.917702 12.974299 13.058625 13.114091 13.213425
1367560_at 12.296518 12.172073 12.201511 12.175429 12.346027 12.314637 12.377223 12.421379 12.634674
1367561_at 12.602313 12.549589 12.588644 12.58359 12.639076 12.684417 12.785632 12.775784 12.762152
1367562_at 8.291086 7.7177663 7.6955447 8.177439 7.8032393 7.5793543 8.065202 7.709033 7.0225353
1367563_at 9.262372 9.222262 9.30797 9.270816 9.36922 9.189202 9.319627 9.288442 9.118586
1367564_at 5.974798 6.070331 6.1756067 6.2891703 6.241313 6.119862 6.4186707 6.2792425 6.3170996
1367565_a_at 13.815038 13.770971 13.793116 13.772969 13.757575 13.8067875 13.779974 13.7989855 13.805746
1367566_at 4.5507345 4.4321575 4.35093 4.4016814 4.419056 4.13472 4.292927 4.4917183 4.4264307
1367567_at 12.225212 12.248187 12.274329 12.206816 12.538261 12.411656 12.374317 12.526926 12.523283
1367568_a_at 8.969581 9.024033 9.196172 9.021655 9.1834345 9.141027 9.411362 9.2612705 9.002981
1367569_at 12.136675 12.055495 12.028301 12.0123205 12.126555 12.115281 12.169425 12.102366 12.300602
1367570_at 7.336019 6.993235 6.6565433 6.939264 7.363978 7.0296807 6.980656 6.8610044 6.83983
1367571_a_at 5.572236 5.8351927 5.732416 5.1954145 5.7754107 5.659957 5.64966 5.382225 5.432822
1367572_at 5.1956277 5.580018 5.308376 5.28974 5.3267803 5.2521806 5.1160736 5.2093406 5.328122
1367573_at 12.536763 12.477271 12.591387 12.51358 12.576976 12.50044 12.679554 12.700753 12.920511
1367574_at 8.427937 8.168301 8.018475 7.997121 8.192136 8.217562 8.084213 8.056778 8.251305
1367575_at 11.846737 11.453334 11.590254 11.517696 11.847879 11.685143 11.409996 11.633987 12.041201
1367576_at 13.681995 13.709831 13.759944 13.769491 13.618966 13.690768 13.72526 13.749473 13.844371
1367577_at 8.124403 6.9463515 7.557911 6.4533834 7.3057895 6.776748 9.138701 8.229979 7.6240172
1367578_at 10.599647 10.447325 10.539714 10.488622 10.650537 10.490204 10.60068 10.605967 10.618333
1367579_a_at 11.19876 10.920979 11.171477 11.029516 11.338939 11.197232 11.123887 11.149329 11.250761
1367580_at 11.745476 11.552625 11.622587 11.629498 11.804171 11.762583 11.819087 12.028696 12.215807
1367581_a_at 6.4420805 6.325566 6.16216 5.4657154 6.263799 6.7044325 6.379176 6.47517 6.197919
1367582_at 11.92578 11.86847 11.911605 11.954316 12.094935 12.019916 12.089374 12.197391 12.375421
1367583_at 13.077988 12.979408 12.974473 13.025822 12.979427 13.045422 13.039945 13.075773 13.22387
1367584_at 8.534556 8.200904 8.061132 8.424513 8.465261 8.231886 8.721392 8.559377 8.384222
1367585_a_at 10.867785 10.801799 10.743257 10.779238 10.858051 10.804385 10.676755 10.595728 10.559216
1367586_at 13.007781 13.011461 13.214234 13.057449 13.177517 13.094576 12.9585085 13.0438175 12.922755
1367587_at 3.3496 3.4982147 3.5357654 3.4668422 3.5991771 3.5354311 3.5539522 3.6005933 3.732546
1367588_a_at 11.500155 11.533996 11.512997 11.479617 11.452134 11.550634 11.728259 11.799934 11.795492
1367589_at 9.833694 9.621116 9.589018 9.429029 9.644829 9.671284 9.516492 9.624346 9.75233
1367590_at 11.149101 11.002429 11.182836 11.0551405 11.139526 11.0542555 11.35047 11.388406 11.323996
1367591_at 10.35385 10.179071 10.230571 10.203802 10.256866 10.327381 10.297809 10.245045 10.292584
1367592_at 3.681085 3.4603562 3.3937726 3.476773 3.5550027 3.5256534 3.3650255 3.390462 3.4293144
1367593_at 8.587743 8.681284 8.2112055 8.101643 8.189174 8.675117 8.56881 8.395435 8.673429
1367594_at 8.980782 8.983971 9.06324 9.031103 9.003172 8.932453 8.96265 8.82353 8.58786
1367595_s_at 13.732499 13.752111 13.760814 13.717339 13.703818 13.742192 13.665239 13.64526 13.616171
1367596_at 12.391665 12.432381 12.442999 12.441666 12.530429 12.495487 12.603282 12.663299 12.7727375
1367597_at 12.177901 12.042926 12.130772 12.085851 12.255927 12.212437 12.295032 12.323444 12.441189
1367598_at 14.0972185 14.082459 14.081642 14.073655 14.06875 14.136602 14.103102 14.092448 14.076553
1367599_at 12.373113 12.094863 12.154125 12.121641 12.450368 12.410235 12.069317 12.080417 12.6973715
1367600_at 5.317194 5.5383396 5.5131197 5.5555196 5.330433 5.613595 5.8168316 5.5868373 5.3304853
1367601_at 7.7655525 8.175304 8.053432 8.432732 7.828122 8.333288 7.704398 8.118177 7.042839
1367602_at 8.727855 9.351282 9.085584 9.429965 8.881671 9.48305 8.863225 9.2746315 8.459665
1367603_at 11.588244 11.449386 11.504879 11.505099 11.726757 11.490644 11.530234 11.463756 11.545034
1367604_at 11.129064 11.044466 11.160058 11.165956 11.157705 11.183425 11.121806 11.154611 11.072744
1367605_at 10.745451 10.615376 10.686601 10.739101 10.65323 10.735295 10.796192 10.756212 10.624531
1367606_at 12.705265 12.457707 12.581159 12.52843 12.612759 12.56563 12.684066 12.718726 12.8129425
1367607_at 12.637851 12.703333 12.766627 12.75264 12.74806 12.750013 12.748767 12.791584 12.79478
1367608_at 5.2389755 5.090763 5.212986 5.183509 5.570718 5.2974296 5.2864685 4.884737 5.197132
1367609_at 11.951548 11.359781 11.684837 11.84842 12.089201 11.903994 12.03372 11.815914 12.219389
1367610_at 12.538426 12.483279 12.533614 12.499728 12.594145 12.565512 12.6331 12.626695 12.764999
1367611_at 5.032436 5.3562922 5.40891 5.3522964 5.7970185 5.4896827 5.4897585 5.3497043 5.570883
1367612_at 13.994138 14.035196 14.066075 14.086155 14.04848 14.093797 14.092504 14.131113 14.119201
1367613_at 12.985431 13.05247 13.123306 13.033675 13.066011 13.002143 13.12669 13.031479 13.004781
1367614_at 7.9545813 7.9118223 7.650811 7.880698 7.385019 7.4742723 7.3844595 7.474767 7.776158
1367615_at 4.3889666 4.2826405 4.32233 4.454931 4.3042364 4.3368144 4.07695 4.1823196 4.4548807
1367616_at 4.404436 4.696436 4.4939404 4.460161 4.683838 4.6621733 4.6605005 4.5224695 4.633375
1367617_at 9.207733 8.986135 9.057679 8.855989 9.28962 9.0651655 9.116744 9.141939 9.227239
1367618_a_at 11.370144 11.107471 11.23093 11.158962 11.312398 11.279571 11.436637 11.470299 11.546386
1367619_at 12.90635 13.022397 13.04141 13.083083 12.975333 12.995934 13.124526 13.044662 12.973622
1367620_at 12.811229 12.793385 12.816211 12.758355 12.895054 12.902208 12.828878 12.809281 12.871918
1367621_at 8.653832 8.490393 8.61214 8.498785 8.559894 8.498518 8.369143 8.568472 8.501908
1367622_at 12.5517645 12.471263 12.491198 12.475174 12.567652 12.476821 12.456668 12.507858 12.574974
1367623_at 12.51843 12.273656 12.351603 12.324775 12.381624 12.359023 12.483803 12.4809265 12.500993
1367624_at 10.771839 10.41863 10.681426 10.848309 11.044791 11.035915 10.909133 11.224038 11.061764
1367625_at 13.259554 13.224238 13.228383 13.24842 13.271572 13.267128 13.303761 13.377779 13.3484
1367626_at 4.883007 4.9758625 4.8351893 4.9973607 5.036672 5.120474 5.0391717 4.9418488 4.888486
1367627_at 8.006701 8.111769 8.197918 8.54421 8.006389 8.405685 8.201945 8.196838 8.003536
1367628_at 7.398424 6.9773793 6.8566017 6.419227 7.0573006 7.047785 6.8392863 6.733681 6.58387
1367629_at 12.452353 12.333597 12.377582 12.299442 12.427143 12.373771 12.347578 12.34622 12.421077
1367630_at 12.671186 12.625034 12.67335 12.673542 12.782748 12.715198 12.777264 12.828289 12.977768
1367631_at 5.420678 5.8912506 6.3416395 4.6429634 5.7722406 4.669935 5.2576294 5.1166496 4.998703
1367632_at 9.908291 10.0698805 9.80274 9.96788 9.483243 9.7894 9.654737 8.913167 8.672801
1367633_at 9.60944 9.490464 9.383094 9.385945 9.127236 9.196051 9.47046 8.680429 8.8746
1367634_at 12.5624695 12.368849 12.49706 12.428912 12.633188 12.59107 12.671161 12.668959 12.890141
1367635_at 12.695518 12.695714 12.734078 12.796887 12.76909 12.844305 12.892911 12.965461 13.028518
1367636_at 7.7871714 7.7250986 7.7727365 7.8440104 7.780693 7.791936 8.1532345 8.103358 7.9274273
1367637_a_at 11.18933 11.142455 11.1017885 11.155695 10.892672 11.024669 11.091423 11.200812 11.091074
1367638_at 9.638144 9.524515 9.618773 9.523504 9.641114 9.527006 9.747157 9.686597 9.767147
1367639_a_at 12.804376 12.828019 12.792219 12.820163 12.746237 12.83191 12.863924 12.925554 12.893656
1367640_at 12.7904215 12.713732 12.693624 12.762898 12.879862 12.825256 12.983996 13.000251 13.229501
1367641_at 13.493026 13.437975 13.506881 13.494435 13.490422 13.527685 13.486106 13.519424 13.491907
1367642_at 11.096983 11.1085825 11.120942 11.135246 11.191436 11.084963 11.272563 11.194351 11.236956
1367643_at 11.717208 11.717242 11.61442 11.717135 11.77567 11.945476 11.918344 11.7812395 11.783719
1367644_at 7.3481054 7.3079624 7.357161 7.378065 7.071436 7.3214192 7.4937353 7.5529323 7.3366656
1367645_at 12.921919 12.791537 12.874199 12.819385 12.940195 12.90761 13.006967 13.041551 13.118967
1367646_at 12.22684 12.30152 12.190255 12.244719 12.212101 12.504278 12.157385 12.135605 12.4311285
1367647_at 14.145715 14.180496 14.141169 14.146768 14.184342 14.160151 14.168188 14.14936 14.11669
1367648_at 6.284063 6.1907964 6.4584646 6.582186 6.0327415 6.1375027 6.760278 6.4654937 6.6220655
1367649_at 5.940615 6.4224343 5.9640293 6.2936897 6.360779 6.142333 6.1369586 5.9103737 6.100971
1367650_at 6.346934 6.4757695 6.510099 6.2887106 6.408963 6.1611443 6.3423147 6.3332186 6.0249453
1367651_at 10.2190275 10.185011 10.105044 10.065163 10.11773 10.230207 10.310284 10.512821 10.229895
1367652_at 9.436037 9.648171 9.5845785 9.560433 9.304151 9.485067 9.404381 9.437639 9.2076235
1367653_a_at 12.4583 12.472854 12.439099 12.4192295 12.571594 12.455506 12.208159 12.360228 12.613854
1367654_at 8.595318 8.243886 8.211258 8.445005 8.248638 8.250943 8.286472 8.643623 8.245392
1367655_at 8.131426 8.357716 8.16011 8.454498 7.877528 8.139256 8.409233 8.269439 8.810534
1367656_at 10.791755 10.729533 10.8765745 10.68908 10.825319 10.776652 10.805581 10.904706 10.868751
1367657_at 12.158423 12.609047 12.494655 12.373458 12.331854 12.247505 12.215568 12.122004 12.156062
1367658_at 6.1875663 6.03003 6.254817 6.209459 6.121319 6.264124 6.328186 6.377653 6.2864776
1367659_s_at 11.531674 11.582846 11.763968 11.316042 11.227391 10.998101 11.723759 11.619062 11.300966
1367660_at 6.5552444 6.4059196 5.890993 6.2383165 6.2710576 6.2960563 6.1962337 6.234648 5.9785357
1367661_at 7.6326485 7.054138 7.122774 6.6751103 6.740506 7.03458 6.4220276 6.6669602 7.323218
1367662_at 12.5733795 12.49154 12.479435 12.583294 12.652674 12.60565 12.492443 12.486353 12.371294
1367663_at 11.738693 11.664334 11.690803 11.625075 11.7547655 11.554891 11.625182 11.578809 11.658195
1367664_at 4.279436 4.475536 4.206461 4.5129356 4.4487243 4.0583625 4.378523 4.579052 4.136726
1367665_at 4.3337584 4.524993 4.2742352 4.483293 4.3944607 4.3881693 4.416976 4.831654 4.7468095
1367666_at 9.506497 9.546253 9.786305 9.601209 9.608539 9.521495 9.509773 9.6488 9.747185
1367667_at 12.223684 11.635541 11.805869 11.632871 11.986801 12.0898075 12.201496 12.234431 12.629821
1367668_a_at 6.1596503 6.7780504 6.1483088 6.735081 6.343473 6.5911036 6.828963 6.837613 6.6240025
1367669_a_at 10.29295 10.254231 10.3774805 10.130831 10.33271 10.219915 10.273319 10.339886 10.360705
1367670_at 10.935431 10.7646265 10.558307 10.773028 10.877305 10.685709 10.603283 10.628241 10.607977
1367671_at 9.473323 9.466098 9.644289 9.420288 9.441224 9.458606 9.656453 9.556786 9.550722
1367672_at 12.115881 12.077508 12.0842705 11.985638 12.096042 12.02834 12.138931 12.165718 12.066295
1367673_at 11.184995 11.063711 10.9667635 11.106448 10.997071 10.971677 11.023352 11.0966835 11.0927
1367674_at 9.320417 9.158561 9.158101 9.087782 9.276651 9.030349 9.247261 9.30841 9.435228
1367675_at 9.327812 9.038144 9.269908 9.157874 9.204703 9.228624 9.2058 9.263756 9.339523
1367676_at 7.7141547 7.182304 7.3558164 7.2082896 7.3631606 7.4246697 7.969515 6.9808183 6.838297
1367677_at 11.654921 11.517918 11.682882 11.700157 11.491747 11.5282 11.694343 11.605466 11.212122
1367678_at 11.379511 11.535656 11.592517 11.534327 11.499626 11.476864 11.489693 11.400564 11.310739
1367679_at 10.018847 10.215993 10.076555 10.172299 9.882321 10.321875 9.694201 9.705814 10.473638
1367680_at 12.071688 12.190467 12.179338 12.228366 12.046765 12.056282 12.206907 12.274724 12.186776
1367681_at 9.983454 9.813736 10.001457 10.044664 9.994094 9.980433 10.146357 9.815172 9.743208
1367682_at 6.8261595 6.882804 6.8027973 6.7704334 6.9486046 6.8729005 6.941107 6.744254 6.826643
1367683_at 10.28069 10.250884 10.430854 10.140014 10.487147 10.108136 10.126092 10.228834 10.021142
1367684_at 4.187781 4.1249733 3.9583113 3.9889655 4.710049 4.350398 4.313402 4.427209 4.3484745
1367685_at 12.324542 12.254719 12.254008 12.245466 12.333912 12.203699 12.40194 12.395563 12.581692
1367686_at 12.034561 12.016125 12.1983385 12.101626 12.109451 12.122931 11.92415 12.113404 12.123894
1367687_a_at 8.517042 8.364991 8.191799 8.294459 8.025894 8.251577 8.197061 8.146011 8.010947
1367688_at 8.109488 7.756693 7.8741436 7.8656807 7.842332 7.8331704 7.886674 8.027021 7.8230696
1367689_a_at 7.9271793 7.6163087 7.6308126 7.4057217 7.194789 7.9360905 7.4689903 9.084116 8.607143
1367690_at 11.71351 11.622991 11.617069 11.728987 11.809404 11.696589 11.962168 12.038231 12.047488
1367691_at 11.526617 11.13155 10.947418 10.948958 11.53318 11.589042 10.746174 11.330559 11.049321
1367692_at 3.6599073 3.6219113 3.7219827 3.6339226 3.8545907 3.7119977 3.7253695 3.7107165 3.6915045
1367693_at 10.097693 10.067839 10.2714405 9.977932 10.03104 10.103784 10.097975 10.255146 10.066023
1367694_at 11.504953 11.548869 11.52605 11.466106 11.605582 11.432506 11.701272 11.696266 11.681062
1367695_at 12.151801 12.295067 12.279573 12.383155 12.306097 12.305759 12.154791 12.131043 12.234085
1367696_at 8.258614 8.205721 8.175052 8.214566 8.123367 8.292458 8.231803 8.138032 8.278126
1367697_at 9.90896 9.793851 10.130525 9.83764 10.172497 10.116285 9.79852 10.128821 9.957359
1367698_a_at 8.911719 8.798534 8.603741 8.817096 8.721927 8.82805 8.681269 8.633793 8.494455
1367699_at 6.2900004 6.434422 6.333309 6.2081876 6.4660277 6.6727138 6.3690863 6.540991 6.376251
1367700_at 4.16963 4.2860622 3.960197 4.193211 4.143983 4.384489 4.368973 4.1435385 4.153943
1367701_at 6.484073 6.313118 6.702392 6.351483 6.554594 6.7529182 6.6068125 6.5779023 6.379133
1367702_at 12.614919 12.706812 12.640838 12.694991 12.718001 12.6979685 12.811577 12.479463 12.385629
1367703_at 3.972511 4.052948 4.3436356 3.8028605 4.1984096 4.12535 3.92395 3.9996152 4.035487
1367704_at 8.539448 8.477782 8.628297 8.555851 8.603762 8.502886 8.62898 8.593769 8.428076
1367705_at 9.168909 9.266361 9.216992 8.845757 9.2678175 8.731422 9.137745 9.085142 9.260373
1367706_at 11.192688 11.101204 11.04113 11.121686 11.182575 10.983333 11.118797 11.107187 11.06827
1367707_at 9.066332 8.216221 8.552633 8.385372 9.237952 9.311512 8.21794 9.384916 10.078459
1367708_a_at 10.482513 9.9006 10.097609 9.947733 10.662401 10.662573 10.068466 10.830437 11.4981785
1367709_at 10.178286 9.594982 9.390453 9.609463 9.690098 9.643111 10.305307 10.195831 9.56145
1367710_at 10.599303 10.559623 10.60014 10.542091 10.632426 10.453222 10.529051 10.48819 10.643358
1367711_at 11.451276 11.380186 11.403566 11.338778 11.3668 11.319327 11.291269 11.433289 11.57965
1367712_at 6.873034 6.448021 6.5024643 6.334641 6.540179 6.7166862 6.569108 6.310324 6.6927056
1367713_at 9.527865 9.491397 9.397525 9.335886 9.452049 9.154806 9.177226 9.620415 9.492909
1367714_at 7.819029 7.711257 7.644471 7.680263 7.736709 7.6133804 7.5967393 7.7000704 7.8450727
1367715_at 10.155217 10.13113 10.075505 10.117718 10.12453 9.95958 9.992432 10.123728 9.881848
1367716_at 8.265129 8.232998 8.243781 8.27072 8.143296 8.218981 8.032225 8.282633 8.426968
1367717_at 12.470506 12.49327 12.47767 12.439486 12.469278 12.482289 12.650889 12.667355 12.732862
1367718_at 8.293943 8.460616 8.467544 8.524965 8.516014 8.426151 8.435065 8.538747 8.523176
1367719_at 9.783782 9.775907 9.715916 9.772425 9.785368 9.683339 9.645277 9.759382 9.78934
1367720_at 11.298127 11.215391 11.203766 11.3752985 11.171821 11.140246 11.37489 11.335788 11.428327
1367721_at 10.38268 10.900148 11.475084 10.628569 10.996791 10.545607 10.399734 10.563973 10.843634
1367722_at 7.2091007 7.061012 7.2526083 7.1288033 7.087973 7.279906 7.041388 6.889919 7.017112
1367723_a_at 7.6391983 7.672925 7.933198 7.9338226 7.4439545 7.709534 7.661333 7.5741453 7.5101423
1367724_a_at 10.856405 10.804744 10.805375 10.552262 10.619675 10.705078 10.661252 10.79193 10.756109
1367725_at 7.3246 8.270269 8.160051 7.1343985 7.973802 6.88035 6.7099233 7.1322494 7.244444
1367726_at 6.7603717 6.746834 6.91241 6.8222113 7.034744 6.687057 6.65661 6.8700676 6.7173305
1367727_at 8.111612 7.785237 8.046219 7.9962234 7.952773 8.050124 8.007702 8.184423 8.092165
1367728_at 8.02733 7.6186585 7.8512545 7.7937627 7.466246 7.9871902 7.692246 7.7269416 7.7292066
1367729_at 11.741024 11.991316 11.802405 11.766738 10.890144 11.916752 11.268166 11.112493 10.548444
1367730_at 9.787526 9.782581 9.841399 9.763506 9.849015 9.74724 9.376668 9.648766 9.643964
1367731_at 8.126983 8.08576 8.12004 8.31683 8.146026 8.158034 8.1220875 8.042555 8.133483
1367732_at 8.784228 8.594277 8.628421 8.615669 8.544004 8.6360655 8.676033 8.847096 8.639536
1367733_at 7.6333833 7.403944 7.7853937 7.698387 7.0847216 6.6736217 7.819463 7.388262 8.756987
1367734_at 7.9735875 7.9125094 7.812535 7.8959713 7.9986014 8.062341 7.8970037 7.9328704 8.067745
1367735_at 11.917681 12.036957 11.977515 11.859482 11.890781 11.8823 12.015006 11.989201 11.815847
1367736_at 9.864181 9.574185 9.682907 9.621632 9.713624 9.585218 9.2404175 9.631218 9.640135
1367737_at 10.85834 10.696207 10.790072 10.833175 10.901704 10.950669 10.974534 10.983334 10.853
1367738_at 6.99856 7.0381246 7.0710845 6.958901 7.005349 7.1428914 7.1309495 7.058322 6.9877286
1367739_at 4.4626055 4.494194 4.781599 4.52835 4.747454 4.642255 4.81793 4.6283555 4.6114
1367740_at 6.463227 6.1738706 6.4391184 6.3697786 6.350315 6.3684816 6.4967823 6.487251 6.485204
1367741_at 9.84057 10.663363 10.86107 9.840251 10.897623 9.846206 10.221521 10.70153 10.281261
1367742_at 5.4521594 5.561154 5.430887 5.5525723 5.64565 5.5021496 5.705846 5.5672307 5.6752014
1367743_at 6.1770353 6.0159016 6.189392 6.149059 6.015207 5.883109 5.63879 6.0544295 6.0535746
1367744_at 6.302955 6.276468 6.2201304 6.2863045 6.541616 6.3448133 6.400914 6.4153676 6.351545
1367745_at 8.286965 8.049328 8.030655 8.324918 8.295593 8.301292 8.06061 8.344786 8.390969
1367746_a_at 8.451044 8.046389 7.9359193 8.122171 8.058353 8.254548 8.36064 8.027954 8.043316
1367747_at 8.377161 8.332249 8.28256 8.452295 8.537167 8.510549 8.467115 8.326501 8.321624
1367748_at 9.077109 8.959784 9.130165 9.2632 9.379614 9.341936 8.98546 9.015875 8.918025
1367749_at 3.342141 3.70083 3.5157905 3.6288962 3.93831 3.6992607 4.1804953 3.3647332 3.8433988
1367750_at 9.240892 9.053778 9.084352 9.2648 9.334019 9.271352 9.186745 9.230664 9.249655
1367751_at 8.1535845 8.357462 8.237432 8.030489 8.223579 8.404408 8.181035 8.231863 8.133175
1367752_at 8.406794 8.391949 8.5679035 8.255395 8.75729 8.417635 8.456364 8.624995 8.438838
1367753_at 6.7085114 6.4150577 6.358794 6.386036 6.359367 6.366963 6.2359047 6.4450555 6.73795
1367754_s_at 10.85355 10.6739645 10.4052925 10.616427 10.551519 10.638211 10.669123 10.568501 10.607161
1367755_at 13.397662 13.508762 13.546109 13.464029 13.505956 13.435144 13.325583 13.316435 13.313492
1367756_at 9.943554 9.794619 10.02953 9.643375 10.019196 9.638412 9.936703 9.734285 9.804625
1367757_at 12.441534 12.370196 12.507243 12.344319 12.426599 12.380898 12.257657 12.260304 12.190865
1367758_at 8.473846 8.47468 8.604029 8.684457 8.837704 8.890156 8.962274 8.471065 8.15241
1367759_at 9.253487 8.8087845 8.374744 8.966033 8.6232 9.037245 8.825609 8.283141 7.7660704
1367760_at 8.5494175 8.590973 8.67359 8.684331 8.457189 8.448206 8.360696 8.515357 8.685007
1367761_at 7.8604455 7.3702664 7.3979974 7.5822773 7.291517 7.1703043 7.6587157 7.1828666 7.453294
1367762_at 5.191768 5.3617296 5.1969757 5.03446 5.237959 5.2328215 5.236805 5.395073 5.184558
1367763_at 11.39012 11.412222 11.564264 11.415286 11.441986 11.468331 11.3994055 11.505992 11.169918
1367764_at 8.244937 8.134457 8.338352 7.8182964 7.603835 7.840947 8.283109 8.051833 8.220732
1367765_at 9.795353 9.915851 9.85279 10.168985 10.025092 9.339241 10.225537 9.934489 10.050866
1367766_at 11.102192 10.858167 11.006175 11.042307 11.042587 11.077112 11.208706 11.309541 11.383235
1367767_at 10.704738 10.696125 10.758447 10.766296 10.874631 10.841848 10.886493 10.991353 10.8341675
1367768_at 5.6504025 5.4417615 5.5626307 5.378002 5.6171527 5.6270633 5.345032 5.293675 5.321066
1367769_at 8.948719 8.704197 8.902591 8.766937 8.916485 8.934477 8.846153 8.913208 8.964707
1367770_at 10.193511 10.071001 10.370229 9.946495 10.098353 10.033055 10.353459 10.457626 10.227014
1367771_at 9.231094 10.33858 10.174374 9.242872 10.229009 8.861174 8.997614 9.126379 9.055004
1367772_at 8.43848 8.2065525 8.24324 8.166651 8.250526 8.336721 8.112836 8.360753 8.419396
1367773_at 10.10596 9.952273 10.104801 10.027427 10.167883 10.136864 10.121303 10.225342 10.295643
1367774_at 13.161901 13.314765 13.300903 13.31963 13.092266 13.225227 13.376157 13.405656 13.432574
1367775_at 12.228454 12.544878 12.515864 12.3590145 11.7964115 12.208931 12.341458 12.256335 11.86428
1367776_at 6.8178825 6.0560665 7.1086063 6.7171984 7.5852027 6.5796585 7.7196827 5.9535184 6.565887
1367777_at 11.39954 11.591402 11.75024 11.543551 11.554098 11.383156 11.807286 11.875797 11.568643
1367778_at 8.863972 8.823629 8.98917 8.9221325 8.650742 8.873694 8.95931 8.829641 8.831219
1367779_at 6.7358193 6.5518966 6.5916877 6.7630625 6.554251 6.599659 6.824156 6.8809366 6.6511106
1367780_at 7.3469687 7.2739325 7.498891 7.442082 7.7999063 7.527151 7.8165007 7.264325 7.3722854
1367781_at 3.7250764 3.95573 3.9047945 3.8251917 3.7014499 3.9224129 3.9111276 3.8093936 3.9024227
1367782_at 4.7754498 4.456946 4.424157 4.6511855 4.4349847 4.605031 4.632308 4.3293834 4.612183
1367783_at 11.997293 12.222876 12.166501 12.186762 11.879083 12.184465 12.001532 12.097386 11.904319
1367784_a_at 12.967281 13.069445 13.069211 12.874822 12.824686 12.860117 12.955354 12.914077 12.6610365
1367785_at 4.796607 4.8796883 4.6189327 4.7153993 5.08953 4.6160054 4.680086 4.560116 4.7064123
1367786_at 10.371444 10.497855 10.224676 10.407537 10.564779 10.23228 9.974259 9.778346 10.35657
1367787_at 5.935246 5.930745 5.7639956 5.743967 5.9398117 5.9875436 6.372286 6.229378 6.341693
1367788_at 7.937963 7.7909923 7.886033 7.723063 7.7963614 7.6185412 7.800086 7.8747363 7.747324
1367789_at 7.3062124 7.3285117 7.311084 7.240618 7.263766 7.326021 7.2197084 7.1715584 7.2789097
1367790_at 9.71421 9.534527 9.451913 9.565019 9.590853 9.591291 9.505272 9.58207 9.428228
1367791_at 7.339972 7.1705427 7.1684446 7.1479197 7.0402603 7.028545 6.9159713 7.1619115 6.8880763
1367792_at 4.3149076 4.3110704 4.1552563 4.436884 4.588153 4.3581834 4.611979 4.3094273 4.449653
1367793_at 13.164829 13.032772 13.120872 13.135823 13.0961275 13.013811 13.138193 13.126988 13.127556
1367794_at 6.188309 5.6934185 6.1828184 5.846629 5.573262 5.7649374 5.2445445 6.432094 6.414555
1367795_at 7.571269 7.573618 7.7826815 7.6105633 7.9828944 7.432181 7.4796777 7.5289645 7.6473007
1367796_at 7.98967 8.2006445 8.226412 8.177485 7.946087 7.9206533 7.9061565 8.02429 8.144612
1367797_at 6.313563 6.3697505 6.2012343 6.345208 6.042981 6.196197 6.111888 6.4148417 6.313926
1367798_at 12.209338 12.327761 12.388967 12.291176 12.370414 12.232313 12.254442 12.202614 12.155196
1367799_at 5.621003 6.0481777 6.002647 5.840789 5.806777 5.831091 6.0537996 5.9196568 5.718701
1367800_at 6.463227 6.4616585 6.2261853 6.4405465 6.4764075 6.71886 6.364434 6.429266 6.4879093
1367801_at 9.10726 9.023534 9.025564 9.083965 8.947962 9.033404 8.957943 8.883739 8.680811
1367802_at 8.764725 8.83543 9.145679 8.804048 9.896906 10.072607 8.44974 10.1848345 9.652402
1367803_at 6.429238 6.3876944 6.535503 6.54513 6.215673 6.3275504 6.3763027 6.7308693 6.661453
1367804_at 12.8959675 12.979828 12.954502 12.978693 12.940271 13.017643 12.678959 12.889941 13.140645
1367805_at 4.9193087 5.09271 5.1166983 5.132703 4.945047 5.0435777 4.949423 4.9009795 4.970627
1367806_at 5.4211664 5.4457693 5.55321 5.567289 5.225151 5.525731 5.4736047 5.346949 5.538045
1367807_at 9.042759 8.935853 9.077261 8.905288 8.917623 9.040077 9.199247 9.265206 8.194029
1367808_at 10.573279 10.453741 10.62398 10.506273 10.391417 10.454849 10.517443 10.637132 10.631472
1367809_at 5.004468 5.013091 4.925603 4.947055 5.0317845 5.0158815 4.84506 4.877306 4.9495764
1367810_at 6.131164 6.255218 6.0551014 6.0928993 6.1401362 6.514076 6.3677645 6.28557 5.9886556
1367811_at 5.6305056 5.391271 5.510227 5.884431 5.8239956 5.1440396 6.576819 6.170723 5.9349337
1367812_at 7.1834626 7.438099 7.5842524 7.612982 7.543547 7.3782864 7.6289406 7.669018 7.7462177
1367813_at 8.343089 7.6701794 7.801036 7.9014215 7.9526834 7.998236 8.274211 8.043205 7.9509597
1367814_at 8.539245 8.49669 8.358356 8.444913 8.368928 8.296018 8.813453 8.800276 8.74297
1367815_at 8.369736 8.314136 8.42569 8.447327 8.354839 8.303027 8.497386 8.55218 8.35994
1367816_at 5.1165314 5.2956204 5.1902127 5.57787 4.966974 5.30787 4.890594 5.1929727 5.371317
1367817_at 7.653394 7.301042 7.662177 7.5350585 7.4229527 7.1071534 7.2662807 7.5492377 7.2535563
1367818_at 9.529146 9.502262 9.640441 9.549082 9.464167 9.561462 9.55065 9.596429 9.667893
1367819_at 12.026539 12.018942 11.948701 12.04974 12.119006 11.992094 11.968717 11.928264 11.870145
1367820_at 9.16872 8.917702 9.159585 9.0521345 9.131573 9.168023 8.979899 9.18629 9.064376
1367821_a_at 3.9247355 4.2642317 4.0727377 3.9805093 4.3650494 4.318023 4.2933836 4.288207 4.0874343
1367822_at 5.7954698 5.640086 5.585093 5.640237 5.6888213 5.5801115 5.60861 5.461677 5.848452
1367823_at 4.8692017 5.4605412 5.5876904 5.260166 5.5019116 5.495306 5.4514604 5.251434 5.266964
1367824_at 9.062299 8.760868 8.824032 8.936497 8.895992 8.847664 8.86803 9.114053 8.804628
1367825_at 6.4857903 6.7101984 6.626638 6.5070934 6.705758 6.4506264 6.723445 6.4094844 6.493756
1367826_at 10.220607 10.047381 9.9510355 10.391887 10.102642 10.289356 10.364631 10.953995 10.654675
1367827_at 10.161674 10.00082 10.091826 9.876284 9.923481 10.076255 9.990137 9.986606 9.984454
1367828_at 9.649496 9.553805 9.501023 9.452211 9.659161 9.420563 9.605519 9.51583 9.288819
1367829_at 11.476952 11.469424 11.535681 11.527321 11.406993 11.461658 11.533729 11.368608 11.210741
1367830_a_at 7.6395445 7.327855 7.384327 7.396482 7.5005665 7.5853395 7.5459323 7.294325 7.4364824
1367831_at 8.413471 8.295679 8.278797 8.143189 8.289741 8.1968155 8.105592 8.318012 8.403142
1367832_at 11.1213665 11.272818 11.23291 11.544364 11.211207 11.260561 11.249165 11.360482 11.201544
1367833_at 9.731739 9.697814 9.944987 9.745627 9.885507 9.73863 9.796981 9.977239 9.986786
1367834_at 8.022055 7.593538 8.06339 7.4103885 7.843996 7.5170674 7.552607 8.15542 7.948399
1367835_at 5.736341 5.9193087 5.7735496 5.740694 5.602101 5.74766 5.8813353 5.796916 5.724318
1367836_at 8.453956 8.545899 8.735322 8.2392435 8.444546 8.390679 8.455001 8.213743 8.067348
1367837_at 9.946477 9.9026785 10.077926 10.0513735 9.957918 10.008177 10.0265255 10.181084 9.979197
1367838_at 12.422495 12.861251 12.148673 12.514684 12.4881 12.762156 12.529421 12.429459 12.535276
1367839_at 11.085991 10.5303545 10.532934 10.4572 10.646135 10.973086 10.924308 10.965005 11.400803
1367840_at 8.154821 7.9705644 8.020975 7.9317846 8.2468405 8.009643 7.976262 8.339395 7.973827
1367841_a_at 3.6214283 3.719398 3.5637646 3.8034015 3.6765919 3.7552304 3.7312207 3.478902 3.7730968
1367842_at 6.2890706 6.331325 6.222815 6.4721537 6.540179 6.1033697 6.423731 6.375299 6.3891277
1367843_at 10.371942 10.342649 10.38815 10.33575 10.506161 10.324876 10.488531 10.576735 10.535341
1367844_at 8.444401 8.444365 8.499767 8.508347 8.566202 8.320824 8.513191 8.314543 8.375487
1367845_at 3.732554 3.5776849 3.7760835 3.7695189 3.9596586 3.7993054 3.8237827 3.480526 3.9505982
1367846_at 6.8623714 6.6976256 6.3239856 6.3014627 6.281775 6.477882 6.2428403 6.2803826 6.4467235
1367847_at 8.228318 7.0113735 7.1542497 6.9085603 8.643961 7.5519934 7.9605665 9.321089 8.836718
1367848_at 7.518219 7.572476 7.3180084 7.514189 7.3024564 7.375359 7.3347764 7.459259 7.6412826
1367849_at 9.804728 9.608186 9.448873 9.531126 9.504028 9.438047 9.395901 9.520764 9.277814
1367850_at 8.425313 8.408962 8.25906 8.461298 7.9759583 8.295089 8.365752 8.132154 8.402627
1367851_at 4.25725 4.0952973 4.2597723 4.139367 4.2778025 4.3132715 4.187103 4.2804165 4.339531
1367852_s_at 5.02102 4.7344666 4.8241334 4.71502 5.002746 4.881275 4.906685 4.9555783 4.851275
1367853_at 7.970501 7.948571 8.103481 8.021395 7.772192 8.004049 7.838663 7.8883433 7.7057433
1367854_at 11.613508 11.064555 11.329877 11.536357 11.8577795 11.69532 10.848754 12.016401 12.096696
1367855_at 8.664519 8.795177 9.016495 8.235106 8.360147 8.782196 9.09901 8.827986 8.657622
1367856_at 8.756447 8.506052 8.447211 8.849273 9.714269 9.277583 8.803418 9.248752 10.269802
1367857_at 12.333032 11.917189 11.982478 11.899374 11.999059 12.239748 12.28041 12.345318 12.467911
1367858_at 3.8826869 4.1300135 3.794668 3.7903123 3.9348745 3.9454956 4.0412164 3.8897429 4.0805335
1367859_at 5.1438203 5.1339207 5.111963 5.244324 4.958905 5.050483 4.9952564 4.7432394 5.473053
1367860_a_at 10.069784 10.220836 10.04929 10.251217 10.126062 10.136278 9.950641 10.345274 10.238275
1367861_at 5.5809126 5.5680766 5.516826 5.496795 5.7103076 5.7705817 5.4203176 5.455553 5.7287574
1367862_at 4.225156 4.632468 3.9856548 4.2891436 4.4622884 4.3706026 4.38035 3.943536 4.1141872
1367863_at 8.350754 8.086468 8.04646 8.177035 8.314199 7.96149 8.130825 8.133854 8.207607
1367864_at 5.9796557 5.947327 5.8887353 6.149405 6.1237016 5.8003755 6.2806225 5.80151 5.898999
1367865_at 7.6252465 7.2682962 7.386565 7.4436507 6.90963 7.397454 7.0940256 7.4511805 7.123562
1367866_at 5.773605 6.2659807 6.181928 5.9964457 6.313903 6.2413483 5.780466 5.9068747 5.6533747
1367867_at 9.167607 8.92792 8.933861 8.995232 9.061687 8.864318 8.781412 9.196991 9.098017
1367868_at 6.7401805 6.8928094 6.929101 6.8765507 7.018618 6.971737 6.893745 6.960162 6.730739
1367869_at 10.052444 10.001567 10.08648 10.020954 9.980419 9.940264 9.929877 10.30657 10.094821
1367870_at 9.843221 9.546897 9.670618 9.653799 9.648154 9.442421 9.726513 9.7469425 9.745241
1367871_at 13.422083 13.501335 13.605901 13.442495 13.086841 13.341993 13.777281 13.408112 13.710985
1367872_at 8.366014 8.13824 8.206742 8.396622 8.104609 8.188488 8.058698 8.209025 8.117263
1367873_at 9.545217 9.428979 9.592784 9.42112 9.257087 9.481688 9.355036 9.469538 9.418652
1367874_at 6.202396 6.008219 6.1191955 6.4791703 6.0111337 6.2634215 6.235462 6.4114404 6.1978445
1367875_at 9.092206 8.883434 9.02962 8.927701 8.882772 8.876577 8.821347 8.927165 8.913338
1367876_at 6.557385 6.180228 6.3832326 6.5521846 6.413013 6.5287724 6.2303205 6.4619956 6.4106607
1367877_at 7.8844476 7.9135847 7.790293 7.96003 7.811376 7.7497134 7.801741 7.880104 7.733723
1367878_at 8.724403 8.649266 8.623269 8.698926 8.872334 8.798216 8.3797035 8.853489 8.862511
1367879_at 7.5257 7.3596115 7.195856 7.486842 7.448757 7.4603543 7.6755967 7.0399256 7.4575357
1367880_at 5.443202 5.380359 5.5405445 5.1227717 5.547961 5.448062 5.024731 5.2060533 5.1828976
1367881_at 7.911222 7.6642046 7.4494023 7.6589274 7.4534645 7.624607 7.6080213 7.6847057 7.572711
1367882_at 7.237671 6.980437 7.103835 7.0835886 7.3210306 7.2988877 7.1895924 7.1282463 7.1531057
1367883_at 7.1225114 6.921248 7.141566 7.272598 7.353691 7.272302 6.8979483 7.3656673 7.105358
1367884_at 10.369916 9.970689 10.071848 10.054692 10.260941 9.962794 10.157189 10.267748 10.184296
1367885_at 12.085368 12.110772 12.093768 12.034634 12.069408 12.107273 11.933295 12.00286 11.871254
1367886_at 7.59226 7.5812044 7.5140266 7.467368 7.3040376 7.2397447 7.8277154 7.6882067 7.7018166
1367887_at 12.641424 12.691615 12.666211 12.596815 12.651995 12.6522045 12.653261 12.515699 12.496111
1367888_at 3.9658027 4.4150505 4.1966133 4.012834 4.297384 4.2645774 4.5817213 4.42772 4.1796246
1367889_at 8.922392 8.715345 8.97897 8.706743 8.706863 8.705011 8.873669 8.980991 8.961273
1367890_at 6.6547966 6.511941 6.7071137 6.5633087 6.3442454 6.3864822 6.797035 6.6030035 6.379476
1367891_a_at 5.4160004 5.224455 5.4049706 5.3529744 5.4146075 5.106476 5.4168587 4.849604 5.210959
1367892_at 10.201219 9.824528 9.847638 10.076667 10.259651 10.099252 10.230197 10.199865 9.987636
1367893_a_at 7.2956023 7.1539474 7.189831 7.228069 7.09129 7.283082 7.027754 7.2640524 7.1670012
1367894_at 11.400601 11.576306 12.057595 10.8714905 12.347512 11.565018 11.2804785 11.322898 12.038129
1367895_at 11.048098 10.967519 10.922141 10.920623 11.003329 11.028794 10.889802 10.928827 11.002128
1367896_at 13.422748 13.297079 13.502154 13.726342 13.614603 13.247558 13.630974 13.362842 13.005369
1367897_at 10.763883 10.845928 10.704245 10.7720375 10.80988 10.747353 10.828964 10.732114 10.680111
1367898_at 9.9032755 9.672204 9.839161 9.681831 9.737124 9.579957 9.766624 9.731488 9.746722
1367899_at 7.416272 7.0009546 7.160813 7.1798105 7.109049 7.228761 6.839741 6.904474 7.038585
1367900_at 8.399317 8.231968 8.4235735 8.673309 8.252459 8.310709 8.600897 8.361608 8.895648
1367901_at 8.884289 8.786219 8.713551 8.870464 8.566162 8.838552 8.821534 8.703395 8.831672
1367902_at 7.4020815 7.5628943 7.5718446 7.7054152 6.904333 7.1536307 7.4630194 7.4828725 7.489432
1367903_at 9.553258 9.462814 9.486482 9.482535 9.36279 9.441818 9.432596 9.586838 9.549644
1367904_at 6.072767 6.7829165 6.6101956 5.9940214 6.6615524 6.5482802 5.847414 6.8207464 5.3905687
1367905_at 11.037284 10.923694 10.898105 10.646183 10.644361 10.667263 10.915788 10.830927 10.876304
1367906_at 9.82473 9.711633 9.841389 9.860697 9.980461 9.967266 10.003438 10.044834 9.8197365
1367907_a_at 8.820349 8.585914 8.926032 8.633772 8.830055 8.727027 9.039764 8.987111 8.959661
1367908_at 11.647884 11.713752 11.656134 11.737077 11.71698 11.68986 11.706557 11.648729 11.673839
1367909_at 11.526628 11.471495 11.582546 11.552878 11.37702 11.385739 11.176873 11.218822 10.875967
1367910_at 7.4836855 7.3378625 7.4738216 7.1201634 7.457856 7.2107277 7.4266114 7.5111375 7.448709
1367911_at 8.04965 7.8256087 7.6692905 7.753302 7.8415985 7.6493974 7.5490456 7.5124807 7.55133
1367912_at 5.6843605 5.9103394 5.977648 6.0855503 5.3427343 5.937316 6.113475 6.064553 5.89676
1367913_at 6.651123 6.753225 6.7824626 6.6744547 6.9989204 6.6793756 6.9605703 6.6856933 6.723676
1367914_at 6.8095155 6.766705 6.517741 6.7076073 6.924232 6.6191773 6.6368165 6.5813518 6.5078044
1367915_at 8.759052 8.609428 8.737935 8.522858 8.764726 8.687911 8.672306 8.848368 8.802187
1367916_at 5.6656823 6.16045 6.0810933 6.0579095 5.9331083 6.0744195 6.1230755 5.7492056 6.089538
1367917_at 13.382034 13.374164 13.38322 13.454444 13.394707 13.353271 13.472322 13.384157 13.314499
1367918_at 4.9700255 4.9618235 4.919217 5.114236 5.1780195 5.144772 5.3221145 5.153434 5.1037784
1367919_at 5.887237 5.838649 5.6501913 5.894525 5.857803 5.7980866 6.043685 5.6422453 5.983913
1367920_at 5.6061726 4.875346 5.1417365 5.271166 5.479909 5.6524076 5.2590427 5.412974 5.17854
1367921_at 7.606635 7.3701897 7.3975496 7.5054207 7.43739 7.188222 7.3966985 7.384816 7.266751
1367922_at 7.7111216 7.6527395 7.5109005 7.4989414 7.5100336 7.637784 7.535234 7.5820837 7.5639887
1367923_at 5.1917205 5.386407 5.2200737 5.496107 5.370028 5.2756023 5.285805 5.482753 5.364313
1367924_at 7.235371 7.1724534 7.333188 7.2959228 7.1818175 7.399152 7.4796777 7.246202 7.4396524
1367925_at 8.145345 7.7429667 7.8474193 8.073751 7.8682137 7.7793107 7.93411 7.9240637 8.020952
1367926_at 8.613302 8.720653 8.774031 8.5669365 8.801486 8.639228 8.647988 8.633317 8.631708
1367927_at 11.023814 10.829508 10.942443 10.8293915 11.016032 10.99717 10.929672 11.03137 11.065353
1367928_at 4.1867876 3.9321897 3.700805 4.1658683 4.1291656 3.814547 4.097294 3.8842103 3.8187943
1367929_at 10.387026 10.315733 10.139475 10.420464 10.20591 10.396906 10.603161 10.330074 10.123552
1367930_at 3.7634447 3.9147544 4.0294795 3.6587255 4.13365 4.0802894 3.8132455 3.8630567 4.2203703
1367931_a_at 9.237497 9.230468 9.015425 9.320547 9.433818 9.133886 9.152736 9.306282 9.261647
1367932_at 12.206845 11.883133 11.901029 11.708046 11.898722 12.123781 12.163232 11.987292 12.396156
1367933_at 7.88168 7.94836 7.9167824 7.7540917 7.735758 7.071474 7.437542 8.2486515 8.337769
1367934_at 5.641795 5.885523 5.7287664 5.737719 5.932872 5.6742363 5.7786803 5.8602257 6.1468964
1367935_at 9.14428 8.75806 8.713219 8.87378 8.849687 8.824552 8.725139 9.029251 8.8537445
1367936_at 7.2202363 7.0778027 7.119493 7.4783607 6.872681 7.1418858 7.2288175 7.486023 7.454059
1367937_at 8.553606 7.790486 8.322044 8.559465 8.560927 8.282718 7.875358 8.601682 8.881058
1367938_at 11.293177 11.124531 11.302879 11.024465 11.145015 10.9943905 11.272111 11.234917 11.267934
1367939_at 11.47399 10.646859 10.96411 11.121463 11.154088 11.094051 10.826601 9.985629 10.578514
1367940_at 5.873969 6.3852997 5.606585 6.0284815 5.48872 6.4244437 6.1291633 6.2406645 6.114398
1367941_at 9.121727 9.143128 9.251604 9.073671 9.061846 8.936922 9.029942 9.357944 9.040836
1367942_at 7.869384 7.4865108 7.5748763 8.060345 7.6653347 7.4916215 8.046671 7.463044 7.4018135
1367943_at 7.526984 7.5495973 7.607277 7.5032115 7.379137 7.599997 7.5965657 7.7415514 7.612812
1367944_at 5.650243 5.8060546 5.65412 5.531416 5.681389 5.7807746 5.684614 5.602944 5.7644124
1367945_at 11.049928 11.178156 11.282494 11.018774 11.278801 11.179407 10.959243 11.218822 11.098648
1367946_at 9.919941 9.735601 9.571091 9.991418 9.827254 9.6928 9.945673 9.907286 10.102498
1367947_at 8.660826 8.62195 8.743549 8.625116 8.72009 8.61558 8.702992 8.693108 8.656228
1367948_a_at 9.932512 10.0248995 10.027386 10.130298 9.84787 10.148869 10.001318 9.982439 9.862477
1367949_at 6.4143205 6.4003177 6.625333 6.209459 6.6652102 6.6042204 6.4425187 6.2031927 6.463216
1367950_at 7.8139806 7.393708 7.6507826 7.711054 7.1224914 7.1964426 7.578611 7.6230545 7.448439
1367951_at 4.6397095 4.6821156 4.942909 4.786655 4.7434974 4.981524 5.0439816 4.8645964 4.8209953
1367952_at 6.620268 6.573612 6.6450415 6.50295 6.7969594 6.681061 6.602972 6.872234 6.4303837
1367953_at 4.937611 4.9215894 4.7244234 4.692208 4.810559 4.445492 5.0150046 4.662933 4.5044317
1367954_at 7.095641 6.358028 6.7068715 7.089248 7.3681874 6.216317 6.7809315 6.5613527 5.5841045
1367955_at 6.396518 6.263524 6.2210245 5.800657 6.1623015 6.3840036 6.213042 6.095014 6.332899
1367956_at 4.9892273 5.153876 5.014202 5.051107 4.9669194 5.0664144 5.090138 5.1491137 5.12108
1367957_at 9.298633 7.924909 8.741384 9.402527 7.731284 10.080711 9.038121 8.818751 9.703336
1367958_at 8.53739 8.573025 8.56574 8.48727 8.653676 8.533483 8.427362 8.776181 8.630063
1367959_a_at 5.8488746 6.036115 5.958638 5.8102493 6.0513277 5.8683023 6.012785 5.9904695 5.7917533
1367960_at 7.9177966 8.21251 8.542293 7.9039083 8.499103 7.83878 8.120298 8.064295 7.668881
1367961_at 4.570163 4.39463 3.9103367 4.1382775 4.173256 4.545343 4.110612 4.367049 4.3167357
1367962_at 4.8433847 4.720029 4.553605 4.629738 5.022273 4.838923 4.917464 4.910525 4.8087535
1367963_at 6.9488378 7.2044115 6.908458 7.1743717 7.2803316 7.219809 7.224316 7.079182 7.181799
1367964_at 4.9028983 5.1364965 5.3185425 5.287408 5.0726633 5.213366 5.1228094 5.0511026 5.1189294
1367965_at 6.169375 6.112383 5.905144 6.496703 6.2668 6.2548327 5.9747267 6.2904916 6.4179263
1367966_at 9.498941 9.405811 9.204796 9.524488 9.4407215 9.426323 9.372231 9.26189 9.375652
1367967_at 6.995796 7.125359 7.226378 6.662757 7.068307 7.0442834 7.138208 7.0341425 6.8759923
1367968_at 3.694451 3.6006887 3.8233745 3.823446 3.874668 3.8809307 3.774636 3.7026196 3.7563474
1367969_at 10.65627 10.487335 10.581603 10.400118 10.557911 10.524533 10.687684 10.589463 10.575506
1367970_at 4.148566 4.546344 4.376211 4.2953587 4.213256 4.2142143 4.264647 4.287561 3.9713101
1367971_at 10.190263 9.921721 10.023976 10.087026 9.963756 9.95861 9.94313 10.091539 9.966368
1367972_at 10.114563 10.029129 9.931231 9.914286 9.923613 9.801929 9.608664 9.87174 9.883198
1367973_at 4.7466383 4.4119363 4.2579284 4.40732 4.5321374 4.533022 4.3437276 4.3135443 4.2478895
1367974_at 9.261143 9.183427 9.238991 9.477145 9.41894 9.778917 9.26742 9.219975 9.640275
1367975_at 5.760463 5.163234 5.586339 6.122431 6.0042124 6.1692853 5.7079716 5.60018 5.754292
1367976_at 7.495836 7.266593 7.411879 7.4025693 7.3548393 7.009241 6.9509044 7.6324778 7.2098985
1367977_at 3.8946557 3.9569964 3.6668806 3.887824 4.0595613 4.3042736 3.983642 3.9762495 3.8879914
1367978_at 6.0417886 5.7357817 5.9439793 5.8015623 6.209785 5.87362 6.206355 5.69517 5.9638925
1367979_s_at 11.881819 11.33503 11.595427 11.246687 11.415863 11.629303 11.863252 11.770483 12.011901
1367980_at 8.23126 8.137299 8.252998 8.293327 8.127094 8.164522 8.13855 8.175957 8.257879
1367981_at 7.566186 7.3756123 7.2991714 7.6912003 7.5978384 7.5665727 7.5150757 7.519035 7.4484105
1367982_at 10.8150215 11.221959 11.373338 10.661118 11.156056 11.034055 10.858348 11.2709465 11.119363
1367983_at 5.5965533 5.469841 5.7940803 5.3347516 5.626971 5.62469 5.442089 5.692613 5.7222238
1367984_at 5.842537 5.9125667 5.9119344 5.7592087 5.9062405 5.645877 6.0645046 5.8679395 5.8782086
1367985_at 6.6967487 6.71817 6.842573 8.2152605 6.648485 7.481529 7.5929356 7.533074 6.8766556
1367986_at 6.923776 6.851958 6.7115555 6.9218 6.624663 6.4588227 6.565006 6.530047 6.922213
1367987_at 8.859133 8.689593 8.776956 8.748149 8.70164 8.6854 8.908751 8.789644 8.491811
1367988_at 13.1895685 12.999957 13.07291 13.020738 12.918376 13.120958 12.924775 12.888999 12.773562
1367989_at 4.33547 4.292713 4.308605 4.2686057 4.1419525 4.6458607 4.4215994 4.46684 4.242772
1367990_at 5.335478 5.4517293 5.2335443 4.9058986 5.3427095 5.3134313 5.5608444 5.3050766 5.4332385
1367991_at 8.875043 8.723737 8.85356 8.962126 8.927798 8.743265 8.775249 9.105895 8.767493
1367992_at 4.943186 4.6593266 4.7632303 5.056815 4.89454 4.7990675 4.602842 4.618542 4.6076035
1367993_at 6.8209367 6.9777074 6.793184 6.946079 7.019368 6.7291694 6.752981 6.7673492 6.8523536
1367994_at 10.772465 10.699865 10.512121 10.632166 10.248048 10.323638 10.311096 10.21414 10.109621
1367995_at 12.872179 13.069369 12.982392 13.131414 13.071242 12.985998 13.160012 13.132589 13.055356
1367996_a_at 6.4461246 6.4770174 6.3026276 6.543045 6.306593 6.4659553 6.058176 6.366115 5.7644124
1367997_at 8.14215 8.054958 8.054655 8.200342 8.123329 8.156439 8.324804 8.223021 8.132297
1367998_at 9.442047 8.828305 9.838919 6.8511863 7.05804 6.876839 8.467114 8.567665 8.76473
1367999_at 12.39736 12.410848 12.403166 12.427255 12.185475 12.172736 12.290588 12.280611 12.182864
1368000_at 14.267528 14.272707 14.238238 14.25605 14.286377 14.263107 14.216819 14.213913 14.22901
1368001_at 3.9980655 4.1911263 4.2268686 4.0652804 4.0691457 3.9563391 4.2405796 3.9194615 3.9643369
1368002_at 7.70802 7.345453 7.3672132 7.548112 7.3173327 7.5337734 7.3330803 7.1846523 7.4671154
1368003_at 5.7581844 5.9136143 5.3168783 5.665905 5.799478 5.6707172 5.7118826 5.646194 5.8472943
1368004_at 9.453005 9.371729 9.370982 9.369064 9.6860695 9.5074625 9.510175 9.539263 9.497423
1368005_at 6.2110124 5.8393874 5.6293845 5.8203773 5.9389157 5.9334 5.8671503 5.666099 5.863046
1368006_at 7.692799 7.701974 7.661439 7.4785767 7.215184 7.691722 7.350676 7.5058727 7.6453376
1368007_at 7.832623 7.031732 6.703049 6.5950747 6.6148214 6.76798 6.919312 6.761327 6.261361
1368008_at 4.934456 5.401254 5.4510436 5.6968756 5.3252916 5.6754003 5.2768655 5.315224 5.2842817
1368009_at 9.272833 9.036137 9.296443 9.366434 9.360895 9.6773205 9.14754 9.710283 9.801511
1368010_at 7.6462164 7.578314 7.5713787 7.679589 7.722109 7.615249 7.530927 7.6345754 7.812083
1368011_at 7.7558475 7.7812223 7.7776403 7.9073715 8.075014 7.8505898 8.068785 7.890023 7.771885
1368012_at 6.2734175 6.5319896 6.5223217 6.6921372 6.4551034 6.338578 6.49047 6.637045 6.7296796
1368013_at 4.470751 4.4503865 4.3223305 4.464196 4.59764 4.6954136 4.8882675 4.560279 4.55958
1368014_at 4.572108 4.3586035 4.447644 4.34721 4.6806526 4.526058 4.506875 4.3089705 4.4003725
1368015_at 5.817779 6.366442 6.4135756 6.2938023 6.2893505 6.538437 6.413782 5.986176 6.0921416
1368016_at 13.13035 13.057507 13.031827 13.0120325 13.04423 13.006205 12.942108 13.035789 12.989309
1368017_at 5.0145383 4.9644346 5.081939 5.0618625 5.3870974 5.149315 5.1321907 5.040786 5.0730743
1368018_at 9.0032 8.829985 8.859865 8.941905 8.934349 8.767229 8.936833 8.973303 9.147109
1368019_at 7.664459 7.472374 7.374267 7.4564033 7.300329 7.520367 7.281373 7.617664 7.6412826
1368020_at 7.2911434 6.7319794 6.8431897 6.420357 7.0094404 6.8911185 6.948138 7.1838293 7.55852
1368021_at 13.940516 13.827165 14.02166 13.928725 13.994716 13.723444 13.996839 14.085144 14.077804
1368022_at 6.8405647 6.546979 6.8315306 6.9207015 6.3214045 6.948987 6.8155484 7.006081 6.784693
1368023_at 6.8512425 6.9829354 6.707119 6.643992 6.4339314 6.817342 6.875063 6.8703766 6.9655476
1368024_at 6.431913 6.337976 6.4974103 6.4843364 6.3083224 6.347407 6.5240874 6.646273 6.859244
1368025_at 6.2406826 6.8041377 7.074529 6.1049805 7.0541544 6.7072372 6.4958563 6.718233 6.642571
1368026_at 7.635271 7.119874 7.2451997 7.028737 7.238036 7.050812 7.016354 7.108965 7.0000653
1368027_at 6.9701686 6.8741493 6.8853197 6.862827 6.8953295 7.200618 6.8013973 6.7958255 6.9537463
1368028_at 4.5861964 4.3655553 4.539582 4.3847656 4.1271296 4.634854 4.3490415 4.2911496 4.1395025
1368029_at 10.747039 10.7327585 10.685679 10.716509 10.618783 10.599138 10.682786 10.821525 10.773931
1368030_at 9.010472 8.906632 8.98475 9.002577 8.63337 8.799262 9.012214 9.067451 9.158331
1368031_at 7.5257 7.3779125 7.3742204 7.34591 7.4482007 7.3695025 7.423422 7.2562127 7.4491315
1368032_at 6.572235 6.202234 6.012966 5.952609 6.4835134 5.870511 5.318189 6.41804 6.2564807
1368033_at 6.167644 6.0988493 6.0262623 5.7921295 6.316009 5.925264 5.393367 6.17927 6.146282
1368034_at 4.3929787 4.2671657 4.142524 4.517044 4.3843474 4.506266 4.538823 4.366233 4.510379
1368035_a_at 9.936412 9.825611 9.630196 10.016738 10.147526 10.242962 10.005587 9.9281845 9.633919
1368036_at 9.849207 9.817956 9.695187 10.309599 9.961255 10.222469 9.816513 9.684359 9.639107
1368037_at 7.1117435 7.1989903 7.287602 6.9710994 7.359594 7.3477592 7.1471567 7.339525 7.271733
1368038_at 8.457166 8.370797 8.43986 8.636413 8.35497 8.3481865 8.349233 8.555893 8.078798
1368039_at 5.7475433 5.5760956 5.601065 5.615379 5.4140973 5.466566 5.512133 5.779075 5.3732266
1368040_at 8.2862835 8.12048 8.155497 8.241501 8.096638 8.054565 7.9917235 8.2491 8.201649
1368041_at 9.93039 9.753981 9.883521 9.835063 9.783848 9.962289 9.840289 9.938536 9.834011
1368042_a_at 10.369404 10.699057 10.564365 10.638849 10.441881 10.573352 10.661689 10.620646 10.553899
1368043_at 7.9024916 7.924857 7.8877716 8.130515 7.8083982 7.836194 8.12893 8.106503 8.145929
1368044_at 3.2581844 3.4176362 3.4006038 3.2655718 3.0959733 3.185591 3.2333786 3.2527516 3.374242
1368045_at 10.107882 10.043578 10.072086 9.988255 9.967945 10.082903 9.988474 10.010554 9.976927
1368046_at 9.836608 9.645164 9.654563 9.570881 9.555 9.4426365 9.602169 9.6338215 9.697703
1368047_at 7.073633 7.4607596 7.1751466 6.1935034 6.529737 6.767554 6.695702 6.4555664 6.429037
1368048_at 14.017551 14.052427 14.079175 14.08245 14.060209 13.996305 14.024251 14.072598 14.047162
1368049_at 11.415035 11.263077 11.447491 11.401805 11.41403 11.121897 11.269008 11.303493 11.2463045
1368050_at 7.920394 7.390671 7.842034 8.225107 7.445185 8.21302 7.5661454 7.63377 8.081379
1368051_at 11.401506 11.239684 11.442858 11.3593645 11.390826 11.464151 11.303246 11.423627 11.236131
1368052_at 4.9147635 5.060005 4.9595475 4.8598485 4.567384 5.1294584 4.752695 4.7865114 4.6756873
1368053_at 5.662967 5.692226 5.8426604 5.6027155 6.015207 5.7866244 5.756935 5.8060365 5.647804
1368054_at 6.462266 6.3091173 5.9255686 6.1530943 6.2966866 6.4514804 6.5161734 6.4116087 6.214288
1368055_a_at 7.9567413 7.506616 7.3601103 7.5592217 7.383583 7.662985 7.5162454 7.7612667 7.6795278
1368056_at 7.354886 7.111506 7.112808 7.152819 7.014428 6.954363 7.110628 7.240046 7.258125
1368057_at 8.594259 8.466506 8.403976 7.984794 8.640702 8.006501 8.326929 8.2941885 8.411866
1368058_at 7.1094675 7.01199 6.891067 6.9839115 7.172146 7.14485 6.6824074 7.229582 6.9351482
1368059_at 9.298945 9.651062 9.643439 9.198987 7.838387 8.204199 9.224042 8.84095 8.238377
1368060_at 13.136549 13.208294 13.240946 13.18713 13.168048 13.2204685 13.124719 13.108316 12.929022
1368061_at 5.8950863 5.857287 5.5093355 5.71896 5.8533664 5.7170253 6.012785 5.7003284 5.5843887
1368062_at 9.45217 9.286467 9.260454 9.270455 9.382007 9.333144 9.213535 9.270483 9.300154
1368063_a_at 8.608605 8.518439 8.529367 8.448307 8.424334 8.616023 8.302585 8.563558 8.513985
1368064_a_at 10.333106 10.433407 10.590642 10.635108 10.748604 10.719027 10.697304 10.574172 10.751768
1368065_at 7.361324 7.3516054 7.386565 7.1137323 7.17142 7.322841 7.2410192 7.216793 7.315709
1368066_at 5.599685 5.9322968 5.6255383 5.6729107 5.8998985 5.698841 5.656825 5.5313864 5.406932
1368067_at 8.942321 8.897056 8.93354 8.917713 8.874361 8.9526 8.846711 9.063585 9.108705
1368068_a_at 7.317622 7.4234476 7.4895773 7.2283673 7.051983 7.3048835 7.3092074 7.4074683 7.3618603
1368069_at 7.9027667 8.067364 8.003162 8.050157 8.072781 8.0815325 8.000518 8.098452 8.132549
1368070_at 8.191165 8.130753 8.156756 8.141466 8.196803 8.17247 8.070991 8.055376 8.034288
1368071_at 11.864184 11.752433 11.643016 11.682141 11.660821 11.514292 11.6611805 11.708716 11.73628
1368072_at 6.612458 6.3415284 6.2568974 6.2366047 6.4320664 6.518201 6.9414883 6.56364 6.5676894
1368073_at 8.239099 8.087145 7.935104 7.957133 7.4638305 7.92328 7.915649 8.190804 8.946356
1368074_at 6.8334694 6.220731 6.6421022 6.779445 6.8657007 6.848124 6.6774983 6.745598 6.984631
1368075_at 10.58484 10.802582 10.765435 10.417875 10.458776 10.63834 10.6895075 10.879728 10.919933
1368076_at 7.484999 7.066682 7.124175 6.970756 6.9559298 7.085681 7.1944118 7.187402 7.034681
1368077_at 13.180787 13.148247 13.167919 13.188089 13.24897 13.281094 12.900804 12.960852 13.129395
1368078_at 4.17642 4.236104 4.727503 4.3789225 4.7383175 4.1229386 3.9934883 3.8565812 3.9386017
1368079_at 9.14221 8.628399 9.080731 8.855466 8.959615 8.93386 8.325333 9.117964 9.283261
1368080_at 3.4390752 3.6487124 3.6511178 3.7228503 3.7646296 3.907123 3.8707657 3.605301 3.8530433
1368081_at 7.466128 7.263149 7.5071726 7.346585 7.468368 7.4954286 7.6036906 7.4752016 7.3047905
1368082_at 7.686165 7.2008452 7.5645404 7.504201 7.3330684 7.466357 7.436335 7.6788216 7.588772
1368083_at 9.097743 8.983429 8.922366 9.067537 9.01214 8.809652 8.77838 9.188421 9.041748
1368084_at 6.301257 6.133743 6.3103046 6.1685877 6.0336895 6.117034 6.278849 6.260071 6.2427554
1368085_at 10.384284 10.131986 10.362192 10.358178 10.413388 10.529554 10.216049 10.176112 10.165045
1368086_a_at 8.21534 7.5281706 7.5129433 7.7158723 7.3676076 7.974755 8.140291 7.8409386 8.4738035
1368087_a_at 8.429663 8.236467 8.030486 8.225586 8.195913 8.215652 8.112837 8.658298 8.829636
1368088_at 7.210412 7.0378704 7.155157 6.965476 6.9311404 7.1018624 7.2378135 7.2471337 7.2913976
1368089_at 8.132702 8.145021 8.23224 8.195403 8.13893 8.120748 8.1170635 7.9954343 7.8975563
1368090_at 7.192052 7.154631 7.1464176 7.2046113 7.039906 7.2440248 7.4729195 7.1641974 7.196072
1368091_at 8.7399 8.411641 8.138465 8.195263 8.1526785 8.150705 8.398437 8.385236 7.8019257
1368092_at 12.348 12.408907 12.335157 12.425649 12.541502 12.388907 12.389305 12.354734 12.36121
1368093_at 3.6217635 3.8958266 3.9103372 3.661512 3.7558587 3.9031577 3.814542 3.6182415 3.7782304
1368094_at 6.3862886 6.8418865 6.451276 6.7169185 6.596783 6.5102596 6.7611 6.6669602 6.6531997
1368095_at 9.961712 9.929477 10.0866375 9.958859 9.965313 9.957157 9.972549 10.079616 9.940674
1368096_at 9.774491 9.725973 9.623349 9.556487 9.503991 9.612076 9.490226 9.633343 9.52496
1368097_a_at 4.8132553 4.292713 4.67906 4.6202016 4.617288 4.6529183 4.784367 4.7681074 4.622321
1368098_a_at 7.6593084 7.500922 7.4366937 7.391715 7.719712 7.8623066 7.753885 7.6277113 7.630231
1368099_at 7.1498637 7.421607 7.290967 7.36701 6.712993 7.1287236 6.8804107 7.2174516 7.1303945
1368100_at 10.586139 10.370418 10.474194 10.492705 10.574585 10.513364 10.351925 10.573202 10.641358
1368101_at 7.703535 7.3932753 7.4349117 7.379305 7.7463174 7.513627 7.3628235 7.4261007 7.485694
1368102_at 8.379168 8.106022 8.428866 8.330014 7.832654 8.07205 8.42515 8.179321 7.9431286
1368103_at 6.8219967 6.964032 6.8476586 6.9228663 6.5039754 6.9290614 7.001461 7.058844 6.951288
1368104_at 6.3284807 6.144003 6.188945 6.20366 6.1103535 6.304286 6.2430763 6.0928974 6.2553606
1368105_at 4.8024116 5.1196136 4.7996426 5.0438023 5.280029 5.1897326 5.144395 4.866378 4.76318
1368106_at 8.564463 8.56273 8.771239 8.494847 8.377083 9.011552 8.149696 8.739775 9.133668
1368107_at 3.685054 3.6486824 3.3648417 3.8612874 3.7295535 3.711633 3.7455745 3.8575969 3.8021736
1368108_at 5.0179152 4.963648 5.1179614 4.904967 4.9426937 4.8404055 5.053008 4.929498 4.89952
1368109_at 7.1761565 6.9751644 7.097563 6.8274813 6.991197 7.08606 7.142339 7.296997 6.8587713
1368110_a_at 4.058086 4.2103295 4.387804 4.29939 4.3476954 4.4132833 4.299298 4.324534 4.259268
1368111_at 7.684489 7.5370817 7.966902 7.7295175 8.152067 7.9792123 7.454757 7.775425 7.7745805
1368112_at 5.408967 5.3991075 5.2782316 5.397523 5.4893446 5.3664165 5.362422 5.226019 5.159378
1368113_at 4.912207 4.4863844 4.5308785 4.4347367 4.3633456 4.456483 4.4908714 4.5984044 4.552767
1368114_at 4.2921333 4.4174833 4.5059867 4.36984 4.490649 4.3146544 4.150607 4.6082125 4.195791
1368115_at 10.3015585 10.517544 10.531613 10.329487 10.716803 10.071419 10.55977 10.404704 10.125192
1368116_a_at 7.451378 7.555867 7.4636736 7.481019 7.2742896 7.5123253 7.234216 7.7202735 7.758936
1368117_at 8.9087515 9.036339 8.888392 8.920897 8.817892 8.678446 8.636381 8.803606 8.835584
1368118_at 8.097561 8.32391 8.636942 8.485264 8.29076 8.447433 8.494293 8.669649 8.699211
1368119_at 5.895889 5.9677744 5.7042313 5.8834267 6.144164 5.9908752 5.9746614 6.096398 5.987045
1368120_at 4.2181025 4.308751 4.3265996 4.292118 4.3817854 4.428099 4.426175 4.427623 4.339098
1368121_at 10.85411 10.265584 10.825476 10.692806 11.31341 10.074067 12.268071 11.730158 12.059261
1368122_at 10.0559025 9.972064 9.799986 9.965985 10.020071 9.991741 10.018569 10.07639 9.965468
1368123_at 6.415105 6.2563396 5.944053 6.3177247 6.241253 6.3476787 6.543598 6.072411 6.103087
1368124_at 6.9659715 7.0882664 7.2526083 7.4671082 6.6007676 7.3420844 7.2949924 7.2808633 7.438533
1368125_at 6.032839 6.3592944 6.051054 6.1854143 6.385711 6.313381 6.2116165 6.0580835 6.0073724
1368126_at 6.119877 6.1925306 5.832774 5.7472897 6.313903 6.143839 6.238617 6.172185 6.343088
1368127_at 6.6099715 6.6038103 6.741615 6.5878525 6.5149317 6.299607 6.990024 6.890819 7.368607
1368128_at 6.760842 5.7175426 5.6096077 6.5326824 6.153906 6.321726 6.3895006 7.3373737 6.159126
1368129_at 7.442034 7.1883187 7.287986 6.9678845 7.298763 7.230866 7.312091 7.2929173 7.4271336
1368130_at 5.0730443 4.913788 4.65583 4.698266 5.320674 4.6166916 4.95236 4.5744452 4.5059586
1368131_at 4.506622 4.4318976 4.722463 4.5671873 4.5389557 4.771106 4.483533 4.414934 4.356683
1368132_at 10.107499 9.863743 10.185433 10.222798 9.837861 9.996942 10.1561365 10.311499 10.687331
1368133_at 7.835474 7.60809 7.6776342 7.7700205 7.258689 7.4070616 7.5385704 7.464821 7.766288
1368134_a_at 8.354366 8.43185 8.179862 8.303199 8.107431 8.0272455 8.315706 8.300556 8.083931
1368135_at 6.515273 5.89469 6.10718 6.1339006 6.117632 6.272095 6.0316057 5.946203 5.9783316
1368136_at 7.892683 7.8019195 7.930338 7.600192 7.1281443 7.5287104 7.582602 7.848933 7.671198
1368137_at 6.3400173 6.2693677 6.2816644 6.2378426 6.4626822 6.361649 6.420728 6.2557793 6.1704855
1368138_at 5.6799245 5.84885 5.795838 5.870164 5.980788 5.8009334 6.0480485 5.707694 5.871338
1368139_s_at 5.5803866 5.6733017 5.200364 5.10836 5.748534 5.585413 5.6264067 5.493267 5.2381387
1368140_at 5.2338114 6.0917044 5.943347 5.634035 5.844357 5.731952 5.6678905 5.804129 5.69514
1368141_at 11.700651 11.718336 11.78129 11.735302 11.747077 11.728888 11.726856 11.77212 11.732924
1368142_at 5.3370037 5.122211 5.327063 5.3968563 5.295632 5.3726044 5.3126135 5.5091066 5.50638
1368143_at 6.338448 6.8783545 7.1218667 6.958901 6.725039 6.99101 7.0744653 7.556764 7.7933087
1368144_at 5.4418507 5.682638 5.8201075 5.8596864 5.611061 6.0037875 5.8507075 5.540112 5.4639587
1368145_at 5.6018286 6.1574717 5.648885 5.6255083 5.6605654 5.8720236 5.927247 5.625949 5.830662
1368146_at 9.81573 8.897513 10.108733 9.715109 9.086848 10.189749 9.094801 8.41801 9.558286
1368147_at 7.511342 6.3840966 7.796119 7.0004005 6.6181536 7.88164 6.501231 6.0919685 7.1552114
1368148_at 4.606987 4.870029 4.4739523 4.8730335 4.685257 4.7627144 4.8874846 4.852578 4.9203405
1368149_at 6.272122 6.2216644 5.887575 6.121915 6.286832 5.89214 6.009331 5.6886053 5.7656364
1368150_at 12.660752 12.790709 12.771642 12.636155 12.471345 12.522239 12.764142 12.847819 12.473219
1368151_at 10.216375 10.191181 10.182547 10.325137 10.146877 10.183199 10.181914 10.246699 10.170445
1368152_at 7.529717 7.457934 7.373215 7.5007606 7.5650897 7.110118 7.5214295 7.528999 7.505848
1368153_a_at 7.1026626 7.1967845 7.065094 7.2683687 7.092992 7.192679 7.347009 7.103989 7.1764874
1368154_at 8.131946 7.806077 7.767624 7.8392982 7.6933184 7.7718363 7.640151 7.6919293 7.6841545
1368155_at 11.925211 12.602728 11.99576 12.820933 11.356037 12.078901 12.177034 13.000302 12.938706
1368156_at 5.5368896 5.711276 5.587465 5.6427693 5.528399 5.5823393 5.7685103 5.473305 5.447101
1368157_at 5.935435 5.969041 5.818978 6.170642 6.1324224 6.5540137 6.0819016 5.956525 6.0896482
1368158_at 9.647468 9.612405 9.711404 9.629013 9.686401 9.463898 9.199333 9.69178 9.806105
1368159_at 8.254469 7.98375 8.280342 8.169599 8.183554 8.075918 8.321355 8.236775 8.074586
1368160_at 9.017015 9.111434 7.8541527 6.0155396 8.082651 5.6518626 8.936246 6.3877554 5.6802893
1368161_a_at 13.836005 13.945394 13.85652 13.939728 13.89861 13.911409 13.932302 13.949034 13.985539
1368162_at 4.716091 4.7064915 4.7123337 4.849309 4.835998 4.942031 4.9225574 4.732297 5.035716
1368163_at 10.24815 10.267098 10.249123 10.160706 10.127042 10.023288 10.199397 10.157208 10.089174
1368164_at 8.057109 7.913417 7.871208 8.037565 7.6291223 7.939849 7.642866 7.8196416 8.1110325
1368165_at 7.6246705 7.8523555 8.169057 7.7969327 7.7819486 7.576383 7.945301 7.864498 7.806774
1368166_at 5.805339 5.946202 6.048243 6.168533 5.896934 5.9529524 6.056898 6.10196 6.1822767
1368167_at 5.621003 5.9300127 5.6625586 6.0101595 5.8661633 5.780878 5.9182706 5.7859654 5.9761996
1368168_at 8.528514 9.27163 7.800895 9.248314 8.283552 8.252111 8.379947 9.018256 9.124935
1368169_at 7.107316 6.95754 6.9127965 6.9931192 7.0880456 6.936984 7.161604 6.9742055 7.069635
1368170_at 3.7941198 4.236209 3.7303529 3.8899298 3.8471408 3.9254656 4.073853 3.9580867 3.6956651
1368171_at 9.811947 10.397092 9.664686 8.623617 5.9228635 9.037524 7.8652916 6.3238077 5.162978
1368172_a_at 7.832623 8.465393 7.84002 6.676133 4.081908 7.009241 5.758791 4.4434876 4.1213036
1368173_at 7.787123 7.7974167 7.9816275 7.7183614 8.495026 7.948921 7.4233594 8.518589 8.155631
1368174_at 4.11442 3.9657176 3.8928072 3.921431 3.9404805 3.7552304 4.1495624 3.900029 3.8881037
1368175_at 6.583663 6.835805 6.6100364 6.8236628 6.7160335 6.554901 6.6373076 6.922623 6.799193
1368176_at 7.53618 7.5283966 7.5642242 7.5988526 7.587941 7.5061307 7.4811196 7.6422477 7.6794257
1368177_at 7.411928 7.532044 7.682648 7.728124 7.4355 7.6494913 8.302737 8.15427 8.033279
1368178_at 9.088068 9.05122 8.884354 9.053098 8.734238 8.970772 9.062731 8.995516 8.915097
1368179_at 7.524655 7.334248 7.3070226 7.4344053 7.59948 7.4881244 7.5954633 7.3680162 7.343155
1368180_s_at 13.474038 13.64392 13.566492 13.6009865 13.501523 13.583505 13.564478 13.613748 13.636839
1368181_at 10.8656845 10.678585 10.391471 10.41103 10.9170685 10.850196 10.872304 11.102071 11.1280575
1368182_at 4.3969073 4.395261 4.5421658 4.4690723 4.872222 5.0013447 4.327792 4.425597 4.6052475
1368183_at 7.987522 7.7886925 7.9291267 7.8763223 7.7529798 7.8584843 7.8977714 7.742072 7.8904066
1368184_at 9.063564 8.922759 8.7844515 8.836494 8.925366 8.941663 8.852239 8.831434 8.908996
1368185_at 5.042573 5.1535964 5.0747476 5.056986 4.9685154 5.151829 5.197138 5.1444716 5.09017
1368186_a_at 6.6484394 5.974517 6.2363763 6.399313 6.389368 6.264814 6.423829 6.111561 6.3607817
1368187_at 8.34192 7.3301067 8.105029 8.430751 8.270169 8.382882 8.182178 8.194889 8.560125
1368188_at 13.571918 13.635159 13.537539 13.623441 13.5811615 13.651247 13.572183 13.558878 13.66041
1368189_at 10.620469 10.205565 10.284635 9.781924 10.021618 10.191421 10.437527 10.333832 10.501882
1368190_at 5.4927063 5.525269 5.4613624 5.3529215 5.104553 5.4808693 5.642091 5.336016 5.806203
1368191_a_at 10.698605 10.476572 10.530346 10.654696 10.630938 10.691951 10.976151 10.724721 10.465151
1368192_at 4.453994 5.1213627 4.83123 4.805091 4.75214 5.077574 4.9580784 4.840501 4.6956344
1368193_at 5.2323875 5.106722 5.0605884 5.1810894 5.3418365 5.2534137 5.2903595 5.224212 5.284212
1368194_at 4.5147877 4.472593 4.6175 4.310653 4.5617943 4.744001 4.4362373 4.433634 4.6456847
1368195_at 6.619197 6.169755 6.464875 6.532449 6.3991685 6.424794 6.472266 6.4397674 6.7353387
1368196_at 5.091298 4.871874 4.9088244 5.0730753 5.1200175 4.982909 5.0450544 4.848564 5.0874496
1368197_at 4.2704077 4.3625793 4.2196283 4.3762827 4.479459 4.2177267 4.44069 4.0014753 4.1733427
1368198_at 4.9604297 5.019498 5.194136 4.9414415 5.2020917 5.1214056 5.4997296 5.0341673 5.239174
1368199_at 8.68564 8.718798 8.804525 8.733883 8.765465 8.776971 8.620375 8.963293 8.855511
1368200_at 5.9750485 5.8060546 5.8021603 5.7267585 5.8511944 5.9617357 6.068913 6.015534 5.7287574
1368201_at 6.3061957 6.2226224 6.0897417 6.29597 5.843488 6.3528953 6.2890115 6.266716 6.0577497
1368202_a_at 8.205636 7.9437594 8.10198 8.068837 7.852559 7.9946423 7.923628 7.929227 7.9056935
1368203_at 5.2589226 5.238057 5.279819 5.2319026 5.237313 5.3594522 5.235576 5.2889886 5.196452
1368204_at 6.8403683 6.3681173 6.890774 6.4691005 6.1110277 6.4628196 6.7386146 6.4235897 6.2728906
1368205_at 13.600743 13.539582 13.528923 13.44981 13.402828 13.419335 13.490313 13.489331 13.320469
1368206_at 8.771559 8.793967 8.969318 8.901489 9.129059 8.909585 8.968981 8.967616 8.825379
1368207_at 6.015718 6.186281 6.2181354 6.2001996 6.1695867 6.2939873 6.142612 6.067334 6.3326807
1368208_at 5.935435 6.248905 6.166074 6.0984716 6.5152373 6.3687534 6.0802765 6.089979 6.254818
1368209_at 6.1925797 5.896628 5.9348435 6.047383 6.313903 5.8034787 6.046014 5.965536 5.867901
1368210_at 4.895665 5.1055255 4.8864765 5.191748 5.072119 5.0144234 5.2284207 4.9214935 4.990083
1368211_at 12.499271 12.401005 12.437108 12.412506 12.4447775 12.539429 12.588145 12.578424 12.71431
1368212_at 8.106392 8.251226 8.197449 8.311676 8.132043 8.16231 8.199146 8.290623 8.375505
1368213_at 8.833069 8.6428175 9.419598 8.57376 8.795096 8.060975 9.068733 9.112033 8.970861
1368214_at 7.950608 7.529456 7.7498713 7.5959506 7.7045054 7.8066225 7.6293135 7.7981906 7.868398
1368215_at 9.905175 9.707588 9.803454 9.85526 9.6724415 9.640266 9.841259 9.768984 9.681767
1368216_at 9.196658 9.188807 9.340734 9.267961 9.172462 8.957417 9.053569 9.229148 9.07237
1368217_at 8.375616 8.137299 8.137907 8.19408 8.023712 8.255348 8.134159 8.148069 8.195099
1368218_at 5.389977 5.344424 5.2665167 5.4929695 5.3760567 5.451707 5.3384123 5.159383 5.2650814
1368219_at 6.0401297 6.141368 6.1065474 6.31195 6.0499377 6.3474007 6.2846 5.9083414 6.0219774
1368220_at 9.129512 9.131898 9.017511 8.945291 8.848951 9.070895 9.082539 9.014872 9.215221
1368221_at 10.209865 9.96419 10.103243 10.414452 10.298233 10.531437 9.869887 10.046315 9.771317
1368222_at 5.934598 5.118036 5.5305767 5.7986126 5.745821 6.162046 5.473238 5.5696735 5.0673275
1368223_at 7.5927453 7.5779533 7.3699946 7.5144434 7.1032596 6.975754 7.3924866 7.4047627 7.591366
1368224_at 13.120039 13.32331 13.197908 13.033262 13.115597 13.381472 13.075837 13.073783 12.95824
1368225_at 7.383642 7.345057 7.134508 7.297858 7.270015 7.0960474 7.0034275 7.1358376 7.354565
1368226_at 8.172099 7.834652 7.704583 7.9195595 8.191278 7.9089537 7.9752173 8.1497555 8.006299
1368227_at 8.811461 9.031224 8.06941 8.170028 8.536331 8.21017 8.573162 8.514816 9.500368
1368228_at 8.602726 8.587523 8.821905 8.394227 8.2108555 8.339319 8.190088 8.449572 8.569053
1368229_at 6.9016232 6.9697123 6.879792 6.9870777 6.513098 6.862128 6.8095326 6.9196277 6.8874516
1368230_a_at 9.348077 9.12752 9.202619 9.093657 9.125839 9.109553 9.081525 9.194429 9.3213005
1368231_at 6.8655715 7.0312304 6.5824575 6.939731 6.9559298 6.775053 6.9538493 6.7487664 6.8330855
1368232_at 8.384261 8.130316 8.105082 8.131193 8.208086 8.133306 8.602303 8.3609295 8.565408
1368233_at 8.151352 8.136377 8.34718 8.095141 8.172084 8.030735 7.689847 8.154154 8.299366
1368234_at 8.504154 8.69646 8.349435 8.353976 8.47433 8.76036 8.352349 8.23995 8.211231
1368235_at 7.688552 7.612142 7.727044 7.456855 7.7559366 7.677097 7.5157723 7.5295296 7.6024256
1368236_at 4.038825 4.3040433 3.9909394 4.3614864 4.331886 4.465904 4.3482614 4.1530476 4.081051
1368237_at 4.4563885 4.827326 4.685265 4.7637687 4.917132 4.928155 5.0603824 4.626846 4.8409843
1368238_at 4.633405 4.8426466 5.1599703 4.8775463 5.069702 5.1443586 4.814665 5.0180583 5.001549
1368239_at 8.240862 8.237923 8.281105 8.1836605 8.234091 8.202324 8.049023 8.23188 7.8752623
1368240_a_at 4.53623 4.8739066 4.616639 4.409393 4.455143 4.4752183 4.5119967 4.6956882 4.6551886
1368241_a_at 8.503074 8.210951 8.395195 8.524475 8.626926 8.562442 8.763622 8.874999 8.658262
1368242_at 4.8814344 4.922409 4.8023643 4.8087864 5.1998825 5.1047535 5.2520704 4.7248573 4.983898
1368243_at 5.2061906 5.416784 5.5502524 5.7018285 5.437981 5.1866665 5.312353 5.351294 5.4116917
1368244_at 10.423714 10.474306 10.353451 10.431627 10.48885 10.477988 10.536942 10.403366 10.3541975
1368245_at 12.383328 12.770753 12.287762 12.45785 11.742525 12.355216 12.336401 12.680443 12.248142
1368246_at 5.1381516 4.9813514 4.9005923 5.3648043 5.555008 5.1785083 5.0554132 5.256495 5.34528
1368247_at 7.254392 6.858319 7.4394646 5.8630915 6.706855 6.407804 8.053932 7.653036 6.898819
1368248_at 6.4130087 5.75694 6.118329 6.372101 6.351957 5.726041 6.5601892 6.844916 5.785998
1368249_at 9.050703 10.07557 9.916611 9.155756 9.767722 8.578726 8.966826 8.907 9.374706
1368250_at 4.042845 4.0825653 4.1091866 4.0494566 4.045727 4.1511636 4.2257633 4.037851 4.117433
1368251_at 5.703034 5.606727 5.5337424 5.603423 5.603575 5.601975 5.598721 5.749903 5.6000977
1368252_at 3.5007675 3.518255 3.666929 3.711606 3.617184 3.608642 3.512406 3.4564505 3.7516217
1368253_at 12.054551 12.037628 11.906351 11.980493 12.1276245 12.13286 11.988349 12.012858 12.031347
1368254_a_at 5.1225653 5.1366887 5.1688447 4.9797735 5.112603 5.1644173 5.3532867 5.1509 5.072332
1368255_at 4.3762317 4.330589 4.2604394 4.131522 4.192637 4.303326 4.44069 4.2515554 4.582945
1368256_at 3.5372167 3.5382762 3.6087832 3.4597697 3.593162 3.7119977 3.4540787 3.4214802 3.4650784
1368257_at 4.2384005 4.040188 4.124154 4.018611 4.106457 4.1029377 4.056791 4.144582 4.0490427
1368258_at 5.655773 5.216081 5.4524155 5.217686 5.643416 5.650066 5.7261887 5.4273334 5.3316097
1368259_at 7.581131 7.927682 7.881466 7.6967177 7.53156 7.596983 7.4728484 7.517478 7.9637103
1368260_at 4.96043 4.954939 5.1277514 5.169471 5.428768 4.9777975 5.91951 4.994542 5.0276423
1368261_at 4.354799 4.313861 4.5894704 4.504521 4.3633456 4.4107647 4.4642615 4.1659503 4.3156705
1368262_at 5.9472156 6.404788 6.5553236 6.229156 6.283467 6.337596 6.190087 6.5594897 6.4485636
1368263_a_at 4.3283367 4.304724 4.216626 4.3814216 4.32083 4.390122 4.4742236 4.431176 4.4049196
1368264_at 7.0977826 6.996538 7.0692525 7.106157 7.119919 7.029615 7.042319 7.3051033 7.1915727
1368265_at 9.1514 9.1643715 8.793452 9.080037 9.005041 9.086288 8.690183 8.756729 8.753299
1368266_at 13.1914425 13.431484 13.337041 13.248563 13.401477 13.216286 13.150121 13.231862 13.1964445
1368267_at 7.634871 7.6830015 7.7498665 7.563053 7.7192507 7.5097103 7.689763 7.8851323 7.873703
1368268_at 7.7653384 7.5497956 7.3590226 7.3548985 7.8272567 7.5361905 7.1185064 7.6510406 7.4617543
1368269_at 3.8215952 3.976751 3.8716357 3.7714632 3.9106016 3.7993054 3.7906494 3.8446624 3.6880612
1368270_at 7.5902534 7.595572 7.5161943 7.358914 7.460948 7.6468053 7.840657 7.42076 7.5311885
1368271_a_at 4.8239675 4.8584685 4.676035 4.7231855 4.732803 4.594607 4.342571 4.640569 4.78654
1368272_at 10.757786 10.32673 10.639819 10.410371 10.821063 10.605152 9.945874 10.2565975 9.977054
1368273_at 9.375698 9.280176 9.309209 9.3090725 9.620562 9.247554 8.950171 9.332176 9.221302
1368274_at 8.308244 8.335107 8.346138 8.356864 8.376471 8.257954 8.186031 8.347969 8.422587
1368275_at 11.404533 10.690792 10.604037 10.630096 10.720129 10.959062 11.351327 11.05328 11.662872
1368276_at 7.2459283 7.435951 7.2155733 7.392565 7.389265 7.3198285 7.4260116 7.3495216 7.1151853
1368277_at 8.81519 8.702636 8.725095 8.574027 8.536133 8.529689 8.308792 8.735122 8.717293
1368278_at 7.1119347 6.4199176 6.7163343 6.523571 7.0888367 6.6507206 8.033164 7.076345 7.943109
1368279_at 4.8387995 4.674903 4.9493995 4.6516814 5.119566 4.790034 4.6985445 5.2767515 4.9233146
1368280_at 12.516003 12.56027 12.643777 12.745878 12.492643 12.493062 12.660638 12.597551 12.514886
1368281_at 5.807971 5.985498 6.03813 5.9258204 5.852434 6.0009794 5.9682865 5.92817 6.14171
1368282_at 3.8527873 4.11363 4.1314783 4.189659 4.5581846 4.4863873 3.9071732 4.160551 4.029225
1368283_at 11.583358 11.5992365 11.509625 11.3326845 11.055207 11.136378 11.539974 11.773651 11.5213585
1368284_at 7.7434034 8.088176 8.028482 8.080896 8.067635 7.9835124 7.698347 7.9094605 7.849813
1368285_at 4.944004 4.844947 4.960337 5.0959845 4.990567 5.035986 5.0572405 4.819669 5.115138
1368286_at 7.000951 6.9590178 6.9502425 6.9153066 6.9123306 6.9025297 6.889086 6.9078584 7.0905647
1368287_at 4.5630727 4.881277 4.928479 4.818362 4.7681875 4.941659 4.774126 4.2124095 4.9322987
1368288_at 14.240305 14.350792 14.251161 14.30711 14.247227 14.3041 14.279881 14.28789 14.243753
1368289_at 11.717792 11.441534 12.054087 12.108195 11.5900955 12.052462 11.92582 11.760603 11.395224
1368290_at 4.2232056 3.6242735 3.6433542 3.6447585 3.6801445 3.4817371 3.7137496 3.855312 3.7242448
1368291_at 9.316526 8.484338 9.207646 9.247531 9.208337 9.535901 9.329412 9.281554 8.750133
1368292_at 7.087189 7.38344 7.046805 7.4067554 7.4318094 7.197303 7.470368 7.242538 7.2730093
1368293_at 5.9373417 6.299252 5.9246364 5.94308 6.0497813 5.925081 6.457943 6.3186316 5.947959
1368294_at 10.649134 10.777313 10.819499 10.767505 10.471756 10.739128 10.501617 10.804902 10.636539
1368295_at 9.449102 9.20556 9.230772 9.317363 9.25521 9.401313 8.956386 9.063908 9.026359
1368296_at 8.876698 8.491512 8.572514 8.560461 8.579565 8.815503 8.507062 8.34601 8.450539
1368297_at 4.8279314 4.96305 4.9180927 4.859848 4.8121147 4.9210777 4.645709 4.498723 4.8873787
1368298_at 5.9667573 5.8633056 5.681855 5.6421547 6.0674233 5.9027205 5.9189024 5.780562 5.7397265
1368299_at 4.254676 4.3785954 4.2498055 4.3562346 4.34346 4.2634063 4.2532473 4.17431 4.247432
1368300_at 5.19594 5.4620113 5.69596 5.375661 5.2837067 5.568922 5.650751 5.6081033 5.4104967
1368301_at 6.102367 6.02367 6.0285954 6.0563684 6.2567983 6.1023946 6.100234 6.037593 6.178123
1368302_at 5.5430517 5.273563 5.33272 5.147683 5.4249296 5.5278716 5.2726483 5.1513357 4.944255
1368303_at 7.907573 7.7023206 7.036661 7.473363 6.8732486 7.052172 8.042011 7.9240637 7.3503265
1368304_at 12.153238 12.165888 12.469109 11.899752 11.9863615 11.978456 11.640874 11.716132 11.833148
1368305_at 8.351392 8.557641 8.58612 8.485033 8.518808 8.452334 8.511748 8.501784 8.491811
1368306_at 6.0313125 6.2356505 5.8916717 6.339167 6.0964265 5.889767 6.168535 6.019436 6.0066404
1368307_at 6.5656557 6.4436913 6.2674875 6.470995 6.7674146 6.466888 6.7825966 6.4900365 6.5630665
1368308_at 7.719664 6.926998 6.3135986 6.571795 7.3101625 6.664115 7.195966 6.840374 7.1777897
1368309_at 7.7715683 7.701608 7.607815 7.6415825 7.7405324 7.4905105 7.807041 7.4143796 7.568625
1368310_at 5.7368126 5.7829175 5.9544086 5.702154 5.949213 5.927927 5.990608 5.6940565 5.8814993
1368311_at 8.811865 8.760462 8.631268 8.638393 8.374907 8.33388 9.335009 8.601135 8.639166
1368312_at 5.0625215 5.1109962 5.183072 5.213405 5.315433 5.2009034 5.4915705 5.2435064 5.2335863
1368313_a_at 4.4828835 4.665192 4.732842 4.496455 4.3663034 4.618559 4.468088 4.6402774 4.6110168
1368314_at 10.173932 9.992406 10.037213 9.957809 10.078483 10.217553 10.092744 10.201682 10.139508
1368315_at 6.7324953 6.890234 6.747864 6.6717925 6.963929 7.1162148 7.008736 6.8437433 7.1274357
1368316_at 11.142938 11.105061 10.922455 11.113368 11.116925 10.949626 11.3115425 11.079146 11.137676
1368317_at 5.310574 5.057777 4.95553 5.1658387 4.969353 5.2353396 5.2364635 5.178925 5.656045
1368318_at 7.4707346 7.6161532 6.8844256 7.3486238 7.0667567 7.1496015 7.0103264 7.1708903 7.131327
1368319_a_at 4.667941 5.030449 4.738118 5.044593 4.7643332 4.9198794 4.9522676 4.957185 4.813772
1368320_at 4.5213995 4.785532 4.7275057 4.548096 4.8444843 4.3869004 4.5432453 4.4329143 4.912471
1368321_at 6.4644046 6.872397 5.827001 7.7529 6.2930136 8.172529 8.11822 5.668521 6.558754
1368322_at 7.6140785 7.6404505 7.571617 7.2653837 7.5394564 7.3387136 7.460336 7.499608 7.0787754
1368323_at 7.368274 7.046934 7.391035 7.708667 7.3790936 7.753825 7.7186985 7.3766656 7.7043657
1368324_at 5.6363077 5.2082167 5.219156 5.355326 5.380854 5.400593 5.4882994 5.421982 5.3864613
1368325_at 7.9556246 8.099039 7.842331 8.356651 7.5469112 7.959052 7.6934934 7.766982 7.8311357
1368326_at 6.3713856 6.7124686 6.889855 6.409858 6.9455013 6.939828 6.7322826 7.4974456 6.9531775
1368327_at 6.028708 6.274288 5.9290047 6.1086187 5.837101 6.1013684 6.2642326 5.966135 6.294553
1368328_at 9.168164 8.670157 8.794162 8.977743 8.92197 8.880496 9.161613 8.996605 8.786233
1368329_at 5.5598063 5.4640546 5.3282595 5.5815825 5.7635264 5.6330204 5.825823 5.3700523 5.513224
1368330_at 7.3980503 7.123137 7.002113 7.274195 7.0701175 6.912817 6.74276 7.12151 7.2849264
1368331_at 11.74455 11.828784 11.865045 11.67419 11.482143 11.920277 11.673939 11.779974 11.594426
1368332_at 6.6330476 6.943117 6.9150014 6.8588758 6.572015 6.620661 5.980052 6.2944837 7.5178246
1368333_at 4.381584 4.9337296 4.66701 4.6665 5.3747535 4.9247365 4.835798 4.609449 4.7637095
1368334_at 7.0662627 6.8385205 6.7729197 6.8950396 6.8237996 6.9066305 7.222979 6.6775947 6.919764
1368335_at 13.453841 13.492766 13.695626 13.552844 13.802282 13.857672 13.842776 13.7339115 13.816655
1368336_at 11.541002 11.431932 11.258285 11.326087 11.410753 11.114281 11.126485 11.500153 11.748311
1368337_at 5.8806477 5.7580853 6.0482974 5.98562 6.021084 6.0915046 6.0699487 5.960035 6.0550766
1368338_at 4.444633 4.5739675 4.3077497 4.4591455 4.5321374 4.772354 4.473032 4.456933 4.5543756
1368339_at 4.757719 4.558752 4.51647 5.0361185 4.607258 4.7139034 4.843008 4.7986183 5.8700614
1368340_at 8.044221 7.6875844 7.6767454 8.150605 7.385019 7.7609897 8.165705 7.911283 7.4718914
1368341_at 8.088837 7.624691 7.9236026 7.9073095 8.0252495 7.8966465 7.9105186 7.915509 8.084116
1368342_at 4.374675 4.560669 4.5395823 4.5205364 4.4268513 4.6123896 4.538823 4.307682 4.2183323
1368343_at 5.4611444 5.470753 5.3121147 5.328471 5.3195276 5.5471 5.4363527 5.232028 5.2400312
1368344_at 3.5763826 3.786701 3.6721578 3.5757897 3.569049 3.6208389 3.7554162 3.6168065 3.6216183
1368345_at 4.776586 4.621393 4.7029395 4.5454297 4.7200713 4.463955 4.3919873 4.4957557 4.440754
1368346_at 6.76722 6.4943852 6.4974103 6.685447 6.6046457 6.660707 6.8810043 6.9114695 6.8835225
1368347_at 5.3199635 5.49341 5.5276065 5.205224 5.237313 5.4090905 5.774761 5.125633 5.847771
1368348_at 4.5150795 4.5415688 4.724205 4.3494177 4.4217653 4.4270825 4.5800247 4.565531 4.314234
1368349_at 5.985756 5.9328313 5.722324 5.8529887 5.9303813 5.82711 6.2125177 5.817038 5.7061796
1368350_at 3.7461421 3.5637825 3.509093 3.521279 3.6745038 3.8822668 3.643848 3.5091794 3.7646868
1368351_at 6.3615255 6.5447326 6.4553523 6.399463 6.600174 6.372046 6.595224 6.441928 6.528535
1368352_at 4.896098 4.5334663 4.546095 4.617927 4.469444 4.8363867 4.665889 4.5168104 4.71833
1368353_at 5.460779 5.348316 5.446111 5.395051 5.5035686 5.613317 5.051425 5.0455074 5.3950596
1368354_at 10.450713 9.709357 10.28817 10.217121 10.490462 9.940406 10.352107 10.350972 10.459619
1368355_at 4.683587 4.5669436 4.659145 4.7968774 4.601681 4.587359 4.6847286 4.873012 4.6347485
1368356_a_at 9.905202 10.08649 9.602581 9.9652 9.920099 9.783156 9.926164 9.931951 9.991345
1368357_at 6.222521 5.8351927 5.950931 6.168528 6.487427 6.0727 6.4564824 6.056612 5.9897747
1368358_a_at 3.7529154 3.869347 3.6798272 4.0686836 3.7785444 3.8887572 3.8073797 4.133867 3.7697535
1368359_a_at 4.4035883 4.4617496 4.617732 4.7140102 4.851625 4.5883694 4.6801977 4.696417 4.485721
1368360_at 13.561078 13.627159 13.63026 13.633104 13.64312 13.750828 13.6049185 13.641061 13.530847
1368361_a_at 7.6784177 7.635144 7.7414083 7.7334037 7.578308 7.827392 7.7542167 7.893161 7.8866243
1368362_a_at 10.675162 10.512206 10.63243 10.61859 10.519384 10.605781 10.673557 10.561403 10.457837
1368363_at 3.8483982 3.957058 4.024097 3.886473 3.88996 3.8152685 3.9638927 3.894978 3.885535
1368364_at 4.9204264 4.985856 5.193924 4.864843 4.929858 5.115406 5.074832 4.926409 4.886772
1368365_at 12.158371 12.023232 11.938883 12.019487 11.90935 11.894681 11.979568 11.928977 12.06903
1368366_at 5.090396 5.150563 4.9552326 5.1417265 5.0877905 4.942303 5.1767006 5.128663 5.083573
1368367_at 5.765092 5.9029493 5.7452536 5.572407 5.995584 5.8094296 5.626482 5.7060084 5.7244964
1368368_a_at 9.802847 9.752993 9.492028 9.735417 9.4853115 9.777799 9.710096 9.887688 9.674054
1368369_at 5.020981 4.7901506 4.7995205 4.943021 4.7598724 5.05863 4.8489704 4.547016 4.9155264
1368370_at 5.254349 5.224306 5.191957 5.2623034 5.0515547 5.3306875 5.176177 5.1491137 5.3671813
1368371_at 4.8937683 5.3220496 5.1746025 5.2612576 5.1654043 5.2587776 5.4102297 4.8042564 5.172762
1368372_at 7.1159954 7.007085 6.7134376 7.9123173 7.0464272 6.997618 7.3271255 7.2617574 7.4274826
1368373_at 4.596674 4.4162416 4.419174 4.5195503 4.6830626 4.581167 4.4466505 4.3785133 4.788727
1368374_a_at 6.391847 5.999148 6.2599807 6.237456 6.3590794 6.019274 6.3349977 6.276541 6.429548
1368375_a_at 5.290084 5.060712 5.077134 5.420955 4.9987473 5.3720055 4.8425384 5.2633324 5.3899617
1368376_at 6.052984 9.016243 10.029162 7.653036 9.325258 7.592771 8.2478695 8.165937 9.120349
1368377_at 5.0519037 5.1523857 5.2766957 4.967559 5.092369 5.2061315 5.1998096 5.151209 5.1483355
1368378_at 12.122255 11.9202795 11.704864 12.01626 12.037995 11.823122 12.02381 11.993844 11.925768
1368379_at 8.187098 8.121886 8.373789 7.7644916 8.02783 7.9617257 8.030967 8.273868 8.393774
1368380_at 13.948071 13.997573 13.956768 13.979125 14.046397 14.033947 13.928332 13.990388 13.787984
1368381_at 4.958145 4.9076576 4.89009 5.029196 5.538644 5.105461 5.168133 4.974875 4.7038503
1368382_at 5.7752104 5.6277328 5.4809217 5.6247497 5.6640854 5.7740526 5.8143053 5.5778112 5.427731
1368383_at 6.0317664 6.2018847 6.404313 6.2542686 6.245439 6.41593 6.3195505 6.3643537 6.3801565
1368384_at 4.434482 4.4848967 4.250231 4.2878084 4.616427 4.2914853 4.3716474 4.24963 4.2587295
1368385_a_at 9.031813 8.830539 8.93633 8.942728 8.948978 9.00884 8.832615 8.945532 9.026836
1368386_at 9.524025 9.551172 9.456971 9.520914 9.571689 9.6616955 9.323385 9.489502 9.49604
1368387_at 11.468158 11.530419 11.511548 11.574901 11.609508 11.405656 11.646154 11.632368 11.502047
1368388_at 4.8123984 5.0449605 5.086721 5.119414 5.2734337 5.040842 5.4374557 4.9221687 4.8509226
1368389_at 8.565433 8.276689 8.255856 8.2678795 8.411523 8.45803 8.140807 8.667592 8.16366
1368390_at 9.056097 8.8677225 8.77979 8.836411 8.842302 9.135502 8.855009 8.922001 9.142528
1368391_at 4.899813 4.7730036 5.0975385 4.938212 5.0921297 4.882895 4.9496098 4.866932 5.1341896
1368392_at 7.047386 7.0064883 6.7007613 6.83489 6.736173 6.8306994 6.9522533 6.860325 6.9131775
1368393_at 6.697672 6.026519 6.655409 6.1961718 6.4359965 6.2148085 6.0601315 6.283338 5.888416
1368394_at 5.9369097 5.760713 5.9431324 5.8206344 5.9938383 5.883924 6.2204514 6.042603 6.1351466
1368395_at 4.878559 5.6079893 5.45973 5.438299 5.2002487 5.3217783 5.31012 5.3310857 5.247362
1368396_at 5.9676385 5.7656283 5.8100986 5.708853 5.9068794 5.947387 5.923791 5.9044356 6.092375
1368397_at 12.865867 13.0417185 12.915411 13.021073 13.090662 12.817918 13.144008 13.160056 13.014354
1368398_at 4.770137 4.8567424 5.000539 4.81039 4.6272025 4.6905994 4.8255596 4.7353935 4.602109
1368399_a_at 11.699159 11.936638 11.844617 11.860483 11.692989 11.703931 11.493975 11.558584 11.079267
1368400_at 9.145433 8.958849 9.048644 8.90771 8.878117 8.868288 9.157363 9.291653 9.046975
1368401_at 4.4500284 4.878235 4.5456448 4.741348 4.805052 4.762167 4.5527153 4.7454534 4.5539336
1368402_at 8.956669 8.900004 8.890423 8.908346 8.894315 8.749792 8.557577 8.925277 8.93045
1368403_at 8.772115 8.618463 8.513689 8.550564 8.34599 8.609523 8.279628 8.400357 8.187603
1368404_at 4.9604297 5.3463326 4.76727 5.271166 5.1337543 5.3720055 5.149645 5.128917 4.8746767
1368405_at 7.5252385 7.2781096 7.582041 7.6030903 7.4737735 7.3694396 7.725255 7.591876 7.7099657
1368406_at 4.5412407 4.500369 4.417946 4.374671 4.4295754 4.419796 4.704634 4.5832634 4.4365773
1368407_at 5.027608 5.473857 5.399258 5.271166 5.069022 5.59378 4.8948474 4.8203325 5.0014734
1368408_at 4.930854 4.5589085 4.5901723 4.536989 5.0063715 4.566236 4.4515963 4.7987022 4.594608
1368409_at 9.975376 9.975958 9.816931 9.702156 9.56197 9.336069 9.82049 10.197716 9.773819
1368410_at 6.573927 6.4680533 6.5804186 6.503652 6.2738047 6.5183744 6.6762805 6.751015 6.634208
1368411_a_at 4.288871 4.0854764 4.2264795 3.840712 4.162485 4.167441 4.1026225 4.094111 4.1318607
1368412_a_at 5.252331 4.9650493 5.2099624 5.0899987 5.19557 4.992716 4.9255037 4.9474096 5.237311
1368413_at 5.450302 5.5297127 5.270321 5.357271 5.8021197 5.512411 5.242669 5.491537 5.4231014
1368414_at 5.9316816 6.052068 6.2032003 5.9829917 6.2976093 6.0392394 6.2411604 5.780676 6.052016
1368415_at 4.054141 4.3785954 4.1707144 3.9104238 3.9783843 4.0286894 4.373805 4.088054 4.124818
1368416_at 3.8671682 3.6734004 3.8422394 3.8232324 3.8752055 4.0565863 3.9077792 3.6613495 3.7623935
1368417_at 4.9406624 5.238241 5.1197166 4.874769 5.2113037 5.1100817 5.2046537 5.045534 5.1137934
1368418_a_at 13.318577 13.176304 13.146249 13.021818 13.079842 13.135865 13.30368 13.251121 13.173995
1368419_at 9.310795 9.266407 9.399906 9.230038 8.980306 9.053642 9.103661 9.193124 8.99368
1368420_at 13.341493 13.328183 13.331219 13.202552 13.284143 13.279235 13.401701 13.42525 13.374447
1368421_at 4.2681375 4.280947 4.1292906 4.3102427 4.269582 4.162845 4.1495624 4.1889315 4.102834
1368422_at 6.309718 6.4616594 7.4803915 6.53204 5.7860575 6.336675 6.462005 6.4305573 5.7955923
1368423_at 5.92298 5.892126 5.913586 5.9724145 6.228404 5.9706545 5.9262443 5.927926 5.860621
1368424_at 7.336812 6.957413 6.8197856 6.9652166 6.848484 6.77317 6.913552 7.1863685 7.1590242
1368425_at 5.27668 5.101689 4.961131 5.025461 5.307544 4.809905 4.9534917 4.8457313 4.9780006
1368426_at 11.443357 11.791585 11.673351 11.742868 10.911591 11.074462 11.96099 12.215486 11.965641
1368427_at 8.237209 8.182346 8.114212 8.104435 8.098469 8.199243 7.9265957 8.096022 7.965412
1368428_at 8.504295 8.570581 8.355545 8.645097 7.84141 8.171062 8.110113 8.157229 8.61898
1368429_at 3.5872655 3.524362 3.474316 3.5194228 3.5163577 3.642129 3.4018447 3.4447393 3.565584
1368430_at 9.712449 9.922956 9.639686 9.682227 9.648859 9.741909 9.838986 9.888845 9.8924055
1368431_at 10.8519945 10.755081 10.915017 10.7667675 10.78265 10.835508 10.797851 10.869378 10.761196
1368432_a_at 4.5238614 4.9326167 4.6985793 4.726466 4.7223387 4.70629 4.711133 4.4102297 4.7487397
1368433_at 9.717722 9.626154 9.5575695 9.603898 9.509254 9.502782 9.405558 9.596915 9.48661
1368434_at 7.7415457 7.543474 7.68397 7.7332196 7.705212 7.6875696 7.395311 7.626706 7.7396445
1368435_at 11.499616 11.615107 10.995961 11.375952 11.432585 11.226392 11.397902 10.791645 11.11396
1368436_at 9.437803 9.414338 9.3378725 9.237524 9.352966 9.209409 9.455217 9.32811 9.262581
1368437_at 5.414176 5.437412 5.2926583 5.2883716 5.5186133 5.2854624 5.4090457 5.2787166 5.314216
1368438_at 4.4592133 4.8015275 4.5558076 4.6366625 4.791683 4.7001853 4.9276743 4.6673236 4.5096626
1368439_at 6.2179193 6.4691234 6.022995 6.236229 6.589485 6.4790483 6.341811 6.191163 6.3354025
1368440_at 7.2196646 6.8080482 7.006439 6.958901 6.750804 6.907329 6.1806436 6.569498 6.7102127
1368441_at 5.8706 6.2364073 6.027385 5.8184633 6.1335826 6.157004 6.5436826 6.3329487 6.3581114
1368442_at 13.286922 13.341012 13.275479 13.256492 13.279479 13.344944 13.293825 13.312437 13.201696
1368443_at 5.9915447 5.7400227 5.697106 5.6657643 6.08019 5.8448653 5.926622 5.719996 5.6146955
1368444_at 8.294351 8.009574 8.083155 8.167763 8.201145 8.210217 8.149095 8.30513 8.339247
1368445_at 5.9485855 6.041553 5.9301825 6.049079 6.3253555 5.919657 6.260138 5.938254 5.7478843
1368446_at 7.7200255 7.918552 7.6839247 7.576203 7.891007 7.7664604 7.5506306 7.4445744 7.511845
1368447_x_at 6.4348555 7.9891233 7.702047 7.0299864 6.9947085 8.065449 7.043092 6.6004252 6.589108
1368448_at 6.9316597 7.1148257 7.0391307 7.0342946 7.214405 7.0254364 6.9013996 7.0373387 6.9514885
1368449_at 4.445463 4.907276 4.899585 4.5779495 4.965372 4.5600624 4.777216 4.617882 4.937459
1368450_at 5.1467714 4.9390373 5.2013745 5.0278816 5.1705112 5.290524 5.2317567 5.0880146 5.489917
1368451_at 6.278881 6.5362473 6.4324117 6.6514916 6.418852 6.666149 6.690321 6.730837 6.6543756
1368452_at 9.182229 9.198266 9.084208 9.350107 9.055839 9.434838 8.9470005 8.979255 8.81281
1368453_at 10.920932 10.393208 10.684931 10.587798 10.857274 11.036958 11.307838 11.697277 11.536785
1368454_at 4.0834336 4.3779917 4.2657614 4.206863 4.0609326 4.2804418 4.4368415 4.445845 4.3465996
1368455_at 5.160647 5.3343973 5.2313995 5.382998 5.325941 5.3896284 5.2778487 4.9938507 5.0903206
1368456_at 3.9012132 4.137809 4.0642333 4.2371836 4.341618 3.9314783 4.2190766 4.039768 3.8979692
1368457_at 4.0050254 3.90791 3.892979 3.879545 4.307948 3.9311736 3.8431563 3.8993235 3.919962
1368458_at 10.153522 9.870979 7.962921 9.36073 9.856549 8.1268 8.725981 8.149669 8.783702
1368459_at 4.523621 4.4357395 4.1486235 4.3372297 4.4738894 4.3323 4.2927523 4.3036323 4.390201
1368460_at 8.114155 7.1847734 7.3699074 7.7849174 8.031399 7.5560713 7.5134172 7.578773 8.150453
1368461_at 11.074202 11.123428 10.997138 11.149327 11.525546 11.054989 11.049557 11.033182 9.595065
1368462_at 5.167928 5.243782 5.242795 5.3646855 5.3391423 5.42932 5.4102297 5.068214 5.4555507
1368463_at 7.404283 7.2878017 7.266706 7.030991 7.2845063 7.1865687 7.065211 7.4280653 7.0060453
1368464_at 5.946305 6.1991057 6.1978254 6.0613813 5.9157352 5.8323894 5.687277 6.088469 6.183174
1368465_at 3.640667 3.66202 3.635824 3.8587825 3.827349 3.732596 3.863271 3.7844205 3.7270067
1368466_a_at 5.461212 5.2789874 5.4233003 5.5022426 5.5522904 5.464143 5.2527094 5.401488 5.2327995
1368467_at 12.79489 12.793629 12.773935 12.955588 12.829845 12.783333 12.864248 12.859604 12.864648
1368468_at 5.017615 4.917593 4.455921 5.142434 4.961688 5.0531034 4.799431 4.989809 5.296923
1368469_at 5.5579896 5.8086085 5.759096 5.573151 5.4041567 5.682631 5.556267 5.5242753 5.843621
1368470_at 8.563266 8.536668 8.633564 8.796645 8.729618 8.929086 8.880946 8.696412 8.760587
1368471_at 5.7409945 5.8184648 5.615046 5.39309 5.786057 5.73868 5.9282584 5.5999174 5.610588
1368472_at 4.880823 4.8384824 4.7431808 4.9065733 5.262166 5.080602 5.1532235 4.8709807 4.7104144
1368473_at 4.945704 5.2017593 4.9819317 4.7742605 5.1410675 5.1100817 5.569362 5.102049 4.99067
1368474_at 6.6666555 6.694365 7.1743283 6.807404 6.5033326 6.712949 6.4151998 6.151433 6.5477257
1368475_at 4.7326756 4.7919526 5.127262 5.044467 4.9503884 4.9392266 5.1295557 4.9138393 5.100618
1368476_at 6.4863544 6.249199 6.4709334 6.466024 6.361327 6.3217573 6.3015194 6.3591027 6.3806615
1368477_at 7.0469594 6.965567 6.823598 6.9829884 7.3917265 7.185328 7.1529546 6.9252324 6.9710345
1368478_at 4.299883 4.057311 4.051929 3.9281054 4.073166 4.00054 4.160921 4.038872 3.9876447
1368479_at 3.8176062 3.7338274 3.7919226 3.7435365 3.9378977 3.705276 3.763453 3.6710575 3.7532585
1368480_at 6.221007 6.319866 6.3310018 6.2316585 6.435706 6.416252 6.4793186 5.8973427 6.3506866
1368481_at 5.4869556 5.644474 5.5097804 5.510353 5.7458215 5.4589567 5.4765553 5.066063 5.057768
1368482_at 6.8019724 6.9197063 6.685586 6.8088665 6.354275 6.8690605 6.4425187 6.5153165 6.9509435
1368483_a_at 4.4330935 4.0320377 4.3490767 4.3064084 4.325774 4.5516834 4.417781 4.3306236 4.2949214
1368484_at 4.8820267 5.1545925 4.974876 5.051107 4.9875135 5.04746 5.161293 4.8450384 4.9421287
1368485_at 4.781828 4.893344 4.8694005 5.0525274 4.9731617 5.346631 4.8351135 5.165386 5.7630453
1368486_at 5.789246 5.7452636 5.625596 6.2891703 6.1855083 6.400484 5.8606467 7.5719595 6.650971
1368487_at 3.4672346 3.3369606 3.369674 3.3826697 3.3633535 3.486427 3.3686342 3.2803135 3.3901916
1368488_at 9.023639 8.33711 8.2521305 8.802785 8.258675 8.6830225 8.786044 8.551706 8.793047
1368489_at 5.2024684 5.1265473 5.286772 5.1800003 5.3391423 5.1475916 5.3061004 5.162998 5.2049284
1368490_at 9.839387 10.532948 10.819955 10.690349 10.042143 9.968648 10.334854 11.319636 10.723048
1368491_at 6.950502 6.641629 6.0654798 6.0395656 6.538025 6.7558665 6.4425187 6.2851257 6.3414927
1368492_at 7.321155 7.436848 7.5225196 7.354154 7.3029356 7.557312 7.207515 7.2778077 7.4615154
1368493_at 5.1959505 5.156747 5.1587167 4.8834105 5.247751 5.101037 5.2639804 5.0009146 5.0488048
1368494_at 4.111639 3.9524505 4.2019534 5.229381 4.2534122 4.500692 4.945344 4.6732216 4.2130027
1368495_at 5.3291464 5.476986 5.764569 5.748964 5.703729 5.6137877 5.709253 5.658714 5.6755924
1368496_at 4.484165 4.620588 4.7520733 4.578762 4.854782 4.3933706 4.539955 4.5723767 4.628249
1368497_at 10.857703 10.968789 10.864421 10.8425255 10.936972 10.766716 10.898534 10.9882 11.24072
1368498_a_at 3.2554126 3.3147008 3.278888 3.4039948 3.2022974 3.046925 3.3900652 3.3766515 3.23322
1368499_at 3.4685 3.2944026 3.2402813 3.248645 3.401453 3.306361 3.1123521 3.063154 3.329278
1368500_a_at 7.0164824 6.9188395 6.939846 6.96882 7.084275 6.952011 6.94625 6.895491 6.970403
1368501_s_at 6.591511 6.4431176 6.279332 6.496559 6.8304834 6.7551303 6.286409 6.5813518 6.3278394
1368502_at 3.9945648 4.1811337 4.339127 4.3943977 4.218588 4.368161 4.121128 4.394839 4.412821
1368503_at 8.44659 8.1963 8.6366005 8.353174 8.430511 8.153332 8.525078 8.468691 8.415493
1368504_at 11.145734 11.038266 11.016014 11.166549 10.8797655 10.907904 11.331426 10.830787 10.926778
1368505_at 5.4499035 5.2852917 4.665782 5.245267 5.629859 5.3444166 5.3142624 5.068098 5.414669
1368506_at 5.372732 4.883547 4.967905 5.2004156 5.141487 4.9574366 5.1962037 5.165616 4.990702
1368507_at 11.456337 11.396192 11.573293 11.4136715 11.496968 11.48912 11.559349 11.587554 11.523107
1368508_at 8.542212 8.399914 8.512218 8.381805 8.40233 8.550516 8.442811 8.613246 8.573059
1368509_at 6.1184816 5.776031 5.668729 5.6018567 5.7299633 5.3720055 6.406287 5.6777716 5.572778
1368510_at 4.69005 4.721258 4.775661 4.515957 4.692932 4.619007 4.8593063 4.6490993 4.5505304
1368511_at 4.4083214 4.3589225 4.3840876 4.5065775 4.397853 4.5165505 4.4120393 4.276283 4.30097
1368512_a_at 10.217701 10.209591 10.290935 10.202702 10.03683 10.280011 9.484497 9.73519 9.605687
1368513_at 6.312522 6.1411333 6.288108 6.622796 6.403439 6.2141666 6.4922624 5.9839067 6.372083
1368514_at 11.57946 11.517684 11.586728 11.683099 11.422546 11.604486 11.687815 11.382993 11.3587675
1368515_at 4.981699 5.327573 4.8696527 4.9763584 5.202195 5.074937 5.040943 4.854306 4.8443375
1368516_at 6.6384053 6.3762293 6.39847 6.2891703 6.27538 6.484091 6.185279 6.253308 6.1204944
1368517_at 6.811696 6.335491 6.0928144 6.439807 6.086893 6.0619283 6.319518 6.3084707 6.695787
1368518_at 8.061622 8.105737 8.050172 8.252239 7.7157016 8.079845 7.9415665 7.804167 8.058899
1368519_at 5.368861 5.3101473 5.2659173 5.326175 5.2521124 5.211644 5.5078936 5.1433554 5.432348
1368520_at 12.787641 12.848729 13.015153 13.006773 12.875697 13.200695 11.646804 12.584215 12.616519
1368521_at 6.805208 6.438675 6.5712447 6.5638876 6.349846 6.722166 6.4439898 6.5798326 6.493756
1368522_at 4.3302608 4.4095945 4.5614386 4.4276986 4.227337 4.218874 4.4205003 4.4205284 4.0591984
1368523_at 4.2043924 4.094616 4.2300053 4.0540657 4.2958393 4.101452 4.1073747 4.2228928 4.136726
1368524_at 3.6540778 3.8569655 3.8223262 3.8459318 3.8533893 3.6700242 3.791304 3.5872715 3.9046366
1368525_at 6.576245 6.522735 6.562596 6.545705 6.649832 6.594121 6.688039 6.619985 6.8821487
1368526_at 7.412491 7.4576645 7.484689 7.598948 7.22857 7.4755845 7.462922 7.3841004 7.337291
1368527_at 3.4737122 3.3619444 3.39658 3.1943164 3.311616 3.2794108 3.286339 3.3868575 3.3167405
1368528_at 8.796628 8.65263 8.726556 8.9605 8.712666 8.721399 8.791716 8.535504 8.588152
1368529_at 4.2834487 4.3539095 4.422541 4.372652 4.387943 4.46227 4.732825 4.3036876 4.286303
1368530_at 4.7546086 4.494479 4.5065565 4.8636255 4.9055896 4.7137613 5.3729725 4.840791 4.963961
1368531_at 3.5952103 3.6339376 3.5284765 3.5411856 3.5778613 3.576363 3.6437283 3.5766268 3.4164329
1368532_at 3.9458008 4.2577467 3.7497287 3.9386644 4.0952754 3.7655215 4.048071 3.8501222 4.2232695
1368533_at 5.311834 5.708721 5.598975 5.6006947 5.1038055 5.71766 5.6278057 5.3817835 5.475742
1368534_at 6.04491 6.3361616 6.0774584 5.9101887 6.570578 6.4022865 6.1024065 5.833704 6.128166
1368535_at 5.564046 5.71317 5.931703 5.5864353 5.6232824 5.4974127 5.7686224 5.3036995 5.4604616
1368536_at 10.655689 10.785964 10.9701605 10.751111 10.945583 10.590565 10.765847 10.63586 9.855454
1368537_at 5.80953 5.8351927 5.714577 5.7838736 5.869466 5.635274 5.939902 6.0690064 5.491095
1368538_at 8.241222 8.135545 8.0214205 8.178291 8.012046 8.02673 8.060527 8.2532625 8.212002
1368539_at 3.5601168 3.5307188 3.4238918 3.3338876 3.5163577 3.7018962 3.3446383 3.51294 3.388737
1368540_at 3.747245 4.304783 4.186343 4.267642 3.968959 4.025699 3.9884837 4.2908382 4.0251236
1368541_at 6.056238 5.9338694 6.029875 6.2493544 6.5138497 6.4464912 6.34824 6.058181 5.9974775
1368542_at 4.449063 4.574473 4.2380376 4.3067107 4.763944 4.233675 4.8780127 4.6779757 4.4023886
1368543_at 7.517051 7.656136 7.648583 7.5490365 7.237904 7.4405446 7.2669444 6.933992 5.008335
1368544_a_at 4.9100747 4.6434083 4.755162 5.139941 4.783887 4.733753 5.0522037 5.1168756 5.1359253
1368545_at 5.6412964 5.682638 5.5397882 5.768784 5.428073 5.5168433 5.2323437 5.3836117 5.094417
1368546_at 5.037958 4.8015275 4.8098116 4.5790005 4.601674 5.059192 5.2347445 4.8239603 4.6668243
1368547_at 4.23209 4.294019 4.1196294 4.115118 4.3512955 4.430717 4.434759 4.1287985 3.9423716
1368548_at 3.3579493 3.2741349 3.276448 3.3175323 3.2489777 3.1774042 3.1339185 3.2269258 3.3667512
1368549_at 9.405672 9.248502 9.36256 9.397251 9.372736 9.457183 9.264025 9.438917 9.271452
1368550_at 4.9256735 5.1001444 4.766677 4.924792 4.9348097 5.2830224 4.8424134 4.9443645 4.92157
1368551_at 5.022792 4.7610106 4.757029 4.8506474 5.157015 4.985645 4.872697 4.906216 4.6682043
1368552_at 10.760959 10.862012 10.858294 10.81417 10.891374 10.805758 10.838079 10.957364 10.771691
1368553_at 5.212208 5.4151793 5.113268 5.127825 4.998409 4.917941 5.0376186 5.332532 5.014636
1368554_at 5.685212 5.668618 5.4308515 5.470168 5.4725523 5.4879866 5.901326 5.5102544 5.45166
1368555_at 5.2208357 5.5500965 5.5605354 5.7058153 5.2882037 5.6904445 5.269074 5.3634896 5.6894197
1368556_at 4.637702 4.5058813 4.832427 4.7486086 4.6492023 5.036488 4.746665 4.5718083 4.669366
1368557_s_at 4.5332804 4.751126 4.909757 4.751955 4.351198 4.7096567 4.6478333 4.62288 4.645631
1368558_s_at 7.6876836 7.998441 8.043404 8.158419 7.674082 8.139346 7.802608 7.1755047 8.287624
1368559_at 5.4205036 5.569621 5.4742126 5.5947137 5.4439178 5.7266316 5.772651 5.6299086 5.468035
1368560_at 5.3014827 5.66556 5.3204885 5.2537 5.2907343 5.2888937 5.52889 5.0031147 5.393571
1368561_at 4.1856356 4.237669 4.007601 4.2051935 4.232953 4.4086256 4.2159376 3.8966672 4.6093645
1368562_at 5.0620975 5.035262 5.395546 5.262553 5.2860117 4.984581 5.3405666 5.0795484 5.2308593
1368563_at 6.8442554 8.060019 7.4183235 8.3895 7.1855845 6.704625 7.5385704 7.2523026 7.9307275
1368564_at 4.6916733 4.765024 4.7666903 4.7315593 4.7771964 4.7836394 4.8247447 4.7987022 4.9395647
1368565_at 4.6912394 4.46367 4.492724 5.484204 4.943429 5.806695 4.478425 4.634294 5.0077696
1368566_a_at 11.415377 10.947633 11.053495 10.893264 11.460823 11.10813 11.364971 11.484163 11.0003605
1368567_at 7.6028857 7.5981355 7.368309 7.522819 7.4269958 7.2637415 7.0263634 7.3688374 7.6139016
1368568_at 5.942804 5.9069843 6.2455416 6.0071826 6.0197973 6.00075 6.0217724 5.752697 5.9698763
1368569_at 4.3313913 4.1509323 4.223966 4.603296 4.081059 4.1109204 4.0363097 4.172558 7.1930513
1368570_at 7.747515 7.641773 7.757173 7.4785767 7.422355 7.5740175 7.506961 7.6636176 7.4079213
1368571_at 4.1532736 4.5495024 4.3657484 4.3210034 4.244748 3.9230137 4.4205008 4.3121586 4.596383
1368572_a_at 5.4079194 5.5966907 5.330871 5.24442 5.6472397 5.6518626 5.6772294 5.3731866 5.4185247
1368573_at 8.008053 7.9516706 8.056272 8.0442505 7.702539 7.8753223 8.017777 8.145317 7.9663315
1368574_at 9.969849 9.757098 9.736235 9.730729 9.822458 9.823916 9.796485 9.736293 9.888935
1368575_at 5.452782 5.453112 5.5526395 5.429339 5.650106 5.552547 5.630698 5.292205 5.5658894
1368576_at 4.419016 4.340317 4.5790586 4.538742 4.534107 4.5304694 4.391987 4.211043 4.3350716
1368577_at 3.7058215 3.4822102 3.6558475 3.5554514 3.644104 3.61394 3.5915635 3.5993378 3.5325475
1368578_at 5.1702433 5.004362 4.993038 5.043454 5.0199575 5.14848 4.848915 5.133006 4.7888293
1368579_at 4.789564 4.7273383 4.841603 4.7545133 5.0216403 4.7982435 4.996667 4.8630853 4.903592
1368580_at 6.057113 6.4219985 6.3867984 6.09964 6.4770956 6.176538 6.2090554 6.0935435 6.1724215
1368581_at 5.5233107 5.6916676 5.2054467 5.2778797 5.7088203 5.759016 5.9889197 5.492919 5.6230316
1368582_at 4.2824116 4.203927 4.273466 4.3549385 4.4214525 4.3573294 4.279207 4.043188 4.0160136
1368583_a_at 14.006578 13.825234 13.810974 13.956099 13.838068 13.779993 13.930842 13.877507 13.826559
1368584_a_at 4.4374237 4.5987387 4.486881 4.8082557 4.6590395 4.923664 4.8800526 4.449731 4.5969357
1368585_at 5.9404387 5.825722 5.9195533 5.9223895 6.2178717 6.3217254 6.00796 6.0525956 5.9535384
1368586_at 5.1513553 5.32425 5.0581045 5.2123575 5.3807726 5.3173237 5.1393175 5.1848335 5.264615
1368587_at 13.761291 13.838587 13.642846 13.874027 13.856333 13.832117 13.766695 13.815328 13.738129
1368588_at 5.904222 6.230346 6.4004955 6.1402593 6.687019 6.427044 5.7676697 6.701291 6.6874332
1368589_at 8.382377 8.171064 8.238953 8.440136 7.1096864 7.3499374 7.3590164 8.390905 7.1755714
1368590_at 3.942352 3.9202886 3.9983869 4.364244 4.0468144 4.2068315 4.281868 4.0070467 3.9468105
1368591_at 8.881263 8.908124 8.988163 9.002377 9.002351 8.897227 8.808156 8.707008 8.705307
1368592_at 7.982777 7.0605145 7.642693 7.7680655 7.373218 7.8309436 7.5372357 7.415482 7.799335
1368593_at 8.856691 9.009232 8.808029 8.715233 8.508226 8.885706 8.5624275 8.776806 8.687483
1368594_at 5.2786074 5.340445 5.1683187 5.143507 5.4402595 5.3843975 5.5138297 4.905386 5.268758
1368595_at 4.7461996 4.792028 4.3829803 4.5888996 4.606594 5.0365195 4.8325953 5.159469 4.4632454
1368596_at 6.4848967 6.930005 6.9660325 6.9382973 6.8238106 6.5987597 6.9129763 6.9227095 6.710847
1368597_at 6.2734175 5.9014897 6.0523915 6.1279373 6.388487 6.225644 6.1857934 6.2462177 6.3691874
1368598_at 6.253729 6.3304267 6.534266 6.6742578 6.6191077 6.586079 6.6794376 6.774736 6.581721
1368599_at 5.968733 5.9504848 6.012833 6.1176105 6.1860266 5.904623 6.007291 6.0190325 6.206795
1368600_at 10.471487 10.273615 10.335427 10.420892 10.538288 10.268617 10.167231 10.371283 10.454812
1368601_at 4.791732 4.54797 4.741207 4.623445 4.728099 4.8601575 4.6871963 4.6640763 4.6351304
1368602_at 3.9204996 4.03525 3.9082563 4.160781 3.9041104 3.999719 3.82948 3.8689706 4.251421
1368603_at 4.702636 4.700963 4.65834 4.889212 4.684698 4.8116045 4.743433 4.6321316 4.7460823
1368604_at 4.753072 4.794336 4.9304185 5.111129 4.809934 4.918914 4.9349146 4.8889937 4.8967695
1368605_at 4.800559 4.7266955 5.0197625 4.646006 4.2984166 4.907032 4.6611195 4.490401 4.7765245
1368606_at 4.4112525 4.4114428 4.4138 4.151913 4.2996864 4.1425405 4.5005856 4.2907124 4.192844
1368607_at 8.603178 9.004297 8.250135 5.9281635 8.622267 6.8306994 6.0031877 6.884608 6.2860513
1368608_at 10.300224 10.059709 10.066101 10.017342 10.126064 10.129735 9.997164 9.956552 9.724562
1368609_at 12.49367 12.617716 12.656094 12.654077 12.551625 12.6718235 12.698287 12.775533 12.737657
1368610_at 4.334736 3.986198 3.9470413 4.018366 4.284027 3.9378214 4.1031466 3.900532 4.0389423
1368611_at 4.004593 4.2661953 3.9530315 3.8326154 3.9364724 4.366901 4.066427 4.1004753 3.933758
1368612_at 5.143442 5.484963 5.3724384 5.366436 5.523101 5.3608327 5.374128 5.318369 5.237311
1368613_at 4.1900415 4.345171 4.453201 4.5049734 4.5145173 4.6368833 4.44069 4.1734004 4.7275443
1368614_at 7.613466 7.3830824 7.498461 7.467119 7.726158 7.499421 7.11093 7.261902 7.535057
1368615_a_at 5.195804 4.843673 4.873575 4.877479 4.972237 4.966586 5.002988 4.879372 4.987442
1368616_at 6.1494927 6.161865 6.31673 5.960694 6.1507964 6.3301206 6.132231 6.1907988 6.187908
1368617_at 4.7139516 4.3019066 4.2745905 4.7547984 4.9498916 4.257467 4.6157207 4.750735 4.0803604
1368618_at 9.113774 9.12528 9.200083 9.25019 8.882894 9.19022 9.219118 8.910007 9.072133
1368619_at 5.134823 5.1821213 5.290619 5.2199197 5.208795 5.5966268 5.529844 5.3238173 5.4552717
1368620_at 5.64091 5.9217267 5.8764653 5.938811 5.9821253 5.846346 6.043685 5.86028 5.838403
1368621_at 10.731897 11.1131115 10.885751 10.82622 10.418856 10.962118 10.631369 10.762248 10.995797
1368622_at 4.1996803 4.3670874 4.404226 4.416174 4.5465813 4.544609 4.4606895 4.2623215 4.41856
1368623_at 4.5359135 4.778822 4.580508 4.4676924 4.770027 4.663409 4.7438498 4.3763847 4.4813185
1368624_at 3.7768877 3.8258896 3.7240875 3.6694245 3.7353945 3.8436143 3.6612637 3.9598029 3.8938034
1368625_at 5.4518166 5.511091 5.317903 5.3432107 5.382207 5.443657 5.412722 5.159764 5.294278
1368626_at 4.5856695 4.832954 4.4823017 4.5895953 4.66818 4.4269557 4.844922 4.902944 4.5409584
1368627_at 12.710672 12.909044 12.736816 12.924032 12.714605 12.91919 12.998201 12.974249 12.843671
1368628_at 3.654059 3.714951 3.8444445 4.116637 3.8649826 3.8436143 3.7115653 3.9517844 3.7773082
1368629_at 4.7747736 4.717037 4.786135 4.8411045 4.959968 4.9047284 4.901391 4.6720505 4.854152
1368630_at 4.014058 3.6088564 3.424862 3.5674598 3.7383897 3.4987338 3.7530794 3.528783 3.2759676
1368631_at 4.54157 4.4096007 4.359741 4.1529226 4.4259048 4.8204875 4.189994 4.24324 4.3984084
1368632_at 3.4073534 3.411886 3.4682083 3.175645 3.5604873 3.3780107 3.3593867 3.4021122 3.1585655
1368633_at 3.4073749 3.649818 3.5834289 3.5096889 3.509629 3.7552304 3.5586255 3.3947535 3.5387156
1368634_at 8.204449 8.075214 8.089987 8.149288 8.274979 7.9777927 8.215162 7.926704 7.9552255
1368635_at 4.1939826 4.1852627 4.2317147 4.3266983 4.2537937 4.4104557 4.4553537 4.439931 4.2400975
1368636_at 5.731983 5.560293 5.7902246 5.667765 5.99127 5.870807 5.8819346 5.915966 5.973426
1368637_at 4.1846304 4.2694297 4.2788258 4.1227593 4.3084254 3.9911423 4.203001 4.138775 4.2177362
1368638_at 5.5162153 5.3854866 5.4700537 5.4435835 5.4872494 5.3461084 5.410229 5.149113 5.1973906
1368639_at 4.2043924 4.249538 3.9704232 3.8552232 4.1151342 4.054035 4.228695 3.936494 4.352064
1368640_at 5.3792124 5.5884914 5.6666336 5.6527596 5.7145753 5.494166 5.967479 5.677107 5.30049
1368641_at 4.2254252 4.202412 4.0477657 3.9592729 3.983811 4.124342 4.1953773 4.0701933 4.326101
1368642_at 9.075806 9.303163 9.249915 9.449682 9.071297 9.089376 9.350345 9.277795 9.094352
1368643_at 4.25974 4.074274 4.38338 4.506858 4.2875547 4.2349863 4.357375 4.366708 4.520606
1368644_at 4.7204757 4.6386957 4.650456 4.902915 4.6987023 4.557035 4.7720613 4.5704045 4.598672
1368645_at 5.7654257 6.1809616 6.078441 6.0071826 6.208179 5.776585 5.992944 6.293301 6.115338
1368646_at 7.8824277 8.074527 7.85535 8.196927 8.027182 8.194394 8.179982 8.065941 8.104165
1368647_at 7.4423795 7.3873463 7.3636684 7.255298 7.3109136 7.468678 7.22437 6.9128838 7.3954954
1368648_at 4.3297405 4.6004868 4.7488203 4.727592 4.533385 4.68846 4.66963 4.4659204 4.546472
1368649_at 7.87557 7.8068275 7.9419785 7.936709 7.481732 7.687593 7.619921 7.821119 7.871329
1368650_at 7.0148454 6.99791 8.164334 7.662609 6.915918 7.8687124 7.5976667 7.477938 8.803775
1368651_at 10.731818 10.545953 10.583452 10.960418 11.238828 10.994153 9.845592 10.803565 11.341247
1368652_at 6.7856746 6.9670935 6.8946233 6.914855 6.973965 6.583982 6.817304 6.968904 6.9326963
1368653_a_at 10.730591 10.873942 10.978525 10.899814 10.965567 11.033067 10.918746 10.959549 10.974178
1368654_at 5.626232 5.862697 6.0047603 5.6687975 5.975993 6.0671563 5.3971643 5.9535184 5.834352
1368655_at 9.4384575 9.678582 9.5227585 9.588362 9.381332 9.5434065 9.452501 9.353027 9.381231
1368656_at 3.9592972 4.106818 3.9237247 4.3859634 4.2472887 3.943198 4.2463007 3.7419674 3.891168
1368657_at 3.9482522 3.84002 3.6865594 3.8774197 3.9838529 3.7976432 3.8907635 3.821254 3.793352
1368658_at 4.582137 4.5490174 4.723499 5.1325693 4.7919145 4.643226 4.44069 4.8231726 4.6115184
1368659_at 10.789797 10.336454 10.405454 11.260529 10.478717 10.887794 10.459801 11.000095 10.7156105
1368660_at 4.899994 4.8920307 4.973925 5.0244474 5.11576 4.8295736 4.797876 5.001481 4.944603
1368661_at 6.5489445 6.81571 6.6934347 6.9072394 6.813504 6.8119144 6.6641474 6.5224323 6.74376
1368662_at 7.27866 6.876838 7.0430946 7.25423 6.5212107 6.989365 7.2164965 6.7478356 7.1376734
1368663_at 3.7990458 3.7842886 3.893392 3.725676 3.8069723 4.0981426 3.8922505 4.0320024 3.807471
1368664_at 5.861011 5.7520957 5.516945 5.5481415 5.748044 5.6959043 5.730529 5.520524 5.619597
1368665_at 8.479168 8.383297 8.515175 8.460449 8.516628 8.499485 8.388887 8.54065 8.552046
1368666_a_at 3.9929185 3.7417917 3.936954 3.9372191 4.179409 3.835158 3.7342854 3.9973063 3.9015548
1368667_at 5.43152 5.66752 5.65456 5.836579 5.7560883 5.7629204 5.9128942 5.754259 6.2734957
1368668_at 8.955866 8.908483 8.845038 8.849302 8.907061 8.704713 8.424141 8.969018 8.738149
1368669_at 7.1747556 7.5595284 7.5848947 7.2782974 7.1015916 7.4507017 7.3560963 7.3819513 7.4224944
1368670_a_at 5.8228054 6.197852 5.667415 5.970685 5.8343554 5.719879 5.918058 5.6431932 5.8688307
1368671_at 6.301763 6.6377454 6.336116 6.3590136 6.6467066 6.573136 6.224954 6.273328 6.306762
1368672_at 4.6024904 4.706718 4.903253 4.683643 4.7684584 4.4345064 4.6381636 4.3709874 4.910451
1368673_at 4.091259 4.030209 4.1121492 4.173927 4.105145 4.316552 4.3657947 3.9942832 4.1744757
1368674_at 11.30642 11.416731 11.589308 11.591374 11.430399 11.65315 11.278224 11.468114 11.619054
1368675_at 7.3471994 7.2578373 7.2979336 7.2037897 7.4880443 7.193995 7.584292 7.633222 7.409232
1368676_at 5.252331 5.288398 5.3449736 5.2660365 5.7033777 5.448979 5.2897067 5.4331684 5.26574
1368677_at 3.8797126 3.6197271 3.8005679 3.7870975 4.0876436 3.9087818 3.911049 3.8947556 3.7708435
1368678_at 4.5948668 4.5391054 4.4125104 4.487831 4.561289 4.2916117 4.5990415 4.438822 4.483
1368679_a_at 7.149553 6.951046 7.119624 7.124959 7.072382 6.733309 6.8200674 7.0395107 7.2825084
1368680_a_at 4.815297 4.953375 4.705553 4.696752 4.969807 4.4920864 4.863192 4.6835856 4.7272186
1368681_at 6.395955 6.502009 6.4377193 6.634459 6.838756 6.5921664 6.740357 6.503559 6.420505
1368682_at 4.677846 4.632468 4.6507587 4.601015 4.659442 4.375687 4.702108 4.6562476 4.5325346
1368683_at 3.4126494 3.2312372 3.2821412 3.2590108 3.3322268 3.4717348 3.4804926 3.3485932 3.3853037
1368684_at 5.739765 5.4508142 5.686003 5.788008 5.8326077 5.4532433 5.81299 5.486458 5.6701097
1368685_at 5.379195 5.033939 5.0608225 5.1603966 5.384514 5.006217 5.2433295 5.3192115 5.0858483
1368686_at 13.993457 13.984152 13.994828 14.019935 14.041765 13.94398 13.929988 13.963096 13.9514475
1368687_at 5.993223 5.8370814 5.997458 6.0966063 5.941197 5.816787 5.91592 6.072536 5.935427
1368688_at 4.899813 4.847232 4.912745 5.004181 4.8168564 4.7942276 4.938795 4.7708015 4.857189
1368689_at 4.4353886 4.190999 4.471068 4.242436 4.560207 4.4917026 4.288922 4.0934324 4.384517
1368690_a_at 4.267593 4.5239344 4.6705437 4.3324046 4.5424533 4.605277 4.3132267 4.3182073 4.328911
1368691_at 4.7927246 5.094221 4.8305593 4.8844213 5.3014407 4.9396625 4.795566 4.922376 4.731762
1368692_a_at 8.030352 7.90595 8.470933 8.49342 9.020986 8.797651 8.281913 8.599874 8.804309
1368693_at 6.7359343 6.946404 6.8087854 6.8444047 6.53774 7.008882 6.910526 6.7874203 6.617386
1368694_at 4.429163 4.5417714 4.381819 4.427264 4.5241556 4.5005245 4.3234525 4.295122 4.2953978
1368695_at 12.585998 12.524925 12.431644 12.666677 12.54724 12.492059 12.559066 12.596009 12.496625
1368696_at 5.6042185 5.6059875 5.4710593 5.098158 5.613525 5.4140944 5.3786592 5.188752 5.3797455
1368697_at 3.9240725 3.9514937 3.8701308 3.9026744 4.1131315 4.0704527 3.7069285 3.6930494 3.8716116
1368698_at 5.819983 6.364826 6.1608057 6.461795 6.4600263 6.137097 5.7396054 6.0570097 6.506012
1368699_at 4.285631 4.2763605 4.250579 4.374312 4.473291 4.2466536 4.473932 4.361687 4.1842403
1368700_at 4.6439776 4.3869724 4.2685328 4.306915 4.411899 4.363019 4.428509 4.3705564 4.4895706
1368701_at 5.3280616 5.2469325 5.266628 5.2448783 5.4220047 5.503243 5.500163 5.3055086 5.1734915
1368702_at 9.0622835 9.012778 9.544504 9.028043 9.031537 9.423668 9.224553 9.796125 9.238179
1368703_at 6.5004916 6.502548 6.223779 6.2837863 6.4481425 6.185114 6.2191567 6.3992777 6.1656294
1368704_a_at 4.434223 4.5466137 4.5997944 4.7244825 4.3949804 4.6644306 4.6381636 4.491728 4.5976677
1368705_at 5.1045556 4.941779 5.0402327 5.126728 5.1097507 5.1179523 5.2645116 5.0100913 5.117046
1368706_at 12.031646 12.056424 11.97725 12.039355 11.834781 11.861274 12.197363 12.090469 11.877748
1368707_at 13.558501 13.5723915 13.5186615 13.534094 13.4986 13.470088 13.51245 13.594204 13.529665
1368708_a_at 5.087402 4.8985844 5.073137 4.769916 5.4411073 4.940137 4.974871 4.991752 5.173938
1368709_at 4.159091 4.325343 4.0503016 4.3690243 4.0876436 4.2690787 4.2037888 4.1351337 4.1552305
1368710_at 6.8189874 6.6897717 6.6612225 6.5186076 6.8608494 6.675544 6.7597466 6.8145165 6.718075
1368711_at 8.898488 8.04443 8.422415 9.060845 8.058818 9.720868 9.510578 8.851575 9.36945
1368712_at 7.8098726 7.597714 7.5082006 7.840157 7.513221 7.9167423 7.297501 7.5378695 7.83413
1368713_at 4.754198 4.704894 4.619099 4.5141487 4.703748 4.502107 4.578537 4.747496 4.692528
1368714_at 3.7013698 3.722907 3.6208048 3.7290528 3.6154532 3.7190726 3.5803177 3.729947 3.645314
1368715_s_at 4.080814 4.230768 4.287615 4.3690243 4.4753566 4.2110453 4.1615787 4.2475123 4.318531
1368716_at 4.31639 4.350752 4.2240276 4.3363953 4.409355 4.469354 4.3015337 4.432449 4.3238893
1368717_at 10.196581 10.265143 10.249837 10.21 10.122399 10.130934 10.0221 10.058504 10.055121
1368718_at 6.6672254 4.576843 7.1096444 7.9269347 6.325053 8.014067 10.156624 10.636145 11.673158
1368719_at 5.195804 5.2295995 5.3864684 5.0332756 5.436886 5.202691 5.411353 5.059686 5.3182487
1368720_at 12.674836 13.183626 13.14269 12.897576 13.090754 12.91477 12.777021 12.704454 12.613911
1368721_at 6.094969 6.2636943 6.08071 5.991806 6.3792095 6.074696 6.170688 6.3903303 6.3127465
1368722_at 3.8176146 3.7341094 3.659967 3.510252 3.7822795 3.6746514 3.8678517 3.7134495 3.7393286
1368723_at 5.1592884 5.125334 4.779019 4.8618565 4.835712 4.938312 5.0627756 4.628872 4.938935
1368724_a_at 6.0746083 6.4806943 6.191047 5.9922614 6.0430474 6.3543515 6.1756353 6.4052835 5.936768
1368725_at 4.8532248 4.8364544 4.6220107 4.7311044 4.808131 5.0395 4.923587 4.8861 4.873602
1368726_a_at 6.3979044 6.1885386 6.255161 6.188578 5.7510777 6.152283 6.1004553 6.4536867 6.281076
1368727_at 3.4020832 3.756392 3.8312747 3.6129076 3.6345809 3.4312701 3.82948 3.6875942 3.7150462
1368728_at 5.396676 5.606053 5.6372843 5.578242 5.5004616 5.4532433 5.4204874 5.4033766 5.1539855
1368729_a_at 4.504033 4.5302324 4.322289 4.5153685 4.7311726 4.2954483 4.328023 4.509856 4.503632
1368730_a_at 4.5644603 4.849544 4.822187 4.6111026 4.4043884 4.7192125 4.687188 4.7106786 4.3443747
1368731_at 13.398344 13.370491 13.343637 13.202834 13.388014 13.44722 12.916729 13.22542 12.986102
1368732_at 6.648462 6.3361616 6.6568184 6.6702757 6.5931897 6.414545 6.4784675 5.886892 6.4623294
1368733_at 13.1928425 13.433222 13.225386 13.235589 13.02026 13.343462 13.11698 13.234164 13.09166
1368734_at 4.6484485 4.7208242 4.283821 4.52691 4.475357 4.926239 4.9284935 4.692836 4.7942467
1368735_a_at 4.479128 4.206238 4.2395496 4.115118 4.1984096 4.2225494 4.1512976 4.1935816 4.307355
1368736_at 3.6908712 3.7726526 3.7861402 4.0505104 4.214883 4.2683225 4.2465277 4.1310444 3.9028745
1368737_at 5.3378086 5.3599796 5.187667 5.266652 5.6236444 5.5274396 5.537135 5.292659 5.5394726
1368738_at 3.670326 3.636356 3.8254023 3.9515903 3.7293656 3.6696978 3.5873792 3.8212814 3.8076918
1368739_s_at 4.699176 5.085948 5.1830335 4.9659677 4.8481307 5.161855 5.3281074 4.8375177 5.030997
1368740_at 4.340355 4.553188 4.285792 4.563255 4.51126 4.2356443 4.660327 4.4044657 4.3680167
1368741_at 13.529637 13.3455925 13.469471 13.36975 13.343576 13.304313 13.344565 13.441571 13.203993
1368742_at 7.130163 7.123388 7.286028 7.078714 6.9871206 7.1418786 7.1013894 6.9947896 7.1970325
1368743_a_at 3.8343096 4.4114532 4.156514 4.01669 4.0922356 4.2039614 4.2894206 4.1296835 4.276584
1368744_a_at 4.2025366 4.551057 4.2195206 4.2029233 4.5139704 4.0768056 4.0522485 4.15043 4.0088387
1368745_at 6.6827035 6.5980816 6.2937293 6.9777083 6.4734826 6.4183354 6.6988816 6.1714807 5.918554
1368746_a_at 5.2579174 5.792442 5.530089 5.494279 5.8817005 5.651657 5.457185 5.5488377 5.4267125
1368747_at 4.3454914 4.4910045 4.734902 4.659668 4.8484135 4.74114 4.535019 4.917464 4.6502595
1368748_at 5.454114 5.4838147 5.4915295 5.4451804 5.8623686 5.580898 5.3309317 5.9161077 5.266617
1368749_at 5.797822 6.0124125 5.889561 5.9204865 5.9101624 5.9861345 6.0547113 5.791736 5.9899945
1368750_a_at 4.305935 4.1386642 4.1642723 4.2165136 4.438974 4.323068 4.11106 4.2623215 4.4690723
1368751_at 4.201703 3.7728717 4.044553 3.689295 3.637604 4.241043 3.9321387 3.844829 4.0260305
1368752_at 4.2405486 4.2758017 4.2663665 4.2232227 4.3137293 4.299473 4.0049753 4.1747108 4.174224
1368753_at 4.2675924 4.0975847 4.0819807 4.0471506 4.1116157 4.126278 4.20457 3.9775112 4.238263
1368754_at 6.1478624 6.5075607 6.0575294 6.3358283 6.4437103 6.412637 6.2202835 6.1419296 6.683565
1368755_at 10.648132 11.045739 11.058751 10.845421 10.946505 10.913007 10.842168 10.863051 10.996828
1368756_at 5.282645 5.516431 5.275791 5.283292 5.3888493 5.343707 5.4680634 5.0788393 5.159371
1368757_at 4.3019032 3.8223915 3.9434676 3.874833 3.8249714 4.0596266 4.1936293 4.124291 4.0874343
1368758_a_at 5.259127 5.202592 5.2015953 4.7887115 4.9382215 5.1026855 5.146263 5.0780973 5.002693
1368759_at 5.7634525 5.3340745 5.258652 5.5343394 5.3996706 5.771437 5.658778 5.3797026 5.663488
1368760_at 4.273903 4.1324763 4.2009277 4.020357 4.4199295 3.9261107 4.399978 4.111138 4.088144
1368761_at 3.8956323 4.1365566 3.8811018 4.0652804 4.0259123 4.027671 4.111294 3.997854 4.0100374
1368762_at 10.229478 10.736955 9.362328 10.170546 9.481198 6.1344466 10.047327 9.436094 5.8374915
1368763_at 5.0013533 5.0458736 5.312845 5.0035963 4.9095287 5.140055 4.988392 5.159025 4.9978905
1368764_at 3.4031842 3.450416 3.438398 3.5601034 3.5511417 3.4369752 3.6495051 3.4185257 3.5417905
1368765_at 4.780228 4.6535826 4.944471 4.8372936 4.6790967 4.804862 4.797762 4.767093 4.9610453
1368766_at 4.5956407 4.9138927 4.555954 4.736169 5.009286 4.445229 4.971425 4.796996 4.7815104
1368767_at 5.603695 5.612814 5.7497063 5.810204 6.198252 5.9349804 5.797716 5.8009915 5.753064
1368768_at 5.7249737 5.7963142 5.716942 5.6773734 6.0302653 5.8098097 6.0056787 5.691659 5.499816
1368769_at 10.912014 11.209317 11.081545 11.179015 11.225475 11.187221 11.012701 11.279039 11.351902
1368770_at 3.8498168 3.9668853 4.091193 4.028296 3.9649882 3.6859848 3.817063 3.8811529 3.9483764
1368771_at 5.0517406 4.6882057 4.7228265 4.9559546 4.9383993 4.8264804 5.053535 4.7472515 4.7361383
1368772_at 5.4927626 5.4365606 5.370109 5.394625 5.546186 5.498452 5.5274234 5.6485643 5.165756
1368773_at 4.1709332 4.249538 3.9501324 3.956626 4.153519 4.2940307 4.174044 3.9598022 4.1648226
1368774_a_at 5.621003 5.627408 5.5845027 5.5504737 5.597962 5.8967566 5.458648 5.5250196 5.5388803
1368775_at 4.637991 4.180929 4.479174 4.3960752 3.422711 3.66448 4.079304 4.560978 4.233461
1368776_at 4.6077294 4.554137 4.613941 4.6665373 4.8996058 4.565769 4.5951524 4.4430237 4.544347
1368777_at 4.172835 4.5972166 4.7214537 4.4714203 4.512508 4.394596 4.4808464 4.483634 4.385684
1368778_at 7.283714 8.453387 8.132648 8.129531 8.391489 8.925121 7.3251743 7.310178 6.9652143
1368779_a_at 8.079133 7.934836 7.6558895 8.250697 7.85497 7.9294086 7.709005 7.511388 7.454658
1368780_at 5.348538 5.3746696 5.4460917 5.394075 5.31897 5.375972 5.521621 5.445401 5.244606
1368781_at 5.139044 5.1207576 5.128479 5.1660795 5.260188 5.031178 5.07924 5.0569315 5.1100492
1368782_at 3.9749823 3.9276917 4.210292 3.9020927 3.9354067 4.1173034 3.7548602 3.9723356 4.1705933
1368783_at 4.3948646 4.156554 4.368054 4.524647 4.5338883 4.584336 4.543919 4.1956577 4.1568737
1368784_at 9.285099 8.324963 8.76507 8.134752 8.212267 8.355146 8.322882 8.318012 8.359684
1368785_a_at 3.3684256 3.6011364 3.5357654 3.6578233 3.7612984 3.5757139 3.3883185 3.5651329 3.372994
1368786_a_at 4.3454647 4.2606015 4.3382196 4.466999 4.4648046 4.5708966 4.454752 4.1670923 4.4024305
1368787_at 6.2944736 6.3514333 6.0568304 6.314786 6.280052 6.0287323 6.3677645 6.1577 6.281881
1368788_at 4.5325985 5.007941 4.948653 4.9486065 5.0745335 4.690281 4.8019743 4.7408495 4.7578735
1368789_at 5.1295114 5.174719 4.9761086 5.432639 5.306576 5.573039 5.2365565 5.168124 5.3144417
1368790_at 12.1241865 11.993533 12.024472 12.038921 11.993575 11.996876 12.201735 12.078099 12.116581
1368791_at 5.291252 5.310873 5.3162193 5.165839 5.2232723 5.3706903 5.342138 5.190504 5.310148
1368792_at 6.206338 6.2255664 6.261166 6.1554213 6.2605696 6.185114 6.008292 5.9482536 6.2131734
1368793_at 4.4598885 4.8861656 4.9165964 4.5329075 4.5571957 4.848918 4.781706 4.467681 4.7978334
1368794_at 11.134857 11.075336 11.004407 11.011619 11.201507 11.054833 10.980772 11.138891 10.96951
1368795_at 6.729172 6.753702 6.6942687 6.5925875 6.9849625 6.763661 6.6793213 6.607274 6.7735677
1368796_at 6.1324844 6.4997478 6.3246193 6.213819 6.240898 6.3729067 6.4722342 6.264088 6.3385143
1368797_at 7.738219 8.270223 8.227346 7.222441 7.451904 7.358524 8.500744 7.9305477 7.051302
1368798_at 3.7862802 3.7277017 3.8554065 3.80794 3.7303832 3.7658665 3.6972926 3.7447946 3.6426165
1368799_at 5.436897 5.439463 5.612022 5.572637 5.618211 5.008403 5.692044 5.4376154 5.064191
1368800_at 4.3091683 4.1058173 4.280553 3.9713626 4.2311583 4.0268316 4.016396 4.1148233 4.2040462
1368801_at 4.096632 4.469982 4.215646 4.2049055 4.3093405 4.4221697 4.040682 4.4616356 4.222101
1368802_at 4.697953 5.079226 4.939761 4.9900746 5.030296 4.6453514 4.8434134 4.610121 4.9591637
1368803_at 4.75772 4.6238403 4.5999956 4.5235615 4.702048 4.6486225 4.724532 4.675494 4.9098654
1368804_at 4.046612 4.390478 4.053388 4.1490355 4.4880867 4.602703 4.3799376 4.372836 4.1739655
1368805_at 4.902484 5.273307 5.175578 5.083746 5.4479084 5.2888937 5.348213 4.90407 4.9882574
1368806_at 13.447252 13.574048 13.48086 13.525909 13.401837 13.481999 13.529657 13.59679 13.4745865
1368807_at 5.3576403 5.483815 5.4205294 5.6377354 5.8745027 5.9706545 5.794899 5.742464 5.459832
1368808_at 8.639055 8.52873 8.52208 8.533243 8.413297 8.448524 8.594936 8.400521 8.51473
1368809_at 9.114841 8.898737 8.904501 8.916165 8.894866 8.805042 8.848834 8.782037 8.864627
1368810_a_at 4.349701 4.22565 4.146891 4.2355986 4.344839 4.390791 4.4031863 4.352374 4.2895527
1368811_at 5.6190324 5.288717 5.537162 5.3731637 5.3939004 5.404076 5.7996387 5.4748635 5.201457
1368812_at 4.784391 4.8415246 4.6441073 4.617927 5.029481 4.674454 4.714038 4.591342 4.6919193
1368813_at 5.46042 5.254089 5.3598337 4.916085 5.2233 5.165823 5.1498823 5.1251507 5.195169
1368814_at 11.367858 11.409219 11.396708 11.311876 11.087495 11.416231 11.521415 11.194798 11.170892
1368815_at 5.586725 5.435236 5.6101665 5.499095 5.6063757 5.411104 5.4879875 5.51935 5.799222
1368816_at 4.543702 4.3027134 4.221927 4.4272537 4.234353 4.478284 4.0571136 4.343745 4.190344
1368817_at 9.68993 9.57565 9.761898 9.509577 9.544149 9.454946 9.251642 9.527601 9.380864
1368818_at 8.168811 8.200307 8.153762 8.009364 7.7554154 7.8507433 7.6752176 7.85133 7.652148
1368819_at 9.831191 9.822389 9.865523 9.715348 9.712226 9.698824 10.001437 9.849861 9.905256
1368820_at 7.3290043 7.0389466 6.9947476 7.099426 7.1368556 7.16086 6.9490166 7.1804905 7.2753787
1368821_at 6.0872655 6.031775 6.0921564 5.854144 5.8264666 6.241385 5.5287576 5.884773 6.0716715
1368822_at 6.750968 7.225821 7.1028523 6.8576436 6.7660346 7.193995 7.0033445 7.0477405 6.8603
1368823_at 3.6741214 3.8948312 3.8137317 3.6775794 4.0101833 3.663987 3.7222786 3.6363585 3.7940824
1368824_at 9.90345 9.753287 9.856111 9.665589 9.781229 9.846402 9.685758 9.758154 9.706705
1368825_at 3.4384477 3.8850312 3.5109258 3.5255299 3.7608345 3.5185 3.821366 3.4833424 3.5485303
1368826_at 13.250429 13.216432 13.220813 12.613542 13.324519 13.370503 13.297242 10.69069 12.874229
1368827_at 5.9518394 6.038464 5.686284 6.223506 5.8960776 5.6493363 5.56159 6.357851 6.284021
1368828_at 5.8068004 5.645264 5.7801843 6.0312567 5.6307793 5.745239 5.944872 5.697131 5.5394726
1368829_at 6.6586933 6.4488053 6.5267496 6.8643155 6.9184713 6.685004 6.8850756 6.7320137 6.9989686
1368830_at 5.1295733 5.220892 5.1876926 5.0735817 5.123166 5.441905 5.0789995 5.1697044 4.957548
1368831_at 9.041305 8.981732 8.868681 8.904514 8.9279995 8.818428 8.740491 8.829333 8.878685
1368832_at 7.3226366 7.248634 7.140125 7.1485705 7.410441 7.295256 7.223132 7.1667013 7.3850446
1368833_at 4.9484696 5.035936 4.709751 4.9859924 5.157102 5.0329556 5.032583 4.688198 4.645631
1368834_at 5.892365 6.195276 6.061994 6.028459 5.813434 5.8444033 6.043685 6.2259893 5.876911
1368835_at 9.112589 9.125162 9.164873 8.870861 8.92942 8.726862 8.647918 8.732075 9.224106
1368836_a_at 5.516809 5.8437195 5.7234855 5.7117286 5.7571282 5.889804 5.8947334 5.8391576 5.839752
1368837_at 7.052393 7.1469564 7.2361736 7.1776896 7.071471 7.068693 7.2678194 7.613643 7.3247046
1368838_at 7.388776 6.955784 7.0913606 7.1987047 6.975253 7.0335937 7.289661 7.305282 7.4632626
1368839_at 7.100841 6.873099 6.9945145 7.2736197 7.3033876 7.299389 6.9190903 7.1413517 7.107755
1368840_at 12.491443 12.267406 12.373954 12.237665 12.289065 12.443385 11.70539 12.199767 12.118912
1368841_at 7.280662 7.416725 7.3041945 7.274799 7.36733 7.3713923 7.4763794 7.1908813 7.329076
1368842_at 7.456734 7.129571 7.400819 7.4616632 7.119795 7.332093 7.339957 7.2465053 7.265246
1368843_at 9.463322 9.6485615 9.582205 9.608108 9.331071 9.415978 9.542801 9.700013 9.468819
1368844_at 9.049543 9.185705 9.196157 9.062719 9.216703 9.101929 8.937138 9.497761 8.881127
1368845_at 4.245781 4.2955675 4.2373285 3.934179 4.3258047 4.0404243 4.0512753 4.225063 3.9640474
1368846_at 5.0913315 4.9427423 4.707588 5.134239 5.07495 4.9780197 5.0477576 4.637083 4.9515257
1368847_at 9.289125 8.976263 9.023648 8.920451 9.033567 8.775047 8.795547 9.078861 8.915251
1368848_at 8.569492 8.434079 8.574719 8.33993 8.383734 8.563526 8.242776 8.511654 8.62183
1368849_at 7.9567566 7.8697286 7.8111553 7.7844987 7.8633466 7.7779737 7.9462886 8.043255 8.037696
1368850_at 5.296397 5.17622 5.479072 5.346821 5.303601 5.4532433 5.089486 5.3869777 5.30908
1368851_at 8.72948 8.589735 8.744041 8.806644 8.304182 8.702204 8.52722 8.402337 8.263135
1368852_at 10.724177 10.753157 10.802853 10.5800085 10.36704 10.569154 10.678875 10.441689 10.490752
1368853_at 3.630348 3.3671665 3.339647 3.4533594 3.8608563 3.7429445 3.4626772 3.3847747 3.6655805
1368854_at 3.7615368 3.5090992 3.6302412 3.7256567 3.6233003 3.706645 3.66808 3.7026196 3.6660798
1368855_at 5.871606 5.9855757 6.1197953 5.564414 6.004663 5.9282827 5.8031354 5.962548 6.03355
1368856_at 5.815226 5.7594433 5.71548 5.740942 5.6473045 5.6640453 5.7331157 5.667453 6.1224566
1368857_at 3.1654067 3.0043466 3.1556826 3.2633507 3.1220226 3.242689 3.333097 3.147035 3.1800668
1368858_at 3.4424725 3.7541492 3.7679236 3.6688602 4.016917 3.5882177 3.6617427 3.9048295 3.6766768
1368859_at 8.540422 8.500591 8.558457 8.356651 8.576789 8.363703 8.453994 8.636709 8.615307
1368860_at 4.606429 4.352207 4.5315466 4.4548655 4.6167507 4.470998 4.2276716 4.298099 4.392186
1368861_a_at 4.902749 5.183409 5.0290437 4.863984 5.116362 4.771106 5.0662203 4.785684 4.7219276
1368862_at 7.906851 7.519389 7.689063 7.576982 7.643526 7.640979 7.5110807 7.6038895 7.8163357
1368863_at 9.55023 9.412413 9.521082 9.478103 9.344923 9.516375 9.621561 9.642895 9.367161
1368864_at 3.655758 3.6932497 3.4778671 3.657196 3.6847708 3.7373075 3.5310833 3.7026196 3.4633033
1368865_at 3.7554576 3.4761388 3.7573874 3.4958065 3.6914015 3.5512395 3.4671445 3.4091368 3.5241058
1368866_at 6.0172176 6.1236672 6.166386 5.9952235 6.724135 5.9072237 5.9754314 6.105794 6.1532583
1368867_at 5.822149 5.5901 6.1630483 5.696851 6.00983 5.540886 6.018366 5.9620247 5.9561353
1368868_at 5.4333487 5.5065184 5.2579546 5.5210247 5.3888493 5.119913 5.1566467 5.3601837 5.4059486
1368869_at 6.1428204 6.098439 6.0412283 6.1019073 5.9253435 5.779227 5.770704 5.7812786 6.204347
1368870_at 8.063487 8.087771 8.354863 8.226924 8.193266 8.280334 7.1945415 8.1799135 9.178427
1368871_at 8.139142 7.791145 7.5672355 7.9930153 7.6677585 7.9313025 7.907502 7.951353 7.8039613
1368872_a_at 5.2968163 5.140494 5.3914394 5.110845 5.269968 5.0260367 4.9944406 4.9507804 5.193935
1368873_at 3.9083228 4.0924077 4.0972414 3.9360504 4.377722 3.7857454 3.8542795 3.943536 3.9576817
1368874_a_at 5.365307 5.1752567 5.439269 5.383082 5.5590186 5.6072087 5.516861 5.5129385 5.579179
1368875_a_at 7.417827 7.4009633 7.1589146 7.3217444 7.41899 7.460693 7.5769362 7.326399 7.455763
1368876_a_at 5.366417 5.239977 5.4358244 5.5389433 5.586406 5.1561823 5.42654 5.1003065 5.1749125
1368877_at 7.2682853 10.124951 10.498393 7.3009 10.462358 6.6522465 7.010475 6.908552 7.1346602
1368878_at 10.715631 10.015484 10.355044 9.7564945 10.065242 10.326461 10.462514 10.199571 10.985737
1368879_a_at 4.5042458 4.5984855 4.5020275 4.436085 4.3184586 4.5029783 4.5884686 4.292082 4.6127353
1368880_at 4.2555695 4.541507 4.5513577 4.5798125 4.7365375 4.504569 4.8219366 4.257939 4.3555427
1368881_at 9.0223055 8.65992 8.801653 8.884697 8.504684 8.611567 8.65323 8.923403 8.927557
1368882_at 4.308221 4.426201 4.551532 4.254586 6.08593 5.0583887 5.2190247 4.239115 4.8136454
1368883_at 5.0203366 4.910663 4.987054 4.8976345 5.541358 4.970579 4.9350076 4.7606077 5.097861
1368884_at 4.8090043 4.9644346 4.7140036 4.954152 5.084395 4.8047886 4.897869 5.128031 4.9483366
1368885_at 5.3603773 5.86524 5.5110693 5.588397 5.260319 5.3869877 5.3281074 5.4325113 5.6077843
1368886_at 8.909321 8.976788 9.130674 9.051019 9.171447 9.028886 9.080873 9.039144 9.054013
1368887_at 3.7108572 3.7028856 3.9223924 3.8731704 3.9738567 3.8834062 3.6311615 3.9290252 3.7917275
1368888_a_at 8.344416 8.569767 8.128063 8.101295 7.22309 8.40106 8.424927 8.698242 9.461342
1368889_at 7.35758 6.974636 7.105424 7.022621 7.0124984 6.9433174 7.0188003 6.801898 6.9458117
1368890_at 7.985601 7.6942945 7.816867 7.7852864 7.8384895 7.757911 7.7221346 7.941862 8.102957
1368891_at 6.1301312 5.8351927 5.9765463 6.024319 5.5811725 5.7563515 5.7930655 6.158524 5.721533
1368892_at 4.240499 4.3979616 4.1121492 3.9165866 4.3067107 4.1979303 4.196368 3.8429344 4.097498
1368893_at 4.460691 4.7036123 4.6106853 4.7153993 4.623885 4.771106 4.838144 4.623788 4.756628
1368894_at 4.9212875 4.898109 4.9157243 4.6290197 4.9874134 4.9488287 4.943698 4.8775215 4.979858
1368895_at 4.239569 4.3700337 4.2548814 4.513981 4.209778 4.366901 4.556162 4.304628 4.413446
1368896_at 5.7164927 6.292653 6.455466 6.1588764 6.5852513 5.516602 6.115077 6.1575494 6.4226527
1368897_at 4.2211933 4.33584 4.606929 4.510619 4.1898937 4.2293396 4.1750717 4.586693 4.4295564
1368898_at 5.0565534 5.1560016 5.2127457 5.515848 5.102029 5.4236674 5.1111865 5.2948766 5.342385
1368899_at 7.360318 7.330555 7.535077 7.0406823 7.3601346 7.067833 7.183026 7.2712793 7.484214
1368900_at 4.690606 4.7649555 4.9100723 5.095929 4.929886 4.9785175 4.973175 4.7939835 4.645631
1368901_at 4.5056 4.689539 4.5893087 4.45188 4.5394416 4.8828697 4.769615 4.4639587 4.5833797
1368902_at 6.0467777 6.161371 6.054152 6.0976605 6.4001336 6.2928987 6.1124535 6.0510554 6.1109376
1368903_at 7.4835353 7.3407226 7.4254384 7.540502 7.3721285 7.2168207 7.556142 7.6281066 7.3952885
1368904_at 6.1685944 6.145065 6.1276717 6.262751 6.304309 5.9815435 6.4092 6.131543 6.363639
1368905_at 8.008579 8.135424 8.131567 7.8431478 7.896935 7.867601 8.666548 8.074751 8.087545
1368906_at 3.3346906 3.609167 3.3341784 3.388934 3.556937 3.364381 3.4645407 3.4890935 3.574472
1368907_at 4.91974 4.736823 4.595947 4.8918734 5.1364617 4.6057553 5.061171 4.675684 5.046685
1368908_at 8.407678 8.043505 7.956819 8.332284 8.045633 7.964142 8.261393 8.088253 8.216822
1368909_a_at 6.8356614 6.6560817 6.5815086 6.545062 6.4400516 6.4639974 6.2902813 6.491591 6.688282
1368910_at 5.3610487 5.5198607 5.652347 5.4663877 5.528399 5.579841 5.3160434 6.0595865 5.814566
1368911_at 6.9200225 6.2166824 6.3922977 6.3129897 6.313903 6.020066 6.7215195 6.5396366 6.502832
1368912_at 4.4964547 4.34141 4.6193 4.5068994 4.009245 4.5939775 4.516496 4.3236866 4.6747103
1368913_at 3.8276951 3.8893313 3.7829468 3.9137607 3.8789353 3.5664382 4.0307446 3.6413112 3.661468
1368914_at 4.7952685 4.6287684 4.341068 4.5539694 4.29154 4.6338997 4.3272495 4.5817847 4.748806
1368915_at 10.981646 11.1195755 11.09065 11.123337 10.68146 11.019633 10.84191 10.918555 10.755335
1368916_at 10.6551285 10.619777 10.309642 10.530551 10.51057 10.5098 10.482404 10.414782 10.493645
1368917_at 5.585181 5.238685 5.3444233 5.2575474 5.205592 5.1107244 5.3836136 5.5621357 4.9015045
1368918_at 5.5009785 5.3037415 5.5735917 5.782916 5.675832 5.8488955 5.646491 5.368698 5.4564953
1368919_at 5.247356 5.0048594 4.977113 4.9071226 5.3750134 5.14548 5.0485544 4.8828516 5.0252943
1368920_at 4.9614663 5.303471 5.452886 5.4136376 5.495513 5.569432 5.526255 5.325718 5.1863046
1368921_a_at 5.7559104 5.8557267 6.0810933 5.927285 5.901591 5.9496903 6.0841947 5.914956 5.9691606
1368922_at 4.526312 4.7368927 4.852597 4.650569 4.668423 4.2777786 4.9959593 4.5248523 4.471836
1368923_at 4.678148 4.9394317 4.982013 4.909784 4.906175 5.0409865 4.91719 4.8786044 4.87309
1368924_at 10.396616 10.204275 10.18595 10.597194 9.989049 10.158074 10.275233 10.179555 10.451903
1368925_a_at 4.481628 4.2205772 3.9112804 4.2931623 4.1654387 4.3485065 4.5592833 4.421879 4.1358466
1368926_at 4.427647 4.5351973 4.55477 4.566456 4.5774183 4.6537857 4.8053856 4.6907773 4.5302334
1368927_at 6.5545344 6.66723 6.4597282 6.6357055 6.8601766 6.88809 6.613315 6.686468 6.880079
1368928_at 5.893831 5.8258605 5.984173 5.6620135 6.114764 6.182426 5.7471724 5.9528975 6.112359
1368929_at 6.1885424 6.1051965 6.4684463 6.0378795 6.0840664 6.4522543 6.012785 6.1661925 6.2496424
1368930_at 4.3880906 4.303335 4.2859206 4.3597846 4.256583 4.14987 4.2989388 4.1840615 4.232411
1368931_at 8.347391 7.868704 7.9285755 7.7138844 7.90991 7.988396 7.706892 7.843336 7.7881465
1368932_at 5.77678 5.750516 5.793911 5.5256324 5.478568 5.6826878 5.6489763 6.0266647 5.6676316
1368933_at 7.1275954 6.594092 6.9617324 6.8921437 6.8291826 6.7773376 6.931476 6.8519554 6.9036155
1368934_at 10.869324 11.067135 11.03332 10.757 10.638011 10.824894 10.94704 10.971121 11.13233
1368935_at 4.032793 4.2706366 4.3601203 4.1499414 3.9469297 4.1215305 4.0960383 4.260948 4.136726
1368936_at 10.814275 10.772811 10.927223 10.713434 10.75486 10.738763 10.814913 11.087361 10.8853655
1368937_at 5.600338 5.3707037 5.335001 5.432457 5.3815136 5.282399 5.308041 5.2580314 5.4872966
1368938_at 5.1649723 5.3756857 5.4540653 5.2653 5.2827787 5.496793 5.399333 5.2757387 5.367114
1368939_a_at 4.659263 4.4573183 4.4819274 4.3427296 4.5659103 4.5756645 4.681693 4.3608084 4.471033
1368940_at 10.281387 9.871296 9.397051 9.808077 9.830378 9.952982 9.363166 9.690659 9.334597
1368941_at 4.3623405 4.236799 4.1916723 4.343414 4.1696067 4.393427 4.418909 4.227944 4.403013
1368942_at 4.8232675 4.998179 4.692375 4.8289924 4.971754 4.7715683 4.8931127 4.5650535 4.9963026
1368943_at 13.205046 13.28217 13.432356 13.224328 13.189551 13.228817 13.218559 13.2347 13.289764
1368944_at 6.338448 6.6122227 6.5914564 6.295212 6.425274 6.590507 6.079195 6.5496454 6.5534363
1368945_at 5.6670375 4.8945045 4.9980726 5.3622565 4.9437027 5.104074 5.132914 4.9507804 4.8539157
1368946_at 5.710835 5.677354 5.727557 5.7228956 5.891625 5.769886 5.464558 5.811948 5.656045
1368947_at 8.132174 7.4487095 7.574658 7.488966 7.3144517 8.459335 7.347139 7.5488935 8.818639
1368948_at 5.450763 5.6514235 5.715535 5.511701 5.8264666 5.3172684 5.366617 5.779075 5.692999
1368949_at 4.345414 4.6460204 4.35124 4.509758 4.999327 4.446292 4.5732813 4.4575725 4.51069
1368950_a_at 5.623329 5.631827 5.8433743 5.4574423 5.825103 5.797269 5.725941 5.753772 5.5519366
1368951_at 4.3563046 4.475767 4.1518793 4.5212073 4.628013 4.415405 4.2803817 4.4250965 4.5614843
1368952_at 4.9953213 4.6463804 4.630353 4.78065 4.953315 4.5543084 5.021826 4.857766 4.51855
1368953_at 7.3250556 6.983011 7.1213026 7.1549954 7.6300263 7.37346 7.420718 7.632128 7.3862
1368954_at 4.81898 4.693314 4.5380406 4.5848613 4.931853 4.84905 5.1004505 5.003376 4.782999
1368955_at 7.035858 6.9494243 7.0728025 6.8815312 6.864834 6.913437 6.8715873 7.1169124 6.7832074
1368956_at 5.32383 5.422218 5.312211 5.324476 5.5826836 5.619964 5.485683 5.221745 5.248252
1368957_at 5.126287 4.772586 4.923065 4.987197 4.9031353 4.911076 5.082881 4.8058662 5.0578766
1368958_at 3.9316757 4.249538 3.8295057 3.9231288 4.3103085 3.859335 3.8127794 3.9307237 3.7576597
1368959_at 4.646087 4.602223 4.5603766 4.60036 5.1597257 4.997504 5.077667 4.812024 5.0568457
1368960_at 9.925333 9.930952 9.839213 9.566913 9.9450445 9.669272 9.850364 9.893607 9.859558
1368961_at 5.9768248 5.909123 6.1295433 6.064951 6.0238485 6.0102487 5.852747 5.611591 6.0450892
1368962_at 4.9222775 4.77061 4.9239187 5.031398 5.1051373 4.8361325 5.050414 4.9066467 4.5945916
1368963_at 6.205194 6.53822 6.463933 6.662125 6.34955 6.3776546 6.4405684 6.512804 6.328277
1368964_at 4.1073723 4.1262107 4.3874173 4.224094 4.24126 4.1106143 4.31736 3.9855325 3.9724278
1368965_at 5.578063 5.495185 5.575742 5.3968563 5.579645 5.4131947 5.2805295 5.506327 5.6438866
1368966_at 3.9739263 4.068556 4.1555214 4.1658683 4.266842 4.234709 3.9762611 4.0648727 3.9780147
1368967_at 7.355235 6.8192973 6.626638 6.7036796 6.674689 6.5278263 6.5971384 6.8956923 7.093829
1368968_at 4.6074 4.514209 4.4349236 4.4628725 4.4442816 4.465398 4.2825623 4.330876 4.370753
1368969_at 4.3139524 4.3663406 4.026348 4.1658683 4.2699075 4.1485395 4.3437276 4.199894 4.170046
1368970_at 5.1908784 5.1644053 4.7944827 5.1609755 5.1428356 5.0480614 5.3487773 5.0009146 5.3098197
1368971_a_at 4.976461 5.0251017 4.9251723 4.826778 4.6531744 5.0420513 5.0768533 4.6533833 5.057901
1368972_at 3.7969527 3.7024443 3.7640817 3.710868 3.9056578 3.8887165 3.82948 3.7388735 3.6235077
1368973_at 6.8703504 7.0333242 7.058608 6.822853 6.844329 6.7944202 6.885984 7.041247 7.224188
1368974_at 5.020981 4.806468 4.83753 4.936747 4.641684 4.764169 4.674099 4.5345 4.473449
1368975_at 5.9774127 6.385208 6.404095 6.423402 6.162818 6.4929743 6.042766 5.815961 6.352872
1368976_at 4.8552475 5.193132 5.070294 5.0978527 4.7255054 4.8382106 5.078557 4.8639154 5.336732
1368977_a_at 8.524821 8.40073 8.616335 8.336085 8.317539 8.389702 8.531095 8.824142 8.540632
1368978_at 5.6906176 5.752355 5.6069093 5.6798215 5.7885485 5.7496495 5.8363814 5.678718 5.6049457
1368979_at 6.191499 6.04113 6.0315733 6.1993217 6.383893 6.2494345 6.4425187 5.9153786 6.162103
1368980_at 5.901213 5.6418085 5.4715104 5.1328855 5.3391423 5.5049944 5.1187196 5.384669 5.0581045
1368981_at 3.6584728 3.681759 3.6062093 3.6826613 3.4131494 3.7525506 3.9317734 3.8156908 3.8274426
1368982_at 4.5460587 4.980271 4.865038 5.063652 5.1323977 5.081256 5.099033 5.096514 5.0670776
1368983_at 4.3921213 4.227187 4.441555 4.530722 4.5321374 4.44027 4.5062294 4.3800592 4.4677844
1368984_at 7.1949115 7.166934 7.0295086 6.9637876 6.7981467 6.833146 6.9587955 7.1994386 7.2643285
1368985_at 4.587886 4.248825 4.1139193 4.3934145 4.19841 4.3195086 4.29519 4.454706 4.496978
1368986_at 5.0228567 4.9402456 4.8526964 4.7495003 5.1337566 4.8935084 5.0970297 4.9442024 5.105133
1368987_at 5.73238 5.8351927 6.194555 5.7058153 6.0060406 5.617039 5.9808035 5.798761 5.930185
1368988_at 5.1958046 5.3552227 5.086274 5.3874307 5.0996323 5.299159 5.324588 5.2569375 5.242156
1368989_at 4.9537573 4.5646534 4.539582 4.624688 4.79365 4.7389417 4.6824136 4.6993375 4.546362
1368990_at 5.5578933 5.752009 5.8600006 5.811629 5.8852444 5.5510354 5.868326 5.8485103 5.7293515
1368991_at 5.9770103 5.6916375 5.4619265 6.144266 5.116687 5.621542 5.9508996 5.643263 5.4322286
1368992_a_at 10.281748 10.098655 9.614061 10.303007 10.402386 10.38632 9.911247 9.8246355 9.82686
1368993_at 4.7034597 5.284747 4.8710194 5.3454843 5.2842875 5.394166 5.2294383 5.2598186 5.09776
1368994_a_at 5.633821 5.731447 5.811091 5.4840393 5.640896 5.9846997 6.002378 5.680615 5.8980217
1368995_at 3.363972 3.4949121 3.608429 3.3915334 3.6918716 3.6555116 3.4698195 3.4909987 3.6227627
1368996_at 4.3948646 4.637734 4.6275663 4.6246157 4.5321374 4.771106 4.696974 4.6325707 4.618679
1368997_at 4.5802293 4.704403 4.626728 4.5452375 4.3661036 4.4564075 4.4019184 4.424756 4.2944736
1368998_at 3.8122401 3.692054 3.5357654 3.795271 3.9095478 3.701415 3.7829542 3.7121358 3.7791271
1368999_a_at 5.137043 5.3825226 5.2049994 5.227061 5.3888493 5.657673 5.367586 5.350773 5.350647
1369000_at 5.4234343 5.360636 5.3520017 5.100465 5.360583 5.265441 5.411625 5.168755 5.225472
1369001_at 4.095248 3.9703348 4.2056236 4.106987 3.947953 4.0000715 4.13976 4.057065 4.1027
1369002_at 4.078084 4.1667767 4.307579 4.3690243 4.587015 4.116846 4.3031826 4.154271 4.1849766
1369003_at 5.459103 5.19238 5.2869034 5.3610287 5.673318 5.285942 5.325074 5.269132 5.4902983
1369004_at 5.2606516 5.0025043 5.4120965 5.381584 5.540777 5.7224474 5.4253073 5.327477 5.4674244
1369005_at 4.483054 4.362746 4.6153507 4.670661 4.606552 4.7786407 4.443144 4.5222945 4.493677
1369006_at 4.1609497 4.1668653 4.132786 4.4913263 4.0891743 4.5165505 4.0276117 4.1004753 4.544211
1369007_at 5.822082 5.310874 5.439102 5.295915 5.575821 5.702529 5.3267612 5.44759 5.686061
1369008_a_at 4.2659903 4.321794 4.4141893 4.3914485 4.0978274 4.082061 4.5750732 4.6795354 4.3390975
1369009_at 3.9083228 3.7875116 3.7215216 3.7886527 3.8520792 4.0240097 4.082119 3.9222677 3.8052158
1369010_at 5.1445827 5.0175104 5.2134905 5.0959253 5.055206 5.3517904 5.3226633 5.3167963 5.1908436
1369011_at 12.632695 12.664443 12.844207 12.617924 12.729078 12.723348 12.574232 12.72988 12.887054
1369012_at 5.9914527 5.730477 5.8071065 5.8902364 6.138562 6.070398 5.773195 5.8994093 5.645902
1369013_a_at 10.754548 10.590986 10.611364 10.6229725 10.680634 10.684469 10.668858 10.690568 10.786256
1369014_at 4.4901514 4.4215016 4.717869 4.5195513 4.7272387 4.6723595 4.7085037 4.3633184 4.572447
1369015_at 4.8696837 4.9692698 4.841603 4.9840364 4.7284217 4.985267 4.629184 4.849604 4.5129237
1369016_at 5.293464 5.267444 5.303359 5.255005 5.3573623 5.1847434 5.112025 5.0972624 5.008317
1369017_at 4.5076723 4.3358397 4.3826203 4.412225 4.436182 4.391488 4.33572 4.4681535 4.6152816
1369018_at 5.48707 5.1417804 5.392726 5.2880096 5.6291757 5.527036 5.4968877 5.171801 5.34286
1369019_at 3.42226 3.450416 3.678604 3.7483702 3.8926268 3.5895865 3.8970025 3.6177623 3.7329938
1369020_at 5.0277834 5.0117245 4.7747164 4.8565645 4.828904 4.7222137 4.7117996 4.9042025 4.916363
1369021_at 6.1453424 5.947859 5.9900427 5.946915 6.263845 6.15165 6.0518837 5.947492 5.9801188
1369022_at 6.02365 6.0777855 5.8071632 5.9190173 6.241428 6.032812 5.824253 6.1257296 6.0635715
1369023_at 10.214171 9.910831 9.905893 10.03472 10.216965 9.864866 10.263468 10.221973 10.018347
1369024_at 6.7473783 6.4354877 6.674985 6.4444814 6.1944585 6.5594277 6.3036766 6.4162264 6.569756
1369025_at 4.610587 4.5906696 4.1044273 4.6384945 4.5775285 4.8298564 4.4707513 4.540769 4.5391507
1369026_at 5.721915 5.6066465 5.3203945 5.591103 5.6685767 5.7998886 5.7622647 5.7161207 5.732106
1369027_at 4.3976593 4.3557124 4.481331 4.386612 4.7359557 4.5444584 4.6525865 4.371602 4.409354
1369028_at 4.91988 4.807248 4.706175 4.7637687 4.7987638 4.671496 4.9398537 4.763722 4.6945443
1369029_at 5.3677845 5.359551 5.281512 5.64389 5.1573963 5.5057344 4.982473 5.256041 5.519163
1369030_at 4.273947 4.423797 4.157282 4.419171 4.3939576 4.3113394 4.248738 4.0393934 4.253188
1369031_at 8.386226 8.280207 8.25024 8.271076 8.122914 8.148568 7.9276543 8.048613 8.208422
1369032_at 7.683963 7.552745 7.793116 7.625507 7.767054 7.882288 7.935787 7.836483 7.6905537
1369033_at 3.923175 3.5723102 3.7744246 3.620945 3.6434097 3.6093392 3.7919238 3.61424 3.5698345
1369034_at 5.044648 4.643195 4.75541 4.715399 4.881071 4.6397204 4.857773 4.7281427 4.613208
1369035_a_at 3.848797 3.5348244 3.8319378 3.6549654 3.4776547 3.4587157 3.6416574 3.7670639 3.5015383
1369036_at 3.758117 3.6546624 3.8995328 3.736076 3.7043836 3.6496384 3.8426795 3.7269464 3.5115926
1369037_at 4.5258927 4.561262 4.8464274 4.4661527 4.632819 4.5555806 4.9142957 4.5650244 4.8090734
1369038_at 5.4847317 5.4832964 5.5547514 5.6600075 5.492648 5.6224194 5.6410074 5.3946476 5.548356
1369039_at 7.324332 7.4275584 7.312745 7.4565706 7.3543615 7.1511736 7.2408223 7.4387283 7.2279983
1369040_at 5.1983595 5.1743913 5.2689586 5.3573637 5.1337566 5.284526 5.6408877 5.2984004 4.9356055
1369041_at 3.6403887 3.5347457 3.5603564 3.6256177 3.8327599 3.7925363 3.7265637 3.7026196 3.747448
1369042_at 6.9243484 6.865265 6.9308996 6.8587375 7.287093 6.6935873 6.911605 7.087472 7.015327
1369043_at 3.691004 3.4790108 3.4948845 3.5594733 3.7088132 3.5146577 3.6014674 3.6530473 3.7131124
1369044_a_at 6.379401 6.4669538 5.593334 5.664924 5.9286246 5.865113 5.8429785 5.5949016 5.9297185
1369045_at 6.6201744 6.9051046 6.779328 6.590953 6.7079973 6.8214192 6.88839 6.753407 6.8780284
1369046_at 3.9547982 4.0554047 3.903886 3.9190264 3.892395 4.289736 4.0325327 4.183682 3.9691339
1369047_at 3.2747283 3.228319 3.1862988 3.067881 3.2810874 3.1376357 3.2186587 3.246283 3.27687
1369048_at 4.7136326 4.843673 4.604727 4.7774267 4.8042073 4.769334 4.8325953 4.781748 4.813033
1369049_at 3.6947336 4.038186 3.666418 4.0062385 3.7714398 3.9415817 3.8871427 3.918711 4.0634394
1369050_at 7.797071 7.929484 7.2195277 8.070712 7.962125 8.052864 7.7128935 7.4266186 7.225731
1369051_at 6.0611634 5.9693966 5.818016 5.796344 6.117632 5.9902644 6.112361 5.965975 5.8324504
1369052_at 5.184407 4.9620633 5.1027174 5.1170707 5.07415 5.3462105 5.0566125 4.9025135 5.1866827
1369053_at 4.5244646 4.606246 4.7188573 4.459016 4.453927 4.517335 4.736198 4.625176 4.3392787
1369054_at 4.462125 4.30648 4.2380376 4.4951415 4.198008 4.398704 4.534855 4.2569013 4.3007016
1369055_at 3.7178798 3.9289255 3.6798272 3.7683246 3.74539 3.525151 3.9622219 4.096389 3.986504
1369056_at 3.5933254 3.4623995 3.4818592 3.5636966 3.428642 3.6063087 3.5587466 3.5740392 3.650403
1369057_at 7.5149875 7.4984403 7.439508 7.588639 7.7855773 7.520703 7.5123754 7.6289997 7.647313
1369058_at 5.4126544 5.450814 5.3182497 5.096118 5.5146484 5.292282 5.229183 5.1997967 5.295534
1369059_at 7.6682014 7.5190387 7.453208 7.599291 7.3742843 7.5566177 7.5176353 7.522008 7.5719433
1369060_a_at 8.004937 7.932058 7.909456 8.049692 8.123453 8.156273 8.17275 8.096411 8.152233
1369061_at 7.660708 7.7463055 7.9413705 7.6785045 7.8636246 7.4395823 7.884363 7.7656617 7.715356
1369062_at 5.1401052 5.1267233 5.0804443 5.2666473 5.5695868 5.418748 5.333807 5.071372 5.259962
1369063_at 8.8982115 8.489035 8.46891 8.656166 8.802714 8.697961 8.375627 8.74141 8.572815
1369064_a_at 3.8479738 4.193202 3.9275296 4.0573034 3.9506729 3.8918197 4.042021 3.9343925 3.8442814
1369065_a_at 8.818395 8.491442 8.576751 8.58438 8.568511 8.356478 8.037315 8.432921 8.3614025
1369066_at 5.635058 5.6887546 5.7953405 5.7094593 5.609397 5.7062306 5.6496058 5.957281 5.737514
1369067_at 4.0716667 3.9175525 3.823585 3.8747277 4.012862 3.7993054 3.807775 3.8404799 3.9214458
1369068_at 4.0470486 4.0183606 4.094392 3.8173962 3.9449844 3.7955866 4.010082 3.7722464 4.051442
1369069_at 7.37438 7.129168 7.353023 7.1495676 7.0311294 7.0131793 7.3025923 7.1283855 6.685776
1369070_at 8.053333 7.9251804 7.696399 7.940572 7.6128664 7.7036276 7.9302726 8.148733 7.9128413
1369071_at 4.3219533 4.0590463 4.20525 4.2890034 4.4732676 4.4736032 4.4513264 4.2608557 4.087098
1369072_at 6.182172 5.958051 6.885126 6.1301584 5.783916 5.740007 6.682373 7.622489 7.0803337
1369073_at 10.236601 9.876458 10.079283 10.239233 10.080491 10.408177 9.990969 9.971907 10.306919
1369074_at 12.458057 12.472062 12.50271 12.479405 12.370888 12.533934 12.329227 12.249547 12.276455
1369075_a_at 4.648651 4.5810423 4.612248 4.4519134 4.822924 4.634927 4.621997 4.674384 4.512085
1369076_at 8.347108 8.494838 8.404905 8.628353 8.426893 8.420868 8.717479 8.65154 8.456792
1369077_at 7.03158 7.068211 6.9636455 6.8384833 6.7614946 6.950971 7.307889 7.1515994 7.3548326
1369078_at 8.042538 7.927954 8.188428 7.8729324 7.864355 7.898404 7.989396 8.115549 8.064117
1369079_at 4.852441 4.720282 4.6386533 4.9222827 5.0390654 5.2447557 5.137725 5.1934547 5.017358
1369080_at 4.6638637 4.5906696 5.041511 4.8194065 4.873117 4.9714165 4.869709 4.7987022 5.0498705
1369081_at 6.9964395 6.8023005 6.911998 6.8672876 6.64437 7.1001806 7.1003776 7.0523634 6.7409496
1369082_at 4.8051877 5.073372 4.9251723 4.9200315 5.125654 5.08771 4.994978 5.11584 5.2335014
1369083_at 5.38657 5.3443713 5.538527 5.4885707 5.4171796 5.4580245 5.7402635 5.545488 5.262688
1369084_a_at 7.0213857 7.1988416 7.1534004 7.170432 7.358264 7.136061 7.0855575 7.1228595 7.27963
1369085_s_at 5.554939 5.507311 5.491438 5.0463 5.176282 6.1425686 5.502395 5.661111 5.8064632
1369086_a_at 4.925536 5.187043 5.340352 5.324481 5.2753434 5.1673527 5.390266 5.393853 5.444292
1369087_at 4.8387995 4.947382 4.777393 4.5018625 5.007003 5.051654 4.7323437 4.766449 4.8984585
1369088_at 6.741951 6.871808 6.6306424 6.70258 6.3960085 6.8284225 6.8083687 6.9306393 6.2680655
1369089_at 4.055953 4.3684936 4.386041 4.246974 4.1452484 4.5165505 4.5884686 4.25675 4.6571374
1369090_at 4.067747 4.041501 3.9665213 4.0749726 4.2851005 4.1270895 3.9588902 4.0171976 4.1473446
1369091_at 3.859226 4.0283275 4.150049 4.062854 3.8280208 3.8762102 4.0118885 3.8241632 4.0342445
1369092_at 8.299757 8.348625 8.270608 8.520395 8.280928 8.523616 8.38859 8.36771 8.448622
1369093_at 6.9616265 6.5472174 6.580564 6.63028 6.590169 6.2377343 6.3841767 6.6904 6.3577175
1369094_a_at 5.607789 5.7976623 5.7369175 5.9130034 5.8581276 5.948556 5.7704086 5.8059683 5.7257767
1369095_at 4.555664 4.7756653 4.7656765 4.681655 4.680749 4.648333 4.510442 4.545575 4.71076
1369096_at 4.001386 4.4795723 4.346167 4.374217 4.577137 4.1255655 4.397361 4.26464 4.229585
1369097_s_at 6.369816 6.2725897 6.0239477 6.095882 5.676937 6.0117855 5.92404 5.954864 5.9525595
1369098_at 4.2391977 4.3099737 4.009557 4.3542647 4.419056 4.3809547 4.376991 4.7006645 4.5397806
1369099_at 6.9092407 6.522285 6.5569673 6.5306997 6.48859 6.701413 6.562246 7.265667 6.738826
1369100_at 4.2636366 4.3086348 4.1601877 4.224494 4.663291 4.4575205 4.7166233 4.223836 4.6221075
1369101_at 6.897445 6.9051046 6.8625493 6.7760367 6.696013 6.559084 6.806961 6.9706135 6.5807743
1369102_at 3.9045947 4.032824 3.9589057 3.8326154 4.245904 3.9188173 3.9448376 3.7998116 3.8494968
1369103_at 4.692205 4.5680466 4.8901606 4.633146 4.7219224 4.609785 4.6822195 4.6219463 4.9803514
1369104_at 5.2196636 5.0827837 5.1292353 5.5768757 5.247473 4.927996 5.4180923 5.2844915 5.4830093
1369105_a_at 3.674564 4.1667767 3.8369951 3.9699357 3.2110584 3.364381 3.2355733 4.5612106 3.3028831
1369106_at 4.695133 4.4026966 4.289375 4.5662603 4.6899977 4.570919 4.4530883 4.255147 4.624295
1369107_at 4.0251856 3.7384057 3.895808 3.7162232 3.7644734 3.7919807 3.9457989 3.6804655 4.000939
1369108_at 3.8829432 3.8471856 3.9103372 4.0307665 4.02629 4.1632996 4.1737347 4.024381 4.0826073
1369109_at 3.7673533 3.743369 3.6798272 3.7100024 3.9694035 3.668143 3.8734503 3.6865017 3.7116058
1369110_x_at 10.0708885 10.26746 10.109745 9.805561 9.99127 10.05174 9.700501 8.839033 9.90855
1369111_at 14.003988 14.02671 14.041123 14.094397 14.013918 14.096976 14.054491 14.108601 14.124068
1369112_at 4.087264 4.191278 4.3347073 4.383571 4.320752 4.231758 4.3269286 4.125613 4.304761
1369113_at 3.4178307 3.5478058 3.3249924 3.379133 3.4560852 3.3116436 3.4218853 3.4106967 3.4468071
1369114_at 3.3442712 3.291289 3.3175373 3.3020952 3.0916955 3.2617662 3.0934427 3.170308 3.198394
1369115_at 4.5463495 4.9520903 4.874051 4.7637687 5.0136747 4.5585027 5.059723 4.7496777 4.7467227
1369116_a_at 6.2185946 5.982276 5.975786 6.0644493 6.331789 6.1244097 6.0470963 5.9626937 6.17134
1369117_at 4.0969534 4.1339297 4.1244183 4.126525 4.4328794 4.2683225 4.4650726 4.018706 4.0114026
1369118_a_at 4.727803 4.55566 4.585575 4.4932013 4.5492086 4.516157 4.827358 4.642183 4.873927
1369119_a_at 4.713951 4.692472 4.6265774 4.551607 4.737074 4.5321455 4.4482355 4.721218 4.7970123
1369120_a_at 7.34902 7.358931 7.3543453 7.240618 7.5952325 7.479348 7.4279594 7.21274 7.4460826
1369121_at 5.195804 5.4224296 5.3422837 5.0905924 5.5960674 5.2052665 5.1765704 5.173852 5.247517
1369122_at 7.737733 7.383653 7.498581 7.368056 7.6172442 7.5192113 7.551461 7.595893 7.544034
1369123_a_at 5.988073 5.917031 5.57216 5.808137 5.703729 5.601383 5.7245665 5.929551 5.7389565
1369124_at 4.6061726 4.347783 4.380044 4.6273727 4.6428003 4.567518 4.4987974 4.4504824 4.3512278
1369125_at 3.2762742 3.4733565 3.4334836 3.3954363 3.3220794 3.2233415 3.2674959 3.6266813 3.2904963
1369126_at 3.6043036 3.7277017 3.7666357 3.5414047 3.8009958 3.4741662 3.7384832 3.7363722 3.7053592
1369127_a_at 6.7685623 6.754659 6.675768 6.551472 6.676454 6.338631 6.658438 6.59289 6.7878485
1369128_at 4.1550703 4.335923 3.96575 4.0877066 4.291086 4.1807165 4.25739 4.001911 4.103071
1369129_at 3.9006023 3.8296652 3.9663646 3.966325 3.9262445 4.091446 3.9296854 4.087171 3.9362404
1369130_at 4.772724 4.6082478 4.6882086 4.740798 4.5942163 4.7935038 4.8439384 4.8038116 4.9015045
1369131_at 4.0834336 4.284401 4.0827494 4.043939 4.3001976 4.222826 4.262725 3.9458687 4.2146792
1369132_at 5.993338 5.5119014 5.561277 5.631411 5.827253 5.7943873 5.822892 5.552532 5.6681504
1369133_a_at 3.9356225 3.986605 3.892582 3.816685 3.8883746 3.8089042 3.8640797 3.781283 3.9284945
1369134_x_at 3.5539021 3.5994322 3.390249 3.4723737 3.6573477 3.3181384 3.3651133 3.7241776 3.2970817
1369135_at 6.5208316 6.4714704 6.4777403 6.773176 6.6191077 6.4009657 6.6825814 6.300763 6.5185804
1369136_at 4.295432 4.503433 4.438676 4.4815025 4.483863 4.395321 4.394024 4.3618917 4.129524
1369137_at 5.162902 4.843673 4.797302 4.850419 4.970116 4.828889 4.8045206 4.6208696 4.77126
1369138_a_at 3.9687889 3.871014 3.906938 4.0171127 3.8664916 3.8702328 3.925658 3.9530103 4.009504
1369139_at 3.5104883 3.8679116 3.6315978 3.4943764 3.9301445 3.982378 3.7866552 3.71063 3.7516217
1369140_at 4.317812 4.1993012 4.305961 4.3437405 4.4842796 4.1858606 4.3697443 4.033639 3.8513153
1369141_at 3.598631 3.635553 3.6797755 3.3990111 3.6505475 3.7267003 3.6878304 3.5321462 3.5540407
1369142_at 3.713168 3.9483066 3.8812683 3.7704496 3.9648862 3.60953 3.9752033 3.6390462 3.5421956
1369143_at 4.349793 4.074096 4.0827894 4.070759 3.953947 4.2873335 4.1952415 4.2488923 3.9386017
1369144_a_at 4.186449 3.7819507 3.908154 4.1568213 4.134964 4.5328064 4.198234 4.2129884 4.230012
1369145_a_at 4.655567 4.5439515 4.6408324 4.6377797 4.4241695 4.574223 4.5971804 4.496743 4.483623
1369146_a_at 6.216137 6.830315 6.085384 5.747301 5.679524 5.612147 5.9489527 5.7467704 5.791726
1369147_at 4.899813 4.800388 5.134806 4.9247017 5.1324034 4.75036 5.0981073 4.9900875 4.9905205
1369148_at 7.686588 7.6659975 7.85206 7.6449795 7.514038 7.6874685 7.7353654 7.653799 7.539101
1369149_at 4.9121976 4.927983 5.0521564 5.0697584 5.051723 5.181087 5.3428173 4.9378242 5.1429486
1369150_at 8.4157295 7.7451253 7.88746 8.242292 7.6509514 8.638142 8.03544 7.797987 8.172055
1369151_at 5.421012 5.401158 5.2368927 5.2726936 5.500603 5.5537944 5.5287576 5.3245854 5.2801695
1369152_at 6.785603 6.662236 6.6904025 6.314786 6.458933 6.372366 6.434057 6.822608 6.7319903
1369153_at 4.0834336 3.4839792 3.6225724 3.5396693 3.642238 3.7119977 3.7480998 3.5680232 3.5755801
1369154_at 4.4181557 4.028908 3.9652069 4.051277 3.993439 4.075453 4.0682054 3.8753827 3.8946283
1369155_at 5.2033086 5.275544 5.041435 4.9375134 5.0227385 5.0222635 5.0662203 5.1734114 5.1827745
1369156_at 6.6888146 6.2462006 6.7450414 6.6948104 5.9419017 6.424231 6.3965096 6.891585 6.7890425
1369157_at 8.580576 8.591164 8.561525 8.8793125 8.56477 8.632725 8.824253 8.935097 8.559841
1369158_at 4.6500854 4.1663637 4.1841564 4.6885195 4.679597 4.084467 4.391988 4.157777 4.3897886
1369159_at 5.5155272 5.189438 5.1162186 5.270802 5.5005245 5.2397814 5.338294 4.9907684 4.9968777
1369160_a_at 4.583865 4.784203 4.8140125 4.511003 4.5277863 4.7252393 4.71558 4.8479133 4.840862
1369161_at 8.456236 9.065999 8.847461 8.458431 8.424192 8.550001 8.876196 8.759699 8.76943
1369162_at 3.9237487 4.2048116 4.129962 4.1658683 3.9885821 4.107791 4.2951894 4.2342577 3.9356282
1369163_at 4.9077263 5.1213045 5.1628075 5.218443 5.1577325 5.2358932 5.1612453 4.8276377 5.115008
1369164_a_at 4.504318 4.7841554 4.757029 4.519551 4.589929 4.489002 4.387331 4.396968 4.5036883
1369165_at 4.2398224 4.3358393 4.2583323 4.193431 4.6324124 4.3501062 4.3955383 4.1671095 4.3897877
1369166_at 4.0206494 4.2829885 4.2803555 4.0973635 4.3479733 3.9801235 4.1186523 3.8812268 4.1198087
1369167_at 6.083036 5.7060637 5.8044033 6.0490155 6.253914 5.976392 5.9494543 5.7484913 6.0330305
1369168_a_at 5.4156375 4.802096 4.7913985 4.705244 5.186275 4.9151216 4.698001 4.76027 4.8696337
1369169_at 9.248546 9.396939 9.138126 9.551631 9.516662 9.538206 9.240254 9.099475 9.323044
1369170_at 3.8900418 3.8206677 3.9964314 3.8718448 4.1293306 3.9567997 4.027417 3.9003446 3.739996
1369171_at 11.092254 11.119479 11.194159 11.201284 11.014081 11.245689 11.041656 11.160382 7.2169704
1369172_at 4.107373 4.3785954 4.319742 4.096754 4.438425 4.259812 4.5884686 4.274077 4.3077345
1369173_at 5.209573 4.988458 5.279819 5.0796103 5.351099 5.137194 5.2058687 5.1277237 5.5256743
1369174_at 6.6803784 6.3205023 6.7466764 6.662281 6.6707807 7.016447 6.782237 6.7777615 6.690035
1369175_a_at 3.9128048 4.0793905 3.9469852 3.8589206 4.3187904 4.175481 3.930281 3.9298465 4.122239
1369176_at 6.644829 6.484756 6.485536 6.464724 6.7396545 6.6991186 6.6330504 6.5333877 6.5014787
1369177_at 6.8222637 6.4676113 6.387169 6.6093764 6.502742 6.3681383 6.4643726 6.4819846 6.304377
1369178_a_at 4.023894 4.17733 4.1374726 4.315688 4.3139243 4.5470514 4.0747805 4.3842087 3.974206
1369179_a_at 6.204093 6.1657925 6.506859 6.8024483 6.052421 6.321726 6.8923244 6.840749 6.3750644
1369180_at 4.970341 4.9979773 4.8848257 5.247819 5.3888493 5.1236687 5.1401167 4.808614 5.046262
1369181_at 6.372777 6.51447 6.923783 6.4569364 6.669979 6.6066356 6.177292 6.1486 6.498716
1369182_at 3.9956179 4.3503194 4.2055397 3.8307688 4.0900292 3.8600688 3.9745011 3.943536 3.9593692
1369183_at 5.1670513 5.1489506 4.866749 4.987917 4.946171 5.0737886 5.249135 5.0106993 4.998886
1369184_at 3.9609084 4.259723 3.9894845 3.959302 4.305751 4.311163 4.616623 4.2077103 4.087434
1369185_a_at 5.4696283 5.186927 5.241846 5.204077 5.550832 5.5351853 5.2489696 5.0757666 5.4016957
1369186_at 7.4369273 7.52241 7.6219 7.5777235 7.134536 7.6141253 7.1354136 7.7090726 7.753829
1369187_a_at 7.518184 7.2574954 7.2474046 7.297503 7.369757 7.572498 7.382837 6.932009 7.405665
1369188_at 4.3191185 3.9312825 3.9621882 4.3020673 4.2887454 3.9348772 4.3924904 3.9238281 4.2651353
1369189_at 5.7134438 5.260322 5.462161 5.466295 5.555762 5.4373503 5.487959 5.5821443 5.357397
1369190_at 5.5888166 5.88776 5.902331 5.8672395 5.916088 5.9809365 5.8776836 5.6961784 5.76261
1369191_at 3.855955 3.518052 3.6015337 3.6097164 3.6793125 3.6526604 3.805469 3.7681594 3.81978
1369192_at 4.705023 4.6233873 4.8286963 4.4267197 4.695508 4.2260323 4.578463 4.5275497 4.8913283
1369193_at 5.7499914 5.4306784 5.3986874 5.3283587 5.435195 5.3622837 5.4791064 5.8407397 5.64426
1369194_a_at 3.608769 3.7740052 3.561565 3.6558008 3.7353945 3.7352815 3.6684875 3.626914 3.587034
1369195_at 5.694538 5.6606936 5.7561793 5.7133527 5.9818387 5.8523173 5.9630613 5.9701157 6.1611514
1369196_at 5.492532 5.714216 5.5057325 5.401865 5.6269608 5.458707 5.7118826 5.6279907 5.4795933
1369197_at 5.9249177 5.864012 5.8730907 5.8641076 5.918824 5.9083066 5.697909 5.675555 5.868903
1369198_at 5.092354 5.053281 5.204999 5.4671144 5.176792 5.165621 5.289282 5.35206 5.165264
1369199_at 5.093688 4.972743 4.8656507 4.977578 5.0873785 5.120682 5.0608788 4.839028 5.152212
1369200_at 9.9482355 9.628167 9.680034 9.685448 9.872587 9.826014 9.764987 9.366413 9.770702
1369201_at 5.195804 5.1183167 5.2677712 5.1474533 5.3637686 5.360829 5.2434545 5.065901 5.345235
1369202_at 3.7080417 3.6576898 3.6842563 3.4819913 3.899026 3.5514243 3.6508937 3.5252948 7.223819
1369203_at 3.9658027 3.9992924 4.056981 3.992157 4.0468407 4.1457233 4.114587 3.822578 3.6985238
1369204_at 7.281483 7.227644 7.2575507 7.184686 7.1538 7.3364577 7.0394344 7.113288 7.288998
1369205_at 5.3423557 5.177692 5.390468 5.2586107 5.2382016 5.4111347 5.069364 5.086291 5.2507677
1369206_at 12.673141 12.703622 12.714741 12.742446 12.630618 12.638302 12.580741 12.597849 12.440308
1369207_at 4.2418404 4.169098 4.2804637 4.5914917 4.1014886 4.2848053 4.23041 4.472054 4.0683546
1369208_at 6.579547 5.992655 5.8195276 6.0769463 5.9062405 6.461026 5.6081553 6.050998 5.7663307
1369209_at 6.924404 6.7252703 6.7544017 6.6712275 6.607258 6.594561 6.4857116 6.7945075 6.525002
1369210_at 3.635178 3.2152383 3.3711836 3.2868345 3.0994444 3.3854911 3.4564528 3.4021122 3.2100167
1369211_at 6.2809005 6.169678 6.0551014 6.2423763 6.474883 6.150538 6.436184 6.2341433 6.183425
1369212_s_at 6.9677057 6.9589148 7.098894 7.3008657 7.0686193 7.188452 7.2442236 6.923239 7.063516
1369213_at 5.1502924 5.3249207 5.1585193 5.1068544 5.4662085 4.9491944 5.1877594 5.0009146 5.1270065
1369214_a_at 5.8945885 5.784168 5.774541 5.9346995 5.960671 5.9192266 6.0201817 5.7923 5.555694
1369215_a_at 10.201219 9.904832 10.073558 9.849 9.608826 9.979512 9.846377 9.639932 9.579516
1369216_a_at 5.313156 5.566388 5.5181665 5.5740333 5.3884516 5.3765154 5.4102297 5.4235106 5.494386
1369217_at 4.3179955 4.23641 4.187338 4.384166 4.3633456 4.51211 4.512013 4.2701077 4.389788
1369218_at 6.2512603 6.408407 6.2268033 6.2065964 5.9838605 5.9333773 5.927726 6.3727684 6.1738467
1369219_at 6.291978 6.502716 6.073199 6.0403533 6.296744 5.864672 6.002452 6.1676292 6.1490555
1369220_at 7.4185433 7.3830824 7.2391176 7.1464252 7.36726 7.076428 6.7671137 7.320835 7.3902526
1369221_at 5.5262027 6.1046286 5.947917 5.671595 5.8446765 5.8599725 5.873803 5.808494 6.003873
1369222_at 5.5199285 5.376794 5.4948626 5.5805006 5.4987087 5.415695 5.3835235 5.333953 5.3467865
1369223_at 6.9240847 7.016603 6.764187 6.8645105 6.877089 6.932824 6.786459 6.6537733 6.7342496
1369224_at 10.894219 10.612004 10.459102 10.529346 11.100744 8.055642 10.980745 8.790928 8.9158325
1369225_at 12.480158 11.951482 11.927328 12.427919 12.196229 12.152711 12.372774 12.160882 12.06351
1369226_at 8.096367 7.527109 7.571749 7.9634514 7.7554154 8.030523 7.865098 7.8156505 7.6139483
1369227_at 5.5894933 5.381885 5.406217 5.1944118 5.419291 5.0968823 4.9592104 5.2704935 5.1001873
1369228_at 5.494409 5.7454185 5.531087 5.5138125 5.436886 5.696272 5.6647944 5.607828 5.5844665
1369229_at 5.795834 6.1885433 5.976627 5.933951 6.303759 5.7582912 6.097521 5.9089794 5.983599
1369230_at 4.505689 4.495609 4.5403347 4.5216203 4.588153 4.608971 4.612327 4.2456827 4.595642
1369231_at 4.7094827 4.9919767 4.8040943 4.8598485 5.074766 4.9224887 5.0978084 4.5162535 4.985638
1369232_at 4.932321 4.601707 4.483353 4.7941914 4.525478 4.5024767 4.6381636 4.625413 4.645607
1369233_at 3.9430556 3.9498212 3.888653 3.9186442 4.151515 3.9323695 4.0847025 3.974014 3.920811
1369234_at 7.403117 7.248026 7.198553 7.0976257 7.232257 7.3769226 6.9562793 7.1856046 7.1953683
1369235_at 5.074417 5.171443 4.79952 5.203711 5.141541 5.104984 5.112025 4.8059483 4.9359207
1369236_at 4.997018 5.10827 4.9251723 5.0334477 4.7729907 5.2636504 5.0871687 5.396131 5.391432
1369237_at 5.2544684 5.6538777 5.1361704 5.344831 5.326713 5.3727384 5.5349803 5.379248 5.219344
1369238_at 9.919566 9.897075 10.144174 10.311819 10.559513 10.38933 8.980127 9.539891 10.001212
1369239_at 3.9658027 4.038057 3.96741 4.0699763 3.9112897 4.070777 3.9967353 3.869804 3.891168
1369240_a_at 5.6825256 5.7976546 5.7336407 5.6869316 5.869021 5.6719 5.9653068 5.771366 5.7695713
1369241_at 5.4310822 5.181513 5.629456 5.3221493 5.45117 5.4670525 5.64093 5.3039546 5.5167117
1369242_at 3.7110875 3.540752 3.3878198 3.313119 3.548636 3.4816766 3.384021 3.4468904 3.488061
1369243_at 4.304386 3.9992924 4.1596174 4.0652804 4.2375884 4.0227203 4.133123 3.9123068 4.136726
1369244_at 6.667401 5.9590316 6.0285954 6.2443743 6.4364767 6.087542 6.031395 5.9013815 6.265273
1369245_at 4.1801357 4.3539295 3.886129 4.2117233 4.3084087 4.2271185 4.4516873 4.378109 4.2550535
1369246_a_at 3.746641 3.6391437 3.706959 3.6202106 3.7264993 3.9118335 3.8407056 3.5238702 3.728591
1369247_at 6.0207505 5.570777 5.4882984 5.2455573 5.36528 5.6307306 5.3350935 5.6857314 5.6413765
1369248_a_at 6.9567146 7.222538 6.492926 6.4164214 6.114052 6.1233506 6.051944 6.2298994 6.0747256
1369249_at 8.065613 8.156878 8.211214 8.219216 8.142998 8.102394 8.092938 8.245148 8.271439
1369250_at 5.2651057 5.2345824 5.0548797 4.9126873 5.0785613 5.0352273 5.377462 5.023063 5.214474
1369251_a_at 5.557225 5.9070063 5.8860507 5.5589457 5.932487 5.682499 5.667535 5.888172 5.5966434
1369252_a_at 5.568582 5.3816476 5.380666 5.406588 5.4957957 5.5745463 5.445228 5.4506216 5.6643324
1369253_at 3.7980707 3.614907 3.7523725 3.7252405 3.9802866 3.7552304 3.8919017 3.598676 3.7375262
1369254_a_at 4.084071 3.9476843 3.8392158 4.040255 4.100025 3.9281168 3.8986485 3.740041 3.7516217
1369255_at 5.80953 5.330668 5.787724 5.46964 5.6509366 5.7980866 5.3830714 5.4838305 5.3470006
1369256_at 5.48413 5.625996 5.7046747 5.6468363 5.7493486 5.6017914 5.8511105 5.7037582 5.465229
1369257_at 5.347641 5.130655 4.7519674 4.7617264 4.781965 4.888647 5.0199857 4.82663 5.078236
1369258_at 3.275747 3.086345 3.1869957 3.3122165 3.358374 3.1900601 3.2657235 3.328543 3.5881972
1369259_at 7.9596186 6.0285325 6.947077 6.3969936 6.1937084 7.628646 7.4851074 6.5301337 7.2622056
1369260_a_at 4.3948646 4.3618355 4.2944765 4.20869 4.452013 4.613096 4.2486715 4.180189 4.194147
1369261_at 5.080261 4.9059877 5.0444665 4.92799 5.2752323 5.02703 4.7617803 4.753969 5.092295
1369262_at 7.164511 6.6357327 6.867368 6.8277154 6.508892 6.920914 6.786501 6.5389504 7.035185
1369263_at 3.3945594 3.227977 3.354809 3.4470978 3.47515 3.5087838 3.464903 3.5413463 3.44745
1369264_at 4.9953847 5.3610544 5.26163 4.9458947 5.528399 5.1664166 5.265313 5.2248354 5.498292
1369265_at 6.4004107 6.554552 6.489749 6.4801507 6.6283565 6.238834 6.5703163 6.6171627 6.699624
1369266_at 5.7164927 6.078578 5.6431 6.263139 5.562683 5.632107 6.3394165 6.2050347 5.9926214
1369267_at 4.0743694 4.249538 4.266744 4.2226324 4.0701766 4.223443 4.243744 4.223096 4.168618
1369268_at 4.6926556 4.1076713 4.2207747 4.413188 4.268525 4.465878 4.939043 4.139052 4.199749
1369269_at 8.814721 8.393677 8.56053 8.234347 8.302766 8.530494 8.613346 8.45481 8.374187
1369270_at 8.779722 8.941919 8.873714 8.723844 8.718103 8.687457 8.486672 8.455827 8.728957
1369271_at 4.3138394 4.744443 4.2380376 4.19844 4.4016676 4.296906 4.3212805 4.323824 4.389788
1369272_at 4.999658 5.3033605 5.0636683 5.240891 5.219976 5.2200546 4.9734964 4.847521 5.2514496
1369273_a_at 4.3093767 4.334747 4.364332 4.291688 4.5587053 4.318023 4.4304876 4.451874 4.5016346
1369274_a_at 4.375791 4.438549 4.301645 4.2109046 4.5956717 4.5855517 4.6381636 4.450497 4.4679294
1369275_s_at 12.563726 12.711715 12.684976 12.663904 12.625495 12.880451 12.4491825 12.639617 12.703351
1369276_at 4.7065115 4.791145 4.695694 4.76343 4.766933 4.691909 4.9591846 4.880753 4.797563
1369277_at 5.5560884 5.788784 5.78427 5.762334 5.936932 5.8783045 5.7621355 5.786682 5.827992
1369278_at 7.389023 7.1676517 7.2526083 7.2399874 7.4791975 7.2777686 7.414782 7.3897057 7.3265944
1369279_at 5.9465175 5.748373 6.153499 6.045958 6.0312343 6.1705656 5.9558086 5.914655 6.0381126
1369280_at 4.426128 4.4196606 4.5330696 4.41477 4.6783476 4.459136 4.378984 3.9692528 4.6263514
1369281_at 3.443027 3.464103 3.4354844 3.3975418 3.5525734 3.6123335 3.340607 3.4052806 3.3293922
1369282_at 3.4672441 3.6546624 3.5227692 3.422051 3.412584 3.5343459 3.4360497 3.465472 3.505068
1369283_at 4.0436897 3.9584813 3.8992507 3.9585984 4.5880537 4.0520515 3.9885187 4.0991163 4.2348337
1369284_at 5.4201956 5.4701185 5.4446144 5.6897306 5.4156466 5.630294 5.786027 5.3558135 5.4884653
1369285_at 6.2247324 5.472264 5.7454123 6.0785418 5.9197445 6.0081367 5.83861 5.844456 5.656045
1369286_at 12.56603 12.492681 12.494571 12.469743 12.481286 12.473036 12.460979 12.424596 12.204991
1369287_at 4.556826 4.9300494 4.7924256 4.653402 4.778564 4.5575557 4.5920396 4.9645324 4.8166294
1369288_at 4.520838 4.674732 4.3608994 4.566059 4.8115673 4.7083197 4.7188625 4.309101 4.559907
1369289_at 8.936659 8.572591 8.706983 8.248333 8.407822 8.33503 8.366074 8.743206 8.286722
1369290_at 4.598358 4.991436 5.540222 4.7536488 4.5541773 5.1148133 4.7088823 4.6047115 4.7543545
1369291_at 10.100771 10.235541 10.235962 10.23114 10.098239 10.445096 9.803647 10.047597 10.25538
1369292_at 4.164448 4.4584713 4.4081373 4.3572893 4.487891 4.520773 4.70208 4.3736463 4.368926
1369293_at 6.433689 6.1297154 6.1455655 6.1093955 6.4721527 6.0755057 6.063465 6.0693583 6.497999
1369294_at 4.6153812 4.775334 4.736008 4.8636456 4.9716787 4.952431 4.7520175 5.0578394 4.8104253
1369295_at 5.127506 4.906742 4.967206 4.944836 5.283473 4.876673 4.9413323 4.626464 4.748806
1369296_at 12.886811 13.088053 12.966165 13.050004 12.891104 13.047888 12.784597 12.866429 12.775713
1369297_at 4.3469896 3.9131646 3.9527993 3.9510145 3.8786373 4.102779 4.2336106 3.9594076 4.088539
1369298_at 4.3408036 4.546955 4.6970663 4.545846 4.899591 4.3670487 4.1473885 4.389363 4.3678236
1369299_at 5.086543 4.649985 4.637047 4.6493754 4.735052 4.615896 4.699643 4.464966 4.612623
1369300_at 3.9606128 4.280585 4.094205 4.0652804 4.3633456 4.2944837 4.049451 4.2458506 4.1939354
1369301_at 4.589113 4.911903 4.539989 5.2200108 4.9750967 5.4604917 5.0662203 4.851482 4.931153
1369302_at 4.4076138 4.633347 4.78101 4.442728 4.596881 4.6498175 4.8753424 4.341237 4.419875
1369303_at 3.6865256 3.5983787 3.5421572 3.6033506 3.930234 3.7577899 3.7866552 3.6959481 3.5699482
1369304_at 6.8569717 6.763088 6.8788815 7.1404 6.282835 6.412164 6.844148 6.921954 6.971663
1369305_at 4.675558 4.759085 4.485156 4.764511 4.8006144 4.631628 4.4300175 4.597554 4.5896316
1369306_at 4.123302 4.601401 4.3943243 4.4586673 3.9802866 4.305384 4.0171833 4.3259583 4.324416
1369307_at 5.1471972 5.191817 4.982974 4.779169 5.0969286 5.028868 4.890015 4.9698076 5.272834
1369308_at 5.265373 5.416784 5.361847 5.474629 5.4580584 5.35865 5.2250347 5.4470434 5.381983
1369309_a_at 4.8537984 4.6094713 4.5829234 4.9366055 4.9148264 4.9873834 4.83827 4.6638403 4.5761957
1369310_at 5.4609814 4.8276224 5.082732 4.925772 5.4348955 5.2473826 5.2050037 4.9502754 4.9344
1369311_at 3.7122362 3.8270395 3.9103372 3.6977708 3.891557 3.79162 3.7539916 3.668188 3.8402681
1369312_a_at 8.247417 8.188317 8.099485 8.107221 8.110759 8.122145 7.9646196 8.149722 7.9354267
1369313_at 4.6718736 4.4860406 4.4677806 4.58117 4.730734 4.60053 4.852795 4.4505424 4.896675
1369314_at 4.685668 4.714696 4.2628007 4.2529593 4.253794 4.415405 4.5229006 4.1409154 4.378194
1369315_at 4.369246 4.4265146 4.230336 4.320616 4.314082 4.6719027 4.527605 4.6421824 4.2966576
1369316_s_at 5.9540186 6.018783 5.830497 5.846054 5.711977 5.866432 5.7843814 5.814546 6.0454903
1369317_at 3.909112 4.0546703 3.905468 4.0536566 4.187695 3.821952 4.09426 4.019758 3.8273618
1369318_at 6.0778623 6.441657 6.4357724 6.2407317 6.2233415 6.334192 6.480342 6.687547 6.266859
1369319_at 9.155808 9.015893 8.939073 8.931794 9.023173 9.054216 8.794418 8.934338 9.008114
1369320_at 4.527854 4.6263256 4.45453 4.2434006 4.475357 4.49988 4.468072 4.6057463 4.546612
1369321_s_at 3.2268846 3.3328507 3.2782056 3.3236964 3.1902757 3.3925314 3.17605 3.3367963 3.1816907
1369322_at 5.5324826 5.6809983 5.5713253 5.7160144 5.8215475 5.762401 5.5995827 5.4469423 5.797336
1369323_at 7.073145 7.063894 7.031696 7.226639 7.0650473 7.165779 7.2802315 6.9687066 7.061447
1369324_at 3.6429124 3.7138538 3.7163982 3.6789658 3.870929 3.6605988 3.6878698 3.8215127 3.6051426
1369325_at 6.469489 6.1372066 6.137376 6.1049814 6.3216314 6.2696834 6.209423 5.651781 5.6829386
1369326_at 3.7740595 4.18501 4.128957 4.100601 4.043093 4.3312826 4.0560083 3.6928232 3.7617812
1369327_at 4.4565773 4.3358397 4.1732416 4.274503 4.6535926 4.3846893 4.5504994 4.444618 4.4497733
1369328_at 5.895164 5.5821576 5.4585357 5.485169 5.829781 5.96648 5.9920707 5.7162666 6.1538954
1369329_at 5.365953 5.7019405 5.641682 5.58201 5.807294 5.833541 5.7338796 5.4268756 5.371272
1369330_at 5.169968 5.068716 5.039459 4.9820538 5.281969 5.193187 4.9799013 5.064601 4.8487315
1369331_a_at 5.3438716 5.3108735 5.087545 5.0705447 5.4827123 5.2851644 5.4132466 5.3835154 5.153568
1369332_a_at 4.018092 3.7735846 3.8784976 3.9616745 3.7908914 3.7650855 3.8642585 3.9413667 3.8709514
1369333_a_at 3.310096 3.3451667 3.3141577 3.2315254 3.3214362 3.5139556 3.364044 3.3148835 3.4662058
1369334_at 3.843148 4.288047 4.1954646 4.063181 4.380666 4.1366167 4.1783686 4.0143123 4.358716
1369335_at 3.8044963 4.0495725 3.850523 3.6078982 3.8945148 3.8038225 3.5271304 3.6594198 3.7817795
1369336_at 5.466919 5.718191 5.4225717 5.428731 5.9368086 5.6560354 5.566088 5.7369747 5.726802
1369337_at 4.5668454 4.922038 4.415924 4.6781387 4.3633456 4.4956884 4.539871 4.722206 4.7076654
1369338_at 6.0252457 6.1703053 5.885051 5.904001 6.1562295 5.926331 6.043685 5.7207026 5.898789
1369339_at 5.700671 5.9102435 5.8453884 5.968984 5.817029 6.026018 6.069515 5.9506693 5.9675756
1369340_at 4.4384546 4.6041636 4.545824 4.42238 4.5991178 4.579391 4.796998 4.5410204 4.5115447
1369341_a_at 4.1190977 4.1668797 4.1815147 4.3808575 4.10266 4.1215305 4.1852674 4.2105274 4.1904793
1369342_at 5.2275696 5.645319 5.6421247 5.5704346 5.516773 5.650385 5.3383126 5.163883 5.490259
1369343_at 3.5172775 3.334201 3.3515604 3.3842695 3.5991771 3.5120711 3.5798247 3.5449653 3.2952409
1369344_at 5.0163274 4.925491 5.282379 5.009304 5.1769476 5.088263 5.522797 5.180815 4.858991
1369345_at 4.1956644 4.1180773 4.0047607 4.133806 4.0962477 4.261997 4.124343 3.7438073 3.98163
1369346_at 3.6903052 3.5682187 3.668364 3.7303648 3.9459667 3.986177 3.847341 3.5528922 3.7439992
1369347_s_at 5.856308 5.637458 5.6219687 5.9321475 5.8173804 5.872224 5.8038096 5.7720118 5.5788994
1369348_at 4.4164085 4.5622168 4.5649734 4.5952063 4.6432877 4.6523066 4.678174 4.3799577 4.57168
1369349_a_at 3.6079507 3.7388198 3.6719048 3.6168926 3.7199888 3.8116333 4.093153 3.606826 3.6646874
1369350_at 5.6928706 5.811875 5.5602055 5.7723055 5.9555273 5.7867947 5.7318506 5.6886473 5.466023
1369351_at 4.7097383 4.679556 4.5913486 4.7737827 4.7484756 4.547488 4.608322 4.534835 4.8438225
1369352_at 5.289246 4.752512 5.350217 4.941412 4.8081307 5.1973658 4.9551344 5.1985803 4.8920593
1369353_at 4.776586 4.7294483 4.79952 4.6665373 4.839738 4.69276 4.8685703 4.685788 4.6337175
1369354_at 6.671284 6.5650206 6.732442 6.6612897 6.660113 6.6132135 6.616796 6.62474 6.594909
1369355_at 4.8674293 4.8550234 4.8213534 4.916861 5.472143 5.20771 4.887283 4.8147693 4.7208953
1369356_at 4.0252476 4.292986 3.9787009 4.132699 4.104289 4.147111 4.2226963 4.243075 4.099542
1369357_at 4.9534416 5.1381063 5.166024 5.134189 5.079496 4.579014 4.933681 5.3565836 5.129657
1369358_a_at 6.3135514 6.506901 6.380333 6.29577 6.612245 6.525775 6.587672 6.5047603 6.343088
1369359_at 3.995792 4.373032 4.2536 4.2764783 4.5321374 4.525448 4.3676963 4.416363 4.3458858
1369360_at 6.1750097 6.136077 5.8065176 5.9868894 5.978231 6.239557 5.988837 6.0872383 5.7942095
1369361_at 3.8019826 3.6388257 3.7077708 3.7731225 3.8922307 3.8887572 3.8750172 3.7929008 3.872064
1369362_at 5.191756 5.200942 5.068131 5.1156363 5.4401793 5.284322 5.299803 5.1491137 5.1801877
1369363_at 3.5084152 3.7417133 3.5357654 3.7283437 3.5858595 3.520788 3.8245492 3.6221752 3.492876
1369364_at 3.6411161 3.6445076 3.5332713 3.435714 3.7520845 3.7865295 3.7123816 3.6779819 3.6736715
1369365_at 4.3369436 4.877847 4.841603 4.752382 4.6737814 4.6190066 4.2624846 4.4803 4.270286
1369366_at 4.7511225 5.1246905 4.850768 5.0786014 5.0131693 4.871841 4.8887777 4.681242 4.7997246
1369367_at 4.385204 4.571497 4.4323845 4.669175 4.8384576 4.8921223 4.6200943 4.427623 4.643416
1369368_at 4.390414 4.278561 4.437936 4.4438305 4.363302 4.33224 4.455846 4.2378263 4.4574833
1369369_at 4.987216 5.464477 5.1518016 5.4498863 5.6917925 5.5799556 5.7172747 5.2950635 5.6347036
1369370_s_at 5.2286797 5.0323095 5.0133963 5.140634 5.4241376 4.600216 5.2719054 4.9507804 5.0026636
1369371_a_at 4.3905363 4.0949173 4.3304706 4.333093 4.414026 4.118969 4.2951894 4.460233 4.1547947
1369372_at 4.8118224 5.112864 5.0910993 5.162613 5.1851707 5.1783442 5.278385 4.9689665 5.3009396
1369373_at 5.608277 5.4026217 5.3883457 5.1877275 5.1954236 5.2763305 5.280243 5.349974 5.7721214
1369374_at 4.0970154 3.9465168 3.7608259 4.047223 4.0449953 3.9666085 3.9630725 4.1284504 3.9815893
1369375_a_at 4.1886444 3.8303423 3.5816205 3.8774197 3.7304888 3.8939233 3.4557695 3.6660206 3.7693396
1369376_a_at 4.630996 4.446436 4.4470234 4.4783144 4.3084087 4.303426 4.4773655 4.5581045 4.6726575
1369377_at 3.5952888 3.4778812 3.5286906 3.5691864 3.644104 3.6917558 3.5434365 3.6399496 3.795306
1369378_at 4.0758977 4.339071 4.456583 4.5499473 4.5486283 4.6190066 4.7855144 4.518743 4.4680033
1369379_at 4.769559 4.806098 4.7514706 4.6849265 5.016074 4.9403796 4.803847 4.8409467 4.8976197
1369380_at 4.466832 4.5786657 4.552068 4.6383142 4.7458878 4.6492515 4.7619066 4.5994945 4.5786057
1369381_a_at 3.7704723 3.7540305 3.7195017 3.8951411 3.5991771 3.6718419 3.824097 3.6299381 3.8558142
1369382_at 5.902341 6.0853486 5.970695 5.824288 5.7898126 5.744854 5.7593846 5.884773 5.9090643
1369383_a_at 5.1743565 5.196315 4.6354504 4.924559 5.0258026 4.9121714 4.719468 4.940859 4.98971
1369384_at 4.146967 4.1328897 3.7378812 3.7537763 4.1780634 4.1700387 3.8634048 4.0111895 4.05002
1369385_at 4.642369 4.640008 4.6491957 4.5391 4.883221 4.7591243 4.7788973 4.718873 4.617325
1369386_at 4.049438 4.0232816 4.246392 4.1247997 4.192776 4.3478 4.248104 4.3702984 4.1963735
1369387_at 5.601522 5.52919 5.8649945 5.9261913 5.7778764 5.9088726 5.4920144 5.8578825 5.798077
1369388_at 3.9772797 4.238659 3.96737 4.0652804 4.008151 4.1222196 4.2886705 4.0179653 4.1285057
1369389_at 4.523621 4.5906696 4.599681 4.150878 4.7417107 4.708791 4.9751277 4.8609514 4.6677594
1369390_a_at 4.4453754 4.7829823 4.8468413 4.5117364 4.3089213 4.593884 5.0189 4.500439 4.407098
1369391_at 4.132346 4.226459 4.497871 4.2478733 4.526141 4.3900137 4.3919873 4.7477655 4.266692
1369392_at 5.3983703 5.0990744 5.1846046 5.3421173 5.17204 5.330491 5.2588925 5.1629066 5.144679
1369393_at 3.7701023 4.0166335 4.2569084 3.8701785 4.059944 3.9614103 3.934395 4.183078 4.0843644
1369394_at 4.784216 4.640885 4.4846516 4.7475977 4.965457 4.8727508 4.6870623 4.5607815 4.692651
1369395_at 3.8897066 3.7792227 3.8332057 3.6348588 3.6351812 3.7275412 3.5186396 3.6966577 3.5098
1369396_at 5.552991 5.4838142 5.592293 5.6687975 5.576318 5.6949034 5.7973957 5.620678 5.621906
1369397_at 5.0847406 5.245161 5.1899033 5.1775365 5.2808757 5.0800624 5.349527 5.0546966 5.200037
1369398_at 5.4139104 5.6180005 5.879279 5.587364 5.7375617 5.7514734 5.454073 5.4797626 5.6368403
1369399_at 3.7266383 3.5359814 3.7111344 3.5396693 4.1961265 3.5430882 3.5473144 3.5688496 3.6706333
1369400_a_at 5.416559 5.1429234 5.109582 5.388468 5.2312603 5.365063 5.2716045 5.0957236 5.2086263
1369401_at 3.3241794 3.423275 3.4352949 3.4490612 3.4206426 3.3682692 3.4882374 3.421372 3.346276
1369402_at 6.782811 6.448913 6.327794 6.5761714 6.7872195 6.3377056 6.3414273 6.4591312 6.4445477
1369403_at 4.5242615 4.5897136 4.60387 4.6758432 4.5042744 4.4140854 4.6886406 4.4675236 4.820984
1369404_a_at 4.4281116 4.4055877 4.5323944 4.5297527 4.6305003 4.3994865 4.55478 4.4513593 4.4645815
1369405_a_at 4.3214755 4.3162684 4.4263353 4.829308 4.6420355 4.6214013 4.5431013 4.2403364 4.2921457
1369406_at 4.0084124 4.019054 4.1092415 3.9915583 4.0080695 4.046532 3.8867443 4.0326595 3.9761112
1369407_at 6.3061957 6.443632 5.8622937 6.2175813 6.0524364 6.565159 6.2886176 6.1092978 6.5440545
1369408_at 4.446035 4.6829123 4.6088853 4.5100713 4.668302 4.3098035 4.5941224 4.338155 4.4347816
1369409_at 8.302041 7.91259 8.022254 7.7273993 7.789266 7.993601 7.971466 8.028971 7.973471
1369410_at 7.8532195 8.072414 7.905856 8.00405 7.670867 7.8803725 7.548769 8.060308 7.911423
1369411_at 3.832916 3.66265 3.9812996 3.9877934 3.974662 4.0739937 3.9930027 3.925766 3.7920306
1369412_a_at 6.3201766 6.8505545 6.7280216 6.6737256 6.7652893 6.6896634 6.7329903 6.65185 6.6623373
1369413_at 4.732784 4.8201733 4.8527765 4.78243 4.636916 4.740999 4.9206376 4.4838905 4.697276
1369414_at 9.002426 8.883434 8.740729 9.044884 8.778273 8.882683 8.706217 8.7632675 8.867603
1369415_at 6.760842 5.1962805 7.3792577 7.4612465 6.588124 8.587624 7.293691 7.8593354 7.899935
1369416_at 6.504162 6.5622125 6.4513297 6.573101 6.557668 6.3310575 6.4267607 6.305414 6.4761915
1369417_a_at 4.3605404 4.5734253 4.2665396 4.547393 4.314685 4.3204536 4.1684093 4.2049866 4.3143144
1369418_at 4.8770514 4.66497 4.5570364 4.8953624 4.711664 4.3161583 4.743889 4.4698744 4.5478387
1369419_at 5.3453298 5.2623124 5.0466514 5.147389 5.057887 5.3076553 5.219564 4.9210134 5.1094537
1369420_at 4.343463 4.5936637 4.1964893 4.076253 4.357332 4.5976048 4.3490105 4.035781 4.1895766
1369421_at 6.195351 6.179184 6.1969104 6.0378795 6.138015 6.1557674 5.970714 6.356719 6.326321
1369422_at 5.4137197 5.373931 5.5155487 5.4363813 5.4830956 5.581695 5.480677 5.2076797 5.4833508
1369423_at 4.6039677 4.6198783 4.4840274 4.484156 4.7166395 4.325094 4.5571632 4.1575246 4.6443176
1369424_at 12.497463 12.744713 12.654291 12.802072 12.742342 12.927687 12.520189 12.758313 12.618395
1369425_at 4.306856 4.3237443 4.1861677 4.029396 4.319873 4.546154 4.321023 4.361245 4.5456944
1369426_at 5.020981 5.130802 4.995156 4.8744698 5.1755333 5.2598715 4.8666677 5.2400064 5.0169673
1369427_at 8.813616 8.870997 8.794006 8.576704 8.334004 8.600819 8.068158 8.191133 8.450819
1369428_a_at 4.4538994 4.824518 4.5690804 4.6900377 4.5321374 4.7670183 4.748497 4.665166 4.666924
1369429_at 3.8342862 3.7154121 3.8467002 3.6773746 3.8234446 3.9918356 3.7221155 3.8246999 3.6958566
1369430_at 9.252742 8.453548 8.636378 8.510189 8.370866 9.264206 8.580444 6.4393735 9.385359
1369431_at 4.587102 4.884136 4.736614 4.685399 4.758643 4.9786234 4.7365246 4.869153 4.8651023
1369432_at 5.0788646 5.496985 5.1925173 5.2738333 5.660498 5.5351853 5.5903397 5.4080186 5.391451
1369433_at 4.999421 5.2453957 4.8679614 4.9761844 4.9842343 5.1673803 4.7681704 5.0609126 5.149895
1369434_at 3.9910054 3.7439482 4.0649767 4.030185 3.883629 3.9215388 3.8270223 4.006919 4.0287066
1369435_at 12.446677 12.579497 12.397212 12.474769 12.444929 12.445632 12.468377 12.410106 12.244882
1369436_at 3.9533002 4.058386 4.133836 4.2165136 3.9945536 4.1945047 4.146022 4.2707434 4.069083
1369437_at 4.5820303 4.6024437 5.1660113 4.860425 4.717489 4.793787 4.616802 4.4050684 4.6323233
1369438_at 4.8699408 5.0833983 4.929222 4.9686217 5.084646 5.122743 5.0159445 4.924898 4.8336916
1369439_at 3.7614493 3.711098 3.6498265 3.7651267 3.8224452 3.6701434 3.6965396 3.8969157 3.8413196
1369440_at 5.4219737 6.0335083 5.7228823 5.610522 5.4834538 6.2801337 5.544919 6.0824533 6.310791
1369441_at 4.837348 4.901141 4.7987113 4.724313 4.4815493 4.385875 4.6843853 4.4942565 4.578979
1369442_at 3.4379587 3.3856337 3.3120055 3.4487066 3.5357525 3.4622416 3.465844 3.4560757 3.5110478
1369443_at 6.5342402 6.533149 6.2699156 6.3867745 6.424614 6.2682476 6.4279566 6.0816936 6.383782
1369444_at 3.80765 3.9672687 3.908579 3.8306835 4.075879 4.052277 3.9606934 3.8941514 4.0377226
1369445_at 5.5972123 5.7417407 5.650632 5.4009943 5.635661 5.2752633 5.510577 5.4758134 5.591102
1369446_at 6.8543973 6.8443184 6.601102 6.840503 6.60747 7.055786 6.9550223 6.9139886 6.8113728
1369447_at 5.858605 5.910068 5.7665315 5.8582954 5.884244 5.823641 5.958604 5.7051573 5.638405
1369448_at 5.8927383 6.1034474 6.178434 5.961151 6.133748 6.060668 6.069363 6.0367374 5.96123
1369449_at 5.125635 5.1608267 5.0845532 5.192949 5.1297817 5.389797 5.238123 5.166938 5.122079
1369450_at 11.126186 11.134525 11.4591875 11.5105505 11.0958395 11.280801 11.463744 11.46825 10.576594
1369451_a_at 3.7842817 3.7266765 3.7286582 3.6722279 3.9399288 3.6821287 3.5943332 3.630872 4.019923
1369452_a_at 8.283009 8.290897 8.209608 8.016449 8.248011 8.201925 8.251877 8.2096195 8.112558
1369453_at 7.0898685 6.9008245 6.9689617 7.0721145 7.06885 6.832729 7.0034275 6.787006 6.792562
1369454_at 4.212413 4.6149597 4.4295216 4.4279156 4.588153 4.516827 4.2463007 4.3116364 4.3174562
1369455_at 6.9380736 7.742458 7.6703367 7.353092 6.9530163 7.884987 7.077981 7.9632645 7.938211
1369456_at 3.46389 3.4533467 3.3281817 3.6043532 3.4011166 3.424781 3.3377478 3.5856564 3.3676195
1369457_a_at 4.574586 4.396816 4.4189725 4.469866 4.521782 4.3338227 4.198838 4.691926 4.591262
1369458_at 4.747828 4.8110433 4.4618526 4.7519608 4.8440447 4.694962 4.938725 4.807809 4.489506
1369459_at 5.226683 5.53978 5.652887 5.7049713 5.703729 5.7240715 5.469848 5.397427 5.6272583
1369460_at 4.7842693 5.1861877 4.879523 5.247615 5.2602015 4.970647 5.1541758 4.7146444 5.0932207
1369461_at 4.143493 4.252687 4.394292 4.2165136 4.3532763 3.9349585 4.321321 4.048661 4.119477
1369462_at 3.8567257 4.2816935 4.154875 4.4358735 4.2995596 4.3230543 4.1678905 4.0695577 4.055176
1369463_at 5.537038 5.6057563 5.65233 5.4764905 5.9092145 5.9244404 5.649602 5.3733664 5.8510027
1369464_at 4.725313 4.4808235 4.5985403 4.6678085 4.984125 4.6457214 4.618086 4.7668686 4.697276
1369465_at 12.966766 12.89993 12.928613 13.083586 13.166953 12.858565 12.861653 12.907304 12.652234
1369466_at 3.7915246 3.7591245 3.809291 3.7640884 3.791676 3.861589 3.8732193 3.9887366 3.8025832
1369467_a_at 9.820773 9.704676 10.181955 9.561162 10.117515 9.988686 9.114594 9.711027 9.84973
1369468_at 6.4110117 6.12606 5.9388876 6.114236 6.098085 5.956939 5.7025113 6.4181275 6.554481
1369469_s_at 3.354293 3.748681 3.4538171 3.547106 3.8297331 3.621801 3.395342 3.5728202 3.6267917
1369470_at 4.337021 4.4533205 4.209414 4.660243 4.7952137 4.5593824 4.430628 4.722124 4.823398
1369471_at 4.7782564 4.879197 4.5889664 4.543738 4.9607573 4.4529543 4.6587152 4.6008134 5.1128106
1369472_a_at 6.254028 6.168954 6.0993834 6.1816435 6.3138328 6.025112 6.0766196 6.3173947 6.3170996
1369473_at 10.0324135 9.776928 9.794335 9.92203 9.936055 9.877537 9.8121605 9.832231 9.809762
1369474_a_at 3.8269675 3.9843094 3.7325706 3.889583 3.8167844 3.7421706 3.9323118 3.7097116 3.7516217
1369475_x_at 4.029035 4.071095 4.11469 4.0863166 4.0808887 4.0409555 4.136574 3.9369216 3.9817338
1369476_at 4.812641 4.669043 4.760659 4.8617373 4.919042 4.707919 4.6926847 4.6684065 4.781459
1369477_at 4.4996305 4.853266 4.5873475 4.491771 4.624714 4.4827757 4.8442864 4.807361 4.6499386
1369478_at 4.39316 4.528122 4.4802613 4.300311 4.6606374 4.572526 4.2849555 4.5061703 4.6543646
1369479_at 6.2977314 6.53822 6.38689 6.654594 6.738889 6.641427 6.5199738 6.4307427 6.6335516
1369480_at 4.0174675 3.7712953 3.8806868 3.6451638 3.88672 3.7660084 3.9676983 3.7804286 3.771075
1369481_at 3.9280047 3.9703884 4.0219398 4.1325607 4.049885 3.987629 3.8982239 3.8794546 3.842976
1369482_a_at 3.8527873 4.0917997 3.957662 4.165023 4.149724 4.366901 3.932082 4.1453123 3.7463768
1369483_at 6.109825 6.2700787 6.1726623 5.862786 6.107116 6.1186314 6.0850782 5.6681643 6.088111
1369484_at 4.1847153 4.5658607 4.3664656 4.6577086 4.6466293 4.7908916 4.865251 4.5146832 4.501813
1369485_at 9.754754 9.87417 10.181766 9.668194 9.727106 9.854962 9.763396 9.669626 9.773819
1369486_at 3.5952888 3.512024 3.6900978 3.9039729 3.8614879 3.8392794 3.6208587 3.7280676 3.5806375
1369487_a_at 4.0317993 4.2270346 4.3152046 4.137763 4.1480246 4.468038 4.263232 4.0387473 3.8898535
1369488_at 4.2767453 4.043502 4.0785804 4.160247 4.0598817 4.3009377 4.4145393 4.215488 4.168089
1369489_at 6.3340564 6.294194 6.3414397 6.4098716 6.3151546 6.4065843 6.4662747 6.037262 6.361366
1369490_at 3.8105643 3.904774 3.8611772 4.01659 3.9798946 4.016545 4.110713 3.8637512 3.9891155
1369491_at 8.346352 7.812312 8.526949 8.092623 8.043737 8.011023 8.241629 8.777522 7.710408
1369492_at 11.197545 11.221495 11.177734 11.302722 11.163532 11.327784 11.270351 11.141385 11.036225
1369493_at 8.085585 8.492054 7.970527 7.9038596 7.113935 8.365311 8.393089 8.660576 10.234484
1369494_a_at 5.7986655 5.912245 5.833029 5.923741 5.807067 5.938566 5.929373 5.973541 5.925916
1369495_at 5.7670155 5.8893313 6.0025873 5.883442 5.852194 5.9474564 6.024666 5.8911905 5.9012756
1369496_at 7.2676406 7.526583 7.427703 7.2571025 7.1955214 7.403895 7.460953 7.4511805 7.333287
1369497_at 4.603393 4.9270773 4.501491 4.875723 4.6451745 4.5191097 4.389942 4.536104 4.5846934
1369498_at 4.766161 4.512397 4.5202546 4.7870092 4.3365326 4.746581 4.5438933 4.7444706 4.7997246
1369499_at 5.080261 5.332382 5.446689 5.2073126 5.3701944 4.9930325 5.623646 4.874634 4.833969
1369500_at 5.2540865 5.6206417 5.1660113 5.304436 5.3638124 5.5005574 5.546113 5.7470937 5.5394726
1369501_at 5.7126083 5.7159057 5.916503 5.834995 5.764894 5.78985 5.797463 6.3535275 5.9652524
1369502_a_at 12.700704 12.574437 12.833329 12.767524 12.6924925 12.617652 12.838553 12.855089 12.792859
1369503_at 3.3518648 3.4372728 3.4495616 3.3879476 3.3727221 3.5430286 3.3315337 3.3369071 3.4628594
1369504_at 4.6409554 4.788433 4.662185 5.1585793 5.1337566 4.801538 4.814402 4.681571 4.8351817
1369505_at 5.3997145 5.4518275 5.3565793 5.271166 5.573262 5.711427 5.614164 5.1860642 5.649998
1369506_at 4.6070423 4.5191803 4.5518336 4.6180353 4.6328926 4.771106 4.489734 4.7703056 4.748806
1369507_at 4.0968647 4.116024 4.116621 4.357421 4.5724545 4.2345753 4.2224274 4.2957563 4.316847
1369508_at 5.0348554 5.166359 5.096655 5.139941 5.1961317 5.1991463 5.114709 5.293199 5.118798
1369509_a_at 4.4986115 4.812052 4.802601 4.7637687 4.5663767 4.465398 4.6904335 4.6721478 5.803169
1369510_at 6.6827593 6.764714 6.520588 6.758704 6.7617006 6.8251867 6.9467897 6.668595 6.8108616
1369511_at 5.954453 5.9617047 6.643975 5.6576543 6.409983 5.9014816 6.0332623 5.9238386 6.2139916
1369512_at 5.6620474 5.789936 5.7451134 5.786838 5.7548494 5.8333206 5.528757 5.2819996 5.8336864
1369513_at 4.727868 4.805806 4.899552 4.6794863 5.206184 4.753646 4.942564 4.991024 5.0707803
1369514_at 6.11246 6.170474 6.2053747 6.040715 6.469918 6.151518 6.4015765 6.060684 6.202346
1369515_s_at 4.7963686 4.5542994 4.7889214 4.617927 4.6280994 4.212563 4.572273 4.642183 4.6260495
1369516_at 3.9428952 3.9492009 4.32233 4.2739797 3.9934945 4.2667494 4.438497 4.0484905 4.3945413
1369517_at 4.903327 5.058828 5.202826 5.079985 5.453524 4.9566197 5.321967 4.9866815 5.2597375
1369518_at 5.0628386 5.238685 5.242931 5.3049808 5.0807896 5.2823825 5.519695 5.208409 5.2006903
1369519_at 4.566037 4.5060835 4.2493844 4.365376 4.4761186 4.365906 4.6085343 4.687069 4.588378
1369520_a_at 5.5361013 5.6163254 5.478935 5.7034388 5.4432116 5.525871 5.747195 5.6490707 5.570692
1369521_at 3.6987176 3.5319717 3.5628018 3.5954514 3.4349923 3.3023212 3.682664 3.5939229 3.5956454
1369522_a_at 3.5151985 3.347082 3.257056 3.5209405 3.5009248 3.5694377 3.366496 3.4021122 3.3372912
1369523_at 5.318112 5.781135 5.590347 5.6106944 5.8944545 5.7080784 5.9353657 5.826552 5.722031
1369524_at 4.618638 4.5320096 4.400919 4.7243357 5.026252 4.8475194 4.4916687 4.7333994 4.636963
1369525_at 5.5262976 5.296782 5.156288 5.1535215 5.453679 5.418194 5.405963 5.1245193 5.3249416
1369526_at 8.344416 8.416803 7.905434 7.9498286 7.8348937 7.5864673 8.197952 8.075767 7.6103573
1369527_at 5.4535117 5.650704 5.420546 5.6851735 5.603768 5.4260716 5.7553787 5.558153 5.317277
1369528_at 5.436091 5.323288 5.279819 5.3357534 5.786057 5.366023 5.813236 5.3031626 5.493953
1369529_at 4.0860834 4.4100666 3.9827394 4.2631598 4.5559945 4.44478 4.457245 4.3631434 4.331493
1369530_at 4.6932116 4.7317286 4.9970474 4.9112563 4.8125024 4.9908295 4.714858 4.683617 4.809654
1369531_at 7.629947 8.200109 6.54338 7.540579 6.991497 6.585593 6.990376 7.1481605 6.8333406
1369532_at 4.7543507 4.8836737 4.7696867 4.917996 4.9702096 4.851792 4.70615 4.6826267 4.6891
1369533_a_at 5.9591374 5.6933413 6.0524807 5.991124 5.9476776 6.1153183 5.7823 5.889488 5.8846397
1369534_at 5.0928297 4.7811174 5.2677794 5.3150883 5.0473747 5.489251 5.37076 5.1453085 5.1564636
1369535_at 4.9685335 5.2273474 5.229937 5.464781 5.1164007 5.357157 5.2813873 5.1490827 5.343209
1369536_at 4.8387995 4.795448 4.782043 4.704165 5.0074153 5.1100817 5.208362 4.8138556 4.833042
1369537_at 5.083209 5.343479 5.071331 5.0946674 5.3952465 5.0318656 5.2434545 5.2772694 5.033492
1369538_at 4.6652613 4.9473658 4.5909343 4.8522525 4.660707 4.913467 5.0656857 4.849604 4.901212
1369539_at 5.1602306 5.1703653 5.115556 5.12342 5.1430216 5.060155 5.4429083 4.8894167 5.39032
1369540_at 4.3948646 4.418452 4.1748757 4.3677464 4.467643 4.5502105 4.325186 4.196639 4.2520475
1369541_at 3.6575632 3.6823845 3.707138 3.755169 3.8063128 3.758249 3.75387 3.6036081 3.4902956
1369542_at 5.4061155 5.6183357 5.8115835 5.540573 5.2382493 5.465375 5.4908733 5.5014377 5.515019
1369543_s_at 6.474037 6.3909016 6.5474296 6.501889 6.30312 6.15598 6.185709 6.7287593 6.451432
1369544_a_at 4.209256 4.2990236 4.278926 4.1952066 4.3305817 4.38256 4.206565 4.4377136 4.3222656
1369545_at 5.077936 5.248121 4.9251723 5.103484 5.436886 5.2008305 5.2044044 4.9271574 4.988366
1369546_at 11.200685 11.101114 11.22891 11.182836 11.214635 11.28972 10.740967 10.927428 11.225191
1369547_at 4.041032 4.2958865 4.431259 4.2819996 4.200118 4.4188366 4.2980733 4.2659807 4.2709007
1369548_at 4.952769 5.0893517 5.086793 5.037078 5.147276 5.103338 5.3298264 5.113545 5.0545855
1369549_at 6.9637947 7.008928 7.126132 6.891479 7.400809 7.1811266 6.988114 6.832677 7.325652
1369550_at 3.952761 3.8018014 3.870926 3.74132 3.859171 3.5573232 3.9212577 3.6754649 3.9823797
1369551_at 5.0273685 5.30579 5.2798185 5.1505823 5.355624 5.184548 5.214216 4.9811354 5.1098404
1369552_at 5.0040855 5.0983024 4.9251723 4.9304533 5.046895 4.970352 5.072672 4.7864423 4.9786143
1369553_at 4.802747 5.0855703 4.97849 4.897067 5.152174 5.0215445 5.0147505 4.980322 4.846412
1369554_at 9.359696 9.330894 9.531511 9.28896 9.231505 9.176596 9.36867 9.405862 9.4102745
1369555_at 4.1641216 4.643538 4.594188 4.460629 4.5321374 4.3122926 4.366805 4.194154 4.39679
1369556_at 5.365244 5.3198614 5.3959827 5.491909 5.383705 5.377197 5.3346643 5.277425 5.3374786
1369557_at 7.0453014 7.0488024 6.984028 7.0068717 7.1256046 6.9433274 7.134026 6.7971992 7.1151853
1369558_at 8.333479 8.412781 8.906927 8.692276 8.868279 8.587552 8.536505 8.741556 8.638611
1369559_a_at 9.869338 9.797864 9.844196 9.621943 9.659461 9.768622 9.681091 9.69013 9.701647
1369560_at 9.950912 9.750305 9.693814 9.694861 9.762163 9.7421665 9.684421 9.861495 9.960526
1369561_at 3.6457927 3.976777 3.7206879 3.7776036 3.989733 3.9628384 3.8192039 3.5282636 3.8602273
1369562_at 6.205194 6.164532 6.051574 6.078554 6.0304246 6.0061307 6.165285 6.2215114 6.115
1369563_at 4.497397 4.4409795 4.4890437 4.3609037 4.74768 4.510588 4.489734 4.3894377 4.486966
1369564_at 4.4758153 4.7333393 4.6556554 4.3262815 4.612481 4.763604 4.5376773 4.48077 4.582409
1369565_at 5.1381516 5.193207 5.039654 5.3304296 5.295706 5.0885296 5.2133546 5.077117 5.3172927
1369566_at 4.936413 5.0210924 5.093403 5.1595693 5.427069 5.0408254 5.216511 4.7403717 4.962593
1369567_at 4.8086805 5.011077 4.982482 4.973715 4.9077077 4.994866 5.1206884 4.738619 5.014858
1369568_at 4.531827 4.6820264 4.850966 4.623938 4.770995 4.619269 4.3588715 4.7856064 4.429706
1369569_at 4.236105 4.473814 4.2927923 4.525252 4.4086604 4.5941024 4.5095253 4.4232416 4.7624483
1369570_at 3.4301703 3.421327 3.2998352 3.5163448 3.44684 3.2969923 3.3978102 3.5454888 3.4612954
1369571_at 8.399485 8.213034 8.2751045 8.155187 8.220699 8.096333 8.214881 8.251444 8.118869
1369572_at 4.030349 4.331224 4.3086786 4.2978754 4.548149 4.43347 4.095999 3.9942832 4.4626846
1369573_at 4.2621927 4.433254 4.2639365 4.2301626 4.4656324 4.398589 4.4207563 4.3915305 4.521434
1369574_at 3.7795324 3.8376017 3.757383 3.940128 4.0573997 3.9097974 4.0152044 3.9336889 3.9029903
1369575_at 3.7843266 3.623324 3.7040887 3.4741445 3.726347 3.6906343 3.6698015 3.5992515 3.566798
1369576_at 3.8768828 3.84002 3.8535764 4.05332 3.8720245 4.17381 4.192627 3.757472 3.848105
1369577_at 7.38413 6.2570095 7.5783114 7.3985624 7.5089297 8.381605 7.521992 8.042915 7.5881777
1369578_at 4.397173 4.4410305 4.3636537 4.367447 4.3886495 4.3024917 4.2513227 4.427623 4.2930894
1369579_at 5.958835 6.2070293 6.262451 6.0518694 6.287888 6.2709126 6.36349 6.160317 5.993972
1369580_at 4.3380547 4.1481276 4.166693 4.112752 4.19771 3.9023478 4.1142187 3.97825 4.1896443
1369581_at 11.311344 11.279619 11.313694 11.261774 11.502081 11.529823 11.42047 11.470826 11.492314
1369582_at 5.846065 6.149634 6.0117946 6.069437 6.168625 6.114622 6.21492 5.998993 5.9298997
1369583_at 4.795576 5.041692 4.9651775 4.796798 4.983355 4.8177624 4.905383 4.9804235 4.897059
1369584_at 6.057113 6.017291 6.001939 5.985847 6.1254206 6.1430655 5.826556 6.1203165 6.0626187
1369585_at 3.8966308 3.7962937 3.6842463 3.7903044 3.8148885 3.878467 3.912283 4.0464497 3.9663055
1369586_at 3.8788717 3.331784 3.4712174 3.3609207 3.3651102 3.3940408 3.4544349 3.32992 3.5071025
1369587_at 4.367848 4.3394146 4.181477 4.0250597 4.696712 4.3394995 4.5884686 4.309016 4.6188083
1369588_a_at 8.209295 8.233599 8.210987 8.362928 8.324945 8.08011 8.701436 8.541071 8.742506
1369589_x_at 3.918672 3.9907718 3.9217722 3.9855895 3.828347 3.7153704 3.9094646 3.8264763 3.804598
1369590_a_at 7.076932 7.1272697 7.10186 7.047688 6.499356 6.786671 6.9742694 7.2189326 6.8496485
1369591_at 3.7461421 3.8511603 3.9655519 3.8437555 3.9305458 3.9612424 3.8843591 3.8797383 4.152191
1369592_at 7.051282 7.1696134 7.070166 7.037161 7.0842233 7.035858 6.921537 6.808707 6.804894
1369593_at 3.6439202 3.5733104 3.5343003 3.687416 3.4511106 3.7127416 3.723506 3.6366038 3.4236445
1369594_at 5.4264755 5.4837084 5.820311 5.492313 5.867105 5.537707 5.5301633 5.4366555 5.420892
1369595_at 4.1434093 3.8934324 3.8980572 3.753806 3.709642 3.973309 3.8637183 3.728662 3.9297976
1369596_at 4.9254317 4.871359 4.639496 4.7826405 5.009371 4.735772 4.871621 4.7036247 4.715496
1369597_at 7.4504533 7.3475833 7.549484 7.419577 7.199242 7.261906 7.162292 7.3913374 7.3829546
1369598_at 4.5748577 4.330822 4.0652437 4.413888 4.3485985 4.4555945 4.3518877 4.1623807 4.4809437
1369599_at 4.961945 5.289975 5.116549 5.0788293 5.241857 5.328246 5.1693006 4.9251437 5.081325
1369600_at 4.1393414 4.47782 4.2162294 4.4253283 4.4634943 4.3636413 4.5399146 4.248965 4.324497
1369601_at 4.7385964 4.769494 4.74384 4.878611 4.718868 4.9870033 4.979086 4.7931 4.9471383
1369602_at 4.8167963 4.725316 4.7132 4.617927 4.737323 4.75577 4.646986 4.5959487 4.555281
1369603_at 3.7923262 3.7837205 3.5211263 3.8326154 3.662036 3.6696978 3.8495138 3.7633836 3.6269996
1369604_at 4.7363787 4.9424095 4.7140036 4.919041 4.7695746 4.9076147 4.8104486 4.570594 4.762501
1369605_at 5.19466 5.4903526 5.3787737 5.2847524 5.1878614 5.3269043 5.445254 5.544846 4.955859
1369606_at 3.8283653 3.9175525 3.9268596 4.0314484 4.1430807 4.008824 3.8860898 3.7596297 3.9651306
1369607_at 6.132484 5.810796 5.8974257 6.0096793 5.8353705 5.815069 5.9159927 5.8777037 5.9279237
1369608_at 4.225565 4.451209 4.518976 4.2775946 4.344752 4.447648 4.3348455 4.218915 4.440754
1369609_at 3.7990458 3.8462923 3.94568 3.6529748 4.014607 3.6087437 3.9700468 3.838319 3.8254194
1369610_at 5.8093715 5.7540855 5.7913976 5.806666 5.989565 5.9328256 5.718309 6.21719 6.0639267
1369611_at 4.933839 4.8536186 4.8481855 5.306873 4.8352094 4.7191772 5.0610094 4.6405644 5.1098824
1369612_at 4.958713 4.7381754 5.0230513 5.134141 5.3895288 5.1252127 5.3187885 5.1024127 4.8631763
1369613_at 4.0315437 4.0229034 3.822426 3.8487792 3.7093656 4.0990505 3.9012854 3.9145608 3.8684509
1369614_at 3.9884362 4.0078974 4.079343 4.042017 3.8817685 3.9185808 4.009696 3.7089274 3.891165
1369615_at 5.663235 5.818242 5.823002 5.919801 5.8422246 5.8288045 5.8917794 5.8244586 5.8893194
1369616_at 4.6309223 4.681215 4.491506 4.5112433 5.038554 4.76493 4.613049 4.4458504 4.441625
1369617_at 6.718194 6.507728 6.674986 6.8629327 6.3653717 7.0885816 6.8867626 6.8244333 6.7024612
1369618_at 4.6153336 4.706069 4.4538283 4.4892445 4.643288 4.665298 4.7238226 4.273921 4.6906676
1369619_at 4.9656353 5.2459736 5.041626 5.3233886 5.3185945 4.978518 5.167084 5.0422807 4.9105473
1369620_at 3.9235916 3.966676 3.96465 3.9570649 4.3282967 4.1215305 4.0019264 3.9027648 3.9876144
1369621_s_at 9.68729 9.584071 9.672061 9.651665 9.685439 9.719632 9.75235 9.782086 9.743843
1369622_at 4.7139516 4.3411474 4.3026447 4.426433 4.4666495 4.3111277 4.6971207 4.205975 4.296643
1369623_at 4.7080927 4.8552113 4.593388 4.6723213 4.7903185 4.604913 4.753152 4.6094017 4.748806
1369624_at 5.9911194 5.842755 5.9886923 5.976201 5.953747 5.8680096 6.021136 5.9348125 5.957372
1369625_at 6.5413575 6.9349275 6.1089773 7.2968745 6.217252 7.0944247 6.9200253 7.461858 7.561371
1369626_at 8.630777 8.386147 8.527655 8.293326 8.402661 8.405296 8.492308 8.462601 8.451168
1369627_at 3.5513468 3.7413702 3.8028748 3.9590724 4.1357765 3.945307 3.7118435 3.908484 3.5974925
1369628_at 8.865649 8.491631 8.718344 8.707701 8.107653 8.703943 7.667249 8.462643 8.815511
1369629_at 11.835522 11.861283 11.821993 11.755988 11.766001 11.845944 11.845295 11.760122 11.706099
1369630_at 12.873021 12.895545 12.91643 12.798539 12.882973 12.79014 12.86089 12.743269 12.716777
1369631_at 8.025141 7.7626033 7.5596967 7.7386904 7.890276 7.623331 7.977353 7.7921076 7.7720323
1369632_a_at 6.710954 6.24907 6.627513 6.620889 6.664069 6.105996 6.3808465 6.4095473 5.9694667
1369633_at 10.966076 10.845354 10.649437 11.008809 10.503811 10.766637 10.743883 10.545727 10.298118
1369634_at 6.3277774 6.170188 6.2692294 6.4799294 6.3940334 6.421984 6.735878 6.316256 6.512366
1369635_at 11.880673 11.973743 11.835927 11.805593 11.700409 11.738111 11.977897 11.766663 11.760811
1369636_at 12.571593 12.495149 12.431414 12.376316 12.30114 12.267481 12.577216 12.2906065 12.292529
1369637_at 5.043523 5.09866 4.891613 5.0080276 4.9174767 5.1288424 5.1950064 5.005803 5.29044
1369638_at 5.1981707 5.435864 5.3529854 5.4264693 5.5892696 5.683808 5.3768096 5.393481 5.236774
1369639_at 3.949777 3.783002 3.666347 3.9791076 3.6565156 3.5545776 3.7616072 3.7757447 3.8884358
1369640_at 5.3918986 5.32728 5.235887 5.1119184 4.889566 5.190956 5.1190686 4.9344897 4.9870777
1369641_at 8.122732 7.7387233 7.9693093 7.8285236 8.027897 8.08527 7.79155 8.124688 8.012932
1369642_at 7.524474 7.3973665 7.677671 7.4302835 7.41148 7.612283 7.353711 7.6969805 7.671556
1369643_a_at 7.206591 6.79261 6.8337903 7.270128 6.9884076 6.9889297 7.0635285 7.2616105 6.941402
1369644_at 8.906857 8.854071 9.046585 9.193653 8.993154 8.926273 8.922409 9.101213 8.82908
1369645_at 4.1263113 4.266371 4.1676097 3.919141 4.318044 4.4572344 4.29519 4.122884 4.343478
1369646_at 3.7094724 3.7277017 3.6301122 3.6596243 3.8880055 4.0102673 3.706447 3.5848408 3.7802565
1369647_at 5.7089863 5.7631326 5.404863 5.712726 5.2839875 5.132719 5.331436 5.4903855 5.3976436
1369648_at 6.1096134 6.0524707 6.1615844 6.1780844 5.494338 6.1653914 6.0332956 5.9469233 5.6606035
1369649_at 5.3142304 5.2265687 4.936751 4.929339 4.9950757 5.1303716 5.01599 5.224982 5.2273045
1369650_at 6.9611335 6.8561234 6.723227 6.8383985 6.6751037 6.393739 6.5863495 6.7507863 6.5629077
1369651_at 5.106726 4.918892 5.165765 5.1087418 5.1379166 5.2569427 4.944017 4.814351 4.800157
1369652_at 3.808733 4.015774 3.7108617 3.9231288 3.7696216 3.808785 3.7691333 3.7475717 3.8227482
1369653_at 6.4057317 6.582651 6.3429265 6.361965 6.245803 6.4182286 6.221121 6.427692 6.2021685
1369654_at 10.761997 10.22879 10.570913 10.321778 10.287261 10.492074 10.3794365 10.507328 10.367866
1369655_at 8.1980915 8.359216 7.7226176 8.943481 8.212967 8.322678 7.6714015 7.314556 7.41899
1369656_at 6.6634474 6.565716 6.858363 6.490392 6.6267414 6.467764 6.5836368 6.6101637 6.5903144
1369657_at 4.402218 4.3418503 4.351884 4.460188 4.4830904 4.219035 4.341794 4.2842827 4.1382093
1369658_at 7.9222083 7.582752 8.081717 7.8675065 8.309685 8.264301 7.6235223 8.220304 8.151618
1369659_at 5.9761043 5.8921943 5.706264 5.975412 5.952342 5.9193234 6.0261436 5.8651648 5.6863146
1369660_at 4.705996 4.5884953 4.766351 4.819349 4.637382 4.732061 4.955623 4.648548 4.7997246
1369661_at 7.6298046 7.813044 7.476524 7.5738096 7.6714373 7.626992 7.6385856 7.657795 7.990274
1369662_at 3.636979 3.655566 3.5202758 3.659797 3.8588283 3.5992234 3.609303 3.6565294 3.7254472
1369663_at 9.345151 6.327749 6.424071 10.079236 9.36803 8.938951 9.115078 6.681046 9.83136
1369664_at 10.123619 10.939352 10.515142 10.378439 10.289895 10.197921 10.166228 10.526756 11.1453495
1369665_a_at 7.7747116 7.7393928 7.9601655 7.7807426 7.5564814 7.7366056 7.655666 7.8502026 8.041525
1369666_at 6.409203 6.1781154 6.203047 6.109003 6.2670803 5.847536 5.846418 5.8214283 5.908082
1369667_at 6.6055474 6.4454517 6.506359 6.2654586 6.534813 6.4965754 6.62269 6.5360913 6.3170996
1369668_x_at 3.9916568 4.01044 3.9619126 4.0980577 3.7725585 3.9472604 3.8528025 3.966422 3.7234726
1369669_at 8.041418 7.987677 8.042542 8.151911 8.017345 7.9541593 7.958007 8.080373 7.8591976
1369670_at 4.918603 5.018695 4.9047937 4.950497 4.5052514 5.102413 4.921454 4.7263246 4.6783724
1369671_at 12.556375 12.549688 12.645976 12.641201 12.560594 12.5447445 12.466672 12.440441 12.368185
1369672_at 6.6909456 6.715582 6.6838975 6.856824 6.3193235 6.5896554 6.4425187 6.3643537 6.510503
1369673_at 4.1913586 4.454709 4.137864 4.5324183 4.8083324 4.155695 4.2118263 4.5087633 4.1359787
1369674_at 3.5160203 4.4777203 3.5049937 4.318845 5.034919 3.6651244 3.4623613 5.111676 3.3959513
1369675_at 6.252454 6.3959875 6.494626 6.4432254 6.472733 6.40171 6.4425187 6.175458 6.3552275
1369676_at 7.1515403 7.321445 7.1775513 7.17054 7.0714273 7.156077 6.939929 7.1135015 7.1978865
1369677_at 3.5475311 3.6868281 3.399178 3.462008 3.5251985 3.752088 3.4526196 3.6861916 3.430506
1369678_a_at 7.3691406 7.2267575 7.507054 7.2671123 7.044505 6.8800983 7.123936 7.100479 7.127111
1369679_a_at 10.24081 9.970207 10.033313 9.970827 9.551333 9.843422 9.840636 9.754557 9.591358
1369680_at 5.2724004 5.0157967 5.157421 5.225178 5.374831 5.2358227 5.2140856 4.9528766 5.226265
1369681_at 4.719967 4.7589493 4.6159515 4.6423755 4.831408 4.640704 4.792148 4.6722803 4.686061
1369682_at 6.8081827 6.3813424 6.374935 6.4949303 6.833635 6.703885 6.7132907 6.7056985 6.797617
1369683_at 7.0331364 7.1166553 7.18429 7.1063886 6.7123623 7.009241 7.2040286 6.9122124 6.985177
1369684_at 5.187541 4.955268 4.9685183 4.955624 5.043192 5.2069902 4.959516 5.371166 4.9566097
1369685_at 3.7905347 4.1163473 4.1121492 4.2995467 4.5321374 4.38537 4.380018 4.127581 4.020094
1369686_at 4.1542187 4.288231 4.360916 4.3312006 4.1473784 4.1385584 4.213047 4.026778 4.2883434
1369687_at 4.4693813 4.5729833 4.3993683 4.5029507 4.2397366 4.7918653 4.4570856 4.3180065 4.310857
1369688_s_at 4.946009 4.7471123 5.076044 5.144498 4.588153 4.9113603 4.8394337 4.932408 5.154171
1369689_at 6.60758 6.6406326 6.5260386 6.3193827 6.732198 6.77317 6.3504744 6.4171634 6.768033
1369690_at 6.802558 6.8676114 6.9817657 6.819525 6.979267 6.7427497 6.8200417 6.6913495 6.975192
1369691_at 4.4787436 4.6123657 4.7137747 4.6759453 4.603258 4.5997 4.7361975 4.8214445 4.7776356
1369692_at 3.895445 3.8566742 3.7433517 3.9699357 4.2606235 4.0176115 4.023285 4.121126 3.9578114
1369693_a_at 5.8429594 5.1807747 5.479457 5.7551575 5.546258 5.257152 6.5339403 5.936717 4.7772937
1369694_at 3.8609736 3.6007392 3.6580298 3.6354134 3.7404845 3.7175677 3.5764713 3.5727105 3.5384965
1369695_at 4.523621 4.563302 4.5431614 4.397994 4.668709 4.8166404 4.5406914 4.406822 4.697276
1369696_at 3.690928 3.92748 3.8426485 3.9549544 3.9965255 3.743858 4.1411033 3.8321776 3.8815145
1369697_at 4.269349 3.885529 4.0312357 4.2182693 4.3453355 4.434529 4.2117677 3.9366698 3.918988
1369698_at 4.680525 4.7662005 4.9050384 4.969332 4.6668534 4.6441092 5.5384583 5.707699 5.57997
1369699_at 4.968438 5.074483 4.858781 4.8067064 5.354496 4.9836693 5.1201344 5.0443907 4.967858
1369700_at 5.5981803 5.3097258 5.3013053 5.4711456 5.5579123 5.3755374 5.4400244 5.477301 5.0971513
1369701_at 12.545605 12.525397 12.603649 12.519481 12.400601 12.569265 12.420346 12.435292 12.348995
1369702_at 7.0459895 7.005417 6.947117 6.822853 7.2018504 6.8490844 6.741379 6.9798136 7.1038227
1369703_at 6.8803544 6.513327 6.2872686 6.816157 6.6658473 6.211606 6.774404 6.741168 6.418831
1369704_at 6.4546814 6.866642 6.71078 6.7860227 6.9159894 6.844024 7.218042 6.6043277 6.9018674
1369705_at 5.2768703 5.136782 5.329837 5.328471 5.483714 4.9792056 5.249916 5.1646585 4.963135
1369706_at 4.0288677 3.6264963 3.7719762 3.84722 4.060357 3.883853 3.7650826 3.998811 3.9706247
1369707_at 4.4351673 4.503853 4.6418858 4.7326164 4.493831 4.8370147 4.6871963 4.5889254 4.8383703
1369708_a_at 5.1393285 5.1982164 5.3248024 5.3718314 5.451317 5.4767346 5.485536 5.4552207 5.4691544
1369709_at 4.1903095 4.42111 4.257098 4.213443 4.2660837 4.2372856 4.2941933 4.2384996 4.364765
1369710_a_at 3.8809085 3.6858466 3.989485 3.749332 3.761252 3.7185988 4.0123706 4.032715 4.0503597
1369711_at 4.63834 4.4123993 4.817177 4.7180037 4.848109 5.0113974 4.748642 5.0506186 4.610021
1369712_at 7.2401237 7.2166505 7.1296825 7.13721 6.947156 7.1615486 6.939929 7.1638017 7.358499
1369713_at 5.93207 5.726894 5.964442 5.8649054 5.8321548 5.916434 5.88409 5.8086076 5.8896236
1369714_at 6.8616085 6.6667438 6.84724 6.918157 6.6692967 6.910636 6.993021 6.909299 6.8623676
1369715_at 4.331172 4.101182 4.2119446 4.409954 4.169527 4.3807573 4.385693 4.160033 4.33005
1369716_s_at 9.99094 9.98512 9.762262 9.703176 10.033027 9.730062 9.29667 9.656381 10.195974
1369717_at 4.4151683 4.396915 4.433977 4.4347982 4.4355884 4.5749464 4.690685 4.600704 4.6955996
1369718_at 8.027767 7.7385597 8.0214205 7.367347 7.965275 7.8649454 7.625598 8.238266 7.8497286
1369719_at 3.074248 3.3883362 3.1160858 3.3710253 3.1751354 3.2756886 3.0856452 3.3805609 3.4295783
1369720_at 8.790929 8.812111 8.830805 8.872478 8.732439 8.731996 8.53244 8.59836 8.786957
1369721_at 5.0633783 4.4378233 4.8841515 4.823153 5.0723834 5.3708715 5.0344 5.0321603 4.8303976
1369722_a_at 8.054795 8.077747 7.995756 8.030275 7.991172 8.170134 8.171668 8.168315 7.7014656
1369723_at 6.630572 6.724393 7.0467043 6.892599 6.3687816 6.774226 6.7814717 6.8561606 6.670097
1369724_at 5.461941 5.481187 5.494124 5.710923 5.7702336 5.492342 5.807729 5.6962805 5.416664
1369725_at 8.368726 8.105649 8.464818 8.204877 8.48525 8.5107565 7.968607 8.4300165 8.178544
1369726_at 8.331884 8.50539 8.491036 8.346747 8.471205 8.284563 8.5003 8.640068 8.389863
1369727_at 13.682904 13.755098 13.775051 13.656571 13.623352 13.795851 13.524969 13.77062 13.345176
1369728_at 5.362362 5.416784 5.6526227 5.790498 5.3314614 5.673546 5.603325 5.4000463 6.138172
1369729_at 8.412107 8.429403 8.42967 8.381393 7.884594 7.731569 7.984467 8.387253 8.4854965
1369730_a_at 4.67711 4.8108544 4.874026 4.8552494 5.024961 5.307315 4.6793184 4.7375383 4.9015045
1369731_at 3.4651961 3.5607383 3.5513601 3.37429 3.3869355 3.5341663 3.5076208 3.4450808 3.5063255
1369732_a_at 4.499197 4.801527 4.8023453 4.469866 4.828782 4.645968 4.7197695 4.9318237 4.9554367
1369733_at 8.045814 7.908329 7.8940964 7.9764276 7.9526834 7.9221992 7.997887 7.8716974 7.9596205
1369734_at 8.38907 8.194066 8.094795 8.455255 7.863166 8.241087 7.929191 8.020668 8.348329
1369735_at 6.251955 6.093808 6.122447 5.868729 5.881654 6.0854583 5.9249635 5.8664856 5.6075487
1369736_at 5.4244733 5.26871 5.2968354 5.4861503 4.8295264 5.2216115 5.2823763 5.118646 5.072482
1369737_at 9.267823 8.694877 9.145791 9.456745 9.3315525 9.407215 9.062739 9.292029 8.696053
1369738_s_at 10.254141 9.8094015 10.117826 10.325275 10.452435 10.434227 9.966504 10.113884 9.868034
1369739_at 4.464034 4.3358397 4.3263445 4.5952926 4.42606 4.2532706 4.6054163 4.4543853 4.099941
1369740_at 5.133121 5.3755093 5.1520076 5.22672 5.2515883 5.247937 5.266062 5.094854 5.3873057
1369741_at 5.763172 5.590835 5.6566825 5.708025 5.874551 5.781819 5.896326 5.7844048 5.652266
1369742_at 5.182539 4.9939604 4.761901 4.4306445 5.01962 4.957056 5.155881 4.8083177 4.7354827
1369743_a_at 8.280903 8.783617 8.861332 8.233937 8.571724 8.81008 8.281942 8.66197 8.35184
1369744_at 4.0702105 4.4808555 4.4399776 4.419171 4.4621334 4.373906 4.685852 4.476426 4.640437
1369745_at 6.334172 6.479169 6.573148 6.409858 6.437758 6.757214 6.5190806 6.4587884 6.4445477
1369746_a_at 11.617654 11.965826 11.731569 11.668637 11.476046 11.840016 11.691636 11.410371 11.420965
1369747_at 6.990528 6.49609 6.796445 6.4480624 6.539994 7.0725775 6.4740386 6.5787787 6.441012
1369748_at 3.6378129 3.7616153 3.535818 3.7602506 3.5314074 3.5790277 3.6353083 3.5962358 3.691385
1369749_a_at 3.918351 4.3302956 4.210375 4.4068117 4.4217014 4.1215305 4.1607313 4.1289473 4.3322678
1369750_at 3.9933631 3.95545 3.8617332 4.122226 4.521843 3.888634 4.011834 4.127687 3.874287
1369751_at 4.2784996 4.42111 4.339799 4.329303 4.6062737 4.3825426 4.3121166 4.157721 4.2706738
1369752_a_at 4.6197257 4.9671326 4.938546 4.7571115 4.8646364 5.127946 5.1030493 4.8761306 4.91437
1369753_at 4.2121973 4.1667767 4.0783234 4.040594 4.232513 4.1207013 4.1863346 3.8416119 4.256216
1369754_a_at 7.982706 7.7513404 7.8608303 7.755307 7.78116 7.842731 7.7236867 7.940732 7.9416757
1369755_at 3.8843012 3.5527034 3.7390945 3.848397 3.5784268 3.72082 3.6627285 3.6732843 3.9084437
1369756_a_at 7.355235 7.327805 7.4288874 6.867799 6.998817 7.2665496 7.0377555 7.219986 7.6387215
1369757_at 5.935435 5.4002314 5.6242723 5.478159 5.973208 5.6689053 5.671653 5.437388 5.684129
1369758_at 7.1285596 6.3993526 6.5216393 6.5025387 6.540179 6.321726 6.3161435 6.941245 7.4332876
1369759_at 5.320524 5.635085 5.3740883 5.291601 5.4489846 5.481034 5.7823 5.281511 5.4501834
1369760_a_at 3.8861465 3.9168997 3.8686857 3.8848274 4.033326 4.239569 3.743514 3.9505901 3.9876447
1369761_at 4.0971403 3.9910412 3.9453456 4.0929775 3.932395 4.0495663 3.9031372 3.900765 3.7990525
1369762_at 4.143493 4.114417 4.22565 3.9491785 4.308613 4.2996616 4.404438 4.077245 4.0407257
1369763_at 3.8687937 4.1516824 4.32249 4.050639 4.036041 4.0738406 4.403296 4.0131 4.4063635
1369764_at 13.386407 13.218468 13.181733 13.282273 13.247834 13.285688 13.326616 13.2238035 13.034228
1369765_at 3.5860488 3.491869 3.523973 3.7098186 3.8262432 3.8011117 3.82948 3.5358653 3.6808088
1369766_at 5.257928 5.7257185 5.5640063 5.4134545 5.427731 5.494166 5.249878 5.4355135 5.673707
1369767_a_at 4.028986 4.0145264 3.8312767 4.267642 4.2964277 3.9851704 4.1325636 3.9344049 3.805462
1369768_at 6.609428 6.5758305 6.3390255 6.5115767 6.305307 6.3570414 6.6001306 6.3765216 6.3828697
1369769_at 4.5601616 4.3712344 4.5829234 4.6496916 4.805957 4.6503935 4.5791087 4.5756483 4.3951545
1369770_at 4.1011806 4.2725163 4.22255 4.2387905 4.033326 4.137273 4.0912895 4.217995 4.18606
1369771_at 4.8387995 4.7623777 4.5876446 4.794428 4.64275 4.669935 4.773162 4.5748987 4.697276
1369772_at 6.719475 6.8224773 7.244293 6.7517295 6.831523 6.715153 7.0081363 6.757354 6.6935415
1369773_at 3.8490865 3.9584813 4.041693 4.1270776 4.107207 3.99027 4.2070365 3.9984303 4.068974
1369774_at 4.369408 4.428099 4.4550962 4.4260855 4.5918155 4.2132025 4.536393 4.580452 4.5394087
1369775_at 8.271201 8.143829 8.288246 8.020136 8.039111 7.8689456 8.1129055 7.974077 8.003835
1369776_a_at 6.581742 6.7105846 6.69408 6.7376804 6.415596 6.3726306 6.7059298 6.4770174 6.734528
1369777_a_at 7.161049 7.4198537 7.220077 7.200047 7.26911 7.5395446 7.4799314 7.23478 7.385558
1369778_at 3.723682 4.156541 3.869457 4.097478 4.0387545 4.028226 3.9321477 3.8555832 3.9846773
1369779_at 5.3012652 5.6588593 5.2990437 5.6687975 5.520993 5.1387568 5.677508 5.340118 5.824678
1369780_at 6.236234 6.575464 6.5056086 6.361464 6.639093 6.6748385 6.252812 6.3199453 6.4902635
1369781_at 3.9083228 4.0223074 4.0737314 4.0140123 4.209737 3.8708684 3.794985 4.0788016 3.9408343
1369782_a_at 6.47793 5.947327 6.141917 6.153946 6.162567 6.182761 6.0651283 6.046179 5.892088
1369783_a_at 5.413674 5.210149 5.0965185 4.838031 5.383092 5.2452536 5.5792494 5.162095 5.408525
1369784_at 3.7461421 4.040058 3.9692042 4.021407 3.9257278 4.3960295 3.8131578 3.7540004 3.8314464
1369785_at 7.5170045 7.639714 7.4594455 7.629599 7.448883 7.15668 6.960072 7.343742 7.3108196
1369786_at 5.9179053 6.0014486 5.6867065 6.0235453 6.163559 6.235239 6.1560073 6.2289157 6.18845
1369787_at 4.237382 3.9856727 4.1870337 4.0125732 3.949754 3.8510458 4.0243797 4.174673 3.783783
1369788_s_at 8.204016 7.5043306 7.377685 7.798862 7.251796 8.35326 8.237055 7.725919 8.51646
1369789_at 3.3868785 3.2694073 3.5101204 3.3612673 3.4511619 3.4111686 3.380826 3.3035197 3.5003662
1369790_at 11.374872 11.6004 11.570812 11.145991 11.860335 10.497806 10.489435 10.766322 10.535558
1369791_at 7.2021513 7.165735 7.4692197 7.176155 7.1765547 7.1171203 7.080369 6.960889 7.1511397
1369792_at 6.296823 6.0218186 6.059366 6.3630366 6.0273523 6.0921044 6.130307 5.954654 5.8686557
1369793_a_at 3.9567628 4.3264265 3.9281435 4.3708954 4.110546 4.2554145 4.486163 4.329058 4.1551075
1369794_a_at 4.6191883 5.0231924 4.977727 5.1957846 5.387245 5.5243387 5.431275 5.1003065 5.12136
1369795_at 4.587085 4.4514723 4.4703817 4.332528 4.3186626 4.329528 4.368956 4.302707 4.3366585
1369796_at 4.762247 4.707859 4.707281 4.653365 5.068983 4.9732594 4.7087946 4.611515 4.866133
1369797_at 4.008542 4.3304343 4.2938523 4.344631 4.35408 4.4193573 4.264156 4.1804714 4.494207
1369798_at 4.8155756 4.603798 4.6186485 4.772691 4.8081303 4.8557787 4.788786 4.408051 4.748253
1369799_at 10.626527 10.608664 10.548656 10.657058 10.644494 10.641364 10.521604 10.320843 10.3850355
1369800_at 3.8190453 4.078113 4.12106 3.9794223 4.096205 3.948335 4.1594152 3.9780564 3.9380264
1369801_at 4.517039 4.5040245 4.409843 4.8423977 4.645654 4.550387 4.6209173 4.555755 4.7522264
1369802_at 3.8497305 4.0125093 4.161543 4.0652804 4.089418 4.037772 3.8753006 4.0466323 3.8694339
1369803_at 4.519637 4.63986 4.684655 4.6180744 4.8042073 4.6699347 4.4899807 4.4230533 4.80577
1369804_a_at 4.5834856 4.7930403 4.418186 4.8401237 4.588153 4.8394017 4.6574793 4.6205473 4.661633
1369805_at 4.0776205 4.5676675 4.180858 4.041623 4.5409994 4.0860367 3.78585 4.234103 4.061747
1369806_at 5.1461544 5.161871 5.149691 5.2722793 5.3742704 5.424328 5.2441273 5.097479 5.055477
1369807_at 4.4249682 4.5557814 4.7349844 4.5784454 4.680499 4.4553423 4.795096 4.3441887 4.64383
1369808_at 4.7102304 4.7771316 4.765992 4.8928423 4.7421575 4.6198835 5.166118 4.866075 5.1942773
1369809_at 4.9759054 5.343773 5.024761 5.2196536 4.952672 5.2157507 5.3810825 5.017099 5.3001156
1369810_at 6.3311133 6.5094757 6.4404783 6.089123 6.540179 6.3455653 6.3768883 6.3416967 6.2304554
1369811_at 4.6942453 4.846139 4.8656893 4.982993 5.0807896 5.01882 4.885377 4.874845 5.0680075
1369812_at 5.825989 5.993292 5.953305 5.9605594 6.136077 6.0054593 6.0643873 5.742386 5.900404
1369813_at 6.4918575 6.3414335 6.305555 6.2071013 6.1017284 6.305334 6.3352604 6.4819117 6.1020966
1369814_at 4.761211 4.7181 4.8369136 4.5651484 4.3633456 4.582159 4.8870625 4.6129885 4.721339
1369815_at 5.734517 5.8381624 5.8656445 5.7429986 5.7990103 5.662851 5.8971605 5.7848196 5.7707896
1369816_at 4.4444404 5.0122313 4.5686507 4.790829 4.7369533 4.8844233 4.7548385 4.9507804 4.8142786
1369817_at 4.157558 4.0507426 4.24677 3.9890661 4.4281726 4.2899766 4.3581295 4.07848 4.0885005
1369818_at 4.9656305 4.907316 4.919508 4.794277 5.0744004 4.9363036 5.020412 4.8901916 4.527204
1369819_at 4.8387995 4.923841 4.8693357 4.9120545 4.9652224 4.812634 5.0426188 4.774243 5.032464
1369820_at 4.1769223 3.877399 4.127889 4.0652804 4.120387 4.366901 4.1476364 4.012318 4.0356975
1369821_a_at 5.12251 4.903866 4.779608 4.7822514 5.0807896 5.051854 4.854191 4.873947 4.888483
1369822_at 4.138999 4.3304133 4.249206 4.213354 4.4878106 4.349923 4.4132195 4.331768 4.409917
1369823_at 5.136484 5.136961 4.9996367 4.9664726 5.2731633 5.017479 4.889574 4.910736 4.82846
1369824_at 4.9235783 4.7643805 4.598914 4.8119984 4.7157717 4.7695646 4.7242527 4.549953 4.8329554
1369825_at 5.0052204 5.097554 4.976884 4.9980345 5.218337 5.2237005 4.9359436 5.211126 5.106428
1369826_at 5.5367966 5.427274 5.862777 5.4604588 5.4832253 5.374967 5.7256026 5.4280434 5.2378936
1369827_at 5.4454966 5.7660217 5.485798 5.5374136 5.266356 5.498333 5.793789 5.156867 5.484146
1369828_at 5.5145235 5.802866 5.8193517 5.8894215 6.3032193 5.5604973 5.9692397 5.644004 5.914234
1369829_at 4.8264213 5.1713424 4.9971857 5.2236214 5.3892307 5.1947083 5.3034225 5.0009146 5.198351
1369830_at 4.665126 4.632468 4.554647 4.6454687 4.665022 4.8670807 4.6381636 4.817333 4.8338404
1369831_at 5.324984 5.5798264 5.5435925 5.5323734 5.545232 5.641169 5.8152933 5.500554 5.6445074
1369832_at 5.6693854 6.222773 5.9596043 5.832455 6.155003 5.867921 5.912821 5.620103 5.881372
1369833_at 4.314394 4.301946 4.468059 4.570988 4.7202344 4.4852815 4.8720417 4.2111845 4.440754
1369834_at 7.687814 7.4701214 7.6712065 7.7824683 7.5384364 7.931303 7.301743 7.535245 7.7647557
1369835_at 6.2261357 6.54484 6.39955 6.3844457 6.6201425 6.455385 6.3339534 6.2821107 6.265273
1369836_at 6.4026 7.4890146 7.0830307 6.9518056 6.7250266 6.4201875 6.464211 6.2421894 7.2273774
1369837_at 12.127403 12.096785 12.050678 12.165953 11.925449 12.249442 12.074729 12.031927 12.129979
1369838_at 4.1846333 4.2585874 4.2765055 4.4302635 4.148222 4.1830153 4.2994347 4.267473 4.136726
1369839_at 4.253948 4.7001 4.610361 4.307365 4.7782784 4.728121 5.0164022 4.511632 4.604392
1369840_at 9.856933 9.521408 9.594326 9.332148 8.003732 9.530792 9.905127 9.820887 10.552321
1369841_at 3.7681625 3.8014262 3.7536368 3.63597 4.135683 3.5815425 3.7018447 3.601349 3.8837826
1369842_at 3.9083228 3.878281 3.8733485 3.805799 3.815488 4.1015215 3.6791377 3.8371115 3.875914
1369843_at 4.5595555 4.6374645 4.2504845 4.366565 4.4523487 4.600601 4.4577823 4.368866 4.4675455
1369844_at 4.496126 4.42183 4.196 4.2350416 4.6664877 4.1703587 4.215026 4.205161 4.308629
1369845_at 5.553094 5.4660196 5.41229 5.4023438 5.7387123 5.549371 5.637397 5.5894613 5.5698657
1369846_at 3.4870555 3.5149827 3.3814871 3.4447453 3.6313245 3.62578 3.2419267 3.560168 3.4235535
1369847_at 5.482413 5.7600594 5.528086 5.499138 5.6445003 5.665716 5.715454 5.5138583 5.507816
1369848_at 3.5309994 3.6956022 3.6826742 3.641737 3.8084707 3.7188654 3.6690972 3.689811 3.8223016
1369849_at 5.253359 5.1314354 5.170433 5.2325087 5.329213 5.2055655 5.236726 5.1055098 5.0911665
1369850_at 5.9608164 6.3416605 6.1061234 6.4801507 6.4320664 6.2137117 6.72133 6.4900475 6.7595387
1369851_at 7.1162257 7.20216 7.22804 7.201459 7.289461 7.4054356 7.226859 7.061646 7.20059
1369852_at 12.138786 11.992497 12.083801 12.0586815 12.073971 12.137885 12.119745 12.103665 11.98455
1369853_at 4.8958335 5.061958 4.9251723 4.8777003 5.186353 5.088388 5.1256976 5.1194563 4.863902
1369854_a_at 7.815574 8.137299 7.9581647 7.8917437 7.884573 8.003069 7.9732347 7.831444 7.8273554
1369855_at 3.7918293 3.710732 3.7044132 3.753758 3.875277 3.8280451 4.0100822 3.6833239 3.7071848
1369856_at 4.598516 4.852341 4.575061 4.8107376 4.8340063 4.779203 4.583647 4.646964 4.578439
1369857_a_at 5.825152 5.9146366 6.044119 5.975412 6.237124 5.8879046 6.140289 5.7379622 5.8831053
1369858_at 4.5716534 4.7145357 4.4973965 4.49828 4.650491 4.673629 4.697322 4.6642504 4.6285143
1369859_at 4.3640704 4.468652 4.4280887 4.323695 4.393288 4.560875 4.489734 4.2312994 4.754983
1369860_a_at 5.045515 4.7925453 5.0408745 4.971158 4.5754137 4.5514593 4.8234053 4.78265 5.112114
1369861_at 4.4964237 4.884136 4.786583 4.644382 4.6860313 4.694763 4.68779 4.6140265 4.5758214
1369862_at 4.707797 4.505523 4.208806 4.550375 4.843807 4.788387 4.75068 4.6044655 4.5058494
1369863_at 9.323362 9.44597 9.749943 9.023509 8.589296 9.454275 9.869612 9.741921 9.482569
1369864_a_at 9.359304 9.530951 9.7781 10.081433 10.272156 10.254725 8.984222 8.552815 8.465034
1369865_at 4.3240833 4.314431 4.243885 4.251917 4.302864 4.1215305 4.2755384 4.341049 4.1899934
1369866_at 4.4185457 4.647977 4.5155964 4.369897 4.797744 4.6461835 4.5304403 4.5185184 4.592944
1369867_at 5.3394413 5.639779 5.2763996 5.906124 6.4159217 5.9307585 5.3482704 5.2204647 4.8031025
1369868_at 10.447699 10.096527 10.069174 10.164786 10.195672 10.470691 10.347433 10.372045 10.174342
1369869_at 3.8278074 3.9139845 4.0587797 3.8862138 3.5853715 3.8958852 3.648961 3.7283874 3.6782484
1369870_at 7.098984 6.964032 7.1609235 7.201103 7.1398487 7.197129 7.230513 6.9671426 6.8310657
1369871_at 3.8786893 3.6469169 4.0442166 3.7257042 3.8992562 3.8324957 3.7428234 3.844829 3.963687
1369872_a_at 4.837316 4.5552874 4.4340367 4.558799 4.8081975 4.5583367 4.3654175 4.4621873 4.610703
1369873_at 4.683297 4.649878 5.093953 4.8119984 4.883584 5.0117283 4.8325953 4.5722475 4.9506545
1369874_at 4.8387995 4.6980734 4.834712 4.7195373 4.718569 4.8121223 5.020669 4.6063766 5.008997
1369875_at 5.526165 5.255436 4.9496927 5.1266403 5.6975393 5.5576763 5.2094393 5.0067024 5.172352
1369876_at 4.023894 3.8373184 3.9480944 4.025035 4.072385 3.9683177 4.0100822 3.7604818 3.7147932
1369877_at 5.0036626 5.2573347 4.948357 5.3744783 5.163136 5.351664 4.9840946 5.141925 5.1004205
1369878_at 3.969582 4.2734704 4.1121492 4.267524 4.4738393 4.260999 4.5020404 4.0037804 4.047363
1369879_a_at 12.714431 12.724609 12.774687 12.817213 12.788089 12.757296 12.858563 12.877957 12.896123
1369880_at 4.4752674 4.36397 4.0897055 4.1233664 4.479168 4.0397635 4.203763 4.4250584 4.379312
1369881_at 4.2178774 4.5058093 4.6674595 4.9424086 4.278289 4.619007 4.7287126 4.8289948 4.3065324
1369882_at 4.577751 4.6324143 4.2528486 4.3363876 5.026252 4.3903413 4.5644937 4.7045774 4.759313
1369883_at 3.7084951 3.7373636 3.5541577 3.5787017 3.907273 3.6666698 3.9190843 3.8599288 3.8805065
1369884_at 4.844142 4.8812003 4.799875 5.06853 5.005061 4.9052997 5.2699704 4.741009 4.819183
1369885_at 5.4630494 5.5079927 5.2948313 5.5383396 5.669005 5.761887 5.7253346 5.386598 5.57247
1369886_a_at 5.7532363 6.0323725 6.06311 5.478134 5.441671 5.678481 5.839102 5.63609 5.773331
1369887_at 4.5868673 4.5740604 4.5885277 4.764641 4.649484 4.6990004 4.798731 4.653576 4.4066267
1369888_at 4.273345 4.332547 4.142212 4.279341 4.419098 4.3300004 4.552104 4.2909765 4.1781464
1369889_at 4.3398743 4.347423 4.347618 4.6267633 4.7825603 4.696944 4.3893003 4.339922 4.2670174
1369890_at 3.1689503 3.3529766 3.049143 3.109402 3.114739 3.2333755 3.3986392 3.1133273 3.1734142
1369891_at 5.2913685 5.4826245 5.309981 5.3864245 5.4441285 5.362516 5.630915 5.0922046 5.368032
1369892_at 3.710745 3.5054526 3.7099588 3.797983 3.5766995 3.7275918 3.7179692 3.5569808 3.5822055
1369893_at 4.801621 4.765791 4.7397337 4.7384934 4.893292 4.805654 5.084213 4.877836 5.032633
1369894_at 3.3856983 3.3795197 3.2842216 3.497879 3.4352164 3.1750686 3.1945007 3.2020824 3.3093805
1369895_s_at 6.076926 6.113004 6.100476 6.3025236 6.009544 6.14073 6.301774 6.112756 5.966677
1369896_s_at 7.2881956 7.0974183 7.121608 7.1686096 7.256399 7.04632 6.8982153 7.412486 7.1275725
1369897_s_at 11.999108 11.885007 11.958575 11.953154 12.057766 11.9163065 11.966227 12.009874 11.900571
1369898_a_at 4.980179 5.0837355 5.161478 5.038558 4.9662285 4.9517446 5.276784 5.131049 4.995478
1369899_s_at 5.9834266 5.948944 6.321584 6.0979166 6.207604 6.1437583 6.4072824 6.3481617 6.350642
1369900_at 3.9083228 4.2290525 4.1076984 3.8625412 3.998144 4.1031504 4.12698 3.9453657 3.8960385
1369901_at 4.649754 4.3785954 4.593111 4.595293 4.7924194 4.6993136 4.731883 4.427623 4.700953
1369902_at 6.8334694 6.587764 6.736922 7.1145873 6.6715693 6.9895663 7.0465117 6.6226 6.5118136
1369903_at 4.1254306 4.317777 4.0874825 4.087425 4.2357316 4.306115 3.9761436 4.2231894 4.0842724
1369904_at 4.4305773 4.752733 4.9851875 4.8795156 4.7144947 5.0026913 4.977315 4.9875245 4.79561
1369905_at 3.7461421 3.84002 3.9396727 3.8689451 3.9980402 3.8087738 3.7556202 3.7569678 3.7076917
1369906_s_at 12.022985 11.947905 12.030483 12.026442 12.160519 12.036935 12.2020035 12.011847 12.069705
1369907_at 5.6362786 5.8458514 6.0668964 6.0239263 6.076898 6.0915303 6.081076 5.887363 5.5459337
1369908_at 3.5935361 3.8317533 3.7313187 3.733973 3.6004844 3.9548347 3.5880437 3.7774932 3.6656275
1369909_s_at 10.910168 10.437594 10.557452 10.571654 10.662525 10.68254 10.734444 10.64775 10.32895
1369910_at 4.023894 4.2006216 4.485568 4.2751646 4.1530647 4.063439 4.45018 3.9393373 4.147653
1369911_at 5.0961375 5.3599763 4.964188 4.9014344 5.471702 5.012835 5.566231 5.3321443 5.132439
1369912_at 5.6947603 5.600117 5.716942 5.6956134 5.9062524 5.596524 5.4897585 5.6463747 5.459785
1369913_at 4.533024 4.3358393 4.3502226 4.382595 4.532137 4.3959236 4.472981 4.60321 4.268922
1369914_at 3.8429255 3.8460314 3.7919226 3.9188597 3.9718654 3.8759606 3.8803606 3.7862418 3.9077663
1369915_at 6.7899947 6.8147264 6.7933545 6.693326 6.93371 6.6791897 6.9278445 6.5676303 6.734154
1369916_at 5.5834413 5.5564795 5.3650584 5.4834595 5.4684925 5.3836617 5.5372343 5.1876388 5.4556656
1369917_at 5.127085 5.099238 5.330578 5.39409 5.1374216 5.3720055 5.284288 5.197146 5.410539
1369918_at 4.225091 4.2220254 4.3215938 4.030364 4.132756 4.3843203 4.043277 4.027283 4.288746
1369919_at 4.635355 4.960875 4.8929696 4.726676 4.7597437 4.4518623 4.9926944 4.5913844 4.704861
1369920_at 4.839557 4.7685103 4.875232 4.885468 5.0580063 4.8003893 4.775207 4.9231544 4.645631
1369921_at 6.4740696 6.8682055 7.146362 6.783266 6.293868 6.3672433 8.552706 8.386276 7.006201
1369922_at 8.211314 7.9762683 8.009033 8.040239 7.97953 8.152456 8.1536875 7.993717 7.652401
1369923_at 6.0037684 5.5825167 5.5012817 5.951721 6.2606406 6.0334363 6.4932857 5.874275 5.4844103
1369924_at 6.057113 5.9435263 5.8989024 6.048222 5.990269 6.2580338 6.15684 6.1151705 6.0427055
1369925_at 4.0324736 3.8280568 3.8312747 3.9943311 3.9160807 3.9292772 3.9239213 4.0058722 3.9584138
1369926_at 7.5221014 7.713195 7.623791 7.6180143 7.6842 7.611135 7.6710606 7.609091 7.577502
1369927_at 11.471399 11.469573 11.518678 11.577886 11.626261 11.411615 11.681246 11.68699 11.827119
1369928_at 3.5920906 3.6546624 3.5531037 3.8588233 3.6667173 3.639645 3.681556 3.6573408 3.7193818
1369929_at 11.265151 11.22054 11.268064 11.167939 11.093004 11.201764 11.292237 11.157813 11.191542
1369930_at 12.003238 11.959247 12.0417385 11.925355 12.015789 11.879449 11.875388 12.043143 12.048375
1369931_at 7.047029 6.9194703 6.98251 7.05519 7.1840925 7.137414 7.218232 6.9116607 7.0310373
1369932_a_at 10.01266 9.746939 9.773751 9.908065 9.912247 9.785546 9.981171 9.951392 9.885638
1369933_at 11.351748 11.212669 11.356801 11.319071 11.351166 11.313016 11.433725 11.342041 11.489175
1369934_at 12.069015 11.917295 11.91085 11.900445 12.179603 12.086715 11.968685 12.084522 12.004519
1369935_at 7.9620504 7.576412 7.7739315 7.746084 7.61441 7.660463 7.65622 7.730427 7.8145905
1369936_at 10.519889 10.179996 10.186776 10.381783 10.300204 10.294622 10.408521 10.133061 10.081235
1369937_at 11.119912 10.917981 10.959769 11.013715 11.02697 10.936817 11.0013 10.785717 10.792758
1369938_at 7.1463733 7.319043 7.294984 7.3335485 7.2960424 7.350385 7.047665 7.3332496 7.317288
1369939_at 12.213459 12.200389 12.22838 12.058401 12.222843 12.056343 12.237199 12.108459 12.228171
1369940_at 10.632633 10.416012 10.546485 10.522913 10.540859 10.650653 10.544408 10.615986 10.832946
1369941_at 10.906407 10.888003 10.829973 10.903209 10.883824 10.813812 11.344797 11.160224 11.019678
1369942_at 8.780717 8.700402 8.652624 8.6195755 8.767365 8.605374 8.568039 8.673006 8.616749
1369943_at 10.111581 9.93181 9.839009 10.123887 9.925148 9.938488 10.127461 10.153159 10.12303
1369944_at 8.301789 8.100306 8.329134 8.297131 8.122162 8.138715 8.333389 8.1047325 8.21007
1369945_at 5.080261 4.9113603 5.140406 4.776435 5.0937133 5.0353293 5.1566467 4.7745466 5.162888
1369946_at 6.536504 6.237181 6.4297433 6.1103964 6.2560186 6.6216817 6.5322475 6.586525 6.5386224
1369947_at 5.8329854 5.894881 5.59414 5.7982535 6.0289826 5.9203973 5.9343224 5.484753 5.919822
1369948_at 7.7540126 7.7063046 7.5098586 7.6699004 7.8751545 7.8396626 8.198823 7.7372255 7.931476
1369949_at 7.09077 7.02338 6.873666 7.213588 7.2301745 7.065652 7.2138596 7.0522747 6.9020176
1369950_at 9.246479 9.08583 9.226434 9.17527 9.350256 9.163039 9.110774 9.327766 9.123343
1369951_at 4.1507506 4.2778153 4.091969 4.269452 4.3477273 4.1875563 4.099059 4.20696 4.1947837
1369952_at 12.121336 11.90468 12.041992 11.89945 11.949006 12.018684 11.898313 11.97262 11.966547
1369953_a_at 4.3180656 4.3542647 4.3178043 4.6202354 4.3929462 4.6828613 4.500224 4.4829907 4.3015437
1369954_at 12.987282 12.98857 13.034443 13.050809 12.978175 12.972757 13.062002 12.999663 13.205793
1369955_at 6.316162 6.5605583 6.3002515 6.5284424 6.661045 6.487406 6.5593033 6.41188 6.278012
1369956_at 9.48556 9.496966 9.438281 9.320932 9.389572 9.566962 9.102372 9.249217 9.286616
1369957_at 5.6669564 5.634298 5.2500725 5.855904 5.660566 5.2989254 5.994252 5.7243743 5.7670403
1369958_at 7.9442644 8.081043 8.251846 7.8456826 8.366556 7.628245 8.184433 8.518961 7.8428106
1369959_at 12.53804 12.117046 12.080928 12.414167 11.766702 12.330627 12.517521 12.317253 12.436822
1369960_at 9.966804 9.982435 9.933534 9.603456 9.788674 9.80417 9.605982 9.766007 9.405788
1369961_at 8.951379 8.91158 9.122187 9.030386 8.860021 9.0330105 8.948698 8.938039 9.102856
1369962_at 8.44807 8.309473 8.405786 8.222152 8.201196 7.9052625 8.071444 8.41746 8.343081
1369963_at 5.49195 5.13282 5.3420916 5.2376337 5.4140663 5.445182 5.243454 4.8502674 5.6687155
1369964_at 6.661844 6.8311634 6.6155243 7.3693714 6.4463067 7.0681868 6.7885447 6.732609 6.970403
1369965_at 8.048808 8.050165 7.949798 8.330394 8.147805 7.575219 8.049532 8.318457 7.4557896
1369966_a_at 12.3368435 12.249806 12.2887 12.330548 12.403005 12.348113 12.546636 12.525198 12.867008
1369967_at 8.474295 8.27865 8.395845 8.482872 8.453704 8.461958 8.578075 8.56902 8.615964
1369968_at 5.978664 6.153266 5.928902 5.4709983 5.62249 5.6048365 6.096708 4.953037 5.59384
1369969_at 9.346284 9.284055 9.146793 8.903821 9.101601 9.008743 8.857018 9.2775135 9.352209
1369970_at 10.773987 10.635527 10.609035 10.546276 10.6135025 10.713853 10.702893 10.605852 10.544201
1369971_a_at 8.162867 7.8876553 7.655636 7.961716 7.8326373 7.69949 7.9314466 7.9580336 7.576835
1369972_at 6.242237 6.221729 6.2138658 6.5139823 6.23639 6.120317 6.405091 6.28557 6.519803
1369973_at 11.363464 11.081134 11.185667 11.068651 10.788523 10.792943 10.727328 10.939846 10.742957
1369974_at 6.7674456 6.6765203 6.7077684 6.627293 6.763724 6.947555 6.5048194 6.6710234 6.687714
1369975_at 8.597843 8.365503 8.4478 8.415999 8.323021 8.384534 8.4330845 8.520229 8.49539
1369976_at 10.205517 10.009404 10.526802 9.783849 10.110698 10.049498 10.119401 10.441998 10.426756
1369977_at 4.19366 4.043567 4.5498943 4.420106 4.3681545 4.442255 4.4044333 4.212488 4.2293453
1369978_at 7.87458 7.711461 7.855265 7.798818 7.8551135 7.8072 7.709918 7.4957247 7.598043
1369979_at 8.930967 8.605719 9.015352 8.844311 8.712254 8.861307 8.7237425 8.724123 8.8708515
1369980_s_at 9.162183 9.157678 9.104396 9.159181 9.036342 9.006423 8.843101 8.982133 8.97757
1369981_at 8.48057 8.31892 8.573409 8.590943 8.642047 8.482164 8.778366 8.686278 8.780642
1369982_at 9.081755 9.311278 8.90722 8.977634 8.815257 8.959682 9.028017 9.481177 9.509243
1369983_at 7.6377263 8.210996 8.200864 7.8471475 7.6291103 8.139469 7.552518 7.5372176 7.731625
1369984_at 9.564793 9.380973 9.618726 9.308019 9.297346 9.450051 9.579472 9.54579 9.376831
1369985_at 6.3061957 6.1643906 6.1090145 6.3545303 6.4483995 6.4395156 6.2679605 6.0552125 6.491176
1369986_at 11.8777895 11.901289 12.045856 12.062336 11.958235 12.017022 11.8514385 11.943965 11.879152
1369987_at 4.9581747 5.136402 4.9133587 5.0280867 5.102621 5.162026 5.141818 4.85266 5.0738716
1369988_at 5.8834114 6.309146 6.12129 6.1054025 6.0152073 6.0131593 6.2686844 6.0522213 6.0728087
1369989_at 9.939072 9.666002 9.681615 9.589333 9.330073 9.834887 9.487718 9.613959 9.610807
1369990_at 10.576012 10.363591 10.543239 10.467846 10.536178 10.557221 10.608708 10.571604 10.614179
1369991_at 10.2689705 10.119141 10.152601 10.185632 10.25243 10.13812 10.223498 10.353204 10.324361
1369992_at 8.679344 8.298558 8.580583 8.429788 8.617392 8.4782915 8.535078 8.563288 8.7027445
1369993_at 6.377557 5.994339 5.900253 6.1311107 6.337604 6.121681 6.1015043 6.1729603 6.2333164
1369994_at 7.404443 7.262581 7.3255568 7.295006 7.5839148 7.4093547 7.238527 7.4671793 7.307272
1369995_at 8.599152 8.456344 8.587666 8.425321 8.540414 8.30302 8.312706 8.479397 8.284264
1369996_at 8.644429 8.495654 8.490871 8.331638 8.504556 8.508928 8.542519 8.635345 8.371991
1369997_at 8.579094 8.497557 8.363146 8.684697 8.620832 8.267841 8.342827 8.550173 8.575452
1369998_at 8.498533 8.535906 8.55055 8.449081 8.626822 8.410723 8.409531 8.767661 8.542601
1369999_a_at 4.2709465 4.1706586 4.0403523 4.4031906 4.377285 4.4666886 4.2463007 4.2318797 4.3390975
1370000_at 9.949241 9.731683 9.764556 10.150748 9.986416 9.770741 10.286115 10.498378 10.156234
1370001_at 9.4107895 9.245702 9.246318 9.319219 9.30606 9.331403 9.127703 9.200605 9.29694
1370002_at 7.664494 7.417058 7.6116953 7.499912 7.559361 7.4924326 7.429313 7.4246182 7.4805856
1370003_at 11.879799 11.755034 11.719916 11.740592 11.87856 11.681927 11.806252 11.951454 12.033439
1370004_at 9.544994 9.3631315 9.510615 9.3291025 9.395294 9.417376 9.356133 9.416388 9.355505
1370005_at 10.056229 9.64236 9.74448 9.579492 9.47314 9.534533 9.4079075 9.864294 9.720823
1370006_at 11.263432 11.012274 11.241041 11.111231 11.367844 11.094111 11.264386 11.196569 11.253864
1370007_at 11.457669 10.868332 11.125735 11.155729 11.474501 11.3803005 10.621793 11.401208 11.006419
1370008_at 5.7620525 5.6858287 5.9514995 5.6560693 5.9610534 6.010455 5.9551873 5.8490143 5.984478
1370009_at 14.27455 14.235132 14.211995 14.251836 14.241333 14.260457 14.155253 14.178879 14.129328
1370010_at 12.02 12.329312 12.2733755 12.226461 12.067048 12.182817 12.127006 12.047141 11.996913
1370011_at 5.93139 6.104434 5.916945 6.137108 6.0262227 6.244138 6.0840526 5.935721 6.0780497
1370012_at 6.759761 6.302185 6.524981 6.6852317 6.495901 6.397261 6.5705366 6.6996226 7.3670473
1370013_at 3.5298576 3.59751 3.6502004 3.5267525 3.6928024 3.6058311 3.6120577 3.779702 3.602581
1370014_at 8.509771 8.147106 8.094119 8.09614 8.228416 8.131934 8.308575 8.152443 8.259226
1370015_at 8.401218 8.2090645 7.9626446 7.9704075 8.15369 8.265429 8.130812 8.22292 8.146953
1370016_at 3.8061533 3.784138 3.9374468 3.8608577 4.3084087 3.8279383 3.8023593 3.6600912 3.786615
1370017_at 7.9618506 7.924909 8.048016 7.9400463 8.088511 7.9770126 8.041942 7.9829965 7.9042716
1370018_at 4.463448 4.608236 4.743787 4.617927 4.749474 4.636958 4.6790247 4.459255 4.7693653
1370019_at 13.078627 13.136762 13.039869 13.018923 13.225277 13.137961 12.830375 12.752438 12.856649
1370020_at 10.015605 10.011746 9.9364605 9.764512 9.979865 9.788738 9.433423 9.692871 9.634085
1370021_at 3.7286441 3.711863 3.8557754 3.8417857 3.7442424 3.6696978 3.7866552 3.5904248 3.7621548
1370022_at 4.443816 4.4728847 4.239111 4.464909 4.4636116 4.2987475 4.558464 4.1425858 4.2086854
1370023_at 6.620788 6.715582 6.962685 6.415972 6.844236 6.36802 6.3930683 6.5165353 6.1589932
1370024_at 10.125181 10.104117 11.064886 10.829325 9.453894 11.270734 10.991918 11.057879 10.906845
1370025_at 7.7368746 7.5855412 7.798978 7.6834345 7.6389127 7.5891347 7.7065372 7.690174 7.6726213
1370026_at 6.908566 7.0821624 7.1467323 7.0409884 7.1574183 6.958843 6.9375925 7.050801 6.9372296
1370027_a_at 14.169207 14.235727 14.187656 14.184722 14.212551 14.157944 13.983764 14.242911 14.222108
1370028_at 4.6701293 4.7651024 4.66122 4.7532663 4.701674 4.65901 4.9583597 4.87919 4.8990145
1370029_at 8.940568 8.736886 8.866028 9.04508 8.737538 8.806874 8.713771 8.976492 8.76997
1370030_at 10.116951 10.073321 10.45111 10.2392645 10.086357 9.8995905 10.787524 10.557934 10.750158
1370031_at 8.050272 7.8853617 8.0404005 7.9958525 8.186396 7.931303 7.8945355 8.102406 8.057594
1370032_at 7.930481 7.59722 7.7965994 7.4716516 7.6246824 7.6902103 7.5843377 7.4843087 7.2374587
1370033_at 3.9658027 4.2831383 3.9470062 4.0853004 4.2980213 3.9946659 3.9814887 4.26536 4.237173
1370034_at 4.940506 4.629576 4.9290442 5.42986 4.936975 5.177288 5.0110826 4.83139 5.049006
1370035_at 8.760706 8.575561 8.887356 8.663983 8.907717 8.819359 8.660158 8.786749 8.604226
1370036_at 10.013353 10.08875 9.962148 10.08938 10.106331 10.305209 9.868977 9.801841 9.888143
1370037_at 3.9548507 4.1390886 3.9988747 4.115118 4.023554 3.9799638 4.130769 3.9991198 4.2833896
1370038_at 6.6065025 6.715262 6.6535845 6.492635 6.690543 6.55165 6.559917 6.488826 6.619218
1370039_at 6.760842 6.959109 6.7337346 6.915186 6.7768145 7.0597143 6.7147408 6.5850587 6.6274214
1370040_at 7.572912 7.351678 7.3950186 7.346585 7.423383 7.6364822 7.3654857 7.2644362 7.54045
1370041_at 3.965019 3.61986 3.6988583 3.7193954 3.8524904 3.7580369 3.8337708 3.8047566 3.8413696
1370042_at 3.8374124 3.9525232 3.9940784 4.035101 3.771612 3.912034 4.0895405 4.3147345 3.7937636
1370043_at 10.091295 9.99784 9.872073 10.105601 9.800296 9.824656 9.922592 9.849033 10.076099
1370044_at 7.4256186 6.6758876 6.5778375 6.7961 6.8048115 6.9877048 6.589072 6.9049773 6.7279725
1370045_at 8.256324 8.510434 8.547094 8.608244 8.917639 8.620469 8.438163 8.777542 8.696623
1370046_at 6.176836 6.000657 6.0684695 6.163194 6.410477 5.9833117 5.918058 5.7270355 5.834352
1370047_at 9.988839 9.623118 9.765051 9.134726 9.009179 9.663949 9.521188 9.210127 8.921961
1370048_at 4.523621 4.408451 4.7402515 4.357804 4.7931976 4.86727 4.680563 4.5248837 4.6344104
1370049_at 5.714806 5.5169916 5.5877957 5.6235967 5.866725 5.77719 5.435314 6.0303245 5.834352
1370050_at 8.929225 8.712887 8.62688 8.75529 8.543324 8.692598 8.356793 8.854782 8.620588
1370051_at 4.8361306 5.0226207 5.3573084 4.8119984 5.0708885 4.8660684 5.07398 5.3836656 5.1195707
1370052_at 5.610961 5.761508 6.328255 6.096885 5.9755473 5.7267923 5.8042727 6.4187407 5.8298645
1370053_at 4.019103 3.845606 3.8441663 3.6929734 3.7002177 3.8731673 3.8589966 3.8595493 3.9386017
1370054_at 7.7419047 7.491567 7.9631715 7.591282 7.868195 7.583718 7.9965124 7.7543035 7.3739433
1370055_at 6.6269784 6.319479 6.399277 6.428415 6.779878 6.491474 6.79596 6.6142745 6.6652246
1370056_at 6.6425195 7.4114575 7.107643 6.4750032 6.689189 6.7229285 6.059495 6.4394093 7.608503
1370057_at 10.140149 9.904306 9.844574 9.801983 10.025748 10.255035 9.436499 9.69425 9.248331
1370058_at 3.5908093 3.5422196 3.7550144 3.7365477 3.4489198 3.6025825 3.6697595 3.8105037 3.5806375
1370059_at 3.5667224 3.8531625 3.6700318 3.5398476 4.003862 3.604982 3.5311854 3.8347518 3.602731
1370060_at 9.954862 9.837761 9.781839 9.959402 9.951821 9.976811 9.960634 9.877021 9.912071
1370061_at 6.0404725 5.801312 5.7392683 5.752879 5.976672 5.9532757 5.9025416 5.757072 5.707355
1370062_at 10.850048 10.572504 10.821135 10.497266 10.510046 10.459594 10.741073 10.664956 10.691525
1370063_at 7.5034585 7.563219 7.1213026 7.2632456 7.4577117 7.7186694 7.3202896 6.9726267 7.0238886
1370064_at 7.910158 7.885779 7.6723905 7.8985057 7.8243423 7.9984217 7.8868923 7.841235 7.7405124
1370065_at 13.734961 13.825136 13.753147 13.813478 13.7038765 13.774116 13.797542 13.83803 13.752349
1370066_at 8.485792 8.377062 8.033546 8.405929 8.334216 8.323843 8.314027 8.324649 8.265393
1370067_at 9.002784 8.272158 9.317606 8.79014 9.665511 9.125355 9.232449 9.954538 10.16836
1370068_at 4.742321 4.8042045 4.4109764 4.843045 4.686573 4.465398 4.841632 4.7966185 4.7812085
1370069_at 5.289725 5.2688923 5.014426 5.1930056 5.106889 5.2787266 5.515705 5.2585487 5.046262
1370070_at 7.045034 7.0372267 7.1531663 7.118161 6.79073 7.2000246 7.0959187 7.015583 7.2927494
1370071_at 6.2577286 6.518999 6.246639 6.517265 6.264008 6.462505 6.8175383 6.60361 6.6063495
1370072_at 5.3497663 4.6460257 4.5953603 4.9557233 4.2716546 4.1507816 5.555404 5.0556417 4.366452
1370073_at 11.127416 10.772265 10.904886 10.812115 11.073845 10.829918 11.05929 11.2114525 11.21249
1370074_at 6.204408 6.080517 5.890993 6.2112427 6.2725587 6.060539 5.741728 5.936752 5.9231367
1370075_at 9.672597 9.669273 9.778137 9.621329 9.478814 9.208724 9.680887 9.343955 9.277719
1370076_at 4.2006826 4.051977 3.9231637 3.9694183 3.9958866 4.0475197 3.861124 3.918351 3.7391853
1370077_at 5.5555053 5.8860297 5.925419 5.6687975 5.7734947 5.847536 6.0546713 5.7849755 5.7116423
1370078_at 6.2581735 6.379402 6.211322 6.2370524 6.503266 6.294956 6.237681 6.1598916 6.366814
1370079_at 4.803654 4.717037 4.669297 4.983407 4.6014466 4.82188 4.918236 4.56091 4.9506545
1370080_at 7.9741526 7.9054146 7.9730873 7.9073095 7.5270214 8.114255 8.032812 7.7922106 8.1570015
1370081_a_at 7.56755 7.3009706 7.5158315 7.3354816 7.3543415 7.4222255 7.3589272 7.5572033 7.4990516
1370082_at 6.450271 6.0784535 6.2417865 6.0235677 6.0840664 6.3074837 5.7602262 6.2338 6.251185
1370083_at 4.5222116 4.8512278 4.963739 4.824386 4.428765 4.6670136 5.245908 4.3792706 4.6835246
1370084_at 6.476533 6.0468974 5.789682 7.075605 6.3924265 5.995005 6.10255 5.905985 6.263714
1370085_at 7.183691 7.1107473 7.1457815 7.2624745 7.1345325 7.1045146 6.9938664 7.3090124 7.162428
1370086_at 13.957505 14.022315 14.009464 14.070226 14.027674 14.089991 14.004428 14.076498 14.1101885
1370087_at 10.506312 10.363249 10.391747 10.353871 10.336774 10.2529955 10.314816 10.38961 10.373884
1370088_at 7.165099 7.387009 7.161172 7.27629 7.44201 7.579969 7.5931654 7.239321 7.3806043
1370089_at 3.9658027 4.257015 3.9103372 4.003196 3.97948 4.177244 4.0428724 4.100979 4.0071354
1370090_at 5.162134 5.319931 5.440397 5.1804194 4.962252 5.4213767 5.2982492 4.9784565 5.4631977
1370091_at 4.979934 5.084774 5.2253265 5.0131035 5.288147 5.223153 5.3280616 5.1169853 5.129224
1370092_at 4.7254725 4.7185183 4.602996 4.435002 4.537379 4.6079826 4.648706 4.8648844 4.402542
1370093_at 4.1186266 3.9809 4.252886 4.075026 3.9286416 4.0159216 4.157113 4.124816 4.2878323
1370094_at 4.0238943 4.286644 4.348485 4.0216274 4.254365 4.1830044 4.398232 4.145334 4.4848537
1370095_at 5.750076 5.9121532 6.182112 6.0769253 6.2722216 5.9776325 6.1605973 6.1906924 6.331736
1370096_at 5.054746 5.208899 5.28954 4.965226 5.186275 5.0633764 5.0371256 5.06785 5.1119394
1370097_a_at 4.5081806 4.040188 4.362941 4.366969 3.9805198 4.2280025 4.0967727 4.1082745 4.060378
1370098_at 10.764213 10.574043 10.831978 10.709565 10.716204 10.88491 10.378 10.391341 10.134874
1370099_at 7.2685823 7.239869 7.3309846 7.3627443 7.265563 7.4930096 7.275169 7.1887693 7.2228856
1370100_at 6.469922 6.3936396 6.1769514 6.4999976 6.199737 6.2351284 6.4179316 6.3703036 6.265586
1370101_at 3.8243535 3.8206925 3.845235 3.8422265 3.6391215 3.7648416 3.7760751 3.6520984 3.498502
1370102_at 7.0243587 7.0462723 6.863912 6.8631616 6.7601404 6.9153414 7.1282525 6.860325 6.7752433
1370103_at 4.7762146 4.927039 4.9029603 5.0557556 4.876996 5.0300508 4.848058 4.8160224 4.738609
1370104_at 4.9370337 4.942718 4.87817 4.9071856 5.146719 4.708572 4.9730988 4.8314652 4.6210423
1370105_at 5.046382 4.9318657 5.3105946 5.1102753 5.4039917 5.2452536 5.338182 5.2222176 5.060542
1370106_at 4.056852 4.0569367 4.078525 4.0328245 4.253794 4.0435266 4.0892987 3.9668975 3.8404183
1370107_at 5.3811016 5.6259766 5.546361 5.4085474 5.988058 5.441988 5.4113855 5.4123783 5.7078295
1370108_a_at 7.6858664 7.5523396 7.7739315 6.566108 7.393648 7.6663294 6.3301067 7.071384 7.1463475
1370109_s_at 13.0589285 13.144137 13.103731 13.148619 13.024719 13.168298 13.192926 13.187843 13.29509
1370110_at 4.3036027 4.8183694 4.5895042 4.519551 4.713441 4.778278 4.7593856 4.391569 4.3908396
1370111_at 6.803123 6.761628 6.009735 6.734106 7.3697653 7.0846057 6.534196 6.9128838 7.546161
1370112_at 9.07571 8.864376 9.272386 8.802009 8.883246 8.938937 9.03953 9.322427 9.074681
1370113_at 6.2722673 6.231988 6.307847 6.501946 6.5408983 6.651439 6.199117 6.2848663 6.8435726
1370114_a_at 8.00267 7.847313 6.522244 7.8421025 6.2687945 7.931303 7.443558 7.9532037 7.8069906
1370115_at 4.6230116 4.3617735 4.853445 4.852657 4.758569 4.9672112 4.82736 4.6244006 4.8166614
1370116_at 4.1650915 4.0625553 4.02948 4.2882385 4.0386753 4.0316243 4.3641214 4.220354 4.016473
1370117_at 3.8195236 3.7649255 3.9836059 3.6186216 3.884213 3.727322 3.808217 3.5908105 3.6135316
1370118_at 6.497777 6.4581637 6.0902677 6.243548 6.328386 6.5803485 6.5102434 6.406571 6.593383
1370119_at 7.9112053 7.936083 7.958861 8.02767 7.8404436 7.8692503 7.9866204 7.8711843 7.9964666
1370120_at 3.866803 3.9584813 4.062375 4.08749 4.1230984 3.8121908 4.1819572 4.084567 4.016219
1370121_at 7.0691075 7.0742807 7.043335 7.2542353 7.2434626 7.3606443 7.3704844 7.238889 7.1335588
1370122_at 3.9421422 4.123049 3.84806 4.0849648 4.1188817 4.1952505 4.235118 3.8302848 4.0302114
1370123_a_at 6.8611255 6.717712 6.8385806 6.6644735 6.7528615 6.865134 6.8811207 7.0308447 6.9809566
1370124_at 6.684489 6.7702284 6.682673 6.940138 6.8536544 6.778213 6.845344 6.6092563 6.634252
1370125_at 4.915725 4.932647 4.729334 4.7723575 4.6398153 4.5921144 4.8649654 4.6455984 4.743215
1370126_at 3.552053 3.9584813 3.7137506 3.524847 3.6511118 4.0147667 3.7197294 3.7149897 3.7058601
1370127_at 6.1740384 6.155583 6.1825433 5.9291368 6.16933 6.2737927 6.1952376 6.323398 6.1790624
1370128_at 6.5633593 6.91443 6.8538723 6.7182903 6.693459 6.884255 6.7819347 6.5104637 6.708448
1370129_at 6.4928374 6.9175644 6.5903974 6.6553936 6.4675045 6.590855 6.418191 6.557345 6.573822
1370130_at 9.413784 9.0175905 9.248854 9.129689 8.917802 8.891736 9.258128 9.341276 9.308593
1370131_at 5.5169525 5.398142 5.227191 4.8997536 5.3142443 4.8712807 5.1781807 5.428589 5.4749074
1370132_at 4.2909546 4.1610594 3.9222455 4.0039444 3.9819148 4.139036 4.1083946 4.124195 4.136592
1370133_at 6.035866 6.0784535 6.3013577 6.1160135 6.2005234 6.23837 6.5131516 6.2503037 6.343088
1370134_at 9.892398 9.830538 9.938629 9.966626 9.944125 9.91612 9.70113 9.727467 9.872122
1370135_at 7.1025214 6.6974845 6.494183 6.3697815 6.5931897 6.9206753 6.320424 6.6030035 5.817188
1370136_at 6.459708 6.446315 6.210599 6.3698254 6.4981194 6.5763826 6.1938524 6.3890204 6.546161
1370137_at 4.954561 4.843976 5.067632 4.8119984 4.935845 4.841715 4.9734964 4.8827925 4.810117
1370138_at 4.8423004 4.545891 4.654767 4.789997 5.018654 4.829033 4.5928254 5.001606 4.461283
1370139_a_at 3.7855775 3.8810794 3.5614724 3.524706 3.769556 3.6078799 3.8056679 3.6806884 3.690626
1370140_a_at 4.894352 5.236 5.0466514 4.7408147 4.8238773 5.1557393 5.075674 4.642183 4.8157763
1370141_at 8.342178 8.189837 8.322617 8.127817 8.319383 8.30227 8.271292 8.377451 8.427281
1370142_at 5.9463873 5.6483583 5.7099085 6.1375723 6.269115 5.8706307 5.961405 5.6658316 5.7287574
1370143_at 5.4495974 5.670054 5.305952 5.401599 5.653007 5.4403896 5.521126 5.2245674 5.061291
1370144_at 7.828017 8.033974 7.865376 7.566981 8.055109 7.858656 7.4367223 8.059984 7.7884965
1370145_at 4.4234643 4.5591545 4.081761 4.475646 4.298094 4.2409725 4.5244255 4.085269 4.477177
1370146_at 3.502697 3.3864732 3.3010843 3.496238 3.8599043 3.5171065 3.419759 3.5048313 3.4536958
1370147_at 8.069586 7.6854086 7.5876436 7.309412 8.434598 8.030901 8.037079 8.062676 8.246519
1370148_at 14.274912 14.226887 14.203629 14.211563 14.241312 14.24024 14.272148 14.24115 14.159232
1370149_at 11.179935 11.113781 11.1960945 11.159024 11.166396 11.112626 11.116584 11.052146 10.875373
1370150_a_at 12.869544 12.578119 12.775331 12.551212 13.165866 12.896897 12.091901 12.8947 13.430934
1370151_at 12.892997 12.962989 12.859297 12.919433 12.991368 12.947715 12.755202 12.726676 12.835746
1370152_at 4.908985 4.5804787 4.7993956 5.033353 4.900985 4.948593 4.9886456 4.7257013 4.8767366
1370153_at 5.426551 5.6491957 5.936399 5.7614684 5.699544 5.602096 5.930816 5.406269 5.8308954
1370154_at 10.484064 9.664099 9.755724 11.104345 10.612131 11.165422 11.063964 11.06228 10.320049
1370155_at 7.808031 7.5100684 7.1987805 7.4012556 7.502273 7.0232506 7.0491657 7.20581 7.180509
1370156_at 7.128157 8.309818 6.9075694 6.963337 7.4782095 6.718686 6.720912 6.780835 6.8077645
1370157_at 3.8678434 3.878141 4.0698943 3.9100857 4.2692375 4.0160832 3.861524 4.0417104 3.7861598
1370158_at 6.6589155 6.2430615 6.3196263 6.484093 6.419705 6.3958282 6.555314 6.2052426 6.1509295
1370159_at 7.1169696 7.0934634 6.9164534 6.9254766 6.6843553 6.8306994 6.629645 6.8772383 6.667936
1370160_at 9.044704 8.703224 8.813325 8.799883 8.776375 8.68378 8.779991 8.816907 8.926731
1370161_at 9.379728 9.294893 9.126223 9.21879 8.896296 9.1371155 9.292072 9.39048 9.186976
1370162_at 7.028082 6.731804 6.975507 7.00015 7.0337253 6.8806577 6.7077627 7.055184 6.847846
1370163_at 9.652222 9.480241 9.644033 9.318113 9.242158 9.153768 9.199636 9.461001 9.146942
1370164_at 10.97386 10.971026 11.074054 10.921189 11.049134 10.928387 11.041193 10.95877 10.929829
1370165_at 4.06313 4.214256 4.0894055 4.097591 4.1581693 4.005617 4.149631 4.10149 3.9336076
1370166_at 11.909573 12.00861 11.9567585 11.971134 11.720533 11.98622 11.822032 11.876368 11.74102
1370167_at 12.346835 12.20274 12.349434 12.259186 12.131045 12.278795 12.170769 12.292245 12.219132
1370168_at 10.017185 9.996935 10.045009 9.923125 10.0083065 9.777036 10.12773 10.188953 9.934408
1370169_at 9.35525 9.39074 9.29638 9.560091 9.30866 9.408816 9.278659 9.381217 9.282975
1370170_at 10.235615 10.100934 10.063537 10.069111 10.110192 10.015653 9.793369 10.168711 10.121346
1370171_at 8.202126 8.356976 8.430993 8.314411 8.077593 8.309939 8.168484 8.418232 8.440393
1370172_at 10.757121 10.656801 10.722372 10.583884 10.75263 10.526055 10.762676 10.684642 10.649157
1370173_at 7.849598 7.833787 7.792073 7.624529 7.3179197 7.427321 7.631227 7.712323 7.396665
1370174_at 6.038084 5.878246 6.217458 5.840846 6.11372 6.3270197 5.824989 5.9692445 6.074348
1370175_a_at 7.9998994 8.025892 8.220892 7.88797 8.337559 8.098907 8.198519 8.3061695 8.127539
1370176_at 6.2586956 6.2810926 7.1457915 6.2845345 6.3652945 5.9986515 6.430663 6.1524844 6.2386665
1370177_at 5.378625 5.494709 5.811937 5.738495 5.7670565 5.5826197 5.5984554 5.667428 5.820691
1370178_at 4.80276 4.6674824 4.569403 5.064163 4.4802046 4.813508 4.754777 4.4663734 4.4368806
1370179_at 10.219478 10.085884 10.191054 10.186289 10.163886 10.2180195 10.159629 10.124833 10.173295
1370180_at 11.104497 11.176835 11.368587 11.128038 11.264342 11.158147 11.012296 11.022102 11.321514
1370181_at 6.9677057 6.879534 7.0169353 6.962896 6.701194 6.764853 7.1893544 7.1360745 6.5596547
1370182_at 5.040803 5.64067 5.204999 5.116846 5.326638 5.086673 5.4034653 5.0943556 4.998866
1370183_at 7.303601 6.933212 7.0839562 7.10878 7.150697 7.2769184 7.3141723 7.4778347 7.3345113
1370184_at 9.612817 9.676243 9.694116 9.601162 9.79947 9.573251 9.676767 9.683109 9.71454
1370185_at 4.563126 4.7352343 4.7861075 4.904093 5.145229 5.0880823 5.175017 4.6764283 5.0265565
1370186_at 10.263497 10.279071 9.9373665 10.233016 9.928509 10.228436 9.86842 9.315586 10.343072
1370187_at 10.936621 10.911081 10.828852 10.875778 11.024956 10.973898 10.922605 10.85743 10.706893
1370188_at 10.262377 10.085884 10.124849 10.131059 10.427213 9.901941 10.152362 10.174002 10.234173
1370189_at 10.242539 10.098055 10.107112 10.13042 10.264655 10.0248165 10.09054 10.147707 10.20862
1370190_at 11.712539 11.659052 11.5061 11.7864 11.579439 11.847806 11.468991 11.497512 11.47781
1370191_at 8.296242 7.806513 8.072484 8.07749 7.9331 8.119339 7.8451357 8.195039 8.239502
1370192_at 8.191122 7.913758 8.273411 8.294331 8.2978945 8.102713 8.072178 8.310038 8.321018
1370193_at 11.188912 11.342057 10.94797 11.305122 10.829438 11.088469 10.588933 10.743136 10.853794
1370194_at 8.120653 8.008711 8.227627 7.983334 7.9200816 7.9776793 7.8613935 8.094107 7.977898
1370195_at 8.224831 7.727844 7.929142 7.5832 7.9422793 7.988508 7.415978 8.333058 8.243834
1370196_at 6.921446 6.656427 6.809113 6.7860227 5.836011 6.477927 6.700917 6.5305614 6.7597604
1370197_a_at 6.280474 5.9615073 6.020878 6.077944 6.0008674 6.059318 6.241211 6.7416835 6.5034075
1370198_at 3.4327748 3.3537157 3.391699 3.2638786 3.3868785 3.5902069 3.286986 3.393491 3.3585656
1370199_at 9.952631 10.031015 10.010099 10.0198555 9.861008 10.116157 10.162338 10.029695 10.124929
1370200_at 11.676928 11.862474 11.938173 11.781287 11.761934 11.759535 11.6987095 11.698162 11.892005
1370201_at 3.8671224 3.6939864 3.9751718 3.6905787 3.8985596 4.108301 3.9254415 3.8714535 3.8008497
1370202_at 9.701741 9.858686 10.060873 9.479796 9.312355 10.074637 9.301163 9.194893 10.305263
1370203_at 7.334764 7.3574824 7.2858925 7.465639 7.188883 7.2844076 7.355001 7.523133 7.451685
1370204_at 8.488912 8.462502 8.359978 8.484356 8.459964 8.475298 8.4061365 8.62446 8.463235
1370205_at 3.5103784 3.7079892 4.053321 3.9231288 4.1430807 4.087552 4.001059 4.1865783 3.802373
1370206_at 4.513874 4.6674547 4.5250616 4.5806084 4.574302 4.6566324 4.784367 4.518587 4.6772304
1370207_at 11.142938 11.088976 11.192486 11.163543 11.323883 11.359765 11.223962 11.1797905 11.190635
1370208_at 8.142149 7.990673 7.962516 7.7747474 7.9209332 7.75132 7.680363 7.9720383 7.7719884
1370209_at 9.609184 9.128351 10.177051 9.707756 9.958497 9.618552 9.197552 9.270045 9.918895
1370210_at 5.5155053 5.595285 5.6428795 5.40216 5.664521 5.525242 5.6294723 5.5089893 5.660044
1370211_at 6.4243536 6.7092943 6.632259 6.530204 6.8691983 6.6837306 6.762157 6.643069 6.5653586
1370212_at 5.070119 5.2911716 5.193389 5.270259 5.343715 5.486689 5.0463467 5.1900787 5.50163
1370213_at 11.863339 11.607461 11.787521 11.829811 11.893703 11.7559185 11.925224 11.879604 12.125597
1370214_at 4.9862924 4.991516 4.993986 5.02528 5.2006674 5.0177245 4.868262 4.7079353 5.046262
1370215_at 10.01808 10.212866 10.100565 9.975364 9.953724 10.229084 9.9749 10.035193 10.274721
1370216_at 4.5094028 4.695244 4.496087 4.7057147 4.481869 4.495923 4.6555705 4.298933 4.488325
1370217_at 5.5572796 5.59936 5.3951035 5.5329123 5.881315 5.6410813 5.5878158 5.351869 5.385381
1370218_at 6.259168 6.3180246 6.1233625 6.3005753 6.289424 6.3977675 6.0551796 6.192496 6.5729623
1370219_at 8.423888 8.299447 8.405547 8.297506 8.338962 8.558243 8.401568 8.38154 8.607908
1370220_at 10.46866 10.5276165 10.278572 9.490919 10.34469 10.449861 10.109965 10.35527 10.906742
1370221_at 5.019277 4.9241624 4.9530163 5.1201563 5.186275 4.956154 5.042732 4.7987022 5.145295
1370222_at 5.214554 4.9241624 5.1660113 5.2756557 5.2440295 5.1430063 5.175669 5.0405946 5.2803445
1370223_at 8.01305 7.873088 7.9607472 8.032568 7.9662795 7.802807 7.970005 7.806179 8.047791
1370224_at 9.3968525 9.460119 9.749932 9.20602 9.428582 9.290616 9.388396 9.450605 8.928136
1370225_at 5.020981 5.163234 5.098734 5.139941 5.2145476 4.991217 4.9455976 5.16503 4.7882137
1370226_at 10.156809 10.077791 10.035835 10.0621605 9.955233 10.099577 10.051973 10.191139 10.103874
1370227_at 3.3785503 3.209242 3.4224179 3.376705 3.4196913 3.1718135 3.367385 3.207623 3.3141105
1370228_at 14.339061 14.380768 14.345496 14.379731 14.390859 14.376889 14.388051 14.396238 14.3522215
1370229_at 5.2610397 5.3901916 5.0578804 5.1024323 5.3153825 5.1393957 5.352878 5.05439 4.9228563
1370230_at 11.111679 10.929985 10.969301 10.917998 11.085944 11.023934 10.996609 10.924031 10.937146
1370231_at 7.052557 7.1888976 7.124424 6.9093633 7.150422 6.9628973 6.9807925 7.3645296 7.091764
1370232_at 10.476971 10.543857 10.5766 10.715608 10.464233 10.732317 10.218371 10.36557 10.110831
1370233_at 5.3067417 5.0449605 5.035724 5.0141525 5.1606116 5.0644727 5.453208 4.9507804 5.0966206
1370234_at 12.642977 12.801001 12.793187 12.8161335 12.60936 12.730722 12.449711 12.67013 12.594364
1370235_at 12.691522 12.590935 12.794308 12.605488 12.772527 12.791128 12.755989 12.905654 12.823387
1370236_at 9.024587 9.029198 8.960968 9.092971 8.8092 8.86628 8.928169 8.844894 8.9902725
1370237_at 11.975131 12.15208 12.20425 12.215775 12.1796665 12.151616 12.182908 12.086953 12.027212
1370238_at 11.683949 11.663112 11.6913805 11.612729 11.767928 11.681954 11.707616 11.627566 11.579405
1370239_at 12.971869 13.152308 13.230162 13.717935 13.132429 13.648624 13.51521 13.501123 13.329126
1370240_x_at 12.936344 13.150885 13.202127 13.711939 13.10013 13.616751 13.501264 13.435242 13.298703
1370241_at 13.849975 13.971153 13.884364 13.840919 13.795741 14.024898 13.78045 13.943657 14.038752
1370242_at 12.694737 12.447148 12.569434 12.481314 12.5761595 12.560717 12.69385 12.649816 12.825805
1370243_a_at 10.762167 10.622555 10.6345415 10.4265 10.319703 10.685697 10.46959 10.480705 10.373335
1370244_at 12.35306 12.645235 12.532459 12.38177 12.361899 12.495497 12.496771 12.458334 12.670891
1370245_at 10.4959755 10.766562 10.382355 10.496135 10.242306 10.585733 10.380516 10.229315 10.272868
1370246_at 12.06132 11.946027 12.018109 11.971016 12.037737 12.032426 11.94162 11.917636 12.129209
1370247_a_at 6.445034 6.5171814 6.057983 6.4658523 6.61905 6.46382 6.352802 6.529072 6.4072514
1370248_at 6.5761185 6.5419736 6.375657 6.386546 6.4868026 6.4411077 6.5593166 6.1680937 6.136009
1370249_at 7.397853 7.2187963 7.2275605 7.514327 6.889557 6.9827514 7.426526 7.2514186 7.44529
1370250_at 9.138389 9.239418 9.2292385 8.928227 9.525209 9.498723 9.007644 9.325822 9.177264
1370251_at 6.453963 6.0605845 6.1433663 6.306586 6.750857 6.5545855 6.4496226 6.7805624 6.1135225
1370252_at 8.5617075 7.967562 8.060663 8.324314 8.712171 8.6159725 8.227297 8.746842 8.087721
1370253_at 11.599243 11.489283 11.585165 11.555898 11.715162 11.593411 11.732098 11.748287 11.930001
1370254_at 3.5447145 3.6983073 3.7949977 3.5021694 3.8198323 4.086486 3.8670325 3.7855568 3.9591885
1370255_at 4.7043695 4.6141443 4.7959023 4.675995 5.025637 4.7717705 5.0108595 4.4057055 4.891946
1370256_at 8.510152 7.9887676 7.9848175 8.440254 7.8691125 8.481939 6.7679996 7.9884925 7.237139
1370257_at 4.6609755 4.5906696 4.404069 4.145432 5.026252 4.1703587 4.6797357 4.491819 4.5553427
1370258_at 5.535149 5.383509 5.433545 5.3827467 5.7526298 5.6427956 5.2646117 5.589437 5.202382
1370259_a_at 7.2850456 7.1403913 7.3398027 7.344336 7.256909 7.6049666 7.261401 7.2437296 7.105909
1370260_at 6.715722 6.581737 6.6320157 6.789598 6.756648 6.786256 6.8100224 6.7560434 6.4676633
1370261_at 7.926322 7.7602468 8.038004 7.9790792 8.00822 7.9609127 7.91385 7.99913 7.8874
1370262_at 9.519173 9.453135 9.494143 9.551142 9.372635 9.448322 9.209179 9.392757 9.470686
1370263_at 5.9925327 6.069521 6.0441175 5.9922814 5.905547 6.0497403 5.999388 5.9378777 6.2083592
1370264_at 7.271528 7.1955037 7.5232215 7.3737855 7.3079667 7.4581947 7.4855065 7.349546 7.3357673
1370265_at 6.1140456 6.153318 5.7932606 5.91215 5.94658 5.9050126 5.914991 5.8533974 5.9728413
1370266_at 6.6258183 6.4901614 6.6380177 6.5097365 6.388307 6.2668257 6.3868775 6.3049617 6.30853
1370267_at 6.6691513 6.798818 6.796281 6.454822 6.7102785 6.5282598 6.408651 6.7085123 6.4054065
1370268_at 4.384829 4.429412 4.448979 4.576437 4.269601 4.655937 4.408327 4.3857813 4.389788
1370269_at 5.4165363 5.194454 5.165256 5.070057 5.434252 5.2803392 5.4897585 5.2571616 5.474108
1370270_at 4.114662 3.8679054 4.145789 3.8765104 4.245655 4.4585032 3.8366816 4.0533295 4.0377226
1370271_a_at 7.331346 7.1481066 7.14907 7.018189 7.513847 7.4259276 7.1781774 7.1749606 7.147106
1370272_x_at 6.29064 5.9218316 6.056468 5.9499216 5.7962265 6.063119 5.9332967 5.6601458 5.7387137
1370273_at 3.5069454 3.7887447 3.5065265 3.614484 3.696315 3.5982497 3.7414894 3.927962 3.4866257
1370274_at 13.088825 12.99433 13.034748 12.915238 12.858949 12.940504 12.992807 12.879582 12.886382
1370275_at 12.809479 12.71352 12.735207 12.737286 12.825889 12.806509 12.737587 12.724942 12.753129
1370276_at 12.124161 11.995664 12.033249 12.033199 12.083806 12.181204 12.049465 12.192757 12.294684
1370277_at 12.005196 11.84017 11.927921 11.918458 12.109202 11.959209 11.883149 11.907355 12.043437
1370278_at 11.268827 11.163589 11.246356 11.152809 11.34584 11.351392 11.25168 11.384619 11.283412
1370279_at 6.049015 5.941161 5.9469695 5.839345 6.145634 5.8321037 5.874636 5.922254 5.8014603
1370280_at 10.649052 10.39151 10.444924 10.371563 10.224886 10.268334 10.553945 10.542877 10.663691
1370281_at 10.245549 9.225391 9.345134 9.778266 10.428728 10.785734 9.190265 9.947992 10.475748
1370282_at 6.78999 6.323496 6.7650657 6.785939 6.8134794 6.4275894 7.539269 6.9718685 7.041554
1370283_at 12.620738 12.495253 12.516545 12.405953 12.336603 12.366479 12.219841 12.576416 12.352295
1370284_at 12.29898 12.124317 12.231732 12.108225 12.217832 12.279328 12.216859 12.231394 12.049276
1370285_at 6.2734175 5.989411 6.517112 6.2891703 6.2873535 6.184388 6.208769 6.207905 6.2014823
1370286_at 8.529893 8.674128 9.172946 8.322261 9.198045 8.260933 8.620502 8.958601 8.830339
1370287_a_at 9.276912 9.15416 9.10361 9.087439 8.787128 8.906557 9.443251 9.449217 9.2504835
1370288_a_at 8.679787 8.202555 8.255632 8.250864 8.077173 8.119331 8.461651 8.4326515 8.300383
1370289_x_at 3.8201067 3.6347556 3.7618966 3.591638 3.9347553 3.631112 3.6842 3.6550586 3.6873934
1370290_at 8.619335 8.178593 8.417394 8.274979 8.378588 8.333874 8.70463 8.22088 8.095625
1370291_at 5.5199285 5.5516243 5.312282 5.560333 5.896602 5.3937016 5.779377 5.361781 5.4526052
1370292_a_at 4.1068892 3.93137 4.0361066 3.9832385 4.0476146 4.0240617 4.110022 3.9391901 3.9474764
1370293_at 5.2870064 5.4154763 5.2861457 5.3884854 5.529665 5.3923407 5.4392595 5.3781233 5.413504
1370294_a_at 7.0459013 6.8367534 7.081786 7.253751 7.702428 6.9553723 7.582602 7.0056133 6.8431125
1370295_at 8.68416 8.320155 8.496372 8.460579 8.67236 8.332968 8.665397 8.560135 8.830818
1370296_at 13.544171 13.510141 13.51885 13.550504 13.598195 13.628063 13.500544 13.494988 13.481772
1370297_at 6.481666 6.6145763 6.8151455 6.6874957 6.8888392 6.384739 6.8771977 6.5813518 6.4552903
1370298_at 9.983464 9.926506 10.05533 10.048399 9.961376 10.048022 10.204315 10.149903 9.955362
1370299_at 13.721489 13.667127 13.732062 13.68358 13.784078 13.64905 13.610285 13.680278 13.759077
1370300_at 8.193165 8.039785 8.300337 8.015765 8.231935 8.056738 8.066077 8.49419 8.208441
1370301_at 7.0409675 7.082243 7.0182166 7.334758 7.154809 6.7971387 7.267165 6.9425707 6.701002
1370302_at 8.312496 8.371826 8.042853 8.0529175 8.042874 8.015181 8.295222 8.055756 8.1050205
1370303_at 6.3599157 6.2741632 6.6532273 6.5556097 6.4857864 6.377605 6.3320327 6.8418055 6.4368916
1370304_at 9.284906 9.104004 9.084618 9.080036 9.217914 9.0709505 8.840492 9.0381365 9.23141
1370305_at 9.696436 9.411734 9.57629 9.471507 9.459714 9.576927 9.436396 9.6462965 9.688159
1370306_at 8.726927 8.535044 8.556017 8.672355 8.70709 8.676683 8.509206 8.610361 8.5645685
1370307_at 7.27111 7.2828407 7.135934 7.1132126 7.2305703 6.848798 6.9166236 7.127477 6.758846
1370308_at 7.7391915 7.546466 7.8426394 7.882242 7.7697945 7.806694 8.423817 7.847612 7.893373
1370309_a_at 10.849612 10.737609 10.962904 10.789249 10.795314 10.753445 10.64346 10.758577 10.915772
1370310_at 12.902668 13.043659 13.049873 13.118495 13.028025 12.941079 13.000774 13.110445 12.951423
1370311_at 8.461172 8.405403 8.453767 8.19314 8.6404915 8.267519 8.192131 8.720993 8.605829
1370312_at 4.138838 4.132687 4.3453083 4.1929164 4.1569915 4.0954757 4.2951894 4.1223364 4.2916603
1370313_at 9.039759 8.933085 8.983228 8.905343 8.776666 8.683835 8.999936 9.039143 8.915726
1370314_at 7.476727 7.567955 7.763992 7.292468 7.7676725 7.496397 7.4891577 7.749561 7.8498015
1370315_a_at 5.935435 5.6064386 5.922318 5.974554 5.8153286 5.8381176 5.9405565 5.9099836 5.6654553
1370316_at 7.92669 7.839389 7.8547907 7.7362413 7.6281576 7.514613 7.8850164 7.9061365 7.75187
1370317_at 6.6088133 6.5657887 6.5411015 6.769666 6.6357656 6.9031 6.507099 6.7928047 6.652025
1370318_at 7.1500764 7.1234574 7.3942256 7.2645855 7.475262 7.2210364 7.2900224 7.246161 7.2446203
1370319_at 9.334575 9.27821 9.181916 9.271887 9.276301 9.348391 9.025672 9.20832 8.922396
1370320_at 11.015332 11.147868 10.729076 10.927187 10.914081 10.67627 11.089234 10.928101 11.068965
1370321_at 10.381049 10.308213 10.291028 10.374195 10.403529 10.301854 10.358346 10.258225 10.158821
1370322_at 9.929189 9.765304 9.808653 9.85782 9.830068 9.852302 9.985092 9.87812 9.922904
1370323_at 5.891192 5.761831 5.882845 6.057291 5.8264666 5.9028654 5.7547894 5.8612294 6.0730677
1370324_at 7.4002023 7.3444824 7.199693 7.398708 7.3346224 7.279906 7.502569 7.4337745 7.3199234
1370325_at 9.859742 9.727343 9.865715 9.834224 9.746344 9.729669 9.564052 9.883612 9.90004
1370326_at 7.3762817 7.0651436 7.11578 7.1426353 7.030406 6.8119144 7.171018 6.9176955 7.169681
1370327_at 8.035456 7.893426 7.9293427 7.937347 7.985847 7.8067575 7.8025413 8.027018 8.067146
1370328_at 5.8158507 5.967191 5.7454123 5.402089 6.242536 5.761887 6.03395 5.669787 5.889444
1370329_at 9.144838 9.222384 9.251659 9.272297 9.167078 9.353767 9.212433 8.931571 8.52651
1370330_at 6.988052 6.9494243 7.069866 7.049533 7.13538 6.9335475 6.88255 7.0801435 6.7254825
1370331_at 7.6833467 7.455766 7.0776143 7.738228 7.247316 7.5542526 7.0853734 7.6060133 7.137425
1370332_at 5.3015385 5.3496714 5.362389 5.396136 5.387767 5.494166 5.464594 5.3651795 5.2680273
1370333_a_at 13.353552 13.4282055 13.3470545 13.441318 13.361275 13.512919 13.269885 13.320107 13.398301
1370334_at 8.80251 8.652588 8.878788 8.4243355 8.10984 8.693916 8.671501 8.428755 8.149841
1370335_at 7.798646 8.093206 7.8113256 7.9761586 7.7595825 7.7416162 8.057102 7.628644 7.4650626
1370336_at 11.313841 10.4563055 10.874015 11.139886 10.664469 11.12884 11.673054 11.668493 11.353059
1370337_at 7.7673826 7.853182 7.821204 7.776881 7.7279735 7.6783476 7.623537 7.776791 7.8174567
1370338_at 3.6056445 3.562936 3.4789743 3.5791771 3.5228465 3.5905359 3.6215308 3.788038 3.6235077
1370339_at 10.338808 10.09203 10.148294 10.198571 10.100936 10.075384 10.046984 10.110528 10.279811
1370340_x_at 9.463543 9.300884 9.369551 9.197833 9.2983675 9.305406 9.180185 9.174053 9.345105
1370341_at 3.67529 3.7104123 3.6996615 3.6727035 3.5335975 3.6900182 3.7320597 3.6395009 3.6407428
1370342_at 3.4263573 3.6387079 3.6743107 3.994477 3.7814672 3.6281185 3.6649349 3.8189645 3.8061218
1370343_at 6.908172 6.700734 6.602859 6.4980035 6.7213955 6.472232 6.0985284 6.70363 6.53314
1370344_at 7.7698627 7.853928 7.9265976 7.9954824 7.5682178 7.691795 7.732243 7.5274277 7.628291
1370345_at 6.48245 5.8986025 6.431019 6.0333014 7.2532597 6.457528 6.9848633 5.9079843 6.188426
1370346_at 6.1768537 5.419531 5.79459 6.210949 6.958138 6.065144 6.695015 5.7722287 5.562612
1370347_at 5.195804 5.498208 5.427519 5.2384267 5.0779843 5.1828365 5.2434545 5.4072647 5.154269
1370348_at 10.478696 10.333282 10.366938 10.456306 10.234927 10.336881 10.501069 10.538675 10.4857
1370349_a_at 13.931154 13.94802 13.877209 13.951932 13.92402 13.977935 13.990716 14.004874 13.949303
1370350_x_at 11.756405 9.86614 10.383702 11.650186 10.36916 11.596186 10.360279 10.015107 10.555475
1370351_at 8.537131 8.393813 8.574291 8.638365 8.430041 8.562465 8.331307 8.449232 8.416713
1370352_at 11.670898 11.910924 11.952776 11.776237 11.756804 11.593254 11.900038 11.659051 11.41311
1370353_at 7.728312 7.567955 7.7899575 7.7087836 7.5730915 7.630625 7.6216235 8.028923 7.7978044
1370354_at 7.489606 7.65996 7.709787 7.6352897 7.1295958 7.31452 7.4355006 7.5018077 7.5080132
1370355_at 12.149759 11.533169 12.23514 12.135006 12.48665 12.835388 10.085168 12.5849285 12.56642
1370356_at 7.1854887 7.348283 7.362838 7.1126533 7.3690443 6.924592 6.8535876 7.3730674 7.456417
1370357_at 8.373806 8.19589 8.139951 8.177353 8.079392 8.133015 7.926644 8.1032 8.222544
1370358_at 8.650897 8.661591 8.513155 8.660198 8.55965 8.606822 8.593784 8.506306 8.516542
1370359_at 12.434292 12.523396 12.7215 12.6693535 12.503459 12.453297 12.714766 12.707922 12.566264
1370360_at 9.1715765 8.959896 9.022043 8.657201 8.775976 8.859626 8.872191 9.197694 8.650033
1370361_at 4.924919 4.93813 4.545812 4.715435 4.902953 5.0118446 4.953577 4.8990183 4.9809203
1370362_at 7.115838 7.4650693 7.203212 7.3555446 7.4701543 7.3747153 7.3950677 6.883217 7.303513
1370363_at 12.588686 12.190867 12.456669 11.991796 11.887904 11.442257 12.900035 12.811868 11.735657
1370364_at 7.547863 7.4825454 7.559393 7.2680297 7.459321 7.453111 7.0806475 7.5742073 7.4920893
1370365_at 8.997433 8.576813 8.454645 8.646247 8.774866 8.5943165 8.740927 8.766586 9.19071
1370366_at 10.179505 10.07665 10.023427 10.229321 10.060907 10.200359 10.034233 9.955516 9.993981
1370367_at 4.726246 4.6788936 4.7158012 4.8447866 5.0144615 4.7586737 4.5487456 4.6199303 4.7325335
1370368_at 6.863362 6.7519493 6.9021235 6.977678 6.916097 6.941788 6.9562793 6.9062214 6.901028
1370369_at 6.4273286 6.5295835 6.424703 6.5953794 6.4962482 6.7768073 6.5511713 6.45174 6.4698076
1370370_at 8.089411 8.142403 8.283543 8.086233 8.043672 8.115303 8.310527 8.204739 8.256565
1370371_a_at 7.4126086 7.877605 7.724795 7.6994314 7.51824 7.6210136 7.7229247 7.6459336 7.6895213
1370372_at 4.564014 4.5717487 4.685844 4.8218355 4.748713 4.721649 4.5860596 4.7025995 4.76412
1370373_at 6.0938563 6.3233137 6.2437267 6.206236 6.353695 6.2283106 6.303722 5.9742293 6.1541667
1370374_at 8.009195 8.104203 8.10353 8.337098 8.617271 8.507555 8.593035 8.0051565 8.317497
1370375_at 11.652894 11.638562 11.441608 11.769821 11.720121 11.581383 11.54095 11.285129 11.257798
1370376_a_at 8.295643 8.230942 8.325766 8.551491 8.270544 8.486264 8.562527 8.61899 8.238899
1370377_at 13.049325 13.009869 13.025527 12.969622 12.994797 12.971304 13.054335 13.132703 12.927379
1370378_at 12.450943 12.29313 12.370401 12.394961 12.477985 12.4550085 12.305895 12.36049 12.400938
1370379_at 6.0259185 5.853607 6.1472597 5.7667327 6.0702157 5.744999 6.5915403 6.0372977 6.2885394
1370380_s_at 6.79801 6.7469254 6.762625 6.599706 6.6451936 6.797458 6.8614197 6.6638255 6.616733
1370381_at 10.468664 10.376287 10.230493 10.602791 10.088385 10.257545 10.689266 10.384485 10.1266
1370382_at 3.4891531 3.4982316 3.366284 3.6271179 4.188719 3.555359 3.447018 3.3821847 3.4938345
1370383_s_at 8.12731 8.248658 8.173629 8.219358 8.21955 8.3618555 7.783136 8.057498 8.45788
1370384_a_at 6.94145 7.824151 6.496421 6.6524696 5.196829 6.1770167 6.9378147 7.757495 9.493718
1370385_at 5.0755076 5.380687 5.367628 5.343523 5.225996 5.1225185 5.496347 5.3583 5.143151
1370386_at 8.115894 7.732163 7.782462 7.670108 7.65451 7.679163 7.523239 7.754123 7.6943607
1370387_at 10.972384 11.457618 11.410771 10.734056 10.167775 11.462736 11.102872 10.258585 10.65463
1370388_at 4.331172 4.523691 4.4255404 4.3690243 4.46762 4.6728606 4.4325447 4.331627 4.2634134
1370389_at 3.7962363 3.7625585 3.7517586 4.0541186 3.5811362 3.934355 3.6711688 3.8964667 3.6816978
1370390_at 4.8989925 5.007479 5.2049994 4.9879413 5.2436924 5.2008305 5.200458 5.145839 5.431124
1370391_at 5.2947073 5.2995224 5.27302 5.271303 5.600503 5.320485 5.4636087 5.353407 5.256274
1370392_at 5.588104 5.1294527 5.246401 5.4764905 5.3647375 5.1557393 5.211235 5.178753 5.1902833
1370393_at 5.5199285 5.5583405 5.352516 5.06254 5.2859387 5.293576 5.2319174 5.4644456 5.2359605
1370394_at 5.5227294 5.8073244 6.219387 8.263409 7.13653 7.1327286 9.560776 8.33795 6.2418804
1370395_at 6.9442396 6.876568 6.990056 7.0312657 7.037442 6.9922876 7.0122733 7.067128 6.9478073
1370396_x_at 14.091139 14.064639 14.0643215 14.054998 14.102021 14.11857 14.102021 14.114513 14.050771
1370397_at 12.397217 12.116036 12.154911 12.274917 12.2649 12.190443 12.235797 12.606004 12.579667
1370398_at 6.0909 5.979754 5.979694 6.153946 6.0743356 6.410789 6.066559 6.4236937 6.3691874
1370399_at 7.318226 7.472354 7.683696 7.2675037 7.2951784 7.531876 7.236997 7.254571 7.1763325
1370400_at 5.414176 5.200819 5.6934075 5.5288005 5.3591523 5.4165792 5.3243546 5.197146 5.734587
1370401_at 3.9212253 4.1897125 4.3352327 4.2951827 4.3006954 4.1215305 4.360297 3.9842799 4.009568
1370402_at 7.4683867 7.4579506 7.5872135 7.5378284 7.589643 7.4574227 7.540284 7.306345 7.5581427
1370403_at 4.9729137 5.0209846 4.8193436 5.2188954 5.648176 4.8862233 5.1712546 5.2685604 5.253187
1370404_at 3.972763 3.937625 3.9873958 4.0946054 3.9063864 4.018403 3.942387 3.9563417 4.126091
1370405_at 3.5351896 3.5561771 3.6349366 3.5491579 3.575629 3.5412967 3.4790998 3.7620542 3.4930546
1370406_a_at 3.930303 3.9448164 3.8042314 3.9423754 4.258583 4.004798 3.931664 4.0704365 4.024102
1370407_at 7.8357544 8.270772 8.255373 8.264933 7.894954 8.129922 8.403403 8.455124 8.097741
1370408_at 4.787371 4.67451 4.863408 4.8726163 4.6987023 4.6400237 5.1069617 4.3728356 4.757502
1370409_at 4.812304 4.7955885 4.7789354 4.9557233 4.8793316 4.82188 4.8601427 4.8931336 4.955052
1370410_at 4.177246 4.5060835 4.4967556 4.267642 4.643288 4.719599 4.390205 4.427539 4.2341714
1370411_at 5.8969455 6.0369987 5.9603558 6.017919 5.9784875 5.8221254 6.238617 5.9112253 5.9952173
1370412_at 4.2591114 4.0889263 3.904586 4.3083153 4.081018 4.1351366 4.06236 4.006448 4.0802183
1370413_at 6.645116 6.485512 6.6209893 6.5934 6.5522695 6.646847 6.4060364 6.489679 6.736496
1370414_at 9.340032 9.120663 8.884898 9.331025 9.05568 9.033288 9.039353 9.086112 9.258634
1370415_at 6.2026367 5.9412184 5.7629585 5.9227586 6.01209 5.744789 5.7689824 5.6476507 5.5730767
1370416_at 4.8387995 4.802151 4.9251723 5.22672 5.2882037 4.6482563 4.93469 5.005394 4.750692
1370417_at 4.0193634 4.2177253 4.42606 4.267642 4.2574716 4.2456493 4.503585 4.4809046 4.3591475
1370418_s_at 5.731904 5.71551 5.803015 5.699691 5.9442425 5.8722615 5.5650163 5.5071726 5.628831
1370419_a_at 6.034094 5.742131 5.9021034 5.8392725 5.8919716 5.815347 5.8876753 5.8272357 5.8763666
1370420_at 12.191983 12.24775 12.061332 12.132903 11.594046 12.385397 11.040138 11.804059 12.79595
1370421_a_at 6.397438 6.2845535 6.5144925 6.192251 6.648785 6.53739 6.46639 6.4667954 6.4967794
1370422_at 6.434709 6.858014 6.736226 6.6953907 6.349891 6.6949387 6.720676 6.6546435 7.2748322
1370423_at 6.036092 5.734795 5.9542484 5.6500716 6.075144 5.999839 5.918058 5.8103013 5.715417
1370424_at 3.8802004 3.9268851 3.985978 3.8518097 4.1966143 4.0317574 4.1054573 4.099949 3.896145
1370425_at 12.773649 12.725125 12.701017 12.621815 12.692258 12.680497 12.474481 12.569094 11.289323
1370426_a_at 10.713075 10.60591 10.629847 10.536389 10.660304 10.534708 10.240894 10.65384 10.621552
1370427_at 5.328129 5.079505 4.9013386 5.1699038 5.3888493 5.073513 5.537078 5.411214 5.3343487
1370428_x_at 12.192197 12.257318 12.208262 12.013315 11.060673 12.057971 11.965474 11.4582615 12.045755
1370429_at 9.735334 9.741624 9.762587 9.762004 9.621912 9.653395 9.650157 9.288353 9.589329
1370430_at 5.0538716 4.945998 5.1946564 5.0103145 5.3620787 5.0209045 5.0146084 4.974264 5.1717305
1370431_at 4.2893515 4.338027 4.1255865 4.5685973 4.2311983 4.3868423 4.53888 4.2168083 4.2893796
1370432_at 3.433025 3.5661173 3.3982682 3.6058028 3.6003952 3.4802299 3.7647014 3.5856717 3.452006
1370433_at 9.687325 9.290043 9.02861 9.085538 9.801405 9.324385 9.862618 9.714954 9.639626
1370434_a_at 3.4627137 3.7313278 3.5342798 3.7287927 3.440157 3.632823 3.9063678 3.6450624 3.5135143
1370435_a_at 7.451378 7.320465 7.209334 7.3709598 7.37384 7.44778 7.122455 7.1520042 7.346821
1370436_at 7.3349333 5.8351927 6.8226547 6.7971473 7.235914 7.032613 8.095275 8.270805 8.995131
1370437_at 6.1171184 6.0248995 6.2557464 6.01021 5.8163424 5.6507955 5.8749685 6.34941 5.9736676
1370438_at 5.515998 6.0642357 5.7865663 5.6557026 5.606833 5.9658413 5.843448 5.8864627 5.6951094
1370439_a_at 3.3269877 3.210821 3.3008664 3.4287515 3.374054 3.4631596 3.4779997 3.6044168 3.1867442
1370440_at 7.338773 7.223004 7.264281 6.6702757 7.2634497 7.1912766 7.102541 7.3525925 7.1360836
1370441_at 3.919197 3.9921787 3.939603 4.009324 3.923925 3.717376 3.9181406 3.9128964 3.9010673
1370442_at 3.3636959 3.409226 3.3749173 3.303927 3.3196807 3.415269 3.3400967 3.4287317 4.4787984
1370443_at 7.3539004 7.560312 7.551686 7.4689507 7.6158185 7.4210258 7.628018 7.3752832 7.454241
1370444_at 4.64843 4.951281 4.874434 5.015872 5.1337566 5.1863933 5.22126 4.860448 5.219145
1370445_at 6.641174 7.1440067 6.5231905 6.398101 6.4433312 6.9724255 6.8530464 6.244164 6.783293
1370446_at 6.8814125 6.9189177 6.8437777 6.853364 6.8122168 6.947465 6.7925816 6.939469 6.870065
1370447_at 4.9643164 4.7855654 4.93643 4.999159 4.7501945 4.9919453 5.173011 4.8035765 4.999303
1370448_at 4.7198753 4.331334 4.5707226 4.3276553 4.4296036 4.621414 4.654116 4.514043 4.355457
1370449_at 7.787122 7.648105 7.7507615 7.7250624 7.5705667 7.4487343 7.6560607 7.7565923 7.6397147
1370450_at 4.682235 4.5355186 4.674948 4.4794097 4.936344 4.7202115 4.6373453 4.5751705 4.589433
1370451_a_at 4.960853 5.199195 5.2985573 4.901218 5.3138123 5.19087 5.210917 5.122772 5.2531433
1370452_at 3.9383075 3.8833084 3.8756676 4.060607 3.968924 3.8583667 3.8567421 3.749719 3.6859825
1370453_at 5.1701922 5.3767695 5.007176 5.3069305 5.455189 5.4545116 5.118615 4.857066 5.080363
1370454_at 4.512902 4.8133683 4.604962 4.5981526 4.4107146 4.7124543 4.656461 4.7471786 4.655331
1370455_a_at 3.7500255 3.254256 3.2610605 3.165401 3.7822795 3.3745747 3.2290668 3.237981 3.299779
1370456_at 4.0562544 4.1414104 3.8860326 4.023796 3.8120716 4.062813 3.910032 3.8045235 3.9216573
1370457_at 4.1041126 3.9651763 3.9860535 4.152254 4.209284 4.0849943 4.1495624 4.256163 4.311436
1370458_at 4.189605 4.6517186 4.17202 4.703105 4.5985107 4.6553736 4.6381636 4.229188 4.4327745
1370459_at 4.095789 4.151524 4.257931 3.9617043 4.5321374 4.295416 4.2548065 4.0170197 4.136116
1370460_at 7.5405526 7.3926806 7.5619435 7.455237 7.31073 7.517756 7.2802315 7.7639303 7.730989
1370461_at 5.4469447 5.3191113 5.414384 5.239854 5.8134675 5.3714695 5.8394833 5.5560913 5.6940117
1370462_at 5.127993 4.701462 5.2410374 5.192893 5.269917 5.0034657 5.5287576 4.9474187 4.9375997
1370463_x_at 5.669419 5.517743 5.460953 5.5635147 5.78387 5.625381 5.617546 5.5129266 5.4061985
1370464_at 4.8170834 4.7190447 5.0304356 4.52579 4.1988125 4.578891 5.3273854 5.5630555 5.561558
1370465_at 5.19341 4.8007 5.173194 5.183837 4.7542176 4.860455 5.473066 5.4944687 5.45744
1370466_at 4.074255 4.122237 4.068115 3.8748322 3.8613834 3.9891298 3.774981 4.150055 3.9024525
1370467_at 4.581643 4.648183 4.422617 4.826725 4.7004604 4.492969 4.664891 4.624032 4.7843294
1370468_at 3.410491 3.141226 3.2535536 3.447374 3.3966546 3.1890464 3.3707302 3.5005548 3.224251
1370469_at 5.522369 5.5059834 5.550795 5.7330785 5.7121778 5.797498 5.8046875 5.6637692 5.7982435
1370470_at 3.7730625 4.125371 4.142482 4.1013036 4.365707 4.202983 4.032749 3.8826504 4.099713
1370471_at 3.9176116 3.9761586 3.6698966 3.983179 4.2960806 4.2880163 4.1481028 3.9674888 4.0874343
1370472_a_at 4.967695 5.030124 4.9709115 5.15766 4.782362 5.3325796 4.768489 4.788292 5.2193937
1370473_a_at 6.619121 6.462841 6.3999333 6.263139 6.0134807 6.4667907 6.278918 6.2402453 6.303044
1370474_at 5.337485 4.885075 5.210766 5.289675 5.237313 5.132709 5.1931214 4.9886823 4.983377
1370475_at 13.233136 13.187441 13.155239 13.191181 13.222007 13.327828 13.297592 13.166923 13.21004
1370476_at 6.9443088 7.1147323 7.0703926 6.997797 7.081912 7.2844405 6.816921 7.223211 7.359274
1370477_at 3.6158977 3.7102704 3.7549505 3.9005568 3.9286416 3.7882295 3.7736897 3.7135637 3.499562
1370478_at 5.9850535 5.814993 6.012648 5.9562607 5.958854 6.2682476 5.724254 5.8244643 5.752872
1370479_x_at 13.036968 13.218673 13.006798 12.874585 12.824797 12.800094 12.61026 12.636549 10.14014
1370480_at 4.0526156 3.9775016 3.953045 3.979726 4.286416 4.164645 4.11913 4.138646 4.2814884
1370481_at 5.5625362 5.7409654 5.5816665 5.6827555 5.540657 5.6816487 5.763098 5.29239 5.6249013
1370482_at 5.4990973 5.958848 5.470788 5.764266 5.8870826 5.8389487 5.618519 5.7051573 5.991045
1370483_at 3.8321896 3.8797243 3.8321862 3.8187354 3.8339453 4.0984554 3.9792435 3.6474159 3.820889
1370484_at 5.2180185 5.1418867 5.2019873 5.1454673 5.387877 5.172562 5.0844054 5.0154085 5.069778
1370485_a_at 4.4592133 4.4693227 4.378796 4.0216303 4.6065593 4.686782 4.688423 4.6634626 4.6743984
1370486_a_at 5.6576824 5.6321874 5.572566 5.5511866 5.8236337 5.5936713 5.890571 5.342561 5.371272
1370487_a_at 6.223298 6.2917795 6.2692294 6.2553077 6.6191077 6.2294827 6.3148866 6.1181555 6.2048388
1370488_a_at 5.288189 5.311015 5.564088 5.3295984 5.1427755 5.252043 5.070669 5.551258 4.9015045
1370489_a_at 4.023894 4.266266 3.931612 3.734955 3.79429 4.221945 3.8158987 3.8526156 3.829356
1370490_at 4.0997167 4.259114 4.169998 4.3163886 4.206059 4.2116327 4.266414 4.3024564 4.39913
1370491_a_at 5.942225 5.82688 6.135407 5.5556884 5.427152 5.3079085 6.1686106 5.4586716 5.578266
1370492_a_at 4.6660485 4.4803357 4.6780567 4.352675 4.560397 4.3675995 4.1134977 4.4986477 4.2654443
1370493_a_at 3.7859178 3.799187 3.9501123 4.007683 3.869685 3.8669968 3.5036337 3.6166692 3.9960775
1370494_at 4.6335187 4.9848948 4.837968 4.731333 4.9781027 4.7165995 4.5192475 4.5961905 4.8955584
1370495_s_at 13.227983 13.293858 13.331575 13.36832 13.230849 13.376319 13.23433 13.304305 13.074736
1370496_at 12.778273 12.741664 12.694056 12.739941 12.72182 12.776752 12.805077 12.710838 12.599394
1370497_at 4.217845 4.2603235 4.27847 4.307982 4.25997 4.178398 4.1199617 4.1624374 4.426361
1370498_at 3.3099437 3.1039824 3.29137 3.2233133 3.288367 3.388961 3.359075 3.3133264 3.5821438
1370499_at 4.0191827 4.313326 3.9750693 4.47734 4.037834 4.0825586 4.102894 4.0957365 4.258976
1370500_a_at 3.969496 3.84002 3.7536368 3.6669352 3.64555 3.8802395 3.91422 3.7525098 3.62701
1370501_at 9.192815 9.082104 9.125357 8.954426 9.102521 9.005537 9.010702 9.287476 8.984225
1370502_at 3.9021318 4.031044 4.180012 4.09904 4.139227 3.8945203 4.070539 3.860881 3.8442814
1370503_s_at 4.1026263 4.180227 4.3164344 4.353326 4.5005393 4.4479423 4.2081842 4.3746886 4.3575
1370504_a_at 6.16042 5.8980722 6.069909 6.1254196 6.062426 5.9743896 6.1125226 5.9806404 6.1084986
1370505_at 6.2965193 6.0367436 6.245743 6.18477 5.853522 6.065144 6.178726 6.15507 6.001367
1370506_at 6.684489 6.522867 6.626638 6.8859253 6.645442 7.0957794 6.863756 6.6121397 7.0037866
1370507_at 5.8531585 5.8833017 5.8044033 5.752752 5.509257 5.906649 5.6805096 5.8068676 5.5053725
1370508_a_at 5.413288 5.2475405 5.352017 5.3012276 5.5397267 5.439487 5.0662203 5.2947087 5.150862
1370509_at 7.5889716 7.153542 7.5848923 6.9239597 7.3504815 7.307526 6.8808255 7.5392528 8.071566
1370510_a_at 7.5647864 7.8328905 7.8554106 7.746924 7.921867 7.5061083 7.6804943 7.8725476 7.7569447
1370511_at 13.874817 13.933337 13.976119 13.99849 13.935909 14.016879 13.841844 13.975181 13.982791
1370512_at 7.8936315 7.695229 7.5752835 7.8189607 7.6386714 7.5939574 7.657133 7.6204777 7.8409977
1370513_at 3.467947 3.7896962 3.7874622 3.7485266 3.7554193 3.709007 3.7040663 3.9418936 3.7974896
1370514_a_at 3.726432 3.6498008 3.7708485 3.8326154 3.825572 3.9170315 4.0241323 3.7011383 3.8615148
1370515_x_at 4.6510153 4.468914 4.3387203 4.2481923 4.9718213 4.5892787 4.6714993 4.494954 4.534803
1370516_at 6.264347 6.0643883 6.2581816 5.9729514 6.1233974 6.4491057 6.0257926 5.907449 6.4059935
1370517_at 3.958027 4.0106606 3.9700694 3.9776363 4.094565 3.7119977 3.8727996 3.8476293 3.754904
1370518_a_at 3.886279 4.1442604 3.8825126 3.8771775 3.9056249 4.070633 3.832759 4.0809345 4.0377226
1370519_at 3.932296 4.6943 4.40937 4.72282 4.7133904 4.600435 4.921006 4.706887 4.377335
1370520_at 4.3362517 4.35387 4.4732094 4.3487725 4.188924 4.4476013 4.203191 4.366422 4.3167133
1370521_at 6.6007934 6.644648 6.69732 6.624959 6.864829 6.5373015 6.579099 6.744226 6.7264752
1370522_at 8.855499 8.778045 8.958482 8.9373665 8.935438 8.824497 8.627788 9.020521 8.843564
1370523_a_at 7.61156 8.091128 7.9489264 7.9155054 7.4030027 7.7440553 7.956324 8.157974 7.7702923
1370524_at 9.232994 9.1006565 9.164493 9.139457 8.989529 9.0458975 9.096051 9.256244 8.943258
1370525_at 8.327736 8.572971 8.323034 8.356651 8.250535 8.307405 8.305889 8.273197 8.190229
1370526_at 6.374138 7.4050555 6.2005696 7.5752726 7.843996 6.536252 6.3887997 8.277615 6.4611936
1370527_a_at 8.6112175 8.694803 8.496352 8.4438925 8.77813 8.517737 8.474048 8.436421 8.531747
1370528_at 6.4481096 6.6352873 6.3403606 6.5643787 6.388966 6.3825464 6.788235 6.5201507 6.3100443
1370529_a_at 7.173136 7.3123107 7.205325 7.3212934 7.1048274 7.0650797 7.204091 7.1058555 7.033144
1370530_a_at 7.9765224 7.939394 8.156147 7.9996657 8.048675 8.027615 8.123982 8.047793 7.747673
1370531_a_at 5.818303 5.42842 5.5162516 5.488805 5.3158445 5.4219503 5.5831714 5.4294443 5.3224363
1370532_at 5.815211 5.584311 5.5734816 5.680772 5.7710204 5.733506 5.868033 5.640143 5.688317
1370533_at 4.580863 4.42111 4.505716 4.5195656 4.4233017 4.700384 4.694824 4.6995296 4.3565435
1370534_at 7.4529076 6.872098 7.151702 7.2252464 6.9651265 7.167086 6.5224714 6.9651504 6.7007537
1370535_at 4.274769 4.2620015 4.176564 4.115118 4.148317 3.9717853 4.2463007 4.00208 4.087434
1370536_at 5.279901 5.471959 5.2781687 5.1987104 5.228305 4.726905 5.138525 5.351225 5.5254364
1370537_at 7.282021 7.0889583 7.0134516 7.3467774 7.16292 7.2850246 7.352295 7.122309 7.0539937
1370538_at 8.034594 7.645498 7.7420664 8.087137 7.863129 7.544714 8.268175 7.9276147 8.006324
1370539_at 7.492944 7.254013 7.4502726 7.2840333 7.3900366 7.4798603 7.169286 7.5731196 7.295557
1370540_at 3.8599422 3.8414254 3.9124894 4.3354373 3.916336 4.0268316 3.8510063 3.4539497 4.067266
1370541_at 5.8365827 5.924088 6.5063715 6.075266 5.6831107 5.987735 5.552954 5.5496893 5.954464
1370542_a_at 6.4135995 6.1517525 6.278754 6.788766 6.3359013 6.659791 6.6205335 6.610091 6.58357
1370543_at 6.785603 6.3395967 6.7328815 6.837066 6.4320664 6.7128797 6.2644563 6.6995096 6.7065744
1370544_at 5.50813 5.571085 5.6215625 5.6715913 5.782963 5.419985 5.917589 5.72072 5.6254683
1370545_at 4.8093443 5.013698 4.822798 5.085709 5.3388023 5.1987176 4.833184 4.9307 4.9506545
1370546_at 4.5839596 4.1836514 3.9215777 4.1922092 3.9948936 4.037575 4.3080854 4.099083 4.260255
1370547_at 13.939853 13.931922 13.943957 13.958348 13.819256 13.947867 13.872181 13.888638 13.763816
1370548_at 6.773426 7.504764 7.343822 6.9723225 6.512046 7.2656837 6.7720184 6.802397 6.673014
1370549_at 6.4172883 5.804475 5.9027977 6.023005 6.2652717 6.0579486 6.166174 5.848276 6.0182095
1370550_at 5.7318144 5.7352204 5.512306 5.773771 5.4914956 5.647669 6.012539 5.555153 5.7389746
1370551_a_at 6.963838 7.4442186 7.2738004 7.216738 7.1202083 7.2808213 7.20324 7.0054173 7.1931624
1370552_at 4.7033005 5.1624575 5.1423025 5.3587523 5.1337566 5.3700666 5.179593 5.187624 4.9615765
1370553_at 7.1834626 6.7320385 7.0830307 7.262681 7.0577407 7.2316647 7.092899 6.9495506 6.935559
1370554_at 9.289813 9.038921 9.362485 9.109393 9.2773695 9.297272 9.245488 9.440463 9.310612
1370555_at 3.924029 4.08409 4.0190954 4.22713 4.1888347 3.992404 4.0663786 4.1517897 4.250653
1370556_at 4.8472657 4.864373 4.79952 4.854951 4.8160334 4.9853373 4.8800526 4.9136524 4.937659
1370557_a_at 4.1665688 4.153884 3.9008753 3.9219098 4.033326 4.0741262 3.9472976 4.2589025 4.1578236
1370558_a_at 3.4481616 3.3476028 3.3679454 3.3707006 3.2306395 3.1957262 3.3217592 3.3172846 3.2905884
1370559_at 3.7601585 4.005142 3.8703563 3.8139024 3.863416 3.891676 3.758509 3.8239007 3.986974
1370560_at 4.703908 4.642806 4.3140516 4.2945395 4.5862684 4.7148976 4.4803104 4.3180065 4.6361995
1370561_at 4.1754217 3.878141 3.8616693 3.9734006 4.1148014 4.2106023 4.3835874 3.9859476 3.9701867
1370562_at 4.902978 4.5490174 4.8015275 4.732458 5.237313 4.8935785 4.961491 4.735117 5.01581
1370563_at 11.758501 12.089207 11.9470215 11.661889 11.5808525 11.672822 11.622994 11.542675 11.705319
1370564_at 4.143493 4.4671645 4.398489 4.391529 4.4539485 4.346438 4.558465 4.3002315 4.282609
1370565_at 4.5093923 4.310123 4.3264914 4.396079 4.706545 4.382361 4.8448734 4.645346 4.429823
1370566_at 9.927218 10.052597 10.4694805 9.864791 10.566174 10.121662 9.80299 8.970996 8.68688
1370567_at 6.995041 6.890797 7.143244 6.8938003 7.1209655 7.0597143 6.8127475 6.6492577 6.83836
1370568_at 5.6954384 5.8173914 5.959763 5.6648083 6.2629113 5.798424 5.8297462 6.020374 5.718525
1370569_at 4.8387995 4.879507 5.041983 4.942918 4.9053173 5.2776237 4.9025145 5.113442 4.9506545
1370570_at 7.0664043 6.7508597 7.003072 6.874735 6.6692967 6.786065 6.668577 6.6669602 6.814051
1370571_at 5.02276 5.008563 5.1486506 4.8994975 4.68709 5.0644727 5.143922 5.1880813 5.587133
1370572_at 3.8527873 3.77711 3.8540823 3.9802678 3.8213847 3.934355 3.7317097 3.8841567 3.658145
1370573_at 8.927517 8.704515 8.38611 8.789848 8.636845 8.56577 8.417477 8.364888 8.4461155
1370574_a_at 6.401534 6.7397313 6.5358496 6.543555 6.4793763 6.598038 6.700801 6.6669602 6.307095
1370575_a_at 8.696108 8.457918 8.648626 8.553007 8.393368 8.323102 8.462371 8.811213 8.9647
1370576_at 5.8224277 5.6555624 5.61031 6.1519117 6.0183306 5.778946 5.958511 5.9558825 5.946556
1370577_at 6.1930304 6.420736 6.601049 6.523874 6.460106 6.7336826 6.5175066 6.7273636 6.7130547
1370578_at 7.030615 7.1147766 6.9389663 6.9236636 7.0306845 6.788491 7.0916743 6.9648633 7.0227838
1370579_at 8.8979225 9.0636425 8.899 9.149168 9.165522 8.92318 9.1658745 9.070192 9.181494
1370580_a_at 13.287282 13.39568 13.320202 13.217068 13.259771 13.473359 13.604918 13.508803 13.480505
1370581_at 4.0670533 4.317336 4.0641727 4.0171127 3.8963795 4.092371 4.1942234 4.154271 4.360794
1370582_a_at 3.4571908 3.3559005 3.648565 3.2963014 3.494105 3.3570511 3.5907931 3.3782706 3.468348
1370583_s_at 5.96817 5.493413 5.655048 5.7331963 5.641941 5.433316 7.3412805 7.1256905 7.4652433
1370584_a_at 5.660626 5.8971267 5.4421325 5.691298 5.3353004 5.9821897 5.859537 5.826222 5.0612426
1370585_a_at 6.246506 6.449209 6.197123 6.6605268 6.2608104 6.5224185 6.3623676 6.13893 6.515694
1370586_a_at 5.8118205 5.99373 5.7747564 5.813138 5.8833213 6.1500425 5.566231 5.7152987 6.016994
1370587_at 4.9583473 5.12469 5.2244654 5.1266794 5.375744 5.0986414 5.154557 4.9245358 5.001214
1370588_a_at 4.3156185 4.137966 4.102087 4.1728597 4.3644342 4.170359 4.1911907 4.174596 4.1062026
1370589_at 5.210428 5.2074194 4.964619 5.1848173 5.1296024 5.22022 4.7407885 5.152577 5.033689
1370590_at 7.320859 7.554642 7.289773 7.505149 7.4362545 7.6610985 7.5883927 7.4511805 7.598155
1370591_at 7.3762064 7.2366695 7.2324457 7.1483507 7.4875517 7.2933345 7.0284376 7.2652516 6.988128
1370592_at 6.867222 6.5161943 7.1833534 6.481283 6.623548 5.7789087 7.486732 7.284753 6.8329062
1370593_at 13.488888 13.639608 13.497636 13.365708 13.473977 13.4937 13.677234 13.5718775 12.977768
1370594_at 4.943161 4.512824 4.9998646 4.965287 5.0023117 4.9762564 4.9526186 4.9633265 4.985294
1370595_a_at 4.147286 4.0135126 3.7646387 4.030792 4.257394 4.2683225 4.162471 3.6483188 3.9844408
1370596_a_at 4.44954 4.0509977 4.2950454 4.3307657 4.342645 4.234497 4.299556 4.126185 4.099104
1370597_at 5.6256623 5.6741276 5.9475613 5.46723 5.608078 5.7980866 5.3138013 5.56459 5.069649
1370598_a_at 4.805522 4.7364597 4.5829234 4.3690243 4.991487 4.3867064 4.753718 4.597375 4.596164
1370599_a_at 6.9107447 7.0488024 6.7911053 6.747572 6.5931897 6.979837 6.5963383 6.6640816 6.8119164
1370600_at 5.517099 5.2879343 4.8976936 5.4143524 5.1752114 5.008314 5.125769 4.850059 5.1178923
1370601_a_at 5.1196027 4.8040757 4.875852 4.84496 5.0189238 5.1827617 4.936156 4.7237453 4.978104
1370602_at 4.350131 4.199276 4.51715 4.6009846 4.5558047 4.5435762 4.419858 4.6611166 4.632495
1370603_a_at 5.598885 5.62238 5.4262834 5.830217 5.563453 5.686374 5.5125313 5.47919 5.5516796
1370604_at 3.8857355 3.9780793 3.9616225 3.9469936 3.733694 3.759268 3.6208587 3.7408276 3.892891
1370605_s_at 6.020242 5.912299 6.179098 5.8784275 5.745885 6.23028 5.2446637 5.9911366 6.308634
1370606_at 6.3722577 6.307952 5.731218 6.2077694 5.6353474 5.4838753 5.50894 6.081216 5.9244585
1370607_a_at 4.241632 4.360207 4.409843 4.548811 4.48269 4.3122654 4.6252413 4.5234194 4.4425516
1370608_at 3.8940387 3.6035655 3.8548536 3.705383 3.8664834 3.8318415 4.1000137 3.7158744 3.7119749
1370609_a_at 10.217344 10.250216 10.163326 10.272131 9.975867 9.932597 10.4784 10.124729 10.202356
1370610_at 4.448328 4.6749268 4.6040025 4.972592 4.588153 4.322102 4.8925557 4.705906 4.592302
1370611_at 6.3575068 6.5151415 6.0551004 6.240809 6.452914 6.115961 6.2533402 6.1444674 6.198531
1370612_at 5.788144 6.0784535 5.833029 5.776882 6.0428567 6.0834327 6.1297092 5.8389754 5.9354424
1370613_s_at 12.253905 12.48612 12.374381 12.513089 12.400502 12.28633 12.727076 12.881418 12.582191
1370614_s_at 5.467686 5.7632174 5.7047224 5.5924206 5.8535676 5.6323233 5.9087844 5.661773 5.6795745
1370615_at 4.898061 5.0959377 4.964261 5.519969 5.459374 5.0406647 8.778573 6.707558 10.289877
1370616_at 4.8991704 5.2551136 5.148037 5.132139 5.106981 5.4396815 5.1914387 5.073153 5.170183
1370617_at 4.9999685 5.1797247 5.0390778 4.9352255 4.752492 5.194124 5.184125 5.1862373 4.7497845
1370618_at 7.6296463 7.5565667 7.387508 7.434024 7.3694715 7.4678607 7.32985 7.370304 7.4395194
1370619_at 5.4056506 5.1007156 5.2610497 5.287345 5.21944 5.0177245 5.321333 5.013453 5.260725
1370620_at 4.758191 4.9682193 4.9110165 4.9673862 4.9922557 5.054145 4.7525587 4.732937 4.9192986
1370621_at 4.6259785 4.939628 4.9656754 5.0398655 5.004446 4.8704267 5.095119 5.0662627 5.135091
1370622_at 4.414197 3.9315405 4.284613 4.4129324 4.5575333 4.381557 4.3091774 4.2024603 4.3995934
1370623_at 6.3609853 6.7113514 6.67023 6.538617 6.634781 6.5385733 6.4433656 6.6202793 6.724868
1370624_at 4.504384 4.427269 4.756734 4.625933 4.6522923 4.5555425 4.635021 4.473213 4.517993
1370625_at 4.119508 3.8320425 3.9093654 4.031125 4.3077393 4.117264 4.071846 4.3459425 4.316036
1370626_at 3.572661 3.608467 3.4608603 3.3673928 3.4664059 3.5492394 3.5043447 3.4714768 3.3553
1370627_at 4.840794 4.557968 4.6830673 5.043226 4.937332 4.970352 4.387415 4.6858897 4.868804
1370628_at 5.022621 5.112473 5.1453295 4.682828 4.942859 4.985157 4.536784 4.688801 4.796483
1370629_at 3.7671607 3.7637577 3.8000875 3.8282506 3.6312678 3.8556516 3.8114402 3.6816535 3.6925259
1370630_a_at 5.9794726 6.059107 5.954789 6.0434227 6.0108767 6.0216017 5.9629245 6.0244255 5.9938498
1370631_at 4.068411 4.138708 4.0348625 4.318745 4.230697 4.0354104 4.1379824 3.943536 4.189065
1370632_at 4.4452333 4.2495375 4.626728 4.262354 4.2404375 4.673126 4.529928 4.244051 4.4978876
1370633_at 5.327839 5.3652577 5.292782 5.189551 5.026252 5.2531347 5.3034134 5.221285 5.165328
1370634_x_at 6.722389 6.6733637 6.7365513 6.758984 7.071436 6.85403 6.8418794 6.757046 6.7307067
1370635_at 4.584496 5.1741395 5.1088495 4.8392367 5.5203724 5.1426125 4.994667 4.9643006 5.179828
1370636_at 4.321724 4.51183 4.44835 4.6071854 4.508308 4.664395 4.613173 4.479291 4.6171966
1370637_at 4.217687 4.303029 4.2801642 4.2562275 4.0000415 4.4314833 4.3503 4.1547613 4.072345
1370638_at 5.0094767 4.8449507 4.970522 5.0054064 4.6454854 5.180656 5.2466197 4.803862 4.91942
1370639_at 7.7753916 7.7895813 7.6629224 7.8403044 7.6429996 7.9581695 7.9277816 7.713865 7.7571683
1370640_a_at 5.3067417 5.5467386 5.352002 5.3878317 5.810897 5.468789 5.387355 5.239625 5.4237766
1370641_s_at 6.7892475 6.72886 6.767542 6.5465436 6.7089753 6.9717317 6.743507 6.2579803 6.7197437
1370642_s_at 6.4939857 6.379402 5.8565474 6.424397 6.4282813 6.6100154 6.1956587 6.089663 6.1463857
1370643_a_at 5.3657694 5.507384 5.357643 5.6820383 5.4438267 5.5397453 5.5333085 5.1912494 5.413504
1370644_at 3.5223982 3.8023298 3.9434757 3.7524073 3.9823859 3.7479486 3.896388 3.745517 3.9891567
1370645_at 4.587905 4.3952713 4.381364 4.409214 4.5176973 4.2902255 4.530144 4.531674 4.5427523
1370646_at 6.6155567 6.9389687 6.7102847 6.709827 6.6488504 6.7462597 6.823366 6.7006826 6.6209393
1370647_at 4.418719 4.6271653 4.453201 4.5704284 4.6482563 4.6595693 4.394433 4.4810085 4.786065
1370648_a_at 5.336037 5.375291 5.3444176 5.2951612 5.2658024 5.2871714 5.3503056 5.2529573 5.586516
1370649_at 6.029427 5.7569585 5.8387475 5.631411 5.701897 5.728309 5.778696 5.840108 5.8437605
1370650_s_at 4.0064654 4.055249 4.354446 3.9719458 4.1473618 4.0840006 4.2621284 4.2036314 4.0003843
1370651_a_at 7.243108 6.9618645 6.8350563 6.8191085 6.370312 6.7128797 6.7369857 6.598026 6.7224817
1370652_at 3.893414 3.8743575 3.9349148 4.0939474 4.0403714 4.3253365 3.962374 4.0368185 4.1522174
1370653_at 4.3728447 4.3698635 4.5431147 4.5685973 4.566517 4.415405 4.291032 4.2359304 4.514101
1370654_at 4.554323 4.953334 4.7597547 4.7728405 5.1239653 4.800144 5.138193 4.7611027 4.8889375
1370655_a_at 5.4310403 5.6895165 5.5935736 5.460244 5.528399 5.74914 5.6654706 5.518735 5.5078945
1370656_a_at 6.256936 6.124837 5.589535 5.8942657 5.8710837 5.858097 5.7471724 5.5901284 6.147004
1370657_at 3.9131446 3.8324962 3.996644 3.8375444 4.172779 3.8455596 4.099733 4.0625086 4.186202
1370658_a_at 4.9819937 4.9911594 4.963269 5.037891 5.155613 5.0544333 5.369889 5.0506186 5.2635117
1370659_at 4.0886745 3.8544366 4.0691814 3.9007814 3.8994489 4.054513 4.0760603 3.992976 4.036728
1370660_at 3.9335198 3.7255514 3.9465673 3.8451743 3.8079784 3.784886 3.9181406 3.943536 3.7202117
1370661_a_at 5.3860836 5.034894 4.9132004 5.272217 5.3444386 5.2888937 5.2292533 5.1971464 5.317049
1370662_a_at 6.474735 6.685328 6.58891 6.6755657 6.468135 6.6621027 6.70287 6.604284 6.8152003
1370663_at 4.8948865 4.843673 5.142292 4.968018 5.0464287 4.255835 5.433617 5.263397 4.6691523
1370664_a_at 3.476508 3.5324888 3.4960413 3.603615 3.690841 3.478101 3.5301144 3.628564 3.8290703
1370665_at 6.4397287 6.855224 6.3579903 6.333678 6.7073097 6.3418345 6.469211 6.7801514 6.6389947
1370666_at 4.263462 3.9584813 3.870926 3.83502 4.423764 4.0803723 4.088526 3.8684645 4.34503
1370667_at 3.6868188 3.6952739 3.762904 3.6793582 3.9001527 3.698976 3.6787333 3.5156283 3.6472907
1370668_a_at 4.285584 4.3413644 4.16667 4.533104 4.107283 4.283142 4.444452 4.1616535 4.358838
1370669_a_at 4.059752 4.275205 3.9353943 4.2179685 4.411968 4.086937 4.1108475 3.9307265 4.0874343
1370670_at 6.0704923 5.50045 6.1429906 5.9126234 5.5771656 5.82412 5.36237 5.8221498 5.702813
1370671_at 3.350447 3.647868 3.728483 3.661473 3.5414286 3.7119977 3.5735168 3.5031624 3.552648
1370672_a_at 7.015664 7.558249 7.3277984 7.2797627 7.3028035 7.2776394 7.294644 7.065436 7.269059
1370673_at 3.8181245 3.722907 3.570945 3.7161262 3.6573665 3.5626214 3.7756906 3.5539215 3.413697
1370674_at 3.840747 4.1647367 4.321003 4.306705 4.312642 4.1619086 4.24566 4.2396183 4.2458706
1370675_at 4.703864 4.938415 4.7979546 4.974952 4.85418 4.85888 4.8522286 4.450757 4.7689047
1370676_at 10.853274 11.044646 11.018682 11.060421 10.919259 11.250261 11.00788 10.957521 10.640874
1370677_at 6.205194 5.84663 5.8050528 5.9254894 6.078714 6.0070505 6.0677524 6.2023454 6.038674
1370678_s_at 10.263671 10.153175 10.228243 10.262272 10.26935 10.226499 10.281393 10.064002 10.336944
1370679_at 4.1694074 3.8861187 3.8688157 4.1082983 4.2333713 4.225992 4.1312304 4.1183577 4.1309357
1370680_at 5.0954337 5.4389887 4.7289634 5.4899306 5.224045 5.421172 5.289799 5.3815575 5.618959
1370681_at 4.7768354 5.010642 4.993472 5.0076194 5.219962 5.038652 5.272307 4.91876 5.162717
1370682_at 6.285164 6.4430323 6.5645742 6.7916656 6.692338 6.351221 6.658121 6.482404 6.783493
1370683_at 4.660267 4.801673 4.7296243 5.0101495 4.7243547 4.75957 4.743499 5.0419273 4.697276
1370684_s_at 8.942756 8.667184 8.758347 8.859033 8.817593 8.65202 8.652501 8.782829 8.733885
1370685_at 3.531155 3.5087924 3.4046524 3.5876544 3.5092485 3.3692744 3.423281 3.3519528 3.272542
1370686_at 7.2498074 7.2388387 7.4036417 7.328695 7.2847295 7.0704937 7.2689886 7.2472215 7.2827263
1370687_a_at 5.615984 5.6180005 5.828707 5.9964447 5.843253 5.9193645 5.7211246 5.835285 5.7927494
1370688_at 9.43012 9.264597 9.726311 9.2151985 9.348943 8.951067 9.977872 9.676217 9.525297
1370689_at 3.7925189 3.8378978 3.7036614 3.8575914 4.0876436 4.1383963 3.7838109 3.7624855 3.910568
1370690_at 10.25761 10.413877 10.417131 10.24041 10.552685 10.446628 10.5188465 10.482128 10.5018
1370691_a_at 6.0002813 6.3016205 6.313755 6.2081914 6.378305 6.447006 6.347024 6.0589805 5.979869
1370692_at 5.6421256 5.732664 5.8732686 5.732605 5.6045985 5.72034 5.8168316 5.893457 5.7755013
1370693_a_at 5.249611 4.8246493 4.8442316 4.920027 4.779309 4.8727508 5.2740145 4.9473114 5.449355
1370694_at 5.5437474 5.4353676 5.6465197 5.564169 5.6739845 5.8880453 6.088152 6.083023 5.6179647
1370695_s_at 6.6569524 6.0719404 6.215129 6.4336247 6.533736 6.695718 6.781461 6.76857 6.3784604
1370696_at 3.752258 3.8384752 3.9131188 3.6103458 4.128851 3.9510183 3.8307898 3.6680872 3.876057
1370697_a_at 3.9658406 4.161526 3.9942791 4.343293 4.044197 4.218874 4.0952754 4.0299773 3.800519
1370698_at 10.713248 10.900319 10.761933 11.113298 11.755938 10.460763 12.55439 12.525238 12.178234
1370699_a_at 10.070638 9.910966 9.821239 10.128763 9.97208 9.799713 10.016312 10.042521 10.088577
1370700_at 4.7244167 4.759514 4.960893 5.056281 5.427873 5.144104 4.799999 4.695688 4.9691544
1370701_at 5.265104 5.4223495 5.424863 5.442642 5.5427732 5.4568415 5.71456 5.2693706 5.349232
1370702_at 4.153755 4.130274 4.122975 4.0933676 4.225107 4.021542 4.1213083 4.3466063 4.2741604
1370703_at 5.230896 5.2613025 5.158983 5.155539 5.2802873 5.381816 5.2944245 5.2817006 5.109895
1370704_at 4.7694874 4.7084217 4.91475 4.5966444 4.701915 4.830909 4.858947 4.6551933 4.7130804
1370705_at 5.2137938 5.6210284 5.561945 5.592089 5.1916647 5.491852 5.6285872 6.0766883 5.699016
1370706_a_at 10.434705 10.389016 10.730105 10.37284 10.456657 10.55036 10.226509 10.351916 10.410983
1370707_at 5.9468746 5.7145653 5.767279 5.884061 6.0167217 6.0413475 5.951958 5.7072783 5.834352
1370708_a_at 12.318437 12.715242 12.53267 12.326342 12.193492 12.482076 12.265088 12.202581 12.416324
1370709_at 6.5888658 7.1665034 6.664937 7.100143 7.1536274 6.637571 6.8903327 6.830214 7.1222186
1370710_at 4.1046877 4.5534964 4.153116 4.4038095 4.407484 4.61068 4.5017986 4.581319 4.3897886
1370711_a_at 3.9044087 4.5490174 4.3346987 3.908365 3.986165 4.170481 4.0407205 4.194538 4.3624024
1370712_at 3.3809574 3.1584327 3.3399258 3.422051 3.8570113 3.3551056 3.2854254 3.2644956 3.3391418
1370713_at 5.1459823 5.0656776 5.066495 5.2270947 5.5426517 5.5874863 5.0918 5.2561193 5.1285906
1370714_a_at 9.418768 9.17824 9.225378 9.033535 9.102931 9.132497 9.162326 9.1585455 9.059752
1370715_at 4.7181726 4.9496365 4.8071885 5.064382 4.8360734 5.092756 4.9808226 5.0269823 4.633669
1370716_at 4.2700825 4.433256 4.404275 4.434182 4.459097 4.5312815 4.681751 4.3183885 4.3050766
1370717_at 5.3478246 5.3647203 4.9720497 5.2212796 5.499959 5.4150457 4.851547 5.085554 5.521405
1370718_at 5.2437344 5.3352766 5.010106 5.1954565 5.1779466 4.949214 5.0950727 5.079036 5.2373104
1370719_a_at 7.483165 7.613754 7.5126863 7.4826574 7.59411 7.597032 7.338498 7.5772586 7.459389
1370720_at 4.647318 4.9169664 4.7861004 4.7027893 4.92163 4.935069 4.73042 4.9002905 4.7871914
1370721_a_at 7.450476 7.587388 7.585733 7.621299 7.788714 7.8209515 7.785518 7.6667085 7.6451716
1370722_at 4.6694064 5.03439 4.8694754 4.6555986 5.151445 4.863241 4.920491 4.712297 4.839604
1370723_at 4.967182 4.731201 4.459016 4.8660727 4.944305 4.9434443 4.985335 4.8204536 4.4493127
1370724_a_at 7.438218 7.143397 7.172252 7.0167685 6.644763 6.925757 6.741379 6.8052177 6.9004827
1370725_a_at 11.9582615 11.945004 11.786978 11.166546 11.907589 11.719097 12.037177 10.919422 11.177608
1370726_at 3.6208522 3.4219723 3.4757576 3.5850806 3.556934 3.661889 3.6002412 3.653591 3.8308947
1370727_at 4.163439 4.2472105 4.009652 4.484741 4.202963 4.218874 3.9481363 4.137289 4.0117674
1370728_at 7.8556156 7.8100815 7.777234 7.376505 7.1283946 7.4349365 7.6284485 7.5215416 7.8053203
1370729_at 4.4074583 4.832836 4.6329226 4.800738 4.939334 4.7677245 4.790642 5.0153117 4.9140983
1370730_a_at 6.1182117 6.114395 6.179552 6.1538315 6.0094523 6.003933 6.193535 6.092502 6.075034
1370731_at 3.6458755 3.7173119 3.7080367 3.7283232 3.8181133 3.6995885 3.7017446 3.7480042 3.687679
1370732_at 4.41546 4.4336886 4.7188125 4.318745 4.264656 4.4871006 4.549779 4.3993807 4.4713945
1370733_at 4.7469873 4.6350136 4.695613 4.7160683 4.823021 4.5738707 4.684193 4.791309 4.7739453
1370734_a_at 5.8067555 5.4680467 5.586735 5.4658213 5.7554307 5.597508 5.6233587 5.5594497 5.711153
1370735_at 4.222355 4.170546 4.045626 4.1791744 4.338168 4.539927 4.2408524 4.0753984 4.119665
1370736_s_at 4.200767 4.188077 4.197853 4.152787 3.8899767 4.1875343 4.138749 4.099678 3.77161
1370737_at 4.3818007 4.3934402 4.421338 4.266962 4.5527678 4.704831 4.660081 4.441449 4.2911325
1370738_a_at 3.3641596 3.2346537 3.207957 3.2105143 3.1529813 3.40945 3.2691963 3.1187406 3.11678
1370739_x_at 3.1106508 3.3348591 3.183049 3.3392644 3.4856164 3.3111875 3.232331 3.2753189 3.2480083
1370740_at 3.203081 3.35472 3.3645 3.2692003 3.4235492 3.5121603 3.5102072 3.4773192 3.6608303
1370741_at 4.0307875 4.044446 3.9102263 3.9299505 3.8948953 4.0571995 4.074683 3.820851 4.151479
1370742_at 3.8978636 3.9465399 3.9422107 3.869657 3.715371 3.845221 4.056397 3.7012537 3.9296167
1370743_a_at 3.836807 3.8846498 3.7800539 3.957793 4.044666 4.0530295 3.9676824 4.100704 3.7922986
1370744_at 4.439395 4.5957623 4.470587 4.5750256 4.7164087 4.73954 4.6316643 4.511894 4.5285416
1370745_at 6.973428 6.5822024 6.734827 6.7379494 6.6580405 6.7756667 6.607055 6.691189 6.783518
1370746_at 4.9604297 4.8277936 4.7597866 4.657822 4.7542176 4.675998 4.711202 4.933694 5.0361648
1370747_at 5.120513 5.2316427 5.5472655 5.400878 5.2373123 5.482953 5.3698883 5.2765903 5.282092
1370748_at 3.3656025 3.6811054 3.3711836 3.3921204 3.3250716 3.6360166 3.4976008 3.2066216 3.5033698
1370749_at 3.8119833 3.903858 3.5843062 3.7285676 4.039748 3.9135506 3.5745437 3.8184435 3.7074807
1370750_a_at 5.410461 4.799609 4.9841866 5.2565756 5.0731807 5.243466 4.4623303 4.809324 4.792424
1370751_at 10.332457 10.085579 10.178535 10.085339 10.101331 10.085073 10.290245 10.228881 10.036678
1370752_a_at 7.1276345 7.226069 7.429711 6.991225 7.1738806 6.9732375 7.2802315 7.2800007 7.2616277
1370753_at 5.2075577 5.251318 5.308421 5.2675047 5.4228277 5.335992 5.5204787 5.3881097 5.459233
1370754_at 4.0942783 4.250652 4.088122 4.2165136 4.431604 4.434562 4.49259 4.217805 4.3491316
1370755_at 4.8169827 4.8138514 4.7765913 4.955791 4.965906 5.1156054 5.3152676 5.0772 4.95338
1370756_at 4.775519 4.250415 4.512606 4.455491 5.0023913 4.3842006 4.5970893 4.550215 4.7413077
1370757_at 4.4513454 4.190611 4.280464 4.2329 4.2923384 4.3906736 4.354257 4.220064 4.400753
1370758_at 5.156033 5.112173 5.2344117 5.2840075 5.592873 5.3825784 5.274337 5.1584063 5.2314267
1370759_at 3.7578769 3.601562 3.5871594 3.740075 3.6461642 3.7039125 3.7018921 3.6212306 3.9580982
1370760_a_at 4.448759 4.4107885 4.2473354 4.2727633 4.698702 4.7619543 4.656578 4.6712437 4.4452076
1370761_at 5.292799 5.6341376 5.519662 5.503821 5.461146 5.5374928 5.62079 5.300109 5.6500306
1370762_at 5.8910336 5.8060546 5.896287 6.0562453 5.816754 5.8597903 5.9707875 5.5570965 5.9694667
1370763_at 4.176384 4.4860096 4.2675066 4.302409 4.602539 4.457576 4.3425817 4.1136866 4.2312946
1370764_a_at 4.713952 4.488797 4.6518135 4.693941 4.8031235 4.6962967 4.7303934 4.550869 4.689973
1370765_at 3.8190408 3.9127505 3.9066033 3.839333 3.8604102 3.85485 3.8464844 3.7898543 3.8068032
1370766_at 4.267593 4.479611 4.3654037 4.3297234 4.1430807 4.1953983 4.15753 4.509101 4.271292
1370767_at 6.3313622 6.265145 6.478605 6.351416 6.401037 6.3950133 6.2561483 6.129205 6.252472
1370768_at 3.8310723 4.007195 4.288114 4.2863398 4.058098 4.0738406 4.1592174 4.0911436 4.4531302
1370769_a_at 4.043874 4.074458 4.0894184 3.9948604 4.094535 4.143919 4.1740837 3.97349 3.9028628
1370770_s_at 4.2192917 3.9508638 4.1597795 4.245574 4.329481 4.365818 4.305217 4.029075 4.3156767
1370771_at 4.715028 4.5233192 4.680384 4.8050013 4.772003 4.8282933 4.722767 4.5196896 4.7644114
1370772_a_at 9.158253 9.03441 9.171062 9.165527 9.272527 9.025073 9.496295 9.375203 8.947138
1370773_a_at 4.4474616 4.8066306 4.5408263 4.3940144 4.6517134 4.4817624 4.8646326 4.6225533 4.3539343
1370774_at 4.1727505 4.1186876 4.410652 4.4191713 4.3328943 4.2820864 4.392663 4.064802 4.440754
1370775_a_at 4.338274 4.181959 4.010912 4.203475 4.3670483 4.154781 4.263953 4.154271 4.1141043
1370776_a_at 6.1611414 6.3763804 6.3520565 6.332176 6.5385804 6.665902 6.540311 6.29792 6.7054453
1370777_at 4.805802 4.621539 4.7733593 4.8793945 4.8237 4.966651 4.9135356 4.650404 4.569247
1370778_at 4.405597 4.462685 4.4159317 4.3531966 4.6035404 4.3447366 4.649686 4.3691406 3.980102
1370779_x_at 6.0831122 5.892257 5.8514285 5.7496686 5.962021 5.943055 6.076923 5.851089 5.421297
1370780_at 5.1996675 5.18286 5.1983004 5.3311048 5.3585157 5.076688 5.2886343 5.1579857 5.080013
1370781_a_at 3.4977794 3.4066806 3.4770153 3.523101 3.5706873 3.483209 3.33489 3.289031 3.4532547
1370782_a_at 3.7413547 3.6658514 3.8596935 3.659797 3.709157 3.6611884 3.5959988 3.7190633 3.5444179
1370783_a_at 4.3621664 4.3358393 4.2441263 4.107114 4.0691833 4.295903 4.373144 4.3808546 4.0703163
1370784_a_at 4.7866936 4.985512 4.883701 4.8183393 5.0164595 4.885692 4.7636037 4.5889254 5.0016794
1370785_s_at 9.784711 9.851052 9.784479 9.740391 9.820257 9.817502 9.785655 9.812834 9.831929
1370786_at 4.9619617 5.0469856 4.915017 4.941684 4.8128138 4.767426 4.8108563 4.9068546 4.697276
1370787_at 5.4356866 5.520852 5.2552958 5.5307493 5.445636 5.5456743 5.564363 5.319353 5.3321753
1370788_at 5.765775 5.7115016 5.9113326 5.7912674 5.804248 5.5218163 5.751501 5.6804037 5.4397354
1370789_a_at 7.7453995 8.354183 7.5382094 7.366899 6.2178726 8.141119 8.220362 8.438359 10.2703
1370790_at 3.6495657 3.7787344 3.6066794 3.6260529 3.5022938 3.762759 3.625361 3.5944712 4.0653343
1370791_at 3.4108708 3.7321446 3.722232 3.7174249 3.574374 3.519605 3.4827697 3.5403507 3.5089417
1370792_at 7.622157 7.485957 7.5884323 7.461742 7.6656456 7.609218 7.5210648 7.6490407 7.7280293
1370793_at 3.5027008 3.6183367 3.5276172 3.5574017 3.424971 3.4767303 3.5994766 3.2443333 3.6319695
1370794_at 4.406789 4.5252953 4.4956164 4.794262 4.589138 4.490614 4.4649086 4.5117207 4.367528
1370795_at 4.1082525 4.098645 3.8924458 3.9258084 4.1633105 4.219028 3.9399757 3.9499733 4.193073
1370796_at 4.0518436 4.0390763 3.8788834 3.7180827 4.025838 4.0600576 3.8710828 3.8926098 3.769248
1370797_at 4.9657097 5.1246905 5.140535 5.0337305 5.4034677 5.0731125 5.1099896 5.111765 5.130531
1370798_a_at 7.02999 7.0562863 7.143241 7.067218 7.062387 7.0264535 7.1535096 6.983854 7.0129123
1370799_at 4.8215284 4.895793 5.0065217 4.7892513 5.143927 5.0262737 5.020228 5.1026545 4.9205036
1370800_at 5.15996 5.2510424 4.8969135 5.0926514 5.18087 5.212043 5.2201147 5.062565 5.0080757
1370801_at 3.812593 4.077396 3.8688638 4.008454 3.992373 4.2415695 4.057148 4.075828 4.263153
1370802_at 6.0241365 6.1265283 5.9293504 6.236824 6.0268908 5.9792075 6.1284747 6.083681 5.8941803
1370803_at 9.28578 9.22636 9.528748 9.094749 9.140453 9.367706 9.744413 9.477596 9.796774
1370804_at 11.399793 11.361815 11.444303 11.464653 11.30938 11.571091 11.603181 11.536942 11.508451
1370805_at 4.9510045 4.9717693 4.9905715 4.7841144 5.118129 5.261254 4.94596 4.8180146 4.9477873
1370806_at 12.128373 10.644573 12.111795 12.0589695 12.085782 10.6363945 12.279063 12.626599 12.42946
1370807_at 9.585632 9.741165 9.841419 9.640222 9.620788 9.744074 9.820047 9.702013 9.658107
1370808_at 11.703763 11.465225 11.330638 11.725271 11.37068 11.515502 11.574426 11.672202 11.59251
1370809_at 7.4429984 7.3219995 7.555322 7.343347 7.62141 7.3522706 7.4167724 7.5909076 7.501619
1370810_at 7.6353273 7.239618 7.3665757 7.1025214 7.250731 7.1284475 7.448245 7.345806 7.3959494
1370811_at 10.4561405 10.278495 10.127805 10.47336 10.393976 10.357918 10.348069 10.355552 10.445038
1370812_at 7.996722 8.114789 7.949338 8.056815 8.148792 7.7156563 8.045493 8.062059 8.137773
1370813_at 6.4599915 5.4645085 5.5859613 5.5570827 5.689158 6.1983557 6.3680806 5.934208 6.211739
1370814_at 10.687709 10.625959 10.607602 10.647012 10.612893 10.617401 10.643141 10.469834 10.544548
1370815_at 4.2837596 4.6733475 4.432767 4.4537764 4.604857 4.7701883 4.412819 4.2361107 4.8509226
1370816_at 4.394865 4.659687 4.443738 4.3694296 4.190863 4.2974596 4.248829 4.3932314 4.3743258
1370817_at 9.591839 9.246074 9.356084 9.602569 9.565774 9.484493 9.672259 9.768711 9.819359
1370818_at 11.200411 11.186058 11.270633 11.1541395 11.05537 11.077664 11.398518 11.259071 11.251642
1370819_at 8.279269 8.51273 8.41048 8.357556 8.4081335 8.364793 8.372555 8.264771 8.204789
1370820_at 9.286123 9.12366 8.95292 9.340232 9.197396 9.362124 9.335557 9.271654 9.145852
1370821_at 10.051558 10.086575 10.0483675 10.005822 10.146431 10.213824 10.207321 9.942983 9.890426
1370822_at 9.14036 9.190874 9.170496 9.254116 9.528017 9.54549 8.943941 8.48558 9.853013
1370823_at 6.531952 6.8738904 6.7616725 6.571118 6.6508317 6.439721 6.826647 7.058393 6.567071
1370824_at 10.778783 10.669869 10.560503 10.633834 10.680634 10.71895 10.593885 10.5901375 10.547602
1370825_a_at 11.598117 11.592041 11.552286 11.604518 11.617874 11.578507 11.614966 11.606886 11.57374
1370826_at 8.584827 8.397935 8.695967 8.287078 8.119939 8.345296 8.79694 8.837106 8.309169
1370827_at 8.903073 8.647472 8.783769 8.845761 8.559603 8.713055 8.911282 8.821947 8.803483
1370828_at 7.0240984 6.1898074 7.052041 6.3415284 6.0840664 6.357719 6.8138685 6.860325 6.7958302
1370829_at 6.6065025 7.0082736 6.6890497 7.0664363 6.717434 6.697982 6.961147 6.653951 6.964601
1370830_at 11.194306 11.23441 11.3632965 11.02818 11.701712 11.440436 10.65367 11.604195 10.885023
1370831_at 9.592805 8.893907 9.154435 9.243377 8.882974 9.103832 9.208159 9.126939 9.185687
1370832_at 5.6263385 6.0336313 6.0566683 6.103231 5.6387596 6.059099 6.060006 5.9550505 6.0869546
1370833_at 4.200762 4.357696 4.16576 4.5050216 4.4102917 4.518752 4.4610815 4.4966283 4.407374
1370834_at 3.8385863 4.0025525 4.189334 4.1775146 4.008051 4.073639 4.1562963 4.211836 4.041957
1370835_at 7.344673 7.1666665 7.2592335 7.283289 6.9646177 7.1629205 7.17224 7.359265 7.021647
1370836_at 12.932665 12.669838 12.930014 13.093764 13.112965 12.866206 12.92027 12.969897 12.839471
1370837_at 5.180483 4.974193 5.24861 5.4082813 5.2748365 5.239296 5.402081 5.2140627 5.336816
1370838_s_at 9.67056 9.432158 9.253537 9.107659 9.3610735 9.377516 9.473887 9.184642 8.999096
1370839_at 4.647452 4.4317493 4.7052183 4.729176 4.918057 4.6981554 5.0638957 4.3915596 4.3801312
1370840_at 5.621003 5.7164426 5.6875715 5.776882 5.8427286 5.7980866 5.867973 5.7807817 5.672087
1370841_a_at 6.461331 6.258512 6.266726 6.0116806 6.008903 6.15598 6.5893183 6.1884966 6.266991
1370842_at 8.465064 8.250064 8.279639 8.156294 8.488252 8.438207 8.115574 8.427441 8.606515
1370843_at 4.5840006 4.4057736 4.3606052 4.3336678 4.2462564 4.4942956 4.521733 4.2847943 4.544211
1370844_at 9.411562 9.200235 9.304128 9.352982 9.204946 9.173508 8.980404 9.275093 9.332014
1370845_at 5.848644 5.676427 5.852468 5.4374585 5.89285 5.7488422 6.164369 6.094256 5.6369815
1370846_at 3.0012052 2.9449997 3.0899582 3.021363 2.892068 2.8169432 2.9133036 2.9782143 2.9324045
1370847_at 7.8442903 7.514207 7.3856344 7.6946774 7.7302794 7.57753 7.443558 7.6118317 7.565727
1370848_at 6.2861586 6.3361616 6.5359173 6.418377 6.2858033 6.0713024 6.2939453 6.0135603 6.2910724
1370849_at 5.004739 5.344824 5.3162193 5.051107 5.294841 5.1478724 5.427945 5.0510364 5.413504
1370850_at 4.874379 5.009997 4.7505035 4.972601 4.6293936 5.0008445 4.7609406 4.7297134 4.782662
1370851_a_at 6.3665214 6.401836 6.1955314 6.2862287 6.164832 6.45299 6.4490056 6.168648 6.2480526
1370852_at 4.233029 4.107413 4.1954646 4.160139 4.5008516 4.292454 4.397087 4.0834723 4.1718946
1370853_at 6.2947555 6.3659267 6.4494042 6.455186 6.631573 6.6085587 6.532806 6.2907705 6.3691874
1370854_at 4.037137 3.8600788 3.8826687 3.9685674 3.6764517 4.223113 3.8213153 3.9133937 3.7337787
1370855_at 10.292294 10.568423 10.578252 10.357897 10.551915 10.344165 10.467101 10.442707 10.427237
1370856_at 5.2121816 5.49312 5.2510624 5.4410377 5.3001986 5.2797375 5.566231 5.348514 5.487955
1370857_at 6.624167 6.2810307 6.0992403 6.46261 6.2757754 6.0819616 6.282756 5.966532 6.4640307
1370858_at 3.5001354 3.4434466 3.359411 3.451254 3.6317232 3.471529 3.355699 3.60436 3.459678
1370859_at 11.874645 11.7495985 11.705101 11.723345 11.772676 11.830154 11.8845215 11.977433 12.017856
1370860_at 4.941575 5.1313324 5.065934 5.1740465 5.16059 5.1823883 5.5857315 5.131878 5.164014
1370861_at 11.567457 11.502765 11.585913 11.49464 11.542002 11.610195 11.616427 11.580158 11.529364
1370862_at 14.302994 14.2758465 14.265925 14.31474 14.328654 14.346276 14.256561 14.274571 14.198487
1370863_at 4.8998127 4.935501 4.71574 4.859848 5.09424 4.928276 4.816209 5.0026884 4.947174
1370864_at 6.6435513 6.1992197 6.265472 6.0703554 6.0771527 6.4757276 6.3243227 6.257628 5.9204125
1370865_at 9.455927 9.36966 9.30716 9.372742 9.333572 9.37603 9.474432 9.410958 9.503745
1370866_at 12.645446 12.596645 12.602227 12.701198 12.749546 12.684499 12.744095 12.747672 12.837074
1370867_at 8.735587 9.083805 9.096012 8.986942 8.955307 9.025316 9.089542 8.9111595 9.077721
1370868_at 4.19382 4.5271964 4.362974 4.5053134 4.567691 4.506586 4.2051287 4.5564766 4.3573275
1370869_at 4.6529765 5.1852255 4.942496 5.116557 4.9465656 4.9599695 5.1998334 4.8527694 5.0404453
1370870_at 8.321079 7.530095 8.603289 7.8739676 8.996923 8.134895 8.529147 9.317749 9.612417
1370871_at 11.032582 11.143715 11.278138 11.153558 11.143536 11.183377 11.218718 11.106383 11.170623
1370872_at 9.475141 9.341555 9.244684 9.382536 9.414014 9.240512 9.266139 9.1498 9.107661
1370873_at 8.753363 8.704231 8.484262 8.582907 8.795226 8.930859 8.686192 8.569484 8.662461
1370874_at 3.732405 3.9134617 4.027166 3.9314184 3.9843848 4.1478353 4.038206 4.0466323 3.9876447
1370875_at 6.903184 6.73704 6.590244 6.573963 6.0841346 6.6022496 6.7447734 6.343847 6.6665373
1370876_at 8.223478 8.475257 8.394775 8.239094 8.333809 8.3155985 8.386959 8.744865 8.448864
1370877_at 5.3936453 5.492726 5.4603596 5.4199667 5.586856 5.609894 5.593453 5.463995 5.4479604
1370878_at 10.143178 9.913813 9.96969 10.073132 10.054883 10.062975 10.066853 10.027666 10.116624
1370879_at 10.329022 9.852711 9.788277 10.208633 10.013834 9.85002 9.763153 9.71372 9.815875
1370880_at 9.182744 9.172514 9.170509 9.093911 9.183519 9.150387 9.152913 9.102763 9.246099
1370881_at 12.632307 12.467824 12.492384 12.674142 12.686077 12.528167 12.714355 12.725842 12.78091
1370882_at 8.348152 8.49245 8.392843 8.459372 8.768833 8.777935 8.297131 8.193953 8.750322
1370883_at 10.494488 10.660698 10.604332 10.682385 10.662378 10.812173 10.145107 10.14816 10.913536
1370884_at 9.214237 8.842335 8.937941 9.108162 9.237204 9.04393 9.138208 9.03903 9.1658745
1370885_at 8.596133 8.309644 8.366893 8.3508415 8.569394 8.51831 8.462067 8.454685 8.874753
1370886_a_at 6.3061957 5.961063 6.246572 6.301038 6.3756995 6.0188856 6.2596455 6.2333145 6.1493964
1370887_at 6.831779 7.318622 7.2409334 7.2126203 6.8222175 7.2217693 7.386599 7.1676884 6.9589353
1370888_at 12.021081 11.868544 11.935508 12.007733 12.024815 12.019154 12.032432 11.970729 12.106522
1370889_at 7.116512 6.8149533 7.248851 6.7987423 6.7351813 6.8941665 6.6968684 6.7956386 6.7969503
1370890_at 9.598698 9.486326 9.479913 9.472817 9.383798 9.360441 9.422471 9.39204 9.476223
1370891_at 8.69652 8.875862 8.984892 8.659752 8.305727 8.605711 8.385458 8.528739 8.753298
1370892_at 12.102897 12.205232 11.900305 11.512639 11.790432 11.801075 11.413403 11.972648 11.4534645
1370893_at 9.536439 9.144485 9.125505 9.219292 9.4290085 9.304037 9.004168 9.476131 9.912348
1370894_at 4.747577 4.875848 4.7683983 4.661305 5.036745 4.555807 4.7840204 4.757239 4.54549
1370895_at 7.013632 6.6600194 5.9614606 6.3669553 6.282835 6.0334353 6.4062657 6.5813518 6.5783114
1370896_a_at 6.910653 6.842823 7.0651374 7.0465026 7.018834 7.0229764 7.179108 6.8233376 6.9283085
1370897_at 9.271863 9.2154045 9.071313 9.272107 9.242434 9.220819 9.332797 9.353844 9.108963
1370898_at 4.5202475 4.3182645 4.3657484 4.4238906 4.6035786 4.434786 4.4422536 4.1006255 4.297921
1370899_at 7.2021513 6.6122227 6.9916387 6.696756 7.014428 6.6716075 6.4501905 7.052193 7.0312567
1370900_at 2.9202886 3.2716231 3.1404324 3.115357 3.2189043 3.2321312 3.0472007 3.0373244 3.0224285
1370901_at 7.303993 7.3234835 7.3136845 7.221788 7.270422 7.211952 7.3525 7.461448 7.496121
1370902_at 5.831655 5.363948 5.032583 4.899687 5.8530393 5.1524296 5.0381904 5.8372054 6.007796
1370903_a_at 5.7465935 5.8004127 5.9157376 5.873076 6.0850167 5.893453 6.109129 6.1468244 5.834352
1370904_at 6.980627 6.993235 6.741453 6.647324 6.7873783 7.2603517 6.873188 6.687032 7.02063
1370905_at 8.410066 7.7815337 7.7180166 8.00654 7.9737444 7.872076 7.6437597 7.571126 7.6209655
1370906_at 11.038849 10.689907 10.591673 11.263569 11.137267 10.676052 10.98323 9.818352 9.68421
1370907_at 12.002729 11.855716 11.902835 12.006129 11.949485 11.920457 11.844815 11.810764 11.746098
1370908_at 9.760681 9.583718 9.559158 9.775575 9.646257 9.719566 9.170128 9.65769 9.325119
1370909_at 7.5542903 7.437207 7.837703 7.5612626 7.578862 7.885649 7.6037397 7.906075 7.8353777
1370910_at 7.762692 7.7963586 7.7299104 7.3744497 7.5077376 7.829028 7.903395 7.5444455 7.7070394
1370911_at 6.840373 6.9312496 7.164285 6.9437027 7.0214815 6.867906 6.9602838 7.375392 7.2000756
1370912_at 6.68044 6.340199 6.9049587 6.073189 6.4857903 6.126303 6.8128033 6.7181835 6.108162
1370913_at 7.318717 7.3652153 7.1670136 7.8200808 7.126732 7.1798396 6.5878243 7.017714 7.045345
1370914_at 7.30087 7.239066 7.007237 7.088619 7.1617746 7.077187 7.095416 7.2011466 7.1741633
1370915_s_at 8.253773 8.136319 8.130486 8.185574 8.247787 8.261654 8.157026 8.327373 8.35483
1370916_at 8.716606 8.612261 8.562008 8.591365 8.315757 8.40905 8.502772 8.234959 8.443078
1370917_at 6.0970044 6.2691603 6.0562706 5.9886603 6.094748 5.9417176 5.9457836 6.538082 6.269133
1370918_a_at 12.489572 12.408295 12.437154 12.528857 12.621742 12.512505 12.529841 12.503471 12.58061
1370919_at 8.133327 7.790035 7.7711005 7.991094 7.92299 7.821256 7.636414 7.790413 7.9661436
1370920_at 7.3158674 7.3541074 7.41308 7.2921963 7.362214 7.28849 7.27775 7.3274417 7.260379
1370921_at 9.308463 9.230944 9.339729 9.103647 9.333572 9.269462 9.235527 9.332176 9.316682
1370922_at 3.9810758 3.995708 3.9103372 4.0171127 4.1727233 3.84031 3.871735 3.9040437 4.0801754
1370923_at 6.465723 6.0795226 6.111128 6.25584 6.0753 6.3669353 6.377219 6.785174 6.411691
1370924_at 5.6055126 5.856987 5.6876316 5.776882 5.448305 5.9495087 5.9113183 5.765772 5.748
1370925_at 7.763903 7.67843 7.4495745 7.7006726 7.5807667 7.716962 7.7268553 7.4429126 7.4717207
1370926_at 4.0834336 4.1984835 3.9002378 3.9982915 4.206006 4.070476 4.195246 3.847641 4.1872816
1370927_at 6.0573835 5.7726116 5.8780107 5.593929 5.8264666 5.5270553 4.90176 5.2352953 5.9121423
1370928_at 11.449841 11.380197 11.405018 11.413984 11.389903 11.52688 11.305912 11.428886 11.331523
1370929_at 7.141306 6.794482 6.7745624 7.175696 7.2580953 7.0848265 7.143097 6.8784223 7.131327
1370930_at 7.6672134 7.4930906 7.6404824 7.504412 7.7872033 7.808069 7.599394 7.760322 7.656219
1370931_at 7.6933117 7.3432264 7.5752835 7.756657 7.7086716 7.602878 7.7590985 7.7241964 7.7645564
1370932_at 6.1999702 5.8362913 6.0570107 6.43325 5.578817 6.106928 6.185279 6.1070833 5.5675006
1370933_at 7.1834626 6.793412 6.8579154 7.2126203 7.1096864 7.3467646 7.0959187 7.225968 6.8657684
1370934_at 7.7098155 8.035719 8.012598 7.824904 7.92158 7.7234898 7.8600135 8.388212 8.031995
1370935_at 7.1688886 6.921523 7.2235293 6.9696655 6.569279 6.9119916 6.914697 7.154394 6.842995
1370936_at 10.955473 10.991681 11.022469 11.109015 10.925144 11.570171 10.575478 10.745425 10.622752
1370937_a_at 6.562668 6.7577667 6.7572794 6.856141 6.728166 6.7835307 7.2354984 6.637571 6.8574443
1370938_at 6.2702155 6.2219796 6.1748967 6.1158085 5.9859643 6.217736 6.117756 6.2641516 6.0156217
1370939_at 13.245867 13.393653 13.290586 13.406678 13.303348 13.254652 13.361866 13.347424 13.306551
1370940_at 7.973942 8.059886 7.70109 8.188349 7.6727657 8.001173 8.145939 7.9254627 7.9835362
1370941_at 7.6865306 7.684212 7.7780585 7.7275586 7.5646334 7.838082 7.4204493 7.590399 7.4220624
1370942_at 5.0310116 5.2576003 5.140728 5.31022 5.1851125 5.097131 5.305793 4.849604 5.010599
1370943_at 10.59061 11.029677 10.651585 11.164767 10.282792 10.396903 10.6625595 10.768023 10.257443
1370944_at 3.986508 3.8023298 4.12425 4.098422 4.0876436 4.1900415 4.098445 3.9079778 4.138939
1370945_at 5.1258326 4.968066 4.9656754 5.081668 4.7484803 5.3214087 5.271485 5.207565 5.017653
1370946_at 7.667697 7.686508 7.7537537 7.56836 7.406092 7.366114 7.2064905 7.2408967 7.47939
1370947_at 7.1994023 7.2175875 7.143118 7.1394324 7.199775 7.023264 7.110942 7.3782406 7.2865453
1370948_a_at 6.0955563 6.202281 6.2139354 6.446459 5.6458135 6.141863 5.9597683 5.667453 6.0118165
1370949_at 6.707442 7.3218536 7.1261225 7.1999807 6.7005267 6.888034 6.7522883 6.8786554 6.6565495
1370950_at 10.192897 10.100024 10.093145 9.959585 9.613822 10.045491 9.736564 9.602824 9.800559
1370951_at 8.210976 8.054229 8.081469 8.042042 7.671339 7.931711 7.952432 7.7073765 7.7248235
1370952_at 11.935678 12.107078 12.033889 12.169758 11.968574 12.096676 12.420132 12.433769 11.838185
1370953_at 5.315183 5.6661205 5.5385437 5.515848 5.621423 5.157363 5.5271277 5.506327 5.4698844
1370954_at 6.8658648 6.979068 7.5520263 6.4969206 6.6692967 6.9421015 7.0808306 7.4501095 7.1824803
1370955_at 4.267593 4.3244944 4.3681836 4.0076876 4.5803633 4.570496 4.421853 4.4180937 4.272048
1370956_at 6.7411284 7.4692154 7.2265577 7.1272464 7.1269617 7.336748 8.054864 7.4171042 7.174651
1370957_at 10.471031 9.984185 10.36255 10.021018 10.442283 10.379664 9.786987 10.082478 10.207957
1370958_at 7.099774 7.39707 7.224458 7.238461 7.47622 7.016129 7.52761 7.16661 7.2656684
1370959_at 11.00711 10.950522 10.913911 10.929276 10.965835 10.794546 10.926191 10.775656 10.848909
1370960_at 3.9147537 3.8393078 4.070703 3.9849932 3.9824371 4.172884 3.9049852 3.8318863 4.125537
1370961_at 5.1861486 5.2393303 5.1294947 5.117387 5.2373133 5.4326677 5.4725857 5.346302 5.330941
1370962_at 5.090449 5.5571117 5.2079964 5.120517 4.977423 5.279804 5.328079 4.662269 5.117119
1370963_at 5.161807 5.077707 4.9000053 4.8598485 5.166084 5.027429 5.2207685 4.978275 5.0054193
1370964_at 13.684117 13.636469 13.605913 13.663559 13.797821 13.646573 13.475685 13.408907 13.701788
1370965_at 7.082706 6.781717 6.828259 6.8872895 6.927368 7.0335526 6.8019667 6.971316 7.0868793
1370966_at 7.9978213 8.235899 8.180071 8.199221 8.1795225 8.224167 8.435513 8.0168705 8.113068
1370967_at 6.057113 6.880482 6.9944754 8.688513 7.810499 7.522458 9.687639 8.490887 7.02063
1370968_at 8.580524 8.361264 8.554707 8.352666 8.142305 8.568123 8.176015 8.441156 8.421862
1370969_at 4.1437488 4.3286166 4.398346 4.576574 4.486429 4.256144 4.4482594 4.4362755 4.2244506
1370970_at 4.2057967 4.66766 4.555522 4.618128 4.8485775 4.568826 4.7353177 4.542344 4.7140446
1370971_at 3.399563 3.4344542 3.4524055 3.3842695 3.5581813 3.4391942 3.3370974 3.4907167 3.5265014
1370972_x_at 6.7952347 6.645323 6.6227517 6.6730266 6.4030304 6.6079283 6.6887045 6.414202 6.8067265
1370973_at 4.137949 4.523814 4.453201 4.446929 4.551364 4.436021 4.4833155 4.429082 4.42725
1370974_at 7.660724 7.924094 7.6716003 7.911615 7.742427 7.7641807 7.411427 7.5262933 7.8055353
1370975_at 7.1874056 7.278336 7.3858075 7.3593225 7.276802 7.2142606 7.6310654 7.4437647 7.455021
1370976_at 8.700437 8.633538 8.475321 8.453522 8.691864 8.427687 8.475962 8.569299 8.518842
1370977_at 4.3818955 4.5716624 4.453201 4.347893 4.396866 4.5031633 4.3919873 4.4237986 4.590737
1370978_at 8.583974 8.4532175 8.529645 8.540517 8.293467 8.436149 8.4887 8.299492 8.376766
1370979_at 5.931908 5.6473455 6.155464 5.837024 6.0823283 6.207999 6.1214666 6.389356 6.3332653
1370980_at 4.962636 4.8865824 5.14229 4.9519644 4.8141413 5.0744905 4.9918127 5.135553 5.0429144
1370981_at 9.121132 8.950127 8.716062 9.017717 8.770999 8.974263 8.832837 8.970288 9.121978
1370982_at 6.31694 6.211499 6.0962605 6.0831356 6.273393 6.0724244 6.356356 6.199951 6.144287
1370983_at 5.768961 5.4286065 5.637556 5.5229607 5.912778 5.650575 5.8039913 5.444533 5.6458383
1370984_at 7.3286896 7.155309 7.503707 7.584318 7.6885533 7.579668 7.5153413 8.229227 7.597941
1370985_at 6.207796 6.016755 6.173587 6.2608504 6.3638687 5.7146215 6.212254 5.8878636 6.1538954
1370986_s_at 7.709801 7.5417366 7.541617 7.4783087 7.681783 7.697313 7.722065 7.6204076 7.448709
1370987_at 4.9334245 5.8128147 5.6735115 5.7591944 5.4915094 5.7382236 5.414977 5.694879 5.700038
1370988_at 10.770458 11.152764 11.304939 6.6937733 5.895782 10.454794 11.29314 11.337097 10.377008
1370989_at 3.5051181 3.547124 3.5657346 3.4542847 3.5769591 3.5785766 3.6046343 3.4472384 3.7200084
1370990_at 6.611539 6.565334 6.304014 6.689225 6.3141513 6.5198803 6.581579 6.4333916 6.4274197
1370991_at 4.572166 4.722549 4.2643337 4.3401923 3.8786373 4.0909095 4.5909963 4.849604 4.240855
1370992_a_at 13.7461195 13.738421 13.761357 13.838568 13.694937 13.864885 13.806053 13.815808 13.817774
1370993_at 6.0775585 6.13103 5.99294 5.940126 6.0460396 5.936879 5.9826283 5.9825697 6.328186
1370994_at 6.580269 6.3512344 6.458999 6.610083 6.253358 6.4133725 6.6990714 6.3006024 6.548065
1370995_at 4.528704 4.2795863 4.240491 4.2165136 4.516601 4.218874 4.238936 4.248805 4.3150854
1370996_at 5.928447 6.180046 6.0038476 6.0434685 6.1320124 6.0948315 6.1669626 5.919963 5.9697866
1370997_at 4.6402287 4.965194 4.651587 4.516178 4.5058417 4.403262 4.851265 4.5297318 4.592804
1370998_at 5.1915436 5.5586495 5.349578 5.3045955 5.112298 5.6467814 5.415576 5.423323 5.6931853
1370999_at 4.3539057 4.249538 4.3827176 4.1029477 4.691454 4.343684 4.520743 4.262019 4.2238736
1371000_at 4.6560707 4.700451 4.550456 4.7250004 4.881218 4.9252815 4.6902905 4.7168207 4.7521696
1371001_at 3.7752268 3.7919674 3.9981492 3.8756692 3.858827 4.0116224 3.9814827 3.9877834 3.880109
1371002_at 8.484695 8.405432 8.458668 8.520618 8.525253 8.50721 8.321355 8.6419935 8.508846
1371003_at 3.7615588 3.8023298 3.9026072 4.172115 3.8299103 3.8761387 3.690643 3.7026196 4.0086565
1371004_at 4.7464037 4.925524 4.6089134 4.6683683 4.5179653 4.518689 4.550497 4.7027073 4.544211
1371005_at 5.4732175 5.822555 5.5612106 5.5722675 5.6484776 5.826228 5.5250945 5.471488 5.804917
1371006_at 4.5999513 4.446229 4.5107665 4.5199294 4.8290186 4.970352 4.5480337 4.2848444 4.410046
1371007_at 3.683236 3.64577 3.5357654 3.7521493 3.6380634 4.015207 3.6958184 3.7344887 3.5830963
1371008_at 9.067724 8.896135 8.964521 8.94874 8.994669 9.026926 8.975429 9.045273 8.986905
1371009_at 5.7634525 5.576491 5.90201 5.9391217 6.1517644 5.8788567 5.7471724 5.7923985 5.912066
1371010_at 4.701789 4.804408 4.706045 4.868786 5.02565 4.74472 4.630205 4.739807 4.842964
1371011_at 3.5196517 3.619357 3.5172453 3.4750662 3.7563975 3.589889 3.767896 3.7110431 3.5806375
1371012_at 10.872362 10.976916 11.524019 10.787126 10.789554 11.669015 10.556236 10.929754 11.216739
1371013_at 4.3211937 4.2341228 3.8491666 4.162467 4.213377 4.094821 4.248883 4.0314503 4.0377226
1371014_at 8.327665 8.0066185 8.1887245 8.090772 7.7087874 8.102926 8.212994 8.273293 8.278655
1371015_at 5.532445 6.438441 6.4358706 5.29698 5.4985943 5.5357747 4.7752113 5.46266 6.34172
1371016_at 5.9770103 5.981303 5.849942 5.8773737 5.8633265 5.8446054 5.46629 6.007686 5.8058424
1371017_at 4.966689 4.933875 4.792427 4.7120805 4.964853 4.889697 4.822787 4.7352715 4.7997246
1371018_at 6.434823 6.2883005 6.3753176 6.2998977 6.5341206 6.2178125 6.5015364 6.374901 6.519237
1371019_at 6.587173 6.315456 6.40966 6.8651924 6.2943416 6.992308 6.6205335 6.2075653 6.2994018
1371020_at 4.328993 4.67451 4.228986 4.5388966 4.468953 4.387989 4.574622 4.532511 4.5239267
1371021_at 7.87832 7.7203193 7.6765614 8.18987 7.573304 7.705357 8.002343 7.423933 8.01082
1371022_a_at 3.7352073 3.6824262 3.771187 3.9460902 3.8506727 3.9019787 3.9881823 3.9814196 3.9829695
1371023_at 5.3628035 5.6062493 5.1558294 5.4492764 5.74699 5.613595 5.50784 5.045969 5.268133
1371024_at 5.055864 5.0048594 5.3387985 5.149868 4.821584 5.293631 5.3228126 5.1839457 5.126156
1371025_at 11.038336 10.980613 10.965998 11.025782 11.033281 11.214421 11.1308775 11.130545 11.0617485
1371026_at 5.029826 4.717037 4.665747 4.862879 4.70655 4.6507573 4.510365 4.686764 4.9343243
1371027_at 6.6853495 6.594092 6.774632 6.7632017 6.4011383 6.20742 6.7469177 6.7873607 6.729825
1371028_at 7.9122753 8.154843 8.083847 8.077799 7.7431974 8.054368 7.8542886 7.8561935 7.8311357
1371029_at 5.610016 5.2130623 5.2424297 5.4520636 5.519301 5.4131947 5.215843 5.2689667 5.3328843
1371030_at 13.206976 13.357221 13.313986 13.305258 13.241324 13.286574 13.248182 13.242314 13.104606
1371031_at 12.995734 13.124322 12.992304 12.98308 13.057983 12.743097 12.624664 12.8513365 12.990812
1371032_at 6.059688 6.222687 6.012766 6.0677633 6.246703 6.321726 6.229466 5.895734 6.1282635
1371033_at 4.339587 4.267872 4.6777773 4.3441916 8.582446 4.369436 4.208565 4.3799734 4.3731246
1371034_at 10.23028 7.131352 10.294429 10.375878 9.632579 11.139975 8.8157 9.631604 10.472587
1371035_at 7.355235 7.1287427 7.340346 7.054009 7.1303225 7.0256186 7.3581643 7.6513467 7.635546
1371036_at 4.402437 4.272542 4.2246275 4.491054 4.541043 4.2256956 4.5434337 4.022545 4.609538
1371037_at 11.072687 11.059107 11.109854 11.078433 11.053262 11.028184 11.031418 11.129128 10.910037
1371038_at 6.3779616 6.506824 6.476693 6.4958196 6.5039306 6.466766 6.5587454 6.961359 6.810097
1371039_at 3.8380556 3.676059 3.7536368 3.5910592 3.8368037 3.7659678 3.7018921 3.7871375 3.7151172
1371040_at 5.365411 5.665703 5.6211824 5.390731 5.6302643 5.641362 5.8054705 5.4988422 5.609632
1371041_at 11.556216 11.504029 11.540248 11.468076 11.729377 11.552811 11.442019 11.388371 11.610117
1371042_at 6.274658 6.3832498 6.399535 6.388965 6.237826 6.4807715 6.115395 6.374515 6.2753816
1371043_a_at 3.736206 3.8636172 3.9982128 3.8007145 4.019287 3.7413418 3.8517148 3.8980308 3.8510056
1371044_at 6.332747 6.1668973 6.260769 6.4724507 6.325316 6.3354864 6.2107806 6.179384 6.1694393
1371045_at 5.3431168 5.381459 5.6449566 5.4244223 5.534775 5.4369173 5.462307 5.301221 5.046262
1371046_at 5.4812794 4.8671575 5.0296726 5.1463556 5.32605 4.843848 5.1803102 5.1985307 5.2530756
1371047_at 4.9891214 4.872557 4.7420363 4.8223133 5.068284 5.010253 5.0359235 5.097619 4.7361107
1371048_at 4.4530163 4.4226804 4.380265 4.4989185 4.4862347 4.6242585 4.6688952 4.5889254 4.389788
1371049_at 4.613144 4.4395266 4.569862 4.3617144 5.051512 4.7340574 4.729298 4.5148153 4.681705
1371050_at 13.248092 13.295021 13.304235 13.33987 13.192196 13.256645 13.329879 13.356533 13.266944
1371051_at 7.8762617 7.7689095 7.645523 7.5752254 7.6275353 7.44778 7.3067117 7.7930384 7.7702093
1371052_at 3.9335883 3.763154 3.700188 3.8326154 3.8786373 3.7552304 3.5289016 3.8278584 3.8824668
1371053_at 4.323329 4.4386935 4.4221926 4.4930477 4.65766 4.2769823 4.410942 4.391589 4.6853337
1371054_at 4.3043475 4.6499043 4.409843 4.5656314 4.648923 4.6912847 4.614684 4.536104 4.6960545
1371055_at 6.057113 5.9740195 5.853301 5.791778 5.867268 5.887945 6.0051327 5.762119 5.6609483
1371056_at 5.7140603 5.5436773 5.4855137 5.492229 5.716317 5.5813065 5.6174927 5.5061703 5.6330647
1371057_at 3.5408154 3.6253233 3.6251018 3.4603505 3.4040594 3.2679904 3.5535145 3.277682 3.2995615
1371058_at 5.9004683 6.0444536 5.744547 6.0822678 6.319639 6.1012316 6.0358887 5.824361 5.8267975
1371059_at 5.941998 6.126365 5.8578954 5.767941 5.9918685 5.8511367 5.7118826 5.5597215 6.064165
1371060_at 6.6643815 6.7158246 6.587816 6.6048403 6.5103545 6.5016046 6.6328034 6.684938 6.550169
1371061_at 5.0969853 5.2988505 5.284685 5.722994 5.227646 5.0355597 5.599149 5.0738277 5.313328
1371062_at 7.460645 7.262581 7.491282 7.362628 7.2449007 7.455399 7.5629864 7.4664974 7.526295
1371063_at 4.9874887 5.0083456 5.116129 4.978445 5.202286 5.323242 5.1134872 4.819918 4.9891005
1371064_at 6.988052 7.1453886 7.0809674 7.1195087 7.000065 7.02644 6.847413 7.004488 7.1881647
1371065_at 8.575974 8.903816 8.767355 8.650963 7.5468864 8.880147 8.404704 7.6410766 9.016258
1371066_at 6.24023 6.4322476 6.1695886 6.2801476 6.3765993 6.083564 6.4176397 6.4654937 6.2637944
1371067_at 4.1187196 4.2480044 4.201641 4.433878 4.3531027 4.1571608 4.222935 4.5489645 4.6116033
1371068_at 5.1381516 4.8875523 4.626728 4.7656794 4.7032084 4.796469 4.942684 4.683326 4.9993024
1371069_at 5.3610487 4.9915915 5.168073 5.214759 5.1701965 4.8601437 4.8496346 5.043187 5.2930684
1371070_at 5.2816324 5.51299 5.334661 5.2989798 5.3911786 5.2602544 5.2508836 5.2536554 5.8120713
1371071_at 6.4053946 6.5308466 6.6733603 6.689966 6.615103 6.571635 6.624174 6.327429 6.577049
1371072_at 5.731511 6.2541423 5.8618016 5.6666284 5.8751125 5.686485 5.6294203 5.748056 5.69293
1371073_at 7.237671 7.1546707 7.489016 7.38165 7.3493943 7.1639237 7.010441 7.3430037 7.5106544
1371074_a_at 5.8531585 5.238685 6.1548524 5.6368504 5.4830956 5.12979 6.2656436 5.62801 5.517102
1371075_at 5.1479044 5.4182854 4.9788857 4.989909 4.905287 5.1821365 5.022403 5.164819 5.139965
1371076_at 10.770678 10.6094475 10.898163 9.65117 10.796493 10.191521 11.781081 11.842644 11.168088
1371077_at 4.401207 4.431439 4.316312 4.5685973 4.474897 4.6268344 4.458338 4.4724183 4.536064
1371078_at 7.881297 7.838961 7.9125557 7.921264 7.5937967 7.941711 7.9363422 7.43948 7.7337675
1371079_at 10.331196 10.317054 10.440284 10.456311 10.143553 10.440112 10.307756 10.417961 10.3730135
1371080_at 4.0832644 4.1277847 3.9291828 3.9450874 3.8838866 3.9799638 4.102226 3.8651993 4.0377226
1371081_at 8.010372 8.859302 8.71302 8.030236 7.8328295 8.557938 7.820339 8.645637 8.436341
1371082_at 5.0816145 5.1667366 5.0702085 5.0353174 4.9347906 4.920189 5.0156574 4.8318243 4.9076004
1371083_at 13.930299 13.966626 13.992551 13.966581 14.004441 13.957321 13.955087 13.956032 14.047086
1371084_at 3.255715 3.2895045 3.422619 3.3784964 3.3895562 3.3091936 3.216186 3.230839 3.3051808
1371085_at 4.6120787 5.0479097 4.685427 4.7505846 4.62192 4.587287 5.0873795 4.802252 4.9015045
1371086_at 4.5629635 4.446622 5.1635103 4.692528 4.870037 4.7951746 5.0155544 4.851015 4.4843273
1371087_a_at 4.5057006 4.552742 4.32233 4.3537006 4.2582235 4.257345 4.519088 4.230711 4.2853336
1371088_at 4.3955393 4.179676 4.2798605 4.0596514 4.480591 4.34508 4.3860455 4.1947913 4.175749
1371089_at 7.2041235 5.9199286 7.3291254 7.1860185 7.1262393 6.1653285 9.100102 9.496738 10.118091
1371090_at 7.407839 6.85852 7.1175623 7.168372 7.052367 7.0958633 6.949947 7.08267 7.18607
1371091_at 7.1232457 6.7787538 6.350148 6.575348 6.1560545 6.5201945 6.9771085 6.3103476 6.7342496
1371092_at 6.3862677 6.1054754 6.1920447 6.1292076 6.186398 6.46764 6.3870215 5.93908 5.948088
1371093_at 4.7073593 4.5060835 4.355933 4.3574657 4.6095285 4.2683225 4.362263 4.5547147 4.2609634
1371094_at 5.080261 5.795129 5.480171 5.7923756 5.3222966 5.376322 5.3499546 5.5894613 5.1002426
1371095_at 4.2605677 4.4930034 4.248707 4.385412 4.4221873 4.3483934 4.3792305 4.187976 4.544211
1371096_at 3.8358402 3.9543002 3.8811078 3.7099068 3.7990956 3.8073487 3.9178548 3.8416646 3.8114593
1371097_at 4.8310785 4.946507 4.8717737 4.8973994 5.0560517 4.6190066 4.8152933 4.778831 4.8939514
1371098_a_at 11.304931 11.165111 11.285214 11.056635 11.276765 11.306176 11.212426 11.266246 11.036594
1371099_at 13.560757 13.553975 13.557217 13.5713005 13.589148 13.556168 13.561572 13.551941 13.526695
1371100_at 13.450311 13.516234 13.366845 13.411226 13.230174 13.1490755 13.552311 13.360947 13.260906
1371101_at 7.5686636 7.192438 7.48482 7.2153707 7.1974607 7.2780404 7.116856 7.4454346 7.1725407
1371102_x_at 10.564133 10.997835 11.081215 11.804316 10.553887 11.475119 11.372627 11.306243 10.998601
1371103_at 7.2283125 7.041772 7.2376957 6.8796897 7.1802387 7.096935 7.005258 7.176455 7.1763983
1371104_at 8.859826 8.550057 8.156361 9.084757 8.852842 8.983834 8.867777 8.862063 8.994574
1371105_at 4.1394305 4.3671517 4.299016 4.436994 4.556717 4.311969 4.33233 4.3695025 4.3597136
1371106_at 6.24023 6.087987 5.902742 6.228801 6.300389 6.152176 6.1646867 6.1559057 6.069972
1371107_a_at 4.316847 4.387454 4.647354 4.42721 4.3545504 4.4880223 4.6905756 4.496586 4.3934703
1371108_a_at 9.491281 9.196542 9.130336 9.019162 9.305248 9.249711 9.188756 9.06822 8.921276
1371109_at 12.523493 12.575513 12.454787 12.310038 12.514249 12.453111 12.425484 12.48487 12.333538
1371110_at 6.611888 6.596937 6.4435034 6.5068865 6.683486 6.582316 6.3763175 6.6317844 6.4931965
1371111_at 7.3958454 7.5532436 7.375033 7.4570713 7.6307015 7.3263345 7.4816995 7.4073277 7.451641
1371112_at 3.6662512 3.6341667 3.8174183 3.5733206 4.172518 3.6664877 3.5444672 3.5191689 3.7740233
1371113_a_at 8.115894 7.944149 8.053718 7.5161214 7.6723876 7.0918283 7.9042263 8.043471 7.9250364
1371114_at 5.406463 5.6291366 5.5374827 5.709138 5.5530047 5.685854 5.519598 5.5789785 5.679727
1371115_at 4.167766 4.216589 4.002096 4.1470537 4.360918 4.4849615 4.2103405 4.1358995 4.2177677
1371116_at 7.8250127 7.8658857 8.109196 7.726432 7.708464 7.5615435 7.776495 7.7801194 7.376901
1371117_at 4.262248 3.9974306 4.0319395 4.021501 4.317633 4.1234236 4.193493 4.049178 4.0503197
1371118_a_at 5.5279007 5.727626 5.5631967 5.732846 5.796398 5.7435193 5.8379354 5.628695 5.8010516
1371119_at 8.249622 8.403351 8.475147 8.260866 8.305522 8.304425 8.236739 7.7727118 8.336609
1371120_s_at 4.538225 5.04496 4.7296762 4.949524 4.938673 4.692957 4.805643 4.4824123 4.644223
1371121_at 4.0311003 4.083975 3.9895315 4.0209913 4.150209 4.197093 4.242017 4.2622013 3.939868
1371122_at 7.6087704 7.6356106 7.8600345 7.7988524 7.7681456 8.029493 7.8511195 7.9997797 7.960895
1371123_x_at 10.605977 10.780822 10.702599 10.372656 10.675662 10.5337515 9.875869 10.134315 10.639166
1371124_a_at 11.987623 11.760922 11.579799 12.175585 11.644078 11.947185 12.121025 11.967803 11.770275
1371125_at 5.312186 5.1246905 5.416829 5.4541645 5.0807896 5.286489 5.134797 5.4020867 5.525969
1371126_x_at 3.4032886 3.2930553 3.55679 3.6278589 3.644104 3.4764855 3.555245 3.4781241 3.3965273
1371127_at 7.4467974 7.2949405 7.073028 7.5227394 7.2690406 7.541412 7.063689 6.848846 7.236075
1371128_at 4.0546713 4.138293 4.238038 4.5149164 4.349881 4.2394705 4.1967306 4.096032 4.39569
1371129_at 4.2672396 4.1625185 4.1832633 4.626955 4.342332 4.2683225 4.4303255 4.536104 4.4424505
1371130_at 4.178704 4.218917 3.993563 4.043021 4.6215973 4.15773 3.9836469 4.12588 4.229065
1371131_a_at 9.846623 10.021657 9.974262 9.8516245 9.803689 9.978863 9.806355 9.752504 9.68288
1371132_a_at 4.8356 4.802909 4.7995195 4.7669444 4.9703064 4.9781017 4.551982 4.7048798 4.7767067
1371133_a_at 3.944753 4.1667767 3.875967 4.114441 4.052576 4.0887446 4.214719 3.914843 3.8638437
1371134_at 4.8448286 5.138874 4.5842257 4.957584 4.893818 4.9224887 5.031288 4.6088467 4.856222
1371135_at 4.345945 4.482819 4.314419 4.456764 4.339988 4.7177424 4.3899384 4.259198 4.3855724
1371136_at 8.082201 8.270376 8.405554 8.320285 7.796002 7.9489202 8.203769 8.260934 8.118634
1371137_at 10.079863 11.79075 11.221729 11.682438 11.53087 11.681815 11.4098835 9.673288 9.933016
1371138_at 4.033496 4.040188 3.8525338 4.273979 3.9188066 3.9661262 3.8785574 3.8833654 3.843524
1371139_at 9.939635 9.90288 9.943118 9.877859 9.794118 9.853126 10.054951 9.889235 9.933407
1371140_a_at 4.2569046 4.333405 4.196501 4.135548 4.1430807 4.4276314 3.8592937 4.102909 4.1635203
1371141_at 3.9875526 3.7669556 3.845084 4.0920324 3.8975878 3.9400272 3.9574726 4.0512457 4.0853195
1371142_at 4.809325 4.788451 4.930921 5.0064816 4.9928856 4.771913 5.089268 4.8059907 4.655693
1371143_at 5.5192366 6.245406 5.2300887 6.79644 6.0597467 7.624001 8.866429 8.480061 10.014956
1371144_at 4.2741995 4.1256876 4.381363 4.135756 4.558669 3.9085221 4.0427485 4.2287216 3.9876454
1371145_at 4.388134 4.564933 4.6706614 4.770034 4.529014 4.7824783 4.9263735 4.442657 4.4743586
1371146_at 4.9202504 5.135601 5.0701203 5.095929 5.145692 5.1785755 4.9414973 5.0170627 5.3878922
1371147_at 11.975888 12.389268 12.054085 12.634986 12.482022 12.572491 12.57973 12.667867 12.272283
1371148_s_at 4.873451 4.9515214 4.9831443 5.205932 5.196467 5.135669 5.0092654 4.837939 5.0497117
1371149_at 5.3204565 5.4160047 5.589276 5.3968563 5.6008434 5.698611 5.342423 5.347728 5.323032
1371150_at 7.5683985 7.6961184 8.520636 7.3469687 6.8140373 6.856599 7.5063205 7.194253 7.7746778
1371151_at 4.55391 4.7146473 4.5268297 4.9736094 5.015631 5.183958 4.773703 4.9104686 4.794736
1371152_a_at 7.527382 8.8829155 8.747381 7.3612084 8.683618 7.0597143 7.4212937 6.9540234 8.768198
1371153_a_at 3.910965 4.135274 3.956006 4.1072073 4.069358 4.324685 4.276415 4.085451 3.9117413
1371154_a_at 4.2543526 4.420477 4.3628497 4.5945234 4.419056 4.699482 4.4506464 4.369194 4.440754
1371155_at 5.252331 4.866708 4.937543 4.8393044 5.188035 5.056286 4.9263735 4.8491626 4.8970838
1371156_a_at 4.649795 4.677629 4.5034876 4.524771 4.918057 4.5165505 4.630645 4.6685 4.673305
1371157_at 7.4822326 6.862684 6.776491 6.960067 6.8065333 6.893117 7.1748023 7.1362324 6.9300966
1371158_at 4.5698423 4.7497535 4.5153494 4.7450356 4.451766 4.5157447 4.7998896 4.4011664 4.4934216
1371159_a_at 5.1165137 5.1246905 5.0928297 4.9794183 5.229794 5.2519484 5.101432 4.849604 4.975357
1371160_at 4.899813 4.7414145 4.769861 4.828087 5.055643 4.8676043 4.7785625 4.7778945 4.6199684
1371161_at 6.1693754 7.356224 8.022235 7.319843 7.4580193 7.3503437 6.2604065 7.724585 7.9315996
1371162_at 4.383889 4.2814584 4.3529134 4.5554366 4.0496483 4.496991 4.2741737 4.2623215 4.5017576
1371163_at 4.148775 4.1656866 4.4898167 4.395131 4.463147 4.1437073 4.4897346 4.1721992 4.2887464
1371164_at 3.9083228 3.7713656 3.9189756 3.9499946 4.2190123 4.2235475 4.083638 4.0530005 3.7208934
1371165_a_at 4.954278 5.158648 5.007506 5.113812 5.2357225 4.8183484 5.285805 5.0563526 5.178145
1371166_at 4.3714194 3.9471087 4.0097256 3.9074066 4.0716662 3.8480349 3.8042438 3.873009 3.9513698
1371167_at 4.587886 4.41496 4.4456606 4.5514793 4.417412 4.6689587 4.430435 4.305231 4.439706
1371168_at 5.3283787 5.4038563 5.3094244 5.4048166 5.7037287 5.512247 5.6691074 5.3215294 5.376872
1371169_at 3.3537617 3.619342 3.4971883 3.4753077 3.8988397 3.784482 3.706288 3.8233323 3.709156
1371170_a_at 6.8028836 5.9622107 6.626638 6.596205 5.9815035 6.9025126 6.3107595 6.600038 6.7194343
1371171_at 4.9790697 5.416784 5.112754 4.9086447 5.224294 5.1140428 5.089109 4.474226 4.863269
1371172_at 4.490401 4.3785954 4.4419255 4.332391 4.151168 4.3250213 4.4149504 4.4026375 4.3516455
1371173_a_at 7.3307633 7.4909487 7.3730717 7.2771783 7.116922 7.149667 7.2510715 7.494552 7.443594
1371174_s_at 6.5963435 6.838644 6.641233 6.775067 6.966825 7.009241 6.825668 6.6831384 6.825259
1371175_a_at 4.691925 4.875994 4.738644 5.031318 5.0614157 5.148489 5.0336976 4.8481293 4.8097363
1371176_at 5.97144 5.6897306 5.70522 5.9767113 6.0497813 5.8002806 5.92792 5.835669 5.710192
1371177_a_at 4.0834336 4.2280817 4.250827 4.1852865 4.3383546 4.1316414 4.1159754 4.0552387 4.0377226
1371178_at 4.5012465 4.5104756 4.7050724 4.453786 4.407512 4.2916646 4.699106 4.4762173 4.451608
1371179_a_at 4.7623234 4.144451 4.3778934 4.240672 4.150614 4.3287225 4.3303313 4.2737207 4.3572245
1371180_a_at 5.889212 5.884325 5.99787 5.952094 5.8532577 6.002486 6.014874 5.9196568 5.8717923
1371181_x_at 4.9146814 5.322665 4.907558 5.1137094 5.271445 5.1277437 5.521674 5.1449623 4.8344965
1371182_at 3.5095754 3.557153 3.665325 3.6025388 3.7228827 3.739005 3.7677553 3.6197712 3.650191
1371183_a_at 4.8856688 4.6542315 4.798445 4.886273 4.7428083 4.7697325 4.9529834 4.858942 4.697276
1371184_x_at 6.9994063 7.005235 7.092667 6.962354 6.806627 6.8248286 7.0487194 6.9687657 7.0523868
1371185_at 5.588114 5.5946627 5.6524267 5.5884004 5.7811418 5.594987 6.007893 5.614528 5.8530793
1371186_at 5.7490454 5.421564 5.418321 5.5852394 5.7458215 5.2452536 5.5339136 5.667453 5.473038
1371187_a_at 3.863216 4.2033796 4.0893946 3.8254964 4.133253 3.779365 4.075575 4.17861 3.9859605
1371188_a_at 6.4611707 6.5547347 6.69263 6.6111465 6.386412 6.5400324 6.501654 6.5341883 6.433772
1371189_x_at 10.727775 10.770878 10.792724 10.890702 10.834521 10.992898 10.996987 11.035225 11.047234
1371190_at 7.1962514 7.5596538 7.277696 7.1684356 7.35166 7.183265 7.4575253 7.0966077 7.317493
1371191_at 4.191212 3.994585 3.7655356 3.9859874 4.156618 4.170359 4.2046156 4.1488485 4.1521955
1371192_at 4.3262815 4.2146273 4.121303 4.0195036 4.3852377 4.331188 4.2951894 4.127041 4.014633
1371193_at 3.9060917 3.704527 3.6268165 3.5338688 3.7905674 3.4696877 3.4680476 3.4888124 3.6554456
1371194_at 3.4860766 3.8176823 3.6859431 3.6845233 3.5183945 3.4810984 3.6718833 3.7022066 3.5897017
1371195_at 5.104154 4.931899 5.1290927 4.972764 5.29412 5.317383 5.2313895 5.141747 5.3165298
1371196_at 4.46515 4.4432025 4.441472 4.3629622 4.542347 4.5571785 4.427389 4.2623215 4.3815966
1371197_at 4.602091 4.6874533 4.488942 4.211401 4.6278677 5.073615 4.3506775 4.437418 4.7155237
1371198_at 5.001825 4.935742 5.0939794 4.8662615 5.186275 5.138206 4.997028 4.96873 4.7933064
1371199_at 5.9153724 5.777133 5.6875715 5.5356207 5.6019993 5.604725 5.6967506 5.684921 5.6290274
1371200_at 5.296319 5.5329294 5.1119494 5.5565023 5.566676 5.1175113 5.290575 5.1386604 5.241679
1371201_at 4.6347427 4.403332 4.548389 4.3947406 4.5929813 4.2312326 4.610807 4.345112 4.178031
1371202_a_at 9.584665 9.349059 9.428502 9.542928 9.314022 9.466828 9.361332 9.416258 9.337409
1371203_at 5.7551036 5.5242834 5.8279123 5.4977803 5.8973637 5.581349 5.670156 5.484893 5.620658
1371204_at 3.7339132 3.7285633 3.6474397 3.7915442 3.955783 3.6287766 3.7470026 3.6772237 3.9365578
1371205_at 4.8432965 4.763054 4.9780693 4.828364 4.992061 4.9365945 4.9803314 4.89681 4.871826
1371206_a_at 4.551862 4.7898254 4.757029 4.7932754 4.8081307 4.6423726 4.7480516 4.639306 4.4906597
1371207_at 3.8166068 3.659179 3.7888565 3.8398728 3.9377537 3.8825433 3.666152 3.6987739 3.6245944
1371208_at 3.8217053 3.8004713 3.7196274 3.6954594 3.5857093 3.6089504 3.7902637 3.6575027 3.7576966
1371209_at 5.0746665 5.3269267 5.441234 5.096143 4.821606 4.869981 5.8712974 4.207609 5.8288126
1371210_s_at 5.12267 5.450814 4.9774556 4.907452 4.772601 4.8158293 5.200458 4.5814586 5.084287
1371211_a_at 4.4494505 4.4521704 4.3968997 4.0650444 4.3386908 4.2962866 4.5884686 4.876544 4.973234
1371212_at 4.523621 4.5557194 4.7265544 4.5391784 4.81492 4.8405533 4.9488306 4.5077877 4.880177
1371213_at 5.6337757 6.040838 5.88945 5.6962957 5.5007143 5.726041 5.7294455 5.6380243 5.561002
1371214_at 4.0850587 4.2248383 4.328079 4.1523767 4.0428634 4.272483 4.0232453 4.282916 3.9514883
1371215_at 5.621003 5.671829 5.4919295 5.727957 5.9355974 5.574845 5.8252854 5.431985 5.845089
1371216_s_at 3.6876755 3.6596088 3.856541 3.9679105 3.8194 3.819776 3.8694293 3.8512728 3.7316334
1371217_at 5.091151 4.8970566 4.8673105 4.8982515 4.9530606 5.124618 5.071468 4.792448 4.7374473
1371218_a_at 5.3873687 5.398298 5.2338204 5.7375355 5.7784786 5.710364 5.809253 5.5607266 5.6529584
1371219_a_at 3.644036 3.5968091 3.5473258 3.6722314 3.8797882 3.7907124 3.7940679 3.5096207 3.4737272
1371220_at 5.3610487 5.075662 5.0064416 5.099154 5.514771 4.9574723 5.3460197 5.248246 5.1658034
1371221_at 5.730258 5.5525136 5.625715 5.773989 5.7991905 5.7266455 5.7385855 5.8589225 5.674624
1371222_at 3.6789348 3.7814271 3.7442412 3.7649603 3.6049943 3.7683928 3.7599797 3.7012773 3.7269204
1371223_a_at 4.513134 4.63523 4.6939306 4.8128014 4.166602 5.091099 4.4914885 5.0454016 5.1013565
1371224_a_at 3.9927344 4.081129 3.9103372 3.9760377 3.9306133 3.9160378 3.8830717 3.7550905 4.019185
1371225_at 5.2849283 5.428824 5.1968865 5.0757833 5.353839 5.2894673 5.2140946 4.9815755 5.1614876
1371226_at 5.6575484 5.570178 5.530431 5.2736926 5.6179113 5.613884 5.5130405 5.442828 5.7216687
1371227_at 5.1177235 5.259194 5.3751974 5.3656607 5.4830956 5.285253 5.4435344 5.294725 5.409388
1371228_at 4.7630916 4.8050795 4.730971 4.7516794 4.98472 5.166407 4.753144 4.6764407 4.9272714
1371229_at 5.2164316 5.570674 5.349062 5.1570234 5.257247 5.2452536 5.355048 5.3618546 5.254168
1371230_x_at 5.8602676 6.594092 6.485794 6.3867745 6.173705 6.975228 6.5479555 6.3270135 6.0083094
1371231_at 5.088933 5.016505 4.9616246 4.94506 4.950033 5.1778646 5.069532 4.933548 5.043428
1371232_a_at 4.2043924 4.249538 4.243505 4.2598977 4.366371 4.0012064 4.289685 4.0238853 4.2193165
1371233_at 3.4846199 3.5469434 3.570945 3.4526713 3.407366 3.6284893 3.6321354 3.4388192 3.5747294
1371234_at 4.9574313 4.6077504 4.7570295 4.8702035 4.808131 4.7583303 4.9203653 4.6330743 4.7466435
1371235_at 4.7601748 4.6840787 4.8370047 4.742608 4.862784 4.7731256 4.6674495 4.5407515 4.72967
1371236_at 3.8898668 4.027527 3.9281466 3.6980476 4.1896377 4.0126095 3.9698114 3.9141607 3.8585453
1371237_a_at 10.995484 12.583588 11.060523 10.609608 11.517625 11.785584 11.50398 10.7587 10.105747
1371238_at 3.969027 3.8623269 3.8740654 4.0194464 3.8880777 3.7621596 4.1520653 3.9241452 3.8407302
1371239_s_at 8.438481 8.206484 8.332788 8.221014 8.237167 8.292557 8.30604 8.469331 8.438524
1371240_at 3.7461421 3.6587944 3.8382833 3.8056312 3.7066472 3.6919951 3.8410044 3.5145986 3.720412
1371241_x_at 4.058955 3.8053145 4.0585237 3.965341 3.9286416 3.8613372 4.0322857 4.1376567 4.1161823
1371242_at 7.3435802 7.655773 7.3432574 7.47386 7.748428 7.545125 7.382837 7.436565 7.6247616
1371243_at 5.3932714 5.163234 5.28284 5.195191 5.460442 5.359517 5.3409657 5.2655225 5.0264015
1371244_at 10.359754 10.308755 10.138473 10.285912 10.249346 10.16921 10.373732 10.423089 10.221057
1371245_a_at 10.906582 11.307505 11.2728405 12.279309 10.890863 11.889665 11.75179 11.686294 11.280333
1371246_at 9.112271 8.801306 9.070408 8.750896 8.892523 8.819218 9.021391 8.946351 8.985455
1371247_at 4.5629835 4.6517944 4.435248 4.4790616 4.3246536 4.425744 4.2472906 4.4833546 4.288746
1371248_at 5.0799184 5.0973253 5.0721455 5.2290993 5.411782 5.2622814 5.0662203 5.217171 5.226881
1371249_at 11.519581 11.224964 11.941929 11.772437 11.382544 12.082115 11.918053 11.649156 11.70196
1371250_at 7.542149 6.6727347 6.488862 6.8833733 6.345417 6.599818 6.829941 6.4847918 6.8594656
1371251_at 9.660691 9.389923 9.341604 9.748666 9.648636 10.121971 9.499394 9.49922 9.212789
1371252_at 3.9083228 4.156271 4.278116 4.2165136 4.4369845 4.0751123 4.227619 4.0416203 4.11594
1371253_at 11.683458 11.612532 11.615951 11.603748 11.82203 11.71467 11.706461 11.670324 11.641668
1371254_at 11.832667 11.787437 11.766882 11.749655 11.851717 11.833077 11.821369 11.741103 11.729664
1371255_at 9.429779 9.105939 9.383205 9.085575 9.144303 9.043931 9.296249 9.403792 9.182758
1371256_at 7.175964 6.9823933 7.08326 7.0121727 6.927411 7.162285 7.0772276 7.0618534 7.0372987
1371257_at 4.518297 4.705096 4.7195063 4.8540087 4.776024 4.773446 5.0199857 4.6910048 4.839385
1371258_at 12.192603 12.015854 12.055213 12.284476 12.0912485 12.334224 12.121629 12.19281 12.316219
1371259_at 6.0719824 6.202299 5.863694 6.2950444 6.1022277 6.167538 6.1121087 6.0989184 6.147311
1371260_at 5.503843 5.667968 5.6938653 5.9815516 6.0102777 6.5493603 5.9083023 6.204424 5.836707
1371261_at 3.5298626 3.4657967 3.529353 3.4087439 3.4526484 3.308314 3.407342 3.5565002 3.6275015
1371262_at 6.047772 6.7823434 6.626638 7.753166 7.036977 7.1808753 8.894963 7.737249 6.9778953
1371263_a_at 4.073148 3.815864 4.0516357 3.9524362 4.183346 3.899591 4.302721 3.7183788 3.7074807
1371264_at 5.166998 5.2228484 5.0992794 5.147027 5.202367 5.142292 5.1859593 5.0445833 4.919115
1371265_at 4.420045 4.8191934 4.8007584 4.5932193 4.977105 4.864393 4.5075455 4.6029596 4.7124863
1371266_at 13.303345 13.335019 13.313867 13.33238 13.396439 13.347897 13.167059 13.312705 12.973296
1371267_at 6.602735 6.5902905 6.463995 6.5497475 6.597722 6.7591815 6.5635557 6.4923115 6.3545256
1371268_at 6.527158 6.367443 6.432724 6.531851 6.7904205 6.6988344 6.789679 6.2141027 6.6220903
1371269_at 6.293944 6.3455577 6.2813663 6.260226 6.291633 6.4922543 6.317187 6.23435 6.477958
1371270_at 3.9977772 4.221676 4.200282 3.9518092 4.278532 4.078348 4.1755047 3.9207852 4.082596
1371271_at 4.5107946 4.269966 4.303464 4.175795 4.4843283 4.700716 4.494898 4.3230476 4.5092382
1371272_at 3.107452 3.1739478 3.219638 3.2560382 3.3002033 3.0408006 3.2612994 3.1833482 3.319594
1371273_at 3.894462 4.292647 4.1388535 3.880203 4.0409174 4.348606 4.060379 3.9387069 4.059005
1371274_at 3.4759452 3.6818025 3.8098164 3.5983183 3.8898182 3.5141723 3.7018921 3.6258955 3.6273057
1371275_at 3.9658027 3.9257445 3.7788608 3.9572403 4.055311 3.9643857 3.9475965 3.7785487 3.978204
1371276_at 3.422459 3.353927 3.4539397 3.4201305 3.3389957 3.279227 3.3203738 3.332146 3.2796865
1371277_at 4.547111 4.7380805 5.0403013 4.4933314 4.845856 4.586858 4.857146 4.65399 4.8888383
1371278_at 7.845064 7.707194 7.8673987 7.8175406 7.996643 7.605035 7.7454333 7.7293916 7.6349
1371279_at 3.5848906 3.9036994 3.8490667 3.9231288 3.8933384 3.9731927 3.8185582 3.734151 3.7396617
1371280_at 4.776586 4.770117 4.8522635 4.783209 4.7299337 4.6694746 4.736198 4.4697165 4.7219644
1371281_at 3.1779158 3.0482333 3.2271998 3.3841288 3.1509447 3.3608873 3.2100914 3.1530728 3.4239469
1371282_at 6.7229238 6.6743007 6.8733463 6.6100216 7.1195693 6.857725 6.7935367 6.6027374 6.6941304
1371283_at 5.590914 5.9537077 5.8979964 5.69382 5.688276 5.7072735 5.570409 5.5574408 5.5711393
1371284_at 5.1753607 4.98315 5.0522256 5.1645575 5.4256926 4.9314237 5.2870083 5.1714697 5.2762733
1371285_at 5.4916286 5.725196 5.676175 5.809278 5.7270455 5.977029 5.8566747 5.789741 5.824877
1371286_at 3.7804317 3.9175525 4.108354 4.037899 4.0045757 4.0949264 4.2095246 3.7647777 4.1064887
1371287_at 3.3485377 3.3273466 3.3615088 3.2433753 3.304745 3.575925 3.194528 3.3314927 3.2949347
1371288_at 4.4286556 4.2505426 4.2636986 4.176613 4.732114 4.116925 4.3202996 4.240137 4.351334
1371289_at 6.947021 7.0284348 7.0048504 7.123479 7.1560917 6.828662 7.1991243 6.963689 7.0780497
1371290_a_at 3.4199307 3.382202 3.2648654 3.3086789 3.5163374 3.3024402 3.4056458 3.283891 3.3107338
1371291_at 3.2571647 3.0574126 3.3475804 3.3208463 3.3650527 3.4162245 3.0966825 3.2136006 3.1250587
1371292_at 4.4592133 4.422414 4.3657484 4.4841585 4.46519 4.560458 4.465817 4.3344636 4.2706456
1371293_at 5.2703295 4.5468836 4.7438335 4.4677815 4.9509525 4.7337155 4.6381636 4.9852796 4.7771244
1371294_at 4.104464 4.395412 4.356122 4.625374 4.653882 4.6822314 4.4795227 4.440831 4.776791
1371295_at 12.23905 12.235372 12.287945 12.307489 12.412667 12.34787 12.446744 12.510915 12.778058
1371296_at 11.27621 11.1692295 11.211782 11.10693 11.204559 11.335235 11.155099 11.099164 11.144674
1371297_at 12.8745165 12.7475815 12.81155 12.749448 12.8974 12.841271 12.9242935 12.96312 13.10197
1371298_at 5.881685 5.919929 5.948313 5.7283597 5.9364834 5.68521 6.0981307 5.5482106 5.929058
1371299_at 12.480286 12.3567705 12.370908 12.42173 12.498797 12.508121 12.551573 12.594641 12.594307
1371300_at 12.310465 12.091783 12.114963 12.127108 12.255357 12.2537775 12.318617 12.273174 12.498268
1371301_at 12.682756 12.6209135 12.640938 12.625352 12.701637 12.6275 12.732415 12.793897 12.880655
1371302_at 12.268366 12.405908 12.371755 12.399383 12.434286 12.352681 12.425826 12.537095 12.494655
1371303_at 4.1157465 4.2820444 4.141486 4.29801 4.1974425 4.3760786 4.2816563 4.0939493 4.2932367
1371304_a_at 11.952361 11.920191 11.904807 11.786259 11.822291 11.825344 11.892387 11.847391 11.909665
1371305_at 12.515951 12.356069 12.439021 12.43399 12.629025 12.580762 12.552059 12.626839 12.686049
1371306_at 3.8408775 4.082055 3.8011904 3.9696763 3.9077435 3.7844253 3.8792427 3.7876382 4.0375414
1371307_at 12.199738 12.250185 12.28332 12.339611 12.463754 12.340898 12.468186 12.520682 12.636208
1371308_at 12.588175 12.651405 12.646214 12.699689 12.669421 12.723828 12.889684 12.833512 12.939726
1371309_at 12.530345 12.349348 12.467717 12.497958 12.477616 12.441753 12.557722 12.499807 12.421406
1371310_s_at 7.8014235 7.407924 7.5871096 7.4051366 7.5580673 7.5093293 7.5086904 7.682284 7.5773845
1371311_at 11.648213 11.630079 11.602768 11.668101 11.8027115 11.779725 11.825062 11.708841 11.644613
1371312_at 12.641879 12.645394 12.640825 12.556079 12.676224 12.607391 12.637519 12.659128 12.55162
1371313_at 11.98418 11.805674 11.829742 11.7719 12.002223 11.799877 12.086391 12.124849 12.273179
1371314_at 10.087403 10.095291 10.035016 10.042717 9.94874 10.038543 10.076579 10.117149 10.1288805
1371315_at 4.643857 4.69289 4.305724 4.377445 4.6043463 4.4662924 4.5388227 4.4383745 4.436786
1371316_at 12.683264 12.55653 12.5854025 12.582707 12.699013 12.676937 12.705094 12.728089 12.730858
1371317_at 7.9333534 7.718666 7.903754 7.8726006 7.9585032 7.895849 7.7138734 7.762361 7.5750923
1371318_at 12.329359 12.155691 12.239505 12.226289 12.424529 12.321467 12.394924 12.459642 12.5701475
1371319_at 13.257102 13.160435 13.1751175 13.22722 13.20428 13.130217 13.228121 13.190328 13.229043
1371320_at 12.674849 12.7228985 12.658671 12.722432 12.645534 12.711776 12.697003 12.672395 12.614656
1371321_at 11.9286585 11.855511 11.868769 11.830871 11.877793 11.905124 11.88463 11.840605 11.800157
1371322_at 7.5246687 7.5478554 7.4190288 7.3853292 7.3156323 7.5493603 7.075238 7.3154187 7.448083
1371323_at 12.380583 12.416669 12.490082 12.364679 12.317443 12.379829 12.400602 12.423071 12.216084
1371324_at 9.031882 8.722198 8.859466 8.752713 8.860199 8.957055 8.93055 8.930204 8.841762
1371325_at 11.025758 11.197694 11.080123 11.118951 10.944147 11.118256 11.067856 10.942551 10.678424
1371326_at 7.4558387 7.28683 7.3848667 7.195538 7.3912187 7.374298 7.237629 7.4717197 7.492761
1371327_a_at 12.847551 12.650456 12.47748 12.771855 12.693495 12.712917 12.863829 12.626335 12.876723
1371328_at 11.544745 11.490588 11.489362 11.494872 11.460353 11.455595 11.479288 11.346984 11.363409
1371329_at 11.219553 11.22486 11.201955 11.178242 11.384223 11.199302 11.309719 11.258933 11.191556
1371330_at 12.2432 12.14936 12.177251 12.22469 12.296611 12.266604 12.463205 12.418694 12.638842
1371331_at 6.988052 7.0867095 7.1988683 7.13294 7.11262 7.3853064 7.0824294 7.1956773 6.783773
1371332_at 11.35963 11.217652 10.823121 11.3067 10.642113 11.155965 10.831516 10.585046 9.998615
1371333_at 6.9499674 6.958376 6.7869663 7.358914 7.1037683 7.071883 7.0962477 6.9245615 6.948651
1371334_at 8.899025 8.773335 8.591232 8.839407 8.74702 8.685669 8.91164 8.548059 8.565107
1371335_at 12.598652 12.534218 12.603143 12.557313 12.597408 12.618365 12.473623 12.473236 12.47959
1371336_at 7.809943 7.6058717 7.713392 7.7519784 7.864951 7.525082 7.849159 7.8735433 7.7086096
1371337_at 10.5189495 10.399835 10.396329 10.335308 10.362318 10.362836 10.438559 10.433754 10.410238
1371338_at 10.428291 10.446178 10.633735 10.493574 10.561377 10.651937 10.811461 10.637357 10.496914
1371339_at 6.4181075 6.4453 6.266529 6.4059305 6.513523 6.5540867 6.5173087 6.188541 6.3834596
1371340_at 12.0634365 11.758086 11.93061 11.887944 12.040533 11.97066 12.103889 12.031178 12.228494
1371341_at 11.044684 10.833669 10.814256 10.951939 10.993237 10.934337 11.097578 11.155117 11.177706
1371342_at 11.626919 11.605957 11.612391 11.60316 11.691389 11.700332 11.65213 11.659348 11.726034
1371343_at 10.8245945 10.610252 10.741836 10.864742 10.999157 10.95732 10.723812 10.908023 10.937905
1371344_at 12.725923 12.538725 12.603368 12.58066 12.791137 12.624387 12.793698 12.791017 12.922376
1371345_at 8.670737 8.306951 8.702683 8.383998 8.549804 8.603899 8.629941 8.522767 8.792677
1371346_at 11.202983 11.031778 11.106836 11.022748 11.115958 11.0313635 11.095596 11.187488 11.09378
1371347_at 6.9537406 6.678862 6.9253964 6.560748 6.8291826 6.7432284 6.9370832 7.118992 6.7222652
1371348_at 11.333112 11.342836 11.400394 11.345385 11.446594 11.416156 11.482819 11.38283 11.43248
1371349_at 7.8519187 7.570195 7.6720905 7.518156 7.723353 7.6543727 7.5149207 7.3345876 7.453726
1371350_at 7.340989 7.1888657 7.658627 7.6188445 7.264177 7.344965 7.670609 7.7533145 7.888548
1371351_at 9.062488 8.806973 8.957174 8.6896925 8.728296 8.817587 9.023653 9.111717 8.987595
1371352_at 10.934929 11.004651 10.825848 11.088372 10.966648 10.995541 10.881348 10.62865 10.642498
1371353_at 12.189671 11.932473 11.988432 11.980293 12.171359 12.226633 12.009792 12.134945 12.331249
1371354_at 4.8622417 4.5436583 4.754045 4.781424 4.918057 4.609742 5.2158613 4.900291 4.56602
1371355_at 11.216065 11.104741 11.028554 11.063883 11.092883 11.104835 11.179819 11.147327 11.299597
1371356_at 7.143564 7.267733 7.2957587 7.038392 7.3293076 7.234974 6.8089557 7.335237 7.2473016
1371357_at 10.219272 10.16053 10.175689 10.213321 10.024015 10.042513 10.142704 10.15183 9.890362
1371358_at 11.75132 11.469046 11.664305 11.565223 11.7749405 11.580152 11.531547 11.647534 11.406237
1371359_at 10.422219 10.107648 9.89537 10.329522 10.3736515 10.279978 10.507409 10.386532 10.142768
1371360_at 7.2006626 7.418688 7.3199077 7.503345 7.1724176 7.545723 7.3367586 7.3373737 7.4459133
1371361_at 7.1477585 6.706653 6.979449 6.8967295 6.687539 6.863194 6.873699 6.6855373 6.9704375
1371362_at 9.861132 9.705282 9.642496 9.725143 9.589672 9.699177 9.230673 9.612877 9.584247
1371363_at 11.746309 11.613135 11.652857 11.770194 11.690983 11.705676 11.579558 11.812306 11.759515
1371364_a_at 3.3623517 3.2930553 3.2955368 3.4318268 3.3717546 3.3689141 3.2863019 3.2087798 3.2916443
1371365_at 8.588945 8.224438 8.733006 8.38092 8.734377 8.687108 8.358 8.662773 8.408953
1371366_at 9.348889 9.48526 9.5488825 9.453453 9.401683 9.439643 9.401303 9.43245 9.540648
1371367_at 8.31345 8.228637 8.739378 8.473436 7.9193087 8.292578 8.61753 8.6560545 8.860439
1371368_at 10.54654 10.4328785 10.576288 10.609478 10.718903 10.634322 10.617334 10.78351 10.662419
1371369_at 6.588236 6.3994856 6.578645 6.518645 6.5921087 6.49759 6.4902935 6.436268 6.745487
1371370_a_at 3.499704 3.3473392 3.3122444 3.2847717 3.61023 3.3083818 3.4057524 3.3369925 3.3823724
1371371_at 11.81751 11.706686 11.760918 11.684951 11.780549 11.686536 11.784145 11.731218 11.825479
1371372_at 11.639915 11.660209 11.802568 11.579845 11.527158 11.550912 11.569753 11.824919 11.731334
1371373_at 9.20293 9.387522 9.2617 9.270769 9.009598 9.151163 9.086743 9.235868 8.799597
1371374_at 7.0966187 7.3697343 7.502796 7.1988025 7.3971906 7.4246354 7.3719764 7.210991 7.1610866
1371375_at 11.326813 11.253314 11.304435 11.252731 11.212608 11.239415 11.305031 11.27531 11.161787
1371376_at 5.545951 5.7579436 5.4537354 5.544757 5.6171527 5.4210277 5.5911517 5.5238743 5.260487
1371377_at 12.020708 11.875665 11.979721 11.963622 12.045684 12.02643 12.327085 12.23201 12.52397
1371378_at 10.296041 10.159654 10.476926 10.252599 10.403331 10.791328 10.308203 10.508336 10.605593
1371379_at 11.535467 11.694673 11.853403 11.617265 11.703671 11.607187 11.836129 11.812823 11.752923
1371380_at 10.181023 9.92157 10.1701 10.013287 10.074512 10.038632 10.167775 10.260402 10.388432
1371381_at 12.452733 12.442912 12.447675 12.384802 12.57871 12.476008 12.503506 12.4557495 12.533657
1371382_at 7.466089 7.286421 7.284152 7.3905573 7.3170247 7.327549 7.1820726 7.2838902 7.458245
1371383_at 8.141329 7.951344 8.148823 7.985072 7.9927773 8.011644 7.9505644 8.134781 7.9384823
1371384_at 11.235815 11.253422 11.278022 11.1656475 11.150458 11.157738 11.1747055 11.361415 11.361928
1371385_at 10.440479 10.200406 10.264922 10.434063 10.248859 10.279458 10.315116 10.510061 10.312099
1371386_at 11.49562 11.337983 11.340956 11.4557295 11.397533 11.36203 11.429385 11.319149 11.297001
1371387_at 12.767564 12.51262 12.561309 12.482564 12.593861 12.477149 12.51065 12.528632 12.487705
1371388_at 10.898415 10.980828 11.161653 10.968498 11.092989 10.834472 10.930709 10.997982 11.306252
1371389_at 8.707124 8.721515 8.833464 8.865282 8.447948 8.470543 8.937397 8.998105 8.685102
1371390_at 10.666824 10.5371275 10.729576 10.492182 10.8792305 10.569886 10.528341 10.70518 10.868219
1371391_at 9.894823 9.782815 9.926966 9.3714075 9.437215 9.159205 9.330337 10.36553 9.925247
1371392_at 9.919251 9.741752 9.61909 9.787949 10.073872 9.687535 9.779829 10.146567 10.386773
1371393_at 7.0164733 6.8253846 7.023724 6.841134 6.982704 7.027755 6.920502 7.041219 6.8091974
1371394_x_at 8.777244 8.829288 8.779902 8.679032 8.367562 8.746513 8.810854 8.692467 8.523823
1371395_at 8.333425 8.099415 8.158716 7.9570985 8.065855 8.246626 8.629034 8.100704 8.399942
1371396_at 9.946124 9.831829 9.922841 9.758361 9.844493 9.720736 9.762246 10.047183 9.924095
1371397_at 8.152712 7.9065833 7.8381796 8.00346 7.903506 7.811366 7.897297 7.905943 7.9518337
1371398_at 12.08741 12.027704 12.133718 12.058719 12.061269 12.194561 12.07993 12.117889 12.012183
1371399_at 9.876535 9.7092905 9.785814 9.689806 9.814833 9.841538 9.772761 9.906641 9.736777
1371400_at 12.126169 11.89898 12.103759 11.905624 12.560354 12.211451 11.30934 12.268161 12.762703
1371401_at 9.429779 9.066524 9.258641 9.276777 9.149202 9.234292 9.291527 9.33781 9.498361
1371402_at 8.147329 8.0295315 8.160727 8.170902 8.330942 8.234705 8.134407 8.48693 8.37302
1371403_at 10.083582 9.8252535 10.191382 9.927476 9.867314 9.846263 9.946149 10.111539 10.0774765
1371404_at 9.070951 8.983725 9.141726 9.029576 8.857602 8.904495 8.940013 9.07775 9.03575
1371405_at 10.052214 9.926056 10.034785 10.20252 10.072447 10.112572 10.204849 9.993667 9.964805
1371406_at 7.722157 7.7684946 7.756183 7.7233176 7.875891 7.835058 7.6939673 7.6361556 7.3341093
1371407_at 10.798374 10.865814 10.900851 10.788942 10.642643 10.769095 10.792525 10.869658 10.763697
1371408_at 3.873505 4.1388845 3.9290624 3.783941 3.7698765 3.9773993 3.8036952 3.8335972 4.0377226
1371409_at 9.933646 9.768543 9.871529 9.82805 9.789312 9.791031 9.72298 9.843569 9.884693
1371410_at 10.485327 10.48601 10.52244 10.272167 10.442139 10.411805 10.477595 10.537665 10.471543
1371411_at 10.724776 10.728824 10.753692 10.731411 10.669882 10.827571 10.690198 10.721325 10.520979
1371412_a_at 11.975546 11.541189 11.410534 11.9327965 11.850265 12.044124 11.38326 11.522037 11.4268265
1371413_x_at 3.7907786 3.8694453 3.9371386 3.8574126 3.9310687 3.933517 3.8365593 3.7168124 3.7035143
1371414_at 6.8334694 6.8913016 6.3769317 6.7453685 6.531672 6.44757 6.8691626 6.714976 6.845858
1371415_at 11.335509 11.318236 11.319998 11.289622 11.350751 11.353551 11.374619 11.267173 11.208898
1371416_at 10.686296 10.612814 10.753327 10.690747 10.811521 10.845573 10.664219 10.613467 10.627034
1371417_at 12.768632 12.761123 12.737593 12.725047 12.87952 12.733075 12.779996 12.828612 12.778179
1371418_at 10.02228 9.771357 10.135361 9.700628 9.818329 9.764568 9.824533 9.911163 10.098993
1371419_at 10.587774 10.560845 10.336018 10.457756 10.301434 10.449429 10.511526 10.457211 10.36926
1371420_at 8.225357 8.046304 8.061419 7.959373 7.7584586 7.9296308 8.016226 8.082026 8.159797
1371421_at 5.252331 5.555382 5.4451885 5.790062 5.0807896 5.740426 5.4205427 5.1472206 5.93502
1371422_at 10.830663 10.899931 11.010094 10.908606 10.987439 10.983333 10.738764 10.923675 10.947922
1371423_at 10.642785 10.430235 10.620484 10.469888 10.507967 10.518298 10.526785 10.7100115 10.682019
1371424_at 6.603785 6.7765074 6.616779 6.536028 6.6692967 6.4594965 6.513791 6.8681607 6.810933
1371425_at 7.7257814 7.507993 7.6028166 7.749341 7.8061604 7.6227484 7.5821095 7.657607 7.5176315
1371426_at 6.3290496 6.3743024 6.3548436 6.515357 6.422818 6.515412 6.479953 6.152119 6.420505
1371427_at 11.069087 11.029424 11.094984 11.010608 10.944409 10.949518 10.955499 10.958201 11.016622
1371428_at 11.070871 10.856159 10.951656 11.059304 11.062636 11.007198 11.10112 11.063758 11.094806
1371429_at 8.578821 8.601986 8.702225 8.690125 8.703676 8.763735 8.746376 8.831001 8.8264065
1371430_at 8.215534 8.319958 8.048292 8.210609 8.034508 8.1703825 8.228247 8.273717 8.304548
1371431_at 9.848746 9.659489 9.527234 9.634352 9.641933 9.575996 9.48189 9.500235 9.550589
1371432_at 8.506816 8.472304 8.574538 8.487935 8.168374 8.301254 8.621492 8.4710655 8.158354
1371433_at 9.635431 9.639269 9.719053 9.669584 9.73737 9.687322 9.597301 9.793741 9.527093
1371434_at 10.621895 10.415529 10.379681 10.375488 10.657802 10.625723 10.558608 10.606607 10.630624
1371435_at 11.742798 11.792658 11.887881 11.822796 11.790975 11.692264 11.70778 11.920138 11.896782
1371436_at 5.1631956 4.8783727 5.2305903 5.1991367 4.934107 5.1928673 5.225892 4.93828 4.9015045
1371437_at 10.493726 10.240452 10.334761 10.431086 10.583821 10.29265 10.294587 10.381672 10.501052
1371438_at 7.236887 7.1992025 7.1015186 7.1244354 7.080097 7.155932 7.083623 7.128351 7.0438266
1371439_at 8.221992 8.387458 8.267542 8.329667 8.279126 8.320337 8.517946 8.213743 7.897426
1371440_at 11.51169 11.559545 11.430864 11.629928 11.434026 11.388607 11.376877 11.083147 11.108408
1371441_at 6.165251 5.7785487 6.1592627 6.1946464 5.980788 6.0851116 6.2644563 6.1426315 6.028783
1371442_at 8.5266695 8.110496 8.474039 8.2905245 8.489528 8.257174 8.086735 8.673077 8.367513
1371443_at 8.499955 8.527583 8.570769 8.655939 8.541891 8.507046 8.576497 8.895466 8.7375
1371444_at 11.45259 11.342359 11.426064 11.572059 11.421066 11.353152 11.228685 11.318989 11.440071
1371445_at 10.153966 9.892854 9.982165 10.009698 10.2064905 10.013628 9.752607 10.165462 10.189564
1371446_at 9.348687 8.714525 8.900625 9.277242 9.086139 9.413798 8.918577 9.070089 8.86042
1371447_at 8.513009 8.817552 8.63153 8.713595 8.444546 8.636268 8.041445 8.137524 9.066414
1371448_at 9.710162 9.51056 9.595299 9.395095 9.437874 9.497725 9.385795 9.514017 9.481985
1371449_at 8.989364 8.793939 8.949841 8.836466 8.954119 8.885986 8.721405 9.051424 8.965294
1371450_at 4.1955943 4.6108565 4.529388 4.351327 4.585663 4.532021 4.498776 4.461231 4.5052376
1371451_at 7.6781535 7.430032 7.772643 7.7010565 7.582244 7.6543293 7.9406934 7.5480666 7.5481224
1371452_at 6.715832 6.732086 7.071821 6.706109 7.055068 6.8785067 7.1653166 7.113768 7.3722854
1371453_at 9.144299 9.065512 9.022809 9.0674515 9.129284 8.87209 8.893807 9.052744 9.050094
1371454_at 10.496191 10.526224 10.443039 10.594889 10.666548 10.092302 10.20339 10.828327 10.529943
1371455_at 6.627328 6.594092 6.5591183 6.4328103 6.473161 6.2838187 6.6225123 6.6648355 6.4807477
1371456_at 8.197723 8.098536 8.095311 8.083377 8.238373 8.130495 7.8539863 8.289737 8.193568
1371457_at 4.497632 4.42025 4.495412 4.364443 4.5108795 4.2818494 4.5263834 4.459612 4.5110765
1371458_at 3.8001933 4.1111474 3.9750886 3.8774197 3.7042606 3.7389712 4.2681847 3.7462964 3.8539915
1371459_at 4.1047173 4.0599117 4.0885735 4.0643263 4.167394 4.0424604 4.2834854 4.04513 4.22451
1371460_at 10.374305 10.244964 10.25625 10.146244 10.42711 10.34555 10.385997 10.441787 10.569093
1371461_at 10.321981 10.202154 10.290203 10.2966175 10.230483 10.200731 10.250187 10.425393 10.231767
1371462_at 10.370035 10.284673 10.228335 10.336925 10.287117 10.088605 10.09279 10.1395855 10.05715
1371463_at 9.017116 9.00456 9.151302 8.866356 8.993526 8.901338 8.929914 9.132795 9.027113
1371464_at 10.819556 10.869419 10.872881 10.832469 10.7452545 10.937834 10.871796 10.887396 10.809815
1371465_at 8.652016 8.401502 8.377386 8.483798 8.351772 8.746809 8.762289 8.487922 8.526519
1371466_at 6.6493297 6.8517556 6.7958045 7.305113 6.4695225 6.718323 6.6603255 6.3997407 6.7576447
1371467_at 9.653145 9.356367 9.588195 9.302864 9.409895 9.236573 9.62002 9.679258 9.557478
1371468_at 7.4665112 7.241196 7.657812 7.6398582 7.3343315 7.4830112 7.590016 7.702126 7.293066
1371469_at 9.854178 9.50595 9.835074 9.65279 9.662576 9.579486 9.733922 9.898854 9.825348
1371470_at 10.965317 11.331532 11.057581 10.880495 10.848432 11.000494 11.008772 11.0856495 11.151315
1371471_at 8.562489 8.546858 8.445719 8.345113 8.401298 8.46306 8.056343 8.46417 8.66221
1371472_at 5.316342 5.4578333 5.065546 5.1717873 4.6981435 5.4596357 5.7985067 5.363628 5.277694
1371473_at 9.377113 9.271273 9.316004 9.321012 9.377565 9.347257 9.291303 9.445748 9.425087
1371474_at 8.865197 8.619276 8.808154 8.684356 8.930948 8.521089 8.80114 8.761282 8.737501
1371475_at 13.547769 13.624239 13.695488 13.532208 13.433109 13.565818 13.552453 13.578563 13.603466
1371476_at 9.983603 10.007189 10.015174 10.006402 9.896509 9.993024 9.912486 9.963999 10.119948
1371477_at 7.8645587 7.721192 7.7898326 7.7694607 7.7375093 7.903617 7.6504197 7.8189406 7.8598003
1371478_at 11.065042 10.857071 11.111545 10.839413 11.077305 10.893364 10.958428 11.172657 11.01232
1371479_at 9.421487 9.499281 9.507476 9.441551 9.047827 9.540975 9.7221775 9.537725 9.180558
1371480_at 9.38167 9.722971 9.738903 9.70398 9.766036 9.751137 9.53171 9.85572 9.695506
1371481_at 9.680373 9.2664 9.50542 9.717692 9.866726 9.734213 10.04642 10.08032 10.371732
1371482_at 11.200087 11.087016 11.016384 11.114826 11.249786 11.207223 11.125088 11.066446 11.023997
1371483_at 10.908458 10.753575 10.810414 10.789399 10.955385 10.939074 10.755774 10.730919 10.718835
1371484_at 9.271792 8.894571 9.120117 9.045247 8.959265 9.142163 8.869484 9.111533 9.120734
1371485_at 8.026239 7.832318 7.6706924 7.960073 7.5039897 7.344369 7.7116895 7.4608555 7.7644525
1371486_at 10.054721 10.092357 10.14325 9.977807 9.923409 9.983534 9.99314 10.028199 10.122163
1371487_at 7.575242 7.6665025 7.7759576 7.885367 7.4684076 7.852243 7.6137476 7.764326 8.121409
1371488_at 8.665713 8.363943 8.410338 8.464357 8.637324 8.44518 8.275721 8.594637 8.57017
1371489_at 9.052619 9.292893 9.149829 9.078577 9.226342 9.237784 9.314931 9.399024 9.238827
1371490_at 10.485396 10.507594 10.383883 10.526185 10.378634 10.495701 10.420566 10.432818 10.380877
1371491_at 6.260371 6.329096 6.3616424 6.1968412 5.9062405 6.2711487 6.1851354 6.321839 6.2423496
1371492_at 5.4097953 5.3463326 5.56608 5.362918 5.504446 5.6518326 5.5175467 5.5420403 5.59956
1371493_at 8.215124 8.017138 8.472952 8.45636 8.450939 8.094996 8.332494 7.9447656 7.723309
1371494_at 6.916051 6.6674647 6.775415 6.8727746 6.8291826 6.9542394 6.725327 6.781551 7.0637975
1371495_at 9.97407 10.057275 10.110814 10.231864 9.879584 9.984381 10.155241 10.273403 10.352037
1371496_at 8.850609 8.480137 8.661922 8.6154585 8.699838 8.792654 8.631677 8.398684 8.517935
1371497_at 7.044899 6.8586316 7.065543 6.898808 6.9559298 6.808069 6.897444 7.099369 6.9994745
1371498_at 8.298359 8.217455 8.389099 8.144104 8.164158 8.035358 7.8182564 8.38875 8.4079075
1371499_at 7.021543 6.4624467 6.582993 6.7480583 6.5668864 6.691542 6.8642983 6.4449196 6.565231
1371500_at 7.4129 7.680056 7.1655517 7.4480524 7.3997216 7.4626656 7.4730587 7.099201 6.558623
1371501_at 3.989342 3.672269 3.8677192 4.1614046 3.8709974 3.8902314 4.0966597 3.9173784 3.790308
1371502_at 8.700375 8.372071 8.623958 8.435709 8.438911 8.294689 8.177793 8.745483 8.541948
1371503_at 9.244395 9.145431 9.253108 9.1373005 9.362054 9.093472 9.264067 9.282713 9.237937
1371504_at 12.959839 12.795566 12.866601 12.832075 12.952531 12.922803 13.028793 13.037265 13.113402
1371505_at 10.322446 10.19914 10.265809 10.137044 9.946121 9.971124 10.01589 10.07429 10.018758
1371506_at 9.7343235 9.518633 9.510685 9.658816 9.418755 9.440314 9.750196 9.678178 9.648943
1371507_at 10.8453865 10.686731 10.433705 10.697467 10.6971245 10.684473 10.375245 10.645075 10.467028
1371508_at 8.154842 8.041304 7.9253793 8.044565 7.92277 8.054701 7.988575 7.9116063 7.9532084
1371509_at 9.592685 9.393287 9.375921 9.359831 9.363836 9.327153 9.189186 9.440996 9.589686
1371510_at 8.169956 8.00481 8.124041 8.091909 8.058251 8.25197 8.028795 8.021456 8.16824
1371511_at 11.326673 11.255321 11.28524 11.208723 11.049437 11.25595 11.280461 11.257579 11.25712
1371512_at 10.637711 10.382034 10.603376 10.423659 10.584158 10.410446 10.563581 10.585732 10.445446
1371513_at 8.260577 8.157803 8.210628 8.293326 8.1178 7.84983 8.127499 8.202014 7.985567
1371514_at 10.467828 10.437474 10.46177 10.60895 10.475879 10.498587 10.539835 10.521998 10.573536
1371515_at 9.668537 9.459299 9.631774 9.622003 9.568658 9.502395 9.745569 9.788733 9.588193
1371516_at 8.893848 8.723889 8.832207 8.936598 8.806455 8.698898 8.663103 8.674897 8.652052
1371517_at 4.871584 5.1727095 4.7792463 5.3282814 4.7416105 5.044819 5.0569496 5.0870075 5.0636425
1371518_at 8.831282 8.4622965 8.575233 8.706677 8.164406 8.556604 8.58667 8.609621 8.514731
1371519_at 10.997031 10.904479 10.875074 11.058691 11.238276 10.891427 11.058981 10.945585 10.819845
1371520_at 6.2436295 6.6445575 6.4042926 6.7293844 6.5143824 6.710962 6.4998126 6.431381 6.6249504
1371521_at 9.031911 8.997136 9.11407 9.153231 9.0032425 9.0518055 8.775576 9.007611 8.783115
1371522_at 7.030186 7.1095386 7.263757 7.4087706 7.1061025 7.252553 7.30353 7.3126082 7.2609825
1371523_at 8.737525 8.783395 8.83763 8.878072 8.637372 8.917441 8.962048 8.925451 8.975944
1371524_at 8.519533 8.684521 8.8956995 8.396648 8.6062 8.488944 8.279583 8.675284 8.742971
1371525_at 8.415869 8.288956 8.377787 8.43059 8.267351 8.570138 8.271113 8.352828 8.309454
1371526_at 9.661488 9.568656 9.592412 9.600632 9.665641 9.525768 9.575267 9.724404 9.651728
1371527_at 6.9570284 6.983228 7.1382003 7.0192394 6.6591825 7.2222137 7.0931473 7.0289435 7.105798
1371528_at 10.841459 10.687937 10.706125 10.796388 11.164927 10.717427 10.793738 10.641274 10.496811
1371529_at 7.4007063 7.218209 7.3034253 7.25202 7.4270854 7.477712 7.3413987 7.549524 7.3776026
1371530_at 10.550748 10.163529 9.851404 10.082767 10.306385 10.251599 10.346097 10.129546 10.560408
1371531_at 8.518215 8.298563 8.261047 8.385412 8.390997 8.331522 8.363255 8.361961 8.380774
1371532_at 4.023894 4.1071434 4.1839833 4.1060915 4.2908382 4.415405 4.2392235 4.3165617 4.0555897
1371533_at 7.9179945 7.808526 8.131044 7.9468355 7.9185877 8.020362 7.871417 8.033354 8.049107
1371534_at 9.626548 9.91237 9.717259 9.607985 9.720643 9.537962 9.5224285 9.529063 9.59203
1371535_at 8.426145 8.117762 8.055523 8.197716 8.353732 7.9489202 8.016094 8.1032 8.355746
1371536_at 10.98014 10.91409 10.97726 10.929838 11.01624 10.927529 10.929442 10.930256 10.849123
1371537_at 6.132484 6.2101145 6.2187834 6.0747404 5.4447327 5.6518626 6.2644563 6.201943 6.47724
1371538_at 5.025614 4.9191504 4.7743244 4.9781284 4.965617 4.632393 4.880495 4.6950426 5.046262
1371539_at 9.059978 8.745753 9.074332 8.793005 8.938272 8.880496 9.074454 9.108352 8.911189
1371540_at 10.288377 9.957986 10.098822 10.222399 10.248477 10.291266 10.412698 10.307146 10.365817
1371541_at 10.090216 9.875082 9.919859 9.918198 9.886974 9.847823 9.9588 9.614215 9.561633
1371542_at 10.2846365 10.284872 10.2289505 10.291453 10.19722 10.243906 10.177824 10.331309 10.723744
1371543_at 9.0008955 8.789261 8.827155 8.771933 8.710756 8.5542555 8.649933 8.7688465 8.843357
1371544_at 10.140743 9.958079 10.265819 10.011901 9.894515 9.977784 10.143693 10.056537 10.142582
1371545_at 6.709659 7.1050324 6.7841535 6.8190165 7.015294 6.701803 6.946567 6.994637 6.808088
1371546_at 8.430664 8.43231 8.445898 8.380568 8.639704 8.452997 8.519813 8.656669 8.591623
1371547_at 10.839727 10.7170515 10.957646 10.784819 10.667058 10.912061 10.950569 10.921901 10.844545
1371548_at 9.64936 9.61959 9.651684 9.597393 9.743492 9.532303 9.653679 9.513325 9.622982
1371549_at 11.636217 11.62612 11.549736 11.583402 11.543471 11.422847 11.50598 11.477888 11.528984
1371550_at 6.953773 7.0528755 6.966877 6.9752717 6.895854 6.9517746 6.9232454 6.930788 7.075844
1371551_at 7.8463583 7.8414993 8.167878 7.8864427 7.5744495 8.014745 8.168806 8.060186 8.020072
1371552_at 7.29494 6.8346667 7.332387 7.111229 7.238219 7.3961453 7.2166815 7.390434 7.378428
1371553_at 8.969704 9.018721 9.092398 9.051557 8.970697 9.036198 9.191604 9.189675 9.126601
1371554_at 5.0321155 4.9626875 4.9589972 4.9463553 5.129569 4.8385296 5.0743737 4.756663 5.060878
1371555_at 7.3397036 7.288665 7.2614884 7.3768888 7.3394265 7.4145784 7.534402 7.3231907 7.545965
1371556_at 5.4269443 5.275544 5.371713 5.813114 5.3365173 5.6819844 5.3447495 5.6276107 5.656045
1371557_at 7.7384944 7.6063123 7.512019 7.430669 7.618887 7.372105 7.630628 7.59227 7.813718
1371558_at 8.336514 8.131905 8.158385 8.377694 8.201579 8.168129 8.153627 8.089359 8.35483
1371559_at 10.39877 10.242123 10.321847 10.336769 10.292515 10.29985 10.472215 10.53806 10.458971
1371560_at 9.26431 9.085634 9.263092 9.004786 9.054468 9.160842 8.965431 9.096494 9.080391
1371561_at 6.710416 6.6167626 6.5546765 6.6817493 6.832463 6.3742275 6.616447 6.572075 6.5009427
1371562_at 7.681231 7.663394 7.593995 7.6785054 7.6782475 7.531366 7.7118587 7.4878664 7.436278
1371563_at 7.744359 7.819569 7.8157806 7.698387 7.593792 7.4687247 8.002852 7.840441 7.5489206
1371564_at 9.0492935 8.902528 8.9210005 8.880871 8.8833475 8.899738 8.856926 8.879885 9.161032
1371565_at 8.224576 8.227638 8.399599 8.120695 8.368607 8.147979 8.058698 8.659427 8.495325
1371566_at 4.491677 4.2298403 4.2140694 4.5326424 4.2894235 4.5010915 4.351049 4.392049 4.544211
1371567_at 12.279398 12.183096 12.121203 12.18844 12.3359375 12.37667 12.10888 11.983241 11.900061
1371568_at 5.346777 5.0495214 5.149273 5.114212 5.3858004 5.2931824 5.2894855 5.077878 5.436779
1371569_at 6.9921865 6.860897 6.877738 6.6857038 6.7796936 6.924384 6.7061534 6.729752 6.860397
1371570_at 3.9064658 3.84002 3.7971466 3.999488 4.123441 3.9799638 4.0027347 3.8450043 3.910583
1371571_at 10.916724 10.8096895 10.912883 10.950301 10.874086 10.883879 11.654735 11.3771 11.975954
1371572_at 9.220764 9.204603 9.16927 9.3720875 9.215878 9.214682 10.117762 9.846518 10.363691
1371573_at 11.220417 11.17831 11.16566 11.304042 11.215154 11.299377 11.4814825 11.48361 11.667539
1371574_at 11.707461 11.654476 11.631356 11.6417465 11.775888 11.696591 11.839485 11.964066 11.801432
1371575_at 7.625676 7.666038 7.5338287 7.8383865 7.4483285 7.6724334 7.6609683 7.604713 7.915564
1371576_at 9.18094 8.673197 8.80961 8.710321 9.093949 8.911712 8.819672 8.994946 8.9148035
1371577_at 10.262439 10.186514 10.1890335 10.320646 10.294947 10.177056 10.324154 10.238143 10.322665
1371578_at 7.8389215 7.81665 7.8225036 8.390636 8.31534 8.248283 7.819529 7.945372 8.097665
1371579_at 11.571874 11.480961 11.574725 11.617097 11.578762 11.519015 11.442183 11.492872 11.499645
1371580_at 10.239356 10.157003 9.961738 10.316135 9.864885 9.90302 10.120915 10.159852 10.124169
1371581_at 9.875955 9.624558 9.653669 9.710618 9.569626 9.450414 9.510601 9.631799 9.724117
1371582_at 7.262013 7.1619334 7.0295086 7.0919 7.2119017 7.0859656 6.852601 7.218797 7.2646346
1371583_at 6.5799804 6.8047523 6.641432 7.3831425 6.664882 7.064105 6.958761 6.6345863 7.390434
1371584_at 9.207771 9.285618 9.22797 9.223091 9.284315 9.184904 9.1398735 9.209351 9.404844
1371585_at 10.178682 10.095443 10.110739 10.127582 10.114576 10.16752 9.914366 10.244616 10.284839
1371586_at 8.370872 8.168167 8.13217 8.239244 8.376782 8.282059 8.280414 8.259001 8.511188
1371587_at 8.44831 8.374728 8.411453 8.45908 8.552881 8.48511 8.288249 8.721552 8.714679
[truncated: 2,596,332 more chars]
