# Supplementary material for: Transcriptomic point of departure determination: a comparison of distribution-based and gene set-based approaches
Source: Front Genet. 2024 May 9;15:1374791. doi: 10.3389/fgene.2024.1374791 (PMC11112360; doi:10.3389/fgene.2024.1374791)
Supplement: Supplementary file 6 [file DataSheet1.zip › Data Sheet 1/ethionine_29day_Rat_Liver_rma.txt]

ProbesetID V2 V3 V4 V5 V6 V7 V8 V9 V10 V11 V12 V13
Dose 0 0 0 25 25 25 80 80 80 250 250 250
1367452_at 10.257858 10.377886 10.338213 10.28317 10.491918 10.447499 10.381398 10.491073 10.320912 10.597227 10.494237 10.568217
1367453_at 9.95275 9.948722 9.966932 10.008739 10.007476 9.784413 9.880547 9.839014 9.932008 10.070792 9.788395 9.837098
1367454_at 10.089827 10.070738 10.229347 10.07835 10.107303 10.127324 9.933364 10.009184 9.970383 10.019758 9.947745 9.83823
1367455_at 11.459813 11.489252 11.341434 11.463786 11.43147 11.275322 11.396239 11.454966 11.407196 11.402857 11.357829 11.586445
1367456_at 12.062062 12.045476 11.938319 11.82497 11.890642 11.860669 11.843716 11.912204 11.809007 11.956869 12.0064945 11.943957
1367457_at 9.173603 9.328243 9.233805 9.073736 9.177175 9.145982 8.867459 8.950621 8.852695 8.686252 8.605717 8.614646
1367458_at 8.318384 8.413858 8.34084 8.337358 8.358736 8.255218 8.140817 8.187882 8.268895 8.220682 8.22613 8.230396
1367459_at 12.035998 12.149195 12.099759 12.200728 12.22779 12.173618 12.300221 12.313816 12.291604 12.498712 12.456618 12.6049185
1367460_at 11.639743 11.512077 11.476384 11.57965 11.510387 11.471982 11.490437 11.612968 11.42319 11.519353 11.4594145 11.417252
1367461_at 10.546282 10.544052 10.425999 10.375265 10.395941 10.294594 10.259457 10.290035 10.434115 10.291267 10.276864 10.151986
1367462_at 10.414126 10.75405 10.464672 10.656549 10.314761 10.516901 10.265052 10.389342 10.383988 10.099981 10.414821 10.191459
1367463_at 11.004542 11.16564 11.053583 10.904496 11.15738 11.044781 11.147232 10.813843 11.15459 11.440961 11.254006 11.316227
1367464_at 9.599459 9.616006 9.56833 9.570259 9.677324 9.793173 9.645769 9.793014 9.653927 10.250689 9.972513 9.876806
1367465_at 10.100203 10.14846 10.177587 10.116412 10.145353 10.183562 10.084371 10.013255 9.946945 10.071135 10.102608 10.142539
1367466_at 10.301556 10.168391 10.236925 10.2397175 10.271273 10.255439 10.302984 10.4073515 10.288705 10.454684 10.376737 10.373755
1367467_at 11.539325 11.453228 11.648559 11.753185 11.669578 11.603606 11.631304 11.622876 11.57116 11.778774 11.7012415 11.875126
1367468_at 9.871126 9.891418 9.854767 10.096832 9.91932 9.989939 10.045262 10.028961 9.907023 10.15484 9.977552 10.067419
1367469_at 11.792545 11.843214 11.784099 11.679897 11.650303 11.706053 11.578793 11.767112 11.337473 11.565765 11.433909 11.699516
1367470_at 10.4441595 10.385871 10.314254 10.401329 10.220911 10.202004 10.224465 10.1575 10.182086 9.944735 10.024887 10.053894
1367471_at 8.884775 8.983015 8.998665 9.09205 9.163949 9.075261 9.05949 9.248809 9.167233 9.62018 9.564735 9.499565
1367472_at 10.277244 10.427707 10.255434 10.355411 10.214767 10.283973 10.109651 10.275796 10.16942 10.140658 10.193259 10.153144
1367473_at 9.889406 9.882364 9.915944 9.718362 9.933709 9.790066 10.020445 10.026239 9.921947 10.36945 10.239431 10.381601
1367474_at 9.809543 9.965508 9.746654 9.889495 9.652263 9.8793955 9.710439 9.832621 9.753019 10.025244 9.869013 9.91667
1367475_at 10.626932 10.787889 10.655926 10.521438 10.51386 10.634483 10.571496 10.793161 10.509718 10.662109 10.671271 10.6789255
1367476_at 11.18499 11.228637 11.191766 11.126111 11.273291 11.1877985 11.438394 11.423533 11.423097 11.6912775 11.604476 11.673903
1367477_at 10.203249 10.310481 10.317076 10.527054 10.615226 10.503937 10.887296 10.837135 10.931963 11.324106 11.257938 11.103903
1367478_at 7.9205337 8.156544 8.078917 8.274456 8.042332 8.253319 8.068083 8.082893 8.04739 8.009394 8.00271 8.131779
1367479_at 11.180622 11.18935 11.259199 11.2874 11.268345 11.096906 11.069027 11.024476 11.068797 11.162041 11.100716 11.129164
1367480_at 9.698746 9.942593 9.773563 9.834665 9.701225 9.659435 9.657653 9.844326 9.746817 9.9616585 9.85855 9.819339
1367481_at 9.207312 9.362209 9.594406 9.389907 9.454004 9.338048 9.331589 9.389838 9.33827 9.243881 9.333888 9.262821
1367482_at 9.41921 9.445622 9.592149 9.6830435 9.707415 9.680983 9.312945 9.514918 9.371523 9.24409 9.354796 9.439567
1367483_at 8.996085 8.891405 8.945286 8.932838 9.047449 8.946577 8.892706 8.832079 8.793234 8.884785 8.788638 9.032885
1367484_at 9.429143 9.634698 9.424087 9.532478 9.525183 9.580846 9.405034 9.652418 9.199528 9.324271 9.517012 9.36364
1367485_at 10.09745 10.15265 10.133431 9.905825 10.073774 10.013723 9.809897 10.113289 9.864254 9.943777 9.982432 9.974884
1367486_at 9.972126 9.715665 9.570408 9.627425 9.748951 9.670871 9.662923 9.752117 9.520354 9.889911 9.61098 9.465717
1367487_at 7.0219865 7.3063726 7.333051 7.0872474 7.261702 7.3352814 7.2185416 7.2014194 7.137062 7.270933 7.0226803 7.3136854
1367488_at 8.05471 8.133936 7.90824 8.124784 8.227332 8.439566 8.379063 8.22176 8.0582485 8.247406 8.281755 8.421213
1367489_at 6.356318 6.4720726 7.000757 6.2456226 6.41202 6.2440453 6.571979 6.3514137 6.6891913 6.196097 6.6241403 6.4500227
1367490_at 7.201859 7.6101046 7.3317165 7.4852595 7.408983 7.5004096 7.450939 7.6697865 7.526149 7.456493 7.6356673 7.549129
1367491_at 9.386593 9.569082 9.44748 9.224728 9.330719 9.404414 9.348676 9.569849 9.47013 9.865267 9.559144 9.555802
1367492_at 9.040409 9.05138 8.958746 8.933109 9.1957035 9.080673 8.997141 9.121323 8.926274 9.108239 9.108552 9.105769
1367493_at 9.802014 9.652303 9.577068 9.688914 9.492002 9.510033 9.69206 9.563273 9.550615 9.933367 9.75599 9.960425
1367494_at 10.174169 10.14297 10.114065 10.086878 10.152345 9.967038 10.143652 10.244533 10.176229 10.342823 10.295973 10.226677
1367495_at 7.4489465 7.8207073 7.675332 7.928114 7.882432 7.544541 8.003559 8.05273 7.883215 8.246758 8.068542 8.082637
1367496_at 11.169243 11.364775 11.163004 11.231732 11.314766 11.387632 11.251308 11.306399 11.153065 11.177551 11.400513 11.346615
1367497_at 8.729376 8.899727 8.709559 8.969985 9.052857 9.045105 8.834688 9.014848 9.0299015 8.928444 8.943777 8.920016
1367498_at 8.762511 8.877655 8.981556 8.835558 9.135636 9.105263 9.136842 9.038725 8.997246 8.707577 9.077839 8.914215
1367499_at 8.355753 8.338285 8.216095 8.207607 8.012463 8.13422 8.155645 8.063564 8.3798485 8.4570465 8.59153 8.359385
1367500_at 9.927079 10.058375 10.136228 9.859244 10.104487 10.009973 9.931933 10.191874 9.964111 10.119432 10.143212 10.160453
1367501_at 8.832863 8.8398 8.6326885 8.684109 8.451952 8.626233 8.33806 8.628407 8.419394 8.506136 8.512432 8.602527
1367502_at 8.101809 8.4321 8.478952 8.6051035 8.673094 8.547059 8.66312 8.790218 8.72475 9.067908 9.007101 8.727074
1367503_at 10.967645 10.885413 11.171904 10.856016 10.859394 10.801618 10.609931 10.7682295 10.585622 10.44512 10.537327 10.42856
1367504_at 8.176691 8.431496 8.238066 7.8736396 8.276539 7.877689 7.915661 8.31731 7.9025064 7.892658 8.286474 8.291479
1367505_at 8.5601425 8.45099 8.263866 8.571366 8.537926 8.384608 8.5667925 8.456165 8.445676 8.337317 8.510024 8.515892
1367506_at 9.949069 9.923056 9.869324 9.897192 9.909258 9.8920965 9.694961 9.7726145 9.856444 9.859671 9.855842 9.835652
1367507_at 7.503089 7.652119 7.484272 7.5188804 7.60514 7.609728 7.5743113 7.7290497 7.565007 7.9953256 7.952783 7.761782
1367508_at 8.925007 8.893447 8.959645 8.91595 9.067989 8.981281 8.882513 9.003642 8.826557 9.511091 9.302312 9.34772
1367509_at 9.29793 9.5110855 9.573848 9.722728 9.779086 9.662942 9.746496 9.613881 9.546061 9.727573 9.767822 9.757649
1367510_at 9.846581 10.019297 9.792763 10.01681 9.973775 10.000824 9.719462 9.977994 9.93148 9.662051 9.736401 9.75844
1367511_at 8.708004 8.794564 8.734801 8.654253 8.801345 8.746738 8.644314 8.627831 8.640605 8.685016 8.709157 8.432939
1367512_at 10.786483 10.990517 10.915116 10.774106 10.82796 10.786918 10.659683 10.832074 10.821517 10.905816 10.836985 10.840045
1367513_at 7.989922 8.841911 8.55197 7.855808 8.597384 8.3268175 8.414213 8.416798 8.320403 8.722101 8.558722 8.239901
1367514_at 8.013983 8.144508 8.102235 7.9868393 8.131402 7.9983654 8.079927 8.313925 8.180352 8.149944 8.173138 8.074084
1367515_at 7.387051 7.879339 7.4900227 7.5131454 8.0166445 7.936257 7.7044597 7.8985376 7.4080777 7.5179057 7.982734 7.6429625
1367516_at 9.23486 9.149143 9.24295 9.237186 9.150792 9.333771 9.287246 9.411007 9.260829 9.580104 9.402379 9.604567
1367517_at 7.681937 7.898449 7.769703 7.670228 7.5990086 7.7730274 7.751285 7.8992586 7.60864 7.8165846 8.022497 7.630357
1367518_at 8.541022 8.737806 8.732176 8.6428795 8.683386 8.567907 8.56977 8.793443 8.565651 8.959868 8.748796 8.700449
1367519_at 8.723877 8.670049 8.605123 8.607917 8.691388 8.73297 8.385439 8.79085 8.570979 8.596151 8.640753 8.78024
1367520_at 9.9825735 9.945565 10.083188 9.984291 10.063855 10.006088 10.038615 9.938605 9.982331 10.093486 10.079899 10.242295
1367521_at 6.675212 7.417014 6.8612194 7.087942 7.6411257 7.4715343 6.967288 7.5666504 7.4860816 7.229588 7.8604136 7.867896
1367522_at 9.341018 9.39135 9.203929 9.606382 9.392823 9.397756 9.601129 9.70477 9.310101 9.8115225 9.497604 9.515737
1367523_at 8.733872 8.753103 8.88397 8.816289 8.806857 8.6475315 8.771529 8.883663 8.681134 8.870032 8.765158 8.709059
1367524_at 7.3460674 7.224149 7.3577695 7.3820844 7.3110676 7.3236966 7.4587245 7.5436254 7.3892846 7.32468 7.6887164 7.332813
1367525_at 9.251675 9.19986 9.174058 9.555448 9.433037 9.541666 9.527096 9.596538 9.460082 9.891253 9.561672 9.790013
1367526_at 9.036946 9.0136385 9.140518 9.363408 9.247398 9.181171 9.302137 9.294115 9.375888 9.634586 9.3143425 9.530515
1367527_at 8.528061 8.295751 8.3733015 8.199802 8.303479 8.218433 7.9016743 8.119255 8.029424 8.013308 7.971493 7.7182145
1367528_at 9.113667 9.188684 8.957658 9.076013 9.063118 9.061392 8.896468 8.991738 8.9159565 8.988253 9.107583 9.076165
1367529_at 9.082643 9.209344 9.083716 9.300828 9.248321 9.418179 9.273985 9.482367 9.512736 9.4327545 9.355188 9.511534
1367530_at 7.751097 7.764619 7.708285 7.5471926 7.595307 7.974556 7.5755305 7.713672 7.6377344 7.545476 7.8522367 7.664167
1367531_at 10.909928 10.846946 10.838861 10.918634 10.887032 10.912123 10.894062 11.0763 10.847981 11.066081 10.928899 11.101021
1367532_at 11.246667 11.261183 11.1553755 11.121985 11.093237 11.201152 11.016648 11.174535 10.965805 11.201058 11.025291 11.234273
1367533_at 8.528061 8.710286 8.628166 8.905468 8.956835 8.825508 9.005003 9.038799 9.063724 9.312472 9.031229 9.073207
1367534_at 7.17134 7.395205 7.4272175 7.1258955 7.6392903 7.7368317 7.308279 7.36109 7.383089 7.2402916 7.2436624 7.278939
1367535_at 8.776473 8.745364 8.67447 8.905491 8.732808 8.851918 8.967162 8.747781 8.8195 9.012011 9.030717 8.881327
1367536_at 7.843853 7.948584 8.0005455 8.045153 8.0683365 7.982179 7.915465 7.9531746 7.9411187 8.326735 8.177172 7.9996595
1367537_at 7.931138 7.976788 7.9533496 8.0648365 7.99341 8.137835 7.9887886 8.112446 7.724441 7.9171147 7.938951 7.851793
1367538_at 6.7116537 7.2105117 6.9830008 7.205743 7.1026607 7.0461683 6.9426546 7.068373 6.8411856 7.00815 7.2226596 6.9763327
1367539_at 8.46759 8.348905 8.539752 8.5700245 8.759769 8.768455 8.582918 8.621732 8.229678 8.310324 8.28951 8.338042
1367540_at 7.4380956 7.881908 7.897602 7.9333906 8.003157 8.128189 8.262424 8.292669 8.333228 8.370841 8.608725 8.14281
1367541_at 7.773536 7.972824 8.133835 8.240082 8.273466 8.505078 8.41091 8.386103 8.245279 8.275743 8.068676 8.211696
1367542_at 8.282328 8.160481 7.9634957 7.973049 8.205435 7.974655 7.872728 7.9258695 7.7252207 7.7439356 7.8965297 7.907465
1367543_at 8.723494 8.980273 8.877066 8.833845 8.550866 8.742248 8.831827 8.722137 8.651876 8.67848 8.67321 8.746397
1367544_at 6.7350016 7.052079 6.972705 6.669451 7.4069724 6.9146886 6.9061885 7.055579 6.692678 6.782111 6.6761317 6.7068877
1367545_at 7.2707834 7.262357 7.3608704 6.8319783 7.5347924 7.5891013 7.153177 7.4879704 7.28321 6.887963 7.0966954 7.13971
1367546_at 10.662072 10.451317 10.223015 10.583097 10.677897 10.451177 11.1018505 10.660799 10.743162 11.346924 11.545979 10.9044485
1367547_at 8.107927 8.086052 8.047245 7.9914627 7.861219 8.0591345 7.955839 7.9484844 7.752996 7.5043983 7.9588075 7.612935
1367548_at 8.821257 8.74045 8.665452 8.512957 8.604934 8.688224 8.455917 8.530041 8.317664 8.355098 8.464962 8.594604
1367549_a_at 10.795876 10.881872 10.785572 10.719716 10.788237 10.6481695 10.597339 10.698412 10.69723 10.690586 10.764606 10.63861
1367550_a_at 8.620559 9.218364 8.759206 8.555701 8.895948 9.080785 8.728696 9.223837 8.535955 9.113852 9.232542 9.027658
1367551_a_at 9.259974 9.488641 9.371172 9.396051 9.330303 9.338078 9.068726 9.313898 9.01468 9.354168 9.1148405 9.330228
1367552_at 4.3213596 4.539411 4.341819 4.3249288 4.383947 4.167164 4.3782024 4.218074 4.4920473 4.3353353 4.2972164 4.389798
1367553_x_at 12.00084 12.068833 12.095612 11.906305 12.008591 12.161512 11.752741 11.917882 11.232174 11.959291 11.234628 11.585785
1367554_at 3.9173617 4.268695 4.1811123 4.2805243 3.9758582 3.8624358 4.1371107 3.8337862 4.0465517 4.1338224 3.8513126 4.0370674
1367555_at 14.718243 14.718243 14.72809 14.763247 14.728162 14.711446 14.711564 14.72809 14.74988 14.750815 14.738573 14.706835
1367556_s_at 14.638504 14.547753 14.570789 14.624589 14.55469 14.596167 14.61807 14.629152 14.614872 14.670177 14.55469 14.573405
1367557_s_at 12.813614 12.996219 13.081399 12.77175 12.923501 12.808424 12.940497 12.802926 12.87382 13.122653 13.048199 12.870374
1367558_x_at 3.070484 3.1021175 3.1662304 3.2144437 3.077064 3.1563556 3.1542478 3.2324924 3.2658808 3.1239822 3.172534 3.2358804
1367559_at 12.862816 12.987285 12.982354 13.009077 13.057715 13.040957 13.110603 13.175368 13.032292 13.47469 13.477888 13.612788
1367560_at 12.188228 12.133383 12.130854 12.15887 12.14421 11.982865 12.039996 11.976674 12.076937 12.258779 12.208524 12.208505
1367561_at 12.454429 12.479435 12.519632 12.430213 12.54387 12.435324 12.502298 12.55453 12.501245 12.617106 12.657633 12.682534
1367562_at 8.479947 8.582257 8.584846 8.679835 8.675123 8.975796 8.333241 8.785037 8.561633 8.657973 7.843395 8.271871
1367563_at 8.449698 8.503483 8.462606 8.258341 8.51791 8.534981 8.2992325 8.503781 8.183208 8.457601 8.038949 8.52687
1367564_at 6.2427626 5.886752 6.030723 5.818891 5.9151115 5.8825817 5.941983 5.8540907 6.289832 5.8492227 5.9169817 5.9583435
1367565_a_at 13.759684 13.7983885 13.870351 13.7993145 13.84141 13.859115 13.874478 13.822366 13.805195 13.994491 13.861876 13.896729
1367566_at 4.574519 4.095192 3.913542 3.965475 3.94052 4.06046 3.9052672 3.9304082 4.190797 4.0472 3.9440832 4.2471666
1367567_at 11.867359 11.941292 12.070078 12.070492 12.185001 11.989389 11.981521 11.995552 11.978471 12.163945 12.25589 12.16652
1367568_a_at 8.834288 9.181852 9.147242 8.8612 9.044638 8.770425 9.263333 8.650188 8.631445 8.7539835 8.940356 8.98819
1367569_at 12.093471 11.87577 11.8911915 11.969127 11.840262 11.714875 11.753961 11.609375 11.758397 11.948964 11.947239 11.958202
1367570_at 6.617393 6.828413 7.1200776 6.815046 6.415497 6.557133 6.972663 6.77979 6.551608 7.0371323 7.180382 6.6843314
1367571_a_at 5.3198557 5.374157 5.218527 5.118332 4.983347 5.1412354 5.3097887 5.114003 5.4283266 5.450609 4.868552 4.795989
1367572_at 5.107321 4.695141 5.1135907 5.021989 5.068157 5.02288 4.9852123 5.1382546 5.3494945 5.124843 5.171008 5.021044
1367573_at 12.315523 12.412704 12.348758 12.411129 12.374837 12.262467 12.314995 12.3942995 12.385854 12.501607 12.51497 12.488313
1367574_at 8.27502 8.319849 8.369147 8.297499 8.266835 8.424975 8.374866 8.389963 8.337743 8.228006 7.982857 8.377787
1367575_at 11.579038 11.713982 11.8241625 11.603842 11.442456 11.22161 11.28571 11.269307 11.574553 11.309628 11.300415 11.180886
1367576_at 13.746962 13.691222 13.756951 13.655261 13.798292 13.688642 13.533931 13.457165 13.461689 12.956358 12.823978 13.317742
1367577_at 7.2418284 7.263681 7.3253946 7.264866 6.971356 6.7422047 6.3588634 6.780731 6.319275 7.0231023 7.0795827 5.717025
1367578_at 10.219449 10.438501 10.468312 10.480468 10.261371 10.253357 10.359426 10.357642 10.401197 10.729433 10.51817 10.588042
1367579_a_at 11.162677 11.224338 11.084962 11.101851 11.289392 11.207825 11.152828 11.3171425 10.996326 11.611754 11.62327 11.650662
1367580_at 11.45512 11.4662075 11.411416 11.501424 11.399722 11.194691 11.404945 11.39283 11.539374 11.64915 11.636313 11.502367
1367581_a_at 6.01108 5.829244 6.606514 5.796088 6.1218305 5.750155 6.573624 6.6635056 5.978736 6.757267 6.737249 5.933958
1367582_at 11.677908 11.774995 11.718327 11.802929 11.808319 11.691689 11.68897 11.684524 11.739479 11.854129 11.811871 11.797923
1367583_at 13.377588 13.325549 13.454533 13.266214 13.337364 13.454533 13.368887 13.293583 13.162876 13.247659 13.279478 13.323458
1367584_at 8.045363 8.214323 8.084484 8.412779 8.434964 8.050781 7.905787 8.271494 8.210093 8.245526 7.853549 8.2783785
1367585_a_at 10.908437 11.19059 11.060791 10.867687 10.810833 10.818416 10.607227 10.584199 10.780397 10.417928 10.323681 10.313238
1367586_at 12.835205 12.951549 12.925737 12.960774 12.920855 12.952448 13.0710335 13.066111 13.1835575 13.258045 13.1214695 13.185492
1367587_at 3.3608022 3.2427106 3.3836 3.1468105 3.2860608 3.5513625 3.437408 3.3919036 3.4564764 3.4889193 3.4393964 3.3304753
1367588_a_at 11.304023 11.450126 11.277958 11.159045 11.305698 11.298939 11.021344 11.221949 10.97312 11.136964 11.172997 11.415021
1367589_at 9.646661 9.834173 9.69002 9.724541 9.700495 9.675858 9.81279 9.830107 9.974078 10.3672085 10.036467 10.156231
1367590_at 10.783519 11.010389 10.938523 10.982387 11.111936 10.981443 11.321025 11.354762 11.44232 11.844732 11.788176 11.697696
1367591_at 10.221104 10.331273 10.215951 10.285548 10.353855 10.30574 10.289565 10.17349 10.307163 10.4336195 10.284832 10.417354
1367592_at 3.580525 3.5235457 3.2980022 3.3170598 3.3345847 3.1925366 3.582129 3.5173805 3.3930554 3.5892224 3.4803007 3.339454
1367593_at 8.068983 7.875616 8.190064 8.037881 8.422092 7.9812593 8.014999 7.538993 7.8831005 7.388517 7.5979753 7.5819235
1367594_at 9.028828 8.819239 8.811153 8.981703 8.945145 9.128821 9.047163 8.987486 9.17046 8.785522 8.787447 8.814497
1367595_s_at 13.774387 13.687234 13.709483 13.686081 13.672219 13.70812 13.682171 13.688618 13.651472 13.749613 13.694243 13.704136
1367596_at 12.097451 12.170081 12.118792 12.143244 12.156492 12.037215 12.052499 11.969356 11.97261 12.091223 12.069497 12.195312
1367597_at 12.057946 12.013865 11.968644 12.094788 12.072247 11.962646 12.02066 12.0611105 11.972238 12.216227 12.198101 12.338954
1367598_at 14.103926 14.173988 14.092448 14.116168 14.052672 14.079855 14.105772 14.090012 14.098088 14.131807 14.10621 14.1337185
1367599_at 12.051662 12.205325 12.270619 11.957338 12.150171 11.840311 11.987065 11.833858 11.850692 12.051577 11.993753 11.993982
1367600_at 5.0614634 5.0520997 5.2735014 5.5904694 5.4132805 5.250769 5.190875 5.3651075 5.2425385 5.46996 5.2433414 5.4223843
1367601_at 8.505444 8.270823 8.199165 8.276682 8.387491 8.39991 8.6748295 8.81312 8.177732 8.165495 9.222788 7.681472
1367602_at 9.761626 9.615698 9.63807 9.526134 9.633932 9.502244 9.913715 10.079757 9.56956 9.160496 10.578565 8.845727
1367603_at 11.162941 11.190812 11.299204 11.303474 11.411261 11.24062 11.642707 11.45859 11.552281 11.647781 11.655789 11.534428
1367604_at 11.447519 11.255226 11.176691 11.50522 11.364892 11.443894 11.503158 11.437199 11.428391 11.449058 11.441288 11.584099
1367605_at 11.007059 11.098885 11.049893 10.987432 10.967454 10.990328 10.860041 11.0347185 10.959326 11.173016 11.280535 10.98744
1367606_at 12.3049965 12.393717 12.381836 12.456085 12.465252 12.404919 12.333829 12.407381 12.376448 12.540905 12.591681 12.61754
1367607_at 12.597775 12.679721 12.687429 12.740817 12.67177 12.600412 12.650485 12.648885 12.664415 12.912503 12.765124 12.881037
1367608_at 5.672611 5.4813576 5.141161 5.173996 5.14589 5.2354155 5.1456337 5.24928 5.840144 5.2007017 5.193138 5.0582848
1367609_at 11.637721 12.099263 11.669469 12.078679 11.7864 11.6636505 11.754313 11.507638 11.227787 11.528948 11.531045 11.833313
1367610_at 12.400916 12.433918 12.391599 12.490508 12.490224 12.424797 12.434667 12.435936 12.373071 12.760194 12.600013 12.868986
1367611_at 5.4264154 4.8657722 4.653025 5.0331697 5.153695 4.9501314 5.0739555 4.3336306 5.0832496 5.240511 5.0056415 4.8383145
1367612_at 14.02909 14.009368 14.014525 14.0122385 14.147262 14.096377 14.026222 14.049375 14.020366 14.030827 14.015946 14.033051
1367613_at 13.001136 12.953035 12.910084 13.044682 12.951938 12.867179 12.96434 12.920535 12.931184 13.105245 12.959987 13.023731
1367614_at 7.588347 7.401867 7.6777673 7.073632 7.525096 7.477212 7.3351183 7.5455923 7.2185025 7.3176556 7.0261326 7.1962385
1367615_at 4.1512594 3.9997885 4.1588635 3.8977706 4.171754 4.4073 4.580084 4.063056 4.161499 4.1503463 4.018498 4.247167
1367616_at 4.5830946 4.347871 4.333992 4.2336855 4.4164066 4.3746843 4.582182 4.436899 4.3571696 4.1841264 4.1102133 4.200781
1367617_at 9.294081 9.426178 9.4334345 9.528833 9.1746235 9.429318 9.677291 9.706725 9.717496 10.258835 9.926184 10.012783
1367618_a_at 11.218129 11.13329 11.095315 11.187165 11.124056 11.138205 11.164491 11.217699 11.177787 11.299655 11.300831 11.326159
1367619_at 12.893169 12.76721 12.753655 12.716687 13.013204 12.935987 12.799765 12.985254 12.682154 12.873321 12.8433695 12.996176
1367620_at 12.7682905 12.810307 12.791063 12.848157 12.803239 12.764537 12.950831 12.833584 12.801944 13.040284 12.898147 12.980704
1367621_at 8.479964 8.62338 8.557391 8.799656 8.325239 8.39136 8.254976 8.402579 8.384481 8.695278 8.410931 8.6037
1367622_at 12.453144 12.368264 12.442188 12.392652 12.380025 12.184101 12.320383 12.281151 12.288834 12.578192 12.495615 12.393554
1367623_at 12.237542 12.16931 12.202886 12.199469 12.098898 12.092513 12.136652 12.08155 12.127634 12.341751 12.373167 12.275592
1367624_at 10.859923 10.6620245 10.86555 11.028255 11.099205 10.931906 11.389653 11.216243 11.133951 10.702033 10.947367 11.31363
1367625_at 13.24842 13.222794 13.163037 13.183359 13.195686 13.112459 13.099589 13.056597 12.968023 13.0249605 12.999693 12.991044
1367626_at 4.6431646 4.7587957 4.7858896 4.6449127 4.573045 4.6383963 4.776198 4.9970465 4.6464567 4.922792 4.6189036 4.841067
1367627_at 8.101053 8.249779 8.076375 7.949139 8.213708 8.177311 7.925583 8.038429 7.15621 7.30959 7.24277 7.1828175
1367628_at 6.137521 6.183037 6.5523534 6.1630573 5.92462 6.2739596 5.7152777 5.9424314 5.914103 5.678824 5.2912793 5.6822305
1367629_at 11.943625 12.038429 12.053576 11.999196 11.990457 11.846151 11.955578 11.974037 12.005015 12.2567215 12.088749 12.224428
1367630_at 12.353755 12.341452 12.376196 12.372173 12.442554 12.251133 12.246005 12.24146 12.162116 12.412697 12.350585 12.354899
1367631_at 5.7403 6.822541 5.797924 7.1159487 6.73439 6.6792955 6.2636337 7.79023 5.862423 6.2385907 7.232566 6.409464
1367632_at 10.090195 10.498886 10.235937 10.426363 10.471103 10.670606 11.339968 11.863157 10.590068 10.782767 11.0802355 11.358913
1367633_at 9.858703 9.931063 9.729433 10.20751 10.029753 9.967883 10.953339 11.498604 10.292024 10.534595 10.416086 10.996222
1367634_at 12.516804 12.483466 12.448452 12.555616 12.510557 12.442238 12.390125 12.418715 12.420049 12.5899725 12.533259 12.56774
1367635_at 12.806457 12.721422 12.714981 12.573611 12.720767 12.68523 12.5798235 12.504429 12.436849 12.632361 12.50791 12.683121
1367636_at 7.991773 7.9768586 7.964447 7.96023 8.193388 8.269 8.43331 8.254811 8.023219 8.31584 8.387085 8.236351
1367637_a_at 11.139936 11.235182 11.115565 10.976328 10.992432 10.979844 10.689704 10.978635 10.851447 10.710397 10.745712 10.9140215
1367638_at 9.632454 9.83557 9.798554 9.65209 9.589176 9.707227 9.765396 9.74658 9.760307 9.731393 9.692717 9.626712
1367639_a_at 12.586677 12.503676 12.780167 12.4897175 12.6221 12.472927 12.359087 12.403063 12.288126 12.45889 12.396356 12.383605
1367640_at 12.419439 12.503962 12.351696 12.560149 12.542319 12.498788 12.352856 12.342122 12.22898 12.517896 12.373199 12.5372505
1367641_at 13.436695 13.431363 13.4230585 13.325543 13.30594 13.287614 13.211743 13.240729 13.132995 13.134073 13.047941 13.253621
1367642_at 11.022561 10.950378 10.9409075 11.102627 11.24898 11.1808815 11.197848 11.239903 11.077005 11.352037 11.163812 11.398026
1367643_at 11.51495 11.572691 11.595107 11.386288 11.366923 11.250739 11.534829 11.406394 11.515346 11.7975645 11.588021 11.768597
1367644_at 7.419975 7.6695204 7.5756783 7.5175357 7.695398 7.997238 7.775026 7.941539 7.693749 7.859115 7.9268556 7.944252
1367645_at 12.754687 12.685154 12.707071 12.783934 12.759858 12.5852995 12.6669655 12.676611 12.65649 12.884892 12.860663 12.866221
1367646_at 12.177469 12.236465 12.281815 12.175489 12.046973 11.836299 11.768749 11.846676 11.814599 11.861001 11.930165 11.878068
1367647_at 14.115292 14.136773 14.12562 14.111513 14.087579 14.122319 14.111513 14.070453 14.100131 14.0469055 14.050986 14.050447
1367648_at 6.2107964 5.952637 5.8770475 6.00421 5.9617643 5.869449 6.7083573 7.220808 6.26582 7.9070606 7.327513 7.139479
1367649_at 6.5731163 6.6752048 6.8260756 6.754987 6.796409 6.8740892 6.712113 6.5431666 6.785627 7.253662 6.6667767 6.5224156
1367650_at 6.589218 6.809184 6.90465 6.680848 6.848231 6.9806123 6.3620157 7.0606713 6.649297 6.374531 6.4344378 6.627517
1367651_at 9.806469 10.234239 10.164768 9.926454 9.968218 9.944075 9.795205 9.8867855 9.675362 9.803116 9.6214905 9.79432
1367652_at 9.1174965 8.891804 9.068504 9.030174 9.464627 9.409109 9.715768 9.8087 9.228231 9.424799 9.540489 9.183931
1367653_a_at 12.1244135 12.213262 12.326929 12.028379 12.231985 12.212292 12.179987 12.058803 12.308426 12.267885 12.303792 12.253743
1367654_at 8.4774475 8.524621 8.0843525 8.341643 7.818764 7.8862343 8.634813 8.8067 8.265666 8.859438 8.81745 8.938662
1367655_at 8.02619 8.078556 8.015562 8.295798 8.143466 8.31653 8.445926 8.513209 8.148302 9.326445 8.765353 8.9314375
1367656_at 10.77215 10.792183 10.882977 10.798921 10.843814 10.825445 10.803551 10.891595 10.865734 10.907295 10.942479 10.917726
1367657_at 12.4718075 12.475046 12.202636 12.4000025 12.599298 12.428952 12.217579 12.570755 12.198849 12.45077 12.343087 12.493228
1367658_at 6.6259565 6.677586 6.6868634 6.1445203 6.4422474 6.438882 6.7582345 6.5616 6.3053794 6.129751 6.066747 6.7066383
1367659_s_at 11.259033 11.582993 11.227921 11.314507 10.962034 11.145118 11.1519165 11.079659 10.885257 11.58821 11.252068 11.643847
1367660_at 6.1546164 5.7821703 5.9925056 5.980749 5.9223876 6.127434 6.453963 6.64909 5.827216 6.4010124 5.8155975 5.978659
1367661_at 6.6827073 7.12807 7.1796412 6.8679285 6.5978675 6.7603717 6.552362 6.376856 6.500613 6.5453763 6.5459323 6.5038595
1367662_at 12.415462 12.4066 12.37733 12.352655 12.378701 12.261106 12.264314 12.328569 12.148247 12.357967 12.329506 12.240117
1367663_at 11.736237 11.78348 11.721972 11.942112 11.916565 11.82836 11.968895 12.003356 11.897685 12.122406 11.97933 12.086646
1367664_at 4.050888 4.270902 4.0181217 4.0954905 4.0807467 4.0255747 4.55756 4.119501 4.278129 4.6225066 4.154894 4.2194557
1367665_at 4.211521 4.0814366 4.180007 4.464943 4.1952252 4.305827 4.1397076 4.3910546 3.869162 4.1028357 4.069699 4.4221354
1367666_at 9.763623 9.970007 9.999437 9.987362 10.070672 10.057981 10.09035 10.269073 9.897266 10.045523 10.280667 10.249254
1367667_at 11.47266 11.909639 11.714806 11.9470215 11.583091 11.377265 12.512645 12.489812 12.23613 13.043407 12.750561 12.561178
1367668_a_at 6.3584723 6.1526484 6.499243 5.836732 6.79143 6.9958134 6.7709303 7.126133 6.504807 5.6471086 6.162135 6.5814347
1367669_a_at 9.864745 10.146484 10.339937 10.22546 10.407025 10.2283325 10.136227 10.307906 10.248706 10.413563 10.392699 10.331536
1367670_at 10.870191 10.654178 10.806088 10.865556 10.705979 10.658138 10.672246 10.515654 10.580372 10.869106 10.658377 10.65712
1367671_at 9.310819 9.436748 9.214849 9.2864685 9.376279 9.259146 9.408259 9.483355 9.386278 9.531977 9.543999 9.643033
1367672_at 11.864683 11.887739 11.940498 11.776823 11.912752 11.839255 11.629987 11.715013 11.616143 11.484958 11.58095 11.732737
1367673_at 11.110952 10.914251 10.783754 10.92787 11.084337 10.974234 10.923292 10.965482 10.7587595 11.412675 11.310503 11.719165
1367674_at 9.706464 9.679595 9.435483 9.749453 9.390899 9.384527 9.256211 9.527709 9.248158 9.321994 9.291752 9.463832
1367675_at 9.217023 9.339564 9.383732 9.130989 9.127482 8.97679 9.050165 9.00813 8.995473 9.12208 9.053211 8.961506
1367676_at 7.8305345 8.217482 7.8516874 8.466185 8.44227 8.30864 8.144055 8.133461 7.2433143 8.230118 8.019535 8.0512705
1367677_at 11.353356 11.670029 11.650765 11.685929 11.410907 11.378207 11.338954 11.6991005 11.261007 11.664423 11.563658 11.68036
1367678_at 11.105899 11.28832 11.141791 11.145923 11.169712 11.246737 11.199114 11.195313 11.08395 11.21595 10.848123 11.192205
1367679_at 9.925594 9.755446 9.705651 10.179971 9.939091 10.046897 9.612317 9.601243 9.188858 9.193639 9.098793 9.320646
1367680_at 12.222944 12.300345 12.169779 12.154413 12.026759 12.207705 12.031682 12.0406475 12.018946 12.221203 11.963848 12.236273
1367681_at 9.807342 9.880123 9.962769 10.019301 9.991906 9.980373 10.091065 9.965786 9.967643 10.184266 10.114566 10.250721
1367682_at 6.606125 6.4763684 6.462903 6.7223153 6.724624 6.4031343 6.5441732 6.7728467 6.8457007 6.4013186 6.5006313 6.447653
1367683_at 10.358246 10.234569 10.003024 10.154384 10.297145 10.322341 10.082127 10.697948 10.028938 10.4942665 10.31969 10.447017
1367684_at 4.5293026 4.2596927 4.398283 4.64525 3.931126 4.036969 4.0891905 4.071821 4.371551 4.419118 4.5313044 4.036205
1367685_at 12.207069 12.147099 12.123956 12.209818 12.242971 12.172667 12.059731 12.072726 11.863131 12.059903 12.072148 12.223852
1367686_at 12.138349 12.063945 12.002285 11.88093 12.000389 11.996607 11.863951 11.939283 11.891385 11.682564 11.790521 12.07164
1367687_a_at 8.644262 8.498362 8.508905 8.607471 8.5775 8.738307 8.625289 8.952523 8.480256 9.143185 8.579569 9.141439
1367688_at 8.360953 8.586656 8.471257 8.524501 8.501549 8.617233 8.526924 8.729758 8.594798 9.058134 8.812589 8.977675
1367689_a_at 7.614685 7.80479 8.9843445 8.106298 8.274393 8.222192 7.8329597 7.812403 7.6095104 7.5251565 7.859867 8.640533
1367690_at 11.546751 11.622931 11.489059 11.5585375 11.5953245 11.480342 11.475414 11.467189 11.484307 11.406573 11.414478 11.425664
1367691_at 10.791801 11.538659 11.323795 11.344677 11.427207 11.372203 11.328498 11.386832 11.306785 11.13184 11.07015 11.364411
1367692_at 4.03051 3.8215468 3.7697737 3.972276 4.052505 3.7570312 3.9256895 4.0283275 4.3282833 3.9962342 3.6359842 3.8706586
1367693_at 9.723433 10.160288 9.960845 9.95258 10.206668 10.019029 10.020691 10.115698 10.152435 10.228338 10.299722 10.248356
1367694_at 11.254928 11.206236 11.318158 11.248681 11.137731 11.207342 11.259456 11.188871 11.064081 11.458496 11.26198 11.408502
1367695_at 12.323467 12.067505 12.29679 12.346938 12.352047 12.302448 12.264266 12.371147 12.282416 12.224418 12.391614 12.330307
1367696_at 7.8860726 7.939988 8.102937 7.9609866 7.810652 7.801648 7.9474807 8.218466 7.856756 7.9386215 7.754508 7.7366033
1367697_at 10.153491 10.296146 10.44253 10.17383 10.273722 10.260609 10.181448 10.039467 10.14594 9.846084 10.062944 10.299914
1367698_a_at 9.213493 9.177937 9.244726 9.074493 9.298125 9.226162 9.09574 9.44943 9.11561 9.1435585 8.931528 9.255224
1367699_at 6.657432 6.7541823 6.867119 6.8795586 6.7752085 6.777538 6.9596114 6.9198112 7.0287447 6.901551 7.063425 6.8493595
1367700_at 4.31354 4.080456 4.132913 4.1704135 3.885786 4.1526136 3.7109976 4.035616 4.132024 4.263122 4.1133504 4.135787
1367701_at 6.749733 6.6409764 7.0316 6.4031 6.518123 6.8120155 6.455713 6.554147 6.362502 6.0579686 6.2581887 6.444611
1367702_at 12.650573 12.593596 12.584646 12.60814 12.490372 12.648818 12.572809 12.630283 12.478216 12.550467 12.508786 12.643393
1367703_at 4.060259 4.2385273 3.9467208 4.048098 3.833843 3.9736302 3.9220443 3.9147453 4.2138042 4.1110897 4.108612 3.8422332
1367704_at 8.863308 8.620566 8.6898575 8.84352 8.729692 8.573459 8.862415 8.655199 8.989351 8.750848 8.891945 8.9634695
1367705_at 8.464102 9.055142 9.012643 8.81834 8.918728 8.624687 8.691836 8.732362 8.559712 8.582304 8.242949 8.301699
1367706_at 11.158963 11.094109 11.138309 11.1612835 11.056915 10.948814 11.14191 11.0562525 11.046136 11.223161 11.292727 11.184298
1367707_at 8.964978 9.829284 9.826017 8.809643 9.303146 8.666455 8.935994 8.563725 9.1621 8.346496 8.49746 7.7197323
1367708_a_at 10.586826 11.254486 11.165495 10.770821 11.063408 10.611073 10.9680195 10.693443 11.123018 10.192444 10.671751 9.791967
1367709_at 9.649969 9.452392 8.867137 8.347378 8.340504 8.269113 8.250292 8.443913 8.116868 8.231062 8.201201 8.257343
1367710_at 10.412539 10.275431 10.525062 10.757013 10.661798 10.546849 10.818744 10.929238 10.976334 10.9539175 11.05959 10.859848
1367711_at 11.175587 11.371319 11.165947 11.193905 11.171707 11.083498 11.276729 11.527937 11.349332 11.684578 11.570573 11.602254
1367712_at 6.181827 6.372205 6.491909 6.189768 6.434694 6.184724 6.5684943 6.3199553 5.964371 5.983323 6.262209 6.1391964
1367713_at 9.41779 9.675716 9.279924 9.631286 9.726032 9.49685 9.710389 9.903007 9.735386 9.915963 10.118525 9.998845
1367714_at 7.638473 7.847903 7.397132 7.871851 7.93026 7.8703527 7.719714 7.8608136 8.2446575 8.81518 8.054762 8.146757
1367715_at 10.374272 10.489969 10.169955 10.270069 10.116278 10.33545 10.270489 10.351338 10.105946 10.539594 10.385786 10.19831
1367716_at 8.41136 8.757948 8.501686 8.420124 8.470699 8.524061 8.405491 8.624565 8.526909 8.682646 8.532753 8.716965
1367717_at 12.468807 12.389335 12.40563 12.291979 12.313084 12.33135 12.0758 12.121091 12.06123 12.152428 12.069061 12.192344
1367718_at 9.232584 9.216534 8.949936 9.388282 9.237825 9.168716 9.216709 9.488189 9.249923 9.645008 9.517256 9.488974
1367719_at 9.816156 9.958421 9.746982 9.889369 9.807483 9.875813 9.937241 9.873952 9.78888 9.690153 9.689318 9.766877
1367720_at 11.36936 11.057588 11.27236 11.572587 11.375576 11.544956 11.582049 11.637469 11.4585705 11.627779 11.591928 11.6209135
1367721_at 11.147937 11.402856 11.277037 11.334486 11.100516 11.244911 11.209837 11.416023 11.1031475 11.142465 11.836231 11.63753
1367722_at 6.8679643 7.066028 7.1332316 6.94461 6.9339337 7.0235972 6.9653907 7.1664357 6.8729277 7.2423544 6.960547 6.9294086
1367723_a_at 8.04911 8.3457775 8.275421 7.9180865 8.239532 8.144559 7.8376846 8.130491 7.5464582 7.464643 7.7226067 7.6080713
1367724_a_at 10.394106 10.482582 10.44894 10.8209305 10.561061 10.427949 10.792211 10.848621 10.837437 11.116254 11.072088 11.160161
1367725_at 7.743265 8.01609 8.049952 7.976161 8.020027 8.373575 7.082876 7.8372893 7.686238 7.075106 8.117195 7.852966
1367726_at 6.4379325 6.642228 6.549661 6.5208583 6.381407 6.5206876 6.4397106 6.388833 6.240427 6.407418 6.7531376 6.3577113
1367727_at 8.051699 8.158175 8.1397085 8.130045 8.148419 8.092315 8.243849 8.141682 8.10308 7.6894503 7.987074 8.035497
1367728_at 7.6630993 7.728518 7.841916 7.700164 7.927898 7.751837 7.657847 8.040792 7.7014036 7.7663484 7.717407 7.9754415
1367729_at 12.106782 11.775313 12.050582 11.991721 11.308508 11.80542 11.781352 11.98665 11.787669 10.664125 12.259057 11.113142
1367730_at 9.7333975 9.900979 9.894277 9.617973 9.9189825 9.799534 9.4895735 9.739719 9.596347 9.463368 9.4939995 9.688034
1367731_at 8.156687 8.254482 8.09289 8.002246 7.877731 7.8863573 8.110595 8.032074 7.9368124 8.056264 7.8502326 8.175098
1367732_at 8.853929 9.177054 9.119986 8.842926 9.006708 8.962176 8.884536 9.115932 8.882024 9.183687 9.059049 9.107897
1367733_at 6.427606 7.4240007 8.10934 7.2252874 7.995108 7.258871 9.38611 10.099199 9.533861 11.994425 11.531363 12.011659
1367734_at 7.8140206 8.015355 8.299573 7.930505 7.935413 7.9740453 7.693091 8.113107 7.707894 7.718364 7.666195 8.03583
1367735_at 11.691922 12.126673 11.790026 11.854025 11.798693 11.972857 11.854674 11.666539 11.701723 11.775304 11.582259 12.052835
1367736_at 9.947748 9.952419 9.867861 10.005823 9.677729 9.793513 9.879447 9.716311 9.727111 10.353736 10.066976 10.133088
1367737_at 10.62812 10.788973 10.819111 10.746914 10.716531 10.6865425 10.673001 10.570225 10.520605 10.555549 10.315193 10.765758
1367738_at 7.1096087 7.1416264 7.028525 7.2571087 6.5321083 7.1188917 6.880014 7.1714783 6.730451 6.3071437 6.5626616 6.6196413
1367739_at 4.3813686 4.2209063 3.978901 4.148393 4.249295 4.347973 4.3265615 4.03297 4.058955 4.1676407 4.4009 4.1040945
1367740_at 6.4962234 6.3850036 6.2020597 6.3837385 6.3075476 6.3540263 6.1485496 6.39419 6.278819 6.4077234 6.360174 6.1685677
1367741_at 9.464137 9.891819 10.677003 9.627442 10.605731 10.346723 9.843079 10.052627 10.16803 9.722808 9.819138 10.503053
1367742_at 5.5498714 5.053802 5.009491 5.636532 5.67976 5.201713 5.96537 5.6570826 5.5352416 5.6979012 5.684936 5.9662127
1367743_at 6.6840816 7.2281337 6.460183 7.2535133 7.404164 7.470825 7.1252666 7.3905487 7.106061 7.322441 7.2376127 7.5923405
1367744_at 6.0361295 6.5126987 6.2599616 6.196888 5.8730507 5.7043037 5.719285 5.823835 5.706988 5.675887 5.501005 5.6762743
1367745_at 8.632371 8.701614 8.605295 8.867279 8.675013 8.969851 8.984638 8.948054 8.919128 8.911947 8.812589 8.957704
1367746_a_at 8.438076 8.596792 8.546684 8.51178 8.65292 8.678148 8.419479 8.320406 8.426245 8.312313 8.393576 8.563519
1367747_at 8.297407 8.28965 8.344292 8.160048 8.032644 8.0664425 8.142 7.904214 7.880816 8.128828 8.100651 8.037643
1367748_at 9.43512 9.37215 9.539656 9.508691 9.656293 9.437042 9.556541 9.397233 9.442357 9.333156 9.211931 9.302055
1367749_at 3.3189304 3.4261022 3.6805573 3.7794998 3.2878585 3.4643538 3.2522204 3.4305017 3.1254735 3.6102343 3.2953413 3.24586
1367750_at 9.344869 9.433966 9.423759 9.641185 9.771795 9.723864 9.897136 10.012804 9.940738 10.224148 9.911157 9.989217
1367751_at 8.106129 8.277999 8.160264 8.051618 8.247055 7.9849806 7.8544874 7.6731024 8.095654 8.332885 8.184784 8.087598
1367752_at 8.828862 8.8631735 8.642115 8.592029 8.841405 8.752519 8.599299 8.665893 8.34506 8.485101 7.9634776 8.280639
1367753_at 7.519166 8.007216 7.7017517 7.3990803 7.611625 7.899585 7.744707 7.9380283 7.616769 7.377039 7.7690535 7.7954617
1367754_s_at 10.854506 10.729498 10.902888 10.895701 10.716541 10.750589 10.781658 10.875289 10.828166 11.229946 11.158737 11.1057
1367755_at 13.564586 13.571899 13.592624 13.368695 13.403002 13.520531 13.183555 13.1970005 13.229669 12.718666 12.873354 12.672361
1367756_at 9.681033 9.878586 9.607181 9.71298 9.565699 9.873466 9.564256 9.64266 9.74311 9.484658 9.41981 9.575388
1367757_at 12.236081 12.259719 12.145543 12.365393 12.253859 12.309711 12.318397 12.223674 12.246829 12.460047 12.440324 12.510028
1367758_at 8.334378 8.187846 8.362495 8.863463 8.773266 8.7837925 9.0965805 9.403508 8.80225 9.743537 9.489994 9.184383
1367759_at 8.818291 8.9237795 8.427692 8.25737 7.979186 8.343798 8.100377 8.358958 7.8522787 8.190866 7.6450796 8.350581
1367760_at 8.485223 8.713411 8.523087 8.439195 8.52675 8.37091 8.295322 8.563995 8.2017 8.367276 8.351813 8.557199
1367761_at 8.122477 8.078605 7.8692575 8.258341 8.043863 8.327806 8.414302 8.293558 8.285713 8.337543 8.132124 8.05472
1367762_at 5.072301 4.91068 4.8545218 4.834234 4.7119803 4.80834 4.8709364 4.7728014 4.8976383 5.040785 4.7924366 4.8461723
1367763_at 11.146552 11.146912 11.247839 11.495366 11.221314 11.218311 11.244593 11.522655 11.448561 11.679386 11.279587 11.478186
1367764_at 8.414469 8.446568 8.737595 8.5967245 8.803152 8.5653925 8.596834 8.660618 8.751351 8.801968 8.934315 9.352867
1367765_at 9.050984 10.334611 9.820206 9.516841 9.997562 10.016654 10.418009 10.8319235 10.72058 10.408325 10.918228 11.141471
1367766_at 10.820277 10.90499 10.795615 11.071259 11.205813 11.026735 11.169911 11.205561 11.11131 11.618143 11.524746 11.569812
1367767_at 10.621945 10.808035 10.667175 10.924681 10.807478 10.825298 10.741516 10.714411 10.800284 10.935034 10.64902 10.9272175
1367768_at 4.9831896 4.99222 5.446303 5.118332 4.972435 5.207081 5.075487 4.9516587 4.9150558 4.5588436 4.6189036 4.8278904
1367769_at 8.509533 8.722834 8.464975 8.956524 8.89205 8.760408 8.766546 8.944176 8.717279 8.772165 9.081898 8.922829
1367770_at 10.2299795 10.371726 10.208488 10.869866 10.694541 10.58456 10.783796 10.79601 10.679699 10.759362 10.745054 10.770514
1367771_at 8.742093 9.861293 10.0731945 9.427183 10.377331 9.522852 9.243508 10.670872 9.87467 8.908669 9.954301 9.785393
1367772_at 8.516382 8.48362 8.40993 8.189029 8.092172 8.069615 8.014822 8.139454 8.104762 8.057488 8.306666 8.088499
1367773_at 10.593399 10.744593 10.490933 10.627583 10.470386 10.697607 10.640601 10.687664 10.504696 10.637602 10.5742655 10.622559
1367774_at 13.183785 13.169828 13.272669 12.4846115 12.987776 12.853837 12.737582 12.693224 12.317641 12.750573 12.719536 12.935636
1367775_at 12.408633 12.219749 12.36029 12.394559 12.651324 12.258063 12.498365 11.625545 11.942355 12.261662 11.409403 12.326965
1367776_at 6.358785 7.4285855 6.057992 6.35197 7.31147 6.1951165 6.182753 5.975292 5.220773 6.7236633 5.7516727 5.379111
1367777_at 11.4991865 11.538686 11.359531 11.221459 11.20877 11.279436 11.257047 11.173512 10.985813 10.847515 10.815486 11.394147
1367778_at 9.57398 9.553226 9.268707 9.331053 9.501518 9.721954 9.388985 9.392326 9.259762 9.568489 9.356289 9.590912
1367779_at 6.584225 6.4376836 6.4328623 6.4743996 6.5284758 6.535325 6.4274917 6.762776 6.812261 6.397857 6.469155 6.4858446
1367780_at 7.088988 7.3666964 7.1562448 7.2374563 7.547621 6.8127947 6.884267 6.8258705 6.4249496 6.8345404 6.5648713 6.821619
1367781_at 3.5395434 3.5842185 3.6443546 3.4387636 3.3292387 3.3797815 3.6201253 3.4648595 3.3475587 3.4501731 3.3932855 3.6052325
1367782_at 4.3505373 4.1567254 3.9925928 4.5391617 4.2458816 4.2129803 4.3799095 4.438646 4.570222 4.092429 4.239134 4.298411
1367783_at 11.75007 11.808634 11.795256 11.781584 11.676776 11.919521 11.705106 11.625734 11.6208515 11.347017 11.512892 11.348218
1367784_a_at 12.998833 12.953783 12.959432 13.042564 12.919037 12.99771 13.007306 13.02455 12.900314 13.251991 13.190499 13.14213
1367785_at 4.4646916 4.781419 4.758647 4.743568 4.574232 4.224013 5.0933824 4.512334 4.4941607 4.3268275 5.0021005 4.3614907
1367786_at 10.342622 10.455418 10.28736 10.9774065 10.860212 10.881298 11.122025 11.249944 11.328075 11.032468 11.394011 10.899703
1367787_at 5.3169146 5.729064 5.4633403 6.140725 5.8477216 5.8418193 6.5242763 6.1405897 6.057657 7.003084 6.681399 6.5614867
1367788_at 8.086831 7.995728 8.0843525 7.795443 8.133894 7.9881744 7.940396 7.8521643 7.897931 7.9951086 7.967156 7.747143
1367789_at 7.5309873 7.698195 7.826479 7.3053675 7.6137533 7.8644366 7.387969 7.3859763 7.1597824 7.1481123 7.449828 7.3084598
1367790_at 9.932561 9.985442 9.966094 9.798827 9.980278 9.907856 9.837791 9.830094 9.808527 9.917493 9.775979 9.569399
1367791_at 7.0699563 7.2071834 7.1673627 7.3535295 7.251648 6.9495554 7.109473 7.3507137 7.1457644 7.1967154 6.8658156 7.1540275
1367792_at 3.9657888 3.9447014 3.9675636 3.955247 3.725407 3.9240608 4.0086203 4.0951247 4.130104 4.348793 3.870824 3.8983047
1367793_at 13.11822 13.070153 13.132134 12.975694 13.034112 13.005686 13.060595 13.024425 13.031624 13.116263 13.17325 13.016572
1367794_at 6.68153 6.3479795 5.7413263 7.8057475 7.0569973 7.54829 10.491264 10.882108 10.71754 12.206157 10.823776 11.828389
1367795_at 7.198458 8.20295 7.5235834 8.619831 8.207415 8.260246 8.44459 9.124164 8.237759 8.679952 8.813308 8.137345
1367796_at 8.486624 8.556074 8.6863785 8.450452 8.350222 8.408552 8.22914 8.332797 8.158403 8.707563 8.33213 8.491225
1367797_at 6.9728084 7.202465 6.970395 6.672904 6.756044 6.9856424 6.6043324 6.7513585 6.6139717 6.848242 7.0551825 6.722408
1367798_at 12.268503 12.269981 12.255745 12.315612 12.432353 12.395016 12.418175 12.410103 12.440753 12.515371 12.56659 12.624969
1367799_at 5.560734 5.258157 5.3941584 4.947288 5.0470114 5.052459 5.1913605 5.116876 5.1717196 5.034153 5.1482253 5.487571
1367800_at 6.270941 6.1745815 6.1045904 6.1126065 6.1182404 6.237632 5.914771 5.9808893 6.012325 5.822535 5.854888 6.1934543
1367801_at 9.476804 9.407173 9.312636 9.365527 9.293637 9.515708 9.296133 9.3121605 9.153852 9.374191 9.29775 9.245975
1367802_at 9.318214 9.8406 8.791933 8.63706 8.472538 9.568284 9.407993 8.80847 8.605967 8.427865 8.12423 8.445808
1367803_at 6.5312815 6.5235963 6.490285 6.885201 7.067202 6.612146 6.677065 6.941819 6.3112936 6.5166764 6.9419303 6.7156096
1367804_at 12.839817 12.6559305 12.85802 12.684642 12.756202 12.80714 12.759873 12.540893 12.441949 12.438118 12.473688 12.437779
1367805_at 5.0082603 4.72127 4.768349 5.1502523 4.6378508 4.8098736 4.900903 4.934858 4.868468 4.7044163 4.538119 4.779992
1367806_at 5.3555965 5.2102213 5.2128944 5.325334 5.398489 5.1582413 5.3664603 5.2067375 5.649518 5.371195 5.2642884 5.275881
1367807_at 9.136749 9.327614 9.108336 9.000931 8.953457 9.049865 8.924646 8.874121 8.80167 8.637729 8.773899 8.666799
1367808_at 10.435072 10.606828 10.496163 10.557798 10.722373 10.529349 10.919774 10.815346 10.77386 11.22873 11.194813 11.23269
1367809_at 4.754926 4.569931 4.801722 4.397433 4.55801 4.715857 4.7631073 4.4706283 4.59623 4.81138 4.772347 4.427314
1367810_at 6.2376056 6.2418246 5.944021 5.876045 6.1078725 6.239314 5.9688296 5.9682755 5.9871926 5.7377095 5.8411374 5.7955713
1367811_at 5.2899976 5.465485 5.038215 5.225439 4.620642 5.3176503 5.5010467 4.7958126 4.7928762 5.0060515 5.33043 5.135923
1367812_at 7.604926 8.157537 7.4987826 7.853975 7.445506 7.460967 7.624997 7.853284 7.69775 8.098591 8.089709 7.432997
1367813_at 8.212333 8.401234 8.286757 8.340857 8.43469 8.318981 8.06182 8.756662 8.194599 8.2113905 7.9897 7.1497927
1367814_at 9.037893 8.694524 9.004623 8.55715 9.096117 8.796577 8.44214 8.61133 8.335267 8.116306 8.473752 8.202162
1367815_at 8.985767 8.97375 8.904863 9.329192 9.192024 9.137372 9.176583 9.343764 9.052021 9.543934 9.342593 9.714739
1367816_at 4.7514687 4.8654585 5.109805 4.723761 4.6887617 5.245242 5.087655 5.479699 5.2391796 4.517449 4.780615 5.228989
1367817_at 7.462794 7.618361 7.3026385 6.982798 7.3557897 7.299849 7.058555 7.4042478 7.1952634 7.070899 7.3094087 7.022206
1367818_at 9.13062 9.04402 9.193136 9.377845 9.486723 9.577766 9.714469 9.70904 9.829248 10.267906 10.096559 10.010833
1367819_at 12.066404 11.98011 11.884026 12.126073 12.06082 12.056832 12.031691 11.9919815 12.076612 12.097194 12.084597 12.031748
1367820_at 9.238222 9.376708 9.294701 9.452608 9.74077 9.583335 9.750543 9.887326 9.726047 10.082547 10.070879 9.929657
1367821_a_at 3.918077 3.7325656 3.5965679 4.0644107 3.8237371 3.5933151 3.7269964 3.367261 3.8735113 3.9648678 3.7953455 3.7773275
1367822_at 5.976598 5.4029703 5.3923645 5.736214 5.628211 5.509041 5.432598 5.6125703 5.902463 5.729677 5.6313515 5.558552
1367823_at 5.077703 5.459039 4.750638 4.800688 4.989866 4.9883175 4.720118 4.6975207 4.720629 5.099129 4.910597 4.7701406
1367824_at 8.999541 9.10813 8.9051285 9.054633 9.060646 8.923155 8.840677 8.938928 8.805865 9.221805 8.904983 9.009914
1367825_at 6.352228 6.303422 6.0278263 6.3826594 6.120762 6.354797 6.1494527 6.0190096 6.2816725 6.369227 6.00835 6.19075
1367826_at 10.385558 10.173807 9.891063 10.372179 10.1235695 10.547349 10.565772 10.079755 9.711171 10.429416 9.888435 10.239586
1367827_at 10.237257 10.189108 9.969372 10.084411 9.888892 9.989592 9.922536 10.029214 9.8976965 10.106638 10.012635 10.277286
1367828_at 9.572884 9.588075 9.544328 9.549729 9.448302 9.411733 9.176124 9.1033125 9.2902565 9.335299 9.025794 9.22342
1367829_at 11.269786 11.1494 11.289533 11.007549 11.042989 11.080334 10.611664 10.608465 10.553984 10.454048 10.468645 10.568821
1367830_a_at 8.13999 7.89715 7.6887593 8.423466 8.158672 8.267611 8.513547 8.631917 8.473694 8.787389 8.56525 8.702311
1367831_at 8.894894 9.067342 8.676536 9.337999 9.1690855 9.43371 9.585487 9.612145 9.626383 9.816441 9.945987 9.972016
1367832_at 10.992273 10.998808 11.0219345 10.749898 11.151861 11.12914 10.599482 11.007103 10.645426 10.158481 10.533744 10.473966
1367833_at 9.412279 9.721908 9.584549 9.439944 9.517231 9.370713 9.382501 9.664472 9.625672 9.672157 9.631302 9.5592785
1367834_at 8.073267 8.44195 8.123012 8.340593 8.365347 8.134375 8.235882 8.538441 8.458077 8.752195 8.810415 8.85898
1367835_at 5.6936593 5.909118 5.443502 5.6840644 5.400243 5.68373 5.5539317 5.3547664 5.6191354 5.5145016 5.201075 5.433505
1367836_at 9.140833 10.002568 10.128357 10.144567 9.443067 10.393923 9.589412 9.701967 10.272974 10.573872 9.789342 10.402816
1367837_at 9.828252 9.990975 9.893876 10.01859 10.0103445 10.111375 10.218987 10.341542 10.349163 10.506524 10.368512 10.505828
1367838_at 12.627206 12.361054 12.572709 12.88702 12.846023 13.063217 12.9464855 12.999127 13.077896 13.086556 13.192983 13.268088
1367839_at 10.719524 10.694268 10.653334 10.950415 10.827018 10.590995 11.523277 11.338178 11.171205 12.178826 11.919114 11.717761
1367840_at 8.375955 8.500448 8.486143 8.462797 8.4001465 8.411109 8.410906 8.501402 8.451439 8.724588 8.4467125 8.448427
1367841_a_at 3.5089417 3.455992 3.4498804 3.4329402 3.4465508 3.5644464 3.396252 3.4154458 3.655991 3.6409113 3.6724117 3.6022842
1367842_at 6.4714203 5.978183 6.056289 6.2284384 5.856986 6.00328 6.1769853 6.028167 6.0974975 6.4130206 6.0523534 6.202824
1367843_at 10.444389 10.688532 10.589286 10.604168 10.578778 10.6874275 10.546356 10.800717 10.631485 10.510044 10.564209 10.47448
1367844_at 9.074889 9.258426 9.16085 9.219744 9.027394 9.280863 9.251932 9.3517685 9.068595 9.215431 9.208674 9.197023
1367845_at 3.87061 3.739174 3.7192545 3.8977706 3.5187037 3.3317642 3.5677047 3.3028445 3.6086383 3.4916341 3.6323369 3.5004857
1367846_at 5.8153005 6.105704 6.6034584 5.8974648 6.1861625 5.688606 5.812846 5.401266 5.869396 5.7103314 5.402584 5.6420603
1367847_at 7.7045984 7.9799867 8.083088 5.8436975 7.3145905 6.7286687 5.635205 4.9284415 4.8113894 4.366363 4.676175 4.711415
1367848_at 8.073606 8.151513 7.9568343 8.235215 7.87967 8.021061 8.06106 8.456451 8.398964 8.378949 8.48801 8.363604
1367849_at 10.035243 9.6401825 9.764848 9.53395 9.580577 9.810047 9.528721 9.097099 9.026149 9.152032 9.136831 9.23758
1367850_at 8.06435 8.091249 8.3616705 8.336755 8.031152 8.101143 7.940976 8.285049 8.19691 8.122829 8.038949 8.006516
1367851_at 4.5768776 4.240876 4.1416283 4.1878614 4.131468 4.1690645 4.1695642 4.155987 4.0793676 4.220318 4.0359826 4.072996
1367852_s_at 4.7019315 4.6452465 4.4357567 4.895341 4.757149 4.816374 4.9141183 4.6626015 4.7812304 4.9969053 4.6480036 4.434386
1367853_at 7.8660684 8.013218 8.124451 7.737788 7.954 7.6618485 7.9631743 7.886242 7.7266183 7.8461175 7.602747 8.418621
1367854_at 11.4015465 11.869781 11.748525 11.323967 11.704876 11.100304 11.758214 11.622705 12.042551 11.314812 11.507394 10.887404
1367855_at 9.127051 9.210841 9.220381 8.841536 9.09973 9.033723 8.927415 9.392579 8.637986 9.329113 9.043603 9.195755
1367856_at 8.606226 9.388552 9.934879 8.923162 9.467051 9.046067 9.037211 9.30678 9.927645 9.7053795 9.346871 9.012782
1367857_at 11.971734 12.507182 12.025057 12.050629 11.71839 11.58948 11.418051 11.880604 11.4241705 11.4636 11.493418 10.983402
1367858_at 3.9796674 3.863096 4.2166033 4.012721 4.058298 4.0437818 3.783997 4.177112 4.4533005 4.00539 4.410335 4.010986
1367859_at 5.2752175 5.226412 5.0484986 4.877057 5.0601606 5.340428 5.1523037 5.2455454 5.2701163 5.106076 5.158327 5.0631576
1367860_a_at 10.853941 10.775196 10.143631 10.665508 10.079916 10.35898 10.340916 10.206695 9.791663 10.021433 10.136019 10.417115
1367861_at 5.176387 5.834458 5.64512 5.640369 5.66079 5.5018106 5.0715585 5.639846 5.3174 5.3874083 5.0578127 5.4834085
1367862_at 3.9961305 4.7125716 4.260077 4.659403 4.4369564 4.638157 4.396555 4.2758355 4.436404 4.1503463 4.122022 4.4643464
1367863_at 8.0332985 8.203331 8.097123 8.088615 8.144727 8.135192 8.324012 8.290796 8.31358 8.881058 8.797702 8.5789995
1367864_at 5.9485636 6.2300854 5.712174 5.618063 5.732204 5.9034724 5.9829717 5.734743 5.826521 5.5107017 5.24121 5.509746
1367865_at 7.371818 7.450625 7.442155 7.799088 7.6479144 7.781345 7.61298 7.475507 7.370784 7.462817 7.784668 7.639221
1367866_at 5.7809877 5.9121084 5.950657 6.2839136 6.10642 6.011815 5.878171 5.188195 5.6530733 5.734435 5.2143483 5.5593815
1367867_at 9.408015 9.245101 9.22353 9.35994 9.437365 9.265055 9.262363 9.258901 9.09763 9.657481 9.388563 9.344465
1367868_at 7.6917114 7.7398376 7.4134145 7.066623 7.337194 7.718149 7.5460105 7.6554594 7.523033 7.6841674 7.8418117 8.025278
1367869_at 10.387366 10.435734 10.341553 10.321817 10.150287 10.101159 10.094886 10.056441 9.798978 10.01653 9.952369 10.026454
1367870_at 9.713433 9.697061 9.879694 9.770451 10.100548 10.0054 10.103982 10.170594 10.0596485 10.601133 10.138399 10.545841
1367871_at 13.478094 13.403641 13.55395 13.400082 13.250723 13.433041 13.768356 13.82064 13.583626 13.795039 13.978224 14.049544
1367872_at 8.4720125 8.614605 8.55028 8.465526 8.543318 8.538606 8.3345785 8.64958 8.361287 8.517026 8.32914 8.576032
1367873_at 9.518255 9.5092535 9.521176 9.526712 9.412127 9.407606 9.433846 9.535184 9.40782 9.636777 9.614376 9.586676
1367874_at 6.5185676 6.465423 6.509567 6.324501 6.993208 6.5960774 6.534029 6.677818 6.320291 6.1110425 5.8918796 6.1220336
1367875_at 9.268614 9.203666 9.24776 9.201913 9.218747 9.142401 9.328416 9.311464 9.2782955 9.488779 9.266441 9.319773
1367876_at 7.002176 6.979062 6.889316 6.455152 6.4894295 6.8619604 6.7231603 6.772224 6.642434 6.4728656 6.368098 6.5554047
1367877_at 7.8662896 8.065966 8.045885 8.238079 8.539095 8.446938 8.3167095 8.584679 8.172074 8.611065 8.101023 8.472602
1367878_at 8.935514 8.70739 8.747149 9.082069 8.701537 8.776668 8.581902 8.518975 8.864611 8.332437 8.396425 8.496809
1367879_at 7.263931 7.4289837 7.298775 7.295975 7.5971093 7.7797847 7.3708677 7.467307 7.3832006 7.6208706 7.4552283 7.6605372
1367880_at 5.1958175 5.6177073 5.2528353 4.9958973 5.405003 5.2986283 5.276089 5.323588 5.3792644 5.2306843 4.7597866 5.1815643
1367881_at 7.5902367 7.7449474 7.411427 7.333426 7.373905 7.6803007 7.2841573 7.2127585 6.8339815 7.195718 6.848309 7.2475395
1367882_at 6.376473 6.595005 6.434346 6.342331 6.561224 6.3462954 6.5468836 6.28401 6.9677315 6.407245 6.5933995 6.665387
1367883_at 7.169128 7.1793394 7.244085 7.648449 7.674026 7.29666 7.6340084 7.6356006 7.827684 7.3076267 8.127262 7.811334
1367884_at 10.885642 11.136837 11.10783 11.24866 11.011087 11.01545 11.124466 11.267108 11.229265 11.326088 11.203277 11.111421
1367885_at 11.900877 11.712697 11.920064 11.6235695 11.720324 11.6376505 11.337748 11.216682 11.253133 10.794254 10.880038 10.698217
1367886_at 7.8633685 7.8861356 7.753169 7.766124 7.643813 7.787505 7.6328907 7.70008 7.7171874 7.8582554 7.9709306 7.513397
1367887_at 12.746216 12.841094 12.77975 12.485143 12.429447 12.420019 12.010356 11.900818 11.7758875 11.513044 11.507178 11.415828
1367888_at 3.9840493 3.901025 3.807024 4.145074 3.7268376 3.7465477 3.833094 3.7809453 3.8455284 3.7672367 3.7548094 3.684724
1367889_at 8.958092 9.321451 9.127794 9.020189 9.053524 8.884535 8.93638 8.983948 8.931053 9.2524605 9.152206 8.867321
1367890_at 6.356318 6.891493 6.867119 7.309759 6.8880377 6.8100286 7.154307 7.1100745 6.9711 6.940534 6.9700036 6.713756
1367891_a_at 5.4911375 5.3606644 5.1082344 5.7208166 5.400274 5.4293766 5.6134434 5.3466783 4.8162766 5.223609 5.7773232 5.7676826
1367892_at 10.722609 10.780582 10.60519 10.643013 10.671843 10.858363 10.560756 10.52511 10.58653 10.281081 10.365859 10.239532
1367893_a_at 6.951128 7.2724376 7.018034 7.11972 7.439987 7.112325 7.1871796 7.17242 6.8693647 7.0703416 7.17646 7.138798
1367894_at 11.24678 12.413304 12.221514 11.857901 12.417331 11.615773 12.300016 12.516879 11.975437 10.656258 12.276637 11.248581
1367895_at 10.9720335 11.125711 11.009294 10.883344 11.150959 11.114887 11.021258 11.262014 10.94301 11.305215 11.114647 11.214212
1367896_at 13.642014 12.87219 13.173922 13.882492 13.813268 14.066795 13.889318 14.010864 13.868272 13.720973 13.742399 13.7503805
1367897_at 10.561006 10.8457155 10.649559 10.741821 10.477811 10.670795 10.546138 10.569366 10.665083 10.535605 10.415657 10.474645
1367898_at 10.014989 9.953822 10.060655 10.131473 10.067813 9.97883 10.009433 9.916835 9.915257 10.271955 9.96996 10.174455
1367899_at 7.4676332 6.995131 7.412567 7.3208184 7.5193152 7.118747 7.1323195 7.3426013 7.2527294 7.398655 6.5995507 6.921592
1367900_at 8.585214 8.233319 8.994647 8.298294 8.666666 8.592113 8.528458 8.348185 8.676207 8.558321 8.270739 8.473968
1367901_at 8.868248 9.009961 8.930329 9.072311 8.955895 9.112409 8.953685 8.964375 8.910474 9.127878 9.005797 9.083318
1367902_at 7.3782043 7.2449512 7.439344 7.2807474 7.4587417 7.4037623 7.0130935 7.458192 7.1213193 6.9948363 7.065876 7.0670404
1367903_at 9.55631 9.664103 9.637276 9.7402935 9.623699 9.654513 10.112359 9.933035 10.1461315 10.315952 9.9449415 10.027076
1367904_at 5.507045 5.467202 6.840559 4.953491 5.33496 5.6354423 4.7804384 5.710274 4.9972878 5.9082804 6.0530853 5.595735
1367905_at 10.759003 10.554926 10.940391 11.121104 11.191587 11.264234 11.440741 11.248512 11.008545 11.569311 11.553444 11.308774
1367906_at 9.798002 9.912107 9.653236 9.741416 9.898217 9.883436 9.335352 9.837139 9.373138 9.338679 9.380025 9.310101
1367907_a_at 8.768457 9.221475 9.122506 8.847174 8.817675 8.806451 8.674025 8.920546 8.81938 8.839904 8.610759 8.703638
1367908_at 11.631665 11.556165 11.559238 11.468105 11.631947 11.718314 11.501668 11.555273 11.320574 11.532786 11.507697 11.702301
1367909_at 11.893218 11.509631 11.738257 11.869868 11.703809 11.691276 11.527503 11.588138 11.3569975 11.127012 11.128915 11.299511
1367910_at 7.644961 7.8348265 7.963448 7.721957 7.7343283 7.5502744 7.461693 7.8557973 7.7619576 7.6249304 7.622855 7.6908903
1367911_at 7.8720903 8.072555 7.7434535 8.020753 8.034489 7.743074 8.291825 8.378804 8.239094 8.580761 8.091912 8.382303
1367912_at 5.321186 5.918485 5.824008 5.5785933 5.921503 5.7365303 6.0641413 6.2408223 5.9604344 5.6326127 5.9204383 5.8574796
1367913_at 6.845054 6.570604 6.659224 6.5458493 6.8470597 6.568534 6.694135 6.9304047 6.617493 7.0160165 6.764455 6.771788
1367914_at 6.4453406 6.805026 7.138383 6.6755123 6.500141 6.347887 6.5545416 6.6034245 6.456401 6.440647 6.3221426 6.5032926
1367915_at 9.012574 9.250405 9.08373 8.94454 8.960374 9.008079 8.866616 8.974209 8.731039 9.212823 9.125045 9.160442
1367916_at 5.6945066 5.5498214 6.0887136 5.683826 5.3953457 5.7065973 5.677443 5.590673 5.6075115 5.4596047 5.440808 6.0019236
1367917_at 13.515547 13.430956 13.494379 13.57649 13.557117 13.567993 13.365782 13.4194145 13.324685 13.305314 13.252644 13.426142
1367918_at 4.9697237 4.679358 5.1392303 4.7837524 5.066117 5.007356 5.497251 4.7760663 4.679317 5.242945 5.1409945 5.055069
1367919_at 5.661921 6.092967 5.7576294 5.887022 6.056407 5.3993196 5.8111835 5.7829247 5.5817423 6.1152153 5.648491 5.650513
1367920_at 5.6303077 5.2049885 5.368474 5.302458 5.635162 5.1633186 6.162619 6.0219665 5.5376425 5.2753277 5.1953278 5.3662133
1367921_at 7.339502 7.677859 7.4800477 7.3076468 7.573849 7.707983 7.696552 8.056562 7.520274 8.041054 7.944667 8.132172
1367922_at 7.9562674 7.9800963 7.9539013 8.039995 7.7581224 7.875573 7.8787165 7.871929 7.8098135 8.026714 7.8408437 8.098839
1367923_at 5.45782 5.1359997 5.3496475 5.3710546 4.797223 4.9114904 5.3453393 4.804617 5.594352 4.9166102 5.350831 5.442658
1367924_at 7.1609 6.8280444 7.138383 6.830434 7.01333 7.016105 7.068155 7.28863 6.783933 6.7562346 7.046912 6.959556
1367925_at 7.75071 8.070285 7.95634 8.056551 8.102137 7.9395924 7.8002295 8.124421 7.9063883 7.9719887 7.861296 7.971805
1367926_at 8.391822 8.597994 8.711174 8.564587 8.680226 8.503349 8.454436 8.581199 8.493846 8.455943 8.386311 8.595801
1367927_at 10.543597 10.561592 10.517544 10.861287 10.869081 10.544086 10.86893 10.963064 11.004044 11.366541 11.347748 11.265383
1367928_at 3.9290445 4.0214787 3.9650357 4.352505 3.845927 3.6490614 4.107792 4.1047535 3.741324 3.7962205 4.004005 4.015256
1367929_at 10.180769 10.264463 10.076664 9.98366 9.863365 10.085981 9.706589 9.896376 9.746019 10.079697 9.755192 10.098907
1367930_at 3.8286943 3.6753092 3.8336592 3.6972907 3.7753577 3.8011212 3.7351685 3.8601818 3.5375562 3.6045814 4.015704 3.7503805
1367931_a_at 9.844894 9.712823 9.534303 9.858372 9.836119 10.081645 9.961006 9.911155 9.85916 10.077606 10.169783 10.257847
1367932_at 12.139624 12.0726795 11.542586 12.320697 12.286804 12.1297455 13.024961 13.026683 12.472258 13.5106735 13.345864 13.424972
1367933_at 7.921062 8.025154 8.333146 7.995521 8.036617 8.160784 7.9254613 7.9606915 7.454717 7.9210095 8.056595 8.504801
1367934_at 5.635037 5.5366864 5.7205877 5.7003 5.592292 5.7235394 5.5543537 5.4609785 5.455823 5.373619 5.930386 5.6488304
1367935_at 9.164066 9.055406 9.0743065 9.100518 8.900233 8.851414 8.833569 8.888748 8.910745 8.844009 8.926205 8.710629
1367936_at 7.5066223 7.4817467 7.4827704 7.4556584 7.714068 7.653916 7.328571 7.7131248 7.5728364 7.316557 7.6770825 7.614655
1367937_at 7.7141805 8.194995 8.458644 7.442044 7.9688153 7.69218 8.492608 8.202232 8.895434 9.262942 8.351395 9.253327
1367938_at 11.044784 10.93919 11.108641 10.770612 10.960647 10.840551 10.925386 11.0702715 11.034619 11.590406 11.217607 11.322149
1367939_at 11.525931 11.450268 11.61662 11.215889 11.132786 10.345113 11.103358 10.838123 10.654319 11.14091 10.857167 10.768798
1367940_at 6.0104113 5.689411 6.249572 5.442487 6.057425 6.008712 5.8819437 5.9546413 5.24325 5.4061785 4.976674 5.804075
1367941_at 9.030906 9.200126 9.040152 9.284679 9.344149 9.311413 9.213032 9.302886 9.16039 9.386661 9.12013 9.522239
1367942_at 7.352385 7.575603 7.6742826 8.0556755 7.678797 7.565643 7.5267496 7.510183 6.971878 7.2449183 7.7429595 7.4221764
1367943_at 8.123823 8.06286 7.883521 8.057026 7.801394 7.6642494 7.954629 8.080664 7.9369774 7.956531 8.046971 8.056922
1367944_at 5.7651973 5.4710135 5.397034 5.17803 5.191327 5.44065 5.2312727 5.193242 5.1606874 5.2490315 4.9244013 5.267148
1367945_at 11.213163 11.153768 11.387031 11.298812 11.165015 11.233464 11.003404 11.034968 10.81207 11.151801 10.937172 11.226587
1367946_at 9.657648 9.610715 9.6433735 10.022156 10.082243 9.775935 10.300753 10.427219 10.268661 10.755463 10.950605 10.291449
1367947_at 8.375312 8.653019 8.651299 8.450402 8.884597 8.752577 8.495457 8.7366705 8.692513 8.59962 8.501747 8.66547
1367948_a_at 10.180064 10.147316 9.950947 10.030729 10.170262 10.142072 9.842901 10.01055 9.762324 9.724302 9.667318 9.620487
1367949_at 6.482158 5.9246173 5.877957 5.959731 5.635779 5.6086836 5.8074875 5.6006746 6.10679 5.4666934 5.5160356 5.5549736
1367950_at 7.301084 7.896401 7.4323053 7.2373643 6.924056 7.6589336 7.057142 6.642375 6.972608 7.6589885 6.6735024 7.710603
1367951_at 4.3819447 4.5684733 4.304012 4.5872045 4.568366 4.262787 4.8854036 4.3605537 4.5766816 4.625316 4.3130574 4.0706787
1367952_at 6.6703377 6.6169896 6.3715763 6.3091273 6.26318 6.3120522 6.2215323 6.407472 6.0035815 5.750541 5.936345 5.810885
1367953_at 5.179572 4.711788 4.8394156 5.3085685 5.3737416 5.1356435 5.1367493 5.1465306 5.0337954 4.9188094 5.013545 4.7829986
1367954_at 6.896592 6.855608 6.720758 6.3012815 6.9891844 6.676862 6.8105865 6.720127 7.2204666 7.185623 6.861741 7.354033
1367955_at 6.2961993 6.3543773 6.2630634 6.2909546 6.090991 6.106445 6.2295413 6.1414227 6.1646967 6.583718 6.3993073 5.949033
1367956_at 5.5342336 5.1471305 5.2235813 5.4053397 5.2968807 5.4849787 5.3222485 5.5103927 5.748009 5.186862 5.4924703 5.5837064
1367957_at 8.996085 9.36005 9.534761 7.7945557 7.5909185 7.5292897 8.945403 7.9122963 6.6677613 7.4678845 6.890654 7.095125
1367958_at 9.040444 9.16449 9.146302 9.445534 9.438959 9.546911 9.510708 9.557436 9.163048 9.429631 9.580136 9.516529
1367959_a_at 6.324879 6.4432254 6.437021 5.657916 5.6387954 5.4680758 5.5315533 5.227325 5.815958 6.0365753 5.5548835 5.355131
1367960_at 8.089691 8.292036 7.799294 8.197641 8.295461 8.093673 8.156886 8.818992 8.202059 8.478113 8.659756 8.622182
1367961_at 4.7376385 4.693595 4.9631605 4.9525576 4.459877 4.638157 4.7781277 4.8906283 4.801383 4.912628 4.5386953 4.595868
1367962_at 4.236087 4.6118813 4.526056 4.4886827 4.2018814 4.300846 4.19668 4.235055 4.383016 4.42419 4.210119 4.489824
1367963_at 7.46633 7.27171 6.986015 7.3113856 7.425351 7.2659407 7.326447 7.2747498 7.2436614 7.663599 7.2988076 7.304323
1367964_at 4.8764887 4.5089607 4.666832 4.7645054 4.573904 4.7277527 4.7973857 4.517637 5.166644 4.54402 4.995325 4.8134003
1367965_at 6.243335 6.622545 5.864077 5.911446 6.3653574 6.2315946 6.247282 6.144301 6.1913333 6.1714253 6.253951 6.089859
1367966_at 9.736383 9.722706 9.529873 9.678795 9.527071 9.671959 9.595112 9.541367 9.678152 9.706462 9.663822 9.555391
1367967_at 6.7491975 7.329915 7.0383763 7.35657 7.293779 7.2952847 6.9223967 7.16856 6.830646 7.3758984 7.4453683 7.0838823
1367968_at 3.874605 3.833022 3.667608 3.7531497 3.6398036 3.7198498 3.4984937 3.7281084 3.6067414 3.5273976 3.570382 3.6428735
1367969_at 10.579258 10.632881 10.743207 10.76221 10.792194 10.776983 10.881726 10.888435 10.762798 11.533834 11.366553 11.340827
1367970_at 4.5512266 4.29072 4.311126 4.3666325 4.319494 4.444062 4.23398 4.1370316 4.3159947 4.838218 4.4811153 4.3360777
1367971_at 10.40905 10.439807 10.255786 10.214302 10.210128 10.330363 10.20613 10.390656 10.051125 10.178474 10.238649 10.417053
1367972_at 10.133976 10.243984 9.973713 9.995331 9.824293 9.947855 9.828468 9.979236 9.763136 10.316656 10.04969 9.943655
1367973_at 4.31354 3.981883 4.335003 4.538356 4.604543 4.197183 4.765567 4.3394213 4.3484325 4.3919106 3.983214 4.429677
1367974_at 8.865081 9.181723 9.188015 9.09161 8.890715 9.089517 8.804553 9.257121 8.9429 9.089688 8.767845 8.880358
1367975_at 4.7608967 5.568114 5.7325077 5.577857 5.221514 5.400371 4.9130926 5.5409937 5.6490116 5.542631 5.2710485 5.2938423
1367976_at 7.5889964 7.6282043 7.4784074 7.6964855 7.8295045 7.680403 7.7546105 8.144772 7.9259844 7.6527796 8.127417 7.8857803
1367977_at 3.7205482 3.9135413 3.912144 3.8998272 3.700781 3.5815558 3.7789567 3.4141443 3.83493 3.5497813 3.5990186 3.7191203
1367978_at 5.902178 5.8352113 5.5362844 5.457475 5.5340085 5.5942245 5.726096 5.315726 5.814785 5.7143064 5.7391577 5.527319
1367979_s_at 11.156438 11.466907 11.342486 11.785416 11.373023 11.232403 12.269466 12.041964 11.749247 12.193226 12.140581 12.280699
1367980_at 8.116228 8.371601 8.094858 8.037434 8.201628 8.344492 8.291834 8.228678 7.92977 8.103292 8.000683 7.646041
1367981_at 7.749515 8.257742 7.7235413 7.6334567 7.829888 7.796128 7.696712 7.6866684 7.4507904 7.429601 7.39833 7.112758
1367982_at 10.48339 10.824165 10.6979885 11.107054 11.450972 10.919013 11.668302 11.741039 11.691364 12.385799 12.215668 11.610739
1367983_at 5.2472563 5.6039553 5.510731 5.9201307 5.7222977 5.4555597 5.666705 5.488253 5.6219378 6.0427556 5.9299974 6.0860324
1367984_at 6.104532 6.245593 6.3510175 6.0073504 5.7228336 6.211419 6.3360643 6.2582397 5.8768287 6.2385626 6.25493 6.3032846
1367985_at 6.9710245 7.2982993 7.095014 6.5623384 7.066079 7.22049 6.6819386 6.846593 5.8601665 6.751832 5.684338 6.4839854
1367986_at 7.095989 7.267454 7.418816 6.895625 7.1558094 7.3858204 7.501718 7.0659847 7.133109 7.1714873 7.5225234 7.3251243
1367987_at 8.958199 9.017123 9.103273 9.372099 9.241947 8.983438 9.223131 9.48987 9.394928 9.365014 9.435949 9.24013
1367988_at 13.088617 12.965245 13.165261 12.961175 12.973983 12.938981 12.761078 12.572079 12.509662 12.599549 12.775436 12.708224
1367989_at 4.237939 4.0745225 4.1046553 3.979037 4.2324243 4.0304756 4.379347 4.0618477 4.3497972 4.412907 4.1817946 4.4198647
1367990_at 5.15638 5.2244267 5.591087 5.0526257 4.7082434 5.0554256 5.2437325 5.2790985 5.219815 4.987429 4.9776735 4.9856806
1367991_at 9.378432 9.318143 9.207738 9.25198 9.253672 9.272506 9.278103 9.530771 9.43845 9.795109 9.722891 9.67942
1367992_at 4.7777853 4.584918 4.46382 4.714775 4.4016886 4.5343847 4.895512 4.516009 4.5130825 4.5422726 4.3816423 4.329954
1367993_at 7.1391215 7.4018164 7.114145 7.328959 7.5883765 7.6697807 7.5726075 7.7376294 7.6216154 7.9189935 7.978869 7.9859557
1367994_at 10.570648 10.619035 10.727486 10.509096 10.3940735 10.480006 10.038993 10.106986 10.194493 9.950029 10.174696 10.009247
1367995_at 13.22173 13.188998 13.15903 13.144993 13.138118 13.241645 12.915737 13.064256 12.92176 12.741445 12.853166 12.941654
1367996_a_at 6.685056 6.93763 6.3974237 6.840045 7.11658 7.272725 6.6294017 7.0606713 6.801878 6.1521835 6.2697906 6.1741447
1367997_at 7.788692 8.235531 7.96148 8.032942 8.14434 8.144291 7.673437 8.083529 7.9125385 7.696392 7.6652117 7.7761035
1367998_at 8.437972 8.434733 8.856185 10.19623 8.466075 8.923725 8.917394 8.87175 6.0536065 6.217621 9.017801 8.082465
1367999_at 12.423029 12.455307 12.360815 12.077326 12.147076 12.187725 12.012128 12.062115 11.938694 11.653175 11.6817 11.80634
1368000_at 14.258395 14.259398 14.295119 14.212012 14.208418 14.215673 14.213201 14.1907835 14.134542 14.1586075 14.191467 14.208418
1368001_at 4.0756445 4.28885 4.2464046 4.363763 4.266782 4.4908485 4.395483 4.26849 4.3295736 4.1514587 4.0002766 4.00028
1368002_at 7.433501 7.477263 7.2426763 7.4176297 7.787275 7.6499715 7.7103143 7.799078 7.712081 8.07834 7.6043305 7.9750967
1368003_at 5.3239026 5.322309 5.539172 5.3397245 5.3429184 5.475891 5.7255697 5.320796 5.8636737 5.8706145 5.899492 5.3300223
1368004_at 9.943957 9.839633 9.995469 9.856969 9.740001 9.668045 9.774982 9.709106 9.623408 9.77162 9.6903515 9.591235
1368005_at 6.1771455 5.5112305 5.5331645 5.7514596 5.3306317 5.1865964 5.3617344 5.3145714 5.402693 5.507902 5.5908995 5.6221166
1368006_at 7.480195 7.530897 7.429524 7.6192265 7.559666 7.817598 7.5845585 7.7209115 7.477607 7.3693995 7.3206644 7.616859
1368007_at 6.910316 7.622927 7.6838946 6.7931523 6.2324977 6.84808 6.6754723 6.86315 6.5748615 7.3374352 7.9361525 7.2598753
1368008_at 5.148715 5.599487 5.3811245 4.8899736 4.919595 5.0300817 5.014561 5.066862 5.4515605 5.837861 4.917588 5.434826
1368009_at 9.935712 9.712454 9.267534 9.399931 8.84789 8.9218025 9.45258 9.015507 9.135987 8.946983 8.900482 9.35001
1368010_at 7.4903994 7.640727 7.5896244 7.464765 7.7847085 7.5996504 7.595917 7.6617794 7.5879016 7.7187257 7.6671576 7.625079
1368011_at 7.766213 7.7747545 7.751327 7.714625 7.9585834 8.0136595 7.6085515 7.8685846 7.6440907 7.6943574 7.7955933 7.734963
1368012_at 6.3848057 6.4302173 6.32098 6.3491583 6.7661834 6.6497 6.4298677 6.158352 6.1855526 6.101081 6.1219864 6.3028393
1368013_at 4.2808084 4.2809877 4.1254263 4.1665897 4.488309 4.349657 4.2831545 4.4520836 4.364563 5.2414303 5.0219183 4.964138
1368014_at 4.10279 4.0535955 4.0492573 4.0062933 3.9360263 4.0360003 4.1592984 3.9373717 4.1662397 3.9990957 3.9493775 4.016531
1368015_at 6.261766 5.6892076 5.546455 6.1677814 6.075497 5.690782 5.597137 5.2558184 5.921712 5.813646 5.764224 5.7403903
1368016_at 12.931696 12.9529295 13.001455 12.925573 12.83619 12.925194 12.792397 12.804812 12.740552 12.556325 12.736196 12.535328
1368017_at 4.846324 4.8724294 4.842062 4.6701403 4.8242292 4.6716666 4.897809 4.278596 4.935897 4.6785793 4.594081 4.909839
1368018_at 8.968912 8.979892 9.041399 8.680163 8.946969 8.945204 8.797123 9.114592 8.8397045 8.926655 9.102903 8.851765
1368019_at 7.644152 7.86205 7.7070365 7.6101656 7.803838 7.5978723 7.8727045 7.9434934 7.8536325 7.46508 7.6201706 7.5789013
1368020_at 6.3945136 6.7256618 6.14988 6.613536 6.4275537 6.317651 7.479022 7.2689 6.567284 7.558748 7.122336 7.028879
1368021_at 13.8109455 13.623201 13.881451 13.8576765 14.123176 13.985837 14.027069 14.107356 13.9137745 13.973267 13.900433 13.965328
1368022_at 6.4124427 6.666449 6.614652 6.6093516 6.8763494 6.866666 6.379922 6.7571316 6.665945 7.093311 6.6357036 6.673793
1368023_at 6.8589816 6.6927166 6.7984967 6.812382 6.787124 6.8914776 6.9779015 6.920532 6.7101245 7.057713 6.910313 7.0290422
1368024_at 6.263239 6.417795 6.1952004 6.4054656 6.3318186 6.0090623 6.257529 5.9507623 5.932113 6.2955637 6.102978 6.4269075
1368025_at 6.2634487 6.4437647 6.4678903 6.2973537 6.770199 6.144402 5.6941833 6.849087 6.2958584 5.485615 6.281065 6.634389
1368026_at 7.690694 7.7586265 7.5184245 7.7855897 7.825806 7.66618 7.6007285 7.9119744 7.846789 7.789743 7.917085 7.8238444
1368027_at 6.515528 6.1645412 6.129104 6.5557914 6.117066 6.1906075 6.452655 6.138265 6.24662 6.736318 6.4414153 6.3416977
1368028_at 4.838987 4.2579575 4.482626 4.394679 4.371264 4.4250536 4.17885 4.0200353 4.7413383 4.1734605 3.9652061 4.017314
1368029_at 10.654709 10.578847 10.731019 10.480905 10.5146885 10.532168 10.241769 10.445909 10.341548 10.595622 10.442595 10.587988
1368030_at 9.067956 9.406004 9.312001 9.073312 9.349959 9.397675 8.991712 9.168136 8.994263 9.264132 9.108478 9.292354
1368031_at 7.5691338 7.7340393 7.300764 7.915518 7.524913 7.7208056 8.081906 7.670666 7.626935 8.24387 8.613371 8.48111
1368032_at 6.8439627 7.1076884 6.265628 7.119503 6.832504 6.398282 7.0264053 6.9466996 6.9948006 7.257188 7.5087476 7.4561095
1368033_at 6.4730005 6.2766576 6.2928085 6.716424 6.338081 6.3011518 6.685001 6.8146634 6.8641005 7.1027884 7.2401752 7.118998
1368034_at 4.3104906 4.4770317 4.3641815 4.389075 4.3046174 4.4020014 4.4447336 4.1720715 4.4169335 4.240901 4.240699 4.2131214
1368035_a_at 10.154763 10.102978 10.401877 10.077913 10.34874 10.510981 9.414789 9.70085 9.566655 9.415666 9.400925 9.267525
1368036_at 10.338269 10.138244 10.3488455 10.171327 10.163433 10.427553 9.623207 9.750705 9.726756 9.39226 9.258303 9.299099
1368037_at 6.887117 7.382468 7.02644 7.009994 7.0563593 7.148465 7.188525 6.9797926 7.2117205 7.1963573 7.099595 6.8533683
1368038_at 8.195597 8.144037 8.379006 8.383171 8.607046 8.595132 8.4610405 8.667379 8.431125 8.669686 8.461302 8.397366
1368039_at 5.067711 4.7651215 5.073925 5.6207047 5.772524 5.659447 5.0633497 5.6907187 4.9394526 5.3425646 5.0721574 5.5145774
1368040_at 8.139826 8.209124 7.9715366 8.112198 8.155788 8.275175 8.083424 8.528002 8.156269 8.565029 8.45323 8.436253
1368041_at 9.908052 9.871049 10.007045 9.83742 9.90603 9.687265 9.520399 9.633887 9.630462 9.601788 9.626192 9.442659
1368042_a_at 10.756585 10.871055 10.8459215 10.674023 10.943257 10.937985 10.611558 10.954477 10.641027 10.736354 10.798779 10.946014
1368043_at 8.151644 8.261046 8.168797 8.327647 8.479263 8.603172 8.423809 8.551681 8.504474 8.483402 8.669245 8.480336
1368044_at 3.255601 3.3677258 3.4370193 3.020549 3.2415564 3.202558 3.2843676 3.113317 3.423999 3.2402394 3.2084045 3.4127102
1368045_at 10.091711 10.120766 10.271807 10.227389 10.327109 10.1899395 10.2204 10.248675 10.353992 10.137102 10.228758 10.08296
1368046_at 10.397834 10.363464 10.40284 10.1994 10.420161 10.408741 10.327835 10.319859 10.3700695 10.280101 10.379094 10.344124
1368047_at 6.9601426 7.215486 6.9780097 7.068851 6.835169 7.265731 8.335782 8.7286215 7.897476 9.065076 8.620596 8.881311
1368048_at 13.958692 14.115173 14.007021 14.0406885 14.135606 14.025094 14.135606 14.04892 14.083483 14.082668 14.054699 14.115273
1368049_at 11.201644 11.054383 11.008833 11.065238 11.002154 11.014645 11.117871 11.103993 11.098074 11.425803 11.203572 11.120705
1368050_at 8.655985 8.978947 9.116166 8.595222 8.755403 8.6384535 8.671295 8.716746 8.647189 8.481543 8.782236 8.613585
1368051_at 11.151777 11.284202 11.258723 11.378548 11.452688 11.428269 11.288643 11.399742 11.239842 11.221518 11.49625 11.458008
1368052_at 4.5976057 4.795971 4.6810946 4.5081844 4.404208 4.588199 4.571527 4.6735024 4.455456 5.474025 5.2901 6.2308116
1368053_at 5.909535 5.873742 5.794605 5.9943075 6.04968 5.7116613 6.043146 6.212638 5.9774632 5.8355174 5.9638767 5.7842655
1368054_at 7.0942926 6.855061 6.750524 6.8076596 7.280415 7.115481 6.798602 6.7813363 6.534402 6.948497 6.7900496 7.149311
1368055_a_at 8.519741 8.4212675 8.498704 8.449616 8.472782 8.3124485 8.461298 8.642273 8.360758 8.776412 8.616806 8.421503
1368056_at 7.2978253 7.39106 7.414181 7.596973 7.5961647 7.6284647 7.472281 7.513395 7.454484 7.535015 7.3846083 7.572591
1368057_at 8.384014 8.878561 8.267225 8.381461 8.044195 8.323177 8.725039 8.451159 9.049848 8.627066 8.907877 9.138617
1368058_at 7.4697714 7.1910872 7.4870286 7.3968897 7.6525083 7.3191876 7.277397 7.5399036 7.4435363 7.290732 7.3694572 7.3161583
1368059_at 8.067697 9.171132 9.247969 8.615697 8.418326 8.709547 8.687617 7.959176 8.952019 9.347891 8.774742 8.980288
1368060_at 13.02958 12.904514 13.033803 12.884255 12.864944 12.889708 12.642585 12.563901 12.560694 12.039378 12.332284 12.367486
1368061_at 5.2442794 5.252318 5.9255033 5.250657 5.1849337 5.724202 5.8169527 5.1986475 5.764724 4.9950438 5.3755026 5.194229
1368062_at 9.563998 9.484527 9.465263 9.271281 9.357611 9.246872 9.205734 9.204039 9.25865 9.25223 9.333307 9.243538
1368063_a_at 8.800394 8.772954 8.80824 8.86191 8.8321 8.633673 8.758562 8.906658 8.635031 8.768854 8.775262 8.872402
1368064_a_at 10.717605 10.700487 10.704479 10.872671 10.88606 10.701009 10.222248 10.444457 10.241634 9.629987 9.6190815 9.318296
1368065_at 7.2304792 7.5860686 7.603992 7.17318 7.082001 7.032965 7.2598734 7.087257 7.1296706 7.3159127 7.222066 6.836407
1368066_at 5.163111 5.3452015 5.5519996 5.2927485 5.680495 5.5463285 5.4412203 5.57129 5.435895 5.62224 5.5054207 5.568821
1368067_at 8.995708 9.062326 8.857345 9.02395 9.10141 9.1907215 9.008918 9.185318 8.982623 8.949996 9.150591 9.171249
1368068_a_at 7.2477894 7.5035143 7.649828 7.4736104 7.535382 7.4902477 7.358688 7.6858172 7.330798 7.399129 7.4240522 7.791874
1368069_at 7.7994385 7.7908273 7.6410694 7.8746758 7.964664 8.138334 8.039889 8.085966 7.789347 8.2013035 8.168126 8.170231
1368070_at 7.915909 7.999714 8.02523 8.189441 8.193394 8.011507 7.859374 7.996884 7.8538265 7.721892 7.7829647 7.779024
1368071_at 11.800858 11.756218 11.853518 11.650531 11.613673 11.921188 11.617568 11.495619 11.371389 11.229698 11.395584 11.215893
1368072_at 5.895015 6.1683917 6.049394 6.0136886 5.636084 6.010672 6.1494527 6.269078 6.275166 6.3276553 6.204218 5.9049563
1368073_at 8.787482 8.094551 8.776768 8.846985 8.197435 8.637373 8.49322 8.209227 7.6539435 8.473725 7.9814663 8.234764
1368074_at 6.523069 6.711871 6.7005267 6.7851157 6.880825 6.496619 6.9304914 6.859458 6.9077435 7.508802 7.4097238 6.6363893
1368075_at 10.365044 10.355623 10.533004 10.306982 10.030823 10.02638 9.971348 9.809491 9.8055 9.716086 9.615346 9.909947
1368076_at 7.1796684 7.44213 7.3515224 7.7450256 7.472869 7.377639 7.5835943 7.9549556 7.629008 7.9968333 8.139617 8.043253
1368077_at 13.143358 13.132887 13.189433 13.079418 13.0258665 13.03391 12.784504 12.699975 12.8496475 12.363387 12.5822315 12.525143
1368078_at 3.9970267 3.7214527 3.3109655 4.254096 3.7017937 3.7910345 3.398762 3.7520537 3.563936 3.4134593 3.3781462 3.6372724
1368079_at 9.116466 9.558559 9.611099 8.897776 9.095513 9.112816 8.6845665 8.5116625 8.618668 7.9922767 7.9568377 8.05908
1368080_at 3.5357587 3.5950015 3.4387808 3.667574 3.498826 3.5517075 3.5924635 3.5321133 3.7069843 3.6840131 3.5395617 3.679307
1368081_at 7.466482 7.434172 7.338464 7.4857965 7.097162 7.4092655 7.2513566 7.1295905 7.4009175 7.6488066 7.1182265 7.279674
1368082_at 8.084 8.5458765 8.204152 7.934494 8.086328 8.175043 8.013292 7.954881 8.044619 7.980689 7.892268 7.907044
1368083_at 8.80179 9.025661 8.950167 9.059698 9.207707 9.259059 9.206512 9.3004675 9.120074 9.177237 9.221826 9.312614
1368084_at 5.9490104 5.7676535 5.7955856 5.618891 5.742872 5.546712 5.787033 4.9554596 5.8415523 5.4273396 5.8596153 5.7920475
1368085_at 10.579274 10.4520855 10.721444 10.39265 10.496359 10.344768 10.163577 10.215034 10.110543 10.096982 9.997772 9.876358
1368086_a_at 7.8635607 7.90913 7.467649 8.201095 8.296383 8.234562 8.220218 8.309327 7.4114532 7.4029217 8.049755 7.4190507
1368087_a_at 8.54027 8.355833 8.207269 8.645227 8.190084 8.185931 8.633927 8.565653 8.723737 9.042333 8.802736 8.848612
1368088_at 6.693669 7.3191156 7.1937513 6.9324746 7.245324 6.946426 7.2894707 7.202034 7.0778475 7.0731826 6.9744267 7.015206
1368089_at 8.249579 8.285584 8.241885 8.074295 8.307258 8.269743 8.108864 8.403754 8.29177 8.247557 8.086277 8.173909
1368090_at 6.824842 6.986218 7.2486043 7.349735 6.6674914 6.952157 7.2419877 7.1547604 6.9083314 6.947431 6.920495 6.590334
1368091_at 8.821777 9.132132 8.8251295 8.339041 8.499681 8.483346 7.468407 7.40094 7.2547956 6.893731 6.726721 6.8232756
1368092_at 12.3464365 12.199021 12.235676 11.998406 12.0733 12.044086 11.709583 11.716845 11.754452 11.341699 11.632983 11.554815
1368093_at 3.7623577 3.730716 3.4384983 3.5241573 3.4458165 3.6754186 3.4885871 3.6427104 3.8902771 3.642256 3.5723934 3.642519
1368094_at 6.7489314 6.926077 6.992664 7.1912336 7.1364546 7.169459 6.9329185 7.1457973 7.063505 7.1337047 7.325087 7.3179026
1368095_at 9.853726 9.375893 9.711003 9.724867 9.61051 9.868727 9.991993 9.880595 9.824715 10.237973 10.0830555 10.314302
1368096_at 9.56508 9.619905 9.626165 9.797736 9.705555 9.765791 9.714767 9.508921 9.6892185 9.671849 9.614262 9.483173
1368097_a_at 4.124416 3.9329095 4.2115855 4.0917063 4.1590014 4.351311 3.9326482 4.2658563 4.110429 4.0124636 4.275358 4.156705
1368098_a_at 7.2844043 7.289518 7.0066247 6.5290604 6.629109 7.269603 7.7055287 7.0467725 7.4542704 8.149708 7.444374 7.1915073
1368099_at 7.17926 7.235069 6.9727063 7.2817583 7.2286563 7.0805078 7.1618247 7.1069283 7.733989 7.3699393 7.6252456 7.629156
1368100_at 10.66107 10.803759 10.586458 10.747164 10.707136 10.655628 10.545186 10.577593 10.484432 10.417372 10.44289 10.41994
1368101_at 7.7097416 7.818578 7.852108 7.975956 8.037111 7.835468 7.8060393 7.9442797 7.7652993 8.00237 7.932431 8.021128
1368102_at 8.066988 8.52236 8.361258 8.179838 8.301891 8.102716 7.3398733 7.26828 6.9899945 6.5907493 6.1959167 7.2777305
1368103_at 6.961606 6.9103546 7.007722 7.0431943 6.9489045 7.146883 6.898183 7.1658096 6.9947977 6.89876 7.043977 6.9694247
1368104_at 6.280988 5.847108 6.015014 5.9873123 5.744768 6.030123 5.824483 5.605452 5.94878 5.772359 5.628904 5.7097096
1368105_at 4.585924 4.460044 4.559003 4.4308367 4.146498 4.4713874 4.672084 4.2166615 4.520822 4.597914 4.4943438 4.237612
1368106_at 9.817008 9.017931 10.078483 9.075061 9.12371 9.054156 9.366944 8.026855 8.31638 8.595743 7.982383 9.53479
1368107_at 3.598423 3.7797937 3.4137208 3.5493672 3.431408 3.509315 3.687076 3.38889 3.5033486 3.5971317 3.4127903 3.5886738
1368108_at 4.4066825 4.390213 4.7068334 4.6641583 4.5903687 4.4081106 4.8117895 4.36316 4.7738247 4.770843 4.8444734 4.5667825
1368109_at 6.767061 6.90726 6.7363286 6.7428703 6.622611 6.7591667 6.3338966 6.942877 6.5591946 6.9189887 6.540561 6.6174946
1368110_a_at 4.053366 4.1552553 3.875336 4.073574 4.1853127 4.449914 4.276922 3.93026 4.196405 3.8686473 3.9618967 3.8944478
1368111_at 7.864908 8.218733 7.962742 8.005077 7.9361773 8.093876 8.400026 7.9250216 7.954376 7.9994016 7.9691014 7.576692
1368112_at 5.291322 5.0248938 4.983173 5.1481094 4.883238 5.2784977 5.1381426 4.994053 5.238694 5.245241 4.923274 4.9122653
1368113_at 4.7485433 4.3807006 4.45065 4.54276 4.5714054 4.4808197 4.7163477 4.3374157 4.6715794 4.6896286 4.689373 4.3637667
1368114_at 4.2589912 4.1993713 4.3773837 4.3319373 4.2118683 4.0976486 4.0393095 4.2978597 4.5205173 4.275898 4.188278 4.1895723
1368115_at 10.56389 10.335012 10.6361 10.416986 10.587542 10.260101 10.064735 10.633506 10.225057 10.238915 10.355233 10.122197
1368116_a_at 7.59671 8.089826 7.616225 7.4182596 7.456664 7.346208 7.279278 7.345804 7.445592 7.1809163 7.1665354 6.973976
1368117_at 9.222818 9.175018 9.293289 9.134662 9.245041 9.332695 9.100617 9.296521 8.8887205 8.98759 9.154948 8.847214
1368118_at 7.793715 8.556089 8.680902 8.450452 8.509523 8.623888 8.388615 8.455854 8.243715 8.025585 8.525068 8.583781
1368119_at 5.4683456 5.559202 5.49807 5.837095 5.3704724 5.4548965 5.594764 5.610807 5.549323 5.0944295 5.5388794 5.731599
1368120_at 4.2748976 4.145377 3.9657986 4.6464405 4.044998 4.252921 4.224965 3.9713867 4.279086 4.1777606 4.1159716 4.080681
1368121_at 10.633245 10.795751 10.616277 11.68722 11.700731 11.5082445 11.639323 12.363674 11.88658 12.614377 12.395304 12.639499
1368122_at 10.12951 10.089776 10.040853 9.848015 9.971801 9.885837 9.692827 9.698135 9.664065 9.558248 9.514593 9.610417
1368123_at 5.69908 5.547438 5.1074905 6.1817694 5.561576 5.774917 5.829749 5.5886865 5.5955114 5.7529273 5.5787888 5.539618
1368124_at 7.160102 7.375693 7.623274 7.280814 7.1754456 7.2989264 7.68706 7.31753 7.0555367 7.41387 7.2313657 7.464608
1368125_at 6.3502917 6.0097547 5.666512 6.171898 5.6774883 5.804325 5.8209944 6.0458508 5.6172147 5.547526 5.6508827 5.7172384
1368126_at 6.4726143 6.088631 5.8339124 5.9183173 5.915774 5.7572794 6.0373707 5.4895687 6.1915936 5.9661574 5.950572 5.7337666
1368127_at 5.8775887 6.1192536 6.5224123 5.3468184 6.0210333 6.0415845 5.771285 5.3349886 5.9276915 5.681389 5.319562 5.354473
1368128_at 5.806841 6.0265946 5.572639 5.6623673 5.72707 5.6149135 5.908515 6.0518446 5.9260855 6.347983 5.216195 5.873383
1368129_at 7.208423 7.3547516 6.994209 6.93579 6.7876997 7.115775 6.9426546 6.8616457 6.5263968 6.6179338 6.7622623 6.8798385
1368130_at 4.719575 4.2365417 4.6959934 4.9227533 4.5497084 4.529561 4.848651 4.6281004 4.81139 4.659584 4.5774517 4.4989796
1368131_at 4.0886717 4.2159524 4.118954 3.8963811 4.0539165 4.026883 4.1678524 3.8532317 4.1615143 4.284296 4.0772257 4.274334
1368132_at 10.615994 10.569678 10.229238 10.529707 10.541214 10.622916 10.667789 10.637115 10.076172 10.528158 10.975316 10.670845
1368133_at 7.32026 7.4773164 8.114206 7.701734 7.931032 7.895765 7.7387156 8.058657 7.9863653 7.7482595 7.9640923 8.183318
1368134_a_at 8.737503 8.778205 8.4089365 8.507708 8.539675 8.704224 8.378405 8.363253 8.365921 9.208792 8.4053955 8.85989
1368135_at 6.003436 5.5208216 5.9233217 5.4043093 5.5629716 5.1170244 4.961345 4.8332815 5.5154996 5.2139525 5.2692266 5.0056167
1368136_at 7.9843593 8.1999035 7.7655582 7.402404 7.5620074 7.598788 7.3605113 7.4575663 6.906483 6.4638357 7.3038044 6.999759
1368137_at 6.1465616 5.81761 5.9833326 6.0784335 5.5841007 5.808015 6.0948567 5.688296 5.6472974 6.1047854 5.735084 5.6270123
1368138_at 5.603509 5.3973546 5.8927546 5.667142 5.346745 5.258352 5.6422954 5.0414233 5.675796 5.5893617 5.3835526 5.3705845
1368139_s_at 5.797423 5.5763025 5.842915 5.772103 5.597321 5.6848817 5.655799 5.929411 5.8990965 6.278607 6.492972 5.8440957
1368140_at 6.3257923 5.886321 6.9225116 6.076471 6.7516108 6.1210346 6.2062616 5.9611373 5.805018 6.1330357 5.875108 6.6677136
1368141_at 11.475361 11.529836 11.540916 11.53603 11.69626 11.530945 11.482752 11.532692 11.370371 11.552547 11.535412 11.583423
1368142_at 5.300485 5.162441 4.925412 5.0709896 5.1132846 5.226597 5.3482957 5.576578 5.4423285 5.4276595 5.5472965 5.425701
1368143_at 6.673621 7.4254646 6.778144 7.175758 6.313858 7.2175016 7.2701097 7.6813912 7.4405255 7.725403 7.94844 7.6441617
1368144_at 5.221837 6.105212 5.2735014 5.98973 5.739979 5.7151966 5.5346437 5.7040205 5.265023 5.631344 5.298045 5.7527876
1368145_at 5.5766535 5.2005434 5.6558723 5.0998077 5.140747 4.943261 5.5026455 5.139986 5.1011295 4.9904795 5.1322746 5.247471
1368146_at 10.750939 12.082596 10.397935 11.023726 10.225026 10.428685 10.14014 10.263302 8.746864 9.438437 8.928687 8.032291
1368147_at 9.212586 10.438995 8.626307 9.632698 8.223515 8.585701 8.357166 8.421406 6.328224 7.6432304 6.9828215 5.794575
1368148_at 4.822733 4.7343254 4.7517657 4.9132214 4.454006 4.407125 4.668387 4.2433543 4.6551576 4.35712 4.374283 4.2954226
1368149_at 6.201696 6.08592 6.2997975 6.3242955 6.176606 6.0196686 6.3239064 6.260559 6.2389293 6.3600574 6.0094585 6.1734605
1368150_at 12.934028 12.967009 12.637335 12.958659 12.956729 13.029506 12.469454 12.641261 12.556516 12.223184 12.42903 11.699448
1368151_at 10.454908 10.397294 10.391692 9.968351 10.2154455 10.183065 10.131988 10.2148695 10.030679 10.074187 10.265714 9.925286
1368152_at 7.566597 7.628288 7.2917013 7.4506636 7.579777 7.7822 7.584956 7.477448 7.634576 7.2095947 7.708682 7.75936
1368153_a_at 7.1614275 6.90123 6.671566 6.804575 6.604648 6.8487883 6.6245365 6.8141856 6.8951125 7.129562 7.0546556 7.1755195
1368154_at 8.082929 7.9494295 8.08416 8.0594845 8.146788 8.032717 8.139269 8.324802 7.92147 7.7861257 7.8568993 7.7064395
1368155_at 12.700119 12.038823 11.998481 13.079091 12.936973 12.524054 11.100082 13.035367 12.590898 11.488654 12.019986 11.471418
1368156_at 5.4320884 5.7208643 5.265635 5.066027 4.9737988 5.177354 5.0826283 5.249292 5.3960114 5.1920543 5.1193447 5.565081
1368157_at 5.7504745 5.683221 5.6468344 5.7753453 5.4920163 5.6102424 5.584321 5.427911 5.7527847 5.5367727 5.5472965 5.4664526
1368158_at 9.397127 9.546416 9.311356 9.615035 9.677474 9.473434 9.301706 9.624048 9.570672 9.683801 9.536998 9.359529
1368159_at 8.011724 8.3649645 8.247164 7.9245152 8.138515 8.1499 7.9901624 8.000745 7.9300094 8.199429 8.00915 8.242229
1368160_at 9.438841 10.710761 7.7779427 9.953183 8.579969 9.82354 9.471001 10.579562 9.67061 10.056131 10.532454 8.796003
1368161_a_at 13.936972 13.940178 13.816126 13.8479 13.829276 13.921167 13.784075 13.847024 13.7827835 13.635528 13.733599 13.664702
1368162_at 5.022211 4.6239023 4.715764 4.634838 5.1576395 4.638157 4.8261604 4.8529406 5.0156803 5.0145836 4.9336033 4.763357
1368163_at 10.458209 10.697063 10.293265 10.34291 10.401511 10.4040985 10.203643 10.414595 10.316832 10.447675 10.468268 10.534363
1368164_at 7.4238596 7.7054634 7.637223 8.036187 7.7093334 7.8950114 8.256363 8.5295315 8.38316 8.7014885 8.557996 8.451805
1368165_at 7.514653 7.653272 7.579421 7.378741 7.786809 7.5543604 7.374624 7.1269326 7.145277 6.6579223 6.6841245 6.9258943
1368166_at 6.264145 6.213987 6.32989 6.491693 6.205659 5.9473553 6.055935 6.0717506 5.7375755 6.158707 5.9073477 5.863972
1368167_at 4.942613 5.7665167 5.187341 5.704473 5.596282 5.644342 5.425983 5.319214 5.524864 5.9248705 5.443006 5.214707
1368168_at 9.56123 9.75943 8.408533 9.820168 8.744707 9.026827 8.858238 9.179053 7.547073 8.857094 8.450609 8.903938
1368169_at 6.9020185 6.8559055 6.7390647 6.894486 6.7645693 7.0563545 7.071663 6.9296145 6.8455553 6.8260555 7.0077014 6.797654
1368170_at 3.7769248 4.3391433 3.86026 3.9045424 3.9505007 3.8067517 4.0297604 4.217366 3.8481367 3.683434 4.1238127 4.089178
1368171_at 10.379996 8.044694 8.012521 9.651448 5.5750937 10.165882 10.128612 10.281546 7.9545393 8.759168 7.0219417 9.317538
1368172_a_at 7.801552 5.4050727 5.704119 7.0859056 4.330099 7.8207874 7.664736 7.825288 5.714049 6.689309 4.9353595 6.768656
1368173_at 8.187176 8.084238 7.976198 8.952936 8.706965 8.369523 9.128639 8.864164 9.043145 9.285577 9.453723 9.2022
1368174_at 3.9794 3.8549962 3.9757085 3.7114189 3.911094 3.6968796 3.4504552 3.9580176 3.4550693 3.6591146 3.5369918 3.7079294
1368175_at 7.1080184 7.209898 6.571109 6.886339 7.163836 7.1171675 6.9876394 7.0925317 6.7729726 7.253401 7.329507 7.3857803
1368176_at 7.7390585 7.7982273 7.783529 8.080061 7.524481 7.9142 7.901225 7.9742727 7.8115416 7.6631927 7.7511754 7.7460113
1368177_at 7.4866085 7.8316264 7.0232773 7.8753557 7.987369 7.889423 8.404892 8.786161 8.415135 9.086977 9.049935 9.124804
1368178_at 8.558392 8.99069 9.127476 8.609871 9.004642 9.226243 9.2733755 9.393495 8.982861 9.465099 9.308781 9.472414
1368179_at 7.5080194 7.409693 7.40863 7.339817 6.8148274 6.83578 6.6759725 6.7459397 6.9710217 6.705326 6.537256 6.5385456
1368180_s_at 13.48824 13.371216 13.395168 13.542631 13.583805 13.699101 13.491638 13.589151 13.44204 13.488322 13.411684 13.395675
1368181_at 10.674607 11.0134945 11.022504 11.33783 11.528963 11.610381 11.852774 11.8334 12.089832 11.906488 11.93372 11.384786
1368182_at 4.0843983 4.05274 4.3111258 3.9880311 4.1177483 3.953683 4.2360163 4.173817 4.441371 4.268774 4.206094 4.5173955
1368183_at 7.861833 7.9169455 8.003893 7.870858 7.7597938 7.655019 7.5038805 7.5147667 7.5836334 7.555517 7.377156 7.5609193
1368184_at 9.231261 8.977359 9.3633375 9.277288 9.44572 9.443603 9.118712 9.186511 9.377744 9.260146 9.35791 9.080668
1368185_at 5.031144 4.72127 4.8763704 4.6464405 4.753828 4.59415 4.83651 4.656102 4.7464952 4.7118974 4.6631117 4.6906037
1368186_a_at 6.1039977 5.6806684 5.799473 6.091349 5.912952 5.89895 6.1690946 5.553864 5.7536845 5.952806 5.634402 5.655155
1368187_at 8.150191 6.7463326 8.22414 8.24762 8.044596 7.954196 7.193215 8.786216 7.772631 8.4296055 7.3278885 8.43834
1368188_at 13.5599 13.39464 13.647617 13.455975 13.63261 13.542305 13.473205 13.426051 13.219044 13.28215 13.50892 13.28477
1368189_at 10.262786 10.76699 10.465345 10.453078 10.015251 10.013555 10.481068 10.375172 10.211574 11.039423 10.575183 10.441794
1368190_at 5.520248 5.207506 4.918474 5.119196 4.8896875 4.838535 5.462346 4.730654 4.946523 5.368208 5.1578817 4.7953963
1368191_a_at 10.668824 10.767967 10.677587 10.296024 10.31937 10.417284 9.974133 10.216633 9.834385 9.637407 9.520885 9.5454
1368192_at 5.345862 4.876571 4.777021 4.715631 4.936103 5.020242 5.0852633 4.631241 4.8646383 4.674553 4.6134663 4.6108627
1368193_at 4.891182 4.8190584 5.345756 4.880976 4.7858777 4.982787 5.1022835 5.0299973 5.01568 5.0418878 5.1745286 5.1143064
1368194_at 4.618592 4.4282017 4.5292225 4.1596913 4.4080462 4.720033 4.332716 4.545576 4.4450555 4.475114 4.502748 4.294913
1368195_at 5.969925 6.426783 6.3911815 6.7440643 6.4609027 6.307924 6.5595794 6.4334183 6.521079 6.6861916 6.8392673 6.8445325
1368196_at 5.028152 4.775594 4.9099817 4.7989807 4.848362 4.533917 4.6860332 4.7315187 4.752809 4.944474 4.64502 4.8352714
1368197_at 3.8423321 4.080367 3.3974178 3.9772904 3.5903945 3.683159 3.9453843 3.4166248 3.850891 3.668879 3.7997668 3.871761
1368198_at 5.0280585 4.6917076 4.9382586 4.4739757 4.6723742 4.9927664 4.7564754 4.7258787 5.1069827 5.087539 4.585628 4.791159
1368199_at 8.64338 8.795255 8.734843 8.519438 8.769106 8.569665 8.479102 8.583803 8.383073 8.166157 8.249955 8.135277
1368200_at 5.6501656 5.700989 5.5915966 5.5268693 4.966095 5.179008 5.8735695 5.734743 5.633321 5.104671 5.1661696 5.2187977
1368201_at 6.0147724 6.324369 6.399057 5.955557 6.321671 6.3654447 6.008587 6.3508205 5.89963 5.9085093 5.8219476 5.748042
1368202_a_at 8.881119 8.915418 8.626164 8.739318 8.572638 8.664934 8.525165 8.733558 8.697573 9.109188 8.550048 9.701297
1368203_at 5.21749 4.817189 4.627821 4.969219 4.733154 4.7286463 4.5014935 4.2950163 4.7722006 4.7838497 4.5989304 4.6487846
1368204_at 6.4178286 6.6160088 6.293269 6.9493194 6.9280987 6.7022614 6.4621024 6.416413 6.553573 6.4896855 6.52733 6.344669
1368205_at 13.495441 13.541962 13.481235 13.426633 13.352034 13.448647 13.231364 13.231309 13.217317 13.043077 13.068662 13.235597
1368206_at 8.781712 8.731246 8.964294 8.791688 8.992353 8.982906 8.969352 9.032383 9.076753 9.193733 9.019237 8.904395
1368207_at 6.403653 6.070837 5.973897 6.218103 6.0920825 5.922939 6.1620574 6.380985 5.8033676 5.9116135 5.9877095 5.878301
1368208_at 5.9759274 6.119904 6.3922105 5.259018 5.602929 5.9176917 6.1289663 6.1966257 6.307392 6.7608094 6.5404754 6.457393
1368209_at 5.99758 5.807076 5.7190466 5.9031463 5.327716 5.570429 5.5639772 5.508399 5.6757965 6.019456 5.7308817 5.4073668
1368210_at 4.6012354 4.050038 4.5667663 4.2086215 4.1284337 4.1013064 4.5084944 4.3292556 4.6846414 4.5917034 4.4576902 4.22995
1368211_at 12.245121 12.192838 12.229582 12.2274275 12.317209 12.11991 12.065012 12.2142315 12.148494 12.373059 12.362939 12.407937
1368212_at 8.051552 8.304255 8.176857 8.304882 8.743805 8.72678 8.499987 8.555049 8.383111 8.249844 8.740597 8.71282
1368213_at 8.750891 9.241339 9.276922 9.3775425 9.200231 8.937637 9.416008 9.33709 9.613748 10.306973 9.645798 10.203684
1368214_at 7.662356 7.982022 7.76482 7.968715 8.054484 7.864492 8.061657 8.079657 7.8444605 8.559667 8.278786 8.342174
1368215_at 9.9645405 10.049646 9.977042 9.88555 9.9543295 9.951863 9.552965 9.689664 9.572849 9.421212 9.354379 9.487448
1368216_at 9.51067 9.556925 9.540603 9.486879 9.438135 9.291366 9.238821 9.4422245 9.106175 9.394924 9.576113 9.277144
1368217_at 8.349659 8.586185 8.577358 8.648252 8.650447 8.761024 8.55192 8.820982 8.593868 8.715097 8.605547 8.869759
1368218_at 5.4700947 5.972318 5.7044115 5.935015 5.9351315 5.9200487 5.4731183 5.876705 5.768805 5.6549125 5.8402576 6.122758
1368219_at 6.9645452 6.68004 6.932393 6.4685364 6.614686 6.7388835 6.592827 6.726629 6.128845 6.379853 6.4015384 6.250822
1368220_at 9.165658 9.235067 9.274403 9.235526 9.081911 9.300373 9.245258 9.058493 9.100796 9.292273 9.170969 9.41685
1368221_at 9.822775 9.899874 9.803735 9.484615 10.146362 10.167938 10.076243 9.975514 9.635306 8.943549 9.408484 8.970046
1368222_at 6.784481 7.0457654 6.752426 6.72431 7.6805553 6.946474 6.965986 7.289208 7.468179 6.098092 6.8204093 5.978428
1368223_at 6.687408 8.147864 7.56564 7.641169 8.085173 7.3225102 8.250542 8.034779 7.6811976 7.815841 7.684209 8.022615
1368224_at 13.153875 13.199673 13.422414 13.242136 13.113207 13.149117 13.278647 13.486703 13.199023 12.900147 13.535795 13.172631
1368225_at 7.513084 7.7715774 7.5147057 7.382293 7.4740515 7.52764 7.5373435 7.503821 7.377222 7.248144 7.3607035 7.2980485
1368226_at 7.9288654 7.852318 8.078694 8.081411 8.599239 8.181569 8.253147 8.363797 8.528547 8.488607 8.49772 8.369249
1368227_at 8.037919 9.39836 9.211513 8.136043 8.789462 8.713982 8.226246 9.197135 8.940467 8.909306 9.041836 8.933202
1368228_at 8.744793 9.110774 9.068932 8.542086 8.893811 9.015313 8.704146 8.981083 8.683152 9.04118 8.983484 8.981272
1368229_at 6.673621 6.716085 6.411426 6.7303076 6.8517776 6.966018 6.7068796 6.8762565 6.9600883 6.721212 7.037607 6.921522
1368230_a_at 9.096413 9.119107 9.18754 9.262553 9.219048 9.053023 9.210232 9.176604 9.295947 9.440554 9.3881855 9.425016
1368231_at 6.5731163 6.7596416 6.3772974 6.2768145 6.623812 6.639647 6.512025 6.258884 6.3269143 6.3006296 6.1665516 6.3407536
1368232_at 8.046736 8.117364 7.9271517 8.243627 7.9368224 8.071777 8.604309 8.400301 8.089521 8.670094 8.666611 8.580875
1368233_at 7.9227233 8.167432 8.209681 7.92513 7.873909 7.746178 7.8457603 7.7673297 8.006094 8.500105 8.310402 8.001629
1368234_at 8.292284 8.5663595 8.469041 8.802506 8.900233 9.008093 9.375239 9.184713 9.238724 9.344598 9.606147 9.362792
1368235_at 7.732385 7.8176594 8.081129 7.619856 7.8312316 7.665543 7.441379 7.6500688 7.571505 7.6485915 7.455676 7.0775285
1368236_at 4.068802 3.977803 3.9943655 4.311618 3.7049797 3.6325674 4.0888186 3.8202753 3.8842983 3.8417833 3.899858 4.0442476
1368237_at 4.493094 4.3167486 4.444602 4.594427 4.26141 4.5355935 4.4038205 4.4220705 4.578383 4.5237236 4.2593217 4.541559
1368238_at 4.705292 4.45654 4.7509947 4.4868374 4.5545907 4.339299 4.405533 4.262663 4.7385283 4.3812833 4.431901 4.673355
1368239_at 8.008298 8.597736 8.413859 8.116411 8.393557 8.582698 8.193313 8.329217 7.5817504 8.231756 8.030357 8.437695
1368240_a_at 3.782361 4.186521 4.1791058 4.5345335 4.176859 4.3023148 4.300752 4.006471 4.607363 4.325692 3.9237711 3.9307573
1368241_a_at 8.413882 8.695539 8.684748 8.191748 8.455213 8.27775 8.194657 8.188618 8.370395 7.9998446 8.288138 7.9783444
1368242_at 4.716689 4.771366 4.8157825 4.90232 4.6572866 4.7958655 4.9470673 4.402094 4.812946 4.7754517 4.700406 4.408991
1368243_at 5.0196133 5.1306467 4.8073807 4.7694373 4.435427 4.4634013 4.734278 4.5067906 4.8776455 4.5525346 5.271179 4.916358
1368244_at 10.327895 10.495103 10.098969 9.894036 10.166785 10.040704 9.640034 9.642273 9.327011 9.459424 9.532763 9.021142
1368245_at 12.65023 11.412371 12.55393 12.116678 12.521256 12.078711 12.017046 12.16317 11.988324 11.789627 11.808071 11.925881
1368246_at 4.73004 5.4166956 4.955237 4.820167 5.0142865 4.7057776 4.9344068 5.197792 4.8458056 5.15747 4.5086207 5.0925984
1368247_at 6.4249635 6.291726 6.8680453 7.4620533 6.660447 6.072049 7.092197 6.555606 6.8135324 6.73064 7.3838267 7.2739835
1368248_at 5.9950275 6.465076 6.046532 6.5185986 5.876159 6.7251387 6.338439 7.097973 6.3122725 7.3203764 7.3783445 6.0644283
1368249_at 9.982838 9.758211 9.897533 9.90102 10.1353445 10.212337 9.464752 9.798923 9.782428 9.389836 9.810941 9.914487
1368250_at 4.1410995 4.1520357 4.0563455 4.240995 4.0951443 4.2160635 3.9075508 4.278717 4.4546328 4.147668 4.2428446 4.2023573
1368251_at 5.876375 5.4161654 5.4914927 5.771725 5.2875366 5.4356174 5.6222873 5.654873 5.435239 5.288497 5.4150276 5.799113
1368252_at 3.6972308 3.4981844 3.5299804 3.5901847 3.2815886 3.5578358 3.5904088 3.4834807 3.3959606 3.495792 3.4448159 3.3778403
1368253_at 12.330382 12.323317 12.290144 12.152297 12.171078 12.270769 11.947887 11.93746 11.918491 11.635777 11.75347 11.709886
1368254_a_at 4.5360584 4.3578706 4.307838 4.8856606 4.4953985 4.3579288 4.227152 4.4506907 4.752039 4.3157706 4.4615073 4.833641
1368255_at 4.718036 4.1336584 4.2658734 4.277767 3.9965997 4.3311367 4.385727 4.5304766 4.7463512 4.2096014 4.380623 4.393483
1368256_at 3.6532252 3.2829795 3.4372373 3.4502034 3.825711 3.5941532 3.4909017 3.5536072 3.609272 3.4301097 3.6843238 3.5916252
1368257_at 4.014463 3.9913793 4.0250645 4.1255608 3.9514403 4.0662723 4.05123 3.9124975 4.1380134 3.9339638 3.966607 4.0194864
1368258_at 5.3938894 4.924649 4.9674263 5.1904674 5.099387 5.0640554 5.0415955 4.7087326 4.9545364 5.092168 5.2046375 4.9768815
1368259_at 7.2712855 7.1769614 7.4014683 7.7700515 7.403668 7.5165477 7.247904 7.5108557 7.3509717 7.4380565 7.3901696 7.133064
1368260_at 4.995761 5.3243504 5.132194 5.10353 5.36296 5.2261963 4.9264946 4.8783712 5.246213 5.2234077 4.8211303 4.704257
1368261_at 4.225941 3.8875995 4.1789255 4.276595 4.0930777 4.227581 4.0963273 4.107534 4.045902 4.05933 3.8215399 4.14437
1368262_at 6.467874 7.042243 6.795071 6.5964065 7.0766554 7.1821785 6.8272233 7.2543464 6.8103876 7.112864 7.1284833 6.910349
1368263_a_at 4.08988 4.1082726 4.0524926 4.273844 3.9767227 3.7356644 3.8936021 3.867988 3.698315 3.988157 3.8300207 3.9494884
1368264_at 7.4945135 7.7017775 7.4678755 7.264972 6.9187655 7.5597734 6.855348 7.155435 6.547974 6.8550744 7.103087 6.8804784
1368265_at 9.192945 8.948466 8.919245 8.591383 8.864743 8.846746 8.120737 7.926283 7.810709 7.0857573 7.4566503 7.6869845
1368266_at 13.240875 13.217174 13.219322 13.1636095 13.349351 13.273874 13.236374 13.194008 13.274542 13.585597 13.614108 13.582368
1368267_at 7.868195 8.09284 8.22776 8.084321 8.281915 7.954196 7.7690096 7.787426 7.6741023 7.881786 7.7220607 7.8084345
1368268_at 7.918077 7.974591 7.1956735 8.074993 7.8158326 7.694281 7.690546 8.043709 7.9211936 7.731869 7.7707443 7.9776835
1368269_at 3.8923423 3.6980445 3.5186853 3.565708 3.330818 3.504996 3.7667325 3.4654417 3.7305572 3.4826293 3.703825 3.5789566
1368270_at 7.4779224 8.048481 8.288897 7.5914145 7.6837244 7.473007 7.3439426 7.52418 6.6228037 6.871772 6.1524153 6.6282015
1368271_a_at 4.913881 4.37335 5.0480165 4.554366 4.6998644 4.959029 4.740166 4.835006 4.509156 4.7584467 4.2529936 4.7711496
1368272_at 10.999065 10.923483 10.940591 10.553858 10.729856 10.520942 10.579732 10.96066 10.651486 11.075768 11.207507 10.450297
1368273_at 9.767786 9.67307 9.597161 9.655542 9.659154 9.522803 9.482997 9.6848 9.596267 9.2226515 9.534896 9.704185
1368274_at 8.008297 8.249621 8.200523 8.367702 8.309192 8.187722 8.27932 8.339351 8.362157 8.365332 8.411135 8.243624
1368275_at 10.366401 10.4989395 10.175746 10.844905 10.773747 10.49173 11.577122 11.631655 10.44834 12.456048 11.813453 11.793948
1368276_at 7.3805943 6.9631615 7.020522 6.970678 7.0467396 7.1646204 6.9354053 6.9389577 7.255846 6.983938 7.166925 7.105637
1368277_at 8.7087345 8.788625 8.596115 8.392174 8.604593 9.050632 8.478149 8.464337 8.228283 7.7558684 8.1935425 8.382177
1368278_at 6.362796 6.802495 6.593077 6.4534483 6.321439 6.1998487 7.002398 7.310189 6.972632 7.2406754 6.956501 6.8210945
1368279_at 5.1491814 5.244735 4.6824474 4.5980763 4.9505944 4.866182 4.884809 4.712738 4.7468805 4.410882 4.579934 4.475027
1368280_at 12.222063 12.388542 12.484462 12.444855 12.296311 12.369985 12.148318 12.384805 12.306561 12.057783 12.23714 12.374667
1368281_at 5.821808 5.440262 5.250061 5.232113 5.3559914 5.31308 5.3377037 5.2056313 5.369918 5.4477167 5.2010746 5.4288855
1368282_at 4.602203 4.3562756 4.439192 4.5438266 4.3329697 4.5696926 4.441811 4.406029 4.4021964 4.554035 4.4163547 4.4496408
1368283_at 11.8056 11.985672 11.930416 11.720506 11.727532 11.589606 11.577206 11.325014 11.396882 11.845841 11.490712 11.73799
1368284_at 7.820968 7.8346868 8.001467 8.114636 7.9800334 8.14308 8.092876 7.83917 7.8391476 7.3135896 7.892514 7.4724393
1368285_at 4.8731513 4.82396 4.6052837 4.936487 4.4899573 4.8552666 5.000704 4.8689737 4.689351 4.519288 4.620099 4.4812684
1368286_at 6.5297623 6.888375 6.682669 6.722946 7.1646285 7.0379457 6.7808027 6.973523 6.5187397 7.0884247 6.656036 6.386863
1368287_at 4.600238 4.7273774 4.821307 4.720089 4.831484 4.6740403 4.458884 4.860506 5.034237 4.6265798 4.764967 5.125042
1368288_at 14.17261 14.09168 14.217515 14.167846 14.18174 14.164956 14.110841 14.186919 14.04872 14.069953 14.0078125 13.955805
1368289_at 12.119552 11.377073 11.962074 12.272781 11.845557 11.832104 12.166929 11.811106 11.48224 12.272931 11.314185 11.411361
1368290_at 4.2556524 3.8104124 3.8649654 4.194582 3.8958476 4.5369177 4.0076156 3.8768182 4.2696095 4.01368 4.1425495 4.22731
1368291_at 8.282307 8.90301 8.875172 8.627761 8.729747 8.587247 9.4666395 9.070129 8.910648 8.657888 9.080432 8.607486
1368292_at 6.8754854 6.6717863 6.8839445 6.926055 6.7624645 6.7208424 6.7403 6.2990475 7.0485845 6.805483 6.633491 6.715893
1368293_at 5.451418 5.49977 5.3536186 5.096794 5.6002665 5.84577 5.5736685 5.405111 5.112437 5.3450646 5.2906694 5.5844646
1368294_at 10.5476055 10.411209 10.543567 10.55601 10.361017 10.585576 10.221661 10.332897 10.084607 10.046362 9.925784 10.075031
1368295_at 9.756444 9.8391 9.618705 8.945822 8.981346 8.817297 7.975966 8.207655 7.6515403 7.156969 7.2550216 6.938547
1368296_at 9.401435 9.467456 9.272998 8.300054 8.620953 8.355751 7.356555 7.8102036 7.267137 6.7288446 6.7156796 6.448709
1368297_at 4.9337797 4.49747 4.563821 4.8510075 4.9283686 4.7401137 4.5470653 4.9190335 4.3144007 4.9633904 4.505257 4.4872904
1368298_at 5.4320884 5.174901 5.3732796 5.204967 5.297733 5.3253813 5.3315887 5.2352157 5.102315 5.3024497 5.3596144 5.0747952
1368299_at 4.0436325 3.9630983 4.1753573 4.0098944 3.8546362 4.1070375 3.5119276 3.863894 3.8459728 3.9814386 3.9719605 3.676962
1368300_at 5.0128675 5.361642 5.2068124 5.207876 4.8694825 5.684787 5.3225427 5.4740496 5.205366 4.950166 5.611853 5.3033066
1368301_at 5.963765 5.7936406 6.388674 6.171355 6.15976 5.7435 5.949134 6.1765704 6.102077 5.921673 6.080775 6.273383
1368302_at 5.015739 4.84172 4.875658 5.0575385 5.0989814 4.818049 5.1178145 4.8582487 5.1229997 5.146543 4.7763643 4.8741636
1368303_at 8.325456 7.9478836 7.473602 7.3762016 7.345218 7.0978355 7.331503 7.096071 6.339037 6.5065536 6.6237097 6.9024878
1368304_at 11.902976 11.919164 12.030479 12.162873 12.208603 12.00731 12.4983 12.331333 12.417123 12.612359 12.872748 12.335936
1368305_at 8.489952 8.559896 8.643591 8.628989 8.5266485 8.768838 8.666668 8.530045 8.707262 8.736275 8.783713 8.792047
1368306_at 5.8255258 6.009412 5.8135204 5.5200057 5.759029 5.6899123 5.621692 5.554419 5.5398793 5.780504 5.7043695 5.861843
1368307_at 6.2897983 6.0480676 5.9629493 5.706543 5.8560038 5.9625926 5.888086 5.583701 6.0219445 5.9900007 6.0068736 5.9942
1368308_at 7.8568497 9.254575 7.161656 8.490819 6.2628355 6.8468323 10.054693 9.021954 7.3989205 10.514103 9.934266 7.874783
1368309_at 7.233037 7.476583 7.5378633 7.8085594 7.9184546 7.551247 7.6333523 7.4819846 7.2141633 6.908365 7.0776296 7.05818
1368310_at 5.69942 5.6994524 5.5511465 5.7783957 5.5149264 5.571912 5.6585455 5.534853 5.527009 5.650111 5.7219267 5.597946
1368311_at 8.341971 8.38677 8.1817045 8.857173 8.888707 8.388233 8.671554 8.5611 8.895649 7.989537 8.467947 9.207053
1368312_at 4.829359 5.008453 4.627899 4.6971664 4.660926 5.038293 4.881059 4.958469 4.707559 4.956329 5.019892 5.0516906
1368313_a_at 4.7121906 4.2577 4.5091696 4.369062 4.363351 4.2596946 4.0042744 4.504307 4.2481894 4.2011294 4.0042562 3.745904
1368314_at 9.891956 10.455046 10.247386 10.282157 10.20696 10.2132225 10.044762 10.011509 10.358693 10.216798 10.306022 10.328052
1368315_at 6.442445 6.305144 6.7383566 6.502378 6.773946 6.8030696 6.868048 6.482266 7.1931677 6.1015058 6.170131 6.355722
1368316_at 11.092637 10.592995 10.584705 11.112401 11.380685 11.138764 10.811444 11.136735 11.2339945 11.300035 11.630857 11.501462
1368317_at 5.059519 4.685537 4.5323844 4.7972355 4.9472175 4.4811044 4.7122626 4.971517 5.5860586 6.3601274 6.047548 6.1634483
1368318_at 7.738189 8.142424 7.5023456 8.094162 7.4760013 8.012231 7.6108575 8.081741 7.6515102 8.16997 8.067535 7.8212337
1368319_a_at 5.4765224 5.320788 4.802247 5.195446 5.3627234 5.6343093 5.0046277 6.0918455 5.1765866 5.4854574 5.7822237 5.759922
1368320_at 4.4440584 4.378698 4.897636 4.7730594 4.381165 4.028992 4.7461586 4.1527143 4.7344246 4.5552983 4.3076496 4.4872956
1368321_at 8.453314 6.924446 6.7769775 8.857353 7.495114 8.017899 8.519831 7.9488425 7.9547257 9.77865 8.435179 9.86175
1368322_at 8.171798 8.270218 7.887038 8.020206 8.258234 8.196527 8.40493 8.604802 8.279289 8.495722 8.086875 8.338715
1368323_at 7.522375 7.444331 7.4924216 7.634864 7.7615323 7.096488 7.335753 7.1388717 6.7933555 7.3625107 7.411221 7.345253
1368324_at 5.7026777 5.17773 5.1986494 5.466286 5.2266006 4.986374 5.3899484 5.1607485 5.328609 5.193741 5.0229354 5.25509
1368325_at 8.0920925 7.631359 7.988612 7.41503 8.402428 8.390593 7.6668873 7.9289107 6.857553 7.241443 7.5675745 6.9268556
1368326_at 6.7727613 7.1891327 7.387415 7.494276 7.745108 7.3772187 7.4324512 7.14199 7.238315 7.055279 7.464613 7.485261
1368327_at 6.1243725 5.8835177 5.7774553 6.1660905 5.900167 5.96565 5.863446 5.760193 5.8711047 6.138534 6.1445417 5.816313
1368328_at 9.039849 9.025403 8.697872 9.248627 9.390419 9.487728 9.490941 9.945528 9.685927 10.32463 10.372023 9.256699
1368329_at 5.130423 5.3337827 5.678573 5.6194205 5.52544 5.4149795 6.029945 5.606511 5.9621186 6.3063602 5.8360057 5.445702
1368330_at 7.6922355 7.1659727 7.2742305 7.539092 7.4609046 7.335136 7.3504953 7.6593966 7.431543 7.4040856 7.4820576 7.4964223
1368331_at 11.906008 11.880214 11.724694 11.792575 11.632018 11.848764 11.400283 11.636805 11.612277 11.510352 11.647646 11.636617
1368332_at 6.6268883 6.695021 7.026354 6.8661356 6.802383 7.0176535 7.02524 7.490764 6.781616 7.4467854 7.211109 6.6469464
1368333_at 4.509448 4.188653 4.311126 4.5137067 4.5411353 4.3902783 4.4974866 4.1215367 4.5747275 4.25457 4.173997 4.30954
1368334_at 7.446953 7.05888 6.6966624 7.225231 7.029682 7.4887347 7.035654 7.3488955 6.9974 7.343792 6.580083 6.8818574
1368335_at 13.240344 13.647665 13.498848 13.6783495 13.471401 13.515053 13.930007 13.9045925 13.9045925 14.134998 14.036353 14.078128
1368336_at 11.748311 11.687109 11.664636 11.501027 11.570424 11.5054245 11.41427 11.072549 11.12985 11.139238 10.927656 11.500468
1368337_at 6.261243 5.6278214 5.594407 5.783146 5.80054 5.6898317 5.9247537 5.8275986 5.8925657 5.568315 6.0331955 5.4649186
1368338_at 4.348055 4.6854067 4.6516047 4.463681 4.2540016 4.2944264 4.641366 4.178353 4.345704 4.6397142 4.393633 4.392416
1368339_at 4.7117443 4.7159233 4.7205105 6.837854 4.859737 5.17111 5.168764 6.55925 5.536787 5.457901 5.264929 5.467928
1368340_at 7.738703 7.856684 8.10902 7.8582225 8.137482 8.2468 8.181612 8.161049 7.860288 8.1401825 8.206673 8.110652
1368341_at 7.8771443 7.7202377 7.8093247 7.588194 8.00296 7.67482 7.8383913 8.121307 7.8673916 7.883841 8.060932 7.4979787
1368342_at 4.322779 4.189694 4.1161366 4.2945623 3.9723551 3.8570237 4.2021294 4.2532063 4.4007616 4.2735443 4.1548347 4.2012534
1368343_at 5.0984764 5.2871857 5.104741 5.3974094 5.291788 5.540209 5.8599887 5.242467 5.3278623 5.045211 5.0908036 5.10978
1368344_at 3.4144776 3.8138769 3.606635 3.458536 3.2840967 3.5209243 3.6400928 3.4458568 3.4583151 3.5928295 3.5324886 3.5909333
1368345_at 4.623144 4.2365413 4.024477 4.2587123 4.135746 4.2779856 4.351074 4.6092043 4.3512435 4.3684382 4.375338 4.429677
1368346_at 6.621014 6.593561 6.3437877 6.4973197 6.3967266 6.324283 6.7897043 6.6796293 6.905836 7.2614155 7.266337 7.028295
1368347_at 5.3125544 4.880442 5.0937457 4.4944487 4.8204556 4.817829 4.877783 4.978026 5.137313 4.9068522 4.872302 5.0689883
1368348_at 4.3873677 4.339182 4.2654653 4.121811 4.391013 4.2274046 4.321498 4.258575 4.108241 4.464074 4.297783 4.287081
1368349_at 5.5714655 5.679827 5.233745 5.4779334 5.418191 5.40264 5.6603184 5.15643 5.3591557 5.396927 5.350891 5.637333
1368350_at 3.5154116 3.3540044 3.3687806 3.356948 3.3437328 3.3559787 3.2954357 3.3919487 3.4824831 3.452937 3.4469957 3.4911466
1368351_at 6.581311 5.9121776 5.9045677 6.234422 6.0376325 5.902131 6.3037314 5.908136 6.4017916 6.0563765 5.9876876 5.818544
1368352_at 4.9209366 4.4617853 4.4708877 4.9132214 4.3800645 4.374815 4.5278935 4.4474945 4.403043 4.5507107 4.2705727 4.6249633
1368353_at 5.051731 4.5268903 5.153515 5.3564506 5.0911984 5.1971426 4.9566183 5.0530396 4.9023266 5.002643 5.082388 4.8122115
1368354_at 10.161659 10.439271 10.456135 9.819881 10.059013 10.171594 9.222627 9.706161 9.239386 9.2758875 9.28388 8.838984
1368355_at 5.164946 5.087582 5.5152373 4.4273005 4.8507795 4.779735 4.5149107 4.6908703 4.521566 4.8291945 4.7019114 4.84452
1368356_a_at 9.914154 10.014408 9.859195 9.899674 10.088661 10.086811 10.007122 10.028713 10.028356 9.920141 10.066334 10.044522
1368357_at 5.850715 5.7297006 5.7260356 5.577857 5.450992 5.86846 5.9203053 5.18075 5.878898 5.8168707 5.7911124 5.91612
1368358_a_at 3.9759426 3.476954 3.8767936 3.5502455 3.9614232 3.714389 3.8848445 3.9767988 3.7305572 3.8957784 3.8148892 4.3097587
1368359_a_at 4.1004963 4.087516 4.098301 4.1161737 4.2876015 3.9925222 4.409107 4.3463755 4.1186137 4.410578 4.238738 4.5499883
1368360_at 13.630674 13.614919 13.532755 13.582877 13.560098 13.57494 13.461922 13.48142 13.47316 13.249614 13.353846 13.335172
1368361_a_at 7.8746843 8.044064 7.836351 8.068562 8.293296 8.10973 8.254564 8.369222 8.37986 7.9295635 8.549877 8.053833
1368362_a_at 10.764544 10.959402 10.812161 10.893016 10.7491255 10.925616 10.630717 10.659646 10.59598 10.494028 10.54657 10.527264
1368363_at 4.0112734 3.6653101 4.405977 4.078963 3.9605753 3.7496703 3.7861524 3.9876242 3.9598186 3.8297572 3.6591933 4.019647
1368364_at 4.6989512 4.7005186 4.6151385 4.4695473 4.6154647 4.525532 4.5745635 4.57649 4.6270895 4.4232726 4.314598 4.8246436
1368365_at 12.311361 12.351294 12.269532 12.372947 12.30867 12.397081 12.477299 12.475821 12.444092 12.738298 12.559059 12.653163
1368366_at 4.768025 4.732954 5.0338087 5.0985394 5.0901423 5.310437 5.034858 5.7136593 5.092991 4.863199 5.098317 5.177178
1368367_at 5.6907396 5.328132 5.3213058 5.662367 5.3812227 5.612937 5.5237455 5.59717 5.6885777 5.484328 5.459262 5.455527
1368368_a_at 10.193405 10.313267 10.158303 10.244312 9.963801 10.137272 10.198682 10.480742 10.5855 10.259879 10.438331 10.346175
1368369_at 4.848116 4.3948555 4.1672816 4.4243536 4.4192123 4.4643955 4.65429 4.3575125 4.430543 4.6173024 4.291376 4.362547
1368370_at 5.549549 5.7554216 5.7501097 5.912966 5.4325542 5.54651 5.399568 6.0143213 5.584573 5.757016 5.226194 5.2417407
1368371_at 4.9246607 4.9945364 5.312928 5.146216 4.806893 4.872551 5.0421534 4.813775 4.661669 4.890871 4.721538 5.0232124
1368372_at 8.083011 7.5112815 8.114344 7.728418 7.6491976 6.3942714 7.5218663 6.125945 7.297585 7.2340884 5.9309244 7.2054768
1368373_at 4.369012 4.6681147 4.3641605 4.5529766 4.2485304 4.243639 4.6001515 4.109742 4.0352073 4.322735 4.419898 4.2272186
1368374_a_at 6.1493 5.886321 5.660927 5.9540915 5.6585364 5.704909 6.048563 5.658264 6.3852863 6.006902 6.440818 7.0986333
1368375_a_at 4.6525702 5.3270535 5.0422163 5.3341293 5.571227 5.2825007 5.2544794 5.4326015 5.3997955 4.7726 5.1266756 5.620058
1368376_at 8.146367 7.399101 7.664635 9.72378 9.993438 10.316845 6.778066 9.2456875 9.374695 8.297209 9.4863615 10.854939
1368377_at 5.0435266 5.1684246 4.8852654 4.935691 4.784525 4.9212337 5.332711 4.7956676 5.1481442 4.9827614 4.9941893 5.05486
1368378_at 12.442325 11.976749 12.184545 12.137733 12.274977 11.943104 12.169108 12.025247 12.00843 11.944884 12.031707 11.929199
1368379_at 7.949055 8.459409 8.229247 7.901167 7.882432 7.8891478 7.828322 8.113215 8.13855 8.331221 8.147686 8.132036
1368380_at 13.91116 13.916547 13.890417 13.85581 13.89886 13.811947 13.786652 13.797895 13.776849 13.717781 13.657233 13.669812
1368381_at 4.9888105 4.6261597 4.779666 4.655614 4.992505 4.818636 4.4894857 4.6842794 4.421954 4.987429 4.4934487 5.0275564
1368382_at 5.2576494 4.6572614 4.957961 5.339919 5.0287585 5.002117 4.949578 4.805231 5.0401306 5.266856 4.9431734 4.585382
1368383_at 6.100903 5.9321847 5.985926 5.9510374 5.855241 5.855302 6.189872 6.0886087 6.042034 6.1292505 5.935237 6.044004
1368384_at 4.211521 3.9033206 4.2765684 4.2525454 4.115738 4.202394 4.327349 3.9482672 4.370467 3.9858813 4.0966125 4.13735
1368385_a_at 9.271904 9.321664 9.462405 9.2806225 9.402656 9.42283 9.135891 9.440763 9.3746395 9.413807 9.370337 9.304209
1368386_at 9.599173 9.642857 9.770887 9.529865 9.768505 9.695635 9.613703 9.75239 9.681129 9.820983 9.880941 9.870333
1368387_at 11.389984 11.487221 11.397671 11.532871 11.364072 11.513112 11.011793 11.168991 11.100889 10.5573635 10.524981 10.809315
1368388_at 5.3185678 5.320788 5.3911405 5.4816723 5.2120223 4.787672 5.3660913 5.227325 5.197521 5.085381 4.604119 5.2215815
1368389_at 8.930932 9.280766 9.215142 8.999449 8.831921 9.023854 8.744995 9.095721 9.111326 8.932841 8.777259 8.652818
1368390_at 9.048135 9.1087885 9.106415 8.846509 8.979914 8.83231 8.646269 8.8011265 8.836281 8.655142 8.602852 8.564555
1368391_at 4.668495 4.719222 4.624439 4.799916 4.4058275 4.648939 4.525647 4.819475 4.644047 5.1405096 4.548112 4.6949315
1368392_at 6.8754854 6.290546 6.3974237 6.3930197 6.2354794 6.4455814 6.6699657 6.4866443 6.602951 6.471728 6.306578 6.5255413
1368393_at 5.353238 5.312318 5.3016415 4.871851 5.3320875 5.288588 5.195571 5.168854 5.4289618 5.351465 5.1362104 4.6988955
1368394_at 5.643962 5.7750406 6.014924 5.9289207 5.791912 5.9375453 5.8841863 5.7331905 5.708741 5.7103314 5.7597136 5.8040147
1368395_at 5.693091 4.9791408 5.558892 4.853572 5.6716137 5.118063 5.346624 4.9912086 5.0211453 5.183635 5.4675765 4.829705
1368396_at 5.759174 5.502784 5.4532447 5.537849 5.2875366 5.142155 5.317898 5.0728436 5.1698217 5.524846 5.1159477 5.4073668
1368397_at 13.005687 12.86126 12.869608 12.835472 13.065609 13.057377 12.955396 12.97287 12.731265 12.846653 12.924892 13.078353
1368398_at 4.566867 4.758028 4.5236807 4.5195065 4.5100536 4.6648626 4.4432755 4.226528 4.4527817 4.574212 4.3464413 4.4153366
1368399_a_at 11.635094 11.536632 11.693964 11.682561 11.751889 11.910296 11.473007 11.691693 11.57406 11.080401 11.202051 11.228538
1368400_at 8.585229 8.745094 8.979775 9.199829 9.479955 9.1252365 9.650147 9.679689 9.661794 10.022837 9.900484 10.230028
1368401_at 4.339019 4.318 4.3142214 4.4000807 3.822431 4.072976 4.319029 4.0785255 4.1362734 3.8580418 4.3384356 3.957169
1368402_at 9.071599 9.27191 9.259848 9.3135 9.299361 9.128002 8.958097 9.124308 8.910391 8.73882 8.762821 9.022012
1368403_at 8.801682 8.836492 8.775459 8.863433 8.638431 8.767805 8.436066 8.421234 8.539321 8.348646 8.30717 8.208316
1368404_at 5.003292 5.008453 4.86834 4.8887544 4.821574 4.7017074 5.282735 4.4465847 4.8426666 4.506335 5.0592103 4.7929683
1368405_at 7.7076383 7.9579363 7.986488 7.913507 7.9808707 7.8915324 7.6142282 7.88372 7.4999623 7.7664876 7.802717 7.713639
1368406_at 4.183592 3.8850186 4.2280846 4.26672 4.128118 4.1350555 4.3727655 4.005206 4.3031287 3.7869406 4.1757565 3.9348152
1368407_at 4.9114356 4.932942 5.118124 4.8106117 5.095996 5.6288886 4.4326444 5.445166 4.4495826 5.264605 4.789451 4.4755692
1368408_at 4.9415298 4.9449 4.6893244 4.5879045 4.9144855 4.9117436 5.0850506 5.2949066 5.3782034 6.1386523 5.6324406 5.6413264
1368409_at 10.316549 10.330572 10.454994 10.042044 10.055004 10.104446 9.9638195 10.252302 9.994413 10.097204 9.786402 9.609505
1368410_at 6.614425 6.8056364 7.0076404 6.568673 6.5712805 6.866909 6.8290772 6.800616 6.5332103 6.6503577 6.6430635 6.593621
1368411_a_at 3.8447192 3.8458953 4.081092 3.8231668 3.827894 3.7226055 3.906802 3.7497702 4.092257 3.925779 3.7500496 3.8586802
1368412_a_at 4.7252207 4.898093 5.1165733 5.2264023 5.0933256 4.980852 4.566935 4.7413187 4.818254 4.7809825 4.6764317 4.9162245
1368413_at 4.925414 5.4746227 5.203106 5.083047 4.6359215 5.1588335 5.2568884 4.8087125 5.3976326 5.253763 5.1245594 5.132086
1368414_at 5.982916 5.778035 5.924816 6.2396383 5.7187366 5.9215345 6.060193 5.6921644 5.9555426 5.99834 5.8941073 5.988933
1368415_at 3.966259 3.8486786 3.752636 3.9949021 3.6703856 3.752716 3.6033204 3.8972814 3.6492338 4.0538683 3.8041248 3.7370102
1368416_at 3.8962426 3.6791866 4.12148 3.730624 3.9532702 3.7637415 3.8274026 3.57183 3.7489398 3.8402908 3.7035549 3.7271173
1368417_at 4.797777 4.822777 4.5316677 5.0319347 4.7851706 4.3691797 5.2568307 4.911455 4.9657965 4.783205 4.7615843 4.6138916
1368418_a_at 13.029876 13.442929 13.165538 13.046739 12.913318 12.894266 12.772022 12.836911 12.870149 12.325304 12.816882 12.653808
1368419_at 9.380062 9.511518 9.523826 9.172516 8.911996 9.014981 8.86327 9.155336 9.003787 9.124977 9.29095 8.541797
1368420_at 13.189312 13.539161 13.383672 13.181747 13.302421 13.157924 13.192042 13.2498 13.113471 12.738275 13.0861225 13.0186825
1368421_at 3.787437 3.818573 4.2293262 3.9117646 3.590422 4.004591 3.8502543 3.7519102 4.2204084 3.8750155 3.7721562 3.985075
1368422_at 5.921601 5.430993 5.9877133 6.0026884 6.734117 7.5689178 7.6029325 7.1012964 6.77262 7.6390533 6.575032 6.2390695
1368423_at 5.9511733 5.3617024 5.286484 5.6432457 5.424456 5.5955815 5.4156313 4.9663477 5.2694006 5.1275187 5.179222 5.467388
1368424_at 7.4469194 7.785982 7.6836696 7.6168 7.520177 7.404905 7.241247 7.513593 7.3718133 7.0212245 6.9514747 7.0885043
1368425_at 4.8370357 4.9197893 4.7662473 5.033564 4.8915153 4.7478533 4.8770866 4.4977226 4.8634276 5.0802135 4.846906 4.8905416
1368426_at 11.9733305 11.7923565 11.705679 12.243807 12.008002 12.397345 11.575459 12.362886 11.969245 11.96251 12.298726 12.280491
1368427_at 8.033466 7.9910946 8.13274 7.8808455 7.85666 7.8306203 7.776273 7.9147267 7.5866218 7.7173786 7.8786035 7.786361
1368428_at 9.1366005 8.725566 9.396775 8.626059 9.135636 8.883626 8.264814 8.044805 7.610921 6.5134516 7.519546 7.547602
1368429_at 3.6753452 3.772589 3.6728535 3.462844 3.7571535 3.865072 3.6091092 3.5973938 3.6816719 3.5328476 3.5144513 3.2092834
1368430_at 9.545345 9.612427 9.688355 9.84889 9.53046 9.651791 9.504308 9.76575 9.676214 9.594454 9.590499 9.444117
1368431_at 10.933168 11.283752 11.155496 10.938019 10.942856 11.132022 10.942356 11.012921 10.862009 10.941681 10.886576 10.956163
1368432_a_at 4.75896 4.485595 4.3957167 4.711459 4.4011073 4.560522 4.5547357 4.319177 4.458291 4.3706517 4.4310713 4.185293
1368433_at 9.9013605 10.028368 9.916363 10.002133 9.89808 9.863771 9.966543 10.018383 9.924622 10.255459 10.058084 9.882823
1368434_at 7.2774305 7.5988097 7.3106837 7.1097636 7.396254 7.06677 6.83826 7.4447 6.709659 6.9117913 6.9485035 7.2146435
1368435_at 12.045945 11.658093 11.816298 11.876876 11.920811 12.420555 11.479871 11.212587 11.609567 11.34505 11.439382 11.472328
1368436_at 9.484788 9.339304 9.256722 9.639614 9.537646 9.64996 9.534641 9.660656 9.718234 9.933312 9.982292 9.985281
1368437_at 5.33915 5.0611477 5.075048 4.885093 5.0750833 4.8303604 5.237465 5.0469737 5.275974 5.1734586 4.86195 4.9784026
1368438_at 4.3490534 4.1330113 4.1295238 4.340598 4.3679276 4.1959653 4.707207 4.2779617 4.454649 4.713998 4.5681586 4.5399423
1368439_at 6.3372674 6.1059146 5.910327 6.037778 5.46651 5.991581 5.913788 5.627152 5.8009925 6.096968 6.0066094 6.080927
1368440_at 7.5809727 7.12841 7.867357 8.111593 7.798046 7.848835 7.9337597 8.540746 8.286505 9.188041 7.972997 8.7356415
1368441_at 6.076112 6.2166467 5.8665767 5.991996 5.656436 5.8413095 6.090913 5.3488255 5.9489884 6.0188837 5.749923 5.8135357
1368442_at 13.202266 13.279306 13.186381 13.136179 13.185303 13.268559 13.136588 13.049429 12.996158 12.97373 12.838795 13.077656
1368443_at 5.324523 5.2782936 5.259299 5.569059 5.291604 5.2021465 5.123624 5.122369 5.415167 5.635172 5.3511543 5.697978
1368444_at 8.305179 8.485103 8.403221 8.246217 8.308025 8.310569 8.084085 8.255178 8.119192 8.298344 8.004173 8.120721
1368445_at 5.784606 5.501124 5.7004027 5.8485107 5.4691668 6.2449646 5.8474884 5.5422745 6.15461 5.98109 5.6936107 5.6918173
1368446_at 6.9611435 7.231896 7.5683765 8.290922 8.464343 8.769728 9.144836 9.115301 8.788294 8.962545 9.188387 9.023232
1368447_x_at 6.5062447 6.7596416 7.135588 7.156827 6.0946164 6.192694 7.9262843 8.292419 8.113898 9.226208 8.057889 9.286703
1368448_at 6.909013 6.475176 6.6031003 6.8885994 6.2801027 6.584925 6.844136 6.4164877 6.795241 6.791484 6.3117023 6.6336417
1368449_at 4.7343473 4.7420826 4.5774946 4.8412104 4.69858 4.835041 4.559286 4.694231 4.6311665 4.414797 4.5850515 4.721916
1368450_at 4.891182 4.8473687 4.644069 5.027535 4.9006677 5.2550764 4.866275 4.885962 4.7390523 5.115271 4.7828145 5.2132626
1368451_at 6.4132724 5.9717164 6.0432963 6.339545 6.3277254 6.324576 6.2883463 5.9881997 6.6205497 6.227281 6.236454 6.128052
1368452_at 9.789413 9.63242 9.635435 9.417926 9.40822 9.476835 8.895779 8.926853 8.57593 8.092976 8.349127 8.010842
1368453_at 10.446156 11.417457 11.207404 10.3582945 10.174265 10.006102 9.672789 9.741043 9.434031 9.280775 8.96698 8.786246
1368454_at 4.289185 4.229044 3.9874992 3.8309803 3.8116019 3.9937253 4.125078 3.8010511 3.8847017 3.7871728 3.7159595 4.0409155
1368455_at 5.2480226 5.053802 5.216944 5.403889 4.8860364 5.1909533 4.841832 4.881012 5.155346 5.5094643 4.9500175 5.1509576
1368456_at 4.0195713 3.8821454 3.7348137 3.774087 3.8528786 3.9345582 4.0562935 3.8202753 4.0585427 3.7448757 4.205858 3.8728898
1368457_at 3.961864 4.156855 4.1485043 3.852173 4.12788 4.006587 4.536398 3.8568304 4.339349 4.036621 3.9235065 4.011714
1368458_at 10.953345 10.095522 9.80262 10.901471 10.493017 9.712717 9.727027 10.126405 10.139974 11.242017 10.509994 10.669657
1368459_at 3.8072116 3.8552566 4.0483193 3.6207108 3.783857 3.9383678 3.7010236 3.8575222 3.8496284 4.118086 3.8942552 4.0927305
1368460_at 7.290994 7.5884247 8.471081 7.614542 7.351296 7.1825986 7.0236483 7.001195 7.5993037 6.7483983 6.238934 6.9471083
1368461_at 10.754048 11.000821 10.636901 11.4442005 11.239182 11.473919 10.971944 11.331541 11.003937 10.2403 10.226644 10.021699
1368462_at 5.0401173 5.573476 5.4628015 5.1775455 4.9894185 4.8415527 4.9602833 4.975642 4.625946 5.0950027 4.8451858 5.2024302
1368463_at 7.360746 7.737746 7.135797 7.4326377 6.69071 7.087189 6.863208 7.16346 6.792849 6.8015347 6.554762 6.536887
1368464_at 6.171548 6.033466 5.9604497 5.911173 6.043028 6.095772 5.7146664 5.9591913 5.968961 6.029491 6.134882 6.4481907
1368465_at 3.6510093 3.513193 3.8619654 3.702188 3.6243186 3.6462476 3.639333 3.570473 3.4354463 3.956097 3.6832454 3.5836968
1368466_a_at 5.520248 5.757096 5.597005 5.3770604 5.529302 5.823692 5.6630144 5.7340584 5.471251 5.4798536 5.5931735 5.630255
1368467_at 12.838381 12.782416 12.871902 12.72072 12.804573 12.708618 12.7353115 12.716823 12.678096 12.684469 12.648447 12.78811
1368468_at 4.8344045 4.1412864 4.164261 4.0309954 4.3212214 4.3700886 4.674163 4.1521444 4.7022915 4.447774 4.451109 4.4170475
1368469_at 6.0361295 5.7991276 5.574943 5.6500344 5.526255 5.717476 5.448769 5.5424557 6.0861993 6.1907687 5.739974 5.6074553
1368470_at 8.467189 8.5821905 8.571651 8.32415 8.321901 8.466259 8.597525 8.952372 8.851488 9.90176 9.605989 9.689888
1368471_at 5.6148586 5.425771 4.9539995 5.4885445 5.235368 5.4347506 5.6026583 5.1172123 5.076803 5.479619 5.2715273 5.403059
1368472_at 4.670002 4.521589 4.5888324 4.466802 4.573045 4.314855 4.7364054 4.382221 4.4073005 4.580866 4.4161077 4.6448836
1368473_at 4.9928956 5.011329 5.0719595 4.9649825 4.8900304 5.284343 5.179695 4.9775033 5.6092353 5.8300056 4.7571373 5.3763027
1368474_at 6.225638 6.275116 6.5509686 6.9331217 6.6486588 6.566944 6.27483 6.9933696 5.554565 5.7831483 6.2599964 6.1779537
1368475_at 4.712426 4.153504 4.7580233 4.65102 4.2659407 4.5148144 4.8032093 4.3628716 4.505689 5.0069895 4.743395 4.4903603
1368476_at 6.2003984 6.3572617 6.588145 6.0784745 6.6070657 6.5444164 6.5512285 6.5965867 6.719793 6.380587 6.676343 6.8687806
1368477_at 6.9713154 6.813477 6.3889303 6.692591 6.381407 6.406487 6.75091 6.450069 6.7957397 6.27855 6.5078464 6.565586
1368478_at 3.713252 3.655172 3.2884047 3.8055367 3.7049797 3.7336872 3.755565 3.495683 3.6738057 3.506097 3.7355506 3.8315196
1368479_at 3.889132 3.8752716 4.21307 3.7542849 3.6344035 4.045937 3.9049969 3.7171745 4.1475725 3.8272798 3.6962519 3.7058573
1368480_at 6.233287 5.8633637 6.2552705 5.809891 5.5979214 5.616038 5.6853843 5.3909354 5.638692 5.6362734 5.4355583 5.64064
1368481_at 5.2208376 5.01983 5.0465546 5.223059 4.929995 4.856542 5.188057 5.0805387 5.236948 4.982964 5.0131216 5.0905356
1368482_at 6.2485423 6.0959167 6.2437873 6.478646 6.768964 6.4870253 6.309111 6.756917 6.2494764 6.560055 5.8830237 5.908208
1368483_a_at 4.037248 4.440182 4.669682 4.533495 4.354918 4.560486 4.6682477 4.6139035 4.603513 4.464074 4.431619 4.4220357
1368484_at 5.2335243 5.4404645 5.0703306 5.3417215 5.135042 5.7776294 4.5968266 4.5528693 5.420368 5.317268 4.6003327 4.241058
1368485_at 4.8254175 4.6239014 4.6665783 4.298584 4.130995 4.5817003 4.362873 4.229417 4.2976074 4.4379597 4.793791 4.337862
1368486_at 6.407261 6.5232577 7.1558375 7.264657 7.124558 7.2780147 4.9709935 6.332277 6.231752 5.2495933 5.078295 4.620943
1368487_at 3.201415 3.2273242 3.2901235 3.2545285 3.1336625 3.126406 3.1507044 3.3257306 3.2797859 3.2581017 3.3292747 3.3086545
1368488_at 9.435993 9.428853 9.322959 8.965776 8.575937 8.796833 9.123484 8.716264 8.123557 8.401881 8.006375 7.76993
1368489_at 4.870502 4.497286 4.754765 4.8554125 4.7211065 4.956203 4.690024 4.8666015 4.691763 4.7750835 4.799778 4.7344303
1368490_at 10.33697 9.978017 10.329044 10.13431 10.267891 10.420053 10.091415 10.189909 9.571296 8.88782 9.814932 10.078528
1368491_at 5.985665 5.886321 6.7627044 6.9656463 7.373936 6.87706 7.3204846 6.837529 9.242715 8.666576 8.122162 8.891092
1368492_at 7.0031867 6.90488 7.292165 7.2475843 7.112421 7.201195 6.959188 7.3097887 7.2218657 7.0935388 6.9699345 6.999936
1368493_at 4.8157215 5.0435257 4.7100115 4.9429884 4.7886057 4.638157 4.4905586 4.4722276 4.409172 4.9611883 4.7004056 4.6572566
1368494_at 4.360663 4.153337 3.816307 3.732027 3.9734724 3.9811707 3.6495237 4.04384 3.9176402 4.1088905 3.7079952 4.3368063
1368495_at 5.3552113 5.052286 4.8593907 5.22695 4.9659038 4.6058216 5.172057 5.2652783 4.9140124 4.7500277 5.488451 5.052488
1368496_at 4.508375 4.5236616 4.400879 4.401082 4.4903917 4.3620825 4.323453 4.2977962 4.6924763 4.635523 4.631653 4.4754124
1368497_at 10.912378 11.187547 10.87936 11.054228 11.160941 11.188994 10.780611 11.411221 11.538273 10.724578 10.69415 11.047185
1368498_a_at 3.6634395 3.4282258 3.3617635 3.4763525 3.4281528 3.3557186 3.485163 3.5098622 3.3320115 3.357509 3.341333 3.3886495
1368499_at 3.2741165 3.4094079 3.5790937 3.4590816 3.4325533 3.189571 3.4274044 3.66852 3.3219059 3.1060486 3.38901 3.428726
1368500_a_at 6.6385455 6.333224 6.255697 6.3030243 6.375602 6.242516 6.578494 6.1557755 6.378064 6.7150736 6.2589493 6.522065
1368501_s_at 6.9316883 6.6833 5.9923954 6.5392184 6.1306705 6.783821 6.358987 7.2090306 6.083733 6.780822 6.3414125 6.5653653
1368502_at 4.217049 4.440993 3.9840457 4.5709105 4.026393 4.044269 4.146477 4.0981684 4.533987 4.2314672 4.2335463 4.349978
1368503_at 8.325485 8.506857 8.325804 8.369175 8.500645 8.393789 8.069448 8.586945 8.226648 8.529865 8.38393 8.392009
1368504_at 11.060601 10.986285 10.9555 10.866475 11.101945 11.164575 11.002613 11.079571 10.9684925 11.216087 11.193208 11.175789
1368505_at 5.031727 4.9868894 4.8804283 5.3134837 4.674255 4.58167 5.34943 4.514182 4.6620817 4.8898826 4.721118 4.75044
1368506_at 4.8159223 4.603971 4.527982 5.245773 4.493677 4.483936 4.612374 4.491794 4.644504 4.731501 4.544488 4.879676
1368507_at 11.195054 11.317128 11.312824 11.071772 11.283653 11.13549 10.918734 11.077211 11.137598 11.162739 11.191459 11.148823
1368508_at 8.081931 8.3877945 8.308278 8.469467 8.700472 8.62301 8.83372 8.895599 8.431997 8.269113 8.825635 8.706246
1368509_at 6.017698 6.4110503 5.8244987 7.0334644 6.328207 6.5495796 6.295245 6.96758 6.4014854 6.672415 6.3576927 5.909625
1368510_at 4.6737213 4.5674543 4.137933 4.6028934 4.24117 4.5734177 4.3040156 4.298089 4.7220573 4.3037767 4.3287315 4.5500126
1368511_at 4.109649 4.1107316 4.716499 4.4593053 3.885786 4.6807017 4.3335714 4.331601 4.3247914 4.7045126 4.5156465 4.443791
1368512_a_at 10.388887 10.67281 10.468182 9.708815 10.154794 10.243882 9.116964 9.135378 8.756561 7.989599 7.7101417 7.7571716
1368513_at 6.4991565 6.4818935 6.0779996 6.364952 6.060881 6.081901 6.111055 6.145037 5.838338 5.966219 6.208576 5.9914436
1368514_at 11.741054 11.591651 11.499946 11.594641 11.5781 11.649023 11.417429 11.610662 11.624616 11.500274 11.669839 11.713811
1368515_at 4.759305 4.741617 4.9369287 4.9213657 4.8641376 4.722063 4.8034124 5.1102734 4.415887 5.2345862 4.8806524 4.5941734
1368516_at 6.6238112 6.7616596 6.794137 6.625238 6.6300917 6.6454234 6.444207 6.6387076 6.3394337 6.4109464 6.1162024 6.4773645
1368517_at 6.264145 6.3292046 6.4448495 6.275926 6.2325096 6.5627704 6.450277 6.1473594 6.0400715 6.4663944 5.980734 6.131958
1368518_at 7.9389257 8.09284 8.135826 8.089419 8.279055 8.294649 8.076676 8.261533 7.9263783 7.981885 7.8536406 7.986507
1368519_at 5.1275053 5.0531397 5.35135 5.1358514 5.0774136 4.9982433 5.0827675 4.876487 5.1193523 5.046138 5.252157 5.217096
1368520_at 12.677137 12.963701 12.785731 11.787208 12.209803 11.858177 11.006335 10.971597 11.724219 8.637678 10.406064 8.261336
1368521_at 6.3471637 5.9649725 6.5447927 6.408037 6.2093296 6.45885 6.1938043 6.2099614 6.254919 6.1610446 5.7405553 6.0957556
1368522_at 4.017284 4.5399613 4.068441 4.482213 4.417373 4.359955 4.2660804 5.3124747 4.5630994 4.3709188 4.4197974 4.7295833
1368523_at 4.14268 3.9135234 3.9993367 4.1589127 4.1527553 3.930884 3.9826176 4.2491293 3.9791365 4.1250114 3.9902894 4.0667944
1368524_at 3.405182 3.6786706 3.6475627 3.7582157 3.855182 3.788158 3.5681052 3.7100768 3.6677463 3.7511775 3.596386 3.5217056
1368525_at 6.868737 7.3541493 7.198514 6.7358017 7.4980164 6.9102025 7.380582 7.520921 7.228849 7.429302 7.3866515 7.343702
1368526_at 7.3355184 7.4635835 7.4431877 7.3605876 7.711181 7.645391 7.8057704 7.724296 7.5173445 7.639089 7.699153 7.9155526
1368527_at 3.3033814 3.1693854 3.2401335 3.3256004 3.2696037 3.2360046 3.3962073 3.2911096 3.2407324 3.3841143 3.0570433 3.2732267
1368528_at 8.633808 8.537252 8.734022 8.756236 8.927834 8.557949 8.54986 8.623152 8.641228 8.449978 8.529053 8.390188
1368529_at 4.481759 4.656987 4.47312 4.5604343 4.7802196 4.6008615 4.5195103 4.633164 4.7465596 4.516646 4.6723895 4.392536
1368530_at 4.4677167 4.429495 4.507753 4.8072176 3.920898 4.3395147 4.524328 4.181196 4.5334044 4.8345532 4.347907 4.726069
1368531_at 3.5610476 3.8279026 3.6733553 3.6217809 3.743744 3.6368341 3.5613885 3.6111977 3.7123542 3.903497 3.478902 3.58394
1368532_at 4.0649443 3.943861 4.4141917 4.183794 3.7746115 3.7851558 4.153705 4.1574674 4.0448084 3.827154 4.3424034 3.8616667
1368533_at 5.353157 5.755458 4.892705 5.1529293 5.308736 5.1785307 5.1577654 5.0630636 4.9686937 4.997583 4.9263973 5.252203
1368534_at 5.6217813 5.7946286 5.8186803 5.581304 5.3472805 5.575141 5.4149613 5.0779524 5.3805194 5.4475465 5.105725 5.0766163
1368535_at 5.1261606 5.667033 5.026805 5.3038216 5.532648 5.099651 5.1319513 5.457547 5.7173624 5.3688245 6.236454 5.786187
1368536_at 10.59182 10.670042 10.568155 11.172977 10.89123 11.392451 11.134411 11.357865 11.391224 11.634887 11.302888 11.567126
1368537_at 6.4241986 6.506043 6.733897 6.27206 6.6811385 6.7246346 6.1494527 6.6276026 6.468368 6.2187247 6.217353 6.7748933
1368538_at 8.201893 8.466521 8.456772 8.530604 8.561598 8.289953 8.144468 8.418018 8.265373 8.327816 8.006758 7.863771
1368539_at 3.3577526 3.25101 3.5601118 3.6408772 3.477095 3.3715918 3.519514 3.481494 3.4234762 3.401645 3.5451193 3.4253907
1368540_at 4.1489553 4.348336 4.1303144 3.8076825 4.14423 4.099777 3.9653716 4.5346527 3.8319385 3.6891541 3.8866081 4.199458
1368541_at 6.104532 5.886321 6.1370053 6.1942997 5.8106174 5.87334 5.667788 5.6992273 5.764741 5.8196416 5.278487 5.835145
1368542_at 5.0248723 4.7283297 4.689318 4.3163176 4.208761 4.7359104 4.6454687 4.7604427 4.1850324 4.324113 4.2166123 4.529019
1368543_at 7.5958076 7.3336606 7.1213303 7.841066 7.0879173 7.721067 6.5189424 7.508176 6.503152 6.5795693 5.9210997 5.4818974
1368544_a_at 4.666953 4.7693014 4.4356327 4.519926 4.246812 4.7591314 4.563218 4.560591 4.5029354 5.490582 5.275985 4.6458807
1368545_at 4.9748106 5.0715837 5.458919 5.4207683 5.6462636 5.6073937 5.2828765 5.4743643 5.586888 4.88621 4.8941474 4.91841
1368546_at 4.7540984 5.094926 5.066507 5.168204 5.206501 5.417812 4.629749 5.0773516 5.2568984 5.5235777 5.1336875 5.0065002
1368547_at 3.9657888 3.85286 3.987023 3.9802928 3.8249974 4.17903 3.8262856 3.5973938 3.9428456 3.9960792 3.8741372 4.1023006
1368548_at 3.2920732 3.517464 3.1137362 3.540905 3.229339 3.4197178 3.2650957 3.361275 3.337227 3.5731657 3.2248566 3.4280314
1368549_at 9.233734 9.367683 9.166413 9.317661 9.302761 9.424439 9.04261 9.183234 9.200853 9.270783 8.985478 9.277157
1368550_at 5.1475697 5.081009 5.262378 4.9771776 4.876473 4.8590794 5.1584625 5.1025233 4.869616 5.1400537 5.0704956 4.7919683
1368551_at 4.7203627 4.33253 4.7361546 4.5580015 4.738809 4.802891 4.174934 4.358071 4.709082 4.5895195 4.444669 4.429884
1368552_at 10.634131 10.719108 10.8426695 10.986723 11.071801 11.241105 11.322573 11.235251 11.248863 11.464562 11.362778 11.2853565
1368553_at 5.216959 4.739421 4.854575 4.8606453 4.692687 4.7939377 4.6389847 4.870409 4.436858 4.6036196 4.3690367 4.6633883
1368554_at 5.655222 5.538234 5.5112724 5.7889867 5.444605 5.6198754 5.6159887 5.613326 5.539511 5.4034185 5.7518635 5.4560003
1368555_at 5.9999523 5.746827 5.886903 5.4764824 5.450042 5.3760824 5.59651 5.637998 5.4526753 5.38349 5.34096 5.3831034
1368556_at 4.6292257 4.341047 4.722391 4.6507263 4.8912973 4.35917 4.8412395 4.425526 4.6004076 4.5696225 5.1194205 4.700632
1368557_s_at 4.631412 4.536688 4.0789022 4.1517544 4.3180547 3.9547062 4.217473 4.185677 4.823561 4.366583 4.3939996 4.385786
1368558_s_at 7.391624 7.9537835 8.059656 8.261093 8.151981 8.326052 8.062239 8.551525 7.509076 7.946005 7.991951 7.8686066
1368559_at 5.865711 5.7115474 5.6589103 5.7338223 5.421759 5.2841873 5.4116073 5.2541084 5.503531 5.368769 5.5406213 5.5104656
1368560_at 4.968729 5.1743197 4.889323 5.125591 4.8004875 4.7126617 4.9238944 5.0088487 4.8934813 4.7544427 4.8826528 5.3990026
1368561_at 3.8750217 3.8245199 3.7843072 4.3198853 4.133585 4.0444508 4.2276 3.6808338 4.623658 3.958128 3.9012146 4.1520987
1368562_at 4.939663 4.6596193 4.4008794 4.444559 4.5288 4.5672607 4.86154 4.594511 4.925676 4.478191 4.360179 4.951179
1368563_at 8.110923 6.2066374 7.5613384 6.235743 6.808151 7.2957063 6.5024576 7.364878 7.664752 7.189294 7.33864 6.719624
1368564_at 4.6977277 3.9683504 4.5174294 4.3614373 4.414006 4.4693365 4.361409 4.2457595 4.5504613 4.3829937 4.267902 4.36104
1368565_at 4.5152545 5.62069 4.2543993 4.203045 4.3970227 4.451897 6.4146094 4.6057396 5.654586 5.4800944 6.107722 4.1477914
1368566_a_at 11.370864 11.5254 11.28548 11.31728 11.368502 11.196157 10.966532 10.85171 10.839207 11.281254 10.962379 11.122829
1368567_at 7.985626 7.894166 8.585112 7.9914627 7.6569147 7.5596786 7.4596853 7.8008924 7.6447086 7.560228 7.519742 7.4144382
1368568_at 6.309011 5.384856 5.6332536 6.050129 5.37195 5.50379 6.013858 5.851984 6.0559535 5.689808 5.58597 5.7259107
1368569_at 4.0389447 3.8908138 3.7388206 3.8192139 4.597305 3.9312868 3.9160342 3.7625246 3.7704535 3.592838 3.7488816 3.6535378
1368570_at 8.03291 7.8905573 7.464308 7.727771 7.847432 8.097561 8.015306 8.520094 8.019566 8.349815 8.002083 8.607247
1368571_at 5.135326 4.671903 5.30752 4.5810456 4.93275 4.5043354 4.550612 4.724691 4.7406898 4.6098766 4.700095 4.6681256
1368572_a_at 5.249513 5.2387705 5.336094 5.518672 5.0873666 5.212065 5.3865056 5.238659 5.279792 5.5045686 4.8592424 5.45193
1368573_at 7.900178 8.24257 8.311762 7.995119 8.358927 8.49428 8.075759 8.606357 7.979405 8.277341 8.217711 8.4921875
1368574_at 10.292325 10.122881 10.141098 9.957334 10.135649 9.976537 10.117265 10.118149 9.864404 9.590915 9.586412 9.846011
1368575_at 5.3432565 4.760546 5.0669622 4.8510695 4.9837923 5.156398 5.2865624 4.9502172 5.095381 5.3411727 5.407204 5.1448107
1368576_at 4.185695 4.055228 4.3077946 4.5334816 4.3673086 4.126231 4.4133487 4.1829495 4.4814596 4.201129 4.32296 4.08868
1368577_at 3.580178 3.3764398 3.6673863 3.5896323 3.3406088 3.3991573 3.4760447 3.5297887 3.5517485 3.5041964 3.48876 3.349202
1368578_at 4.495116 4.4835806 4.442144 4.717498 4.394207 4.6962585 4.3624706 4.3310585 4.5925922 5.1780624 4.2856164 4.382357
1368579_at 4.8855014 4.604773 4.6106644 4.500087 4.3428965 4.396682 4.5930758 4.5328274 4.49831 4.492968 4.4849916 4.419882
1368580_at 6.029594 6.069983 6.11509 6.0829415 6.234134 5.8690705 5.866067 6.0889087 6.102077 5.9597783 6.0737104 6.145645
1368581_at 5.325921 5.8467956 5.37191 5.371706 5.683232 5.687784 5.6786175 5.8981156 5.469517 5.8203435 5.1071115 5.5487304
1368582_at 4.304557 3.9557083 3.9059849 3.9994366 3.526965 3.8737695 4.120372 3.8268576 3.9373305 3.6370008 4.0015783 3.8477812
1368583_a_at 13.644478 13.781811 13.979248 13.719895 13.79538 13.604098 13.607387 13.488266 13.562008 13.985511 13.748737 13.807449
1368584_a_at 4.4236484 4.7194858 5.0693393 4.6023626 4.4059944 4.901956 4.824197 4.9856396 4.4541335 5.0709906 4.6650343 4.315386
1368585_at 6.109602 5.732434 5.4958925 5.7020993 5.519212 5.7324047 5.8180985 5.4874244 5.618241 5.673953 5.670827 5.622258
1368586_at 5.0007296 5.0711346 5.157154 5.3857527 5.130289 5.0920405 5.1982765 5.117515 5.333984 5.112555 5.0044107 5.1097317
1368587_at 13.862037 13.909961 13.832117 13.820825 13.921886 13.928671 13.760411 13.776824 13.71213 13.45923 13.579912 13.600995
1368588_at 5.6199436 6.3034725 5.7357965 5.778644 6.489779 6.5558033 6.23821 6.6624694 5.9223475 5.9759445 6.1768236 6.3464
1368589_at 9.060179 8.40785 9.473268 8.529915 8.432004 8.453432 8.939747 8.529544 9.348074 8.762423 8.92549 8.681884
1368590_at 3.7270925 3.9186857 3.8550215 3.8977706 4.025863 3.7423992 4.1090045 4.092752 3.7559786 4.45596 3.9283502 4.130851
1368591_at 8.880329 9.03948 8.749316 8.536961 8.762948 9.098073 8.690044 8.645792 8.644483 8.366186 8.547624 8.661209
1368592_at 8.379239 7.8955865 7.1447515 8.348956 7.4705286 7.4462085 7.672047 7.2471066 7.1472063 7.538078 6.5734954 7.27057
1368593_at 8.648489 8.715495 9.288687 9.313366 9.117237 9.129999 9.022503 9.000952 9.11879 9.093288 9.071817 9.253487
1368594_at 5.088526 4.622132 4.7263355 4.8669324 4.709124 5.0008225 5.146614 4.516307 4.937829 5.0434675 5.201075 4.8704185
1368595_at 4.55752 4.5731754 4.2588525 4.6618786 4.8997355 4.9585824 4.309614 4.979506 4.3625407 4.371019 4.4327526 4.3106766
1368596_at 6.833815 7.0991306 6.541711 6.9324746 7.0618334 7.3055058 7.239873 7.0802174 6.9433084 6.5248256 6.8440714 6.6018353
1368597_at 6.0256896 5.994574 6.4165006 6.2344475 6.147574 6.4678583 6.2352495 6.006968 6.313339 6.168616 6.0721817 5.8696766
1368598_at 6.4342437 6.115537 6.4178667 6.4673324 6.3107347 6.1275787 6.488415 5.983579 6.50715 6.300626 6.050911 6.414326
1368599_at 5.407098 5.432617 5.505409 5.4943013 5.395305 5.247657 5.6068816 5.448985 5.6052837 5.111577 5.1495795 5.650513
1368600_at 11.208621 11.133826 10.871339 11.114264 11.020532 11.087847 11.116955 10.860128 10.997423 11.127223 11.022173 11.012212
1368601_at 4.663697 4.219301 4.2201457 4.5764937 4.34717 4.362083 4.6956654 4.6777554 4.488247 4.431982 4.256258 4.6705146
1368602_at 3.9567332 3.627817 3.7383707 3.8544178 3.5924017 3.573943 3.430802 3.563243 3.8531864 3.728707 3.5248332 3.7093067
1368603_at 4.5627594 4.297353 4.5358267 4.484481 4.3820634 4.542551 4.186842 4.4297495 4.421156 4.147746 4.2206793 4.6200914
1368604_at 5.1179276 5.1668377 4.5432434 4.7313466 4.8178406 4.8760977 5.087634 4.7700586 5.054362 5.05294 4.820265 4.804734
1368605_at 4.8508086 4.933319 5.1340714 4.6654153 4.845911 5.0758667 4.768356 4.83628 4.2819505 4.6040306 4.4679365 4.766036
1368606_at 4.0356627 3.905674 3.8879592 3.816295 4.045295 4.1701365 3.783553 3.9962316 4.0672283 3.9533083 4.041646 4.0308924
1368607_at 8.640872 8.98324 7.053863 8.553457 9.23047 7.5093794 6.3783493 5.702235 5.1967335 5.3410263 4.888066 4.566301
1368608_at 10.148614 10.135068 10.110807 10.005729 10.274466 10.050984 9.635447 9.662108 9.708925 9.724315 9.577344 9.194191
1368609_at 12.668796 12.790175 12.678092 12.6439 12.70101 12.7014885 12.433472 12.614423 12.470493 11.934576 11.870731 12.124311
1368610_at 4.099757 4.0931406 4.167726 4.1002884 3.8528376 3.927604 3.83203 4.028558 3.9781694 4.0053034 4.18746 3.9814854
1368611_at 3.937386 3.9439573 4.142662 4.1781197 3.9799266 4.207055 4.220287 3.8677278 3.9828992 4.014159 3.8831315 3.8529897
1368612_at 5.234403 5.623658 5.1563454 5.168289 5.134641 5.082337 5.247034 5.0409174 5.428834 5.4517117 5.4270797 5.233971
1368613_at 4.294992 3.7455888 3.907007 4.0555573 4.002489 4.092911 3.8495448 3.459624 3.715101 3.866197 3.7987406 4.1493297
1368614_at 8.2280245 8.315263 8.291201 8.269693 8.144493 8.248362 8.423853 8.493565 8.588339 8.05447 8.250615 8.035675
1368615_a_at 4.761614 4.486591 4.3901324 4.5375566 4.9551263 5.0502787 4.9012976 4.843925 4.759901 4.626359 4.7967606 4.6508737
1368616_at 5.9740686 6.1045146 5.9525776 5.5534964 5.888017 5.7039995 5.8043528 5.3761816 5.7200727 5.694106 5.7611337 5.5562754
1368617_at 5.026276 4.5452285 4.8145127 4.033392 4.164237 4.279383 4.241392 4.091502 4.194195 4.2172527 4.2109203 3.894954
1368618_at 8.950692 9.3865595 9.161329 9.231436 9.177823 9.402206 9.506954 9.4560375 9.367525 9.543176 9.653993 9.82028
1368619_at 4.9928956 5.275386 5.162039 4.9613457 5.0989814 5.2088017 5.282277 4.643503 5.247815 5.2306843 4.9010434 4.807812
1368620_at 5.850616 5.712395 5.74517 5.8597245 5.4573793 5.3637476 5.7410173 5.2512617 5.6715026 5.8383493 5.515291 5.4394183
1368621_at 10.669091 10.484925 10.911009 11.071839 11.023832 11.009648 11.111244 11.007145 11.015971 10.9345875 11.170489 11.149442
1368622_at 3.9365757 4.42976 4.066274 4.2225075 4.2517376 4.3619018 4.31478 4.4123545 4.403043 5.700366 4.7830644 4.811529
1368623_at 4.6905565 4.731559 5.1209497 4.613636 4.316077 4.726143 4.582713 4.3712177 4.33054 4.5414276 4.7994967 4.7851706
1368624_at 3.8603299 3.653337 3.6204422 3.7594533 3.613214 3.7171054 3.5831456 3.875796 3.8963253 4.0411806 3.551217 3.4995682
1368625_at 5.1893563 5.0933037 4.9382586 5.4897113 5.175132 4.684119 5.0638504 4.980079 5.5218363 5.172036 4.840927 5.244673
1368626_at 4.2891912 4.22306 4.161521 4.5926175 4.2135873 4.204702 4.2238255 4.0735545 4.403043 4.092853 4.1409693 4.4288125
1368627_at 12.73763 12.713727 12.702826 12.423357 12.6048975 12.70479 12.716282 12.723032 12.255481 12.470367 12.13347 12.530993
1368628_at 3.724726 3.7922077 3.4611917 3.7821894 3.9244964 3.7567272 3.4842255 3.5797431 3.6897306 3.7698538 3.6697886 3.7065942
1368629_at 4.4875846 4.59823 4.429046 4.4362736 4.357008 4.500538 4.3956733 4.1306515 4.331335 4.4292355 4.439441 4.568776
1368630_at 3.6328738 3.7214959 4.002164 3.771578 3.6251376 3.8054836 3.603734 3.7864656 4.2100306 3.5616682 3.5270662 3.4127102
1368631_at 4.4143057 4.04545 4.084285 4.6464405 4.4786415 4.3934383 4.357394 4.1837544 4.477996 4.6363306 4.5117617 4.559544
1368632_at 3.4691207 3.4182568 3.2064326 3.200831 3.1699483 3.362713 3.5232403 3.4300902 3.2234876 3.3914032 3.4732857 3.4427228
1368633_at 3.5884817 3.2753096 3.3384976 3.3090518 3.3205369 3.3629622 3.2017412 3.2110085 3.3219059 3.377234 3.2475514 3.4344049
1368634_at 7.788408 7.4279637 7.354395 7.7322345 7.5586033 7.459637 7.3033595 7.1333127 7.683105 7.378013 7.405742 7.6915617
1368635_at 4.5843716 4.2243643 3.9494526 4.093006 4.303815 4.003004 4.29428 3.9340088 4.3322115 4.5182295 4.1042395 3.7325861
1368636_at 5.920857 5.4196196 5.398841 5.1433897 5.4461017 5.20597 5.0291224 5.1465745 5.535347 5.5154977 5.2232227 5.4895706
1368637_at 4.2689743 4.0708933 4.1572714 4.0995474 4.314056 4.183605 4.4321957 4.3437824 4.37469 4.18618 4.263076 3.734031
1368638_at 5.528435 5.1736946 5.3017125 5.321558 5.3243814 5.350957 5.335701 5.2668514 5.235485 5.2178726 5.262204 5.348385
1368639_at 4.3139396 3.54575 4.271155 4.1617174 4.023721 3.9244812 3.8799696 4.1772795 4.100399 3.9828908 4.0512595 3.8165948
1368640_at 5.3867188 5.147695 5.4794273 5.133759 5.258381 5.2764125 5.1726084 5.4991918 5.4836197 5.1419907 5.3565893 5.079737
1368641_at 4.148846 4.350095 4.4008794 4.3715725 4.1930757 3.8058934 4.270588 4.3390183 4.2972956 4.2725606 4.291167 4.1688423
1368642_at 9.354407 9.275149 9.346795 9.2822485 9.635777 9.759622 9.409079 9.825263 9.177893 9.014985 9.257501 9.479088
1368643_at 4.2655716 4.6470585 4.3086624 4.225793 4.4042597 4.419964 4.138627 4.564946 3.98738 4.3547516 4.1430006 4.1858435
1368644_at 4.3428907 4.611385 4.4588923 4.3146048 4.517455 4.552139 4.2503576 4.188308 4.175826 4.330013 4.305445 4.511434
1368645_at 6.1704044 6.0587673 5.908766 6.1189947 5.912095 6.055979 6.332083 6.3288646 5.796591 5.6491556 5.9507194 6.0909996
1368646_at 8.860426 8.822857 8.90564 8.662675 9.004789 8.818607 8.434431 8.568898 8.335684 8.02409 8.051318 8.530565
1368647_at 7.365094 7.290544 7.3550158 7.2678194 7.1667385 7.170393 7.3973413 7.308098 7.0085773 7.364456 7.0967064 7.084383
1368648_at 4.435858 4.3031764 4.479908 3.84847 4.168477 4.184535 4.518944 4.0064974 4.18169 4.2379217 4.0530586 3.9697218
1368649_at 8.210444 8.6280365 8.106939 8.408009 8.245108 8.5087595 8.626734 8.639328 8.308282 8.812038 8.805349 8.699808
1368650_at 7.1125393 6.7985373 8.081871 6.995178 7.5115705 7.6624303 6.925957 6.460017 7.462811 7.033382 7.7530637 6.6174526
1368651_at 10.941432 10.877509 11.435259 10.545012 11.298648 10.888055 10.653952 10.212319 10.883117 8.615404 9.221589 8.534462
1368652_at 6.9444385 6.73581 6.8246636 7.1791644 6.793706 6.8932953 6.8033357 6.9370356 6.8743696 6.8948565 6.9225526 6.76888
1368653_a_at 10.731276 10.836945 10.7129545 10.667778 10.860183 10.820925 10.638315 10.581575 10.454561 10.857663 10.758909 10.549921
1368654_at 6.5141997 6.269122 6.4039207 6.3985505 6.4920993 6.660707 6.7602577 6.6872854 6.464871 6.427692 6.711303 6.8052254
1368655_at 9.031356 9.070409 9.044271 9.092749 9.425989 9.478458 9.088637 9.495462 9.035523 9.030775 8.855831 9.064479
1368656_at 4.163068 4.044698 3.9774437 4.117344 3.8467143 4.0146866 4.1337304 4.0483017 4.0651407 4.1000805 4.158004 3.924773
1368657_at 3.8586051 3.4389253 3.7572887 3.763684 3.6065767 3.5851266 3.3808079 3.4775074 3.817526 3.894715 3.9995198 3.4954727
1368658_at 4.695604 4.8028774 4.9251966 4.6773376 5.1479416 4.9701195 5.1546974 5.289054 5.163146 5.963939 5.967376 5.2649336
1368659_at 10.304814 10.964996 10.654754 10.083857 10.2297125 10.527109 9.07846 9.941614 10.181951 9.288805 9.767712 8.997244
1368660_at 5.220435 5.330263 5.1800466 4.9935136 4.9148855 4.9295325 4.745783 5.096883 4.9094286 5.1303062 5.38967 4.891048
1368661_at 6.5354238 6.2385716 6.5518847 6.578609 7.3063817 7.3023405 7.182436 6.941952 7.357972 6.2624598 6.636459 6.1382866
1368662_at 7.133008 7.8082495 7.456139 7.6212225 7.1864767 7.4782557 7.4051933 7.4450035 7.077292 6.9287014 7.2163224 6.42241
1368663_at 3.7521412 3.4895246 3.6347313 3.690413 3.5211213 3.362229 3.8374543 3.5750992 3.6384325 3.5314422 3.5328777 3.696221
1368664_at 5.5766616 5.4850855 5.428531 5.264223 5.287003 5.382351 5.2555265 5.0375605 5.2613745 5.1236877 5.1692715 5.3019247
1368665_at 8.457584 8.513996 8.327866 8.137001 8.128458 8.116791 8.03122 8.092659 7.863901 7.8436265 8.015198 8.061777
1368666_a_at 3.9348679 4.186797 4.1427145 4.1196756 3.9844897 4.623176 4.0661116 3.6781163 4.4687395 4.2011294 3.8887722 4.249048
1368667_at 5.14717 5.147167 5.1509886 5.03216 4.871978 4.9469385 5.126726 4.970869 5.0441747 5.249504 5.368782 4.931743
1368668_at 9.010205 9.00874 9.000753 9.274676 9.048084 9.073791 9.177742 9.413555 9.329676 9.273969 9.188423 9.257634
1368669_at 7.6517625 7.7419233 7.7010455 7.5436573 7.358395 7.6981072 7.578266 7.6579156 7.570011 7.658715 7.278228 7.616996
1368670_a_at 5.9934707 5.9841757 5.8077803 5.775628 5.868044 5.9384756 5.89408 5.9533815 5.847113 5.9317236 5.8540983 5.55547
1368671_at 6.3567734 6.0194225 6.1300554 5.994008 5.9465146 5.946255 6.422119 5.3991714 5.9246907 5.5065494 5.699423 5.7373476
1368672_at 4.273406 4.4372025 4.3987517 4.363051 4.462686 4.3033648 4.745903 4.169184 4.556774 4.4582014 4.216032 4.4101095
1368673_at 4.333329 4.290142 4.319528 4.1688757 4.386561 3.7680297 4.5019646 4.046651 4.5731473 4.2163634 4.431489 4.2701583
1368674_at 11.259035 11.37194 11.422373 11.020764 11.273469 11.345265 10.931706 11.002871 11.147157 10.693628 10.841585 10.735231
1368675_at 7.2675905 7.6946545 7.7141347 7.2181616 7.896393 7.3845863 7.4745173 7.6098623 7.723504 7.109952 7.460098 7.478953
1368676_at 5.1977844 5.129582 5.462789 4.788589 5.2248144 4.9836526 5.246333 5.072025 4.889555 5.0800967 5.0596957 4.9234767
1368677_at 3.9276283 3.9047866 3.7762747 4.1845236 3.5944748 3.7918615 3.6899195 3.6748493 4.1042547 3.8019736 3.701182 3.8437152
1368678_at 4.451573 4.280284 4.364682 4.14492 4.1656733 4.1503134 4.482918 4.200476 4.482546 4.5005164 4.3924084 4.370329
1368679_a_at 7.0990057 7.167511 7.312198 7.292052 7.2476363 7.3775234 7.012233 7.1480618 6.607807 7.22055 7.132849 7.027719
1368680_a_at 4.4227834 4.212832 4.186403 4.629635 4.2274814 4.328669 4.435082 4.2611246 4.4107842 4.484881 4.3022127 4.5444427
1368681_at 6.8641253 6.212931 6.5601096 6.2655535 6.6058245 6.4743686 6.889518 6.388612 7.033249 6.79163 6.6563163 6.012974
1368682_at 4.434346 4.6211405 4.5686007 4.503972 4.6485195 4.319207 4.79887 4.0499525 4.2149353 4.1610484 4.207447 4.5870433
1368683_at 3.3534818 3.5495183 3.4804316 3.1999507 3.41853 3.4383926 3.453317 3.291763 3.4220912 3.3841143 3.288923 3.2981644
1368684_at 5.453537 5.427167 5.952261 5.821202 5.5548124 5.5026493 5.525876 5.534957 5.905693 5.7798223 5.5555315 5.6259365
1368685_at 5.1260653 4.813407 4.7510877 5.3781896 5.0114913 4.6194787 4.9688253 4.8633432 5.0417876 5.4635453 4.785368 4.7845006
1368686_at 13.938114 13.95495 13.958736 13.909022 13.902551 13.914479 13.8384075 13.762236 13.798036 13.607085 13.618274 13.639015
1368687_at 6.164735 6.459744 6.147053 6.1295533 6.061265 6.298114 6.168166 6.342964 5.978294 6.0818305 6.019316 6.11686
1368688_at 5.101608 4.906021 4.730717 4.5696754 4.538996 4.8133025 4.905044 4.5667844 4.718318 4.3592887 4.616501 4.8143044
1368689_at 4.2771854 3.8283124 4.051841 4.1607385 4.11125 3.8173018 4.2733183 3.941728 4.2481894 4.3638268 3.85775 4.0139256
1368690_a_at 4.313177 4.348861 4.091996 4.1641254 4.141776 3.9293237 4.033444 3.7274024 3.991796 4.090457 3.7705805 3.920825
1368691_at 5.139964 4.859478 5.0098534 4.8072176 4.8145986 5.1902175 5.4679227 5.55813 5.112437 5.299694 5.5457387 5.747199
1368692_a_at 8.321313 8.848327 8.928241 8.708576 8.832163 8.707078 9.167624 8.998436 8.718212 8.161338 9.577824 9.1253805
1368693_at 6.9112296 6.522623 6.938326 7.580967 7.45888 7.4505534 7.307762 7.5979605 7.6020494 7.151287 7.0591826 7.077359
1368694_at 4.4243865 3.8824687 4.0917034 4.013713 4.042515 4.003051 3.897849 3.9417286 4.135969 4.050866 4.031065 3.937711
1368695_at 12.406012 12.184007 12.3843975 12.546993 12.437232 12.437147 12.762397 12.718948 12.691049 12.999345 12.922889 12.673726
1368696_at 5.574523 5.1813617 4.836728 5.26679 4.741788 5.31358 5.2505064 5.097714 5.2838974 5.0966716 4.8682346 5.2187243
1368697_at 4.05299 3.7145333 3.839646 4.2241545 3.931371 3.851625 3.963524 3.7964027 4.0303903 4.001048 4.003104 3.9411268
1368698_at 6.5855694 5.888514 6.2857456 6.2887597 6.337749 6.067649 6.3746257 6.4419866 6.046644 5.955796 5.7978935 5.8505263
1368699_at 4.283412 3.942603 4.3111258 4.082938 3.941738 4.05062 4.035142 4.037689 4.0656004 4.250309 4.1418753 4.21345
1368700_at 3.9685228 4.432591 4.6230164 4.698362 4.7030067 4.5491157 4.131634 4.567465 4.5170765 4.13947 4.6014085 4.409858
1368701_at 5.254564 5.1353455 5.163971 5.3418226 4.9741797 5.0782256 5.319504 5.0673647 5.305582 5.292426 5.2471886 5.369716
1368702_at 8.546591 9.041703 9.23504 8.42819 9.109701 8.779619 8.804185 9.02329 8.590483 8.394507 9.320658 8.911904
1368703_at 6.906418 7.5800767 7.445753 7.308773 7.219829 7.3432574 6.904862 7.1321754 6.914922 7.228931 7.1263833 7.078146
1368704_a_at 4.6622667 3.9964292 4.40088 4.4584274 4.3444533 4.5056324 4.2502193 4.406747 4.4540343 4.2120523 4.187057 4.5785966
1368705_at 5.403042 5.3893657 5.539172 5.754038 5.159933 4.918623 4.8710995 5.609343 5.1203136 5.2306843 4.859047 5.133055
1368706_at 12.011629 12.041489 11.797144 11.728572 11.892174 11.970025 11.673938 11.76449 11.5420065 12.069726 11.738657 11.588368
1368707_at 13.363579 13.439977 13.411518 13.230556 13.218382 13.335636 12.9950075 12.975787 12.786832 12.194215 12.451299 12.470417
1368708_a_at 5.0285625 4.5435877 4.6126466 4.6596713 4.823679 4.76735 4.897914 4.7043424 4.580657 4.5260434 4.5687237 4.417664
1368709_at 4.1752815 3.9733784 4.0693607 4.0500135 4.005485 3.8770366 3.8707075 3.7757447 4.0209885 4.1503463 4.1917496 3.710606
1368710_at 6.150571 6.6847615 6.561795 6.909928 7.0143867 6.5543036 6.425768 6.8716054 6.3833127 6.657226 6.646751 6.5721455
1368711_at 9.804331 9.658449 10.242075 9.157881 8.872087 9.103053 10.167749 9.361167 8.838502 9.705171 9.082952 8.448615
1368712_at 8.804668 8.982777 8.9453945 8.849911 9.041694 8.89908 8.411612 8.755971 8.7192 8.587472 8.606596 8.543404
1368713_at 4.3707037 4.246027 4.3614635 4.4982233 4.4026723 4.2201476 4.5114655 4.408159 4.2930584 4.281775 4.11187 4.429677
1368714_at 3.5190728 3.394504 3.665629 3.5357754 3.3277025 3.3997726 3.4949584 3.4308276 3.5793593 3.3355644 3.602706 3.37236
1368715_s_at 4.2536244 3.9571629 4.6214466 4.16506 4.3509445 4.3810544 4.088357 3.9906056 4.22587 4.517449 4.244226 4.3130546
1368716_at 4.361055 4.3802924 4.390852 4.637147 4.5304823 4.3608246 4.4680405 4.330571 4.5492496 4.4270763 4.377775 4.2070627
1368717_at 10.395599 10.415064 10.103502 10.417412 10.440186 10.330555 10.271025 10.0126095 9.787518 9.994046 9.697972 9.802559
1368718_at 4.642717 9.041067 8.233589 10.378992 10.382002 9.271412 10.983837 10.223144 9.986828 11.6284895 12.476236 10.942274
1368719_at 5.0557156 4.954255 4.8997 5.0061274 5.0601606 5.1381063 4.841298 5.102626 5.112437 4.7590075 5.310912 5.1125536
1368720_at 12.792345 12.828944 12.992091 13.145049 13.166116 13.161213 13.188336 13.291823 13.404631 13.500569 13.689665 13.3482275
1368721_at 6.0077014 5.6950135 5.800944 5.861112 5.4599557 5.786829 5.649577 5.734743 5.7751555 5.69633 5.9198346 6.018292
1368722_at 3.9773567 3.435348 3.8293567 3.6062324 3.6511517 3.6698868 3.673517 3.6534624 3.6536689 3.9208279 3.9212747 3.4802818
1368723_at 4.989543 4.9151907 4.733509 4.59294 4.6903124 4.661718 4.668783 4.7838254 4.4400215 4.855675 4.76532 4.562871
1368724_a_at 5.8683176 5.756006 5.878861 5.781557 5.842826 6.03477 5.7786674 6.005364 5.856419 6.030179 6.2572074 5.872627
1368725_at 4.494035 5.0538025 5.06769 4.683405 4.7585783 4.668764 5.4972515 4.972103 4.6289463 4.395726 4.7278175 4.66387
1368726_a_at 6.1086426 5.948845 6.184248 5.771102 6.145875 6.0375237 5.1977625 5.9159093 5.618988 5.829829 5.898512 5.7490063
1368727_at 3.6654656 3.4751601 3.4950473 3.5215855 3.7296717 3.667519 3.602621 3.7206974 3.5348911 3.5554311 3.6837573 3.7142031
1368728_at 5.562474 5.2813535 5.348547 5.2817926 5.256507 5.2396255 5.17157 5.2331862 5.3339233 5.524656 5.339613 5.1600466
1368729_a_at 4.5724983 4.1962595 4.580734 4.470105 4.3366847 4.2215242 4.6147184 4.6626015 4.9335384 5.193523 4.5459514 4.5947566
1368730_a_at 4.3668404 4.172425 4.3691373 4.4475784 4.3110805 4.395847 4.299014 4.307192 4.4863887 4.1283503 4.3158007 4.3534164
1368731_at 13.449044 13.453959 13.606578 13.68763 13.666934 13.5437 13.730024 13.693182 13.75435 13.93172 13.943623 14.076146
1368732_at 6.474908 6.708034 6.9042325 7.329275 7.063715 6.8004045 7.286823 7.3149414 7.462459 7.759463 8.00224 7.2533946
1368733_at 13.197254 13.307832 13.160247 13.226773 13.413918 13.314644 13.476222 13.267204 13.459079 13.29399 13.526816 13.407453
1368734_at 4.641286 4.551463 4.668787 4.5611 4.4798355 4.607394 4.828455 4.5100045 4.7569532 4.600618 4.478474 4.6952515
1368735_a_at 4.388171 4.12504 4.24765 4.705702 4.101365 4.234393 4.3484755 4.4929743 4.1636496 4.2486353 4.272812 4.100052
1368736_at 3.554489 4.1020308 3.970763 3.573361 3.41773 3.502642 3.0643668 3.4308276 3.5635262 3.433935 3.2370691 3.277294
1368737_at 5.1341114 5.149061 5.2726107 5.433462 5.241085 5.450362 5.322652 5.1112 5.254404 5.173011 5.1423054 5.496459
1368738_at 3.4449959 3.43095 3.3736217 3.4229693 3.537366 3.362229 3.4995973 3.505136 3.5458162 3.521475 3.7060425 3.521772
1368739_s_at 4.651568 4.1519847 4.430834 4.545815 4.404208 4.54594 4.3454595 4.412678 4.640888 4.85632 4.538026 4.765971
1368740_at 4.2331185 3.8548133 3.9834688 4.1246758 4.078131 3.8030689 3.8879943 3.946903 4.307749 3.9101417 3.9269888 4.229525
1368741_at 13.282158 13.391554 13.364884 13.319172 13.365682 13.307403 13.190583 13.27979 13.176069 13.142612 13.050281 12.985925
1368742_at 6.644483 6.1400743 6.81596 6.6873136 6.4972444 6.6155934 6.441878 6.715732 6.57499 6.910979 6.11596 6.4324985
1368743_a_at 3.7102578 3.9096153 4.01254 3.680763 3.6124432 3.9149795 4.227599 3.8821182 4.273858 3.982736 3.6883767 4.226617
1368744_a_at 4.8197103 4.422352 4.8766856 4.723367 4.578884 4.1336856 4.956056 4.369482 4.500487 4.517449 4.4717174 4.051537
1368745_at 5.667646 6.1259427 5.817989 6.208332 5.3651843 6.0247774 5.799724 6.8256063 5.791364 5.120381 5.546725 4.8357677
1368746_a_at 5.144937 5.3634553 5.200236 5.271787 5.256165 5.244282 5.1094856 5.032135 5.032292 4.911766 5.16068 5.3084517
1368747_at 4.701079 4.8792534 4.812396 4.9657745 5.556589 5.5606713 5.457724 5.6664195 4.983431 5.4260283 4.949447 5.40457
1368748_at 5.8794017 5.6298757 6.0591717 6.1082664 6.312154 5.8722515 6.191032 6.1251264 5.7527847 5.8456373 5.8432646 6.1893454
1368749_at 5.723924 5.8511863 5.7028174 5.9385576 6.0509853 5.7150054 6.1138926 6.074258 5.7442913 5.6939 5.729363 6.005252
1368750_a_at 4.132435 4.440237 4.4571805 4.40078 4.7758718 4.519932 4.623341 4.979659 4.624251 4.337382 4.7188134 4.270832
1368751_at 3.9173617 3.6646202 3.5471961 4.0280104 4.0839233 3.940088 3.822499 4.142932 3.5597367 3.5974243 3.9557066 3.9951468
1368752_at 4.2829604 3.8873136 4.0433416 4.1489153 3.733515 3.8463855 3.7966368 3.8550758 4.6129723 4.022911 3.9228709 4.0190315
1368753_at 4.306364 4.2779436 4.4797225 4.7216735 4.2286944 4.390023 4.0088015 4.5847206 4.334687 4.3244095 3.9065676 4.02402
1368754_at 6.2406693 5.952637 6.3680463 5.982939 6.2448354 6.1808596 6.3159647 5.943984 6.42284 6.040259 5.7374682 6.100588
1368755_at 10.586984 10.480007 10.826282 10.951977 10.653112 10.827787 10.722251 10.558495 10.730124 10.775215 10.4374695 10.5918
1368756_at 5.564743 5.292264 5.2951183 5.0390882 5.083814 4.8834305 5.0918264 4.907561 5.093566 5.170978 5.239141 5.33543
1368757_at 3.7375762 3.3578186 3.6892486 3.66398 3.5882907 3.3998384 3.6593945 3.4829912 3.6552992 3.5752468 3.4491568 3.6205544
1368758_a_at 5.0364714 4.5453963 4.79189 4.9065623 4.58342 4.7286463 4.4509315 4.248416 4.8731117 4.826407 4.7290506 4.6866055
1368759_at 5.5218716 4.8538055 4.9381866 4.880641 5.1051106 5.2186522 4.9274135 5.086039 5.19904 5.085745 4.7176256 4.7174616
1368760_at 4.0384216 4.002 3.9175723 3.8894327 3.687397 3.6742127 4.243354 3.806984 3.8341613 3.7030787 3.6470265 3.7138197
1368761_at 3.662957 3.7936428 3.860775 3.8927166 3.4760637 3.320164 3.354832 3.6143367 3.867688 3.7851562 3.6510918 3.7727394
1368762_at 9.703755 5.9905415 10.280952 10.355152 5.6103597 10.571006 11.389759 10.45991 11.2643175 6.549581 11.887912 6.658385
1368763_at 4.922596 5.1531096 4.693136 5.2162457 4.582893 4.888321 5.0840015 4.723352 4.73042 5.087981 4.577451 4.6467986
1368764_at 3.3931022 3.4174862 3.6260443 3.3667376 3.56299 3.231174 3.470588 3.7833836 3.3714488 3.6194942 3.6107595 3.5790024
1368765_at 4.778022 4.5818377 4.6718764 5.0325584 4.7746644 4.589689 4.9749947 4.457839 5.0748034 4.8959794 4.68062 4.738799
1368766_at 4.5742574 4.6318836 4.423966 4.7558746 4.3868847 4.3654003 4.5363717 4.3842053 4.2171946 4.443755 3.9652061 4.1137214
1368767_at 5.94086 5.6081696 5.6096973 5.7071714 5.561285 5.27901 5.553177 5.3240585 5.536188 5.988592 5.225342 5.471015
1368768_at 5.842494 5.954199 5.7993913 5.5095263 5.856986 5.8316455 5.9274316 5.0368147 5.861749 5.9293814 5.880961 5.2982845
1368769_at 11.209011 11.323643 11.193779 11.292496 11.2315445 11.297764 10.939511 11.136989 11.0817375 10.900032 10.889995 10.933158
1368770_at 4.0285125 4.2969613 4.217718 3.9230976 4.4473925 4.2507133 4.0011606 4.3576837 3.941433 3.9986846 4.110711 4.0919275
1368771_at 4.5120077 4.541005 4.726076 4.7639694 4.414154 4.7286463 4.653096 4.5719376 4.882217 4.6921606 4.583525 4.7512336
1368772_at 5.290379 5.0669785 4.846423 4.9980245 5.000119 5.1984024 4.9387164 4.780485 5.2233167 4.986221 5.039647 4.855399
1368773_at 3.7477427 3.7314467 3.2639751 3.792708 3.5370924 3.6734233 3.3827045 3.276736 3.3973918 3.7691376 3.5593274 3.474997
1368774_a_at 5.3465295 5.2836437 5.0684752 5.3141785 5.39071 5.5443206 5.557922 5.209015 5.6659074 5.3231583 5.3203573 5.2758145
1368775_at 4.3724794 4.8482804 4.224739 4.2159624 4.9257555 4.6125727 3.7545743 4.6151648 4.352911 4.2263546 4.291127 4.313167
1368776_at 4.4955263 4.3294554 4.354539 4.3003154 4.4176173 4.7380123 4.6064906 4.1500826 4.394337 4.491723 4.21717 4.3928576
1368777_at 4.06404 4.323183 3.9549894 4.2023745 4.280907 4.089017 4.278138 4.0761127 4.406312 4.128333 3.8386288 4.3299904
1368778_at 9.523132 8.696764 8.448248 8.878559 8.898901 8.034395 8.809134 9.439789 9.048645 10.043705 9.94684 9.488874
1368779_a_at 8.201932 8.176399 7.974122 8.54283 8.854557 9.103956 9.197628 9.421854 9.068759 9.213913 8.58432 8.259121
1368780_at 5.184448 4.7708583 4.8176475 5.1369452 4.9705176 5.2060447 5.034898 4.8719435 5.184326 5.1228795 4.9190087 4.868659
1368781_at 4.6700644 4.0861773 4.3575892 4.7714977 4.4642744 4.7053165 4.4951587 4.417022 4.510658 4.7877755 4.2410693 4.4232817
1368782_at 4.1279516 3.971531 3.82684 4.1669226 4.10653 3.997809 4.143568 3.6025848 4.146305 3.954069 3.9423957 3.9373581
1368783_at 4.3418403 3.7674744 4.4947166 4.233353 4.1155896 3.963576 4.347329 4.2456965 3.9569356 4.185107 4.183668 4.0267687
1368784_at 9.748843 9.569326 9.821194 9.258084 9.579167 9.47908 9.169043 9.524502 9.365471 9.558224 9.453807 9.202529
1368785_a_at 3.4884422 3.612045 3.6260364 3.318062 3.5203958 3.561631 3.4377365 3.2196565 3.4928026 3.59658 3.3647208 3.548437
1368786_a_at 4.1326423 4.0295672 4.3559227 4.312638 4.1732244 4.0705414 4.365176 4.200244 4.156267 4.2569447 4.068322 4.0462313
1368787_at 6.011067 5.8251605 6.2520695 5.842217 5.7424607 5.7439237 5.7407126 5.845353 6.0451436 6.096697 5.674408 5.9302936
1368788_at 5.0337086 4.5737014 4.776321 4.592617 4.3768387 4.643592 4.6934533 4.871534 4.973783 4.406991 4.713955 4.7996845
1368789_at 5.3352985 4.7461166 4.8331394 6.681837 6.6065545 7.320198 7.1955023 7.151233 7.1127324 7.2526107 7.1817136 7.330388
1368790_at 11.869955 11.949735 12.053803 12.427457 12.34492 12.298289 12.339557 12.320809 12.246103 12.296677 12.278908 12.295956
1368791_at 5.2630224 5.218024 5.5749426 5.211083 5.117883 5.1129913 5.1215496 4.8299284 5.086177 5.303752 5.0081444 5.0509634
1368792_at 6.2003984 6.207894 6.2050076 6.374408 6.1789165 6.324367 6.128962 6.2712917 6.0338116 6.2544765 6.170824 6.1130486
1368793_at 4.5392785 4.225136 4.535054 4.6750693 4.441425 4.0097346 4.6475177 4.2958508 4.032031 4.4476967 4.2982416 4.2168055
1368794_at 11.120593 11.00528 11.198049 11.126083 11.09236 10.832719 11.087826 10.951879 10.962519 10.412869 10.596094 10.648831
1368795_at 6.8660393 6.4557652 6.1223607 6.64493 6.4614077 6.319381 6.701459 6.3048124 6.344303 6.0448103 6.509535 6.309774
1368796_at 6.303526 6.1623683 5.7121744 5.9704905 5.9741144 5.724185 5.8307147 5.901409 5.958335 5.8338556 5.7071676 5.71103
1368797_at 7.5697737 7.8067718 7.7548347 8.285826 8.799322 8.733618 8.518713 8.952974 9.068514 9.385721 9.799004 8.808165
1368798_at 3.8867683 4.154635 4.0985785 4.585884 4.284234 4.3406734 3.8454406 4.38922 4.0797243 4.325038 4.360935 3.9293187
1368799_at 5.578061 5.435792 5.291079 5.2975044 5.3707 5.1984024 5.2272506 5.2601304 5.1557317 5.17891 5.2948885 5.336064
1368800_at 3.9853508 3.9698071 4.110967 3.7780814 4.034278 3.9424198 3.9792485 4.128598 3.9109528 4.107279 3.9563844 4.1299877
1368801_at 4.2619104 4.3821597 4.166091 4.448896 4.1557655 4.0434933 4.1980286 4.0031037 3.9358542 4.109371 4.0833015 4.2298126
1368802_at 4.5258794 4.171616 4.589717 4.265779 4.431947 4.6150227 4.8123236 4.0994816 4.403043 4.631554 4.5172033 4.383101
1368803_at 4.7368145 4.4670506 4.594536 4.563121 5.0522475 4.521267 4.338929 4.5589514 4.3206844 4.4964733 4.499872 4.5058904
1368804_at 4.346628 4.0970354 4.0905995 4.164667 3.9242065 4.0459375 3.9664803 3.5317729 4.01665 4.1503468 3.9634423 3.9683123
1368805_at 4.927582 5.148844 4.7999554 4.858304 4.6491413 4.975066 4.9270697 4.5764904 5.259797 5.280466 4.837371 4.804758
1368806_at 13.591948 13.582258 13.511006 13.630304 13.58502 13.61248 13.602405 13.647186 13.585985 13.549736 13.691856 13.574517
1368807_at 5.5442066 5.3361063 5.312928 5.432499 5.4587965 5.1739936 5.232074 5.249876 5.246376 5.3664007 5.320698 5.3504295
1368808_at 8.826815 8.894344 8.724695 8.714363 8.9701 8.785439 8.767654 8.913698 8.886272 9.08415 8.90666 9.110165
1368809_at 9.295867 9.341539 9.101273 9.198856 9.334025 9.024399 9.242079 9.281467 9.257232 9.538681 9.377419 9.415909
1368810_a_at 4.8367186 4.299938 4.043154 4.1696954 3.7784894 3.9149795 4.2227845 3.795606 4.153393 3.8492062 4.0826797 4.1703815
1368811_at 5.641841 5.5127945 5.575926 5.4822283 5.671196 5.624003 5.939265 5.8960185 5.6297293 5.3503313 5.8802404 5.5487304
1368812_at 4.788972 4.770713 5.218279 4.4622555 4.9527073 4.9971943 4.8575597 4.811569 4.7658305 5.0456944 4.920577 4.9723997
1368813_at 5.303448 5.6159134 4.7043386 5.460654 5.2999277 5.2627954 5.5318995 5.694591 5.2920837 5.4008408 5.651009 5.2067256
1368814_at 11.672212 11.619982 11.65612 11.217366 11.336377 11.264413 10.623707 10.751219 10.717751 10.488244 10.501741 10.663459
1368815_at 5.536855 5.2868137 5.682433 5.727925 5.4438562 5.102388 5.7609825 5.3941784 5.6927056 5.469443 5.580251 5.522689
1368816_at 4.418906 4.22599 4.3560333 4.025156 3.8316119 4.004777 4.5995274 3.9461915 4.1657305 4.0461426 4.4655075 4.3460608
1368817_at 9.580975 9.631611 9.636552 9.5030985 9.421804 9.265911 9.167956 9.156531 9.269784 9.000727 9.011478 8.777463
1368818_at 8.430005 8.539983 8.597172 8.661318 8.596699 8.587068 8.445195 8.650192 8.628619 8.461773 8.4536295 8.289683
1368819_at 10.05612 10.124541 10.115048 10.214989 10.3473215 10.303218 10.475514 10.394845 10.368533 10.66873 10.570256 10.562325
1368820_at 7.7673583 7.7175097 7.653778 7.6498537 7.827727 7.5615916 7.7979164 7.7446737 7.542412 8.066884 8.0345 7.77134
1368821_at 5.5330043 5.8296933 5.5230007 5.5319076 5.6069517 5.9068494 5.6543746 5.74432 5.7295156 5.37884 5.4399476 5.6884704
1368822_at 6.85101 7.072073 7.040276 6.8452888 6.8181443 6.9306316 6.912528 7.0910764 6.5824037 6.782378 6.238635 6.150038
1368823_at 3.5754528 3.8695412 3.5608082 3.7038872 3.892389 3.6042771 4.118387 4.0746613 4.2986603 3.6218054 4.32883 3.8890455
1368824_at 10.290822 10.349474 10.383344 10.256979 10.196449 10.199356 10.033079 10.157489 10.042548 9.9291525 9.929165 9.925254
1368825_at 4.005808 3.6129332 3.4965463 3.5114307 3.7181094 3.809598 3.6767128 3.7052958 3.9189727 3.9968717 3.760698 3.6968472
1368826_at 11.303534 11.549783 13.020378 12.786317 12.859422 11.471534 12.898774 13.019386 11.52218 12.905195 12.860042 12.425618
1368827_at 7.0404234 6.882336 6.8876047 6.7819667 6.6855206 6.393167 6.52473 6.486001 5.7527847 6.1707015 6.097326 6.367979
1368828_at 5.7419653 5.567714 5.7918925 5.9484305 5.5218954 5.562243 5.6422954 5.5332403 5.515665 5.877996 5.4861135 5.9186425
1368829_at 6.8114576 7.085793 7.1333127 7.2039547 7.198113 7.103113 6.9051147 7.0065107 7.108596 6.8790317 6.8397856 6.892634
1368830_at 5.281354 5.216443 4.906397 5.468054 4.710905 4.992611 4.7377377 4.790743 5.0494843 4.9115906 4.627219 4.9742165
1368831_at 8.925852 9.069879 9.084217 8.965119 9.05847 8.991072 8.785897 9.043475 8.923644 8.920484 8.897265 8.926012
1368832_at 7.817383 7.9834785 7.9043713 7.893142 7.8100715 7.8561773 7.8461785 7.837442 7.7651362 7.842298 7.53751 7.7755075
1368833_at 4.6050897 4.522759 4.254756 4.5371585 4.5848293 4.745908 4.7895765 4.5084095 4.6277075 4.3897314 4.6539674 4.2992525
1368834_at 5.9999366 5.8498116 6.0906973 6.1835914 5.9471836 5.9866138 5.971527 6.109854 5.570689 5.6676745 5.7536035 5.608681
1368835_at 9.155079 9.609365 9.373214 9.633152 9.75659 9.584297 10.006636 10.455717 9.779999 10.243525 10.2391205 9.555401
1368836_a_at 5.906069 5.305518 5.255531 5.4749064 5.1835294 5.1984024 5.2209973 5.013936 5.164216 5.1357207 5.294427 5.115087
1368837_at 7.043278 7.124713 6.9123073 7.1570973 7.357675 7.294939 7.2146683 7.5881305 7.231515 7.1757064 7.2671766 7.431316
1368838_at 7.1969585 7.4276323 7.3307724 7.744429 7.4219327 7.355229 7.351295 7.823703 7.5132136 7.416004 7.312341 7.6594543
1368839_at 7.713276 7.8105893 6.893879 8.0024605 7.6541376 7.4127603 7.50084 7.5725813 7.69775 7.3250422 7.553932 7.4927535
1368840_at 12.401083 11.612813 12.389938 12.361082 12.33142 12.089919 12.174462 12.401062 12.324115 12.447283 12.1616 12.284105
1368841_at 7.1026464 7.328001 7.385516 6.934298 7.2322273 7.0180087 6.8671055 6.8533235 6.971486 6.856517 6.9219217 6.7490644
1368842_at 7.4729934 7.7141485 7.5168414 7.335053 7.330071 7.5330005 7.149796 7.671709 7.182511 7.3468704 7.1021843 7.1771674
1368843_at 9.40104 9.597496 9.587239 9.385405 9.564864 9.703456 9.450941 9.648024 9.2818165 9.521723 9.527273 9.562404
1368844_at 8.043707 8.238016 7.9708 8.076494 8.138677 8.065677 7.833436 7.9656253 7.9337435 7.653229 7.8668795 8.101207
1368845_at 4.0299397 3.834232 3.835625 3.965648 3.6432068 4.2348843 4.138975 3.912671 4.045434 3.6325674 3.9079037 3.6630235
1368846_at 5.0849433 4.8573 4.9623966 4.9090495 5.0328655 4.768265 4.723386 4.661318 4.623467 4.7584887 4.70303 4.868503
1368847_at 9.739953 9.41501 9.668817 9.39316 9.365426 9.278397 9.107161 9.377071 9.304416 9.248545 9.151105 8.980125
1368848_at 9.096036 9.147379 9.211779 8.967719 9.095885 9.036751 8.758412 8.887748 9.015274 8.855937 8.936293 8.892812
1368849_at 8.178405 8.061823 7.962722 7.8513966 7.9975147 7.852565 7.9524703 7.8230634 7.664226 8.065914 7.7753754 7.5075426
1368850_at 5.413429 5.510694 5.122359 5.454253 5.11169 4.983158 4.9872847 4.9282503 5.317672 5.180649 5.1792917 4.8883615
1368851_at 8.679768 8.88291 8.661995 8.5632515 8.668661 8.818832 8.757783 9.0180645 8.2997055 8.417912 8.622293 8.532682
1368852_at 10.618977 10.539465 10.47327 10.835694 10.727206 11.054222 10.898961 11.08076 10.982545 11.084244 10.912828 11.047647
1368853_at 3.427855 3.3370395 3.566818 3.4599748 3.2840755 3.4048276 3.3855083 3.5207157 3.4568458 3.1462007 3.371551 3.4900632
1368854_at 3.2427828 3.380827 3.3552663 3.4806852 3.5537074 3.557426 3.528394 3.1721654 3.2090354 3.1687238 3.46453 3.349202
1368855_at 5.7717934 5.885994 5.963891 5.731091 5.9295983 6.117102 5.973373 5.688515 6.318936 6.3245482 6.477057 6.079014
1368856_at 6.169655 5.9628763 5.6305313 5.517236 5.79688 5.8389487 5.4869857 5.8165984 5.197244 5.593801 5.858515 5.7939696
1368857_at 3.426269 3.3207443 3.2183945 3.2228413 3.3629556 3.1629672 3.1208305 3.4350445 3.3461282 3.6155555 3.2508643 3.2392437
1368858_at 3.7681375 3.557619 3.7743213 3.654042 3.8547857 3.7164829 3.7028794 3.523374 3.561134 3.336094 3.7566364 3.6345782
1368859_at 9.037916 9.3157215 9.0807085 8.942165 8.882494 8.899488 8.929148 8.943814 8.800979 9.091141 8.8692465 9.181208
1368860_at 4.6859555 4.482218 4.862092 4.790678 4.4302216 4.645958 4.909169 4.2679863 4.954253 4.59961 4.381358 4.642082
1368861_a_at 4.9913263 4.565243 4.627093 4.622083 4.302458 4.7649193 5.0300107 4.331793 4.714138 4.589812 4.390911 4.468254
1368862_at 8.193842 8.304886 8.297078 8.0361595 8.038742 8.030823 8.080392 7.9086256 7.646222 7.9580255 7.879186 8.020273
1368863_at 9.264333 9.678415 9.436769 9.50126 9.294373 9.325732 9.271864 9.229616 9.111003 9.396385 9.376815 9.483855
1368864_at 3.5082533 3.443664 3.6788454 3.6764655 3.6494563 3.508491 3.2825596 3.4274836 3.5666406 3.4792237 3.3736885 3.3355904
1368865_at 3.4061944 3.510127 3.4372373 3.343817 3.3780286 3.362229 3.5012112 3.3146698 3.391573 3.4550822 3.3363938 3.4802818
1368866_at 6.460974 6.5534854 6.5978255 6.5726237 6.6516194 6.697671 6.5242763 6.244307 6.3384 6.015186 6.2037926 6.6134396
1368867_at 6.839408 7.2208023 7.119298 7.003723 7.125923 7.088635 6.824921 7.0720296 6.8306794 6.9688296 7.124538 7.205037
1368868_at 5.3468504 5.251594 5.0844727 5.264223 5.0712576 5.339567 5.0429087 4.797366 5.458029 4.679348 5.1020956 4.781115
1368869_at 6.3392034 6.316691 6.112577 5.806203 5.4249783 6.013849 6.0333605 6.122457 5.7774262 5.8491607 5.6814632 5.6562786
1368870_at 9.394501 9.112769 8.593752 9.649128 8.494446 9.5612135 8.017473 8.225286 8.305312 8.558762 7.9614105 8.536224
1368871_at 9.126108 9.373743 8.680988 9.434163 8.647782 9.309654 9.078657 8.972137 8.821402 9.439089 8.924871 8.873104
1368872_a_at 4.795855 5.188794 4.915688 5.072573 5.23425 4.9038005 5.509702 4.717043 5.6121497 4.867519 4.790942 5.2534575
1368873_at 3.894365 3.805458 3.93797 3.973843 3.995057 4.012351 4.1932774 3.8533208 4.121722 3.9698565 3.6989887 4.281465
1368874_a_at 5.748575 5.9884987 5.952039 6.0512857 6.1601562 6.5941896 6.4466033 6.4326286 6.3956723 6.740627 6.315462 7.3474946
1368875_a_at 7.0281906 7.4224563 7.382731 7.6303926 7.006635 7.033889 7.3252816 6.978657 7.307327 7.2904544 7.164888 7.1501455
1368876_a_at 5.4021425 5.3440223 5.138857 5.2969027 5.1744695 5.1484547 4.9703436 5.0022297 5.317049 5.252347 5.1740627 5.2734756
1368877_at 6.982816 8.901314 8.539819 8.304882 10.018998 8.523327 9.344065 10.255328 10.645609 9.7652 11.151828 10.278396
1368878_at 9.598163 9.867734 9.408058 9.866044 9.930762 9.367356 10.814542 10.689934 9.923041 11.526647 11.042108 11.154347
1368879_a_at 4.312019 4.1851587 4.2730765 4.0261116 4.1887627 4.224013 4.077605 3.8729117 4.133729 4.0356483 4.4223704 4.067914
1368880_at 3.930932 4.068684 4.422929 4.5398197 4.281351 4.2034006 3.9949179 4.145498 4.3063493 3.9356802 4.069048 4.0818443
1368881_at 9.004681 8.864676 8.731091 8.8175745 9.024597 9.091834 8.939896 8.991476 8.839646 8.738079 8.768364 8.848604
1368882_at 5.1224775 3.4882107 4.5819607 4.015338 4.958946 4.772992 3.7587008 4.036776 4.380706 4.189898 3.9584162 4.1168404
1368883_at 4.8789067 4.387939 4.8827558 4.6971717 4.573045 4.6863055 4.7108045 4.3630986 4.8458676 4.378718 4.60541 4.325686
1368884_at 5.1794176 4.7904806 4.9278708 4.7383857 4.7792444 4.861396 4.9422927 4.7818794 4.391025 4.7941914 4.778548 4.529731
1368885_at 5.203559 5.741212 5.5778112 5.5157924 5.412741 5.606697 5.772025 6.1346273 5.6359196 5.435885 5.464057 4.9780836
1368886_at 9.953073 9.985739 9.784084 10.032241 10.084365 9.800031 10.02219 9.928758 9.9172 9.823123 10.172564 10.000209
1368887_at 4.0923243 3.5942445 3.6743717 3.6999156 3.859449 3.7461867 3.6467965 3.9098024 3.6887438 3.6521373 3.6400602 3.777743
1368888_a_at 7.5188894 8.314858 7.807596 7.589944 7.5369987 8.080082 8.092133 8.397088 7.7543955 8.403231 9.228776 9.257097
1368889_at 7.2332406 7.602482 7.55419 7.2455277 7.0515094 7.019375 7.1029744 6.97567 7.063505 6.7665753 6.8473883 6.908907
1368890_at 7.7326026 7.8872957 7.765609 7.766393 8.024075 7.844665 7.723487 7.57685 7.8334928 7.9882383 7.92961 7.9584894
1368891_at 5.72678 5.6368437 5.3845572 5.7578983 6.0079155 5.717237 6.1236615 6.034187 6.2371354 6.1854897 6.162468 6.2842493
1368892_at 3.9491305 3.786871 3.64279 3.9954603 3.8066988 3.8604095 3.6254413 3.7723377 3.8752892 4.0443954 3.7129495 3.909524
1368893_at 4.5876865 4.1864395 4.15413 4.29218 4.2140527 4.279216 4.271198 4.027901 4.4198284 4.412718 4.472327 4.341754
1368894_at 4.8178062 4.929523 4.7133646 4.561876 4.5924373 4.7947726 4.566897 4.502121 4.75019 4.6582637 4.5152683 4.592265
1368895_at 4.272271 4.1637154 4.2899027 4.0067797 3.8413746 3.7261112 4.0276327 3.866813 4.299494 4.108365 4.0826797 4.1589117
1368896_at 6.862018 6.161093 6.251297 6.6497245 6.4858875 7.355892 5.8754907 6.22497 5.9626255 6.0498896 6.7603526 6.86704
1368897_at 4.754614 4.517991 4.303623 4.377305 4.6341696 4.8318844 4.5685234 4.313178 3.9228368 4.6253166 4.8134947 4.7742043
1368898_at 5.279192 4.9698324 5.4189343 5.1655607 5.065019 5.3056455 5.099039 4.8281717 5.0453877 5.051595 4.848716 5.076816
1368899_at 7.512759 7.3271184 7.238064 7.264879 7.587148 7.3418 7.343411 7.5953064 7.5140605 7.5948796 7.5595994 7.8489475
1368900_at 4.9704037 4.663457 4.8768234 5.100319 4.9560328 4.775053 4.7856913 4.75729 5.0465813 5.0121317 4.949935 4.8802834
1368901_at 4.727128 4.647208 5.131937 4.6606164 4.926703 5.1335487 4.9385047 5.2228518 5.082301 5.3129115 5.2298923 5.2973585
1368902_at 6.177813 6.087567 5.844646 5.821202 5.696595 5.8661113 6.0506907 5.711004 6.162645 5.9664116 6.1219864 6.161739
1368903_at 7.7191157 7.7521296 7.856804 7.637884 7.9943347 7.9133205 8.067784 8.155151 8.058403 8.088853 8.176315 7.9346046
1368904_at 6.264472 6.0630493 5.7105503 5.8512597 6.2359834 5.8167 5.769253 5.848069 6.0461774 5.8227773 5.68274 5.7174306
1368905_at 7.966007 7.7017035 8.149218 7.5052643 8.0621195 7.563799 8.411131 8.044472 8.263113 8.977562 8.66157 9.1666565
1368906_at 3.6972308 3.4294324 3.5575259 3.7238152 3.4153967 3.5938027 3.5711994 3.5646775 3.6463895 3.3509042 3.74181 3.5114536
1368907_at 5.418215 4.737964 5.131753 5.274018 4.98969 4.8222036 4.824197 5.1565137 4.835308 5.286906 4.937937 4.6900663
1368908_at 7.7634535 8.39757 7.9641304 8.002274 8.091333 8.157312 8.062592 8.220608 8.186685 8.885255 8.71279 8.574091
1368909_a_at 6.6728168 6.820723 6.593077 6.64493 6.896031 6.579488 6.889255 6.800616 6.6130185 7.017803 6.811332 6.514523
1368910_at 5.5698853 5.67602 5.324596 5.3391294 5.4356647 5.0462847 5.292509 5.4769664 5.208612 5.064981 5.6802073 5.451249
1368911_at 6.048097 5.9217515 6.125147 5.9613934 6.232663 6.1453495 6.506198 6.7745247 6.144301 5.9664116 5.9664574 6.1501093
1368912_at 4.416757 4.1595287 4.224122 4.4521403 4.057708 4.2372246 4.4464636 4.2408066 4.3374596 4.309511 4.050541 4.372527
1368913_at 3.5418437 3.564253 3.5425558 3.547448 3.4452312 3.418474 3.4914944 3.4481246 3.643796 3.5528517 3.572907 3.5510921
1368914_at 4.557761 4.532454 4.2285004 4.325197 4.1402383 4.7773957 4.2804136 4.3396025 4.4680448 4.2964835 4.1992207 4.4720716
1368915_at 10.844018 10.624644 10.980974 10.684295 10.800559 10.759813 10.359088 10.405708 10.146982 9.843991 9.874513 10.089072
1368916_at 10.909793 10.774056 10.920127 11.002256 10.706456 10.769457 10.80403 10.7795925 10.848705 11.262538 11.076182 11.089098
1368917_at 4.942613 5.1025443 5.017797 5.0165634 4.943758 4.59196 4.936468 4.5735846 4.6425467 4.7969575 4.4934487 4.8616447
1368918_at 5.3391495 5.4064283 5.290247 5.2581043 4.9535723 5.0402546 5.2910585 5.120689 5.3245525 5.437847 5.4402227 5.415181
1368919_at 5.224316 4.945652 4.9081173 5.1188025 4.7810616 4.9425592 4.4899344 4.584562 5.137746 5.176822 4.7288823 4.969278
1368920_at 5.061639 4.8247266 4.987742 5.1534305 4.3234415 4.8265204 4.8588605 4.6060925 4.9150558 4.8786063 4.858902 5.057838
1368921_a_at 5.6205745 5.41139 5.5858855 5.4733276 5.383047 5.071875 5.497251 5.1599097 5.49843 5.271956 5.508657 5.6227746
1368922_at 4.598585 4.3051367 4.5819607 4.137166 4.250638 4.301732 4.366029 4.15036 4.3582 4.2982674 4.5078344 4.3816366
1368923_at 4.537959 4.633464 4.778011 4.64211 4.8320255 4.4576297 5.06051 4.3496213 4.518795 4.661121 4.773646 4.672856
1368924_at 10.608027 10.850278 10.799419 10.835986 10.82284 11.082142 10.856741 10.857834 10.673727 10.712166 10.943509 10.927742
1368925_a_at 4.626665 4.409754 4.4433837 4.487407 4.837147 4.675281 4.5412087 4.6579905 4.8848295 4.2757416 4.7171984 4.699505
1368926_at 4.6053348 4.421064 4.346285 4.4345484 4.7778225 4.3469586 4.6260605 4.156506 4.2267056 4.3153358 4.4934487 4.6172137
1368927_at 7.018515 6.9389267 6.7295547 6.6344213 6.732389 6.7998204 6.109907 6.464807 6.435706 6.2553983 6.0750885 6.3950925
1368928_at 5.963511 6.175405 6.376784 6.0276914 6.3654127 6.323948 6.1019983 5.951661 6.102077 6.0741568 6.1356096 6.1165004
1368929_at 7.529672 7.6405163 7.4531164 7.4267006 7.292695 7.343623 7.172224 7.4366865 7.439301 7.3373084 7.2581344 7.4752684
1368930_at 4.013461 4.172576 4.1303144 4.193414 4.306445 4.2485814 4.0650425 4.019943 4.09142 4.1114826 4.2859898 4.0639167
1368931_at 7.531666 8.038382 7.9826894 7.5969543 7.777438 7.8776727 7.429518 7.771497 7.69775 7.5167823 7.086714 7.45678
1368932_at 5.2898726 5.3902187 5.3084965 5.340293 5.112686 5.2523794 5.193245 5.316679 5.205366 5.475474 5.1222973 5.400509
1368933_at 7.370133 7.4231725 7.3789845 7.217733 7.229714 7.041424 7.383275 7.318516 7.3106337 7.5228343 7.0681114 7.482238
1368934_at 11.127939 11.283796 11.445516 11.423451 11.230082 11.262648 11.386759 11.066219 10.777191 12.417812 11.805738 12.316194
1368935_at 4.32494 4.0933 4.0442667 3.95394 4.078131 4.058596 4.137732 4.070875 4.5986285 4.2308717 4.4388275 4.4701843
1368936_at 10.511421 10.747039 10.618066 10.394738 10.346631 10.476045 10.293851 10.500285 10.403242 10.429318 10.565454 10.576554
1368937_at 5.568986 5.440696 5.6437864 5.7879424 5.644829 5.751498 5.6300125 5.549223 6.0059342 5.724677 5.3950386 5.662673
1368938_at 5.653303 5.418826 5.255741 5.900929 5.3898954 6.1191053 5.5014195 5.1463604 5.296432 5.247478 4.7321987 5.072993
1368939_a_at 4.1469784 4.257923 4.4295526 4.631464 4.3687778 4.413001 4.7102547 4.4935064 4.4900403 4.6403704 4.3373327 4.4997616
1368940_at 10.644771 10.421711 10.322388 10.411095 10.21604 10.243273 10.168678 9.699106 9.783945 9.4285555 9.649113 9.510181
1368941_at 4.5508327 4.3770757 4.6060443 4.429804 4.445933 3.9996867 4.1511784 3.8717313 4.339859 4.183618 4.1815667 4.3745623
1368942_at 5.268716 5.218486 5.113344 5.090598 4.8634663 4.7800593 5.0157504 4.813236 5.2896714 5.2748594 4.711598 5.0410085
1368943_at 13.165353 13.280652 13.083891 12.594576 12.790353 12.674799 12.066182 12.573561 12.088176 11.42523 11.615759 11.8291025
1368944_at 6.7745385 7.2766457 6.5321503 7.091026 7.030966 7.2764874 6.6236196 7.3831944 6.9528112 7.005333 7.0410295 6.778474
1368945_at 5.4508843 6.315636 5.5053077 5.915229 5.1235495 5.873266 5.5239525 5.9119587 4.97973 5.3577566 4.861288 5.079271
1368946_at 5.3867188 5.227302 5.1706295 5.1548996 5.3701887 5.312728 5.139141 5.3895493 5.1150026 5.027905 5.111624 5.3088284
1368947_at 8.944004 9.087818 9.23208 8.511636 7.5071144 7.416987 8.38287 7.6378527 6.715147 8.916895 7.6626177 7.903616
1368948_at 5.7604666 6.230225 5.788481 5.742404 6.1642756 6.3674407 6.024382 6.144318 6.046463 6.158707 5.6566744 6.0557766
1368949_at 4.33049 4.275607 4.3258653 4.161061 4.280761 4.3886795 4.1235585 4.256926 4.659725 4.199323 4.380788 4.2691646
1368950_a_at 5.9294615 6.226713 6.1619263 5.9582896 6.141 5.8509893 5.8687816 6.0011053 5.871017 6.3160973 6.0090156 6.188
1368951_at 4.313447 4.0886383 4.000781 4.1843715 4.039672 4.1366024 4.1580954 3.9315076 4.3464346 4.2158346 4.1368003 4.0594873
1368952_at 5.0523043 4.79288 4.7150354 4.966777 4.7877073 4.551645 4.4279995 4.243573 4.8339524 4.900759 4.4775624 4.8997116
1368953_at 7.9166613 8.210803 8.123671 8.304983 8.213406 7.9937325 7.7972546 7.884423 7.9696827 8.130765 7.816478 7.8971343
1368954_at 4.7584796 4.4086494 4.7620134 4.5087414 4.4993353 4.643404 4.608275 4.6626015 4.711828 4.5302563 4.7522593 4.5565205
1368955_at 7.0950327 7.3109584 7.1541758 7.151765 7.595206 7.428321 7.2894006 7.703683 7.0579023 7.4167447 7.507864 7.358482
1368956_at 5.3219104 5.137405 5.123416 5.3003664 5.2259884 5.3227353 5.3626 5.2138114 5.40243 5.2439446 5.291035 4.9765654
1368957_at 4.9332085 4.1438475 4.4906993 4.205053 4.489682 4.5434265 4.2008348 4.50084 4.57353 4.5493345 4.289954 4.56048
1368958_at 4.0318394 4.0309324 4.1621037 4.155064 3.9487789 4.321059 3.873182 4.162612 3.999001 4.321471 4.1086063 3.8619485
1368959_at 4.883219 4.553751 5.174677 4.3962708 4.4395185 4.959611 5.012191 4.4080324 4.928465 4.90491 4.331247 4.4937654
1368960_at 9.773781 9.811091 9.641532 10.062553 9.95435 9.865218 9.835524 10.076477 9.950533 10.247587 9.995497 10.205715
1368961_at 5.6825986 5.160817 5.4175286 5.4211216 5.590172 5.49121 5.614872 5.4515867 5.3800116 5.6788974 5.7955832 5.9423404
1368962_at 4.574672 5.013256 4.9575143 4.8586855 4.6586637 4.591472 4.931584 4.856983 4.623226 4.540694 4.7936573 4.6705647
1368963_at 6.712729 6.8317604 6.9199505 6.7264194 6.6215434 6.8340507 6.5020523 6.606006 6.952163 6.5991197 6.74929 6.5994563
1368964_at 4.1313934 4.3620925 4.1659184 4.023391 4.3724093 4.488363 4.328698 5.059373 3.8654428 3.7455935 4.3714905 4.467973
1368965_at 5.5859203 5.3042493 5.2503014 5.5086083 5.387933 5.39429 5.217129 5.2475815 5.3678207 5.5727143 5.419666 5.346842
1368966_at 3.8406086 3.807602 3.937293 4.0633802 3.746715 3.920804 3.9245675 3.7654998 4.111842 3.8155797 3.7476397 3.8174424
1368967_at 6.949809 6.985079 6.767086 6.985433 6.8298473 6.710528 6.6859636 7.1880884 6.8080144 7.4294467 7.4419904 7.4297404
1368968_at 4.5445695 4.3716655 4.7582655 4.348215 4.325828 4.02394 4.649264 4.648414 4.6746144 4.4861336 4.409832 4.2539787
1368969_at 4.157744 4.2646565 4.0914345 4.405015 4.507174 4.175913 4.411823 4.489236 4.1495914 4.464074 4.4400377 4.107817
1368970_at 4.982967 4.8512993 4.6991963 4.6954184 4.883878 4.8421755 4.721439 5.0099773 4.8536034 5.559985 4.5470943 5.0039244
1368971_a_at 4.9426756 4.9622135 4.8723145 5.505126 4.7268953 5.061707 4.641366 4.778065 4.7809687 5.698066 5.1245413 5.049431
1368972_at 3.6559236 3.771472 3.7889125 3.8546984 3.50786 3.8324013 3.8695533 3.6439366 3.8151805 3.4453366 3.7195368 3.4938629
1368973_at 7.2500567 7.2773557 7.4396243 7.3699565 7.316411 7.375262 7.310638 7.141625 7.1727977 7.74537 7.505969 7.113807
1368974_at 4.5412636 5.0764265 4.4864774 4.313852 4.7812357 4.5999126 4.8094883 4.6993465 4.309535 4.47159 4.4918447 4.649482
1368975_at 5.895648 6.1495967 6.0764256 5.749159 6.2052894 5.916486 6.048645 6.4758644 5.953442 6.0049047 5.943697 5.3979225
1368976_at 4.7330256 5.187258 5.4972014 4.921642 4.8812113 4.612864 5.5614467 5.562009 4.696055 4.8386216 5.0772343 4.5762024
1368977_a_at 8.242874 8.478365 8.470724 8.455997 8.55229 8.292944 8.880173 8.7661495 8.773325 9.26008 9.131445 9.175728
1368978_at 5.540911 5.8210034 5.9053836 5.4780464 5.377118 5.3320723 5.9087276 5.4863725 5.8997116 6.0506124 5.420994 5.4659166
1368979_at 6.0366693 5.622635 5.584563 5.6783385 5.5180798 5.774917 5.541317 5.4188576 5.919594 5.914892 5.54618 5.646601
1368980_at 6.098269 6.075527 5.3277893 5.742404 5.5403433 5.1766615 5.32568 5.635249 5.8182597 4.829919 5.2133694 5.74784
1368981_at 3.6541839 3.8450873 3.5782845 3.4795702 3.4521523 3.426675 3.5600476 3.5413325 3.4925692 3.5055375 3.4450643 3.521056
1368982_at 4.4397707 4.5683126 4.395896 4.2021933 4.291118 4.1671486 4.4701595 3.9339685 4.5194654 4.4299164 4.4101653 4.3846493
1368983_at 4.255048 4.1412864 4.0906935 4.1249356 3.9827938 4.3254814 4.284112 4.174861 4.379168 4.182519 4.112706 4.142375
1368984_at 8.07821 8.153859 7.9909425 8.138299 8.050735 8.128788 7.960379 8.109899 8.156269 8.139914 7.946062 8.110134
1368985_at 4.409416 4.6209984 4.4549475 4.357649 4.448408 4.448399 4.629384 4.569112 4.3934546 4.6363583 4.2739034 4.6152306
1368986_at 4.9472284 4.97334 4.7566967 4.848345 4.6000967 4.535078 4.9547296 4.5815105 5.1407776 4.7575197 4.7967176 4.685546
1368987_at 5.4854918 5.334215 5.1110682 5.423703 4.984437 5.1225767 5.110393 5.190004 5.330606 5.8325067 5.020573 5.3380694
1368988_at 5.2419806 4.7874317 5.017327 4.8664217 5.3325963 5.226099 4.662275 4.5700974 5.051278 5.1121836 4.888038 5.1242495
1368989_at 4.880797 4.7282696 4.6666446 4.4243536 4.5253024 4.5559835 4.1251674 4.6712036 4.4528103 4.005298 4.3400025 4.5499444
1368990_at 5.567938 5.6484275 5.8161063 5.535098 5.7170377 5.6309505 5.684758 5.8379083 6.1094265 5.558247 5.657918 5.654574
1368991_at 5.631743 5.635705 5.5106616 5.900829 6.1321645 6.1024423 6.287681 6.974138 6.031976 7.040948 6.756004 6.271318
1368992_a_at 10.690624 10.445337 10.117932 10.651446 10.721415 10.594733 10.670338 10.474888 10.393649 10.566678 10.593727 10.24695
1368993_at 5.1368675 4.8479853 5.000623 5.065103 4.8612003 5.210838 5.2393293 5.3075166 5.3844585 4.9714603 4.8230844 4.6478615
1368994_a_at 5.7466226 5.440452 5.3657804 5.551134 5.7494245 5.1748376 5.1846128 5.4304843 5.8850665 5.734191 5.456566 5.8204627
1368995_at 3.5407555 3.633042 3.3678482 3.2713113 3.4049032 3.3682609 3.5470743 3.4002016 3.3449316 3.4191287 3.457037 3.304741
1368996_at 4.237563 4.0416684 4.0595617 4.156165 4.2113314 4.347844 4.085801 4.1307745 4.300584 4.1384325 4.104273 4.4245024
1368997_at 4.594122 4.5757427 4.4855328 4.511872 4.408514 5.011998 4.685025 4.732356 4.515319 4.6947713 4.7849293 4.8631325
1368998_at 3.580117 3.6932402 3.569573 3.7232177 3.5066667 3.331564 3.7354429 3.5265934 3.3550363 3.320308 3.584214 3.4802818
1368999_a_at 5.324196 4.493672 4.9550266 4.57215 4.7859645 4.897318 4.818014 4.3332233 5.2550874 4.9005766 4.7369995 4.9465957
1369000_at 5.675221 5.334849 5.189046 5.0906696 5.2894564 5.1984024 5.0835648 5.0293784 5.7229147 5.3822284 5.4978614 5.5340495
1369001_at 3.9173617 3.9562008 3.8339312 3.9490168 3.9044385 4.045937 3.9040043 3.5727735 3.9021251 4.015091 3.8692293 3.9167566
1369002_at 4.1221776 4.0893087 3.958455 3.8410509 3.9441438 4.0926347 4.319029 4.1212583 3.6992867 4.001887 4.077882 3.8772633
1369003_at 6.2702203 6.2523932 6.665137 5.8249774 6.097826 6.5960774 6.3605494 6.7205734 6.5351515 6.945436 6.921565 6.5316477
1369004_at 5.24198 5.0573845 5.2749357 5.303476 5.1310825 5.4643283 5.158933 5.024725 5.649892 5.3461275 4.883025 5.0783043
1369005_at 4.5099645 4.1174693 4.143383 4.4835634 4.31567 4.4657726 4.2064047 4.364256 4.257429 4.1879697 4.0494137 4.250528
1369006_at 3.75144 3.7796538 3.9470186 3.8059354 3.8665433 3.847336 3.9714637 3.609085 3.9537768 3.7347353 3.5245736 3.972717
1369007_at 5.337476 5.230488 5.58821 5.3570433 5.3257036 5.2506447 5.4884615 5.187828 5.4810534 5.5044003 5.2536592 5.658635
1369008_a_at 4.4628906 4.575711 4.311126 4.4825926 4.044945 4.4137125 4.2616005 4.4430633 4.505689 4.1510267 4.4371324 4.120099
1369009_at 3.7279537 3.8709147 3.5938046 3.8995934 3.5724773 3.7337165 3.9646318 3.7841268 3.4168415 3.7704546 3.7365437 3.8903348
1369010_at 4.9495983 4.7115607 4.733917 4.8475466 4.6145134 4.901678 4.5485873 4.4208975 4.6937323 4.565338 4.4989004 4.6481876
1369011_at 12.289979 12.608745 12.311052 12.195353 12.07621 12.090698 11.966639 11.975987 11.881501 11.800381 12.150844 11.919089
1369012_at 5.827613 6.191137 5.771161 5.909014 5.822172 5.822813 6.5793395 6.139468 5.7667227 5.7439423 6.103613 5.497962
1369013_a_at 10.332714 10.296519 10.414102 10.480334 10.509285 10.347606 10.558268 10.472474 10.596974 10.754706 10.59229 10.662288
1369014_at 4.632285 4.5757427 4.904027 4.2824993 4.437953 4.261571 4.1718893 4.2144585 4.8514214 4.201436 4.474945 4.4635143
1369015_at 4.71706 4.4890003 4.7545257 4.762254 4.753927 4.4571524 4.7264996 4.4146013 5.016535 4.667178 4.5785823 4.649054
1369016_at 5.0864534 5.200761 5.1869154 5.3213425 5.234646 5.0258465 4.913069 5.339909 4.902149 5.2457438 5.8126144 5.427629
1369017_at 4.7543507 4.229454 4.5981946 4.0657725 4.1929765 4.3555794 4.1213923 4.5055246 4.479407 4.0705585 3.9266672 4.4542646
1369018_at 5.2571216 5.201976 4.923568 4.894409 5.51637 4.8597097 5.357436 4.835436 5.168305 4.9014254 4.9086943 4.882864
1369019_at 3.4800606 3.5141292 3.6007519 3.6171072 3.7647529 3.4725764 3.5750215 3.8201358 3.5482 3.4952967 3.761451 3.6049607
1369020_at 4.8620644 4.4780254 4.9299593 4.68605 4.508484 4.4460077 4.7878637 4.5767183 4.568594 4.5709524 4.302496 4.6081667
1369021_at 6.0231194 5.6565757 5.520203 5.901403 5.6557326 5.380986 5.8966427 5.6699824 5.878334 5.972065 5.693831 5.86982
1369022_at 5.297345 5.3611283 5.44515 5.442212 5.6883116 5.722767 5.793162 5.4724255 5.6845617 5.6023183 5.370797 5.5210457
1369023_at 10.02471 9.982935 9.860299 9.627773 9.827515 9.674085 9.892619 9.737745 9.9173975 9.966991 9.767712 9.803208
1369024_at 6.6729198 7.0983286 6.9893427 7.201704 7.3437257 7.142528 7.122988 7.1236377 7.097346 7.186777 7.2581434 6.9418073
1369025_at 4.000848 4.0410976 4.33578 4.4782057 4.124681 4.317717 4.517473 4.326998 4.3006353 4.410803 4.1271 4.432749
1369026_at 5.8053746 6.007259 6.1537423 6.446848 6.5221496 6.649617 6.1173835 6.4635715 6.5414886 6.558277 6.9031477 6.85245
1369027_at 4.682513 4.02843 4.228281 4.584109 4.280907 4.273714 4.3118296 4.087322 4.3410296 4.1240215 4.535812 4.350884
1369028_at 4.9344344 4.7962413 4.9822154 4.9842706 4.7338142 5.083862 5.4530277 5.1562915 5.52087 5.0834703 5.1395864 5.070299
1369029_at 4.848442 5.289862 5.039961 5.5930276 5.4396825 5.5582533 6.896174 6.148379 6.4885936 8.291535 7.6854167 8.2644615
1369030_at 4.5628357 4.5119295 4.125649 4.0487165 4.159118 4.1984386 4.0038033 3.9010875 4.1164308 4.20288 4.02814 4.0870333
1369031_at 8.190898 8.050897 8.319659 8.452779 8.514479 8.412258 8.422586 8.487992 8.232112 8.351518 8.148422 7.9286013
1369032_at 7.8155546 7.7222857 7.6692696 7.7855725 7.5610313 7.6494594 7.4329147 7.277363 7.367316 7.448081 7.459213 7.6331472
1369033_at 3.6671772 3.3839135 3.6525323 3.4836657 3.4559398 3.471815 3.4984937 3.368466 3.8782563 3.5402253 3.5305548 3.5315242
1369034_at 4.7703104 4.5062675 4.41203 4.8683786 4.7091436 4.5713663 4.547862 4.5330315 4.505083 4.318646 4.2241755 4.6082306
1369035_a_at 3.6972308 3.5938537 3.486988 3.7507029 3.652852 3.7743275 3.6644595 3.5765674 3.6232944 3.5992253 3.7235162 3.6663609
1369036_at 3.6186442 3.5803268 3.5806024 3.6711285 3.530878 3.5818882 3.7076612 3.612739 3.6785238 3.691165 3.688591 3.9471257
1369037_at 4.625443 4.492466 4.794479 4.3555546 4.264294 4.1714754 4.5188484 4.704933 4.391912 4.5970116 4.5718393 4.4683084
1369038_at 5.3363457 5.2758217 5.4834285 5.5558033 5.314493 5.149701 5.277858 5.19349 5.296855 5.6169987 4.955143 5.3169203
1369039_at 7.9663982 7.97021 7.7908087 7.882667 7.704355 7.827762 7.810437 7.8367953 7.5950427 7.927864 7.969911 7.894887
1369040_at 5.2775054 5.5847516 5.3160996 5.6315722 5.5233774 5.8119926 5.724892 5.2756286 5.462252 5.9979672 5.711902 5.6388435
1369041_at 3.6616354 3.510127 3.718689 3.6992848 3.611195 3.6349943 3.811895 3.6555128 3.6946146 3.6934505 3.6098306 3.8650355
1369042_at 6.500002 6.960136 6.865284 6.60729 6.8610888 6.6370463 6.859573 6.980015 6.807289 6.7562346 6.5946493 6.6304464
1369043_at 3.7395437 3.625055 3.48846 4.002903 3.696593 3.6065001 3.8865902 3.7145042 4.0414286 3.7481308 3.5126503 3.4344409
1369044_a_at 7.89615 7.2515726 5.713497 7.6774845 6.2683516 6.901861 6.1118584 6.5087247 6.2136774 6.6189966 6.276458 6.68646
1369045_at 6.381571 6.245428 6.172844 6.1082664 6.2308097 6.0959916 6.1536684 5.9582043 6.155536 5.8242226 6.347212 6.3531394
1369046_at 3.77526 4.2175503 3.9734066 4.100289 3.7032356 3.8347504 3.9793787 4.0505567 4.317038 4.127496 3.9060116 3.9956138
1369047_at 3.2123244 3.2175095 3.1953897 3.1186976 3.253443 3.1318033 3.1734626 3.3830247 3.257416 3.3480878 3.2922597 3.296874
1369048_at 4.5598593 4.5621595 4.4906993 4.508423 4.24813 4.2807755 4.5968266 4.040926 4.355117 4.2025614 4.56794 4.294118
1369049_at 3.5777717 4.4024944 3.8132744 4.1589794 3.8368976 3.9141986 3.828913 3.7904694 3.896978 3.5548332 3.806442 4.0240526
1369050_at 7.8112245 7.3517437 7.807115 7.230013 7.0635247 6.8181815 6.4793754 6.5519032 6.1356487 4.6525497 5.2572494 4.950995
1369051_at 6.495129 6.844208 6.5896482 6.5133295 6.4252367 6.73689 6.5047 6.430328 6.5841184 6.1708016 6.201712 6.518292
1369052_at 5.22736 5.409827 5.1204267 5.220958 5.140694 5.077112 5.0973973 5.11097 5.263516 5.08793 5.208029 5.29371
1369053_at 3.9558759 4.224866 4.535396 4.4494824 4.330761 4.370543 4.0262 4.1759186 4.391118 4.413932 4.7901545 4.266843
1369054_at 4.4179373 4.5389185 4.003808 4.0617466 4.328516 4.5604076 4.2475977 4.4261947 4.6457763 4.283451 4.4152083 4.3168087
1369055_at 3.604227 3.9832444 4.12445 3.8186417 3.5556965 3.5503445 4.0007973 3.500786 3.7727191 3.9390745 3.7307303 3.4763339
1369056_at 3.4304764 3.4635923 3.560126 3.48272 3.4248815 3.4801981 3.5409486 3.385588 3.3840728 3.516933 3.3598125 3.4404795
1369057_at 7.5509844 7.6348658 7.5007715 7.607111 7.6449227 7.786376 7.6889124 7.5813346 7.609429 7.6444354 7.670108 7.5362635
1369058_at 5.6353254 5.1959076 5.51775 5.530212 5.4529767 5.5037766 5.4393315 4.9814434 5.789384 5.2430186 5.2543983 4.993508
1369059_at 8.038809 7.8674083 7.737408 7.9616623 7.882432 8.149892 7.9784794 7.7770286 7.6647425 7.532712 7.610321 7.7518563
1369060_a_at 7.785017 8.086047 7.7954445 8.030443 8.031105 7.9687266 7.9350557 8.15056 7.7654657 7.9348507 8.016237 7.849977
1369061_at 8.254429 8.593763 8.721138 8.594324 8.797825 8.67902 8.775948 9.000117 8.705816 9.243736 8.869356 9.192673
1369062_at 5.2141285 5.057578 4.7930727 4.9691753 5.0774813 5.0559874 5.059167 4.869322 4.938429 5.091917 4.904148 4.7359114
1369063_at 8.649008 8.741975 9.086416 8.596944 9.149203 9.097789 9.028283 8.970689 8.92431 8.596908 8.668329 8.501571
1369064_a_at 3.9942148 3.929544 4.0897484 3.9970484 3.6933036 4.133458 3.7299964 3.8882601 3.9775603 3.8123019 3.8743827 3.890165
1369065_a_at 9.202863 8.958574 8.9807 8.978138 8.89327 8.818553 8.611413 8.761882 8.732803 8.256594 8.408665 8.544106
1369066_at 5.753766 5.950578 5.687171 5.791137 5.4509726 5.7435 5.833236 5.4838524 5.554565 5.342042 5.350638 5.3791823
1369067_at 3.7594552 3.4488313 3.6676333 3.9466853 3.7784684 3.7781792 3.7692375 3.5602224 3.995029 4.0202208 3.7197697 3.5253313
1369068_at 4.295169 4.258042 4.09382 4.1489553 4.469607 4.2073154 4.154488 4.056245 3.767346 4.0252953 4.0404105 4.053364
1369069_at 7.774769 7.57132 7.3868785 7.3654294 7.490383 7.6818457 7.6171293 7.480685 7.451341 7.5864115 7.7461886 8.091005
1369070_at 7.76167 7.806081 7.822134 7.294179 7.597562 7.498035 7.449145 7.3560934 7.3291516 8.032684 7.7354317 7.363187
1369071_at 4.008932 3.875758 4.205332 3.4599748 4.000182 3.9077563 4.0316257 3.9777164 3.967215 3.9375718 4.262932 3.886181
1369072_at 5.9378233 5.5658765 6.248834 4.6260633 6.0072565 5.4767556 5.820628 6.208385 4.8110237 5.4684973 5.2268753 5.764081
1369073_at 10.195301 10.054235 10.171174 9.79146 10.16649 10.345705 10.330889 10.330928 10.272823 10.089866 10.038233 9.725748
1369074_at 12.566418 12.4462595 12.615999 12.388636 12.405653 12.427255 12.04219 12.176642 12.145496 12.097501 12.107215 12.160696
1369075_a_at 4.788972 5.1171975 4.817791 5.047638 4.7606463 4.7333245 5.2139325 5.0587473 4.7838755 4.440078 4.72567 4.496284
1369076_at 7.988337 8.413758 8.484262 8.272303 8.584594 8.411276 8.092133 8.221367 8.130002 7.992403 8.3371 8.189788
1369077_at 6.546725 6.9787993 6.7386847 6.5468283 6.955665 6.720592 7.005206 7.0263705 7.131632 7.353478 7.024009 7.409683
1369078_at 8.209883 8.184665 8.224141 8.242249 8.232563 8.319888 8.307862 8.224458 8.19972 8.201127 8.260253 8.373745
1369079_at 4.6074286 4.4339337 4.5950527 4.626506 4.620381 4.362083 4.7513394 4.5570564 4.5262117 4.72184 4.5445805 4.6529665
1369080_at 4.205536 4.214052 4.187598 4.5022163 4.3442116 4.4561186 4.4836607 4.37126 4.438238 4.3310165 4.5188355 4.5416155
1369081_at 6.809079 6.975436 6.801292 6.743105 6.765827 6.9227915 6.6861215 6.841771 6.5580273 6.3580575 6.7706933 6.6196413
1369082_at 4.9788766 4.933984 4.841299 5.060545 5.3762264 4.8249254 5.3149467 5.372641 4.9883676 5.294366 5.444445 5.2004786
1369083_at 5.930188 5.911657 5.830127 5.897989 5.9274197 5.5361676 5.3560476 5.6999044 5.173126 5.370269 5.580427 5.285857
1369084_a_at 7.019805 6.7778797 6.747792 6.8404193 6.8156276 6.673979 6.593304 6.516875 6.7894883 7.2194314 6.8004684 7.001231
1369085_s_at 5.2366543 6.0762825 5.0408983 4.574235 5.3098927 5.304374 6.163329 5.453829 5.8723316 6.9871716 6.203496 5.2243633
1369086_a_at 5.499673 5.281845 5.4324737 5.1041613 5.323241 5.0830574 4.7142515 5.1234856 5.121524 5.094579 4.892227 5.0747795
1369087_at 4.792651 4.953647 4.8344636 5.0475845 4.732515 5.0243044 4.976466 4.9491277 4.528029 4.5516324 4.5905123 4.6494055
1369088_at 7.076686 7.651854 7.193818 7.2589555 7.294685 7.578917 7.0868783 7.1474876 7.026612 7.235467 7.1937413 7.100276
1369089_at 4.471998 4.124975 3.8750124 3.9788768 3.7746115 3.8271792 4.182849 4.0093822 4.377761 3.8502438 4.0636835 4.2791786
1369090_at 4.1688333 3.986305 4.1313066 3.9522955 3.900485 3.9249885 4.039959 3.9478228 4.168913 3.6058817 4.203182 3.9444962
1369091_at 3.7484338 4.005369 3.7643476 3.802873 3.605225 3.8609755 3.7352293 3.9178667 3.917135 3.8148792 3.9724088 3.9290266
1369092_at 8.372011 8.247631 7.9988847 8.149645 8.045694 7.9075966 7.5403996 7.6993074 7.4989576 7.570778 7.4463863 7.485572
1369093_at 7.0199285 7.012795 6.9238453 7.042156 7.135187 7.1513195 7.1044436 7.3783565 6.8309264 6.913796 6.7820387 7.185239
1369094_a_at 5.689786 6.297869 5.6077 5.636279 6.106453 6.515818 6.650269 6.682183 6.5263968 6.3697166 6.5375433 6.520003
1369095_at 4.4974403 4.2772856 5.2337446 4.446391 4.8581038 4.8070583 4.4288874 4.8699064 4.7348547 4.8776226 4.792021 4.702365
1369096_at 4.2592506 4.214415 4.2378507 4.026344 4.1024942 4.137871 4.0763535 4.0363812 4.0667667 3.6575933 4.1223354 4.031773
1369097_s_at 6.17357 6.279645 6.4863706 5.8597245 6.319218 6.19052 5.833325 6.4950867 6.1131744 6.269376 6.453388 6.1989193
1369098_at 4.070827 3.7991488 4.2894115 3.7082992 4.0606184 3.8798537 4.06076 3.5971615 4.059437 3.8167264 3.6746416 3.9373581
1369099_at 7.6701937 8.212259 7.874904 7.851454 8.433403 8.242128 7.9809713 8.047964 7.7870145 7.84011 7.9391675 8.253517
1369100_at 3.9825141 4.04545 3.9871435 3.9107018 3.74431 3.986506 3.903452 4.1075335 3.7358828 3.8152475 4.659482 4.02085
1369101_at 7.90742 8.077629 7.822745 7.881469 7.9616976 8.081948 7.874626 7.6828923 7.7871203 7.3967094 7.5522475 7.5930476
1369102_at 4.523751 4.123906 4.346497 4.64229 4.260386 4.2767916 4.428996 3.9876368 4.5613904 4.1578093 4.1373897 4.180767
1369103_at 4.9395475 4.9653563 4.9382586 4.497486 5.0813904 5.078763 4.5654807 4.8786273 4.0765495 4.0435 4.4576592 4.8040833
1369104_at 6.0114512 5.781098 6.058194 5.6207047 5.888872 6.1936393 6.541684 6.644417 6.4599648 6.6274033 7.4468117 6.5821786
1369105_a_at 3.7272487 3.347862 3.6350362 3.5979934 3.6667526 3.8418272 4.3985014 5.227325 4.6068096 4.8078704 3.3994396 3.6456606
1369106_at 4.571246 4.3532014 4.5410056 4.759166 4.3627863 4.324937 4.2110853 4.278596 4.554946 4.6201344 4.374216 4.471936
1369107_at 4.0371885 3.7797937 3.7752004 3.6971574 4.08117 3.8382158 4.055092 3.876948 3.838111 4.196738 3.7840564 3.9995189
1369108_at 3.7657125 3.8938591 3.9589372 3.8101156 4.1294003 3.873154 4.033016 3.846285 4.021427 3.9704926 3.999116 4.2545195
1369109_at 3.526684 3.6106303 3.5657191 3.6760576 3.609197 3.443121 3.6812449 3.4783015 3.53446 3.8770258 3.5159042 3.5675437
1369110_x_at 10.268002 10.565099 10.472772 9.897003 9.94848 10.102964 9.474894 10.068553 9.160985 10.106009 7.8501377 8.39611
1369111_at 13.942523 14.075013 13.999786 13.88311 14.012208 13.985142 13.895859 13.947824 13.868964 13.846102 13.805251 13.747705
1369112_at 4.645219 4.1898575 4.1723156 4.3228197 3.9916368 4.2030535 4.250346 4.2004604 4.336138 4.015373 4.0283985 4.300519
1369113_at 3.3155715 3.581343 3.7458847 3.2108839 3.50786 3.4292753 3.4958198 3.4159434 3.3972924 3.2713246 3.3229682 3.446913
1369114_at 3.414323 3.0822532 3.272549 3.2731607 3.1749303 3.1114125 3.2878377 3.186606 3.1664279 3.3782067 3.1285353 3.408238
1369115_at 4.846279 5.2578764 4.8508506 4.8072176 4.977296 5.1580067 4.902359 4.7888265 5.0313015 4.950545 4.9923043 4.812646
1369116_a_at 6.169453 5.7408752 5.4206553 5.8636093 5.5896816 5.5685787 5.8914633 5.2859774 5.3958626 5.6006722 5.8371143 5.5487304
1369117_at 4.157918 3.9182563 4.133402 4.048098 3.9350703 3.8822742 3.764997 3.721039 3.8694575 4.0595336 3.8513126 3.9472384
1369118_a_at 4.467743 4.316518 4.2909513 4.5926175 3.9796484 4.5614448 4.8452926 4.3438635 4.44347 4.1791706 4.3366947 4.386607
1369119_a_at 4.5237503 4.772194 4.779421 4.510898 4.1860323 4.4528522 4.563375 4.1500826 4.6182146 4.3863554 4.5320873 4.417841
1369120_a_at 7.048373 6.8181 6.9899874 7.23959 6.7386336 6.8375134 7.0142083 6.741651 7.1304617 7.1628237 6.8794427 7.221613
1369121_at 5.019546 4.4856486 5.127101 4.881082 4.523534 4.4939766 4.5819097 4.8299284 4.8787317 4.918791 4.3977485 4.8886786
1369122_at 7.414531 7.6734695 7.681438 7.7052045 7.695741 7.6421885 7.724402 7.8007245 7.657715 7.952209 7.7545547 7.9148946
1369123_a_at 6.1072993 6.2957015 6.029978 6.2194133 5.3716197 6.042597 6.025419 5.843104 5.7744803 5.8390226 5.972935 5.7004175
1369124_at 4.2779884 4.2103434 4.2035046 4.196924 3.978403 4.2191133 4.0943136 3.8405418 3.9069326 4.149655 4.1417522 4.064702
1369125_at 3.5096173 3.3675995 3.293418 3.3982613 3.3306043 3.385936 3.3591425 3.2736664 3.3774571 3.3509042 3.4914594 3.3385792
1369126_at 3.7100284 3.764092 3.766331 3.7380247 3.8645935 3.9269116 3.4208708 3.7367485 3.7505488 3.7705112 3.6460822 3.5197387
1369127_a_at 6.512637 6.6040335 6.395838 6.3140726 5.840963 5.8546066 5.6104217 5.6031675 5.827297 5.399606 5.623022 6.141776
1369128_at 4.5157423 4.43303 4.1894045 4.384203 4.144856 4.281967 4.4006977 3.9829998 3.966981 4.2859516 4.318898 4.188321
1369129_at 3.8700616 3.8808196 3.821987 3.8696203 3.8406074 4.02075 3.8529806 3.6923563 3.865975 3.8905656 3.8887722 3.8099296
1369130_at 5.0228443 4.8671956 4.630481 4.7224107 4.7691197 4.529137 4.782047 4.735601 4.5692844 4.8664227 4.819082 4.3496714
1369131_at 4.0538416 3.9521246 3.9589372 4.0583076 3.9628057 3.906061 4.399777 3.8816237 4.226342 4.118778 4.116663 3.7837524
1369132_at 5.4080405 4.8628078 5.2363396 5.401332 5.109731 4.9748325 5.244898 5.1161547 5.270368 4.7831764 4.9361286 5.2699475
1369133_a_at 4.1629257 3.9004989 4.0568132 3.563206 3.6907947 3.8540888 3.7510219 3.8965032 3.9189665 3.5506794 3.9266672 3.874681
1369134_x_at 4.0842915 3.9316244 3.7572887 3.7675827 3.9574163 4.1336856 3.9369164 3.7079759 3.7820945 3.819461 3.7434204 3.7173953
1369135_at 6.27366 5.9841757 5.9925056 6.2891583 5.8012843 5.884657 5.71617 5.9540215 6.050108 5.668193 5.938157 5.902944
1369136_at 4.517297 4.1488714 3.993355 4.4736958 4.374375 4.4047804 4.0387383 3.9705744 4.122752 4.273425 4.067833 4.252127
1369137_at 5.021927 5.128396 4.858769 5.228347 4.834899 4.949077 5.10081 4.7880163 4.8634276 5.103759 4.730231 4.728182
1369138_a_at 3.87061 4.138566 3.672687 4.0679502 3.7966402 3.9297616 3.6402354 3.7052958 3.290402 3.7739296 3.5482914 3.5844293
1369139_at 3.6975605 3.762798 3.8508167 4.2978005 3.8416352 4.0132914 4.1934385 4.092863 3.9920168 4.2640657 3.9419236 3.8231337
1369140_at 4.183777 4.0221157 4.1105447 4.1245413 3.7056296 3.9501977 4.172723 4.0829 3.9976294 4.026882 4.1098156 4.1512165
1369141_at 3.7110133 3.6595368 3.8318608 3.5634444 3.4819086 3.6742127 3.6033204 3.3369548 3.6892 3.721057 3.6902053 3.5763211
1369142_at 4.014463 3.8215468 3.6490223 3.8180919 3.5653713 3.7024088 3.9848704 3.7054164 3.8406003 3.6562133 3.7828534 3.8701897
1369143_at 4.1732764 3.868764 3.8231041 4.269293 4.299116 3.9864857 4.0606413 3.943041 3.961883 4.377943 4.1520257 4.21688
1369144_a_at 4.553123 3.791185 4.1692953 3.9969451 3.744625 3.8695452 3.7697282 3.9847968 4.5271244 3.8014746 3.921828 3.9809883
1369145_a_at 4.685864 4.35901 4.8818502 4.58344 4.708141 4.407966 4.577402 4.6231914 5.1099153 4.7315044 4.4506564 4.5090966
1369146_a_at 6.9185543 7.6892805 7.7982326 7.495837 7.7778344 7.7570806 6.982918 7.196826 7.2711463 7.1008463 7.2772613 7.441709
1369147_at 4.6081924 4.553125 4.499621 4.8523293 4.4820347 4.421854 4.820288 4.495049 4.9177885 4.3658385 4.474788 4.4152646
1369148_at 8.295246 8.03202 7.5642147 7.9291725 7.690678 8.05244 7.798795 7.810916 7.7206674 8.108578 7.665484 7.7240806
1369149_at 4.725154 4.723597 4.764536 5.0703883 4.9869637 4.761555 5.256211 4.57649 4.804521 4.9632106 4.897344 4.7973003
1369150_at 8.580743 8.965895 9.4191 8.357119 8.602541 8.493092 8.765239 8.186975 8.084843 8.633715 7.762507 7.990305
1369151_at 5.2250185 5.40914 5.507004 5.146445 5.131405 5.0758667 5.0040503 4.990432 5.455503 5.0400414 4.8474736 5.1057987
1369152_at 7.031939 7.430296 7.1914186 6.679291 6.9998007 6.8890905 6.7709303 7.248716 6.8747125 6.731062 6.9420652 7.0929675
1369153_at 3.64951 3.5906742 3.9858992 3.8268323 3.6306863 3.5982792 3.7418206 3.502717 3.5095508 3.6353376 3.610794 3.6988885
1369154_at 4.2042437 3.977629 3.9319909 4.369062 4.2030096 3.7447875 4.273197 4.1500826 4.236949 4.4775524 3.8918648 4.0517244
1369155_at 5.0340915 4.3792324 4.634655 4.5857906 4.5464 4.4162426 4.7767434 4.425639 5.159091 4.6251984 4.930098 4.8589163
1369156_at 6.5848575 6.8550315 6.665411 6.2506585 6.7601275 6.2722006 6.1545906 6.763119 6.453684 6.6934843 7.180588 7.0784173
1369157_at 8.04674 8.235489 8.372446 7.994724 8.253292 8.473358 8.132893 8.535891 7.8387437 7.731732 7.9429483 8.1273
1369158_at 4.06958 4.3735304 3.738293 4.351856 3.940823 4.142623 4.498622 4.4493256 4.183049 4.084594 3.859749 4.0666213
1369159_at 4.853788 4.562898 5.1816382 5.4747477 4.856956 4.9926033 4.9130926 5.2619114 4.956159 4.941582 4.5083594 5.176112
1369160_a_at 4.6485133 4.513323 4.4049826 4.349324 4.346288 4.4966736 4.7381797 4.321141 4.700678 4.277255 4.451109 4.750622
1369161_at 8.708969 9.075455 8.804389 9.262086 8.681642 8.841134 9.212035 8.885534 9.124737 9.802201 9.833696 10.493025
1369162_at 3.9708788 3.4201806 3.6602118 3.7498379 3.4707236 3.5336838 3.7032783 3.7777536 3.905364 3.8570507 3.3759923 3.7051249
1369163_at 4.603443 5.0486803 4.8508506 5.0184827 4.8915277 4.767867 4.6477475 4.629513 5.064986 4.8344874 4.647582 4.7083726
1369164_a_at 4.735613 4.1215878 4.581816 4.699782 4.5370646 4.4473815 4.7116613 4.477641 4.7064176 4.625316 4.200041 4.473247
1369165_at 4.3616486 4.157918 4.043154 4.0059986 4.236062 3.8704476 4.2384195 4.1166277 4.290264 3.937702 4.243737 3.9482882
1369166_at 3.9574132 3.8745108 3.9589372 3.9773488 3.7016675 3.9241233 3.8218713 4.1457243 4.220544 4.093525 4.11477 4.0003853
1369167_at 5.9319725 5.320788 5.8941345 5.404674 5.1078506 5.4640675 5.501617 5.171756 5.694435 5.8951626 5.1393585 5.660712
1369168_a_at 5.7274456 5.9406476 5.505957 5.512653 5.390421 5.804261 5.457724 5.8468623 5.309833 5.935856 5.900716 5.678591
1369169_at 9.402933 9.565881 9.501129 8.976734 9.224881 9.019268 8.353296 8.752852 8.457456 7.899479 8.150359 8.042586
1369170_at 3.9657888 4.1935635 3.9388149 4.057373 4.095872 4.035368 4.073024 4.0010023 3.9659464 4.1615744 3.7382908 3.900734
1369171_at 11.06691 10.298217 11.207192 11.023459 10.904452 10.95851 10.629853 9.798983 10.623263 10.279939 10.232328 10.194031
1369172_at 4.160684 4.106643 3.8802085 4.2973166 4.1980085 4.1376657 4.0795827 4.1387563 3.9325466 4.2139926 3.8919826 4.1211205
1369173_at 5.17371 5.4050727 5.30476 5.5241833 5.62214 5.475318 5.4778166 5.7040205 5.159091 5.261264 5.32444 5.483608
1369174_at 7.1619806 7.4854617 7.4922748 7.3269453 7.6418104 7.70628 7.850598 7.9068494 7.430545 7.8348618 7.733131 7.6340094
1369175_a_at 3.637334 3.8789284 3.9890811 3.7696264 3.620487 3.7918615 3.7929978 3.6169136 3.8151805 3.6427085 3.5776172 3.6628098
1369176_at 6.6669803 6.3129992 6.4404354 6.441149 6.1221433 6.448976 6.573732 5.9082055 6.196493 6.4105954 6.202582 6.3824596
1369177_at 7.3772163 7.410679 6.8968043 7.049332 6.8925138 7.301911 7.3665004 7.4997535 7.430516 7.4187903 7.437152 7.3702183
1369178_a_at 4.3690333 4.002257 3.8741815 4.2893124 4.0396786 4.3115625 4.170296 4.0096703 4.2535315 3.949444 4.1023483 3.9934611
1369179_a_at 6.711055 6.257698 6.1167774 6.477141 6.580075 6.932288 6.9208555 6.7473507 6.4926147 6.747503 6.4708023 6.465826
1369180_at 4.992166 4.984802 4.870682 5.274425 5.32401 4.6251874 4.663569 4.9210405 4.695581 4.906212 4.7830467 4.877934
1369181_at 5.391887 5.3933277 5.1641836 5.74468 5.026123 5.7058096 5.3420105 4.9912624 5.525317 5.5494413 4.862621 5.3954215
1369182_at 4.081316 4.390827 4.368518 4.3890123 4.1913652 3.875843 4.0508137 4.0490694 3.86883 4.210265 4.9876537 4.177656
1369183_at 4.5773544 4.5751877 5.0508413 4.8455715 4.9125137 4.7798967 4.7749195 4.6751804 4.6646976 4.6657057 4.459259 4.7090826
1369184_at 3.9562907 4.1929197 3.915821 3.9926205 3.6758273 3.702367 4.060297 3.632274 3.8151803 3.5489795 3.8626688 3.7288818
1369185_a_at 5.5330343 5.0097094 4.980027 5.2039046 4.9317203 5.1404514 4.9597187 5.101468 5.251207 5.1651554 5.2160273 4.6578536
1369186_at 6.978759 7.192516 6.966947 7.2136 7.3000154 7.320528 7.1018844 7.602976 7.0374255 7.36467 7.14939 7.422645
1369187_a_at 6.8342752 7.198373 7.305036 7.1049113 7.157394 7.785285 7.3847694 6.9906545 8.131481 7.353297 7.1944675 7.401728
1369188_at 3.8897455 4.110156 4.2215767 3.8984027 4.23546 4.1611137 4.3663716 4.26503 4.1116595 4.2307053 4.158389 4.01939
1369189_at 5.4408345 5.01672 4.927506 4.9133177 4.839266 5.329692 5.240927 4.8345575 5.1228337 5.3652716 4.9116282 5.0211773
1369190_at 5.5746684 5.789498 5.9789176 5.77161 5.808459 5.620949 5.544554 5.6558948 6.168659 5.74862 5.932814 5.8070893
1369191_at 3.766137 3.5049813 3.9068563 3.6914575 3.5047784 3.4869652 3.5371814 3.4441988 3.4623473 3.701928 3.7933164 3.4911764
1369192_at 4.943856 4.9278135 5.090039 5.0046806 4.573045 4.751772 4.555193 5.119252 4.267748 4.410803 4.877836 4.6108627
1369193_at 5.3663254 5.3805594 5.4438324 5.352363 4.943758 5.599651 5.280419 4.903758 4.9266624 4.980178 5.278955 5.025874
1369194_a_at 3.680382 3.6600728 3.7963564 3.5499177 3.67353 3.4025884 3.655522 3.5630832 3.690096 3.489558 3.5671372 3.5229106
1369195_at 4.825119 5.791504 5.4415417 5.00278 5.199194 5.190294 5.3378215 5.312481 5.111019 5.372241 5.512804 5.3642755
1369196_at 5.3727503 5.788019 5.706415 6.0630345 6.263754 5.464199 5.945284 5.5422754 5.5545654 5.6774607 5.3826294 5.9128294
1369197_at 5.664129 5.945315 5.594413 5.7960024 5.9387255 6.141658 5.909003 6.2141705 5.6306095 4.646756 5.8042192 5.5918474
1369198_at 5.3966904 4.964425 5.3063054 5.00574 4.859768 5.105237 5.368745 5.4248686 4.8976526 4.846762 4.9204245 5.14025
1369199_at 4.761218 4.658126 4.766023 4.7109413 4.7819686 4.459285 4.804821 4.806402 4.728957 4.671405 4.461709 4.6129427
1369200_at 9.557255 9.123069 9.291224 9.321837 9.123481 9.276875 8.856763 8.945325 8.797107 9.058528 8.630836 8.817035
1369201_at 5.1628356 5.129899 5.113202 6.041934 5.500325 5.5417595 5.3907804 5.474178 5.464349 5.4701376 5.300708 5.488651
1369202_at 3.9951282 3.687406 3.6289532 3.4673526 3.5549066 3.7358832 3.8915074 3.670204 7.5343328 3.775512 3.5528007 3.755834
1369203_at 3.9332876 3.606375 3.652344 3.903143 3.7519877 3.5915742 3.5451713 3.880417 3.563432 3.8652415 3.7208364 3.8311694
1369204_at 7.0449634 7.0605173 7.3576374 7.566462 7.2548914 7.2716684 7.040418 7.3430333 7.1948633 7.454908 6.997399 6.8658977
1369205_at 5.01415 4.808105 4.9892826 5.2689953 5.1578183 5.0432196 5.0027637 4.746505 5.044323 4.873783 4.623393 5.1785307
1369206_at 12.497778 12.438432 12.580812 12.446104 12.42364 12.579282 12.548573 12.455841 12.5431185 12.490715 12.449852 12.583936
1369207_at 4.3079185 4.254959 4.9091215 4.378719 4.6222334 4.4869976 5.238708 5.068976 4.9734573 5.762253 5.480172 4.7900414
1369208_at 6.0400734 5.8108535 6.07813 5.811843 5.863247 5.602193 6.71338 6.525982 6.6728964 7.0659437 6.9635715 6.190947
1369209_at 6.767475 6.5104322 6.3140426 6.6023088 6.3280344 6.3736954 6.257529 6.364456 6.5733695 6.638218 6.370644 6.6026883
1369210_at 3.3684022 3.3701053 3.125396 3.3570056 3.5367227 3.345426 3.379954 3.3509402 3.7305572 3.574263 3.2035308 3.3325016
1369211_at 5.9432077 5.882758 5.7203994 6.068403 6.0440474 6.1741705 5.5869513 6.090595 6.0404897 5.7585664 5.9729934 6.1683125
1369212_s_at 6.658968 7.3886313 7.142072 7.4872246 7.4149776 7.6565323 6.6980643 6.7571273 7.0990024 6.9747057 7.160507 6.9661093
1369213_at 5.03768 4.5383377 4.329523 4.7124004 4.830822 4.454858 4.718003 4.2355604 4.877057 4.759261 4.805012 4.7728267
1369214_a_at 5.5676994 5.055865 5.586513 5.392639 5.5917945 5.356843 5.528963 5.0998683 6.051014 5.1962886 5.5186286 5.5327997
1369215_a_at 10.4537525 10.683781 10.277201 10.772867 10.459143 10.528256 10.635811 10.587329 10.604337 10.6585865 10.688019 10.697905
1369216_a_at 5.476733 5.542573 5.4406776 5.679915 5.6217227 5.449977 5.497251 5.3640485 5.506794 5.5108886 5.333107 5.4437656
1369217_at 4.267 4.4012365 4.2121706 4.048098 3.969108 4.2938566 4.2143126 4.169704 4.065934 4.2940283 4.2851624 4.378736
1369218_at 7.290092 7.7442355 7.6035786 7.5690303 7.2322273 7.547558 7.689248 7.302968 6.9342647 7.0703416 7.5362735 7.0638943
1369219_at 6.358259 6.4090147 6.352521 6.421781 6.3378215 6.237274 6.0803194 5.859141 6.350382 6.029441 6.1029596 6.2157073
1369220_at 7.4356933 7.5806766 7.2870946 7.3113856 7.461792 7.283414 7.3689804 7.574266 7.5709643 7.934346 7.766138 7.6172967
1369221_at 5.6808004 6.2500105 6.17361 6.1842675 5.927811 6.626007 6.43158 6.3143907 7.026192 6.1429157 5.964483 6.173811
1369222_at 5.5016026 5.354625 5.640299 5.5839314 4.891586 5.0705547 5.643635 4.9345317 5.5108514 5.521635 5.1839623 5.163641
1369223_at 6.971759 6.587284 6.628967 6.7235866 6.642717 6.545891 6.849093 6.3346076 6.644397 6.7725363 6.7709665 6.8093567
1369224_at 7.3893805 7.461115 10.53863 9.394513 11.021068 10.260926 10.703603 8.70599 11.319581 11.724671 11.323736 11.922616
1369225_at 12.083271 11.9194765 12.339721 12.346489 12.267707 12.137665 11.831611 12.111456 11.557446 12.127405 12.001248 11.975131
1369226_at 8.123915 7.7605243 8.330187 8.089363 7.703535 7.724407 7.542502 8.588057 7.145204 8.5101185 8.4532585 8.388916
1369227_at 5.783376 5.7928185 5.72462 5.233575 5.8845496 5.8420596 5.7365246 5.7063913 5.831161 5.7502623 5.6984386 5.648135
1369228_at 5.2413244 5.591831 5.385295 5.394635 4.943308 5.376844 5.0586915 5.755873 4.8664956 5.301926 4.923164 5.2251077
1369229_at 5.877779 5.5152206 5.594325 5.843932 5.3812656 5.2420006 5.6916103 5.452996 5.665016 5.6725607 5.6859784 5.5154905
1369230_at 4.1393924 4.492078 4.4008794 4.5571966 4.15322 4.3522506 4.764535 4.6300297 4.70025 4.57021 4.4007936 4.682756
1369231_at 4.5111113 4.66709 4.6736164 4.3724847 4.3380833 4.4893694 4.3048863 4.25156 4.761131 4.217954 4.4856596 4.3158174
1369232_at 4.602351 4.4023113 4.311126 4.201196 4.1592207 4.153786 4.497362 4.1771364 4.5601835 4.59912 4.6029325 4.2282653
1369233_at 3.8674116 3.4808567 3.857682 3.9856346 4.180334 3.7654948 3.9949179 3.6711142 3.9542763 4.3404303 3.9502506 3.7655828
1369234_at 8.033347 7.822625 7.6633143 8.009567 8.142161 8.039202 7.927907 8.222502 8.264496 8.075277 7.9306574 8.53091
1369235_at 4.7162023 4.4420557 4.511962 4.962701 4.7746806 4.89005 4.906102 4.80414 4.7746453 5.070863 4.873485 4.6528335
1369236_at 5.140368 5.1799493 5.320138 4.9387245 5.350131 5.396737 5.3802834 4.958493 5.2370644 5.119197 4.879069 5.196365
1369237_at 5.100669 4.792597 4.696594 5.024774 4.505427 4.744745 4.844727 4.7051787 4.9591074 4.7891364 4.6204534 4.8998194
1369238_at 10.562386 9.871382 10.360344 10.299533 10.271205 10.051524 9.881035 9.60461 9.639244 9.195193 9.124641 9.676345
1369239_at 4.20701 3.934311 3.9636118 3.906556 3.964711 3.7841005 3.8819432 3.7387261 4.005754 3.9052472 4.0939226 3.8808641
1369240_a_at 5.5255184 5.222762 5.6194954 5.2706175 5.1800365 5.401151 5.4118633 5.1794763 5.2869186 5.236156 5.2189283 5.3902206
1369241_at 5.6418123 4.9820766 5.165968 5.0759416 5.1788044 4.886647 5.38988 4.6626015 5.2376847 5.143016 5.330844 5.301906
1369242_at 3.272745 3.4908047 3.346772 3.2706215 3.2905385 3.3575475 3.4093518 3.3450549 3.6197684 3.4826121 3.2627575 3.4207425
1369243_at 3.9629414 4.2107487 4.079301 3.943163 4.018207 3.9433234 4.05123 4.0153346 3.9774559 3.9985073 3.996301 4.0063295
1369244_at 7.0972567 7.0850177 6.8896685 6.873019 7.376915 7.544415 7.0401096 7.3286715 7.3661118 6.9419317 7.2098513 6.8212247
1369245_at 4.211521 4.125046 4.116701 4.193972 4.2449284 4.197921 3.918348 4.132566 4.2853765 4.1691065 4.3152976 4.08724
1369246_a_at 3.9865794 3.4371657 3.4372373 3.762719 3.4539008 3.4392784 3.7688117 3.430745 3.8941014 3.4279096 3.4773893 3.3999438
1369247_at 6.3308067 6.4628143 6.1309915 6.462973 6.2325096 6.5409803 6.3272085 6.607839 5.918198 5.7141547 6.8406854 6.452405
1369248_a_at 9.286414 9.142246 8.521078 9.992812 8.965478 9.6010895 8.71537 9.07827 8.923405 9.240357 8.96698 9.744383
1369249_at 8.313006 8.816294 8.626879 8.475478 8.427448 8.346457 8.364968 8.47759 8.464575 8.715111 8.82261 8.750877
1369250_at 5.105875 5.080297 5.2316675 5.6207047 5.127349 4.8351994 5.087634 5.3169513 5.037154 5.1544576 4.8328485 5.1401224
1369251_a_at 5.4916115 4.9587145 5.201213 5.067337 5.075919 4.968045 5.000704 5.0476484 5.034034 4.875207 4.96157 5.167431
1369252_a_at 5.6890545 5.1557455 5.3066945 5.4475985 5.27765 5.1898236 5.7185087 4.9891925 5.6519737 5.1764746 5.34204 5.283939
1369253_at 3.8915462 3.739174 3.635528 3.9784195 3.627751 3.5644464 3.9415662 3.4717445 3.8353496 3.7924082 3.756258 3.5770662
1369254_a_at 4.0112844 4.3469963 4.148317 4.3935027 3.8667843 3.9913616 4.067831 3.920289 4.206208 3.9941092 4.134448 4.073958
1369255_at 6.6670938 6.649295 6.7888575 6.530618 6.4744377 6.5083613 6.2178984 7.031259 6.3279977 6.421917 6.8046637 6.678573
1369256_at 5.9283347 5.7385287 5.566366 5.6707487 5.6778784 5.576469 5.452324 5.4488893 5.3973165 5.277957 5.6589546 5.086774
1369257_at 4.6610227 4.763788 4.999504 4.971282 4.7975497 4.7164307 4.7288275 4.6336517 4.9961195 4.9800963 4.570755 4.63437
1369258_at 3.3032687 3.1423776 3.128298 3.3150141 3.2939284 3.078161 3.2467487 3.4899063 3.1139233 3.1332662 3.2027981 3.1478677
1369259_at 6.267104 7.129069 7.3245754 6.092891 7.0442753 6.190245 5.891402 7.1526084 7.466525 6.8406496 5.859667 5.468346
1369260_a_at 4.2041197 3.964766 4.1248426 4.1700077 4.019132 4.1336856 3.9677994 4.176173 3.9629133 4.159717 4.2075176 4.1347084
1369261_at 4.8434653 4.9765105 4.844397 5.1075478 4.9128513 5.2234163 5.364222 5.111105 4.8305936 5.0173697 4.9201393 4.744202
1369262_at 6.687835 6.995452 6.9500623 7.1113505 7.146815 7.125771 7.4863057 7.3633327 7.2541685 7.622078 7.520331 7.480346
1369263_at 3.50299 3.310361 3.425535 3.4998522 3.1661859 3.303995 3.3292818 3.2261138 3.5223303 3.2633367 3.1528864 3.3735628
1369264_at 5.0111523 5.071229 5.486308 5.077563 5.029001 5.417737 5.072439 5.1509223 5.148051 5.763775 5.0141025 5.325815
1369265_at 6.345065 6.9307737 6.5626483 6.4482403 6.7471795 6.654962 6.563357 6.9470954 6.165778 6.730654 6.892031 6.707437
1369266_at 5.6681094 5.707875 6.2814484 5.9133916 5.775574 6.2010503 6.1907444 5.5194564 5.663077 5.5792456 5.166002 5.8156853
1369267_at 3.9059482 3.786337 3.839869 3.9026923 3.7105055 3.8751333 4.1278057 4.0244823 4.095764 3.9533083 3.9489899 4.1161265
1369268_at 4.1893783 4.3679886 4.0017366 4.616066 3.7227604 3.9259105 4.3870907 3.9013133 4.1388063 5.0877676 3.7787611 3.7931685
1369269_at 9.265992 9.537331 9.409826 9.316991 9.587586 9.465479 9.422706 9.412444 9.464335 9.75711 9.250022 9.592311
1369270_at 8.888053 8.988992 9.202875 8.904409 9.201246 8.838475 8.672227 8.527055 8.769637 8.928296 8.771905 8.571318
1369271_at 4.580325 4.138158 4.4192386 4.2336364 4.034785 3.9900646 4.6280084 4.2949944 4.089481 4.120614 4.1917105 4.152134
1369272_at 5.4005337 5.159127 4.981253 5.151507 4.8938427 5.2377877 5.257383 5.252435 5.007522 4.8618727 4.7916474 4.8043103
1369273_a_at 4.153632 3.9260044 4.1508713 4.0508776 4.062776 4.2619343 4.026108 4.013044 4.0089893 4.256993 4.5724173 4.0982
1369274_a_at 4.6509156 4.4028893 4.643331 4.3359737 4.518155 4.428939 4.63509 4.5095377 4.8382807 4.4613028 4.5042596 4.583214
1369275_s_at 12.873006 12.789153 12.755723 12.58936 12.712779 12.796838 12.281089 12.600555 12.168626 11.450978 11.880759 11.680132
1369276_at 4.6698112 5.0904913 5.0602417 5.3047423 4.851509 5.1707826 4.840129 5.0709224 4.8915753 5.31932 5.359866 5.434209
1369277_at 5.4896293 5.6383734 5.5887547 5.595271 5.2681904 5.5418663 5.588428 5.7652326 5.778355 5.5901117 5.6740885 5.6669464
1369278_at 8.514118 8.472317 8.624158 8.544695 8.722891 8.701757 8.912445 8.951755 9.020397 9.209049 8.911113 9.001013
1369279_at 5.9240594 5.703542 5.6683397 5.5918975 5.370609 5.2985306 5.5858006 5.596873 5.7162223 5.545978 5.3462405 5.68446
1369280_at 4.211521 4.2365413 4.24676 4.15217 4.265525 4.362083 4.1121364 3.7637854 4.356608 4.4391003 4.1206384 4.393932
1369281_at 3.4402604 3.3846145 3.4142306 3.7114189 3.6779082 3.6367106 3.351739 3.34659 3.4725468 3.3631926 3.606694 3.5265214
1369282_at 3.3978062 3.5058346 3.395915 3.2933993 3.4016352 3.1638007 3.3667502 3.3116157 3.3765178 3.5198176 3.196539 3.2239716
1369283_at 4.115254 3.845292 4.26917 3.7563913 3.7204003 3.923908 3.8486545 3.7357 3.8984447 3.5568588 3.6743374 4.0240526
1369284_at 5.561639 4.9929714 5.0795317 5.269165 5.1556478 5.0831003 5.146883 5.2769184 5.5093203 4.894373 4.659482 5.195443
1369285_at 6.253564 6.032221 5.6031466 6.166969 6.050988 6.41876 6.278213 6.403649 6.1447625 5.437031 6.390519 6.503204
1369286_at 12.491821 12.473185 12.347153 12.582633 12.40627 12.534057 12.312446 12.376243 12.320409 12.093135 12.1319475 12.164634
1369287_at 4.36196 4.1412864 4.620697 4.603755 4.6413784 4.4770193 4.5773063 4.3137155 4.1829805 4.001887 4.1744514 4.1897554
1369288_at 4.1432977 4.3901753 4.457308 4.1816163 4.218606 4.1818357 4.54577 4.3027706 4.162925 4.1680303 4.3147683 4.3929076
1369289_at 10.472503 10.16854 9.925078 10.503654 10.168668 10.269924 9.901145 9.932334 10.202421 9.820792 9.734421 9.779897
1369290_at 4.1604815 4.6147337 4.5747585 4.807844 4.6494126 4.4932833 4.551217 4.773446 4.425639 4.304512 4.8839555 4.4681454
1369291_at 10.070663 10.402836 10.364052 10.233708 10.181965 10.024645 9.860923 9.906214 9.812455 9.727193 9.518287 9.41478
1369292_at 4.583622 4.670306 4.64672 4.6391077 4.4252644 4.431247 4.503937 4.2210255 4.8360806 4.2008553 4.3611956 4.489209
1369293_at 6.646508 6.6781535 6.160797 6.4517384 5.9189954 6.1920943 6.65336 6.19315 6.8789496 6.5779285 6.6558814 6.4452257
1369294_at 4.646053 4.900461 4.625737 4.4760847 4.5888643 4.5740166 4.8786597 4.7042823 4.847504 4.743726 4.535812 4.526144
1369295_at 4.7482743 4.4254313 4.6780505 4.7026215 4.5915403 4.478886 4.5259295 4.444008 4.481246 4.651106 4.544453 4.789905
1369296_at 12.839505 12.763485 12.778397 12.879849 12.926717 13.000018 12.827369 12.918719 12.715378 12.41772 12.667452 12.449638
1369297_at 4.220509 3.9377155 4.237734 4.3774595 3.8669086 4.0503635 4.014067 4.0041156 4.02755 4.765718 4.024419 3.9810326
1369298_at 3.9794254 4.0526395 3.8428302 4.1049757 4.300651 3.8738613 4.183867 4.0635066 4.1314034 3.9089408 3.8224492 3.86919
1369299_at 4.3881555 4.389739 4.300471 4.2080913 4.1799316 4.5462594 4.411823 4.5856104 4.3979445 4.792648 4.6405396 4.419545
1369300_at 4.1432896 4.1412864 3.9838302 4.390348 4.195531 4.2215576 3.992894 4.2476053 4.3228245 3.9533083 4.348221 4.069473
1369301_at 4.350397 4.3043137 4.16899 4.051984 4.297662 3.9499767 4.170974 4.2356844 4.3585224 4.2277107 4.1868076 4.378522
1369302_at 4.720591 4.6386957 4.9663553 4.5176983 4.497708 4.6187925 4.676675 4.74022 4.1729174 4.509983 4.5547276 4.830034
1369303_at 3.8625972 4.061329 3.7572887 3.99245 3.7717931 3.9213881 3.9364843 3.9834394 3.905364 3.72654 3.9313562 3.7256126
1369304_at 6.764889 6.2123747 6.867119 6.4827094 6.822019 6.6106553 5.898818 6.424303 5.7361336 5.9664116 6.0382786 5.725437
1369305_at 4.7041454 4.331917 4.474316 4.4521017 4.527336 4.591472 4.248706 4.5119534 4.652132 4.562529 4.38317 4.572128
1369306_at 3.840136 3.9542112 3.9960084 4.006773 4.3372936 4.246988 4.1419516 4.2925167 4.0531597 3.8661046 3.961814 4.061329
1369307_at 4.6513405 4.6439962 4.7673035 4.7687693 4.510309 4.6734276 5.202113 4.4491735 4.8643513 5.108945 4.6086226 4.7473598
1369308_at 5.0710635 4.6718197 4.893427 5.080048 4.943758 5.2446213 5.0264916 4.957062 5.225479 5.270649 5.1539025 4.9044266
1369309_a_at 4.6715355 4.4228144 4.4275703 4.9075155 4.45091 4.70886 4.655526 4.534366 4.66564 4.4192867 4.5573983 4.348402
1369310_at 5.3791685 5.1728477 5.82543 5.3608866 5.0908527 5.4105654 5.258361 5.1992826 5.2672653 5.760229 5.212862 5.257059
1369311_at 3.6412349 3.351591 3.4718158 3.5582733 3.54702 3.186963 3.775173 3.6468475 3.49267 3.7392573 3.4533439 3.4461832
1369312_a_at 8.890999 8.9129925 8.9344225 8.848285 8.805718 8.852285 8.7728615 8.882758 8.78668 8.774099 8.665551 8.568002
1369313_at 4.6636496 4.6824474 4.5254717 4.4730005 4.788714 4.4354196 4.7907486 4.8704095 4.657798 4.819142 4.7870092 4.4616594
1369314_at 4.104931 4.318769 4.4352 4.064333 3.8103166 4.086996 4.0974703 4.2788544 4.220972 4.2547603 4.290621 4.3861074
1369315_at 4.2545395 4.154175 3.8870983 4.070212 3.9235816 4.207034 4.017382 3.9693956 4.429777 3.9451466 3.9014292 4.3062296
1369316_s_at 6.2831864 6.7052803 6.386506 6.522927 6.7435207 6.4731345 6.5916505 6.639632 6.730014 6.937077 6.9399614 6.982148
1369317_at 3.7397308 3.5587978 3.8521686 3.6688979 3.7897935 3.7356231 3.8190563 3.589507 3.7519531 3.8021686 3.73624 3.7741122
1369318_at 5.7410893 5.99272 5.7779355 6.349896 5.9795814 5.641411 5.911819 5.6707892 5.251207 5.302125 5.469074 5.5215015
1369319_at 8.907893 8.849884 9.060307 8.793746 9.01965 8.780139 8.646557 8.770547 8.772983 8.800222 8.539837 8.746377
1369320_at 4.7805877 4.228319 4.0485935 4.0159116 4.2331133 3.9584804 4.0943146 3.8112628 4.131876 4.0102434 4.147528 4.2023573
1369321_s_at 3.5631733 3.3720958 3.5290606 3.5537443 3.3397613 3.3886402 3.6179264 3.5578399 3.5051835 3.4800885 3.3231974 3.4451761
1369322_at 5.567994 5.3234363 5.1265135 5.1772366 5.432906 5.59447 5.4602113 4.6739745 5.064986 5.0903277 5.190121 4.9356995
1369323_at 6.4665923 6.417203 6.7027216 6.814229 6.654725 6.612324 6.2826705 6.737971 6.271377 6.743068 6.4422464 6.3862886
1369324_at 3.637031 3.3565478 3.3799505 3.623526 3.3245533 3.581499 3.6169937 3.1521063 3.3966167 3.4360318 3.5951931 3.4181368
1369325_at 6.4467807 6.333478 6.230732 5.9627676 7.2508097 7.0608644 6.8748584 7.4354653 7.097962 6.6587715 6.793679 6.71929
1369326_at 3.7395437 3.7366552 4.074271 4.006816 4.069764 3.6544955 4.0006924 3.6322742 4.513487 3.8002555 3.7582393 3.5750325
1369327_at 4.669832 4.390538 4.5869966 4.555302 4.3695126 4.1594667 4.6898184 4.254925 4.6344385 4.490505 4.331297 4.40302
1369328_at 5.7389154 6.9752636 6.3982863 6.70712 6.575271 6.2132697 6.2843513 6.40733 6.0956063 5.74862 5.9165115 5.5449467
1369329_at 5.4840627 4.9527397 4.9303937 5.3313785 4.975822 5.024092 5.0898848 4.9661074 5.3830276 5.0506024 5.184319 5.066669
1369330_at 5.0918927 5.1223702 4.9385242 5.077669 5.050477 5.0170918 5.260789 4.9525957 5.2567315 5.234756 4.7848597 5.0217347
1369331_a_at 5.5233564 5.161963 5.0257792 4.817287 4.8307924 4.962149 5.0680723 5.1389627 5.112437 4.987429 5.203618 4.9946084
1369332_a_at 3.586677 3.8656013 3.8381035 3.9330347 3.646203 3.48589 3.3667502 3.446644 3.820226 3.6079333 3.5517423 3.6602187
1369333_a_at 3.3746018 3.4816794 3.3319316 3.3679163 3.3187587 3.4069004 3.246294 3.3071754 3.406977 3.245254 3.4468093 3.4504068
1369334_at 3.7704234 3.7744303 3.6109643 3.9719355 3.5866187 3.8736265 4.043006 3.6630135 4.061452 3.998063 3.6941059 3.8029525
1369335_at 3.7844188 3.5771854 3.784963 3.5333946 3.3905458 3.2703612 3.3685286 3.5612712 3.769279 3.6368737 3.4722753 3.4756565
1369336_at 5.574699 5.428776 5.6231294 5.3103976 5.4712577 5.3338456 5.1722155 5.3755245 5.493188 5.547819 5.2674675 5.121579
1369337_at 4.3354564 4.4439874 4.539303 4.5409603 4.530877 4.2404647 4.145036 3.9841409 4.657798 4.1505647 4.4730434 4.211672
1369338_at 5.7731795 6.00315 5.6540174 5.9272513 5.6153665 5.7479486 5.955066 5.6225257 5.959351 5.959207 5.7878017 5.6319485
1369339_at 5.628497 5.2495766 5.5469866 5.3682117 5.4779396 5.3588324 5.6709833 5.3339176 5.70885 5.6188316 5.6030836 5.3298597
1369340_at 4.3715916 4.395854 4.358015 4.3916874 4.185238 4.2646995 4.20416 4.2368026 4.0615 4.3651123 3.928431 4.632571
1369341_a_at 4.168255 4.0134697 4.077317 4.3500195 4.1968975 4.0838995 4.171565 4.182145 4.1798563 3.9881403 4.007187 4.156684
1369342_at 5.6641417 6.0205345 5.0893865 5.5301394 5.324957 5.317097 5.6557755 6.04681 5.933116 6.258958 5.393291 4.9655666
1369343_at 3.595601 3.3458202 3.3792758 3.411833 3.4825127 3.3992581 3.4648151 3.512433 3.631238 3.7543404 3.2877827 3.4749355
1369344_at 5.1732087 5.123388 5.2735014 5.1853356 5.41821 5.1332107 4.7474732 5.227325 4.9324913 5.127215 4.7856417 5.0782795
1369345_at 3.9895396 4.0129213 4.1698427 3.8750443 3.9082198 4.0026207 4.3201513 3.9641426 4.240671 3.977664 4.2432756 4.0556946
1369346_at 3.8179176 3.7895534 3.914159 4.0079527 3.6462717 3.701207 3.7045007 3.5486302 3.9894915 3.660564 3.9612398 3.670035
1369347_s_at 5.8588657 5.7104115 5.3287168 5.872072 5.6009903 5.623664 5.4764743 5.547957 5.4317203 5.6677685 5.648004 5.566152
1369348_at 4.5180807 4.128208 4.268395 4.3479624 4.1388445 4.408991 4.370858 4.2493153 4.440668 4.917528 4.264793 4.295439
1369349_a_at 3.562622 3.376279 3.544468 3.4837012 3.4808679 3.2802718 3.6445003 3.495683 3.5388472 3.4915419 3.4218986 3.462123
1369350_at 5.4290032 5.423258 5.547925 5.2411532 5.273735 5.4036374 5.3927774 5.326277 5.3702416 5.330117 5.254877 5.291214
1369351_at 4.6599607 4.2380743 4.381797 4.1770973 4.3598566 4.3939404 4.3097878 4.156929 4.2235065 4.323511 4.105259 4.172744
1369352_at 6.41692 6.7248397 6.182404 6.2353024 6.742169 6.8627133 6.779286 6.8194423 6.5916314 6.7382665 6.909889 6.678549
1369353_at 4.594156 4.1899486 4.5819607 4.4651227 4.373712 4.7512074 4.554163 4.2977476 4.664196 4.3534493 4.4550095 4.6065083
1369354_at 6.622583 6.1481423 6.3517594 6.2597694 6.3312206 6.2244897 6.1300287 6.1629176 6.432595 6.100049 6.1838713 6.1021276
1369355_at 4.9689064 4.962519 4.8781447 4.8425946 4.6962566 4.533021 4.756582 4.577628 4.6258383 4.50289 4.7228737 4.9234767
1369356_at 4.1746445 4.043211 4.311126 4.046658 4.182393 4.35913 4.25342 3.9286351 4.064356 4.164053 3.8725512 3.8537598
1369357_at 4.927419 5.084308 5.1229677 4.8527718 4.625848 4.762987 4.6681895 4.492359 4.842268 5.3045864 4.6395082 4.9161334
1369358_a_at 5.8806324 5.6813297 5.807365 5.691616 5.8196244 5.864265 5.799359 5.806056 5.8352113 5.553972 5.799827 6.1049223
1369359_at 4.489566 4.261386 4.1386814 4.313423 3.7526186 3.7953813 4.209436 3.582611 4.2598233 3.7516205 3.80225 3.9866905
1369360_at 5.9614286 5.668343 5.8338184 5.824828 5.695988 5.541583 5.7600327 5.6462054 5.8636737 5.8300714 5.48352 5.7894793
1369361_at 3.7468748 3.4330878 3.6763165 3.39794 3.4812727 3.4697602 3.5123727 3.4834113 3.6416817 3.7106128 3.4180653 3.4674227
1369362_at 4.909672 5.2557545 5.2098246 5.262614 5.4538713 4.8919187 5.4047456 5.0581355 5.247887 5.089864 5.4595885 5.0274806
1369363_at 3.5729527 3.379454 3.7962158 3.4682167 3.630295 3.4885032 3.6542609 3.592104 3.400445 3.8373818 3.57039 3.6027977
1369364_at 3.530223 3.7043822 3.5628204 3.5098557 3.691921 3.7628026 3.508766 3.6256845 3.6649187 3.643048 3.612694 3.6633303
1369365_at 4.6333904 4.3409863 4.0866346 4.2238636 4.208317 4.3523374 4.5555954 4.1486416 4.364113 4.4193864 4.2814016 4.5303607
1369366_at 4.8399057 4.405024 5.0693393 5.2020745 5.302427 4.9828215 4.9130926 4.513782 5.11973 4.722918 4.6558995 4.8080516
1369367_at 4.530158 4.4496703 4.2438335 4.313852 4.2984743 4.1414676 4.2641788 4.148968 4.4083977 4.2538123 3.9928045 4.114631
1369368_at 4.027787 4.182409 4.231819 4.481311 4.1907015 4.5862265 4.3556128 4.3596478 4.2470026 4.2126575 4.1968374 4.3831015
1369369_at 5.0435266 4.845214 5.159719 4.8491464 5.3902583 5.1920147 5.343281 4.8704095 5.262819 5.32385 4.942456 4.797134
1369370_s_at 4.762859 4.5746245 4.3449354 4.6836705 4.490638 4.6692314 4.609333 4.2085495 4.699335 4.5242906 4.3001666 4.7806945
1369371_a_at 4.211521 4.0121565 4.2894464 4.1047764 4.2967443 4.454858 4.355435 4.291458 4.3764586 4.4288673 4.0130773 4.406713
1369372_at 4.820941 4.5268865 4.485855 4.6988244 4.44407 4.709533 4.9130926 4.479157 4.615029 4.630985 4.6087856 4.792653
1369373_at 5.9482303 6.075527 6.2137833 5.508211 5.3254075 5.9621863 5.421937 5.4078684 5.563206 5.6169257 5.6860213 5.062768
1369374_at 4.4941063 4.403532 4.0325623 4.438857 4.610203 4.080941 4.1722574 4.2607694 4.131312 3.8419218 4.0606565 3.9330885
1369375_a_at 3.9495952 4.059019 3.7071352 4.15217 4.030081 3.7203522 3.748645 3.885959 3.905364 4.1907997 4.0564356 4.0459995
1369376_a_at 4.5027075 4.306964 3.9869602 4.1452065 4.1177487 4.1278114 4.1616106 3.9677095 4.202609 4.2525663 4.011635 3.980728
1369377_at 3.5045757 3.5421066 3.5443048 3.5582764 3.304629 3.3323977 3.6527886 3.3377542 3.6381037 3.6903656 3.5030272 3.5656455
1369378_at 4.669658 4.6599164 4.274729 4.633408 4.741711 4.752864 4.384495 4.6341166 4.378504 4.908423 4.314976 4.848273
1369379_at 4.711691 4.532268 4.8053193 4.786808 5.2926664 4.597745 5.023169 5.043602 5.496689 5.354233 5.498262 4.821132
1369380_at 4.5905886 4.9151907 5.125086 4.6309476 4.9597735 4.638157 4.6197557 4.526821 4.491734 4.8219147 4.369731 4.212062
1369381_a_at 3.6049817 3.537236 3.8498118 3.7090452 3.6564572 3.8768635 3.476894 3.7781358 3.6642272 4.00307 3.6857822 3.745543
1369382_at 6.362607 6.342901 6.159237 5.8692207 6.0711217 6.0450087 6.271166 5.6684084 6.205642 5.7886353 5.898512 6.098173
1369383_a_at 4.6371155 4.7021275 4.6053677 4.5259166 4.463808 4.299291 4.689048 4.7347174 4.720646 4.6571712 4.447113 4.364395
1369384_at 4.044281 3.976363 4.2654653 4.0289545 3.8346195 4.0869417 3.790032 3.6693537 4.1907406 3.745585 3.8587024 4.0887704
1369385_at 4.3668404 4.4380302 4.5358267 4.369062 4.2122083 4.4324927 4.641366 4.2209764 4.509614 4.517449 4.5677314 4.448868
1369386_at 4.2038107 4.2742796 4.1841965 4.0585785 4.5964823 4.0665483 4.2275996 4.11199 3.8871346 4.040311 4.311947 4.154063
1369387_at 6.068824 5.2107778 5.5285254 5.797245 5.3629966 5.774917 5.550307 5.878949 5.7280707 5.9261236 5.755328 5.688288
1369388_at 4.1824603 3.8875546 3.6805573 4.088773 3.7746115 3.8742025 3.7787678 4.058561 3.7847192 4.2123365 4.0555115 3.7590094
1369389_at 4.3447037 4.0727987 4.2006807 4.5278077 4.1146965 3.9713113 4.2379627 4.3262205 4.3512435 3.9809408 4.237171 4.195211
1369390_a_at 4.3998833 4.531309 4.476531 3.9119465 4.0115185 4.1861405 4.1086626 4.2854757 4.191635 3.8174515 4.1645093 3.901434
1369391_at 4.1840878 4.1075253 4.083458 4.2438965 4.118657 4.0402 4.015813 4.100476 4.049761 4.3479114 4.1316833 4.075222
1369392_at 5.5056524 5.0043893 4.882533 4.9319296 5.2127385 4.9926033 5.155916 5.326314 5.1197095 5.0058527 5.088128 5.045243
1369393_at 4.081622 4.138864 3.9082975 4.1541424 3.7777987 4.0945125 3.7226212 4.123051 3.7760162 3.7493114 3.7858913 3.7472804
1369394_at 4.2389193 4.135205 4.5098286 4.061743 4.4021454 4.509917 4.3827076 4.8465466 4.493227 4.369284 4.537562 4.3436737
1369395_at 3.699746 3.5739908 3.5279565 3.713146 3.614066 3.8242512 3.7030609 3.4841805 3.500006 3.7815087 3.7529514 3.7117052
1369396_at 5.4838915 5.636712 5.4623947 5.7409606 5.561925 5.5925426 5.809362 5.4558334 5.5714808 5.599615 5.8002644 5.1955433
1369397_at 4.9663105 5.1907444 5.0231447 5.1385956 4.6482525 5.1908345 4.8966956 5.0038404 4.6668286 4.8425136 5.005286 5.101633
1369398_at 5.293808 5.3721786 5.497719 5.316903 5.397408 5.384291 5.937207 5.278593 5.323465 5.1861057 5.6179457 5.3036885
1369399_at 3.5777953 3.403555 3.429795 3.6245341 3.6656873 3.3137293 3.4984937 3.5277445 3.597962 3.431453 3.237917 3.2304697
1369400_a_at 5.0667434 4.9151907 5.077658 5.304139 4.6987514 4.731742 5.124866 5.269993 5.1124363 5.1893163 5.0352664 5.0271797
1369401_at 3.7506156 3.361131 3.365894 3.4546125 3.6101503 3.3568966 3.3402302 3.4031038 2.9468284 3.3569946 3.3753011 3.3371394
1369402_at 7.356747 7.146765 7.2496324 7.059131 7.0805964 7.147612 7.1901174 7.1421924 7.1266885 7.0373616 7.1289434 6.7842774
1369403_at 4.7336383 4.0774493 4.982431 4.6029463 4.5921087 4.6117887 4.9507985 4.8044395 4.7126937 4.7315044 4.3652353 4.2915397
1369404_a_at 4.458358 4.463543 4.716499 4.4290113 4.3795753 4.6118917 4.651003 4.5216503 4.5695004 4.580369 4.5060625 4.5430264
1369405_a_at 4.2410583 4.118347 4.2143726 3.9179394 4.1398177 4.188717 4.134255 4.00179 4.103934 4.2001715 4.2332363 4.02184
1369406_at 4.5359144 4.017579 4.272268 4.2842717 3.961591 3.9582033 4.238716 4.137859 4.057623 4.287083 4.0472345 4.0811214
1369407_at 5.612394 5.9431376 6.29982 5.6441493 6.673068 6.2423573 6.6087813 6.7683725 6.4732738 6.0847774 5.322324 6.3023987
1369408_at 4.410493 4.283467 4.2270875 4.5689435 4.094189 4.1380973 4.0263395 3.920651 4.2105145 4.2409306 4.2098413 4.078741
1369409_at 8.296022 8.458713 8.757111 8.22435 8.282616 8.250432 8.596869 8.449308 8.379356 8.566947 8.486242 8.483641
1369410_at 7.8529487 7.9030147 7.9736714 7.892729 7.738411 7.660523 7.8035207 8.10994 8.032526 7.972534 8.107796 7.888878
1369411_at 4.173891 4.1506824 3.768695 4.0672097 3.9580312 3.8935559 4.012332 3.7809453 3.8036208 3.846172 3.815291 4.101784
1369412_a_at 6.58149 6.464127 6.704993 6.4122357 6.4835253 6.3351474 6.064795 6.360374 6.4010916 6.0678697 6.5328083 6.59049
1369413_at 4.55715 4.333948 4.2325077 4.2592936 4.2986283 4.3194394 4.351599 4.1199136 4.4987025 4.358208 4.4568887 4.592316
1369414_at 8.893913 9.032621 9.05122 9.074469 9.205946 9.21076 9.252481 9.346409 9.255751 9.394011 9.323746 9.309055
1369415_at 8.402835 7.8442564 9.009729 7.910968 8.272009 7.1460004 8.824675 8.038277 7.244228 7.478067 7.832989 6.959832
1369416_at 6.2893066 5.7331276 6.144082 5.920308 5.991021 6.2686615 6.16839 5.954999 6.3662696 6.035399 6.092074 6.000606
1369417_a_at 4.2696214 4.4619455 4.3033757 3.8694081 4.139045 4.0780177 4.1513767 3.9874115 4.064412 4.254781 3.9650757 4.13543
1369418_at 4.490443 4.267787 4.1225634 4.001026 4.0999346 4.4359837 4.0153627 4.1586123 4.145211 3.9665625 4.0974617 3.9725213
1369419_at 5.298152 5.0645094 4.934183 5.36323 5.1314826 5.3228626 5.377598 4.943477 5.4252186 5.0853486 5.2057376 5.2861314
1369420_at 4.516213 4.7275753 4.845998 4.276049 4.5756493 4.221964 4.3482037 4.047225 4.215404 4.047768 3.6770232 4.0240526
1369421_at 6.0364337 6.403139 6.0621037 6.1927285 6.204455 6.321443 6.2371674 6.58715 6.126379 6.396819 6.346219 6.1505156
1369422_at 5.536924 5.281053 5.4376745 5.1680946 5.357382 5.339699 5.390091 4.791746 5.3383403 5.6604495 5.201075 4.9234767
1369423_at 4.2464323 4.138714 4.7855244 4.3508725 4.3876524 4.204721 4.323129 4.406029 4.3512435 4.288534 4.23923 4.37153
1369424_at 12.750029 12.823474 12.735114 12.748135 12.838479 12.900048 12.337902 12.735007 12.247686 11.365422 11.856676 11.236548
1369425_at 4.1396475 4.386587 4.365402 4.3545647 4.112216 4.090151 4.1978607 3.7316506 4.4286227 4.4742928 4.106942 4.6369596
1369426_at 5.4320884 5.2005906 4.922724 5.4495993 5.3029933 5.2086296 5.2158675 5.048659 5.1857767 5.3441863 5.0890436 5.367124
1369427_at 9.026881 9.266608 9.486771 10.06628 10.158538 9.94219 9.830876 10.3972 10.219983 9.893833 9.872935 9.941777
1369428_a_at 4.1693053 4.222228 4.3291693 4.3917155 4.255801 4.045937 4.393348 4.006362 4.671584 4.282033 4.524238 4.3841157
1369429_at 3.5874662 3.6865935 3.7388065 3.713362 3.7970848 3.732869 3.8088996 3.949346 3.8517263 3.7762582 3.751584 3.748626
1369430_at 9.524938 8.880999 9.636087 9.770235 9.744888 9.642042 10.073949 9.340179 9.338435 10.1715765 9.966093 9.389964
1369431_at 4.455229 4.2475624 4.5571156 4.54276 4.4956417 4.502621 4.5243363 4.62151 4.723221 4.464544 4.4761868 4.320716
1369432_at 5.893327 5.1741223 5.4578967 5.4814234 5.3928547 5.457118 5.0763206 5.0480976 4.9384146 4.992962 5.060095 5.2167053
1369433_at 4.811762 4.7189455 5.1944876 4.8724723 4.8932376 4.8733416 4.8019876 5.0586414 5.1644096 4.8019104 4.903025 5.148909
1369434_at 3.7846088 3.7848384 3.7240374 3.747929 3.669892 3.8111722 3.8893757 3.3724291 4.0441494 3.7955208 3.5952246 3.7811027
1369435_at 12.516494 12.451345 12.458199 12.358092 12.556719 12.564934 12.217321 12.374073 12.204658 12.062829 12.226512 12.320709
1369436_at 3.9173617 3.961646 4.0820017 4.256053 3.8239827 3.9669077 4.0563583 3.837216 3.9883087 4.039894 4.066105 3.9091697
1369437_at 4.725882 4.188983 4.8177056 4.9532228 4.2168174 4.249808 4.4289427 4.0885468 4.500745 4.8906727 4.7058525 4.4611745
1369438_at 4.811836 4.517363 4.4352136 4.6982217 4.4750123 4.7405777 4.6127505 4.5048084 4.564774 4.5419717 4.4180655 4.56046
1369439_at 3.4391398 3.4561746 3.8491988 3.5936632 3.4331286 3.562251 3.5618777 3.5376098 3.4568458 3.6319065 3.7100744 3.564206
1369440_at 6.5128813 5.5555754 5.4581976 5.733856 5.9884295 6.2613797 6.5242763 7.2867603 6.3503942 8.736168 6.299608 9.216146
1369441_at 4.5830736 4.433792 4.5180025 4.548864 4.4282637 4.316055 4.476778 4.542815 4.5573177 4.4924564 4.274475 4.4731684
1369442_at 3.8657434 3.5393693 3.657243 3.6459308 3.7394474 3.857219 3.9652495 3.527576 3.7125556 4.0551653 3.5784347 3.709588
1369443_at 6.6270294 6.4407997 6.532722 6.396565 6.4427547 6.4506993 6.187377 6.375678 6.6972375 5.934683 5.8564005 5.9398756
1369444_at 3.7427106 3.74454 3.5702267 3.88423 3.8194067 3.8002775 3.570503 3.7478483 3.8968487 3.6085222 3.5528562 3.816395
1369445_at 6.328312 6.0668077 5.978558 6.047444 6.040149 5.947237 6.0246243 6.0391073 5.9297714 5.916433 6.012589 5.664768
1369446_at 6.9720726 6.6848383 6.7453847 6.938549 6.586479 6.816959 6.6300316 6.7046514 6.5904036 6.5723853 6.4737415 6.608806
1369447_at 5.485542 5.05982 5.5050926 5.535098 5.118466 5.7586565 5.3382506 5.1079063 5.471251 5.1357207 5.253933 5.4496226
1369448_at 6.413133 5.4712653 5.6441455 5.742404 6.0352116 5.4941397 5.756763 5.714466 5.55548 5.631344 5.598219 5.8450255
1369449_at 5.00513 4.9485846 5.136369 5.026147 5.063632 4.83332 5.0693827 4.977251 4.948985 5.114397 5.225936 5.009177
1369450_at 11.160938 10.83961 10.919952 11.36775 11.364739 11.473432 11.184606 11.458762 11.230343 11.195624 11.341771 11.163709
1369451_a_at 3.5619733 3.522558 3.7282474 3.8146932 3.636976 3.6748486 3.8311188 3.3758814 3.613917 3.7458434 3.6641924 3.7819593
1369452_a_at 8.239307 8.278521 8.307316 7.967299 8.299877 8.328445 8.210218 8.2771435 8.293276 8.109037 8.066397 7.981075
1369453_at 7.3963904 7.499354 7.437737 7.3034663 7.3078866 7.6658034 7.2267585 7.5632653 7.3360734 7.33474 7.3597074 7.2543364
1369454_at 4.0017395 4.1107693 4.400879 4.5104723 4.285456 4.0888343 4.234123 4.3275704 4.509538 4.531316 4.225855 4.320759
1369455_at 7.985993 6.7378736 7.071979 6.585765 7.040896 7.2224298 8.104598 8.81258 8.0824175 10.028913 8.176896 10.232863
1369456_at 3.2797828 3.4400022 3.4374316 3.3883326 3.2422762 3.3478484 3.3058891 3.294826 3.5886962 3.0432367 3.3115046 3.2029932
1369457_a_at 4.9096403 4.7799606 4.450101 4.7051487 4.7400374 5.116669 4.8304415 4.72447 4.849645 4.533081 4.2890477 4.640989
1369458_at 4.322755 4.533201 4.529851 4.4827914 4.1937904 4.2953 4.2595086 4.1027417 4.349123 4.4400215 4.185455 4.3241754
1369459_at 5.899664 5.714104 5.942414 5.9866138 6.069639 5.840804 5.893016 5.7500463 6.0241265 5.934445 6.0082917 5.923133
1369460_at 5.437011 5.206089 5.8121824 5.622055 5.02817 5.313786 5.232275 5.6397786 5.385862 5.2419066 5.303607 5.147727
1369461_at 4.166734 3.7684498 4.043873 3.9205632 3.9102986 4.163122 3.9880402 3.902038 3.8383806 3.8620605 3.8692632 3.840957
1369462_at 4.272118 3.8301592 3.846977 3.7759461 3.892785 3.9094965 3.9881175 3.9716027 4.0002184 4.0026445 3.8197625 4.264904
1369463_at 5.3004403 5.422348 5.359233 5.4544153 5.0702477 5.132312 5.0331507 5.1228833 5.1493783 5.1923018 5.3355117 5.3387218
1369464_at 4.1083508 4.403659 4.393905 4.5368624 4.212494 4.1234455 4.290823 3.9834392 4.2457056 3.7638867 4.0229883 4.0193725
1369465_at 12.775888 12.750068 12.878587 12.8905945 12.810722 12.877017 13.029824 12.774797 13.054076 12.321822 12.915591 12.3567295
1369466_at 3.9467192 3.837413 3.469833 3.7057197 3.589046 3.520036 3.7625694 3.7433834 3.5739882 3.850324 3.6635222 3.5581863
1369467_a_at 9.24565 9.836256 10.089954 9.792571 10.312267 9.942333 10.331986 10.403768 10.814858 10.677674 10.5483265 10.271645
1369468_at 6.438285 6.4260573 6.540927 6.3158793 6.0742836 6.2201858 5.523675 5.167777 5.2960987 4.777083 4.783582 5.6991754
1369469_s_at 3.8054311 3.3292017 3.503288 3.3503246 3.371646 3.418854 3.439881 3.6591504 3.3275537 3.2583585 3.3192387 3.3994648
1369470_at 4.5808973 4.463696 4.242301 4.639618 4.4337535 4.227723 4.332056 4.1916656 4.680575 4.3446236 4.3016424 4.093254
1369471_at 5.0577316 5.3908334 5.185522 5.118332 5.1744566 5.618766 4.9043317 5.223814 5.302186 5.3471303 4.859332 4.8144817
1369472_a_at 6.620772 6.7388835 6.818453 7.022479 6.8313894 6.732588 6.8806367 7.0065107 6.6191697 6.5287304 6.919799 6.7809987
1369473_at 9.943955 9.9405365 9.784726 9.6622715 9.983476 9.8462 9.769934 9.768342 9.854984 9.430863 9.424916 9.695376
1369474_a_at 3.9449682 3.6843536 3.7719562 3.7051136 3.5728743 4.0250483 3.7532368 3.7141616 3.7427409 3.6330812 3.9057486 3.621784
1369475_x_at 4.0091343 3.8792703 3.9601474 3.8719263 3.8610704 4.022935 4.152255 3.7840378 4.124139 4.075485 3.800206 3.8948576
1369476_at 5.058608 4.986903 5.0109344 4.424321 4.6452537 4.9451246 5.006005 5.022137 4.299264 4.5732903 4.5777416 4.8153944
1369477_at 3.825669 4.4626417 4.187511 4.30565 4.280907 3.8413901 4.5423756 4.1500826 4.269923 4.1639814 4.028359 4.068086
1369478_at 4.5408454 4.2281103 4.0987473 4.2587123 4.290228 4.2605896 4.2648206 4.0656943 4.158076 4.020545 4.2884445 4.2255964
1369479_at 6.820238 6.141654 6.136471 6.365765 6.123837 6.1244826 5.738704 5.885162 5.6586714 6.632847 6.043457 6.4865494
1369480_at 3.485464 3.5367582 3.7453914 3.5773804 3.6783688 3.5991771 3.2957513 3.22873 3.5633411 3.6206355 3.5971403 3.5235975
1369481_at 3.8224454 3.5212698 3.3853674 3.6150615 3.3292387 3.4871275 3.5557008 3.5379276 3.7039597 3.5078049 3.7066822 3.6734583
1369482_a_at 4.130769 3.8584116 4.0595818 4.0836663 3.961591 3.9511888 3.842543 4.2034245 4.19748 3.8441026 3.7789645 4.257736
1369483_at 6.1590056 6.07342 5.874514 6.134977 5.8407874 5.992697 5.715799 5.8248606 5.89963 6.0143824 5.9114647 6.1316986
1369484_at 4.3668404 4.120577 4.280761 4.072522 4.291864 4.490899 4.5512176 4.0711436 4.10873 4.4078617 4.6813707 4.006488
1369485_at 9.662453 10.02597 10.133305 9.699964 9.957527 9.744073 9.587749 9.469258 9.633608 9.802493 9.667175 9.72445
1369486_at 3.735327 3.737773 3.6402164 3.667574 3.4248536 3.654783 3.580516 3.459183 3.6467543 3.6142583 3.7559018 3.4444351
1369487_a_at 4.0083504 3.8877597 3.9789176 3.8666244 4.044455 3.7633402 4.05123 3.8061724 4.351243 3.7268069 4.052175 3.964965
1369488_at 4.2006874 4.0013523 4.494584 4.1263027 3.9235818 3.9906905 4.188941 3.9009886 4.3223066 4.3228593 4.0798216 4.1238976
1369489_at 5.888603 5.69415 5.655703 5.681032 5.52544 5.7101326 5.492716 5.5109825 5.6573772 5.6644726 5.699007 5.842781
1369490_at 3.777494 3.5703542 3.5728977 3.540905 3.480252 3.4969509 3.639867 3.63683 3.688309 3.7198622 3.6617284 3.4802818
1369491_at 9.281669 8.886662 8.836544 8.719652 9.041798 9.027909 8.619677 8.852708 8.896536 8.381827 8.6853285 8.585931
1369492_at 10.896837 11.31155 11.0625 11.22111 11.3010025 11.296768 11.07499 11.153601 11.005698 10.869508 10.977729 10.946654
1369493_at 7.801568 8.3695755 7.8086557 6.48475 7.82612 7.4544153 5.958362 5.8716874 6.082006 5.3975167 5.444445 5.843021
1369494_a_at 5.8852572 5.6811748 5.660588 5.78254 5.6632876 5.7244954 5.7862587 5.7460895 5.8593583 5.360535 5.588669 5.5888844
1369495_at 5.4029093 5.805272 5.7100363 5.6667233 5.714608 5.804335 5.893033 5.4636707 5.6074095 5.865073 5.8891935 5.443576
1369496_at 7.7624836 7.5382113 7.606463 7.481728 7.595274 7.746178 7.670323 7.660886 7.5361843 7.531972 7.6464815 7.592434
1369497_at 4.540587 4.5073924 4.4579687 4.3436704 4.580225 4.627407 4.257659 4.627167 4.366742 4.3314385 3.898046 4.516401
1369498_at 4.614422 4.321019 4.4187727 4.2627087 4.3726606 4.367648 4.063156 3.9352956 4.3520055 4.1415696 4.6149964 3.987549
1369499_at 4.8927784 5.314898 4.9061975 5.7030673 6.0165057 5.9913044 6.2832274 6.370338 5.8373575 6.886915 7.1102276 6.8445716
1369500_at 5.108202 5.345334 5.3082213 5.417445 5.1367855 4.921089 5.330041 4.895464 5.410087 5.2578707 5.1745114 5.338966
1369501_at 5.444596 6.049506 5.8789935 5.6327696 5.919727 5.9437065 5.6051583 5.7032065 5.6031327 5.3722157 6.147883 5.627269
1369502_a_at 12.524823 12.731145 12.776293 12.697867 12.7373705 12.700354 12.640729 12.694009 12.55869 12.189988 12.215758 12.305404
1369503_at 3.1430693 3.3596857 3.2459066 3.2135963 3.200129 3.1279352 3.256639 3.0721385 3.278119 3.273763 2.953759 3.136663
1369504_at 5.84032 5.9536123 5.629033 5.82349 5.8987412 5.77754 5.9916363 6.166163 6.2024393 5.618332 5.611526 5.811558
1369505_at 5.082537 5.2268915 5.1094975 5.029595 5.9357123 5.224407 5.3622904 5.158149 5.865534 4.9969974 6.0602174 5.626113
1369506_at 4.809246 4.671903 4.4348125 4.683642 4.1743546 4.1447144 4.3575754 4.0921226 4.0164657 4.1362143 4.345841 4.2111654
1369507_at 4.1036444 3.8603535 4.1267223 4.2379856 3.996468 4.2513437 4.089425 4.0582438 4.127884 4.0636377 4.164092 3.8862176
1369508_at 5.2854443 4.978444 4.9511223 5.1609817 4.9295807 4.9977894 5.0893564 4.8747435 5.373253 5.0552692 5.0786805 4.989522
1369509_a_at 4.8009386 4.8067255 4.8508506 4.563933 4.3292503 4.5132837 4.1430087 3.978498 3.9596407 4.283543 4.4012413 4.3870897
1369510_at 6.274768 6.0492735 5.603945 6.134418 5.657828 5.8113337 6.20502 5.9859347 6.197926 6.367989 5.9535236 6.0271993
1369511_at 6.4511743 6.020509 7.339808 5.7713017 6.649122 6.5009522 5.8224807 6.647288 5.28156 5.696157 5.611526 5.4073668
1369512_at 5.602352 5.197856 5.4588814 5.803718 5.3877935 5.1478252 5.515273 5.6149254 5.3233953 6.110866 5.2139826 5.594431
1369513_at 4.8117943 4.617214 4.6923018 4.918544 4.6727657 4.3936276 4.463955 4.503395 4.3570137 4.5871916 4.6189036 4.47573
1369514_at 5.6714883 5.6505365 5.4580708 5.8009963 5.4920163 5.488405 5.7261744 5.423074 5.8073573 5.7309933 5.1095495 5.5793366
1369515_s_at 4.551922 3.9885287 4.385276 4.245946 4.1261597 4.516194 4.4004707 4.0656943 4.2914934 4.2681932 4.145083 4.082703
1369516_at 3.8697965 3.6672304 4.066884 3.9743793 3.7441359 3.9151266 3.8295777 4.293207 3.9812536 4.0348277 4.286341 3.6831107
1369517_at 5.348745 5.745694 5.4962 5.601541 5.7720957 5.6614547 5.4009957 5.8693404 5.6577563 5.471374 5.2655163 5.7122674
1369518_at 5.03283 5.0732603 4.8601794 5.1243973 4.8197703 4.839654 4.824649 4.7612996 4.670395 4.7814302 4.590138 4.945272
1369519_at 4.546892 4.3053575 4.000781 4.2301226 4.1841884 4.565851 4.240344 4.278596 4.357681 4.2367835 4.158964 4.397043
1369520_a_at 5.0254536 5.019561 5.001006 5.0502315 5.242462 5.2641044 5.0670123 5.012293 5.140152 5.3354216 5.102951 5.1461835
1369521_at 3.6158767 3.414097 3.4288263 3.3136423 3.4341984 3.6708958 3.3973992 3.3017125 3.6171622 3.6979053 3.5280697 3.3809628
1369522_a_at 3.2080815 3.2715929 3.281281 3.5029316 3.274789 3.1568017 3.5194619 3.2642107 3.2498915 3.3833737 3.218005 3.3175907
1369523_at 5.591436 5.365532 5.5284004 5.3413258 5.589989 5.556029 5.6422954 5.4982357 5.6004987 5.339042 5.5168185 5.3704815
1369524_at 4.8438225 4.480602 4.7537923 4.341593 4.73874 4.506283 4.3404064 4.3454537 4.9072447 4.538275 4.372751 4.4860783
1369525_at 5.116132 5.331682 5.2080956 5.6244497 5.3107805 5.238883 5.151855 5.278054 6.0068455 5.6908274 5.0402007 5.4067287
1369526_at 9.093795 8.819622 8.988985 9.317991 9.016262 9.073922 8.509122 8.674411 8.41958 8.553534 7.988675 8.585797
1369527_at 5.051836 5.172356 5.1168866 5.0944934 5.0595846 5.0576444 5.2967777 5.268494 4.794901 4.8571095 4.842793 5.304747
1369528_at 5.6479564 5.522422 4.760739 5.425249 4.904582 4.9520164 5.317141 5.150978 5.4007106 5.403488 4.7381535 4.904517
1369529_at 4.464098 4.608634 4.1957293 4.588607 4.073924 4.408111 4.6407633 4.07459 4.208578 4.5124984 4.1627493 4.2270913
1369530_at 5.052197 4.5705557 4.810424 4.767645 4.610289 4.8187194 4.8933964 4.161405 4.5309887 4.6883564 4.534194 4.3746133
1369531_at 6.3320856 7.6069145 6.1036463 9.0487385 7.3475695 8.502697 8.87565 8.808222 8.261608 8.746184 8.50564 8.485522
1369532_at 4.5039806 4.560953 4.5819607 4.4813104 4.2920904 4.489516 4.4461865 4.1504345 4.529394 4.46042 4.2460713 4.375925
1369533_a_at 5.730129 5.5164776 5.78913 5.5001354 5.3988914 5.674526 5.728217 5.2226644 5.7586064 5.6361656 5.5032625 5.565481
1369534_at 4.9789944 5.076912 4.851301 5.076886 4.812203 4.876775 4.9960346 4.7922907 4.8638034 4.882519 4.8460283 5.1910105
1369535_at 5.0560412 4.7689586 4.653415 4.7226634 5.038398 5.0215263 4.671775 4.8471174 5.0029583 4.2525663 4.777769 4.903181
1369536_at 5.2848744 5.0243993 4.9285617 4.436779 4.598531 4.9947906 4.6700764 4.5110793 5.01568 5.2530475 4.9334364 5.008083
1369537_at 5.308282 4.964424 4.7491317 5.2826977 4.8141737 4.833034 4.9101973 4.491794 5.053549 4.856841 4.4304614 4.87843
1369538_at 4.5491557 4.626807 4.463016 4.8306885 4.520962 4.7465315 4.440697 4.5382714 4.5309267 4.6645403 4.3401337 4.689976
1369539_at 5.1876955 5.5085096 5.94722 5.01711 5.9742956 5.3831296 4.8700085 5.3767653 4.799589 4.644912 4.6866713 4.792653
1369540_at 4.079754 3.8876216 4.0290327 3.7657132 4.0411057 3.8928487 3.86634 3.815969 4.353999 3.9579754 4.0094566 3.933701
1369541_at 3.8175268 3.900037 3.7841349 4.1314607 3.9447343 3.7007787 4.205127 3.66852 3.7747924 4.077432 3.8610168 3.7724285
1369542_at 5.2714167 5.2690625 5.129527 5.454198 5.1050034 5.098611 5.2842584 5.1902223 5.095563 5.2428946 5.115331 5.248192
1369543_s_at 6.2948885 6.687739 6.6396246 6.6625648 6.565715 6.809673 6.2451425 6.6592565 6.0600104 6.037373 6.4528556 6.3364577
1369544_a_at 4.3475075 3.8938196 3.8586905 4.27231 4.0254617 3.9216616 4.0196466 3.986353 4.1211033 4.1799808 3.933573 3.9096472
1369545_at 4.8354783 4.3724227 4.333499 4.738943 4.497332 4.5018797 4.8270664 4.3333516 4.87385 4.876622 4.6205254 4.7335014
1369546_at 10.922342 10.962453 11.130023 10.723048 11.26042 10.991483 10.690717 10.855844 10.900944 10.407791 10.762269 10.716857
1369547_at 4.201147 3.818275 4.092243 4.2748394 3.8949606 3.9281268 4.150633 3.7603927 3.9484017 4.045203 4.0922728 4.1935043
1369548_at 5.3226223 5.5549498 5.2937317 5.9156017 5.6555037 5.3777356 5.2967553 5.2313104 5.410018 5.214283 5.598383 5.084426
1369549_at 6.614093 6.703382 7.0900364 7.0168157 6.862507 6.6921268 6.873546 6.598306 7.1871967 6.768717 6.8880553 6.666537
1369550_at 3.729115 3.8095663 3.7789016 3.7598462 3.8061526 3.7459416 3.787214 3.7337358 3.6475883 4.009887 3.599977 3.7918966
1369551_at 4.632392 4.8060236 4.816789 4.617691 4.765157 4.737488 4.761037 4.918458 4.605419 4.871126 4.931569 4.731888
1369552_at 5.019723 4.715611 4.750822 4.9389486 4.9974747 4.7286463 4.8264403 4.617317 4.9150558 4.604616 4.7775154 4.709098
1369553_at 5.0954022 4.353421 4.627821 4.495181 4.6761994 4.365097 4.6277742 4.75963 4.758924 4.5973644 4.202278 4.6108627
1369554_at 9.782367 9.931571 9.781119 9.960413 9.8459835 9.913669 9.843954 9.933299 9.868658 10.136292 10.010555 10.119677
1369555_at 3.9030929 4.0590057 4.050542 3.9970484 3.9298894 3.7918615 4.1542883 3.9932637 4.1241198 4.243003 4.0729275 4.0726376
1369556_at 5.512951 5.322091 4.8564806 5.36615 5.0147047 4.8778334 4.847603 4.8667994 5.4159117 5.139903 5.34204 5.172823
1369557_at 7.201594 7.165996 7.1609783 7.277957 7.2757063 7.3351207 7.385236 7.1702533 7.3310127 7.433989 7.2975373 7.109198
1369558_at 8.803282 9.119827 8.932765 8.910027 8.870276 8.915877 8.758944 8.904297 8.600527 8.227106 8.345645 8.361159
1369559_a_at 9.582021 9.885164 9.779854 9.880636 9.646164 9.731216 9.813668 10.011713 9.811461 10.211533 10.108457 10.015594
1369560_at 9.829356 10.050438 9.849417 9.88509 10.245464 10.226789 10.098358 10.09395 10.352545 9.998671 9.875346 9.795443
1369561_at 3.3352265 3.5190902 3.3849463 3.608458 3.6347487 3.6265838 3.5144784 3.4097226 3.5515652 3.723713 3.5089638 3.8620963
1369562_at 6.032365 6.154353 6.2747912 6.1471357 6.166532 6.174345 6.3700504 6.1968646 6.6779494 5.9916983 6.083065 5.9657836
1369563_at 4.532914 4.0552673 4.404994 4.6731396 4.1575656 4.117298 4.2275996 4.241911 4.292447 4.2653604 4.475934 4.3550863
1369564_at 4.6292257 4.3412075 4.482106 4.450727 4.4176817 4.06985 4.3904924 4.2171135 4.5659747 4.262492 4.40522 4.4036293
1369565_at 4.8612566 4.933922 4.930686 4.959605 4.692549 5.3085203 4.9566183 4.9456973 5.040913 4.739806 4.871902 5.0397625
1369566_at 4.4317465 4.547944 4.1286516 4.3629675 4.5629883 4.7495623 4.9346333 4.2355604 4.803459 4.869278 4.289589 4.780624
1369567_at 5.0472736 4.4106736 4.4710584 4.572361 4.847389 4.757099 4.4936028 4.30107 4.3182783 4.570952 4.588206 4.7838674
1369568_at 5.476523 5.4855266 4.7353954 4.912473 4.9530954 5.330621 5.1300077 5.102325 5.1027584 5.3622746 4.800101 4.7618227
1369569_at 4.161444 3.8666942 4.150077 3.9812253 4.0130463 3.833869 4.194705 3.9127817 4.0142126 3.9040055 3.9665244 4.180392
1369570_at 3.4957554 3.3515434 3.4578125 3.140928 3.2648335 3.4884896 3.323791 3.1796482 3.624405 3.620083 3.5956147 3.486124
1369571_at 9.058983 9.042907 8.986379 8.647381 8.7472925 8.844258 8.745141 8.683116 8.602503 9.05823 8.797137 8.906691
1369572_at 3.8821867 3.6707168 3.593257 3.9046302 3.705459 3.9657116 3.6390238 3.794861 3.9214125 4.0237875 3.727868 3.9810326
1369573_at 4.5778265 4.215458 4.4737844 4.3936863 4.191265 4.1672726 4.404624 4.226202 4.1325746 4.4590554 4.2796936 4.225895
1369574_at 3.7861128 3.6128407 3.5728977 3.939196 3.7178528 3.6778448 3.9322233 3.7285697 3.9277554 3.569137 3.725548 3.6968472
1369575_at 3.6418169 3.5285096 3.6347554 3.5336893 3.49162 3.6952794 3.8374543 3.503187 3.833503 3.4127617 3.5998333 3.6327953
1369576_at 3.742953 3.5785885 3.6775804 3.95017 3.5762084 3.9192827 3.2749176 3.8052652 3.7459097 3.4101765 3.5414193 3.8952816
1369577_at 6.872455 7.703576 6.6890078 6.007835 6.278423 6.195002 7.948267 6.360005 5.709408 5.7524395 5.554958 5.35034
1369578_at 4.1258593 3.9571948 4.1574697 4.1822004 3.84266 4.0226574 3.8479607 3.640357 3.9389527 3.7699802 3.9369683 4.153172
1369579_at 5.8031306 5.7049456 5.607592 5.905734 5.756877 5.4360905 5.527362 5.654402 5.6975017 5.9364805 5.7521906 5.797547
1369580_at 4.1308956 3.9207644 3.956243 3.977795 3.790196 3.925299 4.0922885 3.739268 4.1508884 3.9638736 4.0595284 3.9333198
1369581_at 11.188968 11.407779 11.23827 11.216181 11.312512 11.222284 11.257012 11.337321 11.254185 11.182414 11.020614 11.107096
1369582_at 5.734463 5.2872357 5.341206 5.7288656 5.483536 5.6966143 5.776726 5.2276793 5.6698637 5.590776 5.4794416 5.776317
1369583_at 5.474591 5.049238 4.909046 5.26486 5.1645274 5.0774813 5.0856104 5.16215 5.5507374 5.195022 5.0159297 5.2010326
1369584_at 6.1747737 5.9398565 6.1212263 6.2195315 6.043547 5.5645685 6.079379 5.5382557 5.6959014 5.9117227 5.578328 5.862495
1369585_at 3.4115984 3.4297514 3.492231 3.466949 3.440048 3.548621 3.4377615 3.4434714 3.3279138 3.6320798 3.5761652 3.4938486
1369586_at 3.9615307 3.3798864 3.4372373 3.8024964 3.4758337 3.3586338 3.6496637 3.7120318 3.7888033 3.4937413 3.2215242 3.627783
1369587_at 4.1637726 3.7922418 4.186572 4.4917207 3.8718393 3.9964166 4.182849 3.8651996 3.932341 4.183455 3.965318 4.1256237
1369588_a_at 8.066317 8.208147 8.213165 8.625943 8.491565 8.406089 8.532224 8.760361 8.406012 8.8307 8.830047 8.830916
1369589_x_at 3.9507372 3.932957 3.9633553 4.1104918 4.0135393 3.925081 3.8758795 3.8103848 4.1305194 4.1777925 3.6400602 3.9413693
1369590_a_at 6.832941 6.878158 7.0905676 7.155073 7.364222 7.489651 7.405954 7.5761747 7.423056 7.9645524 7.824577 7.230767
1369591_at 3.8659568 3.5427182 3.4832458 3.540905 3.6288853 3.5285938 3.677359 3.4462926 3.5894182 3.5647204 3.9757829 3.9621727
1369592_at 6.7687783 6.6683154 6.3486657 6.4958506 6.211337 6.703694 6.4274917 6.1309977 6.720482 6.297352 6.541577 6.6871524
1369593_at 3.4208138 3.46958 3.4702687 3.4269838 3.4223998 3.5182815 3.7492294 3.6412168 3.3325422 3.5584507 3.576594 3.3809628
1369594_at 6.0162544 6.315789 5.3289986 6.2251177 5.71286 6.0760603 5.6444044 5.905545 5.8919954 6.02449 5.6727233 5.9434314
1369595_at 3.9815187 3.5622804 3.3470776 4.036003 3.7244837 3.6160367 4.124424 3.7052958 3.6894567 3.6066835 3.3214002 3.5656989
1369596_at 4.7040887 4.8742056 5.187193 4.761833 4.599469 4.9490767 5.000704 4.59284 4.610927 5.0381145 4.8104997 4.5368576
1369597_at 7.628094 7.888735 7.9091477 7.89973 8.134905 8.015997 7.897076 8.031258 8.014939 7.934346 7.894343 8.133039
1369598_at 4.248809 4.859248 3.9558387 4.203868 4.2829313 4.060422 4.0638766 4.4778004 3.9609005 3.9839897 3.9060392 4.0169826
1369599_at 4.6711617 4.3567567 4.5180163 4.845781 4.110906 4.659385 4.45547 4.0709634 4.7838755 4.668076 4.3224745 4.6247277
1369600_at 4.221671 4.1133204 4.043154 4.2218466 4.297233 4.20971 4.021269 4.102136 4.396634 4.298257 4.285907 4.2397866
1369601_at 5.3664436 5.345973 5.0912614 4.739203 4.8208566 4.9391737 4.845559 5.178502 5.0297785 4.990416 4.912502 4.915164
1369602_at 5.038517 5.1459727 5.2344522 5.417689 5.06611 5.1026745 5.3255005 5.3062143 5.489256 5.1574197 4.9219666 4.7476664
1369603_at 3.9941192 3.5729856 3.8861804 3.7140543 3.8921044 3.527353 3.5983398 3.7673812 3.5953603 3.599925 3.6030166 3.779125
1369604_at 4.51861 4.500493 4.3349967 4.592618 4.373254 4.5159183 4.5968266 4.556524 4.5280466 4.8659263 4.681114 4.452943
1369605_at 4.9402456 5.190881 4.8098307 5.202184 5.004368 4.9592886 5.202643 4.8373857 5.2618747 4.679348 5.186267 4.7755184
1369606_at 3.9641006 4.081662 4.3305535 3.9334853 3.9932256 3.7718081 4.13826 3.7076578 3.8782446 3.577474 3.7909603 4.0097547
1369607_at 5.7772756 4.8877826 5.2951393 5.2979403 5.588096 5.5295615 5.7208714 4.84828 5.736881 5.7345543 5.4759126 5.258014
1369608_at 4.2072735 3.711822 3.8796864 4.088274 3.8661723 3.9687157 3.8325381 4.3239207 4.052106 4.091869 3.831784 4.025596
1369609_at 3.7004557 3.5263884 3.5327795 3.8086104 3.6790233 3.5285938 3.6227467 3.6070158 3.8127089 3.8417869 3.4602795 3.7274797
1369610_at 6.258484 6.4308763 6.3732476 6.3168373 6.442013 6.4951787 6.624074 6.694153 6.54046 6.816273 6.96349 6.789773
1369611_at 5.0435266 4.867261 4.747194 5.8080926 5.403758 5.1951585 5.2862854 5.2626786 5.5955114 4.4975944 5.306876 5.436909
1369612_at 5.066045 4.7314997 4.9417706 4.879943 4.9578733 4.9774437 5.0159135 4.9482417 4.934702 4.8737354 4.874157 4.6434355
1369613_at 3.74809 4.0911484 4.0659585 4.204965 3.6375086 4.021221 4.05123 3.8601818 4.3847857 3.9533083 3.9652061 3.9562383
1369614_at 4.0989084 4.1152334 3.9065213 4.026923 4.0001826 4.496646 3.8668556 3.919817 4.002143 4.001887 4.1238127 4.5303583
1369615_at 5.694601 5.5639787 5.5870237 5.711263 5.6846476 5.586057 5.818064 5.3896966 5.3353367 5.592781 5.514228 5.618054
1369616_at 5.228077 5.491348 5.2735014 5.0651608 4.9326735 5.0740213 5.0810704 4.9675837 4.750055 5.076876 5.121047 5.031264
1369617_at 7.392914 7.2022896 6.9663863 7.018356 7.3040266 7.2520275 7.468407 7.396728 7.4959216 7.861621 7.6019464 7.482238
1369618_at 4.5659914 4.533517 4.226022 4.3206997 4.617672 4.3476906 4.4416285 4.0404935 4.4267135 4.23043 4.0482197 4.6038904
1369619_at 5.067209 4.677235 4.741543 4.785304 4.6154647 4.4722476 4.689878 4.562124 4.66178 4.949346 4.9646926 5.112405
1369620_at 3.9785182 3.9602373 3.8114178 3.8067913 3.9611106 3.8765283 3.9518228 3.8539956 4.1971865 4.0146 3.8658185 3.968352
1369621_s_at 9.710869 9.828735 9.877366 9.898251 9.956079 9.991808 9.886894 9.94977 9.941468 9.975302 9.989908 9.992824
1369622_at 4.09947 4.385849 4.203148 4.7914324 4.1967273 4.4931974 4.287595 4.1799273 4.525408 4.368077 4.535812 4.4034033
1369623_at 4.695013 4.309759 4.176347 4.6809034 4.414729 4.387512 4.4717417 4.171568 4.204482 4.4258523 4.757285 4.4880447
1369624_at 6.022606 5.9368505 6.0918465 5.895296 5.773324 5.684258 6.09201 5.74871 6.3084974 5.7302914 6.0006695 6.0114756
1369625_at 5.7655945 6.722714 7.246606 6.5910664 6.8837376 7.0516863 6.961246 6.4039593 6.030986 5.3925996 6.1737776 6.3660398
1369626_at 8.808716 8.760228 8.785994 8.476223 8.457173 8.567031 8.372543 8.56514 8.528342 8.279391 8.358684 8.354383
1369627_at 3.8095818 3.9246793 3.8660038 3.8012805 3.8135786 3.6477864 3.6964543 3.7558753 3.5031233 3.666312 3.8296092 3.7360294
1369628_at 9.473972 9.397299 9.04068 9.235805 9.321102 9.281535 9.4641485 9.455122 9.329676 9.478928 9.488752 9.245094
1369629_at 11.540177 11.540633 11.636803 11.379959 11.600903 11.519078 11.357223 11.446304 11.398113 11.310107 11.324701 11.297831
1369630_at 12.853792 12.762201 12.777348 12.716565 12.728942 12.69627 12.585843 12.579855 12.582477 12.509431 12.588967 12.54924
1369631_at 8.217701 8.024332 8.103664 8.069956 7.7151155 7.8549004 7.806094 7.930319 7.7678165 7.825184 7.6024504 7.912486
1369632_a_at 6.9780736 7.0774684 7.0959044 6.429345 7.112715 7.1067295 6.0233946 6.2739897 5.9352407 5.4919295 5.5502295 4.9327974
1369633_at 10.999503 10.751984 10.535943 10.649195 10.738671 10.722214 10.140123 10.575699 9.8814 9.629461 9.52148 9.763526
1369634_at 6.393837 5.7908792 6.016077 6.186798 6.0212135 5.34717 5.883867 5.896871 5.675796 6.0238614 5.9859877 5.81346
1369635_at 11.912935 11.8093405 11.852796 11.819943 11.886043 11.838566 11.812459 11.736835 11.551166 11.650907 11.666482 11.746885
1369636_at 12.542359 12.374559 12.519985 12.32625 12.310463 12.216209 12.176293 12.0550995 11.86703 12.000167 11.946016 11.951015
1369637_at 4.9262066 4.5713186 4.780166 4.524439 4.445933 4.6488633 4.9014425 4.3985705 5.101012 4.551837 4.636592 4.792653
1369638_at 4.878151 4.9015403 4.9392924 5.1042128 5.0989814 5.1671653 5.203514 5.41357 4.6679764 5.201515 5.003719 5.25509
1369639_at 3.8613427 3.510127 3.927854 4.1154175 3.63097 3.71435 3.8966036 3.5527034 3.6839118 3.6603274 3.4695308 3.7910917
1369640_at 5.4316115 5.253969 5.344326 5.207244 5.458796 5.5339403 5.5844173 5.1832824 5.179627 5.0840654 5.280298 4.9017825
1369641_at 7.721986 7.8252234 7.928125 7.866906 7.7062645 7.797645 8.046762 7.9206624 7.6057854 7.8319187 8.086747 8.046715
1369642_at 7.3415265 7.725031 7.92304 7.610724 7.8685136 7.8924437 8.0694475 8.099747 7.9127774 8.03223 8.132429 8.110986
1369643_a_at 7.7898846 7.7828 7.559344 7.3634377 7.5301056 7.560966 7.6365585 7.636188 7.6122894 7.708872 7.5087476 7.392268
1369644_at 9.228555 9.252198 8.816374 9.115269 9.040086 9.275306 9.012789 9.111904 8.980446 8.946625 8.957517 8.892369
1369645_at 3.8048675 3.581642 3.9608319 3.928726 3.8403964 3.9755096 4.2733183 3.8078072 3.8114538 3.9032621 4.018255 3.835715
1369646_at 3.5272365 3.5431137 3.3681874 3.4067025 3.4656825 3.2865493 3.3583272 3.4205341 3.6953144 3.3509042 3.4180653 3.2253273
1369647_at 6.567046 6.6233096 6.3908463 6.6126223 6.747203 6.687565 6.544931 7.1120114 6.2879443 6.2483616 6.2148075 6.4729524
1369648_at 6.0855255 6.161335 5.97811 6.4023085 6.381407 6.1486583 5.91582 6.179472 5.898693 5.8329434 5.998723 5.6383214
1369649_at 4.7861986 4.718533 4.7856655 4.6136713 4.682284 4.5428796 4.8052864 4.7488813 4.4366693 4.7477813 4.4782467 4.782907
1369650_at 7.2584295 7.435959 7.105035 7.1080484 7.0338206 7.2581778 7.069742 7.076377 7.237049 7.162219 7.0623856 7.2940593
1369651_at 4.7288356 5.181709 4.394014 4.739843 4.4265947 4.5962095 4.9638524 4.6147265 4.6679087 4.585186 4.768896 4.5182457
1369652_at 3.782361 3.890373 3.821694 3.692832 3.5798492 3.9259129 4.111647 3.393724 3.9986584 3.6956372 3.5988553 3.6576674
1369653_at 7.294911 7.568018 7.3895206 7.3196106 7.4971757 7.638561 7.6426787 7.671723 7.3767853 7.7803264 7.656795 7.6290197
1369654_at 10.786479 11.117379 10.864039 10.422795 10.512695 10.653515 10.639391 10.576641 10.637524 10.29274 10.695064 10.061334
1369655_at 9.362419 7.939988 7.809241 8.849682 8.408421 8.255128 8.308814 8.427921 7.909737 7.8792477 7.571219 8.322594
1369656_at 7.0772924 6.912495 7.505347 7.067155 7.217194 6.7627416 7.21314 7.1368117 7.1165843 6.8718634 6.8502464 6.61972
1369657_at 4.1623244 4.020765 4.2806644 4.0420656 3.719821 4.102087 4.0402455 4.0244823 4.380438 4.221365 4.1547623 3.9596786
1369658_at 8.660658 9.202084 9.183304 9.164483 8.953123 8.921089 9.353179 9.182772 9.191439 8.406808 8.66905 8.493918
1369659_at 5.9469275 5.184485 5.3235145 5.4363165 5.240326 5.10691 5.5320024 4.940254 5.4943843 5.780242 4.827121 5.463993
1369660_at 4.370261 4.2036486 4.043205 4.095966 4.527873 4.3806515 4.226089 4.1159506 4.4247847 4.888362 4.606503 4.225312
1369661_at 8.1078 7.9219637 7.949217 8.005175 7.788338 7.852921 7.8310375 7.837442 7.962686 7.7954106 7.712937 7.7605934
1369662_at 3.5193715 3.6408927 3.3803022 3.522827 3.3479736 3.612718 3.464674 3.6362755 3.5909984 3.7015548 3.3485262 3.3066852
1369663_at 9.090592 6.5237665 6.2338057 9.850093 9.132334 9.215626 6.406602 9.700077 9.136063 8.530047 9.254884 6.715092
1369664_at 11.016214 11.233404 11.039025 10.190351 11.030619 10.714608 9.460253 10.177757 10.212381 9.053135 9.592529 9.505193
1369665_a_at 7.519473 7.687003 7.857551 8.035487 8.012541 8.081131 7.911807 8.1486 8.076921 7.4872556 8.048327 7.8039846
1369666_at 5.749693 6.478051 6.3695927 6.3385844 6.315678 6.303011 6.30159 6.732343 6.6960483 6.5786076 6.7171445 6.7553287
1369667_at 6.8743267 6.770146 6.369339 6.931666 7.257367 6.863095 6.9055157 7.0256634 7.0407324 7.403539 7.147374 7.365418
1369668_x_at 3.8613908 4.112213 3.866839 3.8826568 3.6972916 4.1317196 3.7254162 3.9880884 3.9030738 3.8644276 3.9104714 4.011154
1369669_at 8.048576 8.337521 8.294121 8.199282 8.560869 8.404757 8.323677 8.329594 8.321903 8.193386 8.131657 8.468376
1369670_at 5.071977 4.745179 4.6017094 4.5926175 4.4640703 4.4379582 4.8093686 4.754733 4.675507 5.218783 4.6336393 4.62312
1369671_at 12.36771 12.177528 12.288136 12.094136 12.357979 12.376715 11.746723 11.889318 11.879235 11.449178 11.552247 11.526129
1369672_at 6.501862 6.7253976 6.517708 6.35361 6.4538326 6.330111 6.0687103 6.4353633 6.1969004 6.4151216 6.318268 6.443008
1369673_at 4.284096 4.2904453 4.1692066 4.0458274 4.799224 4.095483 4.331623 4.9312162 4.160006 4.685771 3.9154477 4.069219
1369674_at 3.6171043 3.746857 3.7963564 3.4610865 5.0996084 3.6753085 3.5689945 4.2699747 3.5309124 4.3771343 4.1312327 3.5896366
1369675_at 6.398505 6.4990664 6.225391 6.321222 6.674599 6.7021737 6.2962112 6.464807 6.7101245 5.9374704 6.2999682 6.2486496
1369676_at 7.326384 7.1550574 7.385142 7.5901628 7.710939 7.308125 7.023247 7.4303894 7.4367323 7.2234163 7.3548293 7.3190494
1369677_at 3.7139928 3.4271564 3.435298 3.5504522 3.2654078 3.53364 3.4148707 3.511458 3.7337613 3.648386 3.317165 3.384614
1369678_a_at 7.3275948 7.313024 7.3409424 7.1548114 7.629721 7.5965395 7.387917 7.677851 7.357678 7.2244287 7.398823 7.244617
1369679_a_at 9.674454 9.87546 9.932661 9.661387 9.51523 9.696206 9.57367 9.646174 9.490356 9.390018 9.543512 9.550653
1369680_at 5.243036 4.9037137 4.6523905 4.977319 4.9918222 4.9926033 4.9018955 4.801791 5.0146117 4.8539295 5.249689 4.7623315
1369681_at 4.236802 4.308272 4.3043227 4.2894516 4.4910336 4.5007405 4.349731 4.278596 4.273965 4.1579537 4.246868 4.2631397
1369682_at 6.7752876 6.956396 6.621705 6.8914275 6.64343 7.0018187 6.6404223 6.857772 6.849446 7.264955 6.900282 6.406876
1369683_at 7.2350464 6.8931446 6.9928694 6.968005 7.242107 7.399946 6.844811 7.501388 7.207631 6.8842444 7.0445337 7.0428023
1369684_at 5.376445 5.393157 5.272564 5.0435457 5.2893734 5.424988 5.208462 5.1449485 5.229528 4.875207 4.8063254 4.9577627
1369685_at 3.9336553 3.9794126 3.9340866 3.9868906 3.8057575 3.9902673 3.7855809 3.598318 4.1761923 4.052417 3.8708222 4.185401
1369686_at 4.4029217 4.2065716 4.0294886 4.0544043 4.2129173 4.0023484 4.3139753 4.0643854 4.4909844 4.4282317 4.0593386 4.339553
1369687_at 4.19934 4.390501 3.940007 4.197109 4.0952506 4.329106 4.010704 3.862787 3.9594395 3.8123019 3.933215 4.083045
1369688_s_at 4.5720334 5.2205257 5.024131 4.644389 4.4862413 4.841029 4.891733 4.590315 5.0624094 5.651344 4.6785755 5.3129325
1369689_at 6.9391785 6.9982195 6.915703 7.0591254 6.8140783 6.9197936 6.822799 7.0525646 6.860843 7.0870066 6.9229746 7.035187
1369690_at 6.7177386 7.1762133 7.104561 7.113299 7.242617 7.3975844 6.8960633 7.2836323 7.1067924 7.5131674 7.1904063 7.18583
1369691_at 4.0815697 4.4205046 4.235811 4.121255 4.24903 4.089017 4.3618326 3.9140596 4.039852 4.433229 4.3055935 4.2471666
1369692_at 3.9656367 3.9002979 4.034245 3.9383192 3.8596137 3.9123604 4.078371 3.9682987 4.105788 4.011961 4.042647 4.049796
1369693_a_at 5.3867188 5.606832 5.378416 5.6623673 5.737494 5.7919087 6.253546 7.644218 5.619341 4.826303 5.646964 6.712925
1369694_at 3.6194444 3.8694193 3.4305844 3.696608 3.5904593 3.7516656 3.370487 3.746368 3.5027652 3.3332834 3.4149811 3.5241647
1369695_at 4.5426674 4.4531274 3.8675787 4.313852 4.2822876 4.2713943 4.411823 4.508788 4.510867 4.3533845 4.310603 4.1334524
1369696_at 3.5043695 3.5465775 3.5728977 3.888397 3.4478605 3.5782442 3.4971397 3.4506083 3.9907906 3.9827907 3.7168753 3.722842
1369697_at 4.0901456 3.9420614 3.9402652 3.7870152 3.6684914 3.541205 3.8781283 3.773734 3.7491357 3.773093 3.7451763 3.8607879
1369698_at 4.760562 5.1754823 4.6718764 4.9258795 5.1668506 4.936777 5.2760787 5.549737 5.01568 6.7355466 6.9454565 7.621641
1369699_at 4.7345386 4.5757427 4.7528944 4.772216 4.6196537 4.795929 4.7781277 4.4769497 4.7561817 4.873205 4.3957977 4.782708
1369700_at 5.8484573 5.905565 5.8964787 6.0603747 5.9152236 5.924813 5.724031 5.8105254 5.8885317 5.5304174 5.8189383 5.6439056
1369701_at 12.259763 12.512937 12.432375 12.396551 12.474594 12.60403 12.273655 12.351355 12.226879 11.466961 11.823763 11.800774
1369702_at 6.700248 7.142751 6.941103 6.929891 7.147421 6.9514546 7.121052 7.4782405 6.8100643 7.0265274 7.3410835 7.3618245
1369703_at 7.3060546 7.479092 7.3654976 6.926872 7.27578 7.6321993 7.432442 7.3216157 7.6158752 7.6657667 7.3525195 7.616275
1369704_at 6.386628 6.427448 6.3748894 6.5743403 6.254571 6.515741 6.2047167 6.18572 6.244503 6.3115892 6.491109 6.2546573
1369705_at 5.0521617 4.9784527 4.838801 5.0165634 4.995876 5.1077213 4.9891763 5.2114325 5.1572127 4.8501234 5.0255356 5.0525084
1369706_at 3.9133854 3.7384086 3.8362212 3.6284745 3.76307 3.6691456 3.7679555 3.9600487 3.750264 3.6553626 3.9266672 3.748193
1369707_at 4.261911 4.330252 4.3723564 4.5926175 4.119356 4.2302957 4.363325 4.7300663 4.288845 4.4019146 4.721851 4.076988
1369708_a_at 5.734463 5.9104247 6.1959214 6.0269814 5.7618566 5.8679924 5.528778 5.715351 5.77873 5.9247894 5.7297187 6.015013
1369709_at 4.250695 4.348998 4.2201457 4.291442 4.2021546 3.9925816 3.7959585 4.1223435 3.8986912 4.100523 4.070542 4.2373295
1369710_a_at 4.069666 3.8651147 3.9993076 3.6930795 3.6558146 3.5268545 3.7973971 3.8300447 4.125707 4.2202253 3.85324 3.8270273
1369711_at 4.8467693 4.3788843 4.4008794 4.4742475 4.1652327 4.1630907 4.561229 4.3359537 4.590611 4.6963873 4.317582 4.4745893
1369712_at 7.276706 7.5349374 7.2012343 7.3154807 7.713413 7.8457494 7.5363474 7.8301144 7.240726 7.218666 7.6709385 7.5700507
1369713_at 5.706743 5.5983796 5.342328 5.264223 5.446668 5.3564386 5.4969945 5.0695024 5.4664073 5.5236793 5.130163 4.961725
1369714_at 6.9499035 7.103255 7.0491796 7.119709 7.060006 7.207674 7.050412 7.170842 6.961675 7.283279 7.2635517 7.3016605
1369715_at 4.050026 4.032647 3.9989948 4.157118 3.9522116 4.1336217 3.98372 4.037975 4.2218647 3.9508948 3.8887722 3.8537598
1369716_s_at 10.175607 10.1354685 10.114829 10.408564 10.570677 10.1454935 10.936049 10.903335 10.951114 10.906752 10.919088 10.351679
1369717_at 4.328452 4.300909 4.3446894 4.3271384 3.9250724 4.2369924 4.285065 4.321141 4.1314363 4.3464727 4.151228 4.204924
1369718_at 8.89819 8.755148 8.989744 8.293575 8.605298 8.792139 8.448582 8.137411 8.660966 8.286622 8.186184 8.206695
1369719_at 3.2467015 3.3343437 3.1314485 3.3884523 3.2251012 3.1057985 3.1582007 3.2196565 3.286458 3.2073948 3.6357286 3.191322
1369720_at 9.711356 9.703553 9.730987 9.34377 9.486515 9.461788 9.348864 9.275291 9.459621 9.578887 9.539554 9.210382
1369721_at 4.5054436 4.283467 4.5869155 4.753987 4.7400374 4.7397804 4.824197 4.4528093 4.837996 4.843168 4.7416997 4.8593583
1369722_a_at 8.655201 8.581573 8.298491 8.733014 8.35856 8.606948 8.453005 8.64747 8.355441 8.415795 8.151357 8.019239
1369723_at 7.439999 7.6461177 7.303381 7.547353 7.2832932 7.519358 7.305044 7.5298715 7.1993136 7.3309402 7.0165014 7.1515536
1369724_at 5.4861774 5.321279 5.11963 5.222934 5.18928 5.3830924 5.3413453 4.9720116 5.395747 5.2306843 5.3518033 5.2951937
1369725_at 7.6568127 8.019352 7.780032 7.757636 7.9461308 7.764994 7.995668 8.08846 7.830941 7.163679 7.5676465 7.2654004
1369726_at 8.507296 8.480951 8.476545 8.8079195 8.878461 8.760065 9.265115 9.098256 9.196814 9.428416 9.294365 9.306923
1369727_at 13.805136 13.8151045 13.835334 14.033952 14.012901 13.990363 14.077929 14.129503 14.131429 14.037746 14.134709 14.049436
1369728_at 5.34035 5.488785 5.4774637 5.637399 6.24624 6.0174847 6.5017333 6.7777033 6.423905 7.4116716 7.497501 7.237197
1369729_at 8.803158 8.384636 8.92297 8.491449 8.781443 8.633041 8.697193 8.890764 8.552031 8.699835 8.463013 8.6879425
1369730_a_at 4.76101 4.711556 4.3717017 4.5023565 4.525914 4.612747 4.780386 4.245567 4.6671677 4.5721035 4.6352944 4.677372
1369731_at 3.206619 3.4104576 3.5749066 3.3246217 3.3641605 3.653892 3.2680163 3.238135 3.4399264 3.4180758 3.4257827 3.4402404
1369732_a_at 4.2874594 4.5748024 4.7303267 4.8523207 5.1539383 4.4564314 4.5194244 5.156438 4.581079 4.5766783 4.786807 4.4849606
1369733_at 8.645133 8.958632 8.905061 8.543316 8.88428 8.856667 8.753567 8.883791 8.907764 8.924248 8.807648 8.900684
1369734_at 9.224618 9.52095 9.018075 9.180483 9.577823 9.264754 8.741548 9.331982 8.971645 8.66812 8.566303 8.882471
1369735_at 5.758414 6.1077 6.3213353 6.0693164 5.779338 5.960366 5.4455504 5.961079 5.7750893 6.0378733 5.7634444 5.9787416
1369736_at 5.2626686 4.5579414 5.026573 4.852886 4.8181567 5.0198913 4.767981 4.7954435 4.724882 5.038115 4.6223125 4.880284
1369737_at 9.673332 9.682882 9.186163 9.268213 9.867022 9.77361 9.596841 10.061233 9.701004 9.3532715 9.849447 9.181762
1369738_s_at 10.300272 10.055272 9.81995 9.997355 10.071426 10.039403 10.079059 10.156319 10.1249485 9.870733 9.915451 9.546661
1369739_at 3.9352505 3.8215468 4.225546 3.9472709 4.1861653 4.1313252 4.161096 3.941728 3.9885798 4.117478 4.1238127 4.3686743
1369740_at 4.81653 4.5008783 4.9484997 4.7876515 4.4916716 4.664398 4.5880976 4.811177 4.8330517 4.625316 4.8485937 4.651371
1369741_at 5.4680634 5.693359 5.584671 5.2985477 5.3592873 5.1996713 5.4551573 5.618433 5.496504 5.651721 5.559289 5.6259146
1369742_at 4.942613 4.7779226 4.8528976 4.788746 4.630833 4.8899136 5.029806 4.6557436 5.2350025 4.6175156 4.5246677 4.804194
1369743_a_at 8.455624 8.662232 8.630558 8.702361 8.712026 8.644244 7.892468 8.297535 8.338211 8.193839 8.623914 7.769781
1369744_at 4.2564945 4.261098 4.133439 3.8857079 3.7623572 3.6742127 4.2186365 3.9352345 4.333272 4.343897 4.2227287 4.378626
1369745_at 5.9069276 6.0276237 5.7310824 5.8477583 5.9850154 5.727479 5.8543587 5.8563967 5.794529 5.90576 5.853047 5.7897587
1369746_a_at 11.822537 11.984451 12.225341 11.914746 12.02437 11.998016 11.759904 11.853559 11.698194 11.493344 11.772675 11.930481
1369747_at 6.203893 6.2334075 6.9384694 6.027177 5.8959 6.1605353 6.5017333 6.681238 5.972584 6.4517426 6.398647 6.262512
1369748_at 3.5766513 3.460535 3.3237193 3.5843644 3.573479 3.4989338 3.6022 3.5037568 3.2891045 3.7959185 3.5339034 3.5828197
1369749_a_at 3.978274 3.9882631 4.241391 4.0787582 3.4771311 4.1591988 4.163453 4.062744 3.891898 3.9739547 4.1168547 4.0030103
1369750_at 3.960629 3.7763755 3.6032364 3.7167952 3.5728743 3.9252648 3.7702167 3.7307973 3.7993307 3.8055942 3.8608537 3.8169782
1369751_at 3.6885371 4.091593 3.8267686 4.2972345 3.832981 4.119429 4.247369 3.8202753 3.8472955 4.160274 4.012702 4.2415466
1369752_a_at 5.2484264 5.0500236 4.9185286 5.105338 4.8768735 4.929716 4.8617125 4.6241918 4.9078155 4.7668076 4.904937 4.6840816
1369753_at 4.2354145 3.764711 3.9081912 3.8378382 3.8315625 3.7829895 4.007791 4.157615 4.2801657 3.719553 4.141681 3.9122815
1369754_a_at 8.162218 8.615252 8.1773815 8.270388 8.441687 8.424273 8.090368 8.349714 8.260801 7.9199886 8.197685 8.462929
1369755_at 3.84204 3.8559952 3.867392 3.8186543 3.73204 3.751619 3.7823691 3.7422276 3.8531902 3.8111205 3.9435117 4.015481
1369756_a_at 7.2283673 7.7173615 7.797802 7.0444713 6.909211 7.0702815 7.4887905 6.9763165 6.9310184 7.1388 7.2482877 7.4893007
1369757_at 5.7318563 5.778127 5.9925056 5.811801 6.0214496 5.5680275 5.64441 5.8006864 5.6625814 5.954027 5.5873184 5.6565847
1369758_at 8.421914 8.227906 8.247371 8.242426 8.877228 8.462446 8.351783 8.501589 8.238341 8.338465 7.9710026 8.321012
1369759_at 5.495399 4.9151907 5.331961 5.3201094 5.47036 4.723341 4.9135284 4.9630117 5.251207 5.1775336 5.2194624 5.47326
1369760_a_at 4.064183 3.8992372 4.268384 4.1072035 3.8650424 3.8850503 4.036743 4.2282124 4.255827 3.9751194 4.059082 4.0138226
1369761_at 3.9511988 3.94037 3.8690608 3.7287397 3.4757564 3.9568017 4.023155 3.5513206 3.9735775 4.0345993 3.9973662 3.9353156
1369762_at 3.9873724 4.387651 4.2628613 4.374686 3.809254 3.9002075 4.1296096 4.337001 4.3488793 4.0413465 4.129792 3.9718223
1369763_at 3.937144 3.7724807 3.8385317 3.940958 3.6193502 3.8763485 3.9504774 3.7184741 3.9493349 3.947174 3.6885064 3.752162
1369764_at 13.144293 13.222544 13.198871 13.141704 13.15032 13.171103 13.056335 13.20157 13.014779 13.095614 13.214042 13.066631
1369765_at 4.047165 3.639446 3.7584336 4.0590363 3.7070653 3.683425 3.6879463 3.754662 3.590978 3.94126 3.6817398 3.895274
1369766_at 5.402119 5.079547 5.127938 5.465174 4.970114 5.192587 5.2244954 5.538118 5.1673894 5.494026 5.2986193 5.0090547
1369767_a_at 4.0320807 3.6993608 3.496313 3.8255727 3.5277827 3.5595517 3.7047675 3.7922108 3.855734 3.8486292 3.7002451 3.9165149
1369768_at 6.727822 6.4058094 6.348485 6.7192154 7.0566077 6.9994698 7.498627 7.417512 7.4347215 8.534714 8.009556 7.794152
1369769_at 4.7484097 4.70177 4.644314 4.621147 4.8445964 4.7538347 4.485872 4.5454407 4.608357 4.579878 4.9630156 4.485651
1369770_at 3.9220517 3.8158953 3.7503648 4.049477 3.9049475 3.7990956 3.9458346 3.937885 3.917752 4.1508074 3.6984563 3.9028516
1369771_at 5.1697655 5.9801073 5.092758 5.358964 5.495537 6.0158973 5.2324533 5.242955 5.3838563 5.135312 5.3107996 4.5802937
1369772_at 6.6968846 6.892652 7.0031776 6.792121 6.704835 6.4482365 6.7287955 6.7490816 6.59747 7.062536 6.498535 6.743965
1369773_at 4.009138 3.8084464 3.7506292 3.762977 3.5062726 3.5886323 3.8132017 3.7617004 3.7315636 3.7265403 3.9057653 4.0756674
1369774_at 4.576878 4.72127 4.26471 4.428438 4.0785704 4.05433 4.042375 4.1261034 4.48413 4.570952 4.2864504 4.444779
1369775_at 8.429362 8.373226 8.441994 8.410929 8.637459 8.541108 8.753567 8.679687 8.599982 8.89006 8.823736 8.894077
1369776_a_at 6.593613 6.3153205 6.274401 6.439523 6.463928 6.2710786 6.374719 6.257657 6.581705 6.2585635 6.1930776 6.212255
1369777_a_at 7.4673877 7.0967016 7.7151656 6.925627 7.6579986 7.265415 7.5796337 7.3237734 6.820902 7.283173 7.246609 7.4809084
1369778_at 3.9895067 3.6993608 3.7689261 3.9005525 3.7794657 3.8133671 3.7056925 3.8226762 3.8588827 3.8154526 3.853884 3.7508268
1369779_at 6.0051813 5.8525987 5.915039 5.8599615 5.655996 6.054011 5.689194 5.658435 5.428093 5.0439153 5.743231 5.6633835
1369780_at 5.8394537 6.1206465 6.342707 6.1040745 5.9313293 5.753491 6.1805053 6.0411243 5.8510094 6.3063602 6.303117 6.205945
1369781_at 3.9880664 3.403782 3.7319155 3.868593 3.749132 3.8324013 3.5569792 3.7984896 3.588543 3.7076983 3.337319 3.8173203
1369782_a_at 5.8717723 5.747095 5.8894033 5.7288094 5.7572346 5.8722534 5.830339 5.7944503 5.7006035 6.055626 5.633565 5.814191
1369783_a_at 5.0435266 5.2634163 5.166173 5.272107 4.7536564 4.285717 5.271465 4.988529 5.247521 6.5706606 6.474367 6.665602
1369784_at 3.7106314 3.8942928 3.6662784 3.6245341 3.5162995 3.8388362 3.8440688 3.5105996 3.8390741 3.792957 3.6769338 3.8625243
1369785_at 8.480004 8.148727 7.942858 8.46718 8.44589 8.5864525 8.505219 8.794678 8.472229 8.816642 8.816764 8.8791895
1369786_at 5.4245834 5.215262 5.740838 5.4699063 5.141486 4.888303 5.6285496 4.7791853 5.423431 5.58862 4.923335 5.3909593
1369787_at 3.8168197 3.7711535 3.9025505 3.933562 3.5310814 3.5372002 3.8078978 3.7426217 3.7727191 4.076105 3.8077128 4.037369
1369788_s_at 9.073197 9.054136 7.899891 8.87678 7.9372787 8.029757 9.073366 8.611406 7.599394 8.455744 9.044071 8.715466
1369789_at 3.449773 3.3839567 3.4085784 3.4599748 3.5932026 3.2360091 3.3058891 3.3746006 3.392366 3.555123 3.3627894 3.1252086
1369790_at 11.57732 11.734257 10.747764 11.84848 11.592271 11.384372 11.695567 12.008028 11.50214 10.934462 11.93562 11.562915
1369791_at 8.120842 8.357494 8.247843 8.165798 8.472084 8.271384 7.842252 8.11379 7.8707614 7.2766604 7.482787 7.386571
1369792_at 6.135073 5.8505616 6.2432117 6.1814404 6.1193566 5.7694063 6.0771756 5.823835 5.95993 6.024593 5.726881 5.8712454
1369793_a_at 3.9977407 3.8123322 3.9807692 3.7715492 4.09809 4.210905 3.4893427 3.971205 3.6864917 3.8895214 4.0042562 3.7741122
1369794_a_at 4.820446 4.8790917 4.935606 4.8267727 4.7027626 4.684314 5.2591796 4.7144527 5.408043 5.278914 4.645557 4.695469
1369795_at 4.5811367 4.3302526 4.403061 4.402688 4.580473 4.3777475 4.4563675 4.4505873 4.401402 4.516276 4.538374 4.3161354
1369796_at 4.383524 4.0364747 4.163758 4.4220157 4.072276 4.396833 4.2668676 4.534366 4.417432 4.3701563 4.1889086 4.191527
1369797_at 4.536435 4.3448353 4.0333977 4.038683 3.8869176 4.017121 4.485487 3.9721909 4.1153584 4.421659 3.9303544 4.095646
1369798_at 4.412303 4.3486643 4.431163 4.544281 4.3190107 4.487731 4.350087 4.2650704 4.3515863 4.608918 4.4934483 4.7921257
1369799_at 10.61147 10.5887985 10.543177 10.598134 10.478465 10.5398245 10.105227 10.070088 10.152535 9.300826 9.660977 9.456489
1369800_at 4.0240517 4.2704263 4.000781 3.8460999 3.903368 3.9976451 3.6203308 3.784305 3.8637846 3.9255316 4.1073256 3.9133377
1369801_at 4.46713 3.993953 4.4561524 4.4345255 4.2634478 4.4829063 4.1200404 4.088814 4.337228 3.8839853 4.0448837 4.472077
1369802_at 3.9288206 3.9653769 4.09964 4.167781 3.6628098 3.7014587 4.138627 3.9382186 3.6892 3.9498472 3.70827 3.7746825
1369803_at 4.6714025 4.684726 4.3378353 4.443014 4.505124 4.4557385 4.430265 4.195115 4.709082 4.365622 4.163023 4.086857
1369804_a_at 4.3947687 4.623902 4.3960686 4.801306 4.7031317 5.0914564 5.209893 5.593341 5.2903085 6.233745 5.565556 5.3599505
1369805_at 3.8916748 4.0899477 3.728249 3.9626822 3.7872882 3.7770958 4.005066 3.864675 3.835421 4.2525663 3.7161584 3.9983654
1369806_at 5.654789 5.1424313 5.6421843 5.0470695 5.1893425 5.310921 5.320397 5.50307 5.6820135 5.655881 5.405698 5.544959
1369807_at 4.497586 4.361251 4.1652894 4.324608 4.1177487 4.450654 4.2465906 4.388287 4.437271 4.517449 4.281191 4.5584407
1369808_at 4.3739133 4.345954 4.3061914 4.369062 3.9815943 3.9844232 4.493326 4.0572157 4.251562 4.148546 4.248022 4.064809
1369809_at 4.830184 4.92773 4.722245 4.9685574 4.5889874 4.588846 5.0079775 4.7480955 5.1200976 4.6911993 4.535812 4.939897
1369810_at 6.3924236 6.246625 6.7150164 6.515617 7.0135813 6.4836984 6.3164845 6.6710005 6.254919 6.587027 6.6115904 6.4123554
1369811_at 4.652975 4.406539 4.4849215 4.790146 4.5147734 4.513583 4.497079 4.536191 4.7636676 4.5361433 4.4302235 4.5806293
1369812_at 5.478054 5.2666225 5.421839 5.450782 5.383977 5.477005 5.238654 5.2768784 5.449449 5.5222163 5.459493 5.3574443
1369813_at 7.6021285 7.439524 6.9900465 7.2918134 7.260103 7.23703 7.3461466 7.1485 7.1919827 7.318374 7.144919 7.199964
1369814_at 4.7295647 4.575135 4.4394417 4.2756414 4.6758404 4.366577 4.5067377 4.345204 4.3541126 4.848934 4.3153796 4.2264204
1369815_at 4.9987726 5.1344643 5.2820535 5.3589635 5.489532 5.444304 5.3208365 5.8349385 5.1384296 5.728057 4.9720945 5.481798
1369816_at 5.0558815 4.9811916 4.907485 4.42712 5.053857 4.9029207 5.0691514 4.659828 5.029456 4.3658347 4.672731 4.611645
1369817_at 4.2056785 4.2280846 4.092127 4.082287 4.1851625 4.0758796 4.069455 4.6443563 4.325712 4.5972643 4.5977154 4.5673394
1369818_at 4.940423 4.564052 4.8341084 4.692644 4.5126996 4.739563 5.034861 4.6377554 4.773135 4.8638606 4.5744257 4.767301
1369819_at 4.6686335 4.9367867 4.8175006 4.764757 4.5855837 4.686922 4.3871 4.5537944 4.693817 4.5826488 4.7209797 4.5208683
1369820_at 3.8445358 4.1858807 4.2825184 3.871732 3.8504484 3.7829375 4.1652994 4.090519 4.3653545 3.749185 3.540158 3.7606163
1369821_a_at 5.5017614 5.383334 5.2452602 5.6240406 5.3313503 5.7145767 5.483796 5.191864 5.587158 5.5238094 5.1938553 5.171012
1369822_at 4.1608353 4.5032873 4.465142 4.2439404 4.1276326 4.092199 4.1718817 4.3421717 3.9393382 4.172119 4.0619354 4.50216
1369823_at 4.650384 4.188983 4.4457664 4.5886254 4.2709284 4.4266796 4.5346327 4.493306 4.7088366 4.2644405 4.450864 4.437873
1369824_at 5.177474 4.6703463 4.5625114 4.8916864 4.933508 4.8970356 4.735943 4.788886 4.657798 4.7641726 4.432971 4.694847
1369825_at 4.3910995 4.6468945 4.495212 4.320673 4.1657743 4.5641975 4.431552 3.8204968 4.37928 4.9417453 4.5177674 4.4927406
1369826_at 6.2157702 6.2749863 6.0862246 5.9518385 6.089305 5.9149847 5.7977867 6.3404684 6.254919 6.4018025 6.392115 6.59049
1369827_at 5.4259834 4.895336 5.1523933 5.030836 5.295763 5.3654118 4.9290266 4.950878 4.8620358 5.226516 5.0243473 5.3125095
1369828_at 5.5478973 5.2069025 5.4925165 5.415146 5.306987 5.3191214 5.4573946 5.3381524 5.2204533 5.3312893 5.060314 5.28959
1369829_at 4.631048 4.478985 4.32113 4.347189 4.404208 4.435794 4.4866147 4.092371 4.523775 4.488188 4.410335 4.6370316
1369830_at 4.6912775 4.6109095 4.480325 4.4825544 4.739374 4.65762 4.583227 4.6343594 4.531398 4.731501 4.400293 4.6108627
1369831_at 5.4559565 5.198556 5.117625 4.962099 5.107976 5.2663937 5.4012184 5.1082106 5.1817408 5.3529806 5.2002554 5.428295
1369832_at 5.5225234 5.2786 5.2187924 5.52338 4.9000316 5.1883826 5.620424 5.0698724 5.580434 5.180937 5.2872744 4.906678
1369833_at 4.1670337 3.5465775 4.2143593 3.9068701 4.0001826 3.770798 4.0553656 3.92765 3.8373017 4.2655344 4.297642 4.0419097
1369834_at 7.6434903 7.8351746 8.04995 7.21785 7.216809 7.169587 6.8992896 6.5023394 6.470079 5.8411975 6.4174285 5.5948324
1369835_at 6.4066405 6.0217605 6.0437813 5.9936523 5.8865595 5.8285713 6.079561 5.948898 6.142683 6.0847516 5.855643 6.0919194
1369836_at 5.516185 6.6384606 6.1152987 7.190784 8.1561775 6.8345814 8.259321 8.27042 8.262905 9.487232 9.881784 5.5962033
1369837_at 12.334434 12.294187 12.247543 12.197807 12.114368 12.218232 11.97288 12.111185 12.060703 11.763433 11.813401 11.611147
1369838_at 4.2390156 4.0248957 3.9131136 4.0619326 4.057423 3.95848 3.9220443 3.8785298 3.999001 4.3107605 4.135598 3.9207087
1369839_at 4.34529 4.2029037 4.5911922 4.5220747 4.034594 4.406083 4.3161163 4.6083384 4.319259 4.20113 4.108205 4.443329
1369840_at 9.604895 9.714795 9.995011 8.710061 9.666363 9.246775 8.58083 8.036579 7.584612 7.774515 7.323539 8.691119
1369841_at 3.6138935 4.1945114 3.4560537 3.715048 3.4927056 3.4516525 3.986566 3.5238006 3.999001 3.7094555 3.5558183 3.8476238
1369842_at 3.9657888 4.0703964 3.9104807 3.6204457 3.477434 3.612871 3.738752 3.995564 3.905364 3.953141 4.0987606 3.8861427
1369843_at 3.9060633 4.1000295 3.93727 4.062711 4.029414 4.060567 4.3055797 3.8210173 4.24819 4.562866 4.075982 4.0877314
1369844_at 3.7305772 3.9717321 3.7988067 3.911212 3.8047307 3.6003354 3.8274677 3.9274697 3.9382458 4.161048 3.8691323 4.023697
1369845_at 5.080945 5.4050727 5.428531 5.374816 5.047425 5.4678273 5.447377 4.9001985 5.159091 5.290264 4.8771133 5.1491885
1369846_at 3.583739 3.573848 3.6558154 3.6651115 3.636976 3.3035755 3.6044254 3.4350567 3.7599297 3.8872285 3.6059718 3.4802818
1369847_at 5.171112 5.042765 4.98032 5.26081 4.985267 5.0048647 5.2780557 5.062231 5.366533 5.087539 5.2508965 5.2997
1369848_at 3.5857337 3.5026672 3.439487 3.7723193 3.4565141 3.4971774 3.463721 3.401935 3.4796631 3.533735 3.5083442 3.3988347
1369849_at 5.234141 5.203031 5.196928 5.463337 5.1897087 5.59111 4.869419 5.3508153 5.029915 4.976863 4.6674657 4.936063
1369850_at 5.4307175 5.196266 5.654415 4.753987 5.5457335 5.223558 4.997403 5.4969835 5.094941 4.544636 4.535812 4.509753
1369851_at 7.279104 7.1777096 7.3131323 7.2797537 7.0494704 7.1411557 7.3133454 7.052202 7.2373676 6.974629 6.94649 7.193454
1369852_at 11.970729 12.123035 11.871027 11.781186 11.670495 11.7163515 11.400628 11.389773 11.159932 10.707429 10.863181 10.786245
1369853_at 4.5034914 4.759804 4.569709 4.449137 4.7584333 4.635634 4.9047747 4.6726017 4.671997 4.464074 4.7160788 4.527551
1369854_a_at 8.630939 8.791324 9.192825 8.876269 8.658928 8.699611 8.457854 8.5380745 8.586936 8.468336 8.267937 8.5658455
1369855_at 3.782361 3.6250863 3.7918239 3.7356606 3.7824185 3.7762918 4.2018633 3.676327 3.6388814 4.170267 3.5257323 3.9654632
1369856_at 4.7461586 4.2218657 4.3563976 4.5089207 4.3234987 4.4520483 4.50048 3.9704466 4.5040736 4.547807 4.1248684 4.2923183
1369857_a_at 6.0894814 5.4569373 5.7531924 5.53612 5.4246893 5.2560916 5.6396737 5.2194495 5.7998357 5.301081 5.386436 5.4076796
1369858_at 4.487823 3.9597533 3.9175723 4.1577377 4.0235157 4.534646 3.5228245 4.1275873 4.341795 4.061291 3.9225845 4.155491
1369859_at 4.118764 4.481463 4.4023213 4.0688114 4.402094 4.668519 4.6201897 4.5106874 4.2100625 4.34857 4.1102715 4.7587442
1369860_a_at 4.710044 4.6332955 4.3817496 4.4954596 4.699665 4.772827 4.5478134 4.449173 4.4256907 4.7276707 4.5524364 4.617819
1369861_at 4.1761084 4.319857 4.431607 4.377252 4.0488815 4.26939 4.19213 4.080344 4.2230406 3.9414606 4.2782955 4.150852
1369862_at 4.4148808 4.420613 4.528917 4.3245068 4.1179733 4.2426066 4.181977 4.377361 4.458093 4.313289 4.29697 4.360285
1369863_at 9.199811 9.171315 9.800707 9.651341 10.39463 10.212712 10.676341 11.00108 11.053226 11.542772 11.269902 11.318296
1369864_a_at 10.429828 10.595346 9.930297 10.675161 10.7970915 10.5679245 9.921379 10.512538 10.147406 7.117997 8.949105 6.4010262
1369865_at 4.1403923 4.083791 4.19739 4.3713655 3.9235818 3.9190521 3.957443 4.3700895 4.1850643 4.397887 4.05423 4.1054897
1369866_at 4.683095 4.9867635 4.924766 4.7912207 4.70793 4.624464 4.622165 4.9587555 4.6244507 4.474284 4.321472 4.7426248
1369867_at 5.2712865 5.128043 5.245125 5.431056 4.996699 5.5885653 5.188049 5.3097525 5.2070103 5.325673 5.916793 4.573444
1369868_at 10.081564 9.741529 9.970075 9.958156 10.068249 9.818627 9.517857 9.439904 9.503759 9.272773 9.406981 9.576798
1369869_at 4.077848 3.684801 3.7091537 3.76575 3.7101524 3.5782075 3.9653716 3.4271364 3.5636168 3.789586 3.834109 3.7094903
1369870_at 7.1614275 7.192915 7.0652866 6.892256 7.0697713 7.327148 6.9997177 7.14513 6.58731 6.830476 6.6685076 6.8634057
1369871_at 3.7381618 3.5422683 3.6438913 3.5759554 3.7721987 3.5585525 3.4076817 3.4838367 3.5854557 3.4528573 3.487431 3.5599847
1369872_a_at 4.4214125 4.519365 4.4682016 4.233796 3.9687746 4.0575113 4.2275996 4.1819873 4.290966 4.158882 4.240329 4.336806
1369873_at 4.440819 4.1147118 4.3068657 4.481262 4.231532 4.3271837 4.207156 4.1441965 4.2745004 4.557091 4.251932 4.4535675
1369874_at 4.63504 4.4125648 4.481948 4.6447453 4.186538 4.489901 4.7112393 4.2012115 4.7372828 4.4396505 4.4734845 4.1705074
1369875_at 5.000696 4.5555067 5.0033617 5.008031 4.684286 4.718192 4.809417 4.4640646 4.5345383 4.963352 4.566688 4.694989
1369876_at 3.9616575 3.8289025 3.7955556 3.6749635 3.7746115 3.9077375 3.82107 3.943825 4.0240803 3.5104141 3.9967477 3.8686078
1369877_at 4.5064325 4.64187 4.6673293 5.017251 4.800272 4.809082 5.1145163 4.920682 4.4197226 5.151914 4.478329 4.6096954
1369878_at 3.9717438 3.9096153 3.868639 4.100289 4.035114 3.4563413 3.9577937 3.8736515 3.9050133 4.1412854 3.7685018 4.00045
1369879_a_at 12.785629 12.772274 12.776439 12.747623 12.750282 12.752039 12.613411 12.660905 12.589218 12.483264 12.455125 12.449195
1369880_at 4.0808873 4.501116 4.2852783 4.3489413 4.189488 4.1336856 4.2910943 3.896595 4.3256736 4.230895 4.0576506 4.088786
1369881_at 4.1109743 4.129677 4.301551 4.3138523 4.1862335 4.112141 3.9929607 4.0195227 4.514659 3.999614 4.0308876 3.9942932
1369882_at 4.557835 4.5397677 4.4982996 4.9649825 4.3144913 4.337108 4.8086605 4.3213687 4.566835 4.9277716 4.475601 4.475413
1369883_at 3.643938 3.660282 3.3267627 3.360303 3.4459531 3.4270852 3.3601744 3.3378675 3.3550363 3.3620586 3.2892861 3.2957265
1369884_at 4.9928956 5.164812 4.560786 4.8072176 4.7631564 4.9732585 4.7153807 4.758081 4.9925046 5.198021 5.180093 4.887435
1369885_at 5.0994196 5.016738 4.9382586 4.906246 4.791257 4.6423955 4.924347 4.7622256 4.81369 4.9949837 4.5506063 4.9887524
1369886_a_at 5.988835 6.0058775 5.942866 5.28493 5.651035 5.5639677 5.1318593 5.1678886 5.0439487 5.3479166 4.730094 5.221368
1369887_at 4.8845854 4.620534 4.7239094 4.5667973 4.696952 4.699667 4.67554 4.626417 5.0228972 4.5761375 4.685377 4.6348276
1369888_at 4.467426 3.8302975 4.2450686 3.8130102 4.119545 4.2180867 4.2761517 4.1781754 4.451999 3.9877224 4.2432985 4.1853786
1369889_at 3.9275124 3.9712884 4.072857 4.005092 3.701763 3.9790497 3.9770684 4.0138917 3.9518394 4.0786 4.0243025 4.193986
1369890_at 3.0805264 3.02158 3.0034645 3.2234447 3.2285244 3.119853 3.0257094 3.115486 3.1218135 3.024937 3.0944164 3.2031763
1369891_at 5.178171 5.0979605 4.7987256 4.858072 4.591817 5.0363717 4.803378 4.6026053 4.995112 5.03733 4.8470306 4.711594
1369892_at 3.7463732 3.7975118 3.814665 3.7417762 3.6029701 3.751619 3.8356347 3.667174 3.7710638 3.6399362 3.6878982 3.6954787
1369893_at 4.655222 4.756162 4.6890783 4.7356625 4.6563463 4.862748 4.357423 4.7347364 4.4330344 4.7142105 4.6944213 4.5575614
1369894_at 3.395173 3.3231575 3.2432275 3.3329563 3.445091 3.2778118 3.217928 3.2479265 3.3213317 3.2780294 3.377247 3.126626
1369895_s_at 6.3383703 5.9365845 6.463853 6.1070037 5.9521675 5.6022997 6.087015 6.16264 6.023112 5.9439006 5.9626274 6.0701346
1369896_s_at 7.1584387 7.6740828 7.345118 8.009834 7.974224 8.011812 8.162669 8.152519 8.216026 8.618706 8.316263 8.267934
1369897_s_at 12.2844515 12.390743 12.327815 12.2466755 12.256912 12.393179 12.275457 12.269472 12.073433 12.189632 11.977645 12.192676
1369898_a_at 4.417056 4.3095317 4.4888053 4.8079233 4.6240916 4.2615056 4.491435 4.785913 4.654326 4.5519066 4.6189036 4.8532786
1369899_s_at 5.663078 6.194198 5.734233 6.162518 6.556222 6.0217223 5.779034 6.449868 6.223727 6.397725 6.285312 5.6154246
1369900_at 4.1910357 3.9709508 4.033859 3.8980594 3.7541263 4.1132 3.9107523 4.013936 4.171277 4.263259 4.1042953 4.2192492
1369901_at 4.327899 4.671903 4.295449 4.242296 4.2742653 4.272103 4.702964 4.235242 4.343502 4.4279313 4.1143894 4.1291857
1369902_at 7.502566 7.8439217 7.1242685 7.243762 7.0152874 7.3418 6.2881403 6.5779753 6.060632 6.018073 5.6349716 5.965697
1369903_at 4.2407503 3.9542112 4.1303144 4.2060533 4.178302 4.0942802 3.9800472 3.9650228 4.0560117 3.7845433 4.093729 3.9192953
1369904_at 4.536912 4.5757422 4.359741 4.8089457 4.45024 4.6084347 4.6224837 4.320916 4.7038918 4.4728546 4.462167 4.5277042
1369905_at 3.573768 3.739174 3.642296 3.5678663 3.4733498 3.4536366 3.3257146 3.4629297 3.419275 3.9744873 3.4396038 3.5081127
1369906_s_at 11.894483 11.84455 11.812772 11.923409 12.073265 11.953156 11.9728365 12.109051 11.989383 12.020235 12.135503 12.186934
1369907_at 5.734463 5.6176224 5.434962 5.479163 5.5281997 5.34515 5.681444 5.2096167 5.461042 5.497253 5.4719644 5.2885947
1369908_at 3.8525639 3.7304842 3.7800336 3.8041878 3.636546 3.85182 3.889406 3.6742854 4.146305 3.9010148 3.6010363 3.996294
1369909_s_at 11.083654 11.147745 10.928661 11.11719 11.037749 11.342008 11.205653 11.267361 11.216691 11.399723 11.252206 11.315633
1369910_at 3.941841 3.6635551 3.791673 3.9542396 3.7393734 3.853705 3.749967 3.779966 3.8511345 4.0729322 3.709783 3.87426
1369911_at 4.8859577 4.733212 4.8683467 4.7934394 4.792344 4.46615 4.8064137 4.7219257 4.709082 4.718935 4.6926126 4.531865
1369912_at 6.494494 6.43207 6.296809 6.2927976 6.154436 6.130012 5.90773 6.3010764 6.052089 6.4412227 6.1891584 6.3817363
1369913_at 3.8982275 4.3786974 4.0022483 4.220081 4.462719 3.9584792 4.4681063 4.494054 4.4150686 4.150346 4.7178087 4.180681
1369914_at 3.7615993 3.7793381 4.11462 3.9606795 3.8940907 3.9744837 3.8192434 3.6072226 3.794042 3.7519412 3.6696188 3.6755674
1369915_at 6.968711 7.0757275 6.6161237 7.0110164 6.7174716 6.7315273 6.8725815 6.489501 6.7380214 6.937959 6.9154563 6.9532676
1369916_at 5.1667137 5.0839257 5.2774477 5.085452 4.8372746 5.1137877 5.135462 5.132157 4.7878213 5.1357207 5.272474 4.881673
1369917_at 5.189606 4.7984953 4.912579 5.1363254 5.1124043 5.2410784 5.2695007 4.8985724 5.066981 4.987429 4.8206882 5.032209
1369918_at 3.9227426 3.8561823 3.8468986 3.9788182 3.6951604 4.1465573 3.7156227 3.706638 3.9059067 3.8326912 3.4889026 3.9554448
1369919_at 4.959416 4.9339647 4.7505703 4.79093 5.0559816 4.743442 4.811363 4.364407 4.770012 4.625316 4.8620143 4.6575694
1369920_at 4.4918804 4.251607 4.479065 4.729279 4.445059 4.3816233 4.660309 4.7380447 4.797469 5.0182505 4.744336 4.8650746
1369921_at 7.0388293 6.6781545 6.5313654 7.961835 7.213096 8.191524 8.444817 9.618265 7.6777277 10.045746 10.602354 10.122704
1369922_at 8.519444 8.671526 8.523745 8.489101 8.416871 8.620861 8.2383375 8.194166 8.223385 8.173221 8.053354 8.38319
1369923_at 6.0781903 5.7204685 5.9210463 5.5759134 5.735513 5.558251 5.6781015 6.5923605 6.6042266 6.725048 6.7071347 5.6844606
1369924_at 6.337122 6.1837306 6.342895 6.4032197 6.0041766 6.212338 5.989424 5.9811416 6.257936 6.462968 5.8879576 5.7414145
1369925_at 3.8076794 4.0750237 3.836497 3.843931 3.6715665 4.051301 3.8437972 3.6975994 3.8091443 3.8580418 3.818199 4.089077
1369926_at 7.3109612 7.329311 7.537596 7.7464056 7.2881436 7.428056 7.4537687 7.131753 7.3838673 7.0585093 7.1804976 7.3120866
1369927_at 11.07213 11.310502 11.31408 11.348985 11.3300295 11.4799795 11.482683 11.526308 11.5602455 11.544971 11.53934 11.576073
1369928_at 3.585251 3.7193475 3.758516 3.6843324 3.612757 3.751619 3.7449098 3.7426217 3.8922098 3.7292533 3.7617157 3.54856
1369929_at 11.196556 11.503836 11.509786 11.452889 11.338896 11.232043 11.11181 11.1958685 11.182625 11.31094 11.177146 11.228377
1369930_at 11.925363 11.843152 11.959815 11.928885 11.900695 11.911468 12.04462 12.087638 12.107285 12.388767 12.296574 12.245324
1369931_at 7.1338825 6.926077 7.1242685 6.87827 7.0511413 7.169587 6.7615685 6.871756 6.6117635 6.828018 6.4430633 7.1088176
1369932_a_at 10.187236 10.389384 10.01992 10.39268 10.292076 10.361558 10.17246 10.196196 10.163123 10.321115 10.306828 10.179929
1369933_at 11.044269 11.136963 10.994767 11.22841 11.215293 11.298902 11.48072 11.585647 11.455515 12.063093 11.954645 11.89844
1369934_at 11.983476 11.989294 11.878806 11.966176 11.960502 11.890936 11.669551 11.678658 11.733995 11.725422 11.654978 11.666628
1369935_at 7.8319454 8.03248 7.862474 7.562074 7.6849794 7.9468503 7.6231055 7.7033525 7.4190226 7.2036557 7.3906484 7.4013247
1369936_at 10.6831255 10.714947 10.605904 10.636461 10.575487 10.621867 10.526299 10.6986475 10.82916 10.612559 10.512433 10.432321
1369937_at 10.742154 10.781144 10.800855 10.816535 10.762728 10.638576 10.636015 10.703243 10.8055725 10.528467 10.534151 10.41312
1369938_at 7.6429296 7.210024 7.239124 7.2844725 7.3349376 7.4613976 7.224185 7.387485 7.4100814 7.748209 7.5845823 7.8025713
1369939_at 11.9624405 12.222009 11.858643 11.959713 11.972154 11.982236 12.174619 12.129227 12.147389 12.392628 12.483288 12.259359
1369940_at 10.240343 10.520287 10.43517 10.320049 10.389617 10.201509 10.2321 10.343361 10.343732 10.648102 10.399534 10.401112
1369941_at 10.761916 10.49747 10.589248 10.692567 10.480958 10.450867 10.2500725 10.354729 10.357672 10.22928 10.257251 10.498569
1369942_at 9.037416 9.13968 9.048499 9.037588 8.9624815 9.148372 9.168171 9.18708 8.952071 9.004372 9.101518 8.953115
1369943_at 10.244086 10.156247 10.087576 10.137456 10.112427 10.14371 10.249222 10.2377205 10.209474 10.498899 10.089271 10.140264
1369944_at 8.643017 8.447352 8.58335 8.671778 8.559352 8.746711 8.725052 8.72018 8.396038 8.515198 8.264563 8.497157
1369945_at 4.9798923 4.3553915 4.5138474 5.178822 4.6497087 4.5307736 4.9036164 4.527466 5.159091 4.3627734 4.587104 4.477183
1369946_at 6.5253944 6.740084 6.440601 6.4686484 7.0236354 6.5442953 6.379601 6.764434 6.337609 6.464062 6.9015074 6.323992
1369947_at 5.8945713 5.394847 5.785723 5.493531 5.766558 5.3966007 5.89362 5.5638714 5.671784 5.1724925 5.338454 5.4079256
1369948_at 7.5808134 7.573927 7.492267 7.4955235 7.3853087 7.1917467 7.9716444 7.6493173 8.167681 8.116526 8.14228 8.0464525
1369949_at 7.03467 7.1031423 6.807929 6.971219 6.9571686 7.0526595 6.926356 6.859213 6.482771 6.642637 6.9547124 6.810857
1369950_at 9.344309 9.450718 9.543085 9.353454 9.637772 9.585584 9.556602 9.6290455 9.629035 9.666273 9.684805 9.752961
1369951_at 4.0354385 4.0790887 4.2190237 3.8285234 3.9782696 4.064017 3.863427 3.6544676 3.8598864 3.8911948 3.8605194 3.8646588
1369952_at 12.084009 12.2332 12.036332 12.244992 12.134785 12.111475 12.093689 12.061957 12.102814 12.238154 12.039479 12.251283
1369953_a_at 4.666204 4.7026772 4.5952053 4.4033813 4.4882154 4.05851 4.1776414 4.35042 4.205688 4.496387 4.7971497 4.543072
1369954_at 12.827118 12.860138 12.972867 12.878958 12.9173765 13.008521 12.930416 12.840864 12.982174 13.107825 13.071895 13.0269
1369955_at 6.0318937 5.9945025 6.0605235 5.9846287 5.9111524 6.31493 6.1781898 5.7652326 5.8996596 5.776708 5.899714 6.0755143
1369956_at 9.458561 9.399326 9.332013 9.33655 9.409846 9.428435 9.05719 9.293999 9.176999 9.163571 9.145595 9.1501665
1369957_at 5.701276 5.646281 5.7409325 5.54686 6.155489 5.882377 6.127861 6.268498 5.89963 6.386974 5.9077907 6.0167646
1369958_at 8.178083 8.509369 7.9806542 8.18658 8.279816 8.414616 8.076757 8.192947 7.598958 8.151163 8.294691 8.530661
1369959_at 12.469172 12.332007 12.233853 12.388236 12.21169 12.477359 12.272493 12.21025 11.958257 12.314929 11.985334 11.831682
1369960_at 10.175971 10.158003 10.199755 10.036456 9.872467 10.026008 9.738291 9.771619 9.592209 8.651744 8.876222 8.660096
1369961_at 8.913272 9.002839 9.125383 8.761533 9.018748 9.121093 9.001254 9.247616 9.334327 9.291719 9.252541 9.228717
1369962_at 8.341971 8.598999 8.434549 8.447642 8.6309805 8.72312 8.744358 8.899277 8.95395 9.307932 9.125188 9.086388
1369963_at 5.420801 5.387267 5.1162434 5.705904 5.6391726 5.3599396 5.4577236 5.5857735 5.13416 5.5661 5.648746 6.0115495
1369964_at 6.853511 6.8906007 6.9353127 7.16276 6.8865285 7.1565013 6.886792 6.9616375 6.465891 7.206887 6.283931 6.64803
1369965_at 8.134063 7.8590903 7.878369 7.2604246 8.094288 7.7547956 8.221952 7.6293497 7.856075 8.536301 8.3402 8.018139
1369966_a_at 12.201234 12.201823 12.200727 12.4303665 12.370313 12.353376 12.263654 12.360161 12.308866 12.531732 12.499615 12.605884
1369967_at 8.696579 8.960874 8.922243 8.841463 8.9309 8.670665 8.903717 8.883236 8.907026 8.735294 8.694185 8.853268
1369968_at 5.707399 6.382151 6.029825 6.0776186 6.078589 5.688121 5.954142 5.919185 5.941434 5.9616904 5.853807 5.959291
1369969_at 9.329959 9.421536 9.351115 9.487518 9.5498 9.395468 9.828226 9.670014 9.742724 9.656882 9.912093 9.830048
1369970_at 10.414682 10.639949 10.477494 10.644501 10.550281 10.542822 10.51482 10.424319 10.519681 10.516589 10.742375 10.5584345
1369971_a_at 8.901419 9.084518 8.6896925 9.094569 8.946831 8.993926 9.02792 9.263486 8.764509 8.750731 8.822536 8.511646
1369972_at 6.2832017 6.616842 7.1285906 6.1725187 6.2918878 6.6396 6.1064296 6.6243844 5.968961 6.9546714 6.439044 6.7611637
1369973_at 11.666684 11.245372 11.432559 11.424264 11.4195795 11.38538 11.463426 11.65385 11.59042 11.998691 11.919563 11.344591
1369974_at 6.8540893 7.1651864 6.8952947 6.7937427 6.8709702 6.798666 6.784239 6.616307 6.7479973 6.791598 6.8773494 6.6570444
1369975_at 8.763946 8.738546 8.840792 8.696424 8.832265 8.7339115 8.895445 8.849478 8.734062 8.899315 8.800174 9.021399
1369976_at 10.063815 10.4050255 10.2361965 10.390516 10.23841 10.184514 10.466313 10.546951 10.299114 10.432382 10.496646 10.305329
1369977_at 4.5559497 4.093141 4.0377235 4.1873355 4.3917284 4.1657515 4.0624 4.239403 4.0568175 4.093623 3.878625 4.2023573
1369978_at 7.4479823 7.7060733 7.522153 7.6395717 7.7167196 7.59965 7.883856 8.039897 7.6261578 7.9401336 8.040331 8.055033
1369979_at 8.341915 8.758057 8.885782 8.892115 9.044701 8.794355 8.741823 8.939667 8.856337 8.79362 8.782345 9.023069
1369980_s_at 9.331005 9.288981 9.348882 9.393339 9.332357 9.473629 9.404591 9.5108385 9.32058 9.342623 9.342593 9.517262
1369981_at 8.573637 8.8004465 8.762932 8.200768 8.689976 8.592375 8.2351885 8.23111 8.275271 8.456224 8.351501 8.365933
1369982_at 9.685801 10.034472 9.807194 9.526663 9.546446 9.300426 9.273462 9.690248 9.525252 9.545608 9.404596 9.18148
1369983_at 7.8523893 8.068469 8.268122 8.102492 8.2977915 8.29564 8.134503 8.372413 7.6655874 7.851341 7.7929296 8.325608
1369984_at 9.488069 9.657294 9.406097 9.32994 9.55301 9.483103 9.470396 9.771421 9.321345 9.955845 9.776652 9.925587
1369985_at 6.2888746 6.2802944 5.9925056 6.5625415 6.091924 5.998528 6.2335653 6.0112925 6.4936156 6.1813426 5.8731437 6.117826
1369986_at 11.691561 11.702198 11.655429 11.130028 11.463887 11.463573 11.217703 11.405098 10.989385 10.586607 10.764377 10.719462
1369987_at 5.1141624 4.9151907 4.9382586 4.8930273 4.8152504 4.8961477 4.9566183 4.624175 4.875209 4.487214 4.659482 4.9234767
1369988_at 5.931913 5.5369387 5.4285316 5.652219 5.2801037 5.3792553 5.294077 5.72824 5.3847084 5.772752 5.2341022 5.6306086
1369989_at 9.534285 9.704347 9.555134 9.900083 9.989635 9.609062 9.919469 9.920447 9.895746 10.262036 10.086398 10.14609
1369990_at 10.593365 10.622086 10.611858 10.751337 10.649849 10.7803545 10.9299965 10.828372 10.844355 11.029793 10.94941 11.104591
1369991_at 10.039372 10.0096035 10.04912 10.126941 10.152492 10.002492 10.1154785 10.2543955 10.302024 10.627671 10.424929 10.485774
1369992_at 9.054074 9.174548 9.090507 8.585122 8.830668 8.9149685 8.703333 8.983361 8.720414 8.831285 8.829661 8.746389
1369993_at 6.2296743 6.454913 5.35217 6.291257 6.095087 5.883483 6.31493 5.9739857 6.0947447 5.778368 6.035769 5.8416424
1369994_at 7.782163 7.760327 7.7212734 8.067802 7.9062138 8.0522 7.8134346 7.818289 7.552919 7.974281 7.922317 7.661983
1369995_at 8.648281 8.798002 8.694015 8.712234 8.657089 8.69356 8.586872 8.907165 8.551534 8.604551 8.858658 8.756038
1369996_at 8.248447 8.556267 8.424182 8.480102 8.489893 8.485591 8.207988 8.539021 8.520859 8.8659725 8.726266 8.596214
1369997_at 8.791395 8.803163 8.678647 8.566728 8.769116 9.090886 8.8088 8.801038 8.3412695 8.509402 8.496192 8.679275
1369998_at 9.042612 9.208453 8.704795 9.061051 8.957619 9.024609 9.087227 8.924045 8.943527 9.312561 9.382913 9.329977
1369999_a_at 4.095633 3.9132445 3.9774382 4.0883026 3.8764467 4.0182195 4.182849 4.0292726 4.09541 4.243009 3.970323 3.9455583
1370000_at 9.850401 9.936225 9.844917 10.152698 10.309652 10.01221 10.132162 10.285514 10.489956 10.449335 10.315932 10.4217005
1370001_at 9.636462 9.478178 9.612911 9.407742 9.499571 9.384503 9.413647 9.491326 9.427988 9.579383 9.342885 9.373506
1370002_at 8.385528 8.580094 8.381148 8.403024 8.234153 8.480366 8.403466 8.617091 8.499057 8.483903 8.472356 8.54369
1370003_at 11.912459 12.006681 11.733027 11.933759 11.863866 12.016388 11.866729 11.849088 11.777935 11.770744 11.760426 11.829665
1370004_at 9.418667 9.5818 9.574681 9.516403 9.477823 9.570739 9.473689 9.67737 9.444679 9.795325 9.619122 9.40814
1370005_at 9.784897 10.040867 9.767514 10.256498 10.305461 10.114838 10.186372 10.119558 10.359751 10.128022 10.218273 10.446437
1370006_at 11.143737 11.097528 11.159997 11.293773 11.26476 11.1566725 11.223689 11.121381 11.238078 11.464452 11.314324 11.381074
1370007_at 11.626093 11.322041 11.7622595 11.476933 11.737417 11.573379 11.577312 11.68501 11.708104 11.497872 11.338776 11.58886
1370008_at 5.6547475 5.6080985 5.8548355 5.8057737 5.841358 5.457886 6.0462036 5.578777 5.667139 5.8622985 6.001147 5.8201823
1370009_at 14.187345 14.185537 14.211832 14.110326 14.14707 14.169465 14.064849 14.071961 14.062646 13.769667 14.001673 13.86434
1370010_at 12.092349 12.299427 12.178724 12.086786 12.282514 12.275641 12.144382 12.266943 12.216913 12.292744 12.366374 12.37034
1370011_at 6.006007 5.8473687 5.8544908 5.888729 5.7661357 5.605344 6.0803027 5.815526 5.6614437 5.9856753 5.98383 5.7497253
1370012_at 6.5650268 6.2373314 6.166692 6.6487837 6.799062 6.6360455 6.0500426 6.3362827 6.507754 6.117218 6.2435226 6.1213346
1370013_at 3.605022 3.4974127 3.2818944 3.4651387 3.203304 3.2727766 3.456574 3.3036067 3.4354413 3.4009473 3.3811226 3.393291
1370014_at 8.687288 8.755899 8.554224 8.827952 8.819651 8.746845 8.665918 8.821435 8.5311165 8.997682 8.765902 8.578954
1370015_at 8.567729 8.324507 8.27182 8.337905 8.203152 8.281703 8.132327 7.881639 8.276465 8.157747 8.170864 8.404968
1370016_at 3.7722378 3.7953427 3.619861 3.667574 3.6204135 4.0688014 3.797304 3.775386 3.840879 3.8709373 3.4475436 3.837624
1370017_at 8.030054 7.860479 7.919294 7.998807 7.8020763 7.680848 7.8985453 7.802705 8.034001 7.8564434 7.9405613 7.68377
1370018_at 4.7474318 4.820097 4.894764 4.8597827 4.7911587 4.664131 4.7270517 4.812992 4.709082 4.4494724 4.6574354 4.784566
1370019_at 12.976126 12.950231 13.139141 13.046817 13.228287 12.987011 13.220281 13.210539 13.224751 13.272828 13.445274 13.129648
1370020_at 10.42335 10.286156 10.081598 10.430755 10.203138 10.234275 10.384597 10.085334 10.170459 10.522333 10.077569 10.447151
1370021_at 3.7953825 3.5586789 3.642747 3.802873 3.9849575 3.6918101 3.7264032 3.546099 3.808685 3.4690814 3.7123659 3.6691415
1370022_at 4.3216677 4.163397 4.261908 4.3245964 4.6176395 4.089017 4.1636724 4.107534 4.404066 4.2358027 4.3855305 4.4275355
1370023_at 6.6748343 6.7570853 6.4375396 6.5045137 6.6902223 6.0818663 6.6701474 7.2399817 6.6538005 6.621701 6.9970603 6.109666
1370024_at 10.927496 10.68523 9.695984 10.285542 10.758803 11.307405 11.141956 10.742648 10.769736 11.568966 10.836685 11.419214
1370025_at 7.7528343 8.001257 7.91663 7.727025 7.7759485 7.8395815 7.623664 7.747965 7.541638 7.434604 7.7270846 7.7424393
1370026_at 6.503988 6.9379344 7.0383763 7.6818504 7.5293903 7.298935 7.4924917 7.0207705 7.775257 8.596258 8.556982 8.315294
1370027_a_at 14.320771 14.2301855 14.2031 14.246765 14.323332 14.293524 14.259986 14.262072 14.249829 14.209517 14.110862 14.220541
1370028_at 4.261911 4.13492 4.2429156 4.3868213 4.3296285 4.4716315 4.5845733 4.443474 4.6855083 4.5279202 4.268117 4.1966715
1370029_at 9.482745 9.603215 9.242066 9.524799 9.350816 9.314924 9.205219 9.423128 9.228678 9.199984 9.095822 9.367036
1370030_at 10.141187 10.516058 10.2402725 10.217198 10.521424 10.707365 10.601113 10.954598 10.442918 11.117187 10.904896 11.274691
1370031_at 8.215164 8.151513 8.294353 8.314993 8.442792 8.232563 8.459528 8.53429 8.711515 8.933006 8.729819 8.564814
1370032_at 7.99377 8.5047865 8.119752 8.333677 8.403323 8.347883 7.996884 8.704085 8.622152 9.050565 8.756128 8.63947
1370033_at 3.8225112 3.8503554 4.015464 3.9304562 3.9203525 3.8324013 3.791925 3.8390744 3.993886 3.8123019 3.9720716 3.9271758
1370034_at 4.8119392 5.0946755 5.0808744 4.7875075 4.6700377 5.2088094 4.804149 4.873999 4.27356 5.3553886 4.5764256 4.5745234
1370035_at 8.490154 8.655121 8.737158 8.638123 8.801847 8.412422 8.58049 8.975276 8.809387 8.920006 9.191692 9.036097
1370036_at 9.936627 9.865382 10.111853 10.061861 10.126418 10.072537 9.914838 9.838634 9.901262 9.802662 9.903092 10.008965
1370037_at 4.028685 3.9250183 3.8786173 3.5566926 3.9302115 3.8950593 3.7237651 3.926745 4.0235534 3.8762498 3.8049595 3.5284147
1370038_at 6.786365 6.373734 6.246651 6.4560966 6.2068 6.39769 6.3755703 6.1530905 6.3344507 6.2595706 6.5748067 6.3634105
1370039_at 6.631424 6.719762 6.344883 6.295386 6.7107477 6.4677744 6.568382 6.1244025 6.577548 6.3669076 6.3304243 6.766262
1370040_at 6.879624 7.3341484 7.1409297 7.1041374 7.296507 7.0167527 6.9971185 7.173838 7.1623797 6.9745603 7.23674 7.1406283
1370041_at 3.9728663 3.7774901 3.851861 4.048098 3.8584359 3.5562952 3.882547 3.8092732 3.818763 3.7721305 3.8777142 3.6153119
1370042_at 4.085288 3.994053 3.9893796 3.9870758 3.9540493 3.961032 3.5677047 3.663033 3.9034588 4.0548515 3.737462 3.7453573
1370043_at 10.060043 10.181085 10.205874 10.176248 9.814798 9.852679 9.756012 9.720567 9.327497 9.818895 9.1573305 9.6321125
1370044_at 6.917788 7.3455243 7.2680764 7.384537 7.4878454 7.435351 7.325663 7.5241218 7.4334536 7.605877 7.665257 7.5411773
1370045_at 8.823498 9.272588 9.045093 9.480562 9.260623 9.331391 9.85678 9.488111 9.851282 9.8780775 9.715002 9.835148
1370046_at 6.024338 6.7413716 6.4897466 6.5383725 6.9044046 6.7827163 7.071663 6.789421 7.220505 7.0871634 7.024935 7.1634297
1370047_at 10.077574 10.222557 10.18782 10.218246 10.116284 10.127053 9.9126425 10.168252 10.01366 9.766807 9.668984 9.65838
1370048_at 4.8784246 4.1337643 4.47219 4.699782 4.2947865 3.825063 4.3368835 4.207794 4.594925 4.3067646 4.4058237 4.420194
1370049_at 5.725506 6.4333053 5.8367367 5.1200414 5.9348764 5.8598876 5.606647 5.9643455 5.1443233 5.4519534 5.561666 5.4703193
1370050_at 8.604742 8.758092 8.674281 8.526123 8.468925 8.468687 8.343384 8.531104 8.409031 8.015301 8.202137 8.284688
1370051_at 4.7915707 4.721031 4.5192904 4.4811425 4.357493 4.6294117 4.7457347 4.3271856 4.6788855 5.1179957 4.771736 4.773975
1370052_at 4.3345532 4.7207193 4.9109206 4.7299147 4.6025276 4.8996296 4.798124 4.690744 4.218957 4.437023 4.5034356 4.554677
1370053_at 3.8018034 3.510127 3.5145257 3.8177485 3.5440192 3.6742127 3.482688 3.4604876 3.5731099 3.7645082 3.387995 3.4419334
1370054_at 7.8632526 8.116162 7.8564463 8.128695 8.3126745 8.397886 8.258057 8.235429 8.30637 8.790146 8.33213 8.252291
1370055_at 6.6648855 6.166943 6.2671256 6.428863 6.2925982 6.4024057 6.455713 6.2898726 6.490618 5.8491077 5.898512 5.7841225
1370056_at 6.547589 6.7123094 7.4780765 8.071547 8.101515 7.622053 8.586721 8.551561 8.498123 8.810446 8.173449 8.23591
1370057_at 10.402929 10.378245 10.2011385 9.86529 9.993655 9.788147 9.440883 9.601269 9.497023 9.0521555 8.878537 8.973047
1370058_at 3.6193452 3.403782 3.6438913 3.3794105 3.4963398 3.4936826 3.7208457 3.563243 3.4373784 3.4768577 3.302079 3.6046731
1370059_at 3.5868661 3.4968755 3.7075872 3.7624874 3.5392182 3.5360112 3.5327919 3.6289158 3.719529 3.6687064 3.5385978 3.58394
1370060_at 9.68594 9.842982 9.813017 9.804891 9.94363 9.971113 9.775024 10.066986 9.732486 10.05337 9.822161 9.809413
1370061_at 6.0669465 5.579035 5.735251 5.968725 5.7860208 5.5557985 5.7687397 5.7951183 5.209922 5.3064985 5.545121 5.639323
1370062_at 10.5168915 10.4769335 10.510161 10.214523 10.308612 10.119452 10.075625 10.244409 9.999596 10.228569 10.153652 10.000721
1370063_at 7.747784 7.6643696 7.6931148 7.8713245 7.5368953 8.05244 7.6374817 7.5070586 7.246371 8.055813 7.9172473 8.050613
1370064_at 8.261546 8.148601 7.9989514 8.201487 8.190767 8.135844 8.05277 8.401136 8.072914 8.365336 8.189725 8.279475
1370065_at 13.77295 13.803388 13.771138 13.790955 13.839582 13.841086 13.8438 13.824224 13.825031 13.795717 13.886962 13.989852
1370066_at 8.729304 8.674086 8.422811 8.539886 8.479421 8.477062 8.269273 8.323637 8.329856 8.138078 8.255028 8.262541
1370067_at 8.479313 10.513379 9.489043 8.311257 8.780364 8.707606 9.01287 8.89943 9.452326 9.276661 8.885512 9.153451
1370068_at 4.6218247 4.44768 4.7614455 4.413148 4.1282396 4.516386 4.205666 4.178918 4.4539294 4.2906322 4.158692 4.578954
1370069_at 4.6229 4.7236156 4.6358185 4.4301615 4.7196264 4.677642 4.778207 4.7243633 4.8125844 4.349003 4.5582085 4.7141743
1370070_at 6.6777167 7.1519527 7.165296 6.9029207 6.815982 6.8369465 7.02834 6.638067 6.747008 6.6154714 6.5875716 6.9207726
1370071_at 6.281654 6.062094 6.522962 6.341546 6.428699 6.4813347 5.9997044 6.546727 6.196678 6.391798 6.3856196 6.0463147
1370072_at 4.7368145 4.542562 4.312516 4.2437935 4.493234 4.2685585 4.5564046 4.8239436 4.213156 4.625316 4.313467 4.421493
1370073_at 11.385233 11.34452 11.139793 11.050527 11.084668 11.092947 10.774532 10.976161 10.852309 10.869408 10.800243 10.7750635
1370074_at 6.0000763 6.0058765 6.5278707 6.3130517 6.0248895 6.3180666 6.087427 6.2057843 5.99411 6.463722 6.3156343 6.3505335
1370075_at 9.604278 9.514117 9.829116 9.4449 9.880321 9.376119 9.44231 9.357621 9.354003 9.644372 9.667175 9.540797
1370076_at 4.0830383 3.5378294 4.043154 4.0127215 3.8552892 3.659549 3.853218 3.8202753 4.0573816 3.606778 3.5632448 3.7057784
1370077_at 5.5988255 5.4158826 5.2920294 5.632659 5.513198 5.277838 5.0410924 5.2251034 5.376319 5.4607954 4.9507685 5.7174306
1370078_at 6.4147067 6.54675 6.1240697 6.513626 5.9373355 6.332172 6.088837 6.0982 6.2889905 6.2328777 6.2836614 6.3114605
1370079_at 4.6128626 4.393364 4.69729 4.51995 4.4988637 4.51527 4.1118774 4.053891 4.6676445 4.3024344 4.2944765 4.3273087
1370080_at 8.050831 8.124542 7.955323 8.43189 7.898866 7.854358 8.398222 8.285094 8.004938 8.030324 8.141947 8.303597
1370081_a_at 8.127987 8.367305 8.061785 7.9968567 7.860445 7.9707394 7.7724447 7.7523127 7.1688724 6.914694 7.1660614 7.151656
1370082_at 5.95457 6.625684 6.1535454 6.0271177 6.137072 6.430256 6.253908 6.376452 5.9433146 6.3063602 5.8380847 6.1309333
1370083_at 4.211954 4.634288 4.1484046 4.525564 4.7858386 4.3556414 4.1781654 3.9864585 4.1652346 4.1844773 4.140734 4.1938267
1370084_at 5.7740436 4.906374 6.492127 4.9775033 5.388363 5.8213377 5.3111506 5.7040205 5.939106 4.5384684 4.615836 4.7898173
1370085_at 7.071765 7.195967 6.959926 6.987899 7.079869 7.0868387 6.807486 6.801359 6.7064633 6.866172 7.125374 6.839965
1370086_at 13.974665 13.970493 13.966628 13.94149 13.92646 13.905904 13.989414 13.967053 13.961829 14.037543 14.045898 14.019459
1370087_at 10.414804 10.459346 10.52646 10.430854 10.468075 10.382843 10.198682 10.438528 10.356261 10.528894 10.365 10.444436
1370088_at 6.989472 7.7691913 7.7825704 6.8363805 7.3572755 7.205699 6.9614015 6.5816135 6.750962 6.4431067 6.652447 6.5105276
1370089_at 4.343425 3.9281745 3.8918467 3.9629188 3.7423477 3.8078413 4.061347 3.9260461 3.991955 4.1178036 4.1823807 4.024094
1370090_at 5.1482334 5.358115 5.5206 5.4267173 4.960434 4.810976 5.331588 5.542275 5.428938 5.400092 5.3234105 4.855986
1370091_at 4.9381046 4.74087 4.5959096 5.06866 4.445933 4.7694674 4.7430096 4.9721203 4.771786 4.915452 5.0368176 4.7684584
1370092_at 4.7357783 4.7978554 4.4229255 4.3679433 4.2547903 4.4089346 4.5972056 4.2530594 4.2517734 4.022738 4.3624306 4.2915397
1370093_at 3.782361 3.7178383 3.921231 3.6573954 3.7321758 3.868675 4.048295 3.9619708 3.9970353 3.882916 3.9139147 3.9929013
1370094_at 4.0759525 3.9992943 3.506748 4.3207855 3.885786 3.8071036 4.534588 3.7176359 3.902718 3.9692535 3.9524307 4.3108606
1370095_at 6.03791 5.783727 5.871996 6.136068 6.129205 5.3284817 5.655227 5.821808 5.8011136 5.413778 5.863225 5.8639197
1370096_at 5.0954022 4.740214 4.8599787 4.462633 4.8539705 4.6183615 4.8553033 4.804164 4.781706 4.999289 4.865494 4.9928417
1370097_a_at 4.4094768 4.093141 4.043154 4.2694716 4.327125 4.2260513 3.9825792 3.8976724 3.707934 3.7605085 4.040211 3.9555562
1370098_at 10.21528 10.206422 10.478038 10.0453005 10.071699 9.965242 9.666929 9.646323 9.820129 9.362755 9.16113 9.035315
1370099_at 7.1657023 7.1194015 6.89955 7.0430684 7.144068 7.46777 7.2466493 6.981463 7.357972 7.5248966 6.8558187 7.0638943
1370100_at 7.3542624 7.142022 7.420534 6.906125 7.13832 7.0205235 7.0413504 6.9806266 6.8339815 7.097458 6.833602 6.8255973
1370101_at 3.3843706 3.7518332 3.5473404 3.3343635 3.3772233 3.4128382 3.5773158 3.6213682 3.6800358 3.563947 3.5189123 3.4942276
1370102_at 6.7289634 6.638414 6.357124 6.7379727 6.409489 6.4302206 6.7771454 6.307039 6.512068 6.6398864 6.340893 6.4687986
1370103_at 4.967061 4.9077597 4.982035 4.8540225 4.7971945 4.8246765 4.789735 4.558281 4.910154 4.772272 4.7664766 4.856769
1370104_at 4.477963 4.216592 4.26287 4.3206615 4.338771 4.5177493 4.4329023 4.0618286 4.3463507 4.57679 4.270583 4.2901783
1370105_at 4.954618 5.136046 4.957229 4.8095818 4.362544 4.861396 4.9566183 4.410895 4.786667 4.6303062 4.773484 4.81183
1370106_at 3.8623743 3.9805 3.874447 3.6883333 4.04823 3.8038578 3.782917 3.9418554 3.9608684 3.7061105 3.9575393 3.7598193
1370107_at 5.2698197 4.9617476 4.665056 4.701394 4.8870764 5.172486 5.237236 4.7813034 5.1282587 5.0722184 5.29229 4.986397
1370108_a_at 8.192497 7.774514 7.898693 8.0662 7.8251286 8.144331 8.160168 8.325233 7.959914 8.141391 7.9087267 7.5378976
1370109_s_at 12.880574 13.0424595 12.883983 13.188495 13.195956 13.020191 13.002756 13.192682 12.934273 13.049908 13.2062235 13.1420555
1370110_at 4.4714937 4.9431396 4.71631 4.3660946 4.3675323 4.3741174 4.3860106 4.321141 4.951149 4.605025 4.4689503 4.3454247
1370111_at 6.6896124 7.2856255 8.341403 6.0422864 7.6311646 5.8927364 5.4205804 4.99315 5.702594 4.8241944 5.065639 5.0366535
1370112_at 9.615279 9.487631 9.71179 9.2067 9.308882 9.219211 9.009223 8.920754 8.784329 8.919665 8.803329 8.887368
1370113_at 6.7674985 6.5461717 6.8014803 6.1408753 6.535964 6.149737 6.54679 6.90743 6.0994887 6.132836 6.767555 6.719624
1370114_a_at 6.5235014 8.405901 8.562729 6.313648 8.400851 7.66516 6.384147 6.343243 6.1352897 7.113789 6.6083584 7.81354
1370115_at 4.3276534 3.9296396 4.4425697 4.246027 4.4662447 4.0297403 4.290668 4.258616 4.58257 4.5080175 4.1551943 4.0965466
1370116_at 4.1738214 4.079544 4.0100613 4.585932 4.3322573 4.017658 4.3365974 3.9763992 4.3653536 4.0962057 3.790195 4.067379
1370117_at 3.7686038 3.7311718 3.582998 3.667574 3.6227095 3.6771266 3.755565 3.4629297 3.8055384 3.6774008 3.5124536 3.8487096
1370118_at 6.583669 6.219927 6.1570334 6.1506295 5.8873677 5.983308 6.263945 5.795845 6.5357227 6.0395737 6.236514 6.1813064
1370119_at 7.5080905 7.454077 7.6461487 7.513904 7.322424 7.435333 7.5482197 7.455307 7.305555 7.5928965 7.2668505 7.336936
1370120_at 4.1605787 4.095792 3.7544665 4.0922275 3.8672833 4.2385454 4.262082 4.080315 3.922885 4.1503463 4.0028944 3.8170233
1370121_at 7.898135 7.920322 7.853781 7.830876 8.008677 8.221123 7.824946 8.099936 8.148743 8.423186 8.124409 8.119033
1370122_at 4.2225347 3.8479552 4.179905 4.224435 4.0506897 3.849142 3.9106994 3.7540755 4.0287495 4.0812583 3.8428361 4.1014504
1370123_a_at 6.9509854 7.236048 7.280968 7.2643304 7.182508 6.897353 7.002499 7.183622 7.109076 7.1665864 6.881333 6.95609
1370124_at 6.356318 6.472029 6.165574 6.6002173 6.4442015 6.4429536 6.32697 6.4500337 6.4400697 6.5179067 6.374578 6.692691
1370125_at 4.523751 4.30585 4.417298 4.409362 4.6651936 4.2104797 4.2275996 4.317813 4.8546786 4.6402016 4.485224 4.8043337
1370126_at 3.6278224 3.4830348 3.4379637 3.490789 3.531261 3.343587 3.416575 3.4797006 3.595115 3.9157023 3.576904 3.4736633
1370127_at 5.9639935 6.213276 6.1626363 5.816642 6.0110483 6.167565 6.1494527 5.9769335 5.99515 6.403107 6.098358 6.4033284
1370128_at 6.4733095 6.3645654 6.4100766 6.4586763 6.1477704 6.646215 6.4717703 5.8812203 6.5304427 6.462368 6.2237034 6.556779
1370129_at 7.364245 7.25822 6.8648424 6.6825695 7.150444 7.0695596 6.9756355 6.88595 6.876469 6.6825585 6.5691276 6.9110713
1370130_at 10.08318 10.093044 10.072005 9.950158 10.046276 10.005534 9.633959 9.931794 9.770149 9.486069 9.709772 9.635872
1370131_at 5.400095 5.2656674 5.7511835 5.6771364 5.368204 4.8356023 5.189871 5.7554464 5.083419 5.584652 5.23243 4.987322
1370132_at 4.52258 4.160952 4.146431 4.4243536 3.9979901 3.958136 4.2508316 4.1075344 4.1112056 4.0174513 4.1352463 3.9792094
1370133_at 5.8991838 6.00163 5.71249 6.11988 6.0635705 6.3620367 5.984962 6.009988 5.7103 5.894121 5.524643 6.133375
1370134_at 10.263547 10.207641 10.266576 9.845809 9.8986225 9.936696 9.423985 9.68084 9.706559 9.299139 9.3418865 9.6535015
1370135_at 6.9634895 7.1612277 6.648573 7.371182 7.71166 7.117357 6.6850963 7.328102 7.009507 6.8711834 6.2294116 6.3863783
1370136_at 6.569494 6.8153057 6.626819 6.9583845 6.734559 6.6345243 7.0126014 7.074918 6.5899367 6.436854 6.6182137 6.542425
1370137_at 5.7063937 5.234969 5.008344 5.456879 5.245535 5.561957 5.5266848 5.336953 5.8917804 5.5167446 5.5105476 5.619787
1370138_at 4.7113585 4.7834535 4.7072945 4.715291 4.6128216 4.428731 4.5894723 4.3978853 4.5104246 4.579598 4.3267365 4.6514826
1370139_a_at 3.6924844 3.76772 3.6574636 3.6245341 3.860097 3.7547352 3.6093485 3.7164123 3.9834666 3.8594398 3.5227637 3.5791306
1370140_a_at 4.408036 4.737635 4.4627457 4.9813595 4.617787 4.488597 4.742952 4.5973315 4.643119 4.561443 4.7423587 4.4497743
1370141_at 8.755537 9.09804 8.696156 8.548235 8.824561 8.944608 8.926169 8.865296 8.61093 8.7105255 9.050863 8.950406
1370142_at 5.6176333 5.474553 5.7182913 5.730536 5.376412 5.1516333 5.510661 5.3699265 5.6867733 5.7021585 5.7130847 5.5503216
1370143_at 5.323203 5.363605 5.3163514 5.3883123 5.0725584 5.1426206 5.4046326 4.9080324 5.1431794 5.179184 5.1766615 5.2462068
1370144_at 7.978187 7.934569 7.7266464 8.065995 8.067662 8.033152 8.5658245 8.313486 8.4163 8.7067995 8.791013 8.674616
1370145_at 4.353356 4.2845545 4.2597713 4.3379364 4.407587 4.2924585 4.4330754 4.339647 4.1775694 4.4256153 4.31873 4.223096
1370146_at 3.2713563 3.4623313 3.7535293 3.3482823 3.50786 3.6101205 3.613909 3.4468038 3.6428812 3.8985584 3.6418486 3.4462698
1370147_at 7.929677 6.8358173 8.114014 7.4593115 7.408908 7.362359 7.701961 8.136639 7.6544633 7.152002 7.6086936 7.115579
1370148_at 14.180865 14.200101 14.135606 14.255648 14.179296 14.145357 14.220394 14.148664 14.214633 14.262381 14.294499 14.277134
1370149_at 11.050159 11.109593 11.062709 11.128931 11.13382 11.177645 10.987726 11.107171 10.944967 10.84265 10.913035 10.94976
1370150_a_at 12.667696 12.926366 13.130848 12.902445 13.399398 12.807426 13.395369 13.17245 13.391198 13.062726 13.006339 12.06159
1370151_at 13.149854 13.181839 13.185197 13.130341 13.316938 13.266937 13.16237 13.167387 13.198661 13.335617 13.367899 13.26924
1370152_at 4.851179 4.8537583 4.5844173 4.837184 4.5599976 4.6713247 4.717905 4.2468996 4.670949 4.410803 4.4094543 4.772252
1370153_at 5.9593496 6.500702 5.9911103 6.234859 6.879818 5.9055767 5.5236692 5.957409 5.813023 6.0038986 6.001147 5.9609523
1370154_at 10.373821 9.452093 10.316392 11.249598 11.477985 9.58911 11.326325 10.012355 12.2086 13.048333 12.70219 12.750645
1370155_at 7.4590073 7.6760383 8.005637 7.418583 7.5397654 7.5574293 7.768162 7.5298715 7.5261846 7.3461094 6.982596 7.3263626
1370156_at 6.516154 8.656437 7.738703 6.67471 7.2870154 6.8843884 6.8988476 6.611805 7.450773 7.0178375 7.203244 7.951831
1370157_at 3.6120167 3.7970898 3.8207486 3.8650775 3.9327297 3.637256 3.7186327 3.795164 3.7990222 3.8029742 3.9672508 3.5088108
1370158_at 5.95505 6.4405327 6.209065 6.1365376 6.204939 6.3572526 5.993013 6.409879 5.78305 5.8755617 6.3414125 6.2272944
1370159_at 7.1150193 7.1974263 7.124096 7.0822268 7.5887384 7.3538136 7.1345124 7.502837 7.549413 7.4428678 7.5114303 7.4885607
1370160_at 9.101484 9.156709 9.056824 9.201612 9.224951 9.064541 9.092167 9.176279 9.308091 9.45133 9.172211 9.285027
1370161_at 9.537079 9.481488 9.372984 9.382072 9.417627 9.398794 9.392101 9.674385 9.394297 9.511385 9.12641 9.183544
1370162_at 7.2401905 7.3989325 7.2399893 7.323437 7.259942 7.3332047 7.3563547 7.5497327 7.243522 7.524744 7.415403 7.7736516
1370163_at 9.2625675 9.448613 9.163151 9.689109 9.837856 9.554171 10.067436 10.010593 9.859084 10.5565815 10.274405 10.569604
1370164_at 10.978286 10.92234 11.013487 11.132285 10.914571 11.070478 11.024817 10.952608 10.834564 11.210181 10.985541 11.2391815
1370165_at 4.19465 3.8343017 3.7104104 3.7010217 3.8076797 3.8111835 3.5020347 3.8198771 3.7404785 3.8002408 3.838615 4.153992
1370166_at 12.220227 12.174944 12.074491 12.225285 12.221157 12.383849 12.20782 12.360401 12.2121315 12.135912 12.32788 12.202288
1370167_at 12.551351 12.601576 12.623528 12.515285 12.414565 12.520256 12.367059 12.426583 12.353749 12.331849 12.40558 12.145684
1370168_at 9.969374 9.971462 10.104937 10.119931 10.157861 10.082155 9.944414 9.973066 9.843307 10.214173 10.259562 10.206672
1370169_at 8.740232 9.0676 8.953763 8.797385 8.973857 9.057396 8.836477 9.008616 8.649104 8.941845 8.808336 8.846923
1370170_at 10.691352 10.791937 10.640506 10.856187 10.695861 10.812461 10.912552 11.029283 10.89937 11.133315 11.13927 11.118652
1370171_at 8.556612 8.323881 8.447432 8.786166 8.874678 8.970009 9.614094 9.639668 9.248986 9.960713 9.962207 9.908413
1370172_at 10.550178 10.670906 10.747308 10.568968 10.695123 10.505206 10.377995 10.389203 10.28109 10.330875 10.397971 10.407477
1370173_at 7.916256 8.077622 7.887305 7.7938 8.187848 8.109999 7.6515994 7.8415413 7.467302 7.620551 7.7397647 7.836831
1370174_at 6.3379216 6.5232577 6.022203 6.0060453 6.0446644 5.828634 6.9179835 6.3786383 5.6362534 5.7781343 6.6684785 5.8621807
1370175_a_at 8.528346 8.561842 8.457604 8.343245 8.439841 8.458355 8.435619 8.426376 8.3052435 8.279411 8.345074 8.419079
1370176_at 6.468452 6.799059 7.5891504 6.7581606 6.6353054 6.887176 6.623553 6.8291283 6.792849 6.4094596 7.6031833 7.6453238
1370177_at 5.394124 5.6396103 5.232094 5.5823436 5.7830715 5.3496656 5.527422 5.8990993 5.5332355 5.107359 6.2788534 5.822567
1370178_at 4.8522453 4.7259374 4.362766 4.540858 4.435497 4.4354877 4.1131516 4.668447 4.2481894 4.7916665 4.154758 4.9569116
1370179_at 10.318379 10.14773 10.283507 10.235742 10.162496 10.044935 10.098173 10.141864 10.086705 10.288949 10.323246 10.144151
1370180_at 11.090818 11.336233 11.436249 11.145379 11.304692 11.33604 11.119655 11.186865 11.0654745 10.945866 11.003642 11.350973
1370181_at 6.949613 7.276027 7.074523 6.994889 7.2214746 7.023602 6.9865255 7.271277 6.9604383 7.232137 7.179099 7.2279363
1370182_at 5.432088 4.7831907 4.8441277 4.8674574 4.74994 4.8749456 4.7812295 4.783043 4.8471107 4.8358803 4.75941 4.894575
1370183_at 7.4426484 7.4740653 7.3884187 6.9805555 7.27583 7.332087 7.0704236 7.1013675 6.975314 7.108497 6.7565384 6.722506
1370184_at 10.199648 10.285809 10.421341 10.382191 10.55668 10.434742 10.481624 10.463296 10.481246 10.700479 10.738621 10.42907
1370185_at 5.0502152 4.671209 4.866237 4.7083716 4.2978897 4.3794794 4.552798 4.2597027 4.6390305 4.6030817 4.386508 4.3929915
1370186_at 10.240072 10.054191 10.307757 10.871122 10.974011 10.743369 11.031228 11.413119 11.057234 11.08397 11.050966 10.686487
1370187_at 10.856253 10.745573 10.758136 10.509262 10.479253 10.531922 10.131476 10.200213 10.1891165 10.005062 9.980684 9.985681
1370188_at 10.231212 10.306283 10.203206 10.296687 10.191703 10.143816 10.222698 10.1284485 10.092261 10.144198 10.208746 9.952189
1370189_at 10.120397 10.170473 10.072339 10.220781 10.100806 10.139222 10.084595 10.188816 9.933741 10.235119 10.133271 9.945574
1370190_at 11.889469 11.833567 11.669206 11.902937 11.776614 11.81244 11.946873 11.936318 11.8479595 12.144003 12.144437 12.133026
1370191_at 8.067404 8.317974 7.9737997 7.98051 7.9779024 7.8111653 7.8399887 7.9537024 7.555442 7.7355676 7.6729026 7.5811777
1370192_at 8.206024 8.442954 8.133149 8.029259 8.283096 8.17463 8.327267 8.259364 8.206506 8.32929 8.2953825 8.415134
1370193_at 10.871432 11.26589 10.576636 10.715606 10.92174 10.739625 11.013995 11.114301 10.764393 11.044147 11.132747 11.063471
1370194_at 7.7078643 7.8255286 7.9731956 7.956429 7.7804317 7.73251 7.8294306 8.227266 7.8365793 8.021822 8.129066 8.388522
1370195_at 8.2178 8.011318 8.1668215 8.037226 8.168701 8.115852 8.192701 8.256437 8.107967 8.487789 8.196188 7.841452
1370196_at 7.092554 7.177579 6.821285 6.6635275 6.864128 7.189543 6.374441 6.3395867 6.5101113 6.358191 6.408846 6.7901006
1370197_a_at 6.175441 6.120413 6.4657207 5.5318837 5.911239 5.89895 5.3908563 5.726934 5.5986977 5.763119 5.4794416 5.675276
1370198_at 3.3555198 3.1967454 3.4286127 3.4127045 3.3879297 3.2454202 3.4461732 3.3991735 3.390299 3.4180758 3.194675 3.1276393
1370199_at 10.011623 10.072219 10.064978 9.9662075 9.982546 10.025085 9.761517 9.647592 9.705014 9.851678 9.758486 9.879725
1370200_at 11.661488 11.814707 11.8419895 11.5488 11.621323 11.740807 11.867431 11.815753 11.975124 12.143161 12.0957155 11.900239
1370201_at 3.8065557 3.7230048 3.6981223 3.7633202 3.5840173 3.5654619 3.6601636 3.5465324 3.597103 3.833475 3.572347 3.606552
1370202_at 9.470815 9.38879 9.867869 9.3446 9.736868 9.70715 9.7665615 9.597056 9.242405 9.889374 9.938873 10.113937
1370203_at 7.905928 8.016796 8.158751 8.475758 8.426661 8.3944 8.564817 8.4448395 8.354981 8.509737 8.476192 8.553303
1370204_at 9.239 9.3024235 9.3730755 9.513603 9.386353 9.498215 9.417041 9.511358 9.418553 9.418371 9.346624 9.399351
1370205_at 4.018979 3.8833587 3.947721 3.8447347 3.797983 4.0962305 3.7882628 3.612798 4.072668 3.9878821 3.9313467 3.532644
1370206_at 4.3109107 4.3218417 4.4906993 4.611429 4.455797 4.395897 4.528867 4.321141 4.4939218 4.763856 4.523754 4.54844
1370207_at 11.346395 11.336635 11.380682 11.201935 11.212752 11.169039 11.068916 11.154365 11.179562 11.338594 11.106675 11.316954
1370208_at 8.27783 8.5376425 8.41806 8.434851 8.319537 8.288388 8.197567 8.350394 8.210991 8.116969 7.9813557 8.087814
1370209_at 8.664691 9.716952 9.91931 9.022377 9.592709 9.161329 9.44848 9.781404 9.616832 9.445084 10.361031 9.616243
1370210_at 5.182213 5.0341134 5.120641 5.1581526 5.0839643 4.9746933 5.1464424 4.482853 5.1603236 5.08459 5.130824 5.2066875
1370211_at 6.3886538 6.0669894 6.5523534 6.4373393 6.3737326 6.252238 6.4523253 6.415576 6.5490513 6.4109044 6.5691276 6.2274256
1370212_at 5.332083 5.6581964 5.4653873 5.3589635 4.9504747 5.2199473 5.0833287 5.221399 5.3831806 5.2870502 5.160506 5.129792
1370213_at 12.029087 12.038343 12.041728 12.010822 11.901084 11.898752 11.902939 11.884429 11.868811 12.078785 12.060002 12.003976
1370214_at 5.1631293 4.969496 4.916292 4.897933 4.9972353 4.9524527 4.8108735 4.9851074 4.7689533 5.068034 4.7871866 4.836832
1370215_at 9.746541 9.7855425 9.804745 9.858994 9.619569 9.703969 9.628919 9.864203 10.001261 9.972618 9.629244 9.704295
1370216_at 4.333855 4.5757427 4.000781 4.5426025 4.280907 4.3738275 4.0280766 4.240006 4.4036846 5.00855 4.520594 4.3963084
1370217_at 5.9307055 5.104397 5.3295836 5.3292356 5.0450125 5.086525 5.548018 5.3398585 5.400379 5.865609 5.518337 5.1834874
1370218_at 6.1709113 6.316647 6.7501655 6.0421104 5.7688003 6.0222926 6.177349 6.2420654 6.393674 5.498316 5.6646175 6.443162
1370219_at 7.8027024 8.09284 8.111239 8.058553 7.939059 7.8736534 7.9321785 8.186409 7.8219204 8.143887 7.724598 7.9212465
1370220_at 10.135277 10.953273 10.872366 10.345689 10.337287 10.330885 11.084845 10.874759 10.627283 11.085841 10.886118 10.507182
1370221_at 4.6504054 4.3347487 4.729357 4.5498877 4.211552 4.556526 4.415106 4.1494803 4.4728446 4.7957687 4.62782 4.1025677
1370222_at 5.163715 4.706232 4.851867 5.037082 4.6552744 4.7400026 4.8694186 4.5059986 5.064986 4.9172006 5.079025 4.6730022
1370223_at 7.499709 7.686014 7.969867 7.6946363 8.074297 7.7945366 7.652631 8.06408 7.860038 8.095792 7.6854167 7.4305983
1370224_at 9.957139 9.967252 10.329136 9.931035 9.89737 9.6938095 9.958801 9.918708 9.99792 10.167405 10.567675 10.2768345
1370225_at 4.960582 4.656449 4.7250533 5.097525 5.162194 4.7240267 5.0681996 5.142743 4.992678 5.1526117 4.574521 4.661592
1370226_at 10.015081 9.966093 10.073486 10.218069 10.174 10.042221 10.001707 10.220711 9.975317 10.062793 10.214317 10.175246
1370227_at 3.1309273 3.0900638 3.3282082 3.1477396 3.049197 3.2275674 3.431643 3.294947 3.1158755 3.1108308 3.2401142 3.1371765
1370228_at 14.402924 14.422139 14.3670635 14.384979 14.431203 14.414459 14.394035 14.358072 14.3852215 14.398455 14.388833 14.3757715
1370229_at 4.857892 4.876667 4.7927303 5.185163 4.475111 4.6455917 4.9245534 4.417246 4.874895 5.13517 4.824075 4.5959916
1370230_at 11.134785 11.288882 11.34097 11.194246 11.203969 11.096757 11.133115 11.13771 11.223402 11.481846 11.239168 11.258398
1370231_at 7.5008645 7.625624 7.3677545 6.9838996 7.1424465 7.3733716 7.246283 7.18556 7.0901947 6.951167 6.9572377 7.0103474
1370232_at 10.18546 10.487453 10.592099 10.6025 10.663881 10.979917 10.313288 10.305977 10.566509 9.773666 10.018448 9.763621
1370233_at 5.050268 4.9112644 4.8355207 4.982073 4.7757177 5.043302 4.6327677 4.7755356 4.955285 5.139415 4.9170446 4.996994
1370234_at 12.932535 13.029508 12.83817 12.819277 12.716327 12.983527 12.880213 12.813526 12.875916 13.037066 13.045246 13.078323
1370235_at 12.674703 13.225395 12.995818 12.874763 12.931776 12.849248 12.947906 13.009683 12.893805 12.9128275 13.0189905 12.880172
1370236_at 8.928843 9.079085 8.923246 9.048384 9.21074 9.151366 9.016002 9.027131 9.215559 9.0860195 8.979803 9.066343
1370237_at 12.076302 12.068989 12.015063 12.046866 11.965938 12.21512 11.916689 12.038327 12.017379 12.202369 11.955094 12.182431
1370238_at 11.596955 11.689681 11.519648 11.685921 11.6088505 11.495978 11.630248 11.545908 11.666586 11.855109 11.850901 11.763665
1370239_at 12.963611 13.083587 13.079239 12.906948 12.979506 13.147725 12.816311 13.006152 12.2155695 13.038887 12.107699 12.648189
1370240_x_at 13.007426 13.111455 13.012527 12.931821 12.905913 13.161156 12.744735 12.960832 12.192341 12.935297 12.15764 12.518792
1370241_at 13.748443 13.97532 13.937642 13.620774 13.84435 13.815043 13.743362 13.307882 13.460481 8.727618 7.855688 9.493399
1370242_at 12.676427 12.683027 12.583885 12.7509365 12.737719 12.5909395 12.593058 12.5559225 12.478809 12.728485 12.73994 12.770573
1370243_a_at 10.6281 10.490817 10.375587 9.957219 10.149288 10.184755 9.335038 9.622065 9.389975 9.140318 8.991877 8.760681
1370244_at 12.18521 12.259478 12.172134 12.246017 12.355317 12.350095 12.282002 12.384247 12.230669 12.222774 12.40988 12.584346
1370245_at 10.603964 10.776461 10.413273 10.631665 10.665725 10.89519 10.735331 10.853359 10.801994 10.889037 11.089984 11.377957
1370246_at 11.88447 11.978906 11.925812 12.046866 11.987482 11.990585 11.892581 11.942742 11.857555 12.030949 12.11375 12.00872
1370247_a_at 6.1836114 5.9650097 6.5713806 6.1779366 6.0336885 6.0237603 6.4375396 6.3642535 6.1090145 6.102397 6.182082 6.00537
1370248_at 6.372222 6.2018986 6.627643 6.515533 6.165158 6.3397217 6.292207 6.7713656 6.301953 6.347501 6.185808 6.3048153
1370249_at 7.6322727 7.7516246 6.742644 7.5317974 7.7608657 7.4800887 8.422581 8.274288 8.626722 10.073891 10.087412 9.94002
1370250_at 8.918323 8.96222 9.2624235 9.112062 9.294215 9.098302 9.575735 9.349698 9.441219 9.421013 9.255334 9.249934
1370251_at 6.00003 6.2991776 6.0735865 6.6480293 6.235698 6.27654 6.824478 6.444142 6.538864 7.1248703 6.5714817 6.7326384
1370252_at 8.26378 8.730738 8.160461 8.550216 8.4257 8.606024 9.389345 9.218915 8.930359 9.866528 9.299236 9.678842
1370253_at 11.74892 11.7367115 11.752286 11.771062 11.742916 11.695821 11.62521 11.629281 11.536198 11.748626 11.586422 11.737847
1370254_at 3.4765377 3.648762 3.3823738 3.8837764 3.4363775 3.6661246 3.7993038 3.6711872 3.954739 3.715459 3.70827 3.7563303
1370255_at 4.4022813 4.399453 4.356016 4.3690615 4.4416647 4.3950977 4.4027033 4.638768 4.9657955 4.385816 4.5110407 4.843364
1370256_at 9.015285 7.7177405 9.675803 8.439997 8.368609 8.271081 8.98389 9.2614975 7.426483 7.2750974 8.397011 7.55004
1370257_at 4.6292257 4.3396425 4.220145 4.7169495 4.2622747 4.1034417 4.0001283 4.1699476 4.3886156 4.6443825 4.1385384 4.3792343
1370258_at 4.9695945 4.78306 5.184273 4.9842124 4.9637427 4.9729633 4.5415597 4.7056193 4.906004 4.7841434 4.920472 4.8232307
1370259_a_at 7.13094 7.5781903 7.6350837 7.6757364 7.6707053 7.391273 7.581831 7.9660487 7.3989005 7.390964 7.491296 7.353238
1370260_at 6.8518567 7.075184 6.9764175 6.9688373 7.342703 7.22049 6.9733205 7.2499385 7.1400604 7.015341 7.040815 7.1373916
1370261_at 8.023439 8.183053 8.034134 7.903696 8.130719 7.97643 7.918071 8.182306 8.274057 7.7249365 7.9116993 8.076821
1370262_at 9.227959 9.404228 9.158006 9.144278 9.36363 9.173685 9.237341 9.1653595 9.386232 9.490763 9.505907 9.600435
1370263_at 5.8663807 5.9902587 5.539172 5.5767756 5.8243694 5.752327 5.692402 5.3873296 5.6052003 5.5549736 5.5539107 5.9691668
1370264_at 7.5062 7.959126 8.007643 7.504234 7.6775784 7.718454 7.7856464 8.055244 7.82028 7.897481 8.087336 8.121731
1370265_at 5.7740436 6.237301 6.327775 6.2373877 6.572437 6.7510877 6.058775 6.786121 6.0871153 6.2022896 6.116287 5.6487746
1370266_at 7.3808365 6.9780297 6.7708874 6.7527504 7.1239257 7.22049 6.815421 6.9810452 6.7631083 6.4009705 6.6426415 6.615979
1370267_at 6.041044 6.6429353 6.6922936 6.004099 6.37139 6.3623447 6.477809 6.4956174 6.1131344 6.4714084 6.256313 5.995404
1370268_at 4.3668404 4.4581075 4.420741 4.797097 4.488309 4.514039 4.3416157 4.207882 4.2563553 4.1300282 4.229383 4.067914
1370269_at 4.7164254 4.8066387 4.9498777 5.172954 4.983347 4.80892 6.634527 5.7293262 6.7348137 8.488757 7.9368925 8.244417
1370270_at 3.8194716 3.6154468 3.9608839 4.006468 3.8473678 3.6997528 3.8352194 3.864364 3.878863 4.131751 3.6809843 3.6888957
1370271_a_at 8.043795 7.8388624 8.170515 8.07333 7.783285 7.508684 8.143261 7.539218 8.208931 7.9461365 7.726284 7.7248855
1370272_x_at 6.611863 6.271965 6.7747226 6.8646045 6.510177 6.184935 6.8155947 6.445534 6.9248595 6.679019 6.5432353 6.4314513
1370273_at 3.6148493 3.5338004 3.7660499 3.6938436 3.4326165 3.5809164 3.617403 3.4370983 3.6270385 3.8012025 3.7657406 3.3308003
1370274_at 12.967502 12.839944 12.9512005 12.915382 12.880767 12.9131565 12.902872 12.976146 12.942694 13.098239 13.009629 12.916834
1370275_at 12.658226 12.847829 12.721415 12.833754 12.819168 12.909744 12.929451 12.777589 12.895569 13.143208 12.944992 13.098026
1370276_at 11.704728 11.836051 11.935283 11.908634 11.832844 11.581196 11.803638 11.824846 11.721509 12.059832 12.004922 11.978158
1370277_at 11.884346 11.962836 11.958933 12.04739 12.035437 11.922287 12.091077 12.104475 12.158168 12.25003 12.2673645 12.315884
1370278_at 11.146592 11.317717 11.329756 11.267715 11.244952 11.050623 11.357627 11.151246 11.205596 11.470732 11.264108 11.2291765
1370279_at 6.041954 5.5080132 5.6388593 5.7199135 5.4853506 5.774903 5.7697725 5.643077 5.9674015 5.8590646 5.7316065 5.448538
1370280_at 10.641067 10.570877 10.659262 10.8005085 10.833 10.742839 10.918348 11.00211 10.8812 11.1108265 11.090378 10.92909
1370281_at 9.613745 10.873381 10.22386 10.163717 10.1872635 10.181871 10.243063 9.723592 10.93959 8.86845 9.088271 8.085384
1370282_at 6.4536247 7.4604053 6.6417 6.8427405 7.406651 7.190411 7.312803 7.0331726 6.064631 7.4320774 6.873915 7.5064306
1370283_at 12.465358 12.34488 12.131261 12.41642 12.340107 12.223156 12.278371 12.349264 12.325577 12.359917 12.467913 12.496684
1370284_at 11.971609 12.033386 11.922373 12.039884 11.964819 11.838429 11.945666 11.848651 11.959492 12.212797 12.030412 12.124465
1370285_at 6.202748 6.6675353 6.615848 6.477105 6.6369 6.8509865 6.4701357 6.6174335 6.41073 6.1945896 6.2749743 6.2947206
1370286_at 8.724216 9.802206 9.221845 9.332039 9.085758 8.3195505 8.814457 9.411442 8.186416 7.4456496 9.285747 8.384102
1370287_a_at 9.099743 9.410754 9.370294 9.616911 9.463777 9.514057 9.581365 9.694748 9.339106 9.897897 9.889744 9.947835
1370288_a_at 8.487688 8.842419 8.598709 8.825279 8.838787 9.02763 8.900618 9.145102 8.902897 9.2575245 9.125329 9.373247
1370289_x_at 3.724275 3.8354843 3.9078352 3.7356412 3.6902444 3.5812669 3.7056768 3.7182734 3.7350957 3.7226202 3.8571026 3.6634881
1370290_at 8.849737 8.777083 8.722272 8.529971 8.834496 8.628515 8.493957 8.485486 8.022573 8.283903 8.445799 8.554682
1370291_at 5.614688 5.4223537 5.511487 5.581335 5.5170183 5.5501785 5.9089274 5.3037195 5.566509 5.668112 5.706342 5.4897127
1370292_a_at 3.9863331 4.0158687 4.170712 3.8572457 3.875671 4.0234685 3.9420872 3.9719775 3.9620366 3.9724221 3.8449934 3.9703689
1370293_at 5.689678 5.7478714 5.5470743 5.2032027 5.132887 5.731206 5.639554 5.4913793 5.112796 5.528922 4.9249086 5.3326306
1370294_a_at 7.0810018 7.168459 6.7206907 6.8896585 7.4277573 6.8289676 6.6882386 6.96031 6.3059287 6.885597 6.3293495 6.493525
1370295_at 8.273241 8.340809 8.424751 8.344607 8.551244 8.390031 8.325917 8.490849 8.37913 8.470259 8.652198 8.611153
1370296_at 13.436348 13.413184 13.518692 13.463598 13.46203 13.430408 13.343746 13.348341 13.386903 13.330519 13.274944 13.443618
1370297_at 6.3849273 6.6353946 5.9156547 6.42778 6.6721873 6.525417 6.1274905 5.576447 6.2419114 6.1186204 6.46853 6.063179
1370298_at 9.506471 9.7828045 9.974634 9.661144 10.071602 9.91183 10.100668 10.057347 9.743724 10.004133 10.458547 10.564254
1370299_at 13.766024 13.776553 13.811861 13.811167 13.839437 13.793399 13.903032 13.855849 13.869509 13.907729 13.880041 13.8427305
1370300_at 8.451888 8.736959 8.484993 8.6202755 8.366159 8.416535 8.41979 8.384121 8.635037 8.803362 8.654076 8.80632
1370301_at 6.83509 6.891493 7.1031647 6.8143063 7.0331635 6.82808 6.752908 7.1945825 6.7479005 7.206545 6.7008023 7.013782
1370302_at 8.481597 8.230934 8.461382 8.436167 8.122971 8.140563 8.34224 8.199948 8.324051 8.698707 8.549121 8.407736
1370303_at 6.4753942 6.5690947 6.608279 6.0319147 6.5632906 6.313832 6.775658 6.6863465 6.674421 6.4546933 6.8660994 6.611513
1370304_at 8.678171 8.833965 8.663329 8.918903 8.860878 8.700847 9.32939 9.295318 9.122223 10.155453 9.616145 9.868785
1370305_at 9.7132225 9.692638 9.821539 9.71858 9.786026 9.546911 9.568797 9.639121 9.675922 9.727153 9.535534 9.539274
1370306_at 9.076107 8.970963 9.1563225 9.08195 9.509039 9.211063 9.335304 9.2611475 9.287042 9.425961 9.329648 8.991173
1370307_at 7.410684 7.628448 7.4323053 7.2230964 7.6489587 7.6815095 7.5127616 7.2977524 7.3738084 7.342284 7.5296702 7.210722
1370308_at 7.5227566 7.6452327 7.6346393 7.9292355 8.047466 7.8680625 8.03905 7.8496094 7.7962165 8.128457 8.09385 8.139878
1370309_a_at 10.695206 11.048639 10.664769 10.863954 10.995941 10.937844 11.014848 11.239706 10.953838 11.060531 10.967953 11.444885
1370310_at 12.825067 12.946666 12.914185 12.979106 12.801248 13.08473 12.758321 12.730629 12.83701 12.687158 12.696574 12.793221
1370311_at 8.235011 8.288324 8.28002 8.431845 8.458468 8.43371 8.524038 8.431786 8.4588585 8.584841 8.682053 8.650122
1370312_at 4.07288 3.814834 3.8767936 3.733802 3.9205272 3.7966774 4.0030584 4.1085205 3.9564023 3.8268936 3.8573964 3.9373581
1370313_at 9.164949 9.115454 9.051195 8.954742 8.7701235 8.799644 8.651009 8.729553 8.624881 8.666212 8.403545 8.330927
1370314_at 7.9686565 7.9857507 7.962578 8.041875 8.064465 7.848424 8.657402 8.263028 8.251437 8.698551 9.261856 9.090454
1370315_a_at 5.5907483 5.639612 5.5774674 5.876912 5.7361817 5.544342 5.5346437 5.506253 5.6738424 5.5082827 5.7019854 5.580613
1370316_at 7.82965 7.908446 7.8417745 8.074292 8.242843 7.9693446 7.963494 8.081406 8.127659 8.365336 8.25928 8.151743
1370317_at 6.8540893 6.7716265 6.774583 6.646473 6.7391534 6.704577 6.412768 6.7409678 6.7094674 6.161393 6.6778784 6.342434
1370318_at 7.4019585 7.60452 7.6066394 7.6792707 7.5672355 7.4090004 7.6091075 7.76267 7.520487 7.9041553 7.5649667 7.5668635
1370319_at 9.548342 9.227738 9.503723 9.427326 9.437401 9.221058 9.611997 9.680582 9.640576 10.213598 10.056148 10.0623255
1370320_at 10.70592 10.948397 10.767119 10.646545 10.863988 10.634443 10.991199 10.95144 10.913056 10.604783 10.625885 10.431005
1370321_at 10.365709 10.401563 10.356566 10.4033375 10.4068775 10.393901 10.345116 10.321091 10.326873 10.424755 10.392812 10.361282
1370322_at 9.9290905 9.724403 9.847005 9.995523 9.996679 9.768278 9.880707 9.747225 9.773631 9.918119 9.808622 9.6297035
1370323_at 5.939069 6.1577864 6.167031 6.097621 6.3035564 6.143539 6.48648 6.337302 6.385168 6.9404774 7.2582817 6.8802066
1370324_at 7.5532227 7.375695 7.299621 7.212461 7.096041 7.152577 7.3565536 7.2835493 7.2745194 7.335017 7.552309 7.450355
1370325_at 9.843592 9.84966 9.736855 9.638764 9.56069 9.70385 9.564157 9.545805 9.267253 9.614895 9.3056345 9.598423
1370326_at 7.4069304 7.4233723 7.569713 7.11141 7.3878403 7.395587 7.225706 7.3301415 7.3168235 7.1292844 7.242279 7.33232
1370327_at 8.034054 8.05798 8.077175 8.014967 8.031107 8.234608 7.90478 7.809353 7.8594255 8.074299 7.855688 7.886399
1370328_at 5.5372944 5.053802 5.324714 4.7807627 4.95262 5.2121377 5.781143 5.27182 5.776296 5.7110624 5.6392393 5.2866335
1370329_at 9.1664715 8.88056 9.140083 8.599725 8.37038 8.491564 8.264985 8.323021 8.016908 7.974086 7.907946 7.6736245
1370330_at 7.6661863 7.4036927 7.2559695 7.4349523 7.0869026 7.2899985 6.942681 7.3297787 7.1255426 7.548791 7.27056 7.4227567
1370331_at 7.7166367 7.588449 7.7415705 7.771671 7.742489 7.510924 7.65504 7.7963576 7.4762964 7.3334694 7.1125007 7.5990067
1370332_at 5.1103826 4.78012 4.8672137 5.1863303 4.940022 5.2025747 5.607375 5.1873784 5.790598 5.2829237 5.302885 5.262677
1370333_a_at 13.153305 13.193452 13.184435 13.025108 13.030959 13.156418 12.961302 12.894782 12.888262 12.502653 12.521496 12.598148
1370334_at 8.692371 9.541319 8.546113 8.430429 7.7148595 8.51129 8.406113 8.992033 8.683107 8.570154 8.311977 7.5228596
1370335_at 7.95084 8.1392565 7.9190574 7.6673126 8.187952 8.149202 7.9133615 8.382107 7.68259 7.6428823 7.571834 7.960909
1370336_at 11.101448 11.348934 10.714533 12.124898 10.925492 11.853267 12.352503 12.064135 12.0199 13.561095 13.046163 12.0498705
1370337_at 8.09864 8.146883 7.862276 7.996416 7.9402885 8.142618 7.905902 8.030132 7.731723 7.9341216 7.9628186 7.8690133
1370338_at 3.4766915 3.4173913 3.929469 3.3158922 3.531502 3.6505394 3.5734603 3.5463257 3.468861 3.809936 3.6400602 3.5637631
1370339_at 10.547516 10.512377 10.534989 10.775599 10.517174 10.545427 10.807598 10.944518 10.764134 11.373251 11.154009 11.1366625
1370340_x_at 9.5552435 9.772651 9.637833 9.936209 9.858938 9.70375 10.014525 10.138474 10.0391 10.605565 10.329238 10.316568
1370341_at 3.3481145 3.4392505 3.4093132 3.2095494 3.3572218 3.4916909 3.514959 3.41447 3.4215784 3.5390089 3.572628 3.500078
1370342_at 3.7238877 3.7357452 3.2299225 3.3678937 3.5385265 3.3496194 3.5226254 3.6571202 3.397788 3.6955652 3.7805731 3.7360294
1370343_at 7.121818 7.2229385 7.175573 7.3596196 7.406655 7.344342 7.547105 7.676705 7.537447 7.986015 7.628888 7.770483
1370344_at 7.684875 7.673196 7.6565948 7.938709 8.259555 8.164883 8.44334 8.500038 8.384113 8.61404 8.751461 8.481099
1370345_at 6.3483524 6.930448 6.2327557 6.5210013 7.15185 6.378654 6.1419663 5.9077926 5.3614693 6.3347864 5.5626736 5.601308
1370346_at 5.9337387 6.117196 5.6653657 6.001234 6.774367 6.0869336 5.88908 5.4441943 5.230427 5.95887 5.473789 5.3953505
1370347_at 5.2899976 5.3853035 5.11939 5.233612 5.4522157 5.328696 5.3548813 5.3579235 5.7142386 5.380388 5.4947233 5.588294
1370348_at 10.718909 10.618028 10.76288 10.507089 10.466687 10.398116 10.621807 10.553725 10.573165 10.616274 10.432869 10.346055
1370349_a_at 14.05758 14.116765 14.137728 14.097397 14.108573 14.077822 14.18197 14.144938 14.135119 14.094743 14.095533 14.093523
1370350_x_at 12.505087 12.627576 13.073725 12.529998 11.591463 11.544808 12.027526 12.1222105 11.2843 11.959274 11.859099 11.295558
1370351_at 8.87801 8.927113 8.989458 8.715422 8.834266 8.810416 8.778626 9.040304 8.665081 9.169773 9.013751 8.872037
1370352_at 11.458425 11.55593 11.278465 11.490554 11.476972 11.519027 11.148527 11.66643 11.294414 11.453614 11.415485 11.44124
1370353_at 7.4004498 7.631359 7.6437325 7.5750694 7.6366205 7.5385113 7.6612983 7.760918 7.5608354 7.631767 7.491296 7.6736245
1370354_at 7.8996577 7.997015 7.8182783 7.8915076 8.121008 8.102037 7.8666697 8.147993 7.7113113 7.9263535 8.092993 8.093805
1370355_at 12.517637 13.1074295 13.337158 12.091978 12.812655 12.339806 12.184788 11.6287565 12.800381 11.160982 11.921714 10.049754
1370356_at 7.357599 7.234465 7.4103265 7.26946 7.2623787 7.2702417 7.01485 7.26054 7.3356895 7.3092756 7.4029803 6.9649763
1370357_at 8.406145 8.546588 8.309418 8.326471 8.080462 8.134552 8.029919 8.08667 8.247696 7.9652405 8.119147 8.104626
1370358_at 9.080623 9.054295 8.84895 8.855861 8.749985 8.769388 8.514647 8.442227 8.566516 8.456506 8.343452 8.2795105
1370359_at 12.384444 12.561857 12.534902 12.505699 12.601479 12.5358095 12.389046 12.606898 12.296144 11.716574 12.003356 12.10906
1370360_at 8.580373 9.058011 8.664921 8.898023 8.798576 8.762175 8.613305 8.557299 8.83022 8.492209 8.4335 8.520481
1370361_at 4.3052025 4.9346266 4.5256643 4.837826 4.5075364 4.7195168 4.472128 4.5540333 4.4905987 5.000783 4.865329 4.695713
1370362_at 7.046779 6.445917 6.925385 6.832224 6.8759522 6.716581 7.213145 6.9378366 6.952094 6.8022785 6.7783027 7.276112
1370363_at 12.242004 12.240201 11.570498 11.990169 12.357567 12.389866 12.757219 12.214985 11.805032 12.394289 11.955711 11.776364
1370364_at 7.358047 7.593082 7.4699802 7.461618 7.3810005 7.4255447 7.2900734 7.0880337 7.289368 7.280636 7.1176925 7.122178
1370365_at 8.688903 8.761186 8.794712 8.752561 8.756346 8.6663 8.794085 8.866913 8.874884 9.38293 9.203831 9.384693
1370366_at 9.9594555 9.911858 9.702284 10.212532 10.258563 9.942867 10.146866 10.245781 10.152633 10.9038515 10.779301 10.738039
1370367_at 4.6284695 4.147175 4.3570976 4.506024 4.078131 4.40674 4.267588 4.225367 4.626274 4.4642467 4.120259 4.507819
1370368_at 6.8869915 6.92236 6.7001815 7.1590085 6.8297687 6.9627175 7.058236 7.0175114 6.674397 6.6703944 7.002531 6.900504
1370369_at 6.232493 5.895546 5.870614 5.9608827 5.862643 5.77168 6.1009374 5.739924 5.795496 5.8915386 5.459607 5.8347645
1370370_at 7.8603086 7.886875 8.115982 8.111976 7.976653 8.294687 8.171381 8.287073 8.213089 8.070545 8.418629 8.27535
1370371_a_at 8.779869 8.680701 8.8501835 8.554437 8.645671 8.618364 8.468096 8.475291 8.597809 8.354467 8.289961 8.353475
1370372_at 4.5151024 4.8935285 4.6964564 4.5061684 4.376615 4.4081106 4.714785 4.053203 4.5107746 4.387642 4.7011833 4.429677
1370373_at 5.9950323 5.7730427 5.8671427 5.6629133 5.4473095 5.6132107 5.7521734 5.635801 5.9828396 5.774195 5.791852 5.8422
1370374_at 8.792896 8.631374 8.622351 9.014611 9.195597 9.147725 9.1893 9.129027 9.313397 9.258392 9.057919 9.313843
1370375_at 11.865389 11.526546 11.802045 11.966364 11.748093 11.748875 11.668605 11.689476 12.009556 11.86181 12.002089 11.836698
1370376_a_at 8.379133 8.442528 8.497181 8.310936 8.713371 8.636923 8.611761 8.599417 8.432596 8.926657 8.776049 8.9848995
1370377_at 12.953753 12.848929 13.040941 12.963888 12.946498 13.046117 12.707486 12.920177 12.782824 12.649847 12.637504 12.712498
1370378_at 12.05036 12.15184 12.059837 12.1861515 12.178447 12.100614 12.133937 12.090191 12.181269 12.323858 12.170088 12.244286
1370379_at 5.729109 5.862001 5.784679 5.7041492 6.033203 5.67858 5.824629 6.000219 6.141608 6.646257 7.2404222 7.459713
1370380_s_at 7.6059346 7.721571 7.461263 7.560426 7.37787 7.441851 7.287759 7.2850394 7.2979937 7.663599 7.13979 7.3928432
1370381_at 11.127394 10.979261 10.592871 11.125737 10.966319 11.394192 10.84202 11.105459 10.588893 10.817289 10.632474 11.146045
1370382_at 3.2175322 3.351032 3.3150856 3.340514 3.2900581 3.353131 3.3918374 3.556357 3.5757627 3.20138 3.6707754 3.2304697
1370383_s_at 7.9832253 7.9627514 7.988969 8.510909 8.282897 7.9898963 7.5914497 7.8429184 7.6369534 7.511962 7.992862 7.5902247
1370384_a_at 5.75472 6.897391 6.1128683 5.493294 6.0246506 5.718278 5.1180367 4.3532777 4.966118 4.251232 4.3254895 6.2500916
1370385_at 5.2980485 5.807698 5.254959 5.2363596 5.2836256 5.6167784 4.9814706 5.747866 5.3848505 5.2962937 5.6784105 5.389781
1370386_at 7.2918444 7.9069986 7.6649165 7.8460803 8.049377 7.84646 7.9844885 8.150438 7.95795 8.511544 8.265001 8.393755
1370387_at 11.322053 9.937593 11.417041 9.003791 9.885466 9.494576 9.607572 9.664683 9.4760065 6.7878656 7.161704 7.925324
1370388_at 4.3859005 4.264453 4.3184214 3.924862 4.041172 4.251445 3.8730478 4.0244823 4.251791 3.7927623 3.8395526 4.158077
1370389_at 3.6579936 3.592746 3.986675 3.8068926 3.7112098 3.7319276 3.5677047 3.4063787 3.5699413 3.817242 3.5681076 3.7129648
1370390_at 5.0435266 4.9325867 4.9133267 5.049641 4.741205 4.7532654 4.975772 4.6376696 5.2168 4.6605215 4.703095 4.9785094
1370391_at 5.1296654 4.897874 4.848347 4.984331 5.0074058 4.937249 4.909015 5.0743227 4.9082036 5.277957 4.909316 4.9756465
1370392_at 5.502179 4.9924674 5.1829486 5.228091 5.515129 5.13102 5.6642637 5.683951 5.0877748 6.200296 5.6492534 6.09729
1370393_at 5.1285763 5.3287067 5.5819793 5.2977114 5.4249783 5.3943477 4.9102182 4.9718943 5.1265087 4.7551756 4.888817 4.65878
1370394_at 5.071356 6.69495 6.0491796 8.356361 5.7273383 5.0593214 5.4331007 6.7032743 6.0465035 5.530133 5.276524 5.670654
1370395_at 6.74998 6.5918617 6.690425 6.659085 6.548745 6.6715875 6.457039 6.508916 6.491798 6.426652 6.604023 6.5357275
1370396_x_at 14.079637 14.038134 14.031194 14.106136 13.978884 13.900788 14.011429 14.034732 13.983703 14.014474 14.008842 13.997663
1370397_at 11.858113 12.408848 12.495576 11.827873 11.760495 12.128262 12.003991 11.958047 11.973453 11.839957 11.98898 12.262323
1370398_at 5.5034924 5.890475 5.814323 5.821202 6.1394105 6.03128 5.895168 6.140212 6.294723 5.874959 6.2358146 6.171428
1370399_at 7.153996 7.6456127 7.6891103 7.5582247 8.003332 7.5126143 7.750813 7.9210615 7.7448874 7.58837 7.695699 7.9183803
1370400_at 5.2191753 5.412136 5.2163973 5.6999607 5.3065534 5.244863 5.0859623 5.304617 5.1707 5.43771 5.089277 5.134549
1370401_at 3.9551773 3.6473634 3.6019764 3.8157754 3.5207624 3.5389633 3.624697 3.6011233 3.7310352 4.1843557 3.7434204 4.5792036
1370402_at 7.883675 7.850526 7.6542697 8.033727 7.359597 7.315077 7.707139 7.360029 7.470634 7.197898 7.1180477 7.3774834
1370403_at 4.7606063 4.72127 4.8860416 4.60393 4.7233067 4.79833 4.5672674 4.77407 4.7579737 5.043857 4.6884966 4.836832
1370404_at 3.9001682 3.892107 3.679048 3.9359696 3.9389074 3.9954937 3.8807101 3.630748 4.0459356 3.694372 3.8794618 3.643245
1370405_at 3.6811962 3.9826918 3.5834484 3.7076797 4.1169915 3.9433482 3.9242132 3.6285663 3.800662 3.8580418 3.7035906 3.700455
1370406_a_at 3.5757494 3.6717205 3.4220834 3.578541 3.5547738 3.7978857 3.704973 3.6885545 3.7343383 3.398932 3.472305 3.5601025
1370407_at 8.304006 8.652226 8.43133 8.547765 9.023202 9.17395 8.596432 8.902843 8.540949 8.442651 8.862293 8.876832
1370408_at 4.459782 4.497957 4.4360657 4.9998035 4.5167246 4.4281497 4.5697236 5.000928 4.805763 4.4295197 4.791439 4.455851
1370409_at 4.6214037 4.4094667 4.539893 4.424945 4.256333 4.4677143 4.5588903 4.7060604 4.757179 4.3735685 4.565267 4.3138704
1370410_at 4.184513 4.0145164 3.8375647 4.0072365 3.9111059 3.868133 4.0183644 3.7827418 4.424333 3.9401631 3.9607143 3.6991036
1370411_at 6.049703 5.231123 5.233745 5.6173863 5.383627 5.4739785 5.3352957 5.1752815 5.54794 5.1288843 5.130369 5.789381
1370412_at 4.026909 4.3974686 4.3775196 4.234145 4.564843 4.4378138 4.4524536 4.1832914 3.999809 4.5275536 4.340889 4.466813
1370413_at 6.7651544 6.926077 6.54466 6.880987 6.5558543 6.903505 6.8114595 6.575988 6.712297 7.1446238 7.210608 6.780842
1370414_at 9.298879 8.757333 9.030279 9.239881 8.934667 9.01515 9.174999 9.145347 8.898079 9.342672 9.479835 9.313537
1370415_at 5.82529 5.582386 5.431854 5.8307066 5.4866166 5.6033144 5.9206486 5.5643215 6.0090656 6.063824 5.575397 5.676737
1370416_at 5.2177587 4.9663286 4.629752 4.743413 4.705504 4.7108674 4.6007476 4.534366 4.967285 5.1403136 4.851837 4.5149274
1370417_at 4.3131986 3.9919405 3.942262 4.8715906 3.9832256 4.591472 4.2460194 4.192933 4.13777 4.751042 4.092742 4.505187
1370418_s_at 5.5577602 5.7476745 5.328187 5.2154465 5.0730867 5.4678273 5.572921 5.3399525 5.859146 5.574921 5.3789563 5.3714423
1370419_a_at 5.7198668 5.570566 5.7472258 5.7330046 5.6993566 5.5713835 5.762389 5.6623535 5.2523394 5.489518 5.0381546 5.5824747
1370420_at 12.13235 11.528411 12.572461 11.41569 12.214552 11.853027 11.562535 10.892244 11.187362 10.191024 10.24861 11.31007
1370421_a_at 6.2322 5.7601323 6.353038 6.3138337 5.94392 5.692354 6.214051 5.66399 6.2756405 5.8156023 6.1001353 6.319617
1370422_at 6.4680624 6.500702 6.800432 6.4149294 6.7268505 6.1225314 6.497926 6.773516 6.599839 7.5056515 6.9678187 6.7674603
1370423_at 5.5126863 5.6842933 5.7283697 6.242789 5.3216734 5.3442926 5.2704844 5.759546 5.3690825 5.704846 5.4731255 5.6996813
1370424_at 4.2220616 4.086885 3.9416292 3.8865824 3.8353367 3.9047647 3.9810116 3.8651457 3.877554 3.772452 4.066658 4.1177006
1370425_at 13.149397 12.57884 12.496832 13.067059 12.837172 12.791748 12.895194 12.927342 12.888986 12.646081 12.557503 12.521211
1370426_a_at 10.975842 10.90457 10.781374 10.909714 10.81772 10.854843 10.627609 10.769127 10.681573 10.40689 10.698859 10.783838
1370427_at 5.3726797 5.373295 5.6811247 5.615288 5.1425915 5.629876 5.2555265 5.3362627 5.194792 5.4453707 5.411172 5.2029057
1370428_x_at 11.930589 12.077531 11.891269 12.040285 11.881039 11.990698 11.951366 12.222705 11.076957 12.324929 4.4655156 11.84971
1370429_at 9.595554 9.647862 9.460514 9.665741 9.524879 9.658528 9.665737 9.648433 8.940535 9.80629 7.2663383 9.552066
1370430_at 4.799911 5.0385714 4.9826326 4.5284214 4.483196 4.7689424 5.2608347 4.635209 4.542745 4.782764 4.4668307 4.589501
1370431_at 4.0292892 3.9992938 4.189462 4.116124 4.2389393 4.077671 4.1283836 3.9709904 4.0926676 4.0508657 4.215747 4.067914
1370432_at 3.6504974 3.739174 3.8021107 3.5822377 3.4527793 3.3585553 3.4025977 3.430863 3.454528 3.7435973 3.4919467 3.4470963
1370433_at 10.08446 10.546899 10.0244875 10.6529045 10.8434515 10.233995 10.562383 11.220255 10.475539 10.510126 10.237644 11.015972
1370434_a_at 3.5841806 3.4892766 3.631473 3.6187668 3.6158907 3.6124759 3.6374815 3.7363513 3.6693065 3.8897336 3.4434996 3.8170023
1370435_a_at 7.27442 7.374871 7.43101 7.3414583 7.1920714 7.1838527 7.2795844 6.8139663 7.059206 6.6752777 6.6405025 7.0349746
1370436_at 6.6125546 5.8735433 5.906585 6.5185986 6.3730536 6.433143 7.6688094 8.357265 6.812518 8.053186 7.5252137 8.569412
1370437_at 6.124416 6.3445787 6.1534314 6.201866 6.2932158 6.2841988 6.091799 6.2260046 5.904249 5.6158047 6.5320807 6.223237
1370438_at 5.7903447 5.1527004 5.4632664 5.1204414 5.647331 5.5226545 5.718258 5.1706758 5.958919 5.6181464 5.850792 5.6615553
1370439_a_at 3.282495 3.2103906 3.4766796 3.2566235 3.201872 3.4252045 3.165346 3.2479265 3.2601733 3.0675597 3.2554128 3.2516258
1370440_at 7.2252345 7.457607 7.563673 7.601179 7.696605 7.715097 7.418725 7.744069 7.3383904 7.4247646 7.6826506 7.523192
1370441_at 3.924691 3.6219313 3.8738482 4.0992584 3.7383785 3.9188738 3.7229776 3.806613 3.893207 3.8483033 3.6911354 3.638037
1370442_at 3.4086087 3.2161434 3.2358363 3.2118905 3.1624255 3.242484 3.2611098 3.331049 3.4568458 3.398451 3.4152362 3.3859935
1370443_at 7.531221 7.684012 7.3982396 7.5753746 7.349593 7.6119237 7.125144 7.1112537 7.3051143 7.1696525 6.838993 6.8868613
1370444_at 4.8297477 4.2220325 4.710853 4.6386642 4.728899 4.4791083 4.5320373 4.4491735 4.8516874 4.8530693 4.6604805 4.5934076
1370445_at 6.077779 6.3166075 6.2839537 6.3596444 5.462284 5.755892 6.5062976 6.6840615 6.0059204 7.370976 7.390556 7.1323247
1370446_at 6.5988154 6.874033 6.7208695 6.8322034 6.7198277 6.7313623 6.459721 6.7723956 6.2645307 6.4157143 6.7784243 6.6099734
1370447_at 4.667324 4.4931164 4.5626993 4.399455 4.7860146 4.8159533 4.6255083 4.57376 4.685227 4.737749 4.555538 4.6984396
1370448_at 4.3668404 4.219595 4.292367 4.245237 4.246533 4.2869263 4.3124323 4.34508 4.2481894 4.3917007 4.201471 4.284649
1370449_at 7.6279635 7.5369277 7.659605 7.6726923 7.886707 7.4196854 7.721044 7.9424524 7.8105025 7.925679 7.526474 7.447528
1370450_at 4.7167377 4.2709737 4.2487526 4.7258263 4.3627863 4.3896465 4.4957137 4.551691 4.838911 4.782764 4.548412 4.538611
1370451_a_at 5.5320807 5.4188275 5.0528717 4.889053 5.103883 5.1518598 5.0973263 4.9957323 5.112437 5.258402 5.472923 4.93459
1370452_at 4.018141 3.9901814 3.917511 3.9556155 3.7108305 3.494823 3.8114028 3.6699133 3.9411194 3.9419572 3.842858 3.7148972
1370453_at 5.325245 4.8475733 4.9171906 5.0691957 4.614863 4.632617 5.111808 4.924062 5.0049562 5.084442 4.809677 4.9889026
1370454_at 4.8688974 4.5826464 4.5344706 4.942287 4.6154647 4.8079395 4.8065386 4.5093737 4.7212286 5.514645 4.6520886 4.7851095
1370455_a_at 3.3105721 3.6397927 3.3744335 3.207077 3.1965692 3.1910763 3.1921418 3.192452 3.3649695 3.319487 3.1461055 3.2876217
1370456_at 3.9067805 4.027768 3.8760252 4.088986 4.0277743 3.8628902 4.0199356 4.2660494 4.448963 4.404298 4.097478 4.017844
1370457_at 4.0670195 4.085121 4.0597463 4.1148725 3.8948872 3.9523578 3.782057 4.121996 3.9078426 4.0579133 3.9212189 3.7920842
1370458_at 4.4746065 4.1369514 3.9454598 4.173457 4.3060436 4.230146 4.233956 4.6466494 4.4705477 5.7205987 4.4133825 5.5258226
1370459_at 4.328828 3.9912395 3.6971223 3.8977706 4.0539894 3.4728463 3.9653716 3.7566056 3.999001 3.992391 4.0679493 4.1388664
1370460_at 7.326384 7.836596 7.5115685 7.543914 7.5061593 7.5992527 7.417692 7.948217 7.434116 7.75867 7.783718 7.725908
1370461_at 5.1735215 5.549667 4.897953 5.0673366 5.7783155 5.17341 5.1895185 4.644351 5.159091 5.4585056 5.016333 4.9513016
1370462_at 5.206535 4.9668784 4.4363155 5.3312583 5.2411313 4.801934 4.6213636 4.6940885 4.552854 5.319562 4.268178 4.533059
1370463_x_at 6.1654425 6.5466847 7.052766 6.8178806 6.925676 6.388701 6.482822 6.8991246 7.933961 7.0696335 8.174282 6.4064574
1370464_at 4.033134 4.502943 4.404585 4.6135006 4.354417 4.420683 5.296713 4.8195887 4.794607 5.8820543 5.338127 6.4576387
1370465_at 4.2592487 4.5158763 5.0102434 5.2220435 4.733428 4.6272397 4.905377 4.9989405 4.605787 5.5802402 4.809446 5.671614
1370466_at 4.310952 4.280879 4.1070423 4.2540593 3.993379 4.187854 4.2977 4.307925 4.0268574 4.3323326 3.9943442 4.1720824
1370467_at 5.2899976 4.3659587 4.8508506 4.5375566 4.243817 4.12081 4.584952 4.7287445 4.521998 4.239996 4.4934487 4.728232
1370468_at 3.3472147 3.3722248 3.124237 3.235293 3.2486203 2.946737 3.3199837 3.236398 3.5572486 3.167023 3.2696502 3.2105377
1370469_at 5.4752874 5.1604905 5.31145 5.3582463 5.309567 5.241063 5.2650633 5.353677 5.6938553 5.0362387 5.4916077 5.3632574
1370470_at 4.240663 4.2856035 3.9998393 4.1235642 4.05429 4.2588987 4.454825 4.4902215 4.5557065 4.464074 4.511636 4.4801974
1370471_at 3.8255525 3.7953825 3.8597195 4.6023664 3.636976 3.8185391 3.909858 3.823292 4.0010576 3.724119 3.9632816 3.87576
1370472_a_at 4.891182 4.7316637 4.717774 4.5959253 4.4447565 4.595915 4.3731184 4.350355 4.573986 4.7895226 4.4411564 4.4834776
1370473_a_at 6.373258 6.0122495 6.0471425 6.187088 6.2767515 6.2498 6.1882176 6.2415533 5.811217 6.1562963 6.3134055 6.152376
1370474_at 5.3350015 5.676419 5.574943 5.4495597 4.9814215 5.214389 5.0684314 4.95065 4.709082 4.1503463 5.02909 4.429677
1370475_at 13.04434 13.230335 13.154169 13.383162 13.425454 13.454037 13.444825 13.465427 13.429258 13.423549 13.418669 13.571698
1370476_at 7.3466067 7.3034344 7.3475375 7.2735386 7.3795395 7.5287213 7.4475207 7.6274304 7.3291516 7.5432663 7.4861197 7.272036
1370477_at 3.4268968 3.5583334 3.5357234 3.7488852 3.6296587 3.4758732 3.5664072 3.360671 3.6171525 3.882896 3.6485562 3.669873
1370478_at 5.732722 5.5962377 5.520842 5.9322214 5.388308 5.605878 5.7457457 5.110274 5.6965637 5.619207 5.5342875 5.74438
1370479_x_at 13.320873 13.126178 12.888388 13.326616 13.2088 13.300376 13.167118 13.333333 13.124827 12.361982 12.479233 12.635344
1370480_at 4.0625706 4.292636 4.061811 4.103777 3.7746115 3.9297864 3.812172 3.7052958 3.9367528 3.7045336 3.7189133 3.8231795
1370481_at 5.5927644 4.8485594 5.026394 5.1299214 5.3221416 5.1508555 5.385582 4.8098187 4.973426 5.240769 5.201075 4.9514832
1370482_at 5.6505995 5.193242 5.0573874 5.4152107 5.4031105 5.4550037 5.683423 5.292016 5.7471867 5.389941 5.5214787 5.749939
1370483_at 3.7897322 3.6290462 3.7572887 3.983348 3.8936257 3.8499599 4.0361733 3.8158407 4.0293674 3.7252223 3.70827 3.9423246
1370484_at 5.3447413 5.198244 5.0825205 5.0755024 5.098049 5.1271935 5.1525645 5.052907 5.1506653 5.115116 5.152127 5.147877
1370485_a_at 4.6292257 5.154405 4.2798533 4.5551705 4.7812357 5.0490317 5.5568795 5.295763 4.63778 4.8344874 5.324023 5.3170567
1370486_a_at 5.117692 5.540153 5.169804 5.1987023 5.424302 5.163248 5.3102593 4.917614 5.699521 5.366614 5.2622547 5.113437
1370487_a_at 6.45362 6.303083 6.4355497 6.0950913 6.1650076 6.095772 6.4158506 6.4682546 6.6545386 6.8230786 6.333885 6.5140405
1370488_a_at 5.8336453 6.4539585 6.1003194 5.5615115 6.074342 5.7853436 4.9801555 5.4662085 5.3673253 5.2531285 4.8230844 4.981854
1370489_a_at 4.3427596 4.220206 4.749611 4.6128674 4.101557 4.275875 4.257334 4.093295 3.9676518 4.4793377 4.236517 3.9991944
1370490_at 4.270715 3.9782748 4.067274 3.9175599 4.031997 3.8894367 4.178109 4.0407653 4.285309 3.9819431 3.878308 4.285037
1370491_a_at 6.3331914 5.8523173 5.706405 6.524822 7.029471 7.062292 5.2591753 5.288997 5.0278444 6.1800137 5.642123 5.410773
1370492_a_at 4.440797 4.7944827 4.4571567 4.6871085 4.4748907 4.643093 4.5417647 4.5199003 4.3874702 4.749838 4.409522 4.4125023
1370493_a_at 3.805782 3.730482 4.103771 4.273019 3.7132328 3.6145072 3.796474 3.5714812 4.2726917 4.0019207 3.9664428 3.8940947
1370494_at 4.624088 4.311699 4.4075975 4.335986 3.9738376 4.5681047 4.366571 4.150083 4.5209346 4.345772 4.287101 4.2471676
1370495_s_at 13.352008 13.253952 13.276626 13.4456835 13.385079 13.501204 13.394795 13.508823 13.437888 13.279006 13.342334 13.307337
1370496_at 12.7235365 12.750043 12.75735 12.358984 12.441402 12.493681 11.948952 12.015664 11.754906 11.259516 11.27025 11.07707
1370497_at 4.112484 3.874471 3.9545403 3.7304506 4.0082264 3.9280736 3.9298475 3.7174723 3.926786 4.1509886 3.827428 3.9954891
1370498_at 3.550122 3.850445 3.4238596 3.2954535 3.6656158 3.316116 3.6478257 3.4806004 3.7937815 3.6183083 3.649184 3.5388472
1370499_at 3.944119 4.0526743 4.1138864 4.120122 4.4401827 4.049346 4.0160913 4.6443596 3.9313335 4.151509 3.8838692 3.9741468
1370500_a_at 3.4973562 3.6687572 4.043154 3.7300909 3.456182 3.6270885 3.5201325 3.4308276 3.6400032 3.5489643 3.5507228 3.666927
1370501_at 9.871629 9.79975 9.620551 9.8599615 9.617673 9.768032 9.43429 9.668614 9.415864 9.204431 9.480787 9.528267
1370502_at 4.5897064 3.9455454 3.9510827 3.7563913 4.0703144 4.1298046 4.174822 4.0022864 3.8731163 4.425965 4.045944 4.1814466
1370503_s_at 4.1766596 4.3759694 4.3577843 4.31623 4.197607 4.362083 4.3972845 4.523511 4.274897 4.5839987 4.5265627 4.7169294
1370504_a_at 5.548176 5.620875 5.764425 5.4356027 5.8000026 5.560251 5.928594 5.548445 5.8076334 5.486796 5.6286416 5.626141
1370505_at 6.4058867 6.4317107 6.434462 6.2932405 6.5982504 6.469479 6.396147 6.1596146 6.1938148 6.418528 6.585708 6.3515887
1370506_at 6.5371976 6.9913387 6.997207 6.8514767 6.719049 6.9093337 6.7893076 6.4890146 6.585214 7.361249 6.8586454 6.7548685
1370507_at 5.936435 6.0703974 6.639042 6.0238442 5.84458 5.7193213 5.8298106 5.5377674 5.9960938 5.5217376 5.5472965 5.5997276
1370508_a_at 5.3596296 4.968528 4.906694 5.287653 4.824456 4.6471605 5.373206 4.513291 5.222557 4.903591 5.103116 4.8618426
1370509_at 7.1603947 7.317659 7.767344 7.8552017 7.8310966 7.44538 7.777381 7.346967 7.4414616 7.6539574 8.014786 8.251024
1370510_a_at 7.6876116 7.7439837 7.8087225 7.5909944 7.846508 7.868969 7.8289514 7.8460994 7.7508035 7.57886 7.6544423 7.6547437
1370511_at 13.739841 13.788941 13.799343 13.757729 13.802038 13.798402 13.847216 13.793027 13.793691 13.906961 13.916987 13.848413
1370512_at 7.9646626 8.056358 7.8527355 7.875082 7.652287 7.714601 7.764156 7.870175 7.6162524 7.8992352 7.951077 7.864846
1370513_at 3.6820714 3.9983196 4.0262175 4.234192 3.9235818 3.7638075 3.8102193 3.6259832 3.7903988 3.810931 3.8825712 3.8089454
1370514_a_at 3.8871677 3.800671 3.7339404 3.8757281 3.9257815 3.7124686 3.762969 3.692976 4.1293287 3.7525907 3.73169 3.7232857
1370515_x_at 4.4466143 4.259594 4.4623637 4.7298346 4.462871 4.27352 4.7117453 4.0294366 4.557936 4.326821 4.258848 4.3118777
1370516_at 6.2908626 6.219927 6.3570905 6.532592 6.2610745 6.4654007 6.05849 6.0717235 6.1693907 6.3601274 5.75704 5.7866354
1370517_at 3.926597 3.8215468 3.8600051 3.6319416 3.462305 3.6552577 3.582496 3.6322742 3.7905388 3.8621995 3.7218184 3.6155396
1370518_a_at 4.0699306 3.9850852 4.0589275 4.0426173 4.2935224 4.518301 4.227988 3.624566 4.119091 4.3510475 4.0277386 4.0811872
1370519_at 4.4471173 4.169798 4.311126 4.89207 5.5084786 4.6335306 4.6173296 4.2535276 5.475098 4.9850836 4.879123 5.002049
1370520_at 4.210477 4.114377 4.2257175 4.1314254 4.2081532 4.345648 4.278953 4.2941914 4.1225185 3.8123019 4.530917 4.1368995
1370521_at 6.751655 6.4505286 6.3517594 6.760748 6.636123 6.4325466 6.6087813 6.575669 6.685972 6.6083694 6.6009197 6.6463656
1370522_at 9.423444 9.50245 9.524546 9.111862 9.156635 9.288986 9.318338 8.86637 9.230213 9.193564 8.85799 8.897137
1370523_a_at 7.906393 8.008718 7.9181423 7.9246364 8.048353 8.372558 7.971431 8.214912 7.496722 7.738291 8.228958 8.121375
1370524_at 9.322824 9.511598 9.32443 9.185654 9.371737 9.526561 9.187991 9.473717 9.073921 8.999394 9.321601 9.356467
1370525_at 8.349579 8.442635 8.494295 8.258213 8.239964 8.336948 8.30044 8.360903 8.028765 8.044243 8.303047 8.314327
1370526_at 6.3042994 6.135258 6.211043 5.96532 7.9612556 6.191725 6.4973574 7.0203543 5.95173 7.5118527 7.380408 6.3352456
1370527_a_at 8.957866 9.024328 9.12199 8.889804 9.214425 9.040607 8.785764 8.939335 9.243345 8.8713665 8.91098 8.812871
1370528_at 6.5113235 6.855608 6.763023 6.3676176 6.314034 6.4696164 6.2495904 6.345185 6.406913 6.129304 6.2581887 6.082845
1370529_a_at 7.542414 7.276027 7.5104446 7.2237606 7.565189 7.8711023 7.584956 7.6898913 7.5451727 7.841681 7.636783 7.450826
1370530_a_at 7.916715 7.960374 8.028137 7.93734 8.124937 8.573184 8.045418 8.427606 8.305686 8.337064 8.453711 7.927457
1370531_a_at 5.1449366 5.2782936 5.6135817 5.2357473 5.7193584 5.889113 5.5376606 6.0566688 5.585104 5.9607716 5.898511 5.6305313
1370532_at 5.7577214 5.647923 6.031554 6.132194 5.848581 5.837743 6.011299 5.704669 5.7705774 6.16501 5.675608 6.097868
1370533_at 4.5720925 4.580941 4.371442 4.302474 4.4186797 4.17657 4.4575357 4.3557663 4.3384705 4.4888 4.2300453 4.3334413
1370534_at 7.739678 7.871048 7.766922 7.7317257 7.9404697 7.711551 7.7352815 7.6955276 7.26312 7.175617 7.4983306 7.521125
1370535_at 3.8859193 4.065398 3.7271354 3.8387485 3.904802 3.5530002 4.1709404 3.7459447 3.9753094 4.2342834 3.8513126 3.785963
1370536_at 5.345376 5.682576 5.5968285 5.9232 5.6209736 5.7207675 5.8730636 5.571702 5.5855255 5.5428667 6.1313257 6.0176535
1370537_at 7.0353417 7.21144 7.22631 7.144093 7.4913106 7.364528 7.5035067 7.6478705 7.434941 8.069086 8.036089 7.866867
1370538_at 7.5154567 7.6462264 7.4730735 7.2362113 7.421223 7.5009856 7.541499 7.0846553 6.8859797 7.163811 6.7630982 6.5936747
1370539_at 6.3924313 6.698106 6.4515114 6.6561246 6.834053 6.7033505 6.465259 6.9503427 6.8345714 6.7516108 6.849457 6.656221
1370540_at 4.115475 4.3517785 4.0726604 4.363085 4.0514407 4.6657214 4.0733953 4.2510104 4.6907167 4.0580773 4.176202 4.9275837
1370541_at 5.8274064 6.3060603 7.4257236 6.9802403 6.5536904 7.2855654 6.2047167 6.7283945 6.823441 6.3114996 6.551693 7.0750346
1370542_a_at 6.2522736 6.599192 6.78077 6.3455944 6.5856524 6.3485055 7.100446 7.2005925 6.2751236 6.9272456 6.6352715 6.294591
1370543_at 7.245207 7.036571 7.07064 6.9414907 7.1492457 7.08259 6.979368 6.8044796 6.809871 7.0721927 7.2224073 7.1125865
1370544_at 5.0498333 5.7411246 5.66628 5.9696994 6.084517 5.4846907 5.8971195 5.868119 6.0720677 5.494626 5.7525916 5.782163
1370545_at 4.759027 4.7562084 4.520433 4.590058 4.5833116 4.758626 4.559283 4.406029 4.650041 4.418827 4.261807 4.7794013
1370546_at 4.068376 3.8101985 3.6805573 4.0547347 3.6973329 3.7502902 3.91246 3.8470714 3.8525982 3.968134 3.8847923 3.621902
1370547_at 13.953434 13.881258 13.87061 13.905349 13.852523 13.889598 13.859762 13.859184 13.77871 13.77871 13.730838 13.840919
1370548_at 7.197657 6.9732437 7.927254 6.669924 7.3368874 6.970116 6.424771 6.64949 6.696389 5.8247013 6.8102293 6.7809978
1370549_at 5.892147 6.015199 6.139606 6.2004547 6.3571944 6.3369713 6.609132 6.8598075 6.165136 6.69861 6.830245 6.665407
1370550_at 5.5117784 5.18707 5.491743 5.817436 5.5518184 5.6469173 5.480395 5.787196 5.4409432 5.3308735 5.7708745 5.446493
1370551_a_at 7.038201 6.5158873 6.7655663 6.854518 6.9484577 6.722971 6.964939 6.31521 6.6884446 6.723089 6.72124 6.6381307
1370552_at 5.5289516 5.4299936 5.2436647 5.1654396 5.12601 5.5208654 5.176012 5.3585367 5.358115 5.223898 5.4728317 5.4448195
1370553_at 7.493863 7.5363293 7.5807705 7.6525826 8.113201 7.75061 7.8067436 7.9612517 7.721728 7.492063 7.273162 7.356693
1370554_at 9.190907 9.359757 9.52717 9.611411 9.620116 9.377829 9.482497 9.614982 9.740361 9.744622 9.644943 9.6996975
1370555_at 3.9671965 3.8898597 3.9293852 3.8886209 3.9437313 3.6256921 3.8913043 4.0317526 4.0765686 3.522947 3.9942634 4.0151186
1370556_at 4.8604794 4.5836453 4.6023483 4.642304 4.4330835 4.571428 5.087634 4.6971703 4.984106 4.5022755 5.0908036 4.943202
1370557_a_at 4.126343 3.743149 3.9179678 4.104745 3.9949164 4.181855 4.224947 3.8843555 4.2481894 4.1503344 4.112178 4.0378704
1370558_a_at 3.314294 3.394844 3.3744335 3.2847028 3.324083 3.3880167 3.347141 3.2774038 3.4021106 3.3689623 3.2308445 3.2122655
1370559_at 3.9850788 3.6802454 3.4370651 3.6314516 3.6389434 3.706537 3.6768034 3.5911236 4.1656656 3.7305279 3.797495 3.7448668
1370560_at 4.134947 3.942123 4.065079 4.30703 4.0620546 4.2292943 4.0994134 4.1500826 4.390269 4.465662 4.0066223 4.1789527
1370561_at 4.394439 4.1969223 3.8810053 4.3650475 3.8304946 4.2235317 3.7207434 3.8030345 3.905364 4.006687 3.9236765 4.0240526
1370562_at 4.7697706 4.314418 4.3719473 4.605802 4.445933 4.5339346 4.486348 4.4494343 4.666707 4.62551 4.3313994 4.4014683
1370563_at 11.537744 11.767155 11.877785 11.484139 11.739933 11.603023 11.588552 11.5434 11.414256 11.556101 11.505504 11.668117
1370564_at 4.022274 4.623235 4.3289833 4.3911066 4.2114697 4.2331457 4.045352 4.0656943 4.0609436 4.2482724 4.3441973 4.7023654
1370565_at 4.291665 4.3643303 4.393449 4.274883 4.331545 4.0087824 4.2349954 4.231984 4.186009 4.403061 4.454717 4.3662696
1370566_at 10.094398 10.065902 10.342315 10.8005495 10.198309 10.12617 10.2590065 10.72507 11.008961 10.8488245 10.530014 10.955449
1370567_at 6.7951136 6.690235 6.5876703 6.723156 6.7509108 6.7915287 6.828839 6.880534 6.5699883 6.6761107 6.6211586 6.6241417
1370568_at 6.1863556 5.685901 5.85588 5.786164 5.8597903 5.858878 5.802538 5.660999 5.8094378 5.9861774 6.1220655 6.0566344
1370569_at 4.4873533 4.2591643 4.419859 4.15217 4.497132 4.80352 4.423604 4.547487 4.863541 4.765177 4.52929 4.365045
1370570_at 7.499709 7.6554346 7.249058 7.475953 7.430917 7.263591 7.2360897 7.787036 7.1913004 7.4193144 6.912753 7.1333547
1370571_at 4.7303467 4.834711 4.62255 4.8965974 4.3627863 4.3098063 4.531557 4.4220552 4.4926534 4.3578415 4.475281 4.4962964
1370572_at 4.2378073 3.771445 3.6093628 3.8959951 3.6261678 3.660116 3.5739532 3.7422857 3.7554152 3.7560306 3.5752609 3.5274189
1370573_at 9.592747 9.587677 9.579178 9.537203 9.693508 9.3415785 8.2254505 8.387148 7.814671 7.9709606 8.306315 8.145027
1370574_a_at 6.726881 6.3706365 6.1251206 6.2655683 6.1754737 6.5175004 6.1929054 6.1371775 6.406996 6.295899 6.3005176 6.294208
1370575_a_at 8.47125 8.631726 8.4755745 7.9653034 8.431368 8.339246 8.093824 8.347349 7.7582846 8.009653 8.122687 8.0734005
1370576_at 5.340737 5.511605 5.348365 5.264223 5.3084717 5.4990764 5.4429913 5.118845 5.4442143 5.8679028 5.241581 5.3730316
1370577_at 5.935045 6.339104 6.3498187 6.0562863 6.4474525 6.5561085 6.2956553 6.176803 6.1986427 6.7927856 6.750226 6.571557
1370578_at 6.950136 6.9932866 7.1402063 7.1722236 7.368727 7.3188868 7.1770663 6.9819207 7.405809 7.2530317 7.165481 7.2246356
1370579_at 8.912819 9.330015 9.042625 9.23387 9.244299 8.959154 9.193359 8.964945 8.993385 9.150187 8.792292 9.175491
1370580_a_at 13.299634 13.446905 13.408671 13.3518095 13.51426 13.608533 13.503039 13.70301 13.402928 13.37519 13.477384 13.51923
1370581_at 4.1291466 3.693688 3.836497 4.078315 3.3572218 3.5311012 3.8189278 3.570529 4.095764 3.971281 3.8148892 3.8676934
1370582_a_at 3.311837 3.2071657 3.239749 3.4874425 3.318235 3.3015692 3.2766685 3.450148 3.3397346 3.2398455 3.4852853 3.3255749
1370583_s_at 6.00044 5.8460035 6.5801187 6.961663 6.187454 6.080975 6.8844666 6.768034 6.895338 9.972776 7.9451566 9.970348
1370584_a_at 5.6176896 5.7993965 5.817157 5.8486795 5.958077 4.7715807 5.482528 5.58057 5.7279687 5.5494413 5.5075865 5.296296
1370585_a_at 6.2322 6.2491384 6.212939 6.3815703 6.3241854 5.8360543 6.162129 6.5902047 6.1029177 6.1204314 6.0899096 5.9834766
1370586_a_at 6.3090434 5.7656717 5.806889 5.6553392 5.910445 5.902483 5.7688074 5.65121 5.32629 6.829896 5.7208977 6.124648
1370587_at 5.162058 4.647731 5.0773783 4.967025 4.601713 4.746022 4.6937895 4.5680046 4.8874245 4.6507387 4.9776735 4.9123974
1370588_a_at 4.3139353 4.0674567 3.722883 3.9116766 4.0521727 3.936946 3.859798 3.8202753 3.9101856 4.400667 3.9711723 3.9537704
1370589_at 4.9599805 5.0739317 4.787779 4.584483 4.9414444 4.7047024 4.9002714 4.704933 4.7067075 4.8427916 4.906007 4.4795833
1370590_at 7.1077394 7.163699 6.868246 6.9768972 6.786127 7.101945 7.204427 6.585656 6.772619 6.813392 6.6092052 6.819877
1370591_at 7.9473224 7.6658273 7.639083 7.8977833 7.675196 8.014815 7.467393 7.8754716 7.449767 7.908583 7.3294277 7.300814
1370592_at 5.787913 6.3352175 5.4113655 5.808213 7.485142 7.296519 7.1641793 6.13902 5.612423 5.399331 7.651138 5.9052825
1370593_at 13.661545 13.399348 13.4274845 13.714557 13.6426325 13.863615 13.610058 13.817075 13.525135 13.034213 13.613776 13.196248
1370594_at 4.493011 3.929124 3.9026022 4.372214 4.0494766 3.9149795 4.0798874 3.7426217 4.0656857 4.282566 3.888772 4.0164614
1370595_a_at 3.876349 3.5651615 3.7837677 3.7372262 3.8144097 3.7071548 4.05123 3.6153798 3.7126424 3.6597176 3.6990035 4.090083
1370596_a_at 3.8261478 4.2365413 4.0392203 4.082279 4.1123104 3.5579734 4.02545 4.2191505 4.0441933 4.1503463 3.8588896 4.451936
1370597_at 6.408935 6.3854675 6.4301057 6.456092 5.9298854 5.650958 5.992503 6.325064 6.604689 6.470106 6.3819966 5.8144007
1370598_a_at 4.8718452 4.5268865 4.698972 4.923034 4.611818 4.377227 4.6318064 4.278596 4.842358 4.457341 4.600558 4.475413
1370599_a_at 7.2290006 7.5112815 7.28293 6.7353578 7.234785 7.09553 6.23566 6.4848423 6.391493 5.6534457 5.8264728 6.114257
1370600_at 6.0156126 5.660984 5.685469 5.3978176 6.199813 5.9979134 5.907703 6.2351904 5.405215 6.063824 6.0213866 5.654785
1370601_a_at 4.8116455 4.334399 4.4578476 4.5839486 4.496001 4.3430386 4.505413 4.4491735 4.146305 4.512133 4.456232 4.7276692
1370602_at 4.2619104 3.8348749 4.189865 4.4447837 4.0781307 4.4264116 3.9669845 3.7868664 4.2356877 4.6375513 4.2463684 4.3503685
1370603_a_at 5.422823 5.6646075 5.4444866 5.6623673 5.712492 5.899052 5.642981 6.3052144 5.9359126 5.7306337 5.7274933 5.513217
1370604_at 3.7597172 3.7237704 3.6438913 3.8465703 3.5404744 3.8205261 3.9381402 3.9826727 4.000351 3.782298 3.8970819 3.7665584
1370605_s_at 5.900256 6.2021656 5.4698477 5.396343 5.8164387 5.997329 5.95269 5.608186 6.045631 6.0244613 5.9461074 5.6883335
1370606_at 6.2348223 6.3339744 6.0816145 5.9989586 5.7612033 5.3425345 5.6172857 6.000014 5.208507 5.3273783 5.5220833 5.5622497
1370607_a_at 4.344717 4.378698 4.484545 4.295554 4.027004 4.166269 4.560706 4.902776 4.3072224 5.4885106 4.394038 5.4661484
1370608_at 3.5436113 3.4741688 3.567334 3.3705397 3.3591425 3.3975675 3.6737027 3.290695 3.492625 3.6717243 3.676135 3.8429954
1370609_a_at 10.071089 9.994723 10.28736 10.132503 10.248923 10.182402 10.159518 10.126657 10.161351 10.065559 10.096348 10.056303
1370610_at 4.9613075 4.225061 4.3746457 4.5926175 4.680264 4.817829 4.5397377 4.245348 4.5482235 4.840554 4.628233 4.4219527
1370611_at 5.817486 5.698737 5.930139 5.663517 5.8744698 5.921233 5.682188 5.625293 6.083314 5.4710026 5.7473297 5.9307356
1370612_at 5.8664017 5.673904 6.0468025 5.8192477 5.8839164 5.77257 5.8436637 5.798329 6.0923514 5.9107733 6.239091 5.9825087
1370613_s_at 12.5207405 12.674161 12.615123 12.8303795 12.874388 12.792682 12.983083 12.94233 12.749539 13.24076 13.160141 13.236955
1370614_s_at 5.447043 5.1303883 5.1878886 5.222898 5.4016967 5.3136983 5.506881 5.2508745 5.669256 5.497934 5.2501802 5.25509
1370615_at 5.143548 4.7554975 4.982731 4.5612383 5.559292 4.803167 5.490794 6.1184564 4.750662 6.327501 6.0544147 6.1850657
1370616_at 4.8017073 4.4650455 4.500916 4.369062 4.5149307 4.6811934 4.897283 4.2997503 4.635422 4.4105616 4.6973515 4.589592
1370617_at 4.4869757 4.392318 4.5159035 4.4885306 4.488309 4.4663305 4.3522463 4.61897 4.301551 4.527752 4.633256 4.2557125
1370618_at 8.19754 8.199735 8.128835 7.783647 8.180981 8.046178 7.6681366 7.9234257 7.8520803 8.132209 7.869062 7.8683767
1370619_at 4.90308 4.570554 4.6450157 5.0202074 4.6925097 4.478505 4.6224995 4.480062 4.657798 4.624012 4.7096863 4.765147
1370620_at 5.083197 4.8374095 4.421158 5.0549064 4.7017517 4.462954 4.4711056 4.2336445 4.49013 4.898635 4.7940874 4.5309486
1370621_at 4.58055 4.770713 5.1282396 5.009814 5.0120974 5.159239 5.010803 5.2571645 5.1258607 4.8969812 4.608754 5.003986
1370622_at 4.697083 4.201741 4.2341337 4.1435494 4.1371374 4.3210053 4.4811344 4.3574095 4.5731936 4.3298244 4.141555 4.393711
1370623_at 6.502887 6.7399545 6.618677 6.7991257 7.000013 6.844394 6.7176666 6.7584877 6.9338603 6.7919655 6.6379128 6.8807025
1370624_at 4.559118 4.490054 4.1309047 4.313852 4.055334 4.26939 4.36831 4.3698897 4.274052 4.4566545 4.369037 4.4824233
1370625_at 3.5837097 3.8329818 3.667154 3.4797497 3.550189 3.5159342 3.5940993 3.9480426 3.833285 3.796414 3.547928 3.5739303
1370626_at 3.6197925 3.251775 3.646178 3.2209327 3.1531606 3.2569258 3.2177753 3.399336 3.327379 3.20138 3.1817513 3.4749212
1370627_at 4.576878 4.3150225 4.139541 4.390038 4.445933 4.392103 4.59984 4.470541 4.453366 4.8927264 4.316921 4.519995
1370628_at 4.8542128 4.7481265 4.6620574 4.827186 5.1258984 4.8279643 4.779242 5.076837 4.873697 4.5137444 4.79699 5.1212397
1370629_at 3.7618003 3.5622244 3.968358 3.75873 4.0015783 3.8197303 3.7902915 3.7680914 3.6379583 3.7691376 3.726537 3.8634808
1370630_a_at 6.712415 7.33385 6.7812657 6.9987082 6.501809 6.491049 6.7034745 7.2261024 6.8128595 6.903689 6.612528 7.1429033
1370631_at 4.490876 3.8651147 4.0922956 4.0744586 3.9998176 4.1678753 4.0166025 4.241802 4.505689 4.128917 4.0987225 4.242856
1370632_at 4.4997373 4.1552105 4.523264 4.1489697 4.3895235 4.426489 4.4130306 4.4582977 4.222209 4.069537 4.113842 4.1566744
1370633_at 5.4843493 5.055575 5.1718216 5.6912146 5.3092184 5.343902 5.3382506 5.287155 5.315443 5.277957 5.3761787 5.325404
1370634_x_at 6.719359 6.6266327 6.721049 6.4734626 6.4643807 6.543697 6.4164042 6.2278757 6.5171905 6.578067 6.3916225 6.418621
1370635_at 4.6292257 4.5757427 4.7846966 4.5636196 4.5631456 4.725366 4.7919264 4.2355604 4.6851153 4.5269322 4.6072206 4.6483235
1370636_at 4.3355703 4.24065 4.2605047 4.2787943 4.1101503 4.122387 4.156831 4.2780886 4.318117 4.014218 4.2137704 4.2999344
1370637_at 3.625429 4.404761 3.728591 4.521403 3.819207 4.1733937 4.476348 4.2003193 4.2413464 4.0099077 4.1928644 4.1566744
1370638_at 4.814047 4.6628385 4.774721 5.0905743 4.8062973 4.6271057 4.7850113 4.79428 4.9208574 4.8093715 4.8565445 4.5840855
1370639_at 7.536651 7.205351 7.4339166 7.442218 7.013981 7.1030645 7.374236 6.883914 7.080887 7.0539083 7.104516 7.335631
1370640_a_at 5.3823557 5.2922125 5.1932898 5.397454 5.379264 5.187975 5.292115 5.2001963 5.673255 5.229812 5.5566616 5.220621
1370641_s_at 6.5988154 6.590102 6.839881 6.7805104 6.8207083 6.96349 6.738183 6.549302 6.9246645 6.6789985 6.5451636 6.7236886
1370642_s_at 7.120887 7.0369935 6.700455 6.417715 6.8046885 6.8462 6.271001 6.623968 6.764701 6.3601604 6.187391 6.183493
1370643_a_at 5.648688 5.042478 5.563149 5.5240602 5.6217227 4.890233 5.292906 5.2404914 5.563521 5.310398 5.263444 5.2144256
1370644_at 3.6345716 3.483587 3.7152228 3.3503246 3.5771077 3.7531629 3.4535537 3.4158547 3.4725204 3.5894046 3.572907 3.5144029
1370645_at 4.4034834 4.271971 4.4008794 4.109849 4.2633686 4.223128 4.547105 4.3088484 4.3142605 4.007274 4.260694 4.3725996
1370646_at 6.8900523 6.465197 7.1213436 6.6884756 6.9022174 6.652066 6.865963 6.3611875 6.3098283 6.424381 6.705492 6.262893
1370647_at 4.386032 4.3056316 4.4177322 3.977748 4.3121614 4.330897 4.4469438 4.176416 4.3200827 4.321583 4.3068204 4.4410954
[truncated: 3,479,608 more chars]
