# Supplementary material for: Transcriptomic point of departure determination: a comparison of distribution-based and gene set-based approaches
Source: Front Genet. 2024 May 9;15:1374791. doi: 10.3389/fgene.2024.1374791 (PMC11112360; doi:10.3389/fgene.2024.1374791)
Supplement: Supplementary file 6 [file DataSheet1.zip › Data Sheet 1/etoposide_29day_Rat_Liver_rma.txt]

ProbesetID V2 V3 V4 V5 V6 V7 V8 V9 V10 V11 V12 V13
Dose 0 0 0 3 3 3 10 10 10 30 30 30
1367452_at 10.471613 10.4806795 10.280034 10.448798 10.221593 10.353472 10.353791 10.415807 10.393775 10.391945 10.06328 10.320603
1367453_at 9.965485 9.944829 9.91584 10.055612 10.041098 9.910766 9.955183 10.0097475 9.982641 10.019456 9.976423 9.925222
1367454_at 10.213373 10.167321 10.275627 10.189104 9.993236 10.163774 10.1024685 10.1670265 10.20986 10.155307 10.0138 10.22774
1367455_at 11.4497175 11.484554 11.4980135 11.2255945 11.370998 11.520888 11.4855585 11.475034 11.386874 11.508055 11.273722 11.340034
1367456_at 12.046113 11.997336 11.9172735 12.006566 12.028278 11.947675 12.024867 12.07037 12.046991 12.007657 11.900462 11.960629
1367457_at 9.208702 9.113481 9.166403 9.218282 9.067924 9.108421 9.133373 9.238798 9.224142 9.142479 9.017857 9.077562
1367458_at 8.105228 8.057394 8.135502 8.309071 8.439458 8.257587 8.198256 8.186632 8.365324 8.261322 8.34969 8.213029
1367459_at 12.202366 12.300861 12.156502 12.2681675 12.205043 12.200819 12.198358 12.267812 12.174164 12.22347 12.225331 12.237574
1367460_at 11.481423 11.538964 11.458756 11.402619 11.406549 11.290204 11.367896 11.422936 11.323672 11.340683 11.233359 11.2133465
1367461_at 10.647028 10.593939 10.552115 10.459211 10.548152 10.441566 10.428926 10.601284 10.543776 10.575707 10.516766 10.49895
1367462_at 10.555045 10.452767 10.232939 10.38255 10.450445 10.402083 10.354776 10.406521 10.4788065 10.400264 10.328382 10.444397
1367463_at 11.33336 11.148837 11.376546 11.422316 11.111205 11.439136 11.1300745 11.2155695 11.183586 11.20947 10.983358 11.2600565
1367464_at 9.514707 9.442976 9.595284 9.460919 9.35873 9.284404 9.550375 9.575466 9.524153 9.428585 9.281149 9.057766
1367465_at 10.188887 10.353763 10.327493 10.05754 10.169771 10.021619 10.145351 10.267966 10.203415 10.273693 9.989279 9.904958
1367466_at 10.402726 10.230577 10.231625 10.276323 10.336282 10.325632 10.278525 10.284853 10.292488 10.351199 10.267944 10.590268
1367467_at 11.637042 11.615953 11.5859375 11.56978 11.612067 11.614934 11.594478 11.659278 11.57613 11.625342 11.743833 11.645329
1367468_at 9.94165 9.956143 10.031708 10.338905 9.880472 9.817588 10.00141 10.090788 10.073166 9.946422 9.804258 9.692268
1367469_at 11.97125 11.904334 11.720798 11.842241 11.787872 11.838161 11.861133 11.764492 11.763048 11.874029 11.592315 11.88114
1367470_at 10.111335 10.29163 10.269759 10.103871 10.155807 10.142621 10.23465 10.286645 10.190848 10.2022915 10.284972 10.052397
1367471_at 9.18667 9.247023 9.35845 9.230769 9.088933 9.249996 9.179866 9.33774 9.313646 9.236506 9.128758 8.95114
1367472_at 10.059058 10.020939 9.945875 9.96737 9.914958 9.807137 10.036166 10.029668 10.032349 10.084495 9.702413 9.741506
1367473_at 9.807583 9.972275 9.987797 10.07216 9.725468 9.791383 9.982396 9.993066 10.062145 9.9468155 9.741189 10.018969
1367474_at 9.55267 9.725243 9.710737 9.607804 9.428382 9.477939 9.713955 9.795729 9.553823 9.621404 9.358663 8.974134
1367475_at 10.461675 10.434982 10.4732065 10.559216 10.377179 10.511723 10.369977 10.470772 10.487092 10.373927 10.253496 10.363034
1367476_at 11.388975 11.458087 11.395614 11.264497 11.373519 11.265795 11.303709 11.488717 11.326297 11.392452 11.256494 11.295285
1367477_at 10.465369 10.475343 10.422938 10.746722 10.449988 10.452882 10.421306 10.6014185 10.398385 10.356008 10.473903 10.2961445
1367478_at 7.702702 7.7792487 7.952367 7.730453 7.673448 7.528154 7.860134 7.81859 7.8640647 7.814871 7.7884426 7.8389845
1367479_at 11.468635 11.51104 11.359477 11.640172 11.498846 11.385757 11.46137 11.4502945 11.471665 11.473007 11.440988 11.460304
1367480_at 9.871864 9.862878 9.859583 10.010182 9.636234 9.9291 9.954694 10.072295 9.889789 9.873279 9.661303 9.929344
1367481_at 9.75866 9.795773 9.756938 9.859693 9.613436 9.679865 9.739055 9.704562 9.755926 9.746379 9.583836 9.589435
1367482_at 9.612852 9.577114 9.680309 9.689354 9.547777 9.608039 9.605782 9.619618 9.598936 9.6086445 9.5454035 9.278118
1367483_at 9.153364 9.347567 8.982342 9.049171 8.97736 9.21041 9.18504 9.145044 9.1529255 9.129027 8.952799 8.985853
1367484_at 9.395416 9.172142 9.60268 9.211276 9.087849 9.28827 9.483814 9.475771 9.512878 9.394505 9.091106 8.824897
1367485_at 10.110757 10.041847 9.939096 9.967808 10.047931 9.957862 10.101925 10.04325 10.124287 10.113809 9.976559 10.020329
1367486_at 9.551703 9.707652 9.620726 9.729874 9.615104 9.519398 9.648631 9.567239 9.58888 9.5990305 9.677515 9.540165
1367487_at 7.575143 7.4068403 7.357837 7.531685 7.5161624 7.528331 7.3731327 7.4384923 7.4243307 7.442692 7.6234245 7.5423956
1367488_at 7.786091 7.9370284 8.116077 7.5638566 7.804677 8.067811 7.925645 8.086582 8.177904 8.00433 8.175638 7.6692166
1367489_at 6.5108705 6.005032 6.166853 6.293304 6.0269732 6.224212 6.2346826 6.1994195 6.186113 6.0112495 6.402189 6.3194776
1367490_at 7.452615 7.3710885 7.426426 7.237739 7.1169715 7.5144577 7.3658524 7.607117 7.504886 7.4258366 7.369833 7.3858976
1367491_at 9.5109 9.479427 9.46411 9.362769 9.255016 9.330921 9.442707 9.442302 9.371113 9.471654 9.205908 9.349161
1367492_at 9.146191 9.174564 9.179272 8.967735 9.159138 9.076367 9.223933 9.273736 9.01929 9.177302 8.986719 8.91658
1367493_at 9.482381 9.529492 9.493057 9.463274 9.600084 9.382308 9.554911 9.639638 9.509848 9.499981 9.464195 9.521934
1367494_at 10.349572 10.389113 10.322289 10.498309 10.3612175 10.327568 10.4503765 10.425297 10.471803 10.387253 10.317384 10.38724
1367495_at 7.978837 8.062633 8.144332 7.990282 7.5302606 7.7193017 7.834815 8.013397 7.9742637 7.882943 7.7020984 7.7349863
1367496_at 11.252547 11.2256155 11.120273 11.163928 11.114098 11.10832 11.094103 11.129411 11.241443 11.189195 11.129546 11.123995
1367497_at 8.651302 8.669274 8.730259 8.42932 8.365444 8.362616 8.420877 8.6014805 8.59084 8.527277 8.353673 8.43594
1367498_at 8.982654 8.866323 8.828937 8.757939 8.589602 8.856337 8.914328 9.2683935 8.859157 8.975005 9.085105 8.795907
1367499_at 7.8875666 7.969156 8.050762 8.1004715 7.928115 8.021463 7.9350348 8.071106 7.98323 7.9543853 8.039631 7.9283795
1367500_at 10.163556 10.271831 10.374857 10.248411 10.160796 10.103815 10.173457 10.21217 10.347284 10.203786 9.864551 9.638484
1367501_at 8.420809 8.446346 8.62806 8.275271 8.451692 8.522653 8.363403 8.501221 8.559952 8.446276 8.660764 8.338501
1367502_at 8.850162 8.712973 8.714052 8.827954 8.6498165 8.680545 8.823879 8.691841 8.713735 8.697475 8.713596 8.449958
1367503_at 11.333049 11.395262 11.337196 11.330658 11.272384 11.274268 11.264268 11.265613 11.293359 11.280219 11.358231 11.342018
1367504_at 8.188443 8.240398 8.153147 7.7826843 8.1275425 7.948687 8.005346 8.071341 7.9924116 8.010132 7.6291213 8.065275
1367505_at 8.322609 8.218689 8.309229 8.471112 7.9185457 8.158365 8.207516 8.236186 8.395023 7.938944 7.937935 7.7628284
1367506_at 10.161402 10.230902 10.293077 10.291644 10.082784 10.223646 10.021667 10.22238 10.280536 10.236824 10.093611 10.176531
1367507_at 7.6876154 7.4842954 7.4918375 7.957456 7.439314 7.286059 7.582589 7.448087 7.480856 7.567102 7.4865375 7.4431677
1367508_at 9.13506 9.11483 9.246804 9.149677 8.901891 9.006964 9.120882 9.2824 9.27755 9.163618 9.078863 8.888203
1367509_at 9.658232 9.678976 9.700281 9.838642 9.555016 9.64179 9.594854 9.746214 9.667374 9.709665 9.534381 9.428144
1367510_at 9.758614 9.760609 9.821399 9.676755 9.665157 9.380726 9.563257 9.709393 9.920174 9.693514 9.331785 9.472275
1367511_at 8.624985 8.495868 8.4018345 8.486744 8.525441 8.313247 8.472949 8.47625 8.506989 8.48555 8.566106 8.446919
1367512_at 11.129847 11.196687 11.0904 11.171123 11.122257 11.041126 11.076623 11.223979 11.153093 11.169815 11.054647 11.023747
1367513_at 8.091936 8.020139 7.9603124 7.7896447 8.091122 7.785469 8.049099 7.8908534 8.120676 8.068945 8.016332 8.083822
1367514_at 7.9614725 7.870543 8.044582 7.8643475 7.631646 7.7654123 7.979232 7.9040165 7.958656 7.788103 7.654841 7.936473
1367515_at 7.9944296 7.588639 7.7135434 7.557243 7.258823 7.528331 7.7396894 7.627571 7.7821903 7.584162 7.2375402 7.0857673
1367516_at 8.901839 8.949688 8.780878 8.896033 8.787121 8.611555 8.840168 8.920651 8.99828 8.605034 8.547716 8.652653
1367517_at 7.70805 8.18203 7.846417 7.7968264 7.7245026 7.7503767 8.030242 7.9109097 7.662081 7.8536863 7.3582096 7.514415
1367518_at 8.579599 8.6667385 8.642997 8.554453 8.308062 8.516739 8.65846 8.574451 8.469712 8.646856 8.562727 8.41296
1367519_at 8.686256 8.654081 8.587446 8.738456 8.791491 8.556711 8.617741 8.6480465 8.565114 8.638425 8.707674 8.410798
1367520_at 10.186251 10.225023 10.21476 10.254395 10.071501 10.086029 10.182913 10.193573 10.343154 10.0976 10.072815 9.926477
1367521_at 6.6730704 7.3207283 7.220144 6.233895 6.661667 6.663756 6.9472394 7.018373 6.81467 7.0808926 6.8129683 6.4525914
1367522_at 9.192862 9.223965 9.083901 9.282621 9.219654 9.232992 9.308635 9.383556 9.366393 9.121452 9.276174 9.131346
1367523_at 9.218855 9.131726 9.078655 9.339858 8.984459 8.932735 9.061481 9.221938 9.209906 9.146545 8.992094 8.858072
1367524_at 7.330712 7.482787 7.183815 7.269945 7.3769145 7.5278635 7.4281383 7.4231625 7.4374137 7.4510093 7.475801 7.396112
1367525_at 9.408714 9.530374 9.434409 9.403985 9.414546 9.472313 9.440223 9.5861435 9.540249 9.390203 9.474008 9.471464
1367526_at 8.977951 9.150345 9.273367 9.1371155 9.093042 8.999842 9.15904 9.2279005 9.111865 8.989895 9.14913 8.987544
1367527_at 8.086029 8.1188345 8.253587 7.875846 7.9888935 7.7921085 7.8205996 8.250699 8.174925 8.054849 7.29242 7.2846494
1367528_at 8.811235 8.818428 8.99272 8.937802 8.838722 9.034161 8.808232 8.845247 8.7802515 8.760232 8.850907 9.008753
1367529_at 9.25163 9.269124 9.187926 9.095695 8.989506 9.139659 9.169203 9.330738 9.137303 9.244704 9.076988 9.09435
1367530_at 8.100168 8.092184 8.055342 8.032255 7.9376054 7.8770056 7.9412093 8.0697975 8.09506 7.938031 7.957061 7.961729
1367531_at 10.617353 10.637207 10.660608 10.562909 10.542367 10.53694 10.750124 10.685387 10.660996 10.620095 10.47379 10.568546
1367532_at 11.262652 11.285112 11.146365 11.262837 11.093647 11.236614 11.23641 11.3090315 11.277156 11.264177 11.158511 11.187759
1367533_at 8.65895 8.942683 8.906205 8.908702 8.654443 8.6763315 8.911942 8.807977 8.716607 8.862484 8.630656 8.811031
1367534_at 7.625428 7.6667266 7.4000764 7.5887246 7.6256833 7.5086546 7.5666986 7.715193 7.403359 7.615569 7.321788 7.562534
1367535_at 8.444483 8.617719 8.666374 8.8240795 8.621666 8.732746 8.697811 8.638952 8.657331 8.579404 8.811944 8.717339
1367536_at 8.002125 7.9365335 8.21154 8.142343 8.022501 7.989972 8.061155 7.987832 7.9348826 8.053253 7.802386 7.831729
1367537_at 7.621604 7.4606395 7.7138586 7.473921 7.16935 7.339618 7.6752644 7.9215317 7.6731367 7.7267513 7.6933355 7.2291923
1367538_at 7.566976 7.405167 7.587807 7.172286 7.2076406 7.537373 7.4662857 7.7386656 7.5284953 7.6343856 7.507267 7.298957
1367539_at 8.75334 8.781004 8.560847 8.597128 8.343765 8.509401 8.587383 8.644687 8.590149 8.669581 8.575135 8.120783
1367540_at 7.884704 7.4290924 7.585977 7.378442 7.2072062 7.3002763 7.4493637 7.589895 7.786323 7.776532 7.0387096 7.544132
1367541_at 7.9848857 8.048311 8.049492 7.884231 7.8864303 7.81594 8.110853 7.868359 7.981945 7.916276 7.696593 7.373656
1367542_at 8.0146885 8.01494 7.9475913 7.927944 7.8558116 7.6339946 8.048896 8.162142 8.005026 7.951042 7.8425355 7.658715
1367543_at 8.502948 8.659972 8.564411 8.677858 8.4014 8.351212 8.401306 8.57635 8.562065 8.352387 8.376748 8.299178
1367544_at 7.132573 6.782857 6.898265 6.8510423 6.272666 6.647657 6.5677576 6.979491 6.9279804 6.7416887 6.3506064 6.0146303
1367545_at 6.8526983 6.8611097 6.793684 6.8050027 6.6886992 6.874741 6.727312 6.846545 7.0111165 6.943115 6.683663 6.423386
1367546_at 10.204315 10.4408655 10.608891 10.524937 10.399072 10.477623 10.381767 10.448959 10.318674 10.423045 10.483088 10.346002
1367547_at 8.205843 7.9925437 7.8472795 7.8697677 7.566123 7.8354197 7.9392247 8.058029 8.065945 8.1920185 7.6505466 7.7375536
1367548_at 8.369785 8.107884 8.295203 8.212316 8.178911 8.055951 8.096932 8.332887 8.396148 8.042234 8.071025 8.154089
1367549_a_at 10.695208 10.728896 10.648614 10.733242 10.609814 10.621177 10.599033 10.77555 10.74063 10.576138 10.574162 10.535564
1367550_a_at 8.449754 8.376145 8.293218 8.203537 8.237542 7.9835844 8.264995 8.367152 8.436402 8.435347 8.122337 7.898039
1367551_a_at 9.391343 9.237055 9.215633 9.3384495 9.144466 9.041519 9.257171 9.365053 9.344632 9.257359 9.289759 8.911195
1367552_at 4.2170944 4.0521307 4.2469907 4.019676 4.3888454 4.306819 4.135199 4.050871 4.1515055 4.322091 4.5164914 4.557149
1367553_x_at 12.238558 12.785338 12.134769 12.11444 12.828206 12.276312 13.069278 12.1477 12.817808 11.670906 12.271051 12.8222885
1367554_at 3.824206 4.1861734 3.9756749 4.08945 3.9810956 4.2198963 3.936251 4.0309763 4.0010796 4.0758305 4.1912494 4.1844854
1367555_at 14.745149 14.728162 14.7318 14.73272 14.729549 14.745149 14.722181 14.745149 14.743664 14.739397 14.720774 14.706835
1367556_s_at 14.537135 14.54429 14.520476 14.520476 14.548484 14.500904 14.505357 14.504725 14.546019 14.547753 14.505357 14.471866
1367557_s_at 13.1841345 13.004965 12.967972 13.111861 13.092888 12.968295 12.895133 12.967033 12.993365 13.121045 12.98656 13.231393
1367558_x_at 3.0222545 3.103541 3.2275407 3.2528665 3.2719767 3.1574378 3.06758 3.233022 3.1180515 3.1856585 3.251713 3.275562
1367559_at 13.03761 12.931648 13.080093 12.859353 12.8871975 12.899703 12.884962 12.8729315 12.981819 12.855927 12.83453 12.904747
1367560_at 12.196168 12.340588 12.1631155 12.413282 12.351165 12.280403 12.280888 12.314578 12.192396 12.180173 12.299766 12.177687
1367561_at 12.643047 12.729703 12.627305 12.802282 12.720926 12.6011 12.693737 12.647909 12.666225 12.562643 12.68056 12.565072
1367562_at 8.311709 8.233976 8.573539 8.036768 8.041342 7.8668175 7.653091 8.339484 8.096703 8.001485 6.9581523 7.545867
1367563_at 9.398528 9.422679 9.450545 9.192237 9.3726015 9.356176 9.1688595 9.165488 9.2895975 9.173783 9.119524 9.098262
1367564_at 5.9930325 5.9008636 5.7919173 6.213625 6.5056944 6.1708956 6.078379 6.049105 5.8641934 6.152246 6.3931065 6.359131
1367565_a_at 13.852007 13.812285 13.845455 13.85678 13.8501215 13.81211 13.867334 13.782906 13.7858 13.85271 13.836691 13.807082
1367566_at 4.0017443 4.1453385 3.9781694 4.085004 4.5527077 4.3001585 4.163078 4.135206 4.2267637 4.0155964 4.373554 4.478056
1367567_at 12.385652 12.2794 12.267664 12.317878 12.133687 12.406607 12.274233 12.3603945 12.368314 12.463852 12.235516 12.244151
1367568_a_at 9.080634 9.213206 9.443752 9.586226 9.372548 9.164145 9.154718 9.252578 9.525684 9.294314 9.070206 8.385691
1367569_at 11.934107 12.081288 12.185202 12.097718 12.019764 12.008277 12.091719 12.0309105 12.104443 12.031058 11.95932 11.985847
1367570_at 7.280731 6.8231936 7.249979 7.063758 7.2317038 6.8605833 7.175837 6.8090773 6.9933524 6.9148326 6.6241913 6.7985387
1367571_a_at 5.1233177 5.321516 5.2170715 5.4122725 5.4779196 5.1509676 5.326434 5.3486214 5.3113832 5.2029505 5.7373924 5.6915293
1367572_at 5.0255337 5.0377846 5.202462 5.2675214 5.535019 5.2095284 5.303851 5.0665708 5.190992 5.1383395 5.399995 5.1276245
1367573_at 12.580217 12.518485 12.519096 12.629389 12.551585 12.594172 12.567652 12.585546 12.598514 12.573815 12.525376 12.532225
1367574_at 8.210822 7.985151 8.21589 8.173118 8.173183 8.267569 8.254 8.040619 8.25568 8.026536 7.407267 7.8683915
1367575_at 11.844824 11.848513 11.778058 11.734668 11.882616 11.747347 11.76431 11.723197 11.659239 11.818842 11.745511 11.882826
1367576_at 13.845813 13.68149 13.725434 13.756066 13.823511 13.694091 13.661634 13.551459 13.840625 13.729931 13.567154 13.792699
1367577_at 6.350406 6.176044 8.252544 7.271187 7.063015 6.3586335 7.415192 6.4637427 6.124247 7.083823 6.92614 6.6284213
1367578_at 10.610855 10.671519 10.61988 10.835274 10.659126 10.563025 10.699217 10.55101 10.63627 10.624579 10.502011 10.615178
1367579_a_at 11.111279 11.215447 11.137034 11.282771 11.248129 11.0787325 11.258618 11.200915 11.005818 11.199976 11.039588 11.174276
1367580_at 11.884731 11.799161 11.700965 12.045965 11.854615 11.818169 11.827943 11.8760195 11.81254 11.785345 11.833633 11.824696
1367581_a_at 6.070689 6.8055434 6.209232 6.2071667 6.4419065 6.2315755 6.1777425 6.263247 6.374363 6.3482304 5.970509 6.56784
1367582_at 12.00012 12.022551 11.967142 12.232834 11.991319 11.999769 12.078969 12.00962 12.055097 11.93813 12.025953 11.974575
1367583_at 13.046116 13.017638 13.224435 13.072009 13.268604 13.075276 13.2615385 12.972082 13.088016 13.109712 12.916343 12.880846
1367584_at 8.295153 8.309605 8.306542 8.4236555 8.407908 8.203325 8.136084 8.1931305 8.278604 8.128418 7.94874 8.431193
1367585_a_at 11.153752 11.045613 11.024571 11.100405 10.876936 10.792535 10.950833 10.850215 10.845898 11.046965 10.746601 11.109024
1367586_at 13.086559 13.096476 12.85644 13.026813 13.021018 13.053296 12.921504 13.100077 13.075025 13.05211 13.080501 13.1803665
1367587_at 3.2561276 3.2867897 3.6003067 3.4519367 3.5865324 3.5534546 3.4133053 3.4032047 3.5157223 3.4182556 3.4658818 3.5635614
1367588_a_at 11.571321 11.674584 11.601633 11.66837 11.549326 11.46406 11.545873 11.534396 11.583578 11.4035845 11.271402 11.284026
1367589_at 9.830933 9.699955 9.712707 9.650751 9.713966 9.5489855 9.81038 9.738721 9.605519 9.722071 9.682372 9.734676
1367590_at 11.2317505 11.155787 11.187199 11.184119 11.207967 10.9052515 11.188257 11.10947 11.195712 11.130767 11.040582 11.149637
1367591_at 10.234816 10.308657 10.338193 10.156468 10.199733 10.212876 10.280701 10.311821 10.239847 10.210595 10.258585 10.1969595
1367592_at 3.7214487 3.393901 3.4220061 3.520176 3.5750868 3.397724 3.2413168 3.4552817 3.3905747 3.306866 3.5806034 3.3470063
1367593_at 8.819518 8.678011 8.939637 8.916822 8.7127075 8.246951 8.509758 8.903861 8.632959 8.365892 8.291162 7.971558
1367594_at 8.586945 8.746059 8.967968 8.5618725 8.766277 8.761221 8.815844 8.832291 8.796083 8.603308 8.591894 8.576715
1367595_s_at 13.777328 13.709867 13.693624 13.727081 13.719707 13.786651 13.771494 13.699062 13.710569 13.716933 13.71832 13.689745
1367596_at 12.513211 12.499716 12.483264 12.736548 12.501498 12.523414 12.514657 12.501041 12.586096 12.608254 12.484701 12.474629
1367597_at 12.064626 12.227218 12.221643 12.185779 12.118372 12.078972 12.1224575 12.22918 12.181499 12.037019 12.156061 12.075071
1367598_at 14.082875 14.083083 14.100907 14.095366 14.110828 14.01632 13.991047 14.053242 14.128594 14.056689 14.045962 14.05221
1367599_at 12.08029 12.131558 12.393199 12.365476 12.183587 12.304389 12.274264 12.390757 12.259138 12.332686 11.993362 12.222694
1367600_at 5.1839905 5.464925 5.5416956 5.4476805 5.583973 5.296557 5.302543 5.3741484 5.170967 5.625547 5.6991663 5.537768
1367601_at 8.404516 8.217573 8.138405 8.370821 8.226364 8.17963 8.089566 8.08239 8.157347 8.060334 8.226702 7.7819777
1367602_at 9.635689 9.2582 9.200315 9.6826 9.393708 9.341119 9.233184 9.344748 9.323896 9.416633 9.731809 9.468762
1367603_at 11.420272 11.416893 11.583324 11.55093 11.321445 11.386986 11.482914 11.416728 11.267334 11.473891 11.369303 11.291781
1367604_at 11.148338 11.199083 11.058877 11.400525 11.229144 11.28044 11.383637 11.356009 11.235312 11.445764 11.165193 11.285778
1367605_at 10.847266 10.800247 10.730113 10.934989 10.889909 10.686475 10.881784 10.863792 10.751294 10.742539 10.697204 10.645874
1367606_at 12.534494 12.534792 12.580952 12.590945 12.511139 12.523236 12.580379 12.616393 12.600227 12.572197 12.474377 12.495664
1367607_at 12.700692 12.647087 12.771556 12.723378 12.644332 12.69889 12.6532545 12.64447 12.747024 12.737904 12.635259 12.670301
1367608_at 5.2273273 5.160104 5.0815506 5.2511187 5.180134 5.4759912 5.201462 5.105687 5.158836 5.1768737 5.392136 5.249938
1367609_at 11.915163 12.009435 12.302175 12.1401205 11.61372 11.910333 11.587899 11.917165 12.186821 11.430773 11.572002 12.148437
1367610_at 12.552119 12.524518 12.541719 12.6619835 12.527333 12.532351 12.511002 12.628283 12.568045 12.58719 12.520503 12.507091
1367611_at 5.145086 5.210117 5.122288 5.5403895 5.4173226 5.3792815 5.1631975 5.29491 5.181251 5.249127 5.6540055 5.67209
1367612_at 14.0623045 14.064024 14.078742 14.018967 14.112295 14.065735 14.044664 14.094493 14.034393 14.07114 13.979665 13.997755
1367613_at 13.001056 13.0032 13.021709 13.053092 13.021394 12.986714 12.9843445 13.069823 13.013468 12.944423 13.0632105 12.914459
1367614_at 7.6423125 7.1885405 8.062625 7.48142 7.511067 7.6102686 7.8891654 7.5210285 7.781592 7.6563025 7.3156576 7.4776473
1367615_at 4.2695084 4.1612134 4.067608 4.1007776 4.314663 4.5028543 4.292247 4.3003583 4.2322507 4.3074226 4.260149 4.478642
1367616_at 4.3390436 4.396447 4.431697 4.4763403 4.5438213 4.615346 4.524935 4.4131813 4.5352106 4.8135242 4.8321886 4.6470327
1367617_at 9.0486145 9.00015 9.317994 9.212734 8.9884615 8.982672 9.171967 9.160271 9.179828 9.044321 9.091488 8.931714
1367618_a_at 11.2712145 11.191344 11.230046 11.344651 11.188144 11.110055 11.231922 11.163023 11.21112 11.196238 11.206376 11.197916
1367619_at 12.979451 12.871402 13.055353 12.769598 12.849491 13.009412 12.953035 12.869134 12.822787 12.874456 12.925064 12.683818
1367620_at 12.694039 12.759266 12.738118 12.770146 12.800006 12.7628355 12.855395 12.749457 12.762853 12.8734255 12.726716 12.79073
1367621_at 8.607403 8.709601 8.6274605 8.820066 8.527591 8.4147835 8.751323 8.665329 8.59918 8.7257595 8.508364 8.319099
1367622_at 12.508188 12.493227 12.472582 12.608816 12.528335 12.51074 12.509621 12.492404 12.556349 12.5328865 12.476621 12.524381
1367623_at 12.324651 12.500138 12.435091 12.551152 12.418621 12.2959795 12.324747 12.394666 12.356361 12.369051 12.324828 12.171657
1367624_at 10.7555485 10.800207 10.867418 10.662775 10.505415 10.964261 10.737135 11.091674 10.745291 10.843239 10.917545 10.724257
1367625_at 13.38083 13.357375 13.308618 13.474649 13.337314 13.349248 13.293117 13.32664 13.385987 13.313539 13.292616 13.381045
1367626_at 4.8137136 4.8343463 4.625617 4.842246 5.317019 5.0165153 4.7384644 4.8919277 4.829626 5.219884 4.9736323 5.379412
1367627_at 8.489005 7.955558 8.541947 8.087352 7.7399707 7.975468 8.296544 8.124428 8.462883 8.261142 7.201691 7.5438905
1367628_at 7.1131496 6.70975 6.8116403 6.918969 7.1298475 6.743477 6.5643444 6.508728 6.734153 6.7315907 6.2596974 6.5597906
1367629_at 12.388098 12.401002 12.314462 12.537098 12.338509 12.238987 12.346074 12.346754 12.396195 12.403678 12.44087 12.338994
1367630_at 12.743685 12.783454 12.719531 13.033014 12.72729 12.750248 12.752127 12.8209915 12.728855 12.757058 12.691305 12.705723
1367631_at 6.118022 6.0587993 5.3714523 5.1260853 5.764924 4.6033115 5.582797 5.0843306 5.2274246 5.6925926 5.716442 4.645013
1367632_at 9.864012 9.818149 10.494688 9.6086645 9.734011 10.131519 10.358991 10.149501 10.138946 10.49364 10.078943 9.872116
1367633_at 9.665595 9.587084 10.30485 9.508908 9.625023 10.017551 10.191398 10.075292 9.885182 10.30273 9.921639 9.804656
1367634_at 12.479171 12.539651 12.575913 12.717233 12.624462 12.597472 12.571894 12.673042 12.603227 12.487151 12.575787 12.550837
1367635_at 12.667055 12.646467 12.744436 12.442651 12.6373625 12.671268 12.491745 12.508806 12.518859 12.512421 12.537996 12.511753
1367636_at 7.7750134 7.8769546 7.934351 7.7676616 7.7499895 7.833681 7.8313627 7.83721 7.8863826 7.8207526 7.544323 7.632064
1367637_a_at 11.287397 11.128957 11.143895 11.15588 11.091794 11.031121 11.158762 11.266339 11.220339 11.2153845 11.096953 11.028428
1367638_at 9.501352 9.579933 9.542556 9.533304 9.493136 9.483612 9.588974 9.726307 9.590992 9.59156 9.510463 9.649735
1367639_a_at 12.901918 12.93055 12.940835 12.89225 12.943007 12.940097 12.95472 12.900599 12.921198 12.838185 12.825805 12.759987
1367640_at 12.777947 12.785716 12.764919 12.989313 12.854141 12.827027 12.806761 12.813072 12.838718 12.796367 12.739599 12.726564
1367641_at 13.486017 13.4508915 13.45276 13.513812 13.493994 13.421317 13.3859625 13.497673 13.524809 13.452637 13.421921 13.406487
1367642_at 11.017621 10.941192 11.09995 10.895951 10.929248 11.005675 11.073859 10.981038 11.048773 11.021791 10.878325 10.906158
1367643_at 11.779225 11.672823 11.736042 11.718069 11.674646 11.744802 11.648289 11.599087 11.661312 11.613875 11.643854 11.763478
1367644_at 7.4799705 7.4107037 7.4434905 7.3290415 6.899825 7.3553095 7.409425 7.498274 7.728101 7.5153503 7.516269 7.3356853
1367645_at 12.933067 12.973433 12.954628 13.147709 12.999103 12.94626 12.959121 13.019795 13.037582 12.984428 12.84849 12.884045
1367646_at 12.513282 12.323581 12.192892 12.219849 12.282424 12.119817 12.110484 12.069959 12.106067 12.050189 12.122107 12.268102
1367647_at 14.198146 14.213941 14.181437 14.198797 14.177369 14.166473 14.137659 14.196952 14.195619 14.211892 14.185748 14.10425
1367648_at 5.9735036 5.941994 6.5961804 6.4577537 6.2968044 6.675796 6.603925 6.1576076 6.1993003 6.446984 6.632392 6.563879
1367649_at 6.3696713 5.93641 6.569795 6.6133776 6.474344 6.2264514 6.3652377 6.2049212 6.245543 6.3005977 6.1965714 6.5528946
1367650_at 6.351262 6.3241496 6.441113 6.141975 6.4517965 6.2139482 6.034229 6.2119617 6.490682 6.4480824 6.2804585 5.98587
1367651_at 10.274137 9.999144 10.3257675 10.019823 9.975142 10.12433 10.302475 10.154732 10.186541 9.979764 9.996019 9.888533
1367652_at 9.523839 9.936439 10.012233 9.667451 9.798721 9.750265 9.836368 10.122496 9.584822 9.96097 9.469724 9.007977
1367653_a_at 12.563381 12.53146 12.454029 12.272653 12.490154 12.319243 12.480111 12.453609 12.359183 12.516312 12.290461 12.338437
1367654_at 8.276717 8.573893 8.272871 8.142483 8.038065 8.277292 8.313092 8.499775 7.9743567 8.239994 7.8490887 8.142949
1367655_at 8.268366 7.9583597 8.459447 8.104332 8.000832 7.944786 8.396658 8.061046 8.293675 7.9166036 7.7842345 7.6939783
1367656_at 10.786179 10.8083725 10.90769 10.749128 10.774202 10.691859 10.866543 10.786465 10.819097 10.894237 10.729259 10.600702
1367657_at 12.380121 12.453543 12.485973 12.373342 12.598501 12.411149 12.500412 12.439597 12.456431 12.400996 12.350776 12.365545
1367658_at 6.3993487 6.290899 6.1095233 6.615631 6.177178 6.5250154 6.229212 6.140829 6.3282948 6.445579 5.9673586 6.119566
1367659_s_at 11.313762 11.167656 11.472067 10.971315 11.065892 11.245295 11.156095 11.261059 11.518981 11.157075 11.414377 11.111921
1367660_at 6.198584 6.426163 6.259474 6.350989 6.4768095 6.194178 6.1897297 6.315805 6.3560805 6.4096103 6.0468974 6.5593734
1367661_at 7.2104626 7.16066 7.111152 7.09624 7.4087634 6.928184 7.0927463 7.0645146 7.164825 7.0821614 6.9362006 6.7102957
1367662_at 12.602857 12.625071 12.568312 12.720521 12.642615 12.514547 12.714218 12.6307745 12.628438 12.666591 12.732568 12.578623
1367663_at 11.671188 11.695149 11.835356 11.814633 11.654945 11.73149 11.699709 11.678446 11.771571 11.5497265 11.537452 11.533481
1367664_at 3.9990592 4.226387 4.134547 4.196041 4.4067554 4.4812884 4.2056355 4.3494463 4.111312 4.3857126 4.5631676 4.5532804
1367665_at 4.2979546 4.38296 4.297706 4.490495 4.471368 4.5127125 4.2377634 4.1436543 4.232182 4.4329195 4.5489955 4.4109774
1367666_at 10.200877 10.301656 10.239556 10.005787 9.905193 10.061662 10.231686 10.2172165 10.16488 10.190607 9.928815 9.803889
1367667_at 11.752067 11.995407 11.985969 12.251599 11.860491 11.750194 11.923434 11.993484 12.042208 11.954785 11.811103 12.070243
1367668_a_at 6.987027 6.370009 6.5748873 6.281408 6.452836 6.3431234 6.4972405 6.6228642 6.56461 6.2023354 5.8132343 5.610195
1367669_a_at 10.321737 10.4825325 10.805751 10.538788 10.444368 10.415368 10.687528 10.338098 10.535179 10.555505 10.5654 10.183737
1367670_at 10.914464 10.897637 10.751576 11.012769 10.957452 10.632204 10.68954 10.7643 10.802103 10.753956 10.760943 10.719727
1367671_at 9.584772 9.539007 9.648451 9.51953 9.389362 9.359915 9.605665 9.609894 9.617036 9.406682 9.2424345 9.165342
1367672_at 11.853912 11.925559 11.952305 11.799055 11.90228 11.991313 11.940756 11.892277 11.879341 11.893399 12.004994 12.00033
1367673_at 11.201356 10.93316 11.197713 11.002165 10.982639 10.910113 11.034238 10.913816 10.959537 11.035222 10.950671 10.915489
1367674_at 9.30654 9.231474 9.293106 9.374642 9.203134 9.065902 9.230613 9.362933 9.3827 9.205778 9.169839 9.274971
1367675_at 9.521656 9.400493 9.326012 9.572726 9.358824 9.180113 9.309709 9.371994 9.405201 9.358072 9.141639 9.339878
1367676_at 7.8964877 7.5808473 8.235876 7.549403 7.1585526 7.456713 7.348446 7.5902605 7.8786297 7.178656 6.596231 6.6002703
1367677_at 11.755922 11.766292 11.811816 11.503788 11.39233 11.549687 11.7264185 11.824417 11.526314 11.679302 11.5845175 11.460162
1367678_at 11.419298 11.406326 11.532965 11.213199 11.119865 11.64406 11.416255 11.384802 11.328496 11.351479 11.232716 11.561771
1367679_at 10.027403 9.593223 10.110839 10.018114 9.372498 9.997131 10.519616 9.762247 10.427972 9.531332 9.685107 10.436152
1367680_at 12.220669 12.093412 12.112 11.940958 12.240904 12.056916 12.092869 12.140549 12.179545 12.0817175 11.9685755 12.198895
1367681_at 9.929849 9.87989 10.080679 9.885727 9.943164 9.669512 9.639963 9.770041 10.024696 9.858206 9.809716 9.723731
1367682_at 6.8233223 6.7785945 6.7788205 6.6836452 6.9435062 7.0095954 6.749267 6.6956673 6.693696 6.9698544 6.92808 6.9158144
1367683_at 10.047463 10.410957 10.057176 9.985798 10.226001 10.098236 10.139891 10.213055 10.320344 10.160404 10.019689 10.3875065
1367684_at 3.9658306 4.111607 4.038001 4.3285546 4.537299 4.287606 4.1907167 4.226666 3.8934424 4.348983 4.3229456 4.773572
1367685_at 12.3633995 12.345148 12.515435 12.347819 12.336951 12.305605 12.258159 12.378539 12.498306 12.312878 12.282644 12.206302
1367686_at 12.010107 12.14857 12.031387 11.901514 11.92572 12.086993 11.97611 12.095077 12.100792 12.116288 12.006601 11.981115
1367687_a_at 8.552309 8.505741 8.500527 8.349496 8.338164 8.412304 8.5861635 8.443747 8.512647 8.630654 8.278251 8.160457
1367688_at 7.804268 8.0476 8.093247 7.8703628 7.6856203 7.5771484 7.8469944 7.876626 7.947624 7.61362 7.7457843 7.5783644
1367689_a_at 8.606335 7.6681237 8.081232 7.2553844 7.438596 7.4061046 8.341644 7.640411 7.8854356 7.8238244 7.7928963 7.884999
1367690_at 11.677977 11.761967 11.764737 11.826752 11.673529 11.561134 11.583961 11.80616 11.797804 11.74119 11.625928 11.526391
1367691_at 11.37912 11.661451 11.512709 10.850459 11.062184 11.3392935 10.822558 10.84607 11.225444 10.781578 10.41805 11.25192
1367692_at 3.8173842 3.6570652 3.6831243 3.7858043 3.9621005 3.9087698 3.6209807 3.584515 3.5221741 3.7488844 3.7674737 3.685441
1367693_at 9.938516 10.007088 10.068827 9.875233 9.806219 9.918537 9.905886 10.043394 10.082355 9.792478 9.574407 9.67467
1367694_at 11.25435 11.296828 11.448109 11.148639 11.303739 11.423543 11.403319 11.212801 11.388664 11.394801 11.440844 11.425506
1367695_at 12.307539 12.280466 12.300222 12.316221 12.199923 12.324897 12.298681 12.275144 12.243203 12.372129 12.203413 12.2543745
1367696_at 8.43865 8.440729 8.679607 8.53954 8.63084 8.441521 8.570879 8.531435 8.377063 8.321844 8.257081 8.341859
1367697_at 9.827545 10.148517 10.14108 9.738174 9.757113 10.050967 9.958214 10.239302 10.225595 10.059103 10.305829 9.985112
1367698_a_at 8.925296 8.851824 8.960848 9.028886 8.68453 8.602553 9.045225 8.857466 8.878409 8.796046 8.479004 8.810632
1367699_at 6.5440855 6.4770594 6.7372236 6.524448 6.0667896 6.604916 6.4674225 6.4241533 6.53827 6.248383 6.345949 6.104314
1367700_at 3.9645653 4.0917616 4.1162286 4.269063 4.308961 4.1503253 4.2530937 3.906777 4.1178236 3.810033 4.3977118 4.2945023
1367701_at 6.478839 6.4063463 6.7605305 6.5359893 6.7439723 6.690854 6.6362925 6.6853266 6.8232107 6.6648183 6.6616154 6.3124905
1367702_at 12.664333 12.7486925 12.694369 12.60361 12.683843 12.728863 12.773429 12.822133 12.634531 12.729352 12.850448 12.679084
1367703_at 3.800061 3.9110146 3.7682874 4.13629 4.06631 3.746953 3.9085007 3.8488562 3.7244399 3.777085 3.7861388 4.3159323
1367704_at 8.644012 8.633624 8.546673 8.600458 8.862297 8.651615 8.741556 8.63737 8.54121 8.655931 8.5587015 8.5429945
1367705_at 8.992829 8.878091 9.348821 8.998725 9.004272 8.737665 9.089578 8.865162 8.919138 9.147459 8.932794 8.671422
1367706_at 10.86413 10.953377 11.050053 11.142556 11.136923 10.999936 10.919233 10.775501 10.899261 10.854911 11.032339 11.037953
1367707_at 10.184101 10.150578 9.315677 9.2150545 9.683065 8.868794 8.559492 8.881141 8.789535 9.020622 8.708446 10.1851425
1367708_a_at 11.290281 11.358028 10.77043 10.690989 10.887362 10.371248 10.072332 10.265341 10.228006 10.582777 9.9086 11.532537
1367709_at 9.164756 9.716883 10.28333 9.643271 9.453195 10.012696 9.729683 9.677086 9.639002 9.560862 9.675675 9.943712
1367710_at 10.599759 10.682157 10.676438 10.733234 10.607299 10.5290165 10.717125 10.824522 10.547492 10.407172 10.539369 10.635654
1367711_at 11.294725 11.436882 11.522311 11.316595 11.263514 11.282457 11.492504 11.469353 11.323458 11.381626 11.176755 11.258084
1367712_at 6.4471736 6.4880476 6.7990403 6.5703187 6.491296 6.5646567 6.5065303 6.711197 6.500113 6.4534616 6.6319494 6.432486
1367713_at 9.435411 9.4339485 9.748401 9.232568 9.240641 9.278837 9.671223 9.759005 9.531322 9.484859 9.217356 9.136731
1367714_at 7.667249 7.5232368 7.6323876 7.49953 7.559492 7.5673265 7.5354114 7.6463532 7.5410643 7.689605 7.6440415 7.812384
1367715_at 10.038536 10.121078 10.135333 10.190701 10.0254 10.00774 10.135477 10.302732 10.056677 10.036162 9.876625 9.972309
1367716_at 8.699528 8.397905 8.230622 8.245394 8.127014 8.268162 8.488272 8.461172 8.393182 8.370802 8.172281 8.173698
1367717_at 12.517761 12.546373 12.524172 12.63859 12.530522 12.507397 12.448272 12.554481 12.591537 12.494703 12.4017105 12.359492
1367718_at 9.027485 8.87595 9.174511 9.082651 8.872549 8.946485 8.969695 8.946648 9.177571 8.938379 8.680498 9.102257
1367719_at 9.993296 10.005663 9.782335 9.827888 9.678136 9.896585 9.903779 9.967057 9.968079 9.7631855 9.788392 9.724395
1367720_at 11.3110285 11.273083 11.513515 11.563677 11.4153 11.30393 11.527059 11.349495 11.33539 11.533055 11.294613 11.178303
1367721_at 10.792613 11.383762 11.450903 10.631136 11.132915 10.734838 11.467361 11.067971 10.804602 11.055054 11.37961 10.946014
1367722_at 7.1092887 7.166891 7.5498505 7.3268104 7.014808 7.091185 7.346581 7.092761 7.086746 6.984568 6.904881 6.6244416
1367723_a_at 7.94468 8.073172 7.9739428 7.743963 7.808421 7.7668886 7.773961 7.7740645 7.847665 7.5811777 7.536749 7.4382834
1367724_a_at 10.929619 10.960405 10.789832 10.90055 10.929255 10.763809 10.893688 10.874089 10.901361 10.950524 11.012568 10.913324
1367725_at 7.361426 8.161757 7.692785 7.703936 8.818941 7.426248 8.053824 8.001873 7.675847 8.114449 8.131843 7.5587215
1367726_at 6.543257 6.64286 6.838923 6.777517 6.749015 6.9487987 6.6188316 6.7295475 6.609274 6.8010883 6.845567 6.97227
1367727_at 8.15639 8.141367 8.092519 8.254782 7.88521 8.0035515 7.968293 8.111548 8.128918 8.179309 8.165337 8.037298
1367728_at 7.78917 7.9285765 8.115644 7.738145 7.8578916 7.5748105 7.8903303 7.65997 7.8541784 7.7246647 7.3135486 7.255821
1367729_at 12.358334 12.028199 11.688542 12.285487 12.293838 12.414708 12.197032 12.497571 12.2305975 12.576753 12.464334 12.2490635
1367730_at 9.875053 9.970691 10.050602 9.751453 9.741326 9.702381 9.888986 9.945707 9.957278 9.917265 9.716559 9.660061
1367731_at 8.116821 8.281738 8.368456 7.9609904 8.171902 7.9460196 8.088463 8.011028 8.023451 7.924468 7.6342587 7.712833
1367732_at 8.587903 8.688415 8.771166 8.583614 8.477294 8.386168 8.822425 8.504608 8.609188 8.464416 8.226815 8.480868
1367733_at 7.6121435 7.422558 7.075777 7.1455956 7.1543756 7.0446815 7.294302 6.4370146 7.736381 7.2255516 7.5141172 7.0889335
1367734_at 8.172966 8.1692505 8.235779 8.342222 7.8762255 8.144419 8.299383 8.2152195 8.100824 8.007287 7.936664 7.9098496
1367735_at 11.862138 11.974061 11.83465 11.709502 11.959753 11.661976 11.73798 11.766406 11.840249 11.685136 11.703442 11.600948
1367736_at 9.541137 9.8264675 9.812252 9.6786585 9.438376 9.697443 9.947911 9.975497 9.788544 9.633051 9.61672 9.487485
1367737_at 10.868247 10.82755 10.91003 10.953715 10.729291 10.827923 10.926912 10.880141 10.857644 10.88525 10.923757 10.951088
1367738_at 7.072256 7.200267 6.9978576 7.0287275 7.016808 6.926922 7.2345614 6.9782543 7.24454 6.8938804 7.4460397 7.302537
1367739_at 4.308886 4.2607336 4.3108654 4.5533977 4.214274 4.881539 4.426798 4.327974 4.4006634 4.1832952 4.676079 4.8084607
1367740_at 6.289487 6.2358427 6.5323143 6.537105 6.4911857 6.3788257 6.2177825 6.594654 6.3105764 6.3460426 6.2922735 6.2831755
1367741_at 9.577414 10.674728 10.741954 9.872592 10.935693 10.385157 10.791753 10.627181 10.571992 10.400089 11.3451805 10.340069
1367742_at 5.594939 5.5002975 5.7161164 5.920943 5.7445445 5.541279 5.6710987 5.57247 5.605249 5.7127795 5.572349 5.839011
1367743_at 6.24417 6.12859 6.2482185 5.517754 5.6575875 5.467851 5.870558 6.1062818 5.884145 5.9876504 5.7602086 5.790187
1367744_at 6.4586053 6.098021 6.5922356 6.5368953 6.459382 6.2001576 6.1883545 6.321018 6.475159 6.4234686 6.492926 6.1991825
1367745_at 8.59891 8.537769 8.644173 8.646626 8.47386 8.230238 8.5217905 8.418354 8.628058 8.409755 8.238716 8.491912
1367746_a_at 8.044676 8.08695 8.046616 8.121614 8.152851 7.8610606 8.095089 7.960915 8.065048 7.9181776 8.158575 8.043476
1367747_at 8.440788 8.543472 8.674246 8.597866 8.556456 8.354982 8.607279 8.556311 8.291508 8.617066 8.033394 7.7901173
1367748_at 9.304348 9.526005 9.3687315 9.400979 9.440227 9.202058 9.335965 9.359242 9.198795 9.301328 9.1572485 9.263272
1367749_at 3.7370005 3.5031073 3.5502474 4.8163366 3.4747016 3.8512535 3.7151232 3.8647811 3.4426055 3.3162148 3.291126 3.3352978
1367750_at 9.299598 9.519909 9.376938 9.446848 9.395991 9.122429 9.106654 9.515994 9.351673 9.446836 9.279011 9.312554
1367751_at 8.203204 8.479126 8.429062 8.480296 8.241973 8.469376 8.475453 8.384508 8.346572 8.474083 8.340059 8.313224
1367752_at 8.677398 8.638323 8.362521 8.546607 8.404808 8.367748 8.355868 8.611287 8.550187 8.505648 8.475608 8.587697
1367753_at 6.393836 6.4191294 6.730472 6.0472126 6.2858367 6.2817335 6.474271 6.6609783 6.6085873 6.4723883 6.257017 6.1464224
1367754_s_at 10.671423 10.494503 10.923417 10.790465 10.886136 10.653981 10.716634 10.522876 10.677745 10.626936 10.603194 10.689613
1367755_at 13.528596 13.5132675 13.485794 13.551489 13.520649 13.557001 13.660078 13.565451 13.487049 13.658794 13.65398 13.714389
1367756_at 9.793905 9.785136 9.976664 9.702799 9.7186 9.806362 9.71671 10.018894 10.049155 9.832077 9.815316 9.75912
1367757_at 12.425005 12.542927 12.405044 12.402119 12.467777 12.393527 12.393972 12.475928 12.518394 12.456737 12.378875 12.292445
1367758_at 8.789812 9.119169 8.5690365 8.631695 8.827551 8.687105 8.933424 9.151691 8.468462 8.635122 8.885022 8.341855
1367759_at 8.72477 8.948159 9.236008 9.37006 8.613389 9.009869 8.952228 8.661482 8.748797 8.763072 8.422486 8.426914
1367760_at 8.609149 8.480032 8.492708 8.370374 8.465475 8.491674 8.545062 8.725245 8.581295 8.6015215 8.306873 8.486855
1367761_at 7.658143 7.7126684 7.434994 7.752042 7.6543994 7.200248 7.560036 7.6853824 7.823579 7.4346495 7.6681623 7.049773
1367762_at 5.0043526 5.1007004 4.9429674 5.287896 5.105813 5.23124 5.151393 5.017869 5.0467043 5.25762 5.6216927 5.4805145
1367763_at 11.3764515 11.539403 11.279282 10.942243 11.320009 11.261919 11.495877 11.531317 11.574276 11.581139 11.491927 11.299115
1367764_at 8.42436 8.518574 8.030377 8.191395 8.358933 7.6208973 8.098523 8.457591 8.158496 8.257448 8.191395 8.370512
1367765_at 9.351649 10.31258 10.437474 10.433297 9.567587 9.923039 9.837805 9.620335 10.115376 10.201344 10.5460825 10.226026
1367766_at 10.896457 10.89507 11.069213 10.888597 10.947932 10.846633 10.980117 10.935238 10.96053 10.877446 10.803176 10.646981
1367767_at 10.673012 10.753595 10.874061 10.69977 10.744221 10.797224 10.867606 10.905514 10.730322 10.845891 10.9578085 10.849283
1367768_at 5.0679245 5.062118 5.2027154 5.2156057 5.435267 5.2565823 5.28264 5.052425 5.1005106 5.4267797 5.304113 5.486315
1367769_at 8.986214 8.897614 9.136723 9.027954 8.863921 8.790786 8.948284 9.174195 9.083416 9.0006075 8.926004 8.59451
1367770_at 10.153895 10.114907 10.206244 10.253969 10.200557 9.998249 10.222435 10.248013 10.397357 10.270032 10.289854 10.156848
1367771_at 9.135836 10.821132 9.943491 9.792616 10.831796 9.164718 10.878518 9.504145 9.282741 9.902126 10.787821 8.943126
1367772_at 8.538719 8.60656 8.389843 8.454233 8.389641 8.314618 8.630576 8.528734 8.507434 8.3546095 8.249157 8.041052
1367773_at 10.1443405 10.3145685 10.068372 10.07815 10.004161 9.934374 9.996746 10.078601 10.137089 9.9633465 9.789782 10.197462
1367774_at 13.194901 13.030407 13.241704 12.99535 13.137571 13.229087 13.1531 13.042607 13.144751 13.088805 12.953287 13.020033
1367775_at 12.738353 12.491085 12.353409 12.738506 11.978089 12.903047 12.5203085 13.008809 12.479686 12.52115 12.692965 12.626011
1367776_at 6.331715 6.155682 7.0649667 6.2593975 6.6004786 6.3220677 6.3028636 6.0857377 6.4341254 5.9962864 6.4895625 6.065046
1367777_at 11.298001 10.889911 11.53214 11.206084 11.186259 11.4808035 11.700433 11.314173 11.643409 11.673885 11.540182 11.298894
1367778_at 9.031031 9.145082 8.9760475 9.051571 9.076891 8.757475 8.938227 9.155931 9.024813 8.997112 8.944469 8.891111
1367779_at 6.7575755 6.579735 6.6711707 6.783962 6.785174 6.6385865 6.644496 6.6096945 6.7518096 6.6076407 6.5932164 6.7689133
1367780_at 7.2354984 7.1793756 7.392029 7.394057 7.359231 7.264758 7.13426 7.2447886 7.2832637 6.967336 7.4718866 7.5395627
1367781_at 3.682066 3.7025876 3.8193438 3.6648793 3.9081533 4.1073246 3.8170474 3.8983572 3.7472594 3.6533961 4.341221 4.0783806
1367782_at 4.1815786 4.586377 4.275205 4.3021326 4.74269 4.751533 4.582774 4.518318 4.6223927 4.5079746 4.5621686 4.386386
1367783_at 12.055906 12.029792 12.105732 11.962379 12.128361 12.148139 12.099066 12.063156 12.09988 12.166986 12.002851 11.992613
1367784_a_at 12.979274 12.684261 12.980882 13.012027 12.918438 13.015187 13.005934 13.081575 13.089939 12.935092 13.187132 12.957317
1367785_at 4.2846045 4.720811 4.466755 4.9023805 4.688878 4.3973503 4.436644 4.590033 4.6793833 4.355177 4.3630233 4.6938534
1367786_at 10.620122 10.478784 10.635346 10.546978 9.848918 10.01228 10.434514 10.437419 10.239811 9.802673 9.938148 10.172781
1367787_at 5.160528 5.679021 5.666351 5.8331547 5.5836177 5.69587 5.6076727 5.7801113 5.658456 5.707152 5.4143248 5.9885564
1367788_at 7.937226 7.8837605 8.066233 7.9764647 7.8609443 8.005809 8.02853 8.196593 8.061989 8.078499 7.994889 7.7935963
1367789_at 7.3767767 7.3784604 7.593436 7.339056 7.367801 7.238594 7.4111576 7.3371906 7.2798486 7.3422036 7.155898 7.2426476
1367790_at 9.862824 9.97577 9.925389 9.729187 9.871833 9.59247 9.7434845 9.770073 9.789261 9.77142 9.517583 9.637129
1367791_at 7.0013876 7.47564 7.224603 7.294159 7.1481004 7.176908 7.376792 7.2937436 7.189931 7.285542 6.9760017 6.935568
1367792_at 3.9767036 4.1149273 4.263643 4.2638607 4.1067476 4.3737164 4.3261347 4.137577 4.153999 4.0607853 4.378948 4.7614007
1367793_at 13.150441 13.233345 13.150948 13.28834 13.227706 13.140561 13.136846 13.179708 13.127883 13.152248 13.152152 13.060595
1367794_at 4.9995313 5.6025376 5.7542567 6.489508 5.3055477 5.8053684 6.350852 6.128202 7.4744735 7.2667437 7.162742 6.906407
1367795_at 7.6417947 8.558801 8.210186 7.6798286 7.7397566 7.645475 8.455244 7.781028 7.5687227 8.205423 8.23908 7.318417
1367796_at 8.20471 8.224878 8.314468 8.23688 7.9962406 8.00516 8.207121 8.274604 8.258403 8.107394 7.838341 7.8180842
1367797_at 6.5539336 6.4523163 6.6524363 6.6748757 6.390221 6.3515973 6.5886726 6.6904817 6.450128 6.617071 6.39834 6.3421373
1367798_at 12.428698 12.362291 12.280871 12.342549 12.325413 12.453766 12.399321 12.29824 12.340651 12.457204 12.374014 12.299455
1367799_at 5.452264 5.5264654 5.8521013 5.413282 5.543826 5.574571 5.62403 5.3493395 5.6657634 5.599209 5.4585977 5.89422
1367800_at 6.34263 6.3011937 6.423479 6.226896 6.427095 6.68417 6.354078 5.9545183 6.428774 6.617765 6.5676427 6.2348404
1367801_at 9.269462 9.310765 9.211855 9.180595 9.121409 9.07987 9.032173 9.194795 8.933285 9.062355 9.382249 9.146073
1367802_at 10.438241 9.641767 8.408114 9.417978 8.566382 9.64179 8.775303 10.480647 8.907515 10.530175 9.367034 10.486949
1367803_at 6.672142 6.8408995 6.703839 6.527176 6.227807 6.5684967 6.506109 6.76356 6.7459216 6.4455543 6.3193617 6.156451
1367804_at 12.823823 12.858952 12.896543 13.022067 12.952708 13.029222 13.019821 13.081088 12.995602 12.968751 13.026434 13.138636
1367805_at 4.892106 5.075064 4.761473 4.970772 5.2730565 4.969888 4.8948836 4.705506 4.97037 5.017664 5.0736732 5.0618896
1367806_at 5.3525777 5.1950617 5.147723 5.4271946 5.60037 5.5154963 5.3877826 5.2384615 5.3997517 5.3904047 5.6603274 5.4152017
1367807_at 9.082208 9.076373 8.257784 8.951175 8.176506 8.827095 8.85592 8.904683 8.95846 8.970045 8.823591 8.527567
1367808_at 10.498811 10.6588125 10.598058 10.664616 10.481856 10.300593 10.343188 10.651122 10.550879 10.550018 10.348197 10.280128
1367809_at 4.8156996 5.037313 4.7112045 5.2995644 5.3277893 5.086012 4.9118385 4.7152805 4.69499 4.7780237 5.172418 5.119171
1367810_at 6.4506807 6.306903 6.378005 6.29841 6.3267345 6.2821074 6.1837773 6.123432 6.5977235 6.090811 6.586292 6.6864996
1367811_at 5.1416364 5.204262 5.6925464 5.5064917 5.7128367 5.660455 5.309389 5.0409484 5.4770517 5.4978356 5.8013353 5.8962946
1367812_at 7.4036417 7.4647946 7.5724745 7.6528006 7.510827 7.641865 7.621189 7.630555 7.7491097 7.6378264 7.648937 7.8483276
1367813_at 7.992282 8.211057 8.7350645 8.577218 7.964449 7.5900626 7.6431956 7.8095946 7.6695476 8.112974 7.5954533 7.3548365
1367814_at 8.723066 8.322585 8.465769 8.809221 8.807043 8.014076 8.732454 8.113415 8.652362 8.542465 8.188258 8.41548
1367815_at 8.432585 8.4605465 8.590281 8.411344 8.202407 8.367748 8.474721 8.421494 8.622524 8.404265 8.325588 8.315434
1367816_at 5.3558726 5.180447 5.531241 5.607445 5.3154173 5.6484714 6.27015 5.4356046 5.209166 5.086857 4.8975773 5.0006213
1367817_at 7.497501 7.5567393 7.662478 7.5849605 7.2856703 7.258678 7.440305 7.607841 7.6369114 7.506471 7.1137457 7.076866
1367818_at 9.439533 9.5574 9.51987 9.417651 9.311052 9.3512745 9.558778 9.555814 9.481889 9.586315 9.331348 9.25068
1367819_at 12.014585 11.965453 11.99713 11.905225 12.0356455 11.926192 11.916186 11.938144 11.914932 11.965818 12.009412 11.995696
1367820_at 9.208702 9.172167 9.332257 9.333157 9.254349 9.084612 9.27063 9.124169 9.148373 9.11599 8.817764 8.936625
1367821_a_at 3.9318047 3.8183453 3.7626786 4.084731 3.9683352 4.451975 3.8443182 3.86991 3.8395755 3.742694 3.8562973 4.1215067
1367822_at 5.7115383 5.511487 5.4494033 5.997811 5.821601 5.66157 5.634949 5.6023636 5.4719806 5.680009 6.0273347 5.981118
1367823_at 5.147127 5.186767 5.1358323 5.0849395 5.544074 5.4928155 5.354734 5.0337853 5.2055645 4.997119 5.773429 5.494786
1367824_at 8.950389 8.892816 8.901128 8.947608 8.83485 8.715292 9.050239 9.103527 8.975454 8.9791355 8.852623 8.7426195
1367825_at 6.109601 6.2438335 6.123395 6.31746 6.599829 6.4539666 6.4015703 6.3860345 6.335732 6.014384 6.7227597 6.7212615
1367826_at 10.1697445 9.60564 9.826914 10.3301525 9.680074 10.120429 9.813269 10.397126 10.283424 9.906128 9.408977 10.297545
1367827_at 9.777777 9.878098 9.955172 9.902508 9.933223 9.800469 9.83477 9.931451 9.909672 9.828958 9.756174 9.744736
1367828_at 9.698095 9.732006 9.711569 9.660562 9.758965 9.538626 9.713424 9.6525345 9.7571745 9.722946 9.786379 9.740134
1367829_at 11.65538 11.548575 11.46924 11.545815 11.685662 11.485626 11.612413 11.601528 11.605421 11.602877 11.688644 11.555298
1367830_a_at 7.3985596 7.521846 7.5460544 7.5925455 7.6902723 7.6873636 7.601161 7.7275686 7.4142222 7.448091 7.7574487 7.758519
1367831_at 8.150948 8.184805 8.398887 8.273899 8.076104 8.029662 8.223696 8.2807665 8.228901 8.055011 8.070689 8.036296
1367832_at 11.1857395 11.031504 11.237144 10.917741 11.110158 11.12296 11.130613 10.858506 11.073778 11.167783 10.776247 10.929715
1367833_at 9.69089 9.654514 9.768706 9.600387 9.571126 9.563697 9.7653055 9.715177 9.803981 9.805717 9.591664 9.559455
1367834_at 7.7457104 7.7368164 8.040354 7.8818774 7.729317 7.7285438 7.7386017 8.031187 7.7812133 7.843145 7.714045 7.6007953
1367835_at 5.5484157 5.3995743 5.501038 5.7288284 5.9175262 5.6637983 5.4666924 5.4519243 5.515038 5.567642 5.7336535 5.833221
1367836_at 9.153362 9.158573 9.937115 8.783443 9.022155 9.820254 9.276479 9.860032 10.309046 10.104891 10.575077 10.178467
1367837_at 9.79031 9.939462 9.974061 9.787463 9.818378 9.831828 9.934804 10.03463 9.951432 10.072873 9.830082 9.7403965
1367838_at 12.223996 12.348435 12.611739 12.239401 12.2365465 12.468958 12.579536 12.377744 12.291205 12.542319 12.165578 12.36643
1367839_at 10.774909 10.80657 11.048855 10.8467865 10.526586 10.638961 11.031829 10.931692 10.89273 10.847774 10.831345 10.823486
1367840_at 8.020775 8.219285 8.293386 8.104332 8.212342 8.161633 8.034058 8.227177 8.201641 8.117138 8.187717 8.240236
1367841_a_at 3.5423276 3.7009006 3.3253696 3.5733788 3.7997978 3.6322706 3.36037 3.5308335 3.496515 3.591363 3.5164726 3.5171854
1367842_at 6.1050925 6.0194645 6.1451397 6.3567023 6.3381667 6.4007177 6.137132 6.2404237 6.1790037 6.143499 6.317557 6.7107935
1367843_at 10.536314 10.421707 10.516667 10.545807 10.40639 10.466049 10.631276 10.417399 10.450966 10.673623 10.443351 10.448668
1367844_at 8.209981 8.202204 8.391595 8.121899 8.039678 8.029162 8.192385 8.338077 8.355107 8.124835 7.876804 8.024742
1367845_at 3.5172255 3.8217523 3.5844479 3.5872114 3.613784 3.7328181 3.6090126 3.595934 3.7126217 3.7942183 3.9494488 4.063631
1367846_at 6.1830974 6.3606915 6.243075 6.1440277 6.444469 6.1681476 6.031011 6.2484865 6.2502556 5.9841933 6.114702 6.371132
1367847_at 7.510851 8.45365 9.152403 7.847267 7.565687 8.108774 7.6177473 7.9511747 9.126687 7.9677773 8.494232 7.7430096
1367848_at 7.775936 7.452084 7.983578 7.6532054 7.4969225 7.5438023 7.8438783 7.765004 7.679866 7.619925 7.4910264 7.401295
1367849_at 9.576381 9.610986 9.608664 9.423867 9.432894 9.340349 9.643361 9.603912 9.276287 9.284164 9.023565 9.307685
1367850_at 8.56468 8.402078 8.662005 8.7255 8.363028 8.444517 8.797518 8.564315 8.629745 8.125753 8.189305 7.9184275
1367851_at 4.0013204 4.462023 4.368744 4.4216824 4.2027507 4.3963566 4.09754 4.0099115 4.025516 4.0758657 4.2861176 4.12277
1367852_s_at 4.553137 4.666773 4.8244057 4.8255334 5.0087886 4.863934 4.8676977 4.575287 4.8814273 4.7773256 4.888291 4.893136
1367853_at 8.000682 8.105944 7.6720786 7.9502034 7.8582864 7.7673597 7.8768396 7.886668 7.8653398 8.0096035 7.8273726 7.837931
1367854_at 11.853124 11.793315 11.420789 11.71405 11.603842 11.506758 11.283626 11.397352 11.3566475 11.617959 11.203004 12.159803
1367855_at 8.959952 9.047181 8.836762 8.77861 8.976057 9.024851 9.048016 8.951121 9.091908 9.090893 8.983741 8.716896
1367856_at 9.322993 8.682772 9.138649 8.990364 8.656345 8.784026 8.619156 8.613378 9.013465 8.720785 8.580551 9.585621
1367857_at 12.407658 12.26202 11.952781 12.06988 11.852392 12.111062 11.979145 12.065162 12.2010765 11.852849 12.075889 12.186876
1367858_at 4.0499287 3.9583826 3.945647 3.9597123 4.121593 3.9290462 3.7037594 3.7201183 3.811661 3.9224217 4.1021976 4.1214104
1367859_at 5.2457194 5.4152956 5.3863964 5.2914395 5.165177 5.1240964 5.1629076 5.41715 4.9991865 5.1371737 4.893638 4.9997234
1367860_a_at 10.188363 10.203345 9.590006 10.3029995 9.9722185 10.047458 9.97556 10.049181 9.480838 8.342923 9.213914 9.165663
1367861_at 5.773615 5.4651875 5.596168 5.709293 5.4736657 5.6957483 5.7590413 5.608527 5.726295 5.263513 5.1936564 5.2948985
1367862_at 4.4107633 4.0627475 4.437833 4.0692434 4.266098 4.2671595 4.4577127 4.2581577 4.225588 3.9509068 3.9999843 4.321642
1367863_at 8.063682 8.303811 8.23073 8.392273 8.10878 8.159344 8.108156 8.15892 8.22423 8.116741 8.075541 7.980496
1367864_at 5.733705 5.959226 6.3193502 5.920954 5.8200526 6.055528 5.6624804 5.678113 5.4212666 5.902472 6.0413203 5.813687
1367865_at 7.9868026 7.8855333 7.745536 7.2554545 7.522951 7.5855246 7.7710443 7.476388 7.6531696 7.5888658 7.573113 7.1680303
1367866_at 6.2029443 6.1658792 5.99672 6.0078945 6.350952 6.2917027 6.212109 6.3684783 6.1590476 6.2320466 6.0507216 6.1150303
1367867_at 9.093293 9.216218 9.019011 9.326913 9.10491 8.873324 8.967153 9.106803 9.196083 8.935005 8.920407 8.911895
1367868_at 6.6690946 6.7678304 6.767661 6.49176 6.9913726 6.9224033 6.749203 6.8639183 6.860937 6.658064 6.646466 6.6010885
1367869_at 10.404222 10.133494 9.92434 10.140631 10.185532 10.105711 10.274398 10.218254 10.364428 10.240397 10.044857 10.2193985
1367870_at 9.608689 9.717378 9.717448 9.5872 9.514149 9.426157 9.707216 9.672749 9.664356 9.755745 9.591505 9.519007
1367871_at 13.007845 13.226986 13.353854 13.30332 13.380355 13.496712 13.578623 13.430598 13.30303 13.586251 13.611979 13.214215
1367872_at 8.574041 8.5563965 8.427175 8.516406 8.562976 8.36868 8.451592 8.452352 8.454973 8.465233 8.232531 8.540209
1367873_at 9.560199 9.502428 9.568676 9.541284 9.304458 9.352457 9.5307 9.622843 9.572236 9.376037 9.307981 9.148174
1367874_at 6.5882115 6.422106 6.477283 6.1446238 5.885136 6.086012 6.0069027 6.502192 6.267838 6.2741976 6.00482 5.7321997
1367875_at 9.078683 9.05356 9.049832 9.081918 9.053189 9.034324 9.237454 9.144466 9.144369 9.146828 9.185972 9.1000805
1367876_at 6.497122 6.372609 6.732366 6.4037266 6.418603 6.316038 6.480258 6.826693 6.4326735 6.4155507 6.230771 6.539249
1367877_at 7.9344163 7.8748794 8.200741 8.059139 8.036631 8.034588 7.7847037 8.083397 7.9846053 7.8634267 7.854196 8.046864
1367878_at 8.90475 8.906634 8.898682 8.842053 8.69561 9.065481 8.816921 8.908279 9.003276 8.850705 9.010557 9.01915
1367879_at 7.4114 7.467572 7.5838675 7.6937394 7.508406 7.335412 7.4666057 7.5626364 7.4291897 7.4990435 7.3027706 7.2278748
1367880_at 5.389673 5.0778055 5.4340878 5.4059753 5.5551972 5.5401535 5.3231554 5.3520646 5.523935 5.5258594 5.7495832 5.1381087
1367881_at 7.4496107 7.4694653 7.4675164 7.545163 7.414008 7.6483717 7.583439 7.3194885 7.5954213 7.373882 7.3580656 7.3459244
1367882_at 6.7230015 6.9277487 6.6165996 7.0645494 7.0270042 7.1368885 6.814965 6.689124 6.9539223 6.796082 7.4429607 7.3929605
1367883_at 7.1509814 7.082626 7.370517 7.2122436 6.9755044 7.097642 7.0677695 7.600269 7.3884234 7.1584926 7.041017 7.069041
1367884_at 10.180281 10.102367 9.948606 10.161024 10.067565 10.04321 10.044874 10.060907 9.988402 9.948399 9.83881 10.056886
1367885_at 12.176336 12.243095 12.075842 12.096496 12.198269 12.192838 12.103957 12.182972 12.091044 12.095282 12.227839 12.127893
1367886_at 7.796876 7.7560315 7.4879704 7.66053 7.824872 7.547373 7.6880283 7.700454 7.7834086 7.7643447 7.9119515 7.5766516
1367887_at 12.665015 12.7325735 12.638762 12.797648 12.779769 12.571145 12.648169 12.773555 12.677738 12.66375 12.672469 12.690985
1367888_at 3.859248 3.9994566 3.810625 4.0298233 3.962319 4.021776 3.977873 3.916042 4.155087 4.00844 4.03731 4.2438207
1367889_at 9.204475 8.934639 9.133989 9.162263 8.834756 8.6879635 8.914061 8.943325 8.980675 8.992279 8.763416 8.63535
1367890_at 7.013206 6.7829494 7.0092845 6.9165616 6.6880536 6.935336 6.864523 7.1466136 7.0115447 6.774334 6.9589796 6.7372956
1367891_a_at 5.705701 5.341386 5.8162937 5.4963584 5.398393 5.6255956 5.4743724 5.770021 5.6838183 5.8003583 5.484963 5.6767106
1367892_at 10.225184 10.190176 10.272997 10.122165 10.168236 9.976117 10.014521 9.965001 10.043524 10.04632 9.968844 10.075947
1367893_a_at 7.407363 7.461309 7.395023 7.0418057 6.89839 7.3441925 7.1119723 7.2201824 7.24454 7.1789093 6.969515 6.825577
1367894_at 11.781154 12.259623 11.911935 11.309665 11.906227 11.557957 11.829325 11.149799 11.5924635 11.787834 11.967379 11.87829
1367895_at 11.045367 11.005999 11.147422 10.8308325 10.905288 10.974767 11.118547 11.066116 11.005846 11.096048 10.933402 10.909712
1367896_at 13.54708 13.35285 13.348096 13.683182 13.562023 13.4752035 13.660075 13.699104 13.511941 13.703645 13.55127 13.553306
1367897_at 10.726308 10.715044 10.890404 10.813237 10.787887 10.821823 10.678836 10.840884 10.818129 10.799854 10.766422 10.6573305
1367898_at 9.614443 9.827527 9.843687 9.586457 9.754705 9.64768 9.882627 9.805159 9.925173 9.672613 9.646875 9.786671
1367899_at 7.550879 7.4598513 7.4246254 7.0916452 7.248415 7.067067 7.150955 7.3064833 7.1515794 7.0414104 6.5809345 6.240457
1367900_at 8.753877 8.452846 8.264045 8.5181055 8.439639 8.082547 8.403769 8.344309 8.598122 8.248974 8.121057 8.043346
1367901_at 8.9263 8.776528 8.811047 8.727463 8.7956295 8.616421 8.570768 8.783592 8.730239 8.576692 8.803777 8.496766
1367902_at 7.685084 7.7028346 7.605847 7.697336 7.603145 7.693644 7.6059422 7.5482626 7.737326 7.6976476 7.04555 6.8767834
1367903_at 9.396277 9.684735 9.781553 9.631002 9.545685 9.353308 9.555489 9.554219 9.697427 9.420043 9.660417 9.467229
1367904_at 6.4758334 6.4998884 5.9497867 6.8541574 6.84165 6.1718383 5.94253 6.121737 5.914139 6.098718 6.976939 6.0734344
1367905_at 10.9719095 10.426609 11.11772 10.90675 10.647263 10.895173 11.077377 10.625454 10.627315 10.956728 10.870297 10.64208
1367906_at 10.232355 9.868399 10.069896 9.824319 10.028379 9.691539 9.806565 9.85059 9.915977 10.118208 9.874236 9.87639
1367907_a_at 8.6149235 8.68834 8.802728 8.700779 8.857347 8.773898 8.708361 8.733741 8.873908 8.771102 8.765808 8.84558
1367908_at 11.603231 11.525969 11.624463 11.537355 11.559288 11.540714 11.579527 11.644131 11.615237 11.632464 11.531467 11.387546
1367909_at 11.459889 11.624181 11.3995285 11.660016 11.74036 11.420338 11.465011 11.301055 11.534136 11.634312 11.407874 11.329398
1367910_at 7.6906776 7.7707376 7.7656393 7.6463747 7.687151 7.830135 8.006526 7.9014077 8.045137 7.905545 7.7679443 7.6649737
1367911_at 7.528054 7.3310747 7.7440925 7.6645236 7.626549 7.6259675 7.6284714 7.527234 7.4172993 7.695055 7.5805283 7.697991
1367912_at 5.9860125 5.9974217 5.9238076 5.9480133 5.878442 5.9378033 6.129879 5.896111 5.7999287 6.070671 5.6062455 5.561565
1367913_at 6.2478805 6.804538 6.6749873 6.714126 6.4592743 6.708014 6.524354 6.345136 6.2015653 6.8471737 6.700775 6.817935
1367914_at 6.6857305 6.5901012 6.61151 6.623632 6.762141 6.849712 6.8586373 6.741484 6.6363206 6.5708275 6.9764953 6.877924
1367915_at 8.97419 8.870144 8.94074 8.775942 8.763216 8.813947 8.88178 9.000974 9.015993 8.866167 8.666914 8.786861
1367916_at 5.528582 5.9138427 5.701219 5.866331 6.09591 6.0301533 5.7089977 5.698322 5.6578717 5.8415346 5.9040866 5.9422746
1367917_at 13.40908 13.426647 13.446091 13.463999 13.3750105 13.448039 13.514304 13.411037 13.48185 13.498236 13.500323 13.449403
1367918_at 4.880804 4.937787 5.0597425 5.29525 5.339781 5.23892 5.023797 5.2613864 5.1924114 5.121166 5.2713723 5.0641236
1367919_at 5.799604 5.878275 5.9705606 5.8036323 5.7792583 5.6624703 5.7535715 5.6137586 5.565081 5.653567 5.4210334 5.5626717
1367920_at 5.0291133 4.969003 4.7669826 5.0664988 4.8969903 5.2859282 4.992146 4.9394436 5.0132775 4.799593 5.124839 4.897534
1367921_at 7.591489 7.4614706 7.5620723 7.17476 7.1847224 7.2116265 7.4714127 7.4941955 7.5453334 7.5070796 7.253397 7.238277
1367922_at 7.890882 7.6927824 7.8584433 7.848192 7.7482347 7.753523 7.842232 8.048279 7.9841337 7.7572618 7.5511475 7.649453
1367923_at 5.0919495 5.626995 5.3003287 5.718395 5.8857594 5.6594305 5.469233 5.3952827 5.3874526 5.3386745 5.526672 5.523973
1367924_at 7.0112085 7.1685367 6.9253783 7.0807514 7.438186 7.3420267 6.8957033 7.1401467 7.1806073 7.399272 7.140427 7.2368326
1367925_at 8.048294 7.983789 8.115532 7.886122 7.614947 7.8962255 8.106646 7.816715 7.6524243 7.7304597 7.6483445 7.713282
1367926_at 8.711544 8.691438 8.710498 8.591143 8.750805 8.61056 8.803961 8.70017 8.650226 8.727616 8.81325 8.686338
1367927_at 10.958992 11.026754 10.952134 11.131163 10.99346 10.856874 10.933499 11.029409 11.01304 10.907488 10.974176 10.941377
1367928_at 3.6767097 3.7979515 3.5515964 3.647616 3.6693819 3.7423058 3.8959463 3.5106592 3.9141746 3.8598201 3.944595 3.9390857
1367929_at 10.57844 10.488171 10.340717 10.049978 10.640514 10.38117 10.441221 10.518873 10.562826 10.134584 10.342165 10.301674
1367930_at 3.6292129 3.770343 3.6857672 3.7433012 3.6545749 3.8703544 3.7396884 3.8202252 3.7462971 3.7690377 3.8213854 3.9510975
1367931_a_at 9.411059 9.402 9.534395 9.235379 9.288 9.196174 9.295054 9.590718 9.599443 9.433953 9.322156 9.304539
1367932_at 11.560132 11.872053 12.158113 11.914932 11.399088 11.933056 11.935443 12.120263 12.475371 11.8760805 12.042598 11.5616455
1367933_at 7.921471 7.8600335 8.181025 7.9003434 7.9083796 7.3332596 7.923338 7.883847 7.9536233 8.060894 7.8272943 7.582953
1367934_at 5.7623615 5.839035 5.8914585 5.920954 5.907883 5.800476 5.811264 5.789773 5.928255 5.7927394 5.9342756 5.6301003
1367935_at 8.923969 8.994932 8.981846 8.961176 8.77198 8.84313 9.054387 8.986667 9.092086 8.879934 8.543567 8.693142
1367936_at 7.491738 7.3695755 7.763843 7.3706536 7.1471386 7.2663407 7.646431 7.2356114 7.5392447 7.0331306 6.8116727 7.0634546
1367937_at 8.297355 7.7372646 7.741821 7.8028464 8.313799 8.158295 8.261751 7.792228 8.333075 8.705637 7.62803 8.854498
1367938_at 11.01761 11.069884 11.149132 10.977472 11.185553 11.168535 11.328203 11.27499 11.140374 11.293816 11.060005 10.981099
1367939_at 11.10083 11.294363 10.560422 11.3859825 10.80892 10.9983 11.030852 10.485458 10.456434 11.247301 10.723758 10.645839
1367940_at 6.140968 5.7462435 5.948266 5.8203187 5.948091 5.90946 5.8155665 6.0542145 6.0605283 5.814036 5.183833 5.41151
1367941_at 9.186562 9.130192 9.206845 8.942525 8.882101 8.903074 9.109111 9.104166 9.223873 9.225656 8.874519 8.741182
1367942_at 7.653189 7.7059684 7.637989 7.357922 7.806234 7.117687 7.395439 7.476635 7.7101974 7.3414254 7.704629 7.3405027
1367943_at 7.665868 7.6508317 7.726874 7.5486383 7.375516 7.705525 7.5403614 7.803901 7.599543 7.571425 7.322898 7.5323415
1367944_at 5.613395 5.630612 5.5745983 5.733943 5.8238845 5.674225 5.7262096 5.575021 5.704325 5.596758 5.9439316 5.9961085
1367945_at 11.369665 11.479771 11.176557 11.307276 11.25894 10.963242 11.453133 11.062174 11.465597 11.2472 11.630899 11.481796
1367946_at 9.946517 9.871111 9.751938 9.781906 10.0364275 9.453721 9.700535 9.524476 9.5499935 9.474306 9.134338 9.460478
1367947_at 8.670037 8.707044 8.778998 8.728688 8.720805 8.64377 8.579394 8.686436 8.687878 8.698415 8.56393 8.5158825
1367948_a_at 10.39386 10.221752 10.412098 10.417537 10.359922 10.263512 10.458587 10.418872 10.487895 10.467462 10.135018 10.159397
1367949_at 6.028168 6.318124 5.639366 6.2916384 6.296733 6.2240005 6.079425 6.0538263 5.9223614 6.3313575 6.3130207 6.7595987
1367950_at 8.085385 7.385438 8.027345 7.4543653 7.173209 7.6822414 7.0992217 7.6623425 8.131153 7.65297 7.388154 7.2578917
1367951_at 4.7521105 4.717954 4.708569 4.7812753 5.028649 4.942386 4.6693215 4.6828747 4.4497185 4.76991 5.0848904 4.850484
1367952_at 7.183316 7.0210123 6.6894975 6.9392824 6.936034 6.7801857 6.9936423 6.7839828 6.555006 6.9199166 6.9058046 6.7199035
1367953_at 4.931466 4.8158174 4.577569 4.4474053 4.7266293 4.6823797 4.6646814 5.1266747 4.7267165 4.7833266 4.6988535 4.2811003
1367954_at 6.963928 6.489087 7.0468316 7.4723353 6.4619083 6.8565335 6.591711 7.4234724 7.1377273 7.084472 7.1670218 7.2746086
1367955_at 6.1437383 6.246441 6.2284403 6.2723503 6.104442 6.1755986 6.185635 6.0538297 6.3194447 6.257614 5.8420725 6.0511575
1367956_at 5.0478764 5.3692813 5.26063 5.1499705 4.5174584 5.083891 5.088791 5.451337 5.348527 4.8573046 5.196895 5.069005
1367957_at 10.014185 8.323781 7.9726763 9.443946 8.456315 8.57252 8.256173 8.7199745 8.567883 8.533887 7.7889786 8.449958
1367958_at 8.686623 8.718552 8.672197 8.64647 8.35034 8.649305 8.65218 8.873066 8.715368 8.572952 8.198954 8.244326
1367959_a_at 5.639449 5.7243295 5.8847237 5.7618823 5.797108 5.8776727 5.6717744 5.6316185 5.7153335 5.789586 6.0241537 6.169391
1367960_at 8.013392 8.760472 8.225548 8.061258 8.55467 8.135538 8.525495 8.43524 8.324352 8.579795 8.547222 7.927521
1367961_at 4.3559637 4.2285285 4.553527 4.8582363 4.504223 4.417218 4.4338245 4.4376554 4.518597 4.5653467 4.590248 4.464843
1367962_at 4.719264 4.8133388 4.6793294 4.7505403 4.861898 5.0140347 4.7833686 4.563881 4.4700007 4.7916946 5.038037 4.9345164
1367963_at 7.2826138 7.2072453 7.3296933 7.264921 7.3459983 7.263977 7.369774 7.07903 7.0342093 7.0253315 7.2167454 7.5777855
1367964_at 4.831848 5.1069126 4.9157085 5.164448 5.1372776 5.0272794 4.790616 4.8555183 4.907566 4.8177967 4.7210817 5.1458874
1367965_at 6.4249897 6.1007857 6.090372 5.9441595 6.1610475 6.496048 6.4603844 6.1032124 5.9093585 6.4517856 5.889165 6.2152324
1367966_at 9.607674 9.564043 9.624151 9.529938 9.446139 9.358557 9.426231 9.621311 9.552658 9.606882 9.372679 9.423975
1367967_at 7.2562494 7.029867 7.2220287 7.23288 7.081195 6.942754 6.8970466 7.0936856 7.282818 7.322402 7.2267666 7.19227
1367968_at 3.852597 3.951247 3.5331678 3.6533105 4.073724 3.7388272 3.4155824 3.7004125 3.7195523 3.4519024 3.6704595 3.7485235
1367969_at 10.492291 10.616198 10.527102 10.55483 10.545748 10.35295 10.559942 10.477168 10.432647 10.499328 10.507384 10.307385
1367970_at 4.4031997 4.244446 4.5978394 4.1588674 4.354374 4.4679546 4.1770525 4.433878 4.1363544 4.4799366 4.3773203 4.530798
1367971_at 9.964136 9.944089 9.936446 9.844545 9.904245 9.901905 9.906851 10.00402 10.0577965 9.825265 9.679526 9.695578
1367972_at 9.96493 10.197809 10.036047 9.937225 10.0146885 9.956923 10.053373 10.124098 10.024033 9.9559 9.86289 9.958975
1367973_at 4.4404597 4.241605 4.126756 4.0878177 4.512342 4.6189575 4.2744226 4.152402 4.5321455 4.3248806 4.512243 4.7958727
1367974_at 9.56207 8.964141 9.647804 9.221548 9.035239 9.21174 9.858572 9.459997 9.613503 8.74198 8.927814 9.062448
1367975_at 5.916041 5.6567187 6.1946535 5.494947 5.5566583 5.742082 6.0415106 5.5854287 6.115848 5.0407295 5.32605 5.508286
1367976_at 7.6048965 7.757974 7.6420283 7.350844 7.461222 7.392141 7.8140626 7.8830256 7.717875 7.6854424 7.549726 6.89883
1367977_at 3.7419658 3.8503585 3.655239 4.012651 4.0758266 3.9205592 3.8413365 3.5050032 3.9175124 3.659958 3.8972645 4.0249343
1367978_at 5.7068915 5.842368 5.3963785 5.992763 6.1520305 5.8020134 5.827963 5.642472 5.636997 5.771808 6.1914406 6.2402744
1367979_s_at 11.35881 11.589671 11.336404 11.609518 11.248552 11.357906 11.546399 11.54688 11.781425 11.487522 11.351413 11.239563
1367980_at 8.283236 8.261301 8.313694 8.153055 7.8101172 8.034679 8.262657 8.116194 8.435886 8.137056 7.892977 7.8267183
1367981_at 7.6176634 7.6650643 7.534625 7.5308857 7.1619306 7.305271 7.4409204 7.676733 7.6279745 7.560441 7.1435204 7.2486963
1367982_at 10.46833 11.084531 10.673389 10.674159 11.395013 10.907844 11.279316 10.654328 10.701333 11.567682 11.077094 10.478116
1367983_at 5.589308 5.3743014 5.3540993 5.403277 5.5854716 5.4291553 5.4464555 5.6966505 5.490034 5.6015415 5.4718437 5.247615
1367984_at 5.6426787 5.7475047 5.7826433 5.920954 6.007354 5.46995 5.777345 5.989254 5.835655 5.801595 5.760863 4.9051394
1367985_at 6.778721 7.5852647 6.8594937 6.193418 7.540597 6.77547 8.077326 6.6874623 7.8640833 6.243355 6.683448 7.6864376
1367986_at 6.6627903 6.8228474 7.179082 6.748555 6.458269 6.2952275 6.790543 6.9043803 6.961636 6.8672824 6.733031 6.0348053
1367987_at 8.730818 8.67742 8.889786 8.673851 8.511651 8.725859 8.669517 8.598126 8.774278 8.662367 8.627416 8.487344
1367988_at 13.082599 13.03669 13.050221 13.029422 13.15758 13.135414 13.071652 12.99309 12.949277 12.904089 13.156127 13.094023
1367989_at 4.0795307 4.384077 4.1904736 4.212544 4.4371824 4.6350517 4.2330003 4.079586 4.3800917 4.2223215 4.661825 4.3861685
1367990_at 5.098085 5.408391 5.23268 5.4389567 5.3558097 5.268324 4.935154 5.0088973 5.159955 5.2680464 5.287092 5.137678
1367991_at 8.951183 8.996993 9.131281 8.782462 8.902281 9.000611 8.937078 9.005421 9.043327 8.957726 8.582052 8.73199
1367992_at 4.8387117 4.5281935 4.9511766 4.5820785 4.5533085 5.0110493 4.660354 4.8213215 4.955299 4.696088 4.8847733 5.0299826
1367993_at 7.2848663 7.122342 7.130806 6.9539886 6.805674 6.8799467 7.1515574 7.163402 7.1261883 7.209 6.7004986 7.245543
1367994_at 10.631451 10.653336 10.489083 10.64212 10.596195 10.653622 10.767092 10.664446 10.571282 10.527986 10.667833 10.520239
1367995_at 12.955524 12.830035 12.98489 12.707805 12.924368 12.948916 13.008955 12.837899 13.055221 12.90847 12.748139 12.804684
1367996_a_at 6.488107 6.421438 6.2392693 6.5049763 6.444538 6.323493 6.1816006 6.4755106 6.4758105 5.9658966 6.0148935 6.2299337
1367997_at 8.135187 8.106586 8.271946 7.934622 7.9288177 7.984635 8.039812 8.166694 8.134422 8.08547 7.8956404 7.880991
1367998_at 9.782906 8.695344 9.012722 6.848967 8.872549 8.702637 9.805244 8.8708515 9.476581 8.161097 8.798466 8.721503
1367999_at 12.243005 12.321152 12.332097 12.348618 12.36955 12.380155 12.310015 12.4516 12.381346 12.209914 12.390115 12.244178
1368000_at 14.285336 14.31444 14.241887 14.280351 14.29571 14.2926035 14.285286 14.311069 14.281469 14.226825 14.305719 14.287488
1368001_at 4.0396085 4.149471 4.1635985 4.4064407 4.2088223 4.164551 4.06158 3.9182253 4.0443587 4.1349483 4.202123 4.0726504
1368002_at 7.2383866 7.543634 7.479344 7.4458356 7.372082 7.3049326 7.5541954 7.6731715 7.531285 7.522833 7.4313607 7.338776
1368003_at 5.1984696 5.620161 5.182738 5.5737634 5.7937107 5.450889 5.4893403 5.454873 5.338139 5.672015 5.5198407 5.5839653
1368004_at 9.509581 9.743771 9.634396 9.869278 9.574031 9.406921 9.67185 9.713325 9.661278 9.621435 9.458479 9.228869
1368005_at 5.378724 5.547915 5.447849 5.512097 5.78816 5.6187577 5.4061475 5.607885 5.576241 5.6240563 5.894387 5.7812753
1368006_at 7.7326975 7.5791655 7.855272 7.751986 7.466198 7.5211844 7.766104 7.76175 7.6256776 7.210702 7.1817617 7.3401575
1368007_at 6.576366 7.0974813 6.915723 6.6413913 6.5996594 6.35901 6.6221805 6.5935836 6.6539474 6.0436554 7.0431943 6.9798923
1368008_at 5.528582 5.277828 5.480586 5.3263035 5.4642873 5.4594545 5.56649 5.249274 5.39592 5.227934 5.213048 5.565375
1368009_at 9.8574915 9.495764 9.210556 9.67145 9.152983 9.65161 9.568926 10.11658 9.819155 9.729048 8.930591 9.753198
1368010_at 7.5878434 7.4961953 7.7970214 7.646656 7.6070824 7.525961 7.5973177 7.681825 7.770988 7.518871 7.0366173 7.2367306
1368011_at 7.715108 7.5213103 7.7810154 7.935001 7.854745 7.802436 7.7278466 7.596879 7.8290167 7.795477 7.739636 7.614337
1368012_at 6.939923 6.3868046 6.5938635 6.176639 6.2732573 6.2706428 6.467873 6.139 6.370999 6.553961 6.178308 6.3700137
1368013_at 4.4315014 4.3162203 4.3401585 4.242934 4.3583403 4.343872 4.4095907 4.123947 4.3808994 4.4808264 4.3551855 4.539344
1368014_at 4.0722322 4.3389845 4.0178013 4.393099 4.366461 4.5719576 4.279443 4.212776 4.2214336 4.2406793 4.5281515 4.4786425
1368015_at 5.9190335 6.0147552 5.894558 5.920954 6.092144 6.1131034 6.1589317 5.834561 5.9064403 5.8093615 6.3980203 6.349724
1368016_at 13.208376 13.2018585 13.0503645 13.130896 13.031827 13.147562 13.05084 13.050374 13.092008 13.141531 13.019445 13.079918
1368017_at 5.2361526 5.180587 5.1845345 5.083475 5.185002 4.953662 5.005151 5.039301 4.962547 4.9517784 5.124839 5.380062
1368018_at 8.969298 8.990708 9.009073 8.868045 8.723194 8.697983 8.903068 8.989255 8.928648 8.893058 8.434589 8.570969
1368019_at 7.844175 7.700085 7.668775 7.338708 7.480296 7.465839 7.479551 7.5437417 7.433923 7.481355 7.5234504 7.476197
1368020_at 6.582347 6.7966337 6.980491 6.723704 6.6070533 6.651287 6.676214 6.8019786 6.870835 6.842732 6.464371 6.576299
1368021_at 13.784448 13.706778 13.901946 13.839339 13.852787 13.822311 14.083933 13.679944 13.974943 13.784951 13.858844 13.951934
1368022_at 7.15865 6.927862 6.8005395 6.7374845 6.9900007 6.631868 6.711639 6.9210405 7.2009926 6.691028 6.75749 6.6656623
1368023_at 6.828942 6.685681 6.830499 6.900877 6.7414727 6.606825 6.6242824 6.607975 6.725936 6.5125427 6.420101 6.4373636
1368024_at 6.510489 6.165653 6.585717 6.2987986 6.420759 6.4834943 6.452626 6.407176 6.452145 6.620891 6.2017555 6.645915
1368025_at 6.288244 7.097444 6.5982456 6.4850144 6.8647094 6.13709 7.209869 6.880344 6.723379 6.3639045 6.7842765 6.702027
1368026_at 7.1218853 7.355755 7.3339925 7.1944737 7.217088 7.126133 7.2801495 7.429238 7.291551 7.0840797 7.3068533 7.41019
1368027_at 6.6625338 6.5848584 6.9023805 7.0301642 6.76996 6.8188157 6.647692 6.88573 6.5657835 6.578335 6.839271 7.218048
1368028_at 4.3987308 4.1328464 4.2827716 4.1717453 4.592883 4.262671 4.3693867 4.022384 3.818686 4.2148404 4.5290484 4.655476
1368029_at 10.76328 10.593943 10.759506 10.551732 10.556198 10.588934 10.649564 10.660965 10.77454 10.721396 10.548153 10.5977
1368030_at 9.2592945 9.049092 9.194167 8.8558655 8.78255 8.884618 9.092575 9.158739 9.0499525 9.176395 8.713883 8.80069
1368031_at 7.266818 7.2857776 7.562284 7.1952415 7.510249 7.259802 7.5174017 7.700386 7.413029 7.282507 7.468457 7.342237
1368032_at 6.135215 6.0501513 6.533464 6.123378 6.022912 6.18615 6.3438616 6.877784 6.5216594 6.4943147 6.002856 5.8529615
1368033_at 5.8313055 5.847038 6.3091574 6.207923 6.0249953 5.9914584 6.293776 6.3846803 6.312944 6.079241 6.0827856 6.1416373
1368034_at 4.512164 4.333354 4.46128 4.252916 4.403818 4.515062 4.329319 4.521318 4.1925735 4.3936577 4.356204 4.393133
1368035_a_at 10.64579 10.412856 9.904917 10.381915 10.26523 10.066367 10.019253 9.991653 9.927889 9.776256 9.499513 9.939404
1368036_at 10.238388 10.33921 9.892192 10.024788 9.939175 9.788494 9.617779 9.774204 9.728962 9.706852 9.765387 9.903935
1368037_at 6.966418 7.253887 7.0423737 6.960377 7.317347 6.7513356 6.993625 6.9467535 7.180451 7.0253315 6.8497915 6.8976793
1368038_at 8.806724 8.589732 8.462988 8.378362 8.472772 8.242937 8.627026 8.419966 8.505734 8.589246 8.3617325 8.320193
1368039_at 6.073549 5.505534 5.6451497 5.1282716 5.5030723 5.5660496 5.90372 5.5964284 5.772436 5.999924 5.2514877 5.533623
1368040_at 8.286049 8.340084 8.318708 8.049871 8.072847 8.158762 8.366085 8.319004 8.222975 8.308485 8.1216755 8.081788
1368041_at 9.969273 10.04907 9.911829 10.033178 9.949592 9.823725 10.022391 9.964615 9.918351 10.009278 9.788946 9.852908
1368042_a_at 10.572652 10.360826 10.732201 10.370336 10.437699 10.673101 10.54461 10.620418 10.680249 10.57358 10.319507 10.214951
1368043_at 8.128624 7.926134 8.143528 7.9176164 7.7331667 7.983862 8.254214 8.100347 8.156857 7.922645 7.8272085 7.7123733
1368044_at 3.339009 3.2637963 3.3899274 3.5605254 3.4695935 3.367656 3.510016 3.2845924 3.2243195 3.4276109 3.2712858 3.3113587
1368045_at 10.504727 10.25127 10.288966 10.1727085 10.278993 10.187165 10.162237 10.291759 10.2340355 10.44534 10.1286545 10.066805
1368046_at 10.371149 10.0346985 10.2604065 9.973049 10.141781 10.039971 10.170983 10.112582 10.172325 10.263823 10.177533 10.152724
1368047_at 6.983396 6.9330893 7.2621264 6.859478 7.111778 7.41564 7.1834717 7.08356 6.991502 7.234493 7.339857 7.2083282
1368048_at 14.071082 14.005158 14.101572 14.034871 13.988275 13.983097 13.951264 13.9905615 14.08742 14.062646 14.014678 14.00617
1368049_at 11.252371 11.275928 11.41971 11.256061 11.477011 11.384432 11.342054 11.538044 11.236744 11.351025 11.39513 11.193427
1368050_at 9.29 8.968203 8.89805 8.775316 8.631994 8.747257 8.850769 8.924509 8.775713 8.865208 8.64596 8.485192
1368051_at 11.411666 11.442641 11.422841 11.417742 11.40095 11.314214 11.474187 11.381602 11.389955 11.583117 11.58077 11.474514
1368052_at 4.671544 5.0494466 4.996211 5.062113 4.5042233 4.6586876 5.209918 4.9113417 5.212803 5.0320263 4.729894 4.5337553
1368053_at 5.513929 5.7715883 5.9066267 5.727834 5.8844786 5.385485 5.486676 5.7994213 6.0900316 5.5918574 5.9020195 5.4327135
1368054_at 6.5798616 6.5627775 6.7427306 6.69068 6.3399568 6.2828875 6.3294168 6.270786 6.2031574 6.4762816 6.1694393 6.0897937
1368055_a_at 7.7012916 7.6260724 7.8718605 7.901509 7.598889 7.4404044 7.884003 7.5081563 7.630152 7.681679 7.2074585 7.286333
1368056_at 7.576365 7.462653 7.4665375 7.6193314 7.4143133 7.2005696 7.2716055 7.436974 7.5564184 7.2473717 7.2072067 7.498112
1368057_at 8.449488 8.589441 8.87432 8.60209 8.189185 8.397105 8.085686 8.067934 8.601968 8.111551 7.859367 8.256575
1368058_at 7.1280556 7.126017 7.189692 7.1051474 7.1814775 7.2033806 7.4026704 7.48168 7.149337 7.150058 7.189862 7.1411514
1368059_at 8.676189 9.819057 9.4744425 8.675077 9.56467 9.350506 8.9948225 9.316594 8.725707 8.634227 9.396193 8.710084
1368060_at 13.248217 13.098165 13.092472 13.194389 13.1486 13.337973 13.201986 13.224462 13.223499 13.227687 13.181918 13.211841
1368061_at 5.77245 5.5920744 5.720961 6.060292 5.4841876 5.6172953 5.607958 5.520108 5.470596 5.564093 5.5937786 6.1725087
1368062_at 9.475283 9.389645 9.504964 9.382889 9.304362 9.159618 9.388052 9.420237 9.295991 9.327264 9.194906 9.273258
1368063_a_at 8.519791 8.632354 8.626693 8.566238 8.2646055 8.508684 8.571309 8.819502 8.715508 8.476518 8.547175 8.291229
1368064_a_at 10.95642 10.773082 10.844786 10.805347 10.797192 10.5302725 10.731702 10.751145 11.08229 10.712734 10.707858 10.560058
1368065_at 7.2543464 7.428557 7.696052 7.3236156 7.371914 7.148231 7.082469 7.1727166 7.08349 7.2869687 7.371782 7.3635573
1368066_at 5.689374 5.5033126 5.775705 5.7092366 5.721208 5.8743625 5.56913 5.756517 5.426085 5.488467 5.825032 5.79592
1368067_at 8.997006 8.842568 8.789839 8.922517 8.817276 8.851371 8.885466 8.992996 9.019723 8.986768 8.778055 8.88341
1368068_a_at 7.4348855 7.2771664 7.3851147 7.1884027 7.0568357 6.926975 7.335349 7.355956 7.0056753 7.341425 6.8861985 6.983205
1368069_at 7.897613 7.9118247 8.084105 8.116615 8.102596 8.178116 8.014316 7.985746 8.128773 8.051901 7.8795986 8.123218
1368070_at 8.124311 8.13352 8.211517 8.160821 8.064758 7.995961 8.174672 8.242346 8.100069 8.122296 8.078342 8.1924305
1368071_at 11.607969 11.639263 11.782487 11.61442 11.816211 11.630107 11.663999 11.754536 11.665939 11.7161665 11.671178 11.479559
1368072_at 6.560314 6.2185616 6.8765693 6.318668 6.1819205 6.184537 5.9903784 6.3237076 6.569976 6.073753 6.1607847 6.2203736
1368073_at 8.378899 7.3091593 8.074583 8.520705 7.791584 8.132449 8.035982 8.456676 8.48018 7.680167 7.698083 8.515357
1368074_at 6.5587487 6.694572 6.739076 6.706054 6.599307 6.6584344 6.6452165 6.6216965 6.5660515 6.7396917 6.5364447 6.616018
1368075_at 11.052593 10.825248 10.486891 10.799847 10.848432 10.802391 10.57721 10.813026 10.6125145 10.6251955 10.608235 10.61169
1368076_at 7.042154 7.095168 7.3613973 7.375353 6.9065995 7.1517463 7.246589 7.4547915 7.304665 7.2538595 7.1515675 7.2296476
1368077_at 13.346257 13.363581 13.305109 13.180936 13.263481 13.270246 13.216624 13.222277 13.21373 13.224492 13.402744 13.354991
1368078_at 5.9427547 3.85914 3.6552725 3.6723824 4.121259 4.13951 3.7864308 3.9454787 4.086618 4.761354 4.3376665 4.3417435
1368079_at 9.261221 9.250497 9.194129 8.759392 9.030089 8.711096 8.858952 8.840994 9.179221 8.917297 8.878431 9.032531
1368080_at 3.5877974 3.749156 3.9012506 3.8221583 3.8693056 3.6625464 3.7878683 3.5774562 3.533041 3.502461 4.0320816 3.901095
1368081_at 7.147783 7.1711597 7.173565 7.415476 7.3500633 7.522497 7.5403514 7.147137 7.202175 7.271516 7.335701 7.2726007
1368082_at 7.841505 7.7803116 8.00503 7.9798074 7.7939434 7.731718 7.8387523 7.988027 7.924782 7.8675547 7.7036686 8.031503
1368083_at 9.066332 9.187735 9.229518 9.149659 8.719708 9.10546 9.010712 9.155655 9.07494 9.141402 8.899314 8.718445
1368084_at 6.14118 5.9737034 6.0190225 6.0290656 6.2388935 6.1965685 6.003995 5.895815 5.957017 6.0725965 6.1984224 6.3754177
1368085_at 10.530198 10.705956 10.395363 10.491381 10.628498 10.3871155 10.426064 10.418786 10.237412 10.435268 10.597122 10.545084
1368086_a_at 8.297013 8.501033 8.452852 8.489794 7.427095 7.8450513 7.8709664 8.003269 8.782559 7.955363 7.505781 8.358732
1368087_a_at 8.413819 8.226213 8.348852 8.394888 8.282731 8.207539 8.427837 8.5762 8.338333 8.706228 8.226221 8.368859
1368088_at 7.3824153 7.6198697 7.272429 7.5204387 7.540597 7.1185255 7.238381 7.4408755 7.350862 7.2994547 7.3161626 7.541607
1368089_at 8.121449 8.115948 8.407539 8.186679 8.116503 8.152744 8.245554 8.355092 8.433723 8.355055 8.197226 8.27286
1368090_at 7.1679287 7.07565 7.1118445 7.088326 7.140578 7.3031454 7.144483 6.9046936 7.1406846 7.260475 7.461904 7.106079
1368091_at 8.650802 8.6868725 8.710977 8.4509735 8.62453 8.238186 8.404304 8.434211 8.419029 8.439414 8.464412 8.042774
1368092_at 12.469232 12.414894 12.444092 12.516702 12.438192 12.515746 12.44995 12.441675 12.436508 12.506639 12.476947 12.456601
1368093_at 3.4903405 3.7162683 3.4110777 3.5545714 3.8961291 3.505721 3.4888957 3.591759 3.653784 3.6925437 3.7208898 3.842485
1368094_at 7.0891953 6.9289308 7.1273723 7.2308683 6.8078885 6.9684906 7.2082763 7.352883 7.2031674 6.9639544 7.0492806 6.89175
1368095_at 9.896712 9.917303 9.845541 9.968946 9.981747 10.001243 10.130415 9.785183 9.861605 9.870415 9.867556 9.663849
1368096_at 9.99188 9.857205 9.803504 10.031438 10.027198 9.909579 10.23207 10.031011 9.941392 10.062538 9.902348 9.796858
1368097_a_at 4.375819 4.585114 4.138763 4.4442053 4.5570083 4.7315564 4.6165104 4.31966 4.484289 4.53573 4.5469174 4.364744
1368098_a_at 7.594735 7.556341 7.6784253 7.629483 7.5886407 7.2730155 7.3943987 7.671092 7.4388933 7.5417776 7.5203314 7.770794
1368099_at 7.592928 7.0846505 7.0783215 6.9033484 7.089211 7.165152 7.1371264 7.0666213 7.246011 7.245408 6.720134 6.6317887
1368100_at 10.7738 10.752055 10.6179 10.79569 10.78726 10.570893 10.614385 10.739428 10.860704 10.737422 10.636056 10.680115
1368101_at 7.547392 7.666944 7.952377 7.6418915 7.210085 7.4335866 7.6336555 7.667339 7.6332374 7.4711666 7.3676667 7.257325
1368102_at 8.252268 8.09984 8.410406 8.361832 8.348097 8.112741 8.025913 7.6275096 8.134807 7.667449 7.728357 8.098124
1368103_at 6.9099274 6.584145 6.7414236 6.7186418 6.5462046 6.7713118 6.9659934 6.9248037 6.714056 6.4335318 6.1698375 6.5387316
1368104_at 6.171104 6.1481385 5.8127465 6.0406127 6.248585 6.2314253 6.093513 6.211355 6.0699744 6.2669826 6.5536222 6.586075
1368105_at 4.7426996 4.7641287 4.2385936 4.7361145 5.0071588 5.0693192 4.60661 4.6793957 4.735224 4.6885443 5.3399363 5.3886523
1368106_at 9.248676 8.443197 8.763054 8.881287 8.707499 8.294318 8.111582 8.824868 9.210633 8.896888 8.65251 8.796685
1368107_at 3.7736554 3.7749188 3.6532485 3.7217395 3.98627 3.7491977 3.7128959 3.8064866 3.5556793 3.600637 3.8925524 4.1248436
1368108_at 4.6699514 4.6490545 4.658595 4.9659996 4.8440323 5.025914 4.8535233 4.7979674 4.7149897 4.7329607 5.1860623 5.186285
1368109_at 7.1554794 7.0575933 6.788559 7.0062437 7.007757 6.9899287 7.0563493 6.6627893 7.082759 6.8159657 6.9612455 7.1854796
1368110_a_at 4.2375517 4.0706663 3.9635167 4.1298184 4.320865 4.1374426 4.0626006 4.1996374 3.9972067 4.226766 4.1664476 4.4546895
1368111_at 7.566976 7.5785785 7.595035 7.7751384 7.795865 7.820349 7.7179217 7.926031 7.584451 7.869011 7.3861966 7.3309216
1368112_at 5.265439 5.079495 5.203366 5.490184 5.3992567 5.559513 5.3943024 5.273008 4.8362904 5.513052 5.55346 5.3031926
1368113_at 4.50479 4.2618785 4.110531 4.3907595 4.426161 4.42704 4.0944395 4.220888 4.1380725 4.448722 4.265603 4.622755
1368114_at 4.302719 4.390568 4.2265835 4.33175 4.4393435 4.4607654 4.253574 4.3341494 4.195704 4.1510606 4.3408074 4.9205866
1368115_at 9.982293 10.593324 10.608138 10.48771 10.64205 10.10104 10.761121 9.924346 10.148418 10.165603 10.72053 10.189817
1368116_a_at 7.7720633 7.6813445 7.784805 7.6357718 7.3882194 7.589602 7.7577357 7.855445 7.860357 7.8086 7.589548 7.3009458
1368117_at 9.0325165 8.958695 9.131702 8.743396 8.757135 8.714253 9.077834 9.07726 9.014353 8.904428 8.766974 8.461675
1368118_at 8.76572 8.497438 8.418077 8.269211 8.343082 8.541843 8.282256 8.702387 8.533167 8.495617 8.315656 8.159275
1368119_at 5.4464297 5.844692 5.5383844 6.045304 6.1547484 6.07082 5.8773675 5.6474075 5.72556 5.624619 6.1110916 6.087577
1368120_at 4.4200997 4.1751795 4.1014366 4.18667 4.5143766 4.3683476 4.4157934 4.2743855 4.2085037 4.311573 4.406698 4.4831877
1368121_at 10.314399 10.164982 11.020718 9.897749 10.364208 10.3164425 10.190665 10.187513 10.559997 10.0644045 10.322723 10.182341
1368122_at 10.09388 9.898882 10.078249 9.727452 9.70631 10.067018 9.799741 10.258593 9.841226 9.945521 9.850423 9.7450905
1368123_at 5.6334624 5.992408 5.4247813 5.838129 6.4641047 6.2081404 5.7531075 5.8235483 5.8075533 5.987995 6.0824313 6.1515956
1368124_at 7.3722854 6.529587 6.680678 6.9850287 6.604457 7.3735943 6.786139 7.2015886 7.5598216 7.080108 7.2327356 6.9470253
1368125_at 6.222351 6.284434 6.1352215 6.3514776 5.9910135 6.0555444 5.9978614 6.351322 6.206086 6.1467447 6.14034 6.2763863
1368126_at 6.124878 6.038379 5.725391 6.2705626 6.3095627 6.351978 5.966887 6.154992 6.286339 5.943962 6.410702 6.2237163
1368127_at 6.7630553 6.302045 6.758246 6.687847 6.7516885 6.6522512 6.414276 6.5434127 6.8188047 6.518942 6.3918953 6.479469
1368128_at 6.5697055 6.05843 6.118733 7.29768 6.7133126 5.9238834 6.2693615 6.0783615 6.199701 5.8657227 6.2177796 6.159458
1368129_at 7.2726016 7.4561563 7.0604177 7.148384 6.9798093 7.2733865 7.260822 7.335831 7.503359 7.134264 7.0627337 7.1450634
1368130_at 4.4543633 4.610203 4.50243 4.552292 4.4905186 4.706717 4.604972 4.5558653 4.413108 4.476761 5.0109367 4.8335524
1368131_at 4.3324695 4.051903 4.3061357 4.5260553 4.645954 4.7542505 4.3199778 4.308799 4.435247 4.4361477 4.653764 4.731712
1368132_at 10.487073 10.090037 10.178505 10.13841 9.89566 10.258444 10.3030815 10.012053 10.223211 10.325271 10.558918 10.116001
1368133_at 8.22695 7.9869432 8.095246 7.9383807 7.806461 7.705941 8.135365 7.8723845 8.1849985 8.404545 7.7563157 8.0314865
1368134_a_at 8.584532 8.361887 8.480212 8.55847 8.390011 8.369593 8.432411 8.2922735 8.49918 8.463914 8.434037 8.470578
1368135_at 6.7078543 6.0189075 6.146085 6.0869985 6.0379715 6.4931602 5.7549562 5.91466 5.8732886 5.7825074 6.148304 6.271733
1368136_at 7.8145795 7.5170326 7.856559 7.652914 7.563352 7.256336 7.7747912 7.6617217 7.753244 7.903021 7.1440415 7.153176
1368137_at 6.1057253 6.3972898 6.0304976 6.3546796 6.292616 6.297046 6.120264 6.1363754 6.078592 6.1387625 6.551544 6.1388717
1368138_at 5.3749723 5.501929 5.20725 5.551916 5.993629 5.7203436 5.479309 5.582938 5.320307 5.267145 5.819503 5.919256
1368139_s_at 5.3856487 5.158512 5.2980795 5.2942324 5.4228835 5.450114 5.1639 5.2080064 4.6374173 5.317279 5.8825364 5.63842
1368140_at 5.267772 5.794022 5.4107347 5.2523823 5.1734185 5.1388946 5.568361 5.7517753 5.857744 6.0019693 5.2592406 5.2454596
1368141_at 11.802119 11.732613 11.780565 11.665731 11.645463 11.770953 11.826563 11.760161 11.795871 11.734668 11.561344 11.683008
1368142_at 5.2539344 5.053244 5.1588774 5.0561123 5.3812017 5.263928 5.090087 5.1561947 5.309047 5.135151 5.3694363 5.325141
1368143_at 7.1352906 6.591265 7.2544594 6.7014904 7.177082 7.0950465 7.164579 7.495 7.242057 6.684343 6.050563 6.838404
1368144_at 5.8920474 5.6504264 5.954717 5.5202484 5.5153713 5.6979494 6.0371256 5.5648613 5.9970837 5.6841445 5.4953837 5.8269567
1368145_at 5.514885 5.6381283 5.589381 6.058977 5.583617 5.558234 5.9707556 5.6423836 5.5931664 5.875415 5.947227 5.5644817
1368146_at 10.9334755 10.679642 8.66327 10.468481 10.335338 9.139453 10.005439 9.817868 9.445975 9.742645 9.735282 8.992537
1368147_at 8.804558 8.317773 6.2468214 8.175405 7.8397026 6.431608 7.7235928 7.2920885 7.0972147 7.3788404 6.7466125 6.3145485
1368148_at 4.90788 4.8499045 4.5771947 4.4966598 4.751273 4.8290834 4.715231 4.59488 4.651759 4.8376694 5.047882 5.002167
1368149_at 5.966292 5.8211613 5.860601 5.992763 5.795255 6.088938 5.752837 5.951781 5.935341 6.0335145 6.195473 6.1297545
1368150_at 12.535448 12.368942 12.531319 12.453792 12.438989 12.450439 12.530472 12.385428 12.513731 12.5623 12.573067 12.550306
1368151_at 10.512798 10.349265 10.383924 10.337173 10.139639 10.347714 10.4807005 10.410346 10.424932 10.425495 10.095097 10.195187
1368152_at 7.495645 7.267932 7.644588 7.305877 7.3323193 7.3443174 7.457414 7.6264486 7.3947916 7.4270706 7.565112 7.3662763
1368153_a_at 7.016412 7.1909246 7.438551 7.323723 7.368017 7.467139 7.226006 7.1523523 7.3336163 7.364508 7.5013833 7.2905703
1368154_at 8.049939 8.2122965 7.9881997 8.138649 8.036339 8.158903 8.279868 8.3028755 8.132691 8.362189 7.883091 7.915236
1368155_at 12.379911 12.72777 13.053017 12.82933 12.224739 12.545161 11.622323 11.771552 12.661838 10.317063 11.537841 12.2471285
1368156_at 5.4751887 5.5304937 5.3056493 5.590634 5.483338 5.552873 5.458833 5.3785477 5.374613 5.559018 5.7001443 5.453822
1368157_at 5.63327 6.152565 6.2029257 5.9993625 5.9445295 6.0428424 6.0168786 5.503715 5.7488313 6.1141076 6.096666 6.185513
1368158_at 9.654476 9.8260975 9.623377 9.634162 9.414228 9.545546 9.748539 9.793676 9.572919 9.775356 9.315379 9.600867
1368159_at 8.2963505 8.210308 8.451643 8.050986 8.249104 8.206177 8.329986 8.371098 8.094377 8.354001 8.081122 8.064394
1368160_at 8.432019 7.748435 8.777228 9.149677 8.927328 7.998449 10.518315 7.594492 8.316945 8.01849 9.136714 7.477013
1368161_a_at 13.94399 13.906025 13.927965 13.933122 13.858081 13.950297 13.834144 13.920976 13.923378 13.923318 13.824209 13.879797
1368162_at 4.9136195 4.7995615 4.9234686 5.1368747 4.884323 4.6988707 4.685979 4.9076185 4.758577 4.8105707 4.4431257 4.9024878
1368163_at 10.546086 10.432077 10.343808 10.528011 10.18356 10.339595 10.284726 10.200004 10.404105 10.294039 10.132164 10.306156
1368164_at 7.8091564 7.730878 8.273178 7.9210057 7.637251 7.754544 8.143824 7.9859037 7.739315 7.58612 7.652297 7.5837946
1368165_at 7.7201614 7.4601107 7.9217005 7.6451735 7.3503623 7.497964 7.7127695 7.625592 7.5891066 7.6066895 7.3909783 7.202753
1368166_at 6.2104716 6.2055235 6.2308373 6.475681 6.142747 6.107234 6.144487 5.9985285 5.804014 6.3398776 6.0636644 6.2423716
1368167_at 5.6246367 5.726284 5.483717 5.4330764 5.46522 5.683892 5.9292393 5.307437 6.091539 5.2472916 5.725308 5.9172993
1368168_at 8.224451 8.576084 8.250238 8.9788065 8.358425 7.8252926 8.3848 7.971891 8.134865 6.9520926 6.574271 8.369131
1368169_at 6.704592 6.9058847 7.026492 6.966603 6.7556086 6.9347386 6.831541 7.0212445 7.0231357 6.80755 6.997501 6.9908237
1368170_at 4.1678195 4.001201 4.074552 3.9512835 4.0501547 4.0542426 4.2819867 3.7543862 3.8924556 3.8266435 4.111508 4.024205
1368171_at 9.41993 10.362088 9.237999 10.197607 9.398471 10.011319 9.856727 9.67679 9.590292 9.728689 10.486351 7.758075
1368172_a_at 7.2207775 8.059209 7.0243998 7.9874363 6.918753 7.962438 7.604799 7.417093 7.445232 7.5512533 8.283963 5.824253
1368173_at 7.821181 8.120615 8.645388 8.193662 7.6209683 8.385575 8.087515 8.798765 8.283792 8.191292 8.341099 7.8110156
1368174_at 4.1501236 4.1079516 3.9052906 3.8466535 4.0453925 3.687543 3.8597646 4.0758986 3.6807642 3.9843698 3.751247 4.0726504
1368175_at 6.991972 6.822139 6.8344564 6.7158113 6.590766 6.609656 6.803886 6.723868 6.8774204 7.0291076 6.342383 6.6250873
1368176_at 7.4805717 7.474928 7.416498 7.6425424 7.673114 7.6677337 7.562763 7.6538324 7.5220513 7.641588 7.6675787 7.9360433
1368177_at 7.6274056 7.8461423 7.550225 7.6268725 7.6463795 7.4532743 7.63832 7.719007 7.967172 7.59489 7.0637827 7.4941087
1368178_at 8.989854 9.016417 9.22301 9.140698 9.1052885 8.879444 8.846173 9.168302 9.019513 9.162199 8.575676 8.816868
1368179_at 7.32392 7.3096495 7.1969085 7.297818 7.2150016 7.342925 7.229145 7.1082096 7.5495396 7.103444 7.3794565 7.5279226
1368180_s_at 13.394853 13.607078 13.589765 13.516803 13.389915 13.296472 13.41541 12.992997 13.60595 13.2868 13.466361 13.328866
1368181_at 10.83222 10.462584 11.2285385 10.517262 10.73378 10.567893 10.932287 10.654579 10.760684 10.835521 10.745846 10.783917
1368182_at 4.3260584 4.339491 4.1475906 4.5333014 4.5527077 4.5864487 4.43421 4.2422304 4.3412695 4.361054 4.78135 4.6663456
1368183_at 7.8245955 8.169658 7.8994784 7.8915277 7.93927 7.92177 7.8118873 7.8422465 7.903757 7.8896217 7.926111 7.878848
1368184_at 9.157521 9.252177 9.48432 9.172645 9.178591 9.138538 9.13281 9.027542 9.153066 9.181176 9.015967 9.057211
1368185_at 4.8810835 5.0184455 4.897082 5.0156717 5.165177 4.888729 5.1209106 4.7625456 4.849516 4.8816996 5.4043593 5.1664424
1368186_a_at 6.2113194 6.152105 5.8366494 6.3126335 6.389997 6.426999 6.145497 6.0569687 6.176301 5.9932423 6.404958 6.763483
1368187_at 8.376599 8.078385 7.027956 7.588067 8.176984 7.620897 8.755512 8.381687 7.3094344 7.1468177 7.881526 7.1120563
1368188_at 13.740348 13.744545 13.731312 13.733304 13.716238 13.638017 13.682899 13.626533 13.650797 13.70521 13.663178 13.68841
1368189_at 10.469495 10.248581 10.292266 10.146655 10.24443 9.996469 10.30654 10.093178 10.350017 10.462817 10.244921 10.190884
1368190_at 5.069251 5.0380173 5.3145494 5.0239 5.222662 5.207514 5.441265 5.208112 4.8743386 5.2964134 5.242927 5.325543
1368191_a_at 10.807316 10.669562 10.80992 10.644994 10.708348 10.688269 10.616462 10.590379 10.71372 10.852464 10.80921 10.608987
1368192_at 4.8985553 5.096218 4.726362 4.7094646 4.95689 5.08745 5.171345 4.9510703 4.8585863 4.639279 4.992992 4.87225
1368193_at 5.035051 5.046906 4.9122314 5.224351 5.0767503 5.2310643 5.1552653 5.084974 5.2137966 5.016078 5.1751204 5.2592554
1368194_at 4.3819127 4.3450937 4.4394646 4.4966598 4.4846487 4.6823797 4.4357176 4.453748 4.495212 4.6096277 4.528602 4.7873015
1368195_at 6.5599365 6.5782843 6.638314 6.4078093 6.466918 6.323755 6.5260344 6.6198 6.1103415 6.7053304 6.459257 6.38572
1368196_at 4.797701 5.2060194 4.905282 4.922343 5.30224 5.0623517 4.7918987 4.8901806 4.635508 5.0624747 5.4832497 5.2151814
1368197_at 4.017745 4.2104464 4.232232 4.184038 4.483886 4.162196 4.152877 4.0632305 3.9548903 4.2037716 4.0473137 4.302816
1368198_at 5.135894 4.8657217 4.668206 5.1055202 5.0426445 5.232226 5.192966 5.0777373 4.894353 5.015142 5.311541 5.4391565
1368199_at 9.060616 8.95019 8.994543 8.932281 8.693953 8.977486 9.102081 9.150293 9.09239 8.969051 9.034366 8.832739
1368200_at 5.714303 5.827765 5.7940927 5.8978257 6.227411 5.6547756 5.724736 5.62974 5.393424 5.5447907 5.8474164 5.9528527
1368201_at 5.9987526 6.3851705 6.243888 6.298915 6.1393814 6.2820845 6.0597477 6.2311373 5.9266047 6.2167172 6.024281 5.5489044
1368202_a_at 8.145565 8.217272 8.332685 8.195474 8.105669 8.1277075 8.1399555 8.126453 8.3075695 8.078839 7.8846297 7.564417
1368203_at 5.1521807 4.911892 4.9396977 5.147136 5.395896 5.1857023 5.170401 5.093931 5.0581474 5.1837234 5.07324 5.3713727
1368204_at 6.486989 6.657262 6.77353 6.7240295 6.771614 6.653819 6.4903507 6.3590126 6.682158 6.410822 6.52802 6.363502
1368205_at 13.57814 13.448985 13.316597 13.584607 13.398711 13.436461 13.432031 13.480454 13.524343 13.433721 13.526383 13.502695
1368206_at 8.7690735 8.827204 9.128609 8.906676 8.874611 8.7759495 8.783649 8.837066 8.913679 8.8594265 8.863857 8.910133
1368207_at 6.1248183 5.927116 6.1679893 6.1769204 5.878442 6.0443535 6.107127 6.1952786 6.1880198 5.8821254 5.566787 5.853791
1368208_at 6.0434985 6.3741035 5.918883 6.158844 6.3002825 6.189721 6.262268 6.2354603 6.381586 6.3332715 6.274827 5.974645
1368209_at 5.630966 5.8308783 5.5709906 6.00538 5.9688964 5.9903154 5.722125 5.781108 5.6303296 5.8550982 6.2481737 6.20495
1368210_at 4.628918 4.557722 4.6049376 5.1017675 5.08686 4.892059 4.7657437 4.56258 4.631083 4.8228927 5.0705414 4.963548
1368211_at 12.414876 12.514016 12.483027 12.586641 12.517025 12.461353 12.438798 12.484257 12.517027 12.477794 12.374367 12.440541
1368212_at 8.641328 8.409148 8.718588 8.2292385 8.036924 8.459122 8.492804 8.725082 8.7397585 8.551398 8.133956 7.997225
1368213_at 8.927953 8.733446 9.136356 8.36868 9.027275 8.587761 8.827357 8.606475 9.03614 8.717868 9.237915 8.741832
1368214_at 7.8574643 7.747415 7.4997983 7.67333 7.625207 7.697623 7.679109 7.6195955 7.717524 7.5443435 7.5243144 7.698243
1368215_at 9.839841 9.612801 9.711238 9.599356 9.675617 9.621388 9.644829 9.750712 9.818135 9.513522 9.5187 9.367932
1368216_at 9.246777 9.165684 9.173354 9.0609255 9.241716 9.102976 9.271722 9.216781 9.312678 9.177785 9.072095 9.109148
1368217_at 8.426781 8.389172 8.5469475 8.213255 8.094814 8.363104 8.277723 8.448845 8.422918 8.41782 8.225334 7.9543753
1368218_at 5.824505 5.5428314 5.67305 5.782093 5.492377 5.370845 5.7381988 5.879296 5.694919 5.6708617 5.7077727 5.165305
1368219_at 6.6353807 6.556714 6.788181 6.3711615 6.3045187 6.1340694 6.141995 6.3163066 6.398665 6.440634 6.278787 6.3010764
1368220_at 9.149042 9.059444 9.317975 8.94917 9.067734 8.954972 9.219555 9.122711 9.2906275 8.9766445 8.940205 8.986652
1368221_at 10.225447 10.123902 10.190176 10.07192 9.815832 10.251869 10.040029 10.502524 10.166141 10.200788 9.8429575 9.771659
1368222_at 6.981202 6.3272133 6.8246174 6.5894628 6.2311573 6.724825 6.891952 7.25543 6.74004 6.984625 6.164277 5.9887357
1368223_at 7.3713284 7.8487186 7.750952 7.4590054 7.957204 7.1836367 8.285219 8.006714 7.3131824 8.179504 7.491636 6.3750124
1368224_at 13.098386 13.018944 13.465417 13.045975 12.895644 13.186243 13.164557 13.447223 13.100668 13.466756 13.396351 13.419117
1368225_at 7.399993 7.3671546 7.3923807 7.3126907 7.2021427 7.1073146 7.307335 7.395102 7.4215646 7.226207 6.887433 6.6956115
1368226_at 7.990296 7.9545813 8.251881 8.159284 7.8296843 7.7940974 7.887179 7.892614 7.623053 7.9390707 7.6827826 7.49006
1368227_at 8.72565 8.851513 9.252115 8.552836 9.458729 9.124734 8.519942 9.125192 8.417014 8.624964 8.496845 8.515979
1368228_at 9.298943 9.069567 9.155357 8.742468 8.866146 8.930444 9.1107435 9.249164 9.350354 9.089874 8.939203 8.824762
1368229_at 7.104838 7.1182785 7.0611486 7.1655545 6.7993236 6.9490786 6.9813266 7.114695 7.0837927 7.1626096 7.0591016 6.942935
1368230_a_at 9.227999 9.202371 9.395639 9.384802 9.115368 9.060111 9.158992 9.248343 9.233329 9.17268 8.931222 9.020744
1368231_at 6.743587 6.935835 6.7729497 6.912242 7.0453305 6.8226895 6.791064 6.776124 6.662141 6.7820063 6.9610467 7.009802
1368232_at 7.871585 8.1081 8.148145 8.664898 8.0663 7.9332666 8.314068 8.121677 8.38844 8.248332 7.9704437 8.072372
1368233_at 8.044899 8.212943 8.1077385 8.173118 8.1460495 8.067613 8.317459 8.176976 8.16117 8.117465 8.010931 8.116423
1368234_at 8.634384 9.095155 8.588028 8.608969 8.417105 8.37481 8.427666 8.672731 8.452087 8.474731 8.223087 7.9789667
1368235_at 7.9664674 8.115253 8.216862 8.003927 7.963929 7.85132 7.972695 8.095325 8.19361 8.160387 8.155912 7.93995
1368236_at 4.16858 4.1192923 4.115926 4.4411793 4.271733 4.505063 4.1641903 3.9820735 3.9297316 4.290547 5.0341434 4.707312
1368237_at 4.295398 4.4439754 4.340359 4.552962 4.7227216 4.9467893 4.5582585 4.4470367 4.265779 4.4832807 4.8684316 4.5593147
1368238_at 4.52658 4.680419 4.7881174 4.881203 4.701254 4.9307723 4.674536 4.737894 4.741989 4.808199 5.083826 5.1844225
1368239_at 8.217764 8.187488 8.320333 8.141386 7.9780445 8.099697 8.2239275 7.8479905 8.022776 8.076014 7.952178 7.524703
1368240_a_at 4.744755 4.221056 4.8008957 4.7306466 4.8285723 4.4741387 4.751393 4.2144275 4.695902 4.471005 4.523329 4.673393
1368241_a_at 8.319071 8.434173 8.4143095 8.556641 8.510365 8.317444 8.351818 8.563544 8.526471 8.300106 8.288508 8.328947
1368242_at 4.5692024 4.6253204 4.7702456 4.7515955 5.030718 4.7078285 4.856492 4.667754 4.595399 4.8220654 4.9061527 5.171338
1368243_at 5.4566617 5.198857 5.391703 5.523197 5.5011287 5.6181226 5.042563 5.210748 5.2603145 5.3660173 5.488292 5.5555596
1368244_at 10.502348 10.571899 10.680244 10.400291 10.588663 10.5419235 10.689134 10.588221 10.578143 10.710609 10.699123 10.590604
1368245_at 12.480616 11.622315 12.338755 12.380143 12.80714 12.449333 12.8737135 12.797465 12.290812 12.934835 12.806029 12.708453
1368246_at 5.049207 4.951971 5.200999 4.8299227 4.795439 5.1217833 5.065218 5.6435246 5.065038 4.6273108 5.214423 5.4476204
1368247_at 6.3992763 6.8644586 6.503436 6.4577537 7.363757 6.4539275 6.8991246 6.735452 5.9830956 6.6664863 7.0013022 5.792853
1368248_at 6.062485 5.937632 6.367658 6.1961813 5.7772036 5.964764 6.354197 5.7545896 6.4427757 5.8715935 5.996027 6.154008
1368249_at 9.291719 10.224485 10.043093 9.5662 10.30774 9.462336 10.169478 9.825917 9.602486 9.962072 10.076476 9.453406
1368250_at 4.0753894 4.0681295 4.2527742 3.762275 4.2610307 4.1985173 4.1369 3.882265 4.1390953 4.428982 4.2429695 4.265015
1368251_at 5.4104133 5.510177 5.5365634 5.9400897 5.8219094 5.5787315 5.396401 5.2393756 5.6353917 5.452652 5.5991063 5.553427
1368252_at 3.5290449 3.705289 3.471993 3.5424013 3.8105526 3.5060363 3.6165538 3.5929596 3.5031235 3.5886102 3.8800187 3.9340134
1368253_at 12.087919 12.155798 12.157599 12.145918 12.082453 12.031962 12.00288 11.975859 11.976847 11.960821 12.096663 12.025472
1368254_a_at 4.748568 4.9983845 4.5513926 5.136311 5.238179 5.278659 4.74179 4.763223 4.680433 5.100108 5.3533363 5.4295106
1368255_at 4.5315146 4.4555464 4.366719 4.4379373 4.4829097 4.6736646 4.30997 4.3430195 4.4653344 4.471976 4.6121254 4.4980197
1368256_at 3.5116086 3.8255367 3.676168 3.464147 3.6100035 3.501068 3.530375 3.642541 3.4929862 3.4680488 3.7273877 3.4952726
1368257_at 3.859248 4.0531154 4.105509 3.9791255 4.3079844 3.9734097 4.1731987 4.057999 4.0403924 4.0775547 4.0774035 4.5996585
1368258_at 5.1264973 5.2985682 5.157351 5.6611333 5.625122 5.710512 5.1553473 5.236556 5.1365395 5.0327997 5.1598024 5.47383
1368259_at 7.9203963 7.7205186 8.353904 7.9318204 7.6065197 7.7641573 8.290634 7.9567037 7.856826 7.4245944 7.414555 7.788366
1368260_at 4.732499 4.814845 5.320716 4.8982687 5.2330675 4.770299 5.10869 4.8457994 4.916935 5.1055393 5.174885 4.9878874
1368261_at 4.2250195 4.4331794 4.2288847 4.3937917 4.558182 4.468156 4.2927694 4.406306 4.316161 4.2154408 4.4894443 4.832439
1368262_at 6.381193 6.173578 6.18328 5.8812633 5.950079 6.2866945 6.3199267 6.534929 6.3207517 6.4500895 5.713874 6.1107945
1368263_a_at 4.076746 4.209977 3.9285886 4.4014072 4.416113 4.2959237 4.023601 4.034575 4.111391 4.09582 4.2941546 4.5459294
1368264_at 7.438902 7.33067 7.250027 6.993278 7.201448 7.106415 7.151064 7.0131373 7.2330565 6.868656 6.9589796 7.228066
1368265_at 8.782164 9.188766 9.474817 8.877739 9.027742 9.113748 8.996136 9.189824 8.955341 9.118719 9.004192 8.399212
1368266_at 13.2808485 13.213015 13.452224 13.111807 13.34979 13.163177 13.324102 13.253885 13.301227 13.296351 13.181853 13.208652
1368267_at 7.919657 7.668144 7.983149 7.806526 7.7031116 7.7429643 8.006372 7.849393 7.971261 7.871454 7.6159997 7.7861357
1368268_at 7.370044 7.584333 7.477242 7.202722 7.272688 7.539857 7.583418 7.6619105 7.685733 7.512021 7.681764 7.462807
1368269_at 3.6366982 3.5725472 3.6480505 3.782719 3.8390164 3.8633564 3.640624 3.5841413 3.6290586 3.689995 4.0365667 3.874747
1368270_at 8.316564 7.9310093 8.347962 7.8007073 8.038147 7.55714 7.569261 7.637904 8.098304 7.823764 7.4334273 7.8745966
1368271_a_at 5.1126266 4.7534113 4.920557 4.719154 4.4536223 4.4872823 4.5648384 4.5874896 4.444864 4.504381 4.211935 4.3755074
1368272_at 11.175207 11.146554 11.400994 10.892301 10.879664 11.173574 11.223571 10.920315 10.920405 11.228431 11.675707 10.820133
1368273_at 9.610154 9.530179 9.556065 9.499425 9.388663 9.333562 9.489834 9.488145 9.583359 9.549449 9.538228 9.463474
1368274_at 8.261449 8.316242 8.491126 8.322471 8.103068 7.962647 8.300713 8.355222 8.208456 8.266842 8.189646 8.178616
1368275_at 10.536681 10.796515 11.004251 11.024089 10.403646 10.612427 10.73136 11.161186 11.34791 10.846489 10.508261 10.47397
1368276_at 6.9947605 7.3177085 6.9333487 7.3574853 7.2726674 7.245582 7.072683 7.0864997 7.024649 7.0509486 7.6220536 7.407713
1368277_at 8.638346 8.6079855 8.925393 8.303427 8.26404 8.538749 8.710877 8.940622 8.636218 8.494373 8.453819 8.222485
1368278_at 6.117312 6.609723 7.0345387 6.813491 6.2884464 6.307373 6.558012 6.2196093 6.6036153 6.174126 6.5402565 6.5950737
1368279_at 4.709958 4.3743095 4.7402744 4.121386 4.508823 4.9500017 4.400397 5.261014 5.2896614 4.901225 4.7067432 4.275223
1368280_at 12.60684 12.264335 12.26932 12.506774 12.381703 12.553701 12.547156 12.384977 12.496494 12.441607 12.422406 12.481669
1368281_at 5.685293 5.682087 5.756509 5.9566784 5.954461 6.0981064 5.938446 5.5212774 5.8519173 5.622617 5.99076 5.871463
1368282_at 4.214661 4.5167623 4.391815 4.173134 4.3893175 4.0937033 4.333812 4.336954 4.5946527 4.403292 4.0559635 4.170546
1368283_at 11.502805 11.555587 11.802853 11.14144 11.054013 11.149237 11.22045 11.172303 11.457072 11.023533 11.680064 11.439164
1368284_at 7.7858872 7.684402 7.801432 7.7699294 7.3906436 7.60213 7.969769 7.7654386 7.7097197 7.5512376 7.3509216 7.856318
1368285_at 4.762625 5.0679946 5.3085175 4.7910957 4.9261417 5.143869 4.672472 4.6855035 4.801651 4.7035103 5.163662 4.888893
1368286_at 6.8526983 7.0250626 6.996847 6.993388 6.9025555 6.9781666 6.927763 6.8942533 7.0035963 6.885663 6.9139442 6.9682794
1368287_at 4.284465 4.80517 4.542673 4.8471565 4.79595 4.9851294 4.8569326 4.8031735 4.684696 4.842897 4.6594563 4.8263636
1368288_at 14.291825 14.252216 14.313425 14.269629 14.293319 14.275487 14.281469 14.275532 14.230642 14.321251 14.291008 14.28654
1368289_at 11.851237 12.198264 12.120172 11.177057 12.2920265 11.227049 11.100861 12.268182 11.184032 12.162632 12.271932 12.262023
1368290_at 3.613787 3.8093755 3.6797717 3.7333083 3.77997 3.725899 3.6171772 3.8715436 3.5834265 3.7011626 3.9500854 3.8755271
1368291_at 9.280333 9.146389 8.916248 9.028189 8.287177 9.299751 9.105659 9.380267 9.116581 9.273112 8.826149 8.625657
1368292_at 6.9149947 7.1015635 7.036476 7.1357584 7.4336205 7.518393 7.086052 7.0265965 6.9806504 7.1653743 7.5874386 7.698547
1368293_at 5.7915506 5.871592 5.8911657 5.956506 6.107408 6.19053 5.6922 5.8423877 5.837308 5.9646254 6.1919737 6.226836
1368294_at 10.881054 10.786581 10.623849 10.807477 10.669342 10.873309 10.73273 10.82683 10.851347 10.905134 10.648604 10.664376
1368295_at 9.627517 9.529277 9.589923 9.481466 9.41209 9.39979 9.417639 9.5461 9.5177555 9.333209 9.66827 9.329007
1368296_at 9.3287945 9.157554 9.465782 9.127693 9.157502 9.00656 9.217085 9.368163 9.286323 9.082997 9.386408 9.185939
1368297_at 4.7619658 4.876109 4.6571016 5.0434027 5.0343933 4.87179 4.7609963 4.8845377 4.607253 4.5827193 5.1885986 4.8479214
1368298_at 5.5589533 5.2040534 5.1759505 5.688259 5.9576735 5.7491055 5.557145 5.4361544 5.5978026 5.594488 5.9190702 6.14472
1368299_at 4.113531 4.2620053 4.199004 4.5330763 4.4514227 4.23762 4.2733593 4.0134487 4.190541 4.372196 4.456375 4.127761
1368300_at 5.3265514 5.616147 5.11809 5.7210293 5.710311 5.3900595 5.4519963 5.442937 5.336833 5.703727 5.284959 5.3529005
1368301_at 5.8323154 5.433538 5.788735 5.7304764 6.1217065 6.284398 6.064401 5.7959623 5.7096357 5.9140515 6.036415 6.4120417
1368302_at 5.1459002 5.2650175 5.01505 5.354746 5.370403 5.268324 5.276753 4.9309363 4.983247 5.073798 5.577523 5.419121
1368303_at 8.092178 7.6410418 6.630917 8.521774 8.177786 6.772735 7.425787 6.884088 6.260658 7.0469837 6.061314 7.300678
1368304_at 11.897492 12.044175 12.2451315 11.703418 11.909232 12.464907 12.221263 12.144126 12.044259 12.225953 12.605163 11.993654
1368305_at 8.614452 8.686664 8.5985985 8.989015 8.46956 8.728606 8.757703 8.828766 8.918946 8.686111 8.745063 8.673888
1368306_at 5.8091702 5.590836 5.976388 6.0454516 6.073788 6.183791 5.786032 5.6365733 5.625468 6.0427623 5.918652 6.321788
1368307_at 6.155545 6.690605 6.2501593 6.351013 6.6873436 6.6501036 6.1310925 6.2407446 6.148169 6.269244 6.3803277 6.6257486
1368308_at 7.6554003 6.2994337 5.580071 8.033585 6.5632877 5.730302 7.4575424 5.837174 5.9151692 5.581508 5.570439 5.693087
1368309_at 7.326784 7.5044174 7.686302 7.493108 7.1695576 7.1601605 7.6178303 7.5524235 7.5292015 7.1939216 7.668954 7.433062
1368310_at 5.698472 5.4419146 5.6402035 5.707345 5.866187 5.985121 5.734124 5.673739 5.6197205 5.6452208 5.9760957 6.1134424
1368311_at 9.016655 8.601571 8.3875065 9.184358 8.15759 7.8098745 8.839782 9.019302 8.330082 8.15972 8.372379 8.442791
1368312_at 5.068145 4.9725275 5.0836983 5.4274845 5.172011 5.1058607 5.0470467 5.0415087 5.2054286 4.9063187 4.9766607 5.2867103
1368313_a_at 4.324015 4.357381 4.4243426 4.50021 4.3088384 4.397433 4.6457925 4.2789297 4.334289 4.564219 4.467546 4.904905
1368314_at 10.421417 10.103272 10.223753 10.236023 10.177539 9.952731 10.147628 10.04611 10.15093 10.075356 10.056895 9.937081
1368315_at 6.73141 6.542672 6.7196546 6.7845345 7.0226893 6.784102 6.599391 6.666295 6.7195106 6.8645463 6.772078 6.776122
1368316_at 10.936699 11.024291 11.118735 11.172252 11.140504 10.754631 11.221774 11.022115 10.903958 11.170758 11.218324 10.779431
1368317_at 4.7660575 5.063771 4.7976074 4.7723513 5.166306 4.7916956 4.9971437 4.8068395 4.7550936 4.984255 4.8901052 5.3415217
1368318_at 7.691922 7.308794 7.4435287 8.014957 7.5154643 7.259177 7.3489323 7.2271395 7.6500983 7.389393 7.0359645 7.3000574
1368319_a_at 5.416672 4.943664 5.157351 5.2788997 5.2815948 4.742691 5.17655 4.9684563 5.359493 5.041158 4.9510717 4.7987947
1368320_at 4.676072 4.697911 4.6391687 4.205817 4.953557 4.65303 4.7320037 4.645003 4.8896565 4.8002424 4.909597 5.092201
1368321_at 6.4174533 7.8743277 6.6375823 6.6346655 7.400883 6.6404805 7.9842134 6.0930467 7.4382725 7.025375 8.856758 6.16357
1368322_at 7.1565533 7.5627804 7.8228903 7.278576 7.322123 7.698015 7.642309 7.64343 7.5939436 7.727781 7.1281796 7.0879765
1368323_at 7.878524 7.687119 7.8800836 7.723289 7.650362 7.1095047 7.791957 7.8963933 7.685133 7.6022105 7.1868696 7.5639987
1368324_at 5.350749 5.584675 5.4645905 5.678692 5.9771028 5.804444 5.522462 5.5110106 5.43793 5.3885307 5.3320456 5.7430296
1368325_at 8.689377 8.379019 8.899239 8.020735 8.109013 8.324915 8.476282 8.558115 8.274534 8.495869 8.028099 7.8032613
1368326_at 6.953083 7.063685 7.0631886 6.9501143 6.550661 6.91496 6.7523665 7.550977 7.1817436 6.8403335 7.475455 6.646799
1368327_at 5.6460824 5.95214 5.7381196 5.924844 6.1842875 6.175038 5.913264 5.9590225 6.003311 5.848978 5.969345 6.281431
1368328_at 9.16944 9.167362 9.425291 8.849206 8.795683 8.789299 8.931893 8.775431 8.502386 9.290991 9.081815 8.471096
1368329_at 5.344654 5.2641892 5.6060276 5.3535247 5.8863173 5.5561066 5.4151 5.2026253 5.5071125 5.367907 5.7547603 5.513512
1368330_at 7.271218 7.33598 7.183815 7.2810016 7.1444063 7.161051 7.0586514 7.473444 7.269466 7.0437737 6.7347875 7.0310745
1368331_at 11.831199 11.696053 11.7995615 11.681429 11.641992 11.762162 11.594793 11.711464 11.939629 11.84492 11.502183 11.617891
1368332_at 7.2392554 6.7218795 7.4616604 7.0875287 6.45127 6.826464 7.5871735 7.2400966 6.893099 6.101509 5.6426983 6.826514
1368333_at 4.3030057 4.7553716 4.3888297 4.6336493 4.883723 4.747909 4.4051228 4.519524 4.6859407 4.524717 5.038959 4.8464494
1368334_at 6.809528 6.885969 7.0574846 7.092028 7.0231786 7.1046915 6.9189005 6.846545 7.2197895 6.8449163 6.9041066 7.131596
1368335_at 13.564154 13.565842 13.59486 13.773278 13.5188265 13.736259 13.742404 13.644535 13.665516 13.735827 13.833065 13.753282
1368336_at 11.567161 11.417041 11.862923 11.496999 11.562743 11.400104 11.523917 11.431408 11.645848 11.22191 11.135756 11.409887
1368337_at 5.726317 6.015902 5.7642717 5.8364367 6.106132 5.940402 6.0466623 5.7687798 5.730872 5.7083907 5.744698 6.096075
1368338_at 4.1903687 4.3622255 4.470901 4.466409 4.2845774 4.4550247 4.4431324 4.324679 4.526784 4.3066845 4.581234 4.5068045
1368339_at 4.5524006 4.4419346 4.4934845 4.725422 4.654337 4.7073746 4.7678423 4.408671 4.434469 4.6351624 4.5595484 4.521278
1368340_at 8.013575 7.87366 7.943977 7.6115055 7.6434956 7.774457 7.6549063 7.691651 7.6525655 7.8583865 7.501813 7.545553
1368341_at 8.179575 8.010687 8.156063 8.078814 7.8898487 7.8398733 8.023954 8.079715 7.9964805 7.789847 7.5892134 7.9444532
1368342_at 4.5701942 4.7582417 4.2523603 4.424516 4.516802 4.408601 4.3828154 4.285228 3.9352472 4.1361055 3.9529896 4.3481894
1368343_at 5.4018564 5.3432407 5.0849066 5.387083 5.5328035 5.458859 5.257969 5.3815713 5.2998605 5.4197884 5.5870233 5.6516514
1368344_at 3.472421 3.4453254 3.3170848 3.7275882 3.456057 3.6349597 3.4466236 3.5506608 3.6399713 3.4607508 3.605838 3.5567818
1368345_at 4.2688847 4.5023966 4.4360895 4.4820466 4.769774 4.6761575 4.657843 4.5246015 4.474147 4.3721056 4.5243134 4.7354827
1368346_at 6.400682 6.276879 6.5838685 6.7067227 6.793616 6.6304603 6.5278354 6.611459 6.390243 6.354633 6.3657837 6.300522
1368347_at 4.7409 4.93525 4.886593 5.244938 5.4990363 5.3265133 4.9797773 4.980208 5.0116463 4.847227 5.2677703 5.4743214
1368348_at 4.5181117 4.538432 4.4524803 4.438791 4.4558196 4.3995976 4.5065136 4.33755 4.205461 4.271422 4.7612815 4.3435917
1368349_at 5.7385635 5.6988077 5.4859624 5.8479776 5.74116 5.945301 5.623579 5.6258264 5.5337167 5.610715 5.5477915 5.8341126
1368350_at 3.694016 3.6029637 3.3556519 3.6020865 3.798792 3.690788 3.7536857 3.5480359 3.5540357 3.451156 3.674182 3.656625
1368351_at 6.2894473 6.446874 6.187338 6.426865 6.659507 6.6234736 6.2482224 6.2026906 6.2212005 6.214302 6.560015 6.645523
1368352_at 4.804639 4.4930778 4.349031 4.6371307 5.0048847 4.58921 4.3029056 4.948419 4.474134 4.7330985 4.9984455 4.700596
1368353_at 5.252495 5.384873 5.0427322 5.4074574 5.517741 5.4358115 5.271208 4.9629154 5.1572766 5.1888905 4.9543257 5.30965
1368354_at 10.4021225 10.288479 10.276536 10.566996 10.243282 10.2649145 10.24208 10.010982 10.359397 10.078142 10.286047 10.326879
1368355_at 4.804639 4.4199567 4.724264 4.637252 4.724711 4.3113933 4.791594 4.959393 4.7619424 4.5484962 4.69355 4.4326396
1368356_a_at 10.094467 9.766113 10.136181 9.641255 9.79335 9.851732 10.106113 10.12793 10.070179 9.531768 9.206189 9.347567
1368357_at 5.723661 5.788312 5.965999 6.266436 6.174553 6.2582765 5.817887 5.9724917 5.728522 5.8444514 6.443598 6.46712
1368358_a_at 3.6894372 3.9046025 4.189165 4.1048284 3.7627583 3.8048565 3.73624 3.7184956 3.9644523 3.8311567 3.8145807 3.8031666
1368359_a_at 4.292186 4.5565596 4.4172773 4.5388308 4.597229 4.527426 4.3128195 4.2927475 4.3010387 4.5168266 4.4551635 4.982964
1368360_at 13.639525 13.684842 13.613577 13.693451 13.626122 13.659209 13.6820545 13.6991625 13.6617365 13.593845 13.677889 13.641082
1368361_a_at 7.7874117 8.152344 8.008898 7.7316732 7.4253163 7.7496552 7.748595 8.109629 8.039341 7.688165 7.570125 7.554772
1368362_a_at 10.780038 10.7334175 10.7124195 10.716687 10.660294 10.608956 10.687229 10.840843 10.840319 10.682202 10.767688 10.5540495
1368363_at 3.748856 3.8721213 3.8671122 4.0003138 3.7601242 4.1137424 4.1419606 3.9321811 3.9985905 3.8231874 3.9502258 3.9378526
1368364_at 4.7569604 4.657913 4.6301694 4.910054 4.956272 4.9584055 4.7553334 5.0614457 4.3808994 4.7902155 5.0369997 5.291932
1368365_at 12.024496 11.990546 12.034199 12.025558 11.973936 11.917994 11.946236 11.866953 11.964451 12.039212 11.874784 12.006608
1368366_at 4.961627 4.783942 4.8486834 5.0191593 5.030718 4.9752703 5.1089306 5.0049925 4.841337 5.1842833 5.2150702 4.805817
1368367_at 5.4695306 5.4798365 5.4215775 5.819887 6.13429 5.849836 5.437479 5.6085267 5.3729725 5.5887766 6.1527424 5.8980823
1368368_a_at 9.637358 9.733929 9.967456 9.884163 9.517025 9.450618 9.540846 9.923771 9.434687 9.49181 9.634968 9.522155
1368369_at 4.736659 4.7128086 4.7047477 4.8751316 4.7448874 4.8555756 4.7866535 4.6025877 4.6233664 4.914691 4.480094 4.8908243
1368370_at 5.5813317 5.6332974 5.881035 5.6761017 5.420853 5.2615314 5.6575427 5.6157165 5.98039 5.623799 5.3360643 5.6040325
1368371_at 4.89318 4.889784 4.7834163 5.1078844 5.1689444 5.107189 5.0418835 5.023781 4.7226543 5.129348 5.3426657 5.180334
1368372_at 7.7759595 8.553623 7.464126 7.808532 7.5523043 7.2821355 7.571095 8.003001 7.765071 7.7439466 7.809653 7.741926
1368373_at 4.270443 4.559719 4.3756533 4.380121 4.4072084 4.324462 4.7220497 4.3215637 4.474147 4.3110495 4.8749943 4.367143
1368374_a_at 5.960504 5.984376 6.2268486 5.7850494 6.273794 6.226241 6.1069975 5.807418 5.837698 6.194393 6.218571 6.40403
1368375_a_at 5.553932 5.4017262 5.245047 5.449976 5.0662656 5.501037 5.8681073 5.1143346 5.3990726 5.6535535 4.984931 5.0686235
1368376_at 6.7812734 9.461606 9.301746 6.916938 9.587064 9.38875 9.406345 9.380108 9.50922 9.343628 9.158805 8.923027
1368377_at 4.879471 4.8654814 5.1119957 5.257429 5.207678 5.4854555 5.446399 4.9856415 5.062498 5.3591313 5.2358847 5.657942
1368378_at 11.894871 12.002874 12.272875 11.817376 11.850566 12.054553 11.903694 11.87434 11.851245 11.79278 11.883401 11.923013
1368379_at 8.071114 7.895759 8.064387 7.8650007 7.6241393 7.9125977 8.125274 8.101426 8.148579 8.059842 8.013426 7.8686934
1368380_at 14.023131 14.019608 13.967624 14.070525 14.072257 14.060223 14.050358 14.058607 14.0536995 14.011658 14.03993 14.027542
1368381_at 5.13165 5.2514496 5.11809 5.0373874 5.203757 5.251459 5.1278443 5.039835 5.043025 5.1140947 5.133123 5.3433867
1368382_at 5.2895045 5.3852797 4.9387264 5.575878 5.598578 5.523964 5.250717 5.1802297 5.170725 5.304429 5.62963 6.0384293
1368383_at 6.419906 6.321692 6.279306 6.1810136 6.453561 6.392289 6.175876 6.3463764 6.381787 6.4199796 6.6376305 6.484367
1368384_at 4.028846 4.2005587 4.1878543 4.507995 4.5082874 4.2818995 4.1086073 4.080403 4.127937 4.2614923 4.4525843 4.6692767
1368385_a_at 9.098059 8.987656 9.2675905 9.007136 8.944716 8.877632 9.227253 9.088649 9.093462 8.896888 8.918351 8.991672
1368386_at 9.41078 9.302866 9.647102 9.328231 9.415419 9.487968 9.553883 9.386775 9.535244 9.371617 9.485737 9.218712
1368387_at 11.456683 11.478848 11.613791 11.531066 11.359699 11.59881 11.450792 11.667265 11.720254 11.515942 11.488558 11.629324
1368388_at 5.1783514 4.818424 4.9117713 5.2493134 5.172157 5.06517 4.992333 5.01333 5.1381207 4.97695 4.9376926 5.107112
1368389_at 8.589981 8.71829 8.540095 8.791341 8.49271 8.426093 8.525154 8.794534 8.810694 8.617149 8.291906 8.375375
1368390_at 9.189448 9.180099 9.236106 9.138933 8.9309225 9.001214 9.050442 8.935438 9.016761 9.203285 9.002087 8.934999
1368391_at 4.750926 4.9394774 5.0362363 4.9056005 5.1936884 4.8787184 4.862636 5.0183992 4.6430345 5.021908 5.387924 5.274146
1368392_at 6.349523 6.4691434 6.460139 6.6529946 6.9495745 6.906517 6.659802 6.436615 6.3863997 6.683195 6.978179 6.9659376
1368393_at 6.1609592 6.0158167 6.124813 5.86949 6.1810536 5.8238044 6.051596 6.232037 5.9147325 6.148333 5.6070843 5.834336
1368394_at 5.833073 5.800029 5.705888 5.9923806 6.138706 6.2309914 5.977359 5.8362937 5.5003176 5.722738 6.010725 6.2745104
1368395_at 5.165373 4.969284 5.3023367 5.234832 5.0422606 5.2267146 5.1259317 5.177705 4.8767385 5.0991235 5.0641146 5.398653
1368396_at 5.2429266 5.3851824 5.210933 5.540939 5.735571 5.735531 5.591479 5.434561 5.25372 5.50193 5.573931 5.7579737
1368397_at 12.966576 12.873475 12.995048 12.952674 12.74766 13.011293 12.882322 12.801675 12.848626 12.988687 12.840817 12.81803
1368398_at 4.6741414 4.3374786 4.7122383 4.7298574 4.448195 4.8791876 4.6659765 4.7716703 4.5957384 4.9451747 4.740629 5.1491475
1368399_a_at 11.733771 11.605667 11.490735 11.4420805 11.552585 11.73191 11.732237 11.621362 11.661671 11.732368 11.616489 11.394809
1368400_at 8.923723 9.055999 9.188002 9.223362 8.961997 8.710012 8.943717 9.041331 8.956713 9.088633 8.618319 8.424658
1368401_at 4.3905506 4.3749466 4.2173605 5.124621 4.5398455 4.851655 4.600408 4.3969984 4.2600374 4.6601367 4.9290805 4.6969395
1368402_at 9.093597 9.283245 9.072484 9.120009 8.92935 8.920976 9.088224 9.086806 9.148894 9.117593 8.780515 8.964964
1368403_at 8.958571 8.85562 8.643285 8.446651 8.635044 8.649365 8.850916 8.655714 8.839258 8.900885 8.634337 8.60491
1368404_at 4.819675 4.9151173 4.7133675 5.272964 4.812104 4.994508 4.5665264 4.6897955 4.9627714 4.760545 5.0471163 5.306526
1368405_at 7.5364594 7.6110277 7.6973658 7.5626855 7.2257023 7.2725043 7.4719563 7.7204103 7.6884294 7.5155916 7.2578287 7.185433
1368406_at 4.303197 4.187825 4.1947474 4.468269 4.445962 4.6823797 4.2527065 4.1556644 4.361637 4.501197 4.5365963 4.5229697
1368407_at 5.9216123 5.2633677 5.4787498 5.257796 5.426605 5.155934 4.72205 4.996942 5.220121 5.319269 5.4445767 5.0603566
1368408_at 4.53465 4.4730406 4.537007 4.597943 4.5042233 4.6427617 4.852357 4.8077083 4.976073 4.6555533 4.3467555 4.8837442
1368409_at 9.840744 9.457056 9.655878 9.9579735 10.0917 9.8976 10.087923 10.286037 9.47484 9.985638 10.022169 9.512873
1368410_at 6.5731244 6.5615335 6.6524773 6.7980857 6.4102964 6.498669 6.7706895 6.8005333 6.7274146 6.666075 6.6164308 6.291377
1368411_a_at 3.9661226 3.8514295 3.735835 4.1178055 3.9241421 4.2418494 4.0361633 3.9455833 3.9135735 3.8892813 4.478235 4.3659735
1368412_a_at 5.2516913 5.1582565 4.7279725 4.827698 4.599436 4.56234 5.0313177 5.055881 5.0354066 4.6742954 4.5668893 4.9586926
1368413_at 5.1045227 5.0937805 4.8697777 5.086586 5.096203 5.4414883 5.222126 5.245078 5.2604284 5.4910917 5.376215 5.3378325
1368414_at 5.769569 5.905877 5.9131627 6.2004604 6.316942 6.270459 5.9384027 5.856004 5.8532295 5.949074 6.2226396 6.2691603
1368415_at 3.9324775 4.0693035 3.987048 4.33175 4.0388703 4.3445044 4.0615797 4.174615 3.8934424 4.0964127 4.142222 4.487238
1368416_at 3.8775878 4.3036656 4.1156187 3.92011 3.8086438 4.0932326 3.5849137 3.9439914 3.8241944 3.8842473 4.1008515 4.143814
1368417_at 4.8856688 4.5843945 4.785485 4.671998 4.9379034 5.216709 4.8451834 4.912979 4.698924 4.7773743 5.2419586 5.428877
1368418_a_at 13.106371 13.163123 13.165372 12.905207 12.885631 13.189727 13.180224 13.091694 13.181296 13.100441 13.285983 13.222764
1368419_at 9.218472 9.271733 9.3572235 9.00596 8.931025 9.260866 9.216249 9.310942 9.398369 9.111391 8.945475 9.137713
1368420_at 13.263669 13.2092705 13.36596 13.16516 13.105184 13.312628 13.3791895 13.249797 13.358292 13.29305 13.21741 13.175855
1368421_at 3.7683067 3.987148 4.0596676 4.3496437 4.162984 4.419917 4.0758996 4.1546755 3.9795773 4.4068127 4.1126904 4.3503375
1368422_at 7.605527 7.217719 5.8446693 6.144482 6.263715 6.57885 6.0869455 5.9775076 6.926574 6.776212 5.7840023 6.766837
1368423_at 5.6618423 5.699872 5.536231 5.8570356 5.969316 5.8245687 5.77271 5.7631874 5.750805 5.766688 5.959904 5.9999876
1368424_at 7.3915844 7.5946054 7.1859365 7.0442457 7.1635137 7.163823 7.24577 7.5531187 7.5318785 7.3584905 7.155303 6.7806582
1368425_at 4.789131 5.0501814 4.992919 5.302951 5.2310214 5.3487043 4.991597 5.0185556 4.966554 5.2769957 5.32539 5.481244
1368426_at 11.723915 11.468682 11.432996 11.412676 11.174784 11.110771 11.376423 11.674144 11.738046 11.86114 10.995319 11.117083
1368427_at 8.311599 8.345085 8.299947 8.160746 7.94789 8.206147 8.218043 8.282473 8.339914 8.315916 8.442721 8.1157875
1368428_at 8.838773 8.525222 9.017838 8.678684 8.750989 8.5226 8.5957985 8.387121 8.585449 8.652719 8.120001 8.270575
1368429_at 3.7315657 3.7024136 3.867929 3.6247923 3.5395224 3.3804536 3.4986734 3.6128626 3.8995497 3.4551404 3.6489906 3.6260588
1368430_at 9.846522 9.779478 10.007338 9.747819 9.650792 9.627785 9.843143 9.836264 9.762299 9.558756 9.457727 9.626984
1368431_at 10.960658 11.04173 10.878762 10.945662 10.853223 10.821783 10.959436 10.876021 10.974414 10.782872 10.844024 10.704695
1368432_a_at 4.5283055 4.555031 4.466193 4.7647047 4.47301 4.636032 4.419351 4.3909574 4.474147 4.634985 4.6891427 4.803673
1368433_at 9.88474 9.634126 9.8009 9.701283 9.80961 9.728401 9.8597975 9.790455 9.815105 9.872907 9.588476 9.72923
1368434_at 7.9101543 8.118025 7.6592755 7.6961904 7.4287157 7.4284754 7.944323 8.359219 7.7417 7.9353595 6.8474317 7.452862
1368435_at 11.194816 11.110617 11.75499 11.445563 11.296663 11.3138895 11.223793 11.496597 11.594419 11.5318985 11.860467 11.160159
1368436_at 9.109247 9.064338 9.472559 9.274238 9.175215 8.964726 9.226876 9.312397 9.4419775 9.258318 9.088102 8.95543
1368437_at 4.9554524 5.066779 5.134877 5.3438163 5.26386 5.4223 5.3401504 5.0710716 5.100837 5.1326976 5.5295253 5.510287
1368438_at 4.49829 4.367808 4.4479775 4.597714 4.980015 4.692099 4.5460644 4.5863647 4.478236 4.6961412 4.7732916 5.02698
1368439_at 5.9902663 6.1782584 5.830876 6.172425 6.335963 6.3536897 5.7891016 5.9099793 6.072228 6.017762 6.2500544 6.6457076
1368440_at 6.2636576 7.0251603 6.727396 7.0213284 7.1589937 6.874525 6.808457 7.0294776 6.8088064 7.1354747 6.5947223 6.747997
1368441_at 6.327586 6.130879 6.0929594 6.1829853 6.4759707 6.1281314 6.2348404 6.067261 5.951795 6.019807 6.100791 6.3773017
1368442_at 13.342668 13.189072 13.138015 13.188922 13.208907 13.232422 13.1584 13.311127 13.2928705 13.260909 13.247935 13.164563
1368443_at 5.475129 5.6254196 5.3145494 5.9000845 5.885705 5.763192 5.6723995 5.447852 5.5895762 5.8154016 6.0748315 6.1755495
1368444_at 8.253577 8.405486 8.5650425 8.327377 8.299713 8.121615 8.278038 8.303843 8.378698 8.174255 8.034818 8.153096
1368445_at 5.7613463 5.4827023 5.6930914 5.6931996 5.9759636 6.2111106 5.9322224 5.7911043 5.7593784 6.0458903 6.289376 5.815957
1368446_at 7.6704903 7.082427 7.8636155 7.1136913 7.1874914 7.7204585 8.495773 7.73693 8.049913 8.220753 8.517464 8.375436
1368447_x_at 6.6776834 7.4761786 6.931004 5.627007 5.9386463 7.5178165 7.9445047 7.644339 6.3190327 7.0859795 7.222947 7.9939694
1368448_at 6.758235 6.9969153 6.5616264 7.078847 7.0451508 7.05124 6.828903 6.7581964 6.803952 6.850163 7.2455525 7.3436837
1368449_at 4.5557117 4.964471 4.3205514 4.7962537 4.8456793 4.771469 4.4919214 4.542864 4.7082996 4.7463555 4.78936 4.996398
1368450_at 5.1213617 5.0520387 5.1536016 5.0377145 5.1244144 5.2117486 5.101001 5.343025 4.8347654 5.0306373 5.124839 5.1929317
1368451_at 6.3987775 6.2528977 6.33065 6.550753 6.670696 6.4741564 6.4118886 6.1597705 6.370616 6.5462217 6.3598704 6.710684
1368452_at 9.841815 10.12823 9.971511 9.920956 9.814098 9.523471 9.663758 9.774659 9.673572 9.739937 9.703328 9.615892
1368453_at 11.02124 10.618275 10.708632 10.917627 10.586624 10.527657 10.86406 10.463034 10.891809 10.535881 10.882962 11.343624
1368454_at 4.2713614 4.1117687 4.5298796 4.1443105 4.5530405 4.2017035 4.208747 4.062434 4.0591545 4.392787 4.52575 5.0971007
1368455_at 5.224568 5.266802 5.0476885 5.518014 5.621833 5.3586817 5.386582 5.49145 5.2196565 5.0624747 5.180383 5.4392104
1368456_at 4.04973 4.2476325 4.0596676 4.113584 3.9872274 4.163938 3.7984884 3.8487244 3.933753 3.897741 3.721062 3.9760807
1368457_at 3.9661226 3.8313892 3.8453593 3.9039605 3.877822 4.0358334 3.8103354 3.750391 3.9281766 3.8862317 4.2553186 4.1686335
1368458_at 9.889163 10.073516 11.098708 10.6522045 11.019354 8.10414 10.537917 8.70513 9.708436 9.569067 9.227305 8.376667
1368459_at 4.2491975 4.369609 4.171044 4.173141 4.321143 4.233734 4.206912 4.2378206 4.0548725 4.178335 4.356685 4.20774
1368460_at 7.6803594 7.905402 7.679461 7.5408034 7.240889 7.284753 7.241237 7.352506 7.2967253 7.641484 7.3507853 7.5575814
1368461_at 10.838143 11.072079 11.27375 11.219478 11.1181555 10.438588 10.856458 11.185092 11.265321 11.234606 11.0903635 11.164985
1368462_at 5.820313 5.5680094 5.279984 5.4532156 5.5130763 5.2536116 5.4758587 5.282726 5.24521 5.3443546 5.337784 5.237753
1368463_at 7.2552395 7.3231745 6.9313073 7.275488 7.029648 6.9616237 7.29412 7.360976 7.2197895 7.1706834 7.1961412 7.285229
1368464_at 5.867888 5.8860807 6.0572634 6.1764927 6.1155653 6.15146 6.2802424 6.0109954 6.243903 6.471033 6.2044153 6.0307727
1368465_at 3.687566 3.7428346 3.6805284 3.767725 3.8509252 3.951409 3.436213 3.5134187 3.706056 3.819743 4.1301937 3.8542643
1368466_a_at 5.3786125 5.216042 5.278825 5.4333754 5.2815156 5.425886 5.2329526 5.4385996 5.5019865 5.1049747 5.1273184 4.934897
1368467_at 12.808448 12.792612 12.807413 12.844397 12.758636 12.837187 12.832144 12.839853 12.740316 12.776728 12.736797 12.735122
1368468_at 4.6111355 5.196992 4.473456 5.081764 5.2422934 4.9635925 4.7300177 4.851199 4.688948 4.845205 5.180383 5.2499743
1368469_at 5.4507127 5.5755954 5.7264843 5.581203 5.597826 5.7442536 5.4645586 5.6553645 5.496042 5.6410804 5.668298 5.671113
1368470_at 8.795289 8.843236 8.773315 8.583901 8.353384 8.646397 8.6497135 8.718871 8.567152 8.546435 8.41996 8.3707
1368471_at 5.6488776 5.7177806 5.1071444 5.7458453 5.800245 5.664645 5.391857 5.1388745 5.1598983 5.5441513 5.861369 5.618428
1368472_at 4.5235944 5.0268435 4.7785025 4.7778416 5.1024528 4.94773 5.1566105 4.603612 4.9062586 4.760902 4.9406805 4.7954397
1368473_at 4.765851 4.8965893 4.996462 4.8372808 4.9195933 5.1907353 4.9195185 4.713872 4.7533064 5.1786523 5.228908 4.8908243
1368474_at 6.997312 6.421438 6.5156837 6.532555 6.4421687 6.4314947 6.9342537 6.6240726 6.605241 6.4352784 6.680293 5.822576
1368475_at 4.518364 4.9177675 4.6539297 4.6349792 4.939213 5.119878 4.8709455 4.88241 4.523386 4.983737 5.1972084 5.16829
1368476_at 6.4522223 6.4121537 6.556523 6.079058 5.785757 6.179956 6.29627 6.2461314 6.4715333 6.4298244 6.1296163 6.0295095
1368477_at 6.860217 7.137361 6.6701736 7.03861 7.1019006 7.114784 6.9079204 6.550206 6.9097066 6.8069673 6.9971046 7.1686826
1368478_at 3.8163147 3.8756301 3.9492183 3.9263647 3.7927065 3.9110484 4.031741 3.8947518 3.8671505 3.8127022 4.122442 4.1654043
1368479_at 3.6222713 3.7003531 3.7048502 3.8678465 3.8019977 3.724825 3.7656932 3.6779342 3.7591019 3.6352892 4.0145383 3.8926296
1368480_at 6.1579556 6.2923822 6.389234 6.353969 6.559068 6.5766425 6.2485027 6.0143147 6.392847 6.1390247 6.094619 6.6039543
1368481_at 4.9171963 5.081906 4.9586296 5.4518147 5.466036 5.2973075 5.1569023 5.081506 5.2122416 5.2932353 5.5412564 5.9184337
1368482_at 6.867756 6.454381 6.737587 6.6064157 6.389018 6.507248 6.881924 6.917004 6.6820445 6.3081484 6.2825794 6.7444563
1368483_a_at 4.3997273 4.0963774 4.19195 4.196782 4.427332 4.3070416 4.315207 4.113576 3.9984617 4.19816 4.221321 4.605241
1368484_at 4.8824406 4.793626 5.275118 5.182955 5.54488 5.110378 4.8644633 4.890973 4.979805 5.017869 5.1068416 5.2212214
1368485_at 5.1992006 5.341386 5.05886 5.1822433 5.139042 5.199072 4.902462 4.948065 4.8480864 5.1025596 5.0287914 5.024002
1368486_at 6.4819365 6.2337565 6.087911 6.385614 5.924209 5.736963 5.5582585 5.7410345 6.4604383 5.614681 5.440272 7.133122
1368487_at 3.347698 3.415007 3.4683433 3.3208115 3.388438 3.4196603 3.4837198 3.3435054 3.2842286 3.339065 3.5652742 3.2973986
1368488_at 8.9733515 8.127558 8.407971 8.918709 8.138567 8.381789 8.276161 8.329903 8.59404 7.8659782 7.88396 8.012667
1368489_at 4.8093324 4.9540176 5.037855 5.184003 5.140101 5.132062 5.065964 4.870179 4.9999104 5.2165537 5.7235665 5.3880405
1368490_at 9.745121 9.033546 9.9520855 9.820622 10.436964 10.313915 10.74067 9.6598835 10.055807 10.383005 9.957424 9.254382
1368491_at 6.0346513 6.2585826 7.0210185 6.252626 5.5733414 6.11866 6.118461 6.834505 6.8080854 6.431254 6.26401 7.0026326
1368492_at 7.766605 7.5676513 7.830203 7.579335 7.6013966 7.529083 7.791699 7.4991007 7.6416183 7.2714367 7.2301555 7.4226604
1368493_at 4.653806 4.9383 4.556136 5.154943 5.288512 5.1898103 4.723103 5.108794 4.75714 5.1186748 5.4647784 5.4955416
1368494_at 4.239964 4.374007 4.1075425 4.1115274 4.571602 4.684026 4.64672 3.7984188 4.198926 3.940415 3.8164198 4.216403
1368495_at 5.4534645 5.2956347 5.2797437 5.7767777 5.766618 5.7230597 5.5675707 5.3541074 5.627118 5.3174686 5.5535536 5.9885564
1368496_at 4.509905 4.5977964 4.2895746 4.289909 4.6211576 4.7829957 4.390062 4.48514 4.427989 4.535019 4.754281 4.8584003
1368497_at 11.132071 11.049183 10.895721 11.047209 10.630507 11.091092 11.102274 11.118328 11.267448 10.867483 10.616793 10.4632635
1368498_a_at 3.493049 3.4526346 3.3033586 3.5271685 3.8142211 3.5074573 3.263012 3.2255535 3.4064765 3.302319 3.3302855 3.3720238
1368499_at 3.354706 3.188395 3.3006089 3.1741204 3.4009671 3.2518198 3.267467 3.3037703 3.3263333 3.2620423 3.3778403 3.394546
1368500_a_at 6.607078 6.694572 6.428503 6.9040465 6.996078 6.92362 6.800974 6.6643276 6.625496 6.750906 7.2725587 7.210242
1368501_s_at 6.7454133 7.1933317 6.82915 7.0059223 6.5216804 7.090312 6.720135 7.1727896 6.9397044 7.035424 6.373192 6.838404
1368502_at 4.108439 4.269702 3.938983 4.5075135 4.434773 4.5272675 4.1505938 4.2429347 4.223897 4.14141 4.6255655 4.6161304
1368503_at 8.847824 8.82675 9.050907 8.564428 8.6388645 8.795959 8.688702 8.790781 8.686052 9.019102 8.539764 8.652048
1368504_at 11.056391 10.79343 11.023955 10.928185 10.942786 10.968596 10.896831 10.963427 10.989418 10.849402 10.998655 10.789928
1368505_at 5.2922087 5.08349 4.6136923 5.1309133 5.241042 5.513292 4.7956133 5.327806 4.660554 4.7519774 5.323494 5.6040325
1368506_at 4.8327756 5.13614 4.4393454 5.14164 5.092817 5.1239767 4.926504 5.285715 4.7868886 4.979633 5.40834 5.053369
1368507_at 11.333491 11.390493 11.433454 11.18108 11.382256 11.341292 11.503052 11.452964 11.425702 11.5126505 11.307944 11.303384
1368508_at 8.697641 8.634501 8.877085 8.652395 8.39357 8.62806 8.6755085 8.811049 8.643153 8.679237 8.688687 8.466071
1368509_at 5.764289 5.51245 6.083558 5.429744 5.5749135 5.9130416 6.100027 5.7872167 6.1142755 6.0120354 5.595375 5.519831
1368510_at 4.500846 4.6247983 4.5421343 4.572971 4.961726 4.7969933 4.6829977 4.5861616 4.7227764 4.6574545 4.9817877 4.761054
1368511_at 4.266696 4.356019 4.2469525 4.3492236 4.4337053 4.3541956 4.277421 4.4088864 4.350131 4.3792105 4.695061 4.5587597
1368512_a_at 10.542238 10.615786 10.789153 10.020604 10.412796 10.207726 10.1025505 10.1199665 10.175847 10.29449 9.834089 10.061592
1368513_at 6.4818463 6.4930296 6.3000746 6.4042764 6.5324416 6.220025 6.3172483 6.267558 6.114036 6.2495384 5.8756723 6.283175
1368514_at 11.489879 11.3683815 11.485512 11.318884 11.425783 11.341881 11.401802 11.447934 11.339756 11.418016 11.354637 11.187767
1368515_at 4.7484884 4.9276485 5.1277356 4.954344 5.0113153 5.2501297 4.9482374 4.8990808 4.876774 4.7832794 4.851268 5.3928156
1368516_at 6.610136 6.592019 6.620876 6.499828 6.6235247 6.3515973 6.579477 6.6075516 6.5246 6.5431623 6.5354156 6.215502
1368517_at 6.3392425 6.2889 6.0625505 6.2184324 6.3866177 6.0153427 5.9384027 6.2100067 6.1727977 5.941742 5.987522 5.6876225
1368518_at 8.435098 7.975993 8.325777 8.230601 7.9065266 8.18613 8.459604 8.396105 8.321074 7.664515 7.882852 8.007786
1368519_at 5.2921457 5.431832 5.5558796 5.395714 5.4782224 5.650938 5.27405 5.37599 5.1186543 5.747408 5.571167 5.7471027
1368520_at 13.106626 13.142712 13.008924 12.669769 13.142782 12.931011 12.529954 12.792437 12.588669 13.17602 12.978298 13.043804
1368521_at 6.4061995 6.3758917 6.585012 6.589472 6.328938 6.396283 6.6350846 6.55844 6.5483055 5.948956 5.832084 6.530732
1368522_at 4.286903 4.358556 4.416531 4.581555 4.3743305 4.029665 4.3216705 4.1719728 4.595021 3.79848 4.2565203 4.17631
1368523_at 3.9902716 4.3832836 4.2117476 4.0628963 4.1195745 4.1365776 4.2032204 4.074297 4.1194286 4.1457815 4.474873 4.49938
1368524_at 3.7993658 3.6733186 3.629623 3.7640853 3.808001 3.7663503 3.4798498 3.627139 3.6836097 3.7287917 3.8543196 3.6916983
1368525_at 6.854428 6.6601863 6.959904 6.6919394 6.5108495 6.9926043 6.710017 6.9441743 7.037335 7.0508876 6.4515543 6.6454844
1368526_at 7.4803567 7.535697 7.539659 7.612662 7.2849 7.3942976 7.3038397 7.6047716 7.706436 7.6137443 7.273537 7.5989504
1368527_at 3.1528819 3.4415662 3.0810366 3.2207694 3.3202574 3.385714 3.296701 3.4499981 3.3216045 3.1983497 3.5251954 3.3109574
1368528_at 8.644526 9.019379 8.665371 8.629101 8.940033 8.721587 8.64127 8.648621 8.708061 8.6919 8.625046 8.076321
1368529_at 4.6892934 4.7183337 4.604414 4.7601404 4.470821 4.7168803 4.821187 4.6607566 4.476698 4.5751305 4.6418796 4.3788333
1368530_at 4.3987694 4.69504 4.1991386 4.552962 4.4057436 4.5327206 4.532254 4.5186844 4.51986 4.53811 4.713814 5.07127
1368531_at 3.687566 3.9177833 3.4019158 3.5610297 3.5833426 3.634762 3.6443427 3.5380886 3.6310277 3.5141704 3.6293867 4.0348244
1368532_at 3.8369446 4.0184026 3.5838423 4.043293 4.073724 3.9866424 3.8163862 3.85316 3.835728 3.9239028 4.137217 4.038061
1368533_at 5.6931124 5.489357 5.913101 5.2480493 5.6645412 5.666094 5.170603 5.3911257 5.789337 5.465373 5.4632444 5.698964
1368534_at 5.6986685 5.839361 5.535242 6.1582084 5.886912 6.0016336 5.8871408 5.4710145 5.7124076 5.8195963 6.2489433 6.113846
1368535_at 5.258623 5.54412 5.8540525 5.491167 5.604534 5.550476 5.416913 5.3347673 5.334446 5.619907 6.161825 5.6158066
1368536_at 11.34385 10.846717 10.740237 10.953749 10.653547 10.89403 11.038919 10.979965 11.221181 10.920302 11.060035 11.048267
1368537_at 6.3525424 6.0142827 6.1592665 5.9575634 5.6789303 5.9426622 6.1316442 6.2689147 6.18993 6.277621 5.723838 5.816435
1368538_at 8.385286 8.267084 8.503302 8.508532 8.057922 8.114571 8.374289 8.262885 8.492923 8.2203045 8.272749 8.204373
1368539_at 3.4074352 3.9073753 3.6162355 3.5253768 3.6774337 3.5416102 3.4907782 3.6561978 3.4072304 3.3619483 3.6582546 3.5662508
1368540_at 3.9258895 4.0340405 4.264083 4.0437455 4.0520706 4.261653 3.893999 4.3897805 4.0524564 4.1792107 4.0919437 4.1360674
1368541_at 6.1004887 5.8425217 5.8303685 6.1518354 6.332574 6.193766 6.4212675 6.1853404 6.1065536 5.951792 5.85858 6.227028
1368542_at 4.8165 4.550952 5.1238317 4.2066827 4.415451 4.5106544 4.439695 4.699834 4.5123444 4.1963325 3.9915202 4.5569773
1368543_at 7.615454 7.77945 8.033443 7.4582067 7.6004333 7.615182 8.056633 8.160084 7.9387875 8.4452 8.565769 7.42582
1368544_a_at 4.631477 4.6326 4.8693075 4.9479694 4.6611414 4.890335 4.485736 4.6876116 4.5269327 4.6010485 4.976845 4.920594
1368545_at 5.520285 5.8211613 6.2833815 5.8377614 5.8045554 6.011785 5.6956034 5.799904 5.426237 5.67391 5.6339955 5.8119974
1368546_at 4.891242 4.777253 4.8147097 5.0353804 4.78726 5.0423055 4.9404554 4.9071627 4.817816 4.7499566 4.9546695 5.191392
1368547_at 4.102286 4.2437687 4.146392 4.177088 4.3522205 4.062639 4.1038613 4.096567 3.864061 4.0346603 4.1642685 4.500941
1368548_at 3.4776134 3.4990177 3.3474379 3.2145994 3.3833265 3.297038 3.2707224 3.245417 3.3543525 3.251406 3.2732298 3.3343842
1368549_at 9.413336 9.27646 9.553841 9.0691395 9.13321 9.41867 9.323799 9.272814 9.435635 9.343955 9.339552 9.280053
1368550_at 4.7669725 4.9373026 4.962039 4.9995165 5.0528126 4.9499846 4.975684 4.6753407 4.8532143 5.02857 5.2589483 5.3405457
1368551_at 5.0291133 4.5707436 4.95957 5.2517843 4.853252 4.906664 5.00142 4.795612 5.263976 5.152932 5.1453342 5.292881
1368552_at 10.795882 10.771601 10.880741 10.711642 10.677271 10.636546 10.799619 10.69247 10.76292 10.842284 10.641893 10.64119
1368553_at 4.997505 5.08136 5.153775 5.206629 5.1587048 5.095974 4.899296 4.9368696 4.9017973 4.929243 4.7426715 4.9999876
1368554_at 5.343849 5.805001 5.44554 5.654781 5.746994 5.634473 5.468136 5.442337 5.4511833 5.7011786 5.591207 5.643385
1368555_at 5.8779693 5.6493173 5.350539 5.617367 5.484204 5.528479 5.6236973 5.514645 5.560318 4.96913 5.85257 5.7752285
1368556_at 4.2045364 4.302866 4.329575 4.4381676 4.557828 4.810429 4.53397 4.5086303 4.4789014 4.3995047 4.7682557 4.634885
1368557_s_at 4.7206116 4.4920635 4.542858 4.6498027 4.6355505 4.605781 4.7034955 4.3169723 4.9286184 4.455797 5.2358847 4.9520245
1368558_s_at 8.317934 7.80734 8.5669 8.185808 7.57388 8.131575 8.479669 8.241589 8.517635 7.5316095 7.340463 7.667849
1368559_at 5.3345366 5.3346786 5.23326 5.5876617 5.6541476 5.3688874 5.510476 5.5640655 5.3179483 5.26927 5.695211 5.637735
1368560_at 5.2309446 4.892684 4.9731207 5.2492566 5.476842 5.1710577 4.8460646 5.1559362 5.0353208 4.7388496 5.10445 5.496995
1368561_at 4.0441613 4.5239706 4.099326 4.1923084 4.060129 4.3427906 4.185626 4.201914 4.0312243 3.9271605 4.1093225 4.212932
1368562_at 4.8981223 5.2496166 4.6051297 5.338694 5.405759 4.930646 5.088483 4.78708 4.636494 4.9426765 5.1700406 5.259565
1368563_at 6.672893 8.248284 7.043208 6.72507 6.2035017 6.922243 8.554985 8.228933 8.078647 6.4397693 8.231738 7.871601
1368564_at 4.7872214 4.6976814 4.7586913 4.8994007 4.986697 4.8984222 4.851246 4.6692533 4.5373926 4.8473096 4.891635 5.408389
1368565_at 4.9767866 4.2248454 5.773782 4.476576 4.883011 4.6779447 5.302543 4.3917375 5.251603 4.2589235 4.6878605 4.3652844
1368566_a_at 11.342598 11.30878 11.379309 11.756491 11.527847 11.165644 11.198192 11.3479595 11.465789 11.380112 11.501602 11.27617
1368567_at 7.456059 7.5160832 7.5863547 7.365227 7.431587 7.078289 7.431665 7.387038 7.5096855 7.4543753 7.3871884 7.4336905
1368568_at 5.699461 6.1088967 5.7937727 5.9773436 6.016424 5.9691916 5.869384 5.801485 5.832497 5.8669496 6.221055 6.2351017
1368569_at 3.7867925 4.3546104 4.843449 4.271572 3.9838266 4.198517 3.751417 3.7748578 4.0927157 3.9733021 4.3788986 4.1790776
1368570_at 7.271943 7.6756964 7.8411436 6.8914514 7.852179 7.5178165 7.481621 7.992646 7.5590034 7.943091 6.721129 7.1158667
1368571_at 4.3128424 4.1611943 4.7330914 4.445197 4.361959 4.4481897 3.9746122 4.4296846 4.4279895 4.5685163 4.540149 4.362687
1368572_a_at 5.1205544 5.388657 5.1728354 5.546835 5.5857296 5.4351835 5.153284 5.0428834 5.3020215 5.4346895 5.474788 5.3490863
1368573_at 8.22427 8.080127 8.393824 7.6744246 7.516359 7.7170124 8.1704 7.978512 8.111677 8.18253 7.61212 7.4640765
1368574_at 10.041472 9.92849 10.051903 10.149708 10.065515 9.8118725 10.045287 9.898654 9.951018 10.068326 10.021486 9.620938
1368575_at 5.4156613 5.3633356 5.407259 5.4530272 5.600433 5.631722 5.454332 5.1900344 5.3794613 5.50794 5.550716 5.3043895
1368576_at 3.9630516 4.2063236 4.0872984 4.0435076 4.4131517 4.357171 4.0971904 4.4904933 4.1264033 4.0975933 4.4014673 4.344086
1368577_at 3.3689854 3.4191628 3.3879845 3.5315464 3.3461745 3.6557295 3.214041 3.6156907 3.3563435 3.5713441 3.5930147 3.7111769
1368578_at 4.83747 4.7190466 4.691945 4.7538157 5.238737 4.840597 5.026882 4.885874 4.5725913 4.8991737 5.4316926 4.9271293
1368579_at 4.7365713 4.509812 4.437397 4.52614 4.9210086 4.9837875 4.7296 4.3778954 4.6744266 4.6600194 4.6015377 4.972678
1368580_at 6.1611843 5.9696975 6.1884437 6.2419853 6.273092 6.3515973 6.247021 5.8888836 6.1100774 6.1608634 6.3803277 6.2528663
1368581_at 5.63732 5.4883423 5.5933547 5.7201533 5.8083754 5.825688 5.606248 5.3473344 5.1474934 5.619859 5.8164263 5.9211454
1368582_at 4.3074026 4.3065653 3.8885722 3.9010525 4.243106 4.3639994 3.9627268 4.486582 3.9780595 4.177388 4.596078 3.9906282
1368583_a_at 13.729893 13.973086 13.860712 13.852067 13.765241 13.909383 13.724345 13.765922 13.874633 13.915305 13.953571 13.8694105
1368584_a_at 4.3450356 4.4802403 4.565178 4.6096644 4.8318877 4.987825 4.31063 4.439671 4.5201917 4.643146 4.458768 4.8651514
1368585_at 6.0293837 6.2266254 6.0006166 6.0727816 6.273899 6.0845313 6.135689 6.0569034 5.8857284 5.7106075 6.6236725 6.3207364
1368586_at 4.9699583 5.1187897 5.18429 5.1310353 5.3370595 5.416557 5.282291 5.342724 5.2758484 5.1755295 5.4476624 5.476926
1368587_at 13.856242 13.91577 13.846255 13.858068 13.866219 13.812735 13.8400755 13.806668 13.829421 13.888565 13.783716 13.852564
1368588_at 6.393574 6.060087 6.6222987 6.2313166 5.3115335 6.522047 6.42188 6.737561 6.767851 6.523943 5.8763223 6.0096264
1368589_at 7.8065696 8.347575 8.180434 8.650495 8.5548115 8.315683 8.833922 7.6428056 8.17111 8.195979 8.168329 8.359424
1368590_at 4.1822705 4.0966234 3.874001 3.9553463 4.0036235 3.9929986 4.1297216 4.0679474 3.8847616 4.052198 4.1650295 3.9121673
1368591_at 8.769353 8.814818 8.861204 8.61661 8.831988 8.7957535 8.7703 8.831081 8.847336 8.905678 8.981146 8.727236
1368592_at 8.193471 7.6820874 8.025776 7.883747 7.5239563 8.043098 7.517512 8.080018 7.7013144 7.841895 7.962622 7.8140116
1368593_at 9.337048 9.030252 8.878664 8.80286 9.060545 8.738913 8.826202 8.828829 8.780596 8.777807 8.887621 8.689877
1368594_at 5.1396933 5.0430007 5.11809 5.032052 5.3181305 5.381008 5.242399 5.0671673 5.177535 5.184171 5.6697574 5.4733
1368595_at 4.3823743 4.3365664 4.851196 4.4442806 4.915327 4.389197 4.6559463 4.7007084 4.644531 4.5252576 4.6527076 4.622121
1368596_at 6.749612 6.532044 6.607295 6.7013116 6.940878 6.507945 6.779603 6.956976 7.0352473 6.8205194 6.7466125 6.8593717
1368597_at 5.8237095 6.1489267 5.8406663 5.995293 6.021453 5.865154 6.0897765 5.788615 5.948601 6.059588 6.181383 6.1767907
1368598_at 6.354292 6.4206576 6.50035 6.5853524 7.027281 6.674977 6.9960423 6.478047 6.197319 6.583029 7.0475492 6.7812443
1368599_at 5.578872 5.8463798 5.442215 5.6836777 5.9560757 6.137311 5.661239 5.7811074 5.635915 5.8111334 5.9534926 6.4613595
1368600_at 10.5993 10.724192 10.677807 10.670098 10.756591 10.553397 10.430628 10.758902 10.600248 10.7346 10.697397 10.765082
1368601_at 4.4685397 4.7132463 4.5256553 4.6843114 4.7135954 4.5953846 4.7013493 4.2779865 4.372193 4.6211576 4.9472785 4.8755093
1368602_at 3.7806385 3.8625038 3.7477493 3.5974855 3.9902623 4.0665016 3.9849477 3.901882 3.977521 3.8692987 4.164618 4.005375
1368603_at 4.621887 4.5390825 4.5038934 4.5220985 4.812588 4.7634525 4.501387 4.7639675 4.574669 4.515896 5.0038404 4.8126183
1368604_at 4.9309964 5.06679 4.909711 5.1136765 5.177964 4.980506 4.915151 4.9722767 5.149502 4.6233635 4.8075256 5.233258
1368605_at 4.9273806 4.4163675 4.6498213 4.8023815 4.7914023 4.650344 4.6856384 4.71811 4.669949 4.640194 4.7381563 4.9377217
1368606_at 4.363782 4.2624125 4.0673904 4.0147285 4.333086 4.220963 4.1107917 4.170537 4.2524996 4.343891 3.9923148 4.362379
1368607_at 7.3189306 7.992845 6.42514 6.7825484 6.938819 6.5956583 7.7407966 8.319665 7.4459476 8.092649 8.231462 7.6321383
1368608_at 10.58295 10.542326 10.486341 10.5264225 10.575758 10.548885 10.365788 10.436873 10.393527 10.584198 10.444558 10.659836
1368609_at 12.513995 12.464178 12.706629 12.471664 12.438341 12.619483 12.700598 12.548586 12.658241 12.600886 12.618159 12.59546
1368610_at 4.003187 3.93045 3.848053 3.9944468 4.1169624 4.1427493 3.9655316 4.0612016 4.066065 4.1203194 4.4282093 4.07265
1368611_at 3.8481848 4.0784035 4.05739 4.19804 4.1802783 4.200713 3.921566 4.137493 3.9769037 3.9733024 4.1759715 4.1463175
1368612_at 5.205821 5.3084393 4.853544 5.5200815 5.48526 5.4941506 5.240814 5.0556517 5.144537 5.3249025 5.574027 4.9598083
1368613_at 3.9285898 4.286025 4.1380258 4.1694546 4.451354 4.4482594 4.2321267 4.5024986 4.0688963 4.0799513 4.3441224 4.751582
1368614_at 8.2592125 8.594322 8.459598 8.417482 8.412239 8.114816 8.30702 8.217827 8.288258 8.084999 7.7360673 8.349911
1368615_a_at 4.632326 4.98097 4.758561 4.6675677 4.666773 4.9249983 4.5174947 4.611533 4.597082 4.7702856 4.834207 4.855156
1368616_at 6.15445 6.1175046 5.972408 6.0980644 6.2961807 6.2905188 5.893108 5.618657 5.9861298 5.9916315 6.102457 6.2225614
1368617_at 4.416838 4.499175 4.491992 5.0922236 4.446933 4.3454175 4.593034 3.8278823 4.426013 4.460502 4.9262366 4.6697416
1368618_at 9.035314 8.917946 8.949427 8.95069 8.993746 8.681961 8.938881 8.901371 9.093754 8.803044 8.911686 8.479931
1368619_at 5.1706886 5.408926 5.230854 5.349426 5.51326 5.698437 5.1319027 5.260235 5.284521 5.1423044 5.367649 5.6956925
1368620_at 5.4983187 5.6772738 5.9978213 5.488099 5.906103 5.6731424 5.507917 5.682799 5.6205726 5.6369987 5.795567 6.409627
1368621_at 11.071887 10.944782 10.920887 10.986457 10.972347 10.963229 10.894057 10.968488 10.96314 11.112069 10.901308 10.747122
1368622_at 4.2343864 4.156404 4.346815 4.471672 4.399489 4.318433 4.204879 4.185239 4.4237328 4.209096 4.374729 4.6426773
1368623_at 4.746751 4.4423428 4.4555025 4.559417 4.3739824 4.658046 4.7409177 4.6021886 4.5429554 4.7399187 4.559538 4.857977
1368624_at 3.8592417 3.6095395 3.742373 3.5269988 3.711686 3.9837706 3.7054105 3.7885547 3.6204367 3.71873 3.9415796 3.775804
1368625_at 5.0962276 5.306881 5.2587514 5.2391267 5.50103 5.331237 4.963535 5.1916537 5.184367 5.4701123 5.5347385 5.3068967
1368626_at 4.246684 4.290383 4.3737354 4.3872595 4.717457 4.374647 4.1432347 4.3705115 4.4220443 4.3754773 4.475894 4.5747786
1368627_at 12.699909 12.706366 12.853358 12.700656 12.69168 12.633743 12.769339 12.726443 12.723472 12.730169 12.5728855 12.436987
1368628_at 3.695351 3.9084313 3.8790033 3.7533894 4.0140533 3.6701107 3.894154 3.870342 3.8036375 3.8541002 3.9461484 3.9706829
1368629_at 4.6098795 4.4391556 4.425391 4.658171 4.9612 4.5962796 4.422922 4.3581266 4.474147 4.4596643 4.713814 5.0651555
1368630_at 3.6148229 3.2537048 3.5079088 3.7056537 3.610244 3.564954 3.3504407 3.6732209 3.5182593 3.5874424 3.6816533 3.628392
1368631_at 4.376617 4.674553 4.4588976 4.417533 4.270067 4.265921 4.0601106 4.4921026 4.2901196 4.396919 4.2819204 4.3255434
1368632_at 3.4691968 3.4201908 3.4962695 3.3724298 3.3734822 3.3862915 3.3850899 3.3824048 3.3465788 3.3138287 3.54911 3.4969442
1368633_at 3.3622203 3.4275844 3.4490924 3.399503 3.6454592 3.6356156 3.3855922 3.634569 3.701635 3.3727818 3.5107481 3.8265548
1368634_at 7.8909287 7.9396367 7.9871125 8.065998 8.233248 8.128553 7.8836036 7.8750834 7.83308 8.019678 8.30641 8.3852215
1368635_at 4.016777 4.283972 3.9890587 4.38632 4.5652127 4.5351324 4.1395826 4.216545 4.0929985 4.2758694 4.5569925 4.741355
1368636_at 5.7106466 5.7207394 5.8532 6.093166 6.288536 5.9258385 5.67876 5.848683 5.5748177 5.878934 5.991955 6.2119193
1368637_at 4.2450476 4.420663 4.47867 4.3278036 4.3197136 4.3486924 4.1819835 4.2645473 4.4697595 4.379036 4.467546 4.547824
1368638_at 5.429345 5.43452 5.3426657 5.695203 5.6159306 5.5899334 5.431925 5.2878356 5.5742006 5.546019 5.657874 5.511575
1368639_at 4.038371 3.8522892 3.810625 4.0622363 3.896305 4.1082134 4.1075206 4.0140133 3.8644753 4.085804 3.8587518 4.23077
1368640_at 4.948393 5.17658 5.150462 5.203 5.6858544 5.5996094 5.313171 5.479221 5.5355296 5.210366 5.4710355 5.4911556
1368641_at 4.2401886 4.111329 4.1825633 4.2625957 4.1415057 4.0138764 4.045515 4.3490524 4.2174625 3.9794776 4.3989124 3.849421
1368642_at 8.920258 9.044283 9.242623 9.02178 8.806742 9.180615 9.02658 8.987205 9.118888 9.045809 8.806997 8.314072
1368643_at 4.5111094 4.037862 4.372301 4.371496 4.357873 4.434897 4.4356737 4.4462404 4.674268 4.458972 4.034729 4.450216
1368644_at 4.298599 4.3609495 4.1320243 4.325813 4.2610307 4.633696 4.4206676 4.5196733 4.443492 4.194143 4.53097 4.7105484
1368645_at 6.0365114 6.0314837 5.9858027 6.0638366 5.7402124 5.7660427 6.297952 5.9874535 6.2173667 6.0669537 6.149389 5.976664
1368646_at 8.779482 8.317323 8.736017 8.266533 8.352884 8.636797 8.774887 8.584981 8.781588 8.610791 8.280165 8.645064
1368647_at 7.391493 7.402704 7.3772 7.252547 7.5231333 7.2854776 7.4461236 7.2964993 7.3995476 7.283673 7.2409706 7.1725497
1368648_at 4.437183 4.4112496 4.2755275 4.3525376 4.629508 4.6546135 4.3928833 4.459326 4.258873 4.422051 4.678174 4.6845546
1368649_at 7.797438 7.9955606 8.120028 7.780751 7.576007 7.786796 7.851009 7.9372606 7.956765 7.7434115 7.537906 7.6362834
1368650_at 7.0483065 7.7877426 8.676253 6.610582 6.841578 8.27562 7.115981 8.436405 8.525025 8.236074 8.152059 8.193229
1368651_at 11.080409 10.956599 11.100055 10.3603735 10.964418 10.686825 10.178778 10.759795 11.030073 10.743803 10.667686 11.07648
1368652_at 6.8719563 6.6960387 6.681688 6.8415446 6.800016 6.810931 6.8478847 6.7467713 6.732285 6.764033 6.9597335 6.7728
1368653_a_at 10.948301 10.977309 10.9644165 10.940404 11.05366 10.82407 10.8354845 10.915874 10.970088 10.903436 10.813624 10.797905
1368654_at 6.4911933 6.0848193 6.4115257 5.9569798 6.2074986 6.515128 6.4681387 6.6906753 6.4418473 6.4352784 6.8431854 6.468295
1368655_at 9.447569 9.301437 9.827222 9.263099 9.237485 9.349491 9.53941 9.414 9.372087 9.436865 9.295391 8.912491
1368656_at 4.1114044 3.8845408 3.9755101 4.2249994 4.2283497 4.075519 4.121797 3.974358 4.062037 3.8680844 4.213643 4.125499
1368657_at 3.73258 3.706764 3.5748007 3.8332267 3.9066713 3.5064716 3.8777952 3.7784715 3.7624097 3.7950163 3.880349 3.6619258
1368658_at 4.882637 4.865924 4.890855 5.1650443 4.60286 4.7181106 4.7501917 5.01895 5.008899 4.457265 4.6076326 4.7760177
1368659_at 10.878616 9.932747 10.582522 10.791138 11.100022 10.982618 11.065938 10.506076 11.202648 10.706671 10.747554 10.491659
1368660_at 4.826869 5.028388 5.098221 5.2072515 5.030718 4.999877 4.862794 4.880288 4.7518806 5.2139816 5.142372 5.010915
1368661_at 6.8866615 6.625739 6.186865 6.5183487 6.7111897 6.540028 6.4490247 6.5710244 6.6052136 6.6631575 6.7517347 6.8748784
1368662_at 7.211533 6.8381267 7.450308 7.01456 6.7061243 7.046853 7.0554657 7.0323067 7.0463657 7.2086234 7.1987886 6.730711
1368663_at 3.7537146 3.586726 3.6360285 4.005952 3.876432 3.857185 3.9479432 4.0112405 3.627186 3.9256368 3.834302 4.0516863
1368664_at 5.832407 5.351159 5.303009 5.6015162 5.638372 5.76882 5.6925063 5.4138384 5.787317 5.294532 5.627255 6.1177573
1368665_at 8.411758 8.541075 8.493103 8.346146 8.297144 8.44422 8.513393 8.488594 8.517387 8.636757 8.460251 8.501651
1368666_a_at 3.8836098 3.8101861 3.8247154 3.9124732 4.077265 4.0478 3.751629 3.74826 3.6653385 4.0994453 4.0868983 4.1615953
1368667_at 5.1897464 5.7068343 5.113809 5.585292 5.6562805 5.5252676 5.1817293 5.246428 5.3321505 5.4340825 5.830002 5.9277678
1368668_at 8.819818 8.972921 8.823041 8.607221 8.572264 8.637925 8.795044 9.001221 8.7293825 8.823292 8.674017 8.461244
1368669_at 7.2233367 7.3568287 7.4859114 7.5023923 7.2779474 7.0284157 7.519563 7.182286 7.5206494 7.1114097 7.384866 7.5325627
1368670_a_at 5.668269 5.752454 5.5572505 5.789836 5.841609 6.242527 5.4485316 5.648586 5.7913313 5.7125273 6.04991 6.098568
1368671_at 6.272893 6.3061986 6.0501804 6.2818494 6.2595177 6.373993 6.417272 6.3522034 6.4240623 6.6540933 6.553919 6.628574
1368672_at 4.6782355 4.784653 4.236781 4.4274206 4.694908 4.614482 4.5460644 4.4036055 4.3301187 4.5844865 5.0101213 5.0959506
1368673_at 4.2601633 4.1642966 4.0000606 4.030136 4.1917887 4.3976455 4.06158 4.043736 4.2829323 4.289466 4.2737384 4.1662073
1368674_at 11.367564 11.242204 11.513667 11.188466 11.318646 11.431498 11.363633 11.365137 11.324416 11.4131975 11.190777 11.481549
1368675_at 7.1647573 7.36358 7.747514 7.1614366 7.3769145 7.3991632 7.3014865 7.502719 7.510684 7.7047105 7.653785 7.36917
1368676_at 5.2814317 5.497955 5.1641483 5.36391 5.3963695 5.0459533 5.187247 5.3669133 5.396503 5.3979964 5.5389934 5.351355
1368677_at 3.871298 3.9338293 3.8505726 3.9401743 3.6117039 3.7142172 3.686022 3.6976218 3.7497077 3.7959108 3.8321288 4.0293984
1368678_at 4.3889446 4.482466 4.1817827 4.33175 4.4966555 4.412491 4.326619 4.319398 4.260191 4.3596134 4.623931 4.5077257
1368679_a_at 7.449917 7.0071964 7.454027 7.4041214 7.2779603 7.1689157 7.5479083 6.9646244 7.3725853 7.074211 6.61525 7.3531113
1368680_a_at 4.458801 4.54067 4.581888 4.887362 4.658804 4.641785 4.495351 4.291384 4.357874 4.754394 4.636463 4.706034
1368681_at 6.2320447 6.5311623 6.3000746 6.609018 6.50892 6.643323 6.3058553 6.2892213 6.160161 6.2554474 6.8404512 6.7506557
1368682_at 4.4344544 4.3711553 4.737834 4.6553698 4.5556273 4.6960535 4.431175 4.4618096 4.1858816 4.4203877 4.873664 4.831111
1368683_at 3.2630212 3.312071 3.3352926 3.4970741 3.2409484 3.2487953 3.2306986 3.3691044 3.5096223 3.1487825 3.4553967 3.261495
1368684_at 5.4856043 5.6390686 5.763051 5.6424036 5.99224 5.4715014 5.405513 5.752347 5.9383698 5.61714 5.839802 5.7766776
1368685_at 4.8721104 5.196772 4.7465477 5.349128 5.215767 5.037464 5.0994015 4.8936276 4.9859586 5.048497 5.634864 5.3235664
1368686_at 13.965574 13.966826 13.959622 14.018383 14.0058775 13.959136 13.952747 14.002095 14.011483 13.954292 14.003104 13.943685
1368687_at 6.03601 5.9897037 5.835541 6.210196 6.192697 5.825433 6.3208213 6.2037797 6.025429 6.0073195 6.3014827 5.992556
1368688_at 4.536418 4.914437 4.739203 4.8646436 4.981905 4.848425 4.633913 4.5586 4.8642178 4.8001213 4.855852 4.711052
1368689_at 3.9879131 4.169876 4.062218 4.2987185 4.0165424 4.245078 4.403341 4.203223 3.9440875 4.2187285 4.4017487 4.6073656
1368690_a_at 4.342246 4.2870297 4.1573224 4.2682586 4.422083 4.2375345 4.102215 4.182617 4.1370497 4.1514907 4.59717 4.907093
1368691_at 5.2758946 5.0623565 4.8965144 4.695285 4.864281 4.8984222 5.0093164 4.93956 4.9098463 5.048284 4.8873076 4.8466415
1368692_a_at 8.648896 9.102577 8.946186 8.817409 8.24999 8.798073 8.61671 8.993929 9.181788 8.693216 8.411135 8.702951
1368693_at 6.6153455 7.145367 6.770791 6.9925456 7.0245 6.891024 6.8353186 6.9820857 6.577992 6.36107 6.5519357 6.947319
1368694_at 4.382375 4.2756433 3.9755104 4.3001747 4.193116 4.305252 4.103862 4.142357 3.9741259 4.4272747 4.560899 4.649026
1368695_at 12.436249 12.536297 12.515639 12.750119 12.555038 12.55158 12.247293 12.58799 12.614102 12.617059 12.526744 12.410765
1368696_at 5.3902783 5.3188105 5.016578 5.5538616 5.7421007 5.416557 5.187247 5.1313615 5.1481104 5.392286 5.46343 5.3055725
1368697_at 3.8255126 3.7929904 3.8965783 3.9172425 4.0668173 3.8741913 4.0705547 4.0680437 3.8177874 3.905193 4.2456303 3.907083
1368698_at 6.5991096 6.719813 6.5156837 6.5699844 6.539313 5.7811975 6.557219 6.29889 6.0845475 6.1073165 5.6383967 6.1716805
1368699_at 4.2206 4.165043 4.3313656 4.404063 4.3967338 4.5478563 4.19878 4.240547 4.0619774 4.248459 4.2808657 4.3391476
1368700_at 4.817234 4.5222716 4.5387974 4.3075476 4.7719126 4.540307 4.5112286 4.5107036 4.8238335 4.522675 4.527311 4.612989
1368701_at 5.07518 5.1908946 5.1689553 5.1724143 5.236017 5.255811 5.422931 5.29926 5.119282 5.378575 5.4204183 5.5819097
1368702_at 9.217625 9.438788 9.071624 8.933925 8.762478 9.216678 9.436566 9.338754 9.24378 9.333094 9.32913 8.867463
1368703_at 6.8318863 6.655899 6.7346416 6.4645996 6.741727 6.392474 6.977683 6.8736844 6.6823273 6.4221926 6.431306 6.370848
1368704_a_at 4.4331226 4.4685125 4.138483 4.432346 4.5755463 4.358281 4.592534 4.132196 4.309012 4.3495274 4.528615 4.609953
1368705_at 5.052848 5.395545 5.152715 5.0499964 5.122445 5.110378 4.910845 5.072545 5.143812 5.0236506 5.220762 5.23861
1368706_at 11.946127 11.785647 11.953385 11.966646 11.854171 11.897102 11.996691 11.847647 11.874782 12.025462 11.590345 11.47664
1368707_at 13.571521 13.497835 13.483491 13.55334 13.477183 13.547082 13.475275 13.515463 13.538094 13.460486 13.521308 13.531003
1368708_a_at 4.895477 5.047162 4.4936414 4.8404107 5.3112183 5.256866 4.7624784 4.67134 4.8755193 4.940851 5.306454 5.5338798
1368709_at 3.824206 4.3268194 3.892526 3.8920517 4.10408 3.969175 3.990477 4.057999 3.9446096 3.7902203 3.9209852 4.1582317
1368710_at 6.831437 6.8755884 6.9499874 6.996411 6.9114 6.820949 6.800652 6.6967273 6.767857 6.842778 6.7948575 6.770906
1368711_at 9.7281275 8.313128 8.20479 9.077454 8.056283 8.91489 8.130119 8.712819 8.922798 8.503849 8.690634 8.516673
1368712_at 9.175589 9.141216 9.02178 8.76208 8.613832 8.929609 9.041597 9.103769 9.170301 9.03156 8.847965 8.676922
1368713_at 4.5081825 4.7582436 4.1792026 4.3850503 4.291259 4.8368635 4.599775 4.541969 4.445425 4.598632 5.0680404 4.8908243
1368714_at 3.423391 3.6685843 3.4354382 3.5415375 3.6881838 3.556665 3.5550933 3.4002645 3.5056908 3.5249639 3.7236018 3.8112586
1368715_s_at 4.2063413 4.5885143 4.3435545 4.4863567 4.6061597 4.3359404 4.363613 4.2237597 4.1590853 4.098256 4.6430864 4.437504
1368716_at 4.2554264 4.4711018 4.3449664 4.604738 4.4870615 4.45498 4.3478003 4.287466 4.1012745 4.3219786 4.21663 4.348088
1368717_at 10.37224 10.282653 10.10075 10.203431 10.219644 10.0022745 9.836544 10.021424 10.231404 10.002441 10.236616 10.26156
1368718_at 7.841936 6.732168 4.361318 5.0543685 6.2587814 8.938167 5.8857803 6.543708 3.9500504 7.723864 5.0422688 8.712733
1368719_at 4.9756556 5.099475 5.603899 5.0114694 5.3271103 5.5019603 5.02845 5.259584 5.073044 5.0791597 5.46355 5.5470963
1368720_at 13.016424 13.132034 13.294212 12.92415 13.137028 12.988431 13.290104 13.06027 13.09861 13.19243 13.329121 13.034628
1368721_at 6.0598893 5.9258137 5.8748255 5.9487586 5.9094973 6.2076097 5.776331 6.0497155 6.0087986 6.194867 6.316621 6.0819764
1368722_at 3.6842797 3.7130027 3.8259873 3.9825792 4.073724 3.778766 3.805477 3.8235135 3.6357057 3.747287 3.9274998 3.796112
1368723_at 5.0291133 4.900178 4.864249 4.9179034 5.143578 4.9855185 4.8022976 5.1843944 4.93692 5.048375 5.4606485 4.7391195
1368724_a_at 5.9757447 6.021964 6.0988407 6.2383475 6.284505 6.2900233 5.847912 5.9236736 6.060703 5.739591 6.275121 6.471654
1368725_at 5.3899574 4.6924515 4.5622463 4.817487 4.49238 4.8812675 4.993331 4.7559566 4.837558 4.612545 4.7275457 4.8201723
1368726_a_at 6.761467 6.7721987 6.5792003 6.3455915 6.1670403 6.4195642 6.692564 6.5883636 6.5627403 6.592328 5.8726463 6.1188016
1368727_at 3.5293171 3.5355637 3.7245126 3.785336 3.8342566 3.6383617 3.5122313 3.4615695 3.699515 3.6712039 3.712857 3.9451747
1368728_at 5.278185 5.4509993 5.425107 5.4604235 5.4387293 5.6355634 5.473579 5.48937 5.550353 5.6729083 5.6026955 5.803932
1368729_a_at 4.385259 4.3959217 4.2843943 4.6002364 4.7746267 4.9917984 4.3838253 4.3465824 4.3340597 4.4646764 4.5337725 4.753283
1368730_a_at 4.542252 4.504735 4.4181314 4.6752105 4.609667 4.6716146 4.487773 4.4865813 4.410638 4.357692 4.8726354 4.5770264
1368731_at 13.288743 13.555792 13.521847 13.161229 13.310699 13.191542 13.536796 13.407002 13.2743025 13.333518 13.572789 13.325311
1368732_at 6.913345 6.737138 6.804939 6.3811555 6.0825477 6.198567 6.540362 6.5342813 6.2538514 6.664512 6.2255354 6.159006
1368733_at 13.345484 13.358902 13.269623 13.105833 13.2943 13.496976 13.14558 13.101432 13.313006 13.439335 13.140474 13.311724
1368734_at 4.47404 4.5428476 4.5005302 4.9075623 4.8256807 4.7251043 4.4400167 4.575655 4.5655413 4.691847 4.677599 4.995989
1368735_a_at 4.211181 4.254416 4.189889 4.355052 4.152145 4.1163154 4.38445 4.230873 4.083411 4.3087926 4.3083906 4.386035
1368736_at 3.810887 3.363282 3.593249 3.774075 3.7424786 3.7934933 3.6426036 3.601072 4.242354 3.4546137 3.7781136 4.3653173
1368737_at 5.2339716 5.348467 5.0788965 5.616597 5.631316 5.6956673 5.3771477 5.07678 5.083823 5.267561 5.756048 5.687623
1368738_at 3.730056 3.4651253 3.5737891 3.7778845 3.7066844 3.701941 3.7982457 3.6474214 3.625343 3.8168354 3.640721 3.834567
1368739_s_at 4.7266264 4.764856 4.655827 4.5205183 4.9882965 5.0097523 4.739246 4.715492 4.5499415 4.800991 4.5867724 5.2902822
1368740_at 4.1337233 4.116722 4.3049426 4.395995 4.5802026 4.63233 4.3300357 4.230848 4.0737553 4.292946 4.4846463 4.575492
1368741_at 13.434199 13.20431 13.261536 13.383209 13.256672 13.399052 13.361339 13.321687 13.438134 13.321001 13.328311 13.434896
1368742_at 6.872086 6.923057 7.030754 6.9185185 7.1268277 7.148037 7.08526 7.0045733 6.964912 6.9120564 7.198794 7.3778234
1368743_a_at 3.9152586 4.1239343 3.9815698 4.406657 4.200452 4.461112 4.191471 4.0711203 4.0416107 4.1809044 4.528614 4.7495537
1368744_a_at 3.969607 4.001717 4.0569677 4.3521028 3.9515283 3.9838233 4.299561 4.023905 4.0014424 4.332435 4.2423725 4.4495144
1368745_at 6.953958 6.318653 5.7868943 6.990497 6.34272 6.279455 6.8443527 5.9099793 6.6331363 6.7699394 6.102507 6.3063755
1368746_a_at 5.4706364 5.411735 5.391703 5.740674 5.9509783 5.6957483 5.6739635 5.609795 5.42234 5.6554117 5.5465517 6.059422
1368747_at 5.046724 4.795461 5.038898 4.4331374 4.9494605 4.8811326 5.1295266 4.942911 5.151536 4.820778 4.4371114 4.8371687
1368748_at 5.6044655 5.9360704 6.12372 5.8815303 5.989318 5.8790946 5.6561127 5.980762 6.245762 5.937647 5.965137 5.848927
1368749_at 5.876763 5.781917 5.860601 6.0206614 6.0352225 6.053253 5.8901215 5.8045673 5.851783 6.031091 5.9798565 6.138282
1368750_a_at 4.285329 3.970159 4.159156 4.3023505 4.166548 4.2391796 4.2430897 4.6523323 4.1023183 4.55596 4.4377904 4.0812254
1368751_at 3.7568684 4.0288715 4.1598606 3.8960006 4.057127 3.8115766 4.250532 3.9389079 3.8705704 3.8831217 4.2371473 3.71068
1368752_at 3.9627163 4.007639 4.0178013 4.274571 4.2955303 4.510642 4.1186304 3.7685883 4.2434607 4.1404037 4.4977584 4.44833
1368753_at 4.070551 4.2992077 3.8432596 4.246189 4.025898 3.9319272 4.1022577 4.0579987 3.8951433 4.0819983 4.3209295 4.242527
1368754_at 6.176718 5.9095984 6.2080975 6.359589 6.357333 6.276209 6.350852 6.366931 6.2419004 6.05377 6.373973 6.4249196
1368755_at 11.011243 11.053784 11.263136 10.744485 10.999776 11.009836 11.343298 11.220566 11.034391 10.58241 10.809957 10.950897
1368756_at 5.203494 4.9325323 5.2769747 5.5814524 5.695085 5.4663277 5.357389 5.363332 5.098695 5.310245 5.721337 5.337698
1368757_at 3.8056865 3.8526115 3.8781514 4.0134573 4.3833237 4.018423 3.7873855 3.987878 4.0421424 3.8444083 4.317064 4.1906075
1368758_a_at 4.638031 4.911663 4.740413 4.94475 5.1895313 5.180606 4.9701777 5.112291 4.85792 5.1257973 5.083476 5.171213
1368759_at 5.1674314 4.894465 5.2458744 5.7320094 5.1701927 5.4370284 5.286444 4.711095 4.9879627 5.075853 5.3529005 5.870638
1368760_at 3.9103124 4.0575676 3.908073 4.193105 4.2025204 4.285311 4.1447096 4.057999 4.1253405 3.700761 4.209987 4.345125
1368761_at 3.9368036 3.8318722 3.8092506 3.9177704 4.1705666 4.0346394 4.1339808 3.855606 3.7412212 3.9238102 4.2012587 4.2920904
1368762_at 11.016745 11.047932 10.5876 9.9363165 6.0511093 10.589677 9.587131 9.473155 5.7193284 8.924987 10.438128 10.076125
1368763_at 5.027093 4.9747977 4.6588116 5.0156417 5.1814213 5.265939 5.137014 4.9508834 5.255585 4.8601074 5.041191 5.23505
1368764_at 3.4168227 3.55486 3.526499 3.3626919 3.4961267 3.35799 3.6802797 3.3658957 3.291512 3.2716377 3.4033306 3.3166041
1368765_at 4.6279793 4.8297367 4.6498117 4.902431 4.8905797 5.3018765 5.030877 4.3321056 4.8371606 4.6933646 5.0315566 5.4621663
1368766_at 4.5656085 4.86967 4.3860726 4.417279 4.7979865 5.100278 4.7816277 4.349675 4.458948 4.7530503 4.569843 4.9737554
1368767_at 5.5589533 5.8771906 5.5048914 5.706809 5.7833805 5.7566833 4.9842567 5.5617094 5.618798 5.4396896 5.6861134 5.8970428
1368768_at 5.8800282 5.880002 5.9588966 5.6836414 5.8916407 6.222979 5.896354 5.7621393 5.5185733 5.8822365 5.761847 5.87025
1368769_at 11.080138 11.031143 11.542372 10.82671 10.910619 11.364877 11.44446 11.254147 11.377715 11.280726 11.155071 11.460406
1368770_at 3.8913143 4.085664 4.026594 4.0329876 4.0975485 4.0874147 4.3024755 3.9524386 3.7848687 3.8037884 3.91375 4.1505938
1368771_at 4.68058 4.869748 4.541382 4.8733087 4.960886 4.5731115 4.6411657 4.4895024 4.5842514 4.7194443 4.372823 4.7873015
1368772_at 5.368786 5.3002777 5.237779 5.493351 5.633931 5.33331 5.072591 5.2560363 5.2527585 5.233973 5.637256 5.904797
1368773_at 3.9809337 3.7129693 3.7678936 3.9919953 3.9890158 4.1236854 3.7195792 3.665328 3.880701 3.76208 3.874171 4.278321
1368774_a_at 5.473512 5.3614798 5.4493027 5.8224573 5.912663 5.5287714 5.746515 5.505569 5.262418 5.528328 5.689577 5.8029923
1368775_at 4.572598 4.1445913 5.066502 4.9339767 4.388421 3.761853 4.147092 4.6786475 4.3814254 4.33567 4.2507944 3.7146535
1368776_at 4.6227922 4.39896 4.779587 4.5185738 4.7346706 4.8021693 4.5779376 4.7251005 4.439092 4.3684564 4.4267406 4.521017
1368777_at 4.2116423 4.4124846 4.395198 4.307514 4.3502817 4.291586 4.2978015 3.9970403 4.025115 3.9733024 4.5313573 4.4328327
1368778_at 7.978631 8.425257 7.9718313 7.5431485 7.76598 8.377651 9.071653 8.88434 6.855339 7.5960855 7.9255137 7.7322483
1368779_a_at 8.035527 8.202854 8.15415 8.2096 7.774817 7.8831806 8.151706 8.109068 7.707472 8.100236 7.837074 8.136561
1368780_at 5.252262 5.2275224 5.0119157 5.150811 5.5165396 5.3303585 5.170407 5.35349 5.275188 5.248664 5.6616325 5.5981574
1368781_at 4.762642 4.9203043 4.8320923 5.187808 5.0769157 4.8196135 4.712448 4.4123015 4.866955 4.789849 5.16921 4.9279695
1368782_at 3.8296385 4.001294 3.9418094 3.9291482 4.067481 4.1309004 3.936251 3.8210201 4.020908 4.2223215 3.8077567 4.105166
1368783_at 4.158024 4.2585087 4.21192 4.527025 4.6752396 4.08079 4.350005 4.3571453 4.1748714 4.377072 4.742114 4.54306
1368784_at 8.612828 8.479308 8.533339 8.458778 8.494704 8.565219 8.550535 8.417607 8.342312 8.521922 8.297638 8.143932
1368785_a_at 3.4089086 3.5112731 3.3460617 3.634522 3.6295142 3.5531557 3.666339 3.6115184 3.525691 3.5503843 3.9667265 3.7062643
1368786_a_at 4.19357 4.6430125 4.109859 4.382825 4.4486284 4.4158688 4.3986797 4.4576063 4.4871035 4.4259043 4.4634132 4.8399906
1368787_at 5.9636617 6.045253 6.014623 5.966177 6.166578 6.46341 5.956959 5.9690285 6.0854588 6.246677 6.0996194 6.4905047
1368788_at 4.588291 4.517418 4.589245 4.7820024 4.881853 4.855584 4.549986 4.632559 4.544297 4.5420294 4.773979 4.8463163
1368789_at 5.1291966 5.492481 5.403176 5.0896306 5.079968 5.213767 5.591479 5.1989694 5.2742987 5.3242087 5.3659225 5.6458535
1368790_at 12.132787 12.03336 11.902881 12.238063 11.972933 11.9740305 12.059874 12.135612 12.175803 11.969016 12.0014925 11.980613
1368791_at 5.491826 5.154449 5.0735235 5.3227444 5.4252567 5.406502 5.413809 5.217429 5.2318 5.4124317 5.4889555 5.5784674
1368792_at 6.594402 6.2055235 6.4964123 6.689994 6.3041353 6.174547 6.3915043 6.344463 6.513778 6.475472 6.186335 6.5719395
1368793_at 4.2433414 4.7018185 4.507263 4.7915764 4.9187384 4.741294 4.557955 4.559678 4.2705564 4.5016146 4.7441564 4.852026
1368794_at 11.260689 11.058625 11.139151 11.0922785 11.10995 11.06102 10.978987 11.159986 11.119595 11.147916 11.079185 11.013563
1368795_at 6.4849596 6.8039103 6.50521 6.662171 6.775426 6.900199 6.587494 6.503158 6.5762024 6.6682873 6.911274 6.9941225
1368796_at 6.0089426 6.192759 6.069538 6.1108656 6.3670654 6.3813057 6.1155543 6.1800017 5.9941645 6.1200933 6.358202 6.3905325
1368797_at 7.550435 7.8176336 8.364897 7.7416444 7.8725085 7.840572 8.618956 7.9725 7.7698603 8.687775 8.39949 7.8009763
1368798_at 3.9977858 3.8842406 4.169959 3.7849817 3.6488624 3.8814344 3.8140306 3.7256281 3.732896 3.792137 3.728782 3.917341
1368799_at 5.2708883 5.341386 5.488943 5.451564 5.26528 5.3594747 5.299299 5.1801987 5.1273108 4.9934864 5.786549 5.506864
1368800_at 3.9765205 3.8625064 4.040704 4.205921 4.237965 4.2410326 4.0079737 3.9148912 4.1695976 4.2465105 3.982188 4.2059183
1368801_at 4.1822653 4.4671507 4.104599 4.3985443 3.9123452 4.0337763 4.1139083 4.176701 4.0010004 4.0458655 4.4057865 4.257309
1368802_at 4.6839585 4.8010893 4.677248 4.7324114 4.9773874 4.9454865 4.7530794 4.526341 4.7004604 4.7293367 4.893638 5.1704073
1368803_at 4.7508345 4.7134743 5.024998 4.630187 4.757858 4.8125415 4.3693867 4.666516 4.6122828 4.5838137 4.9255366 4.5806146
1368804_at 4.3432045 4.013405 3.5485961 4.0841455 4.534285 4.368539 4.294792 3.9244075 4.0272593 4.310993 4.6484776 4.6384397
1368805_at 4.756256 4.899641 4.863617 5.212454 5.4159584 5.0370674 4.877154 4.8910427 4.907671 4.8888555 5.38735 5.272459
1368806_at 13.494627 13.35414 13.484894 13.309571 13.402419 13.350616 13.394373 13.342815 13.456389 13.468476 13.355551 13.281116
1368807_at 5.383589 5.813924 5.093395 5.547596 5.703454 5.517906 5.579486 5.456645 5.4489937 5.569791 5.5173244 5.7625933
1368808_at 8.567545 8.665239 8.849194 8.510562 8.651453 8.341017 8.798439 8.671219 8.461975 8.545729 8.282473 8.410704
1368809_at 8.953264 8.95972 9.190187 8.829239 8.761189 8.499603 9.082423 8.894844 8.821347 8.756995 8.655043 8.605358
1368810_a_at 4.0185413 4.1025763 3.9286988 4.415946 4.703932 4.250405 4.1625032 4.277389 4.0890307 4.175991 4.446286 4.6264987
1368811_at 5.53312 5.1582565 5.3651648 5.5587444 5.342028 5.433766 5.5934706 5.451703 5.2197285 5.3080153 4.988922 5.3971343
1368812_at 4.5690436 4.663412 4.7058773 4.8290386 4.687917 4.7159643 4.4979763 4.625933 4.7865725 4.42702 4.9856153 4.8934135
1368813_at 5.577073 5.654465 5.388608 5.638196 5.3228745 5.564007 5.915972 5.3815713 5.2779875 5.244718 5.494534 5.2944193
1368814_at 11.788232 11.541927 11.625288 11.495663 11.7135935 11.689528 11.7803 11.5153055 11.700051 11.766341 11.730528 11.846836
1368815_at 5.1909075 5.4440904 5.498369 5.6105185 5.489306 5.419781 5.335051 5.4198365 5.4167347 5.6943874 5.700845 5.613429
1368816_at 4.127017 4.3093977 4.390602 4.459282 4.436347 4.3832407 4.122099 4.197302 4.1361656 4.067953 4.586871 4.7600746
1368817_at 9.77402 9.656891 9.667232 9.403815 9.512338 9.518352 9.5463505 9.766778 9.621991 9.666726 9.438285 9.466408
1368818_at 8.160657 8.259426 8.270756 7.937305 7.7488966 7.901269 8.045535 8.108407 8.01227 7.813902 7.667818 7.4099874
1368819_at 9.983446 9.771114 9.988752 9.894712 9.805671 9.939662 10.004711 9.921958 10.163713 9.882022 9.70341 9.790381
1368820_at 7.2696505 7.370922 7.5186653 7.162622 7.0509095 7.191457 7.3291664 7.4082565 7.2900653 7.3490677 7.197892 7.2214484
1368821_at 6.0881143 6.0055456 6.301342 5.8038235 6.3690014 6.157763 6.0200677 6.2088943 6.0028844 5.874723 5.605776 5.6076503
1368822_at 7.1293077 7.025719 7.227602 7.055335 6.8276877 7.049048 6.820391 7.126571 6.867652 6.984388 6.799329 6.6389027
1368823_at 3.7837558 3.741469 3.6278477 3.837978 3.87372 3.8037536 3.878526 3.5625167 3.627623 3.7701333 3.796041 4.0138845
1368824_at 9.981956 10.153228 9.973626 10.1332855 9.829199 9.936729 9.9727955 10.067797 10.065206 9.907484 9.718089 9.645081
1368825_at 3.5985715 3.4281485 3.6204896 3.5621154 3.7808225 3.6983366 3.3087893 3.4076896 3.4623904 3.6358867 3.8000257 3.5736222
1368826_at 12.93642 13.393038 12.861652 13.060966 10.381972 10.291166 13.334844 13.198209 12.74522 10.2662945 13.321855 13.07522
1368827_at 6.261617 6.313814 6.3687615 6.187013 6.0600467 6.5499425 6.1589317 6.4788704 6.599449 6.346858 6.007033 6.39759
1368828_at 5.624067 5.6330996 5.5991464 5.7883058 6.04344 5.7299337 5.9240155 5.505742 5.4526043 5.5226407 5.959199 6.2163954
1368829_at 6.951751 7.1426764 6.827462 6.2601604 6.793117 6.8054566 6.8536034 6.8795342 6.837059 6.9972405 5.99847 6.3659277
1368830_at 4.7065125 5.473982 4.9543858 5.2176533 5.4396343 5.0439434 4.9308815 5.2136354 5.0186863 5.2582493 5.0228796 5.3094673
1368831_at 8.942045 8.980554 9.1482115 8.808572 8.908074 8.700138 8.971758 9.127573 9.013823 8.977831 9.086789 8.623369
1368832_at 7.769019 7.8176336 7.8367414 7.6267686 7.5390644 7.6726704 7.6781106 7.5413303 7.662081 7.60124 7.5753226 7.30278
1368833_at 4.6304374 4.6690164 4.7336984 4.717085 5.103247 5.188808 4.693883 4.6023192 4.608415 4.688989 4.800146 5.219713
1368834_at 6.193653 6.5155096 6.1259365 6.288813 6.057534 6.0585895 6.298272 6.0963936 6.080843 6.150192 5.535227 5.8532
1368835_at 9.60697 9.304693 9.169378 9.349142 9.107483 8.903248 9.45598 9.566633 9.174223 9.114655 8.982275 9.148567
1368836_a_at 5.5953407 5.459401 5.3480687 5.969093 5.995395 5.792009 5.471589 5.373135 5.3762965 5.535541 5.888182 5.889056
1368837_at 7.7668443 7.4451356 7.702059 7.561505 7.368146 7.390018 7.650343 7.6743007 7.671994 7.6296334 7.395469 7.314603
1368838_at 6.9756894 7.206209 7.19202 7.139083 7.039648 7.538468 6.915991 7.1465106 7.3647923 6.993235 6.737536 6.804317
1368839_at 7.3239126 7.446021 7.5110755 7.0808682 7.466198 7.2858763 7.2949247 7.1381297 7.0924873 6.9529366 7.2145076 7.1379976
1368840_at 12.228689 12.3191 12.374418 12.328087 12.329151 12.3556385 12.600084 12.465165 12.086842 12.365879 12.568548 12.605637
1368841_at 7.1966305 7.3173656 7.036454 7.213946 7.337207 7.294448 7.2565384 7.097962 7.183596 7.0427203 7.00015 7.461673
1368842_at 7.4833646 7.6655445 7.459427 7.349916 7.095225 7.3409452 7.452573 7.646707 7.731899 7.5305767 7.157069 6.822023
1368843_at 9.799388 9.417349 9.83067 9.258895 9.445869 9.603148 9.753213 9.763372 9.610547 9.702037 9.135014 9.212514
1368844_at 9.087532 9.18096 9.262328 8.897558 8.938167 9.062168 8.911824 9.122088 9.046307 8.982917 9.102074 8.744604
1368845_at 3.9661226 4.158329 3.9755101 4.1118126 4.173767 3.9945116 4.120714 4.13358 3.7189748 3.7730868 4.4538918 4.324935
1368846_at 4.6782913 4.7534466 5.001857 5.0846214 5.0674562 5.025667 5.0637665 4.8848906 4.722509 4.9884834 4.981698 5.2391496
1368847_at 9.204329 9.198402 9.386889 9.276958 9.1724205 9.131119 9.357933 9.419147 9.282702 9.332354 9.054326 8.940824
1368848_at 9.105936 9.124407 9.017293 8.909967 9.148678 8.906045 8.730445 9.170129 8.842752 9.0598755 8.892851 9.11929
1368849_at 7.837854 7.6993523 7.888986 7.9859695 7.790368 7.6933556 7.7306113 7.9740114 7.85003 7.808198 7.7970324 7.6847496
1368850_at 5.389267 5.454815 5.0488777 5.1613283 5.284155 5.37267 5.135698 5.223754 5.112949 5.2226143 5.270561 5.0588336
1368851_at 8.901312 8.794897 8.624963 8.663162 8.407091 8.791349 8.705761 8.724482 8.673967 8.692699 8.469448 8.113859
1368852_at 10.623054 10.4453 10.361334 10.399986 10.565306 10.529153 10.516795 10.61557 10.207832 10.655332 10.546675 10.423146
1368853_at 3.6586251 3.3621655 3.4966216 3.5605254 3.64265 3.518074 3.5460603 3.2015681 3.1670315 3.382152 3.3886116 3.6915398
1368854_at 3.6064813 3.7991784 3.7368135 4.0164967 3.8729181 3.605813 3.5468137 3.549882 3.5276568 3.7227387 3.5757089 4.0731974
1368855_at 6.1454883 6.0844293 5.8390303 5.8447185 5.8713255 6.0918717 5.951574 6.0708323 6.0880904 6.121193 5.6359243 6.1359477
1368856_at 6.0918713 6.1306176 5.995721 6.0751033 5.692104 5.7528887 6.257668 6.152634 6.0220942 5.648811 5.8611646 6.078705
1368857_at 3.2489352 3.3674326 3.3157043 3.235403 3.1578786 3.3759036 3.2994933 3.287649 3.223274 3.3191788 3.2623723 3.1635861
1368858_at 3.6285279 3.889817 3.6273088 3.7609475 3.6195915 3.6888332 3.5377886 3.7034922 3.62925 3.4792376 3.6365988 3.8149126
1368859_at 8.662631 8.527678 8.704035 8.444661 8.417701 8.337798 8.557331 8.660603 8.857372 8.478245 8.559958 8.481943
1368860_at 4.4056625 4.359304 4.4807763 4.4177675 4.339201 4.395276 4.2820625 4.23942 4.4438663 4.4555664 4.64443 4.3239117
1368861_a_at 4.5523095 4.952182 4.741352 5.2034783 4.8695703 5.046058 4.7540884 4.924142 4.4744234 4.7957516 4.926295 5.354096
1368862_at 7.770555 7.522368 7.8143625 7.5355434 7.773641 7.600527 7.717047 7.719007 7.7141633 7.758021 7.468441 7.2818556
1368863_at 9.575036 9.866133 9.63827 9.539656 9.201031 9.541391 9.461913 9.4558935 9.679934 9.519762 9.471788 9.108463
1368864_at 3.4619763 3.3009648 3.3039205 3.6051672 3.5952005 3.542242 3.3815393 3.5700617 3.4487138 3.4492455 3.613643 3.6099195
1368865_at 3.5768728 3.5355637 3.4606063 3.7595596 3.5712273 3.588662 3.263012 3.4045386 3.5542526 3.5537758 3.5839853 3.588314
1368866_at 6.060211 6.4623575 6.280571 6.2203765 6.1447268 6.3158126 6.262766 6.117767 5.9181156 6.275537 5.9183755 5.7370462
1368867_at 5.7193856 5.981669 5.9956245 5.7304764 5.617293 5.74448 5.940295 6.224933 5.866867 6.0056844 5.51456 5.577999
1368868_at 5.383623 5.53275 5.49613 5.493353 5.591714 5.64283 5.147274 5.0991926 5.3609095 5.2537975 5.715335 5.7199335
1368869_at 6.2901554 6.2182803 5.963974 5.906092 6.1496353 6.235978 6.1938477 6.2822833 6.2679043 6.2324915 6.209404 5.5529847
1368870_at 7.6282926 7.4597187 8.185155 7.98583 7.868017 8.470923 8.096506 8.685706 8.683906 8.35461 7.4051266 8.754938
1368871_at 8.25863 7.8376985 7.7213535 8.254355 7.6319146 7.9514637 7.7756314 7.9303703 8.042814 7.7771215 7.61212 8.084097
1368872_a_at 4.9531283 5.2978225 4.853692 5.2106633 4.98127 4.9197216 4.8520346 4.8336225 4.9231 4.690396 5.3501506 4.888394
1368873_at 4.1723547 4.108423 4.2329226 4.1615505 4.1204805 3.9719489 4.1845393 4.069812 4.3234773 3.873312 4.259035 4.583356
1368874_a_at 5.793417 5.5266724 5.9140763 5.48909 5.4913554 5.8313627 5.7842917 5.8633637 5.558841 5.628356 5.461418 5.470438
1368875_a_at 7.264282 7.204223 7.1270814 7.3112473 7.531586 7.446165 7.370718 7.28597 7.147777 7.371182 7.678755 7.562262
1368876_a_at 5.0478983 5.058153 4.923073 5.444589 5.4079905 5.2117553 5.30558 5.059948 5.144285 5.265256 5.3385763 5.5319777
1368877_at 7.3631873 10.645701 9.56848 7.6178784 10.897626 7.966228 10.659511 8.407013 8.570471 10.50683 11.072802 7.8200827
1368878_at 9.81612 10.360253 10.481724 10.484645 9.908843 10.155886 10.449696 10.589903 11.029677 10.462644 10.022438 9.5923815
1368879_a_at 4.3870773 4.2430077 4.168038 4.3765364 4.1630964 4.3478117 4.558798 4.3897805 4.092204 4.3281336 4.940946 4.6946125
1368880_at 4.227268 4.300917 4.182043 4.4733605 4.348578 4.3765464 4.4729176 4.27914 4.1835175 4.3764267 4.5691833 4.4775
1368881_at 8.882522 8.759704 9.343965 8.896699 8.543581 8.697559 8.994886 9.038648 8.933033 9.099526 8.480225 8.235652
1368882_at 5.7906857 5.4990487 4.372078 5.5405307 5.5065084 5.0586834 5.1636 5.2610774 4.920043 5.519191 5.871177 5.8674564
1368883_at 4.697599 4.9150624 4.377031 4.664515 5.1954618 5.1744986 4.972776 4.8174796 4.7402864 4.965878 4.7739797 4.838053
1368884_at 4.5995665 4.9151173 4.9551578 5.0264115 5.0900946 5.0161953 4.5980206 4.98085 4.788628 4.990625 5.211293 4.822232
1368885_at 5.5911236 5.363573 5.3262305 5.3077574 5.1010656 5.7996182 5.548749 5.4917173 5.3642693 5.069194 5.400708 5.412941
1368886_at 9.003297 8.974507 8.9864025 8.979615 9.032571 9.02383 9.015871 9.076613 9.227271 9.234972 9.225951 9.065319
1368887_at 3.664598 3.610774 3.6502407 3.6430078 3.8174312 3.695593 3.7084963 3.6713915 3.7284281 3.7417278 4.3116465 3.7492042
1368888_a_at 8.292702 8.222338 8.48491 8.293844 7.303206 7.5089045 8.0555315 7.8135314 8.0099945 8.113157 6.3964143 7.17317
1368889_at 6.8971686 7.1150928 7.0193915 6.969176 6.725493 6.9710093 6.802005 7.1019316 7.2545214 7.078741 6.783964 6.8990116
1368890_at 7.949561 7.9501696 8.113945 7.684627 7.852646 7.6431017 7.9446063 7.921323 7.956606 7.938101 7.6635194 7.5369062
1368891_at 5.8711157 5.9366384 6.120768 5.3793435 5.57322 5.6506605 5.767212 6.1631026 5.8592978 5.9463096 5.795123 5.8059134
1368892_at 3.9461648 4.1270223 3.9869664 4.4167757 4.141364 4.4643927 4.053137 4.10724 4.1342144 4.310715 4.1126904 4.5363545
1368893_at 4.182768 4.4565525 4.120581 4.4552307 4.4798617 4.6223235 4.5143147 4.4236565 4.334289 4.4828353 4.663643 4.868553
1368894_at 5.151307 5.063407 4.454657 5.0519185 5.157895 4.9514236 4.5394278 4.8472815 4.963458 4.830323 4.792489 4.970044
1368895_at 4.0017443 4.082348 4.1267486 4.3096323 4.1673465 4.1691465 4.102401 4.0202465 4.0108666 4.0175304 4.1877356 4.384656
1368896_at 5.8904696 5.992408 6.680461 5.4659395 6.1620965 6.1255426 5.686478 6.5875435 6.6653323 6.475688 6.3350124 6.3611417
1368897_at 4.0843782 4.259652 4.959032 4.449711 4.3768187 4.4267025 4.207839 4.560418 4.881859 4.9434214 4.5427246 4.60058
1368898_at 4.875276 5.0665536 4.881148 5.1949077 5.2791104 5.3314376 4.98924 5.0596232 4.9582787 5.0213223 5.3854146 5.547026
1368899_at 7.3717775 7.2189345 7.263002 7.2390285 7.1876516 7.3898954 7.2655983 7.13932 7.2281227 7.0748377 7.2534256 7.335917
1368900_at 4.7268047 5.0100813 5.0633383 4.9901533 4.91574 4.650955 4.942376 4.929083 4.629859 4.8620844 5.124839 5.1037216
1368901_at 4.34386 4.6224318 4.504482 4.626632 4.5042233 4.468905 4.590506 4.527455 4.0442414 4.283327 4.5710545 4.5970945
1368902_at 5.979237 6.1603885 5.854224 6.254349 6.1071134 6.139754 5.963838 5.942351 5.938728 5.8858147 6.338307 6.435721
1368903_at 7.268052 7.442556 7.3496556 7.591581 7.3820953 7.06596 7.3962355 7.1580114 7.4742146 7.3573427 7.130851 7.162509
1368904_at 6.0179453 6.2743855 5.979754 6.270981 6.1940913 6.19075 6.158059 6.0127378 5.991904 6.164501 6.2917595 6.31371
1368905_at 7.8203144 7.5767846 7.655227 7.5804434 7.8216696 7.883088 8.288881 7.997754 7.6626306 8.018017 8.043772 7.910967
1368906_at 3.3766158 3.724093 3.4818635 3.3527474 3.3210418 3.341814 3.4073749 3.3261142 3.373793 3.367638 3.5064254 3.493197
1368907_at 4.8571405 4.9821935 5.4741983 4.9693623 5.075912 4.746603 4.6969657 4.561595 4.903095 4.9486938 4.8507075 4.8672924
1368908_at 7.976173 7.813393 8.36714 7.868794 7.9168925 8.09745 8.100815 8.289516 8.041246 7.981833 7.838381 8.1724415
1368909_a_at 6.739087 6.747279 6.7748547 6.8055563 6.603203 6.6236024 6.692564 6.8600082 6.825952 6.5750365 6.5110707 6.46813
1368910_at 5.6870413 5.838512 5.478368 5.5765224 5.3864326 5.6636114 5.6181383 5.663608 5.6431856 5.543337 5.4699817 5.796192
1368911_at 6.5665727 6.1751842 6.3588376 6.3609653 6.1092186 6.360712 6.1943626 6.651527 6.2117314 6.565007 6.54142 6.145087
1368912_at 4.0855484 4.1723313 4.150606 4.241839 4.640461 4.468648 4.501387 4.334655 4.4686546 4.2446275 4.346811 4.3069324
1368913_at 3.6027026 3.4600012 3.6350222 3.693743 3.891187 3.8809292 3.67976 3.5486672 3.7498906 3.634339 4.072707 3.7395773
1368914_at 4.331285 4.554533 4.5735397 4.369144 4.580494 4.324588 4.603466 4.5069127 4.3808994 4.229009 4.34003 4.607888
1368915_at 11.276792 11.222804 10.890565 11.293864 11.300003 11.205472 11.106009 10.978355 11.15349 11.093661 10.992934 10.930106
1368916_at 10.675554 10.511848 10.920902 10.775304 10.789793 10.659467 10.785059 10.600529 10.711181 10.54344 10.6558 10.726677
1368917_at 5.388808 5.556718 5.369933 4.9867845 5.46522 5.200256 5.0315104 5.1724353 5.277044 5.1167626 5.171144 5.148237
1368918_at 5.304846 5.415676 5.333946 5.330824 5.599962 5.4622383 5.4293156 5.331895 5.199561 5.4965763 5.8246064 5.350174
1368919_at 4.5470414 5.0886717 4.7380958 4.9479938 4.9386873 5.0214567 4.843272 4.610116 4.8238153 4.6961412 5.260403 5.0400677
1368920_at 5.1685066 5.175161 5.093021 5.370234 5.1703105 5.306668 5.165605 5.1539164 5.2718616 5.05587 5.291028 5.2454596
1368921_a_at 5.823477 5.850769 5.837059 5.6353817 5.921026 5.749508 5.9181485 5.71898 5.903711 5.6929812 6.0580606 6.0799375
1368922_at 4.589913 4.294186 4.3474236 4.586531 4.706453 4.85542 4.4373584 4.3420157 4.675337 4.4558544 4.7176156 4.9524403
1368923_at 4.6202555 4.6442866 4.636023 4.626579 4.9122453 4.8983016 4.6696997 4.5894704 4.6581936 4.8693905 4.546414 4.8458776
1368924_at 10.663095 10.563317 10.829015 10.220869 10.405141 10.605184 10.686712 10.62944 10.6384535 10.526272 10.231857 10.289038
1368925_a_at 4.47033 4.4143543 4.1716175 4.3195148 4.5330286 4.3988633 4.414071 4.192875 4.155087 4.6940565 4.3164363 4.548446
1368926_at 4.38194 4.422009 4.471693 4.4293084 4.714307 4.578799 4.400119 4.553447 4.5800066 4.5884027 4.8216214 4.8965206
1368927_at 6.5416355 6.4990854 6.374902 6.71421 6.8270335 6.692944 6.5467796 6.591521 6.6095905 6.5428486 6.7467823 6.8028708
1368928_at 5.71646 6.100751 5.8962307 5.809575 5.9786963 6.009728 5.893605 6.102892 6.124653 6.0842614 5.8063016 5.871736
1368929_at 7.1519995 7.0211024 7.196217 6.980712 7.0083427 6.8676744 7.219301 7.2989106 6.9057045 7.0187573 7.175764 7.1847553
1368930_at 4.132552 4.1516166 3.8178868 4.126127 4.341222 4.3957796 4.0666013 4.077566 4.222878 3.9125051 4.3153086 4.147366
1368931_at 7.754796 8.031235 7.8591146 7.3407955 7.7268763 7.717937 7.6233335 7.790781 8.096893 7.7431293 7.5394554 7.720234
1368932_at 5.375387 5.4738874 6.0211134 5.2675457 5.4663563 5.6630373 5.6715913 5.6387486 5.5738764 5.7506385 5.4584455 5.8617625
1368933_at 6.641012 7.0172615 6.8266096 6.8748474 6.727109 6.8198743 6.809553 6.850368 6.7395597 6.637769 6.5046782 6.7966475
1368934_at 11.302199 10.928383 11.134084 10.396737 10.680381 10.49394 10.652023 10.620768 11.157589 10.343914 10.690579 10.689636
1368935_at 4.367777 4.3548937 4.1293426 4.3139973 4.167218 4.640898 4.0209513 4.0308456 4.1681247 4.2468605 4.5267615 4.3689218
1368936_at 10.78836 10.879292 10.807089 10.741015 10.736439 10.684761 10.813637 10.734469 10.924093 10.851528 10.742529 10.880651
1368937_at 5.746932 5.4540586 5.7717996 5.7005234 5.6332955 5.668756 5.799101 5.5649366 5.716793 5.6167693 5.7866464 5.831556
1368938_at 5.281959 5.2171984 5.4628406 5.307524 4.9505825 5.4667044 5.108471 5.7490206 5.6424394 5.5195475 5.5697126 5.8016887
1368939_a_at 4.5198545 4.636343 4.4216666 4.5424547 4.6125956 4.7554502 4.537656 4.2475476 4.5284824 4.562017 4.57411 4.4116096
1368940_at 9.972863 9.839251 10.000798 10.0312395 10.006379 9.656782 9.5086 9.36314 9.374638 9.396059 9.294341 9.794124
1368941_at 4.07133 4.3128633 4.303352 4.2792826 4.261407 4.368262 4.241007 4.205199 4.054863 4.114114 4.5796514 4.3585224
1368942_at 4.8427095 4.9169774 5.0018725 5.126875 5.130591 4.898129 4.881687 4.9297514 4.8814273 4.822065 5.02071 4.92481
1368943_at 13.377026 13.335044 13.506213 13.362 13.445802 13.525806 13.372031 13.465248 13.456412 13.465248 13.533015 13.542725
1368944_at 6.8263555 6.8707724 6.919032 6.077673 6.4761753 6.565143 6.7788563 6.8489747 6.8692384 6.974445 6.665044 6.439033
1368945_at 5.5143733 5.4850407 5.2831545 5.288244 5.2404213 4.914708 5.006233 4.748913 5.593221 5.3917727 5.21957 4.4979534
1368946_at 5.675784 5.7437677 5.4878564 5.4430614 5.4540405 5.652801 5.5895586 5.2734213 5.6082797 5.4924064 5.4472613 5.605895
1368947_at 8.869566 7.358482 6.8246183 8.237929 7.5600686 6.8841324 7.3530674 7.5084634 8.102718 7.52315 7.6077814 7.573395
1368948_at 5.933483 5.707071 6.0858235 5.691317 5.795886 5.775983 6.031022 6.108981 5.9181757 6.05896 6.005321 5.835313
1368949_at 4.363249 4.207706 4.270164 4.559988 4.477635 4.4432516 4.524355 4.2651997 4.3659067 4.058166 4.3976007 4.501432
1368950_a_at 5.89904 5.9910674 5.8227253 5.8165708 5.707014 5.881708 5.959319 5.770833 5.8645587 5.9406996 5.911322 5.7721868
1368951_at 4.3065233 4.2472763 4.4062853 4.33175 4.3711333 4.3217845 4.309869 4.313959 4.44413 4.254979 4.377063 4.582732
1368952_at 4.42875 4.8789062 4.84248 4.651987 4.8693833 4.668686 4.724767 4.50406 4.59128 4.984898 5.086341 4.7589984
1368953_at 8.14835 8.0688 8.150715 7.873125 7.900424 7.72409 7.930358 7.968622 7.9427614 8.089087 7.5746346 8.05386
1368954_at 4.9011736 4.9209013 4.6079583 4.552382 4.9070244 5.08809 4.658311 4.5580626 4.527015 4.5895195 4.9824514 4.9568577
1368955_at 7.2151537 6.9879394 7.03692 6.5601068 6.809626 6.700081 6.987359 6.941093 7.324942 7.3045316 6.5495563 6.6710095
1368956_at 5.3663464 5.1750536 5.072974 5.320215 5.524486 5.3992853 5.2707486 5.343025 4.9813523 5.2637067 5.4691544 5.4328866
1368957_at 4.429634 5.0506954 4.41654 4.903537 5.093559 5.045193 4.6072054 4.483075 4.635583 4.59573 4.9060283 5.487113
1368958_at 3.806811 3.6828225 3.9661145 3.9022567 4.167592 3.7682705 4.4012585 3.925636 3.771407 4.324568 4.0327253 4.1448307
1368959_at 4.7442813 4.5928736 4.7224236 4.8773403 4.902972 4.930124 4.639905 4.6786475 4.6246595 4.4965143 4.903163 5.081419
1368960_at 9.7459955 9.657807 10.070922 9.633975 9.763521 9.901268 9.896156 9.980556 9.903465 9.921824 9.8127 10.018639
1368961_at 5.7575994 5.7447414 5.8001137 5.7341046 5.8097887 5.7208104 5.8651705 5.688499 5.977379 5.560055 6.1050544 5.727698
1368962_at 5.0291133 5.2449837 5.0246572 5.2707753 5.1917114 4.8366413 4.6031904 4.83846 4.82877 5.027766 4.7380085 5.1785994
1368963_at 6.565243 6.4496336 6.467077 6.516923 6.477484 6.2963724 6.196261 6.297159 6.437221 6.511688 6.1507916 6.3074555
1368964_at 4.192777 4.2476325 4.3101015 3.9497743 4.1673465 4.31357 4.3547444 4.3306346 4.172298 4.4122634 4.181225 4.2505407
1368965_at 5.5589533 5.35717 5.2573357 5.6266847 5.3713145 5.5618696 5.497558 5.4591665 5.427138 5.1546507 5.798136 5.6782255
1368966_at 4.101097 4.34484 4.021142 4.233121 4.180681 4.1585417 4.192744 4.1995087 4.087569 4.015431 4.3923874 4.4211397
1368967_at 6.7645826 6.5991373 7.233234 6.644366 6.5324416 6.882172 6.9132957 7.0833077 6.8326507 6.8371296 6.863572 6.450909
1368968_at 4.266696 4.7697015 4.1936364 4.3669434 4.7979865 4.3756413 4.4350266 4.4164104 4.217497 4.1475205 4.4636374 4.676708
1368969_at 4.194557 4.61164 4.125186 4.3235655 4.357881 4.2771583 4.3742566 4.3456545 4.236524 4.456747 4.139793 4.7480426
1368970_at 4.822087 4.9446115 5.07155 5.033452 5.0565557 5.34573 4.719984 4.840399 4.8956747 4.9069443 5.0633864 5.208275
1368971_a_at 5.3138914 4.982875 4.539545 5.0896306 5.0255713 4.5962796 4.795568 4.9498687 4.5675106 4.8324704 4.9598956 4.743015
1368972_at 3.5310538 3.610774 3.6314676 3.9493232 3.9457536 3.774138 3.5338714 3.5549924 3.5333288 3.5959184 4.145978 3.6565003
1368973_at 7.618228 7.478569 7.34181 7.7283673 7.1512394 7.4623036 7.4300714 7.73944 7.442503 7.3515635 7.2503448 7.321706
1368974_at 4.631312 4.536117 4.5633016 5.0377145 4.9158216 4.81001 4.907093 4.6011925 4.4563675 4.6327386 4.8251715 5.259389
1368975_at 6.4409456 6.423833 6.7748547 6.246011 6.5541053 6.755139 7.000604 6.658106 6.7958827 6.243444 6.256871 6.4881134
1368976_at 4.8295193 5.1582565 4.8777094 4.507431 4.8123627 5.0294113 5.0591903 4.7971997 4.850247 4.8687754 4.406698 5.414391
1368977_a_at 8.488134 8.579214 8.562767 8.666792 8.335556 8.31856 8.588261 8.7199745 8.687077 8.712556 8.608076 8.222003
1368978_at 5.4335027 5.3744855 5.2803454 5.4324393 5.5516524 5.642692 5.304879 5.636093 5.4027076 5.6481977 5.569427 5.767587
1368979_at 5.9518895 6.1110134 5.7294855 6.2092023 6.3135757 5.936879 5.8793163 5.842408 5.923586 5.7870526 6.2363834 6.2184095
1368980_at 5.7751904 5.307131 6.024682 5.255758 5.300858 5.5298524 5.581264 6.0168867 5.6709166 5.360955 5.8523974 5.8477364
1368981_at 3.559485 3.5656307 3.8166227 3.7645988 3.8255627 3.7651694 3.700068 3.4935296 3.5349352 3.6682506 3.8327801 3.9669878
1368982_at 4.536537 4.818491 4.673769 4.9571786 4.854019 4.9626007 4.753312 4.8427196 4.7877693 4.9731464 5.180383 5.158889
1368983_at 4.432809 4.55323 4.2319083 4.696135 4.447818 4.6754866 4.5135255 4.426543 4.306512 4.344481 4.5907683 4.7411604
1368984_at 7.891123 7.693944 7.8238487 7.6661053 7.804301 7.7376585 7.979151 7.897519 7.9105434 7.7880144 7.689583 7.6771092
1368985_at 4.22054 4.240509 4.4805756 4.421112 4.2270713 4.091674 4.2760124 4.514412 4.79974 4.700861 4.281563 4.490447
1368986_at 4.715867 4.651395 5.0861387 4.944742 5.0343633 5.022437 4.707162 4.8350105 4.862954 4.82681 4.8159275 5.171073
1368987_at 5.689704 5.513418 5.329269 5.5621543 5.943542 5.7156363 5.6341624 5.6709127 5.399581 5.6225023 5.930258 5.788961
1368988_at 5.0389023 4.8731546 5.0725703 5.3307877 5.1826572 5.632185 5.1214366 5.170148 5.2172265 4.995719 5.5215063 5.7258077
1368989_at 4.3380384 4.535308 4.792885 4.719154 4.8612695 5.0693192 4.78507 4.7138033 4.690654 4.695104 4.8302917 4.8483806
1368990_at 6.1683807 5.960194 5.5484934 5.7813907 5.770965 5.762598 5.72742 5.6803365 5.722402 5.8119817 6.2791243 5.877611
1368991_at 5.7562623 5.9198513 6.161661 6.3455915 6.2007575 5.841788 5.948769 5.628298 5.9470997 6.072437 5.9886107 6.018971
1368992_a_at 10.859411 10.577078 10.772603 10.595127 10.402488 10.752957 10.77869 10.647931 10.92865 10.572031 10.332875 10.52169
1368993_at 5.003733 4.935301 4.7408423 4.947128 5.3812017 5.403792 4.9064007 5.0025444 4.930565 5.005488 5.346336 4.7525578
1368994_a_at 5.9374194 6.150801 5.5312204 5.9850545 6.2472744 6.090066 6.257473 5.8534837 5.889885 5.706909 5.776634 5.69468
1368995_at 3.53503 3.614008 3.4637492 3.5132165 3.6117039 3.6259763 3.713735 3.3586378 3.525297 3.5084274 3.751097 3.6183372
1368996_at 4.4821434 4.5585127 4.463024 4.7730556 4.652127 4.893499 4.4365377 4.5607524 4.5336494 4.4417853 4.893006 4.700642
1368997_at 4.6341796 4.428918 4.632676 4.369071 4.3331876 4.4605074 4.721516 4.6491976 4.3112087 4.491057 4.3304124 4.5961347
1368998_at 3.5670078 3.7229586 3.6194637 3.7621617 3.919425 3.6586409 3.5808434 3.4465575 3.648048 3.5508897 4.0493536 3.8963456
1368999_a_at 4.9517417 5.13597 4.968302 5.2008343 5.3672733 5.409351 5.2364497 4.9104304 4.9860697 5.2392454 5.3617334 5.7050095
1369000_at 5.37327 5.3019586 4.992097 5.246747 5.260246 5.3263955 5.402386 5.0620694 5.286831 5.2909346 5.1842227 5.0304213
1369001_at 3.7201793 3.8638072 4.0291862 3.848192 4.2755013 3.873778 3.9806957 3.8458836 3.8415666 3.9421012 4.0839176 3.8135486
1369002_at 4.2871447 4.474261 4.3325386 4.3112335 4.1645746 4.288532 4.319973 4.525838 4.4478893 4.145892 4.564322 4.4788647
1369003_at 5.204681 5.169209 5.391703 5.435161 5.3354564 5.6561007 5.265243 5.9655943 5.7538204 5.456833 5.5377345 4.9895077
1369004_at 5.2999344 5.0473037 5.262351 5.197052 5.334203 5.25132 5.2145233 5.1174498 4.983982 5.3297186 5.319475 5.548456
1369005_at 4.547236 4.5577335 4.1929693 4.533514 4.442111 4.2845035 4.486136 4.458113 4.4113197 4.5115294 4.5999174 4.612503
1369006_at 3.9419687 4.191561 4.0028524 4.053295 3.8105526 4.3643646 4.1072545 3.9128327 3.9880223 3.8487637 4.016343 4.630141
1369007_at 5.3347454 5.395399 5.0589724 5.3271666 5.617811 5.2396984 5.147274 5.1856604 5.524147 5.3679075 4.975681 5.239252
1369008_a_at 4.185498 4.6525593 4.0408635 4.7729993 4.424641 4.5588794 4.5433617 4.376653 4.3304653 4.16782 4.1596193 4.402629
1369009_at 3.7587812 3.7480006 3.8963315 3.8328388 3.7084243 3.9333217 3.6558845 3.9353845 3.8861063 3.839415 3.7877936 3.755286
1369010_at 5.041484 5.1354303 5.106971 5.1330423 4.7235174 5.105747 4.994955 5.0432615 4.9344444 4.8101625 5.2675476 5.2402515
1369011_at 12.619464 12.564579 12.504033 12.569408 12.380139 12.921099 12.644514 12.783156 12.803886 12.745861 12.742368 12.673049
1369012_at 5.943119 5.8508296 5.6274486 5.9880233 6.1249 5.823931 5.824477 5.942621 5.8341007 5.9481072 5.6729784 5.94248
1369013_a_at 10.628486 10.702184 10.709351 10.725125 10.621155 10.61731 10.680415 10.737367 10.553543 10.627918 10.537484 10.6096525
1369014_at 4.735305 4.5287943 4.5420494 4.68334 4.6529408 4.7424707 4.7841444 4.6239653 4.389723 4.4945335 4.58672 4.704131
1369015_at 4.745533 4.85024 4.4632316 4.897848 4.926322 4.742816 4.865868 4.8117437 4.6319003 4.9639573 5.0127053 5.0407987
1369016_at 5.1155477 5.195215 4.919367 5.1236916 5.492971 5.2523885 5.152815 5.020852 5.019225 5.0316014 5.2919736 5.296932
1369017_at 4.2087717 4.10615 4.2185974 4.335133 4.7769794 4.6307697 4.333128 4.2122087 4.386528 4.3669043 4.5637064 4.650997
1369018_at 5.4784064 5.3677707 5.327059 5.3722076 5.385368 5.370053 5.530754 5.347298 5.2214503 5.421481 5.127857 5.3175354
1369019_at 3.824206 3.7505677 3.6032543 3.5524478 3.896305 3.5832617 3.5891166 3.858056 3.56716 3.54159 3.7214797 3.4361844
1369020_at 4.3704767 4.4289875 4.391362 4.7353783 4.7371893 4.727998 4.5139666 4.1952615 4.501356 4.4270477 4.7868643 4.808014
1369021_at 5.774332 5.6456504 5.67673 6.0062623 6.105373 6.081184 5.8327875 5.9092875 5.884019 5.8883576 6.2702684 6.2403765
1369022_at 5.9480724 5.812516 5.9221206 5.8315973 6.076727 6.1349025 5.9034824 5.875678 5.9081783 5.796181 6.071446 6.2813244
1369023_at 9.79878 9.9210205 10.06812 9.995684 9.896641 9.853977 10.053651 9.9304085 9.740469 10.03195 9.889792 9.996737
1369024_at 6.71423 6.647472 6.7345634 6.679315 6.652603 6.5016356 6.5984225 6.835955 6.5849543 6.6207237 6.431187 6.416639
1369025_at 4.6076956 4.360111 4.302289 4.61808 4.304322 4.6903715 4.586371 4.342987 4.464337 4.5008116 4.7389793 4.94179
1369026_at 6.083223 6.0389986 6.1994925 5.7304764 6.102909 5.776164 5.9778395 6.028879 5.9041815 5.9752884 6.0363955 5.7536983
1369027_at 4.226722 4.2468605 4.0550327 4.4239073 4.5555763 4.6210074 4.448865 4.340127 4.2886896 4.452343 4.551204 4.85215
1369028_at 4.6450896 4.7540765 4.6577287 4.956845 4.8679624 5.0116644 4.740383 4.707206 4.7603316 4.9878683 4.8708725 4.9616046
1369029_at 5.527932 4.8654814 5.6060276 5.1160636 4.905149 4.9577603 5.424751 5.263945 5.5748453 5.2569165 4.6141486 4.6614304
1369030_at 4.2014666 4.239394 4.2380314 4.4153843 4.3433414 4.2748394 4.2099705 4.101048 4.082453 4.3745694 4.3696337 4.530798
1369031_at 8.564235 8.41355 8.479966 8.35062 8.294415 8.152956 8.239325 8.352814 8.324461 7.965202 7.897261 8.383035
1369032_at 7.514044 7.6423244 7.574519 7.820319 7.8851113 7.70133 7.5169563 7.8079596 7.637088 7.821537 7.8297734 7.9205184
1369033_at 3.4730682 3.61305 3.5510468 3.788617 3.570727 3.7281108 3.6096694 3.4419212 3.60291 3.7156584 3.839997 3.617864
1369034_at 4.899184 4.49679 4.3592854 4.7659655 4.9071474 4.881675 4.540535 4.5840626 4.6338034 4.7194686 5.2331114 5.1922655
1369035_a_at 3.7034762 3.7818537 3.7236326 4.0414166 3.6320734 3.873578 3.5207312 3.7024405 3.7152894 3.6100578 3.555018 3.9776595
1369036_at 3.5809116 3.602933 3.9286819 3.51455 3.7165384 3.657909 3.7538898 3.785539 3.571518 3.566695 3.6837876 3.535155
1369037_at 4.538897 4.601911 4.4312906 4.213431 5.0354447 4.3844185 4.5076995 4.5222044 4.737388 4.4595776 4.874074 4.6703963
1369038_at 5.5039606 5.543252 5.4148493 5.4433527 5.679124 5.5413494 5.422595 5.5142736 5.463915 5.4147644 5.4242115 5.736679
1369039_at 7.8306007 7.71161 7.723369 7.912886 7.566255 7.649456 7.668456 7.776357 7.8219924 7.6586366 7.640227 7.6506014
1369040_at 5.4036593 5.1257763 5.580499 5.4178395 5.4014473 5.495223 5.238113 5.218449 5.404122 5.3910594 5.2987337 5.264174
1369041_at 3.6137807 3.571299 3.6579735 3.7683177 3.8689017 3.7008548 3.62477 3.6065233 3.6717901 3.636556 3.7943878 3.7867064
1369042_at 7.0923767 7.2131104 7.2273617 6.974513 7.1214657 7.109267 7.1404552 7.2013526 7.2413926 7.2163825 7.0431943 7.096464
1369043_at 3.601963 3.710114 3.6334283 3.73616 3.4718902 3.7150943 3.5522525 3.594329 3.4426055 3.3900394 3.6321318 3.739843
1369044_a_at 6.8369007 5.5279636 5.625657 6.733426 6.4102964 5.9118657 6.284771 5.994064 5.9816637 6.210624 6.180061 6.251874
1369045_at 6.719459 6.301502 6.465075 6.808833 6.895174 6.876547 6.477362 6.491303 6.6331196 6.511803 6.670776 6.828539
1369046_at 3.8114455 4.0828943 3.720527 3.7789025 4.1559258 4.0989256 4.0504475 3.6492603 3.911224 4.1831493 3.778281 4.21875
1369047_at 3.340346 3.1540482 3.1831546 3.029777 3.2023783 3.2106702 3.159912 3.1626663 3.1814978 3.3331146 3.1620486 3.3735929
1369048_at 4.420073 4.6475387 4.3339434 4.719598 4.799885 4.845212 4.67657 4.6093035 4.56367 4.6193953 4.8785906 4.9185934
1369049_at 3.916186 3.8018475 4.27901 3.7531302 3.6890116 4.020072 4.040387 3.7679408 3.7792435 3.8244913 3.9828815 3.7529666
1369050_at 7.888849 8.174148 7.848274 7.757236 7.8989253 8.345559 8.256115 7.854782 7.700008 7.919191 8.084244 7.75885
1369051_at 6.6770372 6.37351 6.658453 6.3455915 6.476462 6.5297995 6.5320463 6.707842 6.7449474 6.635943 6.602323 6.7600555
1369052_at 5.324752 5.776937 5.1549525 5.3700953 5.376626 4.9026303 5.38126 5.090684 5.2033553 5.1546416 5.624475 5.4477324
1369053_at 4.2863393 4.402842 4.442875 4.0877714 4.50678 4.6980033 4.3063936 4.3644896 4.358652 4.469029 4.4854255 4.5358467
1369054_at 4.2617903 4.221714 4.4602766 4.6497817 4.394903 4.501856 4.192744 4.379548 4.274626 4.5378895 4.3239374 4.1850038
1369055_at 3.9173474 3.5701036 3.771552 3.6841946 3.5395224 3.715591 3.5975351 3.6154003 3.6487856 3.7356412 3.718545 3.7695765
1369056_at 3.7324579 3.5903187 3.4689054 3.4600723 3.505218 3.5346596 3.7501726 3.313857 3.410931 3.4952931 3.5183423 3.56957
1369057_at 7.4302983 7.483948 7.3775554 7.6093483 7.563096 7.5178165 7.524911 7.537666 7.5400677 7.5153565 7.6339087 7.6918035
1369058_at 5.124857 5.0470257 5.2499614 5.3787994 5.01566 5.227669 5.263105 4.7523193 5.3351407 5.4068108 5.42223 5.2956176
1369059_at 7.7497606 7.715873 7.830604 7.7081385 7.845224 7.699784 7.855811 7.854394 7.937937 7.9048834 7.6545434 7.563528
1369060_a_at 8.156103 8.080423 8.267687 8.168861 7.7515016 8.037092 8.083328 8.017893 8.245127 8.13492 7.965451 8.011587
1369061_at 8.175806 7.7970695 8.095123 8.162531 8.133341 7.9602766 8.16872 7.9255714 8.041447 8.096733 7.9665956 8.06201
1369062_at 5.0217614 4.9042835 5.025716 5.3564386 5.4331503 5.4690924 5.1991425 5.270068 5.0712423 5.117625 5.4508486 5.3415213
1369063_at 8.670691 8.595335 8.9689245 8.714882 8.370388 8.419507 8.576406 8.482299 8.6567 8.555876 8.217894 8.226338
1369064_a_at 4.0569572 3.8661964 4.107787 3.9411948 3.9502797 4.0357 3.808738 3.9358408 4.127066 3.9965422 3.9589608 4.0026116
1369065_a_at 8.860555 8.969776 9.037215 8.913953 8.926955 8.671423 8.810243 9.014005 8.852771 8.944395 9.197874 8.940443
1369066_at 5.8368554 5.455859 5.637896 5.7304764 5.7726884 6.1103315 5.748074 6.062447 5.873278 5.7447405 5.6407037 5.9885564
1369067_at 3.7729354 3.992408 3.6982079 3.618419 3.9121013 4.0622277 3.733393 3.883713 3.732607 3.8153913 4.188509 4.0150623
1369068_at 4.048502 4.0364513 4.5011215 4.4254527 3.8598065 4.1348586 4.0814443 3.9117932 4.1122265 3.9955552 3.992534 4.147438
1369069_at 7.3919473 7.4819427 7.4545665 7.366564 7.454337 7.462533 7.693514 7.9098682 7.699805 7.7626843 7.378291 7.559403
1369070_at 7.9109087 8.064856 7.8693523 7.9058537 7.665675 7.8077235 7.9471884 7.8889155 8.075499 7.876712 7.7008023 7.517866
1369071_at 4.200712 4.139141 4.046218 3.888157 4.135563 4.208438 3.841841 3.9625986 4.1859245 4.225014 4.2673016 4.367101
1369072_at 5.8629766 5.6002855 6.2410064 5.7316923 5.68157 5.9469466 6.6527987 5.8888664 6.1299458 5.4486685 5.4875126 6.004943
1369073_at 9.708163 9.929663 10.389664 10.319838 9.712847 10.505912 9.806698 10.379114 10.346812 10.445681 10.293276 10.334462
1369074_at 12.581191 12.419624 12.337322 12.462378 12.449079 12.49696 12.540781 12.455461 12.398955 12.424833 12.49807 12.3479185
1369075_a_at 4.4310346 4.704331 4.5975194 4.526341 4.7352123 4.861557 4.353089 4.472441 4.676104 4.5722594 4.474698 4.849867
1369076_at 8.498303 8.49842 8.633136 8.37331 8.20391 8.249582 8.333769 8.331637 8.434555 8.427799 7.9075694 7.6898336
1369077_at 7.262786 7.086475 7.335415 7.0870805 6.936109 6.7781615 7.255481 7.141432 7.3233166 7.01181 7.037683 7.087763
1369078_at 7.967124 7.829851 7.9941583 7.7519765 7.977003 7.9766626 8.137336 8.223704 8.1709385 7.9197054 7.7795362 7.8353157
1369079_at 4.7450395 4.494317 4.8473234 4.7371254 4.8479047 4.7904406 4.8477173 4.5015635 4.597144 4.667891 5.1530766 4.859274
1369080_at 4.465234 4.4784985 4.2984805 4.7612963 4.76525 4.7162237 4.665915 4.5475693 4.3883615 4.538791 4.758027 5.07758
1369081_at 6.9824324 7.421659 7.1017003 7.0401196 7.069946 6.953953 6.6564054 7.486905 7.1502323 7.083176 7.184913 6.62252
1369082_at 5.1610265 5.3713827 4.889766 5.3065352 5.2493944 5.3445888 4.6743183 4.984706 4.8786173 5.1104727 4.9635177 5.0589023
1369083_at 5.9621973 5.8136525 5.91682 5.605206 5.468148 6.030711 5.6386437 5.786724 5.8815913 5.6587825 5.6785336 5.7129245
1369084_a_at 6.728019 7.0649157 6.864188 7.0415688 7.2220287 7.0170093 6.9744315 6.843237 6.9017477 7.083289 7.1398554 7.049514
1369085_s_at 5.7586308 5.459608 6.028858 4.991455 5.12525 5.221142 5.163444 5.5424643 5.47593 5.3810034 5.0631475 5.103587
1369086_a_at 5.6131706 5.4208784 5.919598 5.6916676 5.6138434 5.1809835 5.291857 5.741454 5.3546724 5.6029167 5.52472 5.4202886
1369087_at 5.0214014 4.738387 4.922154 4.881593 4.7067366 5.093325 4.977343 4.999822 5.036384 4.883794 4.7778277 5.1435413
1369088_at 7.1894245 7.214916 7.453316 6.883122 7.099186 7.441273 7.210923 7.3755 7.2861056 7.3526607 7.3328447 7.300411
1369089_at 4.0410333 3.9855962 3.8997865 4.3828263 4.3900666 4.4213824 4.0550766 4.1010647 4.046653 4.014035 4.485513 4.59412
1369090_at 3.8760679 4.109087 3.9191396 4.2557325 4.084987 4.062832 3.8546813 4.073841 3.852459 3.9830873 4.176773 4.2455125
1369091_at 3.9428754 3.9097717 4.2446623 3.8412862 4.018255 3.9662356 3.7922542 4.003093 3.9638395 4.0413065 3.9999843 4.284506
1369092_at 8.403664 8.419777 8.255675 8.303198 8.137788 8.508709 8.341122 8.389153 8.318531 8.232614 7.7913046 8.419153
1369093_at 6.9899035 7.0200105 6.8847904 6.5852685 6.936932 6.91123 6.843965 6.91321 6.9257483 6.955806 6.6441045 6.2256985
1369094_a_at 5.6774855 6.0848193 5.933466 5.657297 5.6838627 5.786629 5.2074537 5.1313715 5.152507 5.689616 5.378067 5.5018444
1369095_at 4.451042 4.633628 4.4575567 4.65067 4.4925623 4.589426 4.623989 4.4393835 4.321148 4.4628744 4.835519 4.6111813
1369096_at 3.9118867 4.1852493 4.04276 4.102527 4.0739155 4.294525 4.0196495 3.9172492 4.0378165 4.139861 4.109527 4.28042
1369097_s_at 6.153149 6.325826 6.1086726 6.1233125 5.998455 5.8637753 6.2105823 6.409629 5.9531827 6.431587 5.542879 5.191959
1369098_at 4.116548 3.942443 4.3400173 3.900462 4.380269 4.2785187 3.830486 4.0141344 4.0734587 4.454093 4.6766186 4.3356447
1369099_at 7.738621 7.6237826 7.90526 7.235048 7.054177 7.4987125 7.454094 7.694201 7.8419456 7.7483287 7.607358 7.714989
1369100_at 3.9076521 3.839914 4.0535097 4.0015316 4.1573954 4.2374907 4.398061 4.0067835 4.006219 4.187419 4.2753096 4.471531
1369101_at 7.768135 7.4684334 7.9478106 7.7796674 7.5895915 7.6548853 7.717285 7.580709 7.8067274 7.8733177 7.582627 7.7820663
1369102_at 4.0231247 4.1748137 3.796749 3.9434123 3.89864 3.9885328 3.962191 4.005743 3.841364 4.0399356 4.164498 4.025403
1369103_at 5.079166 4.500492 5.065228 5.1861086 4.4815183 4.532176 4.6225057 4.6671615 4.780258 4.5794764 4.564385 4.490848
1369104_at 5.3835773 5.78489 5.8609376 5.2883754 5.0743175 6.024323 5.662799 5.6349583 6.022012 5.4998884 5.8304973 5.731023
1369105_a_at 3.6723456 4.2545424 3.7134528 3.6779027 3.5750868 3.640589 4.26168 4.325067 3.9720294 4.333899 3.658344 3.8781495
1369106_at 4.57978 4.7101216 4.3456926 4.4966598 4.749671 4.6875587 4.3745656 4.511683 4.4793806 4.549843 5.056831 4.5598316
1369107_at 3.7809265 3.9363306 3.6163247 3.5889559 4.1265764 3.922756 3.7191734 3.8667512 3.8237445 3.9391298 4.2933197 3.875352
1369108_at 4.006339 4.001717 3.8508437 3.958914 3.9594 3.9801753 3.854889 3.8811195 3.915602 3.7368865 4.0582566 4.15479
1369109_at 3.721821 3.366082 3.3741827 3.53916 3.7081275 3.9329884 3.933326 3.6254222 3.625243 3.498004 3.8321583 3.8692002
1369110_x_at 9.730263 9.474342 10.235443 9.276789 8.460292 9.982161 10.153892 9.36091 9.750511 9.354875 8.753286 9.029496
1369111_at 14.081189 14.086272 14.080626 14.056887 14.0028925 14.032797 14.055492 14.043378 14.087623 14.0159445 13.909961 13.983473
1369112_at 4.23034 4.142194 4.3888426 4.325985 4.4731054 4.2853107 4.1557655 4.4628954 4.150938 4.3319364 4.4902725 4.4786415
1369113_at 3.2721124 3.3408132 3.5822773 3.248082 3.511745 3.5433638 3.3452969 3.2032115 3.3817706 3.5294015 3.580425 3.366124
1369114_at 3.2577982 3.2010849 3.1818593 3.300505 3.3194063 3.2493374 3.343802 3.1165252 3.3726437 3.1053536 3.3702366 3.2237377
1369115_at 4.8640647 4.850387 4.6646895 4.991891 4.9517684 4.8984222 5.1195393 4.9873896 4.896295 4.609571 4.7602754 4.6916833
1369116_a_at 5.660117 5.6564035 5.8506236 5.9198685 5.917354 5.9442286 5.692129 5.778756 5.947128 5.937647 5.865251 6.077586
1369117_at 4.008104 4.220294 4.027547 4.15156 4.0251064 4.2631655 3.9557455 4.068746 3.974066 3.9924304 4.2582917 4.18123
1369118_a_at 4.53465 4.511793 4.481943 4.477519 4.581729 4.7097597 4.4150953 4.4972935 4.377824 4.6460114 4.5868664 4.708194
1369119_a_at 4.7208776 4.5228033 4.6073017 4.650915 4.8523636 4.5699453 4.5460644 4.746456 4.6750765 4.7250214 4.961385 5.0504727
1369120_a_at 7.206834 7.132154 6.9616113 7.38175 7.4629483 7.477416 7.104345 7.0996447 7.2566423 7.15943 7.542338 7.5848646
1369121_at 4.879653 5.0122223 4.843131 5.113987 5.5587254 4.9669323 4.895057 4.807461 5.012891 5.0578523 4.9588575 5.7304764
1369122_at 7.499595 7.36999 7.61707 7.554768 7.4406157 7.147852 7.4723725 7.546287 7.562378 7.55705 7.4806714 7.331876
1369123_a_at 5.797371 5.695999 5.890959 5.9562063 5.771546 5.7169085 5.699815 5.772564 5.6167545 5.7969017 5.8925114 6.0782433
1369124_at 4.244275 4.100281 3.968269 4.2402544 4.5169115 4.375081 4.3615475 4.26005 4.230819 4.2277584 4.4743624 4.445551
1369125_at 3.4560907 3.4339266 3.4283004 3.3359249 3.2945647 3.4114723 3.305085 3.182194 3.366525 3.3754208 3.3744118 3.315158
1369126_at 4.018321 3.6705627 3.9649854 3.6822782 3.7890687 3.7170057 4.2911954 3.755548 4.134229 3.7589474 3.6605139 3.723929
1369127_a_at 6.473944 6.5883913 6.341433 6.510021 6.8218217 6.528363 6.510995 6.358057 6.105104 6.1916285 6.3790493 6.981848
1369128_at 3.9933264 4.180696 4.1375084 4.161218 4.002997 4.436101 4.1891913 4.3124027 3.9493546 4.207631 3.8849492 4.193115
1369129_at 3.785552 4.116761 3.8423524 3.8409343 3.8282094 3.9085774 4.126453 3.7564056 3.855947 3.7645853 4.024068 3.9939697
1369130_at 4.6212626 4.888136 4.6392045 4.539285 4.807102 4.7276306 4.7662654 4.8220844 4.830707 4.7565956 4.546291 4.6394806
1369131_at 3.9265375 4.235154 3.864215 4.17219 4.1712985 4.155691 3.8932357 4.2475476 3.940551 3.9049826 4.0501814 3.9274948
1369132_at 5.0865693 5.6504865 5.2477 5.167839 5.6035614 5.49982 5.287599 5.048157 5.491066 5.467849 5.9837112 5.3204684
1369133_a_at 3.7855976 3.8142006 3.7074528 3.9899514 3.8572674 3.8566656 3.8035426 3.7979627 3.7352667 3.8095806 4.036004 4.100621
1369134_x_at 3.672595 3.6168394 3.5656083 3.5704994 3.6474156 3.6280093 3.5330448 3.6017463 3.7617166 3.5317507 3.4999294 3.6814232
1369135_at 6.099663 6.4314528 6.170655 6.4719224 6.5383086 6.6377764 6.2371697 6.1311383 6.079373 6.3441358 6.7067256 6.6861997
1369136_at 4.1529274 3.8824902 4.073037 3.882717 4.418063 4.2740927 3.9936316 3.9449496 4.2203116 4.6223927 4.308095 4.485423
1369137_at 5.12352 5.20103 5.076905 5.3637633 5.050476 4.981928 5.477998 5.171793 4.995412 5.1523976 5.1431513 4.965125
1369138_a_at 3.939245 4.0209436 4.0186186 3.9651682 3.905064 3.729102 3.6963212 3.6906826 3.8559883 3.9305587 3.9148386 3.7416904
1369139_at 3.6098542 3.9943702 3.6655855 3.5727813 3.7545824 3.884924 3.8060625 3.603684 3.8086417 3.660032 3.8604662 3.8100858
1369140_at 3.995235 4.30499 3.810863 4.2286 4.1407766 4.3691635 3.93025 3.898079 4.204789 4.41663 3.9194145 4.451663
1369141_at 3.5007842 3.7068133 3.4990916 3.451258 3.5688016 3.6466117 3.7542822 3.6529503 3.4995632 3.4927168 3.839997 3.5782707
1369142_at 3.6057239 3.8183453 3.6958218 3.608684 3.6663444 3.863305 3.6250296 3.5995822 3.4757965 3.7702374 4.0628004 3.9842951
1369143_at 4.1618824 4.230417 3.7816703 4.2527103 4.080393 4.0688114 4.240393 4.026831 3.9331183 4.1650457 4.336774 4.4050674
1369144_a_at 3.9114509 4.1803055 3.6579735 4.374609 4.015747 4.33416 3.9160745 3.997659 3.9616437 4.0645123 4.096713 4.7071447
1369145_a_at 4.63052 4.6669044 4.526955 4.9129124 4.617332 4.6648884 4.583113 4.5324645 4.635291 4.6084905 4.6865177 4.6115804
1369146_a_at 6.9584846 7.1036663 7.429338 6.5326676 7.433556 6.6594625 7.73319 6.719713 6.974328 7.1094046 7.145796 6.52526
1369147_at 4.7743707 4.677767 4.828002 5.0896306 4.859041 4.760857 4.69191 4.6732235 4.4618187 4.739412 5.0764794 5.1725807
1369148_at 7.793121 7.7578716 7.8598027 7.7228904 7.553668 7.6719203 7.623175 7.6681576 7.717491 7.850799 7.7828126 7.138362
1369149_at 5.2097244 5.125027 4.6534295 5.2223125 5.4288025 5.102346 4.9890714 5.171998 4.999887 4.922481 5.4075027 5.2454596
1369150_at 8.651436 8.036308 8.37101 8.055654 7.82958 8.482006 8.042175 8.301405 8.261419 8.07591 7.709072 8.273516
1369151_at 5.2828026 5.2099934 5.197867 5.2967997 5.309486 5.4450893 5.170878 5.304204 5.3889313 5.479928 5.8129067 5.732863
1369152_at 7.3295193 7.0415936 6.9875345 6.871839 6.8762975 6.690167 7.046889 7.016097 7.123169 7.1122956 6.9216743 6.5794744
1369153_at 3.583716 3.7749188 3.733637 3.6674619 3.802947 3.4609802 3.816079 3.8167307 3.873444 3.6813707 3.8069708 3.8197405
1369154_at 3.8205938 3.849229 4.1878543 4.227745 3.9922192 3.8000436 3.7912858 3.97166 3.7250047 4.0171385 3.8907225 4.3149996
1369155_at 5.0006137 5.055496 4.7166266 4.791318 5.0360255 4.8639755 4.9106283 4.869369 4.767798 4.843463 5.334351 4.980789
1369156_at 6.4971457 6.64169 6.5710335 6.1956043 6.21374 6.3144813 6.7673135 6.6157584 6.730204 6.5556087 6.2967896 6.511065
1369157_at 8.977209 8.721643 8.357048 8.638487 8.395119 8.3717 8.736023 8.379978 8.632044 8.721614 7.966164 8.312449
1369158_at 4.66597 4.2007213 4.0102506 4.2420497 4.6529408 4.417219 4.1775827 4.60869 4.15967 4.3194857 4.898389 4.395459
1369159_at 5.0356264 5.1895747 5.0362363 5.4255295 5.0810366 5.2898636 5.1953163 5.073017 5.2747283 5.3333707 5.748726 5.749909
1369160_a_at 4.726805 5.0162454 4.5537386 5.046849 4.6776295 4.8723736 4.590506 4.692008 4.6433 4.732951 4.6136723 4.991139
1369161_at 8.675156 8.842778 9.007168 8.752872 8.878582 9.139452 9.277571 9.179381 9.449647 9.15373 9.121223 8.842649
1369162_at 3.9429116 3.9758785 3.6527755 3.9762175 4.028378 4.1264467 4.0773573 4.1438417 3.795924 3.9339325 4.191637 4.2608833
1369163_at 4.9418497 5.2037473 5.11809 5.1727943 5.37582 5.248395 4.907628 5.1268606 4.9266405 5.135571 5.2731442 6.014876
1369164_a_at 4.3047476 4.7206006 4.3474956 4.3346605 4.647895 4.5536194 4.353037 4.511503 4.5431457 4.4694185 4.467546 4.711349
1369165_at 4.451956 4.3173656 4.371971 4.1574364 4.63105 4.553216 4.5444098 4.3499346 4.3860035 4.3404455 4.3224897 4.670698
1369166_at 4.114772 4.048815 4.146471 3.9133894 4.04981 3.9423652 4.109912 4.1682806 4.192417 4.1169033 4.52125 4.222214
1369167_at 5.5117507 5.555418 5.405355 6.059837 6.049132 6.0851507 5.617167 5.8211303 5.558841 5.654743 6.173736 6.2925553
1369168_a_at 5.259569 4.922963 5.250605 4.8748603 5.0764413 5.1611924 5.074256 5.2258997 5.1271186 5.4064045 5.1450753 5.3415217
1369169_at 9.704077 9.56841 9.133186 9.373143 9.413603 9.3580475 9.390388 9.236564 9.125357 9.266805 9.303807 9.400715
1369170_at 3.894683 3.8553455 3.8398325 4.019676 4.1542373 3.8808503 4.029376 3.9568598 3.746354 3.9133341 4.116559 3.8528469
1369171_at 11.451345 11.523548 11.194087 11.338065 11.2913885 11.19411 11.257197 11.2764435 11.385653 11.232539 11.173482 11.147866
1369172_at 4.0567374 3.9771667 4.183945 4.173141 4.4366503 4.2575736 4.2766633 4.3746376 4.088871 4.3512983 4.241413 4.1046352
1369173_at 5.2765226 5.0989165 5.4138374 5.3834977 5.208512 5.23714 5.19959 5.152926 5.0679913 5.282102 5.220559 5.0919256
1369174_at 6.9714694 6.9655046 6.9898033 6.6581135 6.3026824 6.7173676 6.9044514 7.372299 6.9455504 6.793019 6.3336444 6.4291515
1369175_a_at 3.8221602 3.909513 3.6240518 4.112369 4.073724 3.8777273 3.9831512 3.6738553 3.6834013 3.965104 3.9999843 4.1188564
1369176_at 6.4080534 6.220335 6.4657035 6.6341543 6.5436263 6.6507974 6.5326247 6.2272763 6.4297724 6.5631614 6.710033 6.9348893
1369177_at 6.972493 6.9316363 7.1631866 6.805704 6.835955 6.741443 7.000604 7.0978093 6.8535905 6.8572655 6.762945 6.6954794
1369178_a_at 4.083087 4.539984 4.523512 4.402304 4.4298525 4.478863 4.1886687 3.974549 3.989232 4.2559805 4.170175 4.263875
1369179_a_at 6.6744685 5.9161487 5.926203 5.846815 5.8082285 6.3653846 6.3337135 6.132034 6.3190317 5.9652305 6.2723336 6.1831455
1369180_at 5.0268188 5.0536485 4.7446423 5.1726394 5.4429283 5.268324 5.046625 5.1145215 4.8034153 5.1911864 5.506723 5.5596223
1369181_at 6.457219 6.0941052 6.679998 6.4442644 6.0184517 6.396283 6.712328 6.6438465 6.6273413 6.071173 6.290289 6.7672224
1369182_at 4.1715517 4.280285 4.2095823 4.010195 4.134221 3.9103987 4.2443295 4.1580057 4.0137405 4.058046 4.4260187 3.8910513
1369183_at 4.8206215 5.0935173 4.8099833 5.1622376 5.228677 5.0850105 4.9466257 4.908407 4.661908 4.9786882 4.915904 5.2110643
1369184_at 3.7000256 4.2757874 3.8809202 3.6794064 4.130551 4.2030115 4.059104 3.9342859 3.9375007 4.2654743 4.1004276 4.3330812
1369185_a_at 5.1792364 5.3889966 4.979336 5.2431955 5.319376 5.498025 5.2270975 5.032701 5.0272293 5.234078 5.2454686 5.573557
1369186_at 7.4700727 7.3470707 7.5399885 7.5554523 7.442641 7.584544 7.8078866 7.790362 7.4565043 7.296973 7.064329 7.529678
1369187_a_at 7.0803347 6.8993044 6.9782186 7.0614448 7.213161 7.338675 7.4387593 7.0601153 7.0379915 7.307944 6.9018655 7.4743075
1369188_at 4.129163 4.0085187 3.9260802 4.0557585 4.1673465 4.1666927 3.925942 3.8698027 4.0055914 3.7590065 4.405688 4.3239117
1369189_at 5.065245 5.4250555 5.428383 5.467352 5.7825656 5.866031 5.408777 5.525211 5.225281 5.4877486 5.5583773 5.953213
1369190_at 5.454497 5.706356 5.553944 5.770781 5.6926103 5.7093267 5.6879783 5.492769 5.669941 5.585897 5.747645 5.929921
1369191_at 3.583369 3.3951063 3.5732348 3.2529876 3.8285549 3.6109052 3.579664 3.4278095 3.9626725 3.666433 3.4360888 3.6232328
1369192_at 4.7508554 4.316609 4.7728906 4.593192 4.645809 4.749381 4.4231367 4.2132816 4.539964 4.5899296 4.4907007 4.302285
1369193_at 5.5168242 5.5773582 5.3352084 5.6053 5.5789633 5.2768545 5.406558 5.3815713 5.4777546 5.3847723 5.4472613 5.358803
1369194_a_at 3.8876839 3.607022 3.8879118 3.9615169 3.7883165 3.7491584 3.6741133 3.721952 3.7459645 3.764105 3.501325 3.8549054
1369195_at 5.963169 5.703565 5.6538973 5.9332647 5.546243 5.5550523 5.5710974 5.875133 5.95776 5.719198 5.601164 6.0600586
1369196_at 5.3648405 5.537941 5.2505302 5.9065413 5.466319 5.7567844 5.569887 5.4937496 5.4656506 5.520648 5.776634 5.7799797
1369197_at 5.8657737 5.7697225 5.551541 5.7174754 5.36923 5.5318003 5.732173 5.627578 5.753589 5.648016 5.776448 5.7532396
1369198_at 5.126024 4.9841223 5.0491414 5.326224 5.1440296 5.362131 5.1025596 4.972657 5.258382 5.2511415 5.412438 5.4766517
1369199_at 4.7545047 4.7995377 4.5410004 5.058544 4.913209 5.2050896 4.6895456 4.584225 4.8711896 4.982904 4.74669 4.857016
1369200_at 10.148769 9.5716095 9.646286 9.862071 9.932777 9.555828 9.582365 10.001615 10.169783 9.954412 9.65405 9.718532
1369201_at 5.204681 4.942097 5.3341126 5.235989 5.6438003 5.357827 5.0290084 5.2433763 4.9089212 5.1419687 5.3007593 5.440055
1369202_at 3.5177114 3.7116284 3.3720102 3.7085135 3.7342076 5.0613775 3.7349007 3.6812837 3.4901764 3.357881 3.8501573 3.5874364
1369203_at 3.9529176 3.945062 4.258834 4.0831676 4.1442666 4.2418494 3.851546 3.85515 3.7950048 3.9331026 3.9999843 4.0894127
1369204_at 7.441196 6.9484315 7.4225254 7.317866 7.1985435 7.2422824 7.6489787 7.482828 7.409361 6.8131747 6.972618 7.174458
1369205_at 5.3361773 4.7652764 4.9288974 5.1664095 5.468977 5.2785096 4.9845147 4.928828 5.1182017 5.404343 5.430285 5.6461086
1369206_at 12.690318 12.530514 12.5488 12.64114 12.783678 12.687259 12.745088 12.611463 12.61385 12.717486 12.745468 12.6235895
1369207_at 4.5555525 4.61164 4.499047 4.4657717 4.4065304 4.695279 4.3252254 4.887959 4.9421077 4.0225644 4.443437 4.7163625
1369208_at 7.0435524 6.495427 6.277183 6.610582 6.073788 6.0391593 6.3307867 7.14022 6.274326 5.9465766 6.731863 6.2758517
1369209_at 6.8075337 6.7656584 6.6332674 6.896503 6.8331633 6.655381 6.797492 6.8338737 6.8101935 6.701467 6.844335 6.7720895
1369210_at 3.2957275 3.6466117 3.2869017 3.6053019 3.3584192 3.4264326 3.3370245 3.191388 3.327679 3.2876694 3.5093725 3.5920727
1369211_at 5.8914604 6.123403 6.057989 6.0961843 6.2728333 6.4189696 6.158865 5.9331064 6.020511 6.375796 6.3409977 6.4004197
1369212_s_at 7.0669756 7.022494 7.3213625 7.150666 7.1228156 7.1925406 6.8220177 7.076491 6.8702893 7.3004026 6.920174 6.8179665
1369213_at 4.7552285 5.015237 4.7834163 5.1148434 5.1870165 5.2591286 4.8112407 5.1280212 4.77475 4.883806 5.5277696 5.4239297
1369214_a_at 5.5833316 5.65886 5.648505 6.1075983 5.770552 5.8791084 5.706614 5.530606 5.638845 5.6674294 5.923758 5.961002
1369215_a_at 9.956666 9.989655 9.828787 9.932804 9.71945 9.706598 9.810635 9.953975 9.840512 9.78917 9.863166 9.727451
1369216_a_at 5.6126194 5.63299 5.6565294 5.335243 5.5359406 5.563856 5.574209 5.64272 5.4743185 5.7265472 5.4870443 5.519831
1369217_at 4.2550545 4.0403633 4.081047 4.173141 4.2677283 4.189592 4.1479816 4.52168 4.112367 4.1685705 4.706363 4.582634
1369218_at 7.6911936 7.639003 7.781582 7.1384254 7.194972 7.2427506 7.568955 7.791848 7.613647 7.682862 7.582197 7.5782275
1369219_at 6.052651 5.9567413 5.9740033 6.1955943 6.3314347 6.114129 6.133383 6.144128 6.055051 6.2137127 5.90496 6.1009965
1369220_at 7.740576 7.541666 7.5561533 7.643946 7.5800314 7.466877 7.6541276 7.756732 7.6411657 7.664301 7.5553355 7.6246157
1369221_at 5.570352 5.756029 5.916962 5.7786107 5.5223823 5.4859266 5.753953 5.656089 5.6353855 6.0008945 5.761825 5.8427916
1369222_at 5.347728 5.1716785 5.53662 5.279165 5.5836177 5.6502376 5.432869 5.085037 5.696992 5.2024555 5.592641 5.443939
1369223_at 6.5192385 6.5495105 6.5111494 6.6909766 6.9921584 6.927876 6.687615 6.684678 6.6489587 6.7157 7.1171765 6.926562
1369224_at 10.113348 10.711414 8.54294 10.41342 10.885422 8.379738 10.156295 10.8759575 9.189764 11.375377 10.864391 10.085613
1369225_at 12.294969 12.289788 12.19044 12.322569 11.903295 12.276623 11.930781 12.009436 12.333219 12.412795 12.169438 12.327417
1369226_at 8.606302 8.618061 7.9591823 8.445519 7.818548 8.125488 8.011246 8.114429 8.199572 8.415228 7.995911 8.217192
1369227_at 6.470334 5.918666 5.6951795 6.258326 5.7161903 6.0278435 6.0105405 6.1203966 6.0835147 6.1432176 5.5282774 5.9704933
1369228_at 5.3994946 5.344981 5.0926504 5.695405 5.7534323 5.5991187 5.548979 5.545466 5.2940826 5.2802677 5.6460805 5.909998
1369229_at 5.5029745 5.8520026 5.470323 5.7818704 5.838081 6.081184 5.7890778 5.761334 5.805581 5.578177 5.89973 6.046644
1369230_at 4.2952514 4.5080423 4.314517 4.3998575 4.5213585 4.353783 4.464222 4.264734 4.54405 4.478292 4.1561556 4.582634
1369231_at 4.595708 4.7342415 4.5753646 4.796975 4.9378767 4.9851294 4.6774573 4.3258047 4.6803584 4.7814145 4.733448 4.611313
1369232_at 4.418271 4.7502885 4.7059827 4.5007024 4.665822 4.6279583 4.625526 4.3602805 4.4649835 4.6714473 4.8854756 4.9427967
1369233_at 3.5948458 3.6970987 3.827873 3.5737674 3.8984163 3.6989653 3.6374464 3.8012438 3.8934424 4.0938015 3.805479 3.847343
1369234_at 7.9908624 7.825025 7.863322 7.693386 7.8131166 7.8383737 7.7179356 7.931652 7.972832 7.686444 7.6596327 7.666896
1369235_at 4.617597 4.473186 4.858539 4.7653837 4.9718375 4.6823797 4.6639857 4.553667 4.4741373 4.5914426 5.149675 4.6924696
1369236_at 5.4330144 5.250699 5.0995603 5.2836914 5.227753 5.355476 5.3285527 5.2734575 5.2652493 5.1996255 5.179842 5.1637716
1369237_at 5.201837 5.1595235 5.1549163 5.3621736 5.3171268 5.334689 5.2472215 4.966331 4.9723654 4.966699 5.5542316 5.477907
1369238_at 9.805439 10.234109 10.130213 9.954397 9.922725 9.942906 9.743018 10.1089325 10.138252 9.784894 10.292883 10.121752
1369239_at 4.063875 3.9169042 4.0596676 3.8428745 4.365168 4.3209124 3.7317817 3.9050431 3.9065645 3.8513055 3.8547313 4.121398
1369240_a_at 5.5976176 5.433572 5.650306 5.4754744 5.7813697 5.7979684 5.6090546 5.551238 5.550473 5.71856 5.7854013 5.981165
1369241_at 5.1069217 5.158596 5.157351 5.352298 5.5619297 5.3879724 5.6353593 5.212039 5.1967316 5.3850617 5.397202 5.3457484
1369242_at 3.438937 3.4147031 3.2600834 3.604553 3.4829926 3.4440176 3.6575854 3.4145787 3.5436242 3.4626923 3.54911 3.5533814
1369243_at 3.7213342 3.8564994 4.078313 3.8699045 3.9521728 3.92728 3.899265 3.841848 3.6809406 4.108064 4.2390065 3.9245958
1369244_at 6.758089 6.495427 6.7464995 6.494627 6.3815227 6.5814066 6.733405 6.507281 6.3104243 6.5930395 6.0518217 6.5278354
1369245_at 4.2315392 4.265144 4.0082617 4.491987 4.2995496 4.550577 4.3525286 4.163045 4.250887 4.3884926 4.31461 4.446439
1369246_a_at 3.876148 4.1890483 3.6708198 4.030679 4.050435 4.026786 3.6837575 3.8982522 3.885306 3.6423407 4.073041 4.2077527
1369247_at 5.8493032 5.6009192 5.6812024 5.4560347 5.259449 5.534754 5.713693 5.645743 5.6506076 5.761194 5.468246 5.2129393
1369248_a_at 7.712789 7.6703863 7.5773973 8.01815 7.346824 7.5974865 7.896363 7.7655683 7.5545588 7.572331 6.8442135 7.25702
1369249_at 8.292129 8.660792 8.8946085 8.016102 8.254301 8.408565 8.472378 8.52538 8.441743 8.164679 8.235439 8.221803
1369250_at 4.906246 4.8845315 4.7037983 4.833477 5.410874 5.066804 4.822604 5.3560047 4.6581936 4.993234 5.49693 5.35974
1369251_a_at 5.2466426 5.4134817 5.415806 5.728628 5.9057217 5.8464847 5.5276003 5.3650827 5.7358923 5.5495515 5.6875086 5.753848
1369252_a_at 5.3462877 5.4851623 5.104189 5.405382 5.4672875 5.450456 5.0779023 5.2874928 5.1977596 5.0363235 5.455803 5.8769174
1369253_at 3.7239861 3.5851607 3.6320205 3.9435413 3.9930446 3.8180482 3.7353883 3.6503413 3.840988 3.7781944 4.1525135 4.150304
1369254_a_at 3.9661226 4.165947 3.6581464 3.918596 4.109927 3.7537875 4.1000614 4.1091566 4.124668 3.9177303 4.227927 3.8091323
1369255_at 6.9375916 6.0861635 6.6025953 6.560675 6.36493 6.415538 6.7788243 6.637203 6.060476 6.478488 6.79398 6.446974
1369256_at 5.561788 5.598302 5.6338115 5.8680453 5.903728 5.895153 5.371632 5.6074862 5.6063046 5.5010257 5.4979544 5.458125
1369257_at 4.6469307 4.946882 4.6379848 4.940358 5.079116 5.0430064 4.8191557 4.6728005 4.741086 4.9432597 4.976864 4.9684587
1369258_at 3.0334737 3.390762 3.103095 3.1842213 3.2199807 3.23308 3.182631 3.271065 3.0465887 3.3121574 3.3153102 3.1948552
1369259_at 7.5575905 5.98021 7.3997474 7.4004683 7.8213067 7.329194 6.28938 7.569875 6.645958 7.22686 6.3480234 6.7740593
1369260_a_at 4.1926107 4.120667 4.020137 4.161919 4.543546 4.341087 4.2406487 4.1837354 4.1109495 4.2329745 4.516569 4.3627996
1369261_at 4.872117 5.050493 4.97785 4.9435163 5.230804 4.8771358 5.152801 4.820906 5.004566 5.4608097 5.3586907 5.0811534
1369262_at 7.3421106 7.021513 6.8507447 7.078975 6.6036534 6.7757664 6.8250694 7.141432 7.0173464 6.8386335 6.4749403 6.6884494
1369263_at 3.486879 3.3683195 3.5666533 3.351931 3.534779 3.657107 3.4428759 3.5644732 3.5127368 3.4914873 3.613513 3.5150433
1369264_at 5.2832193 5.220046 5.248591 5.3514466 5.170059 5.1614513 4.9078193 5.0794716 4.963747 5.269437 5.3611383 5.23987
1369265_at 6.6789436 6.356866 6.5455694 6.4430184 6.3521247 6.6643677 6.8787074 6.697579 6.9500685 6.7432528 6.515171 6.4294157
1369266_at 5.6064157 5.300303 5.884813 6.4896593 5.529936 5.876288 6.0513353 5.573406 5.859545 5.791643 5.6197205 6.104945
1369267_at 3.859248 3.8834927 3.9945548 4.129422 4.3029194 4.152939 4.027834 3.9570012 4.03202 4.1163025 4.174825 4.452751
1369268_at 4.714319 4.2476325 4.333121 4.3267665 4.2533636 4.3610716 4.2345915 4.170495 3.8641412 4.0679746 4.523181 4.271833
1369269_at 9.228484 9.085787 8.929841 8.95057 8.783806 8.858913 8.989341 8.891734 9.093754 9.118771 8.684641 8.830236
1369270_at 9.025961 9.088906 9.599398 8.941606 9.350651 9.181012 9.122821 9.124967 9.325989 9.2663145 9.466198 9.326394
1369271_at 4.422679 4.4314256 4.281157 4.27785 4.411393 4.323113 4.134343 4.4157853 4.246707 4.160988 4.7848253 4.60426
1369272_at 5.497919 4.8178425 5.4732833 5.105858 5.4368424 5.1491575 5.5589724 5.4981523 5.530152 5.08782 5.1341352 5.4833283
1369273_a_at 4.2509894 4.363434 3.98843 4.446416 4.374828 4.3071003 4.2400107 4.3893213 4.1989517 4.334383 4.207516 4.2550964
1369274_a_at 4.16164 4.315872 4.5077677 4.6724606 4.674759 4.6481605 4.433862 4.360835 4.3589687 4.2760906 4.351779 4.834651
1369275_s_at 12.646851 12.573856 12.680702 12.432042 12.519459 12.685659 12.660263 12.576996 12.591658 12.632024 12.711485 12.698073
1369276_at 4.9189305 4.7152166 4.8332667 4.6485662 4.86792 4.7784057 4.603797 5.110486 4.9080734 5.358621 5.067984 4.797286
1369277_at 5.8507395 5.7868786 5.519793 5.475561 5.7167945 5.809862 5.7851977 5.73913 5.694333 5.647295 6.05108 5.886131
1369278_at 7.998269 7.5142074 7.6317296 7.2488184 7.8244424 7.455808 7.560383 7.680218 7.88373 7.836508 7.570041 7.8731685
1369279_at 5.8088655 5.960194 5.4741645 6.093186 6.008293 6.0843573 5.6318254 5.77023 5.558001 6.001056 6.1135635 6.27758
1369280_at 4.6743026 4.148482 4.228366 4.9017663 4.4980106 4.71477 4.3154783 4.6370974 4.258017 4.370143 4.6248684 4.7354827
1369281_at 3.4711578 3.312995 3.3515673 3.5221453 3.5044348 3.5477889 3.5370226 3.7380536 3.450007 3.557707 3.462798 3.7899432
1369282_at 3.321861 3.4325151 3.3551986 3.6486404 3.435016 3.6783712 3.3719227 3.231331 3.3111384 3.342593 3.2745004 3.5512536
1369283_at 3.9312248 3.8739512 3.8408263 3.6322484 4.2871714 3.9366405 3.8038335 3.8930206 3.9522905 3.7636569 4.0186105 3.8539712
1369284_at 5.1345015 5.630086 5.179093 5.797583 5.516572 5.508787 5.471791 5.1491594 5.3287296 5.3656826 5.564514 5.403218
1369285_at 6.389143 5.673568 5.9552665 6.431139 6.381595 5.9088497 6.7201996 5.846568 6.7680497 6.7847753 6.443598 6.112895
1369286_at 12.47999 12.445111 12.363812 12.452955 12.431949 12.419217 12.405707 12.5268545 12.539358 12.423021 12.561211 12.44379
1369287_at 4.5836864 4.5036993 4.6518226 4.421795 4.7389274 4.725104 4.706729 4.57938 4.4791274 4.670303 5.0106893 5.0050035
1369288_at 4.308196 4.544979 4.232232 4.367007 4.515738 4.7893205 4.6999955 4.447241 4.255213 4.382639 4.953806 4.751317
1369289_at 9.5205345 9.565616 9.972649 9.411437 9.692119 9.685499 9.825229 9.750101 9.853773 9.757852 9.672908 9.42554
1369290_at 4.814967 4.6259565 4.7400093 4.9143906 4.6094227 4.812606 5.073043 4.830427 4.926386 4.7471447 4.5295153 5.2454596
1369291_at 10.600948 10.326293 10.368158 10.540033 10.209239 10.495489 10.7284565 10.603475 10.383979 10.862514 10.223151 10.496906
1369292_at 4.4656496 4.7655516 4.0510225 4.645727 4.6529408 4.469445 4.6864233 4.502037 4.1603537 4.3512983 4.7625475 4.6026335
1369293_at 5.844731 6.059018 5.7810225 6.045516 6.2712116 6.238371 5.953262 5.8779273 5.8636923 6.211011 6.4464307 6.4459467
1369294_at 4.8361244 4.846912 4.481243 4.691736 4.845679 4.867639 4.561842 4.7051215 4.628373 4.5811667 4.932986 4.9975324
1369295_at 4.6171327 4.8925247 4.7181444 4.881735 5.0352526 4.933069 4.7393064 4.7231026 4.850487 4.8920956 5.120108 5.102848
1369296_at 12.953156 12.8425255 12.962076 12.875909 12.7707615 13.074756 13.057707 13.031251 13.033658 13.093842 12.850327 12.859679
1369297_at 4.173333 3.8790963 4.232232 3.9870672 4.2610307 3.8942134 3.9648306 4.2287755 3.8655646 4.089978 4.1085963 4.2190714
1369298_at 4.3340454 4.1912193 4.10065 4.3252177 4.4374514 4.360654 4.201931 4.1315203 4.1125455 4.142497 4.631771 4.592959
1369299_at 4.5219383 4.4555464 4.5375996 4.666789 4.8913474 4.833684 4.5995913 4.45125 4.6928687 4.68764 4.63516 5.00829
1369300_at 4.2281294 4.6036425 4.4376793 4.643612 4.1539016 4.503233 4.325067 4.1442065 4.1989255 4.0666 4.491747 4.3496447
1369301_at 4.6283727 4.464201 4.490638 4.696975 4.7979865 4.7177734 4.5458474 4.339816 4.4648795 4.6973057 4.6536727 4.9938416
1369302_at 4.50231 4.299735 4.4547663 4.359826 4.532404 4.8592367 4.633913 4.553893 4.6898975 4.4949894 4.581844 4.4836144
1369303_at 3.8171227 3.9083946 3.9104652 3.693142 3.6789393 3.617031 3.6173937 3.835412 3.8934424 3.9565752 3.801995 3.77163
1369304_at 6.7369637 6.8544993 6.873491 6.7378607 6.8165436 6.253617 6.7063656 6.6718926 6.994617 6.664486 6.102457 6.6519685
1369305_at 4.404806 4.540332 4.6271744 4.662134 4.8342743 4.7690926 4.497936 4.618829 4.6267576 4.6195374 4.6666884 5.003923
1369306_at 4.53465 4.474813 4.287745 4.9010315 4.731072 4.361978 4.564387 5.083339 4.753289 4.030612 4.473292 4.856097
1369307_at 5.074978 5.0180926 4.8437605 5.0291815 5.1467667 5.3950424 5.07794 4.8903437 4.7488055 4.865304 5.0839677 5.1278734
1369308_at 5.1186185 5.080237 5.3139277 5.525792 5.245422 5.523389 4.912991 5.1457353 5.3617263 4.952758 5.2760744 5.673356
1369309_a_at 4.7607603 4.8327 4.8186836 4.82579 4.4266405 5.044327 4.6728697 4.5042667 4.743764 4.6904354 5.0962696 4.9345074
1369310_at 5.062296 5.118949 5.1384163 5.138875 5.016592 4.923059 4.9268513 5.0836134 5.042121 4.892595 4.8967047 4.9261713
1369311_at 3.5413268 3.672711 3.4196465 3.641656 3.7637815 3.7511723 3.6559212 3.7559683 3.6856937 3.6588101 3.943 3.7346163
1369312_a_at 8.72314 8.763828 8.702616 8.4319 8.421325 8.498439 8.835346 8.74164 8.740744 8.606232 8.337134 8.48811
1369313_at 4.4600716 4.701262 4.232232 4.665315 4.7208037 4.653007 4.6468844 4.4706674 4.645294 4.6475677 4.8183002 4.520147
1369314_at 4.3840585 4.2364264 4.2449093 4.38632 4.0799055 4.5962796 4.388849 4.241519 4.375901 4.295437 4.3358536 4.408313
1369315_at 4.147567 4.272766 4.1978254 3.962202 4.3080416 4.6101017 4.103672 4.098131 4.073765 4.150503 4.365673 4.107765
1369316_s_at 5.9560013 5.93424 6.119033 6.0100694 5.851848 5.747942 5.7535715 6.155409 5.970326 5.9250402 5.734254 5.6599665
1369317_at 4.0385528 3.619605 3.9465888 3.8128843 4.20299 4.114797 3.8585653 3.6990824 3.7931266 3.932084 4.1731253 4.324235
1369318_at 6.3044934 6.2666492 6.277183 6.295122 6.2592087 6.375253 5.910536 6.2602887 6.500076 6.181509 6.3511324 6.530732
1369319_at 9.41243 9.269353 9.304479 9.296429 9.146379 9.049335 9.168693 9.241873 9.056749 9.168483 9.053647 9.09435
1369320_at 4.3473673 4.2699337 4.2032423 3.975288 4.47493 4.647766 4.2045846 4.2031183 4.3323326 4.1547565 4.615056 4.345457
1369321_s_at 3.3010983 3.3392897 3.4523914 3.4567702 3.434206 3.3208244 3.2275617 3.30968 3.3926845 3.2716377 3.594876 3.33356
1369322_at 5.4297557 5.711942 5.555794 5.38028 5.841793 5.449105 5.327807 5.3445444 5.2449856 5.3382545 5.5392227 5.8358316
1369323_at 7.196402 7.274548 7.2756667 6.806328 7.054872 6.9444737 7.262705 7.3517985 7.464073 7.4280744 7.184227 7.139561
1369324_at 3.366938 3.474972 3.480871 3.6885917 3.896305 3.715998 3.714996 3.3797917 3.5892317 3.4940462 3.802643 3.9723668
1369325_at 6.4929028 6.44167 6.384725 6.20948 6.3505917 6.228465 6.710253 6.281856 6.214453 6.8503222 6.007364 6.458728
1369326_at 3.9560542 3.8625038 3.643816 3.8939438 4.1228333 3.943534 3.7838705 3.607328 3.7317226 4.0542574 3.8434386 4.0824175
1369327_at 4.3808837 4.07312 4.172964 4.36569 4.5509925 4.372375 4.4622965 4.332078 4.3892536 4.1791744 4.550084 4.522985
1369328_at 6.5108767 6.344421 6.2659016 6.4612913 5.8082256 6.1486654 5.914234 5.9989624 6.3804016 5.709934 5.902396 6.42879
1369329_at 5.311286 5.3081217 5.4198203 5.4152904 5.7749147 5.350587 5.231873 5.29774 5.193883 5.471859 5.530495 5.741996
1369330_at 4.9410777 4.953234 5.0098705 5.025421 4.9608335 5.10317 4.885837 4.9599986 4.946791 5.254471 5.283713 5.220133
1369331_a_at 4.8891664 5.406829 5.1987147 5.4004564 5.27085 5.1219554 5.0085154 4.997214 5.111796 5.387781 5.221471 5.6288333
1369332_a_at 3.6378486 3.5762658 3.7349603 3.951324 3.7904563 3.9158077 3.9120643 3.7690556 3.8314261 3.6341953 3.9722507 3.932897
1369333_a_at 3.4503427 3.5428915 3.4056907 3.474814 3.315851 3.3357162 3.3354478 3.1789587 3.462962 3.2716377 3.2951345 3.5098884
1369334_at 3.9278681 3.7834227 3.86783 3.7181926 4.184187 3.8944712 3.882083 4.044256 4.022081 3.9682026 4.4136887 4.341717
1369335_at 3.9831412 3.9181523 3.4735463 3.7006123 3.5307124 3.5834484 3.5790377 3.8161883 3.6450546 3.516657 3.7418773 3.605318
1369336_at 5.5081143 5.025572 4.9955187 5.5597444 5.720415 5.573883 5.244171 5.4676423 5.3382306 5.3229027 5.996054 5.895885
1369337_at 4.265043 4.5371504 4.4100323 4.6842313 4.701254 4.4172187 4.540876 4.2475476 4.2457523 4.3943586 4.981658 4.6362495
1369338_at 5.631117 5.767955 5.6578774 6.019508 6.076567 5.9124136 5.84963 6.0021977 5.7089643 5.8237953 6.3650537 6.0845723
1369339_at 5.465288 5.5943794 5.6761627 5.868879 5.949566 5.8711967 5.618369 5.5794697 5.807729 5.3423424 5.86988 5.973875
1369340_at 4.223754 4.597568 4.1363993 4.2322283 4.3740892 4.8085866 4.55784 4.453915 4.556299 4.3462334 4.7546945 4.817938
1369341_a_at 4.0844994 4.278118 4.215685 4.04749 4.307975 4.2931986 4.104047 4.1008368 4.2292795 4.194913 4.205057 4.126858
1369342_at 5.460659 5.3594794 5.4523797 5.608772 5.3382998 5.269971 5.2640653 5.2223687 5.3911133 5.181275 5.09701 5.619517
1369343_at 3.4612448 3.4275844 3.5162358 3.4962397 3.73113 3.4898183 3.5121295 3.491039 3.3409123 3.3575718 3.5960252 3.6493928
1369344_at 5.5179014 5.5532274 5.304253 5.573174 5.33597 5.275392 5.410919 5.402467 5.2492633 5.460593 5.202586 5.2814846
1369345_at 4.1524014 4.488407 4.2470055 4.197717 4.270149 4.358698 4.0033484 3.9164495 3.7640722 4.0106554 4.226651 4.1031637
1369346_at 3.724964 3.5709436 3.330692 3.7415276 3.805661 4.2418494 3.7078373 3.721178 3.5015004 3.4472718 3.856874 4.180312
1369347_s_at 5.783143 5.5091677 5.5397644 5.6478577 5.9076066 5.7763014 5.700098 5.6089916 5.510485 5.8478436 5.846166 6.1151657
1369348_at 4.4024696 4.4549303 4.2407813 4.4966593 4.524235 4.4374237 4.6432543 4.122774 4.318074 4.4542165 4.572658 4.696069
1369349_a_at 3.6197705 3.4777067 3.5438359 3.6026447 3.5298052 3.6466117 3.59367 3.6525238 3.5442822 3.5387828 4.0418606 3.7941463
1369350_at 5.5302105 5.605324 5.7805405 5.6304398 5.7234154 5.7591248 5.545012 5.77568 5.6872215 6.0361285 5.522862 5.850573
1369351_at 4.4915466 4.397645 4.1726923 4.5258026 4.84202 4.909893 4.376748 4.678648 4.178563 4.5010605 4.7569323 4.5234137
1369352_at 6.2114873 5.5730324 6.1017833 5.6833825 5.62219 5.792009 6.213025 5.9643416 6.0470443 6.18458 5.8999267 5.679142
1369353_at 4.264884 4.6987314 4.3825083 4.578651 4.621092 4.8247604 4.52156 4.8600993 4.315272 4.3363943 4.941662 4.9073644
1369354_at 6.363252 6.528778 6.4955363 6.648617 6.8034897 6.661299 6.396574 6.503684 6.340728 6.5735 6.8335114 6.8104973
1369355_at 4.6787467 4.958172 4.941105 4.8032856 5.0707946 5.265426 4.7384686 4.734373 4.819343 4.9740534 4.900097 5.062831
1369356_at 4.0874233 3.7808626 3.8634038 4.1276865 3.9423146 4.0531626 4.0881505 3.9131167 3.9845204 3.8936834 4.129812 4.069486
1369357_at 5.256958 4.996852 5.0519743 4.9348316 5.075645 4.973402 5.1462154 5.0152264 4.783475 5.1026936 4.981594 5.398641
1369358_a_at 6.2040753 6.2408495 5.9483633 6.2282505 6.4843388 6.4300995 6.3146214 6.1138725 6.068171 6.2575097 6.536814 6.673052
1369359_at 4.034421 4.2513304 4.0480003 4.1994205 4.5128875 4.622739 4.267268 4.026358 3.8989024 4.148032 3.583136 4.7812314
1369360_at 5.88967 5.7582154 5.7808776 5.8031735 6.3690825 5.999449 5.801063 5.7226806 5.8180637 6.165512 6.2074385 6.0053997
1369361_at 3.533396 3.6884737 3.5936415 3.8003643 4.1080647 3.8598633 3.6074994 3.593017 3.67185 3.7542546 3.747566 3.9926896
1369362_at 5.1238346 5.1359444 5.216298 5.0747414 5.386318 5.366961 5.2992935 5.067218 5.229962 5.111893 5.4470987 5.43188
1369363_at 3.6790118 3.422766 3.5551693 3.44256 3.6520615 3.5140908 3.5692804 3.5583303 3.3834908 3.659107 3.8322995 3.783424
1369364_at 3.6458888 3.6129253 3.7880986 3.839837 3.7051475 3.6296592 3.4511662 3.411609 3.581733 3.6036704 3.8021007 3.6828291
1369365_at 4.201111 4.4600525 4.5203114 4.608489 4.9376907 4.6408243 4.3194494 4.3972616 4.4184456 4.547112 4.638254 4.6922736
1369366_at 4.707511 4.8815055 4.982211 4.9726667 5.2293563 5.252096 4.7731547 4.5354176 4.875459 4.965332 4.680773 4.864449
1369367_at 4.3549986 4.463932 4.2238183 4.7290273 4.899854 4.5709686 4.325067 4.531496 4.2833657 4.540705 4.7663608 5.0043435
1369368_at 4.2542315 4.318998 4.507264 4.5700603 4.749671 4.8103504 4.176121 4.3928947 4.3012543 4.4027834 4.6783037 4.442443
1369369_at 5.1396217 4.9954653 5.0865817 5.292967 5.2252493 5.4319363 5.214448 4.998301 4.863068 5.1927643 5.033867 5.387588
1369370_s_at 4.950136 4.9106717 4.722021 5.0519986 5.010524 5.1143403 4.5754232 4.584225 4.9508057 4.9873815 5.136035 5.3416123
1369371_a_at 4.188353 4.363275 4.3706064 4.1584196 4.369317 4.3141165 4.470575 4.199884 4.198911 4.549573 4.786842 4.86009
1369372_at 5.043748 4.841768 4.910869 4.852706 5.177898 5.136443 4.855585 4.858209 5.0828013 5.0927005 5.1070104 5.5620465
1369373_at 5.7290826 5.5846114 5.8303685 5.88083 5.674937 5.6875644 5.724086 5.8514137 5.956829 5.8434243 5.7065163 5.519831
1369374_at 4.1106095 3.8519123 4.20668 4.136984 4.1216373 3.876104 4.0163245 3.885981 4.000922 3.9733024 3.9069357 4.1108065
1369375_a_at 3.8134167 3.8183453 3.8674097 3.670312 3.8898373 3.8532403 3.90084 3.9498982 4.074688 3.7549336 3.7818403 3.8315306
1369376_a_at 4.1162724 4.293544 4.119982 4.218261 4.7051935 4.323909 4.413713 4.1487274 4.2893896 4.510991 4.889147 4.732298
1369377_at 3.4243898 3.4708786 3.3368025 3.6311285 3.5687268 3.6371093 3.349545 3.55517 3.670241 3.5972264 3.697608 3.6540294
1369378_at 4.879653 4.538719 4.468087 4.7543964 4.8106127 5.0745893 4.725322 4.8577447 4.6999965 5.0274525 4.9801145 4.8930454
1369379_at 4.7333775 5.1582565 4.648415 4.577533 4.8745127 5.1055727 4.9643884 4.7377477 4.884218 4.8599434 5.3862185 5.387588
1369380_at 4.517527 4.57519 4.542275 4.4047575 4.5042233 4.2516255 4.3948708 4.289845 4.6932135 4.6983147 4.8907003 4.4992323
1369381_a_at 3.5797195 3.8317661 3.8565025 3.7318985 3.7629766 3.7096124 3.8554041 3.9062364 3.475049 3.5907173 3.7003047 3.7795203
1369382_at 5.7651076 5.9791913 5.964192 5.856099 6.001529 5.752667 6.086178 6.0092583 6.1993876 6.053305 5.9410596 6.3250046
1369383_a_at 4.6386447 4.9409227 4.9017277 4.8340197 4.9742727 4.873162 4.8900547 4.6853437 5.2875032 4.550029 5.052335 5.141368
1369384_at 3.825361 3.897992 4.00679 3.9930353 4.021221 3.9471679 4.1013956 3.9829571 3.9362051 3.8924372 3.788212 4.1867094
1369385_at 4.460361 4.5148716 4.533091 4.8450913 4.861698 4.731396 4.5666656 4.4300523 4.669375 4.621189 4.834207 5.142065
1369386_at 4.007107 4.2868366 4.147392 4.2310095 4.053191 4.4172187 4.329387 3.8811195 3.9398801 4.0750794 4.227927 4.4801354
1369387_at 5.867915 5.4997244 6.083558 5.702672 5.9706755 5.6966386 6.112667 5.661036 5.688018 5.625509 5.87245 5.572673
1369388_at 4.214 3.7196145 4.1509576 4.398836 4.0812626 4.0213733 3.9944913 4.0141106 4.0245523 4.1851945 4.028992 4.582634
1369389_at 4.484402 4.2643905 4.4745865 4.9863048 4.8181753 4.5779886 4.414071 4.3555613 4.451846 4.583514 4.6528416 5.045
1369390_a_at 4.8629727 5.1683884 4.441708 4.562471 4.5573387 4.539121 4.5450554 4.749013 4.811749 4.6551595 4.6572123 4.743092
1369391_at 4.1441646 4.3158026 4.0606933 4.210577 4.063534 4.122837 4.066577 4.173648 4.0116844 4.2022505 4.406698 4.271833
1369392_at 5.3393984 5.206539 5.063388 5.2534027 5.3409233 5.1602693 5.143873 5.023447 4.99607 5.4223905 5.218184 5.5649567
1369393_at 4.4967637 4.015497 4.4598513 4.0231857 3.846126 4.1181865 4.347904 4.0613403 4.2153497 3.813998 4.167838 4.153274
1369394_at 4.647579 4.6599517 4.768023 5.110071 5.019335 4.7378483 4.703541 4.581104 4.53575 4.7022514 4.859991 4.8269324
1369395_at 3.8733065 3.7461302 3.6353867 3.6926172 3.8630285 3.8705287 3.8525565 3.8157604 3.7069855 3.662898 3.7963667 3.6280518
1369396_at 5.7076464 5.4565706 5.4264374 5.536936 5.824751 5.655741 5.790691 5.5715237 5.6525846 5.483202 5.760416 5.9342413
1369397_at 4.9828353 4.8232327 4.9640875 5.0687695 4.9851174 5.0555916 5.0155387 4.953885 4.8814273 4.8484063 4.713814 5.045582
1369398_at 5.337282 5.294056 5.1758904 5.699055 5.6355553 5.8445106 5.5803113 5.501104 5.409916 5.7603025 6.036794 5.680227
1369399_at 3.596188 3.787098 3.83944 3.4312885 3.8180132 3.791306 3.6001847 3.8505387 3.8449428 3.5402722 3.7862434 3.79182
1369400_a_at 5.2233677 5.2125397 4.9955187 5.268557 5.4432364 5.6216426 5.332921 5.139759 4.978007 5.1109376 5.4452085 5.5553904
1369401_at 3.2987106 3.3523815 3.276782 3.506225 3.1963236 3.5740416 3.2837768 3.3261392 3.417198 3.4440076 3.5494773 3.4137247
1369402_at 6.6745577 6.6386337 6.5760527 6.6561003 6.6440854 6.354998 6.6300316 6.6969705 6.998828 6.833117 6.3452187 6.6227417
1369403_at 4.8068247 4.7040563 4.709608 5.047987 4.705588 4.9851294 4.7847605 4.426423 4.7290673 4.6833334 4.7625656 5.05758
1369404_a_at 4.410678 4.487522 4.55967 4.6682067 4.5813804 4.61969 4.469319 4.5416555 4.2227874 4.5639415 4.6188054 4.8720236
1369405_a_at 4.123624 4.6330085 4.04315 4.213259 4.279149 4.3574333 4.170327 4.035014 4.342572 4.1838856 4.3848257 4.27446
1369406_at 4.3070955 4.048815 4.1178904 4.27785 4.1123753 4.065462 4.336663 4.017005 3.855755 3.9465508 3.9678228 4.39756
1369407_at 6.166453 6.341913 6.068107 6.525598 6.34049 6.323176 6.210977 6.5647445 5.7551384 6.9707875 5.832135 6.3446374
1369408_at 4.1500063 4.3169265 4.136467 4.6190405 4.7668915 4.3143125 4.2963057 4.214294 4.233259 4.239122 4.200176 4.700803
1369409_at 8.033047 7.934951 7.9146676 7.977255 8.058202 7.764125 7.9725075 7.948311 8.118556 8.080854 7.909716 7.8353734
1369410_at 7.6305866 8.0903015 8.104735 7.794139 7.923932 7.927561 7.3770638 7.6697645 7.6530337 7.7276015 7.5790534 7.1877823
1369411_at 3.8736866 4.006976 3.7861865 4.0441265 4.406769 4.023705 3.768771 3.862137 3.9170828 3.8510423 4.3806257 4.19386
1369412_a_at 6.5497193 6.388743 6.5393724 6.7027884 6.7470384 6.6589417 6.576192 6.592441 6.50618 6.7165465 6.8074517 6.565007
1369413_at 4.4967637 4.5111814 4.6010065 4.6769443 4.548671 4.690789 4.377432 4.387785 4.392818 4.454809 4.6222396 4.8107686
1369414_at 9.168877 9.022607 9.03384 8.958721 8.714003 8.874626 9.024179 9.058207 8.960712 9.154356 8.747505 8.966549
1369415_at 8.048426 8.4735 7.805735 7.1321583 7.397129 7.8988056 6.8957033 8.101513 7.697757 7.520992 7.7144523 7.485543
1369416_at 6.226073 6.1163936 6.236049 6.400802 6.5253944 6.3961353 6.5613003 6.216184 6.0302124 6.3190603 6.546664 6.4529386
1369417_a_at 4.2344484 4.470884 4.036027 4.317381 4.49648 4.1663756 4.5393553 4.439022 4.1934156 4.0624514 4.4058504 4.3239117
1369418_at 4.3476267 4.596335 4.5651703 4.3455076 4.662582 4.587372 4.265777 4.2642455 4.4074116 4.2212286 4.7251453 4.798171
1369419_at 5.1135015 5.254673 4.9596667 5.3325315 5.3346996 5.310121 5.336008 5.2324634 5.302698 5.109688 5.4723153 5.4306393
1369420_at 4.057411 4.350413 4.396464 4.114751 4.3648734 4.3037987 4.2002625 4.413007 4.1989255 4.0668387 4.3944917 4.355938
1369421_at 6.3224735 6.329775 6.1400833 6.134046 6.280697 6.203592 6.43801 6.4746523 6.298084 6.32454 6.167711 6.016307
1369422_at 5.14654 5.2430644 5.1175685 5.200416 5.578238 5.5888767 5.557145 5.4736547 5.2214503 5.146879 5.7103224 5.903362
1369423_at 4.383651 4.6890388 4.1141615 4.433215 4.5867205 4.4931765 4.2272053 4.448524 4.1388106 4.1607156 4.53739 4.4753966
1369424_at 12.780638 12.631633 12.699254 12.579802 12.489408 12.751778 12.6683855 12.569706 12.675764 12.781835 12.571314 12.766016
1369425_at 3.973595 4.5249844 4.320342 4.0091596 4.315939 4.276907 4.054101 4.1649795 4.064275 4.2821875 4.190645 4.365158
1369426_at 5.1011486 5.0623565 5.2515845 4.980439 5.0738397 5.0626287 5.0020494 5.0331078 4.9899206 5.024655 4.916729 5.3415217
1369427_at 9.516309 9.377921 9.196581 9.342846 9.286174 9.087963 9.796813 9.483773 9.540095 9.225111 9.080509 9.214967
1369428_a_at 4.522031 4.405534 4.289125 4.233451 4.4777403 4.464231 4.5982046 4.2769885 4.61557 4.4361477 4.5880375 4.7967396
1369429_at 3.894665 4.066128 3.8623636 4.190118 3.8526053 3.786547 3.9316967 3.692539 3.592185 3.9329298 3.9256914 3.59638
1369430_at 9.330235 9.296498 9.074646 9.1517515 8.2646055 8.428973 9.017102 9.244704 9.106682 8.593702 8.970309 9.237011
1369431_at 4.427783 4.804057 4.4636045 4.706605 4.83313 4.738882 4.6975927 4.6388416 4.5734115 4.305068 4.9922023 4.722934
1369432_at 5.1011486 5.137846 5.1332493 5.219288 5.4918537 5.500412 5.072424 5.059078 5.157777 5.1908197 5.3986616 5.212037
1369433_at 5.0071464 4.9419994 5.2859125 5.221502 5.1373143 4.995905 4.771281 4.669963 4.8531203 5.0080705 4.927205 5.195441
1369434_at 3.8400471 3.9752533 4.004134 3.961088 3.8756492 4.0613146 3.8354495 3.9456813 4.002097 3.828666 4.0319185 4.1040535
1369435_at 12.621553 12.436026 12.442711 12.393224 12.4772835 12.510212 12.562258 12.511912 12.323023 12.599398 12.349019 12.148168
1369436_at 3.99947 4.038665 4.160049 4.3212204 4.6783447 4.311933 4.2007847 4.057515 4.2096176 4.2953844 4.5000486 4.6192474
1369437_at 4.6571965 4.598822 4.536442 4.6917357 5.0177345 4.779365 4.69935 4.7597203 4.616727 4.5756087 5.1719666 4.7205534
1369438_at 4.672523 4.77175 4.9105196 4.6301575 5.2479568 5.160064 4.8271127 4.828032 4.6910543 4.942447 5.0101213 4.8988476
1369439_at 3.6053417 3.884523 3.6205044 3.6885917 3.5167563 3.5577204 3.6818986 3.544018 3.65511 3.6736813 3.5778687 3.5704994
1369440_at 5.821069 5.983882 7.2335076 6.205089 6.3286295 6.849303 7.1363244 7.233485 7.468013 7.1480083 6.3761373 6.0099387
1369441_at 4.3297863 4.7314844 4.5798006 4.698573 4.7134333 4.3514204 4.420179 4.417055 4.247472 4.223243 4.834207 4.8622317
1369442_at 3.369151 3.5104427 3.5681663 3.4656398 3.557095 3.5208073 3.685545 3.479883 3.5416708 3.4610019 3.6390257 3.6567192
1369443_at 6.272893 6.3010664 6.475635 6.413577 6.8818817 6.3285823 6.6577463 6.372996 6.187375 6.613098 6.0241537 6.530732
1369444_at 3.92393 3.969895 3.8607607 3.7670255 4.039941 4.2012277 3.6420481 4.2923374 3.7013676 3.8736675 3.9507575 4.2205963
1369445_at 5.9272656 6.191296 6.0466433 5.704424 5.9093494 5.6356587 6.183491 6.118455 5.980588 6.261591 5.7758613 6.127558
1369446_at 6.775585 6.7692566 6.9409723 6.9130306 7.0258226 7.1728263 6.725325 6.69963 6.797304 6.963552 6.8077655 7.1775117
1369447_at 5.6595306 5.729067 5.6428757 5.7064276 6.108142 5.967294 5.714296 5.55834 5.793242 5.7674255 6.119259 5.947332
1369448_at 5.9459763 5.761997 5.928932 6.1417146 6.023446 6.183791 5.889719 5.7478933 5.868266 5.974436 5.991219 6.1530104
1369449_at 4.987438 5.1060715 5.335564 5.269618 5.5357327 5.1984987 5.151227 5.243739 4.9286127 5.010413 5.5931997 5.5811634
1369450_at 11.031822 11.070696 11.153975 11.148222 11.318535 11.130132 11.5491 11.419679 11.329571 11.579962 11.366767 11.146231
1369451_a_at 3.7386427 3.6311758 3.5913541 3.7070072 3.6489182 3.5277882 3.6496723 3.715815 3.659268 3.4081502 3.6720421 3.7899094
1369452_a_at 8.483088 8.315723 8.464407 8.2177925 8.03009 8.305044 8.398341 8.407694 8.26951 8.476931 8.0642395 8.350748
1369453_at 6.838826 6.9711876 7.0377755 7.093402 7.222902 6.9798603 6.9396896 6.9916415 6.887702 6.7056384 7.1589613 7.0065093
1369454_at 4.125211 4.089628 4.1114817 4.0789204 4.434148 4.517744 4.162306 3.9614317 4.1104794 4.1644297 4.210931 4.5527287
1369455_at 6.797493 7.728633 8.354959 7.720771 7.665606 8.074421 8.212577 8.528561 8.356427 8.342946 7.766574 6.7038093
1369456_at 3.3958871 3.4435735 3.1408792 3.3925765 3.3034325 3.373206 3.4971519 3.4499981 3.3099341 3.4605105 3.4569101 3.5920727
1369457_a_at 4.2008414 4.477763 4.3554463 4.353927 4.770452 4.5017424 4.4572716 4.3841734 4.50907 4.4789524 4.6475506 4.812914
1369458_at 4.4427996 4.3384404 4.577538 4.7729993 4.5905623 4.725104 4.540614 4.4495177 4.4593973 4.7802696 4.7613654 5.0394244
1369459_at 6.0120025 5.5915704 5.5690665 5.8336077 6.0222187 5.6649027 5.737809 5.743101 5.9376173 5.7490973 5.9049525 5.809735
1369460_at 5.3898726 5.4196625 5.3169518 5.4932175 5.536537 5.244725 5.4864297 5.228139 5.2102065 5.295143 5.635355 5.231242
1369461_at 4.0710025 4.1039352 3.9828916 4.2161045 4.197626 4.134468 4.174915 4.008852 3.978059 4.079277 4.2268443 4.2357073
1369462_at 4.0554056 3.8109741 4.0170307 4.1486454 4.205098 4.3336353 4.328871 3.943168 4.212715 4.073371 4.2056723 4.3142548
1369463_at 5.241696 5.2150884 5.063132 5.3561916 5.698473 5.7343254 5.254218 5.397647 5.4078894 5.2129893 5.93028 5.8597064
1369464_at 4.4200726 4.277296 4.3793173 4.4776773 4.651745 4.3657446 4.388015 4.37407 4.4801693 4.4338455 4.406698 4.737773
1369465_at 12.754339 12.946633 12.733981 12.86231 12.992313 13.038443 13.046568 12.999165 12.884484 12.885356 13.003499 12.783093
1369466_at 3.8494878 3.781748 3.6822546 3.6815982 3.9774911 3.791306 3.8509045 3.8573442 3.6983232 3.8384876 3.8993835 3.9776595
1369467_a_at 9.721025 10.438162 10.741571 9.623221 10.115781 10.103877 10.492472 10.449847 10.089622 10.614114 10.949685 10.338885
1369468_at 7.0936947 6.1078024 6.9546885 6.092786 6.7147446 6.5218725 6.5448294 6.6519527 6.4792433 6.2322187 6.0921655 6.1071796
1369469_s_at 3.45282 3.31623 3.381895 3.4794755 3.6264312 3.7293942 3.4430287 3.4372792 3.4819 3.5363395 3.4651191 3.5556371
1369470_at 4.5639353 4.834943 4.4659324 4.5286345 4.5609283 4.3963575 4.4166727 4.464683 4.47083 4.4361477 4.8496222 4.949332
1369471_at 4.625372 4.525288 4.7293587 5.034262 4.417303 4.7790112 4.9103303 4.7716393 4.762909 4.7374125 5.045344 4.7134914
1369472_a_at 6.711597 6.605348 6.4801974 6.618008 6.419889 6.5181966 6.8281283 6.6073675 6.835906 6.5222898 6.6958375 6.5439525
1369473_at 10.177633 10.05552 10.013502 9.9665785 9.976354 9.836067 10.083971 10.087284 9.874651 9.988489 9.845374 9.944151
1369474_a_at 3.5996451 3.7724156 3.7043176 3.7753546 3.84866 3.8301127 3.7002077 3.7344904 3.6423247 3.7574034 3.9418626 3.944206
1369475_x_at 4.025605 4.013363 3.8010435 4.173141 3.9274898 3.9990857 4.036194 4.0384426 4.0328083 4.218913 4.044157 4.1343694
1369476_at 4.974776 4.795838 4.851572 4.681732 5.11178 4.7144794 4.682055 4.698699 4.9000387 4.8903694 4.510475 5.42371
1369477_at 4.1642675 4.048815 4.09663 4.608355 4.3814006 4.197764 4.259701 4.14228 4.1775594 4.2054815 4.222205 4.6431413
1369478_at 4.1898346 4.137415 4.274959 4.542099 4.4195156 5.004461 4.4447727 4.4571176 4.2902975 4.34614 4.2384205 4.693899
1369479_at 6.3879566 6.2395477 6.474701 6.5360694 6.677019 6.6938376 6.41822 6.47568 6.514322 6.311043 6.3297815 6.53535
1369480_at 3.721821 3.751622 3.796177 3.934995 4.013059 3.8696165 3.8023114 3.6993582 3.557008 3.864709 4.0483227 3.7109246
1369481_at 3.637517 3.9079478 3.7539096 3.903931 3.9758823 4.1174135 3.8353477 3.8295016 3.705449 3.7945254 3.908533 3.8141267
1369482_a_at 3.9080608 4.173181 3.7854695 3.9933376 3.7997382 4.1421013 3.884206 4.0176115 4.031605 4.069883 4.1032224 3.8357682
1369483_at 6.021563 5.86626 5.9780126 6.2222867 5.664666 6.1457305 6.074988 6.026904 5.97018 5.8256907 5.9455 6.31371
1369484_at 4.2578063 4.3368444 4.154009 4.27785 4.516206 4.560216 4.224468 4.352473 4.3283525 4.3725443 4.4868655 4.530798
1369485_at 10.313014 10.084526 10.427256 9.6652975 10.031528 10.195388 10.220674 10.188964 10.406935 10.416905 10.75404 10.197058
1369486_at 3.6371953 3.6465313 3.5691113 3.6239698 3.7275455 3.7714546 3.7046409 3.6207228 3.525573 3.6190903 4.07662 3.8688085
1369487_a_at 3.987082 3.9601395 4.0593567 4.1925726 4.277586 4.1181755 4.0189357 3.8482668 4.198925 4.108527 4.137397 4.3042965
1369488_at 4.1529274 4.030186 4.075673 4.3941593 4.0761933 4.2522097 4.0675516 3.879047 4.0345206 3.9690943 4.279437 4.1059127
1369489_at 5.73253 6.2514 6.0289974 6.2584233 6.4355507 6.4071636 5.986712 6.035392 5.9536076 6.2477655 6.571583 6.6317887
1369490_at 3.7121847 3.733868 3.4894092 4.037669 3.7276723 3.6970878 3.587935 3.72298 3.6202314 3.6831865 3.8103316 4.2205963
1369491_at 8.387148 8.332379 8.4103565 8.071823 8.688845 8.560903 8.609344 8.278399 8.354358 8.914594 8.099567 8.126314
1369492_at 11.410637 11.354987 11.181538 11.257565 11.322642 11.074164 11.109547 11.2572155 11.326492 11.128779 11.096647 11.116143
1369493_at 8.392542 7.9015794 7.2679963 7.8492985 7.634737 7.9151206 7.3516827 6.811527 8.735259 6.4352784 6.3379993 7.5250216
1369494_a_at 5.79157 5.704347 5.6815014 5.706739 5.934118 5.750295 5.695058 5.7590785 5.7451158 5.745793 5.7929664 5.947352
1369495_at 5.5077877 5.4585004 5.561947 5.8953404 5.8434343 5.918911 5.8076496 5.5835857 5.8591213 5.634359 5.61738 6.016761
1369496_at 7.583473 7.258695 7.208001 7.291121 7.481726 7.544599 7.4475946 7.4826107 7.607681 7.6264763 7.640227 7.7632093
1369497_at 4.432643 4.513047 4.1748266 4.4274125 4.663899 4.8555756 4.5359187 4.5354176 4.541456 4.3443465 4.56756 4.664098
1369498_at 4.346776 4.3232765 4.428457 4.599105 4.56018 4.7605853 4.7538195 4.2475476 4.356066 4.652706 4.708854 4.874064
1369499_at 4.925991 5.0381746 5.3665967 4.7451177 5.05469 5.204264 5.0241942 5.1405225 5.083339 4.92426 4.912546 4.87059
1369500_at 5.2336197 5.8058324 5.4277062 5.5756545 5.460401 5.3700805 5.290081 5.4395027 5.354054 5.361194 5.4780903 5.6010456
1369501_at 6.2361465 6.1704493 6.162404 5.966971 5.940744 6.0654206 5.9750004 6.322559 6.344533 6.4114094 6.135861 6.08484
1369502_a_at 12.681793 12.832224 12.566452 12.6681385 12.589851 12.730343 12.797989 12.840689 12.760605 12.726946 12.769407 12.546389
1369503_at 3.3115513 3.503427 3.2263577 3.3026035 3.4771135 3.2550554 3.2548754 3.3144424 3.454326 3.5175261 3.3677332 3.3116314
1369504_at 5.6039796 5.2955327 5.5201607 5.424925 5.5416274 5.638748 5.6153593 6.0374804 5.697015 6.0957274 5.5824485 5.778368
1369505_at 5.552937 5.309737 5.664187 5.4419894 5.459603 5.4393435 5.707072 5.5594635 5.039748 5.2340856 5.074107 5.986073
1369506_at 4.6892934 4.71148 4.1878543 4.6443872 4.9603567 4.8391905 4.4708657 4.595358 4.4279895 4.633976 4.663265 4.901226
1369507_at 4.3047543 4.255253 4.1043434 4.1229 4.216546 4.4926453 4.1660843 4.2732115 4.1584253 4.097768 4.44396 4.2989597
1369508_at 5.0153103 5.025227 5.008148 5.1515713 5.1427765 5.132949 4.8548546 4.8172526 5.0443096 5.1269226 5.3563514 4.9180584
1369509_a_at 5.84342 5.0472155 4.693578 4.8721905 4.552708 4.6563473 4.4516907 4.5416145 4.792822 4.609571 4.5810194 4.8186707
1369510_at 6.4574404 6.3698344 6.4338937 6.6295066 6.9454417 6.765364 6.4975796 6.539601 6.384741 6.6833653 6.6638584 6.7506557
1369511_at 5.6454616 5.9555345 7.610548 6.114886 5.9786963 6.034325 6.7530923 6.958161 6.4743094 7.2143397 7.056458 6.864314
1369512_at 5.273035 5.4751782 5.1469994 6.156722 5.593319 5.6567135 5.476368 5.224226 5.169945 5.2206917 5.522215 5.713502
1369513_at 4.5573444 4.5621834 4.594638 4.9129405 4.961696 4.7266607 4.6991644 4.7857122 4.5616903 4.9931707 5.185061 4.9446144
1369514_at 5.839761 5.9090223 5.890745 6.026772 6.3643694 6.1130853 5.8421025 5.68846 5.9667387 6.0314884 6.423992 6.4307146
1369515_s_at 4.1141214 4.403055 4.4144874 4.4411793 4.423085 4.6036844 4.327664 4.4293814 4.4073353 4.477529 4.868342 4.8465652
1369516_at 3.8266027 4.2844176 3.756556 4.0180655 4.1066647 4.232767 4.058393 4.069347 3.898072 4.015993 4.288124 4.169793
1369517_at 5.3902674 4.8691964 5.2652082 4.9043703 4.6581316 5.139455 5.320987 5.1857123 5.0508986 4.808611 5.175282 5.2948985
1369518_at 5.189961 5.2028933 5.176139 5.1956515 5.2955365 5.2489862 5.030052 5.011416 4.9495955 5.3066616 5.275985 5.531838
1369519_at 4.571411 4.480927 4.586876 4.4966598 4.7715454 4.769897 4.439419 4.435449 4.5646267 4.4789524 4.6742268 4.664239
1369520_a_at 5.4749246 5.4528837 5.3143926 5.768252 5.7887793 5.6957483 5.3986835 5.374524 5.3730617 5.7218924 5.77825 5.645569
1369521_at 3.535756 3.6005607 3.5493507 3.6909707 3.8412015 3.7476544 3.5930953 3.591982 3.4166143 3.558191 3.793795 3.6861024
1369522_a_at 3.0684893 3.3274643 3.4471617 3.4025218 3.3579853 3.365043 3.3680787 3.4388664 3.2465637 3.3726978 3.5064254 3.7175064
1369523_at 5.5226064 5.0094275 5.4912457 5.719448 6.0103884 5.984588 5.5147853 5.7118573 5.612402 5.7908506 5.8475876 6.1038513
1369524_at 4.5696464 4.5080423 4.2899237 4.6787314 4.732381 4.6769943 4.759915 4.3730693 4.54187 4.6952114 4.8372836 4.9226694
1369525_at 5.169846 4.951454 5.0893326 5.2402987 5.1885347 5.2375593 5.164443 5.040965 5.2278376 5.274443 5.344103 5.447583
1369526_at 9.106427 8.674908 9.1482115 8.971636 8.930217 8.566843 9.734228 9.076309 9.082756 9.298087 9.459623 9.117271
1369527_at 5.5483847 5.0275893 5.414273 5.2660813 5.658259 5.3149433 5.225633 5.1768994 5.3745093 5.2814326 5.5032034 5.9030843
1369528_at 5.5636535 5.3316417 5.2331276 5.351158 5.3238487 5.2862067 5.2293477 5.0432615 5.4067388 5.1025596 5.6407037 5.476737
1369529_at 4.2967043 4.327851 4.115374 4.394062 4.48618 4.424258 4.2874823 4.2242203 4.1711926 4.2773466 4.4595957 4.7104254
1369530_at 4.6637926 4.560011 4.872349 4.7491126 5.080055 4.876975 4.7965183 4.9071627 4.6064706 4.878744 4.516528 5.390768
1369531_at 7.082885 6.5027065 6.7819176 7.7031965 7.3801746 7.6308193 7.85543 6.742038 7.317369 7.456481 7.840714 6.7202315
1369532_at 4.6957326 4.674109 4.6353335 4.6603556 4.8426466 4.789452 4.750127 4.649625 4.62466 4.7388496 5.072644 4.858092
1369533_a_at 5.875508 6.0848193 5.6032476 5.8931546 6.0584054 5.8535366 5.786032 5.9106493 5.709533 5.852467 6.0224147 6.179005
1369534_at 5.0731144 5.208106 5.065756 5.1706657 5.160567 5.077842 4.825706 4.9941387 4.84789 4.9616566 5.4668436 5.2059245
1369535_at 4.772734 4.8642783 5.032208 5.127886 5.23681 5.268324 4.898284 4.8228664 4.784611 4.924745 5.326295 5.272645
1369536_at 4.995172 4.9745507 4.7805405 5.008424 4.962725 4.8984222 4.7207866 4.6952934 4.508678 4.822065 5.2107873 5.0232363
1369537_at 5.0407662 5.2974367 4.8228045 5.185624 5.2307453 5.124981 5.1087036 4.8265715 5.012891 5.186022 5.4809637 5.45854
1369538_at 4.497738 4.553035 4.6115785 4.608489 4.858275 4.6749625 4.4767175 4.5023136 4.6052275 4.5276504 4.710675 4.6512766
1369539_at 5.6468897 5.1645117 5.526599 5.56633 4.9327965 5.4906406 5.6470523 4.852235 5.5038958 5.559144 5.1803837 5.143368
1369540_at 4.168248 4.1951056 4.2439384 4.1032906 4.2331905 4.496955 4.216616 3.9678166 4.0087876 4.293786 4.5480027 4.524766
1369541_at 3.740522 3.856052 3.776904 3.5217834 3.5786011 3.6291325 3.55859 3.595934 3.4848545 3.6205275 3.7963805 3.8833618
1369542_at 5.0480247 5.3026104 5.11385 5.221719 5.369185 5.5241704 5.3047867 5.2339206 5.096297 5.3500648 5.380095 5.6040325
1369543_s_at 6.58536 6.4729023 6.5370145 6.0667725 6.229808 6.2021837 6.2629585 6.606253 6.5186625 6.5412784 6.115027 6.2608023
1369544_a_at 4.0346265 4.2511234 4.0135765 4.377203 4.440504 4.1460376 4.2088795 3.9945993 4.2100434 4.1919155 4.473318 4.299492
1369545_at 4.53465 5.2846823 5.0932207 5.19238 5.4030757 5.4043303 4.937361 5.0411234 4.934182 5.0263243 5.2576227 5.658883
1369546_at 11.437527 11.4087105 11.284632 11.150754 11.277124 11.242271 11.390509 11.303319 11.26368 11.480485 11.384655 11.57051
1369547_at 3.9610486 4.0964956 3.866901 4.207756 4.32538 4.4719977 4.1546783 4.298959 3.9726822 4.093213 4.0559635 4.3550825
1369548_at 5.0138454 5.111197 5.381885 5.04325 5.4040375 5.5709414 4.992613 5.220659 5.0004373 5.2699466 4.8779635 5.247261
1369549_at 7.0246944 6.93224 6.9087734 7.172564 7.0160203 7.2262564 7.049414 7.1114435 6.707601 6.6509047 7.184096 7.3249397
1369550_at 3.648707 3.602844 3.711275 3.708024 3.8670251 3.8889384 3.8598442 3.4721878 3.9483547 3.8216102 3.8925524 3.796748
1369551_at 4.9467106 4.7302637 4.9487553 5.08963 5.190185 5.211093 4.934005 4.705154 4.7808914 4.797619 4.93818 5.370016
1369552_at 4.9171963 4.529977 4.739605 5.0161567 4.9886813 4.9844136 5.065218 4.7557573 4.7516365 4.647147 4.963372 5.4253316
1369553_at 4.8626137 4.957853 4.6369014 5.036128 5.0719233 4.8895674 4.7712665 4.544175 4.707512 4.632012 4.8581686 4.850077
1369554_at 9.6268635 9.522474 9.534513 9.5200615 9.626359 9.433032 9.468952 9.5981865 9.645004 9.624302 9.382296 9.324641
1369555_at 4.703471 4.166572 4.186372 4.188845 4.5474243 4.505063 4.284039 4.181085 4.3126264 4.089613 4.2913675 4.467112
1369556_at 5.2199697 5.3848734 5.3265457 5.286428 5.583618 5.4502754 5.2532635 5.2481465 5.158986 5.570903 5.7144594 5.476652
1369557_at 7.20524 6.8866158 7.2912354 7.015728 6.893153 6.7336483 7.1994433 7.181548 6.967218 6.8690305 6.8623924 7.131596
1369558_at 9.055249 9.040787 8.469788 8.949476 8.889921 8.715418 8.854394 8.879497 9.132249 8.929521 8.71616 8.73472
1369559_a_at 9.875718 9.921218 9.573114 9.684399 9.582853 9.770896 9.808269 9.949228 9.763327 9.454547 9.518272 9.590793
1369560_at 9.867289 9.453049 9.881077 9.494739 9.566545 9.598837 9.59321 9.357181 9.680198 9.712346 9.221464 9.729736
1369561_at 3.7247314 3.8068724 3.6071012 4.155923 3.850715 3.7722733 3.7227623 3.7583613 3.6528878 3.7272651 4.086837 3.8655126
1369562_at 6.1175833 6.168487 5.8762164 6.28189 6.094593 6.15224 5.9566774 5.9396205 5.9487615 5.9843054 6.0894084 6.4005175
1369563_at 4.099904 4.362131 4.2905617 4.616325 4.4634304 4.44655 4.3693867 4.4251704 4.2097893 4.3660073 4.636112 4.3832736
1369564_at 4.3052845 4.4624586 4.3140454 4.566744 4.606739 4.4182014 4.325067 4.3789062 4.3204427 4.453677 4.485798 4.476286
1369565_at 5.008034 4.8219185 4.950863 5.2058935 4.971436 5.0693192 5.0445633 5.2295814 5.0941067 5.09715 5.2987943 5.2625084
1369566_at 4.8186603 4.663412 4.510461 4.879565 5.059565 4.9957066 4.7036524 4.714986 4.640817 4.8845563 5.0589867 4.9427967
1369567_at 4.7741227 4.8321514 4.712897 5.069809 4.908652 4.992496 4.969437 4.737697 4.8862524 4.8172836 5.0296907 4.938551
1369568_at 4.7673273 4.95278 4.652614 4.986167 4.873122 4.982888 5.1207376 4.759693 4.794126 4.6592326 4.685425 4.787302
1369569_at 3.8838563 4.247632 3.89076 4.376037 4.5095305 4.1363015 4.231349 4.2175074 4.0220804 4.042522 4.360546 5.102731
1369570_at 3.348916 3.5218396 3.4455774 3.4797878 3.7009962 3.4223363 3.3332932 3.2668707 3.3224998 3.3374832 3.1322632 3.4620051
1369571_at 8.695784 8.546649 8.506715 8.560125 8.537883 8.377654 8.585471 8.684908 8.627962 8.507062 8.461691 8.542491
1369572_at 3.954682 3.9683459 3.8471937 4.0433364 4.23729 4.199823 3.9330719 3.7956614 3.9314651 3.9983094 4.322814 4.2789297
1369573_at 4.070192 3.9945035 4.390302 4.0613365 4.421479 4.280851 4.30729 4.0623817 4.186716 4.132525 4.170175 4.348317
1369574_at 3.7315412 3.6369026 3.7734253 3.9298348 3.7565916 3.9967003 3.936251 3.7485566 3.7680082 3.7422538 3.8725176 3.876746
1369575_at 3.6222713 3.5355637 3.5182235 3.9524512 3.78953 3.7084694 3.7444913 3.4152362 3.5442822 3.4730222 3.545529 3.9021773
1369576_at 3.8264046 3.752971 3.757943 3.8110826 3.752291 4.2418494 3.6208808 3.767609 3.7864358 3.693008 3.6613097 4.401664
1369577_at 7.7643523 7.3346543 8.143883 7.49154 5.8740673 7.9701624 7.1162534 8.016026 7.8205824 6.963101 6.6913667 7.111455
1369578_at 4.302726 4.4032097 3.9521046 4.4007034 4.41939 4.4412956 4.1259766 4.379081 4.0452986 4.6081495 4.503357 4.574898
1369579_at 5.9685307 6.12296 5.720436 5.9548883 6.0529747 6.361555 5.9775333 5.8842297 6.0203247 5.9575973 6.0722876 6.133711
1369580_at 3.9505212 4.1440535 4.0581813 4.28267 4.242656 4.303074 4.141874 4.017801 3.9017696 3.8750129 4.168577 4.176218
1369581_at 11.44793 11.424338 11.426794 11.592201 11.345522 11.357073 11.524971 11.339069 11.422038 11.387028 11.279527 11.548479
1369582_at 5.8033104 5.9786396 5.745961 5.921764 5.9809685 6.0926585 5.820359 5.838445 5.684889 6.261891 6.102457 5.962725
1369583_at 5.2047467 4.975194 4.9532776 4.809173 5.213496 5.001949 4.9226675 4.9689245 5.096998 5.133053 5.2266817 5.1006966
1369584_at 5.9842377 5.839415 5.600788 5.757555 6.188325 6.074172 5.946845 6.012446 6.053835 5.997574 6.232205 6.03465
1369585_at 3.7091298 3.8235667 3.5477378 3.7616165 3.7682416 4.243 3.472644 3.595934 3.7090342 3.6138368 3.8458953 4.053974
1369586_at 3.6296542 3.6457422 3.5844479 3.6589758 3.794589 3.7939808 3.3815393 3.6340983 3.5228624 3.5749357 3.860627 3.4477518
1369587_at 4.4360275 4.4746423 4.1878543 4.3488445 4.626777 4.384616 4.3811064 4.3657913 4.252929 4.39713 4.7739797 4.707506
1369588_a_at 8.137847 8.353518 8.695711 8.253958 8.204135 8.069873 8.348822 8.343241 8.362296 8.214251 8.005674 7.661336
1369589_x_at 3.7563894 3.811869 3.8065464 3.7680717 3.9769516 3.9248993 3.7034895 3.8120625 3.775644 3.8266761 3.811043 3.823986
1369590_a_at 7.1173687 7.5150676 7.4693723 6.9195924 7.1810336 7.022127 6.927362 7.3841233 7.2555504 7.2684455 7.3270903 6.580117
1369591_at 3.9305494 3.8766184 3.6422737 4.0411787 3.8680704 3.8786142 3.5844207 3.6929882 3.9235234 3.7513027 3.9345715 3.7389364
1369592_at 6.6348057 6.759267 6.655004 6.7691793 6.957243 6.7075 6.670397 6.7123427 6.7246118 6.6254764 6.913521 6.781293
1369593_at 3.2742746 3.5957887 3.5167856 3.7333083 3.7364166 3.5224464 3.5127773 3.3598366 3.4889858 3.460429 3.5996513 3.4729977
1369594_at 5.263282 5.818041 5.6147113 5.459729 5.765074 5.9616175 5.8016233 5.6241617 5.6866145 5.639324 5.1947155 5.5620465
1369595_at 3.6024494 3.7906218 4.0522113 3.9959724 3.7900171 3.7694907 3.6005127 3.610881 3.5883021 3.4845457 3.9207304 3.9696572
1369596_at 4.53885 4.560239 4.353444 4.5271387 4.706787 4.7116566 4.548958 4.563099 4.5196543 4.672886 4.9522524 4.7907906
1369597_at 7.4455442 7.615775 7.5470753 7.351473 7.2349863 7.25347 7.480833 7.261102 7.6722217 7.4006534 7.1422977 7.203266
1369598_at 4.420073 4.1428757 4.3405504 4.4966598 4.315422 4.350179 4.275533 4.296961 3.9798965 4.4145536 4.4386983 4.772211
1369599_at 4.89224 4.8578568 4.804163 5.1891084 5.404316 5.1873317 4.945662 4.722791 4.9005923 4.744393 4.9232945 5.182989
1369600_at 4.153171 4.2778683 4.180467 4.4651475 4.112398 4.4347296 4.179696 4.199884 4.016221 4.1432686 4.394844 4.4770536
1369601_at 5.0530815 4.936648 4.7755146 4.85966 4.9679284 4.9423857 4.974479 5.0719757 4.9023633 4.9499664 4.930477 5.3786616
1369602_at 4.7287602 4.637163 4.7659726 4.658504 4.8688364 4.8582044 4.4411583 4.5375147 4.6340184 4.6400256 4.788697 4.756826
1369603_at 3.5906143 3.6315053 3.8015587 3.6073437 3.664943 3.7512186 3.5434544 3.6677282 3.4610834 3.5838206 3.752047 3.7939568
1369604_at 4.6141386 4.735345 4.6860304 4.9783344 4.727722 4.768691 4.755898 4.6208925 4.3541193 4.7675657 5.0235114 4.9719944
1369605_at 5.2072315 5.121401 4.9569526 5.2359004 5.6463814 5.3652163 5.2437553 5.186725 5.165959 5.0465994 5.3590884 5.7096367
1369606_at 3.894665 3.8853781 3.7901666 3.8972833 3.8035808 4.3236384 4.122358 3.7105322 3.969522 4.009367 3.835731 3.8197227
1369607_at 5.668193 5.7081366 5.729424 5.8095417 6.023819 5.6280127 5.6420183 5.8574114 5.4990673 5.6396475 6.1068244 6.324847
1369608_at 4.088539 4.102844 4.095946 4.374812 4.49859 4.774684 4.5072827 4.2491703 4.0961704 4.287084 4.510996 4.575541
1369609_at 3.7281415 3.8961797 3.8907607 4.0918784 4.0664053 3.770773 3.7817557 3.9794986 3.811661 3.6433313 4.2631245 3.711115
1369610_at 6.7106338 6.8086047 6.6459336 6.380899 6.496691 6.5817814 6.802049 6.8960714 6.8042707 6.8499374 6.7528796 6.5050297
1369611_at 4.694141 4.4873676 4.601718 4.906993 4.8363686 4.781932 4.671766 4.858146 4.976961 4.76554 5.2139587 4.77966
1369612_at 4.8245935 4.7926626 4.615547 5.202317 5.024209 5.0141363 4.8595324 4.741207 4.7094555 4.915085 4.874215 5.2454596
1369613_at 3.915922 3.9429338 3.657009 3.8926382 4.059785 3.909895 4.007159 3.8439336 3.7776003 3.8627667 3.7390714 4.502659
1369614_at 4.00227 4.0216975 4.0713153 3.9721537 3.8985305 4.061285 3.8282743 4.149992 4.0036645 4.1559944 4.1477747 4.366016
1369615_at 5.4790807 5.7594757 5.575833 5.6896086 5.837523 5.537195 5.5032163 5.6425 5.5934815 5.724229 5.9696527 5.7140684
1369616_at 4.4548163 4.746521 4.6795754 4.9702506 4.831517 4.6192074 4.610758 4.820618 4.6845613 4.6108494 4.652479 4.591408
1369617_at 6.637745 7.1130905 7.093763 6.8665037 6.61443 6.853832 6.7763577 6.902562 6.9516916 7.2267056 6.7356944 7.113595
1369618_at 4.20029 4.535413 4.657572 4.613905 4.5917554 4.735577 4.49639 4.5625467 4.5645123 4.6234703 4.7500644 4.6258936
1369619_at 4.751826 4.8748727 4.8697777 4.962931 5.0086694 5.068906 4.8441715 4.9381704 4.968782 4.952687 5.0916142 5.4567695
1369620_at 3.9081626 3.9826546 3.8947797 4.018387 3.933792 3.883968 3.9760995 3.8109078 3.8738387 3.933453 4.084161 4.332202
1369621_s_at 9.704995 9.707986 9.769304 9.902417 9.705417 9.524925 9.512506 9.776557 9.829843 9.699444 9.517305 9.546378
1369622_at 4.430874 4.179267 4.0860906 4.5720663 4.496094 4.266656 4.2537694 4.2849154 4.1603923 4.446644 4.460437 4.5323505
1369623_at 4.4006996 4.5080423 4.4891906 4.640663 4.9081 4.676263 4.584422 4.4833317 4.507718 4.567503 5.124839 4.862137
1369624_at 5.9071574 5.9967947 5.7700024 6.0243006 5.9270773 5.789473 5.752502 5.853423 5.6640368 5.8542995 6.01763 5.714102
1369625_at 6.4875393 6.2063055 6.8782935 6.694198 6.796788 6.1754313 6.5410414 7.033827 5.9372087 6.747761 6.19742 7.218048
1369626_at 9.046088 8.848256 8.736474 8.638068 8.781008 8.905766 8.9689 8.934735 8.724693 9.028266 9.005682 9.078717
1369627_at 3.6985183 3.7026265 3.73028 3.9009862 3.927734 3.8679528 3.7261658 3.6859727 3.6543846 3.7680714 3.7061968 3.8944995
1369628_at 9.721587 9.228016 8.80622 9.409906 9.541438 9.728629 9.80494 9.769209 8.829866 9.5203 10.11618 8.696107
1369629_at 12.001535 11.890465 11.783954 11.899532 11.958749 11.885979 11.961615 11.792631 11.85215 11.913695 11.819188 11.830796
1369630_at 12.922564 12.874218 12.78978 12.946244 12.962698 12.962022 12.962417 12.906844 12.837225 12.952268 12.933021 12.824422
1369631_at 7.550377 7.8635674 8.140258 7.966958 7.9660316 7.961816 7.774441 7.7130275 7.790795 7.926543 8.102313 7.786466
1369632_a_at 6.591784 6.8321195 6.8757434 6.7910185 6.5060363 6.3033905 6.224813 6.13537 6.805397 6.1529264 6.3374863 6.464501
1369633_at 10.859325 10.896418 10.697218 10.823972 10.798719 11.071593 10.648021 10.807264 10.616704 10.869244 10.303452 10.470669
1369634_at 6.399171 6.293894 6.2907863 6.6107388 6.5834317 6.539552 6.366612 6.2667933 6.2399187 6.348162 6.3539786 6.722626
1369635_at 11.844685 11.827972 11.804669 11.843313 11.997626 11.797457 11.849257 11.869255 11.812612 11.891925 11.794839 11.558991
1369636_at 12.5238905 12.501859 12.32367 12.480778 12.551457 12.315124 12.448234 12.42824 12.394886 12.453092 12.524466 12.330073
1369637_at 4.558925 4.912114 4.4425163 4.810154 4.976858 5.0272794 4.763826 4.702919 4.669771 4.7834578 5.3820353 5.1075563
1369638_at 5.13866 5.2386885 4.9122496 5.429744 5.2109427 5.3863864 5.281888 5.099711 5.3084927 5.2452064 5.344117 5.1370373
1369639_at 3.7648346 3.7264462 3.5063667 3.8164716 3.790146 3.9108906 3.7304952 3.855154 3.7899287 4.011709 4.104473 4.1239576
1369640_at 5.3296633 4.928946 5.447687 5.1069026 5.5378733 5.3540034 5.3869853 5.581703 5.490346 5.642771 5.5513473 5.7736497
1369641_at 7.927212 7.7448144 7.888608 7.8666077 7.7215524 7.9704795 7.980445 8.2369375 8.082174 8.019779 7.825849 8.095947
1369642_at 7.7064633 7.594767 7.6243467 7.470695 7.2603035 7.5649366 7.7737975 8.135177 7.7223153 7.8227463 7.5920916 7.576934
1369643_a_at 7.660443 7.8367233 7.4744105 7.6397443 7.253358 7.5498037 7.74137 7.862804 7.6870885 7.5770745 7.6485515 7.4084663
1369644_at 8.972741 9.231633 9.031268 8.9918375 8.595135 9.171693 9.082219 9.238678 9.234197 9.007279 8.64149 8.754955
1369645_at 3.979446 3.9588304 3.8425844 4.070424 3.9326227 4.0423174 3.8882382 3.9103363 3.9461112 3.869926 4.1915407 3.8807652
1369646_at 3.6253915 3.6182299 3.56453 3.692771 3.876845 3.8363538 3.6807947 3.5923953 3.5442822 3.5524678 3.745148 4.170546
1369647_at 6.531496 5.97371 6.2056217 6.4176755 6.2042494 6.4795256 6.2345552 6.524129 6.5229936 6.8054624 6.236635 6.235058
1369648_at 6.506193 6.091003 6.1453996 6.067754 6.5056677 6.441456 6.2986794 6.550345 6.34045 6.616701 6.2867584 6.3101974
1369649_at 5.286539 5.090685 5.100353 5.0377145 5.222491 5.504119 5.0775175 4.9850316 4.9673934 5.2268934 5.487215 5.5470343
1369650_at 7.2363234 7.1068335 7.0335593 7.156962 6.827515 7.0839744 7.346787 7.338288 7.2771025 7.022932 6.9138627 7.377303
1369651_at 4.780159 5.015235 4.7166414 4.9339767 5.0040884 4.983705 5.0733433 4.782365 5.0786943 5.063119 4.853948 5.0306716
1369652_at 3.824206 4.0136414 3.9092698 3.8975337 4.0098624 3.5667493 4.079614 3.6211925 3.8934424 3.9428704 4.0475454 4.2379923
1369653_at 7.262265 7.0319576 7.167351 7.0907173 7.134042 7.02062 7.1240683 7.036335 7.0763707 7.072466 7.093251 6.8832808
1369654_at 10.439138 10.251567 10.332624 10.213638 10.064891 10.514581 10.411289 10.481413 10.30288 10.398356 10.598441 10.114833
1369655_at 8.907651 8.932409 7.980233 8.775698 8.328138 7.6390767 8.779652 8.845022 8.078647 8.272093 8.112579 7.1935353
1369656_at 6.6767945 6.631273 7.348377 6.6749763 6.8182783 6.900879 7.0806894 6.8958507 7.012682 7.0390105 6.9139442 7.022996
1369657_at 4.142341 4.3412595 4.0516095 4.4046063 4.640961 4.31183 4.1426067 4.3037004 4.2153172 4.2341366 4.3186936 4.5673213
1369658_at 8.5530205 8.676521 8.797144 8.459728 8.363028 8.724978 8.783259 8.982265 8.479926 8.64018 8.753113 8.687791
1369659_at 5.421805 6.141286 5.5837045 6.091437 5.844038 6.272939 5.662336 5.229225 5.4386086 5.9305873 5.856122 5.8505
1369660_at 4.2941093 4.4945984 4.38988 4.6876364 4.6301622 4.7274423 4.517648 4.315216 4.5817413 4.609822 4.450484 4.7526493
1369661_at 7.7824087 7.741259 7.8031726 7.9568143 8.012684 7.8796678 7.8110404 7.76534 7.8539577 7.8163633 8.044119 8.091679
1369662_at 3.570879 3.4098244 3.5569205 3.5042036 3.676769 3.8301127 3.6225157 3.5523722 3.4685895 3.4576104 3.6986437 3.554474
1369663_at 9.564344 10.157951 9.578901 9.126982 6.751138 9.2099495 9.487011 5.9223404 9.086754 10.439661 9.060377 6.4518867
1369664_at 10.185628 11.137137 10.6816845 10.600712 10.981526 10.026605 10.6966505 10.431492 10.812068 10.786153 10.220509 10.048752
1369665_a_at 8.066282 7.7877426 8.197827 8.019052 7.7940254 8.034729 8.196142 8.239684 7.7819223 7.7001276 7.6000032 7.8274527
1369666_at 6.064904 5.9095783 6.03105 6.097659 6.136124 5.72967 5.995783 6.0027547 5.987646 5.979724 5.942804 6.4354954
1369667_at 6.839294 7.2586074 6.8126187 6.905221 6.8013725 6.8275456 6.8389573 7.1940303 6.7778616 6.782077 6.938741 6.840517
1369668_x_at 3.8361287 3.99494 3.9061022 4.027844 4.0110335 3.9885328 4.087188 3.759744 3.8977227 4.0461206 4.2152443 4.016041
1369669_at 8.051516 8.183302 8.262964 7.632243 7.8941503 7.612146 8.036636 7.983555 7.9115677 7.9399333 7.544425 7.4508324
1369670_at 5.035448 4.885396 4.7736845 4.8417854 5.021926 4.7301497 4.943736 4.965658 4.9001555 4.848322 4.963946 4.8500457
1369671_at 12.707372 12.653037 12.455917 12.551911 12.633885 12.701679 12.76413 12.704907 12.652018 12.73581 12.662249 12.675994
1369672_at 6.4332647 6.65227 6.8652697 6.5420203 6.534249 6.605098 6.7159977 6.673731 6.8640614 6.4036922 6.574912 6.5459743
1369673_at 3.9074664 4.0206237 3.9438415 4.1369734 4.4947357 4.175515 4.4324226 3.9419718 3.611911 3.7692802 4.0384183 4.4017677
1369674_at 3.4112844 3.8297942 3.5926254 3.8288746 4.514541 3.980576 4.4669647 3.3648295 3.5533676 3.631699 3.5369873 4.5083733
1369675_at 6.2572002 6.515099 6.621094 6.5380383 6.6883116 6.7295346 6.402058 6.589237 6.3967743 6.5750365 6.44367 6.687103
1369676_at 7.173138 7.478542 7.3015285 7.5533137 7.3977766 7.481823 7.534218 7.476635 7.3817205 7.4304533 7.259027 7.5125604
1369677_at 3.840968 3.5894947 3.5805342 3.456876 3.3742797 3.4546187 3.4720168 3.7902758 3.4857512 3.3352256 3.3302937 3.4928703
1369678_a_at 7.432893 7.447836 7.70433 7.366017 7.287239 7.2455087 7.300601 7.4541345 7.3634553 7.4414325 7.446175 7.1260476
1369679_a_at 9.73979 9.856883 9.992057 9.75189 9.503971 9.679241 9.738672 9.821995 9.726035 9.634429 9.618777 9.256054
1369680_at 4.8656588 4.805113 4.9543858 5.1134033 5.1748137 5.42334 5.167617 4.91093 4.960814 4.931582 5.005095 5.1574535
1369681_at 4.586653 4.651538 4.2185936 4.726567 4.567847 4.4072995 4.4448104 4.3306417 4.2835846 4.4090667 4.84781 4.8965883
1369682_at 6.549596 6.3294926 6.2931466 6.658786 6.332948 6.3189936 6.3894515 6.6412964 6.4595003 6.468605 6.2761726 6.648623
1369683_at 7.1888685 7.026797 7.2749496 6.9841743 6.7217965 6.8580313 7.0960207 7.014279 7.2932997 7.1476374 6.7698884 6.829634
1369684_at 4.922153 4.809209 4.9510684 5.242689 4.8577547 4.981205 5.158437 4.9719057 5.0517097 5.0609264 5.376915 5.3337173
1369685_at 4.033503 3.935011 3.937324 4.173141 4.369419 4.2276487 3.897845 3.8504834 3.7485561 4.131509 4.1991825 3.9400795
1369686_at 4.0582504 4.155613 4.101083 4.3079147 4.1929736 4.1805353 4.0543365 4.1286106 4.170123 4.3036213 4.184405 4.137189
1369687_at 4.207514 4.3239555 4.2349596 4.3440228 4.4737234 4.4603086 4.238132 4.1999207 4.2359815 4.0228925 4.4615207 4.568331
1369688_s_at 4.892263 4.7775908 4.9863133 5.062519 5.1526117 5.2299485 4.8716087 4.8328323 4.8557167 4.7388496 4.9902296 4.9802065
1369689_at 7.043236 6.9075933 6.8044944 6.989062 6.7666745 7.003927 7.0726185 6.9449606 7.0438137 6.9357 6.8404365 7.162992
1369690_at 7.113217 6.9111757 7.178361 7.096981 6.9065576 6.784721 7.0601068 6.9514866 7.154296 7.074003 6.7663345 7.144849
1369691_at 4.4588003 4.465621 4.423361 4.4617662 4.6266623 4.7145796 4.5775843 4.308797 4.4157104 4.5653467 4.7176404 4.8442736
1369692_at 3.9383504 4.145887 4.0050797 3.93663 4.075302 3.9554684 3.9932988 4.016794 4.0142255 4.070737 4.315896 4.129283
1369693_a_at 6.083571 5.5440555 6.0675197 5.562331 5.579915 5.525689 5.694341 5.6194744 5.860535 6.411765 6.376941 5.794829
1369694_at 3.7047193 3.6869175 3.6762822 3.75241 3.7111692 3.6689956 3.6991806 3.5579424 4.0256877 3.7465305 3.7315447 3.8652995
1369695_at 4.463439 4.4706454 4.2376184 4.6290927 4.3083925 4.715589 4.67282 4.3884416 4.594703 4.2345653 4.8947625 4.642706
1369696_at 3.7895114 3.7879355 3.7187054 3.7474809 3.8709295 4.043129 3.7848122 3.7580602 3.7617686 3.7558439 3.9493504 3.7669146
1369697_at 3.9564486 3.81292 3.773308 3.92011 4.136664 4.158951 3.9507995 3.8411229 3.6927612 3.871204 4.317068 4.256729
1369698_at 4.739469 4.526131 4.9468756 4.555255 4.552708 4.944369 5.201196 5.1199164 5.1469636 4.52227 4.788657 4.8907127
1369699_at 4.6263313 4.954603 4.7313576 5.217333 5.107272 5.1906137 4.8421965 4.8020554 4.578014 4.747776 4.9806557 5.063234
1369700_at 5.937002 5.8915215 5.754262 5.648006 5.96417 5.971674 5.722582 5.966545 5.8711004 6.166243 5.5144525 6.275986
1369701_at 12.77726 12.684094 12.477799 12.594219 12.518306 12.450999 12.440431 12.52217 12.690947 12.513864 12.533785 12.49594
1369702_at 6.9584846 7.000636 6.8151116 7.065047 6.6235247 6.9446898 6.985801 7.0753045 6.864414 6.9001517 6.7593803 6.554278
1369703_at 6.950682 7.0501246 7.070182 6.8044305 7.074453 7.1267996 6.926809 6.881987 6.895328 7.011568 6.970516 7.0748935
1369704_at 6.2738323 6.779951 6.241206 6.6670938 6.7238975 6.7388473 6.673588 6.3427525 6.5187645 6.4155507 6.643337 6.6527834
1369705_at 5.3147826 5.1825066 4.955354 5.3803496 5.4815907 5.346985 5.0682936 5.046526 5.1168633 5.119611 5.3178635 5.424741
1369706_at 3.8330736 3.9469674 3.771552 3.9027526 4.022227 3.9901943 3.8532476 3.5138063 3.557174 3.9338937 4.142007 3.8851583
1369707_at 4.509995 4.4741077 4.502424 4.211975 4.9503255 4.418066 4.5141554 4.1398067 4.2075496 4.4736643 4.4928527 4.7940254
1369708_a_at 5.310511 5.111197 5.035 5.5869904 5.366131 5.4010563 5.947876 5.741075 5.8255115 5.6681886 5.4612517 5.4636474
1369709_at 4.4918137 4.5514402 4.0056367 4.1784396 4.450887 4.2599254 4.344011 4.584225 3.9530337 4.4550385 4.4887977 4.392617
1369710_a_at 3.735853 3.8554795 3.810625 3.9005418 3.8609118 3.725761 3.916726 3.782196 3.7139704 3.827589 3.9410305 3.8598022
1369711_at 4.420073 4.7148876 4.251478 4.692972 4.6304574 4.9055157 4.695471 4.724383 4.3044934 4.612028 4.802248 5.067214
1369712_at 7.2985783 7.190032 7.2799535 6.985931 6.602999 6.8740573 7.427927 7.4237666 7.384135 7.445704 6.9139442 6.580117
1369713_at 5.457039 5.70113 5.2073703 5.848135 5.6117716 5.530016 5.382072 5.6482143 5.657865 5.499769 5.62638 5.955164
1369714_at 6.8908935 7.070209 7.101791 6.9971685 7.06666 6.587796 6.880993 7.132021 7.2224483 6.8459477 6.4986167 6.6482954
1369715_at 4.183223 4.2503977 4.0855474 4.1100225 4.3176646 4.2851157 4.469985 4.2475476 3.9784746 3.8646588 4.5286145 4.2611713
1369716_s_at 10.253987 10.0938015 10.057739 9.867789 10.154818 9.592944 9.658663 10.076893 9.747276 9.794094 9.655324 9.78207
1369717_at 4.2916803 4.188317 4.317331 4.6402698 4.5615406 4.431591 4.2875605 4.5276446 4.1762753 4.299754 4.593748 4.3070464
1369718_at 8.436989 8.197862 8.30137 7.751548 8.32388 7.886261 8.481243 8.19088 7.930588 8.412143 7.992281 7.3953986
1369719_at 3.302706 3.4960515 3.2947981 3.5707357 3.4289904 3.408018 3.316798 3.2752554 3.3375232 3.4711149 3.4792101 3.4691129
1369720_at 9.376631 9.426925 9.567222 9.160029 9.561891 9.459403 9.638313 9.709755 9.580304 9.594045 9.706935 9.41575
1369721_at 4.804639 4.5682645 4.7858877 4.719154 5.1570797 5.2679234 4.7012663 4.80178 4.663057 4.783199 5.205099 4.9427967
1369722_a_at 8.232203 8.350322 8.3339205 8.299467 8.1466255 7.9288445 8.042199 8.126524 8.105978 8.127965 8.177365 8.243314
1369723_at 7.4113727 7.3689566 7.2856603 7.389884 7.0491443 6.8285737 6.955982 7.1903753 7.081909 7.3452497 6.7131953 6.954975
1369724_at 5.4539056 5.2760787 5.4560256 5.764537 5.5571866 5.3161283 5.3816924 5.4987125 5.4177136 5.190491 5.6214747 5.5265083
1369725_at 8.192186 8.45942 8.048614 8.261095 7.9399405 8.260016 8.108087 8.496641 8.115082 8.045878 8.088966 8.026342
1369726_at 8.58935 7.875748 8.537964 8.621697 8.65526 8.519436 8.597967 8.55631 8.498494 8.195751 8.256059 8.577437
1369727_at 13.818131 13.791456 13.735439 13.720042 13.7729225 13.7955 13.787558 13.833912 13.801838 13.730024 13.874978 13.859047
1369728_at 5.538463 5.752607 5.4819565 5.672673 5.485753 4.8947306 5.492198 5.8454823 5.607407 5.581756 5.339919 5.181023
1369729_at 8.755674 8.310141 8.762556 8.575779 8.889824 8.492502 8.855669 8.793711 8.517731 8.599054 8.6338215 8.791969
1369730_a_at 4.671258 4.82431 4.6659956 4.7264123 4.895377 4.9929624 4.692983 4.700095 4.678176 5.0651455 5.3053174 5.175217
1369731_at 3.5372167 3.4536607 3.4327693 3.4695532 3.5701692 3.4337282 3.3203661 3.460988 3.403599 3.3701267 3.7390714 3.7541835
1369732_a_at 4.5725975 4.618082 4.8069525 4.484002 4.493183 4.7248507 4.5206585 4.2971096 4.7317686 4.6095705 4.589218 4.4399376
1369733_at 8.493872 8.302563 8.457035 8.330597 8.295824 8.219153 8.533637 8.398711 8.455444 8.358001 8.211598 8.23461
1369734_at 9.262623 9.122023 9.32429 8.865301 9.021008 9.13244 9.216633 9.119504 9.354941 9.173338 8.900178 9.092129
1369735_at 6.1869907 5.904648 5.619124 5.9468594 5.790588 5.9697366 5.913942 5.895696 6.0696287 5.6972046 6.0939007 6.0897937
1369736_at 5.022256 5.175955 5.441222 4.9989347 5.2723193 5.483361 5.164085 5.214114 5.1624207 5.041729 5.435034 5.3762784
1369737_at 9.416982 9.224106 9.507022 9.124681 8.886015 9.339998 9.330923 9.444336 9.604439 9.457817 8.9924755 8.42384
1369738_s_at 10.275987 10.501583 10.314888 10.402046 10.179949 10.477717 10.270155 10.410527 10.349663 10.474112 10.592134 10.43905
1369739_at 4.344492 4.6270022 4.456561 4.384267 4.091333 4.7250023 4.39221 4.239908 4.3436728 4.2787027 4.607837 4.531291
1369740_at 4.8094463 4.993268 4.8762903 5.2222795 5.0526958 5.1674356 5.034924 5.102253 4.9441624 4.9456897 5.2855167 5.203837
1369741_at 5.513918 5.747253 5.4074526 5.6850004 5.9916983 5.9702168 5.670969 5.6474743 5.600808 5.53522 5.8468895 5.8918324
1369742_at 4.735197 4.636151 4.7356005 5.2175517 4.7171006 4.600727 4.706596 4.8172526 4.5745783 4.814761 4.8729362 4.9507513
1369743_a_at 8.576016 8.512992 8.813768 8.455294 8.747078 8.580869 8.444782 8.527431 8.433865 8.54088 8.705255 8.603718
1369744_at 4.013999 4.121311 3.7884681 4.144052 4.330387 4.737064 4.196103 4.070337 4.05276 4.252251 4.775756 4.6100974
1369745_at 5.925747 6.0712433 6.092176 6.295296 6.568171 6.47989 6.1648765 6.181773 6.155856 6.3010426 6.369163 6.557611
1369746_a_at 11.785697 11.946917 11.778185 11.723681 11.707775 11.804395 12.008276 11.907518 11.546822 11.884801 11.739006 11.347579
1369747_at 7.497934 6.805485 6.3194823 7.0553207 6.6449485 6.7009387 6.6564054 6.5462265 6.922834 6.991147 6.7713118 6.8882947
1369748_at 3.5875597 3.427785 3.5977101 3.6198945 4.034877 3.6672833 3.6550279 3.7224414 3.6899054 3.6040106 3.7342978 3.4946768
1369749_a_at 3.8416998 3.9693344 4.0628614 3.9880118 4.0517945 3.875725 4.1225615 4.23849 4.1597314 3.8808565 4.485507 4.499915
1369750_at 3.9576097 3.570099 3.641563 4.0060167 3.8894932 3.7992966 4.288068 3.8471522 3.7407157 3.6434405 4.4959154 4.170546
1369751_at 4.1943254 4.429267 3.7356596 4.182954 4.1508927 4.155691 3.9463532 4.04113 4.1559353 4.12693 4.2613134 4.473817
1369752_a_at 4.8057265 4.7484384 4.8535147 5.059721 4.9458385 5.01936 5.166949 4.8545394 4.7131968 5.0031943 5.0826845 5.374788
1369753_at 3.8997073 4.231809 4.0173693 4.2568684 4.089645 3.8871171 3.9770439 4.2281904 3.9344175 4.132818 3.9955947 4.3596005
1369754_a_at 8.205675 8.245377 8.37874 8.023119 8.09721 8.170131 8.188005 8.169424 8.305323 8.152757 7.913265 7.977104
1369755_at 3.7609692 3.628276 3.629012 3.9235084 4.0397224 3.8323267 3.6866343 3.7694006 3.6962514 3.9059868 3.8741324 3.9209297
1369756_a_at 6.9918365 7.110123 7.098293 6.610582 5.903452 7.2976832 7.02072 6.9964976 6.920154 6.754774 6.837438 7.003277
1369757_at 5.9397635 5.5238075 5.551985 5.693268 6.0845995 5.9444923 5.4352503 5.805781 5.561875 5.8239985 5.5932 5.9885564
1369758_at 8.689774 8.467968 8.38768 8.22914 8.416977 7.9411674 8.055919 7.939048 8.187562 8.154218 8.114843 8.34794
1369759_at 5.238831 5.449007 5.3153734 5.541963 5.5903273 5.5156603 5.3650794 5.251248 5.3401847 5.39468 5.58666 5.468957
1369760_a_at 3.82757 3.6755674 3.8735046 3.7929528 3.8877351 3.9619133 4.117877 3.663169 4.066141 3.7784226 4.408595 4.2359705
1369761_at 4.047164 3.9175549 3.8750093 4.0331287 4.261991 3.8842344 4.01061 4.0644116 3.9500422 3.9942672 3.9899418 4.438466
1369762_at 4.088167 4.470491 4.3268256 4.2474203 4.4973674 4.4885783 4.3947945 4.379179 4.3848767 4.525939 4.56166 4.298382
1369763_at 4.0262876 4.0920434 4.067046 4.073951 4.333504 4.2521276 4.0690985 3.9347432 4.200819 3.9595356 4.0990443 4.5238113
1369764_at 13.227153 13.123905 13.130936 13.255171 13.101431 13.143783 13.060551 13.18706 13.170915 13.168003 13.192181 13.124511
1369765_at 3.6990523 3.6977274 3.3230476 3.650954 3.7573614 3.7668486 3.6476676 3.773254 3.6649158 3.697251 3.827621 4.059466
1369766_at 5.215485 5.607601 5.307369 5.3644423 5.67662 5.5585804 5.5148954 5.0712147 5.333338 5.4863706 5.8912425 5.6178637
1369767_a_at 3.7895114 3.869454 3.7313442 3.9465902 3.9394999 3.974432 3.710536 3.8206308 3.7812622 3.952172 4.2952337 4.0563374
1369768_at 6.4238067 6.553463 6.3731847 6.4878592 6.408146 6.4375196 6.429121 6.480503 6.317068 6.372377 6.5369697 6.3239965
1369769_at 4.6254687 4.616119 4.4990854 4.8642025 5.09733 4.49681 4.5114193 4.832698 4.7935038 4.517457 4.893638 4.709364
1369770_at 4.012623 4.0926332 3.930712 3.9547508 4.1331873 3.992902 3.9026866 3.994787 4.11048 4.124104 4.096836 4.285784
1369771_at 4.9289856 4.499854 4.919882 5.0187483 5.0248246 5.159705 4.9011164 4.668486 4.984851 4.7339306 4.834306 5.02658
1369772_at 6.7749214 6.6977997 6.7319617 6.3523183 6.863634 6.973471 6.6451654 6.7731266 6.997222 6.6674137 6.3055844 7.05441
1369773_at 3.9248257 4.0018144 3.771552 3.7022738 4.2723756 3.9994905 4.0364556 4.3807077 4.026123 3.9061494 4.136766 4.1983657
1369774_at 4.2486396 4.289205 4.2376184 4.4078712 4.506737 4.5210404 4.1523457 4.0695777 4.161841 4.245716 4.504502 4.7845716
1369775_at 8.02066 8.314825 8.205887 7.859618 7.635313 7.9568305 8.046352 8.145939 8.202196 7.9182296 8.058656 7.5989027
1369776_a_at 6.4875603 6.5417686 6.566665 6.698156 6.9955354 6.7577004 6.443563 6.6466403 6.577354 6.6095843 6.8913918 7.0924067
1369777_a_at 6.9616838 6.9341507 7.2213664 7.222894 6.852675 6.849901 6.6488676 7.24051 6.95383 6.995192 6.5796723 6.9033637
1369778_at 3.8404272 3.8953235 3.7126923 3.854074 4.0282607 3.9946647 3.7971685 3.5767465 3.8583314 3.8140414 4.244381 4.020134
1369779_at 6.0281434 5.860865 6.1428957 5.7185507 5.847179 5.9031696 5.8799314 5.5238404 5.828724 5.755749 5.903776 5.825838
1369780_at 5.9375467 5.9217443 6.038176 6.155202 6.3010716 6.365788 6.0996757 6.017328 6.249676 6.069983 6.3708587 6.4569964
1369781_at 3.8874009 4.1138144 3.8650367 3.954447 4.161863 3.7713811 4.0609264 3.9972186 4.1082764 4.137925 4.4213834 4.2218604
1369782_a_at 5.8837104 6.063123 6.0419636 5.992762 6.071622 6.123 5.909483 5.838688 5.7875786 6.0198793 5.9265814 6.276989
1369783_a_at 5.059216 4.7271357 4.7788143 5.127346 4.7966537 5.0506535 5.090349 4.8414226 5.0833693 5.0644627 5.355688 4.8839483
1369784_at 3.978396 4.2208824 3.80296 3.9326499 3.7315598 3.9680297 3.746118 3.7737708 3.7040327 3.755778 4.134063 3.8198166
1369785_at 7.92693 7.6201253 7.956853 7.392851 7.5839896 7.3825197 7.969769 8.139121 7.8083086 7.6868954 7.1687536 7.1956887
1369786_at 5.523633 6.089918 5.299733 5.809575 6.1417956 5.8558173 6.020486 5.8708305 5.7450614 5.8504653 5.8824487 6.117532
1369787_at 3.5906143 4.0943995 3.8447013 3.8722756 3.9029899 4.108937 3.977873 4.0293303 3.874126 3.8548968 3.8423393 4.064496
1369788_s_at 8.15885 7.3310747 7.3025208 8.615427 7.503136 7.34825 7.679278 7.2917066 7.563606 7.357056 7.402487 7.3791776
1369789_at 3.3215363 3.1503596 3.3720715 3.268547 3.4952264 3.3940394 3.2378378 3.272423 3.2401562 3.3159318 3.3850343 3.4944184
1369790_at 11.587421 11.780579 11.297274 11.559924 12.008142 10.537087 11.9657 11.015251 11.083002 11.293232 12.088684 11.397947
1369791_at 8.411268 8.039309 8.09223 7.9907203 8.046484 8.046822 8.240678 8.356514 8.093779 8.266598 7.994889 7.914482
1369792_at 6.1485724 6.113455 5.888001 6.263159 6.0495462 5.8833437 6.200769 5.878501 5.7828155 5.915102 6.302648 6.333951
1369793_a_at 3.8595507 4.0588064 4.032215 4.1986055 4.269038 4.070713 4.11003 3.863003 3.921344 3.9401295 4.249098 4.121398
1369794_a_at 4.7178106 5.0814705 4.7577724 4.768755 4.8883615 5.1915417 4.928191 4.755225 4.6581936 4.7848706 5.1988554 5.108746
1369795_at 4.522783 4.348377 4.5514393 4.6553383 4.584737 4.388926 4.4219227 4.3666153 4.472522 4.5162687 4.467457 4.488361
1369796_at 4.665598 4.5082183 4.691809 4.608489 4.887991 4.8186283 4.681679 4.452253 4.282324 4.658824 4.704192 5.015312
1369797_at 4.096026 4.1757364 4.0586376 4.4319 4.407265 4.4859724 4.17289 4.1940923 4.0839977 4.1350346 4.458064 4.4094305
1369798_at 4.6257563 4.2884016 4.366247 4.5838547 4.655755 4.8261824 4.735744 4.673975 4.61172 4.6900797 4.921606 4.8908243
1369799_at 10.758348 10.58319 10.777677 10.65919 10.619952 10.679879 10.649718 10.6316805 10.613131 10.695767 10.692315 10.640474
1369800_at 3.9408655 3.995731 4.192895 4.048074 4.1800585 4.0778165 4.037451 3.8826365 3.9707072 4.085224 3.8925204 4.121398
1369801_at 4.611243 4.428242 4.5493813 4.423839 4.8928967 4.7161155 4.4797287 4.3396325 4.4496684 4.573879 4.7648845 5.1731796
1369802_at 3.8335166 3.854593 4.010783 3.9617813 3.9573276 3.829959 3.734475 3.790973 3.6234453 3.9411082 4.0041413 3.8213146
1369803_at 4.4615088 4.7218294 4.386504 4.6919293 4.502073 4.7911763 4.3810024 4.521289 4.683566 4.4935093 4.8394594 5.131077
1369804_a_at 4.809589 4.4877844 4.81772 4.637812 4.746744 4.7492857 4.484357 4.5506706 4.893587 4.64155 4.7978888 4.6157403
1369805_at 3.859248 4.05816 3.8248851 3.8465884 4.3397355 4.1555333 4.0929537 4.0623555 3.952372 4.157763 4.080488 4.3323917
1369806_at 5.156102 5.095455 5.107444 4.9489193 5.2586164 5.1118345 5.1696467 5.1302166 5.09151 5.158042 5.3199387 5.235522
1369807_at 4.458801 4.3825603 4.345732 4.6948557 4.7828298 4.4720125 4.3479075 4.3185506 4.429662 4.5503807 4.814679 4.6874337
1369808_at 4.509156 5.035997 4.6606774 4.837588 4.917371 4.8446364 4.4521837 4.2316623 4.474147 4.479628 4.696661 5.0975804
1369809_at 4.949011 4.985021 5.0230265 4.7729993 5.030718 4.954164 4.7058434 4.7865353 4.710328 4.7521796 5.2211566 5.3178706
1369810_at 6.496814 6.2688727 6.3395762 6.574722 6.4775224 6.799077 6.551971 6.66544 6.4375196 6.630184 6.4985847 6.765908
1369811_at 4.761361 4.518055 4.7266207 4.6142445 4.4959474 4.9331923 4.6556435 4.6702356 4.6207457 4.974313 4.8521547 5.1217384
1369812_at 5.83676 5.6830645 5.8941383 5.84284 5.8194823 6.107293 5.9735303 5.7606273 5.817219 5.9656005 6.132539 6.1326847
1369813_at 6.6480236 6.6279883 6.8813696 6.696599 6.7608347 6.811926 6.856383 7.098866 6.7718005 6.6368585 6.6646323 6.816833
1369814_at 4.459522 4.6958523 4.8365602 4.6264324 4.895839 4.749167 4.6774573 4.689117 4.477225 4.5414925 4.9635377 5.123524
1369815_at 5.53899 5.698672 5.837381 6.000786 5.805253 5.732856 5.715193 5.6309385 5.733239 5.2932353 5.936258 5.7462125
1369816_at 4.906308 4.8461266 4.758892 4.554339 4.9202514 4.9134946 4.895057 4.6546 4.9588976 5.1906743 4.8104153 4.3991446
1369817_at 4.1734962 4.4302516 4.128284 4.252755 4.17275 4.2836185 4.1965237 3.9630613 4.12142 4.163513 4.467546 3.9138865
1369818_at 4.8169465 5.193018 4.819933 4.968854 4.966725 5.2294974 4.7511783 4.6808825 4.703618 4.7646284 5.3832726 5.214292
1369819_at 4.5993176 4.9478626 4.7046213 4.8148537 4.906942 4.858539 4.7468915 4.742701 4.734852 4.836571 4.763334 4.627325
1369820_at 4.0153503 4.256471 4.1878543 4.3322344 4.111685 3.9374094 4.122778 4.1189976 4.1017604 4.0092697 4.3757906 4.123763
1369821_a_at 4.7225027 4.904187 4.830368 5.0917835 4.8107424 4.649642 4.84114 5.1010847 4.8732376 4.810397 5.231723 5.3181524
1369822_at 4.389744 4.263685 4.208618 4.03311 4.446763 4.320912 4.4330072 4.329097 4.1878395 4.2654743 4.3311915 4.3806915
1369823_at 4.4185505 4.7146425 4.7607527 4.8265696 5.1683292 4.9423866 4.454877 4.56584 4.714566 4.7718077 4.930382 5.2642126
1369824_at 4.912324 4.846182 4.8435364 4.8812027 4.749671 4.6615343 4.992483 4.7251005 4.9341974 5.096633 4.745122 4.963689
1369825_at 4.6460147 4.7774467 4.7796164 4.903673 5.00099 5.080944 5.0881033 4.8433275 4.720655 4.822065 4.8071923 5.32324
1369826_at 6.3696713 6.1833134 6.3350124 6.1607356 6.2331176 5.8895216 6.2321787 6.221651 6.288348 5.941678 6.222852 6.36848
1369827_at 5.3962994 5.535697 5.5038395 5.4707127 5.779252 5.5610027 5.470504 5.376061 5.477524 5.54508 5.676566 5.763768
1369828_at 5.361804 5.747504 5.4775686 5.426036 5.6889334 5.760337 5.511675 5.499758 5.3856487 5.8195567 5.8790035 5.6268864
1369829_at 4.789406 4.7049522 4.687797 4.879239 5.246071 4.968106 4.813215 4.645689 4.680188 4.8214064 4.893186 5.2202454
1369830_at 4.5847893 4.4832973 4.8379145 4.6895947 4.679154 4.550103 4.4207697 4.6109343 5.010495 4.840071 4.734228 4.7269382
1369831_at 5.158944 5.182005 5.6650753 5.278639 5.7265453 5.641223 5.1828823 5.21562 5.496146 5.2561803 5.699664 5.8943887
1369832_at 5.488182 5.436538 5.1503673 5.634028 5.843595 5.689545 5.412723 5.4658775 5.4212556 5.3677073 5.618015 5.8757286
1369833_at 4.248667 4.250158 4.0842752 4.33402 4.613453 4.570868 4.3564777 4.1561475 4.322369 4.5143843 4.51239 4.459017
1369834_at 8.060831 8.003692 7.911342 7.831678 7.3009963 7.8399405 7.922322 7.735508 7.6906953 7.8568797 7.549137 7.2221375
1369835_at 6.1014113 6.236827 5.993361 6.509241 6.437449 6.4001794 6.3187256 6.335243 6.111102 6.3657956 6.710182 6.915576
1369836_at 7.156569 6.4227047 6.5102725 5.809575 6.697336 6.396283 7.292268 5.882951 6.7334456 6.5750365 6.868331 6.680695
1369837_at 12.212076 12.468874 12.253759 12.186473 12.319143 12.116036 12.241296 12.451131 12.266414 12.451422 12.304332 12.130195
1369838_at 3.837919 4.425607 4.2101903 4.173141 4.4335604 4.118844 4.100702 4.1546917 4.11048 4.2615356 4.2905555 4.470499
1369839_at 4.307642 4.4938583 4.6584682 4.5755386 4.7823553 4.723583 4.467782 4.4171515 4.4142494 4.3933105 4.830581 4.8315344
1369840_at 9.067985 9.163426 9.730823 9.357655 9.199162 9.39663 9.315181 8.805569 9.559131 8.90864 7.473029 8.347642
1369841_at 3.7422774 3.6968877 3.6923697 3.9337354 3.5377605 3.6749754 3.7823753 3.6468105 3.650731 4.1325974 3.7562 3.8379242
1369842_at 4.140932 3.9601867 4.1091266 3.991862 3.8460987 4.0860233 4.1673717 3.9723024 3.9884002 4.0488095 4.1478014 4.113574
1369843_at 4.4671726 4.3703814 4.1504564 4.491563 4.77108 4.5859585 4.2915783 4.39319 4.438491 4.412081 5.013002 5.014513
1369844_at 4.117174 4.143835 4.1049576 4.120007 4.6028595 4.103388 4.368775 4.021659 3.9566073 4.196245 4.189122 4.4961843
1369845_at 5.427984 5.2369857 5.2277164 5.551322 5.67091 5.797721 5.4313536 5.420003 5.3622446 5.3672233 5.5389357 5.645878
1369846_at 3.5144994 3.4353871 3.7300336 3.6849246 3.5518858 3.6635413 3.5070913 3.6917934 3.4923742 3.6020193 3.629726 3.752421
1369847_at 5.2145414 5.4994845 5.287599 5.5047216 5.5259304 5.7425356 5.349445 5.314977 5.386282 5.57823 5.9621 5.621662
1369848_at 3.5472445 3.7174876 3.6204896 3.481743 3.8689065 3.6021233 3.6956651 3.5338454 3.5963888 3.7636366 3.6594648 3.7302167
1369849_at 5.3177147 5.2982664 5.0718174 5.272847 5.5896864 5.3199434 5.1219006 5.265275 5.1257887 5.0517025 5.3040056 5.401922
1369850_at 5.569763 5.919486 6.361338 5.715069 5.71754 5.736373 6.049544 5.789425 5.4512405 5.6202025 5.926516 5.690419
1369851_at 7.1118064 7.0531693 6.9700413 7.071637 7.2987213 7.3527737 7.144363 7.0459757 7.0722466 7.095336 7.594342 7.424898
1369852_at 12.0840845 12.029528 11.957493 12.045413 12.063264 11.950409 11.87632 12.041164 12.144652 12.01479 12.044454 11.958886
1369853_at 4.645498 4.8005977 4.725271 4.881203 5.075645 5.2521853 4.7662654 4.811419 4.882187 5.0040894 5.2624364 5.2584004
1369854_a_at 8.894847 8.677733 8.479337 8.580703 8.7168665 8.575729 8.72664 8.977515 8.508715 8.86013 8.588895 8.3889475
1369855_at 3.760489 3.8166776 3.5092819 4.065458 3.896305 3.9163845 3.7074478 3.8464704 3.5767603 3.798455 3.9807365 3.85246
1369856_at 4.266099 4.7643175 4.117862 4.5123153 4.753849 4.725104 4.469551 4.6120777 4.558714 4.4007783 4.7357254 5.0316133
1369857_a_at 5.5100513 5.649438 5.5695233 5.821251 5.976962 5.7469416 5.6007624 5.526289 5.611976 5.724774 5.8681755 6.0452557
1369858_at 4.3006015 4.3056955 4.1878543 4.216374 4.5474563 4.4607654 4.3693867 4.195635 4.277366 4.423422 4.8172126 4.3239117
1369859_at 4.1284437 4.3280344 4.190749 4.682952 4.2564793 4.508566 4.4577127 4.4549556 4.3343973 4.6365786 4.5286145 4.6622386
1369860_a_at 4.9305162 4.6471796 4.3169794 4.685027 4.8868 4.834861 4.6209435 4.735632 4.637183 4.7806683 5.0689735 4.826146
1369861_at 4.4463787 4.3796144 4.595079 4.6017394 4.6668243 4.958588 4.7211695 4.5946145 4.324214 4.390971 5.0138254 4.648573
1369862_at 4.4219985 4.484146 4.3250456 4.4989643 4.734697 4.1995797 4.4449787 4.384032 4.2434607 4.342233 4.452046 4.813248
1369863_at 9.4464 8.52711 9.731316 8.515998 9.014846 9.696627 9.885675 9.301281 9.911638 9.867696 9.34609 9.385841
1369864_a_at 11.333669 11.488541 11.233795 10.687481 10.749453 11.243329 11.02934 10.640689 10.643637 10.813516 12.037008 10.214363
1369865_at 4.2223535 3.9083946 3.9740016 4.2677813 4.489811 4.417548 4.1178017 4.138267 4.079811 4.2633667 4.602267 4.629259
1369866_at 4.5137997 4.533771 4.50004 4.821625 4.9115734 4.743512 4.681231 4.5430856 4.5628476 4.5954576 4.87072 4.61388
1369867_at 5.5436096 5.4658356 5.600663 5.7016754 5.6057 5.375122 5.2209864 5.2342434 4.690543 6.2591343 5.2512016 5.1891274
1369868_at 10.325397 10.3759775 10.143428 10.172636 10.1892395 10.487251 10.407539 10.406972 10.142353 10.187909 10.244064 10.095256
1369869_at 3.614504 3.4988518 3.6011746 3.7466083 3.8714073 3.676029 3.534328 3.5780919 3.5905423 3.7631423 4.121724 3.645492
1369870_at 7.135125 7.0246687 7.0824037 7.040204 7.061872 6.989539 7.029305 7.0974483 7.121667 7.289029 7.02554 7.077325
1369871_at 3.9040334 3.900255 4.0220213 4.0606074 3.8717153 3.8979135 3.8836846 3.6293812 3.8942313 3.784865 3.979096 4.063926
1369872_a_at 4.5146394 4.7479057 4.078106 4.631229 4.6337385 4.36534 4.3110995 4.3765507 4.589612 4.262675 4.668895 4.3916135
1369873_at 4.6783257 4.649565 4.408107 4.8140116 4.876784 4.7686906 4.633913 4.388748 4.689412 4.628624 5.018659 5.3658133
1369874_at 4.921431 4.646676 4.512837 4.57829 5.09099 4.84102 4.9748554 4.73562 4.6874814 4.847083 4.7739797 5.0223656
1369875_at 5.1706886 4.9151173 4.9543858 5.13521 4.797986 5.0908327 5.140992 5.0087347 4.7345934 4.969247 5.185368 5.5625925
1369876_at 3.5692334 3.6746924 3.3946848 3.9046628 3.8923042 3.7419174 3.7741032 3.6344993 3.880084 3.7130232 3.6971045 4.144517
1369877_at 4.621826 5.336102 4.9695506 5.320292 5.179059 5.0272794 5.0323844 5.0339084 4.5648313 4.679688 5.0761657 5.1416
1369878_at 3.9892747 4.204136 4.0340734 4.1587243 4.139536 4.286744 4.24321 4.0434484 3.9141362 4.063514 4.2642007 4.414322
1369879_a_at 12.845626 12.838533 12.878074 12.754803 12.814856 12.802032 12.7904005 12.865975 12.965892 12.787146 12.863705 12.8138685
1369880_at 4.2161083 4.2421565 4.1199837 4.586007 4.420925 4.3571157 4.3721123 4.1471853 4.1939144 4.3023653 4.5278587 4.4362884
1369881_at 4.133664 4.1534796 4.2335205 4.4364233 4.354041 4.8885603 4.2948465 4.360464 4.4186563 4.3492517 4.405072 4.6301813
1369882_at 4.3421884 4.3747063 4.2787657 4.6252995 4.8034754 4.8984222 4.562578 4.327335 4.316286 4.615986 4.7739797 4.6625957
1369883_at 3.4536386 3.506218 3.4026473 3.3973844 3.5977275 3.7399476 3.5400014 3.462425 3.4426055 3.4799533 3.4791632 3.7420466
1369884_at 4.7655525 4.7138457 5.013061 4.962991 5.0097256 4.942386 4.9737997 5.0994196 4.9931374 5.0392995 5.5078096 5.3466415
1369885_at 4.9975767 5.2009645 5.058643 5.308132 5.732342 5.5095525 5.3566 5.2879996 5.1381207 5.4783688 5.7359743 5.6657667
1369886_a_at 5.8457355 6.113445 5.742059 6.178402 6.062182 6.073213 5.8311596 5.7002516 5.9808908 5.9536247 5.985023 5.480169
1369887_at 4.3676977 4.4341807 4.7650533 4.7304683 4.6071577 4.7063932 4.4496827 4.6786475 4.608266 4.623822 4.4876776 4.9250793
1369888_at 4.2562346 4.145446 4.041074 4.1944885 4.329277 4.199866 4.5926967 4.2693405 4.2495284 4.3040833 4.4576235 4.3735657
1369889_at 4.4442787 4.003557 4.2041183 4.093685 4.3422875 4.4848804 4.2664065 4.289336 4.275159 4.0637636 4.524045 4.5084724
1369890_at 2.9670737 3.1077049 3.1863558 3.3077853 3.0614219 3.3141127 3.2866006 3.18688 3.0232365 3.0183094 3.192816 3.315158
1369891_at 5.2482343 5.157107 5.388632 5.357299 5.1412263 5.309174 5.3042216 5.080673 5.324386 5.334232 5.649999 5.335357
1369892_at 3.610227 3.7214735 3.8545833 3.8801749 4.073724 3.8823946 3.7624238 3.719182 3.5730207 3.6924722 3.8219337 3.930703
1369893_at 4.5503354 4.4858985 4.6004004 4.881144 4.9216814 4.8668056 4.620187 4.731958 4.647449 4.8481793 4.6028347 4.8843985
1369894_at 3.2241285 3.4793775 3.32514 3.097728 3.1802402 3.3658767 3.4375782 3.498011 3.12957 3.3593051 3.2432685 3.3409493
1369895_s_at 6.0089736 5.883649 6.199535 6.18372 6.0997896 6.065459 6.0572104 6.1367474 6.4267607 6.068008 6.252003 5.903326
1369896_s_at 7.389786 7.2083178 7.264043 7.0597563 6.85569 7.3244467 7.3022685 7.4542117 7.342432 7.3005967 6.943915 7.124315
1369897_s_at 11.968522 11.943928 11.951311 12.024777 11.916374 11.900443 11.955091 11.928956 11.921103 11.778481 11.846423 11.83901
1369898_a_at 4.9352465 4.785944 4.726866 4.541322 4.856579 4.8034997 4.5867157 4.7006874 4.743639 5.0902247 4.6848445 5.4406624
1369899_s_at 6.269307 6.318124 6.3043685 6.227366 6.18901 6.2183404 6.068652 6.256936 6.3287663 6.234417 6.020035 5.828469
1369900_at 4.0094004 4.4233036 4.0815864 4.0696373 3.9287274 3.9052036 4.2395196 3.9357326 3.969882 3.9611883 4.1572294 4.3679075
1369901_at 4.245439 4.562182 4.584178 4.507492 4.765497 4.6801925 4.5030293 4.1514707 4.2075324 4.738715 5.042009 4.9371595
1369902_at 7.4025245 6.871166 6.7814755 7.1942325 6.6925507 6.962807 6.7502246 6.8724527 7.011784 7.1186805 6.2376785 6.798893
1369903_at 4.228327 4.2040834 4.32218 4.2697477 4.366964 4.339616 4.2218933 4.09133 3.800925 4.3512983 4.3611364 4.387265
1369904_at 4.5015373 4.6116395 4.3139725 4.724966 5.0756445 4.845402 4.724039 4.547429 4.622513 4.6936417 4.78306 5.021648
1369905_at 3.7496467 3.6315093 3.616393 3.6393714 3.9659626 3.7864037 3.6852043 3.634569 3.6927612 3.679858 3.6305826 3.7318904
1369906_s_at 12.030318 11.984013 11.80101 12.006461 12.059194 12.008877 11.971065 11.875987 11.892979 12.035888 11.842137 12.024513
1369907_at 5.7093935 5.8204117 5.9019423 5.915771 6.20868 5.910798 5.817887 5.678113 5.8763633 6.0189795 6.09185 5.838374
1369908_at 3.5124059 3.5692198 3.7358646 3.4994361 3.6117039 3.647128 3.6926222 3.6306202 3.4949281 3.5641475 3.9030988 3.977927
1369909_s_at 10.700387 10.809087 10.667281 10.894267 10.705952 10.689187 10.747735 10.683073 10.567705 10.673158 10.847428 10.3993025
1369910_at 4.305912 4.062259 4.0542564 4.1395044 4.1686516 4.162503 3.8117628 3.846482 4.3568597 3.7447944 4.292485 4.170546
1369911_at 4.879957 4.918608 5.021817 5.1891727 5.500856 5.0893764 4.9655614 4.9802966 4.9629 5.1184053 5.226274 5.071594
1369912_at 6.179481 5.883929 6.150882 5.9903526 6.0989065 5.931425 6.274494 6.2042637 6.438618 6.27057 6.283116 6.0991564
1369913_at 4.5023355 4.6988287 4.252287 4.686241 4.5117617 4.26361 4.5070543 4.0628676 4.2569747 4.32618 4.5931306 4.7039757
1369914_at 3.7257984 3.8297794 3.9699275 3.9691443 4.1025486 3.9885328 3.7415016 3.8213682 3.7401364 3.8585727 4.108841 3.992315
1369915_at 6.634992 6.5090055 6.6410046 6.7529845 6.714514 6.8281617 6.622552 6.9428344 6.7393513 6.6131535 6.7908 6.7677236
1369916_at 4.9956408 5.011941 5.0188103 5.265304 5.2332745 5.327484 5.1047416 4.9151263 4.9624605 5.1459727 5.5151043 5.4412704
1369917_at 5.2648926 5.2983274 5.354352 5.475911 5.5001764 5.1059947 5.222483 5.0601726 5.0631676 5.2297406 5.4057965 5.3973846
1369918_at 3.7560656 4.156518 3.9836051 4.1214914 4.3544354 4.5957966 4.0730734 4.113448 4.064864 3.934684 4.160987 4.093681
1369919_at 4.8604164 4.9519873 4.5173855 4.81539 5.030718 4.7730103 4.7161922 4.769123 4.852592 4.9426765 4.8593063 4.979156
1369920_at 4.812564 4.3768005 4.6018624 4.8947353 4.668692 4.9310145 4.5621777 4.650742 4.3916435 4.8819475 4.720603 4.8213153
1369921_at 6.271811 5.9842744 6.9644775 6.3278627 6.683693 6.676204 6.4478364 6.695592 7.1078057 6.431665 6.5523105 6.88036
1369922_at 8.3530245 8.263064 8.342559 8.180545 8.226192 7.8151174 8.056854 8.251173 8.2627325 7.9697323 8.060936 7.6956563
1369923_at 6.2785773 5.9472585 6.3571596 6.4125314 5.8284664 5.9681454 5.8299007 6.0164056 5.787277 5.9075522 5.722137 5.99353
1369924_at 5.815582 5.945661 6.045906 6.2840047 6.1947517 6.1039276 5.972438 5.712754 5.8654656 6.0025644 6.108323 6.1820803
1369925_at 4.0607824 4.0964956 4.044009 4.1226625 4.1887007 4.250176 4.182275 3.9336631 4.167407 4.1043057 3.9421804 4.1622005
1369926_at 7.6434317 7.4699764 7.254923 7.354513 7.680214 7.34756 7.411247 7.1406236 7.413047 7.364392 7.252108 7.535403
1369927_at 11.5089655 11.587143 11.638809 11.597176 11.476276 11.491901 11.532171 11.547801 11.472135 11.487129 11.609994 11.658342
1369928_at 3.617299 3.5625103 3.7043204 3.8253164 3.7014494 3.6711173 3.4811926 3.6214793 3.5422592 3.567964 3.839997 3.6129334
1369929_at 11.389063 11.344153 11.193663 11.255738 11.204741 11.221851 11.2210865 11.246911 11.234112 10.999424 11.0757675 11.128227
1369930_at 12.013668 12.0724 12.172152 12.045227 12.087035 11.990226 12.158147 11.975447 12.05078 12.145385 12.129336 12.098735
1369931_at 7.175683 7.117108 7.287814 6.976746 7.1901965 7.2324853 7.19732 6.966596 6.896295 6.833061 6.9300814 7.1141777
1369932_a_at 10.183281 10.101624 9.979437 10.156441 10.002684 9.905478 10.017313 10.112137 10.152686 10.143861 9.885525 10.014066
1369933_at 11.247013 11.249314 11.298924 11.190859 11.173399 11.12623 11.270831 11.324871 11.334065 11.261932 11.17637 11.396275
1369934_at 12.024676 12.161271 12.128133 12.202807 12.165587 12.089748 12.030433 12.157771 12.042977 12.153165 12.045281 12.04137
1369935_at 7.59998 7.541913 7.8928595 7.7477546 7.633264 7.47357 7.770033 7.685255 7.700936 7.5042286 7.5688634 7.6738143
1369936_at 10.224838 10.358279 10.388473 10.594176 10.508499 10.44363 10.323947 10.311545 10.131588 10.468211 10.138357 10.004945
1369937_at 11.044278 11.326875 11.202753 11.396572 11.112309 11.253878 11.169247 11.204077 10.937057 11.278889 11.03678 10.704285
1369938_at 7.6259217 7.482634 7.564516 7.541227 7.2554016 7.3489795 7.766232 7.565149 7.43668 7.7509456 7.4279766 7.3891315
1369939_at 12.180899 12.03648 12.128039 12.221841 12.059183 12.183383 12.1540575 12.110965 12.150048 12.145292 12.140181 12.234458
1369940_at 10.602835 10.734704 10.647596 10.619599 10.471054 10.511842 10.5442505 10.637397 10.598358 10.44809 10.544236 10.426292
1369941_at 10.72798 10.792153 10.579186 10.861417 10.709226 10.778365 10.69507 10.727159 10.813415 10.682801 10.78165 10.384165
1369942_at 8.842424 8.842681 8.953756 8.911249 8.836715 8.689531 8.925101 8.962484 8.947149 9.006294 8.710766 8.771066
1369943_at 10.344037 10.223168 9.972946 10.258067 10.060932 9.838111 10.031642 10.03863 10.089839 9.947057 9.827917 10.039946
1369944_at 8.089433 8.169404 8.184765 8.041516 8.187273 8.453402 8.210758 8.162432 8.077323 8.225914 7.89763 7.783405
1369945_at 4.500666 4.4860735 4.643996 4.981868 4.8353767 4.9003725 4.714347 4.2881517 4.447608 4.6749597 5.3639965 4.917972
1369946_at 6.5114427 6.341894 6.7277837 6.6414394 6.378619 6.5217113 6.352903 6.5040607 6.5181127 6.485994 6.2521996 6.4249196
1369947_at 5.664966 5.4499087 5.6923976 5.8817883 5.7295084 5.7746706 5.2756586 5.519555 5.718058 5.6824055 5.8148613 5.8800344
1369948_at 7.742642 7.6483965 7.948112 7.654788 7.6801915 7.5386395 7.628052 7.5772142 7.5772758 7.6340885 7.565261 7.760855
1369949_at 6.962105 6.616007 6.961182 7.128356 7.2477126 7.185565 7.1356845 6.759928 6.9795074 7.1037006 7.0373635 7.241824
1369950_at 9.309247 9.426539 9.445553 9.375943 9.4014635 9.3386755 9.198724 9.306176 9.413731 9.307474 9.224459 9.124821
1369951_at 4.106534 3.9652689 3.987146 4.2981215 4.34382 3.9885328 4.0977893 3.9328132 4.0549326 4.327852 4.3630548 4.4861717
1369952_at 11.99899 12.064148 11.885485 11.927116 11.982795 12.095148 11.953932 12.1014185 11.961881 11.910704 12.031192 12.012651
1369953_a_at 4.459891 4.362572 4.4481125 4.6309094 4.2883644 4.5962796 4.413499 4.369782 4.2704735 4.360272 4.258511 4.001251
1369954_at 13.064649 12.984363 12.886949 13.035811 12.945014 12.911451 12.9275255 12.914643 13.0299225 12.999853 12.814328 12.964303
1369955_at 6.37603 6.36353 6.6217546 6.6801286 6.3648834 6.5110126 6.200618 6.1232347 6.4094977 6.330025 6.407808 6.3274255
1369956_at 9.621929 9.421131 9.646317 9.562971 9.520132 9.615767 9.732232 9.600856 9.665506 9.519557 9.517724 9.501457
1369957_at 5.62722 5.4535837 5.4756513 5.617383 5.6815186 5.6813245 5.791447 6.0651727 5.778405 5.9700866 6.1145396 5.503349
1369958_at 7.424513 8.094185 8.077089 8.127859 7.687608 7.6677737 8.157612 8.337812 8.069086 7.853497 7.732018 7.9368734
1369959_at 12.490103 12.121033 12.10873 12.566803 12.21886 12.232093 12.127726 12.305584 12.415753 12.174445 12.339945 12.277451
1369960_at 9.805932 10.053149 10.017001 10.090429 10.054878 9.92404 9.978216 10.091447 9.870637 9.9790535 10.213813 9.900986
1369961_at 8.98805 9.004222 9.3241415 9.030098 9.030428 9.068027 9.202536 9.307549 9.28939 9.25723 9.211321 8.992562
1369962_at 8.24469 8.242904 8.47452 8.17719 8.267771 8.253555 8.420877 8.521296 8.179683 8.30042 8.212549 8.207526
1369963_at 4.868291 5.493775 5.3687096 5.2365675 5.268072 4.9537516 5.1322403 4.9629116 5.500684 4.980838 4.985629 5.26503
1369964_at 7.2054367 6.6738677 6.694697 6.7849703 6.624231 6.8554993 7.1327295 6.905612 7.1202435 6.2661643 5.7179456 7.0193253
1369965_at 8.249694 8.144734 8.440702 7.7243505 8.317793 8.024903 8.270485 7.6856413 8.380634 7.9395227 7.9881773 7.875455
1369966_a_at 12.290945 12.433167 12.378822 12.425902 12.307285 12.33262 12.359716 12.399769 12.4698715 12.328956 12.251572 12.20731
1369967_at 8.61577 8.687666 9.017227 8.504506 8.4896965 8.399096 8.679902 8.761732 8.638664 8.588343 8.513381 8.40775
1369968_at 5.8368387 5.8087087 5.815055 5.5383973 5.8948245 5.7294455 5.83115 5.913207 5.555603 5.933187 5.250411 5.435281
1369969_at 9.150421 9.246097 9.368691 9.045793 8.932619 9.195344 9.324839 9.315401 9.226797 9.294797 8.925524 8.985685
1369970_at 10.72363 10.79716 10.719458 10.701714 10.851101 10.565045 10.784537 10.73283 10.8173275 10.696404 10.699211 10.489799
1369971_a_at 8.111065 7.9598856 8.3143 8.001935 7.7134914 8.069364 8.236113 8.089022 8.254677 7.938239 7.477035 7.302522
1369972_at 6.7428837 6.363572 6.7865267 6.3448453 6.1787167 6.157289 6.103623 6.2579045 6.336365 6.463082 5.8266296 5.9312673
1369973_at 11.362657 11.184514 11.374191 11.241283 11.225016 11.282464 11.428773 11.37304 11.228068 11.283119 11.454273 11.035843
1369974_at 6.7086296 6.5863013 6.5156837 6.5212274 6.800602 6.7399545 6.796944 6.748194 6.746034 6.8456264 6.9533544 6.797387
1369975_at 8.472456 8.582393 8.521135 8.495342 8.4952755 8.341673 8.468562 8.507466 8.562709 8.518787 8.42577 8.432591
1369976_at 10.045992 10.147568 10.418365 10.167114 10.219511 9.917601 10.299536 10.284447 10.201874 10.2257185 9.933594 9.691279
1369977_at 4.3655 4.06887 4.2960687 4.336241 4.386612 4.3793135 4.230878 4.174837 4.2359953 4.263254 4.417132 4.49042
1369978_at 7.9215217 7.849814 7.8389955 7.874542 7.541103 7.848614 7.926958 7.949475 7.9390206 7.7334304 7.6282945 7.8654966
1369979_at 8.908648 9.098633 8.933958 8.843767 8.799032 8.623547 8.8811 9.060915 9.009899 8.931105 8.670374 8.651985
1369980_s_at 9.312846 9.327444 9.2293415 9.069632 9.059298 9.135526 9.157213 9.263268 9.219988 9.2928705 8.861538 8.931806
1369981_at 8.784893 8.706095 8.764992 8.521851 8.677879 8.528247 8.844533 8.616104 8.804683 8.69062 8.27273 8.278789
1369982_at 9.306259 9.400317 9.438399 9.191378 9.103327 9.175347 9.573251 9.552784 9.277462 9.038086 9.110822 9.148048
1369983_at 8.007415 8.342452 8.306407 8.396398 8.166791 8.15765 8.237388 8.67775 8.560923 7.443609 7.7488904 8.35949
1369984_at 9.358016 9.39263 9.521032 9.451073 9.36302 9.287267 9.349753 9.610244 9.488412 9.486182 9.401299 9.02675
1369985_at 6.0688267 6.231393 6.2034316 6.26973 6.450442 6.2807956 6.208005 5.9694242 6.2032847 6.3076286 6.8131194 6.5131702
1369986_at 11.89417 11.903723 11.89477 11.904258 11.769415 11.763597 11.880239 11.896765 11.839514 11.935088 11.674794 11.709195
1369987_at 4.866865 4.872514 4.935104 5.0927963 5.0695076 5.168394 4.8699207 4.800454 4.7965527 4.9206963 5.340951 5.3459883
1369988_at 5.6585617 5.6538563 5.7414455 5.822029 6.0034 6.0073595 5.7479134 5.683033 5.666939 6.0030518 6.0078554 6.076361
1369989_at 9.73989 9.84021 9.802236 9.654116 9.515649 9.213186 9.837168 9.822078 9.764551 9.662063 9.609535 9.308056
1369990_at 10.519344 10.570843 10.683003 10.697197 10.552221 10.480223 10.6234865 10.7144 10.685987 10.591556 10.636474 10.4875145
1369991_at 10.074117 10.229256 10.3574 10.125647 10.059939 10.169798 10.2213545 10.217976 10.23074 10.179974 10.102317 9.942693
1369992_at 8.512039 8.607978 8.504051 8.379459 8.453189 8.468626 8.553489 8.547313 8.338407 8.27597 8.398117 8.3381195
1369993_at 6.485784 6.402028 6.1864142 6.636931 6.3461885 6.2578034 6.058172 6.1809607 6.124653 6.219813 5.865143 6.377068
1369994_at 7.6030188 7.3872304 7.513442 7.337487 7.2318506 7.6301064 7.4812713 7.3229427 7.5973644 7.565402 7.3793545 7.3727484
1369995_at 8.440959 8.484013 8.365567 8.405815 8.421319 8.352835 8.592674 8.345837 8.396784 8.351891 8.195196 8.018722
1369996_at 8.577058 8.563986 8.661157 8.850636 8.610399 8.397988 8.684974 8.509439 8.466478 8.7825985 8.659185 8.257191
1369997_at 8.752238 8.612515 8.660278 8.786426 8.681239 8.728955 8.701713 8.745418 8.76668 8.686235 8.390125 8.5489855
1369998_at 8.654577 8.394066 8.552498 8.778564 8.311971 8.561537 8.743366 8.675532 8.707845 8.552637 8.785579 8.681314
1369999_a_at 4.228172 4.0549836 4.0503864 4.195206 4.167382 4.3876615 4.3136725 3.8943133 4.11048 4.219431 4.208119 4.343027
1370000_at 9.839705 9.950448 10.190386 9.610227 9.91661 9.659352 9.792372 9.897093 9.892814 9.628105 9.744556 9.862761
1370001_at 9.248615 9.28919 9.302853 9.318874 9.119699 9.282714 9.281986 9.304886 9.174316 9.307043 9.136468 8.967201
1370002_at 7.735128 7.8141685 7.608239 7.6407776 7.6385975 7.636672 7.8164954 7.7059565 7.7132373 7.573157 7.5236893 7.5375357
1370003_at 11.826555 11.919378 11.826632 11.807315 11.80183 11.744205 11.722516 11.888168 11.84297 11.723495 11.721832 11.754702
1370004_at 9.422029 9.367689 9.314824 9.354698 9.1573925 9.200696 9.361189 9.342729 9.422954 9.186152 9.061525 9.041351
1370005_at 9.967277 9.768513 9.900937 9.992977 9.8565 9.832904 10.014702 9.791957 9.924528 9.831939 9.470612 9.545289
1370006_at 11.138995 11.049088 11.206782 11.167642 11.293463 11.158555 11.163007 11.207009 11.220756 11.083203 11.212551 11.131275
1370007_at 11.449256 11.614552 11.147818 11.510347 11.652499 11.203062 11.453344 11.615697 11.17731 11.476287 11.338026 11.158179
1370008_at 5.798025 5.7002087 5.5607533 5.780014 5.735571 5.920838 5.7241907 5.943747 5.912456 5.810369 6.07007 5.519831
1370009_at 14.236724 14.2820215 14.260457 14.223928 14.247087 14.1873045 14.1729555 14.204589 14.223928 14.235135 14.227067 14.2083
1370010_at 12.211255 12.0448265 12.0595255 12.011168 11.986788 12.159439 12.140922 12.05431 12.158918 12.1879835 12.044676 11.907959
1370011_at 5.8617334 6.0507293 5.7016597 5.7668777 6.1524487 5.877648 5.8611827 5.8143454 6.0102053 6.131652 6.1944094 6.4527583
1370012_at 6.2786784 6.5553446 6.7979856 6.6758194 6.908908 6.1408916 6.7588 6.590329 7.2701 6.5848207 6.172325 6.753411
1370013_at 3.4707606 3.3540707 3.2956877 3.4915247 3.599792 3.4938881 3.6482308 3.2587616 3.4310937 3.509964 3.4554346 3.5380516
1370014_at 8.552634 8.418354 8.7111225 8.661587 8.310128 8.344952 8.564507 8.585342 8.718982 8.430734 8.402549 8.336538
1370015_at 7.913984 7.979211 7.874424 8.276651 8.165145 8.120141 8.072981 8.132225 8.100245 8.221397 8.281875 8.120498
1370016_at 3.5124824 3.8493562 3.774288 3.976669 3.760186 4.131135 3.8066428 3.5052638 3.9738157 3.6561337 4.105573 3.89355
1370017_at 7.921276 7.9531918 7.9572783 8.032296 7.878259 7.9643416 8.003094 8.065218 7.791741 7.8489227 7.7941146 7.9439163
1370018_at 4.5347834 4.5070133 4.6918364 4.950228 4.5094457 4.5023518 4.408085 4.654272 4.720833 4.654861 4.5822406 4.883831
1370019_at 13.056349 13.193193 13.264135 12.986855 13.254372 13.030416 13.204155 13.130296 12.869998 13.204481 13.363593 13.042826
1370020_at 10.2245655 10.012723 9.966586 9.962251 9.965624 9.664373 9.820671 9.898011 9.854163 9.914839 9.725904 9.90193
1370021_at 3.6037507 3.6793883 3.6204896 3.8604047 4.0633097 3.8374534 3.5860686 3.7347329 3.6499796 3.8525057 3.9611368 3.882759
1370022_at 4.27409 4.1407957 4.194414 4.234741 4.365002 4.285311 4.171517 4.3197174 4.066065 4.1435347 4.6475058 4.360978
1370023_at 6.479063 6.963609 6.9624753 6.4888687 6.955608 6.5069475 6.873124 6.707723 6.5325427 6.5695524 6.6987286 6.326884
1370024_at 10.126211 11.059544 10.113137 11.065861 9.921757 10.647969 11.165341 11.125849 11.134061 11.326983 10.979931 11.035698
1370025_at 7.780188 7.6937857 7.695119 7.6635394 7.5441036 7.4011607 7.59337 7.672823 7.725558 7.6244354 7.5678773 7.6415687
1370026_at 6.677387 6.8706656 7.304091 6.9836416 7.065817 6.921626 6.831167 7.0973215 6.802237 6.7899094 7.10508 6.825657
1370027_a_at 14.264087 14.1994095 14.245337 14.166559 14.255949 14.190134 14.166559 14.141158 14.284957 14.278059 14.120966 14.232336
1370028_at 4.2759175 4.4356704 4.541016 4.8096876 4.736253 4.6227975 4.9086795 4.721052 4.5435653 4.4422503 4.3681827 4.7861023
1370029_at 9.015633 8.933959 8.8150835 8.738694 8.727268 8.753144 8.9141245 9.104699 9.110102 8.840702 8.558446 8.625443
1370030_at 10.170999 9.894202 10.267873 9.758381 9.909061 10.079884 10.339132 10.274133 10.598112 10.176809 9.838158 9.463229
1370031_at 7.865351 8.018717 8.090293 8.090179 7.8344274 7.8546824 7.8888345 8.001183 7.9826684 7.8109884 7.7182264 7.8868628
1370032_at 7.555162 7.0513244 7.7722206 7.4361515 7.375634 7.4465504 7.514032 7.554188 7.383497 7.7599006 7.5688634 7.1947203
1370033_at 3.982877 3.9718463 4.094982 3.911206 4.2733035 4.1197796 4.0196495 3.8386633 4.173133 4.2578783 4.152505 4.253766
1370034_at 4.7766237 5.19651 4.877532 4.497044 5.0744495 4.754652 5.5059915 4.6381793 5.4972625 4.504713 4.791342 5.3294764
1370035_at 8.799365 8.78973 8.960648 8.883511 8.550722 8.730352 8.785519 8.952311 8.879768 8.709029 8.912854 8.598466
1370036_at 10.193425 10.215993 10.209452 10.104571 10.212084 9.893524 9.992407 9.996909 9.992934 10.057403 10.008512 9.972055
1370037_at 3.8635755 3.813813 3.970007 3.8270078 4.0687776 4.05532 3.7528338 3.936535 4.334289 4.033486 4.003858 4.2205963
1370038_at 6.4244213 6.4295583 6.222157 6.586936 6.6659827 6.5426264 6.3960567 6.311581 6.4549932 6.5587673 6.6999927 6.5357947
1370039_at 6.4621477 6.5809283 6.565311 6.7467046 6.844742 6.7609935 6.493196 6.566381 6.633079 6.654597 6.8382106 6.8614764
1370040_at 7.5349226 7.6045284 7.4269433 7.608359 7.6119184 7.2416005 7.473418 7.5352883 7.5688562 7.5207458 7.510897 7.6092753
1370041_at 3.4437184 3.8999217 3.7174559 3.7869933 3.8143172 3.687695 3.502128 4.023321 3.6452403 3.63755 3.8010354 3.8851583
1370042_at 3.7692018 3.8755357 3.5698764 4.0395756 4.5131264 4.098263 3.872502 3.9211886 3.612586 3.8950946 3.9580758 4.018976
1370043_at 10.214038 10.1983595 10.02771 10.303078 9.90196 9.862839 10.099921 10.11738 10.142477 9.864044 9.611023 9.689704
1370044_at 6.9741187 7.086779 7.150047 6.636732 6.533279 6.752763 7.074018 7.239518 7.112066 6.804133 6.511658 6.255225
1370045_at 8.456085 8.849889 9.1103945 8.483708 8.315562 8.7684765 8.580774 8.719355 8.572378 8.494994 8.649263 8.828572
1370046_at 6.0608573 6.027943 6.0450883 6.091622 6.110034 6.148611 6.102451 6.1652 6.150591 5.9760585 6.2749486 6.2963653
1370047_at 9.998071 10.001279 9.916141 9.789672 9.829572 9.854109 9.811348 9.527298 9.99749 9.836898 9.78839 9.786393
1370048_at 4.358596 4.648749 4.2641554 4.6634054 4.589294 4.6575937 4.7662654 4.5354176 4.3063226 4.61782 4.8942375 4.724262
1370049_at 6.05836 5.9009194 6.1654778 5.8557367 5.7813287 5.9389663 5.9225135 6.0318704 5.9469233 6.052956 6.095841 5.815046
1370050_at 8.840101 8.941539 8.621506 8.871752 8.676178 8.82686 8.795318 8.7829685 8.673846 8.690195 8.506901 8.443856
1370051_at 4.6917996 4.592341 4.8496385 4.800083 4.7356668 4.898764 4.6632795 4.6016626 4.8955445 4.820363 5.0069656 4.8598413
1370052_at 6.2022057 6.2055235 6.9499874 6.0638766 5.7179227 5.7506504 6.3172383 6.294441 6.4921875 6.459142 5.670989 5.5192804
1370053_at 3.8715763 3.4738715 3.617161 3.6885917 3.8494365 3.6133919 3.6469777 3.7455842 3.7558846 3.6807094 3.6910727 3.8680997
1370054_at 7.6754727 7.421217 7.8699837 7.11252 7.547006 7.7454944 7.564024 7.5638146 7.616615 7.467977 7.5743146 7.575887
1370055_at 6.4281178 6.626701 6.7327495 6.3922486 6.5925746 6.4019756 6.306447 6.1494036 6.384854 6.2946043 6.5465975 6.3185663
1370056_at 7.383264 7.0599165 7.198036 7.438229 6.864535 6.7014923 7.806739 7.7474446 6.829406 6.0781064 6.4871902 6.605721
1370057_at 9.793427 10.088527 10.237253 9.733403 9.812219 9.637215 9.680315 9.502457 9.6975765 9.6243725 9.311959 9.583049
1370058_at 3.4847507 3.537087 3.4789548 3.622818 3.6406243 3.8128076 3.5848193 3.4362357 3.5373898 3.5639462 3.6297882 3.8293777
1370059_at 3.479343 3.648605 3.4960334 3.7101128 3.3062723 3.5176804 3.531438 3.4510496 3.6820207 3.4400547 3.6413708 3.5593398
1370060_at 9.885438 9.956438 10.0080185 9.914367 9.799719 9.855477 9.800889 9.892743 9.960886 9.963587 9.815935 9.893474
1370061_at 5.7514496 5.742175 5.8007755 5.9583044 5.778868 5.8683066 5.862259 5.5924487 5.4710135 5.860577 5.9032245 6.034179
1370062_at 10.946384 10.922524 10.78991 10.932877 10.617025 10.654197 10.852195 10.873181 10.725951 10.976623 10.543424 10.576778
1370063_at 7.4239483 7.206209 7.366404 7.630339 7.416882 7.4164524 7.418889 7.494621 7.360827 7.221861 7.2421584 7.4349084
1370064_at 7.864863 7.938737 8.043264 7.500725 7.6769023 7.9006147 7.8164062 7.828886 7.843111 7.5747294 7.7258234 7.4109483
1370065_at 13.764926 13.715941 13.723721 13.728349 13.750668 13.730626 13.684098 13.714557 13.843439 13.752526 13.689966 13.610897
1370066_at 8.359012 8.411818 8.324383 8.391233 8.29014 8.162515 8.333948 8.339375 8.152768 8.431748 8.395049 8.221363
1370067_at 9.740486 9.195734 8.993267 8.633893 9.371414 8.231957 8.723796 9.014626 9.508203 9.179413 8.768041 10.164491
1370068_at 4.498296 4.5128703 4.266831 4.3593397 4.6054525 4.4710464 4.4243445 4.437656 4.7208633 4.402006 4.802278 4.839263
1370069_at 5.246254 5.0030704 5.108657 4.7544937 5.164757 5.3239317 5.000726 4.976165 4.9413767 5.1843247 5.176156 5.2506733
1370070_at 7.2618456 7.2252245 7.200734 7.1591167 7.0451508 7.3825197 7.316693 7.2097096 6.853322 7.053138 7.0431943 7.1860013
1370071_at 6.223223 6.421438 6.7349367 6.6560864 6.0825624 6.3348985 6.559628 6.4618382 6.9958572 6.5898585 6.103561 6.2681937
1370072_at 4.3949995 4.346029 4.6618342 4.569573 4.8934646 5.1998615 4.6319427 4.6011267 4.599553 4.410934 5.481868 5.283059
1370073_at 10.7176485 10.981942 10.951927 10.990854 10.9849 10.821954 10.776742 10.9986515 11.000446 10.8110895 10.834373 10.67198
1370074_at 5.7921853 6.0655875 6.307282 6.3083014 6.2518935 6.076944 6.1869426 6.077184 6.308191 6.2156124 6.197974 6.2745075
1370075_at 9.994358 9.490594 9.474175 9.589272 9.550383 9.432392 9.57809 9.725931 9.650067 9.435216 9.405747 9.830853
1370076_at 3.824206 3.7551935 3.813071 4.0149336 4.147998 4.1194077 3.7909505 3.690151 4.022081 3.850156 3.9297876 4.3151045
1370077_at 5.6386576 5.819593 5.633966 5.8180666 5.794396 5.981813 5.749856 5.488209 5.71684 5.7459974 5.9811616 5.629731
1370078_at 5.90091 6.2403903 5.7526355 6.353705 6.391729 6.3534155 6.2962055 5.9269967 6.021452 6.102166 6.6062837 6.435425
1370079_at 4.631982 4.592201 4.5090704 4.981573 5.080141 4.7080135 5.3623686 4.4559383 4.639914 4.6627617 4.662668 5.1927886
1370080_at 8.178052 7.9265842 7.979864 7.8814993 7.9016814 7.8989534 7.8678718 8.055119 7.716338 7.2878013 7.7990823 7.6159077
1370081_a_at 8.267219 7.707915 7.7278748 7.875846 7.7572103 7.821288 7.84457 7.8170834 7.976871 8.11779 7.586203 7.8550353
1370082_at 6.2803473 5.6397347 6.2032676 5.9405575 5.864184 5.7479153 6.071152 5.7166767 6.0217037 6.017762 5.8998737 5.638198
1370083_at 4.595601 4.672125 4.6004004 4.2670546 4.484489 4.7655363 4.8307533 4.403742 4.918009 4.411732 4.434652 4.1212816
1370084_at 5.8368554 6.0189114 5.9218073 6.165309 6.665726 5.93596 5.8388653 5.778365 5.846753 5.6525507 6.291405 6.31371
1370085_at 7.6664543 7.395889 7.036476 7.233236 7.0381346 7.0959 7.3210144 7.444607 7.54027 7.2632504 7.0148635 6.993155
1370086_at 14.056332 13.993075 14.041805 14.063188 13.962488 14.061152 14.027096 14.047027 14.031515 14.066177 14.0141 14.071648
1370087_at 10.363919 10.4137945 10.497113 10.331537 10.316994 10.286949 10.432795 10.512152 10.409296 10.429077 10.401176 10.321076
1370088_at 7.079742 7.326436 7.7004647 7.382989 6.993456 7.310812 7.4419355 7.2923174 7.2806625 7.180826 7.463315 7.060156
1370089_at 3.8150358 4.3577995 4.0234494 3.9929023 3.8369195 4.051261 3.960251 3.9732265 4.016898 4.043185 4.178659 4.069892
1370090_at 5.3413444 5.202647 5.3749075 5.0896306 5.515304 5.21548 5.4414206 5.438297 5.273574 5.3537235 5.144593 5.4183755
1370091_at 5.1089425 5.097569 4.924254 5.0651813 5.208512 5.1888256 5.094719 5.0432615 5.0840645 5.0954576 5.398308 5.46147
1370092_at 4.752155 4.389808 4.53896 4.6991444 4.812766 4.6377444 4.6765113 4.648392 4.4435587 4.498947 4.947543 4.7242727
1370093_at 4.0189714 4.0419197 3.9363916 4.035676 4.0073414 3.984479 3.8218074 3.9110856 3.852459 4.2296085 3.923967 4.155019
1370094_at 4.1498175 3.6717136 3.8907607 4.1213865 4.162499 4.1978836 3.988955 4.079217 3.8110592 3.9715705 4.05136 4.5354657
1370095_at 5.7793407 5.752637 5.919718 6.0236096 6.391584 6.1471124 5.718285 5.654102 5.848574 5.875087 6.275188 6.17448
1370096_at 4.808636 5.072453 4.8778086 5.339079 5.2071614 5.104794 4.837975 5.142838 5.1616297 4.7701664 5.2560377 5.1765804
1370097_a_at 4.2764893 4.0497303 3.9409606 4.365914 4.355065 4.155691 4.1010537 3.8929834 4.5764403 4.1351175 4.3045287 4.4164696
1370098_at 10.918073 11.030847 10.733327 10.790315 10.830417 10.897957 10.732101 10.966055 10.780444 10.796811 11.003361 10.739433
1370099_at 7.5602856 7.399082 7.513654 7.724258 7.5516906 7.6645975 7.6140175 7.6583214 7.605353 7.60664 7.6074 7.5865483
1370100_at 6.563184 6.30422 6.590228 6.777796 6.208379 6.423175 6.4395537 6.5828304 6.6823273 6.563292 6.3477883 6.35657
1370101_at 3.6893868 3.700899 3.5587647 3.604403 3.896305 3.8138928 3.5523224 3.6153884 3.6225338 3.766314 3.6428833 4.0345454
1370102_at 6.6153483 6.7707205 6.826917 6.9191656 6.988564 7.1440353 6.7864738 6.7788734 6.662991 6.532202 6.866446 7.1589146
1370103_at 4.9473467 4.8977394 4.8134847 4.868456 5.2519617 5.129275 4.8889318 4.9514885 4.856907 4.757386 4.7837553 5.090937
1370104_at 4.6713285 4.464918 4.394743 4.552962 4.6964607 4.6596284 4.6194396 4.6678953 4.607502 4.664253 4.89056 4.921222
1370105_at 4.987163 4.8737164 4.746484 4.8733096 4.985417 5.023289 5.028881 4.9927826 4.6350055 5.0086856 5.113442 5.4746265
1370106_at 3.848494 4.0146294 3.71825 4.3514795 3.9151657 4.0291057 3.9589725 3.924407 3.7317226 4.026543 4.0750256 4.1645465
1370107_at 5.0688477 5.0848026 5.236292 5.420202 5.4046125 5.4598083 5.227474 5.181019 5.1382895 5.2370644 5.528924 5.544591
1370108_a_at 7.444384 7.8273234 7.7345824 7.700338 7.311506 7.336296 7.944848 8.141651 7.608707 8.1396885 7.4380894 6.943164
1370109_s_at 13.122773 13.035586 13.154735 12.951677 13.102109 13.148542 13.0847025 13.034999 13.108175 13.176748 13.0461855 13.080582
1370110_at 4.56883 4.3534346 4.4515495 5.184984 4.5189123 4.6682453 4.473549 4.351099 4.557129 4.58397 5.107684 5.2280188
1370111_at 8.050168 8.226325 6.5284038 7.447233 7.3808427 6.504588 6.6483917 6.75416 7.4355197 6.628966 7.0777698 6.550766
1370112_at 9.268139 9.167337 8.981797 9.224513 9.029502 8.89679 9.171167 9.153135 9.178668 9.082793 8.83116 8.779284
1370113_at 6.5641046 6.344923 6.5572424 6.656702 6.083799 6.5250154 6.560363 6.507074 6.6417766 6.245535 6.220847 6.5548816
1370114_a_at 6.1597996 6.5329614 6.6332674 7.8873177 6.4249644 8.026459 8.591574 8.256295 6.3792405 8.318129 5.922861 7.8555427
1370115_at 4.52021 4.609467 4.3737082 4.602868 5.007781 4.768944 4.469565 4.7256026 4.404516 4.7362576 4.7739797 4.9126887
1370116_at 3.9412947 3.969279 3.9012918 3.8538492 4.2462215 4.155691 4.0666733 4.1225863 4.2175837 3.864252 4.112604 4.204028
1370117_at 3.7375677 3.6232975 3.5844479 3.6174104 3.7434568 3.7588367 3.6070578 3.7086143 3.7290046 3.6744952 3.9572213 3.754371
1370118_at 6.526008 6.361697 6.195431 6.421174 6.498284 6.608718 6.506828 6.1525784 6.201264 6.496611 6.533416 6.713547
1370119_at 7.977003 7.6711574 8.136004 8.361561 7.8396907 8.134621 8.143705 7.8142176 8.102919 7.8652782 7.992008 7.9795136
1370120_at 3.8371668 3.9473586 4.0050817 4.0624676 4.029662 4.2365685 3.835533 3.8683114 3.9228008 4.266759 4.072594 4.0726504
1370121_at 7.3413534 7.522164 7.4559054 7.439518 7.6428022 7.510002 7.410982 7.4245634 7.359653 7.4162626 7.6530905 7.5581207
1370122_at 4.0657406 3.978504 4.175331 4.1560655 4.462404 4.268985 4.048165 3.9537299 4.372451 4.038209 4.5583453 4.088011
1370123_a_at 6.9948235 6.824198 7.1231666 7.0483317 6.9725146 6.8348465 7.31582 7.147182 6.8618565 7.1958847 6.866003 7.070466
1370124_at 6.652408 6.6087427 6.5818524 6.6313324 6.86059 6.8458614 6.599074 6.5049872 6.6493306 6.6004004 6.9244375 6.681399
1370125_at 4.6507435 4.560273 4.5597177 4.404801 4.746189 4.3977947 4.536477 4.7170997 4.581424 4.5586696 4.7191796 4.7354827
1370126_at 3.785803 3.7383363 3.8907607 3.5828772 3.9261549 3.5733385 3.4808884 3.5709567 3.621073 3.6303835 3.798414 3.5398545
1370127_at 6.2478285 6.1525784 6.1489606 6.2282505 5.9637775 6.1401615 5.995627 6.001461 6.2883477 6.12813 6.0329885 6.521774
1370128_at 6.795197 6.8450065 6.515882 6.7470756 6.854074 6.8458614 6.6734595 6.4212713 6.6656003 6.6347995 6.934636 6.6567125
1370129_at 7.1329737 7.0918922 7.069645 7.130643 7.14293 6.9524174 7.1471434 7.02318 7.2009974 6.8435 7.3519726 7.060444
1370130_at 9.08183 9.141206 9.22202 9.115682 9.01839 8.810108 9.074253 9.074601 9.199261 9.101584 8.381376 8.766774
1370131_at 5.538772 5.0845118 5.236292 5.217643 5.61076 5.0598516 4.8061695 5.0977917 5.0954247 5.3892574 5.0006757 5.4119654
1370132_at 4.113949 3.9538755 4.0705414 3.854031 4.110439 4.0273037 4.0439434 3.930304 4.1680827 4.051702 4.110159 4.3238735
1370133_at 6.2041407 6.007244 6.013835 6.1047573 6.287565 6.137821 6.1367154 5.99228 6.2295856 6.0688276 6.3480234 6.1808767
1370134_at 10.155274 10.321432 10.442553 10.026745 9.929531 10.18389 10.163644 10.307853 10.264931 10.242824 10.102218 9.957748
1370135_at 6.154188 6.6473503 7.031301 7.722173 5.916671 6.233579 7.211836 6.470819 7.0502834 6.422747 6.159891 6.4032664
1370136_at 6.544051 6.4768267 6.4736814 6.661641 6.5692005 6.706788 6.5907183 6.5890174 6.7217965 6.649571 6.829436 6.7475114
1370137_at 5.018473 4.967552 5.2361283 5.0568595 5.025909 4.994194 5.113791 5.0194883 5.1751466 5.0874295 5.13601 5.1834064
1370138_at 4.975255 4.748941 4.6929092 5.1416407 5.1453495 5.02728 4.9266233 4.9511356 4.7457457 4.9412436 4.8265867 4.8666472
1370139_a_at 3.8408396 3.9544613 3.6519978 3.7777185 3.6844566 3.7202232 3.5718281 3.6661882 3.699012 3.7201972 3.7138944 3.9593382
1370140_a_at 4.8438764 4.5186996 4.3339796 4.6547103 4.885567 4.898045 4.4902096 4.7153244 4.4804144 4.8274326 5.078438 5.0602307
1370141_at 8.497774 8.341174 8.623974 8.287785 8.196113 8.447389 8.472776 8.7004385 8.498362 8.428353 8.391874 8.064697
1370142_at 6.0189967 6.011294 5.601998 5.8216577 5.945843 5.6920085 5.561273 5.3306627 5.6355186 5.6454854 6.384067 5.9361567
1370143_at 5.3297324 5.3472753 5.428209 5.460401 5.4749 5.463471 5.203428 5.499491 5.254958 5.5041127 5.6343017 5.894562
1370144_at 7.9333324 7.845381 8.1919365 7.804243 7.541366 8.199204 7.989285 8.58669 8.053179 8.494994 8.053579 7.733612
1370145_at 4.1843557 4.237602 3.984212 4.4482446 4.3260336 4.278139 4.1608267 4.225622 4.1182823 4.183735 4.4174094 4.327732
1370146_at 3.4566035 3.5395532 3.39457 3.5759327 3.5140903 3.4172215 3.3018947 3.5218256 3.439414 3.487438 3.6521413 3.6007466
1370147_at 8.303892 7.904582 7.6502085 7.9553146 8.577114 7.90071 8.173871 7.577219 7.606357 9.063391 8.449681 8.245738
1370148_at 14.223842 14.215355 14.19657 14.158029 14.193695 14.183581 14.197765 14.2380705 14.163437 14.204468 14.329622 14.219578
1370149_at 11.209955 11.113253 11.269283 11.15271 11.013788 11.100263 11.112556 11.301045 11.363285 11.187047 11.263746 10.943424
1370150_a_at 12.963944 13.319118 13.156853 12.95502 13.32073 12.8425255 12.327576 12.657308 12.6989565 13.205322 12.962964 13.286007
1370151_at 13.264013 13.250807 13.259373 13.167011 13.13176 13.249155 13.244244 13.145901 13.1165695 13.283091 13.164957 13.199023
1370152_at 4.696992 4.6819973 4.6174717 4.665308 4.756156 4.8392134 4.5695815 4.664118 4.5435505 4.432745 5.1116934 4.5025797
1370153_at 5.818437 5.622894 6.1177516 5.7356696 5.7868404 5.826524 5.543187 5.9002657 5.8997474 5.738289 5.687508 5.7926846
1370154_at 10.537724 10.97288 10.465263 10.5504265 10.54319 10.61342 10.837916 11.103708 10.796883 11.044685 11.364544 11.418191
1370155_at 7.428627 7.5625277 7.7224965 7.3177614 7.3228164 7.446026 7.341614 7.296203 7.4163666 7.2244763 6.799136 6.8443418
1370156_at 8.197035 7.1253023 8.4205 6.80102 6.705161 6.796097 7.5349684 7.671456 7.449108 6.9605174 6.325912 7.3238807
1370157_at 3.6932497 3.6322072 4.0644703 3.6209185 3.9838274 4.137658 3.5206544 3.8250148 3.6880138 3.8083253 3.9673069 3.9230354
1370158_at 6.311003 6.262034 6.4837904 6.3858495 6.127824 6.5302467 6.2906733 6.3008084 6.4092817 6.1150784 6.0323596 6.553832
1370159_at 7.2462845 7.281533 7.4728594 6.9574537 7.042798 6.926069 7.20211 7.311005 7.063238 7.249415 6.78351 6.5468793
1370160_at 8.674271 9.092221 8.944457 8.9314995 8.820434 8.905662 8.822253 8.866661 8.854751 8.754047 8.685465 8.748446
1370161_at 9.322039 9.527914 9.320778 9.4195385 9.512892 9.221649 9.437742 9.571407 9.613417 9.3162 9.194395 9.0208
1370162_at 6.984647 7.3310747 6.935141 6.858793 6.951694 6.716658 6.840312 6.7514763 7.0439305 6.974776 6.7089024 6.797368
1370163_at 9.522566 9.290362 9.377217 8.875195 9.136628 9.29396 9.248413 9.313999 9.119114 9.430241 9.09942 8.911286
1370164_at 10.955663 10.900801 11.087807 10.650323 10.893994 10.87184 10.951242 10.947311 10.971021 11.003662 10.98628 10.866318
1370165_at 3.9661226 3.9310393 4.1284757 4.1354213 4.040448 4.0361166 3.9742873 3.8616977 3.7629828 3.6603596 4.222132 4.207568
1370166_at 12.016031 11.935106 11.8697 11.863652 11.749226 11.881779 11.903639 11.919272 11.912149 12.015989 11.912472 11.812733
1370167_at 12.457715 12.375957 12.250007 12.32006 12.334198 12.241719 12.370154 12.35707 12.360677 12.333023 12.391465 12.303612
1370168_at 10.261516 9.9948635 10.338181 9.920866 10.106322 9.765893 9.891028 10.08724 10.243661 10.212592 9.900565 9.846285
1370169_at 9.471205 9.532472 9.560785 9.255254 9.116859 9.323605 9.503876 9.385141 9.530037 9.462071 9.046837 9.26292
1370170_at 10.20446 10.258138 10.242443 10.177481 10.154958 10.041285 10.33701 10.427376 10.423571 10.237797 9.954121 9.895555
1370171_at 8.3699665 8.302376 8.283531 8.17008 8.139336 8.451711 8.283316 8.320374 8.269632 8.182829 8.175069 8.131251
1370172_at 10.63242 10.52462 10.693199 10.662109 10.589128 10.591442 10.764318 10.752376 10.749486 10.714255 10.506352 10.533159
1370173_at 7.8430495 7.888481 7.747234 7.176385 7.507175 7.5033126 7.8916016 7.659279 7.744154 7.6338263 7.048807 6.948985
1370174_at 6.0246096 6.010714 5.8871565 5.65396 6.237131 5.694497 6.1208053 5.9309773 5.9626894 5.9654264 6.157248 5.9275775
1370175_a_at 8.40079 8.470747 8.4223 8.2292385 8.240288 8.579426 8.382816 8.414349 8.401793 8.552637 8.249217 8.373062
1370176_at 6.6465387 6.451368 6.5307007 6.647871 6.4300184 6.5869327 6.596862 6.4311867 6.581706 6.421204 6.751258 6.312575
1370177_at 5.3603325 5.8834324 5.441922 5.4122496 5.185146 5.561531 5.455597 5.451269 5.1659946 5.5766125 5.786648 5.5941324
1370178_at 4.7536225 5.1253834 4.647066 5.1030626 4.8217597 4.460287 4.734285 4.5484023 4.6143165 5.1144724 4.646831 4.6125016
1370179_at 10.236841 10.327795 10.387893 10.375086 10.302979 10.193893 10.223673 10.293703 10.237382 10.248591 10.257068 10.136504
1370180_at 10.935443 11.287133 11.5647955 10.939797 11.141465 11.067158 11.351883 11.188017 11.246348 11.266549 11.32455 10.851976
1370181_at 6.960472 7.196303 7.023869 6.896503 6.8794823 6.5277405 6.813057 7.141432 7.1613865 6.890262 6.779997 6.29289
1370182_at 4.8155484 4.8654814 4.880989 5.1931705 5.065481 5.2999372 4.985759 4.761588 4.9863434 4.9461083 5.1621037 5.2462606
1370183_at 7.21343 7.317174 6.9536963 7.0135827 6.914418 6.984905 7.188264 7.1713014 7.326294 6.7886524 6.847031 6.820528
1370184_at 9.862685 9.715776 9.974812 9.860142 9.707212 9.620895 9.74543 9.580771 9.755584 9.65068 9.422523 9.428991
1370185_at 4.502168 4.5602393 4.6011415 4.841427 4.960724 5.0865874 4.63052 4.668403 4.529711 4.5867786 5.1454177 5.3406086
1370186_at 10.254415 10.658834 10.744899 10.283803 9.846979 9.596064 10.554619 10.136707 10.155004 9.826871 9.479291 10.354961
1370187_at 11.143359 11.062815 10.846631 11.048051 10.999558 11.095727 11.053543 10.990183 11.022043 10.872026 11.000517 10.995997
1370188_at 10.32737 10.430528 10.409938 10.202312 10.085007 10.325095 10.352788 10.591546 10.30544 10.504061 10.074491 10.100315
1370189_at 10.284957 10.331394 10.327814 10.284577 10.098646 10.380536 10.391609 10.452175 10.244499 10.374577 10.113431 9.970646
1370190_at 11.636664 11.622421 11.748635 11.533823 11.44089 11.750487 11.662973 11.777861 11.631658 11.652068 11.595754 11.577227
1370191_at 8.229657 8.2543335 8.252611 8.072887 7.919132 8.000631 8.066847 8.136842 7.968688 8.081829 7.947218 7.9373674
1370192_at 8.346361 8.246149 8.282846 8.109886 7.9791703 8.162338 8.14728 8.310164 8.432403 8.2246895 8.083817 8.232479
1370193_at 11.31989 11.323189 11.464661 11.22102 11.204431 11.51886 11.424278 11.389101 11.447744 11.541778 11.587039 10.836254
1370194_at 8.176132 7.894716 8.019531 8.004072 7.818284 7.9456487 8.022432 8.18779 7.9334893 8.133684 7.585276 7.770886
1370195_at 8.2349615 8.370579 7.8882675 7.921816 8.052037 7.889305 8.442171 8.174943 8.385686 8.072889 7.725442 7.7496076
1370196_at 6.9981217 6.5725555 6.80782 6.7466145 6.7221026 6.441985 6.6240163 6.629714 6.5990467 6.6528597 6.588751 6.7967525
1370197_a_at 6.491761 6.398804 6.4499893 6.3105865 6.2589493 6.1297803 6.2189918 6.3093925 6.181589 6.1405935 5.399166 6.2814054
1370198_at 3.3580875 3.3928733 3.525711 3.3822186 3.5940707 3.63741 3.347565 3.4579763 3.3856466 3.347381 3.2745004 3.638869
1370199_at 10.109739 10.028862 10.238307 9.897983 9.915222 9.997199 9.9594555 9.936073 9.891604 9.9038 9.794519 9.865713
1370200_at 11.588392 11.781011 11.808548 11.662915 11.826936 11.701053 11.8169565 11.94103 11.758595 11.878969 11.963805 11.6886425
1370201_at 3.687566 3.8073702 3.3859904 3.8253164 3.8905644 4.0725603 3.8233078 3.5214648 3.5844576 3.6744592 3.9375994 4.121398
1370202_at 9.991066 10.067025 10.034065 10.115322 9.773694 9.619978 9.991082 9.983624 9.972976 9.825726 9.581016 9.751022
1370203_at 7.314365 7.1942143 7.6079884 7.1790686 7.179002 7.355043 7.4757805 7.4006286 7.40469 7.2311563 6.9005585 7.0030565
1370204_at 8.330523 8.583086 8.734525 8.524926 8.1513405 8.367134 8.501502 8.55631 8.538762 8.379751 8.232407 8.5098915
1370205_at 3.958173 3.5435622 3.7846365 3.8646252 3.8719943 4.065994 3.8011398 3.640075 3.6942024 3.7790208 3.8568244 4.308883
1370206_at 4.5117893 4.438924 4.504691 4.47928 4.790573 4.5763354 4.526829 4.4004107 4.464862 4.5880356 4.5198193 4.5019035
1370207_at 11.187851 11.316401 11.365712 11.452501 11.247342 11.25998 11.300244 11.368254 11.343393 11.136787 11.268561 11.254891
1370208_at 8.396782 8.279476 8.279661 8.381842 8.113236 8.133526 8.324071 8.343056 8.306264 8.045452 7.9715123 8.089302
1370209_at 9.805155 10.321809 10.307296 9.606793 9.450204 10.221255 10.512583 10.424736 10.010076 10.513099 10.344912 9.476041
1370210_at 5.4544334 5.312982 5.1695623 5.622359 5.6968913 5.559433 5.544064 5.2550097 5.3840017 5.2461567 5.732889 5.7589264
1370211_at 6.219913 6.2841897 6.4681125 6.304602 6.5314665 6.413092 6.3646154 6.3200426 6.337091 6.4127975 6.7213206 6.605721
1370212_at 5.2369227 5.402042 5.275118 5.321909 5.463067 5.492833 4.844533 5.066875 5.492666 5.272629 5.080561 5.6170826
1370213_at 11.640044 11.778203 11.708024 11.787995 11.741754 11.720306 11.680426 11.783747 11.829283 11.59937 11.744251 11.652936
1370214_at 4.586789 4.7714424 4.8428345 4.8917665 4.9425106 4.7664785 4.7833586 4.6510367 4.778846 4.934206 5.2168503 4.994447
1370215_at 10.187939 10.214305 10.477556 10.422763 10.265845 10.27958 10.465819 10.378201 10.274836 9.8897 10.210956 10.251718
1370216_at 4.2946978 4.3416986 4.6315503 4.4676075 5.24776 4.500462 4.4898114 4.459056 4.155087 4.8617043 4.744595 4.3697376
1370217_at 5.5892854 5.387854 5.547175 5.7842965 6.5380754 5.4931326 5.46127 5.4198365 5.6502204 5.353646 6.1717033 5.7219996
1370218_at 6.163116 5.884299 6.619293 6.6806984 6.607737 6.3704004 6.362665 6.3637733 6.621479 5.7458572 5.9817452 6.2892313
1370219_at 8.643912 8.41743 8.550209 8.890839 8.4553585 8.48458 8.797398 8.622625 8.494539 8.241537 8.293144 8.522478
1370220_at 11.150213 9.49019 10.558155 10.681297 10.85986 10.608455 10.299298 10.300539 10.955172 9.715386 10.830252 10.517712
1370221_at 4.7590084 4.4853926 4.5340433 4.57974 5.1260138 5.0808306 5.075057 4.5456934 4.538123 4.9063845 5.2290688 4.994447
1370222_at 4.862994 4.840866 5.07563 5.0252686 5.01877 5.068686 5.0043116 4.7850018 4.7361097 4.823695 4.976488 5.105157
1370223_at 7.939824 8.157298 8.267071 8.048871 7.751322 7.917136 7.954889 8.106525 8.274148 7.968642 7.819705 7.7739325
1370224_at 9.405873 9.246428 9.573878 9.318878 9.418578 9.112505 9.504285 9.585586 9.258428 9.340934 9.811567 8.949691
1370225_at 4.991389 4.9343452 4.866572 5.1013017 5.1077676 5.069304 5.0057197 4.886908 4.9923553 4.7567263 5.1500096 5.0459404
1370226_at 10.18503 10.154755 10.234238 10.549334 10.128344 9.960566 10.231258 10.189703 10.3776 10.117165 10.0355625 9.828783
1370227_at 3.1460125 3.335591 3.2671182 3.287803 3.416528 3.2836478 3.396797 3.2782888 3.4565566 3.3745449 3.3715234 3.1085606
1370228_at 14.408584 14.360852 14.347972 14.36851 14.348082 14.364948 14.345425 14.358218 14.334245 14.365994 14.3465805 14.323349
1370229_at 5.113444 5.091674 5.0057445 5.2993426 5.4565654 5.230668 5.14429 4.9514885 5.0545583 4.826494 5.5976963 5.7142553
1370230_at 11.043623 11.094892 11.166031 11.061006 11.032507 10.934691 11.085936 11.147616 11.102924 11.107616 10.975471 10.886827
1370231_at 7.524545 7.249162 7.1678047 7.5116696 7.1353564 7.3156905 7.243524 7.297378 7.3987584 7.403026 7.13569 7.396209
1370232_at 10.841417 10.780271 10.632687 10.787258 10.849151 10.632509 10.750385 10.915075 10.602923 10.777881 10.850951 10.682516
1370233_at 4.890821 5.238728 4.923798 5.143512 4.953944 5.1038914 4.8592954 5.1516666 5.0262065 4.999295 5.0338163 5.179832
1370234_at 12.857233 12.761436 12.809407 12.814127 12.748127 12.823109 12.771279 12.892089 12.868517 12.802444 12.756615 12.741125
1370235_at 12.903958 12.7489195 12.757252 12.712438 12.694573 12.656083 12.711384 12.631524 12.884021 12.5807705 12.616771 12.836158
1370236_at 9.123286 8.973118 9.211545 8.951229 8.834023 8.701065 9.2069845 8.89604 8.76274 8.757881 8.6393585 8.70982
1370237_at 12.140959 12.1509 12.039425 12.010462 12.084434 12.143849 12.062111 12.096044 12.0492115 11.989542 11.993469 12.092017
1370238_at 11.715703 11.752896 11.749651 11.823828 11.717971 11.654999 11.780564 11.849268 11.813421 11.797611 11.756889 11.676633
1370239_at 13.208254 13.636986 13.175273 13.097977 13.708928 13.29628 13.861962 13.11558 13.721309 12.629637 13.231975 13.71878
1370240_x_at 13.174358 13.626404 13.138781 13.070769 13.724131 13.280687 13.834448 13.132167 13.683375 12.554241 13.190808 13.756649
1370241_at 13.848707 13.8384495 13.784078 13.677587 13.86427 13.816433 13.716146 13.765717 13.719741 13.790955 13.629319 13.825031
1370242_at 12.531539 12.677111 12.680262 12.8512945 12.696105 12.5544615 12.63957 12.802583 12.72157 12.616647 12.642314 12.607935
1370243_a_at 10.624198 10.734181 10.849212 10.652959 10.5460205 10.438843 10.605783 10.348917 10.413894 10.4511595 10.516467 10.271363
1370244_at 12.354535 12.423907 12.619993 12.352385 12.291517 12.57846 12.4863825 12.436974 12.499618 12.55037 12.554241 12.3453045
1370245_at 10.373113 10.444777 10.907496 10.426504 10.112534 10.517166 10.690573 10.421858 10.511443 10.456752 10.609434 10.340559
1370246_at 12.04877 12.055144 11.954223 12.066073 11.917417 11.951946 11.90927 12.048686 12.042316 11.993027 11.892758 12.18196
1370247_a_at 6.213042 6.5870852 6.4141574 6.7324805 6.3259645 6.7016625 6.5372777 6.3194895 6.36108 6.528619 6.3337765 6.6454983
1370248_at 6.0895452 6.100583 6.5200005 6.2439847 6.062185 6.329245 6.069187 6.1669617 6.328307 6.330661 6.21835 6.322125
1370249_at 6.9045167 6.6823707 7.8466835 7.19595 7.282872 7.0891356 7.4387655 6.860242 7.1740036 6.980202 6.455718 7.0383344
1370250_at 9.226316 9.266666 9.114261 9.329818 9.0252 9.391952 9.21341 9.39982 9.29853 9.276282 9.242202 9.320009
1370251_at 6.1468678 6.45932 6.419743 6.5890727 6.055556 6.345834 6.3519716 6.560304 6.3881264 6.3928804 6.299298 6.3216467
1370252_at 8.205555 8.140898 8.271568 8.444302 8.246837 8.233208 8.363316 8.675864 8.513845 8.465797 8.3122015 8.7509165
1370253_at 11.722308 11.73917 11.719417 11.893682 11.728328 11.66892 11.646324 11.746459 11.774165 11.695409 11.64983 11.604952
1370254_at 3.5317116 3.726721 3.4866452 3.728488 3.6249876 3.9605863 3.8515835 3.7961571 3.5818348 3.631699 3.6937394 3.7813323
1370255_at 4.7397165 4.469271 4.8074503 4.8892736 5.016736 4.8657603 4.739312 4.881897 4.46171 4.743471 4.8393526 4.8769617
1370256_at 9.064074 8.883763 8.003495 9.728747 7.9669685 7.5798306 7.835589 8.317705 7.364357 7.4291573 8.2403965 7.3912005
1370257_at 4.075755 4.275977 4.3464503 4.314728 4.6595 4.4075975 4.2663717 4.365943 4.6064196 4.6098347 4.688611 4.9266768
1370258_at 5.415154 5.111197 5.260388 5.2732315 5.398943 5.5618844 5.534306 5.2432775 4.985509 5.1941175 5.067984 5.285511
1370259_a_at 7.3714404 7.2312803 7.347481 7.667817 7.117727 7.2976832 7.2965937 7.4198813 7.1414676 7.467257 7.1661496 7.16465
1370260_at 6.7631364 6.9475026 6.9367566 6.8711886 6.60972 7.027873 6.605714 6.65267 7.0173364 6.6812806 6.6820087 6.716707
1370261_at 7.8523197 7.7974253 7.8513746 7.976915 7.9445047 7.694512 7.6756616 7.8220625 7.992651 7.7624564 7.539018 7.7930713
1370262_at 9.387045 9.435665 9.480717 9.393188 9.252993 9.44039 9.348345 9.441566 9.413036 9.312653 9.325996 9.1691265
1370263_at 5.707187 5.5883455 5.705888 5.8809366 5.9201374 5.9958634 5.9334226 5.5546155 5.7257605 6.0636973 6.053077 5.9406853
1370264_at 7.9220924 7.678591 7.920963 7.563948 7.6179013 7.6252713 7.669709 7.5703397 7.8225203 7.9932156 7.893231 7.863926
1370265_at 5.7956204 6.263297 6.2584424 6.0200644 6.217212 6.385454 6.314182 6.3033004 6.4913983 5.8345933 6.0633802 6.144075
1370266_at 6.8780417 6.5900855 6.94614 6.671581 6.642812 6.7153225 6.8520193 6.682639 6.739353 6.9514246 6.766526 6.45212
1370267_at 6.6749377 6.545195 6.205499 6.610582 6.487168 6.5506473 6.3968816 6.595594 6.52857 6.242841 6.436632 6.3545785
1370268_at 4.263697 4.393462 4.598411 4.1641273 4.749671 4.7467175 4.770075 4.3000903 4.402915 4.2855096 4.4145303 4.52461
1370269_at 5.077949 4.9151173 5.122925 5.263168 5.2971725 5.333187 4.9373426 4.8847513 4.857315 5.0962505 5.275863 5.707838
1370270_at 4.297924 4.0660987 3.788043 4.435088 4.1204805 4.0684485 4.0828514 3.6659443 4.066065 4.2249327 4.2932177 4.2017746
1370271_a_at 7.2591295 7.365653 7.240387 7.436495 7.527788 7.4386845 7.2222733 7.3160186 7.1929836 7.3470507 7.622102 7.7439613
1370272_x_at 6.0177197 6.187754 6.213155 6.285908 6.380634 6.081184 6.108661 6.4649515 6.1332583 6.341087 6.3498325 6.1472535
1370273_at 3.5025952 3.5207207 3.5295565 3.4275987 3.6200666 3.6795213 3.4790921 3.6091201 3.4878237 3.5847135 3.586773 3.6526194
1370274_at 12.898732 13.116014 12.947162 12.911004 13.054222 12.961328 12.95746 13.014835 12.953074 12.981115 13.020196 12.970704
1370275_at 12.643261 12.714381 12.6587 12.668474 12.757149 12.605254 12.652408 12.689464 12.661528 12.603323 12.621071 12.689243
1370276_at 12.258635 12.193921 12.139771 12.336119 12.29204 12.150873 12.270062 12.179674 12.148415 12.25991 12.198476 12.260002
1370277_at 11.96096 11.877169 11.88782 11.919509 11.978851 11.907089 11.906623 11.977753 11.963372 11.961223 11.869425 11.962785
1370278_at 11.457588 11.440207 11.343392 11.61858 11.421572 11.383957 11.365698 11.263956 11.28885 11.4339695 11.324169 11.34418
1370279_at 5.4564266 5.6197557 5.636748 5.9415536 6.154555 6.0281653 5.7353616 5.425459 5.6785207 5.8256907 5.820945 6.213157
1370280_at 10.454054 10.402288 10.603872 10.364454 10.377554 10.547076 10.704101 10.460058 10.461043 10.634435 10.405464 10.280391
1370281_at 10.8695755 10.780935 10.170387 10.342785 10.362548 9.922797 9.377313 10.032867 10.145906 9.766652 9.371805 9.886027
1370282_at 6.2346563 5.8573537 6.8257213 6.7314525 6.1571975 6.3514237 6.7067347 6.1513433 6.823252 6.6670527 6.3152833 5.8059134
1370283_at 12.441676 12.539252 12.538728 12.338655 12.475307 12.319069 12.367849 12.489557 12.265484 12.496737 12.402752 12.213775
1370284_at 12.19396 12.315309 12.1853 12.410386 12.285516 12.196176 12.291367 12.306379 12.22657 12.284908 12.271737 12.27306
1370285_at 6.470273 6.3684087 6.4685893 5.9718294 6.331227 6.496685 6.1585097 6.5378604 6.552565 6.1884055 6.1593356 6.238809
1370286_at 9.213588 9.554318 8.693342 9.089522 9.152739 8.258623 9.521341 8.96673 9.046993 9.131818 8.954911 8.440018
1370287_a_at 8.91724 8.849746 9.307898 9.099646 8.492971 8.558235 9.056212 8.851417 9.014249 8.949168 8.281214 8.185207
1370288_a_at 8.170477 8.317192 8.5776005 8.256523 7.651517 7.6540074 8.264288 8.158012 8.259896 8.029961 7.7880216 7.400863
1370289_x_at 3.6470988 3.6992037 3.7268977 3.783667 3.7103527 3.711031 3.5470045 3.5809093 3.7113862 3.6072254 3.7279286 3.9470198
1370290_at 8.207258 8.321789 8.646949 8.070789 8.306723 8.115025 8.340555 8.226821 8.3585205 8.175979 7.851043 7.457076
1370291_at 5.303624 5.543594 5.7649074 5.3015976 5.5921087 5.8238044 5.8519526 5.269768 5.4465876 5.404343 5.447379 5.2454596
1370292_a_at 3.9335015 3.8458543 3.7771533 4.046236 3.9436653 3.8736885 3.791259 3.8926291 4.0487275 3.8581161 4.345193 4.0198464
1370293_at 5.500904 5.1016927 5.2125764 5.3443494 5.7509747 5.2735443 5.2283845 5.33695 5.3626432 5.49371 5.5932 5.5434093
1370294_a_at 6.5732155 6.629547 7.902405 6.8930855 7.185303 6.5949435 6.906784 6.7944317 6.7184196 6.6515317 6.980751 6.7029514
1370295_at 8.545613 8.495073 8.539396 8.586851 8.665741 8.169153 8.413738 8.689109 8.607951 8.493375 8.141083 7.984916
1370296_at 13.567063 13.630112 13.55853 13.582923 13.638439 13.56251 13.541594 13.604775 13.511361 13.554597 13.628333 13.58579
1370297_at 6.312198 6.152492 6.537008 6.3530617 6.5795026 6.6248884 6.3345413 6.1848016 6.284414 6.287002 6.517882 6.51954
1370298_at 10.175148 10.083746 10.221735 10.247512 10.170263 9.774884 10.091254 10.114172 9.7974 9.910346 10.077425 9.687516
1370299_at 13.752383 13.706807 13.7726145 13.712586 13.74792 13.648168 13.652099 13.696907 13.644109 13.69358 13.705729 13.72701
1370300_at 8.1631565 8.34071 8.443406 8.147239 8.082757 8.11168 8.308759 8.401911 8.433382 8.342112 8.439599 8.199081
1370301_at 7.012557 7.206209 7.2518473 7.1051474 6.967079 7.166201 7.1060977 7.280014 7.1414466 7.043118 6.470199 6.934597
1370302_at 7.951874 8.077387 7.9260592 8.126045 8.2567625 8.009281 8.127867 8.158067 8.085414 8.010855 7.898823 8.131178
1370303_at 6.3002777 6.2907367 6.343121 6.3179917 6.1770506 6.2763443 6.5141044 6.7118416 6.5050025 6.4597254 6.3840384 6.4786396
1370304_at 9.076778 9.182318 9.323139 9.280943 8.877911 9.084073 9.180969 9.350497 9.044929 9.159043 9.098423 9.100397
1370305_at 9.642112 9.747878 9.804866 9.852909 9.661049 9.509485 9.616896 9.7538595 9.82218 9.685115 9.652532 9.572961
1370306_at 8.628385 8.539102 8.662075 8.562723 8.47856 8.399604 8.519329 8.368066 8.652767 8.448044 8.584714 8.46304
1370307_at 7.6724825 7.4291863 7.497222 7.1960444 7.379543 7.1815076 7.3307314 7.723355 7.4956875 7.4432077 6.9457884 7.2013497
1370308_at 7.867909 7.6633806 8.0401125 8.038611 7.848998 7.873233 7.679846 7.388601 7.5307703 7.581647 7.678832 7.464745
1370309_a_at 10.771592 10.750581 10.8380575 10.610811 10.564626 10.705663 10.811157 10.883372 10.791691 10.77327 10.7109375 10.588429
1370310_at 13.08905 13.0814295 12.982903 12.920389 13.062136 13.088243 13.020625 13.019805 13.032861 12.871289 13.225646 13.116942
1370311_at 8.330698 8.564745 8.63539 8.511946 8.37151 8.593857 8.642704 8.820148 8.619957 8.805908 8.538446 8.339002
1370312_at 4.0572114 3.985474 4.013392 4.0411444 4.323452 4.137265 4.0974364 3.98713 3.9471881 4.2227826 4.094759 4.118064
1370313_at 8.870509 8.960645 8.794528 8.880799 8.913996 8.771903 8.841447 8.845673 8.896116 8.753138 8.83885 8.793989
1370314_at 7.707285 7.827337 7.65246 7.415291 7.3800488 7.6585174 7.784912 7.791848 7.6292887 7.662797 7.3003135 7.6514516
1370315_a_at 5.6665463 5.957678 5.705888 5.809575 5.8570476 5.798681 5.8565917 5.7811074 5.627118 5.7361426 5.9075375 5.8209033
1370316_at 7.7204595 7.892277 7.909174 7.8466883 7.7240953 7.7449517 7.916896 7.8199406 7.737932 7.7926006 7.5068026 7.3102417
1370317_at 6.7936444 7.136983 6.9621024 6.703308 6.4011908 6.6373262 6.6994677 6.804719 6.941497 6.9109817 6.7211585 6.674741
1370318_at 7.6153235 7.4142833 7.4694533 7.2438936 7.519745 7.2600307 7.226505 7.465365 7.275314 7.455233 7.3270903 6.6522017
1370319_at 9.516527 9.446783 9.072393 9.02939 9.253659 8.923485 9.341331 9.522509 9.12965 9.382419 9.186113 9.116981
1370320_at 11.15767 10.607669 10.942266 11.029267 10.983104 10.839093 11.1543045 11.034084 10.86315 10.866281 11.352366 11.230304
1370321_at 10.225923 10.25131 10.347111 10.06186 10.159952 10.182726 10.195555 10.395401 10.235172 10.259771 10.095055 10.015355
1370322_at 9.800595 9.881498 9.781942 9.885035 9.776028 9.693673 9.883308 9.957582 9.866552 9.852047 9.60736 9.715193
1370323_at 6.0676527 5.706478 6.1501207 5.7773366 5.5836177 6.081184 5.983391 5.678113 6.027998 6.0183287 5.7618074 5.4847527
1370324_at 7.394434 7.331805 7.394791 7.4390883 7.4503784 7.4846587 7.3964725 7.045756 7.0527573 7.4917636 7.5969715 7.5556617
1370325_at 9.711709 9.748115 9.808803 9.659546 9.469056 9.685757 9.805917 9.793504 9.682703 9.646901 9.689419 9.484974
1370326_at 7.1969967 7.384483 7.23972 7.0514092 7.122764 7.088342 7.090442 7.241583 7.185148 7.207754 7.162742 6.764204
1370327_at 7.894485 7.872479 8.092519 7.987965 7.6727967 7.996263 8.040552 8.011027 8.201359 8.09413 7.906028 7.712577
1370328_at 5.5920963 6.0090904 5.3544254 5.8970084 6.058148 5.91746 5.67687 5.5935063 5.538189 5.526489 6.233289 6.3614573
1370329_at 9.212137 9.273621 9.435928 8.91155 9.359162 8.892066 9.521644 9.32616 8.903142 9.445241 9.494127 9.206351
1370330_at 6.8419437 7.0552588 6.8317046 6.866377 7.078805 6.9502287 6.9408746 7.044386 6.866226 7.031536 7.0457187 6.5627594
1370331_at 7.79566 7.774473 7.6763678 7.7112737 7.235001 7.350236 7.382486 7.763507 7.701811 7.8742003 7.2594614 7.109633
1370332_at 5.3765354 5.134368 5.3053675 5.277917 5.465616 5.566575 5.301076 5.213581 5.3443036 5.378306 5.4634438 5.45442
1370333_a_at 13.387036 13.422855 13.403103 13.349319 13.38615 13.458466 13.2921095 13.274452 13.33633 13.315062 13.253698 13.360131
1370334_at 8.232356 8.353575 8.674744 8.400019 8.408529 8.647335 8.8359785 9.025154 8.86364 9.210918 9.130708 8.419176
1370335_at 7.986078 8.117933 7.560224 7.773111 7.5502744 7.67601 7.592036 7.578751 7.5973644 7.8168054 7.8994126 7.80594
1370336_at 11.324441 9.2885275 10.406758 10.867938 10.064822 11.360511 10.31102 11.324967 11.191993 10.615131 9.955676 10.754433
1370337_at 8.028437 7.968809 7.91976 7.901205 7.7712364 7.9342866 8.011047 7.9720287 8.037306 8.045396 7.7495747 7.763771
1370338_at 3.3828034 3.393901 3.4963784 3.6846926 3.5529895 3.3156762 3.3140619 3.3032405 3.4283688 3.9002316 3.507195 3.7529666
1370339_at 10.113537 10.096974 10.153989 10.0339 10.010111 9.977873 10.143915 10.130637 10.077303 9.955988 9.942551 10.000307
1370340_x_at 9.290283 9.175166 9.3079815 9.354195 9.28706 9.239457 9.393097 9.411799 9.206756 9.331887 9.251172 9.260906
1370341_at 3.505526 3.5938478 3.493132 3.6696846 3.7996674 3.6802468 3.627745 3.485486 3.4170086 3.6260543 3.7375934 3.5791574
1370342_at 3.7323337 3.7598896 3.6752539 3.6680586 4.0942955 3.846195 3.5987844 3.5664012 3.617137 3.4543934 3.747663 3.8878453
1370343_at 6.6194506 6.6742334 7.1824393 6.726424 6.4355507 6.2184305 6.971225 7.1148615 6.9791627 6.8102174 6.598468 6.3423886
1370344_at 7.8439565 7.882072 7.852689 7.8871975 7.8252373 7.5799975 7.5430512 7.9152646 7.8146067 7.977632 7.679762 7.4837418
1370345_at 6.1638465 6.1764503 6.860265 6.5845966 6.5133133 6.0835905 6.255849 6.146347 6.488368 5.868634 6.699543 6.1078386
1370346_at 5.4915147 5.43458 6.4955363 5.6884465 5.878442 5.896634 5.761284 5.7287664 6.0655737 5.0260305 5.8337126 5.388994
1370347_at 5.438048 5.2215576 5.3145494 5.5439954 5.127599 5.0367994 5.3909726 5.3565927 5.3339815 5.38999 5.1202135 4.9951887
1370348_at 10.524888 10.309645 10.324546 10.66026 10.541859 10.210919 10.371692 10.200561 10.333365 10.273705 10.107001 10.286918
1370349_a_at 13.91301 13.918736 14.01986 13.88213 13.883112 13.976805 13.860382 13.900184 13.900447 13.896325 13.88213 13.908943
1370350_x_at 13.279776 12.195581 11.924679 10.398515 10.516328 10.425896 12.029698 12.34179 11.799541 12.256146 10.260542 10.226637
1370351_at 8.66176 8.6799965 8.574504 8.5805025 8.601393 8.255409 8.601711 8.888012 8.545948 8.692384 8.562284 8.454224
1370352_at 12.122682 11.776545 11.670645 11.6398115 11.782231 11.645775 11.782258 11.789388 11.754201 11.974168 11.668884 11.649011
1370353_at 7.6212535 7.718508 7.9146676 7.5925455 7.3215265 7.4329214 7.7280946 7.8249154 7.910262 7.748594 7.0849147 7.2808385
1370354_at 7.89124 7.623463 7.6082454 7.4267397 7.4416966 7.506678 7.7358356 7.7652655 7.7092047 7.701383 7.2496605 7.1712513
1370355_at 13.163049 12.968053 12.514467 11.93792 12.814136 12.405231 11.710863 12.105249 12.694651 11.807386 12.244211 13.035827
1370356_at 7.274624 7.529427 7.555527 7.186565 7.167691 7.3349137 7.528555 7.737392 7.476413 7.388134 7.38148 7.2183886
1370357_at 8.164652 8.081964 8.176859 8.002903 8.068124 8.095628 8.11767 8.159693 8.147052 8.116826 8.204648 8.028233
1370358_at 8.8045 8.728911 8.724622 8.849935 8.840637 8.574369 8.578541 8.569524 8.54599 8.658789 8.751868 8.714021
1370359_at 12.441766 12.573057 12.452311 12.259949 12.364679 12.5272255 12.513892 12.567019 12.537835 12.536854 12.329005 12.144027
1370360_at 8.881755 8.831097 8.794018 9.016087 8.825452 8.70715 8.494523 8.783084 8.9794655 8.856647 8.558897 8.535829
1370361_at 4.693106 5.000753 4.691809 4.6637297 4.9822598 4.817304 4.505368 4.7251005 4.4606814 4.62007 5.089526 4.86642
1370362_at 7.32857 7.243642 7.3846927 7.390503 7.586244 7.576437 7.1084294 7.1771116 6.9008327 7.1778913 7.5719495 7.581492
1370363_at 11.945681 11.462182 12.658809 12.173913 12.007409 12.308468 12.620786 12.547158 12.028106 12.627629 12.830751 12.000256
1370364_at 7.448453 7.2936454 7.537285 7.5087833 7.5098095 7.385244 7.481414 7.5148315 7.6017528 7.589901 7.52565 7.45989
1370365_at 8.707537 8.720897 8.893618 8.697616 8.819809 8.735262 8.588395 8.659193 8.524028 8.699644 8.64994 8.678479
1370366_at 10.078306 10.143017 10.186162 10.179997 10.0523615 10.093907 9.945163 10.246468 10.105807 10.155604 9.966125 9.791723
1370367_at 4.6405525 4.740757 4.380911 4.637227 4.808334 4.781663 4.54015 4.6939716 4.507015 4.665844 5.248219 5.032095
1370368_at 7.0256276 6.935489 7.0398736 6.989935 7.0098133 6.7912207 6.7867837 6.780447 6.85498 6.7920423 6.912736 6.8677926
1370369_at 6.4899244 6.5727134 6.393662 6.6994677 6.6239038 6.648127 6.766724 6.7127867 6.4648967 6.3461404 6.692384 6.8170757
1370370_at 7.974799 8.115865 8.02611 8.357545 8.2567625 8.317845 8.219894 8.3421 8.223451 8.311481 8.367607 8.388134
1370371_a_at 8.793804 8.332644 8.527077 8.513127 8.662075 8.453957 8.661305 8.731912 8.452038 8.733067 8.10087 8.480409
1370372_at 4.6220894 4.5504804 4.3900557 4.695424 4.70214 4.947688 4.6967497 4.8809247 4.229408 4.4728026 4.9016547 4.870501
1370373_at 5.9159117 6.079273 6.044247 6.010025 6.61072 6.249272 6.2391977 6.2108192 6.021751 6.051066 6.771877 6.580117
1370374_at 8.23239 8.505429 8.673761 8.403431 8.045338 8.079216 8.666323 7.8604803 8.0672 8.257187 7.8046412 8.229898
1370375_at 11.9280615 11.630894 11.509786 11.7078 11.799848 11.90064 11.680169 11.492414 11.5053625 11.655677 11.823418 11.967709
1370376_a_at 8.306843 8.524233 8.544441 8.260727 8.388658 8.264944 8.712479 8.318062 8.716244 8.304413 7.872229 8.326976
1370377_at 12.935586 12.886386 12.894861 13.006847 12.978474 12.955292 13.0962 12.770064 13.058074 12.971303 12.745024 12.949244
1370378_at 12.4598675 12.458315 12.359404 12.365136 12.407237 12.374852 12.451207 12.37274 12.366443 12.478352 12.427678 12.5615635
1370379_at 5.6812973 5.8211613 5.7171454 5.7637234 6.0491176 6.0056596 5.9642034 5.8268127 5.7665668 5.88754 5.9439316 6.3550925
1370380_s_at 7.009136 6.8024983 7.125701 7.1694784 6.809879 6.618346 6.949784 7.097632 6.9753556 7.061983 6.8526173 7.034649
1370381_at 10.411083 10.195911 10.46296 10.2027445 10.097299 9.964753 10.24885 10.169561 10.480844 9.882164 9.597217 9.604388
1370382_at 3.7895114 3.2924027 3.4501941 4.059225 3.3711815 3.5568352 3.5795004 3.2975998 3.4076161 3.4485111 4.162863 3.4088783
1370383_s_at 8.2577095 7.727401 8.010862 8.242836 7.7770123 8.192706 8.437303 8.066822 8.352309 7.34696 8.012563 8.393539
1370384_a_at 7.7647004 6.8263927 5.7381196 6.737275 6.073797 6.602125 5.956575 5.2686086 7.6312947 5.0947266 5.0723453 5.692315
1370385_at 5.3760033 5.601858 5.2849846 5.528531 5.2191544 4.833391 5.513743 5.1321697 5.3271027 5.558971 5.1799197 5.2742443
1370386_at 7.7109385 7.7472205 7.9667606 7.7031956 7.4806514 7.638692 7.837965 7.94056 7.587751 7.755061 7.61212 7.4059706
1370387_at 10.7148905 11.072896 11.880893 10.459573 11.468371 11.426216 11.135876 11.322124 10.828735 11.073325 11.235416 10.256838
1370388_at 4.113531 4.387598 4.183358 4.38632 4.342986 4.35982 4.399571 4.2792444 4.2054076 4.392877 4.7948647 4.5890465
1370389_at 3.8799863 3.6598887 3.8308299 3.8073764 3.652375 3.911623 3.8608103 3.7796786 3.811661 3.7984123 3.7934947 3.9744775
1370390_at 5.204323 5.1774044 4.893176 5.223851 5.260509 5.1394033 4.850376 4.835845 5.1055465 5.3056116 5.16615 5.418701
1370391_at 5.265991 5.003581 4.9604564 5.382492 5.3104258 5.30199 5.176197 5.259584 5.295536 5.1826563 5.4197116 5.409252
1370392_at 5.201622 5.0922003 5.558922 5.389686 5.506548 5.4100914 5.4082284 5.171331 5.541817 5.2721295 5.732889 5.3063064
1370393_at 5.2500587 5.0937552 5.4382367 5.3478103 4.9473968 5.011699 5.189388 5.3021727 5.393647 5.3711247 5.6294365 5.0100293
1370394_at 5.6734715 7.292081 6.539126 7.176182 7.066049 9.197876 5.658121 6.4796653 5.644296 5.19808 6.0507054 5.2174907
1370395_at 6.6901336 6.6685686 6.6489544 6.7918205 6.957641 6.9348917 6.641201 6.7867427 6.5426884 6.6187596 6.7493153 6.8943987
1370396_x_at 14.069876 14.093797 14.091161 14.048601 14.106735 14.087631 14.0689125 14.059355 14.081608 14.081871 14.076146 14.076146
1370397_at 11.985725 11.783027 12.645491 11.694659 12.057695 12.283992 11.752834 11.979355 12.443388 12.063825 12.063928 12.177521
1370398_at 6.222842 6.044359 5.8063917 6.4042764 5.9444804 6.3181205 6.015038 6.028847 5.8801413 6.1205115 6.00834 6.06735
1370399_at 7.6673794 7.619413 7.615026 7.2472696 7.4967375 7.2114244 7.5540385 7.6320705 7.710665 7.6362042 7.7880216 7.420463
1370400_at 5.571866 5.509065 5.52533 5.5430183 5.718033 5.6299047 5.68132 5.516046 5.479273 5.449012 5.344117 5.0855074
1370401_at 3.9745595 3.9346604 3.7893414 4.1860437 4.277872 4.146351 4.116764 3.9318016 3.8934424 3.8864515 4.30255 4.4188952
1370402_at 7.812066 7.736598 7.727133 7.755699 7.786508 7.6955485 7.6316166 7.763899 7.629951 7.649428 7.816315 7.7409706
1370403_at 4.8975825 4.9456115 5.0654864 4.9746914 4.901656 5.089222 5.1247916 4.902812 4.851269 4.999691 5.0947986 5.2651033
1370404_at 3.8211331 3.9336088 3.8827722 4.014942 3.9548323 3.9849865 3.8750308 3.7963972 3.7317226 4.003536 4.0708704 4.2205963
1370405_at 3.7971103 3.7982798 3.6761074 3.6976042 3.7282588 3.6624563 3.7404585 3.7495985 3.693508 3.6957736 3.4776332 3.6367795
1370406_a_at 3.559485 3.8477583 3.5835423 3.600074 3.9188244 3.6811101 3.7530766 3.6912613 3.6855745 3.89797 3.8643067 4.069319
1370407_at 8.079352 7.6009007 7.942513 7.514907 7.647957 7.772031 7.9227047 7.7575755 8.026384 7.83105 7.3374662 7.6099834
1370408_at 4.450129 4.5925045 4.422849 4.5123367 4.805411 4.8555756 4.7572627 4.3705153 4.4186974 4.5904016 5.012275 4.624496
1370409_at 4.436726 5.0422807 4.491042 4.8095655 4.7974243 4.8607755 4.6189404 4.4099636 4.4937196 4.714228 5.0101213 5.208041
1370410_at 4.2110987 4.24072 4.0091825 3.999571 4.3680825 4.2551317 4.1645446 4.0094404 4.325137 4.1319747 3.9971175 4.5836673
1370411_at 5.9850836 6.004586 5.8878555 5.9416165 5.878146 6.126533 5.995783 5.658971 5.5384154 5.916826 5.8696446 6.2413406
1370412_at 3.9512093 3.9797552 3.9755104 3.9437425 3.9401205 4.078812 3.791815 3.9999123 3.9418082 3.9229016 4.0104866 3.916849
1370413_at 6.7827435 6.69216 6.8838863 6.4281297 6.4986787 6.381245 6.559628 6.838458 7.1505303 6.6842294 6.466967 6.4653945
1370414_at 9.322807 9.248661 9.142785 9.409592 9.032956 8.830436 9.126351 9.110055 8.840717 8.848011 8.591654 8.537178
1370415_at 6.1152916 5.778691 5.6702833 5.952725 5.7312837 5.8195324 6.268102 5.7894135 5.774321 5.737687 5.7053065 6.1336737
1370416_at 4.823922 4.793048 4.704093 5.0822024 4.7573605 4.81187 4.895004 4.5293455 4.9082646 4.6526814 4.762108 4.8112664
1370417_at 4.42968 4.2944474 4.2314763 4.4401045 4.443041 4.456401 4.496876 4.4210334 4.2822886 4.565466 4.484662 4.8693743
1370418_s_at 5.1781855 5.7276716 5.332401 5.7194853 5.743763 5.7241325 5.4844546 5.428673 5.4716473 5.574965 5.8252573 6.1881723
1370419_a_at 5.5385895 5.6220627 5.657216 5.7984424 5.754173 5.891004 5.509489 5.3970857 5.5657244 5.371567 5.864052 5.7563276
1370420_at 12.528863 12.356658 11.959029 11.626757 12.265323 12.348293 11.700661 11.886457 12.050143 11.327802 10.814993 11.993918
1370421_a_at 6.1807914 6.1957645 6.025714 6.1703515 6.4607596 6.1902914 6.2242966 6.1281624 5.9966145 6.310313 6.622254 6.722682
1370422_at 6.8331656 6.702459 7.248715 6.5570045 6.8983645 6.7311554 6.6384892 6.8223996 6.882393 6.297733 6.736538 6.713524
1370423_at 5.5909195 5.487719 5.4758205 5.6804533 6.0109015 5.883741 5.4788237 5.5700097 5.4875402 6.0640507 5.696824 5.664567
1370424_at 3.734426 4.0370398 3.6165779 3.9087896 3.966938 3.8012128 3.8444173 3.8295898 3.8890193 4.0100603 3.9000385 4.036557
1370425_at 12.87451 13.01566 12.755052 12.828002 12.8858795 12.761823 12.78847 12.945194 12.702826 12.865293 12.746369 12.686306
1370426_a_at 10.943909 10.80253 10.800735 10.640685 10.671026 10.778277 10.772066 11.112898 10.797314 10.817017 10.891303 10.774972
1370427_at 4.948551 4.855324 4.8676043 5.015414 5.2085114 4.9062757 5.2675095 4.9280243 5.101695 4.8540134 4.9234133 5.097575
1370428_x_at 11.621975 11.797497 12.154803 11.10393 11.42578 11.795763 12.25939 11.940089 12.121902 11.797575 11.056714 11.933818
1370429_at 9.198301 9.462047 9.755085 8.980899 8.916114 9.572458 9.674583 9.507254 9.641954 9.501133 8.936136 8.817598
1370430_at 4.806058 4.9623895 4.873999 5.212516 5.380033 4.9299755 4.8438745 5.015492 5.1235795 4.8424134 4.9532485 5.2081127
1370431_at 4.026499 3.8774478 4.4144874 4.185011 4.3815823 4.285311 4.415409 3.948845 4.373969 4.047754 4.433134 4.31147
1370432_at 3.561341 3.796334 3.3618212 3.4797878 3.5811439 3.7549443 3.357707 3.678902 3.62511 3.655793 3.6929529 3.846878
1370433_at 10.157311 9.089104 10.06538 9.876941 9.6998 9.894118 9.26293 9.3378315 9.170047 9.940585 10.396057 10.349083
1370434_a_at 3.6029859 3.4795337 3.6669023 3.4859302 3.5975847 3.4283361 3.523239 3.5692222 3.4894598 3.6957972 3.5911112 3.716194
1370435_a_at 7.327016 7.316691 7.48225 7.484656 7.1749496 7.3599496 7.406686 7.5441384 7.503398 7.3521323 7.2265205 7.1234703
1370436_at 6.5555 5.2510967 7.657632 6.7753754 6.224463 6.889118 6.520436 6.4883447 7.494422 7.738405 6.820243 6.123042
1370437_at 5.922978 5.9131217 6.2878294 5.8654165 5.772146 5.8436384 6.2470374 6.2818913 6.2417884 6.1964808 5.9040866 5.5868564
1370438_at 5.411998 5.654968 5.6154227 5.880249 5.8043995 5.78963 5.7859564 5.497963 5.587553 5.941065 5.9261823 5.879165
1370439_a_at 3.4209702 3.4322972 3.3217263 3.3012094 3.2973 3.5414908 3.3545487 3.3862128 3.4531844 3.2214792 3.3890862 3.2851644
1370440_at 7.2830276 7.295055 7.1857266 7.282225 7.4509673 7.192338 7.155547 7.302107 7.336602 7.2464395 7.3740387 7.128299
1370441_at 3.786035 3.870424 3.8505726 3.879268 4.036562 3.7986352 3.9447854 3.9293933 3.9641044 3.8271353 4.266809 4.1101227
1370442_at 3.2145839 3.3109608 3.3861027 3.3323293 3.2149339 3.2721405 3.2871974 3.2491007 3.580551 3.4402251 3.0737643 3.421585
1370443_at 7.1907268 7.308173 7.1983433 7.399672 7.4203076 7.22381 7.2227473 7.3245807 7.3511496 7.1883063 7.5178866 7.1051025
1370444_at 4.7108526 4.7210317 4.435161 4.93703 4.854119 5.0759993 4.772492 4.636452 4.7451735 4.7029257 5.0101213 5.232691
1370445_at 6.49107 6.290899 6.579388 6.2054834 6.476509 6.7759175 6.5972753 6.8328185 6.305123 6.833061 6.250161 6.1049204
1370446_at 6.9186707 6.8617973 6.739457 7.0235233 6.8265676 6.607554 6.7482557 6.829291 6.72549 6.726881 6.3745594 6.7395077
1370447_at 4.747958 4.7143764 4.6828585 5.173374 5.097682 4.812606 4.807104 4.6950703 4.739438 4.8089037 5.262501 4.927932
1370448_at 4.5353723 4.5149426 4.276826 4.3063717 4.657486 4.484984 4.599337 4.3236856 4.424309 4.3087926 4.61681 4.691321
1370449_at 7.901478 7.6387167 7.830913 7.5473175 7.653681 7.7714562 7.7600417 8.039854 7.669424 7.783716 7.008098 7.4898252
1370450_at 4.3469152 4.5559816 4.426966 4.4275103 4.7293444 4.7255907 4.436926 4.4125204 4.335146 4.381351 4.503227 4.530798
1370451_a_at 5.096315 5.111197 4.88993 5.2134395 5.165177 4.9990883 5.025111 5.065971 4.8170724 5.1025596 5.265281 5.0003405
1370452_at 3.8392887 3.7955961 3.8968856 3.7176032 3.9621608 3.9817035 3.7152514 3.922545 3.8023155 3.8548968 3.8560574 4.0277934
1370453_at 4.893599 5.2040534 4.995061 5.23443 5.0543056 4.949383 4.973717 4.8438873 5.113491 5.0226555 5.270036 5.4115195
1370454_at 4.8304605 4.52023 4.4682117 4.353608 5.109933 4.759431 4.895057 4.744428 4.738915 4.8597574 5.267981 4.8967986
1370455_a_at 3.3831284 3.186749 3.2628317 3.167194 3.409445 3.4259548 3.304153 3.3144424 3.135765 3.4512935 3.4455397 3.2223082
1370456_at 3.8546953 3.9876022 3.9207642 3.9890192 3.8374271 4.0135126 3.917366 3.7543862 3.812727 4.0741253 3.828047 3.7835727
1370457_at 3.9699883 4.069579 3.9995422 4.0190554 4.1532645 4.195582 4.071693 4.0210724 4.072135 3.994171 4.2626495 4.271833
1370458_at 4.3761578 4.3611093 4.267907 4.2832165 4.3820877 4.359041 4.3683386 4.427702 4.2227497 4.294786 4.236724 4.2962475
1370459_at 4.2223835 4.0717835 4.1825953 4.0251427 4.358075 4.254192 4.2577143 4.1090984 4.163363 4.208514 4.3952007 4.462284
1370460_at 7.6800847 7.7555733 7.3899584 7.201962 7.2925615 7.336387 7.4625783 7.498274 7.6285152 7.5300264 7.406514 7.382855
1370461_at 4.965398 4.8709054 5.249535 5.19161 5.321038 5.005767 5.3812013 5.149246 5.505145 5.1654797 5.6112347 5.234985
1370462_at 4.416849 4.7157593 5.168787 4.7643948 5.140769 5.077254 4.677993 4.678466 5.184796 4.453343 4.839873 4.994447
1370463_x_at 6.986767 6.1332383 6.102058 6.5800457 7.4622383 5.2726636 5.416405 5.7811074 5.8673778 6.168095 6.6268353 6.628148
1370464_at 4.7442474 4.2851987 4.368744 4.5182743 4.308961 4.8696065 4.768767 5.0980406 4.997078 5.3420577 4.227927 4.4419985
1370465_at 4.952355 4.6459494 4.584235 5.0717278 4.5741053 4.8121014 4.9054947 5.4976573 5.531974 5.604454 4.5649214 4.3754253
1370466_at 4.1275434 3.8278494 3.7461824 4.32084 3.9437985 4.1565413 3.977873 3.986264 3.9150746 4.180697 4.3622437 4.0752954
1370467_at 4.5804424 4.438036 4.27046 4.505028 4.7530313 4.8525863 4.561219 4.453882 4.3122253 4.6072273 5.061166 5.1471996
1370468_at 3.148572 3.2273319 3.3693774 3.4762118 3.2222226 3.1982272 3.1945941 3.264581 3.2672205 3.1482701 3.5248392 3.2834392
1370469_at 5.494614 5.486338 5.5172286 5.5867233 5.8685565 5.638315 5.6459274 5.5410686 5.4492383 5.60773 5.747754 5.916731
1370470_at 3.9800785 4.0470433 3.790503 3.961309 4.109988 4.3735723 4.060104 3.822756 3.9005494 3.7968864 4.242586 4.2914114
1370471_at 3.8023438 4.2261667 3.6908991 3.897319 3.9263556 4.0436363 4.0196495 4.0376863 4.066065 3.8932505 4.0181417 4.591223
1370472_a_at 4.864989 4.9670362 4.630554 5.196587 5.1046553 5.047111 5.04317 4.7629 4.692118 4.682798 5.1871715 4.8598676
1370473_a_at 6.1411304 6.2010655 6.208605 6.2580786 6.4594264 6.276837 6.2860327 6.3466983 6.1971607 6.10817 6.5079894 6.147853
1370474_at 6.126101 5.960194 5.4646277 5.335243 5.501959 5.416557 5.7023845 5.5560064 5.307948 5.484234 5.6605086 5.1695247
1370475_at 13.168241 13.255239 13.168169 13.186961 13.236051 13.044834 13.172634 13.192715 13.043178 13.175801 13.187909 13.0434065
1370476_at 7.2595067 7.2343454 7.3579373 7.1268487 7.2038255 7.3231397 7.1812696 7.2551746 7.326294 7.0955935 6.844071 7.171493
1370477_at 3.7173135 3.8176842 3.582702 3.6866064 3.7689362 3.7637863 3.4805963 3.6035054 3.6402323 3.5914538 3.7831447 3.871535
1370478_at 5.556488 5.955775 5.624021 6.269774 6.222773 6.109097 5.6530027 5.650663 5.681014 5.900394 6.0987267 6.192124
1370479_x_at 12.920859 12.974809 13.146133 12.747054 12.978149 13.119598 12.798596 13.001496 12.968167 13.2260275 12.932085 12.836249
1370480_at 4.1314607 3.8611584 3.8656375 4.0115137 4.175893 4.1150265 3.9917731 3.7543862 3.8214016 4.075719 4.2053366 4.330983
1370481_at 5.434325 5.537814 5.4294105 5.575516 5.625365 5.6785474 5.4333386 5.516501 5.388066 5.5377016 5.7295303 5.920759
1370482_at 5.525113 5.554902 5.3411465 5.4100785 5.6985397 5.6848907 5.5064673 5.4940877 5.4212375 5.5556993 5.640704 5.953725
1370483_at 3.7463799 3.9691591 3.768478 3.563547 4.1451664 3.745951 4.0900116 3.7963972 3.7315357 3.755591 3.6486237 3.8376281
1370484_at 5.137731 5.1323314 5.121611 5.3474765 5.332712 5.4372907 5.167751 5.276546 4.986242 5.3580875 5.323814 5.524306
1370485_a_at 4.2903233 4.076139 4.2192616 4.2196307 4.4089155 4.378722 4.698393 4.698733 4.688899 4.665302 4.5842113 4.172605
1370486_a_at 5.389438 5.307466 5.3671656 5.592642 5.6911316 5.762032 5.411844 5.459074 4.9110336 5.472332 5.6861267 5.8317804
1370487_a_at 6.13663 6.175672 6.1226463 6.480828 6.5032606 6.097104 6.2385583 6.196413 6.090544 6.257376 6.3890734 6.540959
1370488_a_at 6.2053227 6.224762 6.3012333 5.6027913 6.104209 5.818874 6.1934466 6.200211 5.9740057 5.7943764 5.441023 5.6044674
1370489_a_at 3.9323413 4.402842 4.4102073 4.2143297 4.4419827 4.0086575 4.2983365 3.8386633 4.1627316 4.501436 4.380064 4.2482805
1370490_at 3.9808612 3.8417764 4.0346813 4.2309074 4.2246995 4.042799 4.1882954 4.067726 4.0535955 4.0083275 4.091018 4.250886
1370491_a_at 5.4054565 5.736903 5.6781826 6.0386853 5.286855 5.327941 5.3675003 5.212739 5.5588408 5.573604 5.1338005 4.88988
1370492_a_at 4.6507435 4.1893463 4.5328817 4.3707385 4.588874 4.407749 4.6423206 4.515905 4.333047 4.5149956 4.751701 4.529931
1370493_a_at 3.8292866 3.5465405 3.764369 4.016155 3.811772 3.8310812 3.5957806 3.8002417 3.6979628 3.7450874 3.8892205 3.7920024
1370494_at 4.2971907 4.446913 4.169589 4.6084895 4.5988455 4.604683 4.712426 4.514613 4.316024 4.364207 4.815942 4.6204705
1370495_s_at 13.145481 13.155162 13.211188 13.185699 13.226211 13.068292 13.152775 13.1811905 13.186416 13.039103 13.089358 13.040422
1370496_at 12.763695 12.658439 12.897026 12.647719 12.736637 12.692656 12.7616 12.834075 12.793466 12.742034 12.769566 12.8118925
1370497_at 3.930549 4.3035927 4.111864 4.2141466 4.1629066 4.2643013 4.1812696 4.0331573 4.0446258 4.0948315 4.2494516 4.3755074
1370498_at 3.2676873 3.4336326 3.3365514 3.3258564 3.375848 3.3215814 3.5146458 3.2822924 3.3591235 3.35957 3.3132226 3.3877792
1370499_at 4.074019 4.370823 4.218889 4.1352444 4.30493 4.3372493 4.245809 4.532493 4.4486866 4.0571103 3.8832395 4.170546
1370500_a_at 4.0592613 3.8751884 3.8990133 3.9632163 4.1673465 3.9752626 3.926563 3.8727245 3.8369012 3.8548968 4.1607084 3.9576528
1370501_at 9.5076275 9.139911 9.14225 9.015806 9.122784 9.053224 9.231134 9.2927685 9.307809 9.23724 9.098133 8.9513645
1370502_at 3.9555945 4.0692835 3.9326959 4.2035017 3.9889228 4.0078864 4.06031 4.116592 4.070946 3.9630914 4.0085526 3.992474
1370503_s_at 4.2788506 4.476406 4.431328 4.188611 4.158479 4.5150995 4.587086 4.4248033 4.156052 4.2640877 4.458675 4.3239117
1370504_a_at 6.0162306 5.85895 6.182404 5.971735 6.3909473 6.2175937 5.982435 5.9845695 6.1112127 6.2270527 6.1667256 6.2483373
1370505_at 6.0532904 6.0519805 6.1727333 6.2234926 6.134564 6.06365 6.341603 6.154784 6.260107 5.7361426 6.092629 6.2189765
1370506_at 6.881402 6.800423 7.0848293 6.7542133 6.7962685 6.441456 6.476767 6.6530285 6.7895546 6.7358007 6.596598 6.2983594
1370507_at 6.1697783 6.035928 5.893818 5.8854313 5.730975 5.628324 5.667218 5.844299 6.005474 5.8802366 5.5766983 5.623617
1370508_a_at 5.1112175 5.146282 5.0296555 5.4563704 5.299265 5.416536 5.2403545 5.138351 5.0378604 5.263622 5.6417513 5.2514877
1370509_at 7.7253075 7.333326 7.804302 7.3794837 7.374975 7.801325 7.4638667 7.8078203 7.995895 8.006548 7.4441853 7.960155
1370510_a_at 7.982095 7.8808017 7.9517326 7.862059 7.892447 7.8312016 7.820253 8.099554 7.904884 7.9138017 7.6521564 7.712477
1370511_at 14.020726 13.870107 13.975292 13.92343 13.874968 14.010471 13.923156 14.018571 14.001438 13.957136 13.917672 13.924829
1370512_at 7.858049 7.8335285 7.829602 7.6891856 7.446791 7.428578 7.6131716 7.524697 7.5184965 7.5796866 7.356253 7.3421245
1370513_at 3.6275523 3.7979634 3.5474865 3.6593044 3.8526053 3.7537875 3.595556 3.712637 3.683608 3.7316644 3.9552617 4.035162
1370514_a_at 3.6159425 3.5593576 3.6194768 3.6020865 3.818555 3.621511 3.5352337 3.612911 3.6921396 3.6582599 3.623975 3.6616323
1370515_x_at 4.2950673 4.5749097 4.3209286 4.2892265 4.688804 4.3819056 4.4679027 4.3430195 4.255329 4.350733 4.6977735 4.615075
1370516_at 6.2561746 5.887259 6.406845 6.0592675 6.277386 5.9219913 6.289627 6.1093836 6.0734034 6.090792 5.7438674 5.442825
1370517_at 3.8047473 3.6945853 3.5632787 3.8150642 3.9185662 3.9276023 3.64373 3.613398 3.7814267 3.9399714 3.7363017 3.8276913
1370518_a_at 4.1000147 3.9749298 3.834604 3.9964638 4.3579273 4.0655756 3.931237 3.8802042 4.0164413 4.07872 4.339662 4.2440786
1370519_at 4.423579 4.3146605 4.6567764 4.5309587 4.542461 4.7251806 4.654974 4.35946 4.5849357 4.4535656 4.607697 4.726603
1370520_at 4.4669304 4.2406316 4.254646 4.552962 4.4095516 4.3828545 4.1459446 4.2822914 4.535327 4.461664 4.432737 4.5465736
1370521_at 6.6365304 6.641629 6.9311094 6.779188 6.6001406 6.8885217 6.814965 6.6853266 6.8175073 6.7744236 6.5693216 6.9606457
1370522_at 9.443395 9.348489 9.381794 9.295207 8.977425 9.17214 9.060098 9.1957245 9.245025 9.171163 9.034366 9.536511
1370523_a_at 7.844947 7.557765 8.0335655 7.3199587 7.344224 7.473714 7.6738234 7.769213 7.780436 7.7750998 6.9881616 6.7240105
1370524_at 9.135828 9.065256 9.168688 8.986227 8.672076 8.764315 8.987793 9.207982 9.148268 8.913697 8.610024 8.494331
1370525_at 8.219429 8.271143 8.339956 8.2591305 8.258734 8.258209 8.250484 8.56892 8.307768 8.182058 8.205079 8.181805
1370526_at 6.7405667 6.528253 6.4599013 6.6246343 8.509359 7.4072104 7.73082 6.283686 6.2358446 6.514559 6.2558746 7.369818
1370527_a_at 8.647942 9.061339 9.208336 8.714848 8.988449 8.900329 9.019272 8.838545 8.798766 8.761795 9.060349 8.796833
1370528_at 6.4557333 6.4515915 6.598017 6.522674 6.6184144 6.758786 6.285001 6.347967 6.5284243 6.5354934 6.669042 6.6252713
1370529_a_at 7.456934 7.870996 7.7041116 7.267186 7.7016397 7.587187 8.073463 7.904052 7.535722 7.8164597 7.529448 7.464501
1370530_a_at 7.966385 8.358908 8.201006 8.045661 8.073383 8.088788 8.334967 8.367152 8.319312 8.197317 7.608035 7.911863
1370531_a_at 5.288025 5.906724 5.62964 5.360097 5.570981 5.2921853 5.7101173 5.497657 5.6090164 5.7964363 5.391011 5.182766
1370532_at 5.5806904 5.6169415 5.6701765 5.900293 5.799687 5.924829 5.518507 5.7159467 5.551604 5.5651994 5.6821346 5.9505644
1370533_at 4.343362 4.2538652 4.3630953 4.1804547 4.5047965 4.4479494 4.575797 4.1733217 4.336754 4.508794 4.625105 4.356414
1370534_at 7.102765 7.253812 6.956086 6.83719 6.5571027 6.645627 7.076218 6.8898287 6.9046283 6.78703 6.9215407 6.5404034
1370535_at 4.0874295 3.9766495 3.999011 3.9201095 4.106775 3.961164 4.043785 4.30678 4.008687 3.9198709 4.299524 3.95811
1370536_at 5.3537855 5.3313904 5.358386 5.2016783 5.080347 5.18712 5.435461 5.30097 5.258564 5.2261553 5.4469495 4.856694
1370537_at 6.9569955 7.3839865 7.3490486 7.0387635 6.942725 6.9579906 7.06231 7.2460747 7.0119963 7.2349973 7.0313544 6.77075
1370538_at 7.850668 7.824965 7.3817697 7.9841495 7.94789 7.206019 7.803077 7.5831566 7.3379183 7.817556 7.338748 7.1611514
1370539_at 7.3404093 7.247763 7.3247204 7.1051474 7.16023 7.0808196 7.5355754 7.46587 7.4345174 7.3691373 6.653277 6.8881097
1370540_at 4.021392 4.067057 4.234936 3.898867 3.9757354 4.2362614 4.0417113 4.502431 4.5545096 4.4191113 4.4116244 3.9486852
1370541_at 6.1412225 6.339123 6.6599317 5.5980744 5.469142 6.2938404 6.1837773 6.8541846 7.3117695 6.668681 6.7008085 6.4033012
1370542_a_at 7.138795 6.421438 6.5688167 6.3325844 6.61589 6.629116 6.7780323 6.9529757 6.3783517 6.7335 6.6013656 6.737221
1370543_at 7.3013597 7.1842623 7.1941156 7.0204997 7.2004285 7.1533895 7.2067842 7.310818 7.363462 7.140983 7.0970387 7.2389784
1370544_at 5.288184 5.394726 5.352783 5.452301 5.440597 5.6282983 5.1496696 5.4878197 5.339985 5.237341 5.5852895 5.4696603
1370545_at 4.8023505 4.3748074 4.6656938 4.9841 5.0200644 4.8952656 5.0787945 4.93145 4.86934 5.1164546 4.83467 5.41708
1370546_at 3.8623135 4.169704 3.8287055 3.898514 4.290455 4.2574463 4.192744 4.0103807 3.7018795 3.8966393 4.3561635 3.7937636
1370547_at 13.918297 13.954723 13.794079 13.921047 13.940299 13.970276 13.881574 13.963118 13.938119 13.872637 13.925428 13.819889
1370548_at 7.8747606 7.655554 7.116956 7.5542603 7.423865 7.5704126 7.697135 7.331879 7.338976 7.952852 7.2717905 6.944642
1370549_at 5.937137 5.826536 5.8444223 6.1088996 5.8274083 5.971674 5.851395 5.9477305 5.801088 5.8275776 5.8661437 6.031977
1370550_at 5.588807 5.472267 5.357069 5.557991 5.542298 5.809618 5.686739 5.4976573 5.43009 5.6751304 5.68292 5.8881097
1370551_a_at 6.9817476 6.8481708 6.651941 7.2183285 7.241882 6.932624 6.820724 6.771036 6.7659125 6.90656 7.0804496 7.2198787
1370552_at 5.2394533 4.8903303 4.9807053 5.068346 5.187153 5.424822 5.105983 5.1710443 5.1174955 4.886054 5.0101213 5.536253
1370553_at 7.492738 7.5091267 7.0547767 7.1406007 7.0848927 6.8932786 7.10007 7.027912 7.36551 7.0495496 6.5761275 6.9525046
1370554_at 9.400992 9.599257 9.493057 9.449323 9.320537 9.246712 9.381358 9.520704 9.571319 9.437982 9.313544 9.203427
1370555_at 3.789512 3.911007 3.9326959 4.0686455 4.2170863 4.198518 3.8538451 3.920285 4.07226 4.119051 4.015669 4.058632
1370556_at 4.683864 4.7227902 4.533609 4.780902 4.7981596 4.921037 4.7631283 4.691941 4.999817 4.7924514 5.043038 5.1555176
1370557_a_at 3.9904735 3.9349744 3.8400402 4.2241993 4.298935 3.848526 4.0913935 4.0255694 3.9580977 3.9636045 4.2932873 4.0940123
1370558_a_at 3.3613334 3.2037716 3.2128894 3.2903993 3.3437638 3.3696995 3.3538241 3.4553149 3.4757965 3.2988088 3.4088852 3.342372
1370559_at 3.6276793 3.7578313 3.7130487 3.82285 4.0681224 3.8301127 3.8234267 3.7060611 3.6830206 3.9233346 4.1367393 4.170546
1370560_at 4.24207 4.727659 4.1809044 4.4997063 4.232116 4.4300227 4.0435634 4.0246964 4.476068 4.1546803 4.688024 4.5844646
1370561_at 4.136259 4.319352 3.8505726 3.8898551 4.214274 4.201516 4.4705906 4.0842075 4.1125736 4.284203 4.2679014 4.534278
1370562_at 4.388121 4.544973 4.3931613 4.881827 4.9615426 4.806295 4.603189 4.687658 4.651251 4.439965 4.896019 5.3365297
1370563_at 11.973699 11.782952 11.900829 11.460615 11.915754 11.575078 11.851535 11.647282 11.810839 11.8864355 11.584213 11.739605
1370564_at 4.20866 4.249908 4.3024926 4.3533964 4.559263 4.365593 4.3967867 4.2595654 4.2886896 4.212099 4.5314193 4.4313316
1370565_at 4.2031493 4.410969 3.9078236 4.532608 4.5382743 4.430137 4.27837 4.011916 4.3620405 4.321895 4.1583395 4.5857663
1370566_at 9.97966 9.823133 10.15689 9.639168 10.469788 9.710914 10.74933 10.290683 9.94385 10.274093 10.819503 9.643413
1370567_at 6.7339106 6.980666 7.024268 6.8910303 7.041745 7.0204163 6.665633 6.7525787 6.910315 6.990971 7.2296624 7.209594
1370568_at 5.368821 5.908551 5.6042824 5.920954 5.9349756 5.8299255 5.82156 5.6554327 5.4270167 5.6290255 5.89687 5.9883976
1370569_at 5.0466723 4.9987946 5.1522517 4.9861503 5.0107746 5.499614 4.694435 5.1646395 4.767663 5.189826 5.245218 5.3415217
1370570_at 7.24991 7.206209 6.866229 7.0523653 6.9228463 7.1442556 7.034953 7.182499 7.0732255 7.1357675 6.618809 6.868756
1370571_at 4.8245 4.8554845 4.941144 4.789663 4.7897477 5.1627064 4.5725 5.0013614 5.1928926 5.09794 5.035511 5.0629606
1370572_at 3.7739623 3.7979496 3.6961052 3.9836018 4.028378 3.6848528 3.6385 3.9994276 3.970767 3.9895618 3.9606345 3.9057446
1370573_at 9.683294 9.61673 9.663755 9.418355 9.360622 9.128894 9.340289 9.287469 9.386329 9.559112 9.445966 9.320802
1370574_a_at 6.434193 6.6078224 6.443563 6.390628 6.7431445 6.634049 6.4753165 6.322835 6.2634783 6.3476987 6.735428 6.8098683
1370575_a_at 8.730443 8.581423 8.809025 8.522263 8.560992 8.421788 8.596926 8.655229 8.482572 8.602133 8.394951 8.449958
1370576_at 5.7872925 5.6440477 5.386357 5.8020754 5.7406516 5.7298403 5.837125 5.510077 5.6306076 5.8163705 5.9573884 5.9115624
1370577_at 6.651431 6.6613765 6.8258963 6.6494703 6.555501 6.7734714 6.789418 7.174369 7.02827 6.9472914 6.4942265 6.5025043
1370578_at 7.0634713 6.964326 7.306751 7.063152 7.113694 7.1631436 7.0321145 7.180547 7.2796736 7.0663214 7.336759 6.9563103
1370579_at 8.847029 8.87882 9.105278 8.87882 8.913521 8.867474 8.969719 8.88969 9.080809 9.296366 9.134066 8.869587
1370580_a_at 13.23078 13.083631 13.285216 13.160572 13.1382885 13.190662 13.23962 13.023075 13.249597 13.318829 13.227344 13.130437
1370581_at 3.7414045 4.2070503 3.967983 4.1026936 3.7973804 4.198037 3.8824391 3.9678166 3.9501266 3.8348832 4.139933 4.063596
1370582_a_at 3.5090356 3.5136003 3.5056896 3.28881 3.3630815 3.2336092 3.471668 3.4914386 3.4336228 3.5197089 3.2939038 3.2934823
1370583_s_at 6.485669 5.591543 5.836533 6.2520995 5.639818 5.6520224 6.001975 6.7700562 6.807288 6.714004 6.7519603 5.8395705
1370584_a_at 5.4876 5.5588126 5.8923864 5.4530168 5.9106116 5.7676797 4.8578753 5.1795316 5.4294076 5.2901034 5.4218116 5.728544
1370585_a_at 6.412637 6.242779 6.5057425 6.242189 6.277386 5.992935 6.4337664 6.345348 6.4290333 5.746349 5.942231 5.9624147
1370586_a_at 5.7851653 5.955527 6.048409 6.0761843 6.2062078 5.982706 5.675168 5.8517556 5.7176523 6.032419 6.0313964 5.9442577
1370587_at 4.7936306 5.1748576 4.859064 5.1422334 5.3605413 5.3428354 5.139921 4.921962 4.946513 4.9882116 5.3149385 5.2827806
1370588_a_at 4.025457 4.2027483 3.8097441 4.173766 4.4041204 4.157613 4.010841 3.9409645 4.1629357 4.1460137 4.128456 4.157022
1370589_at 5.1928053 5.084494 5.2626257 5.6101036 5.2349854 5.216177 4.9314046 5.2725596 5.1309395 5.339762 4.6551504 5.445041
1370590_at 7.1637564 7.23528 6.9843497 7.2329044 7.5868845 7.484904 7.083993 7.181158 7.219651 7.316043 7.686157 7.6899815
1370591_at 7.3098097 7.343899 7.6150107 7.546657 7.6655974 7.516618 7.3493485 7.419852 7.391998 7.4214435 7.3302536 7.6331763
1370592_at 5.9346294 5.511339 6.781435 5.648006 6.0156465 6.1250834 6.6187606 6.308389 7.1262746 6.6316876 5.9510274 5.5194893
1370593_at 11.667046 13.018169 13.553657 13.298624 13.377006 13.512342 13.490315 13.476116 13.351895 13.545729 13.1884 13.187265
1370594_at 4.5646496 4.4028416 4.3147335 4.6181145 4.7317257 5.015129 4.618479 4.5196257 4.5041466 4.9022465 4.851534 5.23345
1370595_a_at 3.721821 3.9179802 3.7372208 3.6449635 3.803622 3.961636 3.8519366 3.7304778 3.8849108 3.7531734 3.9799526 3.8397074
1370596_a_at 4.1293807 4.003921 4.2041807 4.1259894 4.6720195 4.125799 4.192646 4.244338 4.1467237 4.2464676 4.227927 4.1371922
1370597_at 6.1911483 5.5664535 6.229613 5.879922 5.8430357 6.054435 6.0238037 5.7365766 6.3872924 5.6353292 5.885363 5.336085
1370598_a_at 4.470664 4.710285 4.5977182 4.7401404 4.8487225 4.6107407 4.544054 4.6632285 4.5019855 4.680091 4.5674753 4.7347116
1370599_a_at 7.7160153 7.536001 7.523185 7.014248 7.3635178 7.351961 7.373762 7.3076577 7.3185787 7.1018095 6.8642316 7.087311
1370600_at 5.497919 5.2162523 5.238349 4.8523426 5.5356355 5.108516 5.294863 4.997214 5.351534 5.3593626 5.3024683 5.06588
1370601_a_at 4.6640754 4.786833 4.400064 4.8224277 4.492318 4.725104 4.200135 4.747976 4.3598304 4.5634665 5.09972 4.5752964
1370602_at 4.356628 4.403487 4.3267 4.5684366 4.6529408 4.2898955 4.3644533 4.2558446 4.3153725 4.1650686 4.3010864 4.3552017
1370603_a_at 6.2526503 5.6107116 6.3459163 5.984631 6.113046 6.013179 6.17874 6.2074537 6.3456492 5.5712852 5.488117 5.719609
1370604_at 3.7882152 3.98515 4.0402226 3.762182 3.6938963 3.9741874 3.6720757 4.0379677 3.8708968 4.018634 3.855196 3.7674403
1370605_s_at 6.207987 6.0301075 6.3534503 6.154231 5.8799057 6.3218436 6.0274277 5.976066 5.9970503 6.294966 6.437909 5.7374935
1370606_at 6.141465 5.8243446 5.9897437 5.642586 5.9709134 5.470764 5.9257064 5.74662 6.111107 5.7840185 4.984426 5.8275146
1370607_a_at 3.9306412 4.3263073 4.201293 4.171207 4.351905 4.3324986 4.1545467 4.592972 4.3808994 4.2367616 4.5907683 4.448274
1370608_at 3.7538881 3.5691106 3.4305425 3.6945152 3.9205155 3.9885328 3.7961898 3.5793507 3.5575364 3.6081228 3.7914462 3.6847
1370609_a_at 10.135308 9.937819 10.136953 10.340916 9.821243 10.257293 10.323259 9.954961 10.149177 10.234405 9.931893 9.80456
1370610_at 4.76231 4.766152 4.2807283 4.4595275 4.6232066 4.8035274 4.600382 4.4861097 4.6339273 4.5290523 4.90696 5.2834787
1370611_at 5.9706364 5.9192343 5.9483633 6.1900234 6.432449 6.300873 6.1191278 5.9692926 6.164194 6.2032614 6.793008 6.6054826
1370612_at 5.549927 5.7965775 5.9356866 5.872661 5.7035065 5.8560586 5.778649 6.030899 5.785387 5.679635 6.1195745 6.015499
1370613_s_at 12.048654 11.863049 12.350378 12.214813 12.25959 12.616839 12.42764 12.243018 12.368332 12.458403 12.35099 12.311605
1370614_s_at 5.0558696 5.0805397 5.51067 5.297655 5.479765 5.7162256 4.9836807 5.283704 5.5385957 5.3917766 5.7762074 5.5620465
1370615_at 4.8118353 4.864167 4.8872156 5.0071745 5.078668 4.9741783 4.932143 4.8628087 4.8410864 5.017239 5.014962 5.0790987
1370616_at 4.94742 5.0118666 4.8593483 5.3392434 5.193513 5.2084947 4.880021 4.66996 4.6500325 5.172944 5.179269 5.4317403
1370617_at 4.8931036 4.7499495 4.682943 4.846977 4.7317038 4.9709244 4.8710036 4.663584 4.8719397 4.816559 4.7650886 4.7581077
1370618_at 7.672273 7.6138053 8.076849 7.6119447 7.594121 7.817294 7.7409487 7.8792467 8.022702 8.021736 7.791184 7.4745255
1370619_at 4.9578114 4.9155507 4.7967854 4.950283 5.1463814 5.2299485 5.093289 4.7875094 4.8213387 4.9905434 5.3746743 5.377894
1370620_at 4.678789 4.520946 4.5912495 4.8679976 4.6970625 4.7873783 4.708576 4.5983696 4.733183 4.8103843 5.124839 5.091484
1370621_at 5.222966 4.663412 5.0362363 5.268883 5.030718 5.2299485 5.468644 4.9230375 5.260221 4.7806683 4.874954 5.0087223
1370622_at 4.4697585 4.39532 4.290814 4.7869873 4.4912047 4.4631996 4.176556 4.47176 4.258403 4.656123 4.834207 4.490856
1370623_at 6.635343 6.3396573 6.9451146 6.8100247 6.5282097 6.6639047 7.1113796 6.686703 6.8260875 6.3938766 6.214768 6.4312463
1370624_at 4.343027 4.399858 4.26586 4.2802806 4.3865967 4.5822177 4.4276276 4.39618 4.3495283 4.3129616 4.570206 4.813424
1370625_at 3.8603084 3.984834 3.654513 4.139122 3.993141 4.2375154 3.9795241 3.801358 3.8598652 4.0367737 4.5907683 4.35246
1370626_at 3.4812474 3.415741 3.3407183 3.4870052 3.4261703 4.046237 3.2420564 3.4152362 3.5096223 3.5138385 3.41687 3.5997238
1370627_at 4.4945264 4.7101626 4.616343 4.7218795 4.850266 4.808122 4.8491507 4.446518 4.534981 4.739234 4.7739797 4.9741793
1370628_at 5.0567794 5.127748 4.624845 5.087956 5.1451426 5.0298686 5.0522895 5.4652295 4.8678975 4.8272815 4.3878746 5.040983
1370629_at 3.8031023 3.9070344 3.6254046 3.8047163 3.8639324 3.7898908 3.629982 3.833665 3.7417505 3.7823665 3.7493262 4.00825
1370630_a_at 6.6928887 6.3963356 6.4964247 6.550317 6.494767 6.504588 6.84997 6.7302017 6.8075643 6.6376305 6.4015265 6.313309
1370631_at 3.9305494 4.26642 4.0463257 4.1637826 4.280161 4.19904 3.9087691 4.1053176 4.053249 4.1275525 4.1751184 3.9808764
1370632_at 4.378149 4.3058147 4.2525606 4.367385 4.2986226 4.397007 4.428048 4.2090216 4.243582 4.2510777 4.6789684 4.483198
1370633_at 5.103627 4.8661785 4.8271046 5.143199 5.2128525 5.194261 5.1050024 4.892454 5.018713 5.1202993 5.244575 5.2881823
1370634_x_at 6.4684463 6.553594 6.5336313 6.839508 6.867373 6.775086 6.765267 6.5554667 6.515969 6.7750297 6.7441373 6.944629
1370635_at 4.753922 4.870689 4.673235 5.1471376 4.9851174 5.268324 4.637139 4.7636514 4.642483 4.783292 5.1647058 5.6992574
1370636_at 4.4478493 4.3653293 4.368744 4.574547 4.809821 4.6077127 4.4077377 4.17564 4.4379177 4.522169 4.5902753 4.5737467
1370637_at 4.1037016 4.067852 4.0139894 3.9688869 4.0802197 4.2611494 4.1593647 4.190017 4.196077 4.0933895 4.4498386 4.69943
1370638_at 4.76847 5.111764 5.00954 4.927035 4.997818 5.0272794 4.9484797 5.269691 4.6379166 4.749082 4.7573686 5.110969
1370639_at 7.405086 7.658736 7.305743 7.6391964 7.725373 7.5969586 7.474966 7.6218376 7.3095756 7.490599 7.917094 8.0295925
1370640_a_at 5.082752 5.0551214 5.379205 5.372489 5.4527655 5.4906406 5.2088003 5.3292103 5.4242773 5.404952 5.777001 5.7675877
1370641_s_at 6.5136495 6.6794744 6.557253 6.5183597 6.661987 6.952102 6.7398458 6.407925 6.667835 6.677503 6.904355 6.7537313
1370642_s_at 7.003505 7.0101213 6.799747 6.5963063 6.6488404 6.777069 6.841289 6.696494 6.283647 6.754019 5.815204 6.3411083
1370643_a_at 5.013602 5.317065 5.2497 5.2590284 5.547905 5.56503 4.9392 5.0422907 5.040495 5.2376633 5.3451657 5.546972
1370644_at 3.5430331 3.7221434 3.692817 3.770822 3.54263 3.6619732 3.7093387 3.6011417 3.8988209 3.4955876 3.6058035 3.822795
1370645_at 4.3288383 4.342506 4.085101 4.457676 4.5446367 4.692727 4.2268624 4.2149096 4.279505 4.130142 4.3979917 4.4160066
1370646_at 6.4888606 6.6165013 6.540379 6.820465 6.778328 6.565289 6.357043 6.3812823 6.5098066 6.345512 6.7077074 6.921732
1370647_at 4.5165043 4.3148007 4.667491 4.329936 4.9808087 4.6306224 4.543767 4.455955 4.4224668 4.5008307 4.5819197 4.59746
[truncated: 3,479,493 more chars]
