# Supplementary material for: Transcriptomic point of departure determination: a comparison of distribution-based and gene set-based approaches
Source: Front Genet. 2024 May 9;15:1374791. doi: 10.3389/fgene.2024.1374791 (PMC11112360; doi:10.3389/fgene.2024.1374791)
Supplement: Supplementary file 6 [file DataSheet1.zip › Data Sheet 1/furosemide_29day_Rat_Liver_rma.txt]

ProbesetID V2 V3 V4 V5 V6 V7 V8 V9 V10 V11 V12 V13
Dose 0 0 0 30 30 30 100 100 100 300 300 300
1367452_at 10.409016 10.285478 10.245116 10.251299 10.3222275 10.270503 10.2573395 10.320733 10.271895 10.403083 10.423703 10.476527
1367453_at 10.250565 10.0452385 10.028857 10.218392 10.070379 9.950907 10.168962 10.002625 9.959926 10.039305 10.134952 10.38099
1367454_at 9.843403 9.90641 10.059591 9.962646 9.98733 9.835914 9.808037 9.948997 9.886125 9.717801 9.998831 10.113851
1367455_at 11.279298 11.291314 11.345338 11.302444 11.200911 11.358843 11.301442 11.36488 11.345653 11.09467 11.255558 11.576643
1367456_at 11.74322 11.763855 11.732569 11.786558 11.637681 11.474564 11.735178 11.695514 11.670291 11.704467 11.768273 12.00695
1367457_at 9.152789 8.971669 9.108886 9.156838 9.009196 8.97811 8.920647 9.150531 9.021015 8.947765 9.058193 9.174506
1367458_at 8.293074 8.310619 8.425246 8.432739 8.458968 8.476585 8.432004 8.438492 8.293109 8.409106 8.479114 8.557278
1367459_at 12.1264515 12.073859 12.129955 12.064148 12.060694 11.995047 12.162693 12.058657 12.1399555 12.052941 12.151162 12.20222
1367460_at 11.2652645 11.284074 11.228679 11.263844 11.30796 11.023301 11.25273 11.209077 11.235055 11.174449 11.25801 11.536538
1367461_at 10.161746 10.182624 10.373421 10.236848 10.254484 10.142258 10.157967 10.221012 10.050661 10.185767 10.136783 10.35637
1367462_at 10.56301 10.733946 10.74598 10.482604 10.539086 10.7245035 10.519439 10.717711 10.817517 10.626762 10.778379 10.90668
1367463_at 10.894928 11.070013 11.077091 11.008421 11.133939 11.052313 11.110639 10.962296 10.926662 11.021126 11.213271 11.453058
1367464_at 9.602674 9.617834 9.618832 9.613501 9.648794 9.577454 9.772298 9.657292 9.544045 9.630289 9.745387 9.832888
1367465_at 10.420295 10.533294 10.19996 10.391618 10.293076 10.401544 10.30053 10.373455 10.318833 10.368327 10.416901 10.351485
1367466_at 9.813698 9.929288 10.263782 10.02549 10.043819 10.190027 10.076195 9.976 10.151454 10.08524 10.138073 10.181231
1367467_at 11.614611 11.638212 11.403584 11.4705 11.501295 11.443843 11.465203 11.452276 11.512861 11.415074 11.527714 11.7533
1367468_at 9.887088 9.812503 9.8764715 10.036903 9.768806 9.830366 9.841045 9.725486 9.493331 9.928781 9.70655 10.289265
1367469_at 11.827321 11.7676 11.907052 11.973652 11.80299 11.729349 11.897936 11.991998 11.972161 12.04499 11.952087 12.056254
1367470_at 10.019411 9.965507 10.167642 10.054658 10.082041 10.091603 10.095675 10.067906 9.9947605 10.050664 9.991753 10.422942
1367471_at 8.961575 9.055273 8.958975 8.971942 8.861274 8.792786 8.89651 8.835379 8.89009 8.8733635 9.123371 9.428914
1367472_at 10.026937 10.025605 10.114404 10.186835 10.114611 9.892967 10.173575 10.115342 10.114534 9.903336 10.136893 10.341628
1367473_at 10.050777 10.000658 9.925209 10.025044 10.185897 10.126529 10.035126 10.141463 10.150188 10.235552 10.230531 10.2743025
1367474_at 9.692263 9.67116 9.745528 9.729751 9.675282 9.591665 9.668233 9.686202 9.617139 9.669621 9.652461 9.817867
1367475_at 10.580034 10.589667 10.522625 10.59445 10.569544 10.680634 10.421778 10.620644 10.442976 10.4077015 10.393823 10.599453
1367476_at 11.032617 11.141516 10.938547 11.05515 11.099057 11.082494 11.110841 11.07865 10.964179 11.002465 11.119604 11.406922
1367477_at 10.070116 10.203333 9.802309 9.937605 10.230253 10.115738 10.291876 10.040347 10.04061 10.139057 10.249398 10.481436
1367478_at 7.91268 7.8258195 7.4783883 7.7530193 7.8367085 7.5155253 7.6921525 7.299072 7.479313 7.53575 7.807943 8.105101
1367479_at 11.3177185 11.554849 11.263028 11.321449 11.359625 11.237589 11.311967 11.3253765 11.314046 11.358437 11.386222 11.32589
1367480_at 9.458519 9.407171 9.328959 9.441213 9.357129 9.497463 9.461026 9.51089 9.31084 9.587797 9.609799 9.863657
1367481_at 9.3534975 9.304733 9.05697 9.222792 9.124649 9.337992 9.238611 9.421908 9.117655 9.250526 9.376358 9.5842495
1367482_at 9.782492 9.683135 9.531704 9.559961 9.806755 9.712057 9.861949 9.76144 9.492052 9.376839 9.669833 9.62114
1367483_at 8.84267 8.979135 8.465627 8.795614 8.750742 8.775866 8.780207 8.620131 8.804892 8.635119 8.760782 9.00371
1367484_at 9.271858 9.270643 9.240954 9.21843 8.982697 9.171975 9.134677 9.1669235 8.957544 9.079493 9.082183 9.207432
1367485_at 9.952835 9.799264 9.856282 9.949901 9.909601 9.7528105 9.68516 9.850617 9.782468 9.878479 9.926096 10.091392
1367486_at 9.680603 9.628891 9.632332 9.848959 9.614977 9.676236 9.484268 9.677127 9.527112 9.499594 9.57019 9.364784
1367487_at 7.3523235 7.468863 7.3704424 7.4772162 7.3899856 7.5728445 7.454921 7.504468 7.3075504 7.1280303 7.4631486 7.529184
1367488_at 7.6337066 7.632726 8.222637 7.8489695 7.676456 7.795402 7.6583824 7.8964367 7.9838805 7.5238094 7.6793437 7.834188
1367489_at 6.1072702 6.506665 6.478568 6.729541 6.6180153 6.3127303 6.4732327 6.4474044 6.193607 6.363439 6.68053 6.6259565
1367490_at 7.359977 7.429116 7.2137437 7.3256197 7.299941 7.124542 7.282625 7.2188873 6.9659367 7.410795 7.3675013 7.4295516
1367491_at 9.08968 9.050611 8.972034 9.251249 8.971726 9.094307 9.005466 9.122053 9.201581 9.188553 9.277413 9.522974
1367492_at 9.090516 9.192198 8.988513 9.101866 9.155594 9.062103 9.061792 9.150676 9.021196 9.007761 9.062125 9.103872
1367493_at 9.606003 9.347317 9.567959 9.525784 9.550362 9.51933 9.516339 9.544022 9.617695 9.622804 9.696364 9.8132715
1367494_at 9.77048 9.893661 9.71587 9.863459 9.86458 9.842666 9.729589 9.852794 9.68094 9.965368 9.828046 10.067861
1367495_at 7.55257 7.477558 7.4188447 7.4260707 7.2766404 7.3971596 7.379329 7.3026094 7.403379 7.519073 7.642149 8.066632
1367496_at 11.335254 11.159173 11.316032 11.400465 11.236805 11.125008 11.133134 11.298029 11.249262 11.200695 11.418112 11.302175
1367497_at 8.910093 8.819932 8.778044 8.847344 8.661549 8.504818 8.487746 8.679184 8.647828 8.489679 8.792556 8.923045
1367498_at 8.651857 8.654426 9.134768 8.666114 8.483655 8.537844 8.568064 8.594855 8.924517 8.498473 8.568452 8.879703
1367499_at 8.293074 7.929354 8.26265 8.12892 8.1363945 8.244823 7.9635477 8.251045 8.127335 8.283491 8.197529 8.046626
1367500_at 10.280275 10.344795 10.103076 10.295669 10.321992 10.36507 10.193003 10.322861 10.253221 10.33038 10.218903 10.186282
1367501_at 8.364064 8.6204605 8.600994 8.769311 8.614174 8.452757 8.583614 8.494743 8.417374 8.578764 8.711589 8.805561
1367502_at 8.407317 8.410994 8.19088 8.381813 8.652121 8.435145 8.63061 8.514681 8.276734 8.45059 8.459812 9.048321
1367503_at 11.040242 11.049291 11.060436 10.97559 11.015078 10.873145 10.904245 10.908597 10.877944 10.887632 11.0007305 11.243076
1367504_at 8.297422 8.042564 7.8553386 8.313763 8.260799 8.095327 8.100969 7.99527 8.207846 8.33049 8.295584 8.387529
1367505_at 8.105391 8.189057 8.330341 8.210301 8.093527 8.213573 8.224348 8.242109 8.0864 8.065065 8.14233 8.169555
1367506_at 10.146985 10.103587 9.941596 9.968337 10.065425 10.014063 10.050883 10.015403 9.956146 10.189899 10.187283 10.343001
1367507_at 7.329407 7.3364725 7.214437 7.3643737 7.1753826 7.253805 7.004106 7.0265665 7.1592317 7.197075 7.2201414 7.39251
1367508_at 8.680636 8.653648 8.590374 8.738885 8.522186 8.664773 8.566683 8.48949 8.499007 8.736428 8.771088 9.0974655
1367509_at 9.509744 9.667846 9.4654665 9.680682 9.544116 9.770881 9.6732025 9.478127 9.471721 9.501972 9.672105 9.839236
1367510_at 9.871872 9.95616 9.972074 9.912632 9.891132 9.760238 9.976553 9.977863 9.781616 9.687666 9.735356 9.950599
1367511_at 8.665281 8.403153 8.520265 8.414135 8.340695 8.194839 8.306479 8.374253 8.275338 8.2619095 8.400754 8.629583
1367512_at 10.979497 11.053153 10.948383 10.967557 10.94195 10.916149 10.928138 11.018998 10.846924 10.986187 10.983267 10.966008
1367513_at 8.177852 8.249466 7.8203607 8.266304 8.163444 8.081873 8.187918 8.147627 7.9287467 8.056787 8.131002 8.371867
1367514_at 8.0070505 7.9232016 7.8393373 7.9968023 7.9201326 7.5482903 7.904049 8.036062 7.6533103 7.799405 7.801436 8.248058
1367515_at 7.383096 7.2332244 7.4111204 7.459065 7.198764 6.9335117 6.9788537 6.816215 7.145751 7.0152225 7.5051517 7.5148473
1367516_at 8.978909 9.015208 8.999219 8.985956 9.084778 8.984107 8.664896 9.094793 8.929217 8.972204 9.02626 9.199768
1367517_at 7.844927 7.7245874 7.5130186 7.7853456 7.6696687 7.443321 7.4171076 7.966879 7.5674367 7.661237 7.644114 7.821554
1367518_at 8.638141 8.49654 8.648682 8.669577 8.4952755 8.5247135 8.805454 8.514437 8.483099 8.398788 8.6493 8.87509
1367519_at 8.625065 8.670312 8.528735 8.607116 8.454004 8.42839 8.476407 8.463245 8.308133 8.483655 8.570973 8.747354
1367520_at 10.191718 10.218378 9.923899 10.054039 10.114488 10.172181 10.091589 10.0715 10.037321 10.077986 10.085329 10.232183
1367521_at 7.2139807 6.899014 7.1561913 7.1035466 7.0178065 7.345312 6.6996274 7.1728644 7.3699923 6.633073 6.7613554 7.140554
1367522_at 9.38526 9.320519 9.156891 9.358484 9.44793 9.338873 9.283761 9.322172 9.344248 9.39985 9.385082 9.399918
1367523_at 8.58665 8.740475 8.410067 8.604707 8.577793 8.598292 8.63436 8.491285 8.15205 8.616242 8.676736 8.986445
1367524_at 7.272861 7.266377 7.5596895 7.1463656 7.351851 7.477941 7.495937 7.1353736 7.4023232 7.2553225 7.39394 7.6035457
1367525_at 9.212815 9.189654 9.302734 9.24538 9.361653 9.457057 9.197629 9.147525 9.290409 9.061222 9.177399 9.39495
1367526_at 8.991095 9.011096 8.896971 9.027099 8.969421 9.060511 8.984819 8.882881 8.828831 9.089034 9.261776 9.26162
1367527_at 8.325747 8.200538 8.263174 8.252051 8.131861 8.243853 8.175808 8.283236 8.024899 8.064386 8.203823 8.469423
1367528_at 8.937599 8.854843 9.025106 8.961852 9.092937 8.838031 8.870185 9.019986 8.789476 9.093455 9.223906 9.151403
1367529_at 9.266199 9.111761 9.1667185 9.319648 8.973687 8.991752 9.169661 9.224401 9.192896 9.10553 9.291184 9.261089
1367530_at 7.3390403 7.31334 7.531189 7.488772 7.3627267 7.4120827 7.0876803 7.5059013 7.446464 7.451967 7.4149747 7.5705347
1367531_at 10.841197 10.68896 10.67062 10.794985 10.615822 10.768803 10.798471 10.746163 10.741205 10.673243 10.69455 10.810884
1367532_at 11.211369 11.142381 11.101562 11.192499 10.922382 11.03396 11.091323 11.192866 11.113795 11.017544 11.017797 11.259002
1367533_at 8.570467 8.454194 8.282984 8.448486 8.268405 8.436266 8.498462 8.333868 8.275719 8.467511 8.5381155 8.725955
1367534_at 7.4086065 7.5750985 7.714767 7.3121786 7.620958 7.2939777 7.4961686 7.458139 7.671521 7.1779222 7.428786 7.779941
1367535_at 8.964094 8.988632 9.104376 8.916346 9.084952 9.144925 9.195665 9.097327 9.089005 9.040003 9.087141 8.620956
1367536_at 7.9691286 8.017248 7.836457 7.7926245 7.9012494 7.940308 7.9520435 7.7203183 7.7032743 8.0047655 8.023031 8.172071
1367537_at 7.728913 7.472037 7.9851856 7.7095027 7.396961 7.6580477 7.4990253 7.611603 7.6993656 7.661322 7.551598 8.065235
1367538_at 6.2326574 6.703801 6.99934 6.7607417 6.3391128 6.44312 6.468643 6.5234733 6.215168 6.127395 6.532757 7.356824
1367539_at 8.254062 8.042252 8.495188 8.370503 8.028685 8.110659 8.2289715 8.3207855 8.3736515 7.956259 8.205816 8.43419
1367540_at 7.282114 7.4325995 7.872693 7.432683 7.242369 7.420069 7.1744633 7.6702576 7.4589953 7.262969 7.2289996 7.4817834
1367541_at 7.934305 7.6749296 7.549453 7.525169 7.52232 7.688389 7.61169 7.751063 7.656227 7.8090186 8.026602 7.8955083
1367542_at 8.14332 7.944636 8.110506 8.116194 8.24777 8.003729 8.159059 8.019154 8.059835 7.9264965 8.260893 8.041119
1367543_at 8.611393 8.669427 8.611268 8.749093 8.901855 8.64443 8.787837 8.781881 8.51444 8.719031 8.845695 9.040758
1367544_at 6.401336 6.395009 6.5675516 6.7074733 6.2297287 6.1216927 6.315809 6.46389 6.536573 6.690363 6.4660935 6.9940214
1367545_at 6.76506 6.8798184 6.9440727 6.9382997 6.746123 6.9646554 6.768499 6.9602466 6.82044 6.6180906 6.829281 7.2273107
1367546_at 10.343425 10.290041 10.152623 10.26509 10.513212 10.432282 10.506715 10.373589 10.232486 10.350571 10.360486 10.392934
1367547_at 7.7320004 7.69152 7.5579867 7.7336173 7.284591 7.3484807 7.537531 7.735727 7.591285 7.372728 7.642713 7.8502183
1367548_at 8.702366 8.711489 8.74078 8.720117 8.677053 8.662694 8.552127 8.602991 8.571306 8.673913 8.817162 8.657274
1367549_a_at 10.456851 10.424424 10.704182 10.553109 10.532281 10.468438 10.465838 10.605973 10.429242 10.468612 10.497715 10.632909
1367550_a_at 8.778581 8.629297 8.623633 8.757428 8.295489 8.515082 8.24489 8.388317 8.412529 8.60747 8.922912 9.079421
1367551_a_at 9.298961 9.315648 9.130752 9.298807 9.021355 8.995395 9.166407 9.263052 9.169241 9.2627945 9.401134 9.642229
1367552_at 4.625494 4.552025 4.5750837 4.361843 4.6842165 4.2745247 4.7721024 4.3385043 4.462764 4.645894 4.3605747 4.348081
1367553_x_at 11.758067 12.3164425 12.075174 12.247783 12.787419 12.150861 12.809178 12.748569 12.540392 12.155231 12.388132 12.579964
1367554_at 3.8340287 4.14721 4.106941 4.1163816 4.069185 4.1899176 4.091114 3.9020238 4.017622 4.200634 4.0636187 4.0514894
1367555_at 14.6708 14.707607 14.696714 14.684751 14.696396 14.717045 14.651494 14.703031 14.711564 14.717045 14.703031 14.72809
1367556_s_at 14.548484 14.516222 14.511905 14.543697 14.559159 14.559159 14.547753 14.556362 14.5628 14.516637 14.548628 14.57053
1367557_s_at 13.010793 13.025887 13.08267 13.038767 13.051591 12.983751 12.933569 13.078012 12.94474 13.0339155 13.020172 12.88316
1367558_x_at 3.1883905 3.2099843 3.229204 3.03048 3.1791613 3.1174972 3.3643003 3.1177166 3.2419496 3.2543786 3.3355846 3.4017477
1367559_at 12.868627 12.930456 12.932358 12.933495 13.048681 12.99543 12.834446 13.011974 12.984026 13.015116 13.008262 13.010512
1367560_at 12.252326 12.290796 12.065021 12.079007 12.263422 12.20216 12.28112 12.237702 12.194294 12.3338375 12.395131 12.452915
1367561_at 12.564572 12.717899 12.545546 12.554135 12.728633 12.626949 12.604731 12.653045 12.536874 12.69269 12.700144 12.635059
1367562_at 8.8103485 8.679675 8.771446 9.001402 9.08127 9.183384 9.080986 9.066105 9.02163 8.9359255 8.687904 8.438245
1367563_at 9.104163 9.067564 8.845984 9.033641 9.270217 9.313192 9.087888 9.045888 9.054417 8.816058 8.828485 9.192566
1367564_at 5.832014 6.0413156 6.0087214 5.991744 6.4487314 6.2956834 5.991724 6.2128553 5.9681373 6.351232 6.2269616 5.977915
1367565_a_at 13.868442 13.938677 13.948613 13.852292 13.874949 13.90454 13.895528 13.803787 13.940536 13.921886 13.899083 13.852272
1367566_at 4.2620425 4.2718344 4.27841 4.2269363 4.4067183 4.6514235 4.4026127 4.490434 4.5255394 4.700692 4.6975145 3.994751
1367567_at 12.043008 12.086922 12.1193495 11.952094 12.152468 11.967132 12.079019 12.008119 11.982885 12.262078 12.199811 12.312667
1367568_a_at 9.121894 9.359592 9.296469 9.130982 9.511078 9.159427 8.968319 9.229534 9.385521 9.042368 9.3017435 9.0953865
1367569_at 11.942926 12.258954 11.966174 11.936223 12.146518 11.929355 12.143599 12.009128 12.045637 12.197079 12.153168 12.364336
1367570_at 6.9655375 7.302157 6.580927 7.5082664 7.0324874 7.058511 7.0497003 6.9420495 7.1048083 7.2685122 6.9950304 7.0970755
1367571_a_at 5.8035526 5.7530546 5.821956 5.5496645 5.809974 6.0327234 5.6663065 5.534382 5.8570538 6.038089 5.6291704 5.5199404
1367572_at 5.0761743 5.1403456 5.209697 5.23741 5.6986055 5.193825 5.888686 5.222152 5.4394073 5.4191737 5.2943754 5.0929527
1367573_at 12.399092 12.351034 12.265713 12.290417 12.502575 12.40959 12.511487 12.41676 12.355132 12.583736 12.5529995 12.55157
1367574_at 8.824459 8.5336685 8.62647 8.737801 8.842899 8.468198 8.663158 8.914113 8.763956 8.673113 8.878559 8.572943
1367575_at 11.62591 11.534754 11.435198 11.309679 11.564803 11.430053 11.186906 11.360704 11.3733635 11.2930765 11.362446 11.694905
1367576_at 13.665645 13.519521 13.520557 13.726285 13.654372 13.695943 13.655732 13.556241 13.621738 13.635333 13.532034 13.716366
1367577_at 7.8074102 7.3082123 7.4584327 7.066295 6.9390383 6.9813647 8.513357 7.3846655 7.682173 7.9375043 8.672291 8.433903
1367578_at 10.362388 10.572663 10.403058 10.429794 10.573715 10.414593 10.531721 10.468447 10.410625 10.446237 10.620197 10.596308
1367579_a_at 11.570855 11.404459 11.359638 11.348109 11.659189 11.536272 11.688955 11.618272 11.589624 11.511331 11.8219 11.744491
1367580_at 11.278576 11.59146 11.241591 11.327863 11.610689 11.402903 11.547229 11.512025 11.380064 11.662717 11.6785345 11.753567
1367581_a_at 6.082434 6.2909017 5.9084964 5.5932965 5.3778462 6.01611 6.131683 6.1328874 5.6800137 6.216934 6.2049475 6.3151073
1367582_at 11.648833 11.797056 11.570461 11.652602 11.813784 11.78184 11.646698 11.741671 11.662372 11.822462 11.75652 11.924338
1367583_at 13.4607315 13.4302435 13.403485 13.418711 13.4202175 13.387268 13.389759 13.397182 13.503773 13.464361 13.347253 13.032034
1367584_at 8.65048 8.490014 8.074293 8.426538 8.434166 8.19421 8.237078 8.7332 8.211698 8.111961 8.252538 8.46004
1367585_a_at 11.2111845 11.022889 11.083099 11.184234 11.083909 10.690979 11.038473 11.42288 11.084315 10.938769 11.1517315 10.911698
1367586_at 12.854654 12.7985 13.008418 12.974099 12.875899 12.861087 12.737314 12.861127 12.836087 12.757282 12.83792 12.758498
1367587_at 3.6818187 3.545933 3.7698994 3.7606153 3.6198149 3.7366812 3.7242877 3.6738818 3.5058167 4.0594473 3.5545998 3.653025
1367588_a_at 11.573886 11.725118 11.44866 11.497194 11.620903 11.494836 11.327257 11.523062 11.468044 11.57464 11.52934 11.419121
1367589_at 9.627256 9.278159 9.641488 9.410243 9.416669 9.282785 9.617885 9.351078 9.519299 9.766843 9.738246 9.8303385
1367590_at 11.078675 10.938609 10.860643 11.0436125 11.043722 10.921075 10.931352 10.940188 10.800937 11.087237 11.205514 11.255774
1367591_at 10.006857 10.153153 9.8520975 10.013647 10.010312 9.874076 10.080126 9.925116 9.988824 10.021262 10.030572 10.379069
1367592_at 3.47485 3.7558713 3.484346 3.6331952 3.6377943 3.6287932 3.5795393 3.6394289 3.5308003 3.7414014 3.7770162 3.5579479
1367593_at 9.021355 8.9449 8.551746 8.860628 8.858373 8.783343 8.9848385 8.827934 8.996281 8.557016 9.020015 8.576755
1367594_at 9.38534 9.330723 9.288713 9.293238 9.417973 9.472107 9.24741 9.437048 9.413248 9.256464 9.415615 9.114988
1367595_s_at 13.728597 13.798759 13.722816 13.69312 13.715053 13.6993 13.693519 13.740603 13.686159 13.731256 13.703432 13.640394
1367596_at 12.339524 12.522829 12.333639 12.382889 12.51328 12.480737 12.506802 12.382207 12.338123 12.613357 12.570062 12.554977
1367597_at 12.005608 12.21003 11.966851 12.028901 12.249333 12.259409 12.1443 12.025064 12.031863 12.270204 12.236036 12.150312
1367598_at 14.1175165 14.098088 14.137058 14.160711 14.176638 14.141336 14.128734 14.187349 14.112251 14.146119 14.122687 14.091232
1367599_at 12.413171 12.363395 12.130392 12.189099 12.381734 12.399766 12.269967 12.316874 12.330617 12.402057 12.363431 12.333321
1367600_at 5.4176188 5.697713 5.4663706 5.605381 5.777572 5.636527 5.8141446 5.735449 5.290773 5.5062757 5.6021523 5.550459
1367601_at 8.525915 8.657415 8.54756 9.041035 8.585487 8.293926 8.209103 8.084389 8.581423 8.135496 8.423443 8.626133
1367602_at 9.022745 9.302178 9.122068 9.643305 8.991359 8.925239 8.667984 8.558674 8.995875 8.702978 9.010296 9.059942
1367603_at 11.565044 11.496297 11.332527 11.46032 11.262182 11.228517 11.457772 11.476063 11.308276 11.373991 11.471274 11.446443
1367604_at 11.513917 11.523261 11.454896 11.335239 11.268714 11.402872 11.563039 11.38762 11.501502 11.577164 11.478153 11.507565
1367605_at 11.306218 11.245531 11.120525 11.148129 11.255709 11.186912 11.222219 11.245207 11.285972 11.262508 11.394582 10.931568
1367606_at 12.2025795 12.256755 12.107862 12.134129 12.315834 12.218301 12.2932205 12.18451 12.246685 12.298071 12.359211 12.451378
1367607_at 12.710095 12.67964 12.627705 12.68951 12.648487 12.738129 12.724101 12.571876 12.64072 12.746253 12.622432 12.769121
1367608_at 4.875646 5.2082872 4.9342384 5.0217104 5.4788866 5.0534554 5.285903 5.331337 5.1162777 5.003786 5.2864046 4.9583664
1367609_at 12.144395 11.812407 11.946459 11.757247 12.222786 11.877228 12.008931 11.879948 11.693095 12.218642 11.95642 12.0037565
1367610_at 12.550067 12.706766 12.560019 12.4915495 12.641406 12.67699 12.6140175 12.656054 12.555336 12.71212 12.633804 12.56149
1367611_at 5.282797 5.343714 5.617919 5.3347507 5.893021 5.0504317 5.5848856 5.508794 5.5412498 5.4642634 5.489059 5.135056
1367612_at 14.109502 14.0797825 14.089164 14.06127 14.047162 14.119546 14.065077 14.113045 14.099833 14.042065 14.072319 14.019035
1367613_at 12.966473 12.960378 12.9422035 12.868244 12.965073 12.917374 12.886056 12.905018 12.923636 12.968447 12.968294 12.891616
1367614_at 7.091243 7.316419 7.095974 7.462442 7.4964 7.4557776 7.4193444 6.9910207 7.5386043 7.3066006 7.470682 7.3468485
1367615_at 4.3622007 4.2769685 4.2810616 4.164938 4.4050756 4.435883 4.299669 4.493134 4.3895893 4.3091183 4.3751698 4.1132956
1367616_at 4.553937 4.7823114 4.4924674 4.543255 4.4622583 4.7678986 4.6201534 4.518386 4.507084 4.5834417 4.653781 4.544811
1367617_at 9.682571 10.053164 9.890878 9.531791 9.720322 9.642168 9.801524 10.1310215 9.7343235 9.851435 9.966469 9.66932
1367618_a_at 11.304086 11.354982 11.26642 11.153875 11.338222 11.253479 11.336289 11.147802 11.219589 11.341655 11.478412 11.477519
1367619_at 12.772644 12.819202 12.802962 12.722812 12.625503 12.781177 12.739597 12.604146 12.821099 12.816663 12.853566 12.663273
1367620_at 12.833113 12.786239 12.770783 12.743935 12.944285 12.902265 12.92594 12.863294 12.796082 12.847927 12.851282 12.87673
1367621_at 8.447998 8.602795 8.447098 8.602222 8.656733 8.486311 8.541194 8.548466 8.304117 8.677948 8.657536 9.021723
1367622_at 12.435299 12.46378 12.313484 12.391522 12.452025 12.452121 12.378299 12.344032 12.396459 12.517392 12.431691 12.389385
1367623_at 12.2279215 12.3218 12.172006 12.204347 12.440645 12.2436695 12.320083 12.310759 12.163443 12.323818 12.423441 12.368204
1367624_at 10.7346945 10.683112 11.058104 10.731222 10.5857315 10.847453 10.843514 10.884522 11.022337 10.980443 10.833552 10.92289
1367625_at 13.325161 13.362958 13.274792 13.272016 13.312851 13.243186 13.291213 13.261649 13.28356 13.322117 13.364736 13.223943
1367626_at 5.1125236 5.090328 4.9661126 5.1398015 5.095043 5.058651 5.2657466 5.2011476 5.154044 4.642222 5.008461 5.074812
1367627_at 7.994114 8.090801 8.133623 7.809826 7.686596 8.149893 7.7166224 8.003709 7.674231 7.8281803 7.6557755 7.9682374
1367628_at 6.159938 6.508526 6.077058 6.6804466 6.7482433 6.175897 5.963123 6.174797 6.2837267 6.2577605 5.7402 6.457823
1367629_at 12.124178 12.2821865 12.206792 12.250452 12.204244 12.212561 12.156342 12.1178055 12.041127 12.332308 12.175904 12.2543
1367630_at 12.389256 12.513551 12.361206 12.342043 12.471984 12.488501 12.484174 12.352372 12.384904 12.535711 12.5154705 12.56391
1367631_at 6.851958 5.9211555 5.4477587 5.1695166 5.585492 6.7370477 5.76847 6.2953997 6.9307356 5.8309193 6.5309715 6.9691496
1367632_at 10.484324 10.46354 10.6895275 10.147861 10.144342 10.182299 10.649458 10.233387 10.467359 9.8709 10.414901 10.155744
1367633_at 9.666721 9.70062 9.942564 9.393482 9.460384 9.217586 10.139408 9.456319 9.771793 9.381475 9.716267 9.945401
1367634_at 12.543142 12.625973 12.499534 12.466561 12.709663 12.645828 12.595761 12.59669 12.538989 12.7217455 12.64528 12.570562
1367635_at 12.9881935 13.082188 12.99909 13.0623865 12.982236 12.969407 12.927614 12.981628 13.053996 12.931221 12.996819 12.7649555
1367636_at 7.7223597 7.5737233 7.9634824 7.999703 7.8155055 7.825315 7.52721 7.930944 7.45665 7.795583 7.9717345 7.7983723
1367637_a_at 10.827184 10.848389 10.725846 10.969953 10.758013 10.700378 10.686577 10.812275 10.866677 10.697428 10.88049 10.922155
1367638_at 9.751319 9.701044 9.54367 9.645508 9.77119 9.559265 9.826928 9.499097 9.644832 9.742843 9.70132 9.961978
1367639_a_at 12.603175 12.636424 12.486563 12.495226 12.57642 12.647097 12.532827 12.477087 12.553871 12.537081 12.482619 12.480035
1367640_at 12.667681 12.79716 12.509793 12.474408 12.682876 12.708512 12.614462 12.60157 12.522622 12.854815 12.78949 12.746721
1367641_at 13.516627 13.464301 13.518807 13.522113 13.579507 13.562988 13.600243 13.442911 13.438685 13.528784 13.50478 13.53838
1367642_at 11.189347 11.109299 10.978716 11.093909 11.062377 11.044329 11.123007 10.97122 11.039375 11.121424 11.16058 11.225863
1367643_at 11.707698 11.779749 11.698995 11.866045 11.751578 11.692026 11.712552 11.747275 11.638461 11.599985 11.726634 11.672735
1367644_at 6.947341 7.3095937 7.2684317 7.4437494 7.3822994 7.3388414 7.0528126 7.5798607 7.0344944 6.910197 7.0814433 7.4992733
1367645_at 12.855536 12.963875 12.709996 12.744446 12.918816 12.93937 12.912125 12.784173 12.814026 13.019194 13.027824 13.027292
1367646_at 12.289379 12.43457 12.149249 12.405844 12.144508 12.291495 12.085961 12.11649 11.958896 12.081039 11.9406395 12.128518
1367647_at 14.21561 14.228245 14.229533 14.206869 14.160198 14.229564 14.211647 14.228968 14.2199545 14.184153 14.228245 14.160198
1367648_at 6.476793 6.7782683 6.5411983 6.6992483 6.7213264 6.4829135 6.90802 6.344622 6.7926345 7.218369 6.817326 6.499104
1367649_at 6.1823397 6.386165 6.2355084 6.1225743 6.38927 6.1153927 6.392488 6.5572734 6.4174223 6.454743 6.1482573 6.186002
1367650_at 6.8840346 6.5460334 6.5043592 6.4974666 6.535015 6.7127204 6.664864 6.4012904 6.4180355 6.358172 6.3105626 6.543871
1367651_at 10.195955 10.388694 10.500842 10.364251 10.380733 10.3427105 10.478585 10.423576 10.350355 10.265747 10.4601965 10.212172
1367652_at 9.666392 9.832095 9.695058 9.466687 9.523964 9.736836 9.325207 9.60712 9.177023 8.647937 8.762273 9.70631
1367653_a_at 12.367652 12.372729 12.201655 12.198739 12.33197 12.332918 12.216562 12.2617655 12.261716 12.142326 12.273743 12.236692
1367654_at 7.671067 8.011864 8.613896 8.425393 8.340695 8.11075 8.149113 8.439491 8.433827 8.118565 8.422136 8.901017
1367655_at 8.079567 7.879481 7.813802 7.765326 8.042686 7.809964 7.6503263 8.080931 7.7690897 7.938716 7.8749647 8.018816
1367656_at 11.00104 11.0400915 10.673456 10.925577 10.9628105 10.928281 10.907107 10.940377 10.899896 10.925831 10.965414 11.00675
1367657_at 12.505354 12.480265 12.480699 12.535788 12.370138 12.351664 12.366982 12.541248 12.435817 12.370347 12.5687275 12.316227
1367658_at 6.486474 6.695202 6.6033387 6.5225477 6.3371167 6.8093467 6.673299 6.5175486 6.3365774 6.544598 6.3072844 6.570056
1367659_s_at 11.3598 10.869697 11.275551 11.208388 10.895747 10.9684 11.39226 10.575632 11.28981 11.681108 11.405084 11.489594
1367660_at 6.052737 6.5052605 6.76001 6.1907716 6.654196 6.49378 6.852595 6.2941537 6.4631333 6.645998 6.576229 6.2672257
1367661_at 6.948789 6.9638233 6.5365543 7.035472 7.005913 7.249341 6.846307 7.114496 6.9377685 6.8761053 7.176438 7.301046
1367662_at 12.68148 12.694599 12.461805 12.53335 12.515585 12.61724 12.636683 12.639437 12.590103 12.610455 12.645845 12.646638
1367663_at 11.684758 11.707414 11.741838 11.650428 11.663194 11.625641 11.805886 11.750711 11.634511 11.653892 11.621378 11.760158
1367664_at 3.912825 4.0573606 4.2729583 4.347386 4.2235403 4.7128344 4.1246653 3.97538 4.141927 5.0715265 4.404249 4.079658
1367665_at 4.1382594 5.120658 4.328224 4.735841 4.5305405 4.6860943 4.623062 4.775055 4.377945 4.507248 4.4597597 4.1540527
1367666_at 9.203962 9.010105 9.250872 9.135441 9.06309 9.085547 9.12938 9.250467 9.292015 9.333744 9.330664 9.516825
1367667_at 11.718319 12.012905 11.989905 12.0927725 12.192244 11.82204 12.31118 12.319016 11.716184 12.401428 12.517274 12.026301
1367668_a_at 7.1765594 7.0795484 6.821856 7.081594 6.195816 6.553915 6.758171 7.5598993 7.286361 6.9515004 7.1542535 6.48769
1367669_a_at 9.81662 9.858231 9.54896 9.697011 9.785442 9.774416 9.674313 9.7052355 9.656528 9.663233 9.73202 10.189656
1367670_at 10.83136 10.426192 10.449078 10.663283 10.527799 10.309336 10.558192 10.446703 10.274658 10.619339 10.600937 10.789122
1367671_at 9.470862 9.237734 9.084138 9.27149 9.383913 9.181259 9.245179 9.2663555 9.341929 9.357289 9.858847 9.697959
1367672_at 12.004535 11.660422 11.807981 11.866894 11.586787 11.671089 11.51447 11.658703 11.912617 11.7402525 11.735585 11.792974
1367673_at 10.944575 10.789935 10.594593 10.677763 10.651404 10.731105 10.857917 10.716019 10.8618 10.818595 10.836285 11.069907
1367674_at 9.415617 9.216265 9.386257 9.479543 9.267546 9.177333 9.35033 9.437308 9.442153 9.517715 9.453336 9.76561
1367675_at 8.894312 9.021097 8.945103 9.109711 9.075391 9.018227 8.99015 8.999241 8.906354 8.9562235 9.082594 9.445457
1367676_at 7.0309796 6.8562636 6.2532945 7.118961 6.8559537 7.040317 7.0609226 7.4101396 6.5330367 6.3959618 7.6044383 7.3421545
1367677_at 11.81562 11.771335 11.7039995 11.847609 11.680732 11.769363 11.911437 11.580958 11.355492 11.744328 11.642503 11.506035
1367678_at 11.196722 10.976158 10.969019 10.956976 11.123341 11.0419655 11.110979 11.218092 11.03813 10.784543 10.991164 11.359256
1367679_at 10.659065 10.829956 10.386143 10.240005 10.41921 10.068294 10.239443 11.071731 10.510772 10.272136 10.44187 10.552014
1367680_at 12.166624 12.017278 12.073976 12.100836 12.03773 12.014642 12.093324 12.134687 12.161324 12.1260395 12.124106 12.1161585
1367681_at 10.204971 10.140214 9.984669 10.209047 10.059404 9.987668 9.884172 10.023454 9.786282 9.742629 9.95506 10.03787
1367682_at 6.988047 6.7377276 6.644486 6.4895515 6.5259113 6.8472576 6.35319 6.802922 6.4675994 6.58501 6.376289 6.248391
1367683_at 10.279239 9.736998 9.776954 10.239943 10.368219 10.158177 10.051791 10.243364 10.366271 9.798642 10.325308 10.177068
1367684_at 4.0867395 4.3854566 4.159306 4.1906323 4.125808 4.343966 4.55078 4.491134 3.946474 3.9361274 4.282096 4.0670943
1367685_at 12.059898 12.234449 12.078817 12.059903 12.169976 12.211351 12.062222 12.132354 12.054236 12.186663 12.220542 12.182363
1367686_at 11.811451 11.704406 11.990977 11.816929 11.734034 11.825212 11.7472105 11.754285 11.82934 12.01389 11.910261 11.870981
1367687_a_at 8.573534 8.454068 8.320935 8.467193 8.430505 8.479725 8.532343 8.514419 8.662998 8.504062 8.430325 8.600045
1367688_at 8.587878 8.573103 8.503309 8.723618 8.51434 8.335721 8.519354 8.623093 8.513336 8.244543 8.718642 8.346123
1367689_a_at 7.3947167 7.0259914 6.890694 7.1035466 6.5402985 6.615691 7.5940833 6.704978 6.9845133 6.750611 7.3964763 7.71313
1367690_at 11.604983 11.717642 11.609577 11.565549 11.597132 11.646683 11.692747 11.619888 11.624038 11.665747 11.692046 11.666325
1367691_at 10.968553 11.121455 10.825529 11.305441 11.223486 11.508079 10.069536 11.2209 10.542186 10.385427 10.274582 11.051327
1367692_at 3.752162 3.9890156 3.8770576 3.6433845 3.8243427 3.9199672 3.740908 3.8610754 3.8589776 3.9098294 3.8966281 3.5980682
1367693_at 10.12798 9.960443 10.038583 10.052074 10.070724 9.961467 9.883269 10.147601 9.941075 9.893545 10.161155 10.052844
1367694_at 11.2708025 11.150273 11.261703 11.093796 11.093824 11.078802 11.172763 10.975755 11.210074 11.304258 11.300244 11.427817
1367695_at 12.352975 12.233937 12.18779 12.183901 12.178367 12.324922 12.329465 12.25864 12.289858 12.117705 12.2649355 12.305034
1367696_at 8.406145 8.471148 8.424505 8.107829 8.345314 8.290052 8.257747 8.318074 8.327578 8.261061 8.380093 8.3403845
1367697_at 10.286539 10.124104 10.700579 10.270208 10.042221 10.322215 10.429589 10.422041 10.724959 10.27364 10.288654 10.396376
1367698_a_at 9.093723 9.204814 9.203643 9.183585 9.036234 8.939263 8.946647 9.232635 9.15764 9.037895 9.168907 9.276496
1367699_at 6.8448653 6.8431263 6.8931885 6.9961224 6.795945 6.912612 6.86784 7.0004787 6.881144 6.6736035 6.9227934 6.6316085
1367700_at 4.434479 4.304818 4.132614 4.24487 4.2332296 4.22184 4.0379977 4.2026873 4.1991625 4.095978 4.010107 4.0534
1367701_at 6.8157053 6.809899 6.728256 7.02119 7.012889 6.7561088 6.9296775 7.1305423 6.712681 7.0680957 6.982181 7.0178905
1367702_at 12.510743 12.392618 12.438183 12.427517 12.466311 12.393189 12.549862 12.341431 12.459337 12.4568615 12.498284 12.5898485
1367703_at 3.8614132 4.0346556 4.1642065 4.1262026 3.8306034 3.9301796 4.533714 3.9830973 4.2054167 3.9701042 4.2259326 3.8701549
1367704_at 8.544802 8.615046 8.679468 8.579281 8.755873 8.453614 8.78636 8.635788 8.73645 8.62229 8.609635 8.933391
1367705_at 8.730783 8.581945 8.29716 8.4679985 8.367516 8.358384 8.552601 8.463723 8.708314 8.700956 8.848757 9.375455
1367706_at 11.045195 10.876786 10.894309 10.8835745 10.842024 10.735797 10.903943 10.851539 10.852579 10.94009 10.970682 11.008788
1367707_at 9.339722 9.015208 9.41265 9.15823 9.297564 9.535609 8.248916 9.774477 8.618299 9.217295 9.156132 8.40871
1367708_a_at 10.465313 10.24334 10.770243 10.614874 10.64114 10.757927 9.497231 11.025509 10.080513 10.710537 10.52713 9.755785
1367709_at 9.267244 9.77867 9.726708 10.201472 9.450658 9.177694 9.842429 9.233184 9.382568 9.398541 9.610365 9.092279
1367710_at 10.256262 10.387498 10.317029 10.200971 10.282458 10.23555 10.293685 10.442722 10.222632 10.33108 10.301453 10.560046
1367711_at 11.145604 11.106787 11.158131 11.259735 11.109583 11.192793 11.180054 11.070891 11.045772 11.408875 11.323099 11.441918
1367712_at 6.439071 6.551882 6.449073 6.3356133 6.80429 6.8061523 6.78719 6.5024095 6.840246 6.751028 6.610483 6.611082
1367713_at 8.986843 8.748212 9.131259 9.213617 8.816802 8.962876 8.939875 8.9307785 9.003717 9.215405 9.173279 9.435788
1367714_at 7.4507756 7.6927757 7.4061413 7.638884 7.5831056 7.7113204 7.628077 7.5658503 7.427669 7.83338 7.6799617 7.9533253
1367715_at 10.458224 10.454686 10.583241 10.534042 10.51263 10.3804 10.381148 10.499558 10.428432 10.519672 10.501675 10.532949
1367716_at 8.081989 8.257244 8.309816 8.221621 8.123508 7.9715986 8.199385 8.312582 8.130091 8.049116 8.212656 8.779537
1367717_at 12.754146 12.933713 12.68846 12.758634 12.90576 12.891578 12.8941965 12.830843 12.7950535 12.921788 12.8354225 12.664319
1367718_at 8.413799 8.487196 8.555031 8.412876 8.388456 8.249498 8.290777 8.564748 8.4721365 8.61277 8.380606 8.931103
1367719_at 9.702435 9.671759 9.805408 9.797245 9.661863 9.70711 9.545914 9.795262 9.729889 9.541459 9.624054 9.720018
1367720_at 11.260976 11.284165 11.265561 11.2545 11.298406 11.069846 11.4198 11.137947 11.226622 11.394416 11.311368 11.417277
1367721_at 11.2123375 11.331975 11.241409 11.187407 11.644389 11.606814 11.404983 11.758803 12.0490055 11.122787 11.203533 11.36919
1367722_at 7.288361 7.192466 7.378211 7.136951 7.2555747 7.0575166 7.2553525 7.259336 6.9051714 7.0041075 7.39794 7.0639777
1367723_a_at 8.09483 7.836397 7.966927 8.049997 7.7186084 7.785959 7.541276 7.962402 7.839258 7.6349487 7.6613145 7.9373274
1367724_a_at 10.381507 10.395309 10.233665 10.2599 10.37405 10.471983 10.341271 10.386622 10.405503 10.475251 10.552419 10.647404
1367725_at 8.184143 8.017811 7.5619655 7.811716 8.743191 8.58135 7.954933 7.5984244 8.67874 7.770272 8.060663 8.83626
1367726_at 6.9120975 6.9361677 6.810178 6.7828174 6.733522 6.8619037 6.857894 6.69054 7.1083922 6.9406447 6.785895 6.620827
1367727_at 8.042103 8.119982 8.074606 8.050458 7.912443 8.119853 7.98878 7.881987 7.9476395 8.107549 8.093439 8.06613
1367728_at 8.094814 7.875422 7.8056436 8.008694 7.8736844 8.100466 7.930327 7.6079493 7.6925554 8.007692 7.7411304 8.029608
1367729_at 11.75871 11.952119 12.05847 12.136752 11.764134 11.892701 11.968594 12.067538 11.833638 10.597486 11.588461 11.675088
1367730_at 9.441394 9.362314 9.78724 9.552752 9.345569 9.384586 9.509772 9.331093 9.527975 9.342159 9.586007 9.887337
1367731_at 8.418548 8.440206 8.503046 8.479707 8.488322 8.293979 8.242466 8.706263 8.3469925 8.23705 8.36149 8.521435
1367732_at 9.021768 8.920496 8.808715 8.97013 9.0334835 8.540815 8.905483 9.177124 8.985784 8.973421 9.162718 9.060202
1367733_at 6.7141004 6.5729046 6.5237775 7.1429424 7.71995 7.1265388 7.3768396 7.501064 7.0473166 7.112252 8.005581 8.368039
1367734_at 8.053128 7.9986253 8.081691 7.8798723 7.9683223 7.5524755 8.042757 8.099491 8.013033 7.8115964 8.10829 7.961658
1367735_at 11.886255 11.83142 11.784108 11.949737 11.877141 11.757088 11.839694 11.923779 11.926495 11.832564 11.812475 12.01525
1367736_at 9.476574 9.377603 9.669207 9.524801 9.414239 9.467979 9.535239 9.532658 9.413423 9.574797 9.559691 9.65629
1367737_at 10.832348 10.78769 10.656349 10.856227 10.688803 10.721062 10.636936 10.792716 10.605707 10.562769 10.582734 10.662408
1367738_at 7.1174455 7.2072606 6.820301 7.083691 7.1063085 6.7975316 7.087346 6.864714 6.928432 6.6685786 6.690799 6.872696
1367739_at 4.57504 4.5961127 4.5868797 4.435116 4.7217445 4.8515487 5.0544543 5.0889893 5.3555136 4.633494 4.8101025 4.283161
1367740_at 6.4613867 6.487294 6.429886 6.3124313 6.354744 6.1349726 6.6078157 6.60361 6.4572496 6.5641184 6.4198394 6.1920586
1367741_at 10.244191 10.104612 10.323914 10.043592 10.36792 10.571439 10.243879 9.958236 10.897768 9.831934 9.8816185 11.101637
1367742_at 5.3538465 5.903979 5.54409 5.553994 5.4371204 5.385415 5.5920725 5.6408377 5.8380527 5.7449265 5.7486873 5.414815
1367743_at 7.5381594 7.2755814 7.3970885 7.3491387 7.255471 7.164894 7.465201 7.018704 7.562038 7.274234 7.7113147 6.807435
1367744_at 6.214851 6.2918024 6.0112953 6.1211348 6.054295 6.4109 6.396313 5.7603717 5.7649956 5.946673 5.970431 6.0474544
1367745_at 8.618065 8.615193 8.636482 8.707953 8.603538 8.613572 8.847288 8.713451 8.70871 8.615547 8.785595 8.811079
1367746_a_at 8.823746 8.49204 8.6089115 8.747835 8.740784 8.511034 8.516917 8.685469 8.441858 8.160648 8.434168 8.373127
1367747_at 8.506363 8.665546 8.369539 8.410349 8.439646 8.478201 8.449303 8.586527 8.17058 8.44175 8.372662 8.648636
1367748_at 9.904986 9.866499 9.656315 9.774618 9.613446 9.855687 9.714261 9.811025 9.558586 9.488826 9.671175 9.443554
1367749_at 3.6321867 3.7167866 3.5168114 3.7012944 3.5656617 4.2406483 3.9489021 3.880869 4.8722296 3.9984708 3.9319413 5.236491
1367750_at 9.168572 9.216471 8.974872 9.144188 8.991399 9.130967 8.939917 9.099598 9.184685 9.017367 9.472484 9.333828
1367751_at 7.91813 8.125575 7.6897435 8.21711 8.065506 8.003023 7.9932065 7.810233 7.8106465 8.011202 8.0529995 8.100857
1367752_at 8.719179 8.688019 9.201735 8.775838 8.496633 8.7036495 8.716156 8.825972 8.86719 8.774086 8.818121 8.751735
1367753_at 8.025219 7.677079 8.177366 8.12391 7.9769807 8.089828 7.7208314 8.194233 8.33383 8.141878 7.939077 7.7702475
1367754_s_at 10.535742 10.246711 10.488712 10.677893 10.559523 10.541392 10.572577 10.431377 10.331448 10.407042 10.612881 10.827664
1367755_at 13.608445 13.565777 13.579939 13.577277 13.550656 13.59373 13.510959 13.577596 13.589965 13.397662 13.389759 13.413342
1367756_at 9.601109 9.605041 9.343859 9.523705 9.454075 9.282689 9.3182955 9.47027 9.442502 9.601139 9.551538 10.006994
1367757_at 12.359583 12.375913 12.373194 12.384286 12.45165 12.548714 12.36164 12.388732 12.286814 12.39622 12.308173 12.307258
1367758_at 8.451282 8.400858 8.28105 7.989091 8.512545 8.020787 8.519396 8.644152 8.671507 8.008087 8.718836 8.804014
1367759_at 9.021495 8.8672285 8.790517 8.99587 8.652408 8.722907 8.854854 8.845749 8.115802 8.3771305 8.235565 8.177669
1367760_at 8.474187 8.456315 8.475472 8.526492 8.504131 8.309867 8.310845 8.442353 8.383975 8.497959 8.470369 8.661538
1367761_at 7.642566 7.360005 7.3850875 7.658309 7.217934 7.286292 7.1425076 7.2525854 7.1444526 7.34729 7.702944 7.382661
1367762_at 5.260741 5.341101 5.2176437 5.2887516 5.109844 5.3416696 5.287794 5.285084 5.233943 4.961337 5.170472 4.9252405
1367763_at 11.199501 11.360759 11.403291 11.477273 11.116659 11.2006035 11.116562 11.333069 11.307403 11.394801 11.484189 11.372306
1367764_at 8.26951 7.984456 7.7507405 8.175229 8.156044 7.7772446 7.8023252 8.047357 8.147092 7.8576946 7.853591 8.635242
1367765_at 10.443744 10.574991 10.422345 10.512821 10.060884 10.2082815 10.48484 10.42112 9.89119 10.048791 10.304824 10.2143135
1367766_at 10.9251 11.122618 10.87441 10.966332 10.812507 11.00455 10.849388 10.726414 10.946673 11.116321 11.10566 10.996886
1367767_at 10.1585 10.305382 10.150062 10.381851 10.158436 10.27078 10.304896 10.122212 10.19434 10.309506 10.265706 10.887936
1367768_at 5.179228 5.153352 5.468212 5.016384 5.1289887 5.2231073 5.3430457 5.490848 5.0805945 5.4235134 5.292771 5.2011294
1367769_at 8.389965 8.580046 8.385422 8.506281 8.297706 8.51816 8.263097 8.2711315 8.192991 8.483381 8.691725 8.708063
1367770_at 10.290308 10.04235 10.035167 10.050499 10.008832 10.058266 10.1928425 10.066262 10.098218 10.141419 10.262184 10.445724
1367771_at 10.816561 10.250802 9.749075 9.512576 10.52857 10.351109 10.347287 10.030811 10.60852 10.436098 10.210783 10.757431
1367772_at 8.2086935 8.116264 8.040555 8.074074 8.207662 7.940744 8.1753025 7.9666758 7.9774384 8.241115 8.407148 8.514879
1367773_at 10.857603 10.820359 10.878072 11.056961 11.066459 10.906296 10.886507 10.995012 10.82756 10.7797575 11.0346575 10.777523
1367774_at 13.025904 13.068975 13.022028 13.131957 13.13195 13.26004 13.009736 13.154724 13.151628 13.0849495 13.072759 13.146404
1367775_at 11.71072 12.125954 12.0374975 12.228158 11.951428 12.431388 12.480345 12.318802 11.992012 12.319086 11.747398 12.635117
1367776_at 6.513519 5.729014 6.273847 6.42651 6.379895 7.041558 7.476186 6.5167685 6.081096 5.073729 6.958494 7.0625343
1367777_at 11.245766 11.34122 11.339688 11.455385 11.142284 11.214376 11.383414 10.938816 11.236659 11.8107 11.39163 11.513618
1367778_at 9.692087 9.804117 9.727945 9.753233 9.704834 9.71809 9.901636 9.841282 9.907677 9.696804 9.84605 9.783785
1367779_at 6.7945776 6.679879 6.9497905 6.8235617 6.9650946 7.097239 6.597445 6.7166705 6.8537803 7.145783 6.708764 7.0008216
1367780_at 7.315173 7.2434993 7.04488 7.3329763 7.7294745 7.3324437 7.8752136 7.5309453 7.199322 7.164098 7.6447973 7.647357
1367781_at 3.8593605 3.7239072 3.7485187 3.6876397 3.963388 3.9703808 3.89906 4.131112 3.853837 3.8945787 3.8634553 3.7212446
1367782_at 4.6690254 4.879348 4.6736884 4.6191745 4.387123 4.7015247 4.703579 4.211768 4.4245634 4.813962 4.7806096 4.393383
1367783_at 11.8770685 11.957135 11.695732 11.92101 11.848608 11.892945 11.893146 11.865332 11.926565 11.693326 11.807375 12.065365
1367784_a_at 12.660386 12.731285 12.950604 12.71405 12.816717 12.608639 12.986542 12.641258 12.800607 12.834524 12.898787 13.084652
1367785_at 4.701406 4.2540197 4.851453 4.617284 4.486263 4.4092736 4.616028 4.93326 4.7540736 4.428775 4.710302 4.583132
1367786_at 10.388792 10.581094 10.490322 10.3690815 10.324151 10.408899 10.313647 10.806217 10.173177 10.093663 10.100367 10.130495
1367787_at 5.3946533 5.908926 5.725898 5.629303 5.9355106 5.790735 5.586267 5.6780157 5.726034 6.1508775 5.9741673 5.740769
1367788_at 7.659126 7.814353 7.7852235 7.870512 7.6230063 7.6462736 7.690436 7.71017 7.6643806 8.0069065 8.046895 7.974175
1367789_at 7.4958467 7.6630297 7.4340215 7.297889 7.1591706 7.3635244 7.5899 7.4894304 7.3845077 7.1754417 7.27031 7.47122
1367790_at 10.046423 9.944409 10.019314 9.916388 9.955045 9.702349 9.883937 9.752792 9.837483 9.803259 10.164979 9.981351
1367791_at 7.4746575 7.4895167 7.2690663 7.3263173 7.484329 7.4960985 7.4152327 7.4713554 7.281901 7.4400215 7.315995 7.345358
1367792_at 4.222171 4.740865 4.5274796 4.3670335 4.6880474 4.697009 4.8783784 4.410083 4.543844 4.4922957 4.4376917 4.1129875
1367793_at 13.140433 13.1210985 13.086427 13.135305 13.245153 13.213938 13.236902 13.15394 13.133913 13.318587 13.119563 13.250002
1367794_at 6.0829897 6.330338 6.288292 6.347128 6.13478 5.498713 7.285034 6.523661 6.860627 6.489762 6.791352 6.5244684
1367795_at 7.4469547 7.0118704 7.2721424 6.7799263 7.171198 7.564044 7.2083616 7.06448 7.0527706 7.151981 6.7586126 8.169326
1367796_at 8.667965 8.527188 8.47994 8.654271 8.567627 8.458194 8.297609 8.643886 8.283836 8.356872 8.372229 8.488183
1367797_at 6.704818 6.537383 6.6054387 6.4516926 6.494726 6.5719476 6.5002527 6.4648485 6.6006293 6.3921747 6.655622 6.8738484
1367798_at 12.596503 12.561978 12.313467 12.393361 12.368125 12.458525 12.626762 12.392902 12.5609455 12.391927 12.6193905 12.495999
1367799_at 5.503831 5.750213 5.7312922 5.4716196 5.86712 6.0288477 5.7757463 5.820878 5.7224665 5.506751 5.3666115 5.5618114
1367800_at 6.580653 6.6155157 6.288703 6.4677525 6.175185 6.4415092 5.882894 6.6748824 6.84015 6.5164747 6.5022154 6.2878103
1367801_at 9.44108 9.489432 9.553634 9.440647 9.518165 9.42096 9.355089 9.602331 9.580012 9.147636 9.370178 9.403168
1367802_at 9.603975 9.434164 9.736056 9.076975 9.428842 9.385318 9.42405 9.903907 9.016768 9.613101 9.659685 9.774293
1367803_at 5.958429 6.1317635 6.254888 6.27996 5.6775293 5.8891015 6.184949 6.0934944 6.084264 5.967263 6.2688565 6.403138
1367804_at 12.94863 12.960434 12.917446 12.939358 13.079103 12.944873 12.815574 12.75262 12.800601 12.894049 12.705244 12.994856
1367805_at 4.9520226 4.90303 4.844126 4.8504066 4.8196015 4.8783646 4.915295 4.746061 4.9335837 4.8109417 5.1206846 4.7533145
1367806_at 5.554283 5.576461 5.5577183 5.4846706 5.3560114 5.6508074 5.6349697 5.6275945 5.418991 5.2909184 5.5366015 5.146818
1367807_at 9.070169 9.16556 8.95587 9.074313 8.828198 8.725174 8.851374 9.090295 8.9039755 8.711586 9.037412 9.262678
1367808_at 10.601526 10.680121 10.513593 10.651082 10.627633 10.50366 10.804801 10.633525 10.530769 10.940081 10.789996 10.628618
1367809_at 4.903695 4.890263 5.217644 5.0108657 5.3169456 5.528764 5.075387 4.848051 5.0950613 5.459236 5.176249 5.0463905
1367810_at 6.485983 6.5014377 6.2681575 6.4969764 6.41921 6.3410854 6.914096 6.4142046 6.282398 6.548491 6.5864224 6.2856464
1367811_at 5.8431106 6.0413156 5.6752295 5.50508 5.8618937 5.6051135 5.371092 5.544753 5.7301493 5.227644 6.2095776 5.5470095
1367812_at 7.0835724 7.495064 7.7191663 7.8610077 7.437959 7.517494 7.638209 7.760127 7.612386 7.5949945 7.8393965 7.7908225
1367813_at 8.380242 8.337271 8.071194 8.33252 8.241084 8.338336 7.745998 8.195024 7.5466895 7.649226 7.6449647 7.5900493
1367814_at 9.338968 8.849346 8.842089 8.859124 8.638259 8.893567 8.767576 9.048474 8.865722 8.950755 8.883577 8.648607
1367815_at 8.809607 8.69232 8.703376 8.666657 8.404917 8.600346 8.583637 8.588839 8.693872 8.80115 8.933452 8.809402
1367816_at 5.394036 5.246449 5.5813885 5.1010823 5.234497 4.9421387 4.810299 5.77393 5.3429694 5.0348053 5.187321 5.470726
1367817_at 7.2886524 6.9523387 7.248645 7.178113 6.878594 7.1408997 7.1678553 7.341517 6.974043 7.3183446 7.435883 8.398709
1367818_at 8.855889 8.908545 8.837349 9.038595 8.842665 8.776835 8.93373 8.951652 8.773139 9.063979 9.179967 9.366302
1367819_at 11.927493 11.933535 11.962212 11.913678 11.839629 11.815906 11.878679 11.928565 11.956447 11.851462 11.891925 12.162237
1367820_at 9.678393 9.749327 9.451657 9.555242 9.67465 9.747656 9.822331 9.689865 9.581787 9.66495 9.854415 9.604395
1367821_a_at 3.964538 4.0115232 4.2280726 4.2720737 4.554599 4.502925 4.1280413 4.485978 4.4951515 4.2876687 4.1386967 3.66706
1367822_at 5.861016 5.465927 5.644697 5.733027 6.0109863 5.522859 5.7770925 5.641653 5.7492275 5.6657104 5.8077264 5.393931
1367823_at 5.421338 5.401795 5.470507 5.3853254 5.3835554 4.926933 5.287673 5.377279 5.5205684 5.5017767 5.3507924 5.3056498
1367824_at 8.840404 8.834338 8.763304 8.810742 8.876469 8.767432 8.624338 8.817822 8.835853 8.886119 8.934985 9.168285
1367825_at 6.647748 6.8801713 6.650214 6.678382 6.7105885 6.6172233 6.6362867 6.635508 6.6226206 6.7252474 6.706967 6.386921
1367826_at 9.299792 9.539364 9.9921055 10.057923 9.387333 9.386722 9.599211 9.889301 9.545266 9.759094 9.8626585 9.842375
1367827_at 10.077815 9.923555 10.060534 10.197949 10.085735 9.932898 10.010059 10.005729 9.914515 9.974787 10.0829525 10.186934
1367828_at 9.5927305 9.607784 9.55373 9.591557 9.622735 9.49562 9.59516 9.251544 9.421624 9.497506 9.556467 9.959565
1367829_at 11.491079 11.465527 11.216008 11.411043 11.236568 11.345119 11.296254 11.401627 11.311722 11.336565 11.379473 11.446138
1367830_a_at 7.5066814 7.7355533 7.8659253 7.580121 7.793267 7.575102 7.819434 7.630948 7.5350437 7.692115 7.6399183 7.9409957
1367831_at 8.793472 9.064781 9.304388 8.987893 8.932101 8.973541 8.9748955 9.155703 8.987982 9.213342 9.174267 9.131222
1367832_at 11.084204 10.662121 10.774463 11.056828 10.72011 10.792 10.639414 10.80279 10.943979 10.654195 10.695658 10.83228
1367833_at 9.588158 9.762545 9.603188 9.831384 9.669799 9.674279 9.584604 9.728052 9.575517 9.746081 9.871808 10.064236
1367834_at 8.071556 7.9199 7.807301 7.9197025 8.216127 8.037312 7.8792896 7.8288527 7.9819713 8.301194 8.474662 8.440839
1367835_at 5.8616776 5.8889575 5.770872 5.59805 6.0307946 6.0697336 5.875408 5.868369 5.742223 5.566747 5.770997 5.6964483
1367836_at 9.063136 9.182628 10.065005 9.191693 9.566641 9.257499 9.116119 9.544656 9.513367 8.978764 8.956638 9.668226
1367837_at 9.796707 10.060991 9.907328 10.041947 10.002405 9.849675 9.886767 9.874492 9.747506 9.952833 10.111288 10.073928
1367838_at 12.343869 12.347311 12.1259165 12.504303 12.378289 12.385632 12.443361 12.356917 12.4217825 12.074849 12.326018 12.260218
1367839_at 10.433753 10.54291 10.345056 10.561232 10.534245 10.3169155 10.904024 10.66956 10.388281 10.821427 10.84343 10.906001
1367840_at 7.944521 8.0206375 8.252226 7.9780207 8.173859 8.043017 8.203354 8.156163 8.117875 8.116932 8.11939 8.167912
1367841_a_at 3.7283473 3.751783 3.692689 3.6435418 3.7375886 4.1812944 3.446271 3.9386823 3.7048187 3.7220316 3.6309478 3.5140562
1367842_at 6.4444017 6.4860606 6.4130254 6.399068 6.6530833 6.3195686 6.3963428 6.4034925 6.3933463 6.4335732 6.255701 6.241077
1367843_at 10.708934 10.740753 10.691763 10.728494 10.747834 10.793166 10.857838 10.614526 10.80035 11.059414 11.146508 11.088464
1367844_at 9.126877 9.007619 9.055194 9.020582 9.154091 8.949232 9.150009 9.196165 8.922916 8.982697 8.99826 8.641952
1367845_at 3.6460135 3.9279664 3.5648746 3.7361197 3.8939517 3.8631387 3.8956075 3.888779 4.1441975 3.7148807 4.329836 3.5200443
1367846_at 5.8820157 6.36834 6.225567 6.1378374 6.3164225 5.9418306 5.877504 6.0975814 6.0206666 6.1839466 6.0950904 6.2375116
1367847_at 8.564972 8.404089 7.892709 8.517332 7.7776036 8.428235 7.3070397 7.6341515 7.750721 7.599765 7.272375 7.050571
1367848_at 7.6546497 7.7974024 7.902706 7.7909503 7.6684194 7.545985 7.3841996 7.944973 7.487344 7.709469 7.7830176 8.087757
1367849_at 9.790222 9.62007 9.751102 9.990434 9.866977 9.650084 9.921143 9.905709 9.557378 9.452451 9.6626005 9.7038555
1367850_at 7.9648514 7.8471847 7.866951 7.8214126 7.7979326 7.4363413 7.9072676 8.273065 7.4967494 7.82295 7.9375434 8.340954
1367851_at 4.1627417 4.2959213 4.374364 4.1881514 3.8939514 4.2007856 4.2394238 4.4711995 4.1562304 4.2734737 4.3162494 4.051135
1367852_s_at 4.9364023 4.8192444 4.872095 4.6068254 5.097868 5.099467 4.8137474 4.963983 5.0335226 4.8893766 4.784069 4.4323187
1367853_at 8.253752 8.0880375 8.038431 8.013625 8.086673 7.9219394 7.91992 8.06551 7.722899 7.6878104 7.909383 8.009018
1367854_at 11.738095 11.262557 11.716185 11.924102 11.542478 11.796239 10.976277 12.15922 10.84563 11.266384 11.405407 11.321614
1367855_at 9.141074 8.953893 8.91276 9.5075865 9.3674135 8.797692 9.316767 9.197592 9.042119 8.642074 9.111662 9.37184
1367856_at 9.047621 9.140289 9.435614 9.268976 9.54136 9.259638 8.676397 9.828359 8.584921 8.995064 8.716449 8.60033
1367857_at 11.768687 12.223789 12.175883 12.33739 12.250849 11.694824 12.286012 12.567062 11.934526 11.938102 12.080323 11.993309
1367858_at 4.088295 3.9416847 3.9501815 4.168126 4.045316 4.0016394 4.084736 4.1151795 3.7737684 4.1209235 3.7642636 3.8522184
1367859_at 5.8921905 5.3766775 5.578697 5.7716994 5.893021 5.4466634 5.3940873 5.638716 5.3558645 5.6989293 5.49433 5.633428
1367860_a_at 10.178243 10.212362 10.659541 10.632741 10.507657 10.373635 10.38599 10.659618 10.34796 10.403653 10.356578 10.435988
1367861_at 6.0441747 5.4839473 5.6944838 5.3831797 5.587196 5.570129 5.4385443 5.5061193 5.455069 5.6691403 5.1260214 5.4579806
1367862_at 4.521482 4.576069 4.7346764 3.7550976 4.5053015 4.591329 4.077827 4.036459 4.3140235 4.256632 4.4342084 4.1747484
1367863_at 8.034977 7.975813 8.0217705 8.123331 8.002077 8.046111 7.994657 7.9890523 7.8452816 8.020615 8.16408 8.084507
1367864_at 6.0590153 6.0337024 5.803171 5.943706 6.2418785 5.6792817 6.2333302 5.9754324 5.587012 5.8881307 6.0681396 5.647757
1367865_at 6.9525967 6.831861 7.1114907 6.86619 6.6907754 6.983487 6.9428153 6.966873 7.038131 6.8626513 6.8159895 7.381577
1367866_at 5.738937 5.8362937 6.205494 5.9747915 6.1560755 6.3956084 5.7878456 5.803834 5.668142 5.628282 5.9455347 5.8173246
1367867_at 9.185102 9.106406 9.04691 9.053905 9.039499 9.058394 8.94537 9.009753 8.972358 9.069671 9.141521 9.259431
1367868_at 8.391378 8.4127655 8.306662 8.280309 8.492704 8.599306 8.280325 8.632139 8.406714 8.852703 8.583664 8.196417
1367869_at 10.057289 9.929604 9.939402 9.94152 9.772452 9.43973 9.629833 9.659049 9.957253 9.561795 9.912673 10.168744
1367870_at 9.705181 9.599804 9.512607 9.566201 9.536985 9.375197 9.484267 9.31649 9.484032 9.644675 9.868453 9.93595
1367871_at 13.577539 13.355598 13.443514 13.4488325 13.567386 13.4395075 13.548696 13.592127 13.668899 13.658607 13.726727 13.815413
1367872_at 8.672412 8.354582 8.601036 8.603697 8.678249 8.313463 8.583435 8.592557 8.425577 8.296378 8.509673 8.568675
1367873_at 9.540978 9.297404 9.3642025 9.398331 9.418521 9.226754 9.349018 9.5994625 9.359165 9.268097 9.477741 9.508802
1367874_at 6.465015 6.386469 6.6152787 6.143277 5.757799 5.9561005 6.0575294 6.366158 5.867461 5.6875525 6.179455 6.0519733
1367875_at 9.193067 9.134269 9.129971 9.0934105 9.133795 9.094305 9.169178 9.058473 9.0240345 9.008794 9.091957 9.237362
1367876_at 6.9394784 6.6636333 6.7140713 6.887276 7.0314083 6.6671495 6.6687593 6.774805 6.6225014 6.9838433 6.9448147 7.004934
1367877_at 7.785812 7.848068 7.969278 7.980254 8.170681 7.853934 7.7171283 7.968888 7.9009237 8.065095 8.168154 8.230852
1367878_at 8.66025 8.63784 8.912862 8.741234 8.74955 8.668492 8.643491 8.676388 8.678822 8.665211 8.694159 8.740438
1367879_at 7.3488483 7.447331 7.3057165 7.3636823 7.146192 7.1226754 7.4270053 7.2002482 7.124897 7.668576 7.4424143 7.5096745
1367880_at 5.4262495 5.5077124 5.114239 5.246703 5.71474 5.496313 4.971484 5.316954 5.435701 5.220785 5.267821 5.377407
1367881_at 7.696366 7.7358856 8.148243 8.047054 7.807062 7.3635073 7.727728 7.864861 7.810897 7.672631 7.828911 7.522348
1367882_at 6.7784595 6.9483514 7.1591983 7.1616783 6.887952 7.0181437 6.9052105 7.316983 7.1040344 6.9988203 6.703912 6.7274146
1367883_at 7.1718 6.788271 7.1729336 6.9789267 6.9038286 7.3635073 7.3025913 7.091073 7.293961 7.248542 7.2145386 7.289104
1367884_at 10.993371 11.093411 11.001613 11.286978 11.126492 11.185372 10.970108 11.221702 10.995678 11.170823 10.984489 10.822942
1367885_at 11.953623 12.016555 11.953452 11.998421 12.032589 12.139475 12.044348 12.021374 11.912395 11.962022 12.012942 12.03805
1367886_at 7.8162174 7.78496 7.7693353 7.768047 7.786838 7.6694603 7.7419434 7.7184997 7.755486 7.8885574 7.7143965 7.890133
1367887_at 12.862396 12.866038 12.860735 12.9250965 12.926952 12.888142 12.954628 12.949799 12.88815 12.793683 12.811933 12.898816
1367888_at 4.0895634 4.2017183 3.9672341 4.018241 4.2826343 4.417657 4.2749434 4.0509324 3.9792564 4.2831316 4.4646273 4.1608486
1367889_at 9.24931 9.107887 8.96221 9.116499 9.048426 9.01792 9.024832 9.192694 8.7682495 8.794376 9.038532 9.338279
1367890_at 6.69326 6.495392 6.694543 6.4714346 6.6137853 6.7561088 6.348062 6.6294026 6.183265 6.387896 6.7156563 6.921527
1367891_a_at 5.2734113 5.063095 5.0431185 5.5000453 5.138439 5.2681923 5.44712 5.4171643 5.3043885 5.4727883 5.449225 5.4570603
1367892_at 10.583802 10.873005 10.650487 10.625094 10.683662 10.52932 10.398389 10.4820385 10.7532215 10.388596 10.577239 10.380713
1367893_a_at 6.9578695 6.675605 6.4642353 7.150701 6.29117 6.8935976 6.7391534 6.5061493 6.680159 6.621663 6.4957213 7.089357
1367894_at 12.462869 12.132121 12.535089 11.9137 12.524747 12.676954 12.077158 12.582887 12.53349 12.220755 11.875328 12.3228655
1367895_at 10.76996 10.650352 10.949701 11.000128 10.728947 10.740341 10.86132 10.870733 10.880399 10.790991 10.929541 10.856035
1367896_at 13.792586 13.829865 13.898359 13.546106 13.58936 13.573984 13.793852 13.717519 13.850512 13.828549 13.907627 13.820365
1367897_at 10.685804 10.648116 10.65261 10.690157 10.562603 10.501778 10.5656595 10.474547 10.573029 10.668622 10.735476 10.734772
1367898_at 9.770073 9.61318 9.666937 9.63399 9.604736 9.512829 9.4541 9.584377 9.462523 9.377151 9.403182 9.8055315
1367899_at 7.042466 7.3220816 7.194845 7.068193 7.5945225 7.3347096 7.110493 7.051062 6.926205 6.723795 6.792422 6.77515
1367900_at 8.707825 8.612612 8.262287 8.752193 8.215203 8.045757 8.132217 8.214838 8.140284 8.460006 8.482739 8.429613
1367901_at 9.031399 8.824528 8.904059 9.102119 8.731745 8.710542 8.811441 8.936078 8.7776375 8.666097 8.872246 8.939425
1367902_at 7.6723843 7.445847 7.506945 7.6569223 7.5621004 7.765862 7.4840975 7.694014 7.460272 7.5272913 7.5367894 7.5378876
1367903_at 9.32531 9.390776 9.274816 9.3227825 9.250245 9.22665 9.3153715 9.289494 9.271698 9.250116 9.324226 9.562636
1367904_at 6.795692 6.4404716 5.90243 6.2059646 6.1683855 6.3072324 6.418925 6.0961857 6.73208 7.0868163 6.8788924 7.1822596
1367905_at 10.61589 10.882656 10.871066 10.279565 10.373264 10.55088 10.671931 10.209196 10.783491 10.6271 10.841956 10.668757
1367906_at 10.061993 9.939386 10.011741 9.937 9.7872 9.827043 9.799836 10.2666445 9.891862 9.733931 10.068363 10.0757475
1367907_a_at 9.165684 9.24858 9.165616 9.09004 9.420646 9.144665 9.257365 9.214339 9.07125 9.351883 9.354514 9.231605
1367908_at 11.82966 11.86156 11.63322 11.755916 11.611226 11.642781 11.841916 11.774364 11.678611 11.679114 11.68895 11.698109
1367909_at 12.118695 12.382548 11.980722 11.971641 12.221448 12.121905 12.13502 11.967211 12.027338 11.997234 11.973313 11.941872
1367910_at 7.0608673 6.717654 7.1898723 7.516919 7.255471 7.020343 7.0959926 7.3034606 7.4482117 7.1463795 7.269264 7.783423
1367911_at 8.03728 7.641065 7.6699057 7.6842847 7.781743 7.625764 7.554695 7.7582235 7.8319187 8.439474 8.016668 8.140931
1367912_at 5.9664326 6.0545483 6.0781717 6.2527256 5.9245396 5.993638 6.1754107 5.9767494 5.7394247 5.694625 5.6763735 5.9801617
1367913_at 6.805432 6.634916 6.615124 6.766833 6.7491593 7.077424 6.9382844 6.7166705 6.7535167 6.658627 6.588747 6.3246455
1367914_at 6.5944633 6.738235 6.418084 6.5716076 6.8231006 6.7071624 6.90595 6.883549 6.4558563 6.646469 6.7495766 6.769965
1367915_at 9.103399 9.089729 9.1233425 9.203213 9.124531 8.9322605 9.046787 9.135062 8.961114 9.074745 9.157023 9.08907
1367916_at 6.192422 5.976698 6.106283 6.0788484 6.230741 6.008929 5.855954 6.139658 6.2311716 6.112425 6.077462 5.931661
1367917_at 13.615706 13.481329 13.477149 13.487657 13.485459 13.492222 13.536412 13.430554 13.552836 13.586669 13.5405245 13.409539
1367918_at 5.0667105 5.3022933 5.435885 5.1056995 4.959864 5.289715 5.204236 5.7484612 5.213602 5.5297527 5.351663 5.2059717
1367919_at 5.41539 5.6978083 5.8081727 5.749383 5.544196 5.9128466 5.9646673 5.7646184 5.382615 6.073979 6.001092 6.158848
1367920_at 5.554261 5.153352 5.648814 5.1893864 4.797289 5.785179 5.5516424 5.4187646 5.0944963 4.897609 5.0664973 5.183225
1367921_at 7.5749 7.5087004 7.383263 7.4152846 7.457561 7.4690304 7.034844 7.124205 7.4378686 7.4682984 7.3076797 7.7368155
1367922_at 7.667165 7.6927757 7.676976 7.530831 7.8026304 7.5875044 7.739725 7.8055277 7.768433 7.6503887 7.7776885 7.7079973
1367923_at 5.5076942 5.6495667 5.227951 5.4830203 5.512847 5.4582973 5.591961 5.7216473 5.479201 5.4284506 5.544161 5.3765025
1367924_at 7.3136845 7.434815 7.3948336 7.320385 7.382531 7.382367 7.1425076 7.3673916 7.500052 7.378675 7.3782 7.0613756
1367925_at 7.8194466 7.820534 7.8394184 7.733327 7.6465187 7.628007 7.7475977 7.787536 7.7343245 7.7067227 7.6357474 7.9308047
1367926_at 8.589222 8.50023 8.485785 8.489465 8.6471615 8.406435 8.605098 8.435708 8.3635435 8.495326 8.592769 8.806062
1367927_at 10.515283 10.597004 10.383762 10.459607 10.451709 10.44759 10.490024 10.380107 10.3826065 10.622612 10.58554 10.9200735
1367928_at 3.8165288 3.8404162 3.7513075 4.0436096 3.8862934 3.981667 3.8691156 3.6529384 3.7809303 3.7608292 3.8319795 3.7685118
1367929_at 9.880924 9.889883 9.637861 9.849499 9.369697 9.503321 9.478756 9.640678 9.3863125 9.441713 9.589106 10.349628
1367930_at 3.6462173 3.4925113 3.7830794 3.984355 4.0972295 3.6375334 3.73675 3.9421778 3.8560114 3.7726007 3.8502672 3.4117708
1367931_a_at 9.365348 9.482342 9.658591 9.675225 9.576871 9.666605 9.747389 9.765934 9.825836 9.673678 9.809281 9.924753
1367932_at 11.4179 11.446506 11.74227 11.801021 11.701151 11.507116 12.166955 11.888349 11.729828 12.180052 12.150977 11.637925
1367933_at 8.034384 7.782985 7.823259 8.132479 7.8209796 7.7678823 7.132272 7.828754 7.6679854 7.879537 7.5081077 8.242388
1367934_at 5.8065495 5.7312603 5.8808794 5.7796936 5.775788 6.0063524 5.5803404 5.9022036 5.8401594 5.6713 6.0302916 5.695599
1367935_at 8.453529 8.394871 8.316551 8.435343 8.509317 8.353636 8.313103 8.576131 8.420215 8.249588 8.554935 8.773242
1367936_at 7.2428765 7.2338014 7.4750905 7.1447067 7.277785 7.112844 7.1425076 7.573658 7.340299 6.91906 7.1344986 7.3574524
1367937_at 8.384228 8.208477 7.7557473 8.205972 8.09395 8.379374 8.052073 8.062135 7.8752236 7.579306 7.620627 8.289989
1367938_at 10.724619 10.889152 10.766843 10.506864 10.814616 10.687737 10.695823 10.52105 10.872968 11.014642 11.122414 11.2993355
1367939_at 10.78748 11.264225 10.823973 10.590215 10.444959 11.498285 10.789427 10.730211 10.569357 10.91418 10.703872 10.8941765
1367940_at 5.9596653 5.480018 5.8631096 5.5878544 5.5118113 5.758326 5.500689 5.70357 5.950372 5.385688 5.7006426 5.63568
1367941_at 9.21092 8.868159 8.832714 8.920999 8.807965 8.650658 8.88524 8.760274 8.860041 8.9998 8.959618 9.28415
1367942_at 7.451783 7.55234 7.7204156 7.366943 7.4806566 7.3141193 6.9700556 7.7496305 7.1298227 7.307878 7.4958158 7.525248
1367943_at 7.924558 7.8336716 7.8263817 7.6614304 7.875211 7.8303204 7.8453207 7.8845325 7.9085197 7.9096794 7.8894105 7.8934994
1367944_at 5.5515385 5.7016683 5.530406 5.600655 5.724261 5.625143 5.5492806 5.729678 5.4335136 5.643626 5.674479 5.1869087
1367945_at 11.528164 11.555378 11.119552 11.495613 11.730658 11.418768 11.624573 11.69553 11.21317 11.526508 11.624925 11.4018345
1367946_at 9.591076 9.831646 9.523451 9.697606 9.670363 9.654735 9.741898 9.688836 9.813721 9.696899 9.721284 9.919727
1367947_at 8.627275 8.591921 8.549105 8.642931 8.505053 8.476825 8.576223 8.676163 8.556488 8.514704 8.547064 8.737301
1367948_a_at 10.330516 10.057482 10.513601 10.257515 10.184191 10.029725 10.057437 10.22311 10.202917 10.113593 10.246002 10.118356
1367949_at 5.8908534 6.4455347 5.9944954 5.9376874 6.5355988 6.2988977 6.2941937 6.1556973 6.2387867 5.919673 6.4708014 5.5235357
1367950_at 7.3888535 7.255551 7.3034253 7.405531 7.4572315 7.4414988 7.1974063 7.3128686 7.1193194 7.389307 7.5400586 7.3608947
1367951_at 4.6319513 4.702046 4.719342 4.817478 4.8196015 4.8921304 5.0185804 4.9243674 5.0461645 4.9545255 4.9699116 4.3393264
1367952_at 6.3516726 6.0413156 6.5804925 6.565231 6.6779056 6.476166 6.653733 6.9750667 6.3724403 6.4273286 6.6808867 6.7110314
1367953_at 5.2345996 5.156796 4.8339877 4.93333 5.1181145 4.8376307 4.872523 4.61731 4.7652326 5.343461 4.739011 4.9717956
1367954_at 6.5362215 6.4308934 6.407473 6.874351 6.1158447 6.3618207 7.2690725 6.5083156 6.156399 6.965555 6.731973 7.7227964
1367955_at 6.7307878 6.441721 6.4855423 6.453898 6.5300617 6.3717685 6.5418696 6.397711 6.1893473 6.477139 6.7015123 6.2034597
1367956_at 5.1265516 5.2159142 5.334074 5.5427175 5.3403735 4.9636226 5.577378 5.531428 5.5677357 5.733637 5.11714 5.753294
1367957_at 8.216145 9.266743 8.00079 9.088665 8.51754 8.158305 8.599067 9.287104 8.476217 8.542923 8.983297 8.717485
1367958_at 9.224964 9.237095 9.349211 9.281363 9.035797 9.2710285 9.118962 9.2835865 9.176603 9.155348 9.1601305 8.829227
1367959_a_at 6.807455 6.3483315 6.5492415 6.4124413 6.2217784 6.144839 6.676571 5.9464073 6.7544403 6.4197927 6.920899 6.3157744
1367960_at 8.655425 8.573843 7.8761187 8.055604 8.627745 8.636154 8.753386 8.351534 8.520266 8.59154 8.581649 8.778204
1367961_at 4.2735004 4.5904884 4.416953 4.2557425 4.45204 4.479579 4.5930014 4.2507496 4.2134447 4.2590475 4.361577 4.511571
1367962_at 4.539468 4.8845115 4.874239 4.609773 4.709833 5.026518 4.5417075 4.7949967 4.5413303 4.691156 4.5148573 4.592726
1367963_at 7.0266223 7.2098603 7.2315865 7.2314854 7.1057024 6.920068 7.3972106 7.462326 7.515375 6.9986825 7.2401567 7.133711
1367964_at 5.0567303 4.9899416 5.217644 5.1050506 4.764658 5.315748 5.24887 5.2286577 4.814665 4.9554486 4.981388 4.818536
1367965_at 6.0931478 6.076223 6.469957 6.26477 6.4815392 5.871637 6.1985464 6.426604 6.2365413 6.3155985 6.447249 6.199758
1367966_at 9.757025 9.637892 9.649319 9.820261 9.642097 9.54212 9.681644 9.726286 9.40712 9.453262 9.807074 9.635563
1367967_at 7.0435495 7.123214 7.010949 7.116867 6.7717586 6.762476 6.8081307 6.848365 7.134528 6.80631 6.8939023 7.4634533
1367968_at 3.6400871 4.0710263 3.5504556 3.6935043 3.7552783 3.5030017 4.0722494 3.7474597 3.8356743 4.038433 3.803203 3.4599907
1367969_at 10.997213 10.914214 10.705012 10.818718 10.745429 10.772183 10.9154005 11.008378 11.073752 10.97051 11.389992 11.060954
1367970_at 4.048642 4.1734037 4.183011 3.9536176 4.3340173 4.2386065 4.4594507 4.1346874 4.1279373 4.6443615 4.10507 4.600387
1367971_at 10.152368 10.062593 10.232517 10.251299 10.10671 10.038417 9.952974 10.2048025 9.975449 10.074077 9.970043 10.280876
1367972_at 9.703848 9.660078 9.926175 9.890043 9.834349 9.753014 9.79841 9.917772 9.888515 9.959112 9.98092 10.116556
1367973_at 4.141679 4.599531 4.4791756 4.1359525 4.291819 4.1378546 4.305722 3.9488535 3.8704865 4.378648 4.2317286 4.2276373
1367974_at 9.174577 9.264515 9.310477 8.970663 9.18299 9.114609 8.977721 9.711453 9.434085 9.025525 9.28951 9.370348
1367975_at 5.6674504 5.7716594 5.7581053 5.6922975 5.528845 5.231075 5.850846 6.171442 5.81238 5.154601 6.003061 6.3559546
1367976_at 6.515198 6.5230403 7.033107 6.9900784 6.8452907 6.9277005 6.4657416 6.6447735 6.957501 6.896155 7.0373464 7.5909724
1367977_at 3.6345809 3.8638313 3.7197065 3.514524 4.046586 3.8350577 3.6802926 4.03567 3.662304 3.9883847 3.7976143 4.1377783
1367978_at 5.8244042 5.6583624 5.8396707 5.7637086 6.2478285 5.69975 6.274972 5.925957 5.753563 6.0225296 5.5973415 5.75681
1367979_s_at 11.090847 11.39216 11.5992 11.612961 11.674129 11.035022 11.9646435 11.757508 11.501854 11.791069 11.931613 11.54865
1367980_at 8.164827 7.922594 8.099812 8.285313 7.8558154 7.8791366 7.769354 8.0612545 7.76652 7.7715216 7.9387865 8.15329
1367981_at 7.395843 7.2627964 7.4061413 7.5810356 7.348897 7.605921 7.3122215 7.5194063 7.2803464 7.2003675 7.0815024 7.5259857
1367982_at 11.077519 10.224196 10.732333 10.280633 10.909935 10.969377 10.997357 10.404239 11.059837 10.971381 11.082385 11.465469
1367983_at 5.3698406 5.182528 5.5789413 5.693315 5.5270557 5.111851 5.534401 5.177363 5.2740984 5.294543 5.4228215 5.40245
1367984_at 6.3516874 6.5542927 6.75256 6.5141087 6.774812 6.461641 6.417321 6.919816 7.1098337 6.3950443 6.4782224 6.6865773
1367985_at 7.120936 7.0055304 6.8673434 7.3297725 7.7271323 6.567312 7.9195204 8.002989 7.1807384 7.1569147 7.533294 8.119402
1367986_at 7.1734605 6.969452 7.052366 7.2854085 7.3348703 6.923676 7.058639 6.898607 6.948623 7.0191774 6.875584 7.385729
1367987_at 8.73718 8.845127 8.925628 8.819985 8.55928 8.4309635 8.876997 8.690115 8.481542 8.732418 8.801558 8.938879
1367988_at 13.042545 12.922472 13.009872 12.961772 13.008841 13.13258 12.999639 13.038462 12.95697 12.892225 12.90896 12.898187
1367989_at 4.4220233 4.4025016 4.835696 4.4177213 4.326479 4.2847376 4.6160784 4.368011 4.307826 4.5041323 4.3648863 4.2547603
1367990_at 5.239185 5.427526 5.456455 5.2986655 5.2519655 5.670977 5.550576 5.2354183 5.0951014 5.3330064 5.421577 5.0115356
1367991_at 8.933223 9.123512 9.277666 9.14524 9.115022 9.072247 9.176814 8.958165 8.809131 9.187782 9.181341 9.094715
1367992_at 4.629854 4.626751 4.3666263 5.0302644 5.068022 4.837889 5.077475 4.5750933 4.585682 4.5778294 4.904867 4.465205
1367993_at 6.925087 7.0280304 6.9789605 7.0647516 7.139717 7.150176 7.1782203 7.0635676 7.1837387 6.9871383 7.344727 7.4058948
1367994_at 10.427838 10.02186 9.99647 10.204593 9.801478 10.093293 10.083629 9.943388 10.130363 9.76863 9.946093 10.549212
1367995_at 13.109792 13.092566 13.1581335 13.10646 13.112418 13.116122 12.950744 13.065853 13.070138 13.096623 12.961377 12.816887
1367996_a_at 7.0663514 6.968867 6.8741584 6.989154 6.8819575 7.2041674 6.591234 7.1791267 6.996732 6.871202 6.8177915 6.883052
1367997_at 8.143307 8.189596 8.113976 8.091169 8.074579 7.8500547 8.029811 7.9141455 8.060211 7.957923 8.14187 8.452754
1367998_at 9.276447 6.6388874 9.347511 8.516134 9.141624 6.901864 6.052598 9.711756 9.485495 7.1109905 8.499975 6.169281
1367999_at 12.425309 12.42232 12.354365 12.402753 12.364979 12.438356 12.334403 12.475999 12.440009 12.078249 12.332859 12.270749
1368000_at 14.283202 14.24231 14.342208 14.253749 14.246417 14.201232 14.316741 14.259195 14.313972 14.249603 14.274672 14.292119
1368001_at 4.276602 4.0894775 4.1989055 4.06503 4.103013 3.971795 4.0713673 4.1629286 4.652513 4.2018642 3.9495046 4.3014016
1368002_at 7.519082 7.3161364 7.4127345 7.5083637 7.2816725 7.482906 7.444657 7.597061 7.571407 7.741124 7.6697555 7.8409634
1368003_at 5.8272185 5.9608903 5.6414304 5.6741037 6.0629187 6.138037 5.9202213 5.8770285 5.9941597 6.1822286 5.999688 5.239642
1368004_at 9.854575 10.066878 9.681863 9.832941 9.84588 9.848087 9.882894 9.819325 9.673876 9.90177 9.93828 9.782113
1368005_at 5.6934705 5.584715 5.8692837 5.8315864 5.75997 5.5945764 6.026986 5.805687 5.5079722 5.7788477 5.9497995 5.199251
1368006_at 7.905571 8.002344 7.908543 7.5536666 7.6994534 7.3811507 7.781718 8.002989 7.684158 7.6075554 7.5741034 7.8850665
1368007_at 6.952489 7.5016494 6.6537895 6.178193 6.614538 6.556186 6.7252445 6.424141 7.2048683 7.0679116 6.9924865 7.4009595
1368008_at 5.282523 5.4616714 5.2134275 5.5866485 5.586438 5.589118 5.5916314 5.3210306 5.331357 4.8273563 5.301 4.9363556
1368009_at 9.260271 9.182365 9.443334 9.427786 9.092937 9.3748255 9.190691 9.47587 9.335269 9.364831 8.864153 9.770107
1368010_at 7.8781986 7.698765 7.774575 7.7324467 7.730744 7.521915 7.73962 7.726607 7.615964 7.601449 7.6948833 7.8185024
1368011_at 7.8501234 7.916777 7.6558647 7.9154687 7.8153844 7.6828537 7.8162336 7.7652597 7.544449 7.6635695 7.6799164 7.9353456
1368012_at 6.006295 5.94257 6.2728987 6.3752084 5.9402657 6.5872226 5.972939 6.284236 5.9460063 5.66975 5.835417 6.0826106
1368013_at 4.3794146 4.4793983 4.1804533 4.2154126 4.7952833 4.354357 4.5082884 4.394904 4.493677 4.8535542 4.4413815 4.143386
1368014_at 4.709717 4.4629793 4.672097 4.4877605 4.701173 4.547365 4.6422215 4.4443817 4.6593294 4.4366035 4.3804464 4.127556
1368015_at 6.15174 6.4247456 6.224204 5.960678 6.285463 6.080853 6.4777546 6.112604 6.3280826 6.264867 6.0395126 5.480024
1368016_at 12.776498 12.751388 12.86074 12.928454 12.854294 12.801732 12.889052 12.838129 12.8139 12.846095 12.835433 12.911709
1368017_at 5.0590415 5.146108 4.9983277 5.0406075 4.966933 5.281595 5.501836 5.093017 5.197376 5.068276 5.1477127 4.927621
1368018_at 8.703958 8.712377 8.648449 8.852994 8.698411 8.584793 8.6203375 8.89745 8.569366 8.702221 8.711662 8.943185
1368019_at 7.6005254 7.46809 7.42167 7.5173264 7.5352497 7.2348857 7.110714 7.65198 7.5392447 7.297549 7.2051573 7.6660852
1368020_at 6.7658534 7.0136194 6.7840753 7.2576447 7.383727 6.806536 7.1701007 7.0564737 6.841884 7.361221 7.522459 7.376942
1368021_at 13.956909 13.896681 13.651674 13.647602 13.845007 13.962605 13.927841 13.786941 13.733257 13.732008 13.875056 13.913997
1368022_at 6.7107224 6.5499434 6.9222813 6.871895 6.659913 6.8882504 6.654228 7.0400686 6.702902 5.9812255 6.652084 6.6396027
1368023_at 6.7515807 7.13208 6.776306 6.7449 7.031567 7.0711713 6.8789153 6.699627 6.751121 6.6863227 6.626196 6.451791
1368024_at 6.2641535 6.348814 6.437542 6.0412006 6.5706334 6.2089086 6.322872 6.3904934 6.1267724 6.2644296 6.165236 6.3559546
1368025_at 7.5891924 6.839856 6.602121 6.4294243 6.9862223 6.974472 6.7416277 6.6267943 7.0023417 6.684683 6.836671 7.536304
1368026_at 7.29579 7.561628 7.493087 7.540068 7.8507123 7.5315413 7.487101 7.248331 7.50316 7.622091 7.563786 7.359688
1368027_at 6.542913 6.6229815 6.8594594 6.7036552 6.8994513 6.519705 6.759822 6.5972767 7.0770526 6.871491 6.5545244 6.6286745
1368028_at 4.5684743 4.363021 4.3481 4.3983603 4.177745 4.3150754 4.623062 4.644131 4.861604 4.441135 4.530614 4.6076884
1368029_at 10.511699 10.346258 10.362575 10.5483465 10.272413 10.167833 10.134733 10.247125 10.342635 10.101234 10.253901 10.684763
1368030_at 8.586171 8.169256 8.186152 8.504295 7.8933544 7.8205576 8.187263 8.286839 8.191464 7.975231 8.133371 9.0806055
1368031_at 7.2243395 7.283605 7.297204 7.21788 7.3584104 7.3737774 7.3051558 7.2972116 7.146237 7.4991984 7.467478 7.7425885
1368032_at 6.066241 5.7914076 6.5166907 6.2092724 6.234678 6.196665 5.6740117 5.861018 6.5232964 6.6992283 6.5758343 6.9017854
1368033_at 6.2807837 5.9245324 6.2335124 6.1543627 6.022033 6.020803 6.0290112 6.518261 6.36031 6.2442155 6.467972 6.6785865
1368034_at 4.261569 4.4950066 4.5255303 4.130535 4.4179764 4.715827 4.4031773 4.4816914 4.436548 4.6935987 4.3788795 4.444954
1368035_a_at 10.361247 10.67989 10.409252 10.791945 10.152846 10.483427 9.599857 10.694674 10.300242 9.457096 9.807026 10.251096
1368036_at 9.994402 10.130322 9.917692 10.220455 10.075491 10.372004 9.806647 10.574444 10.137823 9.54011 9.935101 9.937596
1368037_at 7.140626 7.3040276 6.769386 7.0378127 7.16047 6.971033 7.1155787 7.026972 7.0169835 7.0740094 7.1482 7.17088
1368038_at 8.490738 8.045174 8.244629 8.2487545 8.113635 7.9497538 7.9976826 8.077316 8.116112 8.03669 8.181894 8.41164
1368039_at 4.994547 4.99205 4.8594084 5.1822443 5.3401423 4.9643497 5.321857 5.3926926 5.1325116 4.820566 4.987975 5.625367
1368040_at 7.988616 7.9074645 7.915497 8.118555 7.660898 7.8324256 8.038218 7.8099356 8.047594 7.915014 7.983334 8.240147
1368041_at 9.664985 9.926145 9.585814 9.727596 9.572936 9.526905 9.803171 9.709458 9.525716 9.632647 9.643747 10.069766
1368042_a_at 10.775994 10.823789 10.876041 10.946639 10.887214 10.892716 10.7593975 10.593005 10.864731 10.726451 10.778405 10.489334
1368043_at 8.109484 7.9293528 8.05074 7.927421 7.731564 7.9704986 7.8474274 8.164615 8.011234 8.127138 8.220677 8.119418
1368044_at 3.6451952 3.2759662 3.5890381 3.3959537 3.4423304 3.4817338 3.449549 3.5022216 3.7178607 3.338688 3.494321 3.511967
1368045_at 9.630405 9.491307 9.432323 9.487406 9.235293 9.088859 9.172728 9.387968 9.429195 9.111264 9.370968 10.163664
1368046_at 9.648564 9.303101 9.295734 9.358483 9.221169 8.936489 9.13871 9.366022 9.307744 9.020441 9.3049555 10.189756
1368047_at 7.859478 7.4056773 7.3403955 7.3263173 7.3063164 7.193731 7.480965 8.0432 8.004863 7.7840247 7.247525 7.728124
1368048_at 14.024596 13.958751 14.04325 14.005158 13.969275 14.049973 14.013144 13.858656 14.016136 13.969677 14.033164 13.919949
1368049_at 11.170406 11.109938 11.36604 11.239056 11.204484 11.004561 11.418156 11.384778 11.048592 11.537594 11.728843 11.56536
1368050_at 7.2457266 6.919834 7.0753436 7.411528 6.776911 7.3616986 7.238483 7.4907537 7.20977 7.1144557 7.2354937 7.6537495
1368051_at 11.439853 11.5328865 11.407774 11.340394 11.290398 11.121333 11.358567 11.468658 11.434673 11.355708 11.541335 11.478678
1368052_at 5.0011225 5.066745 4.537611 4.8045626 4.80816 4.54691 5.107364 4.9907827 5.13614 4.799322 4.6736145 5.1389813
1368053_at 5.699735 5.9671726 6.202108 5.7706814 5.4466147 5.925846 6.012715 5.8789406 6.0989456 5.7142634 5.901922 6.30329
1368054_at 7.059495 6.8651567 7.0978184 6.9791307 7.2088466 6.9219317 7.0554748 7.0084944 6.8737993 6.749683 6.920899 6.6227283
1368055_a_at 8.111507 8.23617 8.134269 8.12092 8.101548 8.130356 8.221418 8.294817 7.9996986 8.249329 8.181159 8.197084
1368056_at 7.455126 7.470648 7.4014425 7.306194 7.479158 7.289783 7.345839 7.5158978 7.5362997 7.4359 7.486247 7.361264
1368057_at 8.252197 8.881856 8.494965 9.028633 8.443413 8.426408 8.551578 8.528874 8.773254 8.824598 8.56381 7.9635296
1368058_at 7.3809958 7.4974036 7.9988155 7.322925 7.144002 7.270559 7.672859 7.4229226 7.4950356 7.2069755 7.344846 7.174645
1368059_at 9.131373 9.19061 8.816252 8.747836 8.732765 9.158201 8.726359 8.381532 9.209401 8.741888 9.191269 8.911507
1368060_at 12.767966 12.716742 12.671945 12.722815 12.727238 12.815411 12.723266 12.589815 12.724892 12.714918 12.727989 12.921182
1368061_at 5.93633 6.508634 6.1003904 6.130421 6.3246055 6.28561 6.259647 6.130766 6.538898 6.659476 6.2049475 5.52243
1368062_at 8.902904 8.83804 8.894563 8.9303465 8.879804 8.804338 8.995316 8.95345 8.7023325 8.859845 8.933838 9.546143
1368063_a_at 8.168633 8.323665 8.5612755 8.339757 8.087521 8.320266 8.105165 8.27149 8.308999 8.06159 8.169372 8.345544
1368064_a_at 10.561259 10.547874 10.614907 10.813795 10.331926 10.429366 10.609857 10.664211 10.471148 9.983925 10.536058 10.58911
1368065_at 7.3812723 7.6940317 7.482792 7.5278835 7.324408 7.6617374 7.566833 7.2732816 7.425188 7.2062287 7.3777056 7.7902794
1368066_at 5.8604712 5.9995623 5.9413223 5.880037 6.00595 5.8460946 5.9791346 6.1352634 5.645005 5.85376 5.7919407 6.1908236
1368067_at 8.915292 8.980139 9.1118965 9.056204 8.893724 8.740881 8.783394 8.918177 9.073545 8.920217 8.888105 8.676378
1368068_a_at 7.193354 7.43 7.1535697 7.3007555 7.0076933 6.9871473 6.783511 7.0441046 7.027957 7.4116335 7.3323917 7.697545
1368069_at 8.302992 8.274326 8.111603 8.125422 8.36129 8.238331 8.246988 8.391646 8.2546215 8.487919 8.434817 8.253154
1368070_at 8.174299 8.177147 7.9962087 8.110167 8.089401 8.178448 8.14156 8.160193 7.980585 8.225513 8.025226 8.312151
1368071_at 12.114349 11.961163 11.990213 12.024363 12.003039 11.861192 12.053421 11.78644 12.114407 12.073574 11.849353 12.0174675
1368072_at 6.1381965 6.374741 6.3157783 6.3098645 6.315311 6.062632 5.8897305 6.535907 6.345338 6.0706353 6.376299 6.261259
1368073_at 7.796304 8.0506735 8.049063 8.454849 7.9151554 7.436194 7.951494 8.48551 8.41062 8.039289 8.307875 8.122875
1368074_at 6.184622 6.6249456 6.7695193 6.600745 6.74021 6.4588895 6.618214 6.987557 6.3848867 6.294838 7.015583 6.7573495
1368075_at 10.699199 10.833488 10.7259445 10.94957 11.111984 10.510864 10.771487 11.027304 10.600357 10.701438 10.619539 11.161059
1368076_at 7.2725077 7.098721 6.866641 7.180988 6.980642 6.851757 6.987689 7.167333 6.678608 6.7104044 7.100402 7.206199
1368077_at 13.252826 13.130173 13.042168 13.1412945 13.045829 13.189759 13.066651 13.107953 13.134187 13.104207 13.041684 13.214713
1368078_at 4.1568356 4.4131107 4.203436 4.8139505 4.3058534 4.513331 4.2452564 3.8164313 3.813406 4.0589237 3.9661355 4.1165514
1368079_at 8.948722 8.837759 8.48118 9.126632 8.749877 8.992166 8.623459 8.75503 8.592666 8.818142 8.543013 8.997491
1368080_at 4.0645237 3.9670103 3.7588174 3.7303715 3.6443596 4.173326 3.6420524 4.0003443 3.9404259 3.872852 3.7794645 3.8145294
1368081_at 7.199863 7.489069 7.1860747 7.0956545 7.399209 7.330977 7.2532816 6.936495 7.515671 7.3752446 7.4619555 7.145135
1368082_at 8.48818 8.333286 8.512415 8.594362 8.508 8.4154825 8.430341 8.609023 8.497065 8.241453 8.634296 8.481974
1368083_at 8.937271 8.926915 8.915867 9.140117 8.732737 8.837947 8.792648 8.775473 8.654912 8.926801 8.976816 9.04461
1368084_at 6.3437986 6.380748 6.4054995 6.036071 6.069105 5.988426 6.0778055 6.07368 6.1561155 6.142742 5.7943935 6.1928854
1368085_at 10.723455 10.736175 10.256695 10.507686 10.6505 10.911617 10.520206 10.362638 10.509096 10.476132 10.526731 10.534197
1368086_a_at 7.8957233 7.998825 8.23344 8.0999365 8.519526 8.07643 8.96159 8.139183 8.160197 8.136574 8.248847 8.119877
1368087_a_at 7.8882937 8.074379 8.179877 8.082582 7.812714 7.9145355 8.20961 8.048288 8.082035 8.1943 8.322377 8.6662855
1368088_at 7.082679 7.0163565 6.9114766 7.1155405 6.805187 7.0887775 6.906012 7.271879 7.0842137 7.093876 7.23823 7.226464
1368089_at 8.28879 8.295956 8.186188 8.3023205 8.231991 8.311926 8.451881 8.4473715 8.3442545 8.238627 8.222203 8.386312
1368090_at 7.1670456 7.131474 7.228463 7.156995 7.247188 7.314677 6.7821174 6.8247805 7.268453 7.14008 7.231225 6.9353657
1368091_at 8.9290495 8.564224 8.5043545 8.584133 8.659701 8.335232 8.588694 8.591568 8.634559 8.649146 8.882315 8.578933
1368092_at 12.461813 12.462613 12.360202 12.459302 12.317024 12.512767 12.469664 12.440639 12.39804 12.417977 12.421375 12.471271
1368093_at 3.847627 3.703997 3.5649126 3.5665398 4.145879 4.0532646 3.98042 3.9285247 4.0228643 4.2918315 3.9963605 3.460614
1368094_at 6.62036 6.8021984 6.924134 6.726495 6.713794 6.840334 6.7016134 6.8542404 6.676498 6.6529694 6.745433 6.829975
1368095_at 9.811661 9.963702 9.451021 9.92997 9.9931755 9.880039 10.06593 9.537731 9.987978 9.95998 9.764387 10.289002
1368096_at 9.455841 9.504894 9.301753 9.493662 9.4469385 9.314099 9.387753 9.483768 9.369898 9.634083 9.391588 9.59492
1368097_a_at 4.3526306 4.3429193 4.4260073 4.3173256 4.532972 4.4047117 4.3323107 4.809462 4.6355495 4.2591667 4.5426345 4.432784
1368098_a_at 7.442708 7.76807 7.0753436 7.209859 8.010983 7.2086706 7.825548 7.2001824 7.447359 7.8163314 7.4417253 7.486315
1368099_at 6.946855 6.976402 6.99226 7.2560697 7.168149 6.9020085 6.772548 7.213881 7.107018 6.973712 7.1003456 7.0787387
1368100_at 10.8464 10.8413725 10.79608 10.870254 10.947862 10.732159 10.786889 10.869266 10.647272 10.647149 10.747674 10.734053
1368101_at 7.677354 7.600898 7.4036865 7.641891 7.475345 7.4920816 7.726063 7.5233784 7.240892 7.4560404 7.7105484 7.6280613
1368102_at 8.700754 7.870348 8.349087 8.523127 8.577362 8.376097 8.219786 8.440939 8.232218 8.138969 8.019636 8.149952
1368103_at 7.448182 7.5865326 7.633045 7.2806168 7.4051723 7.3264837 7.252074 7.726672 7.4277215 7.327417 7.3684006 6.9473753
1368104_at 5.9432373 6.430447 6.091248 6.1031685 6.2887635 6.1328516 6.249429 6.128519 6.6262913 6.191384 5.9491673 6.1808224
1368105_at 5.092459 5.2176275 4.9920683 4.9728017 5.0344257 5.0932736 5.243286 5.095962 5.127679 4.9643188 4.9955378 4.6340756
1368106_at 8.281343 8.101154 8.549784 8.685296 8.265472 8.469444 8.170686 9.031439 8.950306 7.921197 8.253429 8.499846
1368107_at 3.700196 3.7770827 3.7030559 3.4641628 4.0304003 3.7432346 4.0301285 3.8164587 3.968511 3.8324316 4.09107 3.9184425
1368108_at 4.799345 4.74481 4.958521 4.918186 5.4122562 5.075705 5.134656 4.984658 4.921532 4.7320604 4.9824677 4.71418
1368109_at 7.0485477 6.788271 7.0436587 7.083691 7.241026 6.9145565 7.3568597 7.101854 7.061542 7.2934914 7.2134867 7.2713685
1368110_a_at 4.3604636 4.4006023 4.46197 4.486593 4.1407127 4.9340534 4.5385714 4.4650984 4.618951 4.42365 4.046336 4.1715236
1368111_at 7.5708923 7.55234 7.882525 7.783906 7.538206 7.8399053 7.9746723 7.656715 7.9167266 7.4696426 7.58603 8.2548275
1368112_at 5.330538 5.2808795 5.1778297 5.336066 5.2614517 5.513556 5.8325224 5.421706 5.420496 5.026661 5.2580614 5.1457973
1368113_at 4.1321273 4.872073 4.335871 4.549421 4.39836 4.562982 4.360951 4.69023 4.3981853 4.3659315 4.5961695 4.371471
1368114_at 4.2711186 4.332912 4.335738 4.2428427 4.657335 4.2213907 4.235811 4.5533323 4.2674713 4.43984 4.2285013 4.4066906
1368115_at 10.685551 10.821626 10.147368 10.495288 10.6263 10.777105 10.508957 10.419321 10.484529 10.5721 10.64903 11.193953
1368116_a_at 6.97714 7.034572 7.0970974 7.4709864 6.9384155 6.9205728 6.6888323 7.044181 6.8704367 6.7440677 7.0193768 7.936711
1368117_at 8.951994 8.803447 8.942388 8.906313 8.656811 8.856864 8.591383 8.710754 8.7426815 8.50614 8.619222 9.24984
1368118_at 8.110973 8.249208 8.216269 8.337748 7.971547 8.227858 8.272488 7.9349713 8.133598 8.057566 8.246763 8.5899105
1368119_at 5.7805004 6.0460253 6.2419505 5.7338195 6.0974894 6.0092525 6.09345 6.135155 6.220153 6.1808815 5.7405605 5.5007205
1368120_at 4.201639 4.0839977 4.420768 4.3455753 4.4552164 4.658164 5.1054487 4.6286235 4.442542 5.0166883 4.5810094 4.3457355
1368121_at 10.872829 10.549732 10.556784 10.289247 10.834542 10.820666 10.720917 10.060749 10.2819605 11.149232 11.458312 10.617439
1368122_at 9.927887 9.889183 9.976272 9.852402 9.562357 9.694712 9.7258415 9.670959 9.783541 9.712579 9.652103 9.92739
1368123_at 6.0292196 6.4915924 6.3350854 6.4115744 6.4403353 6.2958136 6.7438264 6.599537 6.214099 6.4636536 6.2349625 5.704809
1368124_at 7.0036793 7.367099 7.179256 7.700411 7.0173893 7.0653534 6.939469 7.2978168 7.0670056 7.051435 7.2158637 7.0590477
1368125_at 6.4101224 6.346528 6.388128 6.295868 6.675996 6.1964965 6.600213 6.804541 6.1125455 6.580996 6.5284767 6.3953567
1368126_at 5.6604404 6.1015573 6.4148264 6.2751803 6.4540334 6.062486 6.7358627 6.7511406 6.175854 6.3304005 6.237894 6.306469
1368127_at 6.5190434 6.315423 6.1126595 6.399136 6.4298973 5.915587 6.7131763 6.2931 6.4992414 6.215773 6.713482 6.500982
1368128_at 6.158715 6.683336 7.33444 6.5298333 6.8315663 6.4484625 6.764656 6.365576 6.866593 6.755155 6.331965 6.928114
1368129_at 6.884514 7.134542 7.010004 7.1679354 6.788399 7.0170574 7.2486897 7.1639657 7.152308 6.539242 7.116285 7.6205907
1368130_at 4.5326447 4.8866863 4.6415415 4.622751 4.6860266 4.584193 4.8971405 4.757147 4.828171 4.4009504 4.515379 4.3961153
1368131_at 4.35311 4.2753525 4.4443355 4.546882 4.6325893 4.3889856 4.3013 4.59042 4.66751 4.6670856 4.5006323 4.1657467
1368132_at 10.529575 10.071295 10.049217 10.378817 9.995106 10.273763 10.164598 10.032255 10.180415 10.4474535 10.3032875 9.810654
1368133_at 7.1381125 6.964464 6.971693 7.2223253 7.0989485 7.0033517 6.6775107 7.044181 6.6070843 6.8835225 6.9448137 7.4578
1368134_a_at 8.612471 8.635453 8.562587 8.882589 8.562301 8.428235 8.751638 8.57575 8.397936 8.517222 8.642585 8.249298
1368135_at 6.1073728 6.426421 6.210703 5.6697783 6.085023 6.072137 5.5792255 6.185677 6.10283 6.1006746 6.5690465 6.0427723
1368136_at 7.6882977 7.3364725 7.4533296 7.6868258 7.363075 7.2898183 7.3978305 7.5053277 7.6924295 7.745855 7.660829 8.12858
1368137_at 5.9318795 5.794285 6.1981163 5.762601 6.0700555 5.9992776 5.77052 5.9147058 5.94641 5.975192 6.3277984 5.8185873
1368138_at 5.9297547 6.2094045 5.884521 5.4977646 6.2374454 5.7844505 5.8428826 5.7413154 5.435701 5.569143 5.9175186 5.4605246
1368139_s_at 5.918064 6.027129 5.8361006 5.6770988 5.638965 5.3726535 5.9011645 5.7812386 5.778655 6.2438316 6.1117845 5.4605465
1368140_at 6.254909 5.9240375 5.5570383 6.1475544 6.255665 6.0562825 5.9054775 6.1184363 6.33669 6.073917 5.545868 5.3922944
1368141_at 11.429361 11.265129 11.406827 11.16892 11.148453 11.301956 11.154717 11.208564 11.391697 11.3850765 11.405168 11.455268
1368142_at 5.360825 5.451868 5.291815 5.421441 5.5173717 5.2258296 5.2794285 5.212149 5.4619436 5.3858604 5.1718082 5.117296
1368143_at 7.234059 7.3098235 7.0942745 7.35143 7.172182 7.3649616 6.4980693 7.0896935 6.8560705 7.082161 7.479067 7.0728874
1368144_at 5.20736 5.706058 5.7613797 4.958076 5.3088593 5.6767955 5.044697 5.403499 5.4841194 5.589191 5.91456 5.9363446
1368145_at 5.638877 6.4864964 5.8124022 5.941466 6.1955338 6.5350957 6.276142 6.077126 6.0206385 6.08889 5.700856 5.1057587
1368146_at 11.189847 11.247985 9.244344 11.105683 10.460849 9.927181 10.939131 10.229387 9.059938 10.817692 10.991732 10.337779
1368147_at 9.0416 9.125364 6.6328974 8.985956 8.0568695 7.278776 8.595469 7.8734746 6.47784 8.407552 8.638766 8.596704
1368148_at 4.484934 4.6019163 4.8486524 5.0245595 4.9571567 5.1123557 4.5217023 4.656442 4.661195 5.0204744 4.6375446 4.406639
1368149_at 6.073064 5.7208414 6.3743043 6.035135 6.0668983 5.9856443 6.1061635 5.723927 5.988939 6.0173626 5.9957657 6.115801
1368150_at 12.710468 12.529099 12.651612 12.867678 12.760466 12.48675 12.700482 12.561607 12.480827 12.661301 12.525819 12.691438
1368151_at 10.289768 10.069622 10.364149 10.202463 10.121351 9.915451 10.172297 10.167315 10.020104 9.972616 10.063086 10.342404
1368152_at 7.460243 7.339206 7.457009 7.280659 7.1210766 7.126166 7.185571 7.367063 7.3018136 7.109845 7.3131275 7.857609
1368153_a_at 6.9020476 7.1098776 7.049786 7.2081923 7.234622 7.2172155 7.182946 7.2328625 7.1375422 7.1904902 7.369937 7.1558433
1368154_at 8.143634 7.9668374 7.938076 8.112224 7.9605584 7.9515667 7.8344827 7.6927934 7.870579 7.7416496 7.8165374 7.998791
1368155_at 11.789197 12.284083 12.65698 12.129193 12.199061 11.8810215 12.363489 12.517548 10.056459 12.601761 12.610614 11.015079
1368156_at 5.5483565 5.7954245 5.828017 5.1577415 5.678339 5.527861 5.6697707 5.835684 5.3193603 5.363111 5.542818 5.53372
1368157_at 6.077018 6.3476167 5.9893146 6.0920258 5.921944 5.8073153 6.1503553 6.006897 5.9236693 5.9962616 5.903303 5.9734836
1368158_at 8.774171 8.967688 9.062369 9.031292 8.929659 8.760754 8.8492 8.761226 8.664576 9.051159 9.022137 9.436918
1368159_at 8.48783 8.422046 8.02973 8.290707 8.289877 8.040573 8.508361 8.450619 8.438794 8.387914 8.611742 8.649387
1368160_at 10.20539 9.3981 7.445413 9.203661 9.22753 7.568646 10.104456 7.469158 8.5145855 10.354725 9.662795 10.176044
1368161_a_at 13.927913 13.899397 14.00119 13.993205 13.983769 13.993235 13.94399 13.968035 13.939272 13.925403 13.941558 13.92233
1368162_at 4.7130384 4.6790905 4.541645 4.7679157 4.7365103 4.754804 4.7422514 4.889761 4.551455 4.502672 4.987975 4.6789923
1368163_at 10.2237835 10.066464 10.178698 10.309817 10.095211 10.092059 10.222279 10.221667 10.092762 10.04755 10.027859 10.33332
1368164_at 7.4746265 7.5360575 7.613911 7.4758077 7.483098 7.482886 7.70077 7.5969086 7.31328 7.6009145 7.81963 7.8318787
1368165_at 7.9427567 7.8046947 7.8412256 7.773937 7.854565 7.50698 7.7672806 7.361775 7.6789274 7.6659145 8.116511 8.184679
1368166_at 6.243648 6.7632065 6.1070223 6.7096157 6.4778132 6.1725283 6.4199295 6.2340355 6.1041226 6.0691156 6.024478 6.416168
1368167_at 6.082518 5.886653 6.1024556 5.3984194 5.5008783 5.5067134 5.6727448 5.723927 5.9393797 5.222133 5.439182 5.508655
1368168_at 8.501448 8.591234 9.129734 9.728214 8.875502 8.41856 8.995232 9.233517 8.258315 8.279241 8.399792 8.065184
1368169_at 6.6498947 6.8677483 6.6999764 6.8293085 6.63547 6.8483353 7.0491886 6.783881 6.731752 6.6227837 6.989977 6.958526
1368170_at 3.629716 4.036729 3.7581244 3.9683387 4.1745625 3.852889 4.086688 3.9962003 4.1323333 4.0009475 3.7178574 4.0657763
1368171_at 9.032006 9.63022 8.464594 9.475523 9.249381 9.619685 9.694968 9.703609 10.050526 6.3927608 7.8101344 7.9381742
1368172_a_at 6.750205 7.1809287 6.240651 7.307627 6.8947935 7.1069064 7.0216713 7.451413 7.678302 4.3746433 5.6929865 6.1662517
1368173_at 7.348151 7.319758 8.201803 7.294432 7.4582486 7.9716988 7.546049 7.634081 8.032585 7.8379774 7.7385807 8.241493
1368174_at 4.075383 3.9543564 4.069898 3.966064 3.905127 3.8537297 3.795569 3.8744142 4.2662773 4.3141556 3.9403443 3.930186
1368175_at 6.911294 6.9189734 7.0305085 7.131617 6.558899 6.9399414 6.657689 6.9618034 6.914936 6.7979574 7.0626173 7.0805397
1368176_at 7.8758044 7.932034 7.9647202 8.064421 7.813696 8.083342 7.84607 7.8182125 7.832119 7.817289 7.7574987 7.610612
1368177_at 7.7659802 7.6287885 7.7544527 7.843985 7.4530163 7.307577 7.5303574 8.038195 7.718555 7.5051537 7.561894 7.761574
1368178_at 8.916395 8.895868 8.955715 8.986306 9.141486 8.875589 8.980177 8.873798 8.383303 8.610386 8.822628 9.020048
1368179_at 7.350598 7.5997972 7.487668 7.6667814 7.686064 7.4716997 7.663631 7.4613256 7.400408 7.4441967 7.4495034 7.337202
1368180_s_at 13.376855 13.351541 13.471731 13.422412 13.505451 13.151898 13.586629 12.717625 13.083083 13.599882 12.997117 13.097064
1368181_at 10.753593 10.4307165 10.614392 10.591033 10.519833 10.462123 10.586809 10.348872 10.437954 10.588402 10.609736 10.492047
1368182_at 4.25861 4.474148 4.755808 4.521493 4.305853 4.6331396 4.4463205 4.5195236 4.4922037 4.715789 4.476589 4.1423063
1368183_at 7.9471483 8.02249 7.7166247 7.8580112 7.9812984 7.716486 7.8765063 7.8695345 7.636286 7.5614214 7.818656 7.5696955
1368184_at 8.880623 8.97947 8.775387 8.889056 8.75835 8.996141 8.913477 8.9383745 8.803408 8.828809 8.987412 9.120576
1368185_at 5.159566 5.5140667 5.0480385 4.9243946 5.1631074 5.2784796 5.7439623 5.044958 5.369814 5.23008 5.3566284 5.1790814
1368186_a_at 6.2733126 6.5291753 6.708777 6.2692394 6.979631 6.630763 6.4310327 6.5355053 6.1877065 6.459719 6.4248295 6.3278875
1368187_at 8.207048 7.2346435 8.659229 7.7480125 7.796528 8.06559 8.563326 8.695166 8.434021 8.006879 8.350392 8.389698
1368188_at 13.693384 13.62599 13.527583 13.565152 13.610566 13.632541 13.572806 13.550479 13.6855755 13.61352 13.596804 13.643805
1368189_at 10.39465 10.655073 10.444393 10.415013 10.789398 10.271749 10.729973 10.80771 10.37998 10.738513 10.97834 10.727434
1368190_at 5.472011 5.383343 5.445843 5.391561 5.6145315 5.3752427 5.2940025 5.10538 5.619168 5.7445126 4.9836555 5.1923833
1368191_a_at 10.887948 10.937689 10.997795 10.985251 10.902713 10.737997 10.801915 11.00933 10.912406 10.783979 10.93158 11.087849
1368192_at 5.0450764 5.2242947 5.0320616 5.0712976 5.092143 5.1421733 4.8905582 5.0754347 4.8726 5.1938767 4.619321 4.9836664
1368193_at 5.0151215 5.3280873 5.184396 5.276107 5.1954966 5.1791983 5.261647 5.3852882 5.352691 5.4303503 5.073413 5.135056
1368194_at 4.7783413 4.626252 4.6497536 4.797595 4.6333523 4.689808 4.9697156 4.5953655 4.555422 4.975254 4.549124 4.7493896
1368195_at 6.2658186 6.1949205 6.478388 6.593291 5.99116 6.0717235 6.4264336 6.097258 5.7675915 6.249757 6.1945434 6.6737943
1368196_at 5.0607805 4.823362 4.6821084 4.8939176 5.0879374 4.8825884 5.0718937 4.8528643 5.2054873 4.9229608 4.783678 4.6431866
1368197_at 4.3014145 4.2003307 4.3658686 4.5399656 4.2591076 4.1270847 4.1882524 4.4544177 4.4366326 4.3780956 4.239069 4.0102024
1368198_at 5.423716 5.3270493 5.3608375 5.147112 5.027221 5.731723 5.4728107 5.066889 5.5758033 5.411165 5.5456657 5.27744
1368199_at 8.123378 8.3431 8.32496 8.13176 7.6837287 8.07491 8.262737 7.9074354 7.944043 8.128096 8.0987015 8.774955
1368200_at 5.7255507 5.773108 6.0709286 5.9186335 6.249431 5.8452935 5.7990623 5.9993463 5.8382525 5.9309096 5.8208437 5.5821824
1368201_at 6.232135 6.1582775 6.4283295 6.21954 6.1988554 6.181652 6.2461696 6.2776356 6.1297164 6.326493 6.415977 6.1948547
1368202_a_at 8.084341 8.278014 8.194901 8.34473 8.076484 8.091018 8.2633 8.251254 8.343053 8.188309 8.342419 8.032116
1368203_at 5.005806 5.149782 4.815997 4.99187 5.1951647 5.010197 5.229005 5.2158036 5.0643845 5.1523724 5.2091827 5.037985
1368204_at 6.9202814 6.7483807 6.569714 6.36386 6.6154613 6.7369423 6.8033576 6.695929 6.5588584 6.4240646 6.698283 6.623706
1368205_at 13.438182 13.427881 13.541486 13.50763 13.449573 13.369896 13.444149 13.482874 13.344157 13.377711 13.405409 13.5022135
1368206_at 8.708198 8.812838 8.7074375 8.747914 8.579682 8.82575 8.649959 8.474623 8.745124 8.865766 8.876286 8.967662
1368207_at 6.4667053 6.574312 6.358878 6.0348916 6.4027457 6.3279366 6.6023016 6.6145754 6.3784704 6.667555 6.2907014 6.236754
1368208_at 6.0471606 6.1876783 6.027888 5.864896 5.644918 6.322033 6.1961327 5.706651 5.75417 6.2838326 6.2795253 6.17595
1368209_at 5.7789726 5.9465084 5.7597523 5.816863 6.1719384 6.206874 5.758485 5.707122 6.0627484 6.119178 5.83099 5.4560337
1368210_at 4.670932 5.164976 4.6351886 4.773002 4.6750584 4.6877394 4.6615157 4.862948 4.9291615 4.828073 5.076007 4.31431
1368211_at 12.289939 12.434358 12.201668 12.261929 12.358148 12.325495 12.358148 12.342845 12.273013 12.40352 12.3057785 12.4458
1368212_at 7.8305106 7.8975735 7.962467 7.9210587 7.7004714 7.7005715 7.8048153 7.9380198 7.9281025 7.6721754 7.8687124 8.265548
1368213_at 9.4503355 9.348522 9.513995 9.474539 9.682717 9.4686985 9.78452 9.763559 9.475406 9.676655 10.227021 10.004788
1368214_at 7.22465 7.6140666 7.5201964 7.6221776 7.574907 7.5127325 7.578515 7.525764 7.668486 7.584393 7.6910825 7.851548
1368215_at 9.867456 9.87935 9.880291 9.933349 9.885712 9.721992 9.622841 9.909236 9.8059025 9.725613 9.822718 9.849894
1368216_at 9.334536 9.315634 9.242899 9.3244505 9.277746 9.077676 9.086499 9.151063 9.045077 9.328294 9.298133 9.271758
1368217_at 8.338804 8.481672 8.456957 8.557032 8.513897 8.292145 8.224182 8.629341 8.375555 8.321957 8.6580715 8.375641
1368218_at 5.606511 5.45825 5.6550026 5.6429944 5.3317804 5.2228346 5.214551 5.2242475 5.3826156 5.1629553 5.693705 5.908462
1368219_at 6.7403755 6.5299273 6.5539126 6.5668783 6.3099775 6.528384 6.097758 6.313555 6.5684743 6.3252482 6.496357 6.4627466
1368220_at 8.856018 8.748988 8.733789 8.612358 8.705317 8.805988 8.724452 8.6895275 8.936768 8.789725 8.788336 9.121197
1368221_at 9.709189 9.934024 10.566832 9.694805 9.289422 9.83473 9.808494 9.761675 9.706799 9.482259 9.542013 9.471873
1368222_at 5.587882 5.2656612 6.17796 5.585829 5.3463764 5.2805605 5.317334 5.4549336 5.8004384 5.522216 5.4493914 6.6239758
1368223_at 7.546475 7.657928 7.971047 7.4354815 7.736191 7.4574313 7.716138 8.000488 8.3414545 7.9154205 7.6627645 7.992223
1368224_at 13.286913 13.3442745 13.300802 13.356151 13.083042 13.227682 13.192058 13.091742 13.043065 13.180313 13.114573 13.057322
1368225_at 7.4814525 7.4002976 7.19696 7.3965645 7.163826 7.3264837 7.538558 7.637261 7.103326 7.1759415 7.4564524 7.5236816
1368226_at 8.119117 8.160228 7.8324175 7.868795 8.155583 8.038457 8.223492 7.99826 7.6805325 8.018943 8.32642 8.00754
1368227_at 8.179243 8.54021 8.595711 8.634426 8.746408 8.136643 8.15283 8.531626 8.883302 7.75516 8.958828 8.752736
1368228_at 8.147247 7.9371457 8.172566 8.228355 8.144414 7.990133 7.703155 7.965092 8.05526 8.286515 8.192824 8.568231
1368229_at 6.726497 6.6552854 6.556233 6.621385 6.504974 6.6997876 6.4076767 6.878617 6.4192185 6.3641067 6.6480327 6.602346
1368230_a_at 9.095693 9.167984 8.998542 9.235494 9.2721 9.240357 9.264592 9.203279 8.982622 9.313379 9.337418 9.255248
1368231_at 6.7934246 7.0368056 7.042393 7.188192 7.0022874 6.790235 7.087346 7.1088934 7.08325 7.176785 6.9919224 6.9525237
1368232_at 8.172864 8.319672 8.293474 8.34709 8.395105 8.120813 8.519558 8.362426 8.425937 8.566265 8.875287 8.375641
1368233_at 8.102029 7.9490643 8.047762 8.289186 8.180872 8.178656 8.130064 8.055552 7.890889 8.463268 8.3496685 8.157337
1368234_at 8.554387 8.143447 8.356491 8.460019 8.545909 8.199019 8.518345 8.161693 8.422693 8.319775 8.480072 8.695736
1368235_at 7.4149356 7.583859 7.4991784 7.5919957 7.588678 7.4166636 7.444657 7.5954046 7.5360103 7.261139 7.472997 7.9583263
1368236_at 4.130647 4.070164 3.997245 4.245147 4.3045683 3.9541194 4.34523 4.0461807 3.9499323 3.8491182 4.055737 3.8535056
1368237_at 4.747785 5.0223184 4.493592 4.5856466 4.8953896 4.7335176 5.088661 4.996631 4.8548474 5.0341315 4.4644337 4.438552
1368238_at 4.8062572 4.7677317 4.9098806 4.7609253 4.6807327 4.730561 4.8286715 4.887023 4.984683 4.8890834 4.6708803 4.61442
1368239_at 9.031616 8.58948 8.698349 8.835077 8.669821 8.559156 8.475489 8.742796 8.63159 8.464367 8.616236 8.397671
1368240_a_at 4.8745456 4.7799153 4.6554327 4.688952 4.6041455 4.3094454 4.710868 4.5745883 4.726488 4.5641613 4.2887983 4.4068136
1368241_a_at 8.6196575 8.952256 8.526812 8.641223 8.633524 8.597809 8.851374 8.659535 8.574676 8.693874 8.589516 8.523748
1368242_at 4.9950876 4.884512 4.840513 4.7343397 4.9332266 5.2067614 5.115044 5.0661535 4.930608 4.668701 4.8299074 4.5827913
1368243_at 4.9374385 5.3096776 5.4661355 5.2775254 5.3097363 5.740784 5.34948 5.315062 5.140151 4.8044047 5.431334 5.1032043
1368244_at 10.188948 10.148307 10.125543 10.141014 9.874119 10.102085 10.1844 10.164859 10.099583 10.209388 10.159451 10.400602
1368245_at 12.0636 12.590937 11.97958 12.443261 11.892414 11.9995985 12.057573 12.637 12.5338 12.177452 11.634558 12.780199
1368246_at 5.2517247 5.300151 5.0996256 5.339036 4.5774803 5.153736 5.0944123 5.2134953 4.7092333 5.0122075 5.209773 4.7604327
1368247_at 6.6530595 6.1098537 5.805393 6.485225 6.586215 6.5539384 6.7377415 6.280093 6.1430244 6.1414 6.5835133 7.341402
1368248_at 6.386722 6.3198233 6.811419 6.399925 6.290389 5.9388933 6.396934 6.367767 6.271337 6.7292695 6.5864224 5.8279443
1368249_at 10.0453005 9.719955 9.566088 9.45847 9.984214 10.110145 10.056699 9.70206 10.151726 9.726207 9.614004 10.425843
1368250_at 4.0569153 3.8336153 3.8017051 4.1408744 3.982034 3.7861469 3.915476 4.2066293 4.461357 4.1932254 4.039103 4.24877
1368251_at 5.9767947 5.7737546 5.924732 5.7766123 6.0307946 5.8430953 6.1445794 6.1377273 6.1224337 5.959465 6.123936 5.7361627
1368252_at 3.98881 3.5378263 3.818256 3.613906 3.9592562 3.7089255 3.6673179 3.9946048 3.7312121 3.6502857 3.715101 3.4712744
1368253_at 12.49582 12.474456 12.396492 12.499018 12.568513 12.601035 12.467709 12.618746 12.441471 12.517716 12.5451765 12.281718
1368254_a_at 4.9005466 5.230537 5.2667956 5.0860543 5.309246 5.07697 5.31136 5.3837676 5.106369 5.135724 5.2466455 4.820111
1368255_at 4.6916475 4.816315 4.299422 4.2398515 4.5768056 4.611547 4.5795293 4.4408712 4.8009763 4.1817675 4.5231977 4.494566
1368256_at 3.538368 3.4856112 3.3681746 3.4128199 3.5401678 3.6860914 3.4710262 3.31693 3.4635038 3.3507695 3.4024127 3.4085946
1368257_at 4.2873063 4.293948 4.1515903 4.0646 4.213082 4.122264 3.9868894 4.394904 4.38089 4.18639 4.256276 3.992876
1368258_at 5.533334 5.63623 5.4705477 5.5292397 5.7762976 5.8914857 5.7226906 5.7351704 5.1940055 5.5794225 5.3072176 5.364798
1368259_at 7.7575417 7.680442 7.8635435 7.3980117 7.6962304 7.227749 7.4746165 8.017384 7.4520445 7.471901 7.5902777 7.5552096
1368260_at 5.3220177 4.908866 5.139851 4.9988194 5.2517567 5.2546186 5.595083 5.4134235 4.8836174 4.714857 5.7229958 5.700419
1368261_at 4.2762575 4.520687 4.6378503 4.378849 4.3980193 4.307151 4.4055705 4.2635565 4.595163 4.63474 4.5864635 4.228315
1368262_at 6.4640083 6.350695 6.664979 6.7121043 6.4918942 6.6528034 6.3797984 6.6457386 6.74323 6.274989 6.5864224 6.668564
1368263_a_at 4.274895 4.3745008 4.3520575 4.360598 4.2551737 4.338319 4.19136 4.455778 4.3236413 4.637601 4.5555124 4.2548285
1368264_at 7.7141743 7.6270475 7.6998515 7.664574 7.5282407 7.564642 7.4922314 7.6040087 7.5885205 7.626028 7.4332895 7.923923
1368265_at 8.9912195 9.035177 8.532849 8.91605 8.148455 8.868044 8.596216 8.475986 8.532018 8.387228 8.251504 9.038522
1368266_at 13.274941 13.088792 13.131187 13.181079 13.106246 13.244274 13.077153 13.294111 13.22303 13.277915 13.287075 13.113056
1368267_at 7.8042045 7.6629333 7.706764 7.793667 7.9898343 7.819132 7.6710114 7.820511 7.615786 7.6848392 7.718631 7.6624565
1368268_at 7.2911716 7.416432 7.597663 7.5917525 7.5182443 7.27969 7.3441553 7.6708302 7.289806 7.4942827 7.6339707 7.95182
1368269_at 3.8910594 3.968414 3.8777406 3.9194334 4.131384 3.8833008 3.7809675 3.7746801 3.6902874 3.880637 3.8667548 3.797741
1368270_at 7.0146728 7.7898126 7.104622 7.4949827 7.426672 7.1829357 7.351221 7.9233613 7.3858433 6.797587 6.8964353 7.5892086
1368271_a_at 4.7442036 4.203407 4.4369044 4.8938675 4.790547 4.7555647 4.8943877 5.5136514 5.0082574 4.5075874 4.8400617 4.52253
1368272_at 10.613887 10.006199 10.719952 10.031693 9.997464 10.922537 10.506774 10.127127 10.17251 10.346916 10.410158 11.121267
1368273_at 9.632428 9.323937 9.735742 9.60945 9.404751 9.478103 9.065283 9.679246 9.719357 9.498996 9.464756 9.639092
1368274_at 8.325546 8.336831 8.457128 8.263679 8.320664 8.441399 8.340858 8.463723 8.15686 8.3982725 8.411782 8.561817
1368275_at 10.537345 10.488141 10.331177 10.617615 10.784086 10.242229 11.174981 10.870075 10.324361 10.890258 11.067956 10.800048
1368276_at 7.2462597 7.2800984 7.3625665 7.156035 7.5385923 7.3033032 7.702181 7.605132 7.196246 7.326737 7.287919 6.993305
1368277_at 8.583317 8.395569 8.517957 8.645409 8.714483 8.445912 8.452855 8.536674 8.466358 8.31778 8.491565 8.985351
1368278_at 6.3232737 6.7194676 6.40765 6.65604 6.4616504 6.569241 6.884258 6.789247 6.596071 6.9745536 7.262882 7.008461
1368279_at 4.673756 4.722702 4.7868524 5.0227437 4.7124004 4.591329 5.0025806 4.5385237 4.817549 4.831943 4.5061574 5.046465
1368280_at 12.34126 12.276456 12.314922 12.423569 12.39903 12.055163 12.200415 12.497978 12.193689 12.212814 12.359519 12.396577
1368281_at 6.1527233 5.7215033 5.8745017 6.0579047 6.0460987 6.118393 6.1139708 5.997929 5.7775307 5.6383944 5.898192 5.55696
1368282_at 4.092708 4.23382 4.05313 4.0897665 4.4116483 4.256948 4.109653 4.1504784 4.055321 4.6668725 4.5832553 4.114001
1368283_at 11.455396 11.385886 11.063387 11.534114 11.285909 11.590846 11.667131 11.297877 11.313725 11.50073 11.26813 11.650854
1368284_at 8.866619 8.623051 8.058918 7.9374986 7.9593062 8.04284 8.169264 8.71982 8.042156 8.272606 8.055208 8.157867
1368285_at 4.7794704 5.0971193 4.9328976 4.966491 4.9921284 4.618584 4.9084864 4.858062 4.6214967 4.7273893 4.516305 4.878857
1368286_at 7.211138 7.3554697 7.008239 6.943057 7.1156354 6.869357 7.1846685 6.949341 7.133453 7.33995 7.136261 7.0485954
1368287_at 4.83078 5.1160436 4.867308 4.9857535 4.592088 4.6948395 4.735839 4.724183 4.994405 4.5423136 5.0624237 4.917251
1368288_at 14.238788 14.192955 14.195929 14.164868 14.197711 14.182243 14.192955 14.138633 14.183335 14.159659 14.165724 14.127376
1368289_at 11.819065 10.641402 11.85523 11.691667 11.716358 10.5767975 11.811569 11.33867 11.698178 11.227021 11.385129 11.847974
1368290_at 3.8071105 3.4281256 3.9719982 4.0682983 3.8719294 3.9775584 4.036338 3.8655217 3.9388993 3.9264326 4.388093 4.051135
1368291_at 8.917204 8.973092 9.089621 8.871563 8.6243105 8.721368 9.176118 9.021891 9.058333 8.663589 8.73459 9.129106
1368292_at 7.3103466 7.3145003 6.980559 7.1943426 7.295802 7.312483 7.2795095 7.3380957 7.3032084 7.036602 7.3162384 7.1742067
1368293_at 6.0966163 6.1906815 6.284427 6.016309 5.860293 6.3247466 6.200037 5.77393 6.3112106 6.069662 6.0395126 5.6326723
1368294_at 10.475962 10.678074 10.447583 10.4352865 10.508989 10.536893 10.286692 10.411705 10.374505 10.287766 10.327803 10.4139
1368295_at 9.217227 9.362632 9.53775 9.424557 9.003246 9.357746 9.329678 9.238649 9.28888 9.134933 9.15479 9.372375
1368296_at 8.928443 8.895748 8.989961 8.950405 8.529491 8.700615 8.927403 9.039733 9.116197 8.632019 8.815014 9.272344
1368297_at 4.645012 4.842085 4.818886 4.969222 5.049045 4.686288 4.724962 5.1389675 4.955209 4.852969 4.6525745 4.8447914
1368298_at 5.4819775 5.9010806 5.8137646 5.6878543 5.522275 5.572434 5.781235 5.6281962 5.636015 5.8343225 5.5607567 5.221691
1368299_at 4.0810103 4.0475855 4.000593 4.2613535 4.030367 4.298712 4.334818 4.3586407 4.0306044 4.3582726 4.3291626 4.286089
1368300_at 5.8785553 5.474241 5.699949 5.722071 5.6549172 5.38651 6.0218983 5.970315 5.7413507 5.593081 5.4860506 6.05587
1368301_at 6.2001505 6.174659 6.0966473 6.06418 6.2322955 6.0556803 6.1358366 6.09975 6.3555417 6.1718717 5.9925923 5.8997064
1368302_at 5.1909227 5.2167954 5.2830205 5.1819425 5.2231016 5.1839957 5.2561 5.0994887 5.252302 5.1901927 5.2484837 4.875694
1368303_at 8.050879 7.585902 6.767728 7.676077 7.333976 6.989881 7.366471 7.930012 7.044162 7.5156784 7.867014 6.915064
1368304_at 11.987359 11.697916 11.703765 11.47086 11.500629 12.192373 11.907387 11.540997 12.279746 11.867861 11.837447 12.226922
1368305_at 8.143356 8.209279 7.968508 8.344649 8.203084 8.151311 8.384099 8.086364 8.113721 7.9202814 7.925544 8.33726
1368306_at 6.1244693 5.8020306 6.222221 5.94924 5.9292264 5.938437 6.1434093 6.0385556 5.8442416 5.9793577 6.119682 5.4772325
1368307_at 6.534441 6.366004 6.228465 6.593602 6.509888 6.458599 6.684436 6.290942 6.4784346 6.783899 6.248642 6.2189546
1368308_at 7.346954 8.382617 5.986348 8.178902 6.859545 6.574602 7.8181915 7.6990123 7.276686 8.393016 8.961433 8.829963
1368309_at 7.536107 7.7529545 7.438354 7.56045 7.4335194 7.2165704 7.510641 7.1823764 7.4092965 7.6536207 7.628193 7.798256
1368310_at 5.7075033 5.641403 5.984165 5.677333 5.828312 5.64072 5.795286 5.6374283 5.8023624 5.6385098 5.5692635 5.6307273
1368311_at 8.467467 8.297217 8.253108 8.386574 8.523028 8.716916 8.672267 8.609051 7.982387 8.045642 8.335539 8.498365
1368312_at 5.396326 5.186346 5.223881 5.1239147 5.3660746 5.3211756 5.347994 5.1693954 5.22086 5.2704163 4.986525 5.216316
1368313_a_at 4.639813 4.600443 4.6746297 4.564307 4.596301 4.0872498 4.7507715 5.040883 4.671369 4.062372 4.4277143 4.2650805
1368314_at 9.991274 9.989485 9.883059 10.098664 10.160419 9.617247 9.936361 10.058207 9.926408 10.093892 9.97401 9.971217
1368315_at 6.790192 6.971381 6.965396 6.894057 7.006721 6.8588247 7.015123 7.011968 6.6805816 6.913992 6.946208 6.884579
1368316_at 11.2869 11.275697 10.818926 11.329875 11.383374 11.207431 11.302414 10.988488 11.072237 11.229809 11.146118 10.754086
1368317_at 5.1569543 5.008685 4.9720626 4.933078 4.7776384 5.6721964 5.170066 5.1663623 4.693206 5.2958236 4.896721 4.6210337
1368318_at 7.6862493 7.4029927 7.075807 7.918117 7.3907895 6.7843523 7.414043 7.424742 7.32056 7.301686 7.7705717 7.7368116
1368319_a_at 4.953454 5.1065507 4.9829445 5.034075 4.9498315 5.006445 4.8474936 4.9858484 4.854102 4.9661574 5.0989904 5.0739465
1368320_at 4.6683946 4.740865 4.6508193 4.595406 4.7869463 4.4326143 4.9070096 5.0459704 5.159046 4.9149117 4.7537465 4.7063637
1368321_at 6.3286724 7.020845 6.479415 9.089457 7.136055 7.206968 9.43392 9.634102 8.467954 7.771627 9.020487 9.117806
1368322_at 8.442358 8.342098 8.267317 8.360597 8.650817 8.662427 8.670594 8.515694 8.49234 8.380739 8.564362 8.42075
1368323_at 7.0801406 7.535069 7.1618237 7.4709864 6.7977376 7.10688 6.895289 7.492835 7.263911 7.046046 7.28949 7.743231
1368324_at 5.4597 5.2986174 5.4032755 5.1859064 5.3772087 5.5097084 5.5204983 5.512118 5.515311 5.363111 5.2377276 5.1015253
1368325_at 7.847582 7.8583956 7.6599407 7.7138286 7.456532 7.894805 7.6914124 7.260928 7.7202435 7.4045453 7.5416574 8.03747
1368326_at 6.597016 6.5592766 7.243381 6.734369 6.3121862 6.7420306 6.77149 6.6587315 6.8947563 5.960383 6.573327 6.826678
1368327_at 6.33154 6.174974 6.340739 6.2772794 6.38085 6.2369475 6.3378673 6.1273437 6.2898383 6.0877557 6.270544 6.04076
1368328_at 8.776151 8.734095 8.604967 8.561878 8.466213 8.604459 8.4921465 8.440554 8.284098 8.474712 8.72505 8.868081
1368329_at 5.4213057 5.768245 5.1634398 5.584303 5.6830764 5.8343887 5.446789 5.4741445 5.701394 5.4884243 6.012525 5.368309
1368330_at 6.572953 6.8110323 6.339561 7.1510205 6.717838 6.780578 6.4913416 6.7247496 6.648202 6.9349732 6.7873316 7.2289248
1368331_at 11.804946 11.627959 11.725092 11.856911 11.581717 11.561382 11.639918 11.667087 11.400585 11.567677 11.611959 11.542524
1368332_at 6.8215804 6.7885714 6.9468184 6.4959717 6.935722 5.9267373 6.0289717 7.492398 6.6520214 6.8717127 6.7938786 6.7985854
1368333_at 4.614082 4.73512 4.715334 4.4937406 5.0136123 4.371364 4.8703914 5.0241055 4.871579 4.90941 4.5759845 4.2198486
1368334_at 7.334324 6.870945 7.2437077 7.1975613 7.035336 6.797847 7.0472517 7.166875 7.0778923 6.9374504 7.1037254 6.8789206
1368335_at 13.4090605 13.821748 13.871137 13.911054 13.80599 13.683257 13.766468 13.885511 13.657606 13.607296 13.7192745 13.6825485
1368336_at 11.332512 11.2815695 11.070401 11.3276 11.710849 11.569631 11.694954 11.373875 11.1860695 11.359305 11.155987 11.638225
1368337_at 6.1299767 6.467657 5.8746767 5.881387 6.2113514 6.0780725 6.3789477 5.805919 5.763559 5.917036 5.770617 5.432476
1368338_at 4.583046 4.49794 4.49553 4.519443 5.1355042 5.028784 4.754763 4.955825 4.8363733 4.473232 4.6937513 4.310567
1368339_at 4.652567 4.9127502 4.9093456 4.811157 5.1041107 4.86367 5.059992 5.075818 4.8314037 4.8410816 4.6516657 4.7493896
1368340_at 7.778466 7.8684297 7.714517 7.924854 7.6214848 7.8915677 7.3812327 7.832102 7.8182764 7.6183043 7.5305715 7.811135
1368341_at 7.3620057 7.527221 7.5396457 7.487493 7.4292765 7.530963 7.739388 7.749323 7.4437175 7.8771014 7.680699 8.15321
1368342_at 4.184396 4.801936 4.7573156 4.2831497 4.6638546 4.4860454 4.6963015 4.489152 4.3890886 4.57372 4.9444914 4.432399
1368343_at 5.172227 5.397538 5.550232 5.273544 5.5438967 5.6569033 5.4038506 5.602054 5.770054 5.644039 5.7034235 5.2329316
1368344_at 3.5591078 3.5963368 3.56387 3.3649101 3.4250028 3.4344788 3.8008606 3.765418 3.815842 4.0263414 3.806978 3.2870252
1368345_at 4.4869175 4.7098136 4.6314716 4.418054 5.0673738 4.7693157 4.9096503 4.7362056 4.4965696 4.723958 4.6217656 4.14481
1368346_at 6.750692 6.939585 6.826581 7.00578 6.797382 6.8394933 6.7015586 6.9925003 6.559013 6.6662188 6.9450645 6.5980663
1368347_at 5.5443482 5.6527185 5.457692 5.4170203 5.862156 5.79599 5.5677295 5.5855923 5.6413617 6.0329785 5.2615166 5.0046787
1368348_at 4.6228285 4.5889845 4.63483 4.4772778 4.3111835 4.9650984 4.7162733 4.6660156 4.743048 4.7526627 4.451483 4.356454
1368349_at 5.4343677 6.2414913 6.270671 6.2248287 6.244628 5.6651483 5.7969475 5.763496 5.7513857 6.2776217 5.8428698 5.7332125
1368350_at 3.64537 3.5080497 3.508909 3.5472453 3.5787494 4.222432 3.4861488 4.016948 3.6395798 3.7704153 3.7527783 3.7734535
1368351_at 6.518993 6.42184 6.3663363 6.292326 6.495996 6.5169625 6.69415 6.484324 6.4834094 6.3419538 6.428082 6.2936177
1368352_at 4.4311237 4.711578 4.705754 4.4416633 4.79234 4.875237 4.325952 4.3954964 4.537616 4.5870852 4.910986 4.502535
1368353_at 5.714922 5.42787 5.681058 5.3294606 5.812512 5.4345193 5.575928 5.1262045 5.46114 5.52764 5.5685825 5.2576075
1368354_at 10.119179 9.745621 9.850926 9.914079 9.964627 9.909499 10.207444 9.785639 9.755429 10.0949 11.075478 10.270031
1368355_at 4.6207013 4.6207733 4.948752 4.5458436 5.198073 4.9498267 4.8075566 4.758536 4.652513 4.762676 4.6674857 4.779852
1368356_a_at 9.321435 9.564406 9.903469 9.6611805 9.454487 9.49798 9.497859 9.728522 9.499578 9.0655155 9.571943 9.657452
1368357_at 6.0649467 6.330338 6.0847144 5.7214465 6.2166095 6.091477 6.25999 5.8225646 5.8382525 6.1152973 6.3747516 5.4077187
1368358_a_at 4.0024886 3.8780038 3.9313905 3.8345423 3.8259237 4.592279 3.7392557 4.0988016 3.853618 3.8494704 4.059157 4.299922
1368359_a_at 4.7657986 4.8261137 4.5845027 4.3918743 4.2876844 4.5358396 4.525828 4.5812435 4.5676107 4.4554157 4.7232943 4.314796
1368360_at 13.575442 13.634192 13.725465 13.684679 13.686153 13.630325 13.718353 13.682346 13.663166 13.583734 13.586585 13.692142
1368361_a_at 7.619791 7.508851 7.739942 7.562485 7.07767 7.601919 7.5957727 7.646488 7.7303133 7.527867 7.7684355 7.8965125
1368362_a_at 10.731895 10.774966 10.612599 10.754159 10.603396 10.69362 10.827075 10.76293 10.717983 10.49342 10.63929 10.893733
1368363_at 4.0630107 4.301176 3.7577055 4.350833 3.8482285 4.0776587 3.7758496 4.1439 4.254396 4.2085295 4.3222675 4.1060157
1368364_at 4.9731636 5.1960616 5.2738876 4.9928293 5.0351973 5.1659174 5.488737 4.8442645 5.1049166 5.437883 5.335305 4.823082
1368365_at 12.220149 12.034374 12.194994 12.144758 12.093166 12.014778 12.082773 11.951731 11.934018 11.951191 12.077864 12.038722
1368366_at 4.9635606 5.115491 4.97563 5.0593467 5.068928 5.037466 5.1207023 5.2591486 5.0803366 5.1878514 5.3554554 5.352955
1368367_at 5.749215 6.1492605 5.9246264 5.973039 6.2088227 5.874471 6.26484 5.540489 5.7069216 5.902 6.003371 5.494551
1368368_a_at 9.88726 10.104306 10.123361 10.130706 10.132434 9.901589 9.997466 10.176884 9.96193 10.032531 9.997543 10.1940565
1368369_at 4.9066954 4.8581743 4.7681093 4.9559536 4.605958 4.565852 4.4963684 4.652542 4.6275215 4.958357 4.5452023 4.9635563
1368370_at 5.483675 5.69553 5.3629875 5.1910486 5.1897116 4.9604106 5.2431645 5.573502 5.617964 5.3037014 5.5441675 5.6301723
1368371_at 4.976411 5.0211635 5.4101954 4.7038364 5.3517733 5.2170987 5.634336 5.0949717 5.149271 5.1931615 5.181175 5.1362467
1368372_at 7.4257665 7.4776654 8.592825 8.233393 7.619154 6.78464 8.397734 7.523531 7.202434 8.044253 8.322413 7.5036683
1368373_at 4.4264383 4.5944357 4.6324053 4.6985254 4.56662 4.557273 4.5531597 4.4535217 4.355115 4.7018614 4.4368353 4.5835214
1368374_a_at 6.32218 6.5123076 6.114786 6.431145 6.3588996 6.3406825 6.3237696 6.1471744 6.4065514 6.5947833 6.271373 6.020829
1368375_a_at 5.338192 5.599065 5.0252223 5.2992196 4.9916353 5.2820945 5.6068106 5.1644416 5.444701 5.5263834 5.1294994 5.1917405
1368376_at 8.779161 8.505743 8.674877 6.9759417 9.237537 9.06171 9.009522 8.183868 10.206932 8.955816 8.400627 10.341242
1368377_at 5.09057 4.98125 5.293499 5.129917 5.548924 5.4373264 5.010713 5.215478 4.9326963 5.363111 5.207096 5.027266
1368378_at 12.198342 11.74585 11.913118 11.769365 11.729741 12.028031 11.858699 11.636837 12.064355 11.860654 11.920674 12.102558
1368379_at 8.0271845 7.916777 8.155311 8.02331 7.984188 7.6991444 8.0673685 8.242754 8.004864 7.951297 8.125208 8.046241
1368380_at 13.89253 13.907894 14.042461 13.952801 13.935182 13.974923 13.96144 13.9010105 13.979339 13.840962 13.923471 13.882747
1368381_at 4.836856 5.113858 5.010042 5.147112 5.202063 4.9551897 5.339484 5.139495 5.1868544 4.8751082 5.1855917 4.7063236
1368382_at 5.5505247 5.893701 5.604083 5.295477 5.5187454 5.4355025 5.595603 5.740859 5.567658 5.7176266 5.6414156 5.2712116
1368383_at 6.5241137 6.388829 6.419831 6.3163524 6.5382557 6.2055497 6.3687963 6.368579 6.3566327 6.805924 6.4517117 5.8511105
1368384_at 4.0837417 4.5010386 4.4646225 4.3353767 4.289991 4.107268 4.3519654 4.365943 4.864521 4.397587 4.423121 4.1399784
1368385_a_at 9.168269 8.989774 9.104295 8.886845 8.74648 8.961235 8.892615 8.989957 8.855067 8.802031 8.866477 9.198262
1368386_at 9.887405 9.6649065 9.6968775 9.72573 9.675439 9.559832 9.707883 9.71061 9.738806 9.407894 9.539434 9.607199
1368387_at 11.046551 11.009192 11.14154 11.341599 11.186116 10.935664 11.080942 10.692561 10.943104 10.843528 10.85658 11.193697
1368388_at 4.872234 5.0581427 5.1498775 5.0264254 5.1227903 5.2840614 5.0949273 5.3382893 4.8474107 5.0729346 5.2900195 5.2240005
1368389_at 9.225601 9.158178 9.077065 8.962663 9.265295 8.998206 8.966869 9.357414 9.066153 9.171136 9.292932 9.312872
1368390_at 9.373282 9.27469 9.167583 9.296835 9.063185 9.094877 9.304819 9.100773 9.086464 9.073615 9.271088 9.122157
1368391_at 4.9831276 5.0964375 4.9168224 4.958076 4.8959074 5.099634 4.7773585 4.8683147 5.0396895 4.83109 5.1023936 4.8559217
1368392_at 6.882703 7.009307 6.988386 6.8914795 7.1695213 6.6781993 6.90377 6.9359117 7.191515 6.9333906 6.7546043 6.3132057
1368393_at 5.840215 5.8942485 5.3002496 5.8492117 5.699018 5.590564 5.555942 5.8255773 6.2181377 5.9033546 5.4582906 6.525023
1368394_at 5.951454 5.939478 5.891841 5.988285 6.0730615 6.0045576 6.352111 6.1704555 5.8423223 5.9371285 5.9919367 5.880591
1368395_at 5.4970875 5.2808795 5.117071 5.5113335 5.0640106 5.66379 5.1569486 5.439976 5.6990166 5.3483257 5.3756976 4.6387873
1368396_at 5.3277993 5.5607777 5.615011 5.3511715 5.9880543 5.7258825 5.7357264 5.475149 5.2508583 5.395794 5.5112567 5.228636
1368397_at 12.947157 12.731262 12.890908 12.667748 12.742454 12.847155 12.715329 12.6430855 12.828848 12.856163 12.875257 12.785349
1368398_at 4.3305817 4.8017426 4.8723216 4.490706 4.8028393 4.5369844 4.5335464 4.817832 4.8420205 4.3924932 4.9104185 4.6450114
1368399_a_at 11.5864315 11.614615 11.683418 11.606406 11.498111 11.4884815 11.273987 11.433466 11.53261 11.213684 11.3793 11.504318
1368400_at 8.939043 9.081246 8.583392 8.806105 8.703455 8.657303 8.453104 8.650496 8.793619 8.91877 9.085948 9.196983
1368401_at 4.5234303 4.8782234 4.8590355 4.556469 4.9541764 4.4876075 4.9069433 4.5629616 4.552356 4.5892334 4.5447726 4.5072336
1368402_at 8.80248 8.665798 8.86753 9.025907 8.695874 8.654995 8.706351 8.695964 8.601163 8.470659 8.906243 8.949565
1368403_at 8.575375 8.589777 8.548512 8.576655 8.517056 8.469213 8.7261715 8.456583 8.792135 8.402626 8.605084 8.839804
1368404_at 4.677491 4.935501 5.5981627 5.2138042 5.1777143 4.630227 5.0397334 5.1700354 4.5823965 5.084401 5.136792 5.0535755
1368405_at 7.7890906 7.875102 7.729302 7.872556 7.7804003 7.8589683 7.686538 7.8441124 7.503228 7.9427805 7.822454 7.933362
1368406_at 4.226082 4.325488 4.4947996 4.542322 4.651437 4.439332 4.3017197 4.520568 4.4811306 4.1367702 4.408456 4.2302313
1368407_at 4.6773653 5.261104 5.6193213 5.2980127 5.5933323 5.558492 5.190764 5.9432483 5.3474135 4.926665 5.3169055 5.5170774
1368408_at 4.6177883 4.4375844 4.164547 4.440564 4.6041455 4.7130322 4.797345 5.0701866 4.714523 5.076397 4.739013 5.2078013
1368409_at 9.82296 9.976564 9.964514 9.951269 9.948412 10.149492 10.012699 9.945869 10.038792 9.853756 10.151012 10.350925
1368410_at 6.9088635 6.831094 6.6593223 7.027729 6.892155 6.8455615 6.667905 6.9457073 6.803292 6.9021235 6.742185 6.957714
1368411_a_at 3.9495988 4.427306 4.114199 3.948614 4.063984 4.3907137 3.9538033 3.9099085 3.8685126 3.9137924 4.2203608 3.7097683
1368412_a_at 5.251573 5.3291655 5.255516 4.6305304 4.915032 4.801048 5.1516795 5.145941 5.1367664 5.0130177 5.1756635 4.9161615
1368413_at 5.146447 5.34772 4.9803033 5.270792 5.41082 5.285817 4.710868 5.233425 5.0248556 5.054783 5.027693 5.284543
1368414_at 5.9476886 5.91486 5.9553823 6.1017127 6.0977316 6.017987 6.0192475 6.269639 5.92849 6.11642 6.1382003 5.3682966
1368415_at 3.9916544 3.9684684 3.980556 3.8940823 4.0211954 4.129308 3.861697 3.9043608 4.279324 4.2490044 4.1849566 4.0428023
1368416_at 4.0881214 3.6737967 3.954097 3.7616906 3.9119186 4.324524 4.1512527 4.13163 3.710476 3.867351 3.865515 4.051135
1368417_at 4.9863815 4.9905405 5.0152626 4.9676447 5.114341 4.997139 5.251053 5.3649654 5.0868187 5.4732695 5.0418377 4.6839943
1368418_a_at 12.813376 12.913653 13.01804 12.965298 13.130726 12.986348 13.022257 13.050838 12.960064 12.748122 12.777702 12.99812
1368419_at 9.076325 8.872986 8.990253 9.156763 8.915482 8.800743 8.511485 8.822945 8.991118 8.869097 8.618254 8.998381
1368420_at 13.279232 13.217669 13.3513 13.304062 13.268525 13.273936 13.216471 13.313654 13.217187 13.156113 13.143712 13.180409
1368421_at 4.1934686 4.032122 4.568182 4.231988 4.037249 4.214333 4.1990027 4.319672 4.2813125 4.2506256 4.0987363 3.9756293
1368422_at 6.1566 6.8682337 5.315192 6.276348 5.3650284 5.763076 6.346871 4.901165 5.4864693 5.5702457 6.4391294 5.7282333
1368423_at 5.837865 5.750213 5.795349 6.058945 6.228849 5.6701756 6.0787873 5.787488 5.8875403 5.6822314 5.9226723 5.6923103
1368424_at 7.403701 7.326811 7.2032585 7.461778 7.085413 7.526611 7.0505476 7.5350213 7.4356065 7.377875 7.5184784 7.5300727
1368425_at 4.7524924 5.1708016 5.2213454 5.147112 5.4708204 4.8031583 5.1333323 5.3960032 4.9049706 5.2952995 5.54045 5.283541
1368426_at 10.801686 11.518499 11.368296 11.790914 10.553487 10.870697 11.147965 10.064256 10.7996855 10.559146 10.487889 10.732298
1368427_at 8.1155205 7.901746 8.115086 8.0522785 8.048307 7.98085 7.849873 7.8441124 8.3243 7.9429927 8.044963 8.366534
1368428_at 8.975253 8.712556 8.623047 8.885364 8.852417 8.725902 8.907884 8.863903 8.784217 8.335704 8.369908 9.139967
1368429_at 3.7686112 3.597407 3.9123952 3.7835126 3.5191517 3.586223 3.8475938 4.1387405 3.7683501 3.75819 3.640702 3.9733443
1368430_at 9.574872 9.551813 9.729928 9.426898 9.341207 9.119765 9.320503 9.574194 9.405235 9.126441 9.442098 9.700855
1368431_at 11.359216 11.296541 11.298978 11.382313 11.336406 11.308713 11.488492 11.465804 11.392963 11.098261 11.371526 11.369697
1368432_a_at 4.4222493 4.7478824 4.639814 4.4065223 4.556608 4.568324 4.9403386 4.750848 4.599665 4.5118685 4.8201666 4.47025
1368433_at 9.827425 9.622687 9.760936 9.728232 9.696609 9.687489 9.7736 9.812082 9.666036 9.547932 9.700996 9.867192
1368434_at 7.0146728 7.375973 7.1081886 7.0954766 5.9402657 6.9249067 6.4744678 7.106801 6.9887357 6.864766 6.896469 7.552461
1368435_at 11.611874 11.488038 11.659813 11.464977 11.570433 11.527897 11.614307 11.159914 11.105934 10.726002 11.068605 11.240444
1368436_at 9.451644 9.3401575 9.440649 9.471348 9.425946 9.293444 9.467956 9.372259 9.173547 9.32533 9.593126 9.571425
1368437_at 5.345852 5.2998047 4.9136467 4.994237 5.283829 5.3132815 5.5502787 5.216563 5.1871696 5.756082 5.443888 4.7468123
1368438_at 4.737833 4.7776685 4.580569 4.7306404 4.45962 5.07697 4.7439365 4.6801653 4.675232 4.6264453 4.5524645 4.41847
1368439_at 6.0773783 6.2485375 6.3107285 6.1959352 6.122903 6.5672884 6.1293426 6.2646804 6.2302756 6.2932405 6.3966675 5.8670697
1368440_at 7.392942 6.8065977 6.8019023 7.0118966 7.258557 7.0111127 6.8067665 6.742316 7.1289897 7.022237 7.154307 6.854933
1368441_at 6.331066 6.388418 6.2897854 6.261752 6.609451 5.760618 6.170852 6.272235 6.4222217 6.09087 6.3536415 6.2850614
1368442_at 13.423412 13.417931 13.492409 13.595342 13.529638 13.455384 13.483035 13.586509 13.489514 13.363279 13.404032 13.289262
1368443_at 5.6169043 5.578368 5.742479 5.91142 5.919395 5.8623366 5.8551784 5.60892 5.742223 5.8540754 5.788099 5.484479
1368444_at 8.43732 8.299238 8.393249 8.277941 8.482275 8.281627 8.420341 8.306493 8.401322 8.281268 8.449854 8.784197
1368445_at 6.079095 6.0506315 6.1395025 5.9141364 6.0695744 6.328293 6.2574587 5.9050827 6.2750664 6.457744 6.389091 6.1627483
1368446_at 7.6452074 7.4504232 6.5912824 6.642953 6.567628 7.124333 6.7779613 6.8541427 7.521595 7.577255 7.962789 7.852063
1368447_x_at 6.902215 6.115355 6.241064 6.924467 6.428027 6.7342567 7.3250074 6.27454 8.008263 7.812456 7.4538717 8.454344
1368448_at 6.6502995 7.1658926 6.9412723 6.722135 7.1691217 6.8037553 7.188985 6.8715515 6.7948527 6.9257264 6.817459 6.456485
1368449_at 4.13995 4.5979943 4.763294 4.9507704 4.6036563 4.4635577 4.578431 4.911092 4.7514076 4.9163113 4.701559 4.5234356
1368450_at 5.353387 5.373483 5.0885334 4.8557296 5.060995 5.2820797 4.9853296 5.035435 4.9190803 5.309715 5.2911577 5.188394
1368451_at 6.5064774 6.649506 6.6784105 6.552808 6.6851315 6.7390594 6.9263487 6.643748 6.615595 6.497131 6.8086143 6.359467
1368452_at 9.068224 9.202515 9.281534 9.328856 9.126453 9.295141 9.178367 9.339332 9.306524 8.805062 8.960906 9.456543
1368453_at 11.119409 10.764819 10.983389 11.364461 11.289539 10.689057 10.985329 11.289537 10.707592 10.760035 10.545743 10.934207
1368454_at 4.4353004 4.296154 4.532346 4.3214025 4.747727 4.496051 4.1510153 4.487876 4.4104013 4.356103 4.3298397 4.2086754
1368455_at 5.4503264 5.4016137 5.164845 5.147886 5.1236453 5.0936646 5.2702355 5.522255 5.7325964 5.3328276 5.36057 4.985552
1368456_at 4.284721 4.13652 3.8384225 4.0976505 4.4062204 3.902928 4.3969116 3.9256697 4.3684444 4.210992 3.7475185 3.7579165
1368457_at 3.9669971 3.8040044 3.7030559 3.7796237 3.928686 3.9328396 3.9152524 4.3918743 3.6902874 4.495231 4.09091 3.8555408
1368458_at 10.6289 9.072275 10.136884 9.787729 10.397688 10.007839 10.674347 10.39476 10.200836 10.525668 9.64985 9.726099
1368459_at 4.5562477 4.3833995 4.208181 4.3521843 4.091666 4.4581757 4.3762197 4.3999596 4.3803835 4.4820623 4.4898353 4.276676
1368460_at 8.136076 7.885642 7.0248165 7.6918283 7.8567543 7.8647537 6.6820383 7.7264857 7.2045646 6.7766504 6.868836 6.4091763
1368461_at 11.501479 11.378474 11.51085 11.201031 10.893702 10.910378 11.3081455 11.415342 11.349767 11.0636635 11.5305395 11.332423
1368462_at 5.501847 5.397024 4.9628425 5.475577 5.230793 5.191319 5.1585217 5.2641606 5.1997604 5.3353124 5.240195 5.2659054
1368463_at 7.0931168 7.1081676 6.9515495 7.2130976 7.035134 6.9248805 7.112316 6.878617 6.99973 6.982313 6.941658 7.702785
1368464_at 5.7142444 5.6577063 5.638602 5.8875957 5.710779 5.859415 5.8632674 5.723927 5.855132 5.666523 5.807752 5.635746
1368465_at 3.8167777 3.8647356 4.107063 3.7983878 3.7444215 3.7591841 3.922532 3.9805126 3.7007346 3.6105206 3.6852584 3.8211088
1368466_a_at 5.6880903 5.5554805 5.3425117 5.8252473 5.258403 5.3409114 5.655189 5.5604887 5.5430994 5.087868 5.3709035 5.6100745
1368467_at 12.826844 12.771252 12.813694 12.808694 12.791504 12.774442 12.726566 12.858039 12.794319 12.667522 12.806362 12.858792
1368468_at 4.817017 4.809753 4.8399734 4.9615054 5.3741975 4.4826274 5.149791 4.996329 4.618944 4.92437 5.0691133 4.7214556
1368469_at 5.565256 5.5997233 5.7844124 5.490032 5.528845 5.5655804 5.786707 5.331176 5.594988 5.2678814 5.6256127 5.732123
1368470_at 8.3371525 8.431891 8.16579 8.500438 8.166853 8.284678 7.964907 8.275085 8.076181 8.06568 8.170438 8.591213
1368471_at 5.496642 5.343714 5.6039095 5.4327903 5.9206333 5.697951 5.8877096 5.723973 5.8215375 5.9088917 5.7407484 5.3586645
1368472_at 4.73002 4.7659082 4.957584 5.0380683 5.168917 5.16488 5.253097 5.0861645 5.133678 5.2753973 5.180591 5.019673
1368473_at 5.0604234 5.0311227 4.784007 5.0472074 4.959864 4.799619 5.145946 4.9719048 4.797423 4.795311 4.814772 5.1302495
1368474_at 6.73726 6.7117205 7.094349 6.736089 7.012889 6.7706685 6.372177 6.831299 6.663067 6.233344 6.197145 7.0011525
1368475_at 4.9334197 4.99886 5.000298 5.1365194 5.0298395 4.9790716 5.208024 4.9241834 5.2893763 5.0166883 5.152328 4.9476743
1368476_at 5.9846225 6.2761655 6.5136337 6.0301685 6.3460126 6.282473 6.1839094 6.283262 6.265678 6.1909924 6.024862 6.3554797
1368477_at 6.992097 7.0349827 7.0384445 7.123258 7.048142 7.0552373 7.3025913 7.025805 6.8018003 7.0297084 7.057613 6.775027
1368478_at 3.6191015 3.8892694 4.1486206 3.9415212 3.625195 3.8177984 3.7392557 3.6814988 3.8289511 3.6616094 3.6740553 3.4565141
1368479_at 3.6815326 3.84604 3.9819808 3.7734637 3.5953326 3.7797604 4.0301285 3.535092 3.7715368 3.8809497 3.6358962 3.655305
1368480_at 6.409494 6.505373 6.369917 6.2834616 6.412426 6.560102 6.6248617 6.4414115 6.489449 6.351302 6.2945642 6.284422
1368481_at 5.213306 5.481716 5.2437925 5.191413 5.528845 5.690813 5.216083 5.3788805 5.736917 5.491598 5.4272346 4.9632053
1368482_at 6.37255 6.643775 6.5599823 6.2859054 6.4719334 5.9912043 6.197827 6.5717025 6.109091 6.5366287 6.1278944 6.6231446
1368483_a_at 3.974462 4.2290745 4.07611 4.3131986 4.3800097 4.5681467 4.350465 4.0964875 4.1643596 4.121029 4.3943434 4.253524
1368484_at 5.2232394 5.2596445 5.344837 5.208849 5.287836 5.054473 5.0410314 5.1745877 4.8974795 5.3178697 4.901703 4.757327
1368485_at 5.1195307 4.881279 5.03909 4.752759 4.684469 4.552389 4.583085 4.782757 4.7334414 4.7060795 4.7113113 4.474948
1368486_at 7.3192225 6.437117 7.0215206 7.304188 6.990307 6.537689 5.502426 7.54813 5.663435 5.0166883 4.946821 5.3118057
1368487_at 3.2948399 3.432266 3.3601053 3.451816 3.5518742 3.5052812 3.5632608 3.4550424 3.2454627 3.3827612 3.221168 3.2202687
1368488_at 9.169813 8.844536 8.820996 9.567141 8.490572 8.473388 8.7573805 9.050553 8.56707 9.332594 9.189316 8.87566
1368489_at 5.136677 5.316714 5.276985 4.8400435 5.3767147 5.2121143 5.341909 5.4115663 5.197437 5.347139 5.0974607 4.803163
1368490_at 10.133977 9.649028 10.449632 9.838919 9.683842 9.836905 10.085168 8.771 9.72323 9.909845 10.044487 10.713239
1368491_at 6.2326574 6.0375285 6.3444753 6.615668 5.898989 5.2056103 6.645314 6.800405 5.413586 6.0328927 6.728543 6.036183
1368492_at 7.605695 7.5835257 7.3068624 7.223049 7.268552 6.903474 7.376294 7.799395 7.139195 7.309493 7.3552275 7.466933
1368493_at 5.2437773 4.9697614 4.7159367 4.9378805 4.884155 4.7270303 4.7043805 4.784426 4.9161754 4.9640894 4.914485 4.850444
1368494_at 4.1080756 4.163478 4.394839 4.26887 4.112629 3.783858 4.2625065 4.3930464 4.187423 4.2786627 4.1271343 4.052329
1368495_at 5.636579 5.857081 5.6972876 5.791359 5.999879 5.897533 5.657868 5.769508 5.5848465 5.9338975 5.972997 5.56411
1368496_at 4.938745 4.9815807 4.9120693 4.768325 4.7457285 4.759068 4.7371445 5.1898146 4.82738 5.3475647 4.713646 4.554819
1368497_at 10.290236 10.840804 10.908536 10.952251 11.038589 10.6477 11.134478 11.15966 10.987023 11.009627 10.997125 11.090613
1368498_a_at 3.3577409 3.2176867 3.3779435 3.2262094 3.491322 3.3849502 3.2960894 3.5598562 3.3706987 3.2415435 3.5181644 3.7115645
1368499_at 3.3366697 3.1409254 3.3806598 3.275693 3.451128 3.3372831 3.3802621 3.2008882 3.2421472 3.4834664 3.3550813 3.2641757
1368500_a_at 6.8621655 6.997236 6.8153214 6.696142 7.0247126 6.765782 6.998954 6.784624 6.7650976 6.826357 6.7681465 6.355396
1368501_s_at 6.436037 6.8123813 6.3187256 6.418993 6.383041 5.9721665 5.947515 6.6601067 6.5763884 6.4475145 6.6216745 6.2799983
1368502_at 3.865921 4.263929 4.063555 4.127874 4.247764 4.295553 4.191895 4.2228155 4.1694813 4.577791 4.4747796 3.9416077
1368503_at 7.7342086 8.040338 7.795608 8.091169 7.640354 7.4572477 7.641048 7.412134 7.8439617 7.8874745 7.693927 8.587044
1368504_at 11.13942 10.951784 11.151234 10.929191 10.931442 10.6951475 10.796555 11.025893 10.825494 10.778954 10.634137 11.0668335
1368505_at 5.0574865 5.1621585 4.9995008 5.368672 5.4335494 5.0252943 5.414976 5.148527 5.212455 5.6914167 5.832324 5.489687
1368506_at 4.932186 5.124335 4.74353 4.9986987 4.9042873 5.010197 4.448951 5.0097523 4.8420115 5.3361197 5.1855917 4.609355
1368507_at 11.155946 11.2731 11.105186 11.260812 11.236979 11.062042 10.991154 11.229539 11.192384 11.296117 11.311526 11.445958
1368508_at 8.077848 8.23873 8.445116 8.145956 7.9861016 8.197226 7.762123 8.198431 8.04623 8.257252 8.045918 8.3794365
1368509_at 5.4609656 5.6516356 5.625769 5.4445558 5.516137 4.7335176 5.345392 4.9699116 5.5424767 5.371431 5.5007014 5.5818424
1368510_at 4.812005 4.6635666 4.632862 5.0382843 4.788208 4.7967463 4.9504757 4.8984146 4.722637 4.8753777 4.700362 5.00921
1368511_at 4.2277427 4.5300612 4.33037 4.328578 4.8821692 4.6157937 4.5427823 4.850586 4.7261405 4.469616 4.9209723 4.115285
1368512_a_at 10.087502 9.906397 9.936154 9.98073 9.651784 10.015453 9.434306 9.782865 9.612483 9.161966 9.21765 9.864178
1368513_at 6.182283 6.299201 6.555208 6.2806654 6.103314 6.4631705 6.2549744 6.5316453 6.189156 6.2845144 6.3468466 6.670986
1368514_at 11.427991 11.260278 11.221653 11.25976 11.226591 11.082859 11.246661 11.2264385 11.377633 11.210537 11.380529 11.473093
1368515_at 5.5478487 5.565666 5.4977236 5.1173897 5.702632 5.384762 5.294365 5.5934544 5.193919 5.0542307 5.165037 5.324871
1368516_at 6.369879 6.5460334 6.397974 6.3174086 6.593692 6.2766 6.2521415 6.4387984 6.655801 6.393432 6.5183797 6.776369
1368517_at 6.593382 6.426798 6.337597 6.603836 6.467609 6.230438 6.5075884 6.5400343 6.3502593 6.4592686 6.7510633 6.9236135
1368518_at 7.9958353 8.083933 8.271463 7.891889 7.8583164 7.2746925 7.901948 8.358627 7.956528 7.8312497 7.852252 8.099545
1368519_at 5.1729784 5.4121523 5.3417025 5.2171454 5.4121575 5.3929577 5.383523 5.4874907 5.629991 5.536512 5.5866823 5.48985
1368520_at 12.876487 13.027628 12.481893 12.910009 12.825976 12.955702 11.761278 12.540816 12.652347 12.528747 11.907787 12.369542
1368521_at 6.6464906 6.994856 6.638899 6.221091 6.6883388 6.4993377 6.5639887 6.8514867 6.864451 6.4903197 6.816617 6.363277
1368522_at 4.8434277 3.9178624 4.4039392 4.566579 4.7116385 4.2671995 3.985842 4.345123 4.6026077 4.277598 4.5238585 4.073743
1368523_at 4.156708 3.9709663 3.99202 3.8965278 4.1627164 4.256873 4.3554068 3.9976 3.953817 4.092016 4.0628157 3.564391
1368524_at 3.524622 3.811421 3.6621273 3.8154333 3.935889 3.561512 3.7692268 3.7946637 3.761909 3.6480541 3.8365679 3.5878701
1368525_at 6.53135 6.775548 6.8717947 6.5372443 6.0551066 6.420404 6.3114676 6.6587315 6.555752 6.5270786 7.1638236 7.231312
1368526_at 7.33445 6.960274 6.9274483 7.206646 7.1075587 6.9101458 6.5300684 6.912958 6.89425 7.1506352 6.920899 7.2137313
1368527_at 3.2937202 3.4237845 3.3564582 3.4643483 3.3085055 3.2515216 3.2020302 3.3437915 3.437494 3.4630616 3.175199 3.5723436
1368528_at 8.731075 8.479956 8.499011 8.717361 8.605518 8.186583 8.428591 8.677748 8.239184 8.333178 8.012066 8.513286
1368529_at 4.692603 4.395667 4.4322767 4.5594735 4.5101376 4.389399 4.727552 4.059102 4.104801 4.3508344 4.044511 4.7608714
1368530_at 4.3550105 5.07837 4.5143666 4.460957 5.0264587 4.7103853 4.794833 4.6709404 4.734351 5.135724 4.6837482 4.203084
1368531_at 3.808144 3.591195 3.5016823 3.5500002 3.9221063 3.7256236 3.6955132 3.7472756 3.537032 3.854861 3.7570999 3.7908578
1368532_at 4.161001 4.153653 4.200488 4.1196117 3.7976453 4.0028653 4.294013 4.2299414 4.0533695 4.10651 4.461693 4.2879844
1368533_at 5.537689 5.7818794 5.67032 5.8872333 5.9340515 5.6465073 5.821172 5.8164663 5.607917 5.755295 5.575239 5.2604685
1368534_at 5.9406047 6.1034503 5.891799 6.137954 6.0461903 6.146571 5.9751744 6.070542 5.85941 6.099189 5.840631 5.6804795
1368535_at 5.5512586 5.5853977 5.394684 5.449667 5.592984 5.5335836 5.4515753 5.3934455 5.577881 6.0397415 5.425859 5.242397
1368536_at 10.805675 10.963439 10.670104 10.6625805 10.310322 10.553169 10.800529 10.953149 10.606538 10.751331 10.984102 11.103576
1368537_at 6.0144987 5.9323716 5.899992 6.1351795 5.512846 5.8709035 6.0967298 5.815462 6.3651056 5.6661386 6.1550636 6.1297894
1368538_at 7.866356 8.0292 7.8264813 7.998311 7.6013703 7.7612777 7.9869027 7.8227863 7.699912 7.6462545 7.567081 8.097115
1368539_at 3.7567143 3.3204327 3.629678 3.736722 3.5628862 3.5370643 3.7220929 3.4912138 3.5349033 3.4618976 3.409384 3.4579384
1368540_at 4.417867 4.2029705 4.151597 4.4806733 4.2332296 4.599564 4.445736 4.431233 4.788483 4.2825527 4.23616 4.049389
1368541_at 6.347786 6.282888 6.2978253 5.812222 6.1875978 5.9125695 6.278185 6.3501916 5.881694 6.0255427 6.1432004 6.196478
1368542_at 4.501282 4.6263285 4.4136024 4.194953 4.428237 4.1113844 4.6968656 4.34017 4.030737 4.0145082 4.4410276 4.863717
1368543_at 7.468341 7.122516 7.067288 6.4067636 5.987043 6.533731 6.7016134 6.4894695 7.100712 7.002467 7.0396814 7.6531773
1368544_a_at 4.9577007 4.701679 4.8613777 4.8944554 4.8206353 4.5548 5.004705 5.1253757 4.970821 5.016494 5.0220385 4.5846376
1368545_at 5.507499 5.6310854 5.6106334 5.3880005 5.7450347 5.583817 5.5487795 5.4540153 5.5412498 5.5575304 5.227574 5.6748977
1368546_at 4.9014344 4.7576528 4.783624 4.8437204 4.677893 5.0599737 4.9425216 4.7924676 5.189685 4.605997 4.9425592 4.804865
1368547_at 4.3140316 4.301176 3.8778434 4.0780053 4.3036346 4.15057 4.106323 4.0238466 3.9637396 3.973387 4.2658634 4.38278
1368548_at 3.1486123 3.405294 3.2937539 3.3332832 3.2288122 3.2165911 3.532394 3.3786378 3.1333191 3.3706598 3.235935 3.637848
1368549_at 8.677388 8.763654 8.782931 8.880663 8.7452965 8.786883 8.698615 8.933367 8.950294 8.47871 8.536464 9.1945915
1368550_at 4.8101263 4.9471674 4.7660303 4.85207 5.250802 4.898757 5.0978527 4.81921 4.8745604 4.9161787 4.916096 4.7641315
1368551_at 4.665372 4.8810034 4.790825 4.603536 5.0518837 4.8618326 4.9599214 4.755701 4.652513 4.9066257 4.9734 5.212993
1368552_at 10.906213 10.95172 10.612925 10.804156 10.626365 10.733999 10.725964 10.774079 10.86936 10.84198 10.8996725 11.054136
1368553_at 5.616124 5.4920893 5.0787854 5.2053957 5.670044 5.360685 4.9587355 5.1988697 5.113311 5.03259 5.275136 4.928781
1368554_at 5.403973 5.4173937 5.2999334 5.577814 5.552439 5.6554394 5.896074 5.4905386 5.470691 5.8524146 5.6696477 5.2626963
1368555_at 5.7228165 5.7845697 5.927446 5.5932775 5.810911 5.8148623 5.695329 6.109023 5.742223 5.746358 5.706078 6.001441
1368556_at 4.685604 4.829586 4.6427665 4.522504 4.5589113 4.523554 4.7223387 4.5535126 4.566511 4.3813705 4.7814145 4.3925676
1368557_s_at 5.0169992 4.8134723 5.0384455 4.9781485 4.962922 5.004162 5.250145 5.1584425 5.351797 4.7673187 4.856745 4.607977
1368558_s_at 8.514469 7.9832997 8.414003 8.124992 8.3902 8.134115 8.415194 8.845215 8.218508 8.312653 8.462038 8.134884
1368559_at 5.6542506 5.7625318 5.572779 5.6208224 5.4886894 5.556679 5.3372455 5.408143 5.305211 5.527904 5.6944513 5.3360314
1368560_at 5.1035876 5.041501 5.254093 5.134857 5.117257 5.248007 5.2614207 4.8543744 4.776113 4.722802 5.3668175 5.1178846
1368561_at 4.2610416 4.282238 4.5304832 4.285527 4.3814754 4.37796 4.170747 4.3359203 4.040806 4.5349135 4.3241343 4.256674
1368562_at 4.735591 4.942041 5.146386 5.2438893 5.1584334 4.88321 5.341201 5.467513 4.7158055 5.06322 5.0703382 4.654885
1368563_at 6.615152 6.888423 7.508129 7.5367365 7.653434 7.06459 6.9776196 6.595224 7.1469755 7.9846992 7.9507127 7.1285152
1368564_at 4.90092 5.19222 4.994706 4.89135 5.1082716 4.8505287 5.4629164 4.9140153 4.6872587 4.797074 5.143896 4.86523
1368565_at 3.9768357 4.462944 4.905137 4.102845 4.7132525 5.038164 5.4263825 4.0509324 5.2924156 4.4820065 4.5788774 5.342848
1368566_a_at 11.64587 11.774791 11.381813 11.383439 11.567751 11.719811 11.366891 11.46768 11.375026 11.5758505 11.508647 11.473109
1368567_at 7.339697 7.297531 7.5121136 7.7772703 6.8315663 7.385173 7.4001274 7.3349605 7.198557 7.5207953 7.2804513 8.037408
1368568_at 5.9132953 5.8110476 5.8396707 5.753509 6.1486287 5.9921412 6.49342 6.0863585 6.1266193 6.13496 6.165236 5.780287
1368569_at 3.9736197 3.6773667 4.3773546 4.425348 4.2051115 3.8489652 4.1333146 3.946655 3.9506297 3.8665204 4.146815 3.85554
1368570_at 7.599282 7.7259517 7.504147 7.3439717 7.4597874 7.866473 7.3423448 6.942015 7.8931174 7.122763 7.35575 7.88105
1368571_at 4.8110433 4.558633 4.7693353 4.694107 4.692887 4.8296275 4.782916 4.69442 4.3525176 4.637601 4.5096793 4.243848
1368572_a_at 5.265067 5.3253975 5.314431 5.479006 5.651613 5.8818746 5.286182 5.8372755 5.2472644 5.4727883 5.488587 5.2275653
1368573_at 8.094571 8.060076 7.9028406 8.259275 8.074259 7.7215066 7.940357 8.077133 8.072351 7.533444 8.031061 8.34583
1368574_at 10.665524 10.339995 9.974156 10.224237 10.07423 10.242653 9.956402 10.273027 10.005936 9.785034 10.165016 10.264723
1368575_at 5.1650004 5.56684 5.1586065 5.3377748 5.5120564 5.560553 5.371092 5.6680665 5.3635774 5.482913 5.2229695 5.0434513
1368576_at 4.52665 4.675467 4.512563 4.967552 4.5305405 4.549192 4.9033747 4.483994 4.305298 5.0015306 4.6414194 4.4094834
1368577_at 3.4055262 3.5349479 3.615886 3.4135687 3.6470819 3.980312 3.6428413 3.9272645 3.6475682 4.086545 3.656604 3.466333
1368578_at 4.9529824 4.8226147 4.9047236 4.846881 5.17783 4.7701263 5.040613 5.1257668 4.8609724 4.7399793 4.544757 4.6015525
1368579_at 4.6257763 4.6756644 4.744808 4.7810717 4.703109 4.7468157 4.7400165 4.845003 4.7158055 4.672373 4.5784607 4.3098116
1368580_at 6.4330807 6.485279 6.2957587 6.239526 6.3865356 5.7784047 6.601591 6.425258 6.44468 6.3643956 6.41142 5.9917297
1368581_at 6.3058023 5.8990717 6.1379404 6.0926886 5.7941256 5.782257 6.4606247 6.2555456 6.093192 6.1197586 6.2549043 5.863972
1368582_at 4.028146 4.2705717 4.3126106 4.1278744 4.3625193 4.2629967 4.0005646 4.4341 4.092435 4.075015 4.3164806 3.973748
1368583_a_at 13.771503 13.952186 13.71845 13.88266 13.887785 13.89021 13.859417 13.891893 13.908076 13.7250805 13.900369 13.737622
1368584_a_at 4.6082544 5.328764 4.581744 4.819955 4.455216 4.872985 4.6441154 5.0145187 5.123254 4.669176 4.7136464 4.3193884
1368585_at 5.981569 5.8494124 6.0676093 5.7711215 6.275005 5.8010926 6.355817 6.107759 5.789562 5.886628 6.0670834 5.9005246
1368586_at 5.2623396 5.3935137 5.564494 5.3693953 5.2203836 5.3384438 5.4661827 5.552552 5.6423616 5.231657 5.489232 5.0114765
1368587_at 13.917892 13.876113 13.916724 13.934476 13.832117 13.929316 13.802161 13.942513 13.839725 13.86036 13.893812 13.804464
1368588_at 5.6497927 5.7838335 6.231717 5.7458134 5.0169487 5.5148754 4.955083 5.684576 6.2758713 5.533202 5.506808 5.8856964
1368589_at 8.464564 8.690804 8.3652 8.277941 8.834733 8.770391 8.070159 8.26072 8.68584 9.092518 8.018738 8.023201
1368590_at 3.793125 4.036425 3.8309603 4.293531 3.8773313 4.4564714 4.08008 4.139576 4.3416705 4.2703495 4.1654367 4.312092
1368591_at 9.277191 9.350324 9.229099 9.263997 9.314174 9.4361515 9.263382 9.4548 9.435722 9.199376 9.211725 8.816574
1368592_at 6.4484377 6.902422 7.4990296 7.2004223 6.995007 6.537458 6.7899113 7.1175165 6.9062343 7.076129 6.765494 7.004755
1368593_at 8.275881 8.559143 8.297161 8.576746 8.556307 8.433193 8.33407 8.636068 8.273077 8.006681 7.9388785 8.6471615
1368594_at 5.2578974 5.1036067 5.3404803 5.157757 5.515448 5.232693 5.3926864 5.26527 4.8765416 4.9982576 5.6589804 4.996441
1368595_at 4.4564705 4.4068155 4.9728603 4.7512026 4.704659 4.7495975 5.0843487 4.5053215 4.5902195 4.559042 4.832099 4.498012
1368596_at 7.2053905 7.2195773 7.285264 7.358841 7.163881 7.2405453 6.8694158 7.271879 7.3779764 7.523403 7.1901255 6.7121525
1368597_at 6.15982 6.0926967 6.4210763 6.3383894 6.3145833 6.332838 6.3912 7.4448123 7.30486 6.231499 6.2243485 5.913148
1368598_at 6.5192 6.835481 6.5598474 6.755514 6.6361747 6.8840346 6.8206234 6.5574007 6.4730253 6.7657323 6.5239363 6.6927986
1368599_at 5.914186 6.1081047 6.057352 6.1214685 6.4099517 6.4166265 6.333168 6.2101727 6.2454977 6.184212 6.0392146 5.7898593
1368600_at 11.086047 11.04384 11.185585 11.138311 11.221089 11.003776 11.106472 11.10187 10.953974 11.164552 11.366513 11.111388
1368601_at 4.881801 4.6863666 4.741751 4.603135 4.869845 4.4046597 4.8724046 4.730968 4.346794 4.6474004 4.666419 4.551558
1368602_at 3.8263214 3.9506834 3.9840944 3.9114645 4.0634527 4.2671375 3.7475832 3.8616729 4.002206 4.0589237 4.1003656 3.8767214
1368603_at 4.59744 4.5857363 4.560067 4.8302035 4.7886953 4.864959 4.5130424 4.7603893 4.491831 4.7673187 4.589191 4.3781323
1368604_at 5.135606 5.2078357 5.0829525 4.7974286 5.2292633 5.1978474 4.850106 5.0270224 4.695981 4.9694552 4.9062376 4.8041186
1368605_at 5.1790323 5.227501 5.001166 5.0854697 5.477682 4.7230186 5.601511 5.0072117 5.1711307 5.1609793 5.2693977 5.1221647
1368606_at 4.291753 4.335161 4.3615746 4.181943 4.5040927 4.217473 4.4185786 4.2453685 4.163973 4.2022877 4.292345 4.0217605
1368607_at 6.6094637 7.6915812 7.4772706 6.411378 7.4780827 7.816095 8.038878 7.8471575 7.75021 8.833828 8.104855 9.08429
1368608_at 9.9438095 9.969437 9.682816 9.950576 9.653974 9.965658 9.332396 9.6038685 9.651976 9.48816 9.935906 10.23831
1368609_at 12.540511 12.424426 12.504512 12.536624 12.38035 12.508542 12.403039 12.448116 12.606747 12.5432825 12.514091 12.410144
1368610_at 4.5266294 3.8701513 4.2830944 4.2007737 4.3800097 4.170163 4.2014155 4.5478883 3.8923035 4.4029803 4.167961 3.9807994
1368611_at 4.278604 4.1588197 4.1157684 4.071616 4.12972 3.9621317 4.0314264 4.06291 4.3434854 3.9369817 3.96795 3.7929182
1368612_at 5.6003304 5.6961446 5.5986314 5.0854697 5.235474 5.2624946 5.2416406 5.5142937 5.4887266 5.5736966 5.257578 5.2818747
1368613_at 4.4703383 4.121625 4.2438827 3.9512308 4.3442054 4.300529 4.705089 4.318424 4.3332624 4.1437526 4.208479 4.4938593
1368614_at 7.5411835 7.5331764 7.5870433 7.5188384 7.4424996 7.559309 7.554554 7.9478893 7.646126 7.3806415 7.606527 8.059639
1368615_a_at 4.9698353 5.0687304 4.970801 4.818172 4.870662 4.8949866 5.1851974 4.9513726 5.033925 5.3262 4.8398056 4.583338
1368616_at 6.198716 6.3882303 6.286469 6.1257033 6.264512 6.5561967 6.4395995 6.021084 6.1944056 6.32492 6.4473515 5.9610744
1368617_at 4.457412 4.301176 4.1634088 3.9935365 4.105669 4.1885824 4.108919 4.009016 4.329941 3.816004 4.7027664 3.9426482
1368618_at 9.301048 9.568091 9.082516 9.560871 9.050795 9.02112 9.147986 9.205415 9.067336 9.283906 9.573795 9.265055
1368619_at 5.6814976 5.696085 5.5846186 5.7868032 5.6790457 5.5097084 5.574684 5.4935055 5.369911 5.212657 5.4674635 5.223725
1368620_at 6.2259674 6.4868155 6.072262 5.871885 5.959583 6.360702 6.0801034 5.653252 5.989811 6.4099817 6.271754 5.5778813
1368621_at 10.865992 10.97529 10.801805 11.00633 10.828145 10.789777 10.851693 10.798657 10.474951 10.437263 10.447065 11.022442
1368622_at 4.302491 4.2997975 4.443939 4.5104084 4.5221643 4.635149 4.477398 4.637581 4.174266 4.2968235 4.4326797 4.358521
1368623_at 4.8814726 4.7113924 4.6305614 4.653142 4.823502 4.106613 4.797345 4.4799137 4.613535 4.722905 4.6854305 4.445813
1368624_at 3.6854722 3.9042914 3.7487612 4.0500607 4.306326 4.087984 3.859383 3.9028847 3.743826 3.7769437 3.8663316 3.8601794
1368625_at 5.234211 5.350241 5.15305 5.146907 5.046359 5.210058 5.8303437 5.6197095 5.471998 5.169286 5.196879 4.9799204
1368626_at 4.483146 4.618615 4.425657 4.6527386 4.7129207 4.4883385 4.533714 4.728815 4.8022428 4.7042713 4.72349 4.471444
1368627_at 12.746826 12.8011465 12.775802 12.822099 12.724965 12.75657 12.77541 12.963956 12.833571 12.798238 12.776921 12.761912
1368628_at 3.8952234 3.8733103 3.6834838 3.8081737 3.7569895 3.8853776 3.8622904 4.0525 3.9250045 3.8737268 3.762074 3.8765955
1368629_at 4.645973 4.8118324 4.8478656 4.3800635 4.7653284 4.9874005 4.9314423 4.666963 4.767762 4.787484 4.8029103 4.359266
1368630_at 3.5587306 3.9544642 3.696689 3.6399848 3.491322 3.6283247 3.6596615 3.64803 3.7772944 3.5057774 3.4864182 3.579674
1368631_at 4.5255985 4.930587 4.44446 4.586721 4.2573605 4.62617 4.4587207 4.613963 4.2852488 4.3329163 4.124381 5.0187807
1368632_at 3.376565 3.801403 3.3148053 3.606704 3.4146378 3.2567122 3.491012 3.8362148 3.308977 3.6226633 3.3804326 3.1588964
1368633_at 3.33937 3.491298 3.5308557 3.4820035 3.5146995 3.3693871 3.5561461 3.635394 3.1791303 3.8245742 3.598909 3.5202675
1368634_at 7.8233066 8.241228 8.072107 8.008787 8.1783905 8.123766 8.229237 8.001089 8.177544 7.9723415 7.996135 7.74437
1368635_at 4.037018 4.4084263 4.069771 4.377056 3.7219734 4.271497 4.56334 4.164098 4.057867 4.556261 4.4198627 4.1486716
1368636_at 5.7471724 5.8020306 5.6509933 5.976834 6.0141115 5.8909326 5.632613 5.6859493 5.7119184 5.7276945 5.9226117 5.5869565
1368637_at 4.1712136 4.3495684 4.3635454 4.309969 4.296545 4.1752977 4.279475 4.2841067 4.413085 4.37121 4.302453 4.473072
1368638_at 5.3523035 5.340658 5.2929525 5.3532686 5.1665964 5.490347 5.5503263 5.5230646 5.3517 5.3980017 5.3874035 5.6169996
1368639_at 3.976544 4.0894775 3.9554021 3.9847999 4.0861444 3.880566 4.1078377 4.0399055 4.2614956 4.118151 3.7349408 3.7950296
1368640_at 5.3134675 5.6376357 5.7389927 5.4912443 5.636429 5.6517653 5.6148605 5.3920636 5.7826486 5.859569 5.794178 5.831018
1368641_at 4.6503243 4.4118366 4.2153063 4.299827 4.1907406 4.444695 4.1120024 3.9852242 4.2042923 3.8640854 3.9336352 4.3269415
1368642_at 9.376583 9.366408 9.696513 9.538298 9.401171 9.638314 9.372047 9.537081 9.484073 9.14969 9.373995 8.972035
1368643_at 4.3785515 4.3949184 4.679488 4.560772 4.324107 4.470286 4.530213 4.371374 4.715806 4.4974937 4.433323 4.756714
1368644_at 4.683371 4.286971 4.515734 4.595689 4.7478724 4.725356 4.4836016 4.5077686 4.6079693 4.83109 4.7268286 4.469335
1368645_at 5.903501 6.061351 6.2932615 5.9907994 5.845474 6.2942033 5.8024435 6.4975986 6.4159994 5.959093 6.221533 6.2382236
1368646_at 8.279509 7.8735433 8.10448 8.180866 7.817858 7.8259754 7.782009 7.999037 8.084946 7.5433736 7.664757 8.448853
1368647_at 7.638267 7.7119966 7.6232653 7.7761583 7.5176477 7.5897245 7.5347705 7.6706195 7.7092013 7.49574 7.5439386 7.5316024
1368648_at 4.668378 4.553884 4.8314657 4.958076 4.9337974 4.853098 4.937436 4.9625816 4.970821 5.1931615 4.653836 4.417193
1368649_at 7.916067 7.991338 7.989548 7.9425287 7.8675046 7.985714 7.706393 7.9065647 7.9536934 8.201895 8.065192 8.472239
1368650_at 7.0492387 6.8622274 7.9096437 6.914427 7.221275 7.607995 7.072127 7.5205507 7.13114 6.423823 6.636483 6.6428967
1368651_at 11.3533 10.707381 11.027584 11.118054 10.979529 11.319692 9.987497 10.844359 10.625163 10.36736 10.149456 10.362057
1368652_at 6.928578 7.062082 6.82264 7.162319 6.7480063 6.963774 7.3690987 6.644763 6.9320517 6.8414836 7.0068316 7.0004783
1368653_a_at 10.732382 10.898647 10.819519 10.824198 10.691988 10.710893 10.853033 10.890447 10.673175 10.852546 10.865468 11.099343
1368654_at 6.1381817 6.0373383 6.716275 6.255034 5.9923167 6.4322042 6.223863 5.9159155 6.410143 5.9054885 6.4245176 6.9127307
1368655_at 9.610084 9.605207 9.552695 9.316515 9.417825 9.457798 9.617673 9.647799 9.45094 9.290182 9.420387 9.224457
1368656_at 4.239025 4.197934 3.8418334 4.3289986 4.2543955 4.4187117 4.298505 4.0832872 3.7886488 4.3733835 4.36625 3.9876559
1368657_at 3.7892556 4.0894775 3.6396403 3.8408518 3.8895354 4.0749693 3.8805182 3.3932903 3.7419064 3.9158375 3.6314783 3.581441
1368658_at 4.584682 4.02143 4.8015347 4.721395 4.4975905 4.049763 4.1869607 4.344404 4.585616 4.608783 4.700013 4.4381714
1368659_at 10.90438 10.09352 10.2840185 10.387082 10.454353 9.2787 10.612493 10.224878 10.806692 9.770318 10.226871 10.72322
1368660_at 4.9257145 5.4220576 4.8478656 5.050349 4.747727 5.4684305 4.897168 4.9939623 5.0932937 4.7673187 5.0520496 4.817209
1368661_at 7.430562 7.0533495 7.165492 6.9240036 6.917231 6.8449583 7.0440054 7.1489205 6.789366 6.6050396 6.816747 6.5626864
1368662_at 7.526593 7.769991 7.3328385 7.392369 7.2983656 7.435057 7.412165 7.3321514 6.75794 7.300642 7.287961 7.4011335
1368663_at 4.1560335 3.637442 3.7030559 3.8740525 3.8463604 3.7376738 3.985795 3.8125572 3.8145237 4.184603 3.8819034 3.6958342
1368664_at 5.599574 5.9571466 5.4826937 5.7490225 5.853032 5.7212048 5.9349766 5.6031284 5.958707 5.698541 5.473424 5.893595
1368665_at 8.264864 8.269566 8.248444 8.301193 8.308483 8.307983 8.150833 8.279576 8.004864 8.153644 8.357148 8.565784
1368666_a_at 3.795344 4.0239897 3.9128187 3.7660985 4.0264287 3.9635746 3.9632661 4.453246 3.9070857 4.005391 3.8471756 3.9655795
1368667_at 5.455784 5.813761 5.8776975 5.6885867 5.6229305 5.743494 6.0096984 5.503562 5.9438186 6.0652294 5.9022765 5.462714
1368668_at 8.558766 8.476749 8.74478 8.697821 8.645196 8.755135 8.31282 8.699346 8.654005 8.699421 8.592014 8.985531
1368669_at 8.109239 8.415823 8.259117 8.043115 8.367601 8.036008 8.262414 8.892355 8.553976 8.404186 8.236111 8.205336
1368670_a_at 5.5514545 6.271463 5.9915547 5.953501 6.0533648 5.2067614 5.8270164 5.9147058 5.7219048 5.506548 5.8063154 5.6417117
1368671_at 6.3776813 6.520156 6.220892 6.440949 6.563194 6.4458146 6.642571 6.4966507 6.275878 6.42127 6.676882 6.423444
1368672_at 4.5354 4.5100527 4.392624 4.687239 4.6735525 4.491345 4.5603895 4.6801653 4.3000755 4.9714365 4.5508385 4.304013
1368673_at 4.3053536 4.5931144 3.9978278 4.0496573 4.4144387 4.307151 4.446321 4.149003 4.190548 4.4319406 4.4240527 4.368802
1368674_at 11.073641 11.236137 11.377112 11.320765 11.217379 11.343092 11.092965 11.282385 11.23185 11.047507 10.78992 11.299716
1368675_at 7.3680286 7.276416 7.1772614 7.1429424 6.6262946 6.631279 7.203381 6.7436147 7.2419853 6.6753154 7.110066 7.531949
1368676_at 5.094551 4.9319534 4.768698 5.2967277 5.317725 5.0901337 4.9818993 5.0884986 4.961393 5.2673216 5.2171063 5.424131
1368677_at 3.6435244 4.034297 3.8013542 3.796907 3.4466827 3.842929 3.7185988 3.7332249 3.6972744 3.766778 3.7475185 4.017412
1368678_at 4.5360847 4.3048077 4.5471497 4.658578 4.62533 4.6451406 4.4523144 4.3364477 4.370983 4.607421 4.248112 4.3253813
1368679_a_at 7.3101544 7.170412 6.992065 7.221028 7.1951413 6.8949647 7.067706 7.066043 7.13849 7.1097465 7.1488023 7.620873
1368680_a_at 4.52947 4.4430947 4.4849234 4.5530295 4.537975 4.749518 4.3327622 4.534089 4.5367856 4.4155293 4.607609 4.2962546
1368681_at 6.693042 6.370542 6.3191357 6.6928997 6.4556255 7.0075207 6.988136 6.7911115 6.5883927 6.546556 6.5531926 6.2905755
1368682_at 4.6045437 4.8440433 4.922724 4.8309927 5.1022353 4.90197 4.7928677 4.8416157 4.704629 4.6489472 4.8736134 4.5460796
1368683_at 3.2417002 3.2718165 3.6767 3.38385 3.3224025 3.3280907 3.435801 3.3649218 3.2556195 3.4084485 3.4312441 3.363919
1368684_at 5.4205375 5.145238 5.328041 5.6265554 5.342499 5.621169 6.020175 5.757432 5.6379576 5.1843743 5.916735 5.761983
1368685_at 4.839782 5.2664633 5.1969805 5.24709 5.3614845 5.1872973 5.325958 5.215478 5.033925 4.917955 5.12241 4.84354
1368686_at 13.976684 13.959136 13.978491 13.9949255 13.97 13.956304 13.963423 13.988427 13.904743 13.901517 13.913834 13.916463
1368687_at 6.130533 6.292831 6.4725795 6.452126 6.226406 6.285745 6.340089 6.257581 6.4755573 6.272868 6.5230045 6.4132895
1368688_at 4.6177883 4.520687 4.8623514 4.813012 4.7183857 4.839428 4.797345 4.838979 4.8476744 4.56473 4.5249524 4.3731823
1368689_at 4.0322437 4.4709682 4.1484594 3.8420112 4.3522935 4.071163 4.624976 3.9740667 4.399658 4.1303883 4.1833353 3.9878144
1368690_a_at 4.6708694 4.5966125 4.0291343 4.6189466 4.4285293 4.3227453 4.3642645 4.440972 4.225238 4.37929 4.170605 4.163676
1368691_at 4.6965528 4.6282825 4.6042504 4.6453176 4.2940445 4.614809 4.439166 4.9553056 4.7906847 4.505438 4.554676 5.019732
1368692_a_at 8.863222 8.924315 9.174684 8.694744 8.689808 8.851643 8.998285 9.28639 9.251194 8.192524 8.744691 8.866684
1368693_at 6.8517222 7.3943763 7.3952346 6.9914546 6.959462 6.97261 7.477607 7.5001464 7.103536 7.0546556 7.1562543 7.541557
1368694_at 4.4188404 4.425421 4.377534 4.4065228 4.7160387 4.3974104 4.219733 4.4462414 4.316381 4.51517 4.2648926 4.2547607
1368695_at 12.265016 12.290828 12.348622 12.333704 12.39325 12.102949 12.312183 12.347686 12.2617235 12.057773 12.236976 12.296316
1368696_at 5.3513045 5.4799232 5.18088 5.273638 5.3099227 5.2959437 5.6590166 5.372716 5.4299383 6.001683 5.763931 4.798377
1368697_at 3.8466833 4.00066 3.7837183 3.796691 4.038999 3.9042413 4.0813217 4.1946735 3.889159 3.949833 3.843223 3.7870874
1368698_at 6.090894 5.925004 6.100025 6.427035 6.31409 6.1061373 6.0673113 6.3795047 6.054469 6.0074873 5.5856795 6.68151
1368699_at 4.649784 4.4425955 4.6554203 4.410982 4.665429 4.4893923 4.67591 4.3449054 4.8883705 4.6362343 4.5168676 4.150572
1368700_at 4.343382 4.377714 4.380878 4.5042586 4.421214 4.3983355 4.0507307 4.512687 4.1365023 3.9410083 4.461995 4.645328
1368701_at 5.353491 5.326993 5.175571 5.1839046 5.328413 5.3347235 5.447711 5.3632226 5.1632767 5.198443 5.1613803 4.817209
1368702_at 8.946616 8.778726 8.867424 8.817131 8.70249 8.944741 8.728727 8.836035 8.89935 8.57863 8.69849 9.394561
1368703_at 7.1986346 6.7897167 7.08654 7.1419554 7.0133405 6.8882504 6.96672 6.903522 6.800617 6.794401 6.4794555 7.2893066
1368704_a_at 4.607621 4.40022 4.5929956 4.922867 4.604146 4.6172724 5.033391 4.766308 4.7482204 4.5635405 4.6791515 4.364685
1368705_at 5.0184555 5.230989 4.9766784 4.951663 5.6602674 5.2224436 4.797345 5.023963 5.1766896 5.0994077 5.3718777 5.094804
1368706_at 12.263854 12.116498 12.182837 12.272028 12.100483 12.05359 12.145681 12.113082 12.218898 12.180919 12.244897 11.977228
1368707_at 13.416153 13.375537 13.543144 13.549995 13.446413 13.41792 13.411778 13.450146 13.511603 13.345729 13.399427 13.398323
1368708_a_at 4.9879284 4.8442903 4.9120693 5.0097847 5.1179447 5.2971153 5.1548243 4.939259 5.1598864 4.590686 4.758905 4.3667803
1368709_at 4.2190895 4.518502 4.245557 4.060622 4.5636244 4.0347824 4.853717 4.3054967 4.151726 4.246499 4.259799 4.016797
1368710_at 7.010746 6.689587 6.723162 6.628398 6.837779 6.7280107 6.6756372 6.604614 6.808647 6.816698 6.797312 7.2897224
1368711_at 8.578804 9.191449 8.525881 9.417265 8.15446 8.0211935 8.491269 9.184699 7.9607067 8.361037 8.7695675 8.019724
1368712_at 6.9968247 6.6564913 7.0753436 6.856111 6.6628714 7.046227 6.352886 7.094141 7.101296 6.870014 6.9688177 7.409052
1368713_at 4.722971 4.760841 4.4090767 4.5003743 4.516361 4.4098024 4.8950024 4.489266 4.979703 4.521 4.5902133 5.1796703
1368714_at 3.5031252 3.825066 3.6576192 3.7150738 3.823055 3.6238322 3.6258967 3.6394556 3.7951543 3.8662617 3.9733953 3.558727
1368715_s_at 4.481973 4.139017 4.177615 4.2585673 4.4020476 4.247492 4.549265 4.463045 4.458727 4.702561 4.394216 4.097756
1368716_at 4.4379745 4.2754984 4.377355 4.2652464 4.3437862 4.292835 4.4138403 4.394904 4.3516407 4.3141556 4.408228 4.4726553
1368717_at 10.564223 10.453671 10.565602 10.48614 10.44946 10.46386 10.503758 10.354295 10.350865 10.113793 10.133083 10.045717
1368718_at 8.715498 7.276417 7.9339967 8.857929 6.857959 8.526745 8.5586605 8.424051 6.5388985 8.902873 4.141589 8.302603
1368719_at 5.383353 5.135783 5.242694 5.033805 4.9990664 5.3327746 4.6804237 5.4395437 5.0035057 4.950986 5.144576 4.993308
1368720_at 12.991169 12.952191 12.81135 12.840156 12.792696 12.927131 13.049984 13.016942 13.092062 12.869554 13.062804 13.106045
1368721_at 6.167306 6.40584 6.2009196 6.298424 6.168066 6.4310713 6.3105865 5.8268394 6.319411 6.184212 6.2214327 5.8601975
1368722_at 3.9245636 4.0894775 3.7930007 3.727021 3.9592562 3.8798742 4.0479712 4.236092 4.0015354 4.0170393 4.1205616 3.6477551
1368723_at 5.1288996 5.1466894 4.9942017 5.0430703 5.189299 4.7293262 5.4451795 5.166217 4.652513 4.9233365 5.205276 5.254245
1368724_a_at 6.1234217 6.0860906 6.368 6.212027 6.3074126 6.6598177 6.063026 6.3041005 6.232995 6.341452 6.0334005 5.904323
1368725_at 4.9281235 5.2640314 4.764763 5.353363 4.9449034 4.76612 4.4535923 4.9518375 4.900239 4.6504683 4.6430645 4.923671
1368726_a_at 6.0138345 5.621173 5.56271 5.796541 5.6246805 5.5193415 5.7226906 5.953888 5.759574 5.565423 5.595665 5.9538975
1368727_at 3.8872375 3.5660985 4.0214453 3.728414 3.8215616 3.6523793 3.748873 3.7923746 3.870739 3.859035 3.5887225 3.7412639
1368728_at 5.5384827 5.504372 5.344943 5.2361765 5.725265 5.583025 5.525377 5.4220715 5.444417 5.5537877 5.7532163 5.605955
1368729_a_at 4.274809 4.5664797 4.6156483 4.409554 4.5995874 4.4880943 4.9654818 4.1957684 4.404689 4.5167437 4.2957134 4.6124587
1368730_a_at 4.680667 4.506998 4.7064238 4.907856 4.9242163 4.7586102 4.779958 4.546963 4.563966 4.5943065 4.837206 4.490878
1368731_at 13.469995 13.377251 13.221376 13.253195 13.14977 13.280753 13.159215 13.110936 13.35849 13.16183 13.328366 13.2789345
1368732_at 6.526229 6.2918024 6.6869082 6.5697036 6.1919827 5.869186 6.382192 6.5345845 6.3699036 5.9313674 6.006879 6.8098745
1368733_at 13.19884 13.032101 13.258759 13.082172 13.102718 13.219639 13.199326 13.218372 13.228121 13.286436 13.30178 12.962254
1368734_at 4.9307346 4.677968 4.7644625 4.693696 4.794923 4.8108816 4.8247743 4.7643156 4.655005 4.5823736 4.522707 4.506077
1368735_a_at 4.2855983 4.103648 4.3926926 3.8949337 4.0667944 4.2645864 4.428115 4.0688634 4.0219965 4.2128496 3.9505193 4.0985985
1368736_at 3.813981 4.107933 3.475673 4.2541113 3.8717601 3.7771435 3.8157437 3.8507538 3.790739 4.2646313 3.883609 3.680887
1368737_at 5.3847303 5.62642 5.5228815 5.583681 5.8304906 5.469417 5.7482195 5.5999613 5.533539 5.8239865 5.794445 5.073947
1368738_at 3.674034 3.6453834 3.8131614 3.8081737 3.6133187 3.5710604 3.8034637 3.6495242 3.5958784 3.89091 3.822712 3.3210695
1368739_s_at 4.844475 4.904897 4.5474734 4.762942 5.2930717 4.8837166 5.118441 5.022419 4.895796 4.916063 5.0185895 4.416618
1368740_at 4.134533 4.359708 4.539066 4.461191 4.3277454 4.663524 4.473342 4.078124 4.069629 4.2938895 4.270836 4.5135922
1368741_at 13.333317 13.366413 13.515003 13.540223 13.499764 13.493869 13.401924 13.479704 13.360145 13.293949 13.41523 13.376107
1368742_at 6.7966547 7.106316 7.2555814 6.8668566 7.3519397 6.664251 7.1172886 7.310102 7.1320333 7.218369 6.9871593 7.009378
1368743_a_at 4.14365 3.902085 4.0566983 4.223157 4.348095 3.726571 4.0816507 4.1186266 3.8248625 4.0748196 4.1850314 3.7255652
1368744_a_at 4.702772 4.251466 4.7663794 4.1750145 4.2174225 4.355974 4.6608973 4.5340567 4.52265 4.6588445 4.4814577 4.324543
1368745_at 7.1183095 6.898317 6.733051 6.9855075 6.259316 6.796916 6.773472 7.1346087 6.209834 7.429474 7.4861345 6.942173
1368746_a_at 5.7471724 5.6167145 5.508646 5.5338764 5.7097197 5.615383 5.578545 5.821409 5.4887266 5.6917763 5.6422033 5.5318193
1368747_at 4.6097393 4.67262 4.7953725 4.5058136 4.583236 4.598233 4.446321 4.848157 4.807627 4.3654194 4.906737 4.7588115
1368748_at 5.7221923 5.7058964 5.814009 5.663956 5.3152943 5.7169337 5.407816 5.79359 5.818679 5.8677 5.80118 6.0301185
1368749_at 6.0502057 6.3198924 6.3338175 6.1317105 6.0396647 6.0698814 6.386223 6.330779 6.1985493 6.334864 6.208528 5.946359
1368750_a_at 4.477273 3.9092202 4.3504457 4.3976054 3.939196 4.1214256 4.122687 4.4712033 4.672464 4.4351444 4.158385 4.2445683
1368751_at 3.8968344 3.3235705 4.291856 3.8654487 3.6175382 4.0099716 3.9271047 4.254621 3.9172306 4.3848395 3.816387 4.050461
1368752_at 4.3817034 4.1588197 4.0743628 4.043 4.3165326 4.450939 4.4305315 4.1969843 4.32107 4.3738866 3.9644547 4.1839743
1368753_at 4.3095713 4.0492067 4.307745 3.8250093 4.346397 4.1461096 4.445514 4.185465 4.1139126 3.9551482 4.0352545 4.153058
1368754_at 6.258937 6.6425886 6.611023 6.1547527 6.4320416 6.2728796 6.5994935 6.8134403 6.603049 6.349104 6.095977 6.0490513
1368755_at 11.229083 11.191363 11.359634 10.778256 10.758518 10.851982 10.822368 11.222727 10.857942 10.840461 10.983408 11.0363455
1368756_at 5.3643866 5.4051223 5.1964655 5.0117054 5.4215913 5.1982303 5.355343 5.3873134 4.995512 5.240081 5.1469746 5.5823536
1368757_at 4.1325197 4.5414896 3.9653065 3.9394026 4.1074877 4.1889806 4.081863 3.920225 4.1170425 4.1971774 4.0826025 3.8911095
1368758_a_at 4.7722907 5.097571 5.026834 4.728797 4.9604893 5.4198503 4.9095325 4.560714 4.955104 5.045439 5.0454955 4.7743025
1368759_at 5.9141674 5.6386395 5.5989175 5.3197756 5.82678 6.0975842 5.886552 5.8751683 6.033168 5.5396066 5.1836805 5.1913977
1368760_at 4.3816633 4.2079024 4.0287633 4.1029634 4.23442 4.3173013 4.475432 4.37782 4.135368 4.088775 4.1833177 3.9850352
1368761_at 3.7808354 3.8896828 3.8220677 4.0554523 4.3058534 3.7417831 4.112315 3.9960127 4.063117 4.201546 4.0595093 3.5656083
1368762_at 10.383528 5.908924 9.494668 5.985301 10.877705 10.406388 9.873855 10.379396 9.282038 9.852315 9.244953 10.3189745
1368763_at 4.8781343 5.394556 4.9446115 4.9377003 5.471298 5.315166 5.012469 5.144289 5.2138076 5.2632594 4.96471 4.9385157
1368764_at 3.3559322 3.5875976 3.4961495 3.3806114 3.6918724 3.2862315 3.6632617 3.8031287 3.7951543 3.5719283 3.5510004 3.460614
1368765_at 4.9611573 5.201733 4.9334493 4.833951 5.0942736 4.746769 4.710868 4.8713317 4.905361 4.893218 4.852871 5.1274896
1368766_at 4.727164 4.8887672 4.788249 4.947908 4.983679 4.850092 4.533714 4.9068985 5.505952 5.1215367 4.8955626 4.419359
1368767_at 5.498207 5.6188946 5.6206236 5.5747147 5.676402 5.8592987 5.7821794 5.697097 5.951227 5.742566 5.6527853 4.7203035
1368768_at 5.734954 5.8707356 6.210354 5.6531215 5.904713 5.4354615 5.671623 5.7659855 5.859916 5.8751755 5.6852627 5.596925
1368769_at 10.607685 10.796079 10.798828 10.780606 10.420258 10.813677 10.69457 10.63049 10.829048 10.837717 10.657853 11.049711
1368770_at 4.358267 3.8975475 4.082988 4.0872746 4.407887 3.9243524 4.0771613 4.0914383 4.1824756 4.1309137 3.8960655 4.042243
1368771_at 4.616126 4.403635 4.609888 4.8922153 4.978842 4.81948 4.739937 4.8667593 4.832096 4.7317944 4.7324 4.253183
1368772_at 5.438728 4.944861 5.444272 5.228499 5.4417076 4.8428655 5.7118254 5.278293 4.9633775 5.576465 5.4179454 5.1422462
1368773_at 3.7238164 3.8697445 4.0158315 3.82405 4.074054 4.312382 4.46005 3.9386253 4.345484 3.9931114 3.8795846 3.862914
1368774_a_at 5.5755053 5.584715 5.7147274 5.668327 5.664555 5.5097084 5.656403 5.324243 5.5294685 5.5496707 5.660106 5.6821165
1368775_at 4.246003 4.3443155 4.154593 4.2005997 3.5922065 4.0347824 4.2827864 3.9370577 4.5876184 3.9387949 3.922219 4.583042
1368776_at 4.580955 4.4750156 4.7081113 4.651556 4.7731247 4.519653 4.730326 4.2942324 4.417035 5.0769053 4.4924 4.5161037
1368777_at 4.602963 4.3289 4.219487 4.3702374 4.4761157 4.688776 4.360951 4.3051085 4.2988725 4.37929 4.2926474 4.348232
1368778_at 8.113134 9.609152 7.490459 8.847612 8.636826 9.242279 8.215558 9.044973 8.389576 8.8232765 7.709663 9.281819
1368779_a_at 7.60017 7.7947073 7.6608405 7.6400986 7.41327 7.4301887 7.579704 7.5741687 7.3039684 7.6293683 7.617098 7.722929
1368780_at 5.4507685 5.5259266 5.2072406 5.196286 5.395203 5.734121 5.516928 5.3935285 4.9068747 5.407234 5.265183 5.406906
1368781_at 4.833905 4.93799 4.8478656 4.7957773 5.005724 5.0721245 4.8840714 5.231643 4.8749175 4.793381 5.2990003 4.5471096
1368782_at 4.088944 4.023992 3.7089872 3.6961923 4.221711 3.8800566 3.6923106 3.8408177 3.961625 4.19401 3.9439135 4.054963
1368783_at 4.226425 4.3062725 4.1419034 4.013052 4.137804 4.096989 4.1379533 4.359681 4.180944 4.2387066 4.2292895 4.2144604
1368784_at 9.5560255 9.001219 9.240114 9.167473 9.611064 9.112972 9.204844 9.152467 9.2394905 9.012967 8.788336 8.848991
1368785_a_at 3.7129686 3.5423245 3.310797 3.4518783 3.7787201 3.6705272 3.6689084 3.5479667 3.9065852 3.4489713 3.578215 3.7203083
1368786_a_at 4.257736 4.176122 4.3547516 4.3247614 4.5279694 4.825473 4.547467 4.53205 4.3406754 4.809823 4.470443 4.181922
1368787_at 6.1964784 6.161584 6.269135 6.0984964 6.2390175 5.97317 6.512363 6.167944 6.1374583 6.279864 6.3946075 5.7745
1368788_at 4.961816 5.011832 4.923704 5.035573 5.076371 5.0386457 5.1766524 4.7988014 4.9241743 5.0302973 5.102125 4.63196
1368789_at 4.9326897 5.633965 5.3480763 5.404276 4.761542 4.951858 5.595455 5.2315345 5.030737 4.621456 5.0951786 4.454293
1368790_at 11.82895 11.9239025 11.938068 11.963854 11.994575 11.774103 12.023362 11.986203 11.871205 11.830179 12.017816 12.163546
1368791_at 4.945631 5.2766066 5.500039 5.163576 5.5718784 5.32242 5.5134 5.189355 5.2113056 5.1823807 5.5237265 4.891488
1368792_at 6.2900124 6.035672 6.2704806 6.265868 6.328491 6.147152 6.378665 6.4001274 6.269144 6.289307 6.3694773 6.6105537
1368793_at 4.79467 5.021549 5.0358925 4.8856945 5.219183 5.3292246 5.002281 4.887122 4.848238 5.36436 4.9849005 4.7493896
1368794_at 11.183818 11.176548 11.0124235 11.160881 10.84391 11.26924 10.835722 10.939497 11.141722 11.190206 11.159605 11.280332
1368795_at 6.905325 6.6293373 6.859248 6.9577675 6.6474175 6.9142056 6.729971 7.0080366 6.8370733 6.951302 7.1284733 6.17536
1368796_at 6.2465963 6.3767548 6.3320794 6.264618 6.1685576 6.235815 6.3691235 5.9657574 6.234358 6.3793106 6.2396097 5.8683753
1368797_at 7.4876666 7.5615983 7.088804 6.696367 7.0455685 7.3633885 7.8156705 6.773015 7.603706 7.523403 8.022879 8.528542
1368798_at 3.9291575 3.9426649 3.702248 3.5418394 3.481387 3.8906884 3.7951179 3.8772633 3.936893 3.8662074 3.8634775 3.8543441
1368799_at 5.3219953 5.5981116 5.1129436 5.547621 5.379618 5.930007 5.9104934 5.4759254 4.8720303 4.9773254 5.691874 5.578754
1368800_at 3.8808393 3.9694633 4.098442 4.1662674 4.2405343 3.861779 4.071551 4.3070965 4.0717216 4.199568 4.043852 3.5244756
1368801_at 4.404044 4.034154 4.265177 4.52326 4.162716 4.376251 4.226391 4.3107386 4.2552223 4.375553 4.412755 4.109567
1368802_at 4.8564925 4.647834 5.154428 4.6072702 4.980381 5.1257734 4.7569075 4.6801653 4.6467447 4.7426834 4.741827 4.591837
1368803_at 4.962448 4.564975 4.767073 4.7626944 5.027424 4.742184 5.0687523 4.917795 4.7305636 4.966528 4.891457 4.5546646
1368804_at 4.233674 4.3706894 4.603588 5.0596952 4.776765 4.4996223 5.1575766 4.7013297 4.712986 4.374138 4.6833544 4.414591
1368805_at 5.211997 5.3574533 5.3625984 5.2140455 5.2033854 5.223772 5.7386646 4.888275 4.9734917 5.380682 5.182431 4.8445415
1368806_at 13.42747 13.361778 13.435195 13.406394 13.332863 13.467048 13.391846 13.427181 13.463159 13.297242 13.410428 13.315711
1368807_at 5.6802673 5.5031757 5.6509933 5.581621 5.9160733 5.788145 5.908932 5.6027274 5.455202 5.7971363 5.635207 5.7384224
1368808_at 8.4120865 8.288048 8.471758 8.275921 8.301613 7.853934 8.427696 8.421129 8.190004 8.489727 8.300056 8.722628
1368809_at 9.049333 8.99607 9.15573 8.723171 8.861982 8.542107 8.8608675 9.162091 8.815914 8.825636 8.933452 9.066003
1368810_a_at 4.4830313 4.517232 4.0962296 4.0683155 4.416752 4.23794 4.191663 4.1559267 4.311186 4.2525983 4.2899923 4.336746
1368811_at 5.5255985 5.465745 5.779899 5.524519 5.607224 5.507716 5.3466644 5.1184406 5.475276 5.4796724 5.4472194 5.3495607
1368812_at 4.609006 4.4828167 4.4443355 4.8652644 4.78109 5.235196 4.795156 4.750773 4.687208 4.7470093 4.7046804 4.628722
1368813_at 6.021302 6.0413156 5.4038014 5.380565 5.893339 5.651807 5.8496976 6.11272 5.605036 5.828974 6.145269 5.773688
1368814_at 10.547196 10.493578 10.640916 10.65882 10.201117 10.143735 10.582222 10.442487 10.6386795 10.442388 10.224969 11.380606
1368815_at 5.597739 5.776018 5.560709 5.7823024 5.725212 5.6655245 5.587339 5.3981953 5.658065 5.5066237 5.3782606 5.0913563
1368816_at 4.193699 4.3433723 4.2738905 4.269511 4.482319 4.2326527 4.273406 4.7152348 4.450721 4.9244804 4.66865 4.3046374
1368817_at 9.629192 9.360946 9.461583 9.510841 9.266419 9.203431 9.221467 9.413915 9.3348875 9.228826 9.410479 9.961657
1368818_at 8.359751 8.223654 8.141642 8.327974 7.948628 8.22032 7.902696 8.141712 8.178757 8.115888 8.202974 8.491028
1368819_at 10.189648 10.264416 10.207048 10.32218 9.999762 9.894308 9.994846 10.047667 10.040742 9.842641 10.024834 10.000211
1368820_at 7.118128 7.0370216 7.2203574 7.176814 7.0051923 7.0829134 7.080262 7.0213842 6.911991 6.932254 7.3782988 7.332561
1368821_at 5.9217706 5.363211 5.6839876 5.808715 5.7811055 6.017987 5.9463353 5.4750648 5.4887266 5.492693 5.92686 5.830583
1368822_at 6.5373397 6.5365486 6.681768 6.559207 6.458603 6.8171916 6.790067 6.768543 6.775499 6.4278803 6.5864224 6.904665
1368823_at 3.669631 3.8386548 3.7243295 3.6451254 3.8555174 3.7106233 3.8468072 3.7422347 3.5424993 4.0477667 3.7296095 3.6753495
1368824_at 9.991923 10.147997 10.147633 10.273604 10.130971 10.237329 9.968446 9.884279 9.868202 9.807597 9.69271 10.191534
1368825_at 3.7119992 3.9384487 3.7522402 3.518719 3.4790485 3.551444 3.783975 3.527959 3.4839454 3.6885722 3.63735 3.7795627
1368826_at 12.900715 13.288056 12.931912 13.001825 12.921619 11.493196 13.24044 11.803362 12.641715 13.162565 13.327341 12.721236
1368827_at 6.3120556 6.032029 6.2058372 6.576746 6.298581 6.017987 5.915435 6.155587 6.363024 6.3719144 6.0444546 6.3883286
1368828_at 5.7502007 5.7633233 5.7828593 5.832029 6.0488906 5.9299316 5.747045 5.339266 5.6201134 5.8110514 5.699303 5.6114283
1368829_at 6.967382 6.3429766 6.5295444 6.694825 6.3745623 6.5198655 7.017166 6.685503 6.8642416 5.946673 6.213204 6.819533
1368830_at 5.287465 5.153352 5.194219 5.1170096 5.0859604 5.1663322 5.3375463 5.222825 4.7669935 4.8730907 5.489626 5.3617487
1368831_at 9.264184 9.068032 9.138104 9.182928 8.733168 8.816194 8.833406 9.004654 9.26212 9.105969 9.2975645 9.270481
1368832_at 7.820869 7.8007283 7.7034945 8.025328 7.8211875 7.6221375 7.866894 7.6363997 7.5767646 7.5563397 7.619239 8.045488
1368833_at 4.7674937 4.9045587 4.92548 4.4255767 4.705395 4.495757 4.922291 4.5264783 4.6990595 4.83769 4.852871 4.509535
1368834_at 5.899893 5.835325 6.089325 5.740196 5.4351115 5.6634974 5.7305574 5.9147058 5.8005953 5.739659 5.838048 5.785987
1368835_at 9.566042 9.433857 9.692947 9.172823 9.461809 8.980291 9.355089 9.6929245 9.481979 9.334032 9.38756 9.531544
1368836_a_at 5.8186216 5.735807 5.7343645 5.631211 5.921538 5.852823 5.721433 5.8925424 5.8828597 5.9159074 5.655599 5.6441913
1368837_at 7.1048555 6.936674 7.3177056 7.159766 6.7158914 7.0235834 6.6421294 6.755733 7.061542 6.627152 7.354922 7.491097
1368838_at 7.2193565 6.9368224 7.1858487 7.1889186 6.8082323 6.750532 6.96287 7.065906 6.7370625 7.575575 6.895849 7.479227
1368839_at 7.3139896 7.369874 7.584706 7.3677297 7.477235 7.3906646 7.522431 7.4641 7.1890607 7.4117455 7.4332895 7.302042
1368840_at 12.093963 11.735082 12.01849 11.902033 11.879202 12.198462 12.245629 12.045673 12.235443 12.187871 12.029951 12.288782
1368841_at 7.169013 7.384371 7.3484387 7.183871 7.3655415 7.433214 7.219774 7.365221 7.1777735 7.093677 7.304249 7.237997
1368842_at 7.3809958 7.7426534 7.5223684 7.6002207 7.6374497 7.588451 7.517834 7.7497888 7.7727413 7.561566 7.5542164 7.79144
1368843_at 9.508392 9.363293 9.416954 9.507076 9.169609 9.203431 9.307131 9.231936 9.501901 9.1076565 9.325815 9.428737
1368844_at 8.396972 8.224315 8.5564575 8.262079 8.055466 8.356115 7.8579526 8.318264 8.167373 8.224367 7.9951715 8.950022
1368845_at 4.0131254 4.3446693 3.9288661 3.9570105 4.571929 4.5210295 4.2947774 3.9847457 4.065071 4.425042 4.1903877 3.9329216
1368846_at 4.7331333 4.7180476 5.0215015 4.9130507 4.8302593 4.8253117 4.7482314 4.8875947 4.7278833 4.653984 4.7014194 4.548154
1368847_at 9.085564 8.896733 8.827824 8.898594 9.020288 8.911489 8.723022 8.9900675 8.980913 9.194206 9.219381 9.6125145
1368848_at 8.568079 8.239864 8.356312 8.256561 8.189606 7.8806057 8.104218 8.413426 8.320219 8.128242 8.366802 9.0976925
1368849_at 7.912905 7.6822667 7.932229 7.9529223 7.6455355 7.6007094 7.44303 7.602129 7.9278803 7.523403 7.829551 8.255035
1368850_at 5.173898 5.1476774 5.079654 5.253091 5.0789533 5.7284555 5.2638764 5.529616 5.020079 5.2468586 5.266284 5.4395614
1368851_at 8.5494175 8.533003 8.679344 8.547168 8.460323 8.62155 8.450238 8.930612 8.47035 8.194487 8.261566 8.336634
1368852_at 10.389489 10.296732 10.61632 10.545844 10.2973995 10.355434 10.318472 10.0868845 10.345546 10.366218 10.388998 10.473314
1368853_at 3.579561 3.4671764 3.4958036 3.3353803 3.4817781 3.5362277 3.5125034 3.5214558 3.3852003 3.555182 3.2835712 3.4915605
1368854_at 3.3749888 3.465235 3.5516546 3.6310046 3.6684911 3.3892906 3.478682 3.6651874 3.6967454 3.8644948 3.5803757 3.4854362
1368855_at 5.885392 5.8020306 6.1185465 5.9299674 5.9778066 5.6185904 6.1230335 6.102334 6.0096188 5.7793155 6.2505555 6.389884
1368856_at 5.8264837 5.5941405 5.700113 5.632629 5.3519278 5.358044 5.3499174 5.989854 5.693457 5.633334 5.7901907 6.1960325
1368857_at 3.2742455 3.3337216 3.3803022 3.1845555 3.3905466 3.261832 3.7400331 3.1952946 3.3328996 3.308013 3.0793357 3.2745109
1368858_at 3.8350885 3.918758 3.7132983 3.6528132 3.7912114 3.5208006 4.0274334 4.092185 3.7274566 3.8650699 3.7939205 3.6315794
1368859_at 9.036223 8.912168 8.822792 9.004169 8.892235 8.783648 8.889193 8.957637 8.97897 8.709019 8.715397 8.951431
1368860_at 4.3437805 4.2188387 4.4954486 4.321539 4.5837946 4.396223 4.2156878 4.478238 4.47392 4.684973 4.562291 4.467801
1368861_a_at 4.6924653 4.9382153 5.140643 4.644095 5.008424 4.9097967 4.9104114 5.011401 4.831381 4.941877 4.868209 4.7330523
1368862_at 8.343324 8.329985 8.2164135 8.279102 8.336503 8.145791 8.129701 8.388818 8.353089 8.137431 8.24576 8.388932
1368863_at 9.331348 9.441122 9.244951 9.628141 9.337146 9.546626 9.334844 9.321739 8.949942 9.044564 9.29667 9.318178
1368864_at 3.5843103 3.8434527 3.6055474 3.6965628 3.5038671 3.5033178 3.3800318 3.5836053 3.5940535 3.5289195 3.7369199 3.2989018
1368865_at 3.375435 3.723472 3.2155325 3.4290104 3.66656 3.4745657 3.6446908 3.3829477 3.5118709 3.698146 3.5506861 3.7524416
1368866_at 6.4324436 6.673965 6.504747 6.7834163 6.419321 6.2614245 6.3767457 6.599537 6.6520214 6.1160135 6.5550346 6.3825216
1368867_at 6.7128363 6.6703367 6.6774464 6.5853176 6.492433 6.607331 6.195364 6.650572 6.6533985 6.4046564 6.4334307 6.2395506
1368868_at 5.462183 5.3233433 5.250168 5.618865 5.444134 5.690741 5.4763365 5.4827785 5.12505 5.419174 5.5989285 5.6788664
1368869_at 5.9809575 5.769058 6.0096684 6.1050305 6.1871853 6.062486 5.9718685 5.7125745 6.12971 6.09638 6.068879 6.01162
1368870_at 8.083845 8.468726 8.944562 8.956533 7.6568966 8.781197 8.175518 8.041548 8.239779 8.787453 7.7453527 8.378535
1368871_at 8.689587 8.63024 8.554869 9.104544 8.544663 8.280135 8.444868 8.706763 8.398646 8.53808 8.712287 7.5170693
1368872_a_at 5.3520594 5.373488 5.267999 5.5665617 5.471298 5.6446075 5.345695 5.2695994 5.419509 5.312458 5.701805 5.4516435
1368873_at 4.196073 4.1109767 3.932167 4.1558547 4.3058534 4.0347824 3.9620972 4.087685 4.216584 4.2341146 3.598455 3.779801
1368874_a_at 5.868818 5.5782576 5.6215196 6.138736 5.5439367 5.6737595 5.2815475 5.708455 5.555268 5.954196 5.934518 5.1534357
1368875_a_at 7.341452 7.557827 7.411016 7.2152767 7.493104 7.343001 7.4364266 7.5764117 7.241011 7.4640355 7.511683 7.216526
1368876_a_at 5.2446203 5.4053745 5.3032756 5.1514196 5.434657 5.311867 5.4810867 5.3591313 5.4094224 5.380473 5.2860193 5.3776436
1368877_at 9.523757 8.727395 9.297223 7.082464 9.90414 10.069162 9.49732 8.515818 10.6338415 8.798486 8.747056 10.404203
1368878_at 9.43847 10.056049 9.667778 9.75686 9.920894 9.549253 10.877161 10.016648 9.908837 10.809377 10.907203 10.727738
1368879_a_at 4.528954 4.502715 4.698316 4.5451136 4.820008 4.410838 4.541786 4.8206744 4.5543203 4.935952 4.6826925 4.5627403
1368880_at 4.431204 4.6781507 4.4149103 4.5458436 4.8716874 4.495799 4.5705204 4.930315 4.677061 4.454672 4.580469 4.6035304
1368881_at 8.124178 7.9218307 7.6867723 7.904194 7.8639045 8.153042 7.952216 7.6993294 7.601198 8.028956 7.886713 8.635951
1368882_at 5.071773 4.63608 5.2454457 4.267563 4.4552155 5.7141232 4.314996 4.445339 5.2996316 4.501956 4.7100043 5.616437
1368883_at 4.6368394 4.8682294 4.7225304 5.015824 5.2248197 4.949077 4.921017 4.70441 4.7952266 5.205325 4.892081 4.6475735
1368884_at 5.0589466 4.523392 5.0384455 5.0803485 5.1045356 5.0937057 5.0347395 5.2386785 4.9926167 5.0445347 5.0323644 5.2871957
1368885_at 5.477843 5.9570045 5.9510956 5.6474013 5.760274 5.757846 5.5414853 5.9251533 5.7697515 5.563844 6.143395 5.7602615
1368886_at 9.39275 9.545746 9.425774 9.470512 9.5758095 9.49297 9.511083 9.447472 9.808841 9.49266 9.599721 9.036252
1368887_at 3.8466833 3.9458766 3.7838364 3.7616231 3.8162293 3.8137856 3.7998455 3.8754516 3.8158898 4.3557177 3.839737 3.5030491
1368888_a_at 7.6455665 7.850888 7.225074 8.624077 7.052357 7.8289094 7.4975395 7.9388876 7.800565 7.663387 7.7145267 8.258837
1368889_at 7.034596 6.870801 6.9004393 6.886298 6.8131747 6.924308 7.1356735 7.065906 6.715585 7.0361695 6.5439634 7.209382
1368890_at 7.5290556 7.8755546 7.548174 7.836533 7.6661096 7.631728 8.016957 7.47515 7.522557 7.8495474 7.675917 8.19702
1368891_at 5.8783417 5.821903 5.5000396 5.7726245 5.28829 5.3531194 5.5359783 5.865506 5.683808 5.525333 6.2211967 5.6494565
1368892_at 4.3360634 4.3526497 4.164347 4.1394377 4.300165 4.599006 4.360951 4.2725725 4.3689137 4.2198257 3.9750853 3.860654
1368893_at 4.50988 4.501113 4.669644 4.4065223 4.6037264 4.783204 4.5117717 4.4328384 4.4462624 4.4700375 4.587538 4.437804
1368894_at 4.9505424 4.7440033 5.0757074 5.233944 4.939974 4.6800413 4.7779117 4.882139 4.88111 4.935222 4.852871 4.8852434
1368895_at 4.179761 4.4761887 4.4123964 4.188884 4.455216 4.705908 4.635232 4.4446173 4.5489864 4.4296627 4.5703087 4.0769415
1368896_at 6.4796567 6.3734493 6.5232453 5.8272343 6.5458207 6.717773 6.2292647 6.301643 6.9687705 6.271342 6.1251316 6.7520576
1368897_at 4.797804 4.836256 5.3690195 4.490657 4.890642 5.052993 4.5728426 4.9993763 5.069333 4.679039 4.7515135 4.9719086
1368898_at 5.0415983 5.090027 5.598484 5.214004 5.0408673 5.182014 5.550995 5.324962 5.560658 5.2018843 5.224756 4.929463
1368899_at 7.3809958 7.5695634 7.2318416 7.5842257 7.2688785 7.3185763 7.5362387 7.46783 7.2540503 7.338649 7.4608865 7.668602
1368900_at 5.2213583 5.280879 4.8746805 5.0218887 5.163953 4.7432504 5.2074556 5.0509624 5.271143 5.145301 4.957627 4.9900184
1368901_at 5.58873 5.3973594 4.996158 5.13758 5.3951397 5.293845 5.4576764 6.049006 5.6750355 5.592429 5.649851 5.549
1368902_at 6.192628 6.446669 5.907566 6.129694 6.30753 6.2120023 6.3749037 6.2174335 6.4264026 6.4032884 6.1315246 5.6749725
1368903_at 7.703255 7.739245 7.5467567 7.7649274 7.88428 7.796652 7.501356 7.5882792 7.4410152 7.412102 7.5400686 7.4631357
1368904_at 6.1746407 6.2142534 6.308982 5.9453664 6.2231894 5.998061 6.4226146 6.033859 5.9662166 6.0819206 6.4247756 6.110882
1368905_at 7.133311 7.5744166 7.1404233 7.184132 7.5646577 7.3862977 7.7407346 6.927561 7.4471936 7.903484 7.925544 8.028819
1368906_at 3.479288 3.3911173 3.4430263 3.3772674 3.491322 3.5315347 3.484847 3.4192562 3.2107887 3.497142 3.5606058 3.5652137
1368907_at 4.629538 4.3745008 4.5869017 4.879225 5.069536 4.5586147 4.7910533 4.909269 4.477469 4.645393 4.852871 4.9262004
1368908_at 8.092764 7.9852176 7.670587 8.008068 7.5159698 7.695535 7.8684773 7.952164 7.6451883 7.595781 7.653444 7.854068
1368909_a_at 6.6580095 6.452663 6.6046705 6.3160496 6.4972887 6.7278132 6.500378 6.374846 6.2874346 6.6127977 6.696482 6.512853
1368910_at 5.1834016 5.378199 5.358326 5.275058 5.4122562 5.5078616 5.363033 5.4533105 5.0660954 5.1688824 4.934868 5.621902
1368911_at 6.539952 6.4302034 6.196808 6.658428 5.912678 5.9721665 6.3929667 6.239741 6.255811 5.9684577 5.8052154 6.4547296
1368912_at 4.0197334 4.4372797 4.0698376 4.5047517 4.469131 4.3924694 4.581004 4.277783 4.5505433 4.4717236 4.6818037 4.2118855
1368913_at 3.711034 3.6463017 3.6493828 3.8079648 3.8939517 3.8938396 3.80853 3.8106544 3.7147832 3.9686456 3.8204315 3.7872486
1368914_at 4.3632193 4.5117946 4.678964 4.4065223 4.520916 4.534396 4.7108536 4.3770914 4.774337 4.2132006 4.528714 4.1924925
1368915_at 11.073165 10.590895 10.570521 10.967599 10.730905 10.783269 10.814789 10.668977 10.666886 10.49592 10.491183 10.853484
1368916_at 10.607935 10.285044 10.350026 10.632937 10.399698 10.266938 10.477923 10.441202 10.332344 10.255638 10.562794 10.821046
1368917_at 5.2315392 5.150446 5.217644 5.1949296 5.528845 5.3561177 5.716119 5.368287 5.187941 5.5075045 5.4068866 5.1774926
1368918_at 5.667326 5.7893343 5.30242 5.4208593 5.5129805 5.907644 5.666047 5.854392 5.479376 5.7175274 5.685465 5.4644556
1368919_at 5.042629 4.8863935 5.1648355 4.6259327 4.790632 5.085736 5.1387367 5.132604 5.0184216 4.9556446 4.951384 4.7963
1368920_at 5.2855716 5.413642 5.4254227 5.270792 5.326978 5.5290914 5.516582 5.1526613 5.1931596 5.129483 5.0651155 5.2068076
1368921_a_at 5.8268065 5.696085 5.974903 5.725409 6.233873 5.883725 6.0094934 5.9884233 6.094608 6.165862 5.98573 5.553144
1368922_at 4.480915 4.7906237 4.30371 4.4477997 4.8196015 4.498987 4.421128 4.8209844 4.6965084 4.589301 4.803138 4.1772366
1368923_at 4.8594766 4.910549 4.574613 4.786292 4.5022836 5.1466293 5.006919 4.8267913 4.730156 4.908452 5.433062 4.5421634
1368924_at 9.934237 9.77841 9.74285 9.799265 9.522624 9.44053 9.396248 9.692915 9.522483 9.44892 9.641329 10.424076
1368925_a_at 4.382488 4.57293 4.748974 4.273394 4.508457 4.405876 4.3781204 4.6001334 4.984273 4.7142253 4.5425854 4.8914933
1368926_at 4.344954 4.604599 4.6895065 4.4181314 4.580396 4.4502606 4.539139 4.376752 4.2496533 4.2959867 4.594514 4.261376
1368927_at 7.2774405 7.366714 7.2091823 7.153178 7.288877 6.9354644 7.4525084 7.446357 7.349545 7.3116465 7.1156235 6.805662
1368928_at 6.4075046 5.909158 6.2728987 6.286086 6.4473295 6.345801 6.1832013 6.0749207 6.4461184 5.9656725 6.2134175 6.213474
1368929_at 7.150886 6.8916793 7.167309 7.168381 7.0453014 6.9393463 7.116695 7.082907 6.8700438 7.1256003 6.9817033 7.385752
1368930_at 4.071771 4.2796087 4.164523 4.1694226 4.321825 4.5823903 4.413021 4.511321 4.4999986 4.4530563 4.6206875 4.1723824
1368931_at 7.651322 7.6723843 7.85411 7.825336 7.878651 7.71089 7.3791046 7.840904 7.74646 7.3590755 7.444086 7.7937055
1368932_at 5.0046663 5.1639996 5.6509933 5.2501984 5.091432 5.270831 5.160896 5.5666556 5.2412205 5.57736 5.5370784 5.544972
1368933_at 7.0981402 7.037067 6.9678288 7.180988 6.895936 7.0265303 7.0085435 7.2296953 7.1444497 7.3269124 7.3276453 7.1520424
1368934_at 11.078366 10.711375 10.867522 11.022279 10.879447 11.074021 10.90356 11.052337 10.997778 11.272651 10.884576 11.179262
1368935_at 4.171909 3.9439542 4.426798 4.0605383 4.3246202 4.258174 4.5014973 4.0715475 4.3373957 4.1752534 3.9877717 4.0285263
1368936_at 10.527283 10.759173 10.557737 10.707688 10.760722 10.803215 10.640684 10.7970705 10.585825 10.805585 10.721772 10.951924
1368937_at 5.3370805 5.4815984 5.341528 5.503789 5.491517 5.3340616 5.516582 5.468491 5.447614 5.2457848 5.3709035 5.703467
1368938_at 5.401192 5.4673758 5.5536246 5.461073 5.4122562 5.603712 5.2169304 5.250022 5.03179 5.3924303 5.0592375 4.761808
1368939_a_at 4.4864087 4.7009645 4.466608 4.569478 4.2170186 5.010197 4.634774 4.670362 4.655036 4.4695997 4.496878 4.7743344
1368940_at 10.001524 9.500744 10.13748 10.1876545 10.146009 9.837727 9.412241 10.059408 9.112767 9.223092 8.994991 9.409376
1368941_at 4.3704014 4.113945 4.007649 3.980355 4.3699346 4.4998775 3.9612005 3.8816032 4.327041 3.935214 4.3951178 4.1226473
1368942_at 4.946801 4.72117 4.8687263 4.89135 4.67052 5.1343164 4.6704836 5.123494 4.8165207 4.974569 4.428822 4.8174767
1368943_at 12.997379 12.919981 12.981987 12.941511 12.904514 12.955973 12.980297 13.03637 13.12129 12.865193 12.798757 13.389234
1368944_at 6.3650336 6.0328774 6.5589304 6.6867666 6.1972594 6.2856207 6.3404818 6.5984473 6.4151635 6.4213243 5.8719597 7.3155274
1368945_at 5.6627617 5.2951803 5.642924 5.473148 5.070446 5.270831 5.126512 5.6246533 4.993951 5.2908306 5.431334 5.715946
1368946_at 5.4527044 5.391983 5.6585827 5.6967654 5.4716344 5.673265 5.76502 5.723927 5.7939463 5.572511 5.7346 5.2063212
1368947_at 7.1073246 7.6381903 6.889686 8.33544 7.512084 6.8563175 7.272966 8.223223 7.120319 6.894816 7.747127 8.1473675
1368948_at 5.8021493 5.696085 5.8247128 5.847606 5.9217906 5.210635 5.814948 5.9434905 6.2295365 5.7551103 6.0675364 5.893279
1368949_at 4.35925 4.5971556 4.410942 4.612486 4.439992 4.8255935 4.4952717 4.7468076 4.2996764 4.588523 4.686205 4.1404467
1368950_a_at 5.610013 5.8820763 5.4650927 5.5652914 5.607875 5.829624 5.9109073 5.5627174 5.7467575 5.6660366 5.777392 5.8727026
1368951_at 4.461859 4.401524 4.619322 4.4902525 4.5522137 4.5393972 4.7539215 4.456839 4.6324115 4.756903 4.466483 4.42391
1368952_at 4.4750366 4.6214476 4.637146 4.956725 5.0667734 4.7680197 4.250817 4.719303 4.58318 4.6953883 5.2484837 4.739849
1368953_at 7.5936584 7.688947 7.6697397 7.6037707 7.609411 7.238382 7.6086454 7.7675676 7.7180095 7.3612814 7.7366896 8.329228
1368954_at 4.6821165 4.8653164 4.9611025 4.5458436 4.645178 4.830037 4.544638 4.8404875 4.726072 4.8951287 4.706299 4.5302567
1368955_at 7.21531 7.378227 7.032559 7.3272605 6.9384847 7.0391173 7.0112963 6.9666705 6.972806 6.640681 6.673479 7.3829265
1368956_at 5.227014 5.327196 5.3606043 5.147112 4.992746 5.173815 5.275964 5.321137 5.2459164 5.2073236 5.408023 5.3707376
1368957_at 4.8924594 4.957613 4.9998965 4.8244333 5.1199484 4.975649 5.0521007 4.8357987 4.940593 5.2691197 4.8827057 4.380476
1368958_at 3.9123297 4.263093 3.8620267 4.13599 4.220417 3.8660107 4.4298553 4.571166 3.875688 3.9856584 4.004812 4.0183983
1368959_at 4.728898 4.8134723 5.0504103 5.0854697 4.718773 5.2404814 5.1642985 4.8891745 4.913398 5.0479436 4.808138 4.6962442
1368960_at 9.012499 9.07928 9.120375 9.102157 8.920101 9.024048 9.250199 8.893782 9.124447 9.267207 9.213608 9.83712
1368961_at 5.777799 5.5673165 5.804223 5.79803 5.9278126 6.031553 5.8486686 6.0017943 6.12761 5.7929764 5.8371778 5.455888
1368962_at 5.224612 4.939142 5.0590377 4.837426 4.7887206 5.184072 4.8749313 4.8897605 5.13278 4.675564 5.099141 5.3316317
1368963_at 6.7022266 6.534618 6.7068887 6.2433085 6.4807787 6.0181456 6.5390825 6.5688734 6.710766 6.206167 6.30247 6.3611517
1368964_at 4.113683 4.3759303 4.259754 4.061412 4.164146 4.4596267 4.2176113 4.494626 3.797439 4.0589237 4.129068 4.6857624
1368965_at 5.1376824 5.3792863 5.793501 5.333205 5.213258 5.3075976 5.624401 5.086576 5.5510435 5.3729525 5.351178 5.386633
1368966_at 4.213849 4.1982636 4.287632 3.983889 4.365929 4.080415 4.206171 4.1171455 4.4472513 4.3075476 4.354748 3.9182808
1368967_at 6.6257796 6.5077157 6.612921 6.559207 6.583891 6.4517283 5.8532333 6.772056 6.662625 7.108955 6.981219 6.978873
1368968_at 4.5063295 4.59828 4.3959265 4.5075064 4.6812105 4.3429394 4.6409674 4.199807 4.238901 4.443854 4.5682464 4.2427425
1368969_at 4.1374564 4.168035 4.648099 4.3831434 4.403689 4.3779597 4.360832 4.3173275 4.372115 4.4265847 4.2735605 4.539509
1368970_at 4.654274 5.11277 5.1043444 4.9821157 5.334393 5.564509 5.23255 4.9473634 5.5668855 4.995143 5.5320663 5.3832607
1368971_a_at 5.049242 4.991869 5.0740757 5.322383 5.453735 5.2067614 4.966023 5.215478 4.816915 5.179055 4.538946 5.2505174
1368972_at 3.6014643 3.5445504 3.850381 3.7063506 3.7820036 3.842929 3.8709443 3.830188 3.5999384 3.675449 3.5525534 3.4114447
1368973_at 7.2915525 7.2758174 7.627418 7.528835 7.290025 7.0415835 6.976377 7.2235236 7.450577 6.9762774 7.3109007 7.4199038
1368974_at 4.6224203 4.815331 4.7611246 4.840993 5.0433106 4.8369427 5.0996985 4.958283 4.7977037 4.8388977 4.634962 4.3849916
1368975_at 6.153943 6.2164636 6.44107 6.3522515 6.835853 6.4330473 6.702761 7.244659 6.821489 6.3736296 6.5239363 6.754931
1368976_at 4.758962 5.180155 5.053243 4.7751207 5.282667 4.9406567 4.9238133 4.994786 5.0860043 5.0033584 5.1813917 5.353024
1368977_a_at 8.15398 8.069631 7.9802165 8.020998 8.018773 7.994863 7.8696527 7.909631 8.014677 8.105782 7.997719 8.473118
1368978_at 5.345852 5.750213 5.4473567 5.255383 5.5111003 5.7850738 5.411294 5.5875306 5.675816 6.0916033 5.7473254 5.6054716
1368979_at 5.996549 6.267489 6.359639 5.9753313 6.313389 6.2414546 6.3046217 6.1433315 6.00449 6.422307 6.4404144 5.9935694
1368980_at 4.710407 4.904056 4.9027534 4.8100615 4.788863 4.519888 4.564842 4.7389674 5.3194118 5.167259 4.794169 5.9496346
1368981_at 3.674227 3.854359 3.7871838 3.950943 3.8989232 3.708746 3.841661 3.9656022 3.9836905 4.01295 3.827589 3.5970128
1368982_at 4.9663258 4.877591 4.857984 4.687239 5.027424 4.9829206 4.9318094 4.9988227 4.6905646 5.048558 4.800817 4.6350408
1368983_at 4.551908 4.3462453 4.665712 4.4208155 4.6448298 4.5387077 4.336126 4.3532906 4.566824 4.4090595 4.319589 4.2737575
1368984_at 6.888957 6.8279905 6.921175 6.9125566 6.731004 6.6149964 6.84517 6.7676716 6.963984 6.790514 6.649083 7.7900867
1368985_at 4.726391 4.6383667 4.6923523 4.464303 4.903307 4.448681 4.794842 4.4084606 4.4437656 4.545553 4.2289844 4.2472453
1368986_at 4.7483435 4.7878237 4.886553 4.737029 5.0337915 5.1101065 5.141095 4.739357 5.0568933 4.896866 5.1576786 4.4997454
1368987_at 5.8405595 5.8017616 5.322755 5.399924 5.73128 5.6721964 5.9185147 5.67117 5.720367 5.48186 5.704389 5.334177
1368988_at 4.8952045 5.190998 5.011982 4.919705 5.287836 4.946296 5.2117596 5.2040195 4.8159027 5.528617 5.2216988 5.053907
1368989_at 4.6059465 4.792942 5.027146 4.6915407 4.9102573 5.230031 5.0521007 5.022419 4.87466 4.83109 4.767562 4.6097574
1368990_at 5.467858 5.6636896 5.7635117 5.6519065 5.7548676 5.465013 5.7431455 5.754819 5.903506 5.5296326 5.755293 5.6270485
1368991_at 5.83274 5.9864354 6.2948356 5.925495 5.4539266 5.555179 6.136986 6.139825 6.0505786 5.540215 5.8515778 5.6098614
1368992_a_at 9.559499 9.513514 9.958042 9.459811 9.2739525 9.561522 9.283026 9.608672 9.744868 9.709717 9.490122 10.087856
1368993_at 5.152921 5.7417192 5.3281097 5.0351086 5.147439 4.9177384 5.338701 5.0884986 5.4424696 5.083329 5.1555185 5.1134624
1368994_a_at 5.4509892 5.548023 5.701872 5.464922 5.6398573 5.467667 5.3025784 5.292863 5.7270193 5.48949 5.4928036 5.994672
1368995_at 3.4399252 3.8266256 3.6016219 3.434426 3.7613032 3.685605 3.4752386 3.5819707 3.5673783 3.5044382 3.6217203 3.690227
1368996_at 4.2734323 4.4995236 4.5298324 4.4786143 4.407044 4.4869795 4.50325 4.5791087 4.423825 4.402409 4.542553 4.3253813
1368997_at 4.428204 4.4198737 4.610995 4.713539 4.2683477 4.630649 4.618558 4.6833096 4.761215 4.479539 4.2130213 4.8526397
1368998_at 3.9369059 3.8258011 3.6493828 3.488075 4.176106 4.216306 3.7843833 4.2316976 3.9763994 3.8471437 3.8327737 3.7929182
1368999_a_at 5.5119877 5.2502365 5.52092 5.392354 5.788493 5.2729774 5.569294 5.448983 5.669381 5.8128204 5.3998604 5.00584
1369000_at 5.255391 5.5006657 5.5109296 5.153775 5.4186926 5.332172 5.427647 5.272033 5.611176 5.2079744 5.5994506 5.2705326
1369001_at 4.1149216 4.317632 4.058797 4.0007706 3.8925242 3.6443748 3.9079106 3.9173415 4.081192 4.065778 4.178936 3.9715514
1369002_at 4.2506332 4.197407 4.3314276 4.5815787 4.4824266 4.3585854 4.288671 4.281842 4.6763496 4.8937535 4.3128624 4.310708
1369003_at 5.91922 6.1822014 5.819421 5.6896873 5.618945 6.216597 5.7589855 5.9307103 5.7661986 5.976476 5.835551 5.949228
1369004_at 5.195999 5.249408 5.1087084 5.2888527 4.980856 5.307125 4.9350114 5.541271 5.3283606 5.2496486 5.092579 4.920596
1369005_at 4.5251474 4.181422 4.405675 4.6231627 4.4268456 4.6252975 4.217952 4.309067 4.7645683 4.1595426 4.5156765 4.0032864
1369006_at 4.292399 4.135152 4.173774 4.060622 4.618183 4.171766 4.446321 4.185066 4.0240445 4.430024 4.0422845 4.128625
1369007_at 5.4215693 5.452346 5.665535 5.600027 5.1860747 5.4476185 5.5547633 5.3486986 5.401388 5.503583 5.2309027 6.0432944
1369008_a_at 4.53072 4.740865 4.2538595 4.467409 4.7777796 4.2051964 4.268042 4.5148854 4.6169667 4.4016385 4.3490477 4.5134273
1369009_at 3.6818187 3.6639457 4.061408 3.8032463 3.7556834 3.9135716 4.126849 3.920225 4.122473 3.9984708 3.855664 3.8603215
1369010_at 5.1195307 5.109578 5.2736473 4.961333 5.020651 4.785057 5.0699964 5.022847 4.9756308 5.287754 4.987975 4.6910152
1369011_at 12.254526 12.191652 12.237921 12.488823 12.178141 12.378051 12.375866 12.300622 12.533637 12.264519 11.977891 12.747821
1369012_at 5.8980165 5.906077 5.906971 5.9723935 6.0410156 5.8807983 5.3751607 6.0520153 5.92295 5.714764 5.8185034 5.728486
1369013_a_at 10.218367 10.439805 10.154171 10.151672 10.245341 10.290363 10.366905 10.158875 10.192693 10.409995 10.414296 10.843172
1369014_at 4.563322 4.196247 4.782343 4.6198826 4.751293 4.679698 4.3747673 4.464646 4.5985413 4.6804094 4.228441 4.4256396
1369015_at 5.041051 4.843222 5.125246 4.684286 4.9926686 4.8552194 5.2145505 5.007563 4.357483 4.9360123 4.621779 4.6006565
1369016_at 5.253781 5.017374 4.989035 5.130809 5.329588 4.67787 5.1161857 5.214041 5.4225593 5.361926 5.2330723 5.257656
1369017_at 4.6211157 4.3034024 4.5373583 4.259692 4.48631 4.591329 4.3315706 4.5071487 4.5941696 4.8937535 4.7835226 4.3902464
1369018_at 5.4340277 5.5600176 5.676737 5.575297 5.5989223 5.702715 6.032181 5.376354 5.642197 5.8436084 5.711643 5.226246
1369019_at 3.7511063 3.703997 3.8366811 3.7653086 3.7087064 3.785979 3.7996395 3.7783487 3.6181986 3.6446218 3.65871 3.5541813
1369020_at 5.2001715 4.793292 4.879928 5.4438066 4.9320474 4.803321 4.988682 4.748152 5.420672 5.2376986 5.0475674 4.613373
1369021_at 6.003764 5.962807 6.1398973 6.2806654 5.8037834 6.0746145 6.42774 6.02535 5.8139105 5.863708 6.0126476 5.5695224
1369022_at 5.521092 5.7721424 5.74621 5.9230757 6.0008545 5.739365 6.1727805 6.022343 5.962719 5.9340315 5.911616 5.642255
1369023_at 9.725095 9.939766 9.508142 9.814477 9.645581 9.539759 9.949246 9.668296 9.806471 9.89197 10.041592 10.326552
1369024_at 6.8417397 6.5434856 6.665136 6.7667627 6.271861 6.42193 6.4876046 6.7801685 6.5783114 6.1755333 6.400408 6.7576137
1369025_at 4.105553 4.5717716 4.2659073 4.197705 4.680496 4.737085 4.8126674 4.5899916 4.3670583 4.323159 4.441918 3.7029467
1369026_at 5.60373 5.6921215 5.510085 5.3455796 5.3137603 5.3247943 5.969301 5.00281 5.9832296 5.6766577 5.8149695 5.8395624
1369027_at 4.3842945 4.117294 4.4126487 4.4407043 4.2396364 4.2126336 4.62155 4.185066 4.559945 4.240567 4.2038054 4.0900936
1369028_at 5.1330876 5.105771 5.033038 4.911948 5.1187034 5.193635 5.004745 5.183188 5.2849097 5.2495794 5.223469 4.4686737
1369029_at 6.006295 5.6411405 5.4003234 5.4438066 5.343187 4.5934954 5.1961074 5.9742184 5.3196287 5.298747 5.878369 5.741062
1369030_at 4.52652 4.4960938 4.423441 4.53139 4.299254 4.309408 4.3827596 4.6515455 4.26047 4.4637866 4.48883 4.1735663
1369031_at 8.357082 8.4362755 8.394996 8.344215 8.237491 8.151909 8.556446 8.525756 8.132877 8.114677 8.143044 8.355201
1369032_at 7.734915 7.590597 7.867129 7.6300006 7.6634707 7.528305 7.8287954 7.562748 7.847514 7.4609604 7.6717863 7.702154
1369033_at 3.8174212 3.9610991 3.4958036 3.700956 3.5377145 3.5885258 3.5447376 3.7785585 3.678457 3.5613525 3.733377 3.6317632
1369034_at 4.578871 4.8025036 4.677003 4.699964 4.9378605 4.8295393 4.9016857 4.4201174 4.460696 4.528367 5.0439234 4.561008
1369035_a_at 3.6679962 3.677999 3.8561475 3.518719 3.8380911 3.7558417 4.0798793 3.711871 3.622046 3.7849503 3.7475185 3.7156415
1369036_at 3.599355 3.703997 3.8660402 3.75638 4.0408964 3.872611 3.80853 3.9360073 3.7015753 3.9392877 3.5435638 3.6825871
1369037_at 4.4682055 4.4138947 4.802638 4.444072 4.5991273 4.5165477 4.480175 4.5263586 4.4623647 4.572206 4.4058895 4.2433853
1369038_at 5.577156 5.6241484 5.488059 5.5332966 5.5523443 5.682025 5.6974697 5.423084 5.37992 5.662902 5.4399242 5.328248
1369039_at 7.7449255 7.6713576 7.8694777 7.8083425 7.73519 7.6096797 7.876152 7.684913 8.123846 7.784184 7.9026656 7.766398
1369040_at 5.4884768 5.028429 4.7638516 5.382911 4.969351 5.270831 4.975888 5.2597847 5.3132095 4.9601912 5.3247085 5.368309
1369041_at 3.3434978 3.7622113 3.4401565 3.3457408 3.5038898 3.7461178 3.8805182 3.5557897 3.5490618 3.6528063 3.525293 3.7528036
1369042_at 6.730602 6.7098007 7.013938 6.4686065 6.6254845 6.756981 6.5512266 6.8813567 6.6822767 6.633073 6.8354044 7.259513
1369043_at 3.5673325 3.6158013 3.6358428 3.765976 3.8221958 3.9161625 3.5378454 3.7665145 3.715325 3.6616094 3.615314 3.6190684
1369044_a_at 6.2766404 5.7767887 6.764359 7.155426 5.7963305 6.436058 6.307067 6.304704 6.673431 6.7082253 6.354224 5.9917297
1369045_at 6.8448505 6.6954055 6.860117 6.675516 7.02411 6.9698267 6.9500747 7.0793037 6.932403 6.7383366 6.960552 6.7566223
1369046_at 3.94645 4.0481167 3.9558768 4.144848 4.328744 4.393985 4.0558386 4.0198965 4.0256643 4.2674303 4.0358286 3.7308624
1369047_at 3.065514 3.105131 3.0516117 3.1446054 3.2994702 3.2810385 3.2504969 3.1415865 3.1267424 3.2607148 3.3355846 3.423048
1369048_at 4.710558 5.0211635 4.6847444 4.5878587 4.8367767 5.295974 4.9628444 5.058322 4.7370806 4.5618906 4.754216 4.517658
1369049_at 4.114147 3.713017 3.6441483 4.0116777 3.702585 4.0517297 3.9703872 3.789193 3.962997 3.6464357 3.9961445 4.120329
1369050_at 7.978218 7.9355187 7.4725122 7.880934 7.4866138 7.6381073 7.6860304 7.725568 7.7167163 7.8772616 8.040351 8.075149
1369051_at 6.239706 6.3198366 6.59037 6.4428854 6.4307175 6.32985 6.0995345 6.433861 6.4245467 6.190671 6.122213 6.9656906
1369052_at 5.3818073 5.11546 5.298068 5.3859863 5.175389 5.214177 5.306108 5.2801504 5.2246895 5.0257196 5.0083284 5.0894985
1369053_at 4.5162067 4.3539543 4.420877 4.3522043 4.6367626 4.448681 4.654119 4.424228 4.496447 4.5529675 4.6898108 4.32695
1369054_at 4.35311 4.5936832 4.2396584 4.482562 4.141558 4.307151 4.2450075 4.555203 4.2064257 4.425467 3.9583004 3.9254394
1369055_at 3.7844524 3.644317 3.802813 3.4135687 4.0537252 3.5785758 3.479347 3.7247317 3.7674298 3.9407399 3.548907 3.7676232
1369056_at 3.8030925 3.3584778 3.4551113 3.3172123 3.476439 3.4765065 3.591943 3.4387178 3.4940443 3.423369 3.475644 3.679144
1369057_at 7.6148496 7.7608714 7.6868663 7.7336173 7.763372 7.603247 7.6564536 7.5517683 7.5490546 7.4919915 7.4555106 7.6536155
1369058_at 5.4762187 5.1233516 5.47255 5.1321106 5.2425256 5.5802026 5.6045275 5.3036838 5.2368097 5.3703976 5.2755218 5.2232046
1369059_at 7.114089 6.9662714 7.122884 7.2239165 7.0580626 6.863606 6.8965745 7.0730047 7.412545 6.6605573 7.145735 7.4125643
1369060_a_at 7.917114 7.9127297 7.739983 7.991753 7.742903 7.864739 7.930591 8.02466 7.8883886 7.6171184 8.006932 8.163681
1369061_at 8.664152 8.581627 8.379873 8.491684 8.373922 8.090107 8.452787 8.094495 8.478319 8.363348 8.454374 8.043032
1369062_at 5.5449753 5.232788 5.3971043 5.3158197 5.3364058 5.3579884 5.239255 5.263793 5.1747494 5.519617 5.4020166 5.166337
1369063_at 8.832773 8.814512 8.971348 8.97894 8.632133 8.916203 8.799787 8.81989 8.553435 8.465358 8.679707 8.536039
1369064_a_at 3.9808745 4.1818237 4.178314 3.8321717 4.2704477 4.1701636 4.3097954 3.920225 3.8186839 4.0220346 4.089775 3.7278302
1369065_a_at 8.552369 8.366807 8.819181 8.710187 9.115173 8.610987 8.454834 8.68615 8.651932 8.818548 8.876994 8.856326
1369066_at 5.7972956 5.739244 6.0451846 5.8035126 5.944894 5.3413725 5.5932856 5.9341273 5.9213543 5.274382 6.0286493 5.8839936
1369067_at 3.7800262 3.7475667 3.6994941 3.7885854 3.9779277 3.659806 3.828711 3.675444 3.6846292 4.00148 3.7791579 3.6486428
1369068_at 4.0293984 3.9984229 3.9365501 4.1147585 3.7156177 4.3779593 4.1260657 4.21898 4.258232 4.081423 3.9035294 4.440958
1369069_at 7.6980767 7.2525873 7.631168 7.499476 7.455133 7.4103355 7.5024705 7.505422 7.7045393 7.594025 7.685813 8.008964
1369070_at 7.741239 7.877748 7.745126 7.803555 7.4224415 7.598693 7.645119 7.6417856 7.620441 7.8917136 7.7350216 8.084507
1369071_at 4.0458736 4.1520395 4.243882 4.179476 4.2166877 4.3613625 4.444389 4.0389576 4.329941 4.372426 4.209583 4.345955
1369072_at 6.154114 6.995594 5.3344812 5.4895134 5.283843 6.03436 5.4305916 5.8466644 5.9145336 5.6906223 6.2640424 6.8744555
1369073_at 9.796746 9.917263 10.136334 9.931277 9.707327 9.922612 9.760035 9.704339 10.321968 9.888099 9.577114 9.935061
1369074_at 12.430356 12.404881 12.372641 12.47923 12.146656 12.260566 12.151426 12.442117 12.305288 12.004195 12.130132 12.247692
1369075_a_at 4.8999047 4.7149277 4.7505474 4.8051424 4.5592613 4.2455235 5.036657 4.994905 4.585161 5.0741415 4.8026752 4.8462152
1369076_at 8.635961 8.812546 8.783502 8.868001 8.730373 8.79607 8.401321 8.596604 8.511944 8.719322 8.837283 8.561817
1369077_at 7.117377 7.07182 7.044888 7.140475 6.731999 6.5490365 7.0153375 7.1017575 6.9040775 6.935779 6.9169006 6.9911046
1369078_at 7.862625 7.579035 7.2221117 7.540966 7.1986866 7.220364 7.6111994 7.583315 7.535225 7.6407456 7.6810026 8.2344885
1369079_at 4.8652506 4.888807 4.985773 4.5298805 5.1342745 4.7335176 4.803829 4.638271 5.018982 4.882574 5.0217237 4.758184
1369080_at 4.8110433 4.5525627 5.0104375 4.5293326 5.0217233 4.851406 4.992564 4.88961 4.7715697 4.454585 5.095332 4.796347
1369081_at 6.89153 7.131879 6.9256697 7.018489 7.0907516 7.176232 7.149315 7.004937 6.8807354 7.0056515 6.9381914 6.9845724
1369082_at 4.8193207 4.705935 4.980214 4.687239 4.7564898 5.1857853 5.045549 4.957467 5.060322 4.980048 5.0419 4.9766192
1369083_at 5.6962757 6.0286984 5.877084 5.927326 5.817504 5.736537 5.973869 5.620342 6.043253 5.5947404 5.5278683 5.666133
1369084_a_at 7.0406613 7.242185 7.2503037 7.108637 7.1808705 7.327236 7.3025913 7.42891 6.960462 6.9869604 7.1319776 7.0873013
1369085_s_at 5.2464514 5.400097 4.3566933 5.0172157 5.57535 4.786255 5.0373955 5.32569 4.86442 5.5260468 5.4814053 5.293271
1369086_a_at 4.9791303 5.1191263 5.505809 5.403372 5.334015 5.087653 5.2467484 5.4852014 5.290086 4.9043646 5.245723 4.911536
1369087_at 5.031887 5.1148562 4.963611 5.3880005 5.219557 5.1033297 5.032577 5.186679 5.2086763 5.1685705 5.1097803 5.4364796
1369088_at 7.23843 7.359953 7.1561913 7.346813 6.823759 6.878126 7.345712 7.498251 7.318395 6.9077015 6.8467207 7.3292503
1369089_at 4.4342155 4.442413 4.377355 4.123512 4.5093174 4.6804776 4.5104713 4.4753714 4.681212 4.6946282 4.5028343 4.1990795
1369090_at 4.0275884 4.4670897 4.043578 4.1929235 4.4481697 4.428886 4.185758 4.339766 4.181969 4.349344 3.9599562 3.9772735
1369091_at 3.7349768 4.164506 3.8892896 3.6916199 4.351595 4.1701636 4.1553946 4.1171455 4.1907816 4.008647 3.9963605 3.8570538
1369092_at 7.8699837 7.698518 7.575259 7.973155 7.452363 7.884707 7.814945 7.847887 7.855211 7.3244276 7.7785454 8.03747
1369093_at 6.9137692 6.9282737 6.9678288 7.100888 7.02725 7.1025195 6.9382844 6.8360233 6.995377 6.4307933 6.7405353 6.931392
1369094_a_at 5.1643267 6.0824504 5.948881 6.0943437 6.038767 6.4722004 5.9253006 6.2758384 6.193947 5.8543773 5.900546 4.929826
1369095_at 4.4182396 4.8933353 4.6898985 4.5390615 4.7180243 4.639143 4.732998 5.0032053 4.9900546 4.920146 4.6159763 4.394908
1369096_at 4.3235393 4.3010426 4.373614 4.2318597 4.3930187 4.7321835 4.385473 4.3596272 4.406262 4.5604906 4.603951 4.051523
1369097_s_at 6.191212 6.0257673 6.113888 6.1092725 5.9982467 5.859744 6.078894 5.6605234 6.1663976 5.9724813 5.8389144 6.5202446
1369098_at 3.8910155 4.2691774 4.377355 4.121058 4.316415 4.3921885 4.1667666 4.0698915 4.229898 4.122202 4.47887 4.141907
1369099_at 7.048775 6.906749 7.010949 6.8953257 6.961232 6.6240845 7.027635 7.096061 7.0269904 6.5805187 7.1079664 7.9941754
1369100_at 4.472199 4.3653135 4.3820434 4.1278734 4.646261 4.431517 4.7429867 4.185066 4.648389 4.4040184 4.597358 4.1293545
1369101_at 8.100958 7.9898157 8.063988 8.066131 8.023595 7.8973937 7.8421855 8.066395 7.9939227 7.85341 7.8458657 8.158501
1369102_at 3.8245757 4.043255 3.8766134 3.7898464 4.0368714 3.909603 4.0860085 4.3064284 4.1083694 3.905956 4.1130495 3.9650862
1369103_at 5.209307 4.953538 5.4441543 5.047524 4.5048213 4.897714 5.0521007 4.649062 4.9068747 4.981324 4.5143757 4.8953085
1369104_at 5.5205483 5.652414 5.11499 4.893478 5.881894 5.885812 5.004404 5.6797304 5.528168 5.231181 5.3620353 5.7127657
1369105_a_at 3.4734604 4.401722 4.051201 4.243037 3.469256 3.616548 4.024139 4.0295696 3.7501752 3.739987 3.5215914 3.967068
1369106_at 4.6301756 4.6680756 4.592767 4.6414385 4.793111 4.3294415 4.8440547 4.603885 4.4557643 4.449033 4.1234865 4.632035
1369107_at 3.739488 3.8348117 3.9771938 3.9841933 3.9775872 3.812316 4.2159233 4.1877656 4.0764313 3.9889526 3.8422365 3.8142743
1369108_at 3.9781146 3.7796795 3.9923427 3.9244976 4.2427588 4.039977 4.151411 3.9965146 4.071637 4.0226755 4.0252037 4.025148
1369109_at 3.8430088 3.7829325 3.961728 3.7993197 3.6280198 3.842929 3.690542 4.087022 3.9519253 3.6247408 4.0500627 3.530951
1369110_x_at 10.287289 9.945843 9.479593 10.18009 10.160711 9.334947 9.294616 10.437466 9.826306 9.276873 9.137205 10.243455
1369111_at 13.987877 13.971539 14.026583 13.997181 14.018633 14.006788 13.893548 14.033164 13.962046 14.014375 13.91577 13.957558
1369112_at 4.292512 4.3422203 3.9975371 4.426466 4.3015413 4.5567102 4.20135 4.206547 4.417033 4.3657465 4.099201 4.061597
1369113_at 3.5387604 3.4185233 3.3535304 3.600215 3.5819116 3.3766303 3.2717872 3.3531575 3.4886723 3.6049318 3.406648 3.6139603
1369114_at 3.3534522 3.4639747 3.5195272 3.3295023 3.3478136 3.4666355 3.8349922 3.311482 3.505192 3.493279 3.3788865 3.2538824
1369115_at 5.345852 5.173252 5.251337 4.612034 5.6728735 4.63064 5.6607747 5.24247 5.1809783 5.1574507 5.1511497 5.252699
1369116_a_at 6.033179 5.890777 5.7473426 5.8577743 5.841687 6.0118127 5.6456385 5.968395 5.7959213 6.146506 5.8978896 5.550966
1369117_at 3.910775 3.8995025 4.0630107 4.326402 4.092162 4.241618 4.2860737 4.0108285 4.0292497 3.929266 4.213686 4.053574
1369118_a_at 4.772382 4.748579 4.641761 4.8828707 4.8560915 4.974135 4.847551 4.7185187 4.97515 5.098748 4.7945786 4.5368576
1369119_a_at 4.6984777 4.6627245 4.3989625 4.8040943 4.463213 4.9045086 4.739895 4.8350277 4.9022894 4.875536 4.8162947 4.4807243
1369120_a_at 6.973429 7.0387807 7.2179456 7.3906436 7.4937606 7.380862 7.5742493 7.1098714 7.1761403 6.987962 7.1552486 6.66645
1369121_at 5.5812955 5.010284 5.0659204 5.3007655 5.471298 5.332924 4.8673143 5.723927 5.270567 5.5521817 5.376697 5.188907
1369122_at 7.421142 7.3479133 7.332583 7.3933163 7.485494 7.444762 7.351221 7.26908 7.2126856 7.182283 7.422525 7.550461
1369123_a_at 6.1063533 5.642722 5.836141 5.9510083 6.1158447 6.1676526 6.0236015 6.0671997 5.9604077 5.7694964 5.748371 6.017534
1369124_at 4.8838925 4.589486 4.4390984 4.4759502 4.8643723 4.281109 4.5087466 4.7987375 4.4808254 4.6915493 4.6154537 4.2306376
1369125_at 3.5353706 3.412257 3.2999818 3.2716928 3.6221476 3.3630285 3.3565872 3.2629316 3.4993 3.3971782 3.3803613 3.400402
1369126_at 3.5537696 3.7545333 3.5676737 3.8364816 3.5308132 3.9415982 3.754165 3.6840174 3.9980109 3.8311596 3.5407443 3.9266205
1369127_a_at 6.329084 6.5664043 6.129537 6.5266557 6.7709103 6.75506 6.442981 6.581658 6.218896 6.28417 6.350661 6.532037
1369128_at 4.1603003 4.186885 4.552889 3.871342 4.0773506 4.0287313 4.1329536 3.8246458 4.065794 3.9430692 4.3519 4.1502533
1369129_at 4.248472 4.1528683 3.8667843 3.795243 3.9667761 4.296009 4.1487646 4.0474205 3.8759847 3.9155583 4.001892 4.455388
1369130_at 4.6902 4.927047 4.780119 4.785655 5.1710978 4.633109 4.964449 4.394904 4.8586774 4.7865458 4.859788 5.078899
1369131_at 4.1234193 3.970687 4.1254525 4.4065223 4.0782332 4.2083445 4.195847 4.141533 4.3381453 4.0628757 4.350734 3.9069273
1369132_at 5.4553003 5.636864 5.1515365 5.2608957 5.5680213 5.348834 5.292492 5.5801744 5.658758 5.5314956 5.9308147 5.222073
1369133_a_at 3.8099496 3.8483334 4.1388617 4.0204496 4.0297766 3.8942125 4.091565 3.8205066 3.6715982 3.768873 3.9882507 3.757531
1369134_x_at 3.5100753 3.6339154 3.7338128 3.3668945 3.4672635 3.6620018 3.725043 3.5717793 3.5448024 3.5707626 3.3536284 3.6211858
1369135_at 6.1693444 6.406054 6.3773813 6.334604 6.306535 6.3160925 6.8010592 6.5151887 6.291725 6.067153 6.412791 6.3081536
1369136_at 4.38729 4.0921154 4.2872477 4.344647 4.3533506 4.5202236 4.2788897 4.38824 3.924494 4.453496 4.1785603 4.118042
1369137_at 4.680027 4.9066033 4.9674826 4.826969 4.671254 4.8781404 4.935729 4.775114 4.746594 4.8780565 5.184667 5.053083
1369138_a_at 4.037899 4.061243 4.029583 4.093068 4.1177177 4.0666947 3.921181 3.9428499 3.6927788 3.7093995 4.1236963 3.7892365
1369139_at 3.579036 3.7392151 3.9079537 3.65835 3.605272 3.6755407 3.5173173 3.797607 4.0297813 3.8004832 3.7683241 3.7635992
1369140_at 4.23205 4.242202 3.9977653 4.2522507 4.5175304 4.3813686 4.3760214 4.3812437 4.15555 4.7923136 3.9752042 4.2094994
1369141_at 3.907873 3.5116518 3.5780396 3.8537536 3.5161066 3.6832607 3.9417078 3.6387541 3.6554623 3.722799 3.6974516 3.507064
1369142_at 3.879524 4.02143 3.770393 3.8728797 4.289982 3.9072835 3.6795151 3.6514761 4.01079 3.9043047 3.9663336 3.662062
1369143_at 4.5025134 4.085971 4.436221 4.136683 4.030235 4.3328934 4.362936 4.461263 4.394122 4.4843054 4.406368 4.1988344
1369144_a_at 4.07008 4.1658754 4.00811 4.306799 4.688902 4.0347824 4.371063 3.9088593 4.428503 4.799407 4.2758336 4.0489373
1369145_a_at 4.6001225 4.5743484 4.685037 4.771871 4.9813585 4.906072 4.6120644 4.8575873 4.778064 4.714807 4.860147 4.5723476
1369146_a_at 6.4471626 6.975667 6.664719 6.8341928 6.6510425 6.6616473 7.0345426 6.9099817 7.0809927 6.4822264 6.4427943 7.537617
1369147_at 4.7984567 4.953538 4.947372 4.667595 5.0942736 4.7741704 5.1126723 5.3075814 4.500798 5.0180626 5.075921 4.8702073
1369148_at 8.271198 8.102591 8.164469 8.343836 8.038757 8.167731 8.15328 8.0906925 8.0888195 8.037855 8.017094 7.9784756
1369149_at 5.1250753 5.2552767 5.125627 4.8277197 5.287836 5.0905194 5.390913 5.2984085 5.1387305 5.072277 5.363266 4.873922
1369150_at 7.6824036 7.880796 8.221019 8.031813 7.6250234 7.533333 7.5163474 7.935278 7.33247 7.457544 7.269464 8.130657
1369151_at 5.2826853 5.482672 5.220637 5.3166413 5.539406 5.4303756 5.770145 5.3382893 5.289362 5.70869 5.724857 5.1193147
1369152_at 6.428415 6.169699 6.5485134 6.6950164 5.8025465 5.800416 6.2881513 6.329679 6.5013757 6.381092 6.09422 7.2841854
1369153_at 3.4967358 3.4433203 3.7581244 3.464757 3.9855173 3.941213 4.001151 3.7236302 3.4931445 3.7746196 3.7076044 3.7715943
1369154_at 4.02771 4.212779 3.9602246 3.9678624 3.9402645 3.5883553 4.2236643 3.9125261 3.9974747 4.22836 4.1583376 3.6730607
1369155_at 4.926727 5.1704397 4.8852015 4.8182006 5.302919 5.3071322 5.2739434 4.955056 5.24801 5.3174295 4.9055815 4.680785
1369156_at 6.62173 6.5747275 6.4003067 6.6150146 5.893021 5.5331993 5.9425874 6.0892816 6.4544897 6.3105097 6.201659 6.717734
1369157_at 7.9611163 8.071363 8.097088 8.311802 7.655688 8.150261 7.8723636 8.120304 8.227525 7.9404774 8.212198 8.531345
1369158_at 4.6474705 4.2516036 4.4497623 4.404992 4.6030035 4.5263834 4.291235 4.368183 4.0093536 4.4690905 4.5352907 4.156556
1369159_at 4.9277043 5.1405096 5.348998 5.1078024 5.528845 5.306504 5.5639806 5.535801 5.1131 4.965234 5.204888 5.174204
1369160_a_at 5.0157275 4.677759 4.715334 5.024886 4.9750943 4.793 5.189818 4.748775 4.6648946 4.754236 4.716358 4.795097
1369161_at 7.942934 8.469233 8.423171 8.573476 8.269129 8.281189 8.514789 8.315336 8.766887 8.717193 8.678789 9.271601
1369162_at 4.1823444 3.8261664 3.932167 4.0615177 4.038986 3.8303404 4.4514112 4.0560226 3.8523805 4.0372734 4.0981207 4.057375
1369163_at 5.1195307 5.2419295 5.40203 5.023299 5.226223 5.241933 5.305438 4.9180784 5.152545 5.190351 5.2585497 5.2254148
1369164_a_at 4.749616 4.687506 4.6171656 4.2836437 4.581035 4.7200913 4.664978 4.522112 4.980566 4.7030582 4.3558483 4.6162214
1369165_at 4.5530605 4.3584967 4.184287 4.060622 4.250573 4.1813536 4.6731052 4.219142 4.1240263 4.132808 4.2702417 4.584121
1369166_at 4.192905 3.8606231 4.007375 4.0200443 4.4699125 4.010194 4.292626 4.307784 3.97518 4.222889 4.149619 4.0737443
1369167_at 5.7702627 5.7580595 5.734295 5.759532 6.1158447 5.7382393 6.026753 5.418519 6.124374 5.890645 6.087033 5.5818424
1369168_a_at 4.3904977 4.685871 4.5859985 4.89135 4.589944 4.637168 4.639057 5.0402503 4.7345166 4.661523 4.891851 5.0525246
1369169_at 9.272208 9.207922 9.145671 9.360729 9.202416 9.007756 9.158779 9.0236845 9.010458 8.784173 9.1319895 9.257988
1369170_at 4.065221 4.3311205 4.1052504 4.225168 4.7428923 4.460269 4.750663 4.4764185 4.4630384 4.50379 4.4978495 3.999425
1369171_at 11.192809 10.304232 11.305393 10.48948 11.1576805 11.044653 11.118549 11.301597 11.131528 10.81198 11.123528 11.145236
1369172_at 4.1273417 4.151142 4.117032 4.0454793 4.1430035 3.9792132 4.421962 4.0359287 3.9275868 4.317203 3.9612234 4.2589707
1369173_at 5.058766 5.0053225 5.4019203 5.3367987 4.8603024 5.0861073 5.4356046 5.2420363 5.154044 5.1857023 5.0110836 4.949133
1369174_at 7.075179 7.088691 7.214709 7.1124816 6.568746 6.6868424 7.0356607 7.0223556 7.207921 6.858136 6.948144 7.2289248
1369175_a_at 4.137907 4.0327663 4.0082755 3.8641775 4.0997267 4.36615 4.0457077 4.1778536 4.4174414 4.1935177 3.8704846 3.9819732
1369176_at 6.561218 6.6577935 6.4998055 6.3504024 6.468737 6.571587 6.3773828 6.365576 6.596607 6.6152396 6.5236893 6.125561
1369177_at 7.1183314 6.91081 7.1950116 7.245003 7.1179833 7.096416 6.86035 7.0781364 7.248861 7.363423 7.224529 7.3483906
1369178_a_at 4.1771045 4.302346 4.1837263 4.1336584 4.1669035 3.9873102 4.360951 4.277039 4.1462464 4.2395544 4.1969423 4.20865
1369179_a_at 6.5815578 6.479168 6.879243 6.0433006 6.319962 6.7890935 6.3051233 6.632283 6.172532 6.4856997 6.5097485 5.8328595
1369180_at 4.8649993 4.785401 4.7791457 4.89135 5.1497364 5.1270933 5.162839 5.0730467 4.889574 4.9103937 4.660859 4.8715773
1369181_at 5.952584 5.921771 6.2283406 5.673588 5.59821 6.003478 6.233332 6.7244425 6.2928095 5.4682927 5.822978 6.621718
1369182_at 4.1275725 4.227864 3.9177628 3.979045 4.0098014 3.842929 3.9902606 3.7379317 4.328046 4.2109404 4.3207717 4.2547603
1369183_at 4.822033 4.878606 5.2012205 4.8569155 5.0662727 4.7272882 4.711043 4.6238174 4.8181486 5.2773 4.926298 4.9729614
1369184_at 4.1814756 4.04028 4.0302496 4.0837812 4.545643 4.168271 3.886607 4.090131 4.3021064 4.1846027 4.1462955 3.919975
1369185_a_at 5.4247327 5.5999947 5.11697 5.2973666 5.3091936 5.597452 5.550959 5.2294874 5.6731524 5.6730013 5.357969 5.28197
1369186_at 7.201561 7.4146647 7.34569 7.2470427 7.244596 7.2832212 7.173402 7.4048114 7.234939 7.0304346 7.32973 7.361264
1369187_a_at 7.2435164 6.844148 6.75053 7.4541926 7.2569566 6.8927927 7.1422076 6.793856 6.822106 6.7374907 7.1046576 7.2505207
1369188_at 4.1568356 3.9092994 4.3653874 4.3191266 4.0985255 4.007814 4.18175 4.218464 4.23694 3.9996805 4.1275682 4.066787
1369189_at 5.705758 5.6356845 5.5488048 5.353004 5.480985 5.345484 5.7190633 5.413168 5.415479 5.7427998 5.434254 5.5818424
1369190_at 6.061969 6.2838383 5.8897004 5.59657 6.358209 5.8488746 5.7226906 6.0333247 5.8921833 6.2042127 5.9040074 5.1360307
1369191_at 3.7057025 3.7428539 3.692076 3.5840511 3.5911763 3.5683632 3.636568 3.785673 3.9315677 3.8754911 3.8320014 3.6059864
1369192_at 4.492963 4.628189 4.62601 5.09429 5.1216145 4.6425567 5.246937 4.6581945 5.076291 4.7384224 4.6221266 4.549617
1369193_at 5.174697 5.4212737 5.351662 5.602435 5.4334264 5.4024854 5.625264 5.5859776 5.552309 5.5803814 5.5914965 5.630391
1369194_a_at 3.8308477 4.014495 3.7030559 3.8657482 3.7674994 3.5575216 3.7814317 3.8411086 4.0849466 4.3868423 4.0171065 3.8469272
1369195_at 5.331703 5.854517 5.819194 6.3189716 6.3566823 5.7258825 5.9720416 6.3515716 5.624662 5.8240633 5.9853644 6.466065
1369196_at 5.7202053 5.6612263 5.4138584 5.3456535 5.589176 5.7773514 5.7792206 5.55898 5.727812 5.5712385 5.288822 5.5263777
1369197_at 5.591345 5.63438 5.9803348 5.3893847 5.471298 5.4578805 5.602926 5.631231 5.76374 5.135005 5.638963 5.74089
1369198_at 5.37376 5.23258 5.309635 4.859861 5.4006853 5.3287234 5.3997335 5.358124 5.322582 5.1194353 4.984389 5.1029663
1369199_at 5.056122 4.9170103 5.3900623 4.7141366 4.760517 4.8138404 4.8843856 5.0284824 5.280903 5.363111 4.9967813 4.6219788
1369200_at 9.371909 9.519414 9.570832 9.343764 9.356561 9.276922 9.473452 9.608389 9.385476 9.316162 9.408311 10.137289
1369201_at 5.123412 5.4746704 5.121911 5.2999744 5.242786 5.342024 5.344009 5.144026 4.728255 5.3699064 5.297842 5.33776
1369202_at 3.5182211 3.5639827 3.6004264 3.858309 3.651487 4.134862 3.5491736 5.5455637 3.6489267 3.4312932 3.6475534 3.3823087
1369203_at 3.873596 3.8591807 3.9400733 3.93546 3.8753023 3.9863622 3.8967636 3.9075058 3.545609 4.2617583 3.6290386 3.9828694
1369204_at 7.5579214 7.634164 7.8089113 7.188744 7.5114145 6.8619137 7.4776397 7.90532 7.608054 7.4882975 7.524485 7.279133
1369205_at 5.2924185 5.394621 5.2922277 5.375857 5.395571 5.6134033 5.446261 5.3949914 5.3438134 5.643059 5.3343563 4.9970784
1369206_at 12.637587 12.686559 12.6093 12.634389 12.49446 12.518217 12.539948 12.553029 12.652374 12.495446 12.52764 12.490853
1369207_at 4.1742563 3.9174428 4.3535857 4.004567 4.1345024 4.1096225 4.0685177 4.1525855 4.2452993 3.8679228 4.447395 4.64615
1369208_at 6.15982 6.229447 6.244404 5.4841027 6.170588 5.88263 6.395386 6.465863 6.0762 6.376731 6.3948307 6.333652
1369209_at 6.7715955 6.240654 6.3918853 6.6124067 6.4595795 6.3755445 6.6414266 6.5280113 6.389101 6.701327 6.4557676 6.995173
1369210_at 3.5143735 3.608972 3.231372 3.5387692 3.4671168 3.3893602 3.7179563 3.4125526 3.5258455 3.4102683 3.5686934 3.511967
1369211_at 6.3468566 6.3464074 6.303818 6.1524363 6.212171 6.130045 6.106637 6.0357018 6.3439555 6.171682 6.062451 6.178791
1369212_s_at 6.994106 7.327369 6.607049 7.0642185 7.1419826 6.947089 6.8181186 6.767485 7.170731 6.83811 7.186331 6.8150163
1369213_at 5.0828314 5.2361836 4.869974 5.0412664 5.1328993 5.3298035 4.935391 5.027025 4.842209 4.936301 4.960266 4.4475727
1369214_a_at 6.0517125 5.8518567 5.96725 6.039752 6.013449 6.1217213 6.0478635 6.1332536 6.245602 5.9532866 5.9731092 5.564279
1369215_a_at 10.288285 10.214983 10.364102 10.511226 10.259515 10.199191 10.289792 10.392537 10.252256 9.9196825 10.205386 9.848568
1369216_a_at 5.466105 5.6084127 5.7197313 5.5148087 5.561544 5.410865 5.3794017 5.507783 5.675355 5.4289646 5.3963995 5.6294546
1369217_at 4.5511575 4.3512125 4.2635574 4.2625246 4.6481586 4.5183864 4.4480066 4.1392827 4.2021985 4.333848 4.108447 3.908357
1369218_at 6.8303866 6.7416496 6.9523964 6.9233856 6.5772405 6.3343735 6.941882 7.0350437 6.8900433 6.7709427 6.658021 8.119631
1369219_at 6.222633 6.316521 6.4062724 5.931275 5.9984612 6.0272098 6.308547 5.992439 6.4816766 6.273399 6.1842732 6.041113
1369220_at 6.7269044 6.5028753 6.819711 6.773425 6.6941895 6.485606 6.6491256 6.7309237 6.4122577 6.611849 6.895849 7.7106247
1369221_at 6.2326574 6.646999 6.6995792 6.850389 6.672853 6.9174943 6.867477 7.0328054 6.8809495 6.592534 6.5239363 5.9877653
1369222_at 5.70205 5.517827 5.628882 5.5404196 5.58937 5.0760894 5.521191 5.2280707 5.435701 5.463854 5.456358 5.291264
1369223_at 6.7731066 7.036272 7.0059576 6.47639 6.8975244 7.1788287 6.9407115 7.012143 7.0999365 7.204647 7.150164 6.509875
1369224_at 10.687794 10.686687 11.331126 8.856326 9.0743265 9.785781 8.683667 11.276993 9.7890835 7.3387365 10.573868 8.886073
1369225_at 11.962752 12.064554 11.803539 12.1112175 11.824455 11.864155 11.902999 12.148875 12.067038 11.874845 11.917339 12.089863
1369226_at 7.3927927 7.872235 7.195011 7.6454873 7.310983 7.0526943 7.148778 7.8704824 7.3237834 7.2861414 7.2138014 8.023941
1369227_at 5.228219 4.8674054 4.8478656 5.1953535 5.795917 4.9421387 5.6508617 5.215478 5.2812543 4.64798 5.0692997 5.7243814
1369228_at 5.5817914 5.554363 5.7263384 5.620571 6.0432467 5.849215 5.862279 5.391307 5.4887266 5.436461 5.7206917 5.3948107
1369229_at 5.853575 5.970849 6.0122433 5.8534417 6.0712433 6.1046224 6.229484 5.8837523 6.0568485 6.1272388 5.7583027 5.700411
1369230_at 4.7803645 5.13085 5.1038113 4.881825 4.890642 5.276775 5.011006 5.0295663 4.783955 4.7671337 4.8591943 4.6150723
1369231_at 4.7064266 4.7124014 4.890195 4.7039824 4.9316134 4.7390122 4.846135 4.7123885 5.067538 5.072895 4.724272 4.920063
1369232_at 4.386843 4.748493 4.439759 4.2947392 4.507434 4.5954676 4.803182 4.396928 4.489156 4.7487645 4.8358836 4.663997
1369233_at 3.8228407 4.276085 3.5959284 4.228618 3.834472 3.925726 3.80853 3.802134 3.962944 4.045663 4.166806 3.6607835
1369234_at 7.7548428 7.784778 7.594048 7.692861 7.559698 7.355712 7.5518923 7.52667 7.626389 7.255431 7.33531 8.11597
1369235_at 4.795101 5.1929216 5.001876 4.9380684 5.0251284 5.05897 5.046191 5.215478 5.0074525 4.9819374 4.764427 5.3272943
1369236_at 5.094771 4.833518 5.0996256 4.761195 5.475566 4.9362583 5.0624266 5.401599 5.4444113 5.2728734 4.6377916 5.5936446
1369237_at 5.465395 5.4083886 5.317461 4.918174 5.2609797 5.3942914 5.1693196 5.4491205 5.4248824 5.0639324 5.432047 4.8308597
1369238_at 9.718229 9.395452 10.474888 9.856687 10.10369 9.962222 8.988293 9.972964 9.63146 9.258887 9.028935 9.5952015
1369239_at 4.2356634 4.201947 4.150013 3.9754293 3.811086 4.103649 3.9757855 4.175353 4.095312 3.9422045 4.077775 3.843362
1369240_a_at 5.5425014 5.944015 5.849491 5.6846128 5.6253757 5.736576 5.908932 5.723927 5.7299805 5.5207653 5.9198914 5.353416
1369241_at 5.377136 5.342243 5.252095 5.168728 5.5353603 5.4881153 5.099877 5.4118395 5.2554107 5.3959155 5.407646 5.2581663
1369242_at 3.4380982 3.4125907 3.4624345 3.538072 3.4514918 3.7196386 3.4576719 3.5247438 3.638922 3.3931901 3.526947 3.3358243
1369243_at 3.906606 4.3088202 4.1065326 3.9182122 3.908935 4.114188 4.149242 4.2310677 4.1417637 4.777891 4.230135 4.06153
1369244_at 6.3350296 5.9525967 6.0667024 6.159723 6.2102327 6.193196 6.6188807 5.9477973 6.7674184 6.291657 6.4645786 6.820844
1369245_at 4.2873063 4.2521887 4.406739 4.2818975 4.1728535 4.5332417 4.2818856 4.382251 4.1450405 4.281685 4.2064724 4.0768404
1369246_a_at 3.7105653 3.7657604 4.000083 3.756419 4.139348 4.078887 3.8805182 3.9731112 3.718437 4.130886 4.077838 3.5427434
1369247_at 5.764172 5.990788 5.9172964 6.20779 5.6398573 5.2931376 5.993693 5.9275293 5.7604065 5.8948655 5.7189345 5.849925
1369248_a_at 7.1508036 7.325106 7.3503356 7.7765875 7.3045206 7.1752553 7.099645 7.4310317 6.776464 6.728749 6.7844086 8.099624
1369249_at 8.571027 8.19388 8.460855 8.372933 8.26591 8.224126 8.448898 8.710979 8.79726 8.5076685 8.455476 8.589329
1369250_at 4.4600563 4.823043 4.5122323 4.976061 5.6909614 5.009519 5.1225286 5.4221663 4.9122567 4.8036423 5.2655635 4.784441
1369251_a_at 5.7719812 5.772134 5.7139263 5.603136 5.828923 5.7858887 5.5862675 5.7817135 5.7234087 5.6382256 5.6490545 5.413028
1369252_a_at 5.349097 5.3058143 5.2889166 5.545536 5.425758 5.2774973 5.455867 5.797877 5.482532 5.4221854 5.387278 5.502937
1369253_at 3.9089015 4.115202 4.166212 3.692189 4.2078743 3.7934034 4.0164337 3.9846284 3.7052476 3.8005774 3.6972256 3.605014
1369254_a_at 4.0251236 4.3498716 4.1673727 3.858561 3.8306034 3.7092736 4.0771847 3.920225 3.8127759 3.7297156 3.7309923 3.6299968
1369255_at 5.878956 6.2259355 5.806684 5.781835 5.860112 5.8296237 5.820338 5.5696726 5.6475244 5.8670325 5.947178 6.287811
1369256_at 5.966725 5.641403 5.445954 5.6531215 5.471298 5.702172 5.7665486 5.7618775 5.545124 5.4850316 5.0375586 5.909388
1369257_at 5.215588 5.110697 4.8913445 4.881868 5.3975363 5.0969853 5.082943 5.0492325 5.068257 4.8890977 5.03909 4.4328747
1369258_at 3.3412344 3.2055087 3.253814 3.5736008 3.5699763 3.327718 3.3140912 3.2438414 3.1271186 3.3837926 3.4357147 3.393911
1369259_at 5.9424806 7.0858893 6.39836 7.249145 6.3436036 6.752109 6.664864 7.1278067 6.132028 6.4528136 7.7195635 7.980269
1369260_a_at 4.092708 4.2525253 4.233072 4.1752844 4.2332296 4.2673206 4.5424285 4.3092337 4.188025 4.372315 4.173332 4.1836643
1369261_at 4.8214927 4.83037 5.2487435 4.6000166 5.044938 5.4439726 4.7257557 4.5909967 4.9084635 4.9961114 5.0049577 5.2758646
1369262_at 6.511101 6.4446087 6.4244857 6.6184797 6.37849 6.3129616 6.409764 6.602276 6.157965 6.4658933 6.4077425 6.694285
1369263_at 3.5290372 3.6565027 3.5565217 3.6540978 3.491322 3.272523 3.6091526 3.5485802 3.7508223 3.513478 3.4704657 3.2558675
1369264_at 5.056717 5.172291 4.9424067 4.920397 5.0637636 5.360667 5.2273088 5.4937654 5.0951014 5.048991 5.0785184 5.4443583
1369265_at 6.2018476 6.2593107 6.243744 6.089188 6.18885 6.1608615 6.3248835 6.0876513 6.4848604 6.172036 6.1961756 6.914934
1369266_at 5.391444 5.4051223 5.9101424 5.1939235 5.3876457 5.7371325 5.3260336 6.0889173 5.881671 5.3211756 4.9613943 5.665935
1369267_at 4.268909 4.2290745 4.0117903 4.205884 4.3058534 3.9538689 4.145111 4.260421 4.1290026 4.409056 4.2846637 4.0406423
1369268_at 4.4065695 3.8516824 4.2363315 4.2586093 3.9434683 4.174322 4.0672555 4.501625 4.0245876 4.197508 4.0205936 4.159326
1369269_at 8.8081455 8.476838 8.515976 8.678177 8.539379 8.385127 8.70688 8.55426 8.622211 8.361285 8.481282 9.0054655
1369270_at 8.510074 8.441055 8.669094 8.630121 8.409933 8.565131 8.54436 8.411434 8.658094 8.373596 8.515428 9.041674
1369271_at 4.0750847 4.4499884 4.480859 4.5602956 4.334437 4.0571556 4.168704 4.466618 4.177456 4.4724374 4.075677 4.366842
1369272_at 5.408706 5.387487 5.5000396 5.5830793 5.51023 4.891031 5.6301775 5.6367073 5.191685 5.4544225 5.5266905 5.530335
1369273_a_at 4.231486 4.2448378 4.322461 4.2038774 4.6760383 4.639592 4.6019173 4.185066 4.304955 4.2884245 4.6582108 4.2834425
1369274_a_at 4.4660277 4.5250654 4.580569 4.453057 4.6285586 4.6313677 4.4608135 4.38328 4.3843865 4.628495 4.7346535 4.35197
1369275_s_at 12.520527 12.519751 12.404362 12.643343 12.234515 12.3811035 12.338704 12.343588 12.424271 12.283131 12.256114 12.599571
1369276_at 4.761911 4.686393 4.9835005 4.6245303 4.68717 5.1278853 4.718555 4.9230866 4.736703 4.627011 5.037358 5.1114626
1369277_at 5.72624 5.7763023 5.88106 5.6059356 5.679826 5.71349 5.1753216 5.7391267 5.925457 5.7645864 5.9957657 5.4115
1369278_at 8.299641 8.095357 8.331022 8.126734 8.139303 7.9548173 7.828854 8.152306 8.281789 7.991711 8.263565 8.653692
1369279_at 5.6794896 5.937884 5.8167014 5.700769 6.0846024 5.5925336 6.0666847 5.857002 5.730548 5.699379 5.9773607 5.7719936
1369280_at 4.4734344 4.5546637 4.5656085 4.365011 4.6434584 4.372388 4.9696565 4.49711 4.422552 4.731718 4.7378883 4.196925
1369281_at 3.4567294 3.6171672 3.6961138 3.812789 3.577452 3.7223086 3.82931 3.444364 3.4958713 3.4915338 3.3563318 3.460614
1369282_at 3.2642303 3.4334445 3.4238372 3.3872712 3.7623045 3.4202983 3.314336 3.5612557 3.5651166 3.7120953 3.47353 3.5943193
1369283_at 3.7131872 3.909566 4.0292244 3.7922943 3.8343399 3.8134487 3.9823697 3.797607 3.8502963 4.162814 3.7994351 3.7360733
1369284_at 5.6157255 5.827285 5.8461657 5.56363 6.1171145 5.8073125 5.7882233 5.729931 6.049017 6.1477656 5.6513033 5.198903
1369285_at 5.5116997 5.033472 5.688306 5.61782 5.6181006 5.8398523 5.504489 5.807259 4.945733 5.4319797 5.4983006 6.0288477
1369286_at 12.54904 12.562975 12.463802 12.635383 12.423497 12.466449 12.410106 12.447991 12.501728 12.388418 12.415135 12.520083
1369287_at 4.7369075 4.7020574 4.6160436 4.686522 4.5351477 4.769525 4.735554 4.8275757 4.95459 4.924806 4.704122 4.4691243
1369288_at 4.5035644 4.7244387 4.489847 4.736889 4.676808 4.83417 4.733945 4.6882496 4.778064 4.7751975 4.439564 4.546374
1369289_at 9.387526 9.227886 9.463035 9.30571 9.358496 9.031382 9.278771 9.197407 9.731039 9.031047 8.920808 10.136573
1369290_at 4.4322767 4.5417795 4.782181 4.626972 4.8876295 4.3779593 5.0670996 4.7489166 4.687664 4.4243393 4.368702 5.053259
1369291_at 9.69888 9.781836 9.716362 9.989385 9.87084 9.796209 10.003731 9.88026 9.955335 9.371964 9.645298 10.541134
1369292_at 4.4911194 4.292512 4.302744 4.5964622 4.229993 4.446253 4.4583845 4.686304 4.5256033 4.41251 4.247269 4.194809
1369293_at 5.9813356 5.985163 6.166638 6.264843 5.8242903 5.9489636 6.5327334 5.795601 5.8754683 5.987881 6.2647843 5.6279883
1369294_at 4.693864 4.690285 4.5846705 4.7120905 4.54636 4.721037 5.004185 4.8515306 4.2352085 4.784627 4.5906186 4.574917
1369295_at 4.683371 5.093478 4.728917 4.823248 4.9548984 4.7335176 4.706137 4.812611 4.9662576 5.222822 4.8544803 4.3225126
1369296_at 12.647287 12.714041 12.781349 12.724631 12.505753 12.534924 12.716823 12.537991 12.681299 12.62053 12.35067 12.786298
1369297_at 4.0310726 3.8591888 3.830744 3.9702308 4.1285744 3.6030095 3.985215 3.8194273 4.51092 4.263778 4.086107 4.090889
1369298_at 4.3194237 4.3264103 4.3419414 4.400083 4.5232544 4.2016554 4.2133546 4.1181107 4.2738957 4.525879 4.470376 4.0125837
1369299_at 4.56876 4.5007453 4.787525 4.8325152 4.760745 4.748071 4.779487 4.6815543 4.773714 4.843937 4.7977467 4.8070297
1369300_at 4.146781 4.04281 4.4039917 3.9141204 4.229947 4.1701636 4.3979764 4.155081 4.204785 4.188215 4.0537667 4.0032253
1369301_at 4.798163 4.6829224 4.70015 4.7433643 5.0914803 4.572089 4.86173 5.2266436 4.5255294 4.923384 4.6414194 4.3253813
1369302_at 4.5971775 4.2242727 4.41912 4.4370365 4.8026257 4.84898 4.778779 4.4976187 5.009375 4.5416474 4.5867743 4.794586
1369303_at 4.1095243 3.578916 3.7682137 3.7474778 3.545273 3.6007617 3.7133796 3.6575344 3.837161 3.8754926 3.6498828 3.6550438
1369304_at 6.78842 6.7327223 6.551887 6.457609 6.334116 6.56741 7.0002646 6.772511 6.4012313 6.547861 6.54811 6.9497895
1369305_at 4.829794 4.415612 4.636601 4.397196 4.5904818 4.448681 4.533714 4.704045 4.5743146 4.87768 4.814093 4.396115
1369306_at 4.3625584 4.2290745 4.5465345 4.154911 4.4817867 3.938335 3.9984794 4.185066 4.3385215 4.1625443 4.5682464 4.0306716
1369307_at 4.901626 5.226408 5.149272 5.00967 4.903779 5.199407 4.994183 5.260464 5.1260443 5.4626474 5.119892 4.84591
1369308_at 5.182441 5.134859 5.474607 5.1234007 5.210529 4.89117 5.561141 5.5334444 5.477743 5.099278 4.9092836 5.1050334
1369309_a_at 4.7579947 5.4261155 5.42897 4.8037086 4.85322 5.1807747 4.8745995 4.7804804 4.9638004 4.947445 4.842229 5.0739465
1369310_at 5.3217974 5.1566324 5.478073 5.149007 4.915365 5.417819 5.4534216 5.6704693 5.485093 5.1112823 5.3805523 5.3350163
1369311_at 3.6185796 3.7784784 4.17535 3.7608874 4.160451 3.8094099 4.095996 3.81519 3.9795249 3.6088843 3.7455204 3.5753818
1369312_a_at 8.137313 7.8465776 8.127221 8.232878 7.803915 8.005427 7.9049826 8.125882 8.134191 7.9587574 7.8711863 8.49082
1369313_at 4.7730193 4.9692173 4.523224 5.0227833 4.8349214 4.5827174 4.74888 4.93798 5.0057454 4.577673 4.89866 5.243434
1369314_at 4.2422376 4.5180387 4.367629 4.215271 4.320904 4.453408 4.2239904 4.290918 4.3912034 4.6167912 4.3190956 3.9729264
1369315_at 4.2305613 4.2290745 4.6019382 4.5283966 4.4748116 4.057252 4.2716274 4.6092997 4.2083187 4.305497 4.561861 4.08854
1369316_s_at 6.277924 6.007569 5.99887 5.630515 5.71739 6.083713 5.774411 5.891459 5.9681373 6.1738234 5.910198 6.393702
1369317_at 4.010186 4.046842 3.9240968 3.853889 4.3058534 3.9953775 4.095897 3.9068556 4.006096 4.0445743 4.1328964 3.9474406
1369318_at 5.784138 5.9547157 5.9872394 6.173057 6.100186 5.6887183 5.7233386 5.656243 5.527018 5.8878245 6.104895 6.4178724
1369319_at 8.812851 8.722426 8.532842 8.716587 8.593557 8.41641 8.715645 8.803295 8.417468 8.53543 8.635076 8.889121
1369320_at 4.148306 4.5799513 4.418434 4.1340084 4.599181 4.355589 4.4452753 4.5385237 4.284334 4.3792906 3.8534997 4.32384
1369321_s_at 3.2232265 3.2679372 3.6042252 3.2966583 3.5616581 3.4016492 3.410498 3.3050869 3.4344695 3.273922 3.3401349 3.371856
1369322_at 5.6923823 5.2457733 5.2454076 5.4626317 5.781462 5.342583 5.545003 5.2087913 5.7546515 5.6307034 5.577031 4.9652486
1369323_at 6.7840357 6.6092505 6.463124 6.372649 6.7001014 6.440413 6.4226146 6.464717 6.304822 6.1586847 6.6874027 7.4387636
1369324_at 3.7470644 3.8016603 3.6256204 3.5657876 3.9721096 3.6289485 3.5437977 3.9678445 3.516354 4.1381817 3.682014 3.7919102
1369325_at 6.26358 5.9297185 5.8486347 5.701455 5.6538515 5.82967 5.266876 5.9703097 5.93984 5.448222 5.6001844 6.3559546
1369326_at 4.0195475 4.0523295 3.9604976 4.022435 4.3156204 3.757629 4.1364202 3.9644601 4.133114 4.0270176 4.239126 4.1858664
1369327_at 4.460412 4.3623853 4.306914 4.4334235 4.4408646 4.485117 4.232671 4.3245826 4.4069405 4.1652155 4.33137 4.2863326
1369328_at 6.1861315 6.0021057 6.30316 6.9360013 6.191738 6.315766 5.85179 6.985775 5.771804 5.5393357 6.306477 6.2240148
1369329_at 5.7104793 5.725801 5.744103 5.906383 5.8275037 5.85741 5.748704 5.509713 5.719661 5.6619782 5.7622604 5.484464
1369330_at 5.2964664 5.2387443 5.3258276 5.3094482 5.1605654 5.3450804 5.4172826 5.2777987 5.2270513 5.0190206 5.2573667 5.0838056
1369331_a_at 4.9606133 5.1249332 5.5000396 4.9485874 5.2463293 5.101329 5.587946 5.238952 4.927859 5.241914 5.489059 4.826831
1369332_a_at 3.6604671 3.8744802 3.932126 3.9777727 3.8334079 3.7450073 4.0197344 3.9042463 3.6940029 3.91252 3.9776912 3.9230905
1369333_a_at 3.440544 3.2190864 3.2658098 3.5062032 3.1806433 3.3140585 3.3504858 3.3312004 3.3362594 3.374399 3.3206606 3.4150996
1369334_at 3.9241786 4.2187853 4.116686 3.8153198 4.0147085 4.4864655 4.2437267 3.763738 4.135975 4.511278 3.742591 4.041302
1369335_at 3.4073443 3.7804267 3.8112714 4.2402577 3.8460906 4.090431 4.0113583 3.970873 3.907527 4.260575 3.650082 3.5508108
1369336_at 5.7560935 5.5848656 6.025902 5.612162 5.7963305 5.3719254 5.9782352 6.1328874 5.555352 5.9475713 6.046606 5.168322
1369337_at 4.6662216 4.645013 4.624737 4.6179852 4.4351006 4.4781427 4.365958 4.539225 4.7985873 4.866608 4.714348 4.2408323
1369338_at 6.042091 6.227348 6.133401 5.7727704 5.9791074 5.859774 6.277455 5.8763123 6.0853868 6.0670934 6.1435056 5.5956287
1369339_at 6.267412 6.055954 5.749876 6.1870008 6.286524 6.3477764 6.242089 5.9980884 6.2837777 6.548491 5.955243 5.7672615
1369340_at 4.428664 4.4340234 4.6614 4.5320287 4.6083393 4.794001 4.3282847 4.647499 4.596153 4.6720457 4.67866 4.255688
1369341_a_at 4.0405607 4.3170004 4.147217 4.034933 4.1685524 4.297144 4.2181435 4.098368 3.9327366 4.1203575 3.9809759 4.051135
1369342_at 5.138507 5.5971675 5.599033 5.8742085 5.585492 5.967356 5.2909136 5.124133 5.196266 5.9988737 5.684554 5.6176677
1369343_at 3.579561 3.6301277 3.3293083 3.4331865 3.507577 3.664588 3.377839 3.5167656 3.5047371 3.6741872 3.4763155 3.527513
1369344_at 5.0880594 4.5255237 5.355668 5.077201 5.2205167 5.0326767 4.9083166 5.0376906 5.166714 5.2018394 5.0530033 5.9935884
1369345_at 4.12589 3.8892696 3.9796414 4.095804 4.4604692 4.110959 4.4159746 4.0257654 4.128024 3.9245822 4.085285 3.7839472
1369346_at 3.6811733 3.639366 3.670937 3.5313716 3.6560435 3.842929 3.7909827 3.6923187 3.9048505 3.7450376 3.7211354 3.799588
1369347_s_at 5.7603245 5.6219473 5.6785593 5.5503097 5.8026576 5.6676855 6.025482 6.0676203 5.7726526 6.074968 5.8792496 5.7291813
1369348_at 4.4463043 4.7889175 4.694393 4.4511843 4.538298 4.5913286 4.6696258 4.5159993 4.6879907 4.624434 4.5443687 4.12586
1369349_a_at 3.7892556 3.5776498 3.6602895 3.508669 4.2038965 3.8102663 3.7445376 3.9613183 3.6931932 3.7884755 3.555498 3.4522047
1369350_at 5.368552 5.6597695 5.435132 5.4302034 5.878322 5.7474303 6.0485096 5.4798417 5.3618984 5.546255 5.53304 5.254245
1369351_at 4.8110437 4.5420494 4.529174 4.601598 4.964724 4.9421387 5.095948 5.100271 4.6124353 4.5816407 4.608393 4.2289667
1369352_at 5.1339283 4.8845115 5.4881516 5.17475 5.2248197 5.519435 5.4472394 5.1526613 5.458022 5.412675 5.2480097 6.0059123
1369353_at 4.9972267 5.544762 4.7098227 4.9041214 4.9890237 5.0070934 5.0989695 5.156792 5.099247 5.3789024 5.079157 4.753522
1369354_at 6.545404 6.657877 6.628961 6.569088 6.7918935 6.7828794 6.8307347 6.7557955 6.5577455 6.7906985 6.690745 6.393652
1369355_at 4.6713123 4.94137 4.8478656 4.92237 4.9833345 4.782349 4.874935 4.826307 4.8040237 5.1217356 4.7730904 4.680785
1369356_at 4.219795 4.3414717 3.879769 3.9318738 3.825227 3.974309 4.28069 4.115662 4.2662773 3.854278 4.289465 3.8449888
1369357_at 4.9638867 5.1254153 5.217644 5.04994 5.343393 5.158123 5.318263 5.4672585 5.3765926 5.2367415 5.3959675 5.2675166
1369358_a_at 6.3308215 6.5156226 6.4261966 6.582101 6.4814434 6.579303 6.657078 6.398209 6.345338 6.5282235 6.478726 6.4226246
1369359_at 4.4041076 4.0492268 4.440406 4.0904207 3.9271917 4.480437 4.80587 4.143293 3.7578151 4.0236516 4.0233035 4.1858664
1369360_at 5.724016 5.9334707 6.0096006 5.827299 5.9468455 6.0958853 6.2491617 6.0839233 5.8098607 5.7132955 6.004538 5.84239
1369361_at 3.8481317 4.000847 4.0363493 3.9963298 4.109202 3.9884675 4.025687 3.6762142 3.8128629 4.0504913 3.7937737 3.5666795
1369362_at 5.2945995 5.4835596 5.236838 4.8763094 5.3456335 5.07697 5.856908 5.339092 5.397645 5.3058815 5.217863 5.312276
1369363_at 3.6729102 3.638485 3.5591393 3.710338 3.6371279 3.7524908 3.7144709 3.7108722 3.405958 4.0658903 3.401308 3.6930966
1369364_at 3.3855243 3.5212576 3.4347708 3.7276974 3.5459552 3.781984 3.566545 3.6707726 3.856628 3.6668792 3.384546 3.6115606
1369365_at 4.3907375 4.2657557 4.587132 4.617284 4.6680546 4.8032403 4.4851904 4.8211813 4.394122 4.7858257 4.1328964 4.479062
1369366_at 4.9131513 5.332599 4.937182 5.0912957 5.033975 5.3712244 5.0075755 4.637934 5.035706 5.022339 4.7788076 4.865315
1369367_at 4.331116 4.381809 4.4788027 4.422208 4.633303 4.7033916 4.9002676 4.636688 4.6997447 4.5878997 4.4217286 4.1163926
1369368_at 4.3431535 4.691765 4.653075 4.556489 4.614232 4.3330126 4.4037485 4.5678453 4.4993086 4.4815655 4.8353624 4.482394
1369369_at 5.290962 5.279284 5.3114214 5.1613894 5.0162315 5.254694 5.3814573 5.272135 5.5488167 5.403923 5.5803394 5.2305937
1369370_s_at 5.2108846 5.1038256 5.2033114 4.9166765 5.1615663 5.30959 4.667767 4.884334 4.909224 4.7948384 4.897576 4.732788
1369371_a_at 4.2479 4.209529 4.257121 4.0734844 4.0728526 4.343335 4.740707 4.192065 4.19834 4.1248465 4.213854 4.118029
1369372_at 4.968112 5.0684056 5.0153656 5.0854697 5.1129217 5.026915 5.15937 5.104144 4.879084 5.000035 5.166956 4.872835
1369373_at 5.884304 5.669971 5.761731 5.3854675 5.563077 5.558175 5.319701 5.4903884 5.5036383 5.0851665 5.7296886 5.715467
1369374_at 4.0211077 4.4016037 3.9073057 3.8816378 4.338108 4.098341 4.191895 3.9602852 4.141218 3.8985033 3.8850281 4.0960226
1369375_a_at 4.1644106 3.5269501 3.778277 3.9203699 4.027076 4.002998 4.0316505 3.7541862 3.803711 4.2060547 3.7574036 3.9199755
1369376_a_at 4.294346 4.4974394 4.3695445 4.4164624 4.6101823 4.5113726 4.290645 4.592058 4.302863 4.5167117 4.6234984 4.368338
1369377_at 3.7453072 3.6740344 3.5518076 3.5266254 3.5309682 3.9912035 4.0360346 3.9305933 3.5967612 3.784565 3.520803 3.7969944
1369378_at 4.6357913 4.334976 4.9809427 4.5415344 4.1409445 4.5920463 4.268899 4.8542027 4.178087 4.638479 4.601895 4.898756
1369379_at 4.59649 4.86482 4.6397943 4.9196434 4.9435463 4.877928 4.8365536 5.138856 4.844106 4.924976 4.6417546 4.737674
1369380_at 4.674779 4.8134723 4.3317103 4.7297387 5.041014 4.694235 4.7337494 4.709173 4.6854057 4.790724 5.016981 4.7557993
1369381_a_at 3.801947 3.8012798 3.834848 3.6858597 4.235119 3.8989155 3.9382737 3.7994282 3.6793926 3.751715 3.6898942 3.9079278
1369382_at 5.8411226 5.6889563 5.895025 6.036304 6.1162863 5.94032 5.7461505 5.512118 5.688512 5.8080444 5.4892216 5.645584
1369383_a_at 5.0600815 4.647171 4.9052854 4.6782885 4.9598646 4.440749 5.322178 4.8933434 4.7354145 4.5463448 5.06808 4.606042
1369384_at 3.9059954 3.9196084 3.839794 3.635957 3.6942096 3.84683 3.813274 4.3587313 3.9733696 3.784191 3.9211893 3.6735387
1369385_at 4.5373745 4.731405 4.6893826 4.482647 4.890642 4.511824 4.446321 4.5553484 4.49136 4.5329013 4.5728807 4.244468
1369386_at 3.7679386 4.0712614 3.9507256 4.110652 4.14147 3.8928018 4.00234 4.1815424 3.9421222 4.211276 4.000561 3.983346
1369387_at 6.18489 6.3436427 6.0898643 5.358345 6.0440717 5.7466855 6.3837004 6.1074862 6.173842 5.8575077 6.118126 5.822993
1369388_at 4.3689995 4.549948 4.305992 4.4606566 4.6420727 4.0997114 4.4516406 4.335676 4.52265 4.354246 4.5625052 3.890907
1369389_at 4.85689 5.0364714 4.4927635 4.3099976 4.5923915 5.118518 4.8748226 4.578131 5.122949 4.9803886 4.7251873 4.3647447
1369390_a_at 4.5154924 4.91085 4.8000083 4.467029 4.323042 4.413016 5.1850514 4.4899874 4.867876 4.620165 4.9682317 5.036684
1369391_at 4.168481 4.3546114 4.036506 4.1903896 3.925795 4.1683874 4.516734 4.27816 4.241828 4.2918425 4.1975417 3.865757
1369392_at 5.0910225 5.0629787 5.1817827 5.1555543 5.438369 5.0031004 5.317841 4.859138 5.0486298 4.992549 5.0940123 4.9705105
1369393_at 3.6644018 3.9337864 4.1759157 3.5874815 3.9343755 3.7223086 3.8553905 3.9255986 3.9124653 3.7667542 3.710584 4.1467657
1369394_at 4.921979 4.594436 4.9745803 4.449927 5.190978 4.9055023 4.938924 4.6878376 4.5393543 4.7839956 4.6362486 4.999666
1369395_at 3.3941557 3.7838485 3.584548 3.7889934 3.7263699 3.5614388 3.741014 3.858567 3.7689805 3.6967087 3.8252504 3.4996898
1369396_at 5.687607 5.6048717 5.7354774 5.617214 5.7135406 5.7742825 5.7289495 5.676942 5.6668253 5.546363 5.4966755 5.3983994
1369397_at 5.13321 4.7452097 4.6644664 5.086758 5.093038 5.4075537 5.000356 4.7364655 4.7222624 4.969584 5.252997 4.7493896
1369398_at 5.3501134 5.669505 5.5000396 5.524986 5.837118 5.77708 5.7120543 5.7251863 5.5676885 5.8592486 5.491912 5.281564
1369399_at 3.6935816 3.726319 3.6032894 3.6743436 3.4469767 3.7223086 3.9406092 4.1773686 3.8017964 3.753424 3.5253356 3.7072945
1369400_a_at 5.3201756 5.4105678 5.0738707 5.0854692 5.224819 5.1567144 5.690607 5.4366875 5.180145 5.44343 5.4036145 5.2074733
1369401_at 3.3842463 3.6237457 3.6185064 3.467531 3.479608 3.612592 3.67062 3.4723203 3.496452 3.303214 3.522785 3.3439415
1369402_at 6.9525967 6.7548995 6.862482 6.8834224 6.6254845 6.645717 7.099256 6.6144223 6.9721675 6.626159 6.5949864 7.014174
1369403_at 4.792897 4.95425 4.648099 4.8393106 4.9248457 4.9421387 4.5145063 4.7303233 4.5476704 4.8528943 4.615138 4.5636015
1369404_a_at 4.555962 4.4332623 4.712815 4.4741063 4.611483 4.588579 4.574777 4.4958267 4.521183 4.6779966 4.408987 4.581444
1369405_a_at 4.6827183 4.74325 4.745628 4.5656238 5.0942736 4.876639 4.533714 4.5271807 5.2079268 5.4010596 4.752082 4.096433
1369406_at 4.339944 4.282531 4.076003 4.142952 4.190592 4.341901 4.3267503 4.198863 4.129707 4.057085 4.1302414 4.1858664
1369407_at 5.6182036 5.2561674 6.089325 5.960115 6.6155963 6.115893 6.4989133 5.9945593 5.6403584 5.883046 6.343508 6.3900757
1369408_at 4.5974555 4.740865 4.5248775 4.51933 4.2928123 4.6227894 4.5448346 4.44154 4.749503 4.5917387 4.633808 4.663474
1369409_at 8.437496 8.020026 8.166988 8.487948 8.196195 7.889966 8.174971 8.180645 8.181332 8.0373125 8.289808 8.497947
1369410_at 6.7596726 7.0142198 7.0305552 7.431407 7.420789 7.3475127 7.0641336 7.044181 7.2419853 7.188446 7.037373 6.9852705
1369411_at 4.107377 3.8143706 4.0425406 4.1280365 4.191613 4.2724767 4.022279 3.8545883 3.9005194 4.3532896 3.7475185 4.2197366
1369412_a_at 6.5616636 6.586365 6.773082 6.654208 6.666001 6.5058713 6.7280993 6.772511 6.635355 6.5744367 6.5965037 6.396865
1369413_at 4.8323035 4.7381473 4.80503 4.6882634 4.9800906 5.1366053 5.0709157 4.992739 5.234141 4.5936313 5.11148 4.540322
1369414_at 8.370249 8.336941 8.219954 8.518731 8.246578 8.341436 8.158712 8.070427 8.272516 8.075699 8.397568 8.686262
1369415_at 8.633051 8.095357 8.3729725 7.5523534 7.1391478 8.231497 7.9231257 8.11601 7.7256126 8.048922 7.7362103 7.5214915
1369416_at 6.74429 6.368548 6.3017874 6.464575 6.4646454 6.7483053 6.646719 6.4550824 6.5311036 6.7384095 6.8703594 6.253765
1369417_a_at 4.425721 4.456994 4.0387254 4.4622717 4.7614555 4.591329 4.4549026 4.146941 4.3186483 4.601116 4.8764052 4.129218
1369418_at 4.8822656 4.2797785 4.2846136 4.690051 4.4514656 5.077745 4.9258666 4.847342 4.482526 4.9248686 4.718252 4.381879
1369419_at 5.3352137 5.3844094 5.1255655 5.303036 5.6059384 5.220934 5.5019813 5.546825 5.4244547 5.223461 5.565394 5.02797
1369420_at 4.6573353 4.727335 4.2998405 4.373761 4.306464 4.3894434 4.5368114 4.4198856 4.5708804 4.18524 4.8442216 4.2982535
1369421_at 6.0742793 5.2476935 6.072459 5.954457 5.695257 5.9534435 5.2940025 5.8153663 6.2394757 5.9760165 5.9475636 6.5915565
1369422_at 5.5456176 5.2303715 5.313574 5.292583 5.526151 5.3929577 5.3669434 5.5292554 5.6410522 5.498707 5.419042 5.55621
1369423_at 4.472646 4.6119213 4.7351418 4.8607526 4.6041455 4.5963717 4.966855 4.5452423 4.665574 4.2624874 4.5526114 3.97742
1369424_at 12.600093 12.570121 12.655412 12.810488 12.402259 12.569473 12.51699 12.481146 12.561098 12.5087595 12.5166645 12.4215
1369425_at 4.3531103 4.458315 4.2441893 4.6239433 4.634138 4.7223306 4.5290422 4.4704676 4.554716 4.4032373 4.2036405 4.0591917
1369426_at 5.4018025 5.6550355 5.4515104 4.7757 5.219347 5.1256514 5.511613 5.255701 5.327312 5.216113 5.232496 5.010825
1369427_at 8.849528 8.557081 8.714038 8.361725 8.46512 7.9103003 8.297253 8.830276 8.5053 7.9437594 8.489057 9.56356
1369428_a_at 4.7613325 4.7110085 4.3649015 4.5921044 4.6164446 4.530625 4.746244 4.5567822 4.6966076 4.6356125 4.5006313 4.236764
1369429_at 3.8053713 3.8258011 3.7828557 3.7254853 3.6254387 3.9884064 4.0166807 3.8698862 4.108143 3.7446237 3.526947 3.9448912
1369430_at 9.417214 9.468201 9.43189 8.924018 7.1135077 9.288319 8.667551 9.440911 8.756099 8.570615 9.458133 8.469625
1369431_at 5.080845 4.838956 4.8151116 4.716513 4.7019343 4.8911934 5.3257833 5.2510448 4.7277536 4.7021437 4.6377454 4.690383
1369432_at 5.2849894 5.2176275 5.112586 4.9880443 5.6453304 5.5902767 5.1504154 5.2914414 5.050467 5.3207507 5.150227 4.9316864
1369433_at 5.147257 4.78712 4.613662 5.042995 4.8865023 4.963862 5.1255307 4.5887065 4.9068747 5.121124 5.3709035 5.1352205
1369434_at 3.7116525 3.7158878 3.834606 3.8717043 3.972023 3.6415143 3.8819532 3.7426162 3.589986 3.677072 3.7475185 3.7714436
1369435_at 11.996486 12.025728 11.8604355 11.990054 11.481318 11.631684 11.773696 11.852589 12.012237 11.672881 11.874935 12.20462
1369436_at 3.899239 4.055328 4.178314 4.1192408 4.6357765 4.549761 4.5116677 4.261567 4.6614347 4.702878 4.047376 4.2569942
1369437_at 4.6875143 4.776311 4.9424906 4.3593388 4.879027 4.792576 4.7864194 4.5814395 4.77252 4.448931 4.697266 4.256803
1369438_at 5.1665616 4.868161 5.0899296 5.082843 5.0735564 5.0563264 5.037942 4.963367 4.900888 4.9091115 4.9376035 4.6653504
1369439_at 3.7342355 3.7639482 3.7954307 3.6890943 3.9318907 3.5316668 3.5743642 3.5989423 3.7098012 3.749435 3.7074127 3.8307223
1369440_at 5.850653 6.993282 5.7657976 5.796541 5.9714084 6.377603 7.305587 5.878738 6.7389874 7.3612385 6.232311 8.525387
1369441_at 4.740724 4.6298394 4.7799025 4.8772697 4.575411 4.5697966 4.8084226 4.767253 4.629865 4.514626 4.842095 4.3096194
1369442_at 3.479515 3.5697858 3.6254046 3.4295566 3.5870845 3.6718237 3.764426 3.5699246 3.6840446 3.5615635 3.4763155 3.604507
1369443_at 6.72537 6.4353695 6.3982573 6.683531 6.7284846 6.6897287 6.5075884 6.73297 6.834505 6.6331244 6.710864 6.8788133
1369444_at 3.8999157 4.321471 3.8143218 3.8239877 4.068981 4.0351057 3.8511658 3.8234482 4.0111165 4.1456 4.202271 3.901542
1369445_at 5.6545053 5.6295185 5.4620123 5.8573956 5.7035155 5.5655804 6.0297074 5.87812 5.842561 5.870446 5.65177 6.178966
1369446_at 7.009353 6.981449 7.068608 7.0764585 7.057102 6.7561088 6.9297714 6.8371634 6.980007 6.913255 6.9862146 7.0748873
1369447_at 5.7968073 5.607625 5.5522027 5.83916 5.612322 5.8848925 5.539857 5.8607802 5.346466 5.562558 5.750064 5.728233
1369448_at 6.3199625 6.554924 5.8542786 6.020525 6.5312333 6.0675755 6.074898 6.2683687 6.3283305 6.3483005 6.0608993 5.826573
1369449_at 5.1195307 5.106852 5.1429596 5.4143305 5.279151 5.332774 5.3221893 5.2200966 5.3534794 5.2420893 5.046131 5.3139076
1369450_at 11.146597 10.959511 10.9845295 10.782522 10.900975 10.581799 11.125684 11.059934 11.083616 11.122787 11.158212 11.389268
1369451_a_at 3.9059954 3.9272838 3.9445975 3.6199186 3.6405976 3.919275 3.6856105 3.5214558 3.8875546 3.6545606 3.7085922 3.5828052
1369452_a_at 7.6540437 7.5055017 7.6731505 7.6825604 7.402752 7.259443 7.288951 7.5322127 7.583132 7.491122 7.1563816 8.240465
1369453_at 8.187354 8.353024 7.9889393 8.060768 8.050929 8.147678 8.141957 8.321531 8.148168 7.9873805 8.310088 7.946927
1369454_at 4.4186378 4.987088 4.326544 4.3050528 4.2789774 4.578123 4.6051974 4.4317102 4.581496 4.954359 4.3490477 4.0468435
1369455_at 6.1515837 8.194974 6.516597 7.168182 6.623562 7.53862 8.399814 7.1305423 7.9498024 8.4109125 7.91599 9.318327
1369456_at 3.5742717 3.4299312 3.3319728 3.4641838 3.596322 3.4803853 3.7725766 3.564226 3.5984917 3.445718 3.4639945 3.4451196
1369457_a_at 4.351913 4.550641 4.5390167 4.5310607 4.7595396 4.2216673 4.87846 4.63421 4.372377 4.315028 4.328344 4.4582534
1369458_at 4.5712805 4.803768 4.809976 4.6290894 4.80227 4.6512046 5.0547934 4.6093 5.026652 4.703448 4.6401715 4.8666463
1369459_at 6.070318 5.947316 5.9802823 6.016309 5.9900594 6.051615 6.0998607 6.038717 6.296451 5.861965 6.0140915 6.1743703
1369460_at 5.3592005 4.9829483 5.1994414 5.1687474 5.1080737 5.1685767 5.2740064 5.122773 5.1144814 5.2389994 5.009754 5.3565755
1369461_at 4.4293613 4.2856355 3.9393544 4.254501 4.212061 4.1133065 4.060253 4.399279 4.12122 3.903518 3.904123 3.7331872
1369462_at 4.1418724 4.169335 4.1240206 4.0400066 4.048868 3.9866104 4.187509 4.1778393 4.3039746 4.2734494 4.358224 4.4501886
1369463_at 5.6511593 5.787668 5.5373287 5.675635 6.1180015 5.68705 5.929887 5.368918 6.3112106 5.9122925 5.4805593 5.2261753
1369464_at 4.684886 4.5023794 4.6780663 4.5419207 4.6890507 4.7681446 4.775487 4.524088 4.555421 4.8281736 4.831977 4.3580675
1369465_at 12.956417 12.783307 12.78885 12.698987 12.666477 12.727046 12.694498 12.708147 13.059236 12.753942 13.006815 12.895976
1369466_at 3.8501987 3.7090025 3.641326 3.882152 3.908979 3.7802162 3.706438 3.7697916 3.6303852 3.6241143 3.8198183 3.9343367
1369467_a_at 9.631427 9.348815 9.681619 9.073061 9.349111 9.660641 9.515226 9.640614 9.725666 9.8550825 9.722002 10.232268
1369468_at 6.542502 6.128654 6.722645 6.67912 7.1264377 6.417234 6.279391 6.765683 6.1071815 6.257964 5.902327 7.009798
1369469_s_at 3.530663 3.703997 3.8157709 3.8383024 3.9938977 3.6277304 3.8519287 3.7375035 3.7539756 3.7321267 3.5158572 3.487587
1369470_at 4.429357 4.406518 4.411633 4.4326377 4.4973803 4.8750124 4.8344646 4.1806602 4.6353207 4.3574505 4.7807975 4.425956
1369471_at 5.056548 5.153352 4.9890785 4.8226967 4.957239 4.8872843 5.300591 5.2492943 5.2174726 4.703595 5.263069 4.6513963
1369472_a_at 6.1165566 6.229062 6.1619487 6.2072997 6.095328 6.3367553 6.1188917 6.378447 6.073369 6.212925 6.095177 6.6221213
1369473_at 10.023791 9.813922 9.914076 9.886796 9.68691 9.826626 9.843317 10.121214 9.980825 9.528798 9.913772 10.099235
1369474_a_at 3.9394882 4.0894775 3.768987 3.832244 4.37053 3.8277674 3.949657 4.0379896 3.9731762 3.981418 3.8494406 3.691597
1369475_x_at 3.8176684 3.8404036 3.9927545 3.8081048 3.8121822 3.9103875 3.94778 3.8790054 4.2597957 4.001055 3.9533453 4.1130724
1369476_at 5.0074034 5.2176275 5.1690397 5.3326893 4.979051 5.0279927 5.3395276 5.0837984 4.999452 5.2139363 4.7136464 5.1395617
1369477_at 4.4429426 4.483011 4.5101867 4.473187 4.643681 4.4228234 4.741559 4.6716447 4.652513 4.37443 4.458691 4.0022855
1369478_at 4.5575566 4.1588197 4.593563 4.4717093 4.6041455 4.307151 4.276193 4.3580055 4.3843956 4.484052 4.2368 4.1430206
1369479_at 6.488794 6.7190714 6.8339925 6.139567 6.6286016 6.709744 6.7483807 6.4754586 6.603434 6.743639 6.787111 6.336894
1369480_at 3.902577 3.7017617 3.6766388 3.4854093 3.7344735 3.9167235 3.874903 3.8821788 3.7089605 3.6040454 4.0621686 3.6712625
1369481_at 4.136459 4.314326 4.0667286 4.2417355 4.13243 4.2429037 4.155027 3.986751 4.0505633 4.1176224 3.849534 3.96238
1369482_a_at 4.1951385 4.3022995 4.343294 4.2936134 4.0942044 4.069977 4.2746325 4.1297894 4.015276 4.0364704 4.186924 3.8410888
1369483_at 6.494577 6.373594 6.4793544 6.190052 6.473554 6.2321234 6.469563 6.426816 6.311922 6.2881527 6.325788 6.7814474
1369484_at 4.4668736 4.2612076 4.56032 4.440486 4.785242 4.391295 4.7335043 4.6694946 4.2346444 4.353605 4.59026 4.2186728
1369485_at 9.680904 9.624102 9.527791 9.443048 9.1251 9.424882 9.528019 9.186758 9.795423 9.432558 9.639408 10.132289
1369486_at 3.5041003 3.7458212 3.6116457 4.047716 3.7050316 4.0347824 3.5454617 3.7097707 3.8322735 3.5028043 3.7504368 3.4918342
1369487_a_at 3.966781 4.1012115 4.075775 3.9479635 4.3073807 4.1821566 4.1771603 4.076456 4.1454515 4.156353 4.122546 3.8583272
1369488_at 4.0475206 3.9891372 3.9895108 4.0469418 4.0830517 4.1066165 3.950613 4.0499516 4.3172417 4.15613 3.8767016 3.9332688
1369489_at 6.301631 6.3170333 6.2439003 6.3349657 6.4720416 6.443528 6.3955946 6.299673 6.566217 6.249057 6.249717 6.1648803
1369490_at 3.9669971 3.7007668 4.0920725 3.7474778 4.4707236 4.092657 3.80853 3.8253374 3.9151516 4.4055595 4.2224846 3.7760353
1369491_at 8.529153 8.400857 7.786629 8.57156 7.9577327 8.153101 7.929871 8.117329 8.741079 9.534487 8.383227 9.012655
1369492_at 10.788685 10.879937 10.692183 10.91388 10.824545 10.843386 10.680689 10.870675 10.7449875 10.579762 10.724032 11.06002
1369493_at 8.475816 8.207036 8.3467865 9.310398 9.251305 9.142694 7.765842 8.882788 7.7980337 6.977704 7.0630813 8.574625
1369494_a_at 6.006295 5.836926 5.8396707 5.9000306 6.101609 5.799971 5.8264318 5.7994547 5.7830424 5.857331 5.855267 5.7281384
1369495_at 5.6505785 5.739521 5.909804 5.872942 6.006446 5.6951838 5.6977606 5.8878627 5.872794 5.9570403 5.862785 5.74998
1369496_at 7.0848856 7.247022 7.0750356 7.1672697 6.3897257 6.8218617 7.014578 7.257179 7.3984947 6.959873 6.8881083 7.879628
1369497_at 4.2913494 4.900441 5.054502 4.8220425 4.534088 4.591329 4.8843856 4.6718235 4.851274 4.6552434 4.4602313 4.5463696
1369498_at 4.672613 4.7095537 4.392591 4.602548 4.622552 4.639616 4.548226 4.5385237 4.494421 4.6010795 4.54694 4.5907683
1369499_at 5.393198 5.508371 5.454082 5.3835497 5.71232 5.7283635 5.904132 5.4074163 5.616179 5.6680546 5.491555 6.103658
1369500_at 5.2967954 5.193858 5.454316 5.285385 5.4164467 5.380782 5.2318273 5.393565 5.4534183 4.93528 5.3724613 5.510556
1369501_at 5.554261 5.1210065 5.7551026 5.059306 5.165281 5.2082963 5.3376775 5.0142784 5.526306 5.235597 5.010792 6.350942
1369502_a_at 12.707486 12.632657 12.6980915 12.728304 12.616359 12.618556 12.42006 12.292368 12.618074 12.441406 12.621271 12.718187
1369503_at 3.2627382 3.4861605 3.3238513 3.3014448 3.4992898 3.3182456 3.487851 3.4461093 3.5267816 3.3760855 3.2924476 3.3583746
1369504_at 4.785273 4.766778 5.6968136 5.175988 4.894297 5.2087164 5.3294597 5.313256 5.037793 5.1056867 4.77621 5.6810102
1369505_at 5.9997773 5.63514 5.391847 5.9237924 5.471298 6.099653 5.9377127 5.5664973 6.0300174 5.6651187 5.534292 5.3982635
1369506_at 4.559696 4.458252 4.390598 4.763546 4.7025533 4.432203 4.755324 4.5418377 4.845836 4.8285995 4.6222897 4.7456207
1369507_at 4.635579 4.287326 4.4350176 4.2586513 4.363334 3.9349458 4.870761 4.3268547 4.0915594 4.4388895 4.5705185 3.7953894
1369508_at 5.0636806 5.2099543 4.9948034 4.86934 5.372802 5.547665 5.1179132 4.974332 5.16999 5.0462437 5.1386986 4.7712727
1369509_a_at 4.4269905 4.780306 4.7261953 4.510009 5.3744307 4.802355 4.9697156 4.501979 4.7113047 4.4324083 4.8249235 5.025666
1369510_at 6.5382566 6.6299915 6.598233 6.7073593 6.8469157 6.598279 6.624123 6.6504354 6.595377 6.7384806 6.645093 6.5375757
1369511_at 5.974161 5.7156878 6.989512 6.0875916 6.311091 6.548501 6.351728 5.819935 6.758861 5.692008 6.093692 5.6518693
1369512_at 5.5362005 5.696085 5.8709035 5.626007 5.8547153 5.287895 5.498152 5.566655 5.4149585 5.248341 5.7284126 5.201496
1369513_at 4.596752 4.6470394 4.7426085 4.75497 5.0239825 5.2448545 4.4536963 4.7548704 4.7158055 5.000222 4.793043 4.7898226
1369514_at 5.7094965 6.1291523 6.100969 5.8538313 5.964138 6.080373 6.0196877 5.8781586 5.74914 5.967313 5.9722805 5.6508145
1369515_s_at 4.7023606 4.541483 4.58904 4.382125 4.436986 4.448681 4.5576744 4.320098 4.531329 4.4054365 4.3325086 4.252704
1369516_at 4.17027 4.03347 4.3291116 4.1760907 4.2485385 4.3276787 4.393892 4.287562 4.139551 4.419661 4.3969526 4.059202
1369517_at 4.9987054 5.5090346 5.276985 5.45295 5.005684 5.3929577 4.7883825 5.3010488 5.446218 5.192244 5.4752603 5.404674
1369518_at 5.2621484 5.084049 5.062361 5.4438066 5.2152886 5.224416 5.3340335 5.41404 5.381238 5.199772 5.2199564 5.280186
1369519_at 4.311839 4.284819 4.159439 4.3810234 4.5892377 4.8605804 4.6193423 4.5385237 4.3853784 4.40374 4.4952927 4.264961
1369520_a_at 5.377264 5.612744 5.421196 5.421233 5.775242 5.723068 5.8187046 5.272768 5.365542 5.714651 5.392606 5.316888
1369521_at 3.773063 3.3052206 3.771585 3.479159 3.5656283 3.8757703 3.683961 3.8764935 3.753682 3.5920014 3.449138 3.527565
1369522_a_at 3.448793 3.585889 3.7596815 3.299821 3.7318873 3.4705796 3.5093877 3.5823407 3.7134686 3.3828857 3.6845384 3.3899083
1369523_at 5.7594028 6.013258 5.6727667 5.624167 5.5160685 5.7514915 6.0956793 6.0954976 5.7079334 5.936921 5.6357684 5.3185472
1369524_at 4.5943956 4.6225624 4.8261986 4.5031037 4.685484 4.614643 4.901126 4.5511246 4.8725424 4.90209 4.4650164 4.6246634
1369525_at 5.37854 5.521225 5.1842794 5.1623545 5.4570827 5.2903857 5.9125805 5.5114403 4.929716 5.346457 5.329316 5.0546846
1369526_at 8.197917 7.623322 7.47285 7.5604525 6.8999186 6.896391 7.398841 6.9949064 7.349545 7.08385 7.1670847 9.399025
1369527_at 5.5184093 5.518292 5.5115285 5.5158257 5.635926 5.8225265 5.6717763 5.454996 5.5926037 5.641545 5.5841575 4.9490604
1369528_at 5.250542 5.465959 5.2164583 5.272342 5.222003 5.385755 5.2770886 5.5754795 4.922752 5.423265 5.1547637 5.285335
1369529_at 4.3815713 4.551207 4.1227345 4.173593 4.316098 4.3058147 4.087981 4.404183 4.4459705 4.3158383 4.327224 4.344237
1369530_at 4.835631 4.8506784 4.662625 5.0808473 4.8336663 5.1247416 5.237419 4.728294 4.8420205 5.076356 5.078899 4.510501
1369531_at 7.1973276 5.909623 7.672977 6.9575396 6.375578 5.629036 7.9781346 6.400278 7.7530847 6.3674355 6.41772 6.2513065
1369532_at 4.7318606 4.746665 5.0672064 4.8937535 4.7921085 4.935042 4.7128234 4.4821978 4.8692017 4.9432387 4.6283846 4.7125463
1369533_a_at 5.850955 5.8342285 6.102339 5.8828855 5.710574 6.225727 6.053574 6.0905676 5.9848237 6.1586237 5.6950407 5.4633956
1369534_at 5.2557936 5.1403985 5.219678 5.2024593 5.6398573 5.105833 5.4989424 5.0889406 5.3580704 5.224557 5.077694 5.174999
1369535_at 4.9513097 5.4590254 5.1330214 5.3000817 5.143277 5.0895824 5.1042542 5.1139283 5.216409 5.0161104 5.0644345 4.789103
1369536_at 4.707926 5.110102 4.580569 4.6378765 5.004961 4.756742 4.9268546 4.956334 4.652513 5.1378474 4.9502487 4.0471926
1369537_at 5.6464715 5.057703 5.3225336 5.0254517 5.3057156 5.6721964 5.3665295 5.161931 5.282785 5.1722097 5.0849414 5.1816483
1369538_at 4.480175 4.6049943 4.8583593 4.8497906 4.5678525 4.79934 4.5810513 4.7665052 4.551849 4.703292 4.6464105 4.441102
1369539_at 5.3904276 5.3866444 5.72686 5.5946856 5.327648 5.1757965 5.189844 5.3273497 6.113408 5.0625114 4.88165 5.5532002
1369540_at 4.2213287 4.2346897 4.4353046 4.302254 4.4036555 4.2444654 4.623062 4.338977 4.180295 4.031256 4.308807 4.118029
1369541_at 3.5449307 3.7410164 3.481748 3.7598994 3.7956257 3.7371929 3.8495865 3.869834 3.7545838 3.8685145 3.7604883 3.8588567
1369542_at 4.999549 5.4693747 5.2463827 5.4191027 5.212805 5.1808095 5.649599 5.526821 5.0262175 5.487575 5.797026 5.2907104
1369543_s_at 6.225621 5.9704237 6.671756 6.559207 6.224974 6.2193885 5.7681885 6.1100783 6.2772875 6.246683 6.346651 6.3950753
1369544_a_at 3.9130707 4.566128 4.243883 4.0045967 4.8178434 4.4852448 4.454287 4.0587883 4.321391 4.2896976 4.169965 3.976092
1369545_at 5.554261 5.239381 5.3750305 5.071762 5.6896753 5.3613396 5.3035865 5.748007 5.3878293 5.781185 5.431334 4.7767076
1369546_at 10.453876 10.340066 10.246656 10.433809 10.19319 10.277795 10.375459 10.388115 10.413722 10.287496 10.417249 11.017978
1369547_at 4.301096 4.6680756 4.29409 4.6872387 4.5546865 4.4480247 4.2519255 4.55927 4.2662773 4.4312687 4.2096624 4.104088
1369548_at 5.064773 5.332238 5.3390255 5.048001 5.184852 5.4479504 5.1075163 5.599785 5.168168 4.9784093 5.4192343 5.212304
1369549_at 7.423649 7.474476 7.4924846 6.9074993 7.5933585 7.308283 7.7096596 7.3313313 7.5271363 7.2023244 7.215369 7.0039186
1369550_at 4.1987076 4.1895304 3.7056777 3.6043117 4.1038027 3.8822212 3.8698254 4.417119 4.1665792 4.9526 3.9364417 4.020713
1369551_at 4.7074614 4.7559156 5.2908936 5.030057 5.3859167 4.742468 4.909609 5.078127 5.2091475 4.7938485 4.8927803 4.634247
1369552_at 4.9827595 4.882301 5.134515 4.614331 4.3992963 5.0826573 4.710868 5.077319 4.8886 4.748772 4.7655606 4.5345745
1369553_at 5.20935 4.8091598 4.79352 4.89135 4.991012 5.07697 5.4120784 4.7582884 4.970821 5.27823 5.1368737 4.7436795
1369554_at 9.716189 9.7428665 9.598623 9.760007 9.669203 9.475411 9.723953 9.692808 9.596988 9.582862 9.862441 10.0013275
1369555_at 4.285891 4.7057734 4.347483 4.630015 4.292675 4.21004 4.3807654 4.296227 4.305309 4.5987654 4.4446645 4.502271
1369556_at 5.3054457 5.277564 5.3508425 5.051903 5.3492618 5.2145557 5.4671993 5.206599 5.0689716 5.304495 5.394294 5.186536
1369557_at 6.8612795 6.8105197 6.748346 6.7242045 6.3441567 6.299865 6.743763 6.6889014 6.5361557 6.5977764 6.510255 7.2084107
1369558_at 8.681705 8.500676 8.734745 9.043007 8.6780405 8.430926 8.706724 8.729438 8.570452 8.029394 8.541812 9.047623
1369559_a_at 9.789662 9.694098 9.856486 9.806366 9.728673 9.533861 9.758023 9.962195 9.828026 9.5318365 9.691097 9.898561
1369560_at 9.798966 9.507003 9.759956 9.663272 9.231076 9.487753 9.284228 9.273534 9.238228 9.246322 9.296224 9.410227
1369561_at 3.7705626 3.776508 3.8525126 3.8702428 3.8065732 4.0138626 3.7240472 4.0043745 3.7985723 3.8174973 3.7348156 3.8343418
1369562_at 6.4568453 6.7534366 6.4393735 6.0689425 6.3388934 6.24887 6.1832013 6.6023836 6.488985 6.5920763 6.348639 6.180298
1369563_at 4.4107513 4.454827 4.2969503 4.374576 4.828224 4.568866 4.623062 4.6800814 4.5066967 4.550085 4.5073476 4.0378346
1369564_at 4.503888 4.5644617 4.1806617 4.4520826 4.59469 4.582076 4.458996 4.339438 4.5479045 4.3732796 4.5250616 4.3415112
1369565_at 5.14394 5.2176275 5.196303 5.0854697 5.307514 5.166111 5.2281504 4.978437 4.892208 4.832261 4.9572325 4.919241
1369566_at 4.882784 4.961026 4.705914 4.809632 5.229833 4.9325085 5.0365005 4.5685687 4.8643656 4.770507 5.09387 4.5691886
1369567_at 4.747785 4.7900753 4.9355526 5.342479 5.2703547 4.7305546 4.737454 5.016195 4.750344 4.9589014 5.1869783 4.8297787
1369568_at 4.806777 4.8818254 5.0729256 4.7129545 4.885527 4.753856 4.7108684 4.751161 4.66361 4.5202503 4.495213 4.842458
1369569_at 4.4849334 4.4102364 4.4608097 4.154988 4.383299 4.6281185 4.7943225 4.457318 4.597851 4.970675 4.1725955 4.211165
1369570_at 3.3284655 3.3623416 3.8055232 3.5036213 3.4251544 3.6722007 3.4284434 3.5588677 3.673463 3.609756 3.5172203 3.323269
1369571_at 8.621422 8.405778 8.463739 8.487888 8.2091465 8.228863 8.543322 8.416872 8.435321 8.270084 8.226657 8.613707
1369572_at 4.1568356 4.301176 4.3779964 3.982668 4.269925 4.3733535 4.4033623 4.1424236 4.102764 4.3075037 4.045952 4.065119
1369573_at 4.3245287 4.533761 4.3207564 4.0255055 4.5455966 4.68614 4.879465 4.342288 4.3731847 4.5120735 4.6413527 4.187179
1369574_at 3.629716 3.7111158 3.7770138 3.8366144 3.9985518 3.7244356 3.8404276 3.7384224 3.6709588 3.9674656 3.9163532 3.899186
1369575_at 3.88123 3.523921 3.4724388 3.682173 3.6533835 3.5100138 3.6092303 3.7414055 3.8570118 3.5648925 3.8487575 3.6630945
1369576_at 3.828787 3.6516278 3.7372043 3.5441582 3.771818 3.89597 3.7517471 3.6102226 3.8258483 3.6134474 3.9176357 3.7895324
1369577_at 7.8464503 8.0596 8.655363 7.7336173 7.5867734 8.180911 8.49861 8.199642 7.9287477 7.868752 7.3408694 8.205391
1369578_at 4.4840126 4.1421776 4.438288 4.139588 4.254733 4.5352364 4.153384 4.3841143 4.3238935 4.4269924 4.431924 3.784141
1369579_at 5.990465 6.198668 5.967901 5.9355416 5.8546534 6.271955 5.9581757 5.768112 5.849056 5.8650537 5.768825 5.827228
1369580_at 4.0692587 4.310881 3.8945873 4.1113877 4.474967 4.1903453 3.912799 4.437701 4.127989 4.1426454 4.1432505 3.9898038
1369581_at 11.609952 11.712462 11.531463 11.827323 11.723531 11.514137 11.46849 11.807405 11.450095 11.591515 11.562709 11.249001
1369582_at 6.1606903 6.1290474 6.0738273 6.316715 6.189409 6.260507 5.8861117 6.2266984 6.1191006 6.1073046 6.332425 5.741115
1369583_at 5.170466 5.3299866 5.289265 5.3440566 5.2950177 5.2970767 5.5303855 5.053822 5.3962045 5.3848224 5.060788 5.3767166
1369584_at 5.721122 5.9325533 5.828499 5.8525233 5.910517 6.149984 6.238273 6.263856 6.1058283 6.173977 6.013436 5.877274
1369585_at 3.7349768 3.7615314 3.7647438 4.14437 3.7114375 4.307151 3.7209492 3.8479335 3.982212 4.142292 3.9475288 3.7363257
1369586_at 3.4295838 3.442966 3.2469592 3.3242092 3.35455 3.3378592 3.4799695 3.6005514 3.3255517 3.3454237 3.5014708 3.694852
1369587_at 4.2651787 4.3814554 4.3044314 4.327957 4.3865824 4.39143 4.52094 4.0829325 4.233465 4.3430367 4.3941336 3.893173
1369588_a_at 7.9245353 8.031084 7.70023 7.818625 7.73519 7.774146 7.7454424 7.618456 7.5250707 7.881297 7.876616 7.962163
1369589_x_at 3.8957193 3.8697076 4.15878 3.839281 3.9638393 3.7320693 3.9452097 3.7120366 3.8182187 3.8279307 3.838917 3.460614
1369590_a_at 6.5673194 6.4436574 6.5589304 6.7088003 6.2774506 6.738387 6.364049 6.5725703 6.680075 6.5103817 6.309727 6.87361
1369591_at 3.8252208 4.166739 3.6409225 4.010948 4.448787 3.989821 4.2346926 3.85749 3.7031803 3.9984708 3.9472818 3.653617
1369592_at 7.3611217 7.316618 7.50922 7.2127156 7.5473638 7.154873 7.2432246 7.5928407 7.5071354 7.614807 6.9774537 7.181496
1369593_at 3.4958043 3.5639868 3.6118624 3.7480197 3.4903414 3.5390668 3.80853 3.755328 3.675689 3.5231278 3.555819 3.4917414
1369594_at 5.9217706 5.939085 5.9595795 6.120266 5.914919 5.7315254 5.9646707 5.9086924 6.4129353 6.034543 6.0788293 6.372742
1369595_at 4.0059514 3.7639482 3.9832535 4.0509615 3.801512 3.7380114 4.0768285 3.87427 3.972248 3.6521084 3.7288487 3.6474562
1369596_at 4.781371 4.8279467 4.7029243 4.9151697 5.048478 4.625757 4.598008 4.809227 4.922205 5.0979886 5.2038527 4.56761
1369597_at 7.933295 7.849034 7.7262936 7.817383 7.702926 7.451376 7.6939616 7.8570104 7.8910317 7.668155 7.6859684 8.089516
1369598_at 4.4357133 4.584403 4.1101837 4.749709 4.5366054 4.770709 4.3894434 4.4888387 4.3112974 4.3464875 4.3541884 4.41045
1369599_at 5.50411 5.2382994 5.0806575 5.0920086 5.421233 5.0678782 5.4451795 5.0814424 5.064486 5.2045813 4.8737493 4.8118625
1369600_at 4.0088663 4.1588197 4.2134237 4.4557505 4.66708 4.2658625 4.182707 4.31731 3.9421322 4.166332 4.0895967 3.9839008
1369601_at 5.60373 5.443274 5.4109287 5.4970026 5.1846848 5.2935004 5.5190115 4.8877654 5.4357004 5.341307 5.385728 5.058995
1369602_at 4.4648094 4.6243067 5.002821 4.656865 4.4184675 4.55046 4.4671855 4.8557434 4.503502 4.539584 4.4572 4.581991
1369603_at 3.6030145 3.4869318 3.5245097 3.8612833 3.5511618 3.595225 3.7475908 3.5243342 3.807618 3.6770623 3.9432945 3.6436605
1369604_at 4.8214645 5.065154 4.729003 4.4458113 4.969478 4.5347853 5.034425 4.6784043 4.724969 5.1155386 4.8161798 4.506343
1369605_at 5.37022 5.5276995 4.8846874 5.284499 5.281328 5.17767 5.370986 5.7126164 5.0111375 5.262867 5.264875 5.056685
1369606_at 3.7175333 3.7388012 3.8533194 3.7474778 3.7087064 4.090287 4.1218076 3.9676328 3.5782142 3.9029753 3.903749 3.684323
1369607_at 6.049359 5.8179755 5.9200954 5.893247 6.2762427 6.167892 6.5075884 5.686669 5.853995 6.172611 6.0648594 5.7261677
1369608_at 4.351943 4.53042 4.4191318 4.469234 4.6564884 4.501432 4.6341424 4.298687 4.8800745 4.7537446 4.5199003 4.136716
1369609_at 3.6533587 3.485918 3.927053 3.8041775 3.574517 3.7981186 4.1018515 3.6856363 3.6071284 3.699399 3.7576964 3.553283
1369610_at 5.7278156 5.7618465 5.6411796 5.608438 5.5126305 5.8571844 5.8012013 6.2612762 5.861096 5.8060155 5.8004446 6.369429
1369611_at 5.283448 5.2408876 5.0996256 4.531951 5.34131 5.0944104 5.1073637 4.9225945 5.057929 5.2645454 5.31714 5.2317877
1369612_at 5.0208178 5.2565203 4.8737183 5.138387 5.0942736 5.02886 5.1134777 4.88976 5.4901786 5.0148 5.256709 4.7135177
1369613_at 4.431204 4.0197697 3.8507445 3.7228622 3.9592562 4.0347824 3.9436183 3.9847457 3.898204 3.7138858 4.001524 3.833993
1369614_at 4.0282946 4.0917296 3.7697875 4.2210674 3.7526474 4.3218164 4.1063757 4.045043 4.456401 4.515448 4.16137 4.06906
1369615_at 5.946353 6.26958 5.8035307 6.03323 6.0295925 6.0163054 5.773816 6.1328874 6.2065263 6.205211 5.9756684 5.572805
1369616_at 4.421962 4.209281 4.3424788 4.484509 4.3938813 4.1273594 4.623062 4.600217 4.4303217 4.37929 4.321803 4.722902
1369617_at 7.3467417 7.275073 7.213102 7.353053 7.1604204 7.2869563 7.5278053 7.4853005 7.5361924 7.610015 7.4407187 7.553811
1369618_at 4.2598114 4.7745934 4.4748807 4.539626 4.781053 5.0902734 4.621282 4.814584 4.7848854 4.7907047 5.1781526 4.529169
1369619_at 5.3423166 5.2445235 5.340684 5.072533 5.4193225 5.427749 5.302318 5.511033 5.264303 5.6576595 5.0807853 5.0928264
1369620_at 3.7880273 3.839644 3.997099 3.9102523 3.9202747 4.188465 3.8461454 4.1832714 3.7847521 3.7047856 4.138131 3.807421
1369621_s_at 9.486043 9.537331 9.437843 9.535945 9.47678 9.55037 9.5582075 9.420035 9.473835 9.44918 9.497002 9.725634
1369622_at 4.135556 4.336272 4.311992 4.1698484 4.574727 4.2358594 4.524503 4.0741177 4.399779 4.277717 4.047739 4.3253813
1369623_at 4.6386476 4.56726 4.932996 4.5819817 4.668569 4.723136 4.8216944 4.631563 4.6038065 4.658206 4.7891235 4.4699078
1369624_at 6.183099 6.4386764 6.0132914 6.01368 6.121805 6.017987 6.336297 6.1684337 6.0671635 6.531295 6.1471868 5.7235284
1369625_at 6.2962513 6.657614 6.643091 6.778713 6.2135596 6.6071453 6.496691 7.402704 7.137087 6.3646736 6.5205226 6.3028555
1369626_at 8.453308 8.05993 8.204707 8.329435 8.213596 8.265209 8.196204 8.364705 8.289193 8.323531 8.36561 8.8612175
1369627_at 4.1713 3.7256186 4.0435166 3.8993492 4.279827 4.0468655 4.1206055 4.1544385 3.930447 3.9959447 3.877169 4.2275105
1369628_at 7.228333 7.660928 8.083473 8.20193 8.185211 8.244963 8.314089 8.226629 7.8009963 8.098408 7.421354 8.137802
1369629_at 11.46122 11.285562 11.12726 11.072043 11.042647 11.036758 11.265865 11.26437 11.309608 11.044208 11.382835 11.647982
1369630_at 12.775094 12.724015 12.570705 12.577716 12.617183 12.576979 12.705625 12.707055 12.711974 12.568536 12.771029 12.911555
1369631_at 8.013559 7.939765 8.129611 7.8349147 8.047589 7.790952 7.881772 8.055815 7.749257 8.043312 7.764976 8.0439205
1369632_a_at 6.8376937 6.592849 6.588154 6.3741426 6.1342807 6.446802 6.317274 6.2302055 6.4400516 5.916566 5.982972 5.892883
1369633_at 10.945523 10.869855 10.902482 10.871592 10.798973 10.840431 10.953561 10.395533 10.570011 10.487237 10.311338 10.479898
1369634_at 6.193168 6.4372253 6.652339 6.517818 6.84144 6.706619 6.707262 6.601383 6.751652 6.756415 6.529633 6.497177
1369635_at 12.091067 11.775415 11.77045 11.717511 11.683247 11.64681 11.847703 11.663675 11.940647 11.708234 11.886213 12.149711
1369636_at 12.789098 12.372423 12.399513 12.260712 12.35611 12.36403 12.508567 12.398144 12.507595 12.371579 12.579448 12.582785
1369637_at 4.967431 4.978963 5.1139717 5.1690674 5.205413 5.015479 4.8841076 5.5003085 5.024928 5.231447 4.864464 4.6855803
1369638_at 5.7794776 5.7053924 5.8532023 5.6531215 5.6070285 5.724979 5.4301944 5.4214597 5.597878 5.5003366 5.65177 5.317628
1369639_at 3.8069365 4.084562 3.4617314 3.8105137 3.924193 4.0129747 3.8956056 3.797607 3.6140177 4.148323 3.446762 3.9732704
1369640_at 5.1900353 4.895597 5.1159234 5.4169827 5.537995 5.552961 5.344268 5.1503453 5.3008766 5.2773986 5.5278506 5.6618547
1369641_at 7.5066814 7.557253 7.6035447 7.6461053 7.6560745 7.808658 7.4848733 7.72473 7.7556057 7.742641 7.728302 7.8947306
1369642_at 6.953821 6.871348 7.161055 7.0209384 6.9003224 6.7997055 7.1234803 7.3010273 7.1244755 7.1448197 7.0882435 7.759705
1369643_a_at 7.114089 7.1423073 7.428543 7.102184 7.170987 6.91904 7.490575 7.271879 7.0389357 6.8262053 7.04818 7.7320123
1369644_at 8.731492 8.868764 9.130946 9.032458 8.910713 8.993051 9.07524 9.054537 8.885071 8.783322 8.76577 8.917814
1369645_at 3.9848876 4.083912 3.9922292 3.8473265 4.1546917 4.37796 4.1442337 4.16914 4.072835 4.139331 4.0832224 3.7843902
1369646_at 3.7470384 3.8238735 3.7976804 3.798431 3.8680184 4.0526757 3.7146227 3.743842 3.8986547 3.7148807 3.8896441 3.567773
1369647_at 5.324394 5.7170877 5.3900623 5.295149 5.4276743 5.3327746 5.769433 5.450264 5.3662786 5.3329487 5.144669 6.3535514
1369648_at 5.6188374 5.3436527 5.7473426 5.926066 5.9112334 5.599529 5.9920206 5.8075695 5.5635757 5.386535 5.5830436 6.0226083
1369649_at 5.3478236 5.2477875 5.393802 5.0310335 5.1790314 5.2085476 5.1533456 5.1212487 5.3436775 4.8159895 4.936796 4.6923914
1369650_at 6.9988174 6.6405406 7.103604 6.959619 6.981513 6.8961678 6.9265566 6.8803935 6.9337697 7.0872474 6.936167 7.3193355
1369651_at 5.1828194 5.1090927 5.3271275 4.958076 5.42263 5.1421733 5.088527 4.9469337 4.859027 5.353355 5.0466805 4.4361873
1369652_at 3.7221947 3.859746 3.579116 3.8693025 4.061277 3.9942 3.410791 3.837672 3.7590702 3.8282728 3.7579613 3.9135518
1369653_at 7.0695753 6.973218 6.977735 6.993226 6.505274 6.8135157 7.0839825 7.021182 7.0135665 6.921474 6.8272166 7.3970895
1369654_at 10.918657 10.850113 10.964516 10.853634 10.811966 10.832328 10.856925 10.824632 10.919212 10.812631 10.810739 10.729736
1369655_at 8.819958 7.9426727 7.3090444 7.999754 7.281385 7.8347545 7.96732 7.8773875 7.8317914 7.401025 7.4334364 8.306796
1369656_at 6.7182813 6.5776553 6.9245663 6.7742796 6.794574 7.0244765 6.9495573 6.7128716 6.9232254 6.6444087 6.8948407 7.2018676
1369657_at 4.3086495 4.3745008 4.3751125 4.0856256 4.8135004 4.245577 4.333665 4.352416 4.1450405 4.349655 4.6145635 4.640032
1369658_at 9.132205 8.854843 9.494247 9.1190815 8.872547 9.289751 9.256098 9.229257 9.428348 8.680436 8.713036 8.9938135
1369659_at 5.6499963 6.122688 5.6314044 5.4788594 5.528845 5.3979354 5.702931 5.681177 5.5929303 5.4214573 5.7374635 5.1724524
1369660_at 4.878586 4.7509813 4.9014664 4.7451906 4.6056466 4.845622 4.4757233 4.987439 5.0455346 4.723174 4.589263 4.484993
1369661_at 7.941814 8.111408 8.096361 8.019588 8.236559 7.9872236 8.151932 8.07719 8.116102 8.228918 8.149031 8.206947
1369662_at 3.6400476 3.692877 3.8873124 3.6465735 3.7880595 3.7006576 3.847761 3.6404343 3.7919695 3.689895 3.81614 3.536448
1369663_at 9.142238 9.834557 9.142374 9.05258 8.376441 8.949362 6.4347334 8.549149 8.957668 9.708459 8.914624 9.2027025
1369664_at 11.119232 10.498131 10.503419 10.807262 11.073117 10.9433775 10.628806 10.844957 11.047134 10.515509 10.322136 11.11425
1369665_a_at 8.101284 7.716532 7.7554574 7.334322 7.463828 7.3990426 7.7991104 7.4715943 7.82334 7.626845 7.57984 8.086794
1369666_at 5.9901214 5.896721 6.1554303 6.406044 6.041212 6.179405 6.063195 6.213553 5.7831526 6.414199 6.2598925 6.3224277
1369667_at 6.5440397 6.6264315 6.936758 6.513693 6.3953233 6.61104 6.874745 6.827063 6.45145 6.6523747 6.8716073 7.02473
1369668_x_at 3.7610364 3.74662 3.894897 3.9318738 4.1915216 4.141021 3.9600425 4.4092255 4.009321 3.9678814 4.072559 3.9560006
1369669_at 7.998876 7.9544706 7.5659513 7.875421 7.3222356 7.538474 7.45431 7.754246 7.83595 7.441631 7.8926024 8.268436
1369670_at 5.1084843 4.94758 4.8135376 5.168154 4.9887085 4.5600915 4.698136 5.0297346 4.743489 4.792459 4.757864 4.910905
1369671_at 12.3497715 12.195738 12.068478 12.294982 12.204702 12.241144 12.080759 12.205593 12.140665 12.022911 12.081982 12.482373
1369672_at 6.561252 6.8616467 6.587674 6.470342 6.197039 6.414871 6.780234 6.5720162 6.496996 6.417283 6.523264 6.462701
1369673_at 4.198376 3.974286 4.3088474 3.9168003 4.312294 4.359993 4.073514 4.132073 4.8255663 4.0707426 4.4381094 4.126404
1369674_at 3.739044 3.7010617 4.491701 3.7984014 3.5704746 4.702091 4.355675 3.6995897 4.5876184 3.6533308 3.5805788 3.5238261
1369675_at 6.2655826 6.128225 6.539265 6.557821 6.594558 6.6221466 6.5075884 6.3936715 6.667112 6.317609 6.473675 6.408368
1369676_at 7.05628 6.87352 7.1985717 7.126842 7.0234723 6.719945 7.2588677 6.8050265 6.9503374 6.9622455 7.01229 7.108353
1369677_at 3.5308013 3.2177858 3.6358855 3.7205622 3.9760184 3.4783015 3.7131371 3.147944 3.7419064 3.467562 3.431746 3.3810956
1369678_a_at 7.482217 7.168243 7.2690697 7.4646516 7.2456565 7.238769 7.175487 7.3154573 7.5619273 6.992977 6.98006 7.6320443
1369679_a_at 9.633194 9.450807 9.555259 9.473301 9.399682 9.460177 9.324633 9.238548 9.257058 9.397974 9.16162 10.37232
1369680_at 5.052305 5.411191 5.408998 5.377211 5.4326997 5.62801 5.0521007 5.68513 5.6139174 5.434438 5.428314 4.9615774
1369681_at 4.6397004 4.7277966 5.006369 4.6016755 4.8128805 4.8662367 4.731299 4.6808186 5.183303 5.070928 4.5106716 4.171271
1369682_at 6.8074055 6.980942 6.883773 6.9240375 6.6848736 6.9515176 6.553909 7.1371155 6.8783045 6.8798847 6.9202023 7.0216527
1369683_at 6.735904 6.927143 6.733928 7.0056267 6.4586186 6.2768555 6.368864 6.655547 6.8060956 6.7020035 6.552483 7.0771785
1369684_at 5.512161 5.2075024 5.134096 4.958076 5.3075023 5.156372 5.2533693 5.113904 5.145643 5.145548 5.34822 5.051321
1369685_at 4.338812 4.1532736 4.1638546 3.9884713 4.19819 3.7563605 4.2544026 4.3316813 3.7617795 3.851408 4.2690196 4.0665903
1369686_at 4.3240347 4.054376 4.291357 4.077065 4.195748 3.851345 4.519942 4.251575 4.3876123 4.202176 4.221434 3.9051907
1369687_at 4.490228 4.229123 4.551453 4.5020785 4.533874 4.3926435 4.9247203 4.4082694 4.292638 4.495022 4.946169 4.345684
1369688_s_at 5.554261 5.2665935 5.2210274 4.746383 5.583647 5.3390694 5.1746387 5.3982787 5.382615 5.3017344 5.447656 5.0117893
1369689_at 6.4932966 6.491239 6.4748945 6.7144103 6.382506 6.5279274 6.5366225 6.1259327 6.4249616 6.7192216 6.6466374 7.347382
1369690_at 6.9401975 6.673965 6.9170065 6.7990274 6.7853374 6.579303 6.5075884 6.687676 6.590701 6.4945827 6.792978 7.0131383
1369691_at 4.8152695 4.958395 4.9127727 4.633194 4.7456408 4.9377837 4.6790915 4.88976 4.835334 4.637601 4.568246 4.3085833
1369692_at 3.9164426 3.888034 4.0911527 3.8978899 3.944236 3.8939443 4.011801 4.104354 3.992968 4.00039 4.2258625 3.951005
1369693_a_at 5.5552683 5.4805174 5.925991 5.0865407 5.027424 5.315098 6.1832013 5.38903 5.643746 5.247546 6.1214385 6.5277643
1369694_at 3.4612706 3.4449368 3.7375267 3.4797416 3.413466 3.6106915 3.4972937 3.7826264 3.5356286 3.560717 3.6904905 3.427175
1369695_at 4.5511575 4.511308 4.3533883 4.556411 4.2810245 4.34408 4.7193174 4.4507775 4.591297 4.5358458 4.494651 4.2031326
1369696_at 3.7449813 3.6361167 3.7509942 3.5824907 3.4422255 3.7927804 3.9841797 3.5872588 3.8493824 3.8089178 3.5821843 3.8783894
1369697_at 3.8164685 4.042496 4.087886 3.7110498 4.265569 4.1101465 4.2071486 4.0050397 3.964345 3.8264422 3.791287 3.9867907
1369698_at 5.106218 5.3556933 4.8375583 4.8463373 5.249834 5.080836 5.0536723 5.454934 5.17609 4.9658327 4.8563476 5.234129
1369699_at 4.8434515 5.169021 4.708515 4.870776 5.0431886 5.460042 5.042408 5.1526613 4.712528 4.9459743 5.121115 4.6588764
1369700_at 5.590428 5.5028677 5.821069 5.9189925 5.474776 5.765883 5.6780343 6.008349 5.7281895 5.5865893 5.6949344 5.7205677
1369701_at 12.657634 12.445713 12.584178 12.7289915 12.563066 12.585385 12.288876 12.675206 12.404461 12.079075 12.037267 12.355878
1369702_at 7.077773 7.2341404 7.0542793 7.158053 6.819279 7.0724664 7.0962286 7.1950264 7.0472903 7.0793123 7.123085 6.86688
1369703_at 7.390361 7.285315 7.3464446 7.5284333 6.990213 7.2659755 7.2727757 7.458139 7.24446 6.9629536 7.0814433 7.477082
1369704_at 6.587781 6.4228673 6.5818086 6.640685 7.0049477 6.6521444 6.8870344 6.7166705 6.887006 6.50558 6.6129923 6.345321
1369705_at 5.203287 5.205234 5.298371 5.424817 5.6404676 5.4812846 5.3064823 5.4726057 5.0658197 5.175391 5.3972535 5.3399267
1369706_at 3.6818187 3.7639482 4.1839194 3.8756104 3.9714887 3.9659774 3.8805182 4.029589 3.585536 4.0394835 3.917696 3.5972004
1369707_at 4.317269 4.500751 4.97563 4.42638 4.6864123 4.866855 4.683148 4.742731 4.836839 4.55777 4.2690115 4.479541
1369708_a_at 5.4527044 5.6046495 5.6077266 5.449313 5.6217966 5.049999 5.4473305 5.4172835 5.3285713 5.6496425 5.5284386 5.4083962
1369709_at 4.3960648 4.254018 4.139452 4.0671997 4.3460484 4.2720537 4.5033236 4.1171455 3.9361703 4.519302 4.2460203 4.0998793
1369710_a_at 3.7296655 3.7689106 3.665164 3.697303 3.8557997 3.9431303 3.8951976 3.8004107 3.8308353 3.885723 3.8019874 3.809719
1369711_at 4.683371 4.8973794 4.715334 4.83195 5.080847 4.713735 4.6917906 4.8372602 4.6472707 4.7792273 4.790826 4.383622
1369712_at 7.232614 7.1543646 7.2837577 7.1791034 6.6883388 7.2253466 7.09605 7.1282573 7.2610207 7.2302523 7.000629 7.2995114
1369713_at 5.7265067 5.7454395 5.865237 5.504845 6.042049 5.7836003 6.0088634 5.875362 5.860675 6.0351057 6.004513 5.474442
1369714_at 6.998982 6.8702936 6.9319873 6.9268284 6.636546 6.667176 7.049048 7.022141 6.9480195 6.98946 6.9400463 7.27374
1369715_at 4.2543144 4.29086 4.168115 4.501577 4.468341 3.832052 4.450461 4.3324785 4.0220485 4.290759 4.26985 4.3777175
1369716_s_at 10.013401 9.861639 10.171243 9.589315 9.599008 9.689147 9.563954 9.648175 9.80055 9.672401 9.860885 9.709645
1369717_at 4.484934 4.7805386 4.340047 4.403902 4.4304266 4.4176183 4.8507395 4.813046 4.394122 4.4243665 4.5673676 4.479451
1369718_at 8.725321 8.630791 8.826294 8.596472 8.525906 8.4608345 8.510723 8.331388 8.639896 8.405909 8.251504 8.071499
1369719_at 3.2607105 3.3844566 3.307097 3.376994 3.2584593 3.274637 3.2172065 3.1972466 3.308445 3.5182743 3.0958407 3.3651419
1369720_at 9.203963 8.9942465 9.055723 8.976302 8.834553 8.973925 9.084803 9.1318655 9.320368 8.970252 9.0613165 9.514118
1369721_at 4.7956977 5.3474865 4.888436 5.166768 5.12045 4.8896995 5.148155 4.9400115 4.936485 4.9074473 4.9952497 5.0081806
1369722_a_at 8.48572 8.461454 8.262718 8.32611 8.057793 8.147678 8.330982 8.246294 8.147834 8.076738 8.308848 8.458227
1369723_at 7.501198 7.53168 7.4692025 7.4285593 7.1289706 7.147262 7.4653955 7.476109 7.3992534 7.0961905 7.3937197 7.2567563
1369724_at 6.070237 5.947316 5.656316 5.882451 5.342956 5.6516314 5.7854166 5.696807 5.5494328 5.6272707 5.553845 5.467646
1369725_at 8.041479 8.157162 8.025332 8.100462 7.66825 7.849067 7.908898 8.028806 8.038905 7.9012237 7.8838425 8.317467
1369726_at 8.783822 8.857016 8.824386 8.771429 8.903778 8.76215 8.72657 8.788385 8.688453 8.758617 8.732372 8.555148
1369727_at 13.907469 13.769385 13.843206 13.9157295 13.860837 13.886163 13.751097 13.932895 13.765666 13.789456 13.625856 13.761757
1369728_at 5.4596596 5.552737 5.276985 5.216711 5.206853 5.161607 5.3023643 6.1525426 5.1244316 5.026618 5.121115 5.2716513
1369729_at 8.340742 7.92769 8.150326 8.272387 8.326529 7.8965416 8.082457 8.133249 7.888396 7.758816 8.056351 8.673864
1369730_a_at 4.6797996 4.9828916 4.9546824 4.719217 5.180771 5.092161 4.9578753 5.0853934 4.829707 5.0165253 5.202283 4.699495
1369731_at 3.4324033 3.3692927 3.4005036 3.4319608 3.3100362 3.3892727 3.4490144 3.4066956 3.4958804 3.2990074 3.634595 3.4206915
1369732_a_at 4.589653 4.703312 4.7324247 4.8178873 4.540291 4.2668643 4.661844 4.817296 4.6643043 4.491351 4.568565 4.467801
1369733_at 8.835822 8.553112 8.804291 8.768399 8.758503 8.596916 8.934632 8.757961 8.653141 8.63939 8.518625 8.373299
1369734_at 8.909582 8.680626 9.017019 8.842094 8.681261 8.739956 8.678591 8.842909 8.836573 8.534033 8.675325 9.242167
1369735_at 6.1083884 6.0501013 6.186445 6.175231 5.9282837 5.941698 6.498065 6.1270857 6.136449 6.1667895 6.154187 6.21127
1369736_at 4.992277 4.9277678 4.8894033 5.0889 4.906756 4.561078 4.9697156 4.853858 4.5565233 4.553282 4.782366 4.7524686
1369737_at 8.783665 8.550549 9.1317835 8.699506 7.8366838 8.601948 8.296159 8.35459 8.720441 8.617888 8.598104 8.870051
1369738_s_at 9.5748625 9.573359 9.968088 9.421782 9.257531 9.622429 9.502754 9.440639 9.495255 9.70043 9.57709 9.920289
1369739_at 4.4667263 4.2431397 4.4754214 4.288858 4.712797 4.7237396 4.5400686 4.416954 4.4406047 4.423002 4.5693398 3.7990308
1369740_at 4.9138794 5.3404584 5.175851 5.0496473 5.423923 5.6275835 5.2145505 5.157115 5.506954 5.3059373 5.3310966 5.015599
1369741_at 5.5916343 5.57711 5.776682 5.563951 5.565226 5.6436315 5.9076657 5.893549 5.693457 5.738822 5.8048573 5.5351267
1369742_at 4.8802733 5.131095 4.998993 4.9232106 5.131735 5.07697 5.0563345 5.215478 5.047776 5.3092937 4.876557 5.1457357
1369743_a_at 8.506896 8.300759 8.141408 8.394655 8.719773 8.143999 8.054239 8.244196 8.2137575 8.5078335 8.006689 8.883631
1369744_at 4.5322595 4.6241446 4.2756124 4.2668953 4.254202 4.659313 4.433098 4.490312 4.5876184 4.2782297 4.6576147 4.0729423
1369745_at 6.276336 6.341508 6.25574 6.3668976 6.3133516 6.2401752 6.2534976 6.2397137 6.2104964 6.4270177 6.252943 6.045091
1369746_a_at 11.492401 11.780276 11.637831 11.771795 11.29794 11.544372 11.229224 11.456924 11.374375 10.919792 10.974074 11.659649
1369747_at 6.4020123 6.193516 6.5042863 6.569782 6.368023 6.048897 6.078894 6.4921904 6.355978 6.013163 6.3234043 6.7501884
1369748_at 3.628595 3.4312327 3.4220772 4.00554 3.6901371 3.5789855 3.8074098 3.7576709 3.628536 3.5123577 3.6990159 3.8687398
1369749_a_at 4.5094533 5.18162 4.6522317 4.85353 4.6913614 4.8702803 5.255477 4.712753 4.5488796 5.3533115 4.831256 4.224949
1369750_at 3.9059954 3.9201038 3.927131 4.1933804 4.3398037 4.057682 4.493863 4.121681 4.0212593 3.8482842 4.1672134 4.1695547
1369751_at 4.5319824 4.373005 4.2219152 4.0559254 4.1765 4.335885 4.506505 4.466618 4.432011 5.0166883 4.2122955 4.145337
1369752_a_at 4.94916 4.944936 5.150445 4.873616 4.8321667 5.2937527 5.0693736 5.280424 5.0377717 4.908132 5.052943 5.01729
1369753_at 4.2056513 4.3322253 4.1489415 3.9310448 4.455216 4.304431 4.2247524 4.1020036 4.329941 4.3133264 4.195606 4.2816777
1369754_a_at 7.845644 7.662321 7.3168864 7.6564617 7.6130285 7.3869185 7.465423 7.629235 7.5885863 7.5600805 7.511746 8.055585
1369755_at 4.0060654 3.8892694 3.8769846 4.2263346 3.6407373 3.98899 4.2840977 4.25275 3.8190656 3.958657 3.7704802 3.8996217
1369756_a_at 7.4487967 7.2886686 7.574222 7.4970574 7.450649 7.606155 7.7116995 7.3297997 7.5933056 7.7328835 7.3548775 7.5389123
1369757_at 5.878956 6.23579 5.6298428 5.6670547 5.684807 5.6185904 6.25146 6.213004 6.2286663 6.0790396 5.9957657 5.530335
1369758_at 7.52238 7.8313375 7.6768274 7.6005626 7.5621004 7.7358217 7.5265226 8.018944 7.2580357 7.109086 7.7993336 8.180653
1369759_at 5.4658594 5.4197845 5.6612835 5.4438066 5.732994 5.708732 5.656431 5.5844693 5.531479 5.8949776 5.3654494 5.2799654
1369760_a_at 3.8928957 3.739338 3.9467404 3.5425928 3.7657714 3.8301182 4.360951 3.741037 3.8025928 3.7925959 3.9925334 3.8585634
1369761_at 4.1242056 3.809814 3.713013 3.8918085 4.498007 4.0500484 4.484237 3.8300178 4.0859 4.1569815 4.0012603 3.9199755
1369762_at 4.177706 4.1636662 3.7916646 3.9676802 4.170604 3.9543545 3.8269114 4.259143 3.9832053 3.9003508 4.2758336 4.118029
1369763_at 3.8993618 4.057601 4.1694226 4.214863 4.1388197 4.331694 4.4610386 4.185066 4.0368066 4.2682157 4.0662575 3.8719127
1369764_at 13.139933 13.134535 13.320388 13.210572 13.072541 12.947962 13.215462 13.177025 13.146861 13.04098 13.159005 13.153446
1369765_at 3.8947995 3.8280773 3.5463018 3.6528995 3.8161495 3.8650699 3.8622437 4.4580917 3.7395487 3.8056514 3.8891091 3.6188478
1369766_at 5.4666543 5.3643756 5.5645685 5.4876156 5.7498107 5.388335 5.348196 5.481703 5.0955524 5.7933187 5.490172 5.542669
1369767_a_at 4.259339 3.9589438 3.9927545 4.299525 4.3058534 3.8996506 3.7791133 4.1114664 4.0338507 4.152459 4.0825214 3.6742394
1369768_at 6.5140996 6.7644973 6.530586 6.502704 6.506359 6.376362 6.5797424 6.4935226 6.644441 6.6302986 6.3702664 5.857311
1369769_at 4.47038 4.6084747 4.660297 4.4279575 4.496013 4.749523 4.4269733 4.5342865 4.491128 4.6306677 4.4618506 4.6285677
1369770_at 4.114499 4.0630507 4.203032 3.9972992 3.9478703 4.4230776 4.1102715 4.026451 4.0501013 4.091583 3.9284828 4.1314454
1369771_at 5.0218773 5.063447 5.0996256 5.0754375 5.0808196 5.372087 5.3277063 5.1689043 5.0341525 5.2250156 4.920973 5.2821865
1369772_at 7.323992 7.027036 7.4692025 7.3766646 7.4124565 6.8813934 6.7272043 7.5419736 6.939291 6.805951 6.6624227 6.382164
1369773_at 3.7892556 4.0040936 4.037848 4.127874 3.9848278 4.091661 4.3670692 3.874031 4.325238 4.399169 4.2333727 3.8566966
1369774_at 4.308066 4.830692 4.307073 4.3155947 4.5124974 4.591329 4.276193 4.1359754 4.6025867 4.614134 4.4744644 4.085167
1369775_at 8.309988 8.297932 8.123218 8.283973 8.252693 8.382324 8.252983 8.165487 8.364634 8.103863 8.300713 8.074324
1369776_a_at 6.6621895 6.785923 6.7226014 6.5981803 6.695296 6.8606234 6.7796216 6.6186795 6.591912 6.6736755 6.5103226 6.436041
1369777_a_at 7.8236685 7.597193 8.145674 7.7768703 7.878693 7.5229154 7.648864 7.9393945 7.9099183 7.5344367 7.67933 7.7364063
1369778_at 4.0478544 4.0703125 3.8157709 3.8620334 3.9444962 4.0513706 3.8747365 3.9389098 3.9496255 4.1643724 3.8303773 3.655759
1369779_at 5.749898 5.659025 5.6016064 5.7026153 5.7421346 5.6540895 5.6383224 5.7605324 5.1638384 5.4711366 5.62354 5.907413
1369780_at 6.518582 6.507813 6.4716315 6.31472 6.6883388 6.51256 6.493925 6.3314834 6.4143515 6.754061 6.6783724 6.114058
1369781_at 4.0145965 3.874572 3.705715 4.0130277 4.02065 3.8316853 3.9101436 3.9110453 3.9007766 3.7202232 3.9392233 4.5966816
1369782_a_at 5.993529 6.1301174 6.2286882 6.187899 6.1671653 5.852876 6.235939 6.1421924 6.26205 6.0978994 5.9499283 5.763648
1369783_a_at 4.7081375 4.9711847 5.045339 4.778253 5.277896 5.2439938 5.3205523 5.2236986 5.0628567 5.193458 5.0596642 5.5009327
1369784_at 3.9638267 4.2085714 3.8204722 3.8710687 4.2808065 3.9454174 3.8380678 3.966168 3.8352127 3.9490736 3.9290423 3.6626692
1369785_at 7.8014517 7.601297 7.7915077 7.7983756 7.157547 7.710238 7.7341504 7.3918867 7.9886017 7.868752 8.193338 7.7694726
1369786_at 5.8384895 5.8475037 6.0206337 5.7825165 6.1974277 6.0551357 6.006687 6.005727 6.123231 6.0813665 6.1733665 5.304102
1369787_at 3.920575 3.7436957 4.3070774 3.9318738 4.0354843 3.6525958 3.712767 3.8358026 3.7019184 3.8359656 3.634595 3.9453633
1369788_s_at 7.7885365 7.79955 7.1561913 8.230562 7.1848145 6.992723 7.527957 7.943095 7.6397038 8.024255 7.959634 7.354128
1369789_at 3.4280283 3.2779171 3.4259536 3.4447572 3.5322783 3.5462372 3.4092772 3.3722308 3.2965755 3.604819 3.477676 3.3437374
1369790_at 11.867334 11.11856 11.76556 11.473286 11.565224 11.807436 11.719657 11.63781 11.885655 11.7234535 11.634864 11.785258
1369791_at 7.737028 7.4088707 7.3265014 7.5700674 7.3175483 6.842688 7.4820895 7.343341 7.3155785 7.1999035 7.492461 8.313423
1369792_at 5.963126 6.0633 5.9689026 5.9332027 6.146254 5.995773 6.1472855 6.0592947 6.0020432 6.063447 6.001736 5.773688
1369793_a_at 4.2213287 4.1916447 4.1472473 4.2318497 4.337205 4.1786947 4.1823864 4.345751 4.1927366 3.6323097 3.945254 3.9547255
1369794_a_at 5.355593 4.9817805 5.356061 5.1188126 5.118104 5.2664814 5.5155144 4.875952 4.869743 5.2717423 5.40202 4.735808
1369795_at 4.213046 4.4640694 4.454812 4.3247986 4.4220886 4.5183983 4.4867287 4.5022388 4.4129343 4.3440275 4.5119967 4.4397373
1369796_at 4.792807 5.082993 4.958418 4.842615 4.890642 4.9753113 4.83621 4.6207623 4.6519127 4.8632026 4.9289675 4.2876725
1369797_at 4.3474016 4.162837 4.1585817 4.1017637 4.5025234 4.2712965 4.1891346 4.396777 4.3579817 4.177109 4.4727583 4.168837
1369798_at 5.059041 4.869999 4.97563 4.5895023 4.869768 4.717188 4.852728 4.832655 4.830806 5.066798 4.906501 4.49397
1369799_at 10.316955 10.352305 10.229804 10.204868 10.023232 10.263844 10.289126 10.224294 10.30121 10.272587 10.337788 10.684252
1369800_at 4.152286 4.0179415 4.0315156 4.037733 3.9638307 3.7694724 3.8991873 3.8822668 4.1445246 3.902803 3.8371265 3.872778
1369801_at 4.2707696 4.6415453 4.582477 4.549918 4.6372533 4.718083 4.7695475 4.750848 4.4579606 4.3429575 4.345171 4.7501564
1369802_at 4.085411 3.8307261 3.6874638 3.7813616 3.9208822 3.842929 3.9625432 4.252886 3.7585516 4.133923 3.8001435 3.9297907
1369803_at 4.6841116 4.646646 4.5667715 4.5195837 4.681974 4.504744 4.98481 4.644549 4.8267593 4.5294676 4.626276 4.4262667
1369804_a_at 4.91357 4.9371223 4.917252 4.9081903 5.051919 4.511022 4.6434555 4.8639565 5.1522155 4.893161 5.1209145 5.1926885
1369805_at 4.149092 4.3745008 4.483394 4.2203164 4.3456616 4.009095 4.0749254 4.0947027 4.205821 4.5508375 4.2014956 4.026612
1369806_at 4.8858194 5.2557087 5.3049145 5.3002367 5.1237082 4.999728 5.2386456 5.0758915 5.397799 5.2195463 5.283418 5.235773
1369807_at 4.8526263 4.4440823 4.2672796 4.4784956 4.6214595 4.4676585 4.438081 4.5287876 4.333356 4.505737 4.6625533 4.161244
1369808_at 4.8559546 4.907994 4.684993 4.7851615 5.303874 4.4849777 4.505476 5.085985 5.03264 4.7673187 4.7052393 4.82456
1369809_at 5.1835465 5.1671457 5.395467 5.1847243 5.100075 5.3096504 5.4888744 5.397748 5.097052 5.3929496 5.301837 5.04533
1369810_at 6.3440766 6.1368804 6.20139 6.4839783 5.8720117 5.821208 6.447071 6.587361 6.3742127 6.1083875 6.683413 6.445862
1369811_at 4.748686 4.764959 4.778097 4.771579 4.7690725 4.9114656 4.8184414 4.809765 4.7907953 4.8163514 4.9448934 4.375985
1369812_at 5.9261866 5.751539 5.961394 5.601219 5.671033 5.801532 5.9678636 5.837945 5.871464 5.851078 5.9045467 5.6615524
1369813_at 6.668682 6.982446 6.769367 6.7395735 6.758768 6.9398756 6.7107897 6.5545816 6.9142156 6.951977 6.817326 6.9700556
1369814_at 4.6418514 4.7529416 4.5142 4.7252007 4.833653 4.3473177 4.6780887 4.3833795 4.626822 4.5584826 4.5158386 4.3841963
1369815_at 5.5809736 5.512858 5.6895833 5.489171 5.630132 5.6956778 5.357263 5.723584 5.9316287 5.628282 5.883608 5.277398
1369816_at 4.530399 4.5563607 4.750855 4.859358 4.6985593 4.8672175 4.667025 4.353085 4.6254015 4.5495734 4.4438524 4.2918386
1369817_at 4.6741567 4.8134723 4.3983016 4.190408 4.7412205 4.7668133 4.658083 4.540066 4.7151437 4.6799307 4.887863 4.45117
1369818_at 4.811799 4.930719 4.6290026 4.5535746 4.962549 4.986879 5.014764 4.8344097 4.9094296 4.94298 4.6413937 4.4530015
1369819_at 4.8869634 4.9731126 4.768731 5.029666 4.7134147 5.141119 4.831788 4.7946153 5.026354 5.2496486 5.0253415 4.752719
1369820_at 4.43717 4.488071 4.3334646 4.041065 4.3800097 4.1701636 4.703767 4.197611 3.8516762 4.5253935 4.1328964 4.2653637
1369821_a_at 5.0504465 4.894909 4.952673 4.796275 4.9052544 5.014578 5.133464 4.7011395 4.8724422 4.752309 4.6175814 4.830681
1369822_at 4.3417163 4.3008466 4.0351334 4.4374685 4.2701845 4.4640203 4.5664186 4.3492975 4.3608923 4.2610035 4.1680017 4.0501757
1369823_at 5.2732735 5.0985346 4.9005737 4.4697742 5.3701515 4.5230103 5.1423435 5.4211473 4.724514 5.083002 4.678693 4.7847004
1369824_at 4.8540163 4.8678865 4.5933867 4.4759502 4.676071 4.6956177 4.743539 4.594368 4.771495 4.880866 4.8425436 4.748622
1369825_at 4.7332497 4.8691287 4.8899555 4.8097167 5.0000215 4.8886313 4.7889013 4.750848 4.7158055 5.099036 4.7885966 4.6135006
1369826_at 6.15982 5.5071936 5.7057652 5.684978 5.7763977 5.500981 5.786498 5.5192833 5.802669 5.8782735 5.4739523 6.3163505
1369827_at 5.181201 5.7360897 5.334074 5.7006273 5.940034 5.647873 5.4582195 5.6846056 5.65318 5.491558 5.3076944 5.5482817
1369828_at 6.1234217 6.041315 5.892583 5.702956 5.9147096 5.9278097 6.0573196 5.7077694 5.950392 5.8624268 5.8387885 5.5526533
1369829_at 5.0183687 4.891284 4.9857397 5.1519957 5.3507276 5.3012753 5.4538074 5.138773 5.1640615 5.224101 4.9639235 4.8844724
1369830_at 4.627594 4.361959 4.370043 4.5458436 4.554951 4.7335176 5.220791 4.8837323 4.7742314 4.6408596 4.75059 4.975152
1369831_at 5.703471 5.619442 5.63173 5.1690984 5.9011507 5.3905935 5.6577225 5.3421288 5.726449 6.0262995 5.7583838 5.1418333
1369832_at 6.107141 5.6078663 5.7906876 6.028841 5.51615 6.219665 5.755628 5.477173 5.856466 6.1417108 5.820322 5.2692113
1369833_at 4.3055925 4.520687 4.0724683 4.215953 4.3516936 4.040784 4.248676 4.7585115 4.6139092 4.2838707 4.458801 4.203663
1369834_at 7.498545 7.6704164 7.195866 7.4949136 7.1569705 7.3726583 7.2884727 7.601233 6.9480414 7.371327 7.337471 7.76247
1369835_at 6.307703 6.6149473 6.165011 6.3844204 6.3804154 6.452832 6.641899 6.3721466 6.2466955 6.347037 6.678764 6.176162
1369836_at 7.1490493 6.254539 7.556815 5.67097 6.9932656 6.246803 7.235405 7.188419 7.08325 7.1065555 6.896712 6.01075
1369837_at 12.405207 12.518758 12.419266 12.385249 12.219246 12.159797 12.326098 12.616299 12.383599 12.082022 12.280153 12.352049
1369838_at 4.155631 4.1064577 4.5041647 4.2859583 4.188266 4.2026653 4.591205 4.2188416 4.4744177 4.5559053 4.211826 4.3277597
1369839_at 4.4492645 4.7343783 4.701085 4.617284 4.71395 4.606826 4.969716 4.7078066 4.934471 5.1066895 4.639159 4.5855865
1369840_at 9.137958 9.024716 8.555416 9.44984 9.690374 9.050102 9.296144 9.105267 8.889662 8.842815 7.9161463 9.960865
1369841_at 3.769053 3.8472393 4.005896 3.5236697 3.7087064 3.77107 3.9909568 3.797607 3.6917787 3.8246863 3.7054882 3.6524274
1369842_at 4.061615 4.0894775 3.8650167 3.6588476 3.7446463 3.9592562 3.9774036 3.920225 3.8010535 4.06379 3.9420683 4.0054207
1369843_at 4.7715263 4.4349985 4.1325502 4.5285425 4.2181253 4.3308344 4.5925636 4.691514 4.356534 4.384842 4.321685 4.3994336
1369844_at 4.328903 4.1420255 4.5295463 4.280999 4.733444 4.297619 4.896042 4.6357727 4.152317 4.5065813 4.371748 4.051135
1369845_at 5.668928 5.834137 5.5827284 5.7850437 5.5730476 5.4827147 5.854698 5.5750027 5.8382525 5.5855083 5.4066195 5.5941896
1369846_at 3.530663 3.5011804 3.7493393 3.2239738 3.6169138 3.4548402 3.5861828 3.5436766 3.4975216 3.5174417 3.5858934 3.58182
1369847_at 5.786461 5.719103 5.6135416 5.6538954 5.777871 5.409405 5.88446 5.5687947 5.7746654 5.6828623 5.4893813 5.1822705
1369848_at 3.6650991 3.835886 3.505876 3.6209197 3.6260736 3.5355577 3.8713253 3.9193184 3.7876856 3.8209448 3.7124443 3.7058
1369849_at 5.397341 5.073786 5.0462637 5.1480494 5.359828 5.07697 5.2163887 4.829626 5.020022 5.3021917 5.3785152 5.3112164
1369850_at 5.6306367 5.5757227 5.2865477 5.5650687 5.5591574 5.7870483 5.1408806 5.568297 5.5896044 4.978939 5.0144773 5.5508327
1369851_at 7.2431283 7.3411407 7.3931756 7.2493434 7.3283677 7.351372 7.5474973 7.474983 7.4521437 7.3444576 7.249544 7.183306
1369852_at 12.354856 12.205161 12.259076 12.415583 12.31 12.256401 12.283908 12.276154 12.316738 12.306596 12.146181 12.148746
1369853_at 5.0913486 5.003385 5.2290506 4.722084 5.267636 4.9421387 4.9179726 4.895331 5.0237536 4.845608 4.7835226 4.5627084
1369854_a_at 8.426316 8.10684 8.2876005 8.15288 8.081622 8.070539 7.992536 8.189575 8.164383 7.8031754 7.857774 8.836331
1369855_at 4.141266 4.083079 3.717587 3.5104642 3.6520638 3.757693 4.230295 3.5476894 3.7786002 3.6487846 4.0391483 3.6269083
1369856_at 4.637414 4.4296985 4.4183407 4.7782636 4.4238896 4.991274 4.5513663 4.7135277 4.7324166 4.500637 4.534749 4.540322
1369857_a_at 5.892987 6.1290474 5.8077235 6.016309 6.0490522 6.25384 6.049528 5.824645 5.7483115 6.099049 5.8039727 5.5140877
1369858_at 4.419112 4.594065 4.6144743 4.185423 4.770355 4.5167007 4.3928814 4.6084523 4.2920976 4.2768235 4.479576 4.2547603
1369859_at 4.5312247 4.391862 4.2998495 4.5865626 4.3666053 4.7620873 4.370305 4.457322 4.2742076 4.7928963 4.1902227 4.361877
1369860_a_at 4.8058014 5.1331053 4.930167 5.148383 5.015191 4.9255466 4.737337 5.25214 5.165084 4.7502975 5.171197 4.8974075
1369861_at 4.6578937 4.2660093 4.5429945 4.218608 4.4179645 4.4583116 4.556727 4.47361 4.6111465 4.3753595 4.1130266 4.6224155
1369862_at 4.261029 4.365565 4.729305 4.4991927 4.6599026 4.5216665 4.4790998 4.2928953 4.5681534 4.3809447 4.622552 4.0572968
1369863_at 8.986472 8.907424 7.9750066 8.484061 7.8196774 8.760685 8.882455 7.992056 8.616321 9.081577 8.537322 9.940674
1369864_a_at 10.856026 10.248599 10.532398 10.093297 8.991182 11.521726 10.945884 10.469161 10.367747 10.044252 10.058607 10.226718
1369865_at 4.3306465 4.221017 4.2381344 4.6211996 4.415788 4.448681 4.477479 4.3757267 4.3640995 4.3634458 4.557542 4.3282614
1369866_at 4.6374283 4.848055 4.4443355 4.64092 4.5810776 4.781388 4.525742 4.799283 4.758795 4.3206205 4.9199467 4.496722
1369867_at 5.9958706 6.0466657 5.8708897 5.5217586 5.893021 5.6721964 5.681047 5.91008 5.7418747 5.4026747 5.7480416 5.0530763
1369868_at 9.828911 9.777206 9.8059635 9.448486 9.658698 9.317004 9.620541 9.785829 9.339471 9.05832 9.372792 9.864163
1369869_at 3.5407412 4.002007 4.064808 3.989026 4.115604 3.870332 4.2666554 3.6789217 3.9882977 4.2503953 3.9780004 4.034527
1369870_at 7.303423 6.9927855 7.2855144 7.297851 7.2429013 7.13593 7.3025913 7.157791 7.4293566 7.174382 7.3176384 7.3759437
1369871_at 3.9469266 3.6412451 3.9626546 3.6876397 3.918701 3.869212 3.5283737 3.6324697 3.66675 4.123748 3.5801532 3.830256
1369872_a_at 4.4224367 4.5799284 4.365595 4.4065223 4.6675653 4.850159 4.720065 4.4788575 4.3493876 4.479882 4.6581397 4.4778247
1369873_at 4.5899005 4.814416 4.7510567 4.50578 4.8567114 4.3533335 5.193977 4.839592 4.6081305 4.928191 4.7074776 4.613843
1369874_at 4.8951173 4.869279 4.9477334 5.0280204 5.232912 4.820215 5.230573 4.923348 4.9300504 5.161074 4.8071437 4.399978
1369875_at 5.271591 4.645484 5.0623074 4.587343 4.9202137 4.560402 5.4108286 4.9467096 5.0951014 5.193161 4.852871 4.80444
1369876_at 3.787667 4.1841707 3.7224128 3.697973 3.6487272 3.9213328 4.1247044 4.139427 3.7419064 3.7714639 4.271227 3.6661496
1369877_at 4.8110433 5.1096797 5.017249 4.5047145 4.979459 4.503208 4.9523973 5.0928106 4.945324 5.20024 4.8355527 4.770642
1369878_at 4.1098614 4.2502055 4.1742144 4.060622 4.634837 4.36993 4.1471634 4.3358617 4.2118287 3.916627 4.252746 4.016878
1369879_a_at 12.816621 12.752872 12.81429 12.84832 12.756753 12.732552 12.809315 12.8205 12.714317 12.721108 12.707745 12.803287
1369880_at 4.2213287 4.3050036 4.100553 4.1112423 4.6041455 4.43604 4.286322 4.2685084 4.342256 4.2783327 4.383174 4.4443817
1369881_at 4.216552 4.3536444 4.5805693 4.4879627 4.6198463 4.721759 4.834051 4.4374104 4.2701674 4.302397 4.532873 4.148695
1369882_at 4.341001 4.511913 4.177169 4.3504868 4.5843344 4.621388 4.533714 4.4976444 4.7622223 4.4731636 4.817072 4.4029155
1369883_at 3.5271308 3.6396568 3.5591981 3.4095035 3.7348907 3.7492015 3.7243803 3.62601 3.448171 3.7340472 3.526947 3.6191015
1369884_at 5.0963554 4.8134723 4.9721994 4.6822596 4.9549537 4.971683 5.1388445 5.1229506 4.7517815 5.051094 4.6522975 5.078804
1369885_at 5.404011 5.567751 5.5174785 5.3754063 5.3134956 5.266126 5.3594246 5.215478 5.3530974 5.439564 5.2484837 5.1876
1369886_a_at 6.439496 6.4142237 6.1547885 6.197258 6.1872497 6.3205633 6.3657775 6.1534266 6.2101946 6.3148603 6.1299644 6.072701
1369887_at 4.6722536 4.718809 4.36395 4.573941 4.470852 4.783366 4.406436 4.801875 4.5545864 4.714138 4.727135 4.368951
1369888_at 4.7480526 4.2799788 4.2862015 4.506121 4.28545 4.781831 4.446321 3.8354642 4.5028577 4.010184 4.676986 3.871408
1369889_at 4.1726904 4.2290745 4.250696 4.0125084 4.374504 4.205864 4.2039413 4.181224 4.3966737 4.239994 4.1931076 4.031335
1369890_at 3.127017 3.5836048 3.231372 3.1816127 3.2196841 3.3630285 3.1098707 3.3305225 3.2874253 3.187933 3.251298 3.3197484
1369891_at 5.291463 5.343714 5.388171 5.349793 5.4923854 5.0590024 5.5258203 5.0834928 5.0489206 4.8937535 5.071558 5.2846265
1369892_at 3.5392423 3.9435616 3.5036604 3.5591855 3.5853631 3.5697231 3.8192067 3.9508636 3.8330176 3.7148807 3.5989316 3.5712023
1369893_at 4.658588 4.6170945 4.70148 4.5415316 4.7280183 4.6880136 4.9541802 4.5287867 4.697519 4.598132 4.5504227 4.3879766
1369894_at 3.4934037 3.373848 3.298718 3.221224 3.4108498 3.202688 3.7622216 3.2571425 3.394583 3.4392734 3.4979684 3.1381357
1369895_s_at 6.371411 6.2153525 6.427246 6.225964 6.216905 6.2161636 6.345562 6.193422 6.4827647 6.0033755 6.189055 6.3143744
1369896_s_at 6.955839 7.0318937 7.6201296 7.292274 7.0043397 7.4593635 7.361137 7.2070875 7.108729 7.048011 7.266621 7.222429
1369897_s_at 12.432973 12.3843975 12.458009 12.45431 12.325813 12.381353 12.406613 12.277587 12.344053 12.261294 12.253445 12.436047
1369898_a_at 4.591941 4.9804726 4.987275 4.7927427 5.017645 4.8923817 4.7429624 4.9874916 4.8680854 4.6056843 4.7588997 4.4930005
1369899_s_at 6.0208125 5.9945965 5.9689026 6.1691227 5.783511 6.149628 5.515678 6.0108604 5.533834 5.63404 5.694773 6.3156004
1369900_at 4.054842 3.9881508 4.129528 4.090539 4.0687814 3.8563762 4.2497873 4.0652657 3.9179344 4.033781 4.0655136 4.174656
1369901_at 4.442796 4.806753 4.648099 4.4488688 4.4962034 4.591329 4.8295507 4.41374 4.504584 4.447577 4.3678083 4.182949
1369902_at 7.819163 7.8308473 7.251955 7.8439856 7.0202994 7.419973 7.4069476 7.218054 7.5386853 7.3643413 7.3571978 7.2110667
1369903_at 4.484934 4.2555304 4.36631 4.3528757 4.3866196 4.188509 4.4844112 4.254621 4.2853956 4.390373 4.3588037 4.189519
1369904_at 4.9060745 5.2838535 4.714511 4.228544 4.8305874 4.7167535 4.6858997 5.142716 4.751541 4.820282 5.019202 4.3769903
1369905_at 3.734484 3.6605935 3.6866322 3.5708487 3.5864253 3.69029 4.1239834 3.6923847 4.112916 4.008193 3.550363 3.5600207
1369906_s_at 12.091781 12.076939 11.997802 11.983733 12.082549 11.932697 12.049399 12.174603 11.938354 12.026983 12.173205 12.023363
1369907_at 5.7417345 5.753274 5.705598 5.5454273 5.4881105 5.7246485 5.6819563 6.021449 5.75619 5.7118034 6.094813 5.2267294
1369908_at 3.6818187 3.7498527 3.6663725 3.7223272 3.9197688 3.7442043 3.885206 3.5031862 3.8805773 4.384358 3.4648306 3.6028502
1369909_s_at 11.577947 11.3932085 11.4285345 11.158361 11.325797 11.188003 11.46214 11.604355 11.542283 11.623041 11.777824 11.294004
1369910_at 4.336219 3.9429746 3.9304302 4.1833735 4.319858 4.0082083 4.429226 4.0985336 4.029525 4.3690186 3.9963605 3.794557
1369911_at 5.113545 5.1624107 5.013359 4.9143257 4.926781 5.263231 5.008568 5.039011 4.6802573 4.74964 5.0977087 4.499381
1369912_at 5.840466 5.8401484 5.8866277 5.8894634 5.7869835 5.7258825 5.8992805 5.572908 5.6532393 5.855555 5.755155 6.321003
1369913_at 4.55196 4.6615543 4.720005 4.3396473 4.8827443 4.6351132 4.304967 4.3541136 4.3682337 4.500588 4.720809 4.3918
1369914_at 4.1830597 3.6106422 3.8959446 3.8293433 3.8775015 3.818689 3.8805182 3.9837098 3.8936872 4.225984 3.8090787 3.8420439
1369915_at 6.5549703 6.7089505 6.5903096 6.522017 6.6359115 6.5388775 6.6951284 6.613616 6.681124 6.9033 6.5379505 6.4108253
1369916_at 5.2803006 5.9136868 5.2176585 5.4125395 5.4446077 5.4461865 5.470874 5.3927426 5.1600847 6.02821 5.223244 5.2942233
1369917_at 5.331153 5.2493415 5.331982 5.4273715 5.408095 5.211767 5.709714 5.2494493 4.9337463 5.1406937 5.4548573 5.2131834
1369918_at 4.1712685 4.0759315 4.038475 4.15533 4.364601 4.0920334 4.4107165 3.910133 4.281955 3.8495753 3.9318168 4.00834
1369919_at 5.198517 5.034626 5.1933374 4.8270864 4.90469 4.99807 5.293659 5.122532 4.8048196 5.338785 4.736063 4.95761
1369920_at 4.6460752 4.606204 4.652917 4.548253 4.766508 4.666734 4.9375067 4.725784 4.857385 4.5369234 4.889662 4.5547633
1369921_at 6.4661355 6.4355507 7.0543423 6.075779 6.695286 6.263529 6.8592467 6.3057303 6.744923 6.38527 6.376943 6.0857916
1369922_at 9.0294285 8.997567 8.9853115 8.9725685 8.907427 8.829807 9.010758 9.214719 9.037494 8.763872 8.847302 8.87326
1369923_at 5.6225967 5.9166236 5.9394717 5.5366545 5.446351 5.8211966 5.4624243 5.6140423 5.371604 5.169223 5.7884316 5.6214128
1369924_at 6.063983 5.850447 6.024811 5.886222 6.0411873 5.767528 6.017571 5.723927 5.7974463 5.6927733 5.703848 5.275899
1369925_at 3.951505 4.106944 4.0824943 4.0353065 4.1867914 4.0392823 4.238076 3.7969189 4.0445766 4.0589237 3.8867545 4.022438
1369926_at 7.657919 7.7886906 7.8259935 8.145739 8.036462 7.5623436 8.142293 7.8024383 7.8041067 7.4448442 7.684924 7.393548
1369927_at 11.405401 11.4892645 11.357295 11.389856 11.444957 11.290763 11.396937 11.33976 11.287128 11.4915285 11.618241 11.352917
1369928_at 3.8676298 4.1571536 3.7044199 3.7739475 3.5909758 3.9307437 4.0301285 3.5218089 3.7403457 3.887068 3.5131016 3.5602674
1369929_at 10.981574 10.92403 11.027393 10.846184 10.914653 10.745157 10.91363 11.112648 10.908177 10.643995 10.88489 11.272027
1369930_at 11.660957 11.733878 11.671069 11.65632 11.711573 11.700383 11.766029 11.70795 11.713559 11.917672 11.884414 12.081202
1369931_at 7.3157177 7.508201 7.438354 7.1304097 7.2727585 7.2234335 7.327665 7.8348904 7.3796973 7.3423176 7.5237904 7.42504
1369932_a_at 10.010073 9.854178 9.976641 10.12682 9.845039 9.824977 9.8095255 9.955683 10.005497 9.892192 10.027564 10.19117
1369933_at 11.184165 11.1371975 11.0473175 11.383036 11.14009 11.066348 11.257219 11.078092 11.088849 11.252913 11.36258 11.300822
1369934_at 12.0740795 12.275131 12.172381 12.028953 12.088687 12.044873 12.144202 12.000831 12.15617 12.068529 12.214701 12.016645
1369935_at 8.114696 7.8959317 8.016816 7.8389306 7.9983916 7.9907475 7.8357296 7.961732 7.971671 7.871626 8.096504 8.070967
1369936_at 10.950997 11.123845 10.877468 10.942378 10.948381 11.005485 10.892434 11.036739 10.911356 10.96937 11.102247 10.8264885
1369937_at 10.928331 10.981096 10.887695 10.974966 10.882075 10.921677 10.765597 10.905067 10.794325 11.005279 10.9262705 11.169122
1369938_at 7.268949 7.0683584 7.3486667 7.271403 7.1436906 6.9373417 7.021134 7.3031874 7.150119 7.236794 7.1865654 7.505448
1369939_at 12.003014 11.993291 12.11357 11.994938 11.973148 11.922911 12.003817 11.925357 11.864951 12.098421 12.128967 11.836973
1369940_at 10.363398 10.297889 10.075823 10.204751 10.172024 10.156813 10.2767105 10.214959 10.361574 10.224395 10.277232 10.600404
1369941_at 10.792496 10.99548 10.900826 11.132863 10.976155 10.77122 11.0189905 10.974111 10.989041 10.962432 11.207434 11.200872
1369942_at 8.843024 8.751818 8.887459 8.893894 8.86425 8.915934 9.06035 8.8738785 8.90291 8.674955 8.950566 9.536323
1369943_at 10.188472 10.05171 10.011521 10.154612 10.311256 9.6587105 10.30762 10.274728 10.126926 10.123622 10.046051 10.270457
1369944_at 8.859141 9.007559 8.907315 8.847784 8.985878 8.928243 9.065146 8.97387 8.847869 8.679643 8.793367 8.642001
1369945_at 5.1395125 4.9402294 4.7252555 4.823248 5.09133 4.694748 5.334217 4.9104767 4.8573465 5.0049973 4.830497 4.396115
1369946_at 6.319333 6.3010235 6.019244 6.443231 6.049382 6.147152 5.5906825 6.2867866 6.090901 6.1525226 6.427742 6.4552145
1369947_at 5.753838 5.8185296 5.7936935 5.7455096 5.932187 5.672774 6.3302054 5.7627034 5.564341 5.8452835 5.8525977 5.4319906
1369948_at 7.947412 7.904023 7.9889393 7.784957 8.137009 7.9960804 8.261283 8.070819 7.820089 7.940991 7.9664326 7.673326
1369949_at 7.292339 7.2293563 7.126781 7.3263173 7.2535086 7.241853 7.3034678 7.4401903 7.293479 7.274033 7.230034 6.767714
1369950_at 9.446461 9.573905 9.675276 9.562136 9.525139 9.465289 9.507162 9.552671 9.394253 9.544229 9.800752 9.676892
1369951_at 4.0477533 4.016995 4.058847 4.100146 4.051881 4.0509796 4.3915987 4.008401 4.235256 4.3122845 4.2758336 4.089423
1369952_at 11.897865 11.969914 11.983106 11.965394 11.916636 11.860567 11.967637 12.006027 12.058079 11.924948 11.985672 12.265975
1369953_a_at 4.8415504 4.552387 4.33479 4.443011 4.26525 4.306019 4.32755 4.4965076 4.5272245 4.386802 4.0991726 4.565969
1369954_at 12.861782 12.768764 12.898436 12.957679 12.839298 12.825901 12.773534 12.92518 12.87106 12.748734 12.831425 12.78908
1369955_at 6.521046 6.7700973 6.5263352 6.360841 6.6803284 6.366471 6.5167165 6.5369635 6.688129 6.3903475 6.6826596 6.449289
1369956_at 9.398791 9.348815 9.352071 9.104411 9.072474 9.193385 9.478294 9.247045 9.217174 8.90938 9.255254 9.559024
1369957_at 5.509485 5.016753 5.3339543 5.5643144 5.32318 5.815616 5.822276 4.8897605 5.7115192 5.778696 5.80651 6.299894
1369958_at 8.48921 8.35981 8.608807 8.305275 8.341795 8.688364 8.067078 8.87686 8.833641 8.261433 8.199036 8.280012
1369959_at 12.133676 12.080026 11.803611 12.337957 11.953344 11.679596 11.885959 12.076945 11.703639 12.184117 12.024102 11.667912
1369960_at 10.185647 10.26539 9.984564 10.0950365 9.919876 10.036609 10.177017 9.904937 10.064465 10.186942 10.143899 10.224071
1369961_at 8.892406 8.85343 8.8958 8.790814 8.92526 8.822718 9.025442 8.860239 8.989343 8.884443 8.952114 9.299992
1369962_at 8.267705 8.329212 8.395636 8.206162 8.427324 8.232094 8.312674 8.365227 8.376832 8.769122 8.634789 8.770784
1369963_at 5.2496424 5.3437138 4.9710684 5.563699 5.3111506 5.226944 4.708708 5.0271053 4.886532 5.049823 4.84826 4.90123
1369964_at 6.912443 6.979189 7.3656764 6.833346 6.7793303 6.4290667 6.865085 7.113929 7.184579 7.124155 6.7626796 7.03752
1369965_at 7.6035733 7.7375364 7.7634735 8.0510235 8.019487 8.01017 7.9895935 7.5011363 7.989205 7.6965036 7.948802 7.926852
1369966_a_at 12.10266 12.236169 12.090614 12.003781 12.251471 12.250019 12.121644 12.280132 12.0521965 12.321355 12.193344 12.240144
1369967_at 8.570226 8.420048 8.379724 8.507659 8.313944 8.235145 8.333015 8.520487 8.3915 8.348935 8.607492 8.901547
1369968_at 6.333048 6.1462016 6.2202153 6.065412 6.0219803 6.2027416 5.9558244 6.0128975 5.972291 5.8812227 5.2229176 5.730665
1369969_at 9.170811 9.076815 9.321159 9.2188835 9.176454 9.200017 9.279095 9.22968 8.996828 9.429907 9.36869 9.37816
1369970_at 10.555257 10.60041 10.323383 10.698391 10.63761 10.582531 10.64678 10.5001 10.516797 10.756569 10.552497 10.576855
1369971_a_at 8.067768 8.275065 8.494965 8.397568 8.214921 8.304233 8.019715 8.519099 8.365828 8.398896 8.473155 8.379799
1369972_at 6.7267847 6.5386558 6.489369 6.5294547 6.8590584 6.2908225 6.2515225 6.9744835 6.5525837 6.576815 6.825974 6.6949205
1369973_at 10.912186 10.836193 11.162091 10.786631 10.93923 10.654781 10.924469 10.9667845 10.987543 10.825676 10.908696 11.461137
1369974_at 6.8813796 7.0762944 7.141168 7.006844 7.3793097 6.9869385 6.9209876 7.3864245 6.9834657 6.836963 6.8657756 7.2469854
1369975_at 8.614329 8.650191 8.5112705 8.557796 8.641121 8.370388 8.559812 8.545039 8.460875 8.624956 8.576363 8.600843
1369976_at 9.9605665 10.351264 10.036615 10.071648 10.211903 10.269467 10.307405 9.997592 10.061351 10.799474 10.7204075 10.748721
1369977_at 4.7987576 4.5501056 4.225824 4.20262 4.3239717 4.75056 4.342252 4.2989244 4.090682 4.278859 4.426088 4.24047
1369978_at 7.4046655 7.6002736 7.535706 7.530458 7.2925644 7.412917 7.4437737 7.3483524 7.249962 7.462365 7.64242 7.6338344
1369979_at 8.612993 8.64731 8.4296665 8.515221 8.553783 8.14584 8.573246 8.541279 8.644804 8.359207 8.523354 8.982981
1369980_s_at 9.251919 8.9337 9.158547 9.227056 9.02464 8.924822 9.0681 9.12133 9.187173 8.86216 9.073463 9.402874
1369981_at 8.417465 8.3054695 8.047779 8.582776 8.241122 7.9304504 8.442189 8.214307 8.048665 8.110409 8.179538 8.488922
1369982_at 9.438516 9.486573 9.338867 9.489099 9.455698 9.471197 9.64992 9.54739 9.594883 9.491275 9.646626 9.473163
1369983_at 8.219537 8.441184 8.330656 7.8195043 8.229245 7.8969774 8.038878 8.626706 8.43835 8.133317 8.35017 8.753757
1369984_at 9.621091 9.74885 9.544585 9.661314 9.692633 9.624252 9.517155 9.605833 9.418096 9.785832 9.685005 9.524422
1369985_at 5.977562 6.331941 5.8213053 6.1352787 6.2800064 6.2608805 6.3094463 6.1414394 6.1175256 5.9209194 6.2165294 6.0801926
1369986_at 11.88996 11.718151 11.685196 11.790145 11.825884 11.865544 11.960218 11.771158 11.792574 11.8895235 11.964688 11.857664
1369987_at 5.2806635 4.8781643 5.2651634 5.185748 5.3619003 5.3554173 5.5505 5.2240725 5.1528845 5.0690737 5.30994 4.8543673
1369988_at 5.941983 6.3540564 6.081518 6.0323973 6.693578 6.148621 6.0947123 6.2931004 6.2301474 6.388917 6.253845 5.593644
1369989_at 9.450534 9.437615 9.712471 9.724234 9.437894 9.139456 9.297153 9.363592 9.351793 9.393003 9.773467 9.453537
1369990_at 10.702809 10.782083 10.638476 10.644347 10.644347 10.609717 10.75646 10.52954 10.530769 10.687851 10.655798 10.728442
1369991_at 9.897145 9.958666 9.779767 9.817419 9.885981 9.903693 9.688956 9.628462 9.790603 9.93125 9.915109 10.13046
1369992_at 8.7498045 8.796369 8.769092 8.934593 8.811022 8.963386 8.6444 8.882188 8.903238 8.910826 8.971602 9.020562
1369993_at 6.4020123 6.40584 6.237877 6.7809696 6.736821 6.082612 6.711218 6.8577375 5.868679 6.705574 6.221329 6.5732617
1369994_at 7.43565 7.597052 7.671749 7.659111 7.3646336 7.7652617 7.5732293 7.772586 7.5650415 7.5539513 7.3134756 7.7124395
1369995_at 8.565788 8.54021 8.501753 8.663736 8.515526 8.413946 8.622224 8.494651 8.482407 8.444482 8.7011385 8.794606
1369996_at 8.751456 8.806796 8.29716 8.716991 8.377183 8.411743 8.495803 8.432734 8.357687 8.489043 8.718659 8.953911
1369997_at 9.0113945 8.875293 8.960076 9.005558 8.874365 8.996601 8.9414425 9.099315 9.038503 8.929794 8.965822 8.984981
1369998_at 8.790342 9.013531 9.113193 8.9212055 8.938305 8.990098 9.034572 9.041038 8.971236 9.009031 9.220161 9.060835
1369999_a_at 4.346602 4.482611 4.5226245 4.187283 4.455216 4.36853 4.555195 4.6344647 4.58475 4.662501 4.450534 3.9020653
1370000_at 9.669947 10.050123 9.633626 9.474533 9.45738 9.249401 9.396624 9.326689 9.687037 10.030811 9.980021 9.602657
1370001_at 9.553013 9.378568 9.426855 9.43154 9.3231945 9.4566 9.360689 9.348221 9.169777 9.492035 9.516932 9.4732685
1370002_at 8.166397 8.35279 8.330319 8.307899 8.345327 8.142879 8.229813 8.299654 8.156034 8.333217 8.260117 8.476732
1370003_at 12.178114 12.11334 12.181621 12.074825 12.200881 12.038645 12.282283 12.215071 12.189263 12.109583 12.17817 12.127057
1370004_at 9.342519 9.363195 9.346621 9.501076 9.249548 9.274674 9.324751 9.298421 9.282659 9.231738 9.19874 9.741489
1370005_at 9.5324745 9.643773 9.512897 9.763579 9.804326 9.168723 10.0560875 9.971302 9.549529 9.904003 10.115852 10.213269
1370006_at 11.2231865 11.299961 11.064981 11.113239 11.226823 11.281862 11.273504 11.236046 11.163458 11.266867 11.284473 11.240241
1370007_at 11.809797 11.843493 11.98046 11.734838 11.8653965 11.706427 11.7397995 11.821994 11.806342 11.80992 11.773873 11.368774
1370008_at 5.4196467 5.9294543 5.7713437 5.745449 5.4329495 5.5655804 5.986919 5.776898 5.5580225 5.9115195 5.598641 5.6112986
1370009_at 14.162449 14.190821 14.139613 14.211398 14.153298 14.229279 14.19285 14.192721 14.159872 14.219317 14.133178 14.146558
1370010_at 12.000015 12.06259 12.10843 12.211746 12.03078 12.098693 12.026968 11.990561 12.002512 11.83307 12.025647 11.827029
1370011_at 5.878421 5.9627037 6.30108 5.8850727 5.8166175 5.878532 6.4327207 6.1915226 5.877169 6.1051674 5.947798 5.840146
1370012_at 6.529556 6.6399565 6.7409053 6.7367587 6.9311333 6.8293467 6.767419 6.138677 6.238249 6.2899017 6.9494715 6.756542
1370013_at 3.5427275 3.6463017 3.5740097 3.5652199 3.7174952 3.4925938 3.6699522 3.969238 3.6918325 3.8205671 3.6900556 3.4915218
1370014_at 8.311649 8.316224 8.243692 8.119216 8.355374 8.214019 8.156022 8.362958 8.247234 7.9942 8.057939 8.593462
1370015_at 8.307269 8.167206 8.325072 8.259895 8.359634 8.185649 8.331562 8.1527195 8.28855 8.31313 8.558398 8.157889
1370016_at 3.918704 4.154052 4.1401844 4.0936337 4.1351466 4.0472646 3.9810178 3.7379317 4.062533 4.0281115 3.6733325 3.8018527
1370017_at 7.9694324 8.09412 7.946733 8.070715 7.984045 7.930979 7.818669 7.8597965 7.9146576 8.091387 8.158888 8.238237
1370018_at 4.409387 4.7143774 5.0224547 4.6020346 4.478838 4.9421387 4.585692 4.343165 4.7628083 4.5567026 4.79133 4.57608
1370019_at 13.11776 13.208712 12.874388 12.859081 12.980531 13.033406 13.050999 13.15662 13.105611 13.10979 13.107637 13.208712
1370020_at 10.086528 10.473373 10.263263 10.662001 10.30015 10.230713 9.860807 10.431855 10.138171 10.369283 10.38669 10.272534
1370021_at 3.6918335 3.9103546 3.748924 3.8338597 3.8939517 3.599361 4.019764 3.7588308 3.6115837 3.7192981 3.6628847 3.841431
1370022_at 4.2689824 4.347975 4.2468624 4.436786 4.2832437 4.471407 4.872389 4.350771 4.4313498 4.21894 4.3113003 4.3253813
1370023_at 6.7623315 6.883543 5.902704 6.4347386 6.871682 6.991548 6.9679203 6.504883 6.8099346 6.548491 6.532261 6.87793
1370024_at 10.759511 11.056341 10.903466 10.964595 10.427356 10.567674 10.438171 10.313783 10.361892 10.484255 10.46571 10.831073
1370025_at 7.4914737 7.512077 7.4561625 7.683954 7.5699005 7.483218 7.4222255 7.50252 7.110763 7.37285 7.4509687 7.7267966
1370026_at 6.5130396 6.8652687 6.7655272 6.7928405 6.915661 6.783696 7.118424 7.049045 6.9137692 7.029076 6.9369392 7.0183153
1370027_a_at 14.102565 14.143832 14.211269 14.192066 14.19755 14.227131 14.129579 14.196356 14.204199 14.11503 13.988525 14.1042185
1370028_at 4.4957004 4.9147067 4.8093886 4.821346 4.8142533 4.6226435 5.305214 4.466618 4.485322 4.790656 4.242591 4.6457863
1370029_at 9.371594 9.373174 9.606494 9.5801325 9.416592 9.355711 9.359745 9.401869 9.578296 9.419062 9.52903 9.707709
1370030_at 10.434478 10.008891 9.8873825 10.070492 9.679977 9.851358 9.582755 9.8138275 10.589256 10.44896 10.703556 10.300027
1370031_at 7.8866043 7.79328 7.7642784 7.8896594 7.830783 7.761961 7.9781346 7.911493 7.7717757 7.918053 8.007437 8.178059
1370032_at 8.368218 8.193544 8.271906 8.418143 8.020324 7.9903293 8.076193 7.9826846 7.918989 7.941725 7.9000664 8.211753
1370033_at 4.1666985 3.6162148 3.9287088 4.150469 3.8046184 4.103368 4.0721607 4.067087 3.9897215 4.0639954 3.9963605 4.4902544
1370034_at 5.308072 5.0434465 4.9467235 5.3398123 5.8446107 5.0194654 6.095687 5.672152 4.8418818 4.834494 5.4278927 5.497733
1370035_at 8.947314 8.654996 8.936446 8.623653 8.642256 8.8514385 8.602082 8.754405 8.526078 8.613132 8.48628 9.072024
1370036_at 10.109017 10.025024 9.8442 10.0306425 9.799135 9.786373 9.7970085 10.0868845 9.870705 9.691106 9.741203 10.278851
1370037_at 3.8688006 4.3955927 4.182748 4.143227 4.4209414 3.9313397 4.2883534 4.0801764 3.9641554 3.998034 4.114374 4.0546713
1370038_at 6.4525766 6.703661 6.628835 6.516018 7.1289706 6.4163756 6.7312207 6.433808 6.951245 6.8121033 6.492145 6.155572
1370039_at 6.6621895 6.8203454 6.68377 6.7482657 7.0210066 7.1780744 6.86631 6.827217 6.6220546 6.7134843 6.7909164 6.5255733
1370040_at 7.0316997 7.4178853 7.2541857 7.1431775 7.4088902 6.728629 7.1761556 7.256442 7.164651 7.1457386 7.400799 7.4558563
1370041_at 3.8737946 3.580601 3.544203 3.5742235 3.6518266 3.835984 4.103614 3.5429204 3.705913 3.561737 3.8619666 3.6554706
1370042_at 4.1568356 4.416725 4.056902 4.231992 4.5569344 4.3011923 4.533714 3.9521909 4.5542326 4.4589195 4.5682464 3.890027
1370043_at 9.90614 9.771213 9.815086 10.027838 10.162333 9.717074 10.02358 10.173499 9.713971 9.764457 9.73733 10.286855
1370044_at 6.7288322 6.9503746 6.598927 7.104151 6.555891 6.8755803 6.8396688 6.5282874 6.519574 6.757045 6.6765356 7.121712
1370045_at 8.88678 8.771004 9.071081 9.248132 8.612265 8.8636055 8.797728 8.991392 9.017288 8.762752 8.781508 8.7235
1370046_at 6.372765 6.1850615 6.484467 6.5873113 6.126152 6.449652 6.4345174 6.487062 6.70781 6.305272 6.492145 6.467377
1370047_at 9.866924 9.695044 9.925627 9.9660845 9.788529 9.5920725 9.779404 9.913964 9.796614 9.376056 9.150791 9.900515
1370048_at 4.4555335 4.9186354 4.8404956 4.874107 5.147865 4.6175604 4.8772707 4.866787 4.704585 5.2304 4.6747513 4.4565806
1370049_at 6.1422157 5.861211 5.9645267 5.9034214 6.1118903 6.0267634 5.8703394 6.196741 6.0849223 6.3673797 6.1413984 6.0211186
1370050_at 8.7115555 8.57263 8.789112 8.653308 8.531456 8.509695 8.570413 8.722647 8.497065 8.538502 8.685979 8.756602
1370051_at 4.791734 4.8821907 5.095257 4.688115 4.8351674 5.008391 4.750341 4.8822894 4.820828 5.1034365 5.0174174 4.827527
1370052_at 4.9873977 5.1463327 5.4205923 5.1645722 4.9247665 5.2067614 4.9999943 4.8021336 5.120059 4.884154 4.9209723 6.625242
1370053_at 3.949517 3.749493 3.6582017 3.8902385 3.915208 3.9043787 3.7151692 3.719048 4.323279 3.9972582 3.9199452 3.7011666
1370054_at 8.072963 7.3266554 7.2765055 7.7193723 8.1812 7.866083 8.4194565 7.4538393 7.5601177 7.4145365 8.176218 7.930268
1370055_at 6.669216 6.8222733 6.5766845 6.491201 6.808841 6.9875855 6.664864 6.3286304 6.7683997 6.8365493 6.806252 5.9345927
1370056_at 7.4991994 7.2682157 8.216589 6.5688305 7.180568 6.389882 7.2915173 7.542171 7.1913266 7.3399587 7.1863832 6.8746276
1370057_at 10.229799 10.179602 10.313172 10.358844 10.221783 10.334188 10.397718 10.553596 10.06364 10.358309 10.473358 10.710539
1370058_at 3.936402 3.7668989 3.5414405 3.5709398 3.8657656 3.8784463 4.360951 3.9362097 3.653823 3.5807397 3.7949862 3.314662
1370059_at 3.6596808 4.038857 3.5780401 3.3757968 3.9297833 3.842929 3.6895542 3.7516532 3.7180345 3.9487534 3.649278 3.585916
1370060_at 10.042316 9.766156 9.919572 9.938226 9.853512 9.757768 9.889022 9.784621 9.679216 9.651887 9.788897 9.959827
1370061_at 6.052856 5.6300387 6.0030003 5.888266 5.813944 5.9364457 5.7280855 5.85673 5.9132147 6.039133 6.208085 5.713353
1370062_at 10.420295 10.469306 10.387813 10.378895 10.549819 10.314497 10.484107 10.473529 10.343257 10.5442915 10.734934 10.825033
1370063_at 8.153826 8.27598 8.036274 8.371588 8.031433 8.269906 8.164371 8.002989 8.237679 8.304351 7.998429 7.5623984
1370064_at 7.788512 7.9790025 7.8061686 7.8782935 7.381246 7.8175583 7.6015706 7.6592107 7.785742 7.593635 7.679262 8.083161
1370065_at 13.819314 13.789108 13.873989 13.844312 13.8224535 13.836144 13.827088 13.857274 13.857231 13.787299 13.829073 13.661094
1370066_at 8.475562 8.613765 8.262731 8.433768 8.535806 8.518635 8.2425785 8.446158 8.031623 8.321957 8.171783 8.626318
1370067_at 9.09864 9.101184 9.315567 9.678264 9.805848 8.886145 9.045569 9.595738 8.515578 9.525462 9.271685 9.516146
1370068_at 4.648191 4.7682667 5.151342 4.8681946 4.901416 4.8879533 5.038821 4.997826 4.786137 5.4768763 5.0374584 4.370328
1370069_at 5.215519 5.1654863 5.1586065 5.238157 5.3240204 5.621708 5.214551 5.258399 5.3285713 5.252817 5.1855917 5.0026455
1370070_at 6.897822 6.7327223 7.179931 6.7358813 7.13261 6.8183174 6.996971 7.2870293 6.808647 6.7484336 6.8703594 7.687577
1370071_at 6.5770245 6.6496596 6.826225 6.696841 6.5028133 6.528052 6.4226146 6.6793966 6.879233 6.733194 6.4617925 6.7839837
1370072_at 4.759623 5.1273212 4.764303 4.4484496 4.5162954 4.4781265 4.8543777 4.197182 4.4653196 5.398666 4.1185927 4.3749
1370073_at 11.370626 11.310962 11.353904 11.24507 10.984796 11.061761 11.087349 10.895865 11.110283 11.016811 11.074067 11.12707
1370074_at 5.8214207 5.8968973 5.906688 6.179367 5.795723 6.00841 5.9299493 5.868258 5.9950123 6.1151404 5.536932 5.815944
1370075_at 9.617906 9.258216 9.490618 9.2460785 9.326169 9.623472 9.744604 9.437428 9.308642 9.862184 9.815772 9.571774
1370076_at 4.2100544 3.9194496 4.0405006 3.8491 3.9478524 4.086191 4.0308285 4.234395 4.311348 4.357525 3.9175982 3.9231133
1370077_at 5.7133822 5.7272034 5.6602 5.557977 6.1236534 6.060587 5.838688 5.728 5.822646 5.732616 5.486817 5.6691966
1370078_at 6.0150023 5.900088 6.0866003 6.278328 6.236067 6.280667 6.597358 6.0158825 6.258838 6.2732325 6.9483366 5.919149
1370079_at 5.229834 4.8134723 4.49309 4.8325605 4.9209347 4.850235 5.1738567 5.0127373 4.812784 4.936634 5.0999875 4.690098
1370080_at 8.364417 8.403153 8.564621 8.659265 8.136143 8.435294 8.3973675 8.469377 8.609005 7.9841413 8.3375 8.080598
1370081_a_at 7.659126 7.606257 7.601611 7.604203 7.1523943 7.5973873 7.551713 7.4717946 7.50367 7.5192156 7.47127 8.0527115
1370082_at 6.7291994 6.9299307 6.778917 6.9618382 6.8841906 6.8027945 6.634745 7.0368648 6.9409785 6.800262 6.845443 6.731015
1370083_at 4.484934 4.251621 4.508978 4.197705 4.4922504 4.5649424 4.3637896 4.508256 4.3578343 4.5894976 4.5245757 4.688846
1370084_at 6.2512584 6.1708326 6.14473 6.263918 6.5173044 5.293704 6.3302054 6.476751 5.974298 6.0340066 6.499017 5.530165
1370085_at 6.6359463 6.6418667 6.555063 6.629144 6.6537743 6.4519815 6.8149695 6.7794213 6.308809 6.3435183 6.471214 7.6338344
1370086_at 13.897128 13.927008 13.948007 13.959576 13.869682 13.889371 13.9324875 13.954428 13.942205 13.977383 13.918821 13.956081
1370087_at 10.167168 10.147151 10.172642 10.068628 9.881159 9.879713 9.88345 10.099335 9.995265 9.933092 10.110748 10.427016
1370088_at 7.1896625 7.6865196 6.6964364 7.308563 7.150902 7.3750954 7.436166 7.4026775 7.1591687 7.3881373 7.484689 7.3047833
1370089_at 4.328009 4.2979517 4.0131855 4.33655 4.303461 3.8897417 4.0420732 3.6710017 3.9326663 3.8393028 3.8636892 4.473149
1370090_at 5.633413 5.4530787 5.4091496 5.4111986 5.4743876 5.039278 4.7771835 5.6693683 5.4942145 5.2310266 5.4822493 5.1833754
1370091_at 4.9457603 5.4196963 5.1254463 5.0670943 5.383356 5.1453657 5.361283 5.264979 5.2946587 5.118046 5.024047 5.2574778
1370092_at 4.531729 4.8415704 4.6527157 4.4667034 4.745654 4.8138165 4.4697113 4.714078 4.414687 4.4633102 5.0056076 4.558599
1370093_at 4.3665667 3.9133704 3.9927545 4.127874 3.9929607 3.9037647 3.8474772 4.0117598 4.247795 4.0571585 3.854756 4.079857
1370094_at 4.498398 4.172988 4.1238976 4.2295876 4.3459554 4.3023148 4.7774916 4.6026087 4.5941763 4.836297 4.402541 3.9668756
1370095_at 5.8864837 5.9869018 6.064643 5.961699 6.144621 6.1523376 6.043607 5.9647326 5.918577 5.8565617 6.3771334 5.773688
1370096_at 5.2663264 5.044134 5.127501 4.949418 4.8778553 5.1085625 5.3354416 5.2773 5.526518 5.180526 5.362237 5.6222687
1370097_a_at 4.0878744 4.711153 3.8974214 4.0405374 4.1647673 3.8967826 4.0301285 4.448511 3.8935435 4.033021 4.2038054 4.232351
1370098_at 10.523913 10.334918 10.287873 10.436573 10.313732 10.148541 10.432898 10.430355 10.188043 10.15111 10.170203 10.719521
1370099_at 7.3313107 7.1485834 7.2698092 7.280487 7.191917 7.2194886 7.343342 7.4756255 7.223287 7.225351 7.323261 7.2620416
1370100_at 6.91583 6.8520765 6.8758717 6.9766846 6.7158103 6.714425 6.6314173 7.0910883 6.847639 6.8866134 6.802367 6.8430324
1370101_at 3.6914299 3.955703 3.6493828 3.7846847 4.1611376 3.7719042 3.8902724 3.9275093 3.8087158 3.8902478 3.7348447 3.7166197
1370102_at 6.8467045 7.123192 7.060862 6.674105 7.1723013 6.914406 6.9977245 7.2072406 7.156419 7.360552 7.3254237 6.7946444
1370103_at 4.8582416 4.9064207 4.921733 4.8878183 4.896622 4.683366 4.8847775 4.9225974 5.0951014 5.042482 4.9502845 4.71766
1370104_at 4.672024 4.713089 4.782032 4.722427 4.807812 4.9523907 4.7882967 4.7951875 4.761145 4.6152897 4.7174177 4.194914
1370105_at 5.2278433 5.3670354 5.031314 5.011936 5.525476 5.020054 5.3220205 5.2534227 5.033179 5.4326944 5.443336 5.2746234
1370106_at 3.883421 4.023969 4.310891 3.9460657 4.1288185 4.204832 4.121308 4.2593412 4.327651 4.130676 4.280015 3.8516848
1370107_at 5.585366 5.700444 5.8941717 5.436119 5.680379 5.5438833 5.7618723 5.5987635 5.783469 5.726104 5.7574663 4.9136105
1370108_a_at 7.963289 7.2048535 8.069473 8.006268 7.9367666 7.7915783 8.035261 7.8383746 7.8063006 7.562999 7.7365084 8.312262
1370109_s_at 12.868921 12.8134775 12.825229 12.938092 12.827727 12.81171 12.765773 12.9366455 12.912473 12.819512 12.860968 12.892768
1370110_at 4.730323 4.9848065 4.711623 4.6126595 4.8122997 4.5081344 4.5529723 4.877727 4.931863 4.7728457 4.4780407 4.574502
1370111_at 7.2359676 8.423401 6.2099357 7.1497536 7.3614144 7.231731 6.4797134 7.195123 6.928432 5.896926 6.2049475 7.258425
1370112_at 9.42851 9.09621 8.986458 9.303644 9.124067 8.977028 8.922805 9.082988 9.050368 9.019853 9.001962 9.319576
1370113_at 6.1423526 6.3494644 6.413791 6.2321815 6.3659277 6.2241235 6.519231 6.4863296 6.0045676 6.2455573 6.234421 6.4481845
1370114_a_at 9.336001 6.559735 7.3652835 7.9853334 6.1575665 7.073599 6.9479313 8.160584 8.747227 8.0513 6.7798514 9.288111
1370115_at 4.558307 4.478129 4.4340043 4.4662113 4.88829 4.615679 4.8399434 4.4133306 4.6516666 4.454803 4.2127843 4.7439404
1370116_at 4.003413 4.130712 3.9731593 4.1278744 4.259756 4.149703 4.0305786 3.964487 4.26108 4.1951885 4.1145105 3.7097914
1370117_at 3.52593 3.6597893 3.7030559 3.6147816 3.9437685 3.5445979 4.191895 3.8510966 4.1133842 3.5766768 3.894472 3.7113442
1370118_at 6.274697 6.421174 6.1899457 6.2704206 6.4803753 6.227971 6.742994 5.9213715 6.3063293 6.16901 6.1241827 6.494435
1370119_at 8.043651 8.141996 8.073574 7.938685 8.205052 8.064276 8.266514 8.497617 7.8951483 8.132277 8.0304785 8.2882185
1370120_at 4.5475664 4.2375965 4.0821447 4.267563 4.037195 4.151667 4.1341467 4.351697 4.146325 4.1266756 4.2758336 4.009203
1370121_at 8.149536 7.618949 7.906102 7.6308537 7.6579714 7.6358414 7.947269 7.7086444 8.021189 7.7029357 7.728024 7.7419634
1370122_at 4.15464 4.1280537 4.497956 3.8774405 4.1802635 4.1987486 4.2164893 4.265943 3.9548855 4.3016124 3.8801384 3.9391227
1370123_a_at 6.8612795 6.6243196 6.764976 6.7612557 6.2587013 6.5573854 6.343 6.822834 6.7501926 6.5340366 6.8135204 7.2772713
1370124_at 6.719021 7.0510707 6.6738963 6.7413 7.0449767 6.6958013 7.110188 6.6878376 6.7546067 6.563929 6.8961873 6.6649656
1370125_at 4.6177883 4.502997 4.4874644 4.504577 4.748228 4.4124627 4.790585 4.4541607 4.652513 4.507975 4.669305 4.4330893
1370126_at 3.7255206 4.0724754 3.7705212 3.8002017 4.5703564 3.9290674 3.6772559 3.7561994 4.1450405 3.8100014 3.90435 3.5671065
1370127_at 6.541492 6.2433467 6.0954866 5.8285923 6.2315197 6.2980447 6.0724936 5.836256 6.408252 5.9397573 6.3051963 6.0211225
1370128_at 6.835475 6.8583374 6.8465204 6.720317 6.84132 6.8861814 6.9846606 6.7741337 6.667331 6.8172903 6.8278136 6.419299
1370129_at 6.7499704 6.6425376 6.9237847 6.8602123 6.79904 6.819765 7.0680017 6.70729 6.6520214 6.681667 6.414586 7.200375
1370130_at 8.779917 8.482591 8.697785 8.828981 8.682682 8.561191 8.783763 8.692562 8.537146 8.597893 8.668558 9.655815
1370131_at 4.9926653 5.305924 5.126711 4.802885 4.797665 4.72228 4.817229 5.18093 5.22624 4.757537 5.107736 4.944948
1370132_at 3.991077 4.2295837 4.1457787 4.171018 4.427725 4.2340384 4.2672033 4.3694334 4.03559 4.050999 4.290658 4.1020994
1370133_at 5.9860706 6.0874534 6.2432756 6.0694513 5.8830805 6.195644 6.114831 5.954236 6.1758614 6.3284454 6.264499 6.020916
1370134_at 9.753162 9.525138 9.598719 9.735606 9.534278 9.560677 9.423136 9.5257435 9.617805 9.306416 9.533631 10.069951
1370135_at 5.48008 5.734098 5.8095827 6.109209 6.233448 5.7223754 6.0563717 6.168372 6.0610924 5.4442587 5.585181 5.962138
1370136_at 6.711355 6.5194564 6.4034963 6.531391 6.6571074 6.5108914 6.9831114 6.8725896 6.7852535 6.5922284 6.320691 6.7872458
1370137_at 5.204728 4.793454 4.461639 4.87262 4.8970857 4.603956 5.0357895 4.9736905 4.747567 4.957408 4.987975 5.314556
1370138_at 4.935158 4.8310556 4.996285 4.6632996 4.823395 4.9585457 4.8790674 4.8050394 4.955453 4.9786 4.99491 5.14877
1370139_a_at 4.029399 3.5124495 3.9800625 3.819847 3.82302 3.8168943 3.8582747 3.830068 3.8550093 3.5672214 3.804935 3.8093903
1370140_a_at 4.6985273 4.4230137 4.90777 4.653042 4.818912 4.378504 4.6917577 4.854406 4.5402474 4.8532486 4.567854 4.6412306
1370141_at 8.563023 8.64885 8.507551 8.371757 8.226008 8.441721 8.651451 8.591044 8.817689 8.294709 8.525225 8.976028
1370142_at 5.519413 5.4513187 5.505459 5.654353 5.528845 5.6052685 5.943249 5.868258 5.5534263 5.57736 5.3968105 5.469767
1370143_at 5.642773 5.719449 5.42617 5.5973973 5.5298758 5.5608172 5.645717 5.363124 5.643746 5.64732 5.633755 5.505739
1370144_at 7.624791 7.457578 7.9786253 7.711355 7.6599965 7.768131 7.88304 7.665069 8.316473 7.432034 8.042518 8.4115715
1370145_at 4.5480175 4.456688 4.3553467 4.5578637 4.147469 4.788678 4.7030516 4.668953 4.091338 4.635072 4.5008316 4.1412525
1370146_at 3.5536 3.4984453 3.7030559 3.7469594 3.6783442 3.7324116 3.7968533 3.4086723 3.6252556 3.4881797 3.3807569 3.346558
1370147_at 7.1054974 8.009329 5.968078 6.7009 7.012889 6.3363967 7.997653 6.799873 6.5993032 7.16302 7.944356 8.303503
1370148_at 14.107998 14.205709 14.216822 14.136779 14.192218 14.12 14.262806 14.161535 14.209902 14.227332 14.243906 14.261657
1370149_at 11.128554 10.961032 11.036638 10.903541 10.748645 10.903149 10.801398 10.855433 10.977075 10.856284 11.010895 11.091678
1370150_a_at 12.63565 12.674945 12.768827 12.81803 12.326115 12.897715 12.3212 12.808637 12.777579 12.181923 12.562605 12.719648
1370151_at 12.952697 12.740708 12.9352255 12.848517 12.830076 12.909022 12.91573 13.026005 13.013537 12.730154 12.825753 12.969702
1370152_at 4.5136633 4.754038 5.227581 4.7432966 4.656107 4.8274307 4.502626 4.6801653 4.370204 4.981493 4.842967 4.457615
1370153_at 5.640203 5.8020306 6.1939945 6.2300153 5.972694 6.1041903 5.854081 5.673277 5.7726226 5.897497 5.65177 5.5853157
1370154_at 10.572035 10.724836 10.7551775 10.46891 10.5088415 9.745453 10.039793 10.316358 9.936636 10.743937 10.282063 11.176232
1370155_at 7.729238 7.4466286 7.5455256 7.358841 7.725581 7.908719 7.481728 7.5823874 7.6429152 6.91098 7.291627 7.670514
1370156_at 7.659126 6.7829075 6.641264 6.915488 6.761544 7.3401756 7.766043 6.6400704 7.0767465 7.142971 7.3152347 7.0415854
1370157_at 3.7918649 4.02143 3.7805574 3.801717 4.075487 3.5571766 3.9684963 3.830954 3.6208944 3.8745153 3.8636758 3.6753495
1370158_at 6.155641 6.2527537 6.6102467 6.4416323 6.211518 6.5739875 6.3302927 6.6051664 6.345533 6.536509 6.222878 6.0357547
1370159_at 7.2072577 7.329854 7.136493 7.0170527 6.886411 7.3315177 7.3095927 7.4485884 7.34846 7.3367357 7.4180818 7.4318004
1370160_at 8.6137495 8.626163 8.722686 8.77512 8.721502 8.671732 8.629936 8.616524 8.755628 8.6700325 8.803638 9.071559
1370161_at 9.34026 9.289871 9.638416 9.243031 9.315981 9.374535 9.5287 9.364836 9.322659 9.0831375 9.145493 9.551439
1370162_at 7.276279 7.099087 7.433324 7.5380607 7.2612824 7.2602453 7.100065 7.0004144 7.124248 7.3770204 7.425616 7.472935
1370163_at 9.177245 9.116131 9.402483 9.171726 9.381755 9.133068 9.431618 9.432207 9.25868 9.826091 9.773292 9.8108635
1370164_at 10.952755 10.816748 10.972136 10.993245 10.785403 10.728622 10.832036 10.712223 10.979765 10.774206 10.828295 10.967607
1370165_at 4.089185 4.0968184 3.709652 3.9392474 4.2738905 4.064045 4.191895 4.0045185 4.059924 4.252638 3.9463687 3.7567258
1370166_at 12.076398 11.889548 12.080799 11.967083 11.860231 11.853062 11.875919 11.928969 11.860407 11.708689 11.805101 11.904743
1370167_at 12.391806 12.387397 12.280776 12.341262 12.326571 12.291564 12.281612 12.292092 12.28431 12.180039 12.201999 12.38588
1370168_at 9.736732 9.3765335 9.19877 8.930505 9.368427 9.054032 9.359482 9.4985285 9.407264 9.137415 9.671175 10.008341
1370169_at 9.332034 9.416563 9.332357 9.398485 9.155434 9.360035 9.29138 9.287506 9.352316 9.147767 9.378855 9.529504
1370170_at 10.212726 10.043358 10.421885 10.265029 10.13061 10.177653 10.180709 10.198903 10.220041 10.121687 10.222727 10.256852
1370171_at 8.4904995 8.294462 8.639669 8.525657 8.390699 8.412946 8.284757 8.4447775 8.219098 8.488338 8.622858 8.508519
1370172_at 10.916425 10.93598 10.737941 10.733982 10.793765 10.776596 10.813885 10.818529 10.818898 10.857832 10.939832 10.85642
1370173_at 7.947412 7.6890864 7.4355 7.4678397 7.5706496 7.4349127 7.1648083 7.5027533 7.5979233 7.428609 7.7480264 7.9119925
1370174_at 6.146794 6.238071 6.1794963 6.136871 6.304186 6.3790774 6.282196 5.875284 6.0099235 6.2276974 6.318602 6.566582
1370175_a_at 8.168577 8.13899 8.431255 8.063881 7.941982 8.105385 8.15125 8.13899 8.272924 8.127138 8.161728 8.630986
1370176_at 6.8825064 6.586762 6.8595285 7.7517776 6.4924455 7.702835 6.773472 6.835557 6.6987085 6.7396336 6.660014 6.686314
1370177_at 5.6526246 5.442274 5.334074 5.3880005 5.7095547 5.579406 5.416746 5.6039476 5.226516 5.555268 5.679289 5.480294
1370178_at 4.5758963 4.5228434 4.549151 4.905874 4.4817324 4.6552806 4.7437496 4.4057355 5.0384874 4.6881857 4.4214864 4.497177
1370179_at 10.227899 10.399416 10.126585 10.24663 10.311638 10.2406 10.258243 10.328533 10.190031 10.294895 10.359835 10.359704
1370180_at 11.461192 11.379017 11.24053 11.193116 11.345458 11.511434 11.518452 11.387119 11.63574 11.409614 11.247671 11.637788
1370181_at 7.2293663 7.4658194 6.9655585 7.439187 7.1115966 6.993055 7.167592 7.2580132 7.1356325 7.0625286 7.2370553 7.2631497
1370182_at 5.291463 5.3737097 5.1010737 5.2434196 5.188381 5.0604467 5.5530643 4.9458895 5.248161 5.3216515 5.2291 4.850538
1370183_at 7.4419127 7.1917996 7.592009 7.5724077 7.3184676 7.1180882 7.3179517 7.216737 7.289332 7.05551 7.285565 7.645093
1370184_at 10.43778 10.554696 10.4845 10.28871 10.321322 10.321805 10.430129 10.448516 10.481817 10.304069 10.56258 10.171674
1370185_at 4.8973737 4.8491096 4.8440404 4.8670053 4.8163953 4.5824494 4.766153 4.901685 4.7166595 4.702873 4.653911 4.412142
1370186_at 9.981263 10.128862 10.173612 10.018944 10.16843 9.832738 10.236253 10.579135 9.975054 9.734345 9.585091 10.085404
1370187_at 10.703803 10.578121 10.575304 10.599537 10.501823 10.534619 10.542817 10.592261 10.536692 10.384023 10.462249 10.681612
1370188_at 9.7241535 9.762274 9.830715 9.651443 9.615548 9.617384 9.764496 9.520083 9.589937 9.481615 9.571571 9.892663
1370189_at 9.878649 9.736943 9.873567 9.833963 9.813515 9.821329 9.774992 9.716645 9.772916 9.745912 9.712111 9.809811
1370190_at 11.396916 11.360669 11.574876 11.568472 11.222407 11.543488 11.260812 11.579788 11.377875 11.376836 11.271303 11.30498
1370191_at 7.985624 7.837122 8.066547 8.109528 7.9559793 7.903889 7.898356 8.145041 7.7619004 7.9810205 8.0538845 8.292552
1370192_at 8.0715685 7.9544716 8.166365 8.19765 8.017429 7.8525667 7.895774 8.086992 7.8194437 8.079853 7.983572 8.479206
1370193_at 10.993428 10.866924 11.08533 10.596063 10.823773 10.70742 10.983497 10.999492 11.008061 11.00674 10.994852 11.470174
1370194_at 7.991717 7.3200336 7.666161 7.883122 7.3191085 7.311032 7.583113 7.7359524 7.57902 7.684892 7.701076 8.018877
1370195_at 7.613232 7.6623216 7.508454 7.64486 7.7413173 7.503906 7.1524315 7.0288296 7.507413 7.3034215 7.344277 8.168777
1370196_at 6.7152896 6.9826956 6.5187383 6.974235 6.7052536 6.8833485 6.8081307 6.7749815 6.832079 6.701253 6.944226 6.5365357
1370197_a_at 6.5121818 6.739014 6.0715976 6.617062 6.4377007 6.704135 6.200996 6.1115355 6.5961027 6.788798 6.335663 6.5227246
1370198_at 3.5312223 3.428842 3.4399729 3.3967216 3.1794481 3.347073 3.2838 3.3780866 3.1925087 3.3758469 3.46296 3.3382208
1370199_at 10.317652 10.425635 10.173108 10.354497 10.255914 10.214308 10.115403 10.35753 10.183002 10.1073885 10.090221 10.243419
1370200_at 11.774868 11.737516 11.816273 11.825005 11.703955 11.692121 11.792609 11.747705 11.916446 11.832815 11.987299 11.995008
1370201_at 3.7813556 3.8258011 3.8157709 3.7676575 3.8474927 4.0265036 3.6297987 3.895658 3.67972 3.847527 3.9110355 3.4293392
1370202_at 9.352031 9.551215 9.402284 9.746785 9.687761 9.360182 9.231836 10.024631 9.529814 8.861439 9.033751 9.797384
1370203_at 8.070193 8.009026 8.144589 7.9717283 8.181237 8.035478 7.9837055 7.9960074 7.9361186 8.104146 7.9819183 7.816477
1370204_at 8.875059 9.135368 9.139944 9.020523 9.135749 8.714923 9.084286 8.988521 8.854222 8.819355 8.881733 8.811033
1370205_at 4.1191587 4.3533916 3.7221148 3.9705546 4.3381014 3.6184165 3.9770093 3.9428375 3.942962 4.207096 3.8032298 3.8482885
1370206_at 4.560252 4.572876 4.318206 4.496569 4.5305405 4.6649704 4.553013 4.4584475 4.754923 4.500127 4.4953012 4.7073126
1370207_at 11.458973 11.682721 11.3219385 11.537388 11.46017 11.564258 11.492752 11.535165 11.341424 11.467889 11.547369 11.470572
1370208_at 8.334535 8.295087 8.332188 8.272735 8.072788 7.9755845 7.7603703 8.062193 8.2011175 8.085865 7.8907104 8.593498
1370209_at 9.907357 10.024622 9.794959 9.445751 9.837281 10.301686 10.0460005 9.993324 10.111674 9.760333 9.779336 10.5253315
1370210_at 5.889301 5.49798 5.5805993 5.468866 5.6736507 5.7250857 5.73947 5.593284 5.58281 5.738749 5.65177 5.2710714
1370211_at 6.6836147 6.635239 6.6706314 6.478828 6.770591 6.701517 6.6453443 6.6137323 6.605723 6.613875 6.5413795 6.313602
1370212_at 5.5012937 5.4187946 5.1610203 5.215677 5.198734 5.3382435 5.4698133 5.4618316 5.354794 5.43368 5.277066 5.20468
1370213_at 12.070574 11.996184 11.981405 11.993881 12.024526 11.891669 11.951392 11.989719 11.9313965 11.912561 11.86997 11.837502
1370214_at 4.9320664 4.9432793 4.731087 4.8276806 4.8217244 4.7662325 4.9730015 4.5968056 4.8950343 4.668585 5.0552554 4.6318073
1370215_at 10.003587 10.173959 10.129559 9.767876 10.140765 9.875539 10.171419 10.382298 9.98619 9.957373 10.00058 9.812506
1370216_at 4.6130767 4.3661203 4.7736464 4.7957225 4.6228204 4.5719247 4.9008465 4.772681 4.8616095 4.358115 4.766562 4.2144337
1370217_at 5.6847553 4.97664 5.8166037 5.552691 5.6085944 5.523991 5.5169005 5.5912285 5.514463 5.6181955 5.647399 5.368309
1370218_at 6.501372 6.406465 6.5992036 5.939584 5.60277 5.696148 6.6668572 7.0749636 5.7664666 6.574565 6.494055 6.2937965
1370219_at 8.3037615 8.465054 8.345272 8.15774 8.531456 8.212375 8.599468 8.629691 8.22587 8.27017 8.428066 8.361561
1370220_at 10.342969 10.429983 10.05846 10.618274 10.098475 9.781634 9.572561 10.417681 10.26872 10.156897 10.435759 10.975813
1370221_at 5.0370836 5.041133 4.7062373 5.079935 4.6542683 4.8672147 5.145115 5.2493997 4.7021885 5.2616034 4.930718 4.6752315
1370222_at 5.245946 5.153352 5.2431498 5.2960563 5.3859525 4.8892374 5.356087 5.3012943 4.9242334 5.26827 5.1942663 4.9275312
1370223_at 7.6988792 7.770954 7.6303124 7.686429 7.52379 7.6147375 7.4223676 7.6321764 7.3732214 7.750861 7.6819196 7.9258385
1370224_at 9.968003 10.028965 10.208226 10.091135 9.974314 10.140997 10.288868 10.099647 10.507876 9.44986 9.870067 10.132162
1370225_at 4.762489 5.217801 4.7641535 4.9922724 4.9026213 4.7644334 4.7846537 4.82949 4.7666526 4.637601 4.5280747 4.661836
1370226_at 9.9488 9.923204 9.652117 9.857782 9.9721775 9.98254 9.835531 9.965336 9.651175 9.788839 9.9466 10.061817
1370227_at 3.13969 3.248623 3.191793 3.5936139 3.596322 3.4166353 3.3829231 3.439914 3.2951102 3.5206048 3.3001118 3.3027465
1370228_at 14.45287 14.424184 14.445981 14.411825 14.45769 14.399521 14.45434 14.442574 14.426397 14.396665 14.466869 14.377944
1370229_at 4.994971 5.0502152 5.1021595 4.89135 5.278695 5.081663 5.1157937 5.1454506 4.7437577 4.937574 4.965728 5.0139503
1370230_at 11.22253 11.25723 11.058254 11.167226 11.17499 11.2663145 11.303585 11.146751 10.937049 11.222701 11.233024 11.24753
1370231_at 7.1839542 7.3344855 7.4203568 7.2909584 7.346894 7.1478977 7.4145355 7.430809 7.463107 6.875859 7.3564944 7.428262
1370232_at 10.661191 10.573132 10.025793 10.437709 10.276497 10.513584 10.808212 10.03586 10.455539 10.403827 10.743624 10.925195
1370233_at 5.1324873 5.3179245 5.1619844 4.8246284 4.971083 5.2324295 5.1019816 5.3590946 5.454177 5.2731524 5.4674177 4.9656286
1370234_at 12.587257 12.722667 12.887016 12.862923 12.8246155 12.821323 12.720513 12.871378 12.937616 12.690568 12.700346 12.723183
1370235_at 12.823752 12.693138 12.900527 13.111819 13.035705 12.876999 12.671234 13.1271715 12.751875 12.834717 12.732191 12.549477
1370236_at 9.109073 9.021097 9.033488 8.757654 8.707604 8.436941 8.463072 8.793718 8.6144495 8.643323 8.672696 8.907003
1370237_at 12.088917 12.039124 11.982984 12.038566 11.924827 11.993772 11.933327 11.92443 12.109136 12.003149 11.92599 12.1372795
1370238_at 11.624056 11.808071 11.672928 11.600282 11.73008 11.759881 11.7802515 11.644164 11.48639 11.777985 11.759881 11.784936
1370239_at 12.932059 13.3684635 13.116711 13.303698 13.781043 13.25435 13.722643 13.713003 13.602509 13.370192 13.490173 13.690683
1370240_x_at 12.897332 13.360425 13.169611 13.272174 13.76571 13.250087 13.763246 13.689198 13.541814 13.369011 13.489411 13.669189
1370241_at 13.892364 13.863108 13.877915 13.98539 13.928967 14.009765 13.695564 13.918389 13.87259 13.821925 13.642209 13.839995
1370242_at 12.632966 12.730846 12.576466 12.561181 12.764882 12.814769 12.72072 12.679501 12.602375 12.862905 12.704274 12.788864
1370243_a_at 10.579027 10.463917 10.564749 10.402537 10.4905405 10.317436 10.250563 10.151943 10.348845 10.016279 10.622143 10.391522
1370244_at 12.064562 12.096352 12.026459 12.197879 11.997431 12.18617 12.101801 12.038907 12.140049 12.064039 11.978282 12.330057
1370245_at 10.21752 10.360425 10.378127 10.375763 10.271736 10.554271 10.450305 10.3996725 10.293764 10.179842 10.09341 10.365646
1370246_at 11.598161 11.70458 11.760013 11.869902 11.973782 11.688417 11.759367 11.8411665 11.556413 11.582396 11.7658615 11.704736
1370247_a_at 6.2282414 6.4013124 6.286968 6.078592 6.4231405 5.9814453 6.419478 6.2364244 5.8097706 6.208833 6.360616 6.210496
1370248_at 6.0643744 6.694647 6.28408 6.340731 6.5625787 6.017634 6.255995 6.2504063 6.499427 6.503873 6.4195256 6.417914
1370249_at 7.2428765 7.361343 7.45715 6.8952723 6.872066 7.2816434 7.265242 6.847491 6.5587354 6.9494214 7.011993 6.8867426
1370250_at 8.9366255 8.987598 9.282312 9.130978 8.768518 8.949908 9.021036 9.139088 9.33023 9.013382 8.955388 9.214439
1370251_at 5.9914894 6.10948 6.2421227 6.345184 5.8116393 6.2412853 6.190733 6.047359 5.9874763 5.8159447 6.3364744 6.346033
1370252_at 8.216374 8.380578 8.579756 8.344649 7.955903 8.176956 8.411448 8.086497 7.8557644 8.355357 8.489137 8.303873
1370253_at 11.79135 11.99735 11.758229 11.771285 11.95764 11.937957 11.922065 11.822953 11.7523575 12.009706 11.875042 11.836849
1370254_at 3.8043492 3.683855 3.857953 3.7686758 3.7113733 3.669178 4.0336757 3.8860114 3.718666 3.7722428 3.6898942 3.6222022
1370255_at 4.840517 4.8265786 4.6994247 4.945204 4.9598637 4.831258 4.7260437 4.8627186 4.6448793 5.1900063 4.7725315 4.6545763
1370256_at 9.412146 9.313562 7.8410115 9.57769 8.597615 7.851363 9.060541 8.959247 8.291402 8.888035 9.786619 9.304883
1370257_at 4.484934 4.452503 4.322982 4.1977043 4.550374 4.6109943 4.219018 4.668483 4.7084303 4.2996426 4.598641 4.3980865
1370258_at 5.6170516 5.341376 5.7293878 5.3850994 5.528845 4.902677 5.426209 5.4645805 5.833431 5.952357 5.675507 5.5024734
1370259_a_at 7.8895574 7.647514 7.816657 7.632184 7.6629634 7.642208 7.6233134 7.723826 7.689166 7.54117 7.536783 7.772662
1370260_at 6.845877 6.6857424 6.4491596 6.8731923 6.5977545 6.728103 6.512753 6.9909315 6.928432 6.828833 6.684917 6.9374332
1370261_at 7.926399 8.048744 8.187326 8.139146 7.775858 7.7571297 7.9143066 8.173937 7.946816 7.822545 7.85619 8.072979
1370262_at 9.461132 9.402929 9.502867 9.460232 9.518677 9.377701 9.274351 9.2563095 9.109068 9.341835 9.2311325 9.670641
1370263_at 5.8234744 6.035788 5.9979954 5.7972717 6.0971494 5.99024 5.9568214 5.9452653 5.735749 6.0201015 5.943667 5.2268834
1370264_at 7.3964996 7.5509686 7.0598855 7.233432 6.978078 7.172684 7.1453657 7.130892 7.29922 7.05329 7.665731 7.551027
1370265_at 6.3536315 6.1442933 6.3316803 6.053483 5.678719 5.8856864 5.9571133 6.352842 5.9556303 5.7471685 6.141443 6.4530973
1370266_at 6.704013 6.7017794 6.606422 6.7941737 6.465246 6.6259995 7.029477 6.646726 6.466117 6.5977335 6.5940733 7.376942
1370267_at 6.391155 6.1877203 6.4033694 6.6360226 6.519652 6.4558096 6.2101626 6.325947 6.8269763 6.200832 6.197679 7.0692353
1370268_at 4.492424 4.594436 4.2498016 4.3099866 4.4267216 4.225298 4.1841917 4.5818205 4.309945 4.417856 4.448183 4.2689238
1370269_at 5.4183073 5.5141745 5.0384455 5.349809 5.569046 5.627082 5.7147665 5.48344 5.361665 5.592073 5.5131626 5.1553125
1370270_at 4.1001363 3.9204977 3.7002804 4.443883 4.0975466 4.278368 4.3921795 3.8369951 4.053053 3.9700232 4.190398 4.542223
1370271_a_at 7.20002 7.631444 7.513268 7.3216968 7.589464 7.3202887 7.727928 7.467399 7.2426276 7.2905397 7.348199 7.082681
1370272_x_at 5.788017 5.927727 5.8464932 5.9151754 6.109006 6.119543 6.1400533 6.048909 5.98858 6.012452 5.9753976 6.252414
1370273_at 3.530783 4.3177986 4.0496397 3.9447093 3.951816 4.2964706 4.0116673 3.6303394 3.769944 3.8884902 3.6924589 3.7534814
1370274_at 12.611606 12.56444 12.678547 12.698278 12.798483 12.487103 12.703602 12.645388 12.5566845 12.6555195 12.743001 13.001019
1370275_at 12.973022 12.963091 12.997048 12.997461 13.023775 12.910533 13.048134 13.006208 13.029024 12.977363 12.980717 12.952428
1370276_at 11.738341 11.802032 11.510047 11.699402 11.711865 11.683691 11.825969 11.732613 11.607075 11.842339 11.785062 12.005138
1370277_at 11.975218 11.896387 11.966915 11.940508 11.988136 11.922846 12.097303 11.959625 11.867934 12.0489645 12.113706 12.074526
1370278_at 11.413218 11.554619 11.322605 11.4563265 11.436368 11.469042 11.42652 11.342422 11.314623 11.376335 11.427966 11.479353
1370279_at 5.734597 5.886506 5.9629765 5.513374 5.8811626 5.8818326 6.2427273 5.7944775 5.8694983 5.930866 6.1815753 5.126093
1370280_at 10.639031 10.571063 10.546434 10.412213 10.448743 10.457635 10.684488 10.41642 10.527205 10.651052 10.759005 10.555736
1370281_at 10.951682 11.7391205 10.641561 11.271144 11.449632 11.090597 10.352467 11.849077 10.235261 9.924428 10.18144 10.505033
1370282_at 6.6621895 7.037995 6.7698197 6.883653 7.0229826 6.3557887 7.124143 6.5195165 6.7130265 6.489762 7.095449 7.062295
1370283_at 12.089054 12.097283 12.373616 12.282597 12.300265 12.169303 12.032949 12.133548 12.050288 12.3419 12.180787 12.263663
1370284_at 12.078471 12.119704 11.891943 12.02203 12.146138 12.189435 12.121799 12.055974 11.931483 12.222342 12.007552 12.258737
1370285_at 6.675254 6.8989444 6.5387673 6.6246967 6.449402 6.5827937 6.5734754 6.7449317 6.808647 6.498813 6.4378886 6.8220253
1370286_at 9.348788 8.872429 8.58418 8.745819 8.750203 9.248057 9.3555565 9.02971 9.32668 9.21589 9.542762 9.365935
1370287_a_at 9.513775 9.377247 9.209595 9.50844 9.222584 9.334762 9.286947 9.441637 8.91704 9.465823 9.559279 9.335548
1370288_a_at 8.313601 8.012066 8.139582 8.43989 7.6925898 7.702728 7.868563 8.114569 7.810896 8.192793 8.195612 8.413795
1370289_x_at 3.978474 3.6687896 3.8327715 3.8160408 3.801596 3.8960278 3.91445 3.8011434 3.8433626 3.7289102 3.736017 3.7176118
1370290_at 9.099484 8.975996 8.678478 8.845319 9.022844 8.379075 9.106766 8.842626 8.762899 8.551704 9.206301 8.958139
1370291_at 5.2697334 5.3242445 5.275753 5.750862 5.5525045 5.59569 5.7034626 5.497382 5.5417843 5.608514 5.710677 5.601941
1370292_a_at 3.970806 3.8892694 4.278393 3.7212558 3.9708712 3.931824 4.1459746 4.20266 4.0320354 4.0271792 3.8266346 3.7757392
1370293_at 5.5090184 5.459674 5.2786317 5.566555 5.3316364 5.4474254 5.263979 5.492585 5.4515014 5.363111 5.348758 5.4810324
1370294_a_at 6.714289 5.803697 6.6520205 6.9789267 7.043962 7.096672 7.523358 7.1253476 6.5086575 6.3983526 7.197476 7.579728
1370295_at 8.454519 8.620171 8.297007 8.336636 8.349214 8.428235 8.493696 8.3068905 8.32369 8.460006 8.708273 8.868955
1370296_at 13.418293 13.419612 13.40315 13.529632 13.419051 13.473086 13.351193 13.461149 13.3593235 13.208258 13.369021 13.416143
1370297_at 6.762699 6.6110945 6.8390365 6.2840004 7.019249 6.791873 6.7622786 6.8596745 6.7902927 6.519752 7.0658536 6.3696074
1370298_at 9.731701 9.994414 9.642482 9.908024 9.774164 9.829296 9.666799 9.852264 9.742768 9.87716 10.001968 9.885507
1370299_at 13.746572 13.655104 13.595754 13.64524 13.647929 13.615351 13.669153 13.650916 13.653521 13.729789 13.610173 13.851349
1370300_at 8.000431 7.8271966 8.455363 8.226943 8.25398 8.209674 8.142152 8.098939 8.258431 8.225136 8.14795 8.6777315
1370301_at 7.1676455 7.1659417 7.0753436 7.085516 7.20583 7.0966797 6.6799855 6.784857 7.0669413 6.5009336 6.947765 6.829414
1370302_at 8.139889 8.234027 7.9102135 8.183715 8.06252 8.122564 8.0863905 8.211562 8.383303 8.309189 8.299114 8.053711
1370303_at 6.3893056 6.472561 6.769422 6.3991103 6.289319 6.646863 6.5491033 6.365693 6.746195 6.6050396 6.7492323 6.9429817
1370304_at 8.588019 8.637304 8.847653 8.875311 8.895228 8.850045 8.851684 8.75221 8.6853285 8.971571 8.971728 8.924517
1370305_at 9.602331 9.652995 9.593592 9.7881565 9.580639 9.6293335 9.786669 9.468151 9.486511 9.6472435 9.712869 9.64973
1370306_at 9.2965145 9.159736 9.130063 9.173176 8.8570175 8.890278 8.9776125 8.965338 9.031921 9.064767 9.147761 8.927671
1370307_at 6.788455 6.8702936 7.213102 7.139622 7.131059 7.095477 6.7377415 7.0632772 7.2923355 6.9202023 7.139101 7.098037
1370308_at 8.038927 7.851881 7.5552936 7.8292675 7.8357763 7.796336 7.9697175 7.696898 7.440898 7.489943 8.047266 7.794043
1370309_a_at 10.872679 10.8766575 10.914463 10.945026 11.065531 11.022378 10.908043 11.065216 11.004634 11.115458 11.18886 11.043803
1370310_at 12.770428 12.659606 12.936096 12.865106 12.600232 12.788042 12.736969 12.6191845 12.77554 12.6553955 12.699319 12.838681
1370311_at 8.041566 7.928404 8.124271 8.071218 7.8865967 8.198555 7.9156713 8.038194 8.267004 8.116471 8.114353 8.280804
1370312_at 4.102238 4.1991053 4.1527195 4.464198 4.2339425 4.336048 4.4931307 4.6122537 4.2370143 4.184603 4.385983 4.003505
1370313_at 9.236158 9.081379 9.16052 9.038594 9.154623 8.919932 9.024831 8.985719 8.930621 9.213802 9.220043 9.393425
1370314_at 7.55609 7.3218856 7.7925124 7.612124 7.6004066 7.936661 7.296343 7.878164 7.9292493 7.792798 7.9363284 7.93413
1370315_a_at 5.880516 6.1354523 5.955434 5.8701572 5.853716 6.2328033 6.060908 5.672266 5.99313 5.7939506 6.066736 5.761606
1370316_at 8.111707 7.9766955 7.9592743 8.012829 7.9305997 7.841502 7.852705 7.846904 7.8368306 8.016063 8.251003 8.206947
1370317_at 6.5063305 6.5383897 6.484739 6.663319 6.5188746 6.6833496 6.533629 6.486857 6.895595 6.898212 6.942263 6.9235673
1370318_at 7.409156 7.1936684 7.453997 7.336389 7.1742544 7.213141 7.007098 7.4561515 7.307434 7.0514965 7.0814433 7.727216
1370319_at 9.508926 9.372562 9.28262 9.42976 9.25882 9.555371 9.457123 9.529607 9.493158 9.463854 9.819933 9.991865
1370320_at 10.555568 10.853586 10.641315 10.853918 10.640489 10.645705 10.640183 10.493244 10.388154 11.146665 10.806396 11.063517
1370321_at 10.118918 10.046909 10.044389 10.047463 9.764931 9.869487 9.833028 9.867383 10.057507 9.9067955 10.00003 10.31114
1370322_at 9.800055 9.818407 9.632779 9.851362 9.611851 9.558268 9.864956 9.807973 9.676145 9.613271 9.725736 9.865757
1370323_at 6.3496456 6.2539077 6.212597 6.1840105 6.1550403 6.2080274 6.134854 6.318997 6.205062 6.32656 6.8626485 6.644783
1370324_at 7.358463 7.3905725 7.423866 7.7095027 7.3935814 7.2882724 7.5738606 7.436194 7.3419075 7.1916595 7.5429955 7.4348955
1370325_at 9.815806 9.684754 9.922403 9.802414 9.86458 9.728489 9.953418 9.780539 9.748456 9.735829 9.897579 9.899521
1370326_at 7.2774405 7.450492 7.289326 7.3263173 6.9771447 6.985043 7.2988815 7.293079 7.4943843 7.43016 7.2690883 7.5614758
1370327_at 7.749326 7.8891664 7.7642784 7.974471 7.812028 8.059139 7.5080504 7.860925 7.7657156 7.9622664 7.8224425 7.9112935
1370328_at 5.7344885 5.6192374 6.011395 5.918962 5.870537 5.8212748 5.8968096 5.878126 5.9128838 5.9328337 5.902915 6.08365
1370329_at 9.180027 9.318311 9.202674 9.020196 9.000265 9.007979 8.759806 9.026078 8.96688 9.057986 8.949176 8.930688
1370330_at 6.9635367 7.179399 7.213102 7.1628895 7.1105723 6.972969 6.851918 7.1640005 6.949249 6.8982315 7.009071 7.4302807
1370331_at 8.077644 7.6836653 7.7586393 7.639979 7.5941277 7.9950213 7.399118 7.938598 7.738535 7.1207924 7.535193 7.674383
1370332_at 5.224846 5.417877 5.732815 5.1463194 5.0008593 5.414135 5.5718155 5.586692 5.506191 5.418427 5.5545564 5.09409
1370333_a_at 13.240089 13.263038 13.301491 13.317846 13.212487 13.231398 13.137478 13.243988 13.211253 13.16249 12.872795 13.340038
1370334_at 8.186464 8.857913 9.206417 9.097143 8.639442 8.125105 8.649742 8.336775 8.791994 8.771817 8.685581 8.437389
1370335_at 8.03759 8.05094 8.194416 7.976373 8.159768 8.061682 8.073053 8.107811 7.8412385 7.873128 8.151652 7.6439166
1370336_at 9.646331 10.714325 10.756277 11.146891 9.964522 9.373589 10.720448 10.854969 10.457357 10.714029 10.7995 10.422751
1370337_at 7.721136 7.6518154 7.759664 7.6433215 7.559234 7.5547147 7.423045 7.6211743 7.6646214 7.346034 7.56834 7.947406
1370338_at 3.5307803 3.5728145 3.4857516 3.6906867 3.3854342 3.4068696 3.6924372 3.7829964 3.7375736 3.5550592 3.7353861 3.511967
1370339_at 10.2845335 10.242061 10.262103 10.3113985 10.438685 10.158498 10.454835 10.433942 10.204592 10.440971 10.453019 10.530411
1370340_x_at 9.106041 9.088755 9.180268 9.126909 9.243074 8.876789 9.190691 9.014981 8.798559 9.059708 9.069912 9.573898
1370341_at 3.5523632 3.760932 3.7115312 3.6957724 3.8306034 3.7185163 3.8738759 3.702522 3.6474586 3.616708 3.6301665 3.54998
1370342_at 3.9227047 4.0523005 3.8157709 3.4899468 3.7370572 3.8949928 3.7314165 3.8012564 3.5665872 3.5942564 3.8069217 3.5672133
1370343_at 6.7407775 6.9446445 6.903984 6.8888083 6.8820076 6.8315315 6.674952 6.825758 6.9721675 6.770077 6.4332414 7.3300576
1370344_at 7.7722263 8.013197 7.851943 7.698825 7.6648135 7.6399655 7.593993 7.7329397 7.381883 7.5746284 7.8190317 8.040308
1370345_at 5.826796 5.2754984 5.3370523 6.4914093 6.578094 6.426543 7.2843857 6.5845895 6.0682535 5.3945265 6.758998 6.9622593
1370346_at 5.5204735 5.5932474 5.18198 5.8929176 6.0458283 5.9942102 6.6264067 5.672266 5.3285713 5.5687814 6.278535 6.1493087
1370347_at 5.4398403 5.638115 5.6725082 5.3870387 5.5104856 5.551628 5.447705 5.5659223 5.6733766 5.6551037 5.769647 5.7834744
1370348_at 10.78858 10.881987 10.572848 10.845537 11.01505 10.662927 10.761889 10.69501 10.7491255 10.815636 10.817513 10.750135
1370349_a_at 13.935457 13.963855 14.010908 13.954891 13.975079 13.96178 13.95228 13.96025 13.992991 14.004322 13.913563 13.955758
1370350_x_at 9.695079 9.758302 9.863501 10.038383 9.635758 10.151894 10.073325 10.798267 8.642278 9.974787 10.27146 10.217587
1370351_at 8.467577 8.409595 8.526137 8.468988 8.597615 8.223709 8.472616 8.589962 8.338281 8.272708 8.385256 8.840963
1370352_at 11.600094 11.501696 11.524926 11.743271 11.454279 11.414102 11.339155 11.565622 11.601332 11.408051 11.561646 11.353065
1370353_at 7.7430873 7.7942996 7.5496907 7.5251317 7.438708 7.529329 7.617012 7.577324 7.3765435 7.523403 7.9387474 7.940847
1370354_at 7.9565015 7.832875 7.8618245 8.006401 7.703049 7.7909207 7.8936906 7.9134564 7.7864046 7.8605533 7.927999 7.9041615
1370355_at 12.89377 12.826829 12.645081 12.970986 12.474726 13.080765 10.904993 12.864132 11.877414 11.699449 10.87859 11.323584
1370356_at 7.439987 7.0645394 7.302202 7.327917 7.394947 7.0321503 7.620109 7.3391924 7.66089 7.5163107 7.5254054 7.5649223
1370357_at 8.278426 8.196111 8.283364 8.251511 8.1838455 8.248236 8.04902 8.247944 8.005999 8.171303 8.093974 8.2235775
1370358_at 8.83711 8.9058895 8.778068 8.961572 8.893932 8.870088 8.984077 8.992142 8.866866 8.770922 9.026373 8.946952
1370359_at 12.409598 12.413646 12.426221 12.498507 12.31642 12.345163 12.091606 12.385417 12.424549 12.158542 12.311293 12.425258
1370360_at 8.7177305 8.448524 8.243445 8.830458 8.771585 8.539627 8.347793 8.5534115 8.288906 8.564831 8.809345 8.902923
1370361_at 4.57753 4.8505735 5.085368 4.77225 5.0747156 4.5849376 4.661635 4.906948 4.6366396 5.0472713 4.7258453 4.817209
1370362_at 7.524493 7.536822 7.454989 7.436504 7.4208217 7.733489 7.6270795 7.4113307 7.158923 7.637385 7.5371866 7.54798
1370363_at 11.881424 11.997387 12.6044 11.364087 11.852833 11.689114 12.6708145 11.46885 12.096896 12.345684 12.225586 12.100529
1370364_at 7.6633377 7.4712577 7.589222 7.701543 7.686157 7.7656693 7.610535 7.62051 7.7345743 7.7400274 7.4892426 7.8094177
1370365_at 8.724217 8.751821 8.552264 8.8547735 9.005841 8.790324 8.572288 8.572987 8.5240135 8.700617 8.975648 8.987772
1370366_at 10.210384 10.27175 10.052534 10.152966 9.992582 10.1919565 9.933291 10.088758 10.006823 10.127078 10.058025 10.206865
1370367_at 4.416935 4.976742 4.946135 4.89135 4.81386 4.7210884 4.7677827 4.8842173 4.5233855 4.4713326 5.236312 4.6083198
1370368_at 6.9166145 6.6748476 6.8796525 6.8795133 6.72984 6.8111787 6.7902994 7.122872 6.8743167 6.9986825 6.9302883 6.9279294
1370369_at 6.5241137 6.3990374 6.77204 6.241648 6.5255694 6.112973 6.434024 6.7146215 6.7839327 6.313712 6.5864224 6.12144
1370370_at 8.120554 7.952774 8.195794 8.03034 7.9849534 8.10984 8.209693 7.9863815 8.056798 8.170332 8.113201 8.160795
1370371_a_at 8.110988 8.064326 8.185115 7.9901676 7.992456 7.7890015 7.951642 8.189401 8.059027 7.5415945 7.664379 8.5048485
1370372_at 4.8303866 4.7552304 4.3629317 4.5458436 5.093725 4.7335176 4.8900433 4.935017 5.035042 4.9582605 4.5476575 4.182205
1370373_at 6.4779263 6.2265835 6.401358 6.0444126 6.5056553 6.2208724 6.482609 6.402597 6.4984245 6.425094 6.199365 5.806555
1370374_at 8.846123 8.934939 8.303681 8.732047 8.4229355 8.502889 8.240815 8.869767 8.574436 7.946057 7.6093216 8.149868
1370375_at 11.960654 11.65636 11.191577 11.654136 11.236171 11.548752 11.720968 11.5647335 11.735063 11.487624 11.681134 12.241665
1370376_a_at 8.677326 8.716717 8.468969 8.566826 8.885426 8.436941 9.0173855 8.836611 8.758467 8.686216 8.806145 9.082775
1370377_at 13.0298815 12.939201 12.815447 12.975232 12.571786 12.941281 12.970006 12.896456 13.034257 12.795241 13.039112 12.883364
1370378_at 12.174094 12.152623 12.16397 12.162731 12.128694 12.080172 12.218611 12.112424 12.138675 12.049929 12.181555 12.195848
1370379_at 6.1847587 6.122478 5.819375 6.137209 5.9706244 6.173546 5.7226906 6.1308775 6.269479 5.9889565 6.368093 5.310027
1370380_s_at 7.6878653 7.5064263 7.805529 7.5188737 7.543179 7.267464 7.886012 7.1795077 7.612212 7.3538613 7.543676 8.0276785
1370381_at 11.175929 10.9754715 11.0149555 11.069027 10.917431 10.867497 10.970743 11.097872 11.154382 11.20395 10.983043 10.626479
1370382_at 3.390568 3.4994848 3.3620074 3.4964578 3.2704146 3.8670006 3.355607 3.327986 3.3499315 4.1256857 4.2157984 3.454238
1370383_s_at 8.677327 9.216943 8.428019 8.281941 8.232357 8.4543705 8.209693 8.994281 8.513846 8.391605 8.7554655 8.245051
1370384_a_at 6.7965508 5.785791 6.3402348 7.5349574 8.119828 6.9703965 6.122563 7.5839057 5.8819427 5.1003 4.687627 8.28874
1370385_at 5.291463 5.5698323 5.6604633 5.5514746 5.446372 5.300166 4.9047556 5.3966565 5.3724594 5.894701 5.686434 5.717145
1370386_at 7.3476524 7.6329947 7.3597693 7.577985 7.6330996 7.5524755 7.5342636 7.5338383 7.1649137 7.607645 7.6610584 7.9589663
1370387_at 11.471503 10.62845 10.773777 10.607997 10.458252 10.354918 10.010208 9.916641 10.82352 11.060924 9.829064 11.068199
1370388_at 4.448681 4.4008675 4.5762568 4.5579724 4.5698957 4.525001 4.5986347 4.575937 4.1334023 4.2784286 4.359449 4.2547603
1370389_at 3.9284275 3.9699092 3.7566524 4.064023 4.1627164 4.1701636 3.9699206 3.8132164 3.9047 3.9808686 3.9720945 4.0372477
1370390_at 4.9987054 5.5153985 4.9247694 4.779542 5.2047505 5.31878 5.426739 5.288229 5.283069 4.8966327 5.345599 4.84494
1370391_at 5.005718 5.1859293 5.34867 5.549222 5.6167607 5.6153035 5.355897 5.0772123 5.223752 5.0344296 5.118844 5.024477
1370392_at 5.2761555 5.38903 5.0996256 5.3650913 5.269265 5.4519053 5.205321 5.0600243 5.3285713 5.003851 5.1784873 5.074008
1370393_at 5.5244617 4.951724 4.877725 5.034409 4.955089 4.6915064 5.351677 4.6232667 4.532915 4.9461365 5.016334 5.0965323
1370394_at 5.643133 8.172243 6.3073335 6.18458 5.7570105 7.651607 6.5538454 8.29716 6.604001 6.8867598 6.143256 6.1636667
1370395_at 6.809957 7.1947203 6.817848 6.9517803 6.9835114 6.6175985 6.627213 7.1865363 6.853115 6.722377 7.002335 6.740541
1370396_x_at 13.993983 14.025538 14.037574 13.997663 14.052895 14.056129 14.06875 13.999496 13.990442 14.005079 14.024373 13.990635
1370397_at 11.907145 11.216406 12.07088 12.159516 11.773096 11.393738 11.471223 11.305182 11.82754 12.158687 11.8978615 12.043924
1370398_at 6.344182 6.2385426 5.767608 6.2014832 5.7940364 6.247893 6.0289364 5.8219614 6.194422 6.0603895 5.798903 5.8282967
1370399_at 7.7931776 7.450492 7.574222 7.297399 7.3859 7.6718287 7.636093 7.441284 7.8272047 7.34084 7.286796 7.275642
1370400_at 5.2367744 5.2808795 5.496506 5.549664 5.372533 5.33653 5.1333323 5.5068116 5.5361776 5.063239 5.2010155 5.3371506
1370401_at 4.1758027 4.2619486 4.044774 4.0655785 4.2257743 4.0865726 4.257781 4.1150627 4.142559 4.189785 4.1780634 3.7830324
1370402_at 7.6738434 7.6859093 7.603091 7.6261487 7.637147 7.505718 7.617656 7.6526723 7.4324894 7.5777636 7.5245576 7.3955593
1370403_at 5.051091 4.979369 4.942113 4.9406037 5.1210012 5.0312977 5.218995 5.097541 5.2224736 5.046141 5.005406 4.8844724
1370404_at 3.8052707 4.1254344 3.8157709 3.6948225 4.2565055 3.7315683 4.181204 3.9149237 3.8594127 3.8146822 3.957994 3.9879613
1370405_at 3.8480601 3.639825 3.7066543 3.7109277 3.8211143 3.84403 3.67318 3.651203 3.7972898 3.8610168 3.7882595 3.6558335
1370406_a_at 3.8520417 4.2870293 3.9947968 3.8127477 4.1693907 4.114443 4.064679 3.9620564 4.1527214 3.940655 3.9197206 3.6940548
1370407_at 8.484694 8.121428 8.3405285 8.50098 8.239743 8.210968 7.798074 8.257156 8.1302395 7.7812176 8.249795 7.946927
1370408_at 4.6753287 4.4078083 4.492021 4.33655 4.47775 4.567255 4.710388 4.373258 4.848434 4.607777 4.3490477 4.7043595
1370409_at 4.8325624 4.8441963 4.93184 4.9071236 5.131116 5.224461 5.116979 4.894653 5.0549726 5.0225773 5.1848183 4.4816265
1370410_at 4.3334327 4.5813704 4.2597775 4.536634 4.81433 4.455709 4.927807 4.7491384 4.239594 4.37929 4.1533203 4.305768
1370411_at 6.305983 5.8989987 6.049884 5.8933578 6.297882 6.134225 5.865994 5.960404 6.208816 6.0057383 6.237664 5.9554586
1370412_at 4.2641354 4.862587 4.283957 3.9954834 4.321849 4.1123466 4.457451 4.470312 4.6085405 4.0993757 3.8506856 3.7929182
1370413_at 6.514681 6.3736005 6.3739967 6.442994 5.997158 6.3940487 6.497064 6.430167 6.306456 6.2553167 6.194696 6.7322335
1370414_at 9.184086 8.895868 8.809312 9.163424 8.992894 8.989731 9.039749 9.065165 8.684296 8.95109 9.087404 9.301479
1370415_at 5.933667 6.0578885 5.989411 5.8895426 6.1158447 5.708497 6.280746 6.037197 5.925457 6.2904396 5.9201813 5.532093
1370416_at 5.33021 4.8043327 4.87762 4.683082 4.9852996 4.5537434 5.073978 4.9402027 4.4880724 4.904645 5.0656905 4.6178594
1370417_at 3.839372 4.3849087 4.4156914 4.2554684 4.5942574 4.3339715 4.223278 4.120185 4.078394 4.25941 4.375614 4.13222
1370418_s_at 5.742598 5.691266 5.827774 5.3439875 5.6792817 5.779891 5.8070126 5.819935 5.806133 5.834523 5.7399287 5.4481115
1370419_a_at 5.8899 6.044051 5.922833 6.0450134 6.0150046 5.8897033 5.853532 6.047863 5.9472055 6.144766 5.81858 5.6719112
1370420_at 12.236724 12.096371 11.961428 12.611225 12.5279045 12.696228 12.102704 12.244112 12.222729 11.681575 11.23475 12.328138
1370421_a_at 6.1662955 6.6110945 6.4393735 6.5306764 6.603634 6.543916 6.539263 6.663069 6.405105 6.2984796 6.8109674 6.134564
1370422_at 6.9602995 6.5833116 6.7877145 6.3521357 6.589042 6.852245 6.563698 6.6878376 6.488296 7.0580688 6.5271454 6.573169
1370423_at 5.4527044 5.983533 5.721483 5.944826 5.7057233 5.3138957 5.7781944 5.5278354 5.7001457 5.7673745 6.1076736 5.8685503
1370424_at 3.8766737 3.78823 3.8557935 3.9710329 4.0661926 4.1881332 3.7922869 4.0609007 3.985995 4.3141556 3.8135526 3.8935428
1370425_at 12.213575 12.267636 12.3160715 12.100038 12.111555 12.184829 12.342156 12.093368 12.29996 12.255704 12.405443 12.608479
1370426_a_at 10.825189 10.583871 11.103982 10.835932 10.759345 10.718342 10.801289 10.895233 10.911954 11.004552 11.043358 11.081837
1370427_at 5.1718073 5.420743 5.255418 5.4960356 5.240259 5.4591846 5.1190014 5.0121684 5.1651926 5.1338625 4.9271574 5.321113
1370428_x_at 12.033757 12.052525 12.153052 11.860759 11.931057 10.975177 11.995402 12.225712 11.856868 10.917238 10.9457035 12.061362
1370429_at 9.601538 9.712385 9.125243 9.547083 9.640381 8.627918 9.163702 9.846685 9.46926 8.817167 8.718473 9.403791
1370430_at 5.07034 5.0962844 4.9802713 4.9036436 5.1502333 5.2111044 5.068887 5.415384 5.52312 5.3803654 5.1335664 4.7918653
1370431_at 4.2548485 4.290051 4.5098333 4.399206 4.524666 4.423003 4.669974 4.438567 4.306126 4.4449935 4.3022747 4.3777933
1370432_at 3.3551958 3.7028515 3.5183094 3.6456556 3.4603546 3.3900683 3.5349565 3.6273718 3.733829 3.5239944 3.5738235 3.8214772
1370433_at 10.644325 10.614245 10.056133 10.477353 9.801346 9.913403 10.130751 10.447551 10.648026 9.340135 10.009355 9.794469
1370434_a_at 3.6201377 3.7228823 3.7311673 3.9133642 3.5940902 3.6439404 3.6709285 3.6683419 3.8690522 3.736004 3.8668056 3.6352434
1370435_a_at 7.1741347 7.171263 6.9752297 7.0132337 7.22875 7.092008 7.0419364 6.7936 6.6856613 7.0629787 7.27897 7.602446
1370436_at 4.865639 7.0050974 6.3138275 6.5228844 6.8777432 7.0268955 6.573595 5.466312 5.429101 7.5435767 6.4296737 6.8642626
1370437_at 5.964242 5.766703 6.3586216 6.065408 5.6975794 6.2339964 5.6889014 5.9147058 6.1503935 5.7605934 5.984631 6.561528
1370438_at 6.282146 5.9160337 5.9692283 5.8053794 6.355402 6.322175 6.0678353 6.1634803 6.2944646 6.272558 5.945094 5.849836
1370439_a_at 3.5010736 3.2851815 3.3564582 3.5667017 3.1675968 3.4136302 3.557526 3.688985 3.2820895 3.467562 3.2877762 3.3375456
1370440_at 7.4885283 7.3943763 7.440301 7.419583 7.4338193 7.3852334 7.349004 7.37354 7.4503007 7.3194146 7.5210123 7.613622
1370441_at 4.0691104 3.8564458 3.8099227 3.90443 3.8295171 3.8106995 3.670777 3.935949 3.7198086 3.9701202 4.0271025 3.9061449
1370442_at 3.2393322 3.3575575 3.4961588 3.1584191 3.3289835 3.6857824 3.461684 3.395147 3.4885755 3.5063026 3.1572692 3.3872747
1370443_at 7.8314233 7.8861456 7.804886 7.6631174 7.79596 7.7805734 7.689184 7.723826 7.626389 7.7937665 7.8144155 7.458011
1370444_at 5.0180025 4.925712 4.7658806 4.9315953 5.1641726 4.667114 5.247095 4.8389606 4.826894 4.6889973 4.962204 4.506998
1370445_at 6.1234217 6.372683 5.987209 6.403989 6.305209 6.187624 6.631952 6.064732 6.462137 6.578103 6.6987524 6.514132
1370446_at 6.629085 7.039016 6.412545 6.6099377 6.361414 6.2524304 6.3786592 5.908545 6.5841007 6.3431005 6.5872245 6.6207237
1370447_at 4.957942 4.811428 4.8228836 4.871463 5.099058 4.978297 4.9689884 5.006898 4.9918346 5.058155 4.8487425 4.5957756
1370448_at 4.460969 4.3617883 4.4894295 4.4371243 4.5144396 4.3779597 4.554177 4.4804053 4.366004 4.1680813 4.548901 4.4085436
1370449_at 8.053797 7.8110914 7.8262444 7.561768 7.72075 7.7843246 7.705224 8.001893 7.791232 7.8434854 7.483342 7.678257
1370450_at 5.0010595 4.6723003 4.7474747 4.6945305 4.9842873 5.010197 4.7395654 5.2002726 4.8150473 4.818581 4.7934294 4.572504
1370451_a_at 4.892754 5.1583757 4.9775543 5.06106 5.0087657 5.339028 4.535957 5.141104 4.9986043 4.918124 4.881344 5.0098643
1370452_at 3.8466892 3.8557973 3.8522363 3.5270638 3.8890839 3.913342 3.888863 3.7267241 3.8369784 3.8671246 3.8713264 3.8721633
1370453_at 5.285889 5.343714 5.258653 4.8733435 5.1211205 5.1360564 4.979272 4.891682 4.930767 4.8356743 5.159887 5.309534
1370454_at 4.7852707 4.3307695 4.525079 4.434965 4.582753 4.4804525 4.6274624 4.459048 4.5350204 4.147688 4.683899 4.5484104
1370455_a_at 3.2511396 3.3871691 3.332555 3.3599029 3.4446115 3.2398639 3.4945924 3.2940917 3.2174144 3.3031445 3.3005757 3.6753495
1370456_at 3.900081 3.9780583 4.160536 4.1909533 3.9846554 3.596505 4.075591 3.7841005 3.7672658 3.8253171 4.3063493 3.7331872
1370457_at 4.054837 4.206652 4.411532 4.374857 3.8215997 4.222303 4.101313 4.361493 4.058765 4.0020533 3.963028 3.7998466
1370458_at 4.4198375 4.298396 4.35398 4.506381 4.4407487 4.2386065 4.5911455 4.364529 4.4055934 4.17441 4.5443077 3.9754798
1370459_at 4.5753646 4.061829 4.1828527 4.3373113 4.3039985 4.5591083 4.417475 4.3672686 4.6376677 4.387785 4.3401036 4.2119727
1370460_at 7.0275254 7.033182 7.056471 7.155676 7.183431 7.057712 6.9994044 7.1100006 7.236339 6.9748335 7.2500257 7.627714
1370461_at 5.1836786 4.9133224 4.9720106 5.202839 5.8558207 5.40274 5.4869204 5.5797315 5.5347266 5.46976 6.081819 5.616409
1370462_at 5.3155336 4.740865 4.8962564 5.356354 5.747154 5.5301995 5.61031 5.157143 5.037206 5.154503 5.703848 5.7902794
1370463_x_at 5.383002 5.568702 6.658906 5.671372 5.233005 6.9585404 7.195723 5.160649 5.396684 7.0690303 7.0165005 5.1142178
1370464_at 4.054178 4.5406785 4.353349 5.108413 4.572644 4.1519675 4.623062 3.918885 4.504569 4.875492 4.7835226 5.0161877
1370465_at 4.5558996 5.581399 4.5466843 5.3482766 4.7798357 4.7676306 4.9386992 4.6801653 4.8825846 5.185859 5.48938 5.216052
1370466_at 3.9644096 4.078167 4.05313 3.990148 4.287118 4.0859804 4.2839146 3.8498962 4.136059 4.184603 4.055538 4.1683903
1370467_at 4.666313 4.6378117 4.871028 4.7201395 4.8814497 4.662633 4.8843856 4.7032123 4.72427 4.902692 4.5950155 4.7106524
1370468_at 3.2973487 3.3429334 3.251419 3.4593952 3.1947763 3.1888325 3.3829231 3.5501578 3.3077743 3.2660286 3.3898325 3.3928778
1370469_at 5.7968044 5.450742 5.893104 5.504981 5.420899 5.5920935 5.3900166 5.740552 5.3285713 5.5579505 5.657798 5.412774
1370470_at 3.9317417 4.10877 4.0436945 3.9711287 4.676071 3.892322 4.1562614 3.9951837 4.307112 3.844023 3.917532 3.8446054
1370471_at 4.070348 4.1987944 3.7576332 3.9577053 4.1684427 4.017439 4.459631 4.172779 4.0741076 4.1237926 4.246853 3.9850352
1370472_a_at 4.6793537 4.7361093 5.1196833 4.8565845 4.9804735 4.872985 5.170089 4.9406 5.142299 4.7028785 5.1513286 4.7792754
1370473_a_at 6.7116365 6.572718 6.3194356 6.482467 6.3897257 6.5237355 6.5189586 6.4171286 6.596607 6.525293 6.5742846 6.5917525
1370474_at 5.629317 5.7873454 5.3889856 5.515449 5.3610563 5.4854493 5.1632285 5.589325 5.154044 5.2745595 5.6245174 5.7443967
1370475_at 13.291468 13.370844 13.397526 13.290493 13.364303 13.3518095 13.3350315 13.315933 13.3754425 13.238044 13.29893 13.296709
1370476_at 7.2782836 7.2727666 7.4070745 7.253386 7.257331 7.451376 7.46232 7.4329133 7.4324894 7.25756 7.1700325 7.40281
1370477_at 3.9232454 4.002065 3.873681 3.8000653 3.631308 3.7454457 3.7482862 3.850358 3.9480917 3.9031496 3.6898942 3.7043257
1370478_at 5.513799 5.8070836 5.7637496 5.549664 5.880323 5.667605 6.067409 5.8831825 5.660188 5.5800314 5.839644 5.477682
1370479_x_at 12.765345 12.701533 13.009334 12.84247 12.746585 12.821323 12.846149 12.785384 12.924249 12.850349 13.035702 13.02898
1370480_at 3.9373353 4.1792355 4.2138777 4.33655 4.1661377 4.2048254 4.4674273 4.5504065 4.1441 4.404913 4.513214 3.9806476
1370481_at 5.7165055 5.7451277 5.9613013 5.4292793 5.793524 5.6720924 5.6657133 5.4647713 5.5106483 5.7483945 5.4784055 5.5774665
1370482_at 6.137024 5.882067 5.5009956 5.7022457 5.893021 5.6721964 5.8948126 5.522949 5.9861355 5.961427 5.6517706 5.1350565
1370483_at 3.7304513 3.9954064 3.9025877 3.4644423 3.7061987 3.5172217 3.67318 3.785483 3.5959835 3.7677608 3.6443515 3.9554024
1370484_at 5.107418 5.364983 5.23391 5.224367 5.2018356 5.1639123 5.1167364 5.269273 5.317314 5.169805 5.3302145 5.141261
1370485_a_at 5.0118604 5.6846695 4.901206 5.1688104 4.989144 5.430625 4.9523587 5.392762 4.6895747 5.177882 4.890835 4.955852
1370486_a_at 5.5997047 5.6652584 5.8946457 5.4363885 5.8741684 5.783168 5.8839374 5.672266 5.7330966 5.6932545 5.807387 5.5358067
1370487_a_at 6.310286 6.577557 6.52005 6.3280005 6.302596 6.3109493 6.244485 6.504726 6.4614496 6.5314035 6.4160914 6.165997
1370488_a_at 6.2398286 6.1098647 6.259063 6.4175115 6.353318 6.2669535 6.155216 6.243074 6.183377 5.4173965 5.7584896 5.9555945
1370489_a_at 4.106475 4.3745008 3.9532373 4.27543 4.132098 3.9583461 4.0294795 3.8594437 4.101698 4.3141556 3.8721375 4.3411455
1370490_at 4.1623387 4.0725775 4.1988187 4.223789 4.1531935 4.16154 4.2995844 3.9926171 4.188219 4.282954 4.140893 4.051135
1370491_a_at 5.368004 5.525451 5.5376863 5.2492914 6.0017576 5.407549 5.812255 5.710569 5.5131264 5.6432905 5.469637 5.254245
1370492_a_at 4.28232 4.3195496 4.2549906 4.414528 4.6041455 4.545061 4.4797983 4.5456142 4.243165 4.269312 4.323203 4.4425917
1370493_a_at 4.1557856 3.847876 3.68339 3.7274146 3.383112 3.790479 3.9735086 3.8793917 3.9684088 3.4825668 3.8450973 4.1578045
1370494_at 4.9880676 4.823287 4.7821813 4.8771877 5.1401653 4.677537 5.232687 4.9380684 5.084326 5.241124 4.751045 4.2120314
1370495_s_at 13.318597 13.3072815 13.308557 13.324594 13.227 13.245223 13.189433 13.261355 13.199282 13.4062195 13.338251 13.331844
1370496_at 12.7349615 12.612208 12.7423525 12.61728 12.572517 12.599496 12.561054 12.512287 12.561397 12.634314 12.5552635 12.587689
1370497_at 4.226408 4.21819 4.32607 4.406522 4.4270105 4.2386065 4.3629804 4.3108134 4.323228 4.1884565 4.2100277 4.2058706
1370498_at 3.1811166 3.4858644 3.2074788 3.2699714 3.3652399 3.4549065 3.4051251 3.3805664 3.496452 3.1579475 3.3355846 3.540503
1370499_at 4.10685 3.9448082 4.127429 3.9990778 4.046346 4.0347824 4.4300766 4.196222 3.7436678 3.9938161 4.4153795 4.3081403
1370500_a_at 3.7813494 4.0734396 3.7396066 4.1821823 3.8939517 4.0557117 3.7334874 4.0320125 3.9641538 3.961419 4.052348 3.7916145
1370501_at 9.104152 9.040148 9.035355 9.176172 8.971384 8.992063 8.796796 9.092974 9.104511 8.9992 8.973417 9.409739
1370502_at 4.0600038 4.2466598 4.304704 4.009864 4.4774427 4.3349004 3.8880289 4.3213835 4.5106425 4.202956 4.1021414 3.9429889
1370503_s_at 4.313553 4.548848 4.3102627 4.256043 4.2569447 4.427334 4.5596824 4.276344 4.3418026 4.5035677 4.4838133 4.3803353
1370504_a_at 6.267412 6.279419 6.165023 6.113589 6.085835 6.1623807 6.1936517 6.321503 6.12971 6.069662 5.8267164 5.994498
1370505_at 6.466961 6.44381 6.6409245 6.6187797 6.5897245 6.400658 6.1748567 6.6591096 6.5086575 6.378295 6.531137 6.5983434
1370506_at 6.838055 6.898467 6.673948 6.683379 6.7845716 6.6239295 6.722281 6.590705 6.39587 6.8134594 6.76798 6.8968463
1370507_at 5.845163 5.947316 5.6546354 5.7624702 5.79813 5.5237775 5.7802486 5.8551884 5.41507 5.57736 5.7690167 5.896296
1370508_a_at 5.322762 5.4765644 5.536399 4.9740844 5.380525 5.0412245 5.0747185 5.1337514 5.3080263 4.983773 5.0882 4.8515573
1370509_at 6.773608 6.4880667 7.4242587 7.2314878 6.951081 6.905591 6.8411174 7.0171103 7.3897424 6.8873267 7.02515 7.7047787
1370510_a_at 7.6776795 7.695781 7.815379 7.610422 7.365697 7.3774395 7.6862154 7.518324 7.7305183 7.623952 7.719568 7.9644947
1370511_at 13.832023 13.870742 13.85814 13.906906 13.852208 13.840118 13.828108 13.831811 13.831811 13.833251 13.834911 13.785839
1370512_at 7.9264383 7.7412543 8.04002 7.9808197 7.934529 7.95241 7.7019663 8.11754 7.8921137 8.000092 7.8943887 7.8563747
1370513_at 3.4398713 3.9575536 3.7172623 3.9653516 4.111514 3.7670908 4.012336 4.1171455 3.8517902 3.745343 3.820125 3.5739686
1370514_a_at 3.530663 4.3316536 4.0242825 3.7829568 4.072077 3.904997 3.5847476 3.8444712 3.9243162 3.8246863 3.9429562 3.6132092
1370515_x_at 4.300474 4.5807824 4.348477 4.4181094 4.4142866 4.8236895 4.9804273 4.6801653 4.778064 4.536691 4.7179794 4.4510484
1370516_at 6.5046453 6.5954905 6.7402754 6.57247 5.8984365 5.935616 6.1296124 6.504726 6.5619693 6.243812 6.415248 6.264999
1370517_at 3.6818187 3.8506005 4.0518284 3.756606 3.7875516 4.279622 4.2197185 3.858567 3.8460693 3.8234258 3.7760212 3.653393
1370518_a_at 4.291507 4.2743864 4.034894 3.9683108 3.997865 4.2881026 4.5496283 4.0435305 4.052805 4.0843315 3.8912241 4.0033293
1370519_at 4.392296 4.459037 4.878762 4.8181124 5.1069827 4.644058 4.623062 4.71293 4.7731504 4.6669536 4.4559107 4.5323796
1370520_at 3.911474 4.4537783 4.1632323 4.1778502 3.9592562 4.611614 4.417302 4.251178 4.420435 4.507975 4.381281 4.4876695
1370521_at 6.381 6.586437 6.660498 6.74328 6.610835 6.405652 6.3195286 6.8286777 6.49188 6.4816175 6.539364 6.6292744
1370522_at 8.864151 8.846155 8.905207 9.13572 8.82074 8.8898 8.680444 8.89312 8.87625 8.833084 8.911888 9.025233
1370523_a_at 7.623287 7.2348347 7.6197042 7.7339544 7.1876287 7.137551 7.037931 7.4548984 7.6624165 7.35566 7.535964 7.506913
1370524_at 9.352031 8.961884 9.090785 9.142302 8.926835 9.21119 9.093367 9.012728 9.211323 8.870458 9.21468 9.297889
1370525_at 8.330552 8.412464 8.254486 8.090727 8.078527 8.092834 8.300777 8.446615 8.428869 8.36119 8.311882 8.3961315
1370526_at 6.1130486 6.131579 6.814128 6.0046787 5.6868463 6.8676443 6.947593 6.1943746 7.1577272 6.065102 6.390014 6.2364635
1370527_a_at 9.03645 8.708464 9.010951 8.522819 8.768237 8.872306 8.985265 8.958779 9.101105 8.719698 8.670368 9.162855
1370528_at 6.5146713 6.4649997 6.496306 6.447117 6.5091257 6.4586253 6.4837933 6.4634604 6.4071126 6.507376 6.35597 6.4350467
1370529_a_at 6.973429 6.9726367 7.2718782 7.21788 7.012889 6.909654 7.058295 7.157754 7.228777 7.0643077 7.364012 7.8771405
1370530_a_at 8.087273 7.874922 8.205538 7.7601295 7.794279 7.955599 8.252397 8.158371 8.333071 8.270475 8.196642 8.486903
1370531_a_at 5.3202753 5.3380604 5.4897594 5.3826227 5.3301816 5.2652216 5.294182 5.396656 5.135935 5.5052414 5.3436365 5.477232
1370532_at 5.8496594 5.9431734 5.8105392 5.903622 5.7993484 6.0098195 5.9324007 5.5868974 5.602472 6.0025296 6.0777383 5.5001326
1370533_at 4.2332306 4.6433907 4.323428 4.6508007 4.532714 4.3459063 4.386457 4.1818438 4.379733 4.5626755 4.5298057 4.3566675
1370534_at 8.033394 7.6639447 7.4020915 7.7877536 7.6248703 7.6001315 7.7095194 7.4755583 7.5440483 7.3392916 7.4912796 7.4686546
1370535_at 3.9079108 4.068283 4.0194664 4.077259 4.134682 4.0306253 4.3609505 4.276458 4.2946343 4.166972 3.998714 4.020461
1370536_at 5.410225 5.176506 5.1827626 5.499812 5.301758 5.3015146 5.153948 5.1624756 5.2945557 5.8686976 5.6489506 5.9917297
1370537_at 6.9406586 7.1871123 6.93433 7.015179 6.524977 6.7278132 6.9745226 6.841181 6.817223 6.827114 7.0995994 7.2247925
1370538_at 7.910991 7.485021 7.5849943 7.3982687 7.9409475 7.37196 8.007536 7.8118377 7.7610106 7.977485 8.159208 7.968526
1370539_at 6.971738 7.0206103 7.0637236 6.927994 6.9005523 6.90755 6.6325817 7.0794215 6.9782295 7.294563 6.840032 7.2734385
1370540_at 3.8997269 3.9759905 3.9384563 4.010884 4.2980046 3.9689417 4.1010933 4.0748425 4.0053005 4.1973963 4.3490477 4.754073
1370541_at 5.6644216 5.3551908 5.645775 6.307998 5.4789133 5.852521 5.4023433 5.615345 5.9235597 5.2997303 5.702405 6.2195435
1370542_a_at 6.494577 6.257819 6.5818667 6.169686 5.694226 6.165 6.416377 6.115071 6.2215734 6.318545 6.569197 6.9907675
1370543_at 6.241254 6.518637 6.6152787 6.223068 6.653208 6.3046823 6.5344696 6.4396915 6.314346 6.1825237 6.3960752 6.638741
1370544_at 5.539391 5.302167 5.7636094 5.875521 5.575767 5.617265 5.638691 5.69862 5.6549664 5.408766 5.4655604 5.86408
1370545_at 4.815013 4.9053 4.9803686 4.8918886 5.287836 4.960821 5.2051077 4.9666514 4.9535265 4.7831597 5.2199945 4.7493896
1370546_at 3.9228647 4.009921 4.3102627 3.969501 4.531397 4.1180553 4.2338886 4.193327 3.6596005 4.303224 3.8904693 4.151913
1370547_at 13.950601 13.908098 14.004469 14.000721 13.967113 13.92712 14.031788 13.999099 14.027052 13.865717 13.915196 13.996799
1370548_at 7.5344787 7.855357 7.036792 7.487125 7.1417193 7.4598227 7.334151 7.443525 7.5795417 7.2939506 7.5609694 7.9188724
1370549_at 5.700186 5.4643607 5.6902447 5.881755 5.514858 5.71264 5.353424 5.655693 5.6956167 5.5133543 5.771629 6.319814
1370550_at 5.9473286 5.908779 5.5995607 5.853133 5.790699 6.0003166 5.9061007 5.7311487 5.824087 5.840635 5.7984915 5.593466
1370551_a_at 7.366039 7.410072 7.4438157 7.280741 7.165217 7.2617145 7.4687347 7.3673177 7.4636874 7.6644206 7.4967504 6.7569385
1370552_at 5.30344 5.3466673 5.489067 5.600011 5.391628 5.58307 5.7702694 5.3314266 5.308963 5.574012 5.57922 5.746642
1370553_at 7.122225 6.784938 6.9043884 7.15746 6.69406 6.612177 6.8068657 6.778844 6.5818753 6.353611 6.649083 7.2215796
1370554_at 8.9119425 8.931357 8.674629 8.867306 8.886461 8.635513 8.542223 8.861553 8.6255 8.8681755 9.007886 9.555869
1370555_at 4.2015357 4.4059343 4.274949 4.071091 4.1835785 3.9930089 4.012788 4.4287043 4.00939 4.412529 4.1813135 3.778929
1370556_at 5.1432176 4.969455 4.8697214 4.823248 5.5057774 4.86168 5.044175 4.9673643 5.257077 4.9373627 4.657934 4.396115
1370557_a_at 3.8843727 4.1588197 3.873681 4.217331 4.181936 4.2541018 4.466132 3.9581187 3.9371555 4.4241447 4.453648 3.9214032
1370558_a_at 3.4806032 3.3756056 3.32039 3.3359551 3.5137558 3.24178 3.3864193 3.161625 3.4887915 3.4185421 3.2737918 3.3954163
1370559_at 4.106856 3.7687721 3.9413588 3.613701 3.8939517 3.781984 4.0620475 3.7827413 3.890686 3.994857 4.1074486 3.6845863
1370560_at 4.136288 4.508384 4.371377 4.2871847 4.1489487 4.2148037 4.472044 4.1113157 4.378477 4.279402 4.1547656 4.332976
1370561_at 3.8435006 3.7904174 3.9720173 4.206796 4.076101 3.7223086 3.7055578 3.797607 3.909787 3.9984708 3.7033916 3.7929182
1370562_at 4.484934 4.8845115 4.7648025 4.617284 4.9347644 4.5436726 4.66302 4.572252 4.646812 4.334504 4.7471185 4.5275173
1370563_at 11.281685 11.32866 11.39797 11.53921 11.45476 11.239767 11.419629 11.479762 11.434771 11.138212 11.451405 11.988912
1370564_at 4.5861464 4.4537835 4.442519 4.395516 4.4483333 4.769857 4.4930806 4.485603 4.5367813 4.5010424 4.4217286 4.1619706
1370565_at 4.4101477 5.087845 4.873727 4.89135 5.050588 4.6601853 4.897586 4.908031 4.778064 4.9554486 4.770067 4.3030844
1370566_at 10.331742 10.547653 10.23462 9.409273 9.906509 9.552029 10.088191 10.375738 10.175239 10.01176 10.61739 10.755787
1370567_at 7.0328865 7.185819 6.9855075 7.0532713 7.2383695 7.1572075 7.164119 6.7187395 6.827824 7.2324038 6.9566507 6.7685404
1370568_at 5.511612 5.60178 5.468854 5.476489 5.8952136 5.5135565 5.6360774 5.7123027 5.752269 5.8814936 5.5309997 5.7244415
1370569_at 4.698085 4.8604183 4.952611 5.1720705 4.9655504 5.0061297 5.062492 4.749834 4.768832 5.081029 4.8315244 4.87822
1370570_at 7.373132 7.2783985 7.305714 7.4836206 7.228861 7.401373 7.096212 7.2328253 7.1073813 7.114821 7.177806 7.2501397
1370571_at 4.925171 4.928035 5.176129 5.4393563 5.0942736 5.174612 5.283792 5.2777987 5.2792754 4.9028187 5.082168 4.590946
1370572_at 3.650714 4.0579414 3.8978708 3.7662978 3.8851693 3.9157326 4.142296 4.009041 3.77899 3.7695756 3.8123872 3.5482545
1370573_at 9.698805 9.49127 9.591879 9.404101 9.288856 9.269116 9.574218 9.42474 9.456793 9.314409 9.437994 9.959482
1370574_a_at 6.9086213 6.6110945 6.6076827 6.8720145 6.7883797 6.770862 6.921869 6.799508 6.668786 6.684085 6.7347035 6.5806355
1370575_a_at 8.268995 8.146266 8.200856 8.607929 8.2046385 8.136519 8.071884 8.374311 8.234425 8.379174 8.564354 8.643049
1370576_at 5.9648585 5.8336596 5.824762 5.813282 6.1295614 5.90146 5.8735166 5.6186905 6.0505786 6.0016904 5.3705273 5.8178644
1370577_at 5.7499332 5.947316 6.225739 6.497777 6.0307946 6.1183686 5.802133 5.9080076 5.979283 6.184212 5.9957657 6.4063888
1370578_at 7.039349 6.7177873 6.8831763 6.8229966 6.512695 6.5348735 6.873602 6.4470367 6.821734 6.9152164 6.754846 6.7900424
1370579_at 9.159842 9.3529415 9.0510025 9.019667 8.972284 8.999075 8.999296 8.925758 8.999075 8.99172 9.130007 8.980732
1370580_a_at 13.365146 13.256676 13.31889 13.421384 13.183345 13.2808075 13.115644 13.095175 13.3895445 13.325692 13.195212 13.27408
1370581_at 4.1580877 4.0894775 4.1303453 4.057242 4.5488014 4.0746527 4.41866 4.248988 4.149413 4.1356997 4.085473 3.885281
1370582_a_at 3.5577974 3.4707801 3.2154667 3.8293333 3.4375496 3.4832928 3.8750699 3.4581287 3.6051338 3.8933985 3.5473948 3.4845378
1370583_s_at 5.5714955 5.363566 5.9215393 5.668917 5.4832907 5.4991894 6.1675205 5.6162553 5.8882422 5.9978724 6.0851946 6.69762
1370584_a_at 6.2249036 5.848063 6.2970243 6.5775104 5.8061957 6.036077 5.586267 6.4556413 5.8926435 5.796818 5.360885 5.7169204
1370585_a_at 6.5591154 6.406946 6.5100117 6.1093364 6.374251 6.1832013 6.271528 6.702605 6.4174423 6.1529117 6.175225 6.11545
1370586_a_at 6.3344383 6.0685625 5.9112844 6.081643 6.0421143 6.0390368 6.1316824 5.9147058 6.131147 6.098156 5.915148 5.6098747
1370587_at 5.2286453 5.2410574 5.106344 4.8810663 5.0480843 5.0829754 5.0352516 5.211135 4.8226495 5.1357517 5.3831005 4.8100023
1370588_a_at 4.188693 4.236755 4.072497 4.1683044 4.3058534 4.212457 3.9538033 3.813046 4.182205 3.9666483 4.2231774 4.205722
1370589_at 5.3501234 5.15517 5.0245676 4.8009 4.715994 4.8032403 4.621006 4.797437 4.910763 4.8551764 5.013353 5.396915
1370590_at 7.3808928 7.4693913 7.427104 7.443527 7.443605 7.4381366 7.4428434 7.531701 7.288124 7.3907185 7.563384 7.242177
1370591_at 7.196958 7.2688613 7.422289 7.529214 7.308592 7.3184285 7.423838 7.22285 7.2222834 7.147088 6.969141 7.2252626
1370592_at 5.9201775 5.1721 5.689715 5.2081532 6.4647603 5.8382387 5.757998 5.496361 6.0907493 6.401941 6.2811623 7.052688
1370593_at 13.337866 13.333869 13.5437355 13.278742 13.358618 13.451891 13.378151 12.620671 13.206527 13.277245 13.368239 13.271196
1370594_at 5.1195307 4.756267 4.942069 4.701356 5.0117264 4.8073473 5.4167404 4.953274 4.7674055 5.200674 4.8828707 4.5448656
1370595_a_at 3.7519655 3.858045 3.8256128 3.9344282 3.8768015 4.1637125 3.7795756 3.9234967 3.9061468 3.9769216 3.9753454 3.7981613
1370596_a_at 4.303028 4.15921 4.3607173 4.4065223 4.302137 4.4452252 4.2014933 4.2959433 4.314975 4.1468363 4.2430863 4.038466
1370597_at 5.826817 5.584715 5.189705 5.493455 5.3465495 5.4519053 5.586929 5.4260883 5.4357004 5.479784 5.6291895 5.5303345
1370598_a_at 4.779668 4.712742 4.577306 4.617691 4.4817295 4.5707264 4.7337594 4.5278063 4.586362 4.745694 4.832634 4.421565
1370599_a_at 7.7206364 7.1268997 7.250763 7.6653137 7.2335215 7.509463 6.9233747 7.4311466 7.4482117 6.559403 6.7390375 6.729765
1370600_at 5.2197266 5.2723875 5.0380716 5.2900047 5.192318 5.087369 5.409858 4.758272 5.639364 5.076299 5.2142577 5.5153193
1370601_a_at 4.8120537 4.7581673 4.716145 4.8433614 4.5920315 4.9181075 4.623062 4.4524255 4.4181695 4.6461964 4.5265865 4.324128
1370602_at 4.651477 4.510073 4.655792 4.3365498 4.6085873 4.4407163 4.7957964 4.7033043 4.381727 4.782338 4.3827868 4.3253813
1370603_a_at 5.4980736 5.4120455 5.954842 5.1686287 5.727099 5.0897512 5.419874 5.768544 5.600383 5.5945935 5.489059 6.070852
1370604_at 3.7514303 4.1036224 3.8314536 4.0931797 3.6364577 3.6919384 3.8841882 4.231681 3.90791 3.9752822 4.0025606 3.6515863
1370605_s_at 5.6658125 6.094036 5.849434 6.338718 5.585492 6.062485 5.727688 6.020382 6.067153 5.5781183 5.519537 5.861664
1370606_at 6.338466 5.408965 5.196104 6.132237 5.558776 5.3586106 5.6333427 5.7080607 5.644268 5.72335 5.610358 6.11295
1370607_a_at 4.466174 4.421607 4.3825626 4.6467595 4.613112 4.626897 4.4675465 4.230833 4.499272 4.507975 4.728451 4.3631477
1370608_at 3.579561 3.8792062 3.807402 3.7475045 3.8349125 3.9182518 3.929076 3.801599 3.8297968 3.9387949 3.9738486 3.8555408
1370609_a_at 10.239857 10.099088 10.019324 9.978678 9.783257 9.825841 9.885641 9.928181 10.036802 9.762271 9.958178 10.093236
1370610_at 4.7096567 4.748442 4.543712 4.695275 5.220099 4.6719923 4.677995 4.750848 4.8036356 4.430513 4.3364472 4.5862265
1370611_at 6.1950483 6.66077 6.025681 6.1984606 6.07061 6.047731 5.996976 6.146326 6.002935 6.3361206 6.0981565 5.9601164
1370612_at 5.72635 6.023095 6.2321434 6.1486125 5.791502 6.364452 6.2058115 6.1901875 6.531615 6.6045766 6.576582 5.704236
1370613_s_at 12.840412 12.789534 12.851988 12.708706 12.544791 12.930503 12.9871 12.666533 12.777676 13.265035 13.114712 12.572284
1370614_s_at 5.5326166 5.424834 5.578768 5.647379 5.7119803 5.300868 5.222368 5.5627413 5.436135 5.433062 5.911226 5.1953073
1370615_at 5.0001745 4.914262 4.85271 4.6561756 4.956297 5.2700377 4.938567 4.8206744 4.836278 4.96099 4.948592 4.7479444
1370616_at 5.212595 5.1114864 5.1586065 5.214393 5.284405 5.4755545 5.3467617 5.433668 5.0951014 5.2623243 5.1828766 5.118067
1370617_at 4.925832 5.119997 4.9889812 5.1702433 5.287836 5.138033 4.7887 5.214616 4.722768 5.061039 4.8207054 4.51495
1370618_at 7.435932 7.664958 7.8355618 7.5380464 7.4866323 7.4645576 7.2698903 7.5182166 7.779609 7.3431125 7.448033 7.9487457
1370619_at 5.154495 5.0247316 4.946536 5.1966434 5.015281 5.418052 5.2258196 5.0884986 5.0210176 5.0018044 4.9980755 4.824457
1370620_at 4.4677725 4.651983 5.128646 4.673506 5.018961 4.86638 4.822448 4.970892 4.801297 4.477947 4.6806574 4.440949
1370621_at 4.903069 5.2680244 5.445843 5.101373 4.8196015 5.6245546 4.977407 5.501216 5.382615 5.3702435 5.242955 5.1098423
1370622_at 4.595248 4.129672 4.5383773 3.855795 4.598045 4.5231752 4.0301285 4.3939633 4.2171655 4.3823504 4.508639 4.32037
1370623_at 6.840786 6.797618 6.5340185 6.3674397 6.718708 6.0879397 6.5123076 6.9477825 6.669428 6.379197 6.508951 6.9557695
1370624_at 4.4141946 4.5028696 4.461068 4.433113 4.7499614 4.7711945 4.623062 4.786833 4.424718 4.4103384 4.6181602 4.082573
1370625_at 3.8422582 3.9083335 3.9510915 4.0379715 4.0063725 3.7940133 3.6974747 4.04965 4.081238 4.0177774 3.770745 3.8120687
1370626_at 3.6787217 3.707975 3.4956234 3.6427362 3.7686448 3.4658387 3.667489 3.62601 3.472563 3.6853702 3.5969095 3.3603091
1370627_at 4.800863 4.7781706 4.648099 4.526329 5.2840524 5.0817327 4.710868 5.0474524 4.7124286 5.117549 4.973663 4.65758
1370628_at 4.874328 4.806231 5.5551696 5.266087 5.2429633 5.3114877 5.2097216 5.399651 4.916346 5.2542124 5.591676 5.154199
1370629_at 3.8765512 3.7203052 3.64037 3.7295125 4.034319 3.71019 3.7551613 3.5832238 3.6303542 3.9463353 3.5719886 3.5691082
1370630_a_at 6.456529 6.6286745 6.2625256 6.676834 6.0730753 6.316257 6.4235206 6.606163 6.0942388 6.3655696 6.3689356 7.2337966
1370631_at 4.134458 4.1222363 4.366624 4.100542 4.560275 4.5136175 4.7196336 4.4687915 3.9828217 4.253335 4.275867 4.228465
1370632_at 4.3480654 4.385316 4.1727276 4.2563896 4.4356136 4.3136134 4.4570494 4.546979 4.3144274 4.4273434 4.3030243 3.966386
1370633_at 5.3151855 5.115114 5.126319 5.1948586 5.339021 5.190751 5.4628334 5.0761595 5.709152 5.1003532 5.121115 4.979616
1370634_x_at 6.747888 6.6620026 6.842671 6.920198 6.714468 6.6368895 6.98789 6.6545806 6.8573685 6.786206 6.6994014 6.5052533
1370635_at 5.0666075 5.039542 4.8689857 4.713256 4.9048014 4.5543785 5.3331094 5.060269 5.1992135 5.0769053 5.1970544 4.681143
1370636_at 4.8424206 4.725507 4.511448 4.644986 4.7951536 4.707247 4.4711733 4.3932557 4.6755447 4.4366865 4.553812 4.4755335
1370637_at 4.5511575 4.301176 4.329094 4.42125 4.246868 4.425196 4.7955675 4.2101917 4.586296 4.531954 4.4702544 4.3096676
1370638_at 5.299855 5.225244 5.1586065 5.163056 5.027424 4.9340677 5.5759497 5.320527 5.5177855 5.3249564 5.3269615 5.020163
1370639_at 7.6197243 7.7156568 7.540455 7.6954703 7.916582 7.7166038 7.710003 7.6577086 7.5805073 7.611196 7.893478 7.2390814
1370640_a_at 5.4243155 5.641403 5.152623 5.2225246 5.226142 5.628809 5.3746214 5.6971493 5.543581 5.438736 5.5292654 5.235898
1370641_s_at 6.620946 6.676877 6.5083113 6.913318 6.695012 6.749411 6.816132 6.510057 6.5775805 6.8682113 6.6660557 6.136601
1370642_s_at 6.683612 7.1372023 7.004298 7.195574 6.808454 6.9935966 6.4657416 7.3523874 7.114657 6.2921643 6.7175646 6.9127307
1370643_a_at 5.2658463 5.5021133 5.404091 5.344255 5.4187493 5.269835 5.407613 5.2860994 5.7556157 5.4082513 5.5401893 5.22448
1370644_at 3.983438 3.8186262 3.9356184 3.8401775 3.8289807 3.6480644 3.8012798 3.6280067 3.8677814 3.6195335 3.6258426 3.839601
1370645_at 4.531056 4.232602 4.0979695 4.2541537 4.714216 4.6567287 4.6769013 4.4226675 4.2646403 4.8723907 4.7506027 4.467801
1370646_at 6.773234 6.843427 6.643091 6.411378 6.734915 6.6710978 6.5491033 6.6170387 6.8644853 6.6526384 6.522749 6.1778693
1370647_at 4.499282 4.731544 4.650761 4.494191 4.4857864 4.515475 4.537206 4.3360457 4.4800878 4.572206 4.4886947 4.2547603
1370648_a_at 5.278327 5.2262125 5.211103 5.237977 5.166265 5.0137506 5.39566 5.0221353 5.2067084 5.219312 5.2711983 5.06513
1370649_at 5.8518 5.978474 5.9314938 5.777187 6.0926924 6.0933156 6.3089223 6.069546 6.1717534 6.2092996 6.111296 5.4071193
[truncated: 3,479,052 more chars]
