# Supplementary material for: Transcriptomic point of departure determination: a comparison of distribution-based and gene set-based approaches
Source: Front Genet. 2024 May 9;15:1374791. doi: 10.3389/fgene.2024.1374791 (PMC11112360; doi:10.3389/fgene.2024.1374791)
Supplement: Supplementary file 6 [file DataSheet1.zip › Data Sheet 1/gentamicin_29day_Rat_Liver_rma.txt]

ProbesetID V2 V3 V4 V5 V6 V7 V8 V9 V10 V11 V12 V13
Dose 0 0 0 10 10 10 30 30 30 100 100 100
1367452_at 10.536234 10.462458 10.506117 10.497537 10.455337 10.414128 10.426933 10.472393 10.545174 10.462739 10.448679 10.491793
1367453_at 10.137268 10.19003 10.22358 10.156967 10.123445 10.085368 10.045585 10.045265 10.231825 10.121025 10.0707445 10.030885
1367454_at 9.999136 10.154668 10.134752 10.022312 10.095768 10.051121 9.912749 10.031599 9.983529 9.920563 10.133406 9.836693
1367455_at 11.421853 11.401028 11.4463005 11.419966 11.469414 11.317208 11.242263 11.332822 11.294219 11.342145 11.429048 11.352771
1367456_at 11.991746 11.9890995 11.910718 11.925431 11.88605 11.866609 12.000941 11.9744625 11.940039 11.947284 11.957201 11.936598
1367457_at 9.27742 9.409455 9.226504 9.348691 9.132078 9.250842 9.281759 9.278236 9.2727 9.316483 9.337397 9.133472
1367458_at 8.3803005 8.309369 8.399363 8.336537 8.319257 8.374794 8.31894 8.222313 8.360416 8.228419 8.306695 8.3358965
1367459_at 12.229274 12.263291 12.208222 12.185833 12.176004 12.198006 12.111884 12.149369 12.203984 12.190018 12.230496 12.094898
1367460_at 11.49274 11.566177 11.552193 11.492812 11.575188 11.522058 11.539861 11.505526 11.471318 11.446745 11.564482 11.462584
1367461_at 10.5204525 10.599938 10.556745 10.466869 10.365959 10.41409 10.418917 10.321613 10.372501 10.452707 10.446673 10.448238
1367462_at 10.253986 10.693311 10.729213 10.331695 10.934655 10.63428 10.121312 10.60867 10.640747 10.882207 10.524244 10.587379
1367463_at 11.069567 11.099197 11.0842905 11.205628 11.163948 11.237398 11.066256 11.315214 11.355867 11.207199 11.327438 11.254893
1367464_at 9.7057905 9.695452 9.727212 9.621371 9.721931 9.681665 9.6517 9.595566 9.760044 9.724718 9.673564 9.615424
1367465_at 10.147243 10.280735 10.189967 10.316218 10.3545 10.320403 10.330552 10.35897 10.492144 10.290755 10.330457 10.325834
1367466_at 10.054534 10.141979 10.175902 10.108072 10.12709 10.108654 9.996616 10.070549 9.611262 9.848535 10.091563 10.067083
1367467_at 11.6743355 11.584736 11.665724 11.632746 11.655499 11.621886 11.680247 11.631793 11.72365 11.753747 11.683262 11.641328
1367468_at 9.939896 10.024196 10.006335 10.09943 9.895921 10.011664 10.341547 10.090983 10.237642 10.3972435 10.254264 10.022746
1367469_at 12.086939 11.970966 11.91191 11.82854 11.79673 11.9092245 11.897056 11.876049 11.696226 11.835688 11.867423 11.734904
1367470_at 10.37435 10.323471 10.380696 10.232905 10.265906 10.255796 10.247206 10.282798 10.267579 10.257147 10.382183 10.1502
1367471_at 9.153164 9.180843 9.227462 9.165114 9.266798 9.16288 9.259366 9.355211 9.54415 9.449571 9.362472 9.3140955
1367472_at 10.240589 10.231608 10.220698 10.243796 10.190051 10.123542 10.1515045 10.256707 9.972866 10.013434 10.19753 10.087413
1367473_at 10.033922 10.098102 9.895309 10.064362 10.113463 10.198096 10.223829 10.158712 10.375043 10.093779 10.219906 10.184186
1367474_at 9.895994 9.859913 9.788763 9.768346 9.739122 9.868479 9.862503 9.840139 9.723747 9.692308 9.709327 9.730655
1367475_at 10.461114 10.601635 10.582261 10.631633 10.596238 10.550369 10.485302 10.549996 10.596362 10.535121 10.615366 10.537925
1367476_at 11.413355 11.368402 11.31441 11.3304615 11.325908 11.329644 11.389297 11.351038 11.592095 11.4579735 11.429294 11.243183
1367477_at 10.235331 10.363052 10.3830385 10.371384 10.576345 10.266605 10.266336 10.413349 10.63975 10.490404 10.398754 10.263122
1367478_at 8.04948 7.8543477 7.983393 8.1304035 7.9330783 8.031948 8.032011 7.9746685 8.286789 8.020424 8.1786785 7.988785
1367479_at 11.276354 11.338179 11.372531 11.337754 11.416009 11.322928 11.344954 11.446578 11.598889 11.454147 11.327194 11.306882
1367480_at 9.924882 9.9101925 9.835354 9.771874 9.757705 9.80167 9.719281 9.736597 9.941113 9.910665 9.8262205 9.683359
1367481_at 9.62425 9.762381 9.62498 9.664636 9.602311 9.612488 9.590076 9.725635 9.884769 9.714254 9.7161665 9.566269
1367482_at 9.745688 9.644719 9.57223 9.760481 9.69166 9.569158 9.766235 9.628975 9.90557 9.842261 9.6607895 9.794352
1367483_at 9.102949 9.102215 9.310646 9.200874 9.417067 9.253061 9.402149 9.258629 9.539568 9.508642 9.329056 9.186159
1367484_at 9.51857 9.606683 9.526079 9.542181 9.634176 9.6106615 9.618389 9.756515 9.772779 9.759186 9.592627 9.588128
1367485_at 10.349538 10.296968 10.114726 10.223526 10.167228 10.159377 10.204353 10.228296 10.165016 10.2580385 10.199172 10.067156
1367486_at 9.628123 9.517783 9.705117 9.729959 9.58173 9.572934 9.546191 9.62185 9.610371 9.57435 9.547626 9.404362
1367487_at 7.681764 7.4871836 7.445353 7.481996 7.495246 7.3555403 7.593237 7.7304683 7.703339 7.3277845 7.1057878 7.659439
1367488_at 8.017369 7.7878175 8.061176 7.850663 7.9627748 7.959644 7.9296527 8.166552 7.4151845 8.01473 8.28034 8.362852
1367489_at 6.525202 6.5641418 6.7612915 6.4986954 6.4293485 6.671556 6.7325745 6.3419695 6.37556 6.500724 6.680584 6.7047076
1367490_at 7.617807 7.5611906 7.4829865 7.698039 7.572975 7.5137367 7.444319 7.4916277 7.564638 7.516223 7.717091 7.483966
1367491_at 9.578163 9.616609 9.5383005 9.404581 9.372098 9.447924 9.352774 9.508201 9.346179 9.4299345 9.406514 9.347709
1367492_at 9.368668 9.402357 9.270465 9.282786 9.303941 9.35237 9.147393 9.30665 9.534483 9.377288 9.327153 9.175548
1367493_at 9.652883 9.512111 9.628101 9.553136 9.476203 9.624941 9.511314 9.61179 9.729605 9.670778 9.651074 9.487833
1367494_at 10.234108 10.420256 10.296477 10.391103 10.307426 10.160717 10.304653 10.377318 10.605528 10.401087 10.325985 10.311099
1367495_at 8.105661 8.013034 8.117649 8.125827 8.277287 8.006444 8.054163 8.093684 8.509418 8.211481 7.9969554 7.989302
1367496_at 11.3784685 11.267274 11.145382 11.289752 11.1916 11.150864 11.221942 11.248978 10.99798 11.172171 11.245684 11.263767
1367497_at 9.039523 9.024773 9.055065 9.058257 8.960248 8.926654 8.95066 8.840465 8.964313 9.001624 8.913423 8.802148
1367498_at 8.94979 9.040587 8.969124 8.836063 9.294285 9.026183 9.030144 9.090266 9.012622 8.905174 9.044743 8.976428
1367499_at 8.26446 7.9442644 8.095169 8.014223 8.116579 8.187559 8.314793 7.97606 7.9068017 8.011515 8.19215 8.191963
1367500_at 10.182766 10.25774 10.309899 10.281077 10.349306 10.254112 10.305603 10.298405 10.536415 10.464594 10.313505 10.387391
1367501_at 8.626781 8.694539 8.698944 8.686333 8.615358 8.684725 8.695328 8.586083 8.511596 8.717156 8.728138 8.720301
1367502_at 8.703301 8.986756 8.693896 8.785766 8.707124 8.7936 8.785619 8.859454 9.151775 8.792428 8.74608 8.806028
1367503_at 11.127623 11.178258 11.3022995 11.306529 11.179595 11.078483 11.146795 11.146449 11.235852 11.230699 11.150168 11.240659
1367504_at 8.358761 8.446775 8.21118 8.434782 8.438044 8.472847 8.201189 8.399361 8.471714 8.286718 8.434933 8.367483
1367505_at 8.354639 8.689766 8.423602 8.634395 8.487294 8.406915 8.46758 8.630674 8.302562 8.6377325 8.469301 8.566782
1367506_at 10.188351 10.212329 10.103008 10.206131 10.302798 10.19623 10.246015 10.108327 10.336386 10.353449 10.325783 10.183936
1367507_at 7.5141616 7.596173 7.5772495 7.4588966 7.6373677 7.6065125 7.589329 7.656721 7.9783583 7.6503406 7.5029855 7.3667645
1367508_at 9.127995 9.010891 9.150264 9.070332 9.155693 9.076679 9.097422 9.194416 9.390738 9.313124 9.126435 9.052094
1367509_at 9.812885 9.771944 9.8323765 9.963202 9.884261 9.853882 9.880767 9.82602 10.141331 9.959365 9.881118 9.840484
1367510_at 9.934094 9.986211 9.878917 9.934402 9.886911 10.02337 9.920991 9.886614 10.06078 10.014225 9.904312 10.026746
1367511_at 8.729435 8.832188 8.627954 8.909752 8.601583 8.557186 8.807259 8.757677 8.48581 8.690251 8.714913 8.651484
1367512_at 11.174063 11.127059 10.989042 11.141334 11.102608 11.007736 11.090983 10.976114 11.172564 11.103415 11.060401 11.124183
1367513_at 8.435155 8.539548 8.171728 8.434709 8.196135 8.582135 8.309946 8.337488 8.012021 8.489637 8.30822 8.569144
1367514_at 8.219065 8.2333 8.161326 8.161469 8.162809 8.119085 8.116053 8.155386 8.127137 8.145172 8.268118 8.119167
1367515_at 8.036095 8.029388 7.836892 7.927278 7.8694425 8.024878 8.156622 8.01248 7.9972835 8.006512 8.163387 8.112118
1367516_at 9.468751 9.361914 9.3232565 9.297373 9.26549 9.376721 9.328449 9.395506 9.465856 9.593989 9.280442 9.33463
1367517_at 7.7471037 7.784774 7.9205728 7.9333725 8.009481 7.7879243 7.6457376 7.8088 7.728217 7.761274 7.8875885 7.5176635
1367518_at 8.803991 8.958873 8.894556 8.995504 8.870782 8.869965 8.818204 8.8326435 8.830409 8.613873 8.848335 8.816021
1367519_at 8.857939 8.989608 8.949213 8.970706 8.925371 8.816172 8.854192 8.768625 8.920021 8.819967 8.828915 8.808902
1367520_at 10.217487 10.147048 10.112328 10.156732 10.097863 10.297056 10.199357 10.212551 10.409701 10.272332 10.184479 10.264374
1367521_at 7.130474 6.892214 7.2404785 7.4258447 7.1578774 7.1179466 7.296908 7.24507 7.3342957 7.5962005 7.785449 7.4981875
1367522_at 9.445051 9.423103 9.428508 9.558201 9.365378 9.34406 9.270801 9.484947 9.504581 9.3514 9.453233 9.505631
1367523_at 9.13056 9.169562 9.192036 9.324194 9.193046 9.1775875 9.230341 9.243442 9.473912 9.336732 9.121108 9.116717
1367524_at 7.5316663 7.417362 7.368942 7.2729163 7.525545 7.53418 7.3237348 7.315177 7.431426 7.4853563 7.3244314 7.4224973
1367525_at 9.294939 9.427103 9.573209 9.466216 9.405676 9.45694 9.354396 9.384111 9.261324 9.413251 9.625456 9.526834
1367526_at 9.124123 9.132577 9.181065 9.152375 9.147606 9.119264 9.22627 9.174104 9.431356 9.364692 9.268021 9.257304
1367527_at 8.605471 8.373289 8.458996 8.468168 8.409123 8.385138 8.481106 8.358115 8.180036 8.189991 8.4735155 8.255865
1367528_at 9.057371 8.85093 8.90425 9.120465 8.9857 9.218239 8.832538 8.80323 8.910151 8.830101 8.849659 8.846652
1367529_at 9.399685 9.472384 9.41041 9.244917 9.275174 9.388125 9.205399 9.229547 9.385007 9.101152 9.014637 9.225432
1367530_at 7.551281 7.679368 7.715893 7.3541636 7.678354 7.776259 7.294152 7.6083775 7.427842 7.3668656 7.098707 7.4379554
1367531_at 10.929534 10.851599 10.899501 10.751839 10.792826 10.892399 10.911955 10.854586 10.89757 10.904095 10.972265 10.898681
1367532_at 11.3695965 11.419409 11.329549 11.415828 11.390993 11.279389 11.303404 11.220431 11.305077 11.366115 11.352219 11.365634
1367533_at 8.747522 8.795491 8.9994335 8.93998 8.670041 8.586182 8.55142 8.648888 8.596208 8.732556 8.8819685 8.486894
1367534_at 7.349193 7.375094 7.504085 7.5788336 7.633697 7.5782104 7.3842044 7.5104275 7.2902365 7.5187044 7.549661 7.8368187
1367535_at 8.551765 8.550306 8.537918 8.551791 8.883119 8.62819 8.804827 8.569223 8.332762 8.435679 8.671055 8.807477
1367536_at 8.214954 8.168348 8.211897 8.220131 8.055292 8.177814 8.2542715 8.321304 8.566296 8.139664 8.146644 8.031951
1367537_at 8.141379 8.163464 8.101202 8.016321 7.9802394 8.102232 8.098122 8.211897 7.9684424 8.187197 8.184597 8.177982
1367538_at 7.348283 7.4508944 7.6192503 7.6338377 7.5144653 7.1449766 7.3212833 7.424499 7.1375704 7.341704 7.480137 7.2534685
1367539_at 9.021687 8.795961 8.981704 8.9655075 8.9136 8.951256 8.524966 8.755815 8.538473 8.594579 8.696471 8.803346
1367540_at 7.9255376 8.156826 8.121549 8.240263 8.021788 7.855245 7.9739294 7.960973 7.6603513 8.008384 8.076494 8.185099
1367541_at 8.515962 8.519337 8.099796 8.294779 8.318903 8.464609 8.332652 8.261093 8.734362 8.651474 8.329229 7.9419703
1367542_at 8.162667 8.3876505 8.213656 8.404141 8.192166 8.101559 8.26716 8.317144 8.169504 8.103941 8.3035965 8.417289
1367543_at 8.7093935 8.843918 8.5709915 8.536434 8.715444 8.782198 8.733135 8.668917 8.936771 8.789759 8.765192 8.683626
1367544_at 7.26613 7.2829633 7.2351565 7.1923356 7.1398926 7.2222004 7.268476 7.407341 7.020402 7.1049027 7.150524 7.1125274
1367545_at 7.171372 7.0929165 7.333286 7.3826213 7.4516044 7.3787317 7.3894906 7.356898 7.2011995 7.3772554 7.2202563 7.52594
1367546_at 10.28879 10.433021 10.409985 10.344666 10.493759 10.495515 10.514249 10.459386 10.734291 10.593937 10.498298 10.618171
1367547_at 8.220491 8.220382 8.169056 8.157749 8.179445 8.116882 8.116421 8.1075 7.8842287 7.827882 7.997461 8.171352
1367548_at 8.812416 8.571446 8.545498 8.584112 8.61407 8.650139 8.611711 8.423618 8.664005 8.618711 8.707889 8.668705
1367549_a_at 10.757681 10.7234745 10.733977 10.771656 10.775096 10.690226 10.678122 10.687519 10.462274 10.668624 10.871593 10.608931
1367550_a_at 9.304092 9.2167015 9.060362 9.145937 9.049786 9.179209 9.316199 9.036215 9.483871 9.448783 9.256415 9.2839775
1367551_a_at 9.57869 9.414238 9.466637 9.44651 9.317341 9.376724 9.461535 9.486317 9.560244 9.474367 9.399494 9.436831
1367552_at 4.353374 4.336335 4.0691414 4.152176 4.385229 3.812998 4.146302 4.3387613 4.1724725 3.9994266 4.202419 4.1317244
1367553_x_at 12.117784 11.805699 12.251219 11.949517 11.935072 12.173929 11.737439 11.412789 11.999878 11.753126 11.593708 11.219717
1367554_at 3.9505508 4.041268 3.8407123 4.223791 3.8752642 3.9974265 4.023609 3.80537 4.0846148 4.0278254 3.9329686 3.9024663
1367555_at 14.718243 14.733719 14.73272 14.728601 14.743664 14.703031 14.729549 14.72266 14.711564 14.698438 14.720774 14.720774
1367556_s_at 14.559159 14.594791 14.58105 14.55469 14.570192 14.592784 14.569642 14.543697 14.5833235 14.578424 14.584989 14.594791
1367557_s_at 13.09554 13.040289 13.066253 13.001056 12.905787 12.978831 12.790876 12.989596 12.875733 12.752328 12.850843 12.625723
1367558_x_at 3.1070132 3.1266713 3.2007477 3.0832121 3.2838123 3.1546438 3.1018715 3.310974 3.4249957 3.2341588 3.1561217 3.0848503
1367559_at 12.970421 12.909098 12.910636 12.866621 12.796333 12.823982 12.871092 12.8598585 12.857128 12.863041 12.905449 12.980535
1367560_at 12.212113 12.3926525 12.255135 12.387744 12.322656 12.2226305 12.344904 12.38922 12.478069 12.409472 12.4221 12.419007
1367561_at 12.512362 12.623762 12.549707 12.747771 12.623741 12.610303 12.774457 12.781738 12.753129 12.701308 12.645953 12.731522
1367562_at 8.815836 8.680588 8.724318 8.925347 8.640888 8.892762 8.8172245 8.840573 8.975662 9.173006 8.287287 8.299334
1367563_at 9.039705 9.109777 9.223434 9.39981 9.121603 9.088732 9.13088 9.14428 9.268086 9.27483 9.090794 8.846432
1367564_at 5.615875 5.733271 6.0553308 5.6598444 5.565404 5.7322927 5.6852856 5.5645947 5.460929 5.6321783 6.0918837 5.713763
1367565_a_at 13.801414 13.801637 13.821472 13.810974 13.869073 13.869082 13.822811 13.886787 13.932141 13.8548765 13.834764 13.854489
1367566_at 3.7675424 3.7624109 3.7078686 3.700074 3.6969163 3.6467986 4.0197973 3.5722678 3.7379508 3.768313 3.8068888 3.8630178
1367567_at 12.115366 12.305885 11.995089 12.3116 12.133348 12.20354 12.305184 12.204104 12.352661 12.21655 12.255994 12.282545
1367568_a_at 8.932995 9.297228 9.157141 9.405576 9.553988 8.987665 9.6073475 9.258021 9.2065115 9.77264 9.247511 9.605989
1367569_at 11.89809 12.049774 11.971796 11.95993 11.895947 11.912329 11.90245 11.944204 12.018414 12.090555 12.014325 11.986292
1367570_at 7.1505504 7.5050507 7.373547 7.4315515 7.2584 7.1922245 7.2838526 6.9494243 7.406592 7.378496 6.6225724 6.839617
1367571_a_at 5.319639 5.0702324 4.8809214 5.05672 5.1260653 5.07471 5.130616 5.259486 5.149338 5.743166 4.9320936 5.004718
1367572_at 4.836595 4.897795 4.709884 5.1054745 4.919072 4.9703007 4.8936067 4.822369 4.801066 5.106321 5.1484375 5.2275743
1367573_at 12.479218 12.585896 12.440609 12.597295 12.432353 12.431103 12.510865 12.501775 12.516477 12.504851 12.5289345 12.532803
1367574_at 8.738184 8.738312 8.541545 8.856282 8.792435 8.741984 8.815289 8.799435 8.879434 9.107611 8.700538 8.558114
1367575_at 11.706069 11.911725 11.846381 11.879967 11.81967 11.722519 11.572572 11.643233 11.491167 11.434384 11.474331 11.341251
1367576_at 13.807773 13.739075 13.697058 13.79276 13.572521 13.692941 13.735389 13.647902 13.6278305 13.786247 13.734018 13.543307
1367577_at 6.592864 6.9151597 7.756704 7.2049522 8.197821 7.848219 7.153951 7.859996 8.467411 7.859286 6.8571067 8.705191
1367578_at 10.444156 10.609359 10.577887 10.570488 10.449375 10.506412 10.481471 10.412342 10.604201 10.52066 10.498576 10.5640135
1367579_a_at 11.149714 11.084884 11.098184 11.100434 10.957059 11.251085 11.03268 11.171147 11.281225 11.050903 10.837905 10.848915
1367580_at 11.548867 11.853707 11.568825 11.794207 11.573867 11.629354 11.715637 11.735127 11.79703 11.652902 11.6292715 11.587666
1367581_a_at 5.9665637 6.684308 6.5453577 6.8436728 6.6483974 6.2897053 6.268938 6.32438 7.0851555 6.816024 6.3269095 6.5831985
1367582_at 11.8260145 11.94346 11.91364 11.98773 11.858561 11.935642 11.959147 11.975233 12.101489 12.047828 11.902302 11.96708
1367583_at 13.300829 13.27251 13.178666 13.30608 13.19881 13.403434 13.237001 13.284268 13.276677 13.394046 13.195785 13.270174
1367584_at 8.40834 8.365562 8.746726 8.658427 8.33039 8.3790245 8.337732 8.40265 8.4865675 8.633756 7.9849734 8.148076
1367585_a_at 10.958271 11.088517 11.043936 10.951302 11.01308 11.121595 10.753998 10.996357 10.609919 10.670123 10.823101 10.903958
1367586_at 13.040524 12.984938 13.132481 12.814016 13.154685 12.928743 12.75198 12.813364 12.990035 12.748391 12.869633 12.758801
1367587_at 3.1791396 3.1835458 3.429333 3.1724772 3.2264788 3.4202268 3.3451138 3.2256095 3.1316059 3.2892559 3.432283 3.4838657
1367588_a_at 11.527522 11.5946245 11.386762 11.582329 11.515379 11.597326 11.808182 11.766366 11.693288 11.772066 11.687013 11.76479
1367589_at 9.578772 9.629542 9.529484 9.507262 9.550298 9.542359 9.356531 9.45437 9.395888 9.378208 9.57016 9.55072
1367590_at 11.436745 11.278033 11.185652 11.149267 11.109413 11.1225815 11.086579 11.234598 11.416092 11.1320505 11.097374 11.135852
1367591_at 10.405733 10.354985 10.309073 10.391078 10.28138 10.368934 10.235895 10.25074 10.520492 10.2782955 10.304343 10.224316
1367592_at 3.5928373 3.587592 3.9573362 3.4483166 3.497743 3.6835406 3.4533165 3.574103 3.305667 3.7190986 3.404529 3.420449
1367593_at 8.837236 8.367345 8.243783 8.27765 8.792482 8.367326 8.5906 8.072304 8.467984 8.5344925 8.527087 8.477953
1367594_at 9.143963 8.887058 9.3295 9.030193 9.248526 9.240034 9.157978 9.040898 9.212904 9.202629 8.91758 9.212101
1367595_s_at 13.70058 13.599799 13.704791 13.685089 13.7278185 13.707312 13.798107 13.704816 13.783719 13.798586 13.697177 13.764734
1367596_at 12.251015 12.357025 12.229953 12.437105 12.290563 12.404061 12.454856 12.479994 12.485013 12.424812 12.398474 12.463818
1367597_at 11.96808 12.1464815 12.017201 12.093496 12.065999 12.063796 12.198648 12.150621 12.174956 12.128431 12.223818 12.292191
1367598_at 14.159588 14.120758 14.080632 14.10682 14.070944 14.111603 14.110045 13.979478 14.068317 14.07864 14.081642 14.10682
1367599_at 12.415669 12.43639 12.393779 12.379613 12.391887 12.404579 12.2460985 12.307381 12.494606 12.308728 12.291403 12.264469
1367600_at 5.3789263 5.332108 5.296724 5.0632267 5.480057 5.246319 5.1497765 5.257861 5.524658 5.3943853 5.409675 5.1027427
1367601_at 8.450766 8.811836 9.396328 8.767965 8.536661 8.396521 8.494436 8.968258 8.999012 8.695604 8.614532 8.471277
1367602_at 9.442304 9.676489 10.431877 10.031013 9.535787 9.254134 9.402428 9.796581 9.932193 9.552537 9.80639 9.415682
1367603_at 11.610471 11.458098 11.509617 11.3311615 11.437468 11.393225 11.375176 11.483109 11.471524 11.339714 11.376802 11.213386
1367604_at 11.478169 11.452636 11.456696 11.39582 11.578646 11.489785 11.665211 11.738755 11.63108 11.62741 11.559605 11.482595
1367605_at 10.793503 10.932306 10.909873 10.856132 10.925358 10.920736 10.932312 10.915554 10.909955 10.901112 10.766232 10.755858
1367606_at 12.49084 12.5699005 12.488592 12.565388 12.497174 12.442173 12.53357 12.524155 12.602104 12.565775 12.57179 12.546102
1367607_at 12.826358 12.810959 12.829752 12.8599825 12.862843 12.834361 12.877519 12.919223 12.974687 12.902593 12.88053 12.889511
1367608_at 5.1798706 4.990857 5.019264 5.0442944 5.1719856 5.0600147 4.59748 4.602806 5.0967493 5.1151614 5.0787163 4.8819404
1367609_at 11.542108 11.586203 12.13633 12.414879 11.550625 12.212993 12.096785 11.815772 11.877536 11.612246 11.628958 11.83784
1367610_at 12.504953 12.51128 12.445845 12.539998 12.458132 12.512878 12.548732 12.539098 12.61237 12.615067 12.579469 12.588905
1367611_at 5.1918507 5.1526814 4.989797 4.8547645 4.7123547 5.0256667 4.6119714 4.5092597 4.694735 4.557531 4.7771907 4.58875
1367612_at 14.141811 14.074897 14.1129675 14.095824 14.085231 14.081054 14.110911 14.069552 14.076491 14.102306 14.083118 14.074133
1367613_at 12.8623085 12.929664 12.984463 12.9083185 12.914627 12.8360815 12.834327 12.962014 13.036465 12.86254 12.864315 12.970208
1367614_at 7.864687 7.6947756 7.840455 8.1957245 8.009365 7.7349234 7.9557962 8.038279 8.009214 8.103177 7.6175427 7.492728
1367615_at 4.0816565 4.005378 3.9559693 4.1298466 4.1808977 4.0286674 4.163359 3.9517255 4.0748005 3.9832737 4.100396 4.003626
1367616_at 4.461191 4.389205 4.1746607 4.207882 4.297037 4.257477 4.4221735 4.173665 4.752385 4.2659607 4.1795845 4.210987
1367617_at 9.200169 9.292791 9.427831 9.361307 9.271379 9.610639 9.452811 9.633997 9.4700575 9.667389 9.337383 9.544995
1367618_a_at 11.0742235 11.229465 11.138249 11.190214 11.173037 11.19891 11.205242 11.275055 11.267794 11.163509 11.221839 11.243376
1367619_at 12.743986 12.705155 12.859358 12.760714 12.901026 12.92183 12.930142 12.904791 12.864977 12.798418 12.917776 12.896392
1367620_at 12.81887 12.822133 12.798213 12.794089 12.865157 12.829263 12.735702 12.823118 12.925414 12.811073 12.730559 12.801179
1367621_at 8.82778 8.700265 8.630573 8.693892 8.571294 8.813892 8.622554 8.620831 8.8077345 8.824347 8.593212 8.54434
1367622_at 12.517833 12.489999 12.542832 12.511591 12.580645 12.50905 12.501276 12.561255 12.648464 12.526652 12.539507 12.446006
1367623_at 12.226934 12.348716 12.2671175 12.284785 12.226326 12.22679 12.29622 12.3533745 12.38538 12.318224 12.235256 12.273696
1367624_at 10.981106 11.095516 10.94637 10.663359 10.952605 11.124012 10.9775915 11.094551 10.809345 10.869769 10.541691 10.948915
1367625_at 13.12561 13.225571 13.14045 13.253944 13.154238 13.178776 13.260535 13.245214 13.190028 13.193982 13.222519 13.169486
1367626_at 4.5391846 4.5448084 4.5702457 4.6781096 4.748987 4.916829 4.5669003 4.529471 4.6792684 4.9215918 4.4538097 4.547165
1367627_at 8.668875 8.259899 8.704089 8.701368 8.416137 8.717831 8.553811 8.721861 8.815559 8.666676 8.8043375 8.705261
1367628_at 6.758957 6.6852837 6.6773696 7.193521 6.5615816 6.764325 6.4976983 6.459223 6.8326635 7.5450425 6.4643254 6.363092
1367629_at 12.165282 12.257969 12.221421 12.260361 12.277755 12.293319 12.293608 12.317616 12.357662 12.268006 12.268814 12.239755
1367630_at 12.482659 12.622404 12.631302 12.6270485 12.595569 12.616909 12.613655 12.728513 12.6742325 12.710943 12.602953 12.567696
1367631_at 6.514016 6.134112 6.8518076 6.355667 6.826833 6.8571916 6.088652 7.327853 7.0319405 6.876881 6.968156 6.6452203
1367632_at 10.278635 10.172096 10.422452 10.385109 10.41914 10.549724 10.467576 10.355213 10.388305 10.511367 10.588349 10.500307
1367633_at 9.848362 9.954321 10.158691 9.996946 10.073557 10.056077 10.062239 10.012897 10.116733 10.1006365 10.203456 10.065205
1367634_at 12.437801 12.5110035 12.517824 12.619886 12.497923 12.553641 12.644968 12.625922 12.676643 12.649263 12.606081 12.617056
1367635_at 12.860191 12.775955 12.7285595 12.606362 12.668511 12.799115 12.669192 12.631003 12.609468 12.650933 12.743481 12.730607
1367636_at 7.91751 7.8571444 8.052248 7.954284 7.7169085 7.884363 7.6591983 7.978656 7.340013 7.9027853 7.7488766 7.8664584
1367637_a_at 11.3131695 11.296189 11.293023 11.243513 11.280914 11.214959 11.282702 11.226378 11.230844 11.2346945 11.322849 11.285049
1367638_at 9.704894 9.823776 9.803427 9.839202 9.753461 9.77976 9.652541 9.843344 9.92959 9.876688 9.821035 9.968353
1367639_a_at 12.624564 12.693135 12.722302 12.713799 12.62904 12.649808 12.821138 12.771699 12.741197 12.669598 12.728786 12.73558
1367640_at 12.51194 12.668989 12.549623 12.712732 12.551075 12.629546 12.761698 12.67646 12.702803 12.70543 12.776133 12.742337
1367641_at 13.508935 13.493049 13.421483 13.429774 13.373497 13.419773 13.494729 13.410848 13.482877 13.422899 13.429127 13.457373
1367642_at 11.147138 10.968937 10.9821825 10.995429 10.965846 11.028424 10.973097 11.059137 11.055927 10.9415655 11.13057 11.096179
1367643_at 11.766961 11.709258 11.667862 11.815342 11.565877 11.651578 11.708604 11.718081 11.710625 11.815933 11.728352 11.598349
1367644_at 7.2029643 7.3555255 7.3959 7.62587 7.7245092 7.4224067 7.576598 7.445298 7.328354 7.4500375 7.682163 7.9129896
1367645_at 12.821785 12.899453 12.810843 12.872543 12.848996 12.8443575 12.947879 13.006583 13.054996 13.001789 12.909014 12.997461
1367646_at 12.427149 12.138902 12.525016 12.343499 12.262423 12.337939 12.310675 12.190159 12.189922 12.412277 12.28278 12.00868
1367647_at 14.114111 14.149995 14.135618 14.157025 14.190391 14.165817 14.198146 14.189459 14.184342 14.168198 14.120336 14.14575
1367648_at 5.8147054 6.5795164 5.989417 5.9359765 6.1385665 6.289629 6.40168 6.198942 6.287153 6.449133 6.255424 7.3950715
1367649_at 6.096956 6.265157 6.4599695 6.302505 6.0639205 6.3875484 6.236743 6.8077025 6.4432983 6.1055174 6.0617943 6.2700195
1367650_at 6.9125648 6.7768545 6.629515 6.8053746 6.9667845 6.721297 6.7601233 6.781916 6.638731 6.785549 6.676297 6.80315
1367651_at 10.311397 10.261013 10.305124 10.247122 10.028828 10.19382 10.201481 10.146271 10.134927 10.150184 10.073989 10.215847
1367652_at 9.640469 9.734043 10.04325 9.4114065 9.959433 9.833596 9.627773 9.600094 9.944586 9.685847 9.847116 9.879436
1367653_a_at 12.488044 12.388786 12.410742 12.337287 12.440373 12.363431 12.223075 12.431913 12.286665 12.225676 12.24717 12.135789
1367654_at 8.47431 8.704107 8.826375 8.971373 8.885446 8.757288 8.511779 9.1816845 8.169778 8.586285 8.45843 8.597403
1367655_at 8.128013 8.342457 8.081585 8.254318 8.258269 8.320898 8.240503 8.461992 8.635479 8.590087 8.149681 8.18044
1367656_at 10.862645 10.861384 10.90289 10.790048 10.842871 10.863218 10.862982 10.9214945 10.968644 10.982367 10.884862 10.949298
1367657_at 12.443899 12.302749 12.3884735 12.588118 12.59923 12.367782 12.5598135 12.600978 12.503287 12.40334 12.570138 12.458838
1367658_at 6.248557 6.5550237 6.3680353 7.05435 6.7746353 6.454788 6.42978 6.765399 6.438317 6.220851 6.2931256 6.976032
1367659_s_at 11.365337 11.108398 11.238483 10.726729 11.353237 11.107637 11.177218 11.406583 11.46316 11.485173 11.536566 11.775152
1367660_at 6.2898784 6.731597 6.3720465 6.1592546 6.091981 6.587051 6.5774765 6.3878455 6.8571663 6.578236 6.406656 6.1443925
1367661_at 7.153766 7.5213656 7.1812234 7.4588966 7.494629 7.1773834 7.483516 7.377853 7.757385 8.133968 7.079762 6.946421
1367662_at 12.508954 12.499316 12.532351 12.442446 12.65199 12.560218 12.425724 12.540623 12.679413 12.531867 12.444171 12.519533
1367663_at 11.816552 11.729813 11.709099 11.86997 11.692138 11.758144 11.812952 11.787329 11.913927 11.9817505 11.808011 11.670934
1367664_at 4.3937473 4.344372 3.9551823 4.1701717 4.152579 4.046709 3.8587604 4.032236 4.016596 4.136198 3.747599 3.979599
1367665_at 4.2865973 4.200816 3.9439178 3.9568458 3.954414 4.1903377 3.8390942 4.1785903 3.9279146 4.4119005 4.2842956 4.3158603
1367666_at 9.481942 9.443311 9.468226 9.375375 9.575986 9.728783 9.437426 9.513244 9.440379 9.31905 9.521386 9.317771
1367667_at 12.055144 12.092865 11.529079 11.621779 11.566765 11.881905 11.661662 11.672525 11.809414 11.656338 11.637432 11.56862
1367668_a_at 7.1462536 6.7431726 7.1242204 7.5042667 7.064232 7.535931 7.0268645 7.019362 6.699732 6.786564 6.6887226 6.5620794
1367669_a_at 10.131559 10.383219 10.325735 10.3176155 10.444257 10.311235 10.21317 10.490802 10.648225 10.475063 10.522011 10.335761
1367670_at 10.742011 10.67284 10.671903 10.739494 10.770069 10.793871 10.624089 10.764625 10.666349 10.6823225 10.63975 10.487001
1367671_at 9.878021 9.629593 9.761701 9.803982 9.475275 9.56024 9.562874 9.592543 9.820915 9.64394 9.522873 9.417162
1367672_at 11.773979 11.677206 11.906421 11.744648 11.827073 11.927217 11.871801 11.891471 11.778681 11.748734 11.886306 11.878777
1367673_at 11.023689 10.785516 10.986528 10.932225 11.066672 11.001666 10.949589 11.17091 10.997168 10.929021 10.9395685 10.924091
1367674_at 9.772597 9.655977 9.577629 9.568986 9.494454 9.562993 9.477084 9.473174 9.612924 9.609398 9.533595 9.420352
1367675_at 9.592095 9.547064 9.526396 9.606764 9.63419 9.539345 9.596743 9.543131 9.805 9.775451 9.650241 9.404932
1367676_at 8.338177 7.594028 8.037838 8.353691 7.694858 7.6439424 7.61626 7.591703 8.236641 7.9277925 7.503388 7.3927298
1367677_at 11.57632 11.454633 11.537727 11.571086 11.982045 11.646574 11.780752 11.483313 11.972304 11.761492 11.76311 11.66839
1367678_at 11.167786 11.274086 11.39718 11.346416 11.236859 11.219332 11.329997 11.252846 11.019839 11.156602 11.147461 11.220808
1367679_at 10.218796 10.07517 10.054674 10.608013 10.579438 10.502147 9.821023 10.247185 10.185905 10.815453 9.972541 10.190611
1367680_at 12.1853075 12.1065235 12.272058 12.235434 12.191136 12.09301 12.122581 12.158725 11.909368 12.031386 12.174714 12.146358
1367681_at 10.208277 10.045823 10.012627 10.131993 10.092253 10.10786 10.155243 10.092156 10.020926 10.176233 10.015041 9.910206
1367682_at 6.5742536 6.7281146 6.6454887 6.3960876 6.3882527 6.3718085 6.695317 6.61341 6.643424 6.580342 6.583189 6.634546
1367683_at 10.499506 10.265992 10.109718 10.065884 10.112373 10.123376 9.961439 10.169153 10.363081 10.283592 9.972258 9.8899765
1367684_at 4.064884 4.2236986 4.025684 4.091785 4.2773433 4.079191 4.177375 4.044507 4.536003 4.3836927 4.023195 4.326191
1367685_at 12.085912 12.163486 12.118295 12.165479 12.095625 12.239591 12.239433 12.2030525 12.206704 12.235878 12.2060995 12.295502
1367686_at 11.951772 11.9768715 12.0087385 11.818647 12.041633 12.049807 11.979484 11.899878 11.840958 11.740927 11.809933 11.859066
1367687_a_at 8.702938 8.638527 8.95651 8.828099 8.906361 8.698521 8.650264 8.919004 8.806692 8.64756 8.746742 8.724372
1367688_at 8.266666 8.473835 8.196913 8.243138 8.38913 8.485582 8.326353 8.283177 8.547815 8.437282 8.27051 8.145562
1367689_a_at 8.48356 8.017408 8.270487 8.24 7.7928214 7.770538 8.199054 8.470472 8.153593 8.963763 8.097668 7.8932805
1367690_at 11.499388 11.56757 11.581186 11.631665 11.719665 11.6989975 11.739636 11.704739 11.872609 11.711278 11.698444 11.784613
1367691_at 11.687588 11.4593115 11.408737 11.244384 11.102987 11.057057 10.947652 10.956678 11.030902 11.352021 11.159642 10.38702
1367692_at 3.7208412 3.8222528 3.5597403 3.8502548 3.727624 3.8069172 3.5712826 3.6760428 3.8906183 3.646905 3.5807366 3.7529287
1367693_at 10.306603 10.148072 10.129285 10.248873 9.899966 9.94929 10.052659 10.065054 10.160623 10.132536 10.083155 10.004161
1367694_at 11.437334 11.285796 11.411886 11.181691 11.414755 11.323653 11.299864 11.407958 11.328929 11.283538 11.494326 11.588671
1367695_at 12.368838 12.309531 12.415314 12.308477 12.466943 12.396637 12.357475 12.338301 12.489293 12.412768 12.260707 12.318021
1367696_at 8.262741 8.325655 8.491922 8.723561 8.28812 8.268435 8.526093 8.660291 8.753297 8.676986 8.303045 8.371555
1367697_at 9.902733 10.223927 10.200527 10.074022 10.150019 10.351335 10.405119 10.3199835 9.984663 10.316443 10.184224 10.4222555
1367698_a_at 9.296849 9.1717415 9.175402 9.096415 9.374423 9.388241 9.172256 9.351519 9.236268 9.146964 9.056403 9.251789
1367699_at 6.806739 6.781219 6.5204926 6.9658647 6.9495444 6.705905 6.7932467 6.817528 6.998662 6.9074397 7.0588536 6.789317
1367700_at 4.1755633 3.8588474 3.7765598 4.0040293 3.9933944 4.0091166 4.249449 3.838788 3.7440066 3.9693701 3.8483887 3.861441
1367701_at 6.735417 6.7881994 7.0067177 7.137361 6.709106 7.006356 7.054194 6.850848 6.925303 7.0957737 6.848745 6.959908
1367702_at 12.5764885 12.571631 12.743942 12.58065 12.632974 12.574888 12.484242 12.463276 12.520661 12.552459 12.554906 12.490275
1367703_at 3.8470461 3.6096544 3.4446216 3.8187864 3.66009 3.5743685 3.5205214 3.4982812 3.6688395 3.6374905 3.3218572 3.410259
1367704_at 8.5555525 8.614126 8.632629 8.622476 8.377605 8.476327 8.53305 8.5981865 8.242736 8.335043 8.53083 8.4765
1367705_at 9.339407 9.194654 9.020266 9.117068 9.247598 9.142582 9.093172 9.287939 9.284501 9.304081 9.38962 9.226123
1367706_at 11.022117 11.031832 11.131837 11.061132 11.016787 10.962351 10.928448 10.996615 10.911197 10.956011 10.924569 10.933607
1367707_at 10.632167 9.497112 10.1326065 9.58205 9.183068 9.803512 8.129577 9.137294 7.8188396 7.3613443 7.1713705 6.78143
1367708_a_at 11.708561 10.806467 11.266989 10.685083 10.2688465 10.891827 9.544838 10.328693 9.096189 8.7355 8.939629 8.465183
1367709_at 9.59805 9.644863 9.784225 9.336 9.974132 9.976605 9.942006 9.900856 10.414057 10.323776 10.048297 10.632983
1367710_at 10.669219 10.573391 10.600165 10.747641 10.479322 10.667828 10.786798 10.719561 10.969943 10.882529 10.682937 10.593761
1367711_at 11.407168 11.327343 11.389368 11.063173 11.328997 11.384227 11.195563 11.315383 11.515617 11.503588 11.345441 11.154658
1367712_at 6.8416357 7.0400453 6.91368 7.114369 6.9433274 6.8644204 7.1574664 7.0853114 7.169901 7.506437 6.875941 7.24425
1367713_at 9.608068 9.463538 9.534231 9.253392 9.412955 9.399128 9.230348 9.694541 9.596391 9.5306 9.609923 9.316642
1367714_at 7.589507 7.753029 7.543558 7.6914053 7.7083454 7.5648537 7.6733093 7.50013 7.79843 7.7820063 7.50049 7.444558
1367715_at 10.299221 10.242361 10.445657 10.217424 10.42772 10.379262 10.537774 10.458186 10.444533 10.407119 10.459967 10.38867
1367716_at 8.687923 8.639641 8.531864 8.633028 8.591513 8.717161 8.5330105 8.638479 8.5915165 8.566269 8.612831 8.387981
1367717_at 12.571137 12.655642 12.522973 12.677223 12.6273 12.684677 12.693804 12.669523 12.791232 12.787516 12.618435 12.73916
1367718_at 8.712232 8.738698 8.797965 8.8706255 8.770132 9.01152 8.584917 8.706106 8.786221 8.920929 8.850562 8.753844
1367719_at 9.98174 9.887852 9.959519 10.075302 9.888423 9.803447 10.002236 10.009012 9.535205 9.970591 10.104269 9.979227
1367720_at 11.307888 11.443176 11.421256 11.302877 11.447393 11.445154 11.236867 11.501773 11.623677 11.188199 11.518911 11.470103
1367721_at 10.981856 11.026871 10.808682 10.923576 10.840175 10.75382 11.075061 11.039925 11.023151 11.086577 11.381754 11.405604
1367722_at 7.0325146 7.3421445 7.19551 7.5212812 7.248152 7.275503 7.2624903 7.3234677 7.4914713 7.576919 7.1954465 7.5097857
1367723_a_at 8.26115 8.029213 8.11327 8.468544 8.216786 8.138714 8.364943 8.428801 8.03009 8.247021 8.183958 8.309482
1367724_a_at 10.782384 10.77134 10.774216 10.80522 10.740628 10.697543 10.68547 10.714604 10.903521 10.904588 10.755188 10.78487
1367725_at 7.3356633 7.5375776 7.3743067 7.3444667 7.2162776 7.4439807 7.4956656 7.49026 7.4678965 8.284584 8.837717 9.080097
1367726_at 6.2049375 6.802707 6.3587475 6.406246 6.5672426 6.4048505 6.533434 6.5641456 6.5058074 6.217443 6.2067285 6.5063896
1367727_at 8.256884 8.269946 8.217619 8.260308 8.4219055 8.2577915 8.101357 8.108229 8.206641 8.101894 8.08132 8.189934
1367728_at 8.239706 8.054058 8.166742 8.142425 8.238632 8.2036915 8.325029 8.259394 8.205324 8.225944 8.281073 8.012684
1367729_at 12.255001 12.263216 11.884146 12.173255 12.345076 11.908555 11.970988 12.135473 12.132318 12.164244 11.95107 12.2624
1367730_at 9.998657 10.008023 10.037761 9.802339 9.841775 9.892749 9.906997 9.774829 9.836495 9.745249 9.890774 9.733416
1367731_at 8.255915 8.275831 8.233566 8.117646 8.254702 8.06132 8.375471 8.438714 8.551992 8.274726 8.380776 8.240989
1367732_at 9.105591 9.15233 9.055899 8.970199 8.847347 9.081745 9.043877 9.120586 9.248065 9.205374 9.296111 9.146375
1367733_at 8.291765 7.858276 7.912994 8.565458 7.9880495 7.0052896 7.941916 7.240317 7.9081573 7.9148946 7.32944 7.001855
1367734_at 8.259142 8.210962 8.268708 8.433591 8.439609 8.227648 8.489954 8.476483 8.846416 8.693432 8.316843 8.231592
1367735_at 12.04953 11.987127 11.875693 11.88671 11.873153 11.771131 11.678803 11.833722 11.936344 11.884065 11.888771 11.970541
1367736_at 9.865266 9.853484 9.895161 9.766244 9.784524 9.738464 9.5092 9.882962 9.929445 9.856123 9.915109 9.5816555
1367737_at 11.111187 11.086268 11.022458 11.271716 10.98671 10.979427 11.152907 11.059074 11.081773 11.139887 11.103831 11.044133
1367738_at 7.2677894 6.793415 6.9670935 7.3978357 7.2464943 7.0358224 7.067551 7.281199 7.50477 7.539059 7.3931804 7.2953625
1367739_at 4.0428867 4.1317744 4.093005 3.9151897 4.072406 4.020006 3.837066 4.1302934 3.8947923 4.0384965 4.123605 4.371644
1367740_at 6.16072 6.6351624 6.7441096 6.461125 6.3446913 6.3093348 6.6146393 6.7260246 6.3638835 6.4951878 6.661487 6.085519
1367741_at 9.88357 9.750615 10.1293745 9.910167 10.071529 10.116795 10.322918 10.431183 10.000113 10.548686 11.229934 11.2197485
1367742_at 5.117413 5.2105875 5.1303835 4.9702935 5.6693707 5.0798326 5.3549366 5.088061 5.0688643 4.86086 5.0789733 5.192666
1367743_at 6.5588183 6.2352147 6.458988 6.2369685 6.6511393 6.9937744 6.647231 6.9458447 6.766005 6.520435 6.735981 6.773608
1367744_at 6.216484 6.5578527 6.5634074 6.800492 6.1164713 6.432282 6.3848915 6.259284 6.672477 6.297946 6.572922 6.2420444
1367745_at 8.904547 8.804408 8.805691 8.753963 8.746345 8.866022 8.6191635 8.544211 8.624926 8.822212 8.497338 8.713821
1367746_a_at 8.57309 8.434694 8.540966 8.577251 8.462061 8.398806 8.352037 8.550999 8.588133 8.560265 8.498505 8.478092
1367747_at 8.594334 8.681536 8.362984 8.370363 8.670862 8.433838 8.747219 8.601879 8.729988 8.49721 8.589062 8.469169
1367748_at 9.72039 9.6435175 9.73104 9.671482 9.702387 9.676063 9.624378 9.72254 9.911713 9.778827 9.439938 9.439981
1367749_at 3.821369 3.8914316 3.244714 4.07481 4.418401 3.4249718 3.0868866 3.8781495 3.895009 3.972438 3.8989773 3.3993063
1367750_at 9.331857 9.366672 9.301008 9.42025 9.459242 9.365589 9.143325 9.329434 9.609106 9.369341 9.173933 9.307362
1367751_at 8.383535 8.351028 8.459163 8.356366 8.547772 8.231809 8.36185 8.391497 8.757834 8.495735 8.178967 8.413118
1367752_at 8.912866 8.75021 8.669308 8.452561 8.821405 8.934116 8.633449 8.742219 8.688657 8.8946495 8.674827 8.684274
1367753_at 7.451882 7.299258 7.291913 7.294395 7.450371 7.7321267 7.2513676 7.464521 7.358353 7.240063 7.4211044 7.603289
1367754_s_at 10.625263 10.686397 10.56926 10.499679 10.572867 10.636715 10.564706 10.827579 10.723631 10.765074 10.990411 10.801876
1367755_at 13.4315605 13.469058 13.562406 13.549338 13.581335 13.541927 13.557217 13.538634 13.635516 13.67573 13.606824 13.58393
1367756_at 9.820843 10.013306 9.857154 9.850403 9.809237 9.782673 9.599269 10.003336 9.749025 9.647828 10.030943 9.759774
1367757_at 12.383011 12.256636 12.252544 12.349051 12.328917 12.342699 12.2681265 12.296916 12.360294 12.308746 12.269466 12.280648
1367758_at 9.00766 8.7940445 8.8864975 9.033111 8.878164 9.049394 8.650217 8.922274 9.316591 8.698694 8.533226 8.622885
1367759_at 8.45597 9.022776 8.998588 8.972786 9.000243 8.844918 9.107122 8.88219 8.936174 8.8461685 8.870655 8.898961
1367760_at 8.860995 8.720421 8.652728 8.670275 8.695678 8.72133 8.626178 8.535513 8.648438 8.678013 8.721731 8.683741
1367761_at 8.047844 8.065723 8.277926 8.192007 8.216061 8.347885 7.836432 7.9296165 7.937913 7.9112687 7.7866354 7.6729565
1367762_at 5.014 4.9185185 4.7123117 4.8449063 4.873316 4.8275833 5.0200195 5.1045046 4.9178963 4.739398 4.6654844 4.817705
1367763_at 11.2951355 11.240879 11.191494 11.506192 11.299112 11.363734 11.445959 11.099575 11.279036 11.415819 11.508326 11.45872
1367764_at 8.866624 8.193423 8.314877 8.471384 8.426669 8.276771 8.409117 8.390926 8.517654 8.299294 8.115018 8.356971
1367765_at 10.816561 9.483355 10.044949 10.17477 10.210294 10.853873 9.876042 10.724597 9.817844 10.351601 10.716366 10.776291
1367766_at 10.938167 10.977912 11.010562 11.0210285 11.096945 11.158529 11.152742 11.1865015 11.328094 11.109886 11.03441 11.156075
1367767_at 10.765503 10.900099 10.941839 10.910582 10.836469 10.784588 10.770114 10.857568 10.936982 10.866733 10.991262 10.8975935
1367768_at 5.0689898 5.5125766 5.15476 5.1457744 5.2632537 4.783543 5.0757523 5.093976 4.6877627 5.0748034 4.8577547 4.930596
1367769_at 8.888366 9.017925 9.02599 9.203972 9.126216 8.959612 8.98997 9.05491 9.343936 9.138231 9.043978 9.179092
1367770_at 10.445316 10.300702 10.2410755 10.351386 10.2910795 10.444009 10.400458 10.565691 10.564758 10.499751 10.556288 10.610348
1367771_at 9.127614 9.174303 9.2372 9.214061 10.047264 9.784451 9.545605 10.175502 9.810252 9.923097 10.300838 10.600666
1367772_at 8.737958 8.596336 8.517993 8.543058 8.559666 8.50135 8.549101 8.561826 8.828957 8.680594 8.534587 8.463235
1367773_at 10.724917 10.534717 10.408469 10.355669 10.449889 10.639727 10.479346 10.401786 10.476419 10.407392 10.452635 10.430758
1367774_at 13.3513 13.18092 13.151367 13.209235 13.113508 13.253414 13.344204 13.203408 13.220906 13.28818 13.301029 13.18497
1367775_at 12.401693 12.557263 12.203083 12.854485 12.774932 12.743283 12.870986 12.295917 12.896915 12.847986 12.424115 12.985273
1367776_at 7.4187555 5.803639 7.2996235 7.0399885 5.675015 6.6045065 6.069052 5.1408134 7.148052 6.5778 5.8492937 5.236007
1367777_at 11.66586 11.4949665 11.458803 11.255263 11.429783 11.424823 11.76392 11.765594 11.702221 11.591831 11.9048395 12.1053705
1367778_at 9.297361 9.153954 9.189281 9.19713 9.357983 9.502371 9.446465 9.358999 9.300447 9.463476 9.422529 9.788866
1367779_at 6.495991 6.765514 6.679835 6.6902027 6.7928133 6.5453954 6.5321355 6.6429653 6.557228 6.446557 6.5524144 6.8394623
1367780_at 7.06248 6.654924 7.262007 7.361021 6.752962 6.9713 6.926435 6.6892605 7.5772624 7.6738715 6.9345655 6.6304836
1367781_at 3.7028308 3.6023273 3.5783865 3.845019 3.7131445 3.6272066 3.5587234 3.415988 3.6957552 3.5376735 3.6826525 3.6039598
1367782_at 4.202293 4.178248 3.9820492 4.244614 3.910593 4.1093807 4.493376 4.1242027 4.1501656 4.2599607 3.942865 4.1039095
1367783_at 11.956286 12.058843 12.073637 11.991429 12.118263 12.075728 12.034654 11.98096 12.018361 12.023301 11.998887 12.125286
1367784_a_at 12.841508 12.955242 13.0352545 12.806518 13.171192 12.911985 13.050068 13.090546 12.964431 12.995481 12.984327 13.220897
1367785_at 4.2183604 4.464321 4.1120324 4.7059684 4.450488 4.3454165 4.4906917 4.262141 4.338303 4.408991 4.5880847 4.3185277
1367786_at 10.707454 10.39021 10.389596 10.506413 10.215235 10.498618 10.573105 10.617899 10.655883 10.769473 10.429898 10.248351
1367787_at 5.504404 5.708576 5.288089 5.4555774 5.2771306 5.514434 5.272888 5.325522 5.2807198 5.431199 5.461493 5.488305
1367788_at 8.028294 7.9756775 7.9336004 8.086327 8.054901 8.033427 8.009643 8.00944 8.319578 8.227713 8.026304 8.117256
1367789_at 7.7945666 7.614703 7.5014915 7.7224317 7.2517157 7.615159 7.5201917 7.6331596 7.487407 7.591327 7.802036 7.4973083
1367790_at 9.770275 9.804095 9.871961 9.851523 9.706874 9.81194 9.650947 9.710436 9.54296 9.520357 9.667828 9.584588
1367791_at 7.51111 7.4530854 7.3667374 7.423039 7.40708 7.637299 7.771724 7.693929 7.936653 7.5904946 7.530179 7.569119
1367792_at 4.062622 3.9663484 3.8201795 3.7699041 3.9273105 3.5876825 3.9602098 4.1809444 4.3567314 3.930158 3.9479783 3.9938536
1367793_at 13.038301 13.048369 13.100679 13.012935 13.039852 13.153032 12.9624195 13.172578 13.1849375 13.064377 13.024442 12.976645
1367794_at 5.3942885 6.861269 6.8635836 6.3588285 5.9240746 6.142727 6.2332187 6.3522406 6.6663036 6.4150267 6.532783 6.8251705
1367795_at 7.5485168 7.603235 7.538058 7.4633083 7.8720636 7.763987 7.48224 8.019882 7.89609 7.894353 8.079637 8.132247
1367796_at 8.736327 8.637556 8.58977 8.692466 8.6493025 8.631278 8.784271 8.62458 8.879115 8.797589 8.818528 8.780717
1367797_at 7.0127716 6.710959 6.761189 6.5844154 7.0761995 6.749788 7.1123776 6.7881093 6.5058074 6.9078684 6.848896 6.8517613
1367798_at 12.412728 12.275411 12.3481655 12.360709 12.563375 12.425879 12.482225 12.5552 12.312753 12.328771 12.391274 12.552069
1367799_at 5.2883315 5.2593904 5.2587986 5.2807546 4.9490137 5.041799 5.1069765 5.061753 5.1426344 5.327561 4.9603357 5.271943
1367800_at 7.007587 6.581755 6.828039 6.9571357 6.5583663 6.104742 6.6894407 6.702903 6.8027678 6.76758 7.094433 6.363092
1367801_at 9.313434 9.213008 9.281196 9.305853 9.193203 9.434095 9.390376 9.412814 9.153924 9.234548 9.364634 9.40212
1367802_at 10.870713 10.928686 10.248288 9.567799 10.228947 11.1327095 8.828207 9.44477 9.771942 9.211316 9.158523 9.229486
1367803_at 6.8863764 6.8818226 6.8291006 6.840065 6.7414494 6.589064 7.0276837 6.9580255 6.8991537 6.63376 6.980512 6.862126
1367804_at 12.923752 12.8292265 12.734842 12.918177 12.679228 12.842131 13.086196 13.02131 12.951018 13.025408 13.021394 12.9929495
1367805_at 4.6830153 4.803093 4.6668406 4.5358276 4.7350626 4.6557164 4.5352564 4.552259 4.88569 4.550347 4.5739117 4.7397213
1367806_at 5.0929556 5.228735 5.049307 5.2365675 5.050271 5.2247047 5.2194753 5.0221696 5.226447 5.3051324 5.042735 5.0620584
1367807_at 9.354854 9.50777 9.281232 9.26585 9.277958 9.258686 9.215808 9.289067 8.399487 9.331991 9.069237 9.2285
1367808_at 10.76449 10.706268 10.529133 10.498621 10.67814 10.724355 10.798124 10.803014 11.05217 10.789163 10.654825 10.685793
1367809_at 4.553254 5.149865 4.5478206 4.6392765 4.602477 4.8399835 4.754382 5.0613737 4.7282624 4.920746 4.4688473 4.890298
1367810_at 6.2681737 6.184018 6.1958723 5.944516 6.3209662 6.3905773 6.069226 6.31423 6.2584357 6.3330045 6.1050353 6.1040983
1367811_at 5.1461363 5.244941 5.4351277 5.0436068 5.519035 5.3010273 5.5636625 5.0129085 5.161229 5.1974273 5.421808 5.620697
1367812_at 7.482617 7.9296007 7.6435366 7.8186445 7.623757 7.4129047 7.140026 7.5965466 7.417863 7.635508 7.6698036 7.856285
1367813_at 8.26581 8.539109 8.6559515 8.400364 8.377678 8.446886 8.198916 8.554477 8.714711 8.356897 7.8641486 8.0805435
1367814_at 9.086567 8.998841 9.139785 9.146395 8.879554 9.426747 8.974774 9.467076 8.769411 9.119783 9.165245 9.11709
1367815_at 8.941103 8.668482 8.797796 8.666655 8.80635 8.886779 8.580558 8.922144 8.874436 8.641569 8.572023 8.678757
1367816_at 5.6944847 5.759145 5.571566 5.844084 5.861395 5.375927 5.3657866 6.148164 5.8715873 6.7208033 5.874779 5.9127593
1367817_at 7.7869987 7.7805843 7.6861935 7.417456 7.535567 7.663577 7.698561 7.6521525 7.7747273 7.8023024 7.71156 7.712802
1367818_at 9.438739 9.376462 9.339809 9.261983 9.291909 9.37642 9.363765 9.395745 9.4506445 9.364052 9.355269 9.253977
1367819_at 12.071115 12.119544 12.084673 12.13368 12.11191 12.105678 11.914306 12.045022 11.94461 11.908365 11.990822 11.976088
1367820_at 9.578213 9.458236 9.32363 9.312532 9.545707 9.540227 9.387811 9.543099 9.68364 9.511613 9.353871 9.469042
1367821_a_at 3.6822019 3.8463194 3.719274 3.9779696 3.4740424 3.7843823 3.64744 3.499022 4.1749225 3.606957 3.6020281 3.6265361
1367822_at 5.349915 5.433432 5.5297146 5.395403 5.318508 5.5049467 5.49692 5.6644483 5.57115 5.5983515 5.468277 5.3173194
1367823_at 4.871168 5.407715 4.7660885 4.9235616 4.7525473 5.040544 4.8454347 4.9786253 4.718451 5.283245 5.1912365 5.249407
1367824_at 9.204662 9.130417 9.098823 9.2228565 9.176368 9.153042 9.019502 9.105789 9.347615 9.19183 9.2312975 9.172494
1367825_at 6.1893706 6.0536194 5.9605827 6.0195856 6.177987 6.2695417 6.203741 6.142975 6.15339 6.107727 6.1650434 6.2668495
1367826_at 10.470121 10.592024 10.484832 10.153985 10.194311 10.518154 10.209236 10.307195 9.92319 10.332529 9.90759 10.05414
1367827_at 10.276189 10.18236 10.261493 10.04226 10.090319 10.158254 10.121552 10.123858 10.137588 10.074556 10.208533 10.052448
1367828_at 9.422774 9.456841 9.6269 9.543713 9.680704 9.46946 9.479236 9.436404 9.534991 9.378862 9.52425 9.569321
1367829_at 11.360222 11.324806 11.419939 11.432665 11.432448 11.284666 11.463879 11.380812 11.382059 11.3551445 11.3564825 11.367208
1367830_a_at 7.6696625 7.825358 7.551031 7.7524014 7.636592 7.783279 7.5538383 7.7475157 7.6264105 7.8054314 7.5729566 7.6500125
1367831_at 8.708856 8.820175 8.8102255 8.745392 8.685199 8.95696 8.679083 8.858218 8.804344 8.990998 8.830712 8.742413
1367832_at 11.304271 11.235172 11.198842 11.133941 11.128533 11.33103 11.239613 11.11569 11.067648 11.041379 11.107709 11.064975
1367833_at 9.8726635 9.839419 9.833836 9.747743 9.795718 9.87427 9.732318 9.8810005 9.9263935 9.896345 9.824158 9.70301
1367834_at 8.14156 8.030969 7.9341116 7.7911806 7.881534 8.187871 7.953122 8.05772 8.287972 7.9755425 7.9888644 7.9516983
1367835_at 5.349579 5.240349 5.3845396 5.187513 5.3325424 5.209848 5.2748284 5.1626134 5.6498833 5.338912 5.1375284 5.332104
1367836_at 9.389983 9.969243 9.681787 9.644446 10.290824 9.142773 9.253289 9.273066 9.238223 10.012157 10.764682 10.982157
1367837_at 9.969883 10.080323 10.018598 9.80448 9.995778 10.005895 9.955834 10.019337 10.269264 10.093974 10.064644 10.021338
1367838_at 12.505086 12.610149 12.726788 12.572495 12.6468525 12.563019 12.501877 12.499961 12.435563 12.279553 12.525623 12.499437
1367839_at 10.887797 10.984817 10.802236 10.770646 10.593331 10.971601 10.678819 10.697434 10.960114 10.475208 10.538807 10.495812
1367840_at 8.017229 8.246412 8.3280735 8.298514 8.348808 8.076394 8.2311 8.266897 8.405848 8.418305 8.428641 8.3014345
1367841_a_at 3.4238904 3.6796317 3.3998978 3.5374675 3.409339 3.4121644 3.598878 3.3923433 3.5562582 3.4997244 3.4807444 3.7220118
1367842_at 6.006202 5.9179964 5.948408 5.999967 6.068961 5.990505 5.7281537 5.7451 6.0685167 5.7179847 5.9628773 6.1538067
1367843_at 10.721323 10.598881 10.573601 10.626995 10.917507 10.819817 10.4841585 10.832741 10.905468 10.628851 10.694249 10.921397
1367844_at 8.772373 8.658928 8.807183 8.687462 8.805091 8.886668 8.803403 8.758722 9.020766 9.163166 8.652615 9.0891
1367845_at 3.5285294 3.3218176 3.320933 3.2643545 3.4316998 3.470415 3.421829 3.2046556 3.329944 3.3307452 3.5158288 3.3237808
1367846_at 6.5215693 6.698451 6.4797416 6.6011934 6.6597204 6.057849 6.4963307 6.094867 6.4198246 7.002162 6.268294 6.31811
1367847_at 8.638476 8.201743 9.186134 9.331562 8.380751 8.942437 9.240722 9.064329 8.292288 8.172713 9.193568 8.898968
1367848_at 7.8922267 7.950107 8.106613 7.98116 7.98465 8.099339 7.8443666 8.045133 8.07341 7.9179463 7.8681607 7.935744
1367849_at 9.9147415 9.669837 9.429547 9.548349 9.248789 9.718815 9.670092 9.442217 9.386954 9.65326 9.639424 9.791745
1367850_at 8.344715 8.385455 8.579146 8.825602 8.612906 8.464415 8.852588 9.011811 9.185581 9.209894 8.976915 8.682964
1367851_at 4.093266 3.7546847 4.104243 4.061699 4.0714226 3.9416955 4.0152054 3.9999518 4.4536023 3.893964 3.9186237 3.8956642
1367852_s_at 4.5125904 4.6859765 4.573097 4.623858 4.6372166 4.6530237 4.736753 4.4804993 4.957544 5.1527195 4.805965 4.470491
1367853_at 8.228094 8.157601 8.000613 8.068917 7.9088 7.9213023 7.782131 8.202858 7.89014 7.7662506 7.883831 8.143267
1367854_at 12.439152 11.979158 11.853124 11.616178 11.132447 12.032609 10.703593 11.285551 10.75983 10.652739 10.573341 10.035438
1367855_at 9.457277 9.814528 9.212598 9.350828 9.23758 9.510378 9.299942 9.482691 9.351782 9.329762 9.687038 9.459606
1367856_at 10.220413 9.747615 9.297152 9.353493 8.956972 9.182575 8.635414 8.686352 8.779513 8.758858 8.631875 8.561881
1367857_at 12.31289 12.42072 11.761797 12.088996 11.912965 11.965164 11.654718 11.664154 11.846231 11.818228 12.060703 11.887897
1367858_at 3.7820296 4.325894 3.9251614 3.7766044 4.007963 3.821688 3.6087413 4.1785307 4.3694515 3.9342341 3.8888414 3.8260224
1367859_at 5.066506 5.3082933 5.1915884 5.810159 5.120053 5.6782904 5.23286 5.2517548 5.2761865 5.643623 5.474419 5.431075
1367860_a_at 10.620306 10.052202 10.098168 10.386681 10.120476 10.358287 10.402533 10.382509 10.129021 9.86061 10.575438 10.494278
1367861_at 5.4904943 6.0203743 5.6332994 6.0242558 5.6481366 5.6017685 5.762359 5.9938745 5.815077 6.1538234 5.9955854 5.772432
1367862_at 4.2776213 4.240454 4.43124 3.9946072 4.4826484 4.120317 4.284304 4.263788 4.1294117 4.4792423 4.382365 4.3440228
1367863_at 8.105074 8.325365 8.263346 8.371428 7.9735203 8.288807 7.9828444 8.251544 8.5325365 8.357656 8.197416 8.128486
1367864_at 5.5020328 5.685751 5.9267025 5.295317 5.9511533 5.6638527 5.5724463 5.6390386 5.7183623 5.2846117 5.62523 5.4279804
1367865_at 7.398734 7.5421944 7.4812355 7.512041 7.564033 7.257291 7.539703 7.5592055 7.300073 7.2922974 7.7486744 7.7733345
1367866_at 6.1117373 6.1093616 6.3833804 5.9684644 5.7950916 6.2909126 5.8805475 5.949746 5.900163 6.080752 6.095984 5.6563215
1367867_at 9.473142 9.337697 9.41936 9.392546 9.451866 9.420473 9.41515 9.36756 9.520769 9.375259 9.401258 9.293555
1367868_at 7.3249803 7.2888103 7.0318265 6.9695067 6.971116 7.69138 7.4288864 7.264835 7.711218 7.4344916 7.2417283 7.5924554
1367869_at 10.375505 10.368449 10.485929 10.586359 10.522635 10.397266 10.417307 10.395946 10.183771 10.154149 10.506545 10.192009
1367870_at 9.957109 9.863377 9.814859 9.7929945 9.854497 9.96552 9.844724 9.996641 10.107538 9.957877 9.853749 9.8217
1367871_at 13.464916 13.322611 13.186166 13.442534 13.200322 13.313107 13.593162 13.581072 13.533062 13.676631 13.629164 13.750099
1367872_at 8.515962 8.416754 8.567285 8.486906 8.506334 8.655164 8.401496 8.462606 8.247093 8.466342 8.443652 8.360455
1367873_at 9.607272 9.626589 9.52791 9.58165 9.404919 9.456141 9.643534 9.405777 9.45868 9.463331 9.58412 9.487811
1367874_at 6.9915485 6.6351514 6.872766 6.8590016 6.7782345 6.667229 6.863637 6.5241685 6.7696238 6.9141016 6.702735 6.711804
1367875_at 9.173321 9.1228485 9.293812 9.201963 9.167986 9.091158 9.177519 9.150673 9.0661545 9.15334 9.146006 9.002417
1367876_at 7.2019763 6.987263 6.911574 6.7997365 6.675138 6.955899 7.0233884 6.834563 6.946801 6.747228 6.873525 6.9810934
1367877_at 8.205738 8.191534 8.309324 8.420528 8.107239 8.433374 8.15287 8.201138 8.039707 8.123888 8.209719 7.9918375
1367878_at 8.689979 8.947694 8.767532 8.924619 8.745714 8.668308 8.61301 8.804932 8.845048 8.885588 9.027046 8.884646
1367879_at 7.549442 7.458161 7.1801066 7.5912046 7.434367 7.614823 7.3727946 7.21144 7.6533613 7.527705 7.8118014 7.572417
1367880_at 5.325945 5.3819294 5.452181 5.659441 5.605796 5.5983233 5.3376727 5.5593777 4.869651 5.472541 4.968058 5.293939
1367881_at 7.6696587 7.819702 7.8592496 7.6853228 7.78799 7.783196 7.9391775 8.081767 7.712187 7.7788563 7.744734 7.749949
1367882_at 6.2505636 6.2677517 6.0151134 6.2248197 6.3246965 6.222372 6.3169484 6.0941167 6.253708 6.331343 6.3064985 6.5746946
1367883_at 7.324983 7.6381497 7.510316 7.647571 7.3950152 7.2113404 7.686695 7.6587253 7.7256107 7.779849 7.6170154 7.371323
1367884_at 10.969008 11.073574 10.949934 10.982427 10.906841 10.996883 10.842563 10.980727 10.902593 10.976774 10.863772 10.982546
1367885_at 11.989057 12.076446 12.06977 12.042587 12.010209 12.053438 12.196634 12.120149 12.112138 12.171146 12.059429 12.028652
1367886_at 7.8489757 7.8868985 7.7679205 7.8847065 7.7597704 7.703096 7.767795 7.803525 7.965325 7.93598 7.679545 7.843669
1367887_at 12.977612 12.841041 12.768875 12.867552 12.913128 12.796174 12.888482 12.851722 12.885897 12.912071 12.924669 12.883051
1367888_at 3.9160879 3.7757194 3.7527535 3.631809 3.8095064 4.0091166 3.8490047 3.7406647 4.3644443 3.8375814 4.0422482 3.9365015
1367889_at 9.297981 9.42705 9.313002 9.463663 9.313801 9.281224 9.4277 9.44647 9.596659 9.556597 9.233476 9.285551
1367890_at 7.033233 7.0967345 6.9612193 7.126811 6.9955273 6.8928137 6.9621964 6.969184 7.1543846 6.911158 7.013874 7.055311
1367891_a_at 5.855488 5.858661 5.217391 5.8257484 5.346718 5.459123 5.473407 5.791974 5.8322845 5.9900775 5.644575 5.547075
1367892_at 10.563652 10.37758 10.735384 10.7536 10.6486025 10.687753 10.470572 10.590526 10.569922 10.582931 10.42934 10.611187
1367893_a_at 7.613292 7.55203 7.70603 7.5267444 7.4276433 7.5367274 7.3760138 7.5229 7.5328 7.506397 7.542554 7.3653092
1367894_at 12.31743 11.842318 10.947568 11.002612 11.180726 11.850452 11.172417 11.546106 11.063922 11.335438 11.139946 11.48122
1367895_at 10.984286 10.948344 10.998054 10.84751 10.948186 10.924774 10.93805 10.91603 10.821639 10.873424 10.95967 10.846745
1367896_at 12.39061 13.177104 13.469036 13.424137 13.728868 13.614155 13.437545 13.503255 13.725923 13.421147 13.343208 13.752924
1367897_at 10.551803 10.64881 10.739462 10.650999 10.684621 10.6091795 10.575032 10.670467 10.551968 10.576143 10.662071 10.725798
1367898_at 9.756497 9.709721 9.903555 9.941872 9.866815 9.810588 9.623157 9.807828 9.854848 9.806145 9.877064 9.809366
1367899_at 7.5084968 7.8563104 7.519859 7.990024 7.585519 7.2556324 7.5668616 7.876177 7.3250337 7.5931144 7.4683914 7.3901563
1367900_at 9.221943 8.951911 9.066329 9.423954 8.751402 8.685652 9.190752 8.777725 8.912484 9.101103 8.800074 8.812861
1367901_at 9.34033 9.18635 9.073952 9.372653 9.013843 9.093973 9.219097 9.095282 9.120739 9.14464 9.0785885 9.076588
1367902_at 7.6957574 7.5050507 7.657992 7.75047 7.8255606 7.764665 7.8178296 7.9205394 7.8956575 7.7324853 7.6225348 7.6373696
1367903_at 9.719851 9.534616 9.5651655 9.475201 9.38628 9.59544 9.606676 9.62238 9.872293 9.829225 9.699043 9.637991
1367904_at 6.119288 6.4508147 6.778326 6.6833262 6.494375 5.903707 6.33371 6.046163 7.8672323 6.32175 6.1685524 6.4709516
1367905_at 10.6591835 10.811093 11.047716 10.7793665 10.819206 10.640877 10.72894 10.753193 10.731288 10.490578 10.738868 10.884199
1367906_at 10.195662 10.153293 10.239374 10.021937 10.093138 10.260831 9.844878 9.964174 10.101052 10.00793 9.940312 10.115961
1367907_a_at 8.936413 9.007165 8.796595 8.778998 8.881555 8.923702 9.049282 9.131423 9.135894 9.1237335 8.906504 9.218508
1367908_at 11.902608 11.707561 11.6579275 11.640025 11.729194 11.810885 11.79983 11.756647 11.844859 11.790321 11.730959 11.678409
1367909_at 11.569656 11.519772 11.62538 11.40887 11.536975 11.794399 11.815687 11.873269 11.7221155 11.627995 11.521973 11.708192
1367910_at 7.4898763 8.06691 7.8592544 8.002169 7.6776624 7.6357765 7.7577176 7.797067 7.5686955 7.721327 7.7033663 7.8401737
1367911_at 7.995867 7.833276 7.8776555 7.628858 7.890505 7.959198 7.5376534 7.7764235 8.136148 7.868538 7.802036 7.7226787
1367912_at 6.0880127 5.9888206 6.2421613 6.087437 6.276643 6.1980815 6.2515516 6.2548833 5.909103 5.9063873 6.025712 6.103334
1367913_at 6.874864 7.039621 6.8657517 6.5555143 6.6532598 6.9886513 7.1103487 7.093963 7.4663315 7.1085534 6.929326 6.9445605
1367914_at 6.793585 6.943756 6.740978 6.8794355 6.6560683 6.620599 6.755511 6.786062 7.0131965 7.1262965 6.713111 6.414873
1367915_at 9.17763 9.156542 9.241758 9.284267 9.011653 9.144597 9.123391 9.130046 9.268467 9.258462 9.272234 9.192827
1367916_at 5.487435 5.6294327 5.5169783 5.420883 5.358358 5.259181 5.7183623 5.6350546 5.250647 5.2492213 5.3936663 5.320699
1367917_at 13.417687 13.443117 13.490333 13.448131 13.458194 13.514397 13.342893 13.476443 13.483726 13.492731 13.5441885 13.520313
1367918_at 5.256556 5.658857 5.021841 5.3040934 5.232095 5.093214 4.7393517 4.8336906 5.6415815 5.3140736 5.7451224 5.2825217
1367919_at 5.4074163 5.6912146 6.081336 5.7342443 5.8764977 5.686033 5.178252 5.93903 5.9474835 6.0031633 5.9365053 5.82924
1367920_at 6.0623407 6.4613495 6.0092325 5.6399226 5.8162103 6.3368864 5.926145 5.650468 5.4391108 5.7181134 5.3045974 5.146296
1367921_at 7.8262296 7.659128 7.4517446 7.4879904 7.52813 7.751433 7.7894745 7.610938 7.966987 7.675549 7.5791864 7.6259847
1367922_at 7.9988294 7.923903 8.065007 8.115385 8.020909 7.8081417 7.83154 7.9875093 7.860282 8.164232 7.88949 8.020236
1367923_at 4.9309454 5.984994 4.919728 5.101142 4.9429493 5.0357723 5.3268266 5.4426494 5.6201024 4.946287 5.503606 5.376194
1367924_at 6.9002748 6.7900853 6.914229 6.464648 7.0990186 7.1493025 7.076835 6.7705417 6.793369 6.832015 6.807909 7.1950264
1367925_at 8.068602 8.07745 8.099514 8.149277 8.037283 8.054937 8.014303 8.166429 8.134508 8.1119375 8.244368 8.064556
1367926_at 8.821687 8.914345 8.873976 8.888049 8.735988 8.745697 8.621776 8.938522 8.885769 8.824075 8.899412 8.759903
1367927_at 10.7245245 10.816315 10.828238 10.832126 10.683202 10.722697 10.762118 10.903254 10.843901 10.742425 10.820379 10.727276
1367928_at 3.673854 3.708856 3.3659105 3.746963 3.834082 3.7476606 4.094526 3.7606266 3.7336318 3.803912 3.886899 3.4571457
1367929_at 10.541569 10.337696 10.279816 10.282337 10.338697 10.260265 10.400919 10.148006 10.350487 10.245785 10.426462 10.231964
1367930_at 3.636629 3.4573202 3.6195168 3.7562947 3.7415245 3.652557 3.9965167 3.6599731 3.832148 3.6959684 3.636073 4.027917
1367931_a_at 9.677182 9.414328 9.592815 9.568417 9.459066 9.802156 9.49699 9.57464 9.49575 9.628893 9.89808 9.724471
1367932_at 11.861276 11.711936 11.681561 11.428739 11.876678 11.764717 11.698309 11.726165 11.592629 11.523438 11.679482 11.802196
1367933_at 8.143431 7.7773547 7.988637 8.051874 7.9686813 7.920468 7.8865094 7.845345 8.127401 8.022719 8.435911 8.213926
1367934_at 5.553439 5.5372667 5.38904 5.2986517 5.6152306 5.7086916 5.61558 5.671665 5.538848 5.3887095 5.6370497 5.6739283
1367935_at 9.066957 9.094285 9.123284 9.160739 9.040659 8.710596 8.940669 8.933057 9.141815 8.916093 9.216564 9.015421
1367936_at 7.603641 7.62043 7.806446 7.6694074 7.566838 7.5877237 7.646443 7.6150913 7.702541 7.985282 7.745271 7.7528863
1367937_at 9.090168 9.361181 8.193726 8.401157 8.30924 9.271754 9.363323 8.956808 8.851191 8.143115 8.596739 8.784286
1367938_at 10.628325 10.87011 11.105383 10.931925 11.087314 10.796682 10.935584 11.091961 11.024644 10.734304 10.938694 11.030081
1367939_at 11.035171 11.383589 11.121515 11.177603 11.282667 11.278907 11.230935 10.632727 11.033937 11.812717 10.747812 11.100664
1367940_at 6.5312605 6.298404 6.138847 6.136803 6.470045 6.2165937 6.316063 6.1155925 6.001566 6.7977448 6.412087 5.794402
1367941_at 9.268418 9.264918 9.199594 9.193174 9.058768 9.169568 9.294684 9.185842 9.471517 9.285038 9.280175 9.269066
1367942_at 8.043392 7.7872043 7.7667284 8.079659 7.862504 7.853064 7.8865433 7.9625554 8.13187 8.135181 8.221846 8.127398
1367943_at 7.9719872 7.888328 7.8452663 7.8473635 7.900505 8.003433 8.044378 7.971855 8.37513 8.255123 8.0412655 7.942119
1367944_at 5.484513 5.747819 5.2406635 5.3781004 5.279246 5.4409313 5.327276 5.1757307 5.4035873 5.088458 5.3485246 5.5055676
1367945_at 11.089809 11.244493 11.117721 11.300495 11.4757805 11.432816 11.39779 11.299686 11.657488 11.526479 11.068524 11.372246
1367946_at 9.781292 9.622006 9.802931 9.810754 9.689411 10.074544 9.643906 10.069832 9.825887 9.843937 9.63211 9.2877
1367947_at 8.609933 8.602712 8.672614 8.712832 8.635686 8.574785 8.669392 8.70177 8.718912 8.618657 8.746434 8.603421
1367948_a_at 10.354483 10.376257 10.40659 10.483662 10.223848 10.259499 10.335006 10.403515 10.23737 10.214913 10.428289 10.492765
1367949_at 5.517384 5.4880495 5.7815523 5.583086 5.7932568 5.460661 5.59941 5.201168 5.4212813 5.718392 5.464012 5.768995
1367950_at 7.4378204 7.523466 7.2308426 6.640978 7.349066 7.416884 7.6433244 7.198585 7.5832033 7.6495085 8.039101 8.170067
1367951_at 4.0694895 4.566838 4.304184 4.0492816 4.2986174 4.4649506 4.300446 4.3347692 4.3305926 4.242516 4.4416456 4.474692
1367952_at 6.4495373 6.7801595 7.1341887 6.7416015 6.6537657 6.874502 6.4353914 6.66969 5.9965134 5.9685073 6.7064257 6.365997
1367953_at 4.6440115 4.86994 4.857216 5.001681 4.7042627 5.0907598 4.7191133 5.156843 5.111227 4.697723 4.5023518 5.0677624
1367954_at 6.0134544 6.3510246 7.173568 6.2677293 7.0318885 7.063607 6.4745812 6.9815464 7.086122 6.700704 6.533796 6.91691
1367955_at 6.489248 5.9832697 6.622099 6.5391874 6.93649 6.4880877 6.1339726 6.3072495 7.037362 6.5689034 6.551844 6.355802
1367956_at 5.290046 5.6466336 5.210941 5.2855797 5.3714767 5.5619826 5.4207416 5.201384 5.003611 5.3658056 5.4111814 5.4196453
1367957_at 9.224213 9.872075 9.620408 9.34849 8.439609 8.923607 9.742303 9.017375 9.2482195 9.01573 8.808864 7.8823338
1367958_at 9.058397 9.094672 9.154756 9.090241 9.274677 9.147934 9.092308 9.091875 9.07468 9.243222 9.169173 9.345335
1367959_a_at 5.676031 5.8663125 6.653517 5.929147 6.283654 6.772996 6.628298 6.3846717 6.7204003 6.3434796 5.741903 6.386605
1367960_at 7.972035 8.18594 8.157787 8.359605 8.493326 8.122525 8.3637495 8.845749 8.590631 8.657532 8.881116 9.076882
1367961_at 4.573576 4.8241863 4.641613 4.9644113 4.7003 4.738699 4.5833483 4.3906803 4.707238 4.8696685 4.46634 4.577303
1367962_at 4.179532 4.3375344 4.6167545 4.2433434 4.359356 4.17451 4.3371277 4.438421 4.0718565 4.210076 4.103692 4.3700795
1367963_at 7.3934407 6.933957 7.2431765 6.9812155 6.7802496 6.981043 6.9057055 6.930177 7.0264153 7.008573 7.0189977 6.6292467
1367964_at 4.4410114 4.7846375 4.61127 4.6370397 4.757021 4.5789027 4.6682444 4.641911 4.583047 4.888236 4.537877 4.8193455
1367965_at 5.779076 5.910814 5.9326906 5.8010745 6.0858283 6.2247286 6.146368 5.9283557 5.709204 6.109535 5.999565 5.856509
1367966_at 9.792509 9.824501 9.690857 9.712185 9.709795 9.621132 9.632605 9.537197 9.650576 9.553164 9.554373 9.577994
1367967_at 7.3164434 7.225969 7.290556 7.423834 7.213203 7.159786 7.360231 7.329956 7.227175 7.0593095 7.3103895 7.4590635
1367968_at 3.614576 3.595692 3.602288 3.490252 3.478219 3.6352158 3.5252306 3.3965716 3.6183362 3.6660097 3.4316266 3.6450064
1367969_at 10.912868 10.781464 10.86061 10.829415 10.918676 10.8380575 10.940535 11.099851 10.959666 10.881357 10.790741 10.895056
1367970_at 4.292024 4.3234653 4.507183 4.314995 4.14328 4.4148564 4.2119865 4.2025332 4.414892 4.6116977 4.20077 4.416831
1367971_at 10.234901 10.235987 10.173145 10.1917515 10.104232 10.29582 10.250283 10.241698 10.289233 10.309501 10.232547 10.2605095
1367972_at 10.116091 10.019335 10.168097 10.0404415 9.9837 10.023981 9.886965 10.016119 9.842485 9.906158 10.049513 9.878822
1367973_at 4.1527104 5.0441275 4.451966 5.1409817 5.269926 4.3970547 4.6533117 4.0925803 4.8309593 5.2404428 4.49701 4.43655
1367974_at 9.481942 9.334621 9.281804 9.723439 9.389951 9.3889885 9.6072855 9.926042 9.772891 10.144641 9.648366 9.298311
1367975_at 6.1694946 6.3002467 6.2936444 6.7198443 6.100955 5.383315 5.91642 6.7486067 5.897378 6.7391505 5.967892 5.633741
1367976_at 7.442865 7.6635337 7.813088 7.3304152 7.7995605 7.477361 7.360016 7.476519 7.37224 7.5858335 7.552444 7.1243024
1367977_at 3.610565 3.5220158 3.703857 3.6065412 3.6803863 3.675693 3.6301503 3.7010498 3.68391 3.8574321 3.744494 3.6528835
1367978_at 5.6358123 5.3715153 5.258976 5.603152 5.614483 5.3027406 5.133846 5.3707833 5.43944 5.515378 5.312833 5.36672
1367979_s_at 11.6749525 11.678828 11.179218 11.393778 11.378564 11.476505 11.652291 11.3500185 11.475917 11.347268 11.607348 11.755891
1367980_at 8.427254 8.344183 8.33176 8.421555 8.1642685 8.278959 8.285732 8.157763 8.096476 8.093521 8.094738 8.084773
1367981_at 7.929646 7.807194 7.754198 7.7711296 7.737692 7.8932104 7.761967 7.6728234 7.7469316 7.608133 7.5378804 7.472739
1367982_at 10.781551 10.776569 10.985428 10.275852 11.137387 11.178757 10.462747 11.060881 10.608938 10.5531225 10.645462 11.435088
1367983_at 5.696096 5.3225083 5.498951 5.402768 5.3845606 5.463025 5.1413026 5.1348786 5.6181984 5.206243 5.3669996 5.1307144
1367984_at 6.122336 5.958493 5.9353595 5.9042835 5.930291 6.4351525 5.9461913 6.0312767 6.2012973 6.0746365 5.9929633 5.9644766
1367985_at 7.2102137 6.9794803 7.5919285 7.351494 6.9806747 7.5067763 6.8838224 6.7871575 6.801885 6.6600623 6.7057695 6.127836
1367986_at 7.402476 7.150527 7.244756 7.2285037 7.012614 7.338122 7.1602535 7.2408867 7.1702547 7.5013957 7.45497 7.6408234
1367987_at 9.058177 9.10443 9.085085 9.025407 8.79424 9.122831 9.009925 9.025574 9.105298 8.976526 9.021687 8.845467
1367988_at 13.055205 13.028766 13.147882 13.127244 12.948488 12.930895 13.258055 13.146064 12.838114 13.065163 13.050288 13.047889
1367989_at 4.1698217 4.0257425 4.1296167 4.151374 4.052035 3.9196503 4.319729 4.1556334 4.37539 4.340448 3.9916465 4.100583
1367990_at 5.001345 4.906831 5.0247946 5.04758 4.97724 4.980518 5.2649865 5.128152 5.6840096 5.1297507 5.139936 4.9097013
1367991_at 9.048815 9.222068 9.171032 9.197885 9.154262 9.340381 9.182927 9.265674 9.110358 9.1746 9.325675 9.19586
1367992_at 4.5553436 4.554089 4.5814314 4.5378485 4.3685637 4.4522514 4.523292 4.5065393 4.624771 4.488247 4.409027 4.524589
1367993_at 7.2417836 7.465048 7.44559 7.5389333 7.569414 7.440346 7.04461 7.452937 7.3969245 7.3811355 7.619553 7.425802
1367994_at 10.5808325 10.6780615 10.667448 10.85905 10.77134 10.612724 10.85986 10.786245 10.5062475 10.9059925 10.6634865 10.579383
1367995_at 13.121075 13.072683 13.227151 13.078432 13.16124 13.1538105 13.135404 13.071636 13.038694 13.003853 13.10804 13.130733
1367996_a_at 6.7959857 6.748677 6.812387 6.621957 6.911269 7.116443 6.843094 6.966436 6.4252334 6.776001 6.755793 6.453404
1367997_at 8.083972 8.193482 8.332823 8.382924 8.227735 8.113482 8.210148 8.129843 8.172822 8.092851 8.255477 8.122493
1367998_at 8.798338 8.880144 6.441961 5.436307 8.956877 5.812791 8.779179 9.362756 9.094967 9.312044 8.77601 9.106504
1367999_at 12.18399 12.092631 12.31696 12.23628 12.360165 12.176245 12.227452 12.289895 12.039207 12.250228 12.262331 12.26979
1368000_at 14.272587 14.19756 14.209856 14.188499 14.249653 14.233398 14.312877 14.201402 14.137058 14.208151 14.266182 14.237791
1368001_at 4.0624957 4.019088 4.174758 4.112442 4.2173476 3.933657 4.097306 3.9108026 4.363755 4.332823 4.0286026 4.1153054
1368002_at 7.825043 7.851653 7.8959947 8.079813 7.9929185 7.9582176 7.543496 7.576749 7.809004 7.3748126 7.751592 7.563079
1368003_at 5.3609896 5.2712936 5.0094094 5.192321 5.1737914 5.221446 5.3067617 5.287773 5.475025 5.365516 5.202033 5.26499
1368004_at 9.767917 9.853633 9.829833 9.910167 9.9384165 9.99758 9.947544 10.02081 10.191462 9.984879 9.885567 9.843603
1368005_at 5.2712307 5.074183 5.2452507 5.2743545 5.351336 5.196233 5.028575 5.2197967 4.759892 5.4073396 4.9813004 5.164238
1368006_at 7.7011223 7.8480363 7.791221 7.8945456 7.6949883 7.80107 8.009643 7.9186826 8.317978 8.360682 7.8852444 7.807231
1368007_at 6.6602836 7.495615 6.878801 6.6295652 7.566607 6.6407 7.2513676 7.4378605 6.943395 7.409582 6.898602 7.771714
1368008_at 5.175681 5.293927 5.0799303 5.170032 5.020849 5.286497 5.062659 4.625352 5.278777 5.1430893 5.200876 5.0096974
1368009_at 9.828737 9.960835 9.391404 9.82915 9.736621 9.560518 10.013062 9.887392 9.500501 9.773474 9.95229 9.146276
1368010_at 7.461546 7.84583 7.8215632 7.923794 7.7319283 7.8078966 7.856296 7.9281077 8.008902 8.147471 7.7359033 7.8270335
1368011_at 7.889809 7.738551 8.010878 7.831876 7.92236 7.809569 7.6435328 7.7378263 7.910105 8.036871 8.036604 7.92633
1368012_at 6.5681205 6.3965087 6.7001185 6.1392965 6.394864 6.351036 5.9359975 6.610253 6.138093 5.79334 6.3968587 5.751917
1368013_at 4.1887527 3.899281 4.01507 3.9621892 3.9914095 4.156206 4.1461124 4.0915823 4.1379366 3.9672656 3.942822 4.0062923
1368014_at 3.86718 3.7191277 4.1027403 3.849436 4.030591 3.8852293 3.965259 3.9215553 3.6622822 3.8386176 4.0610685 3.809059
1368015_at 5.5523763 5.7489743 5.3461766 5.8618083 5.3354187 5.446941 5.6097407 5.358591 5.7092204 4.9572406 5.688431 5.4701495
1368016_at 12.939525 12.914297 12.902569 12.76548 12.782557 12.798265 12.736471 12.859866 12.871016 12.853593 12.784405 12.807558
1368017_at 4.90213 4.754303 5.0427523 4.686146 4.8127365 5.134235 4.8607116 4.9005823 4.9500103 4.913041 5.1757746 5.0382175
1368018_at 9.167027 9.202208 9.274283 9.279782 8.98928 9.16843 9.149233 9.2122555 9.207351 9.131574 9.008671 8.984482
1368019_at 7.7672367 7.5418487 7.695072 7.8768163 7.6775036 7.7492223 7.48964 7.77206 7.2133017 7.5187063 7.71571 7.356576
1368020_at 7.2273216 6.7908087 6.4720683 6.1776924 6.4626565 6.797356 6.386862 6.7812796 6.879228 6.138158 6.0928364 6.087283
1368021_at 13.98433 13.854115 13.909215 13.758938 13.622065 13.748837 13.897424 14.032167 13.819238 13.759831 13.782378 13.712021
1368022_at 6.864892 6.94096 6.750344 6.6045766 6.642329 6.7575636 6.764645 6.263867 6.6582685 6.6715026 6.586344 6.6112685
1368023_at 6.711354 6.711529 6.3892055 6.690874 6.636756 6.6090846 6.9854274 6.639362 6.853171 6.782203 6.6084237 6.674688
1368024_at 6.552993 6.5765676 6.439149 6.3284492 6.2366786 6.4453945 6.312576 6.5135307 6.4280643 6.5125284 6.191568 6.5547314
1368025_at 6.817842 6.8585362 6.562701 6.8763027 7.289504 6.896505 7.00232 7.085219 7.2955203 7.556264 7.58771 7.7208905
1368026_at 7.6844735 7.4927115 7.469688 7.4009604 7.721567 7.532727 7.2557387 7.5303726 7.4862237 7.616054 7.504453 7.379591
1368027_at 6.4865494 6.5818787 6.4665155 6.637394 6.6053514 6.611145 6.586811 6.6211615 6.7518415 6.5538263 6.4139066 6.3169284
1368028_at 4.1435013 3.84001 4.0498734 4.011056 4.307492 3.929515 4.0279093 4.0398855 4.1337013 4.1873994 4.475045 4.0617857
1368029_at 10.682707 10.701814 10.666084 10.788056 10.620525 10.60447 10.640574 10.68675 10.41545 10.4262905 10.688301 10.621624
1368030_at 9.310659 9.371993 9.321559 9.382631 9.212798 9.243302 9.195163 9.114294 8.947579 8.971201 9.202122 9.162009
1368031_at 7.491822 7.1769896 7.591506 7.44403 7.554309 7.4863214 7.2637277 7.437625 7.437426 7.398338 7.3438973 7.1962733
1368032_at 6.8136487 6.539454 6.7895517 6.716626 6.5702176 6.6077213 6.32342 6.8074856 6.318798 6.457528 6.768312 6.2260013
1368033_at 6.178193 6.460657 6.2117596 6.4413486 6.4134207 6.2951365 6.1143637 6.5334578 6.303624 6.169845 6.4282813 6.1609282
1368034_at 4.4954576 4.4566574 4.6766105 4.3609753 4.5978546 4.404419 4.582319 4.4671583 4.504693 4.411333 4.391453 4.532904
1368035_a_at 10.5921545 10.537927 10.72123 10.582049 10.191782 10.3476095 10.409354 10.377003 9.657235 10.051471 10.324456 9.978652
1368036_at 10.0940485 10.2880745 10.278358 10.376336 10.179484 10.235444 10.010093 9.870064 9.699423 9.933939 9.973656 9.797353
1368037_at 6.8355618 7.228355 7.222467 6.871007 7.338997 6.9937277 7.0795236 7.578227 7.663749 7.4519978 7.130015 7.397593
1368038_at 8.454408 8.690891 8.587431 8.550607 8.655441 8.640921 8.57487 8.653011 8.300347 8.283644 8.371849 8.415709
1368039_at 5.4145103 5.579797 5.40401 5.0158324 5.449441 5.6373267 5.3173494 5.319564 4.9463 5.159004 5.073525 5.1446524
1368040_at 8.3261795 8.461086 8.407455 8.323675 8.49914 8.177813 8.198849 8.552837 8.199087 8.306166 8.229162 8.28805
1368041_at 10.098491 9.995223 10.157041 10.09969 10.08889 9.921056 10.016484 10.056904 10.416795 10.170536 9.958214 10.05171
1368042_a_at 10.679916 10.773328 10.650483 10.592832 10.689823 10.845259 10.850182 10.778639 10.768286 10.604586 10.917998 10.978394
1368043_at 8.450738 8.348483 8.383835 8.498118 8.27379 8.23503 8.447081 8.34166 8.589077 8.404891 8.350447 8.468176
1368044_at 3.2033932 3.2206454 3.4686396 3.3936813 3.3348622 3.3331988 3.3335085 3.2237384 3.5815334 3.1096947 3.1764715 3.275412
1368045_at 10.3687315 10.362543 10.245821 10.323933 10.275618 10.159418 10.154982 10.145434 10.158013 10.021108 10.144624 10.03867
1368046_at 10.502944 10.453865 10.388294 10.3147955 10.350898 10.344153 10.261352 10.196941 10.053355 10.044451 10.191448 10.0399475
1368047_at 7.5869 7.2657866 7.137117 7.0039554 7.3680544 7.1074123 7.657057 7.4232626 7.546755 7.5326276 7.948549 8.416226
1368048_at 13.996305 13.983821 14.042026 14.08786 13.959286 14.020624 13.992309 14.031799 13.927511 14.001169 14.075909 14.015736
1368049_at 10.935165 11.166082 11.007711 10.951189 11.054011 11.058004 10.913923 11.014368 11.190127 11.085765 10.837327 10.9253435
1368050_at 7.779845 7.814149 8.211022 8.064306 8.0006075 7.7686195 7.7988496 7.8133144 7.8364735 7.612316 7.5507298 7.4182816
1368051_at 11.258574 11.361228 11.301601 11.181885 11.352519 11.327037 11.335939 11.544993 11.387735 11.288439 11.445851 11.562138
1368052_at 4.713829 5.1341977 4.584113 5.4233847 5.75912 4.7659454 4.890209 5.458049 5.336886 4.79705 4.605446 5.244683
1368053_at 6.126258 6.373362 6.401288 6.1799903 6.3049026 6.2803683 5.72768 6.202113 6.024317 6.3113465 6.418143 6.504325
1368054_at 6.7964416 6.551166 6.819402 6.7265897 6.6806483 6.7207103 6.5040064 6.910447 6.9173536 6.6243334 6.625422 6.5633817
1368055_a_at 8.358966 8.395152 8.440758 8.212381 8.341006 8.429328 8.227076 8.488884 8.556309 8.476046 8.185019 8.140733
1368056_at 7.296013 7.5056496 7.4973145 7.5916886 7.4539604 7.34867 7.3713503 7.269197 7.1433034 7.158094 7.500531 7.3403177
1368057_at 8.578177 8.542633 8.05473 8.1423855 8.291989 8.452452 8.242577 8.425506 8.233006 8.45611 8.259821 8.356441
1368058_at 7.018477 7.1859813 7.3613086 7.095654 7.6142397 7.106438 7.3319974 7.578227 7.061503 7.1344333 7.5113974 7.141732
1368059_at 8.540324 9.018926 9.137502 8.452541 9.675484 9.367872 8.9807 7.8234997 9.53623 8.586006 8.848959 9.524999
1368060_at 12.84302 12.963409 13.076286 13.007181 13.122382 12.938406 13.116737 13.003162 12.9980135 12.988405 13.0383215 12.977973
1368061_at 4.914164 5.3077264 5.0795703 5.405559 5.632957 5.4798136 5.27498 4.7892327 5.409638 5.7060046 5.116503 5.6680675
1368062_at 9.347622 9.457198 9.397899 9.358843 9.385527 9.404685 9.329433 9.376466 9.41063 9.427618 9.260792 9.10401
1368063_a_at 8.415213 8.610918 8.622725 8.557432 8.493367 8.637112 8.460249 8.739314 8.263615 8.403281 8.52046 8.485056
1368064_a_at 10.701809 10.886327 11.007559 10.786642 10.5418 10.662355 10.664235 10.4724655 10.701088 10.666109 10.430534 10.279581
1368065_at 7.6586246 7.8226857 7.6793046 7.7378116 7.7547755 7.8111873 7.8331347 7.7065268 8.06407 7.808746 7.6618476 7.883843
1368066_at 5.669507 5.4834414 5.4686813 5.648229 5.3718233 5.9338536 5.754631 5.3764634 5.822324 5.719237 5.7140484 5.659833
1368067_at 8.872237 9.084577 9.141815 9.095236 9.055191 9.100008 8.829554 9.064376 8.741632 8.980138 9.10167 8.9748
1368068_a_at 7.7194233 7.581489 7.916878 7.903322 7.836195 7.5965095 7.587908 7.563431 7.6535573 7.3348985 7.554783 7.149426
1368069_at 7.673069 7.4832573 7.7712994 7.7677617 7.651579 7.776553 7.7129154 7.9720674 7.904574 8.001061 8.010139 7.807231
1368070_at 8.215277 8.30366 8.353171 8.406302 8.323577 8.462083 8.427309 8.366898 8.777234 8.453548 8.476004 8.307864
1368071_at 11.930974 11.943521 11.960261 11.909712 12.072936 11.824972 11.983507 12.061839 12.068547 12.144067 12.03177 12.185108
1368072_at 6.1544757 6.3486915 6.2475843 6.911663 5.9969244 6.2369556 6.06991 5.9891653 6.2075253 6.5991683 6.293668 6.4005733
1368073_at 9.219183 8.900863 8.564175 9.06193 8.387205 8.598039 8.656816 8.180005 8.36253 8.54002 8.611245 8.56852
1368074_at 7.016229 7.1074657 6.726058 6.5583844 6.4787674 6.808975 6.481918 6.4849496 7.0106807 6.565123 6.6398354 6.383191
1368075_at 10.838413 10.867455 10.5360985 10.760766 10.299557 10.743328 10.583281 10.706324 10.462336 10.836765 10.768837 10.732149
1368076_at 7.688796 7.791104 7.58132 7.396011 7.797012 7.346745 7.4654317 7.522153 7.5548654 7.467135 7.3766346 7.326468
1368077_at 13.284471 13.15824 13.1865225 13.221339 13.254605 13.26319 13.099681 13.220752 13.122572 13.048345 13.1600895 12.973638
1368078_at 4.0770454 4.4834514 4.265314 4.6845345 4.367117 4.229453 4.8515964 4.456997 3.714953 4.209449 4.4934044 4.082718
1368079_at 9.850274 9.552182 9.674288 9.479317 9.3220825 9.3764715 9.274869 9.317632 9.442915 9.057826 9.205792 8.844858
1368080_at 3.503495 3.443474 3.806776 3.560272 3.430901 3.5865247 3.5645847 3.65132 3.7848363 3.4660158 3.48828 3.4973078
1368081_at 6.897089 6.7315593 6.5690002 7.0053196 7.0392203 7.191174 6.9973335 6.88628 6.7187095 6.740646 7.0923343 6.919726
1368082_at 8.396092 8.31276 8.059349 8.343602 8.107296 8.268969 8.036808 7.792 8.299227 8.18374 8.103501 8.215007
1368083_at 9.31944 9.1035185 9.338259 9.139494 9.360119 9.249019 9.289801 9.364218 9.504809 9.382311 9.351101 9.332533
1368084_at 5.697856 5.8768396 5.997785 5.449559 5.769558 5.771698 5.715295 5.6736765 5.579733 5.6321783 5.4991055 5.724986
1368085_at 10.796936 10.651806 10.504708 10.764226 10.628722 10.776996 10.886699 10.660842 10.813523 10.736543 10.562018 10.647222
1368086_a_at 8.181152 8.012829 7.826337 8.249266 7.042825 8.50334 8.143078 8.087057 6.917547 7.781262 8.132348 7.886676
1368087_a_at 8.48545 8.536242 8.321962 8.463189 8.424564 8.338806 8.176716 8.456068 8.32161 8.424311 8.496166 8.467644
1368088_at 7.322336 7.3036594 7.20318 7.5174794 7.2793317 7.181485 7.32598 7.147061 7.4548507 7.224905 7.1249013 7.097946
1368089_at 8.207387 8.268352 8.291465 8.386773 8.256725 8.444494 8.375229 8.333726 8.268932 8.177818 8.57341 8.303067
1368090_at 6.8014655 7.0366254 7.1085033 6.7165885 7.1512303 6.7998447 7.0632358 6.676049 7.052462 6.9960403 6.870319 6.7212315
1368091_at 8.303676 8.486005 8.904366 8.44501 8.643132 8.676702 8.485816 8.760427 8.502448 8.359171 8.52727 8.522272
1368092_at 12.379515 12.202981 12.22174 12.240941 12.224554 12.258399 12.323421 12.341401 12.197501 12.241976 12.302972 12.238352
1368093_at 3.6021378 3.6735075 3.5311887 3.4707847 3.4201133 3.6249073 3.4499133 3.6436746 3.494217 3.4921045 3.3995829 3.7427056
1368094_at 6.933477 6.8021235 6.9209948 6.69833 6.839902 6.8457646 6.7042522 6.8645625 6.7242913 6.7047596 6.7750616 6.813736
1368095_at 9.95334 10.076441 9.916216 10.2059355 10.382603 10.181845 10.08216 10.264141 10.384911 10.32089 10.184396 10.407074
1368096_at 9.564448 9.625411 9.66939 9.752128 9.641035 9.474292 9.563375 9.504762 9.736317 9.766547 9.591157 9.724302
1368097_a_at 4.5134964 4.187296 4.3904357 4.351817 4.4113226 4.256802 4.527424 4.394579 4.636669 4.648367 4.685685 4.51471
1368098_a_at 7.150782 7.7321396 7.3883924 7.7112155 6.8933907 7.4738383 7.478373 7.491746 7.5658517 7.4967456 7.4386206 7.0808616
1368099_at 7.1627054 7.387492 7.621168 7.4487166 7.2267976 7.1771526 7.5785336 7.530173 6.9228272 7.4172573 7.685339 7.193032
1368100_at 10.637375 10.592204 10.501534 10.608377 10.484455 10.542394 10.595013 10.473649 10.49151 10.406017 10.490217 10.524763
1368101_at 8.086993 8.012542 7.9647517 7.951148 7.7999573 7.86263 7.808453 7.944626 8.087998 7.9469132 7.873488 7.938858
1368102_at 8.861446 8.522333 8.459591 8.693857 7.564349 8.454912 8.466795 8.00209 8.1628475 8.350849 7.983823 7.9801235
1368103_at 7.192708 6.998182 7.101576 7.4524336 7.02794 7.2141323 7.2318063 7.3159103 7.1027365 7.439595 7.3213787 7.1866493
1368104_at 6.160228 6.081536 5.7981377 5.993941 5.972786 5.7799673 5.8444486 5.6226907 5.6291485 5.707538 6.113282 5.8790455
1368105_at 4.5473323 4.566838 4.3715754 4.5200915 4.2320375 4.4439406 4.338439 4.347728 4.221615 4.557531 4.775052 4.5243726
1368106_at 9.972489 9.18788 9.500708 9.617768 8.718974 8.885814 8.880701 8.395214 8.319186 8.392549 8.615347 8.713527
1368107_at 3.4846423 3.5346253 3.5046415 3.4106 3.3458698 3.4571037 3.4534395 3.6722734 3.6328692 3.5682788 3.5746887 3.2496917
1368108_at 4.5639424 4.569069 4.374987 4.247124 4.5305767 4.189619 4.519586 4.4291067 4.516019 4.3911033 4.409569 4.3160295
1368109_at 7.350866 7.3200927 7.050302 7.30011 6.710356 6.86397 7.0822725 7.0510116 7.104361 7.046737 7.037726 7.015233
1368110_a_at 4.3345404 4.4105806 4.122334 4.009353 4.074258 4.086277 3.8944354 3.8650625 4.005113 4.182069 4.0035944 3.984316
1368111_at 7.9681745 8.010658 7.9551234 7.9526615 7.564122 7.9162617 8.0176735 8.17441 7.7019844 8.220316 7.833489 7.7419505
1368112_at 4.8326883 4.7808514 5.021269 4.6874886 4.9155188 5.150134 5.0348544 4.801225 5.2563677 4.9978065 5.1797514 4.823284
1368113_at 4.0771904 4.1317744 4.3468747 4.2812543 3.8679466 4.1444006 4.3071284 4.0454354 4.042368 4.350206 4.31262 4.279175
1368114_at 4.167739 4.1664705 4.3328485 4.190817 4.312032 4.1527834 4.1358724 4.1010656 4.1942983 4.2423754 4.1629667 4.473773
1368115_at 10.222004 10.455545 10.305244 10.310289 10.54059 10.468174 10.39875 10.583366 10.74685 10.615102 10.781811 11.126085
1368116_a_at 8.024328 7.920039 8.082687 8.042279 7.730602 7.7322273 7.868807 8.1623125 7.745076 8.044446 7.993577 7.7804475
1368117_at 9.2825 9.211736 9.21266 9.405305 9.275599 9.298509 9.436915 9.245398 9.234874 9.346076 9.419868 9.376583
1368118_at 8.8439045 8.609554 8.969414 8.85452 9.005693 8.63699 8.680267 8.741835 8.8563 8.539396 8.8494625 8.855441
1368119_at 5.171927 5.032473 5.154281 5.217938 5.2865114 5.330965 5.2890453 5.2747707 5.570409 5.0695925 5.3832626 5.18464
1368120_at 4.0849295 4.2469625 3.8629634 4.163804 3.7923274 4.2378416 4.010493 3.8116343 3.7314315 4.003792 4.256384 4.2148957
1368121_at 10.24251 9.724281 10.689942 10.406779 10.375353 10.232832 9.940623 10.359921 10.561006 10.006576 10.127855 10.489289
1368122_at 10.313634 10.3189 10.3892765 10.289049 10.25207 10.078327 10.198315 10.095579 10.063095 10.060402 10.18324 10.174574
1368123_at 5.375554 5.3115573 5.29554 5.3904185 5.4595966 5.3656473 5.858436 5.237349 4.766041 5.5809803 5.1318626 5.7409935
1368124_at 7.5829577 7.628484 7.488891 7.6635656 7.7630486 7.6462326 7.35935 7.1535954 7.556911 7.183276 7.309736 7.532708
1368125_at 6.018892 6.006861 6.040296 6.247139 5.8877854 5.7984586 5.721433 5.9885364 5.7047496 6.120465 5.950562 5.8287864
1368126_at 6.0663824 6.1509843 5.5289593 5.430958 5.605054 5.7259417 5.6156874 5.9969687 5.5383577 5.2280474 5.608441 5.021632
1368127_at 6.6237555 6.300542 6.037821 6.42353 5.6930575 6.3119717 6.479137 6.300155 6.4205093 6.0175366 6.0664043 6.3930974
1368128_at 5.8378897 5.734786 5.672134 5.8483796 5.5566487 5.7116117 5.945674 5.7255387 6.3252606 5.7843356 5.431269 6.0163755
1368129_at 7.3364015 7.3477907 7.2229285 7.579646 7.466972 7.1694546 7.5698166 7.649187 7.240019 7.1495023 7.504431 7.4535155
1368130_at 4.520169 4.508243 4.753791 4.4540825 5.047469 4.218791 4.8008366 4.654398 4.6434207 4.4818525 4.2899837 4.4261503
1368131_at 4.2523947 3.7667022 4.1405706 3.8960543 4.202429 3.9163847 3.9727101 4.16281 4.170583 4.072335 4.3371835 4.160081
1368132_at 10.398097 10.382591 10.35775 10.33586 10.73818 10.599767 10.473995 10.3903885 10.317074 10.0450735 10.262186 10.492955
1368133_at 8.207863 8.243164 8.077412 8.166542 7.9358306 7.5672684 8.193599 7.8354373 7.807067 7.7389817 7.84639 7.8229547
1368134_a_at 8.590544 8.6479025 8.646254 8.618679 8.575375 8.512368 8.4746475 8.289755 8.581202 8.6009865 8.655579 8.7551775
1368135_at 6.20709 5.8572226 6.0976014 5.2688255 5.7218957 5.647183 5.7600865 5.7675424 5.7528505 4.89686 5.408607 5.3544416
1368136_at 7.952236 7.9578257 7.768112 8.113657 7.687123 7.9472075 7.4908724 7.776351 7.775795 7.5957856 7.745878 7.629696
1368137_at 5.92613 5.877741 5.890197 5.545419 5.6610117 5.8611455 5.7416716 5.515957 6.2767124 5.815061 6.221006 5.7487235
1368138_at 5.076459 4.8644304 5.3872566 4.842302 4.8802624 5.0344944 5.057721 5.1506124 5.2979584 5.2709594 5.039978 5.1161036
1368139_s_at 5.2905455 5.715548 5.501492 5.4127874 5.8891673 5.919401 5.2409368 5.6953917 5.2888317 5.496856 5.3099675 5.338249
1368140_at 5.7644925 6.3619304 5.965633 6.4697495 5.7908063 6.0325613 6.170988 6.2004986 5.1898494 6.386844 6.7571397 6.38658
1368141_at 11.668599 11.580337 11.6761675 11.456557 11.554051 11.538821 11.553394 11.581111 11.55573 11.46218 11.562594 11.457897
1368142_at 5.6390786 5.0998564 5.1804557 5.248312 5.1168957 5.292737 5.283905 5.3040223 5.3385797 5.1077385 5.3409433 5.357195
1368143_at 7.45008 6.9000263 7.0981865 6.9974885 7.0040517 6.740332 6.7599773 7.1915445 7.636292 7.378706 6.961027 7.3684545
1368144_at 5.636878 6.068361 5.9703364 6.2441454 6.1055884 6.0517707 6.03511 5.8878207 6.1681294 6.4001536 5.9234414 6.2197957
1368145_at 5.068183 5.392992 5.1110897 5.495511 5.249118 5.1125097 5.353595 5.2139826 5.1101646 5.181117 4.922657 5.024172
1368146_at 10.305025 10.503699 10.954822 10.9134245 11.59064 10.871231 10.68499 10.838752 11.445126 9.859518 10.013463 9.789817
1368147_at 8.616148 8.769539 9.246827 9.173963 10.176759 9.274039 9.0362015 9.164268 9.876738 8.07649 8.156088 7.698059
1368148_at 4.6298165 4.2710147 4.5872865 4.3708286 4.307539 4.293951 4.6504126 4.5707726 4.5606685 4.6766014 4.4476533 4.402451
1368149_at 6.372477 6.2740607 6.1952696 6.2927704 5.9434733 5.798838 5.7848516 5.8515053 6.096531 6.145661 5.826521 6.4375863
1368150_at 12.884038 12.672844 12.520441 12.818968 12.728801 12.64747 12.90953 12.59725 12.708619 12.754254 12.953035 12.895581
1368151_at 10.3951235 10.435186 10.24145 10.317666 10.241835 10.348223 10.347931 10.313659 10.1896715 10.239284 10.341481 10.185732
1368152_at 7.7706604 7.640628 7.6900916 7.7242637 7.842674 7.8201504 7.743696 7.782599 7.7658744 7.7446966 7.793785 7.630941
1368153_a_at 6.900393 6.918109 6.6134973 6.8733363 6.844558 6.6775823 6.7285247 6.7017393 6.5367475 6.414664 6.986477 6.5960064
1368154_at 8.300209 8.282178 8.57883 8.4228325 8.503236 8.447216 8.479806 8.6088 8.382933 8.296008 8.249847 8.147908
1368155_at 11.231421 11.939008 12.483493 11.796683 12.740054 12.311704 10.789949 11.903746 10.878432 12.685622 12.496512 12.313455
1368156_at 5.585628 5.072719 5.32384 5.1384506 5.1580377 5.42542 5.7151484 5.3313456 5.3677855 5.344875 5.579093 5.542482
1368157_at 5.831391 5.619306 5.534338 5.8291903 6.077752 5.7314224 5.607952 6.0187426 6.2145247 5.571557 5.98394 5.650659
1368158_at 9.607406 9.734824 9.416101 9.361919 9.346406 9.567499 9.499246 9.471724 9.545813 9.441466 9.371979 9.017115
1368159_at 8.388102 8.462972 8.379124 8.58715 8.314452 8.372133 8.360437 8.526708 8.529079 8.353069 8.661043 8.502959
1368160_at 6.7728376 7.5702167 8.276756 8.847453 8.220223 9.022165 8.687071 9.542356 9.751705 11.239796 10.838346 11.095751
1368161_a_at 13.952243 13.890965 13.883991 13.861876 13.87027 13.8642235 13.893713 13.810426 13.846026 13.87438 13.892805 13.884786
1368162_at 4.9643364 4.547427 4.8612614 4.878726 5.0329275 4.8162184 5.197481 5.079591 5.2328806 5.116848 4.8704576 4.945856
1368163_at 10.524418 10.582178 10.55494 10.8168955 10.211051 10.374574 10.568272 10.295358 10.124314 10.417153 10.447419 10.248674
1368164_at 7.895258 8.036308 7.890793 7.9476576 7.8688197 7.9803233 7.9024925 8.010132 8.319124 8.382877 8.255075 7.8053303
1368165_at 8.4158535 8.003054 7.8230324 7.9894333 7.6915836 7.946384 7.80822 7.9080086 8.24424 8.06564 8.290096 8.189691
1368166_at 6.3550305 6.053644 6.180382 6.2614083 6.1686068 6.115386 6.2239504 6.17288 6.8073153 6.4090447 5.9330845 5.72319
1368167_at 5.580613 5.8536515 5.698995 6.150354 6.025995 5.541428 5.580422 6.10641 5.781701 5.923886 5.4363537 5.956943
1368168_at 10.069138 9.175545 8.782636 9.350231 8.5081005 9.169009 8.946622 8.246529 8.772719 8.983154 9.486073 7.5710015
1368169_at 6.933307 7.115658 6.8492227 6.9420943 6.8231544 6.802675 6.809447 6.912888 7.118008 6.6509786 6.7150517 7.1971235
1368170_at 4.33635 4.088711 3.9859307 3.8040166 4.135894 4.032668 3.8587863 4.173025 4.1942983 3.8225446 4.0395966 4.039425
1368171_at 9.715626 9.382513 10.238826 10.520348 5.7835164 5.7924457 10.238377 9.842407 10.288793 9.987772 9.437553 10.142427
1368172_a_at 7.654564 7.743087 8.151401 8.450636 3.7440076 4.727024 8.411531 8.047716 8.669087 7.9658303 7.8030353 8.186806
1368173_at 8.259153 8.485329 8.30524 8.238594 8.396547 8.254864 8.143041 8.705636 8.323757 8.556992 8.572843 8.171615
1368174_at 3.8437705 4.027818 3.9144988 3.859298 4.145149 3.7085028 3.8501308 3.9730456 4.2881947 3.6366103 3.787469 4.0617857
1368175_at 7.360143 7.1917825 7.432817 7.5078697 7.381438 7.059001 7.248028 7.2840257 6.9703083 7.2490783 7.326148 7.238799
1368176_at 7.8217783 7.654012 7.70505 7.753854 7.780007 7.723273 7.460505 7.557611 7.718124 7.663056 7.6938615 7.787979
1368177_at 8.140055 7.9767714 8.065619 7.991761 7.534218 7.901552 7.5547767 7.8191667 7.6732297 7.5305624 7.399742 7.5880136
1368178_at 9.477267 9.378795 8.928716 9.16746 9.133331 9.056595 9.267785 8.970778 9.142065 9.338913 9.301736 9.400767
1368179_at 7.556747 7.4156423 7.3780394 7.391046 7.541791 7.501819 7.3875904 7.288454 7.2278194 7.4921412 7.3607345 7.3500695
1368180_s_at 12.813498 13.294885 13.051628 13.143602 13.211719 13.296317 13.067164 13.340648 13.075649 13.31453 13.183786 13.304967
1368181_at 11.035268 11.08327 11.215887 11.354844 10.809525 10.895995 10.592519 10.88443 10.614835 10.8005705 11.102562 11.061914
1368182_at 3.9975574 4.3293223 4.074024 4.012747 4.252494 4.16064 4.1151795 4.138009 4.0991306 4.2593374 4.1818533 4.1218176
1368183_at 7.8994293 7.652093 7.918071 7.7659435 7.857831 7.6486793 7.963005 7.9490166 7.798698 7.8735514 7.867422 7.6769648
1368184_at 9.214447 8.84976 9.264173 9.033413 9.121109 9.301014 9.029613 9.120827 9.426933 9.412405 8.984902 9.059567
1368185_at 4.8003583 4.622578 4.6713624 4.5453854 4.644717 4.6321416 4.6054873 4.590355 4.834958 4.6594152 4.7725496 4.708235
1368186_a_at 5.4900494 5.6904664 5.6184635 5.250214 5.5679016 5.745657 5.7693343 5.969736 5.6288667 6.136857 5.864444 5.6938515
1368187_at 7.412541 8.778805 8.410097 8.189474 8.765398 8.016148 8.967703 8.55776 7.462427 9.257245 8.761547 8.306208
1368188_at 13.598692 13.540495 13.522099 13.612555 13.608745 13.673772 13.693917 13.686609 13.632541 13.678569 13.587785 13.689966
1368189_at 10.711213 11.055621 10.62024 10.380938 10.404531 10.596634 10.128672 10.570469 10.66166 10.430849 10.1373825 10.308033
1368190_at 5.044388 5.016086 5.206863 4.935817 4.6793513 5.39088 4.992116 5.2025795 5.8407273 5.4740477 5.1058598 5.111277
1368191_a_at 10.82883 10.741128 10.930911 10.823039 10.6911545 10.785831 10.568026 10.656806 10.769214 10.381591 10.733832 10.552907
1368192_at 4.8313284 4.748163 5.043766 5.478966 4.550041 4.5512724 4.856354 4.4154863 4.757747 5.0596294 4.674615 4.6164293
1368193_at 5.0954328 4.849676 4.9611034 4.7343574 4.730969 4.833652 5.133846 4.902706 5.0633445 4.948744 5.262988 4.8773265
1368194_at 4.5531178 4.733292 4.678856 4.428013 4.493719 4.597754 4.524422 4.751374 4.474716 4.7541394 4.5998983 4.4679556
1368195_at 5.9416766 6.758836 6.5239196 6.4264674 6.303623 6.5707917 6.459613 6.5931487 6.421834 6.590554 6.0707297 6.671117
1368196_at 4.7994633 4.9763274 4.508171 5.011789 4.799748 4.906185 4.672988 4.834448 4.9934816 4.940975 4.6856556 4.695839
1368197_at 3.8135831 3.9061563 3.8265676 3.77263 4.025334 3.8246012 3.8349855 3.896204 3.6936257 3.850279 3.6664946 3.826328
1368198_at 4.459646 4.5780425 4.8190203 4.463395 4.439894 4.781426 4.6070714 4.7002587 4.443196 4.6887226 4.042472 4.5961037
1368199_at 8.708658 9.000663 9.042572 9.119446 8.951232 8.815851 8.990423 9.173858 8.977425 9.032664 9.075653 8.973073
1368200_at 5.382163 5.4124284 5.7712364 5.3889885 5.3720026 5.167522 5.386261 5.3596163 5.357028 5.344875 5.285839 5.5219297
1368201_at 5.9104557 6.055163 6.2042465 6.268081 5.9929104 6.1003327 6.1982284 6.1594534 6.2920156 6.2257357 6.3146772 6.124471
1368202_a_at 8.247828 8.318954 8.445444 8.888469 8.456028 8.506613 8.291232 8.389941 8.3496895 8.643378 8.537776 8.338976
1368203_at 4.692935 4.8556623 4.784289 4.7063837 4.996599 4.804245 4.7673264 4.3455086 4.758566 4.3860526 4.6579895 4.7460923
1368204_at 6.8089423 6.7734756 7.0041294 7.275475 6.655167 6.6219335 6.718645 6.6662283 6.681407 6.65763 6.6020727 6.5997095
1368205_at 13.534744 13.633073 13.563241 13.620405 13.447265 13.436168 13.744433 13.638104 13.496084 13.640122 13.684598 13.645283
1368206_at 9.113419 8.860568 9.040911 8.879113 8.945993 9.039554 8.834281 8.877348 9.114777 8.940064 8.86021 8.686693
1368207_at 6.05055 6.529249 6.2580347 6.6954484 6.5257344 5.9601007 6.3991256 6.146324 6.7550077 6.9805355 6.5860214 6.1662865
1368208_at 5.7287354 5.8466983 6.09213 6.122819 6.1819196 6.178207 5.804907 6.7024627 6.337559 6.089786 6.273193 6.1520057
1368209_at 5.479494 5.461009 5.466453 5.628991 5.4592733 5.5590477 5.469164 5.3456736 5.738915 5.208848 5.5797653 5.672846
1368210_at 4.3868155 4.096381 4.258719 4.1546946 4.199782 4.4703817 4.2801013 4.4082155 4.129435 4.020322 4.3371835 4.1542187
1368211_at 12.396082 12.495433 12.413354 12.451126 12.360349 12.440779 12.523703 12.488883 12.601785 12.553388 12.467392 12.5131855
1368212_at 8.445553 8.593163 8.498748 8.554537 8.464821 8.5060005 8.5907345 8.679353 8.35292 8.442695 8.583336 8.4731455
1368213_at 9.529969 9.040757 8.716425 8.659322 9.149754 8.989469 8.700308 9.218072 8.837728 8.822413 9.49379 9.591344
1368214_at 8.153658 7.9469156 7.952258 8.03287 8.029903 8.096577 7.907594 8.172713 7.9406233 8.035373 7.813781 7.8532724
1368215_at 9.986345 10.009586 10.066315 10.162044 10.024417 9.95831 10.131673 10.015995 9.862712 10.082276 10.170358 10.098538
1368216_at 9.709564 9.57499 9.399752 9.592121 9.533447 9.519601 9.587728 9.45951 9.475267 9.475201 9.566836 9.450327
1368217_at 8.591995 8.574856 8.621048 8.625631 8.602285 8.536594 8.452284 8.5029125 8.534855 8.523678 8.476316 8.559845
1368218_at 5.7948246 5.589324 5.987426 5.881357 5.9509387 5.820281 6.030175 5.6182885 5.7776723 5.865988 5.858398 5.5599017
1368219_at 6.766043 6.487816 6.7448635 6.441762 6.6769514 6.4708967 6.671524 6.749035 6.727592 6.62399 6.6911564 6.5113077
1368220_at 9.041868 9.220686 9.27507 9.353294 9.386275 9.129143 9.192898 9.197519 9.579724 9.532362 9.531553 9.402294
1368221_at 10.00933 10.22881 10.268406 9.945105 10.212105 10.268922 10.275983 10.369013 9.831571 9.860073 9.95677 9.732208
1368222_at 6.8903837 7.373066 7.7132373 7.150279 7.2990017 7.122085 7.1367536 7.2261667 6.960598 6.926099 6.740815 6.5896645
1368223_at 7.2950134 7.385689 7.2252383 8.292894 7.855493 7.48699 7.5989366 8.052967 7.7849555 7.9273863 7.6739526 8.190189
1368224_at 12.9214115 13.106536 13.167162 13.0992365 13.2479515 13.364185 13.214063 13.215393 13.116411 13.082518 13.187735 13.369399
1368225_at 7.7068377 7.6401343 7.45506 7.5882335 7.4800825 7.5019197 7.4545345 7.5119877 7.356457 7.534306 7.616312 7.504422
1368226_at 8.292713 8.184722 8.252326 8.198907 8.243164 8.164159 8.046832 8.366388 8.789861 8.140469 8.289326 8.243708
1368227_at 8.757793 8.862186 8.200912 9.23786 8.753948 9.479761 9.277712 8.688194 9.00645 9.350002 9.190035 8.554574
1368228_at 8.630639 8.576478 8.545095 8.550542 8.57407 8.433907 8.592042 8.453715 8.404726 8.649398 8.746381 8.466385
1368229_at 6.9054155 6.8226895 7.1209087 7.006981 6.8941116 6.92623 6.935166 6.7612467 7.1490235 6.890031 6.8780355 6.97833
1368230_a_at 9.338464 9.336692 9.244004 9.2381115 9.22228 9.285424 9.226292 9.366429 9.449651 9.305663 9.265172 9.136425
1368231_at 6.703117 6.252765 6.40887 6.480006 6.431687 6.385441 6.321048 6.417538 6.420393 6.277613 6.368957 6.2958817
1368232_at 8.449918 8.382947 8.057315 8.365606 8.484221 8.411823 8.281799 8.512245 8.432905 8.295823 8.296609 8.410158
1368233_at 8.219343 8.052314 8.109956 8.25206 7.909668 8.073325 8.382607 8.285438 8.411472 8.325851 8.362617 8.173901
1368234_at 8.825867 8.551689 8.361193 8.480696 8.213208 8.578582 8.472836 8.334591 8.361101 8.339065 8.909726 8.279553
1368235_at 7.6556025 7.856192 7.9826956 7.8397217 7.852173 7.914044 7.885647 8.130325 8.081809 8.095896 8.059645 7.9231725
1368236_at 3.8139932 3.6644893 3.9017787 3.8065171 3.8786807 3.8753593 3.9235778 3.8596287 3.6799946 3.8715713 3.776776 3.9036553
1368237_at 4.2523947 4.154357 4.2460485 4.266308 4.20154 4.279598 4.0959744 3.917437 4.15934 4.0360904 4.149389 4.3802233
1368238_at 4.553655 4.2647657 4.449126 4.807658 4.68406 4.2186494 4.4651766 4.225812 4.5543084 4.750495 4.4053097 4.3900843
1368239_at 8.510713 8.247839 8.484179 8.221081 8.452595 8.589744 8.571075 8.357092 8.271583 8.438552 8.146368 8.327623
1368240_a_at 4.6443872 4.566838 4.5323944 4.8335943 4.6955547 4.70241 4.1985326 4.7879972 4.321862 4.835335 4.735529 4.3117914
1368241_a_at 8.360056 8.2427225 8.531309 8.5664425 8.303551 8.443267 8.92403 8.540478 8.450992 8.70956 8.595161 8.971857
1368242_at 4.634507 4.636075 4.964038 4.566062 4.7438 4.6989183 4.456045 4.737996 4.477726 5.251741 4.8704576 4.4613695
1368243_at 4.924352 5.2786303 5.17506 4.8895473 4.997373 5.2568297 4.6369753 5.30581 4.875404 4.9739985 5.5297422 5.3945513
1368244_at 10.229431 10.328888 10.49153 10.425786 10.629401 10.500891 10.347948 10.628209 10.331782 10.422636 10.572765 10.586897
1368245_at 12.702561 12.556632 11.549662 12.610446 12.257692 11.4538555 12.538339 12.213948 12.405438 12.539004 12.623829 12.54229
1368246_at 5.1057158 4.7292066 5.381751 5.1742606 4.8211627 4.673999 4.9460206 4.9579473 5.1330414 5.1448774 4.7579813 5.0376153
1368247_at 6.627096 6.729732 7.1370287 7.8721557 7.614552 6.466841 7.3926487 6.7779675 6.346673 6.3244867 7.228123 7.4415145
1368248_at 6.0517163 6.062174 6.5634074 6.216498 6.5173798 6.7649546 6.3643045 6.753533 6.6983027 6.4201727 6.659636 7.0791216
1368249_at 9.591935 9.340105 9.523735 9.545476 9.592062 9.860348 9.811444 9.742339 9.990225 10.2997265 10.4784155 10.497932
1368250_at 4.034442 4.4983683 4.3786745 4.035906 4.3475637 4.2515373 4.111536 4.2875423 4.412492 4.3039236 4.1679044 4.4284735
1368251_at 5.1306305 5.2929006 5.254848 4.9653935 5.042461 5.60119 5.837733 5.5257363 5.797666 5.255263 5.6092443 5.3632135
1368252_at 3.4922924 3.356271 3.461443 3.406325 3.3968227 3.5199487 3.737508 3.303536 3.3126428 3.5926225 3.5949502 3.6095614
1368253_at 12.345386 12.207674 12.150118 12.213857 12.212627 12.4468565 12.292902 12.234636 12.328188 12.361066 12.14936 12.224392
1368254_a_at 4.334469 4.1930737 4.7654734 4.1638036 4.6081 4.5619626 4.444546 4.4783344 4.5838733 4.265479 4.635229 4.695081
1368255_at 4.2884417 4.237717 4.344247 4.41969 4.3974876 4.2331076 4.4574337 4.4251227 4.4230156 4.3940816 4.3344936 4.4286675
1368256_at 3.5436 3.6619108 3.663866 3.5870254 3.7051742 3.6962674 3.968116 3.7730865 3.549622 3.85326 3.8619788 3.6071472
1368257_at 3.8573298 3.9958813 3.9859307 3.8539894 3.8611178 3.7519264 3.8557553 3.9793363 4.42852 3.883112 4.485523 3.9616342
1368258_at 5.0901613 5.073596 5.2841845 4.94065 5.0097523 4.9074073 4.973985 5.086231 4.8532257 5.1209464 4.8860235 5.093601
1368259_at 7.767043 7.6819654 7.871363 7.86392 7.7028513 7.774311 7.929069 7.9844904 8.086111 8.233282 7.9594216 7.684215
1368260_at 5.647353 4.9803762 5.7549934 5.5625153 4.613962 5.3718243 5.037567 4.7394476 5.343787 5.263906 4.6368537 4.5432043
1368261_at 4.080894 4.031923 3.8379512 4.293837 4.1772413 3.8689358 4.0003915 3.8812323 3.6771967 4.012308 4.224327 3.8584492
1368262_at 6.5931883 6.8308415 6.546533 6.7677345 6.9050126 6.679921 6.9345894 6.7011266 6.408761 6.855018 6.9345655 7.2536807
1368263_a_at 3.9714131 3.8981557 3.7360752 3.9599497 4.0129476 3.9558876 3.5702815 4.0392427 3.7987332 4.043349 4.0040407 4.0271335
1368264_at 7.4354644 7.3420844 7.526672 7.4046993 7.5074162 7.7373796 7.631743 7.4372907 7.392945 7.470027 7.1859055 7.186598
1368265_at 9.175074 9.194624 8.919998 9.387211 9.110243 9.240401 9.301658 9.224154 9.236449 9.17631 9.152417 9.083073
1368266_at 13.222289 13.080592 13.28006 13.182239 13.2634535 13.250204 13.218097 13.240875 13.1947565 13.171448 13.292584 13.217553
1368267_at 8.01791 7.9750724 8.120603 8.176009 7.886803 8.052671 7.875991 8.080888 7.7985005 8.011536 8.028332 7.880793
1368268_at 7.8803453 8.053383 7.9622517 7.676848 7.7460327 7.421854 7.394774 7.331359 7.6375933 7.619046 7.5546603 7.6013846
1368269_at 3.307305 3.410756 3.6053596 3.6087794 3.417793 3.327159 3.5820982 3.4950972 3.5240421 3.7900171 3.739532 3.786078
1368270_at 8.093802 8.301372 8.239177 8.342203 7.455227 8.007875 8.169791 8.244379 8.220705 8.383053 8.060177 7.6438227
1368271_a_at 4.8402443 4.6767435 4.544365 5.3356705 5.132778 4.819054 4.951454 4.741519 4.6283574 5.704348 4.969157 4.65989
1368272_at 10.314018 10.287129 10.441967 10.283299 10.551718 10.615365 10.076886 10.649633 10.421812 10.519701 10.583204 10.335061
1368273_at 9.846733 9.857573 9.735208 9.767663 9.554513 9.590632 9.488643 9.51578 9.421787 9.476898 9.546914 9.470255
1368274_at 8.465519 8.467455 8.466552 8.404116 8.353746 8.455417 8.470112 8.472287 8.553725 8.455761 8.473655 8.427737
1368275_at 11.042656 10.867743 10.594163 10.31427 10.283369 10.716783 10.323052 10.419179 10.5850315 10.002442 9.971337 9.991349
1368276_at 6.577418 6.6209497 6.6726675 6.6629086 6.6294174 6.845085 6.6951413 6.617813 6.6405063 6.752457 6.573195 6.972708
1368277_at 8.833761 8.562719 8.832839 8.810743 8.711213 8.8999 9.057431 9.050696 8.935291 8.898711 9.042077 8.981299
1368278_at 6.239411 6.6993446 6.1420836 6.6117697 6.5377383 7.0543756 6.1270547 6.71076 7.2002864 6.41792 5.998317 6.745492
1368279_at 4.9353266 5.145945 5.387793 5.3417487 4.6560802 5.2667103 5.5788374 5.395964 5.4015913 5.581041 5.260384 5.479797
1368280_at 12.272704 12.350635 12.342275 12.422518 12.179603 12.279945 12.389231 12.320837 12.265184 12.212713 12.301727 12.327117
1368281_at 5.191144 5.387458 5.4888096 5.482131 5.3447285 5.326641 5.0496273 5.380512 5.2434263 5.6300077 5.425014 5.1986265
1368282_at 4.453244 4.2569437 4.3235283 4.1578393 4.2638664 4.2631345 4.4429154 4.399649 4.2754984 4.229431 4.506946 4.2815733
1368283_at 11.767546 11.907062 12.265544 11.535882 11.4093485 11.395135 11.550778 11.438542 11.44029 11.55022 11.425151 11.614176
1368284_at 8.092594 8.084919 7.7625637 7.851789 7.7066646 8.159218 7.992636 8.640404 8.653366 8.538401 8.21858 8.037592
1368285_at 4.9371166 4.538231 4.693477 4.837078 4.5688834 4.516761 4.497186 4.6513023 4.788204 5.001448 4.6245594 4.6753063
1368286_at 6.849552 7.136237 7.042717 6.8112984 6.944359 7.171795 7.080811 6.9945765 7.3788414 6.7045226 7.155443 6.930554
1368287_at 4.9991007 4.6100855 5.2531376 4.425346 5.173641 4.855862 4.732447 4.466053 4.7623825 4.8226447 4.5911837 4.7460923
1368288_at 14.194606 14.198114 14.223838 14.200404 14.208287 14.191188 14.216946 14.255677 14.176307 14.223838 14.250412 14.222316
1368289_at 11.407418 11.10038 12.076474 11.77554 12.08 11.853114 11.613859 11.128625 11.863814 11.907039 11.556907 11.837511
1368290_at 4.0530047 3.8914607 3.8149896 3.9023664 3.8535216 4.2115602 3.7478666 3.8348165 3.5902526 4.0399876 3.7393155 3.7009087
1368291_at 9.207348 9.441767 9.389543 8.893843 9.441366 9.417669 9.468486 9.47447 9.323002 9.088918 8.83674 8.6448765
1368292_at 6.6505 6.66721 6.6983013 6.71933 6.7220817 6.7343307 6.694625 6.360994 6.741422 6.71906 6.5124407 6.7875724
1368293_at 5.68992 5.591796 5.7335763 5.626259 5.7063546 5.5767097 5.683683 5.309677 5.341056 5.4732914 5.145034 5.6129045
1368294_at 10.658534 10.716355 10.779117 10.859581 10.839825 10.743846 10.64421 10.764098 10.8685055 10.954635 10.760675 10.899213
1368295_at 9.685128 9.867961 9.699425 9.724662 9.719341 9.694248 9.608874 9.630985 9.395974 9.660712 9.770627 9.580909
1368296_at 9.512962 9.747026 9.558687 9.439834 9.642732 9.498442 9.402787 9.469367 9.104925 9.257886 9.495431 9.354919
1368297_at 4.3779173 4.565263 4.6525087 4.6005726 4.648822 4.4633436 4.630225 4.704514 4.4012527 4.491231 4.6716833 4.541752
1368298_at 5.2067537 5.1199455 5.3331666 5.2159953 5.227281 5.1916766 5.1023555 5.047487 5.532464 4.6586413 5.132305 5.412841
1368299_at 3.9151263 3.8429794 4.070223 3.7945929 4.0412617 4.1488113 4.086919 3.8066063 4.3170824 3.9497817 3.6762648 4.0617857
1368300_at 5.9199405 5.3492193 5.4488454 6.0342417 5.7926674 5.5647497 5.980903 5.4802837 5.7351494 5.707501 5.834379 6.097486
1368301_at 5.675036 5.7389774 6.149506 5.873362 5.774612 5.746297 6.0586042 6.123579 6.357403 5.9684215 6.054962 6.0932302
1368302_at 4.513047 4.81577 4.4420667 4.5407047 4.490376 4.7694726 4.637669 4.7765555 4.7310867 4.761979 4.846836 4.8720107
1368303_at 8.459382 7.622826 7.567292 7.903769 7.949266 7.339951 7.569372 7.6676517 7.399851 6.9482346 6.444137 5.9688544
1368304_at 11.644228 11.897503 11.844064 11.832492 12.048801 11.839104 11.955716 12.214909 11.889931 11.713102 11.910294 11.8443575
1368305_at 8.37024 8.485422 8.514709 8.861484 8.474898 8.266848 8.828512 8.619143 8.707399 8.761461 9.047228 8.997119
1368306_at 5.4137564 5.384948 5.521135 5.06414 5.5953913 5.5655828 5.7117863 5.4330544 5.478344 5.525519 5.5351043 5.810384
1368307_at 6.0270605 5.781908 5.743087 6.0178165 5.8952255 5.8942704 5.921179 5.6981926 6.067869 5.8156323 5.992208 5.866706
1368308_at 8.068191 7.4949555 8.404638 9.172473 8.859311 8.333473 8.474326 9.026071 9.297931 8.23352 8.719157 7.9689856
1368309_at 7.6307917 7.495213 7.5961914 7.611221 7.614696 7.4803996 7.5168514 7.4019675 7.745447 7.3520217 7.495793 7.398471
1368310_at 5.224455 5.556319 5.1576767 5.3820353 5.3214226 5.5271416 5.401165 5.451536 5.643547 5.310299 5.5367374 5.457856
1368311_at 8.6981325 8.370085 8.798069 8.302651 8.2388 8.4821205 8.787189 8.262655 8.900332 8.740692 8.37206 8.6372795
1368312_at 4.950605 4.6283197 4.6977224 4.6582212 4.6853814 4.6119795 4.7515044 4.9819484 4.6201096 5.0695925 4.606025 4.873246
1368313_a_at 3.9631689 4.2484255 3.9645371 4.371348 4.2196045 4.1042533 4.260084 4.101145 4.498141 3.9680889 4.454956 4.626284
1368314_at 10.100762 10.138635 10.035787 10.091276 10.091841 10.156008 9.760658 10.172835 9.973828 9.858902 10.106684 10.133112
1368315_at 6.7297435 6.4473357 6.7079864 6.10545 6.5073304 6.6478677 6.3425694 6.350107 6.3275666 6.3690186 6.416723 6.653669
1368316_at 11.071414 11.246452 11.135318 11.3737335 11.373338 11.206841 11.012375 11.258025 11.248602 11.101183 11.017438 10.907198
1368317_at 4.55898 4.643735 5.042845 4.7213626 4.3756576 4.410733 4.675361 4.8226314 4.8105574 4.301939 4.490742 4.6158695
1368318_at 7.6844544 7.7231975 8.0128 8.30768 8.331265 7.6341696 7.474785 7.9303827 8.367657 7.9930944 7.7877192 8.006186
1368319_a_at 5.2926683 5.0585093 5.237396 5.5893984 6.170319 4.964463 4.835194 5.264749 5.6036806 4.77964 5.10428 5.4933643
1368320_at 4.3144345 4.26778 4.282772 4.8804116 4.5520434 4.389079 4.354983 4.2816615 4.227448 4.5651007 4.729694 4.3905163
1368321_at 7.179608 7.1351748 7.302137 8.743755 6.861954 6.0939226 7.1281114 6.215495 7.6091514 8.811415 8.554403 9.6216545
1368322_at 8.24428 8.032071 8.201484 8.232812 8.307527 8.362625 8.070725 8.46934 8.61648 8.276217 8.186024 8.322924
1368323_at 7.845679 7.7015996 7.889347 8.390799 7.7845936 7.737763 7.7829633 8.290281 7.9560194 7.9382763 8.101236 7.7785826
1368324_at 5.486244 5.0490446 5.313989 5.5136538 5.3485065 5.2207413 5.2472596 5.1583 5.247165 5.3906717 5.5703897 5.476203
1368325_at 7.92662 8.092242 8.1467 8.203161 8.19088 8.484011 8.203079 8.234951 8.38262 7.837269 8.496241 8.251026
1368326_at 7.016286 7.0334415 6.9569697 7.3386106 6.937216 6.8949785 7.2252436 7.2228193 7.0657635 7.205451 7.609825 7.2557635
1368327_at 5.8059363 5.790257 5.722123 5.400318 5.7757196 5.7103343 5.788357 5.5636196 5.6372604 5.814241 5.4832315 5.911634
1368328_at 8.893503 8.883541 9.192732 8.747229 8.971051 8.827379 8.854058 9.257299 8.807104 8.666897 8.537171 8.906687
1368329_at 5.288745 5.4918814 5.5061026 5.0861998 5.58609 5.583739 5.197747 5.688966 5.243427 5.2016554 5.499466 5.808507
1368330_at 7.369663 7.3708763 7.5020733 7.7335405 7.5019464 7.5274177 7.335733 7.395795 7.8657103 7.529357 7.664986 7.285427
1368331_at 11.84842 11.809476 11.553116 11.898024 11.896599 11.868762 12.087956 11.942807 11.927682 11.8073 11.974198 12.01512
1368332_at 7.018725 7.498156 7.1715446 7.535705 7.578639 7.337022 7.356961 7.323667 7.402106 8.103607 7.733005 6.804464
1368333_at 4.2994914 4.234463 4.0780764 4.2345486 3.9133613 4.2320275 4.195856 4.17838 3.9828484 4.1611385 4.358634 4.406934
1368334_at 7.023002 7.3739204 6.6189427 6.892558 6.2232914 6.8795996 7.1344986 6.570734 6.3692446 7.2075315 7.501426 7.0239806
1368335_at 13.825471 13.914564 13.618502 13.777226 13.605689 13.706338 13.552046 13.614188 13.684456 13.746747 13.727517 13.689538
1368336_at 11.941286 11.77981 11.378766 11.505569 11.090568 11.542707 11.703457 11.405386 11.784855 12.000941 11.6560335 11.636357
1368337_at 5.7690535 5.6392574 5.495015 5.6812162 5.6157217 5.3498635 5.819675 5.8090334 5.805116 5.5259466 5.672351 5.78826
1368338_at 4.4163465 4.2772713 4.3110137 4.1539297 4.1991506 4.5680366 4.2467446 4.1052284 4.346349 4.4476714 4.260829 4.13816
1368339_at 4.7894964 4.6400633 4.595845 4.455552 4.4198837 4.888487 4.704749 4.6891603 4.6629386 4.6428075 4.4673576 4.6731443
1368340_at 8.492348 8.18066 8.552004 8.11886 8.17277 8.273886 8.31418 8.227301 8.1571045 7.9735956 7.949252 8.291855
1368341_at 8.074014 8.342419 8.384804 8.191036 7.9760857 8.138205 8.009785 8.1057205 8.2915745 8.24766 7.758552 7.635562
1368342_at 3.9385235 4.131124 4.160668 3.975403 4.117199 3.9632146 3.8120553 4.1503916 3.7980773 4.228609 3.915122 3.908905
1368343_at 5.256556 5.137285 4.8266864 4.9797506 5.222173 5.040544 5.0536666 4.7924976 5.0315404 5.1691065 5.0430346 5.123889
1368344_at 3.6021378 3.5343347 3.6095512 3.619418 3.4063787 3.5161083 3.6865892 3.4290106 3.2657492 3.6291723 3.4395473 3.4299376
1368345_at 4.2254977 4.2380533 4.0750217 4.2234716 4.3199806 4.2108846 4.2075686 3.847296 4.394397 4.1255546 4.2853703 4.4500127
1368346_at 6.5898676 6.7101083 6.648427 6.6118646 6.595566 6.5884194 6.858172 6.5440197 6.9025702 6.578326 6.7573276 6.689958
1368347_at 4.412279 4.405162 4.515971 4.412556 4.6753955 4.563757 4.4899244 4.542828 4.630409 4.604699 4.302951 4.610128
1368348_at 4.2016172 4.033477 4.0350313 3.9934044 4.2196045 4.0137234 3.835889 4.033865 4.175177 4.1415873 3.8781657 4.126894
1368349_at 5.192975 5.2711124 5.233332 5.3214297 5.326793 5.2798734 5.2906213 5.284176 5.539359 5.3066964 5.293522 5.467301
1368350_at 3.4933639 3.4932148 3.3927822 3.4985986 3.4145424 3.7571425 3.4533238 3.5335472 3.5185525 3.2567368 3.5523376 3.4792297
1368351_at 5.9734797 6.0311165 5.827526 5.959081 5.9190865 6.2163796 5.9758315 5.968657 5.598707 5.7504034 5.481979 5.8206406
1368352_at 4.256472 4.194087 4.554555 4.4012623 4.3702245 4.3310843 4.4138594 4.077135 4.5163755 4.454135 4.6897016 4.2360363
1368353_at 5.1846056 4.859554 4.8458652 5.1053524 5.1274233 5.330965 4.8895707 5.1143594 4.702035 5.1614003 4.9890633 5.3202596
1368354_at 10.2884445 9.934756 10.475166 10.2337675 10.128239 10.380344 10.090766 10.420011 10.819212 10.272521 9.902076 9.992812
1368355_at 5.3942885 5.4448686 5.4253244 5.192077 4.977791 5.437157 5.086398 5.681364 4.718411 5.2278423 5.009144 5.405704
1368356_a_at 10.116521 10.195077 10.05226 10.443365 10.141868 10.288419 10.204487 10.304193 10.290541 10.185351 10.235283 10.182088
1368357_at 5.636746 5.497058 5.286617 5.2913256 5.5405216 5.4432273 5.6786065 5.3070917 5.6597877 5.405824 5.527182 5.6636076
1368358_a_at 3.7477741 3.6660058 3.7552743 3.8424048 3.532506 3.737567 3.8528795 4.0705786 3.7852952 3.830594 3.7848039 4.0969887
1368359_a_at 4.1250806 4.132222 3.9859307 4.1149173 4.173034 4.1686096 4.093483 4.1809444 3.8915205 3.9278762 3.704315 4.493557
1368360_at 13.5724 13.630396 13.595036 13.635279 13.5989685 13.526855 13.623518 13.530051 13.500884 13.513355 13.59948 13.589067
1368361_a_at 8.187527 8.14123 8.058744 8.3647 8.270499 8.160649 8.181451 8.409519 8.332346 8.218786 8.034649 8.1143055
1368362_a_at 10.523973 10.714376 10.5393505 10.738174 10.688041 10.6012335 10.776556 10.645495 10.772608 10.746357 10.782426 10.792631
1368363_at 3.8568268 3.898017 3.8239896 3.9458706 4.1792836 3.8428676 4.1945496 3.8308187 3.7817574 4.1947646 3.884882 4.1166167
1368364_at 4.4486866 4.121614 4.1120324 4.646238 3.993102 4.5847387 4.460257 4.094461 4.1331997 4.2868137 4.40427 4.2723923
1368365_at 12.390971 12.1446 12.184419 12.029631 12.094567 12.049257 12.049769 11.994048 11.966609 11.999912 12.068221 12.005897
1368366_at 5.212455 5.160157 5.084323 5.063342 5.208751 4.9102015 5.117904 4.914416 5.261841 5.179932 4.851945 4.956647
1368367_at 5.3299246 5.2432995 5.37851 5.120058 5.3391113 5.2618847 5.237521 4.677226 5.2435675 5.3587112 5.4285626 5.311283
1368368_a_at 10.11385 10.244558 9.872318 9.871279 9.951037 9.886625 9.935658 9.907855 10.173584 10.046018 9.811144 9.957644
1368369_at 4.4518423 4.635682 4.3305902 4.400779 4.2842083 4.488595 4.3522406 4.498246 4.100977 4.566992 4.4943256 4.5231752
1368370_at 5.6494627 5.7189746 5.596222 5.7494936 5.4711328 5.8182054 5.893176 5.920509 5.7880726 6.1223817 5.4548225 5.49444
1368371_at 4.668404 4.7551713 4.65005 4.3575077 4.705276 4.557781 4.598364 4.3004932 4.8379526 4.529018 4.607889 4.3602357
1368372_at 7.6460285 7.479475 8.072855 7.1538067 7.4801774 7.257964 7.8431897 8.402527 6.948381 6.9151983 6.756086 7.398609
1368373_at 4.535654 4.546571 4.3425484 4.449999 4.2431707 4.281681 4.236125 4.160707 4.6163206 4.1326494 4.4233937 4.2310877
1368374_a_at 5.669446 5.508172 5.90273 5.5929437 5.7595654 5.7549663 5.644886 5.9143567 5.433032 5.4631667 5.2528076 5.866067
1368375_a_at 5.2787004 5.647424 5.013908 5.2717414 5.8573 5.040544 5.541615 5.471794 5.582839 5.4933534 5.2148013 5.4282746
1368376_at 8.3253565 8.184517 7.2196155 6.3854556 7.74504 8.675915 7.739155 8.331313 8.075835 9.78233 10.221644 11.15557
1368377_at 4.9908977 4.9042897 5.3822274 4.972069 5.4364443 5.339746 5.027832 5.325691 5.4944134 5.1343336 5.4235854 5.101121
1368378_at 11.843338 11.77336 12.062022 12.045223 11.836973 11.999517 11.871645 11.94477 11.618699 11.646268 11.852042 11.733955
1368379_at 8.647847 8.606409 8.295955 8.705495 8.118615 8.3777 8.655592 8.3889675 8.435448 8.649343 8.501983 8.617167
1368380_at 13.876041 13.904935 13.948459 13.9837055 13.953146 13.89253 13.968606 13.985871 13.920899 13.936717 13.927639 13.911728
1368381_at 4.9844604 4.8963075 4.652974 4.823738 4.6032534 4.8377542 4.745429 4.751625 4.334505 4.729645 4.828757 4.467447
1368382_at 4.995484 4.919613 4.7304688 4.614613 4.757109 4.8096457 4.806772 4.382552 4.650689 4.725548 5.3594766 4.9748335
1368383_at 5.6776915 5.697188 5.624719 5.7351832 5.8973947 5.65987 5.7571454 5.7360587 6.057108 5.9806294 5.661848 5.938951
1368384_at 3.8935597 4.0250025 3.906639 3.8718226 4.07177 3.825838 3.9072409 3.8901267 3.9002023 3.9060664 3.9068098 3.84477
1368385_a_at 9.371474 9.305393 9.322982 9.2675905 9.256813 9.246904 9.2236 9.122917 9.450542 9.259971 9.1581545 9.281961
1368386_at 9.80849 9.711322 9.70039 9.675755 9.749655 9.725954 9.637348 9.492653 9.752077 9.562114 9.656977 9.646681
1368387_at 11.309403 11.446868 11.437544 11.364436 11.366971 11.220711 11.203769 11.041534 11.213918 11.178263 11.612354 11.4517
1368388_at 5.2994485 5.292132 5.123529 5.7850294 5.3519616 5.009562 5.1795835 5.4497976 5.485813 5.5706725 5.5313687 5.17544
1368389_at 9.330425 9.212173 8.934877 9.163919 8.958054 9.290367 8.860955 8.918173 9.316551 9.066829 8.908779 9.030087
1368390_at 9.15549 9.0924635 8.98239 9.237065 9.087137 9.055757 9.208086 9.191462 9.231777 8.96904 9.269746 9.050007
1368391_at 4.530041 4.6152616 4.446909 4.5514717 4.6907783 4.588374 4.642548 4.78927 4.179608 4.642027 4.649528 4.6945367
1368392_at 6.007667 5.9025764 5.9317822 5.929147 6.180352 6.2793427 6.0368505 5.929245 5.975328 6.0883865 6.053918 6.337039
1368393_at 5.605456 6.611106 5.5607977 6.0287704 5.9517756 5.7277436 6.228761 6.4010963 5.769527 6.7313128 6.062073 6.090565
1368394_at 5.522361 5.950129 5.609912 5.5517144 5.7252436 5.6915665 5.6557045 5.7094398 5.6664557 5.838265 5.6804166 5.772392
1368395_at 4.911158 4.97603 4.6981378 5.3537507 4.919072 5.027105 5.227652 4.943157 4.810747 5.169323 4.9473586 4.7136803
1368396_at 4.981101 5.126131 5.313444 5.076462 4.9188647 5.3334575 5.1757026 4.7833385 4.851702 5.138969 5.2827897 4.9826174
1368397_at 12.907065 12.8429 12.922133 12.987171 12.756501 12.862489 12.873478 12.895387 12.934534 12.746946 12.989104 13.032081
1368398_at 4.6468186 4.44287 4.5194073 3.9691756 4.3669267 4.4000506 4.237911 4.4751086 4.451878 4.5060854 4.3328133 4.507871
1368399_a_at 11.346085 11.531302 11.553942 11.651072 11.624696 11.692127 11.725949 11.56328 11.669309 11.65403 11.574087 11.497806
1368400_at 9.344812 9.261801 9.140438 9.177883 9.217788 9.210229 9.404271 9.574133 9.709099 9.524454 9.34459 9.384776
1368401_at 3.8956308 4.170454 4.018212 3.8926587 4.0329494 4.433061 4.1791778 3.8261046 4.4633713 4.23144 4.1163964 4.360757
1368402_at 9.297545 9.282296 9.303598 9.180347 9.2010565 9.239884 9.16027 9.300026 9.081234 9.169821 9.370121 9.182137
1368403_at 8.778836 8.786519 8.948174 9.065558 8.979959 8.845733 8.934267 8.877566 9.023676 8.874928 8.997793 9.022213
1368404_at 4.8610144 4.8708677 4.845991 4.959737 4.596664 4.522235 4.5931907 4.440259 4.661139 4.6462035 4.114211 4.578758
1368405_at 8.061812 8.0984335 8.007855 7.884763 8.092981 7.9716406 7.9278297 7.9397526 8.069298 8.140132 7.9165993 7.9597197
1368406_at 4.0519333 4.124051 3.996074 4.113041 4.3145924 4.2382984 4.1444883 4.1809444 4.169173 4.0392494 4.267311 4.2718735
1368407_at 5.0732694 5.3766108 5.22992 6.0295963 5.586403 5.7322927 5.5920663 5.13462 5.6072755 5.9317107 6.025712 5.2444277
1368408_at 5.232611 4.8921614 5.0975847 4.770955 4.7471237 5.005062 5.245082 4.9100757 5.1473393 5.1111603 4.855034 4.5921
1368409_at 10.152592 10.238388 10.171261 10.240379 10.2957535 9.901886 9.815626 10.270197 10.608934 10.085224 10.431871 10.314957
1368410_at 6.9787765 6.788233 6.991725 7.0896864 7.0760193 6.7467055 7.160007 7.2764063 7.523542 7.3093114 7.299588 7.383639
1368411_a_at 4.0125713 3.8865557 3.8264134 3.7484 3.868346 3.792738 3.890451 4.074966 3.7935774 3.8475828 3.9023695 3.756861
1368412_a_at 4.8179226 5.073894 5.472472 5.210338 5.17859 4.784363 5.185096 5.273007 5.043393 5.4877996 5.1688337 5.3003817
1368413_at 4.94656 5.3863926 5.566205 5.3812046 5.268363 5.336815 5.0977917 5.4625397 5.8973365 4.5605936 4.8757825 5.3314247
1368414_at 5.9091396 5.965398 5.6443872 5.690277 5.674165 5.8109617 5.91733 5.7588253 5.819006 5.432209 5.9920435 5.545278
1368415_at 3.7844834 3.9816191 3.725632 3.5558393 3.7275856 3.8136854 3.701872 3.7816257 3.5218225 3.8459754 3.848083 3.916153
1368416_at 3.8427656 3.7450047 3.616039 3.5536678 3.6364946 3.8561163 3.7828906 3.8166986 3.9890804 3.6320126 3.7282128 3.6507366
1368417_at 4.629817 4.8661957 4.6308527 4.627906 4.5903873 4.5411863 4.710124 4.5514717 4.599386 4.2891226 4.5790215 4.750104
1368418_a_at 13.093005 13.283417 13.1173 13.267229 12.994017 13.061706 13.285446 13.152843 12.796421 13.055578 13.213955 13.098738
1368419_at 9.46796 9.737221 9.62248 9.52525 9.465005 9.353514 9.662461 9.701691 9.337473 9.300772 9.616683 9.602914
1368420_at 13.402609 13.433705 13.34144 13.368263 13.343499 13.390611 13.504362 13.445127 13.158859 13.312571 13.454675 13.388927
1368421_at 3.8110936 4.144434 3.7809057 3.6458514 3.8716104 4.1527834 3.9540648 3.8073602 3.8946779 3.8446279 3.795572 3.710028
1368422_at 5.996028 7.614111 7.0873632 6.985108 7.0257244 7.6761427 7.3061056 7.0136604 7.194164 6.9242587 6.2428064 7.854232
1368423_at 5.0855656 5.2410345 5.3703327 5.186228 5.292885 5.4104548 5.219 4.944213 5.120195 5.099597 5.105326 5.311167
1368424_at 7.869828 7.679519 7.833882 7.958716 7.55697 7.8306527 7.77461 7.920585 7.5910954 7.7707734 7.7246 7.823728
1368425_at 4.799923 4.8072023 4.7505617 4.787768 4.8813 4.6850996 4.5973954 4.674056 5.131786 4.590492 4.664462 4.923413
1368426_at 11.7130575 11.9333315 11.559917 11.991559 11.21184 11.228943 11.789548 11.385302 11.43593 11.673804 11.686691 11.415201
1368427_at 8.30725 8.704786 8.36702 8.336508 8.431008 8.176254 8.099648 8.327567 8.164058 7.9892282 8.443652 8.22775
1368428_at 9.331348 8.928611 9.085041 9.297757 8.437916 9.167781 9.149221 8.815198 8.689705 9.065069 9.015239 8.973336
1368429_at 3.904745 3.6054819 3.8399544 3.9281914 3.7873313 4.047243 3.9294207 3.7467718 3.8049786 3.8017871 4.00659 3.622201
1368430_at 9.676857 9.860083 9.881535 10.089726 9.858775 9.883404 10.054514 9.978333 10.098107 10.147084 10.082288 9.996209
1368431_at 11.314872 11.16617 11.014973 11.142949 11.146517 11.27415 11.375754 11.149034 11.28685 11.323795 11.1989765 11.299724
1368432_a_at 4.3604364 4.1800137 4.560933 4.495326 4.320984 4.2983255 4.4560447 4.5424924 4.53122 4.3557644 4.5254765 4.60314
1368433_at 10.06717 10.061515 9.9680605 10.008441 10.052187 9.863045 9.801645 9.904303 9.817266 9.884259 10.002078 9.934835
1368434_at 7.8769097 8.179165 8.114389 7.7397003 7.7832694 7.8981957 7.7306275 8.267923 7.974994 7.9601097 7.9721565 7.509108
1368435_at 11.253909 11.437244 11.450469 11.550967 11.7627125 11.24702 11.497225 10.846489 11.743628 12.1206 11.942488 12.483279
1368436_at 9.581607 9.450995 9.449783 9.381297 9.57725 9.533869 9.532119 9.592287 9.586411 9.590205 9.580765 9.572591
1368437_at 4.6180186 4.7374086 4.389532 4.7859063 4.9069653 4.7114873 4.7664175 4.645249 4.465289 4.6928334 4.8806105 5.263478
1368438_at 4.5177956 4.2772713 4.5000215 4.266716 4.0630007 4.249614 4.588975 4.094754 4.3044696 4.3240066 4.3139515 3.9908652
1368439_at 5.6477647 5.494844 5.822112 5.3996015 5.683264 5.8001213 5.8526754 6.0729527 5.422671 5.5810304 5.3644686 5.7679787
1368440_at 6.885851 7.0976233 7.2229915 6.8111997 7.2284384 6.5585756 7.279324 6.8614144 7.132132 6.993728 7.06804 6.8344975
1368441_at 5.9174848 5.883298 5.5637503 6.014478 5.7755175 5.5004787 6.04551 6.1534414 5.697956 5.3897505 6.099171 5.5487423
1368442_at 13.344556 13.288 13.241097 13.323211 13.283422 13.331481 13.373865 13.288724 13.2743025 13.2573 13.288 13.328628
1368443_at 5.305941 5.2904806 4.989617 4.850419 5.212198 5.361375 5.343097 5.2248425 5.2172837 5.1168475 5.392953 5.2470694
1368444_at 8.566953 8.450758 8.516341 8.49178 8.440428 8.604461 8.633825 8.595281 8.667077 8.60841 8.556642 8.517951
1368445_at 5.6081142 5.7499123 5.507448 5.2274284 5.401389 5.6694055 5.502919 5.505329 5.3977823 5.7384367 5.4023786 5.590602
1368446_at 7.915313 7.930484 8.030573 7.5393243 8.729952 7.8413424 7.638435 7.902016 8.315786 8.235186 7.876622 8.18959
1368447_x_at 8.14434 6.689314 7.2416205 7.782679 6.7270665 6.157155 6.213252 7.9492197 7.2350984 7.3984265 6.938218 6.458286
1368448_at 6.2853804 6.2918806 6.301074 6.243686 6.474991 6.4753537 6.479359 6.1657553 6.2302694 6.510513 6.099384 6.402378
1368449_at 4.4798365 4.594244 4.666398 5.018757 4.467183 4.632142 4.686866 4.4898424 4.4915257 4.55186 4.4613695 4.7051897
1368450_at 5.226431 4.896421 5.262616 5.5919824 5.549263 5.0991664 5.0442266 5.2964506 5.0541253 5.2088475 4.9154797 5.13058
1368451_at 6.086697 6.029272 6.10626 5.978293 6.0019226 6.069459 5.9645615 6.022554 5.6534863 5.9852595 5.8513 6.0769734
1368452_at 8.89334 9.038078 9.335245 9.342024 9.38935 9.174597 9.0662985 9.095101 8.776448 8.878051 9.145105 9.010335
1368453_at 11.614228 11.339159 11.178459 11.531528 10.558009 10.915163 10.871622 10.569934 10.665885 10.628423 11.108696 10.759499
1368454_at 3.9363327 4.1586337 4.1566315 4.044283 3.910593 4.0096703 4.1947417 3.927305 3.9053142 4.0268908 3.7895372 3.7612672
1368455_at 5.031268 5.21268 5.182049 5.223996 5.046987 5.06398 4.9923687 5.3415422 5.3478727 5.8498006 5.1773386 4.9848943
1368456_at 4.0168366 4.253611 3.8598607 3.5646517 4.1088686 3.8254678 3.99021 3.9373872 3.8291202 4.0590115 4.110041 4.146326
1368457_at 3.9162297 3.7414227 3.5755403 3.732272 3.7010894 3.577472 3.9312394 3.523239 3.6504877 3.4096074 3.9589198 3.6913447
1368458_at 9.242889 8.723623 9.462546 9.743248 8.675845 9.938012 7.936334 8.590554 8.843056 9.672134 9.882244 10.100403
1368459_at 4.043099 3.8625135 3.9682121 4.32197 4.156927 4.1601224 4.162649 4.0973654 4.1877875 4.2713594 4.1931663 4.2253814
1368460_at 8.38378 8.301062 8.241151 8.702012 8.060549 8.523642 8.104709 8.060241 7.005285 7.3656964 7.0499277 7.3060336
1368461_at 9.611458 10.7561865 11.153743 10.499908 11.272468 11.275096 9.816614 11.041511 11.285475 10.194707 10.220032 11.295273
1368462_at 5.327469 5.4708824 5.17287 5.0361905 4.964619 5.028225 5.0350766 5.4141192 5.452358 5.163375 5.047262 5.6024365
1368463_at 7.4685955 7.4826164 7.538576 7.652746 7.7135277 7.390139 7.60755 7.888988 7.9769683 7.6208043 7.5581827 7.575276
1368464_at 6.345655 5.917436 5.962221 6.3106165 6.0454006 5.7854958 5.881086 6.203752 5.903311 6.1891594 6.3141117 5.968762
1368465_at 3.9430647 3.5379229 3.72357 3.573233 3.621482 3.9923415 3.6794684 3.4069378 3.4657233 3.7595346 3.6029823 3.5275795
1368466_a_at 5.591907 5.539363 5.6549845 5.516682 5.87586 5.658895 5.418507 5.517641 5.803065 5.4690886 5.674129 5.537103
1368467_at 12.7996235 12.813431 12.801605 12.835701 12.828702 12.923321 12.79892 12.833321 12.72124 12.767354 12.836178 12.763376
1368468_at 4.3289022 4.769996 4.6536474 4.371348 4.0515475 4.319211 4.4560447 4.41014 4.8350124 4.803627 4.600772 4.3601375
1368469_at 5.6641726 5.6160564 5.3604407 5.4739075 5.635715 5.6687694 5.4121265 5.9628468 5.4770303 5.7470565 5.516564 5.677538
1368470_at 8.89789 8.973551 8.816799 8.925018 8.870764 8.96501 9.029343 8.91369 9.206813 8.978009 8.822554 8.835904
1368471_at 5.2709064 5.2513485 5.2768 5.123108 5.327203 5.361794 4.978697 5.292805 5.4905477 5.1918783 5.3771667 5.085123
1368472_at 4.508747 4.461469 4.4905167 4.449079 4.477713 4.456395 4.510471 4.3816657 4.406207 4.580473 4.3863854 4.5427814
1368473_at 5.290836 4.8941574 4.927472 5.361352 4.83561 5.2683654 5.29965 4.8825245 5.060703 5.255263 4.797418 4.975923
1368474_at 7.271095 7.5779285 7.448751 7.9860735 7.644914 6.9859977 7.729992 7.776304 7.207667 7.5858974 7.8084717 7.5124297
1368475_at 4.404978 4.0836253 4.374987 4.627906 4.3817363 4.5563354 4.567749 4.6088805 4.444646 4.3419027 4.6016665 4.8375626
1368476_at 6.7156396 6.7796984 6.927805 6.7460036 6.5587664 6.371886 6.853598 7.0381517 6.292709 6.6538434 6.6219163 6.27164
1368477_at 6.4449425 6.4979453 6.407108 6.8060694 6.415201 6.586936 6.7123227 6.3217554 6.861604 6.850472 6.5768814 6.5639763
1368478_at 3.6501958 3.8013852 3.627424 3.6828458 3.512956 3.5292332 3.6268716 3.5606847 3.5218225 3.6731079 3.6166008 3.6040168
1368479_at 3.5947084 3.814399 3.6210012 3.6435113 3.4716809 3.4261427 3.6438634 3.8481789 3.5626314 3.828961 3.5908723 3.7532177
1368480_at 5.859258 6.6025524 5.882567 6.1717396 5.652443 5.8817105 6.5702906 5.8872466 6.054559 5.668917 6.15859 5.7298436
1368481_at 4.7089996 4.827113 4.6616035 4.95772 4.959714 4.773081 4.8616977 4.5996823 4.7551117 4.77096 4.7928467 4.7308874
1368482_at 6.9909897 7.271304 7.0167403 7.48299 6.9705696 7.077714 7.6783547 7.040519 7.4313745 7.6534963 7.272467 6.9571824
1368483_a_at 4.4214234 4.697456 4.2555766 4.5765533 4.612844 4.200642 4.164302 4.2792153 5.13933 4.7988825 4.389284 4.7075157
1368484_at 4.852931 4.741869 4.8694596 4.7895293 4.833049 4.6598473 4.9245954 4.4234085 5.140762 5.2088475 5.0435185 5.1395173
1368485_at 4.4195824 4.485738 4.699504 4.50216 4.919072 4.5003977 4.2276983 4.390765 4.6839967 4.49677 4.6285505 4.7656355
1368486_at 8.41517 8.101418 6.9167323 5.9148955 5.8690877 7.122246 6.281697 6.1127076 5.718736 6.0746365 6.365803 5.9852796
1368487_at 3.199277 3.5649455 3.2968478 3.2287307 3.3539193 3.3720374 3.333935 3.266808 3.7021604 3.1803591 3.2630754 3.3060215
1368488_at 9.397207 9.286806 9.473724 9.539616 9.221673 9.486154 9.434039 9.129408 9.108447 9.375028 9.067539 8.953064
1368489_at 4.8189354 4.724007 4.801879 4.778353 4.722283 5.0496364 4.6973643 4.6090813 5.095229 4.398944 4.6203895 4.8422184
1368490_at 10.417071 10.090167 10.578249 10.304835 10.519626 10.276593 9.8696575 10.66444 10.472475 10.368161 10.464793 10.918519
1368491_at 5.981292 6.18407 6.1828265 6.840991 6.383684 6.2733474 6.4371395 6.793235 6.4880896 6.5788174 6.2961807 6.5149546
1368492_at 7.57001 7.511696 7.8487844 7.680399 7.5827036 7.6040263 7.933125 7.817995 8.155835 7.857455 7.858014 7.6675687
1368493_at 4.2945633 4.7245545 4.7668076 4.2546687 4.4874144 4.992185 4.8265967 4.5743103 4.5722027 4.586612 4.9154797 4.6710553
1368494_at 4.424074 4.211725 4.452731 4.0660887 4.5068736 4.4967313 3.9903572 4.5293994 4.6091385 4.4314923 3.994959 4.123849
1368495_at 5.2755404 5.1901474 5.3294153 4.941315 5.085568 5.1606135 5.2190723 4.8825245 4.905134 4.946768 5.299244 5.2602606
1368496_at 4.13783 4.131774 4.74242 3.7997794 4.4077005 4.2195606 4.0634537 4.014496 3.927088 4.0300665 3.9950776 4.3008647
1368497_at 10.806427 10.8465805 10.606197 10.953467 10.636393 10.818177 10.67661 10.46088 10.642691 10.796237 10.811057 10.628655
1368498_a_at 3.0779529 3.1040788 3.3802555 3.1692226 3.322045 3.0728242 3.3803403 3.220533 3.2546794 3.4578712 3.1693466 3.1335325
1368499_at 3.3337038 3.278008 3.300505 3.250618 3.20548 3.152122 3.228575 3.5606847 3.3810806 3.32772 3.0785956 3.3694184
1368500_a_at 6.5669546 6.46449 6.1683564 6.267713 6.323757 6.103683 6.3950334 6.0341067 6.5602574 6.273625 6.2854505 6.2117443
1368501_s_at 7.046507 6.403084 6.8971167 6.919911 6.9382877 6.7660794 7.1984534 6.80693 7.0164986 6.8726096 7.0707097 6.736116
1368502_at 4.0774355 4.1237364 4.095458 4.0936995 4.038661 3.8915827 4.319526 3.9904954 4.0776234 4.2390475 4.32666 4.142933
1368503_at 8.135454 8.061571 8.576977 8.389145 8.574213 8.445211 8.318941 8.711388 8.963823 8.848055 8.728405 8.309483
1368504_at 10.834263 10.820918 10.942168 11.126778 11.092769 11.031888 11.014809 10.99206 10.973264 11.119661 11.102137 10.983387
1368505_at 4.790909 5.1530924 4.7892714 4.5053034 5.5572543 5.219919 4.6699057 5.5982676 5.1514792 4.712112 4.7790265 5.17544
1368506_at 4.6350827 5.113595 4.8040867 4.7133517 5.2486243 5.0809617 4.7860813 4.292809 5.162258 4.6941533 4.7535553 4.867231
1368507_at 11.511706 11.423383 11.410263 11.2331 11.394912 11.417177 11.43638 11.455315 11.645668 11.445892 11.377678 11.511754
1368508_at 8.765605 8.747238 8.70114 8.583477 8.562994 8.625655 8.554838 8.640368 8.501842 8.628182 8.59818 8.6384115
1368509_at 5.8072357 5.7715354 6.4077187 6.214384 6.6513267 5.9838047 5.691824 5.8527045 6.442941 6.6062837 6.8253083 7.540376
1368510_at 4.610281 4.3397627 4.38433 4.4189377 4.4852324 4.424555 4.382883 4.239108 4.4584055 4.3404484 4.3872976 4.8454876
1368511_at 4.1250806 4.43808 4.3214808 4.5765533 4.3484783 4.4658055 4.4540462 4.2681074 4.2413917 4.7066545 4.299893 4.4190507
1368512_a_at 10.503614 10.317372 10.609617 10.297266 10.399485 10.103997 10.174637 10.035127 9.842167 9.645844 9.785164 9.495184
1368513_at 6.252304 6.292753 6.546533 6.6394644 6.3893366 6.2487855 6.348592 6.164089 6.3332815 6.228239 6.196433 5.9972034
1368514_at 11.3643055 11.518025 11.667494 11.616242 11.611823 11.506581 11.644187 11.522521 11.4641 11.429762 11.53731 11.605335
1368515_at 5.166581 4.8984365 5.2940283 4.9372735 4.872505 5.006183 4.853114 5.2964573 5.9327507 4.8326263 5.0938387 4.9792566
1368516_at 6.8835783 6.7126245 7.025403 7.034528 6.904474 6.9711037 6.744067 6.986132 6.72439 6.8518987 6.750453 6.9632297
1368517_at 6.94462 6.77098 6.6802664 6.7608676 6.850615 6.896195 6.8630476 6.930687 6.9510226 7.0049233 6.726111 6.765635
1368518_at 8.325285 8.377932 8.412811 8.659478 8.305386 8.257347 8.30435 8.521989 8.55744 8.850324 8.651258 8.236153
1368519_at 4.9963512 5.2135763 5.131918 5.276164 5.32876 5.268722 5.1158447 5.2114596 5.2350645 5.177807 5.206826 5.1740026
1368520_at 12.974368 13.184431 13.334244 12.950885 12.8713875 12.812215 12.917268 12.767569 12.760847 12.655481 12.810101 12.174993
1368521_at 6.642407 6.7890534 6.6954846 6.4262757 6.7565856 7.0467505 7.043831 6.637725 7.4141335 7.266127 6.9066863 6.89876
1368522_at 4.439268 4.5823345 4.420236 4.4805107 4.570885 4.5873213 3.9818912 4.4938593 4.646328 4.027714 4.292897 4.306261
1368523_at 4.322354 4.282941 4.251704 4.0257688 4.055401 4.0573673 4.0300655 3.9362583 3.9873562 4.004707 3.904873 4.104839
1368524_at 3.5630598 3.6131904 3.7204509 3.5346947 3.6068132 3.6881263 3.757662 3.6504085 3.7069633 3.6062539 3.6330478 3.5338056
1368525_at 7.1959634 7.1368537 7.1992064 7.0265856 6.9029074 7.10671 6.6928067 7.1920037 7.185359 7.1897664 6.9945173 7.142155
1368526_at 7.979663 7.8849864 7.694166 7.8487535 7.589048 7.6602983 7.584988 7.6238394 7.582334 7.630574 7.6105857 7.7177157
1368527_at 3.327174 3.3911545 3.2520206 3.3803327 3.307292 3.4623916 3.3724892 3.1248703 3.3248227 3.2365603 3.21085 3.2634072
1368528_at 9.307014 9.1213665 8.989622 9.207405 8.755312 9.137595 9.205953 9.045395 8.763882 8.652496 8.914096 8.843068
1368529_at 5.4816756 5.250195 5.400464 5.250173 4.7856297 5.0612507 5.0017233 5.076197 4.5201073 4.5967436 4.8266673 4.916465
1368530_at 4.0870495 4.4779596 4.4645224 4.630855 4.670535 4.3791556 4.306993 3.8380594 4.247512 4.494152 4.4283123 4.3915772
1368531_at 3.490793 3.5827048 3.4568727 3.5972824 3.5164225 3.5002518 3.5535517 3.618227 3.3718467 3.5479903 3.6033509 3.5033739
1368532_at 4.010612 3.5955462 3.9307327 4.1308455 4.025095 3.917331 3.7270055 4.0735273 4.0546017 4.0702066 3.7776797 4.048334
1368533_at 5.485538 5.5040617 5.3894415 5.870735 5.568508 5.054864 5.5971346 5.2018757 4.9178963 5.883455 5.267281 5.3483305
1368534_at 5.2477922 5.190374 5.439542 5.0934134 5.281578 5.180817 5.1094856 5.040598 4.8713217 4.992492 5.142685 5.386736
1368535_at 4.9884553 5.439159 5.2573166 5.3101206 5.0556254 5.654578 4.8840485 4.955084 5.223622 4.874028 5.220368 5.077868
1368536_at 10.503204 10.727843 10.894536 11.010911 11.037843 10.615256 10.727061 10.59268 10.984163 11.03184 10.898861 11.03413
1368537_at 6.504743 6.2574654 6.592076 6.7484603 6.7000875 6.747048 6.7835073 6.689463 6.408937 6.1926217 6.4231377 6.7496786
1368538_at 8.460508 8.511394 8.599579 8.708618 8.4890175 8.307457 8.407619 8.562353 8.5614395 8.564491 8.677774 8.351681
1368539_at 3.3627105 3.2599723 3.4658098 3.4240491 3.2484708 3.608332 3.398835 3.5278587 3.5326774 3.3003998 3.5346322 3.4621003
1368540_at 4.143791 4.654809 4.2385693 4.676182 4.940322 4.1397014 4.403295 4.515065 4.5175447 4.5637507 4.5858707 4.843576
1368541_at 6.180762 6.380891 6.1196427 6.301005 6.4653926 6.1360493 6.157393 6.1821656 6.685561 7.022497 6.2913246 6.286353
1368542_at 4.7984333 4.425621 4.563798 4.8716145 5.0068874 4.7977414 4.6316376 4.689161 4.83042 4.3728013 4.7123647 4.9511867
1368543_at 6.2504115 7.475689 8.251129 7.7423306 9.133549 8.17214 7.3520484 8.509302 8.685556 7.6351933 8.275577 9.146137
1368544_a_at 4.778181 4.514027 4.7877064 4.8096747 4.7476993 4.798429 4.6858115 4.559017 4.924507 4.6454535 4.3991947 5.009962
1368545_at 5.275945 5.4527926 5.5011725 5.798164 5.373172 5.386497 5.495104 5.5202847 5.8044157 5.8867292 5.4231825 5.5363626
1368546_at 4.5431786 4.9189854 5.27849 4.778353 4.7504253 4.895123 4.8344784 5.1303663 5.3631516 4.965203 4.966615 4.9257364
1368547_at 3.7472763 3.843795 4.0669055 3.8864675 3.9027796 4.0064206 3.6752758 3.739436 3.8289056 4.0250196 3.7592094 4.0575557
1368548_at 3.187294 3.1291628 3.4028096 3.3408322 3.2725132 3.4002979 3.2746313 3.3089724 3.3810806 3.2810316 3.1995225 3.275953
1368549_at 9.167907 9.305935 9.390049 9.45095 9.391101 9.222695 9.34837 9.158276 9.11673 9.269232 9.393729 9.322807
1368550_at 4.9346104 5.007686 4.9659386 4.926587 4.8430395 4.6841936 5.2282114 4.9302254 4.8401184 4.8007116 5.134695 4.795577
1368551_at 4.837038 4.8074455 5.2275276 5.1841846 4.5097537 4.7990193 4.7584977 4.4276266 5.085967 4.5589566 4.7727046 4.859228
1368552_at 10.805894 10.852994 10.9348 10.685444 11.082346 10.952427 10.807199 10.966229 11.124089 10.9133 10.92158 10.97633
1368553_at 5.3097773 4.930458 4.904499 4.923561 4.966342 4.9636154 4.970806 5.180766 4.9751816 5.0501165 5.1154757 4.7001963
1368554_at 5.3008413 5.3660884 5.4535856 5.0582104 5.0635076 5.410044 5.552292 5.551468 5.027615 5.4181566 5.507037 5.1448774
1368555_at 5.5273237 5.948829 5.854234 5.6882052 5.3146734 5.7548003 5.8768363 5.5427284 5.9026227 6.0847363 6.364798 5.458211
1368556_at 4.6347737 4.468054 4.179845 4.6609116 4.552434 4.2972136 4.489175 4.5642166 4.498583 4.2853565 4.287228 4.4319367
1368557_s_at 4.7297554 4.6919713 4.7528195 4.9302225 4.6464143 4.326763 4.5025544 4.470357 5.0952096 4.875403 4.638283 4.9536653
1368558_s_at 8.41062 8.209305 8.2522545 8.486843 8.354357 8.619186 8.525652 8.627865 8.873274 9.028809 8.843851 8.009039
1368559_at 5.283402 5.2283134 5.428914 5.396668 5.277625 5.4404483 5.22653 5.2700977 5.2592096 5.573963 5.3162537 5.407606
1368560_at 4.9068003 4.991678 4.556155 4.466564 4.9158993 5.0422974 4.904485 4.7587967 4.585626 4.741478 4.6442733 4.758265
1368561_at 3.8840826 3.992333 3.879858 4.0937414 4.1159744 3.9175382 3.971384 3.8988116 3.8778372 3.8196242 3.808626 3.6185756
1368562_at 5.6135364 5.1226425 4.911154 4.728114 4.5784774 4.6973343 4.9549923 4.7240934 4.5242815 4.6325293 4.3716407 4.3802233
1368563_at 7.9977636 7.5605745 8.234838 6.669695 7.897575 6.931734 7.7448025 7.0153937 8.238617 6.7090206 7.8858495 6.5738482
1368564_at 4.5364137 4.308922 4.503153 4.3423023 4.5159864 4.7642484 4.5212603 4.1770015 4.4783964 4.6615987 4.384467 4.608469
1368565_at 4.162195 4.7594767 5.800875 4.941806 4.908735 5.5275207 3.9485269 4.5541697 4.518611 4.8374834 4.444462 5.692627
1368566_a_at 11.278685 11.465747 11.339054 11.514657 11.424719 11.538125 11.485991 11.42829 11.546801 11.4260235 11.417398 11.288587
1368567_at 8.216436 7.939119 8.238886 8.142448 8.151646 8.053037 8.115468 8.489734 8.368377 8.257863 8.062616 7.8956904
1368568_at 5.3381233 5.632782 5.352783 5.251788 5.6244063 5.419751 5.629281 5.8843293 5.66193 5.542182 5.389345 5.5149965
1368569_at 7.1729803 3.904168 3.9348648 3.4522567 3.8225398 3.7908182 4.097352 3.4990277 3.4588044 3.6831157 3.8113637 3.7981563
1368570_at 8.050289 7.707736 7.8927565 8.063053 7.7489977 7.961999 8.270043 8.001503 8.032306 7.7924438 8.087595 7.5685067
1368571_at 4.3843274 4.595562 4.7083516 5.020219 5.075526 4.764328 4.7668924 4.880962 4.7594614 4.686665 4.451518 4.938805
1368572_a_at 5.028632 5.2521243 4.942515 5.0804486 5.155807 5.027949 5.0204363 5.0380807 5.212398 4.9911003 5.2346764 5.1796503
1368573_at 8.723016 8.32234 8.57815 8.187321 8.180416 8.521677 8.363603 8.498742 8.099516 8.054978 8.142742 8.204634
1368574_at 10.57587 10.06992 10.484978 10.3220005 10.477718 10.457928 10.6718445 10.601757 10.46838 10.535317 10.332463 10.361806
1368575_at 5.1636724 4.704918 5.0449123 5.0955243 4.8617764 5.0197034 5.1049604 5.011571 5.017865 5.0085526 5.2105913 4.87786
1368576_at 3.7390482 3.8723269 3.8975334 3.8917828 3.9152398 3.9061196 3.9142966 3.9307213 4.023154 4.1393213 3.8994517 4.2383833
1368577_at 3.5984023 3.2645895 3.3969328 3.503735 3.4596827 3.497315 3.5121708 3.5724053 3.5451093 3.3102815 3.5591843 3.5235898
1368578_at 4.5616336 4.443081 4.745102 4.387976 4.5217514 4.5361767 4.8365865 4.2325373 4.4224305 4.7138424 4.4879417 4.7209406
1368579_at 4.5262957 4.5094023 4.3623886 4.371348 4.52705 4.622283 4.467602 4.3688593 4.4682617 4.241198 4.2601795 4.550861
1368580_at 6.1927776 6.0622735 6.0148406 5.7665043 5.6916275 6.3394365 6.1180525 5.8994474 6.2088323 5.949181 5.951535 6.1217265
1368581_at 5.903122 5.3788533 5.6983647 5.8855777 5.3535633 6.112839 5.3079534 5.6725693 5.40379 5.5668564 5.664956 5.6902204
1368582_at 3.6155143 3.5398507 4.050164 3.798664 3.8023317 3.6773183 3.8470807 3.7621603 3.8312685 3.5160985 3.7118657 3.9297025
1368583_a_at 13.804669 13.910792 13.911055 13.967417 13.861271 14.013865 13.927782 13.932297 13.882917 13.755802 13.778142 13.762847
1368584_a_at 4.4257965 4.478889 4.4892445 4.4423594 4.5089216 4.487137 4.377923 4.412731 4.803776 4.672939 4.502597 4.781392
1368585_at 5.6041794 5.6375246 5.777732 5.5692053 5.6764827 5.6989675 5.8220353 5.483484 5.5771046 5.4939804 5.7637367 5.614868
1368586_at 4.826565 5.011126 4.632589 4.6046133 5.0203705 4.6988974 4.902522 4.548581 4.8104444 5.110441 4.9452014 4.92796
1368587_at 13.820599 13.792021 13.8055525 13.786099 13.94358 13.877873 13.853556 13.928779 13.976423 13.742522 13.8455 13.917742
1368588_at 6.911207 6.861797 6.44205 6.4701 6.81352 6.5417314 6.5943575 6.8581295 6.851268 6.807424 6.736091 6.6390057
1368589_at 8.400682 9.174358 9.854923 8.503805 9.085956 8.427891 9.24562 8.855871 9.187253 9.050198 8.27051 9.375763
1368590_at 4.62318 4.0836253 4.346179 4.1408377 4.144792 4.3852625 4.300446 4.6273584 4.022078 3.9459074 4.3730335 4.431734
1368591_at 8.71426 8.888565 8.747153 8.757017 8.830555 8.805464 8.841821 8.72339 8.952632 8.768988 8.963025 8.802343
1368592_at 7.9203067 8.283773 7.988463 8.452944 7.73629 8.0135 7.410841 7.7496867 7.2397165 8.197532 7.4203916 7.5162897
1368593_at 9.194277 8.777985 8.797596 9.383083 8.874134 8.941982 9.122448 8.854023 9.003193 9.317236 9.146437 8.66988
1368594_at 4.638337 4.926099 4.5282326 4.855008 4.743531 4.879072 4.808497 4.9384747 4.8565097 4.5888824 4.7814293 4.597894
1368595_at 3.9639592 4.3757114 4.5831995 4.3795524 4.5020676 4.771747 4.2455144 4.5384827 4.407638 4.515929 4.677049 4.287325
1368596_at 6.7245274 6.5071416 6.715849 6.983508 6.864885 6.9711037 6.515074 6.632538 6.206865 6.436954 6.913306 7.0502877
1368597_at 5.895901 5.8187466 5.65555 5.762625 5.730182 5.8054214 5.8097534 5.670553 5.7230244 5.8484187 6.0317407 5.758283
1368598_at 6.1761184 6.1057405 6.389559 6.0575724 6.1287227 6.165902 6.662415 6.277701 6.094098 6.293434 6.2017493 6.248926
1368599_at 5.4637036 5.218375 5.1169095 5.3206983 5.331127 5.3759623 5.556019 5.2625055 5.404488 5.302781 5.504478 5.3064218
1368600_at 10.8483715 10.863264 10.874831 10.734891 10.821246 10.950801 10.577964 10.93687 10.69258 10.842664 10.932899 10.718843
1368601_at 4.2838907 4.2882032 4.2290745 4.371348 4.174568 4.2448807 3.9648073 3.9785516 4.2918763 4.364956 4.2031484 4.4737515
1368602_at 3.6110618 3.794306 3.90179 3.9897296 3.6544883 3.836553 3.5772328 3.4445338 3.7204158 3.570428 3.5478137 3.5841043
1368603_at 4.413598 4.288583 4.5106096 4.4160542 4.5599704 4.484501 4.3555384 4.026822 4.458195 4.3029337 4.26651 4.3060484
1368604_at 4.6258364 4.557835 4.308181 4.6281195 4.576232 4.727024 4.689567 4.748893 4.8601193 4.868958 4.604554 4.9822693
1368605_at 4.8763885 4.8327427 4.666416 4.827506 4.9358997 4.8713603 4.936133 5.342887 4.7604556 4.8393507 5.056392 5.1049256
1368606_at 4.2696853 4.0902815 4.4298425 3.9582818 3.8752704 4.187884 4.069683 4.425154 3.952484 4.1510944 3.9540153 4.216117
1368607_at 7.351043 8.476105 8.2492895 8.09107 9.029862 8.345495 7.6225233 8.7135515 8.943203 8.36 9.277873 8.628092
1368608_at 9.967237 10.22205 10.219333 10.331077 10.339762 10.288993 10.001646 10.069551 10.242187 10.226944 10.094384 9.921179
1368609_at 12.604662 12.678233 12.684996 12.72918 12.785094 12.755348 12.650383 12.736985 12.699742 12.6976 12.87948 12.723918
1368610_at 3.4941561 3.9759254 3.7209158 3.7643785 3.8035607 3.677593 3.7137883 3.6098557 3.923057 3.8840103 3.564267 3.819571
1368611_at 3.8262763 4.043479 3.6037254 3.804451 3.966938 3.870544 3.9793026 4.0702972 3.773906 3.8242476 3.8983448 3.889163
1368612_at 5.3627386 5.4199386 5.1334295 5.085497 5.576938 5.1547766 5.1805596 5.4582644 5.2406883 5.1871023 5.032111 5.3238187
1368613_at 3.8559084 3.8056912 3.9639425 3.605865 3.9647245 4.0091166 4.1500864 3.6207216 4.015089 4.0659885 3.866162 3.6683614
1368614_at 7.202391 7.346961 7.5217576 7.3850446 7.443866 7.6904325 7.3759375 7.308126 6.923666 7.177387 7.1772575 7.1083355
1368615_a_at 4.37533 4.483168 4.3952045 4.4578295 4.5113916 4.4672246 4.392499 4.5139737 4.324515 4.569041 4.612301 4.654912
1368616_at 5.6950226 5.9254255 5.97383 6.0662107 5.690066 5.906239 6.100275 6.171487 5.8470736 5.99285 6.190834 5.8947644
1368617_at 3.879129 4.4587674 4.889761 5.255233 4.280118 4.490478 4.826127 5.004869 4.962437 4.613205 4.819824 4.442649
1368618_at 9.283675 9.291831 9.264919 9.593664 9.548934 9.3496685 9.331973 9.283803 9.26257 9.34329 9.2415905 9.430788
1368619_at 5.1515837 5.0022287 4.9511194 5.1421957 4.926919 5.131255 4.826478 4.8352447 4.842287 5.170594 5.0921335 4.838928
1368620_at 5.3847995 5.3129263 5.4013076 5.3089085 5.3059187 5.281558 5.493278 5.2410984 5.6133113 5.5498 5.3045974 5.3064218
1368621_at 11.078115 11.186298 10.856898 11.240206 10.824342 10.818551 10.992223 10.722428 11.011044 11.010907 11.168116 11.002014
1368622_at 3.8768077 4.188526 4.30072 4.155819 4.001425 4.076794 4.0174336 3.8784494 4.0853434 4.072335 4.303323 4.1138625
1368623_at 4.6579084 4.365898 4.468014 4.512332 4.7786407 4.394967 4.636772 4.531687 4.293927 4.661666 4.4922657 4.5998063
1368624_at 3.5082982 3.6649008 3.61418 3.6487608 3.7786522 3.6261172 3.6634789 3.53124 3.8200328 3.688635 3.557405 3.7919495
1368625_at 5.033811 5.248646 5.064187 4.871299 5.216021 5.008795 4.8493547 4.7864065 5.5725703 5.2702847 4.8946824 4.9549217
1368626_at 4.148915 4.2014565 4.1120324 4.086447 4.1704354 4.0091166 4.443541 4.1712656 3.6964805 4.1259727 4.115006 4.3356304
1368627_at 12.915552 12.815763 12.847653 12.894205 12.884166 12.941617 12.991612 12.8906145 12.850327 12.94454 12.838484 13.021584
1368628_at 3.7587397 4.0310144 4.083089 3.9588249 4.088045 3.93196 3.8962197 3.9857783 4.0815372 3.951705 3.9148097 3.8655398
1368629_at 4.351715 4.194362 4.056999 4.237042 4.196266 4.249614 4.2960277 3.9089272 4.3693814 4.122384 4.154724 4.483787
1368630_at 3.7612798 3.6590703 3.517573 3.3094792 3.6035721 3.566253 3.5567312 3.7804756 3.560164 3.7199833 3.7364733 3.3829596
1368631_at 4.942442 4.846851 4.342928 4.359085 4.458196 4.517408 4.715495 4.602789 4.681352 4.492193 4.2573543 4.336908
1368632_at 3.3248725 3.4558425 3.454337 3.5844522 3.471294 3.3495293 3.3039215 3.3949742 3.2280781 3.3147902 3.3460486 3.3648818
1368633_at 3.291024 3.4662054 3.3836112 3.3491788 3.3587713 3.2806242 3.308058 3.2265353 3.4576762 3.3710134 3.404725 3.672526
1368634_at 7.5073886 7.4669633 7.282857 7.386454 7.4350452 7.696216 7.478057 7.127808 7.4146056 7.246753 7.4215736 7.6116166
1368635_at 3.9392004 3.9516654 4.320753 3.9293344 4.120588 4.094101 3.9994478 3.898372 4.1625123 4.242566 3.981644 4.088256
1368636_at 5.156999 5.382127 5.1809525 5.482997 5.0765266 5.0134697 5.5247455 5.1145644 4.9751816 5.094589 5.413369 5.35141
1368637_at 4.0929728 4.1732554 4.0831847 4.001539 4.253024 4.1970744 4.3529415 4.1809444 4.418428 4.2696686 4.4116783 4.2370434
1368638_at 5.15576 5.196695 5.191588 5.138068 5.144068 5.3576517 5.307953 5.264245 5.236674 5.4649267 5.1389503 5.353241
1368639_at 3.820293 3.7330172 3.84989 3.9675224 3.7133908 3.7445393 3.8528795 3.5913193 3.969879 3.8878336 3.8641849 3.7778025
1368640_at 5.1944966 4.777541 5.115889 5.1241612 5.0808063 5.026686 4.8787947 4.858975 4.744009 5.106628 5.112351 5.0891533
1368641_at 4.1665754 4.1706047 4.444397 4.37628 4.358403 4.3484015 4.507414 4.3582487 4.4096193 4.611952 4.903848 4.8460946
1368642_at 9.453672 9.426855 9.513353 9.554577 9.385502 9.666226 9.629485 9.537146 9.294524 9.431774 9.479678 9.747754
1368643_at 4.730463 4.446919 4.584589 4.4656553 4.520809 4.5644436 4.635338 4.8445835 4.469119 4.9638243 4.7751017 4.4878874
1368644_at 4.3224864 4.4157743 4.374987 4.2880754 4.1120987 4.384766 4.32565 4.1989946 4.28061 4.3658743 4.2834477 4.169385
1368645_at 6.0437818 6.0946155 6.0432825 6.000361 6.2475324 6.205625 5.9597664 6.3389826 6.0855193 6.1308274 6.3320284 6.1686726
1368646_at 9.176029 8.963646 9.145196 8.964174 8.826519 8.791564 8.838983 8.4258375 8.642656 8.23983 8.974422 8.673447
1368647_at 7.5689583 7.435315 7.3897147 7.4588966 7.555779 7.70931 7.368401 7.753787 7.5775104 7.486972 7.5119615 7.32552
1368648_at 4.134715 4.616203 4.104263 3.9599497 4.2420244 4.22139 4.4811044 4.255191 4.4147406 4.3435726 4.0491033 4.4348626
1368649_at 8.676949 8.095932 8.15679 7.8751674 7.922709 8.2223015 8.023369 8.130304 8.22014 8.266544 8.005215 8.007406
1368650_at 8.234502 8.0550785 8.207 7.393221 7.4896736 8.19856 8.523497 7.2894964 7.1676555 7.3866663 7.579157 6.8177137
1368651_at 11.522466 11.183641 11.376313 11.311488 11.002911 11.327947 10.304023 10.839159 10.469965 10.051789 10.359284 9.772059
1368652_at 7.0457425 7.0964694 6.9203506 6.855587 7.0307965 6.8112764 6.4216423 6.6571407 7.12618 6.633966 6.919305 6.6814737
1368653_a_at 10.87464 10.835006 10.999117 10.947793 10.971127 10.875394 10.822186 10.9306965 11.007088 10.9914255 10.911732 10.721212
1368654_at 6.848761 6.769958 6.8306417 6.8436728 6.940145 6.741895 6.679716 6.8329177 6.6069536 6.5216346 6.9499655 6.6452203
1368655_at 9.365369 9.5176935 9.765345 9.750177 9.695687 9.734779 9.6698265 9.653052 9.715819 9.633924 9.718962 9.6246605
1368656_at 3.6845055 4.102928 3.7295694 4.102619 4.376281 4.107636 3.9363966 4.1453447 4.2550983 4.0008307 4.043037 4.1916733
1368657_at 3.88469 3.729559 3.7263668 3.8014946 3.61346 3.7995553 3.718559 3.7718978 4.038346 3.8230343 3.8630433 3.7323918
1368658_at 4.827182 4.756516 5.1915884 4.8558054 4.8664618 4.8355384 4.8709254 4.8116436 4.5192976 4.7052383 5.013471 4.6189814
1368659_at 10.633109 10.626312 10.697224 11.13843 10.215964 10.299484 10.909549 9.752838 10.681399 10.471564 11.200026 10.682808
1368660_at 4.7311697 4.6683264 4.657501 4.963628 4.686 4.3586073 4.8566203 4.88943 4.653738 4.8925896 4.532805 4.652144
1368661_at 6.3693 6.2939534 6.2115192 6.168401 6.34196 6.2706985 6.661269 6.565814 6.2811675 6.0612974 5.934799 6.3597183
1368662_at 7.6383743 7.399091 7.798602 7.625244 7.78479 7.99717 7.8444858 7.7470512 7.506019 7.518234 7.477879 7.2537384
1368663_at 3.5208192 3.6660058 3.7545023 3.4676483 3.8108044 3.777208 3.5605576 3.5651512 3.6047199 3.833782 3.631075 3.470891
1368664_at 4.902758 4.9043803 5.020825 4.998742 5.064472 5.289616 5.0466733 5.1617317 4.960026 5.011279 4.824142 5.2393384
1368665_at 8.609136 8.643017 8.585098 8.478243 8.480973 8.622905 8.483429 8.788336 8.665205 8.722595 8.449972 8.564909
1368666_a_at 3.7920213 3.843795 3.9361324 4.1246204 4.145196 3.885685 3.6244328 3.7094026 3.9738474 4.071048 4.0337305 3.7811668
1368667_at 5.159935 5.1511297 4.7770247 5.0701094 5.3470697 4.928517 5.133846 5.228847 4.9802356 5.4310255 4.9732337 5.0376153
1368668_at 8.943449 8.932292 8.764113 8.613446 8.845617 8.915825 8.697229 8.909536 8.748921 8.695604 8.8632555 8.614615
1368669_at 7.5264773 7.523466 7.458556 7.7378116 7.6029077 7.92771 7.7191205 7.671932 7.9986806 8.134125 7.71044 7.894067
1368670_a_at 5.583864 5.742178 5.6894803 5.221185 5.4944735 5.5218716 5.581602 5.2423954 5.738905 5.3245177 5.464338 5.242442
1368671_at 5.9192853 6.426867 5.843359 6.296241 6.3431954 6.055896 6.421308 6.1534166 6.082543 5.982664 6.0790906 6.4652686
1368672_at 4.1870117 4.150876 4.3056808 4.231521 4.332885 4.276975 4.3462033 4.083276 4.31614 4.4834146 4.485523 4.144373
1368673_at 4.09058 4.0548983 4.2382765 4.2829537 4.174558 4.2004995 4.1398025 4.094623 4.2620993 4.066389 4.3688636 4.1734867
1368674_at 11.334562 11.413327 11.401434 11.468948 11.378622 11.599371 11.217289 11.400129 11.293213 11.201843 11.210012 11.22689
1368675_at 7.973006 7.843926 8.190782 8.013758 7.755399 7.9703627 7.9286156 7.9015274 7.700535 7.6820335 7.3577976 7.8945074
1368676_at 5.4914665 4.9138308 5.457969 5.6139913 5.335203 5.4689236 5.0269036 5.2167034 5.0684614 4.967801 5.0286226 4.99378
1368677_at 4.0980897 3.8648953 3.932119 4.290496 3.8679466 4.1042533 3.9653893 4.001593 3.9670296 3.8054557 3.6739836 3.7359054
1368678_at 4.1962132 4.259804 4.1315994 4.3192925 4.169716 4.4597626 4.2766476 4.2265897 4.2580314 4.5290413 4.2519426 4.29582
1368679_a_at 7.6404667 7.334504 7.3176622 7.766696 7.451073 7.361606 7.857019 7.5713663 7.422816 7.534062 7.4757066 7.11765
1368680_a_at 4.2135243 4.268095 4.33059 4.2760897 4.3121896 4.336108 4.379271 4.3371115 4.4616404 4.554572 4.2395344 4.194635
1368681_at 6.333188 6.1501856 6.104853 5.9929156 5.900857 6.2283993 5.9065604 6.173146 6.0849857 6.2941957 6.1368604 6.1910186
1368682_at 4.5248 4.33076 4.223462 4.079943 4.3059697 4.349896 4.180901 4.574583 4.1331997 4.5303063 4.1110406 4.426617
1368683_at 3.2761033 3.4550977 3.2919307 3.563174 3.2872713 3.298738 3.4422212 3.3568249 3.5218225 3.294253 3.21085 3.273724
1368684_at 5.5301356 5.530802 5.3054047 5.434061 5.2358 5.2938633 5.6066494 5.389086 5.0579796 5.398033 5.340232 5.7074738
1368685_at 4.508027 5.0518312 4.9773297 4.778591 4.9049234 4.599574 4.6557603 5.0056734 4.847517 5.1533785 4.9991317 4.827864
1368686_at 13.962059 13.919591 13.937615 13.984152 13.961762 13.933302 13.972171 13.93134 13.929204 13.986603 13.936745 13.899378
1368687_at 6.372174 6.2524815 6.0002966 6.2903266 6.3285613 6.6035647 6.088126 6.4295616 6.399121 6.595526 6.5217485 6.3064547
1368688_at 4.851763 4.5358624 4.5770397 4.600818 4.5151606 4.5983 4.46421 4.5674677 4.8650265 4.64688 4.604252 4.537116
1368689_at 4.0849094 4.095779 3.9591513 3.952804 4.0964923 3.8824587 4.042413 4.021538 4.245646 4.0696483 4.125368 4.0308003
1368690_a_at 4.0482635 3.9899573 3.8581903 3.8172588 3.8912623 3.9968197 3.9146104 4.026161 4.152243 4.1619835 4.390723 4.203312
1368691_at 4.956222 4.922332 4.45834 4.827506 4.6158524 4.5042953 4.6433234 4.721902 4.6204157 4.9860497 4.807098 4.3975153
1368692_a_at 8.6916275 8.775487 9.135028 8.852938 9.016494 9.100074 9.408118 9.657293 8.443497 8.842779 8.926823 8.786085
1368693_at 7.3654695 7.3079453 7.3664484 7.584808 7.605068 7.095094 7.433682 7.6037607 7.9638724 7.6680384 7.58921 7.398468
1368694_at 4.066704 3.9572275 3.8573174 3.774462 3.7905648 4.026428 4.054761 4.1487722 3.982536 3.8667715 4.0150805 4.133587
1368695_at 12.337157 12.400464 12.248849 12.165439 12.180743 12.183266 12.710883 12.3565035 12.331864 12.24923 12.307201 12.432042
1368696_at 4.8709564 5.1940613 4.8628993 5.135884 4.968906 5.010562 4.8316984 5.256794 5.0158644 4.818723 4.8878884 5.15428
1368697_at 3.9123414 3.7893147 3.8900504 3.7014391 3.882018 3.9648898 3.84529 4.0722423 3.952484 4.0704975 4.0820494 3.8857224
1368698_at 6.564742 6.4956036 6.373858 6.4553366 5.7593946 6.211955 6.2515306 6.417538 5.9082546 6.4906116 6.1961064 5.755221
1368699_at 3.9901474 4.194806 4.063607 4.116828 4.055855 4.1741176 4.147785 4.1851854 4.013345 4.067477 4.0239277 3.9400017
1368700_at 4.7087846 4.819229 4.958884 4.6683364 4.6838765 4.749795 4.6073475 4.7009325 5.057027 4.669843 4.946159 4.727914
1368701_at 5.1203184 5.1187844 5.1220636 5.303629 5.428681 5.246333 5.1296988 5.022755 4.9544334 4.9715824 5.1260653 5.0509844
1368702_at 9.486724 9.327574 9.157288 9.295151 9.482935 9.3159 9.546664 9.398647 9.027439 9.1886835 8.8625765 9.105738
1368703_at 7.382803 7.4459014 7.5180006 7.595646 7.4840055 7.278059 7.7731953 7.5804133 7.200901 7.3656964 7.461689 7.645051
1368704_a_at 4.249037 4.319644 4.2958508 4.27667 4.014539 4.5631123 4.1319942 4.236185 4.5051436 4.0969877 4.1408443 4.319234
1368705_at 5.1570425 5.339587 5.5158043 5.49648 5.1741533 4.782777 5.1634626 5.3014116 5.159718 5.452638 5.6347847 4.8710775
1368706_at 12.171097 12.194683 11.840291 11.963308 12.071542 12.107348 12.330981 12.255592 12.040248 11.98068 12.200532 12.191737
1368707_at 13.47937 13.50411 13.462072 13.56935 13.503594 13.433321 13.653617 13.610378 13.361136 13.514065 13.634853 13.563129
1368708_a_at 4.3753657 4.5077004 4.4672875 4.512272 4.323429 4.585072 4.730717 4.387464 4.5297422 4.4237037 4.4878316 4.552562
1368709_at 3.8510427 3.9845228 3.7755787 3.8804965 3.756238 3.7699547 3.9510796 3.576806 3.7264097 3.911828 3.4903839 3.902101
1368710_at 7.1775537 7.0235133 7.1560616 7.206593 7.070696 6.766848 7.058749 7.3686366 7.128486 6.9139624 7.0618854 7.006681
1368711_at 10.085355 9.9684515 10.14696 10.16007 9.641139 9.929372 10.037612 9.918673 9.646222 9.292696 8.825352 8.409716
1368712_at 7.809489 7.999341 7.968724 7.891745 8.068886 7.8257327 7.5471406 7.900004 8.000359 7.739084 7.9731727 7.655052
1368713_at 4.582774 4.3057384 4.3257885 4.774295 4.1539497 4.283202 4.3063307 3.9070103 4.2582126 4.4246416 4.0413456 4.3106527
1368714_at 3.5563366 3.3838525 3.4590688 3.4438 3.2051127 3.4879718 3.4497354 3.4008613 3.5402732 3.3507376 3.3811235 3.3738766
1368715_s_at 4.248822 4.187794 4.207418 4.2210875 4.113437 4.2279654 4.0813007 4.2915874 4.192307 4.087835 4.0927076 4.3330297
1368716_at 4.3532453 4.566342 4.278671 4.4034414 4.5258064 4.1659327 4.4660945 4.4916687 4.0354548 4.4308643 4.485523 4.116251
1368717_at 10.579087 10.379749 10.413738 10.47953 10.126831 10.337606 10.30812 10.218335 10.105624 9.941262 10.171078 10.209668
1368718_at 10.267333 9.657061 8.765244 3.4693418 5.36609 8.297751 7.5669527 7.9785895 6.957143 8.629268 4.658119 8.089297
1368719_at 5.268898 5.2912555 4.9519243 4.710702 4.869935 5.0248623 5.141992 5.0081453 5.08442 4.8009024 4.8336 4.6934524
1368720_at 12.737929 12.946888 13.011619 12.943259 13.206461 13.069949 13.000651 13.161973 13.168942 13.029355 13.083125 13.028787
1368721_at 5.858858 5.7489743 5.577679 5.854266 5.544073 6.027109 5.8219256 5.806551 5.924593 5.5717587 5.7389317 5.859263
1368722_at 3.5433888 3.8658876 3.8097408 3.5688553 3.7237425 3.583126 3.5946667 3.557909 3.2913232 3.6743057 3.5537283 3.6500638
1368723_at 4.5209355 4.549492 4.9413614 4.6065664 4.543456 4.9093485 4.6976986 4.5130854 4.855036 5.019677 4.6429667 4.508005
1368724_a_at 5.560704 5.684177 5.510853 5.3826733 5.567824 5.670609 5.8005605 5.4729733 5.6719766 5.9169116 5.922744 5.9031215
1368725_at 5.0898666 5.211218 4.8754 4.8583097 4.8711824 4.758405 5.110854 5.133479 5.009552 4.855131 4.763711 4.7006283
1368726_a_at 6.266447 6.2380166 6.416276 6.514078 6.4387984 6.250902 6.389095 6.606673 6.5195904 6.1395903 6.4944124 6.3868403
1368727_at 3.424118 3.6113956 3.4973304 3.5204566 3.4800487 3.3350277 3.5792043 3.6955745 3.6013498 3.7486742 3.7572331 3.7343366
1368728_at 5.4162116 5.3471565 5.6319838 5.294831 5.2550836 5.1859174 5.185532 5.3613167 5.3434405 5.739393 5.5112944 5.5133452
1368729_a_at 4.536745 4.2908506 4.378196 4.3133993 4.5535555 4.209241 4.318526 4.478734 4.3533826 4.539083 4.481169 4.5352936
1368730_a_at 4.2117796 4.2839937 4.147051 4.1359043 4.0552883 4.2317767 4.5665493 4.0421906 4.2192526 4.0435038 4.5694427 4.191896
1368731_at 13.445022 13.219092 13.559577 13.113447 13.573424 13.411385 13.527845 13.633304 13.634444 13.502755 13.164506 13.366612
1368732_at 6.7288885 6.672483 6.872666 6.8950458 6.8652673 6.836405 6.7724023 6.7892337 6.805329 6.814858 6.6613545 6.393826
1368733_at 13.252912 13.200419 13.190324 13.150278 12.852195 13.288846 12.825787 13.20033 13.103796 13.218463 12.856634 12.930456
1368734_at 4.657759 4.4493237 4.5925646 4.1573296 4.794828 4.7194576 4.7049294 4.6859407 4.6695037 4.7084155 4.266967 4.09789
1368735_a_at 3.9027407 4.0104733 4.13888 4.122949 4.3420296 3.916532 4.056426 3.9948082 3.8266077 4.191886 4.3013725 4.1232834
1368736_at 6.3599424 3.662757 3.5582876 4.0125294 3.5224648 3.521084 3.448977 3.4992175 3.50329 3.4569695 3.9119525 3.5193036
1368737_at 5.172394 5.5043416 5.1720686 4.7841873 5.2199907 4.905963 5.4277573 5.3287497 4.978978 5.0363264 4.8334618 5.3085623
1368738_at 3.4870455 3.610728 3.433381 3.471098 3.5836015 3.5435357 3.3724892 3.4403622 3.3071053 3.3035948 3.6517684 3.2465026
1368739_s_at 4.305155 4.547938 4.278846 4.7566276 4.236904 4.764813 4.6106305 4.348482 4.6204157 4.4956903 4.3043566 4.3044376
1368740_at 4.1380715 4.2087774 4.077675 4.153261 4.170477 4.300808 4.2328157 3.8006904 4.0561404 4.1667037 4.271653 4.0976915
1368741_at 13.383738 13.456604 13.436084 13.496045 13.429401 13.344292 13.556348 13.473686 13.401446 13.512921 13.456604 13.442932
1368742_at 6.954966 6.8218975 6.9068007 6.6711774 6.91388 7.2580924 7.1257834 7.450351 7.328627 7.6469 7.2436934 7.0468183
1368743_a_at 3.6374888 4.0470304 3.76114 3.742812 3.9168258 3.6495314 3.5860877 3.573566 3.978929 3.6893284 3.6897075 4.122503
1368744_a_at 3.7956092 3.9590507 4.017259 4.0983305 4.085195 3.7966354 4.3338943 4.2191715 4.1832023 4.518654 4.0996914 4.213528
1368745_at 6.334905 6.914301 7.0990357 6.607906 7.2246027 7.005701 6.5040064 7.2557216 7.292797 6.5877404 6.0201516 5.7530975
1368746_a_at 5.0065575 5.093025 5.4907947 5.0187564 5.444799 5.3599176 5.4664164 5.075897 5.385021 5.448535 5.460531 5.3064218
1368747_at 4.880428 5.3111343 5.0014358 5.011489 5.1235666 4.8256626 4.995386 4.855281 4.9203773 4.9865923 5.0921335 5.5828085
1368748_at 6.143497 6.16118 6.243911 6.0434694 5.754376 5.9946017 6.047598 5.779987 6.039101 6.241799 5.908425 6.1745205
1368749_at 5.5988197 5.9351344 5.6070776 5.6776104 5.712029 5.795245 5.6511636 5.5245266 5.9427495 5.719526 5.491692 5.553562
1368750_a_at 4.312458 4.180529 4.577229 4.48412 4.2497125 4.2402844 4.546277 4.590355 4.262247 4.3940816 4.5857663 4.209141
1368751_at 3.9438734 3.823212 3.753524 3.896052 3.7649035 3.9620059 4.2658005 4.035829 4.1425405 3.7679029 3.8277776 3.8667445
1368752_at 3.99823 3.968424 3.950589 4.104 3.9627953 3.678805 3.895252 3.4919732 3.9220881 3.7883692 3.6593182 3.731082
1368753_at 3.9562814 4.1500697 4.018414 4.0204 4.0769525 4.1527834 4.016142 4.185712 4.363555 3.7683897 4.2500477 3.9588387
1368754_at 6.1007667 6.095956 6.0008545 6.439691 6.219739 6.014496 5.991141 6.127387 6.0856733 6.228493 5.7451224 6.2128043
1368755_at 10.800336 10.730586 10.952144 11.03367 10.917828 11.006593 11.100485 11.292559 11.331267 11.328422 10.998097 10.998303
1368756_at 5.0366373 5.537547 5.362446 4.8756046 4.8483725 5.4130616 5.5678854 4.810157 5.6408615 5.4350104 5.304292 5.121694
1368757_at 3.4933639 3.623404 3.6889906 3.8031044 3.6614275 3.6268435 3.6732886 3.5183513 3.743627 3.3477812 3.5855157 3.688423
1368758_a_at 4.7872295 4.8477697 4.728446 4.565401 4.371928 4.956767 4.7013993 4.3977575 4.6026835 4.522875 4.4361744 4.4239345
1368759_at 4.7447405 4.7241774 4.885811 4.6255627 5.1223087 4.7375827 4.4988456 4.55092 4.6204157 4.767864 4.8769627 5.140442
1368760_at 3.8612058 4.1096277 3.7864962 3.831901 3.754065 3.936871 3.7710154 3.944222 3.7994492 3.87199 3.8841147 4.11496
1368761_at 3.7523086 3.725799 3.372782 3.4391778 3.377075 3.4638798 3.9485269 3.851195 3.6855795 3.467032 3.6272857 3.6310418
1368762_at 11.557808 10.091619 10.933468 11.339623 10.048893 11.100818 5.5922174 10.871843 5.7114367 10.3875885 10.101211 9.675396
1368763_at 4.6903305 4.7763977 4.7002525 5.1224327 4.7773194 4.949997 4.9819727 4.761627 5.1284432 5.0695925 4.9291615 5.055916
1368764_at 3.5218353 3.538346 3.3110137 3.466336 3.2525432 3.4577343 3.2843509 3.27551 3.5737743 3.5982137 3.333068 3.4886556
1368765_at 4.4294667 4.5044737 4.635594 4.756231 4.459837 4.4463286 4.4163313 4.272176 4.5041823 4.6389575 4.4513474 4.138629
1368766_at 4.156039 4.2737465 4.321357 3.9803624 4.322511 4.2797346 4.372853 4.5006065 4.0499396 4.0688944 4.1968913 4.4131107
1368767_at 5.345811 5.1261864 5.4312763 5.0641394 5.494731 5.212877 5.220584 5.067256 4.879482 5.2552624 5.2037296 5.291173
1368768_at 5.4771013 5.6292324 5.7309527 6.0022807 6.184196 5.663544 5.5561223 5.572279 5.5539017 6.2144527 5.9491587 5.735154
1368769_at 11.059661 11.066524 11.318386 11.137754 11.210212 11.040459 11.0007925 11.118308 10.873829 10.720009 11.370574 11.136081
1368770_at 4.33852 4.1697893 4.37142 4.3669367 4.2197914 4.427122 4.549981 4.302039 4.6040525 4.752078 4.806588 4.4026966
1368771_at 4.5153584 4.520539 4.5747714 4.7376165 4.483819 4.6534495 4.5232053 4.4389324 4.482417 4.864791 4.702265 4.5366726
1368772_at 4.781097 5.261585 5.2160916 5.258834 5.1759276 4.8697195 5.045395 5.016688 5.2096486 4.6611443 5.2246695 5.1062546
1368773_at 3.4808118 3.5673325 3.331954 3.670407 3.5532486 3.8248537 3.6304412 3.5579324 3.8329694 3.4943173 3.2900562 3.5094717
1368774_a_at 5.059586 5.299545 5.1386056 4.8508573 5.3928514 5.265898 5.225114 5.0998845 5.3456235 5.5273123 5.219771 5.2537365
1368775_at 4.5052404 4.714713 5.35748 4.972069 5.400017 4.4520054 5.0424476 5.4425607 5.4376445 4.5005856 4.7015476 4.397564
1368776_at 4.550934 4.4645343 4.663617 4.948207 4.6646 4.4246645 4.6362457 4.920018 4.6001625 4.786393 4.31962 4.3918023
1368777_at 4.2409425 4.119343 3.9195244 4.2255964 3.9517784 4.2466655 4.2850647 4.118882 4.0286436 4.020322 4.314405 4.090136
1368778_at 7.5464854 9.189178 9.288012 8.331938 9.052291 8.757334 8.588245 9.207096 9.183495 9.059898 8.836096 8.415383
1368779_a_at 8.015591 8.528753 8.315013 8.232046 8.424347 8.103607 7.9740334 8.163724 8.530301 8.290755 8.255563 7.693186
1368780_at 4.7790127 4.744818 4.8784227 5.0439224 5.0149956 4.9832954 4.907423 4.8045764 4.857013 4.9015446 5.048212 4.6729255
1368781_at 4.713829 4.429082 4.651696 4.6659865 4.636014 4.7738795 4.824923 4.3620276 4.5845013 4.40897 4.476869 4.687434
1368782_at 4.0019865 3.947093 3.873389 3.7748406 3.8252952 3.8465986 3.7126157 4.0228434 3.9765284 3.7741218 3.717222 4.1715813
1368783_at 3.9335976 4.1600747 3.864957 3.8114355 4.1296477 4.2059565 4.0013933 4.026822 4.0951037 4.124077 4.343007 4.04013
1368784_at 9.701444 9.824747 9.855321 10.021295 9.653691 9.341011 9.93917 9.752495 9.155109 9.339788 9.815312 10.049364
1368785_a_at 3.568529 3.414296 3.5947535 3.955853 3.561187 3.6380308 3.5493264 4.0595694 3.6459 3.6624446 3.7447116 3.4271877
1368786_a_at 4.2276115 4.155364 4.02436 4.180818 4.153925 4.1597137 4.2589536 3.8715777 3.924821 3.8317933 4.1387463 3.9307523
1368787_at 6.0908 5.6580386 5.732985 5.5687833 5.379657 5.5977235 5.636519 5.6826353 5.7720757 5.9677134 5.8673644 5.9182277
1368788_at 4.3998485 4.653103 4.6355934 4.4373817 4.609277 4.384948 4.057352 4.5340905 4.1980176 4.520194 4.6142225 4.3802233
1368789_at 4.871903 5.5379686 5.3414893 5.5996895 5.812182 5.2181077 5.0916977 5.6133895 5.6049013 5.5503874 5.4632225 4.8749785
1368790_at 11.982968 12.031049 12.007183 12.177595 11.975282 11.913868 12.254617 12.079267 12.129094 12.197403 12.249028 12.166288
1368791_at 4.86595 5.2419696 5.333166 4.972069 5.080447 5.024106 5.0514717 5.104849 4.8767805 5.066594 5.4838305 5.1827555
1368792_at 6.6488285 6.528626 6.1708536 6.356271 6.037828 6.314007 6.3278503 6.3985376 6.5019855 5.9806294 6.31654 6.1088624
1368793_at 4.2864203 4.407089 4.1626453 4.4881687 4.511797 4.6128407 4.118094 4.4089527 4.2106447 4.438655 3.8224943 4.176712
1368794_at 11.170452 11.258787 11.502585 11.475625 11.453605 11.251253 11.036472 11.319495 11.229576 11.047685 11.211406 11.042195
1368795_at 6.0829377 6.2277203 6.403512 6.275875 6.2911925 6.1761985 6.148705 6.293653 6.2311177 6.2433095 6.143675 6.2838717
1368796_at 5.8104057 5.90611 5.8513436 5.7865124 5.791403 5.836276 5.9287024 5.4880877 5.84844 5.706005 5.787082 5.794402
1368797_at 6.6664343 7.2658625 7.715531 7.6996417 7.5928764 7.688467 7.96605 7.9857564 8.520609 8.039749 7.751592 8.765003
1368798_at 4.0683985 3.9320927 3.982193 4.160159 4.17976 3.9049048 3.929813 3.9825196 4.434654 4.0866117 4.0920243 3.9089046
1368799_at 5.0676937 4.6749454 5.2523565 5.463291 4.878873 5.230676 5.0815773 4.7244525 5.2694206 5.214135 4.894889 4.840566
1368800_at 3.9196923 3.876632 3.9662108 3.841239 4.0861516 3.905409 4.168251 4.157255 3.648975 3.9079335 3.8971932 3.8090587
1368801_at 4.073019 4.0906296 4.249421 4.213976 4.037999 4.15775 4.0675745 3.9794753 4.093097 4.0848265 4.0430365 4.009534
1368802_at 4.5501223 4.4484215 4.51981 4.2044315 4.4548116 4.426115 4.344157 4.3842077 4.0718565 4.536518 4.230365 4.4348626
1368803_at 4.377217 4.726105 4.716816 4.338046 4.6770573 4.6217217 4.35696 4.4504514 4.5935297 4.4769177 4.4382477 4.4682856
1368804_at 4.0816565 4.037157 3.9076052 3.9303071 4.5461235 3.981285 3.841169 3.7724133 4.128748 3.6624882 4.0982714 3.7888231
1368805_at 4.809304 4.615262 4.5915794 4.7316837 4.363101 4.400772 4.530652 4.583557 4.719507 4.552002 4.930315 4.5707893
1368806_at 13.405309 13.476971 13.490285 13.441732 13.543342 13.535804 13.566378 13.507338 13.478326 13.527542 13.5084305 13.557278
1368807_at 5.294469 5.1315937 4.9175377 5.1466227 5.568987 5.3486385 5.377945 5.0733986 5.149292 4.9428263 5.1869783 5.2530613
1368808_at 8.887156 8.909674 8.834072 8.898148 8.924686 8.826159 8.684559 8.7736435 8.909037 9.019196 8.757008 8.548483
1368809_at 9.069725 9.18682 9.127818 9.224081 9.1263275 9.2282505 8.932805 9.151834 9.210289 9.369797 9.181195 8.7983885
1368810_a_at 4.326393 4.1317744 4.0075436 4.147784 3.7931898 4.133535 3.8095157 3.6564705 3.9391797 4.1599865 4.1167426 3.9072318
1368811_at 5.476387 5.4696007 5.735569 5.693589 5.669442 5.5905333 5.551382 5.666983 5.78639 5.430287 5.553539 5.338703
1368812_at 4.758391 4.8493032 4.9759727 5.151503 4.7144246 4.7076607 4.7457414 4.2987533 5.035456 4.874282 4.90382 4.735723
1368813_at 5.225496 5.618442 5.1882405 5.3605223 5.9657807 5.3692374 5.195126 5.7016835 5.9474998 6.0016522 5.2490025 5.417726
1368814_at 11.537133 11.523193 11.657599 11.472261 11.455162 11.208848 11.470502 11.402318 11.1631 11.114392 11.470291 11.337303
1368815_at 5.365214 5.4543514 5.249939 5.436613 5.1731734 5.365734 5.191543 5.388384 5.266377 5.3536835 5.3627877 5.3270063
1368816_at 3.863179 3.716779 4.137712 4.0591288 3.8809557 4.054595 3.994132 4.273403 4.2111597 3.993033 4.128146 4.2781487
1368817_at 9.921716 9.851643 9.716069 9.768068 9.788036 9.553315 9.684048 9.714283 9.475643 9.543821 9.753568 9.738698
1368818_at 8.686363 8.689499 8.504192 8.650233 8.650942 8.514479 8.444375 8.500332 8.380153 8.6332855 8.579839 8.394659
1368819_at 10.154905 10.07382 9.995348 10.069866 9.883363 9.935787 9.961005 10.089426 9.8859005 9.930782 9.910385 9.932557
1368820_at 7.5876794 7.757242 7.7667284 7.537615 7.525545 7.3500533 7.4379687 7.4538445 7.5266056 7.496069 7.571592 7.490915
1368821_at 5.8080125 5.8751597 6.1548867 6.4617767 5.9305973 5.9121346 6.0243773 5.840581 5.8715873 6.131412 5.9080153 5.852041
1368822_at 7.0891414 7.393494 7.5180006 7.4100685 7.202369 7.1375923 6.969253 7.140343 7.1546288 7.2272196 6.9607067 6.829894
1368823_at 3.4933639 3.6631517 3.5297663 3.4751854 3.4740424 3.567141 3.5308075 3.5335891 3.5949562 3.265693 3.3912828 3.4569988
1368824_at 10.381382 10.520087 10.406115 10.406044 10.343268 10.350127 10.396325 10.3202505 10.370741 10.48551 10.309397 10.311116
1368825_at 3.5655735 3.797063 3.5867195 3.449445 3.4858053 3.5447667 3.554649 3.6059825 3.7821324 3.513729 3.5050704 3.5958765
1368826_at 13.451875 13.486628 13.001253 11.302131 11.175627 12.9264965 12.785099 11.257301 13.316627 11.12349 12.689538 10.934651
1368827_at 7.0355177 6.933968 6.86113 6.9396896 6.5613656 6.812451 6.420973 6.6940956 6.200626 6.46899 6.947417 6.5794177
1368828_at 5.5858054 5.656102 5.528404 5.482997 5.3176117 5.613815 5.4511127 5.758606 5.475167 5.767132 5.522438 5.388977
1368829_at 6.950987 6.8220344 7.3382864 7.076013 7.17637 6.9164996 7.1081786 7.0627303 6.462252 7.1341267 7.068913 6.8898845
1368830_at 4.954286 4.7553616 5.012349 4.8638325 4.9056416 5.0473986 5.2518053 4.8413324 5.1892548 5.339341 4.677973 5.102171
1368831_at 9.258205 9.082971 9.060342 9.04039 9.418338 9.228621 9.212254 9.242933 9.3272915 9.235217 9.207518 9.262783
1368832_at 8.081591 7.936684 7.8715725 7.7784414 7.666443 7.6742015 7.861743 7.7372284 7.7243705 7.523346 7.8197255 7.474645
1368833_at 4.490035 4.4853735 4.6515336 4.5652437 4.3138347 4.6600723 4.5024676 4.4130526 4.58235 4.557119 4.2855444 4.5616326
1368834_at 6.266437 6.4975224 6.6925507 6.687191 6.110545 6.4383755 6.569634 6.291582 6.2190022 6.5691695 6.508955 6.169298
1368835_at 10.112137 9.582905 9.491089 9.717749 9.575336 9.625135 9.860231 9.613991 9.615843 9.806026 9.636385 9.561182
1368836_a_at 5.327469 5.4009895 5.5253124 5.049323 5.269926 5.209848 5.3617024 4.962612 5.228203 5.1297846 5.5089636 5.3752265
1368837_at 7.648015 7.4745474 7.5320106 7.4383073 7.733222 7.789862 7.59756 8.048925 7.6043015 7.608094 7.516053 7.4699507
1368838_at 7.6336455 7.349089 7.35052 7.208593 7.6349783 7.7077637 7.2406106 7.4287705 7.751904 7.1785645 6.9705133 7.236859
1368839_at 7.6185613 7.291922 7.46833 7.4243846 7.0379186 7.6730623 7.0609484 7.488416 7.337304 7.2140126 7.2454 6.9879
1368840_at 11.890956 12.404478 12.460215 11.905553 12.522976 12.111664 12.518352 12.6562 12.502771 12.637683 12.477868 12.492278
1368841_at 7.010239 7.4240007 7.1225715 7.557331 7.3144264 7.2661147 7.128825 7.263869 7.362575 7.3011155 7.3886466 7.232769
1368842_at 7.517346 7.828421 7.8511767 8.0898075 7.864554 8.000702 7.7242246 8.031748 7.7849555 8.240976 7.9414515 7.7451057
1368843_at 9.666482 9.8105135 9.710702 9.633452 9.642979 9.660439 9.749408 9.703471 9.556403 9.540809 9.764971 9.754907
1368844_at 9.035492 8.7768755 8.950999 8.88346 8.752356 8.896084 8.869162 8.911254 8.77186 8.859281 8.949995 8.554665
1368845_at 3.5655735 3.8080654 3.564889 3.6734004 3.6851141 3.732997 3.9485269 3.5834267 3.7875893 4.192857 3.804691 3.9688418
1368846_at 4.6910925 4.6445303 4.8563447 4.874048 4.7971535 4.7787523 4.7646027 4.570109 4.6263885 4.557531 4.638054 4.606863
1368847_at 9.516861 9.437787 9.526073 9.423718 9.375663 9.474284 9.427893 9.544806 9.597582 9.595829 9.621796 9.301167
1368848_at 9.17683 9.235012 9.249799 9.027604 9.017023 9.115013 9.036808 8.924792 8.6803255 8.724762 8.98545 8.509463
1368849_at 8.39519 8.362297 8.219947 8.2825985 8.258169 8.278794 8.186448 8.292419 8.355408 8.1627655 8.311467 8.201088
1368850_at 5.346457 5.28071 5.662342 5.1061244 5.1278214 5.2739787 5.239493 5.5364704 4.925146 4.9726825 4.998934 4.8581533
1368851_at 8.64946 8.737947 8.912687 9.056709 9.02544 8.823467 8.969085 8.996851 8.542497 8.730459 9.046291 8.92277
1368852_at 10.681717 10.668604 10.657652 10.599596 10.732798 10.614493 10.400682 10.381331 10.612954 10.569709 10.533315 10.37469
1368853_at 3.3804898 3.207519 3.2020683 3.3846178 3.2425747 3.2334268 3.2973278 3.3625944 3.3387294 2.9329798 3.4073436 3.3947783
1368854_at 3.4873176 3.5981965 3.3534377 3.4472375 3.5268366 3.5772328 3.5600371 3.5054193 3.3646631 3.4109762 3.5199552 3.3760288
1368855_at 6.1632557 6.2981005 5.67989 6.203355 5.9351673 6.100928 6.1888595 6.0549746 5.8715873 5.973267 5.842205 5.7691016
1368856_at 6.339324 6.3849196 6.4504967 6.454084 6.1883993 6.2518725 6.3161936 6.4873023 6.204441 6.5574822 6.558832 6.284316
1368857_at 3.2024322 3.3686047 3.1896307 3.1298728 3.2921677 3.3407679 3.2733567 3.5424097 3.1413364 3.1556275 3.2924788 3.1295419
1368858_at 3.8476176 3.7814279 3.8864965 3.792414 3.491405 3.8396058 3.5655482 3.6037574 3.8987162 3.7001982 3.6410131 3.795592
1368859_at 8.866058 8.997893 8.943533 9.039264 8.812443 8.918104 8.832697 9.061949 8.906237 8.709461 9.030131 8.892468
1368860_at 4.3549957 4.255791 4.4779882 4.486312 4.525992 4.4223356 4.266835 4.5499287 4.456957 4.7575107 4.2805424 4.695839
1368861_a_at 4.2799163 4.5370626 4.445319 4.5765533 4.3483005 4.1155553 4.0728283 4.142049 4.3219357 4.3860307 4.221689 4.2723923
1368862_at 8.327358 8.200413 8.015094 7.7781906 7.8345017 8.02017 8.122063 8.235153 8.060982 8.090191 8.034552 7.987968
1368863_at 9.710937 9.565732 9.508707 9.588692 9.692459 9.59059 9.714997 9.612777 9.825075 9.802256 9.6686945 9.752101
1368864_at 3.396387 3.5173163 3.6030798 3.548053 3.329655 3.3534346 3.5743423 3.3436663 3.5156865 3.4793665 3.5021584 3.3715258
1368865_at 3.2822528 3.5008051 3.4692714 3.078754 3.3355336 3.4509828 3.2958467 3.2491338 3.4341507 3.2579193 3.5050945 3.2460861
1368866_at 6.7451353 6.295599 6.546533 6.6921206 6.4588003 6.2434134 6.168038 6.282695 6.3692446 6.332922 6.495121 6.497488
1368867_at 6.9776654 6.869332 6.994379 7.1106944 7.083375 6.910968 7.1062937 7.0463986 6.84194 7.02707 7.0641665 7.0826473
1368868_at 4.735178 5.140067 5.0870924 5.1890354 5.0377836 5.1576405 5.2479525 5.0155754 5.183433 5.137764 5.191121 5.130023
1368869_at 6.2243333 6.176657 6.1542664 6.3226314 5.840379 6.3467984 5.918914 6.1312785 5.834258 6.1895695 6.045596 5.982983
1368870_at 8.538816 8.996414 8.606213 8.277412 8.650868 9.123912 8.263081 9.075934 8.592503 9.0220375 9.093797 8.283118
1368871_at 8.224642 8.5863695 8.388771 8.648438 8.417408 8.190182 8.197787 8.157482 8.032106 8.016325 8.38212 8.010578
1368872_a_at 5.1704617 5.189927 4.485333 4.676417 4.8966575 5.4464173 5.3376164 4.8085933 5.0098004 4.9612126 5.078188 5.283908
1368873_at 3.985032 3.7800255 3.8903675 3.8229384 4.152768 4.1906486 3.8366165 4.133386 4.538002 3.9402807 3.821952 4.2892413
1368874_a_at 5.4984117 5.4260144 5.9126754 5.7900705 6.012294 5.629341 5.707915 5.8501744 5.838699 5.3419375 5.802119 5.8771687
1368875_a_at 7.210487 7.0007057 6.9176183 7.0553875 6.9484816 6.945955 6.8762813 6.954494 7.2627296 7.06084 7.106459 7.1915984
1368876_a_at 5.0828867 5.0294576 4.9656644 5.1179614 4.922245 4.9464855 5.1723194 5.0139103 5.0482454 4.939432 4.9328237 5.0643716
1368877_at 7.096162 7.1083374 7.0103855 6.8696556 8.964048 7.915513 7.4553714 9.110838 9.068316 9.378006 10.352329 10.806329
1368878_at 10.146071 10.271865 9.692787 9.846202 10.232667 10.009699 10.231958 10.483075 10.5179 10.061579 9.969371 10.123066
1368879_a_at 4.11477 4.3045025 4.0583954 4.2602196 4.1799154 4.370068 4.016087 3.9822116 4.2202396 4.3233433 4.2223315 4.333229
1368880_at 4.084881 4.4344983 4.133757 3.7365267 4.1490984 3.9856315 4.1991434 4.1141295 4.321814 4.2027264 4.109173 4.036103
1368881_at 9.077402 8.837664 8.771425 8.891085 8.659172 8.853603 8.938804 8.881553 8.970044 9.062091 9.148594 9.099445
1368882_at 4.604303 4.7725167 6.795917 6.064196 5.6356287 6.4786787 6.2924147 4.4655952 5.4033666 5.4779663 5.167995 4.45259
1368883_at 4.4484005 4.5263367 4.473174 4.627906 4.617581 4.074477 4.8583245 4.1763678 4.5031 4.027936 4.197855 4.350568
1368884_at 5.086639 5.1835604 4.8707237 5.184087 4.843845 4.7685604 5.1880145 5.022755 5.461776 5.0695925 4.9726815 5.248009
1368885_at 5.6230793 5.9289284 5.827526 5.751486 5.76225 5.572955 5.39363 5.7075934 5.6406355 6.0746365 5.8037643 6.0789137
1368886_at 9.276122 9.387967 9.49224 9.457557 9.529808 9.466196 9.237849 9.357492 9.3836775 9.489112 9.57567 9.525424
1368887_at 3.5290363 3.6391976 3.6928637 3.7643714 3.656237 3.6113508 3.4940307 3.6795127 3.5670853 3.7339451 3.6758938 3.5769536
1368888_a_at 9.438832 8.133462 8.532434 8.551659 7.9177136 8.569854 8.378952 8.343265 8.118202 8.575431 8.3175335 8.265564
1368889_at 7.6272054 7.3413644 7.521323 7.306523 7.433934 7.137625 7.4677067 7.509048 7.568639 7.642618 7.2700973 7.358035
1368890_at 7.777484 7.9030085 8.054257 7.9065156 7.7801957 7.90832 7.476673 7.872924 7.790798 7.6354513 7.752344 7.765464
1368891_at 5.7842045 5.629841 5.817091 6.1778045 5.8405113 5.8322387 5.948597 6.051302 5.9074955 5.7546077 6.1559324 5.765928
1368892_at 3.9322388 3.7972243 3.8163862 3.7728443 3.739352 3.781692 3.6857202 3.748484 3.9153512 3.8168845 3.6552455 3.904216
1368893_at 4.0398526 4.025387 4.30438 3.73984 4.2155714 4.2015324 4.3569055 3.8767831 4.410864 4.1762657 4.472323 4.195878
1368894_at 4.449158 4.5530963 4.575012 4.5602465 4.5990005 4.8004165 4.8651867 4.788437 4.6727333 4.763669 4.6883245 4.90963
1368895_at 3.8926735 3.8536623 3.8916426 3.8114355 4.0877247 3.722879 3.6477864 3.9039712 4.4228845 4.0320015 3.964123 4.1393323
1368896_at 6.786886 6.8331695 6.2240515 6.0623684 6.464162 6.8442564 6.921933 6.7680616 5.9503055 6.504521 7.3131623 6.9706664
1368897_at 4.7278175 4.6869698 4.339799 3.955016 4.407916 4.753791 4.6794834 4.303457 4.061989 4.3469973 4.9241486 4.8119383
1368898_at 4.8383856 4.8620605 4.5519257 4.6946077 4.7234836 4.83267 5.0133634 4.94687 4.7202096 5.3165035 4.9668293 4.8757305
1368899_at 7.642836 7.7394214 7.725168 7.499368 7.733238 7.6551948 7.8435664 7.7331014 7.660192 7.558178 7.8261027 8.029411
1368900_at 4.648842 4.4255347 4.539734 4.532528 4.5754604 4.830536 4.9002504 4.842499 4.6310587 4.611697 4.4057264 4.7473383
1368901_at 4.7543316 4.786737 4.665313 4.9169536 4.66827 4.9102015 5.355475 5.2820616 5.381755 5.352174 5.2174487 5.084707
1368902_at 5.4794784 5.6015763 5.880193 5.209911 5.3887324 5.531372 5.674788 5.594462 5.499188 5.7486305 5.5316653 5.4967833
1368903_at 7.297096 7.8750696 7.3636904 7.480081 7.731518 7.747014 7.6219015 7.6750765 7.900632 7.800226 7.432166 7.680362
1368904_at 5.9728513 6.0899754 5.932971 6.0031266 5.7684016 5.931792 5.9843154 5.8287983 5.92886 5.9256606 5.9307294 5.6995087
1368905_at 8.309801 7.866003 8.070154 7.863256 7.667886 7.7223926 8.167004 8.360111 8.039007 8.102299 8.068582 7.930006
1368906_at 3.6371796 3.4271643 3.5398896 3.4222345 3.407531 3.416258 3.5027313 3.6845064 3.501366 3.3630276 3.541648 3.4186819
1368907_at 4.8679767 5.175945 4.8541536 5.4211006 4.897118 4.9753327 4.687494 4.962545 5.032579 5.423314 5.3045974 5.139132
1368908_at 8.60924 7.981981 8.112451 8.039488 8.117239 8.177069 8.285307 8.286861 8.213592 7.9898343 8.288364 7.9647393
1368909_a_at 6.781869 6.8618417 6.560693 6.880734 6.982303 6.5596724 6.7055955 6.8839116 6.5092635 6.9688725 6.9429235 6.7092395
1368910_at 5.9213862 5.9375343 6.115121 5.7189407 5.9076595 5.891285 5.3647823 5.880123 5.353915 5.635265 5.7906237 5.7373133
1368911_at 6.7543597 6.6917 6.8558545 6.7238703 6.5896864 6.749962 6.8050847 7.107526 6.7351627 7.166909 6.341596 6.590326
1368912_at 4.4043503 4.2849903 4.1120324 4.3584886 4.1185255 3.8734515 3.8690934 3.9914436 3.9494278 4.3636394 4.0688944 4.3147516
1368913_at 3.4238904 3.3774047 3.564091 3.4616187 3.5110598 3.609516 3.45805 3.546193 3.6229255 3.6097066 3.7388341 3.5807385
1368914_at 4.4149427 4.529499 4.3828745 4.7265854 4.3288813 4.3447294 4.2091465 4.4091268 4.341757 4.572959 4.525631 4.240103
1368915_at 11.088241 11.080282 11.113772 11.225582 10.990417 11.016245 11.347735 11.079786 11.027671 11.100601 11.147105 11.014261
1368916_at 10.70149 10.687906 10.613217 10.57451 10.600905 10.575609 10.5590515 10.7465105 10.658478 10.892207 10.979248 10.733053
1368917_at 5.247256 5.5265365 5.0618486 5.619532 5.0328875 5.303661 5.2778068 5.3790903 5.35646 5.332074 5.148412 4.9817386
1368918_at 5.3152275 5.022755 4.9263706 5.240511 5.127533 5.09371 4.9363556 5.176648 5.018031 5.2423534 5.283481 5.041287
1368919_at 4.5530033 4.776058 4.639667 4.7969203 4.8822045 4.650027 4.9791784 4.5389767 4.6722193 4.6564713 4.7384615 4.5772066
1368920_at 4.713829 4.7347965 4.677389 4.7175984 5.040859 4.6431346 4.697536 4.590355 4.6006384 4.6690598 4.868801 4.9192696
1368921_a_at 5.333109 5.207004 5.218161 5.6692333 5.476697 5.5254774 5.2888865 5.3182454 5.197528 5.3831086 5.1921735 5.4053345
1368922_at 4.2271223 4.1550837 4.1847067 4.1868467 4.18556 4.1928797 4.3418427 4.239111 4.3154764 4.267791 4.218009 4.2723923
1368923_at 4.535843 4.630364 4.512222 4.6959543 4.5917954 4.540879 4.7179275 4.7385306 4.7957053 4.6168575 4.6379967 4.9047513
1368924_at 10.857473 10.825106 11.015984 10.9620495 11.0055895 10.864637 10.969433 10.62905 10.498944 10.561564 10.733421 10.674433
1368925_a_at 4.5473323 4.8941574 4.9991693 4.749 4.681956 4.634925 4.8946033 4.7711215 4.5476522 4.5822663 4.76302 4.845228
1368926_at 4.097581 4.3703775 4.1709256 4.390351 4.507546 4.649024 4.244179 4.5812864 4.5994453 4.557531 4.520293 4.2757874
1368927_at 6.3982625 6.2351785 6.511609 6.6638865 6.482444 6.446432 6.5823855 6.545021 6.348582 6.427126 6.387833 6.410023
1368928_at 6.068556 6.2860155 6.23634 6.219207 6.3858914 6.0963407 6.2865367 6.253197 6.0856733 6.090786 5.918425 5.9464207
1368929_at 7.7420135 7.700779 7.620829 7.4261518 7.217997 7.4004555 7.4514656 7.270223 7.194163 7.250522 7.383806 7.511636
1368930_at 4.1163197 4.1380253 3.9612308 4.3868837 4.148119 4.124379 4.1497355 4.1791058 4.7434015 4.292624 3.9588797 3.876882
1368931_at 7.614832 8.071017 7.752892 7.752049 7.422514 7.5129237 7.7122893 7.358577 7.7142844 7.5395737 7.7086744 7.9184914
1368932_at 5.485971 5.113595 5.5011725 5.284996 4.9236 5.400041 5.6243997 5.533641 5.120701 5.4948597 5.6499557 5.40137
1368933_at 7.5996547 7.406297 7.547204 7.5913057 7.550066 7.3693905 7.391888 7.439409 7.381624 7.246313 7.3157287 7.1598387
1368934_at 11.76915 10.986348 11.151682 10.865879 10.681826 10.704759 11.320067 10.755737 10.670161 10.954681 10.891312 11.348604
1368935_at 4.2945633 4.09525 3.9859307 3.9399683 4.020018 4.0567203 3.7768178 4.2541914 3.645425 3.7615166 3.863398 4.166019
1368936_at 10.791212 10.629712 10.61493 10.427604 10.466179 10.739475 10.583928 10.665115 10.666142 10.583301 10.60468 10.623554
1368937_at 5.7366953 5.93435 5.7076426 5.8928556 5.938959 5.930285 5.360175 5.710002 5.2795973 5.851842 5.413461 5.776149
1368938_at 5.5246935 5.31215 5.1858516 4.8724146 5.2650127 5.4962416 5.305294 4.912606 5.1594987 4.9763656 5.272307 5.3205633
1368939_a_at 4.4188447 4.588346 4.4906034 4.708065 4.581237 4.408241 4.5819235 4.450511 4.440749 4.919011 4.5992875 4.411183
1368940_at 10.621403 10.051488 10.086826 9.757954 9.512888 10.085711 9.447283 9.495499 9.65314 9.752447 9.717474 9.182745
1368941_at 4.3236475 3.8798919 4.286579 4.50532 4.293635 3.9885318 4.1238785 4.1114225 3.9814606 4.2086496 4.6774654 4.0771627
1368942_at 4.812447 4.825418 4.8835926 4.899788 4.8601317 4.7183924 4.9928164 4.7773 4.807572 5.0496264 4.8330026 4.5934725
1368943_at 13.268781 13.109388 13.238762 13.321285 13.323853 13.20055 13.118062 13.215122 13.252909 13.274398 13.370845 13.34674
1368944_at 7.2112565 7.0862417 7.229991 7.417936 7.3274603 7.0700803 6.8548045 6.8356996 7.045282 7.1746492 7.1451697 7.188519
1368945_at 5.77631 6.065122 5.584394 5.641983 5.947127 5.9652224 5.8238373 6.0891256 5.9545727 6.2354193 5.901985 5.4571023
1368946_at 5.3953304 5.417843 5.469768 5.300461 5.3955927 5.505744 5.4340315 5.264233 5.4855013 5.3893504 5.193651 5.40473
1368947_at 9.291716 8.910379 8.90493 9.397373 8.810896 7.943162 8.651668 7.7938795 8.827274 7.761274 7.9788804 8.082754
1368948_at 5.7916064 6.252765 6.115595 6.260944 6.1008935 6.162936 5.98509 6.0001163 5.945037 6.112679 6.128283 6.0720015
1368949_at 4.3692074 4.295533 4.313695 4.282789 4.047726 4.066704 4.2652683 4.257688 4.260467 4.3154635 4.1991043 4.5182934
1368950_a_at 5.6008835 5.991727 5.9243546 5.9701705 5.764408 5.8940744 6.1459103 6.0879993 5.710541 5.949182 5.745123 5.8190393
1368951_at 4.301319 4.034528 4.246098 4.011321 4.127231 4.0141163 4.208042 4.217907 4.204816 4.0923023 4.098805 4.1458683
1368952_at 4.3338714 4.2456956 4.7008677 4.778353 4.840339 4.8281364 4.5091276 4.467746 4.297454 4.4995947 4.318401 4.6681004
1368953_at 8.36777 8.164214 8.301688 8.307124 8.18707 8.257221 7.95172 8.019333 7.8788357 7.73065 7.9612284 8.015242
1368954_at 4.791862 4.6112056 4.588126 4.3493013 4.7503214 4.7501554 4.596587 4.4569855 4.7700515 4.701092 4.4320207 4.4885654
1368955_at 7.6018114 7.490136 7.848542 7.6236753 7.506848 7.465075 7.5153584 7.5449867 7.368152 7.5980935 7.610318 7.438886
1368956_at 5.1953697 5.2148585 5.495999 5.3698673 4.8622723 4.929974 5.136008 5.125478 5.280835 5.2604427 5.0436 4.9870744
1368957_at 4.330982 4.2772713 4.4609404 4.6561494 4.370534 4.1414776 4.2715607 3.8521657 4.5598764 4.520302 4.0528564 4.4400554
1368958_at 4.0270405 4.104357 3.9224727 4.179832 4.0737057 4.0311985 3.9485269 3.9545126 4.040944 4.301566 4.144969 3.870263
1368959_at 4.59626 4.261101 4.2771873 4.524797 4.6347575 4.4711566 4.5173535 4.4581804 4.671419 4.502388 4.5988708 4.7460923
1368960_at 9.558461 9.6474905 9.763484 9.718309 9.737246 9.628568 9.531765 9.658957 9.811745 9.682677 9.869551 9.67418
1368961_at 5.733994 5.575537 5.9006667 5.6289907 5.862802 5.568211 5.9427385 5.7727036 5.577594 5.856583 5.7389636 5.6971984
1368962_at 5.108367 4.830559 4.9068646 4.823842 4.7226133 4.8927984 4.8199024 4.6707306 4.688595 4.8308387 4.920089 5.0376153
1368963_at 6.3691154 6.515042 6.805609 6.653593 6.579907 6.430505 6.4292593 6.4949484 6.7129273 6.873536 6.8467593 6.444757
1368964_at 4.337697 4.1599264 4.2373075 4.656451 4.3229733 4.396397 4.0256543 4.6905904 4.073286 4.0737524 4.593884 4.3788614
1368965_at 5.1723113 5.2646246 5.2824984 5.2393045 5.269926 5.170344 5.006047 5.365587 5.200986 5.217716 4.7227516 5.177929
1368966_at 3.7169282 3.8052218 3.818794 3.9389944 3.969777 3.8404307 3.9108293 3.6904306 3.7479897 4.240494 3.7938836 3.9067335
1368967_at 7.005405 6.6657 7.0134172 6.7437353 6.748952 6.8127823 6.693498 6.7468896 6.7815027 6.618521 6.7503753 6.657157
1368968_at 4.647092 4.0653553 4.442674 4.00453 4.448242 4.3823314 4.1006246 4.373926 4.408128 4.26929 4.354245 4.439618
1368969_at 4.2881446 4.385951 4.2864704 4.168848 4.3600826 4.1491747 4.325818 4.5696263 4.2928596 4.2111244 4.3627644 4.5165253
1368970_at 4.671423 4.6517777 4.808255 4.770764 4.6713743 4.828033 4.760524 4.7737923 4.453556 4.4970226 4.7534475 5.3871975
1368971_a_at 5.2268558 4.89346 4.550767 5.1675096 4.74629 4.73482 4.778468 4.8909445 5.2305512 4.9202332 4.9010925 4.851405
1368972_at 3.4887636 3.6930323 3.6687362 3.6513333 3.605942 3.4025698 3.6081648 3.3540397 3.3423374 3.673172 3.6175954 3.8455758
1368973_at 7.685196 7.61535 7.744007 7.6719327 7.4262066 7.2499394 8.029202 7.675976 7.302892 7.7322645 7.6268783 7.75656
1368974_at 4.7272544 4.706571 4.667356 4.50362 4.513915 4.3949676 4.6651583 4.5019197 4.4001245 4.215163 4.3560014 4.498408
1368975_at 6.7960477 6.452022 6.7711034 6.6006637 6.493808 6.527371 6.4683423 6.7170553 6.9582696 7.13785 6.7065396 6.1862454
1368976_at 5.39773 5.0915318 5.3109665 5.2029753 5.399167 5.5443506 5.825728 5.5187664 5.6111465 5.410316 5.488296 4.808242
1368977_a_at 8.533751 8.598463 8.541776 8.515621 8.630028 8.558958 8.723983 8.669519 8.90494 8.813929 8.697464 8.610094
1368978_at 5.139952 5.2694144 5.0649543 5.3585443 5.0929084 5.0979166 5.013869 5.2488112 5.3743625 5.363708 5.1559615 5.372874
1368979_at 5.7905746 5.9526663 5.68423 5.803691 5.824482 5.686449 6.0082145 5.403343 5.5464716 5.931807 5.712351 5.979206
1368980_at 5.5971146 5.617293 6.1316395 6.2261853 5.7742934 5.7644563 5.474946 5.6867676 5.591266 5.8690877 6.1905384 5.6925178
1368981_at 3.3665848 3.3739755 3.600221 3.6297712 3.5099833 3.7039511 3.4267097 3.5629535 3.3765213 3.4992516 3.458286 3.661274
1368982_at 4.7067904 4.34818 4.3861623 4.0845327 4.5025845 4.496525 4.6005235 4.5004473 4.6258073 4.3820043 4.3774037 4.6665487
1368983_at 4.2892113 4.3966174 4.3333993 4.19495 3.9664738 4.789112 4.095275 4.0828524 4.481283 4.4684753 4.182455 4.327383
1368984_at 8.000367 8.045322 8.082335 7.9039497 7.9217515 8.016619 7.964251 7.942939 7.922703 7.770137 7.8331704 7.7129426
1368985_at 4.2462015 4.3352704 4.2099886 4.3425245 4.2833276 5.0280037 4.2331996 4.852596 4.3618045 4.638934 4.396885 4.066809
1368986_at 4.4269204 4.50848 4.581435 4.569886 4.6023693 4.6594496 4.786379 4.7254663 4.68703 4.796687 4.577518 4.5886016
1368987_at 5.13301 4.92466 5.332811 4.9296007 4.874784 5.210291 5.0457926 4.9899707 5.043688 4.7497525 4.932775 5.0486813
1368988_at 4.7973423 5.094216 4.672186 4.6793365 4.609064 4.69792 4.69464 4.443001 4.787101 4.55159 4.5148106 4.8105445
1368989_at 4.6128707 4.4308486 4.651413 4.524797 4.2638664 4.9102015 4.606495 4.7867846 4.578289 5.006109 4.287533 4.710497
1368990_at 5.397952 5.475504 5.5809674 5.399435 5.5502915 5.560539 5.468645 5.3903375 5.502055 5.7737136 5.4578114 5.396749
1368991_at 5.875029 5.713488 5.962405 6.21105 6.0649724 6.245924 6.30563 6.3170743 6.2639933 5.916038 5.9928303 6.418185
1368992_a_at 10.011368 10.305217 10.024187 9.8986025 9.802258 10.046774 9.748245 10.026577 9.94 9.966023 9.883031 9.874494
1368993_at 4.456458 4.7445564 4.815046 5.3563976 5.3466635 4.960108 4.949837 5.348888 5.461726 5.4312706 5.0469794 5.2148333
1368994_a_at 5.7816224 5.9575953 5.5747223 5.6097016 5.619349 5.782416 5.5840416 5.395326 5.4217777 5.7060046 5.7335577 5.6420674
1368995_at 3.3559954 3.5240757 3.6697173 3.6147528 3.4383373 3.567141 3.5186877 3.5606847 3.7020764 3.3674023 3.3242595 3.4643426
1368996_at 4.159466 4.31828 4.4937954 4.4155836 4.308596 4.6975813 4.6255884 4.305994 4.3288193 4.3250194 4.281473 4.453474
1368997_at 4.6989346 4.154485 4.4347005 4.5416603 4.754612 4.553239 4.3136206 4.200634 4.3932247 4.656159 4.2939067 4.695839
1368998_at 3.4128454 3.5715609 3.7161355 3.6121118 3.7756712 3.51226 3.6109886 3.3451495 3.6037207 3.3279328 3.6685548 3.4753995
1368999_a_at 4.530552 4.8027143 4.5794826 4.314987 4.65166 4.6614723 4.4876833 4.595625 4.943404 4.8070526 4.7093515 4.8810396
1369000_at 5.3436313 5.199162 5.004466 5.1526217 5.318867 5.191806 5.1777334 4.7867846 5.195885 5.2525644 4.92517 4.789916
1369001_at 4.0723734 4.1708717 4.106262 3.7991755 3.824698 3.9770136 4.1153603 4.5403256 4.1903048 3.8633173 3.6416981 4.0574694
1369002_at 4.1784325 4.2245126 4.459574 4.158326 4.4529834 3.9042752 4.27562 4.068055 4.108482 4.0519247 4.264145 4.0790286
1369003_at 6.265121 6.5425434 6.4468503 6.361526 6.3879466 6.266946 6.2373414 6.5419526 6.4234886 6.5908637 6.5347347 6.270995
1369004_at 4.884468 4.8813906 5.130556 4.727713 5.000519 5.064449 4.8096447 4.8748627 5.033402 4.9822025 4.9004383 4.844907
1369005_at 3.8995304 4.402839 4.0280333 4.0355453 4.1727285 4.178835 4.0277004 4.1868944 4.248563 3.9793315 4.3698835 4.219542
1369006_at 3.918864 3.5876784 3.8278048 3.9378297 3.6096056 4.0056205 3.4940307 3.5606847 3.9192145 3.8303683 3.8059912 3.4930975
1369007_at 5.464422 5.8142395 5.6285334 5.544091 5.5570536 5.212699 5.352071 5.652766 5.41638 5.6321783 5.647627 6.058707
1369008_a_at 4.4494076 4.425844 4.6485095 4.0062156 4.4721975 4.230128 4.37915 4.387464 4.3154764 4.1255546 4.130932 4.2892165
1369009_at 4.0410047 3.7607427 3.866204 3.958647 3.915338 3.5494685 3.8730967 4.0795727 3.9357917 3.7339897 3.7400389 3.787125
1369010_at 5.1052427 4.540819 5.081066 5.1344385 4.966062 5.064786 4.513858 4.7679963 4.70009 4.699547 4.595297 4.767682
1369011_at 12.68403 12.835724 12.54889 12.713473 12.430543 12.466735 12.787697 12.763253 12.452156 12.8600235 12.977669 12.629034
1369012_at 5.6475883 6.0753036 5.936552 6.169709 6.141965 5.886238 5.7984166 6.306194 6.086494 5.914913 5.725952 5.880876
1369013_a_at 10.460565 10.562084 10.501534 10.495333 10.485158 10.516062 10.446634 10.566901 10.741238 10.652828 10.575112 10.440001
1369014_at 4.3293486 4.4460144 4.1309104 4.182252 4.606867 4.585082 4.045384 4.026822 4.1234503 4.4839487 4.4223146 4.5238724
1369015_at 4.37978 4.5090866 4.401366 4.272805 4.621691 4.6684937 4.3768697 4.3999157 4.395068 4.245849 4.2614827 4.1973195
1369016_at 5.0873356 5.318359 5.2479515 5.186699 5.283822 5.1725283 5.277873 5.153348 5.2740226 5.1217546 4.9182053 5.0391283
1369017_at 4.2929254 4.2776065 4.0281944 4.3516884 4.2364993 4.1065884 4.337653 4.12232 3.9930143 4.0636506 4.117839 4.1131067
1369018_at 5.493593 4.935018 5.1781993 5.182962 4.9837036 5.0592823 5.2829857 5.1749425 4.9975934 5.3255196 4.779341 4.7460923
1369019_at 3.6869645 3.6612616 3.6172206 3.6244965 3.516894 3.4706962 3.6577606 3.6777954 3.8295517 3.550588 3.6481762 3.5416207
1369020_at 4.1278114 4.0398955 4.2831964 3.9519117 4.1419163 4.4862957 4.443432 4.0377064 4.1942987 4.703128 4.334488 4.305724
1369021_at 5.296956 5.2309594 5.353698 5.2963705 5.4351707 5.3617077 5.391246 5.486638 5.4862375 5.3078136 5.2712007 5.4971943
1369022_at 5.5699873 4.9443502 5.161689 5.0349307 5.6963544 5.2734385 5.585351 5.603118 5.577594 5.1971617 5.3254166 5.639543
1369023_at 10.060446 10.146676 10.012211 10.089334 10.264335 10.108532 9.816742 9.9992285 10.022817 9.893244 10.097717 10.1277895
1369024_at 7.2558503 7.1138263 7.141002 7.0839934 7.136623 7.198292 7.1602535 7.0599337 7.294135 7.1830072 7.346334 7.036608
1369025_at 4.523262 4.2772713 4.220068 4.2151527 4.1190734 3.9396882 4.232055 4.130147 4.579669 4.0699883 4.175146 4.4105554
1369026_at 5.878343 6.1434927 6.435427 6.030068 6.3594756 6.0497417 6.001663 5.9020915 5.8380218 5.767961 6.0991826 6.023618
1369027_at 4.3441815 4.3623276 4.2011304 4.235363 4.187027 3.916284 4.0205626 4.5403256 4.37539 4.491314 4.313002 4.270133
1369028_at 4.810562 4.527963 4.7566967 4.615633 4.887051 5.0016856 4.905132 4.705386 5.0656576 4.696692 4.838533 5.1442485
1369029_at 5.908341 5.8475895 5.520306 6.0040245 5.764133 6.221299 6.354446 6.42237 6.5151024 6.4766707 6.1774235 6.2123938
1369030_at 3.9571843 4.209871 4.026748 3.9182756 3.7912228 3.6956127 3.8848314 3.8182113 4.037975 4.0488873 4.1276355 3.9233742
1369031_at 8.736468 8.491918 8.2299595 8.736004 8.18276 8.649855 8.760252 8.453715 8.595955 8.820989 8.52047 8.427555
1369032_at 7.300903 7.6856685 7.8611937 7.4700556 7.7432375 7.716172 7.6540475 7.520653 7.6090455 7.4675336 7.881983 7.520156
1369033_at 3.4982727 3.4642684 3.2776544 3.7014894 3.3876252 3.448703 3.3106422 3.4754686 3.4732766 3.749207 3.3581772 3.7104647
1369034_at 4.5144978 4.917012 4.298603 4.4787574 4.4344463 4.363142 4.2589607 4.3936043 4.4171114 3.9754264 4.485523 4.3450437
1369035_a_at 3.7682648 3.5694156 3.8298342 3.5266922 3.7871075 3.4829738 3.6621494 3.678041 3.8220468 3.7369804 3.8844593 3.5376756
1369036_at 3.5131075 3.5239258 3.434742 3.5751226 3.5870943 3.6416106 3.6879911 3.675057 3.6298215 3.5680742 3.6040556 3.6394696
1369037_at 4.3638353 4.315321 4.379425 4.3175426 4.4553585 4.437612 4.325716 4.4338417 4.0324793 4.2378736 4.3681087 4.3644886
1369038_at 5.0861993 5.431987 5.1069393 5.079733 5.286002 5.467188 5.2967796 4.831008 5.3407173 5.0227175 5.392873 5.51781
1369039_at 7.772761 7.949849 7.8229537 7.8934717 7.7052 8.02017 7.9163814 7.7558904 7.765922 7.962331 7.938886 7.8762226
1369040_at 5.6090713 5.3085093 5.449103 5.782251 5.6891913 5.789467 5.530747 5.556904 5.533956 5.414099 5.411199 5.7442255
1369041_at 3.4550273 3.5759232 3.654903 3.5283666 3.5870943 3.485492 3.6469097 3.4547107 3.5845146 3.5652168 3.6188245 3.6180468
1369042_at 7.1137643 7.018222 6.8710146 7.1269317 7.299356 7.0543756 6.75366 7.072492 7.0809116 6.906897 6.30345 6.906551
1369043_at 3.822752 3.4138653 3.464349 3.6297712 3.8256 3.4795392 3.6872847 3.403283 3.6996372 3.32772 3.5324092 3.727848
1369044_a_at 6.146251 6.4240303 7.2045302 7.4992156 7.35667 6.716311 6.4523873 6.1669135 6.3402257 6.772694 7.3211403 6.5117903
1369045_at 5.995304 6.210043 5.9202456 6.002573 6.227885 6.079183 6.381426 6.2316027 5.9074373 6.273144 6.295355 6.2621775
1369046_at 3.8136919 3.6806061 3.714763 4.0422726 4.3222675 3.9480486 4.2880583 4.0962763 4.0718565 3.9714952 3.8658507 3.7951562
1369047_at 3.2375524 3.5557392 3.3980918 3.5081165 3.1622279 3.0649617 3.350124 3.3349416 3.292248 3.304595 3.182581 3.3296812
1369048_at 4.147505 3.9176464 4.5108786 4.2993426 4.3916044 4.265463 4.7413077 4.0912704 4.3154764 4.4890847 4.4158945 4.1516547
1369049_at 3.7902443 4.1274614 4.001559 4.1210365 3.9868238 3.6675067 4.434038 4.0535407 3.6380515 3.8792462 3.780399 4.0686674
1369050_at 8.2179785 8.23712 8.149368 8.193165 8.0998535 8.110325 8.168739 8.453491 8.093502 7.8920584 7.920785 7.912322
1369051_at 6.8283744 7.0456214 7.077192 6.9822164 6.88395 6.6589417 7.1433406 6.6404724 6.2755566 6.6786175 6.8798275 7.207616
1369052_at 5.2976055 4.946374 5.0991135 5.3641696 5.3851776 5.3231015 5.238971 5.140966 5.072178 4.9881377 4.8715296 5.4690237
1369053_at 4.068119 4.4957795 4.3657546 4.524402 4.133737 4.3251357 4.13643 4.182296 4.0412564 4.4058642 3.8757064 4.1988935
1369054_at 4.62684 4.024154 4.2598453 4.2138906 4.114516 4.577433 4.4312353 4.5333185 4.6569595 4.4535017 4.2314973 4.4348626
1369055_at 3.5655963 3.5602667 3.6650293 3.9892433 3.8158379 3.8152773 3.8373392 3.6516256 3.8389053 3.6435869 4.1735964 4.094143
1369056_at 3.3670535 3.4549127 3.4393692 3.3101723 3.3770313 3.271021 3.4284604 3.2744887 3.3896236 3.276278 3.4635339 3.4498982
1369057_at 7.3829904 7.496305 7.636434 7.577102 7.4224505 7.4953218 7.2988315 7.219402 7.520698 7.7230015 7.415857 7.5648947
1369058_at 5.4506097 5.397703 5.284102 5.364316 5.57913 5.4336524 5.2775755 5.3662405 5.366368 5.4741325 5.696122 5.1369624
1369059_at 7.7430024 7.7826924 7.910288 7.9801154 7.747657 7.639428 8.039671 7.8124294 7.769697 7.6268277 8.028332 7.92633
1369060_a_at 8.315256 8.337087 8.2572 8.390377 8.118723 8.108976 8.291561 8.286585 8.339134 8.290674 8.292847 8.236971
1369061_at 8.4670315 8.116882 8.396774 8.063601 8.10647 8.273376 8.121363 8.305119 8.359976 7.8755045 8.0001335 7.9469934
1369062_at 4.8365946 4.8437996 4.8449063 4.7177334 4.9849186 4.999758 4.922723 4.919816 4.913539 5.016949 4.912964 4.8932905
1369063_at 9.117405 9.051365 9.13337 9.084019 8.940363 9.056556 8.880962 9.103996 9.079647 8.982603 8.814924 8.929241
1369064_a_at 4.1250806 3.929977 3.7848496 3.9266634 4.2398334 4.019647 3.8442922 4.0125637 4.011706 3.8080168 3.700812 3.8688505
1369065_a_at 8.65572 8.518657 8.599776 8.465109 8.623654 8.528161 8.3843355 8.374365 8.184093 8.341366 8.653123 8.239195
1369066_at 5.9654565 6.1381273 5.908824 5.7316017 5.7349925 5.8609767 5.5595164 5.4583955 5.3909583 6.05124 6.0583143 5.984868
1369067_at 3.5982118 3.752528 3.9067194 3.6283126 3.8376126 3.567141 3.3386805 3.571775 3.6771967 3.7108202 3.4868915 3.8026361
1369068_at 4.787318 4.7283044 4.736855 4.367761 4.6503983 4.0951147 4.2021737 4.8139496 4.251239 3.9257877 4.1024723 4.3261905
1369069_at 7.80872 7.5711975 7.5965858 7.871079 7.785512 7.924167 7.7989745 7.571343 7.524497 7.4321265 7.467821 8.092768
1369070_at 8.256424 8.166059 8.271483 8.326148 8.29343 8.163646 8.108489 8.304524 8.393923 8.082666 8.268693 8.142768
1369071_at 3.941407 4.114049 3.7738981 3.888068 3.981451 3.8210073 3.8299735 4.0532904 3.7836637 3.9532313 3.973916 3.7449634
1369072_at 6.519172 6.388443 6.002546 5.80176 5.619293 6.2977843 6.808903 7.9234877 6.3187284 6.277157 6.2585855 6.3688154
1369073_at 10.019812 10.338343 10.224858 10.060389 10.007258 10.200471 10.238859 10.147568 10.019053 10.283608 9.919668 10.38257
1369074_at 12.469821 12.614875 12.594569 12.686135 12.6880045 12.43138 12.644957 12.655687 12.468637 12.55928 12.603083 12.53111
1369075_a_at 4.401823 4.795916 4.860839 4.289843 4.503871 4.4135685 4.627103 4.690052 4.1133814 4.480447 4.485523 4.5805597
1369076_at 8.279728 8.494149 8.497051 8.504069 8.604176 8.478439 8.54141 8.572885 8.486285 8.22303 8.469845 8.554019
1369077_at 7.063747 7.0153923 6.892656 7.1440053 6.854301 7.1707425 7.1094747 7.2206264 7.2696157 7.0625544 7.3454156 7.1915984
1369078_at 8.114359 8.113743 8.215608 8.098372 8.235429 8.144237 8.122969 8.22578 8.038745 8.001772 8.209102 8.240805
1369079_at 4.6702404 4.703412 4.673744 4.498405 4.59933 4.491356 4.328808 4.670434 4.501498 4.5061617 4.4747953 4.456728
1369080_at 4.381678 4.216165 4.2346525 4.135421 4.105674 4.163255 4.5416403 4.1342735 4.063902 4.128757 4.4262333 4.235879
1369081_at 7.713413 7.312399 7.199942 6.8216157 6.862628 7.1451583 7.7120266 7.0179424 7.231062 7.9252644 7.431223 7.423186
1369082_at 5.1800137 4.948684 5.0012426 5.230971 4.8056507 5.025127 5.0152154 5.2614202 5.1601763 4.9580116 5.077717 4.7594886
1369083_at 5.623052 5.9117208 6.1327615 5.9208307 6.224605 5.6459227 6.1868806 6.077692 5.7613897 5.2663064 6.0150933 6.226745
1369084_a_at 6.4337225 6.5152855 6.471391 6.554599 6.6568513 6.3817587 6.671524 6.2413144 6.3783207 6.6145444 6.3536024 6.4724464
1369085_s_at 5.4817476 6.240444 5.9605827 6.569009 5.181738 5.9068584 6.048361 5.867736 5.7264814 5.999966 6.011597 5.571094
1369086_a_at 5.6116924 6.107744 5.6247196 5.8309574 6.0859632 5.5218716 5.622287 6.4223247 5.6349344 5.7400174 5.4024553 5.40981
1369087_at 5.309607 4.7180305 5.0428324 5.235779 5.1658454 5.122949 5.026902 5.1477413 4.754548 4.8189178 5.085322 5.300426
1369088_at 7.1726155 7.55167 7.7230954 7.645066 7.4666433 7.123995 7.51614 7.0307994 6.9788814 7.5100675 7.564141 7.781928
1369089_at 4.0555954 3.8336337 3.8184724 4.084816 4.0681105 3.9500415 4.0464997 3.8431435 3.9841576 3.9478772 3.6763303 4.043842
1369090_at 3.7093441 3.8545837 3.7042394 3.8894732 3.6264715 3.8255017 3.8708022 3.7748964 3.5777018 3.8667715 3.718793 4.067197
1369091_at 3.9342706 3.634812 3.7158842 3.9943442 3.8679466 3.946253 3.730492 3.8490415 4.1802335 4.1180763 4.1033354 3.7519135
1369092_at 8.463122 8.509516 8.574991 8.827386 8.470458 8.444375 8.456112 8.446966 8.445655 8.418313 8.822332 8.37479
1369093_at 7.043504 6.950586 7.391329 7.4719157 7.1791124 6.909967 7.048016 7.2615876 6.7454615 6.847199 7.242022 6.929864
1369094_a_at 5.109189 5.627596 5.367009 5.522634 5.349573 5.943217 5.331623 5.5367336 5.783672 5.569963 5.517647 5.961484
1369095_at 4.2113047 4.388736 4.470463 4.527586 4.43297 4.547306 4.0801916 4.6010437 4.668153 4.2591352 4.7296934 4.442482
1369096_at 4.3046775 4.0172453 3.897371 3.945673 3.8347237 3.8282537 4.148665 4.1256495 4.2974644 3.9210112 3.6750226 3.9384494
1369097_s_at 6.624275 6.870055 7.061338 6.790704 6.828822 6.911678 6.712026 7.0607924 6.8187666 6.55362 6.5312195 6.5590363
1369098_at 4.045277 4.1590614 4.024542 3.9104269 4.318351 3.9344919 3.866384 4.247359 4.035477 3.7820907 3.8676615 4.2078457
1369099_at 8.45985 8.365312 8.177386 7.7704706 8.488756 8.202013 8.079338 7.9126368 7.645409 7.786344 7.8458066 8.113422
1369100_at 3.6764874 3.837037 3.6292784 3.5977528 3.9538891 3.9379032 4.013625 3.849805 4.040461 3.6691492 3.668582 3.5741441
1369101_at 7.8104973 7.892598 8.017782 7.8417716 8.028642 7.9911046 7.9547553 7.9490414 7.6123133 7.7144165 8.214399 8.353005
1369102_at 4.159861 3.7512093 4.027893 4.266716 4.085195 4.208709 3.9485269 4.283738 4.4997454 4.2868137 4.043037 3.9956522
1369103_at 5.0545464 5.113595 5.0649924 5.3588037 4.749835 5.070963 5.2205763 5.0576324 4.868376 5.2805033 4.991869 5.354875
1369104_at 6.157164 6.323768 6.2648845 6.1176343 5.3319306 6.513388 5.547433 5.456277 5.797802 5.743674 5.8459883 5.7205763
1369105_a_at 3.8151176 3.5410862 4.200595 3.8327029 5.1059127 3.9357731 3.5521913 3.9780405 4.720743 4.2287955 4.295392 3.7212656
1369106_at 4.4709587 4.5280895 4.4666886 4.5515323 4.3501186 4.29256 4.502754 4.5139813 4.4222093 4.6420603 4.3767643 4.4400415
1369107_at 3.6697717 3.9669604 3.8333135 3.909421 3.950079 4.05664 3.776784 3.761952 3.6176918 3.7679029 4.01439 3.7982056
1369108_at 3.7523086 3.9621923 3.9906232 3.7958086 3.9466507 4.020016 3.8595567 4.0174026 3.7489219 3.9645255 3.8389795 3.8615038
1369109_at 3.7523086 3.642865 3.6249692 3.6986473 3.8743823 3.5067737 3.4940307 3.7002249 3.5726588 3.627033 3.652032 3.6097517
1369110_x_at 9.924942 10.64442 10.702265 10.527467 10.462863 10.357388 9.857561 9.7397995 10.303611 10.22514 10.226758 9.504347
1369111_at 14.088324 14.008588 13.884886 13.970445 13.888968 13.979335 14.038648 13.927627 13.939846 13.9144535 14.012208 13.942932
1369112_at 4.180213 4.1220818 4.4605093 4.3337507 4.3104343 4.103241 4.3853865 4.3511724 4.1823635 4.221612 4.229249 4.5629873
1369113_at 3.389376 3.4207397 3.2203133 3.5461695 3.4333675 3.0553427 3.3335085 3.3716679 3.3832111 3.3461795 3.3121774 3.3076928
1369114_at 3.2099655 3.3236394 3.3691459 3.118303 3.184009 3.4557278 3.3483267 3.3210993 3.2900825 3.1114938 3.3068078 3.3854537
1369115_at 4.4988227 4.542895 4.858037 4.4205966 4.8776097 4.6473064 4.681923 4.8962145 5.0231404 5.100953 5.0921335 4.8934846
1369116_a_at 5.4904943 5.407418 5.3516865 5.254082 5.704663 5.838639 5.2151318 5.4851713 5.363272 5.6098657 5.5423923 5.4458127
1369117_at 3.9968224 3.8359137 4.0209103 3.8941514 3.8351755 3.8210795 3.9619303 3.9295886 3.7705717 4.0904284 4.1143093 4.008821
1369118_a_at 4.484459 4.395481 4.358485 4.0938787 4.2172446 4.227279 3.864726 3.7884989 4.08285 4.358676 4.461563 4.068933
1369119_a_at 4.547332 4.575864 4.5436487 4.588546 4.6709805 4.4525657 4.486067 4.2960415 4.498583 4.583684 4.436082 4.408904
1369120_a_at 6.73448 6.8150954 6.856815 6.789558 6.674173 6.9690824 6.7269425 6.5597897 6.570421 6.700014 7.0230575 6.6452203
1369121_at 4.6897087 4.6993113 5.051915 4.8911343 4.912631 4.7594757 4.474113 4.283738 4.9178963 4.846322 4.8185368 4.7538495
1369122_at 7.576429 7.5863647 7.470104 7.4028935 7.3797183 7.488191 7.519278 7.4425926 7.7839494 7.65262 7.4873185 7.494128
1369123_a_at 5.94707 6.011785 5.244787 5.953451 6.0859623 5.6844234 5.9652896 5.878249 5.644734 5.913039 6.2168293 5.7600574
1369124_at 3.95873 3.9361067 3.9563553 3.9749942 4.110223 4.0312967 4.0357184 3.9780402 3.8696828 4.1715536 4.171994 4.1040516
1369125_at 3.3191657 3.2610343 3.6851125 3.448131 3.4277146 3.538259 3.2604544 3.4259968 3.685139 3.3324683 3.3016176 3.1412222
1369126_at 4.0037317 3.9906576 3.9173121 4.2667007 3.6940844 3.897479 3.9303384 3.8438418 3.9986846 3.8864107 4.2378016 3.728789
1369127_a_at 6.6668973 6.0704436 6.1975226 6.139872 6.0438776 6.0342994 6.567519 5.958674 5.900618 6.23835 6.5190926 6.2151937
1369128_at 4.2190027 4.0362873 4.1704884 4.011056 4.193782 4.1794214 3.9768708 3.930218 4.2358646 4.012535 3.8909454 4.1396255
1369129_at 3.870802 3.8158572 4.087166 4.091439 3.6857448 4.1516685 4.0639353 3.899394 3.8055415 4.0237017 4.2493525 3.8608892
1369130_at 4.501745 4.5330787 4.8449755 4.7681265 4.674278 4.9601855 5.0703173 4.6177998 4.9266906 4.806109 4.840644 4.757221
1369131_at 3.9324393 4.16603 4.0845623 4.062386 3.8745854 3.9147491 3.8568316 3.96483 3.952484 3.7718546 3.7546062 3.8453684
1369132_at 4.9043136 4.8568373 5.2294188 4.61624 4.956146 5.220488 4.931122 4.854746 4.726491 4.762996 5.084242 4.9209185
1369133_a_at 3.8111377 3.9386737 3.855626 3.666484 3.7837875 3.9069836 3.7747743 3.6874032 3.7459898 3.8301632 3.90041 3.7890272
1369134_x_at 3.7188487 3.4307392 3.4107141 3.6437657 3.497318 3.617464 3.533366 3.5366962 3.7852383 3.7959301 3.8089776 3.6699722
1369135_at 5.8835373 5.8358626 6.1810703 5.8768344 6.1186633 6.0895796 6.1570125 5.725603 5.9847636 5.815061 5.995997 5.909089
1369136_at 3.861915 3.7003577 3.933263 3.7474496 3.7609704 3.8721573 3.8610783 3.652646 3.839071 3.8311296 3.7333777 3.9841983
1369137_at 4.976697 4.903696 4.9168773 5.1526217 4.7606635 4.8130417 4.8222523 5.167104 5.077131 4.771986 4.9776273 4.9083896
1369138_a_at 3.8731897 3.9762938 3.8368418 3.9076147 3.6711667 4.1349115 4.029714 3.5312154 3.7779634 3.6816826 3.938606 3.7612672
1369139_at 3.7208188 3.634528 3.9385011 3.8598282 4.000395 3.6013227 3.754238 4.004512 3.597423 4.4105997 3.9244552 4.01365
1369140_at 3.8458877 3.9444158 4.1797953 3.827639 4.0576787 4.009116 3.9257734 4.224498 3.9578886 3.9113564 3.994698 3.7656348
1369141_at 3.8105278 3.6374757 3.3985558 3.426224 3.5719235 3.6495316 3.5363808 3.4469385 3.5218225 3.449244 3.6674821 3.4013171
1369142_at 3.687054 3.649759 4.030326 3.7529452 3.7534292 3.876495 3.9752343 3.554496 3.896169 3.5704153 3.9479783 3.8538468
1369143_at 3.9148462 3.8640263 4.1272717 4.1969967 3.9933197 4.403645 4.1442623 4.1410823 3.8186026 3.9394128 3.9144332 4.1327333
1369144_a_at 4.0027437 3.7813523 3.9010415 3.8704758 3.6013036 3.7313986 3.9187763 4.0976553 4.172559 4.106779 4.148872 3.9959595
1369145_a_at 4.3760347 4.4232626 4.6221523 4.363246 4.496989 4.4239283 4.4983873 4.510226 4.755743 4.487029 4.4861436 4.6580095
1369146_a_at 6.6795387 6.6096606 7.147416 7.816568 7.099716 6.6927743 6.809876 6.709389 6.8291125 6.85442 7.8227787 8.01611
1369147_at 4.3884573 4.233326 4.522226 4.173675 4.3825126 4.493915 4.4299674 4.2229295 3.978362 4.365928 4.257225 4.523068
1369148_at 7.7523923 8.100435 7.856585 7.8051863 8.007545 7.960605 8.230568 7.925351 7.56975 7.6649413 7.9001436 8.101242
1369149_at 4.673893 4.7643614 4.5807734 4.920991 4.8740625 4.6661377 4.7593865 4.824989 4.7410073 4.894479 4.601298 4.6040587
1369150_at 9.636471 9.112406 8.952329 8.748966 7.969057 8.796644 8.677952 8.5397 8.026804 8.592533 8.158461 8.009825
1369151_at 4.8828664 5.0491405 4.98818 4.82689 4.8874235 5.316601 5.2295694 5.014572 5.026082 4.8730764 5.129704 5.1379566
1369152_at 7.586751 7.2612567 7.4968367 7.3336296 7.1800003 7.196032 7.1465273 7.296437 7.2562265 6.9586673 7.190056 7.0896497
1369153_at 3.7620115 3.6266615 3.8213053 3.6408558 3.7440076 3.6530528 3.7320302 3.7872567 3.6860127 3.6627285 3.5480149 3.7828794
1369154_at 3.8406694 3.7615564 4.01527 4.1742306 4.098343 3.9714198 4.017387 3.981247 4.1888304 3.9751773 3.9836626 4.002903
1369155_at 4.4260902 4.176174 4.343178 4.115806 4.351155 4.5005198 4.151338 4.2261586 4.3129954 4.40028 4.1154838 4.5619493
1369156_at 7.2102137 7.202424 7.1256466 6.9518614 6.9974933 7.0691915 7.1038313 7.412789 7.198296 6.779292 7.225981 7.094513
1369157_at 8.85973 8.676958 8.874897 8.905003 8.712931 8.994566 8.790945 8.970505 8.476299 8.71545 8.801666 8.900503
1369158_at 3.9928372 4.0277967 3.9216602 4.000246 4.4733562 4.486534 4.1242723 4.198102 4.051569 4.436469 4.0755653 4.094164
1369159_at 4.7745442 4.9103904 5.200805 4.720519 5.0077577 4.6193404 4.9043055 4.7148876 4.801066 4.8226447 4.8751836 4.8934846
1369160_a_at 4.8928685 4.999844 4.5670586 4.7011995 4.6725335 4.785827 4.7512617 4.885523 4.628853 4.714593 4.9635644 4.78287
1369161_at 8.928486 8.956249 8.377795 8.937273 9.119038 8.614477 8.827956 9.047068 8.902678 9.400225 9.910477 9.685332
1369162_at 3.7144885 3.891336 3.9443502 3.9086215 3.6271207 3.7799647 3.7137885 3.497554 3.682488 3.7953365 3.4316857 3.7471087
1369163_at 5.2792544 5.070232 4.868806 5.026284 4.8974133 5.172693 5.2649865 4.9771905 5.0756927 4.8556557 5.0489693 4.7632966
1369164_a_at 4.3476095 4.1979694 4.348546 4.3953857 4.222892 4.3719215 4.3684072 4.5255704 4.274738 4.3631277 4.1047883 4.5379663
1369165_at 4.22157 4.1410904 4.247224 3.9077396 4.461484 4.17544 4.3340898 4.204334 4.0828905 3.965282 4.157104 4.223711
1369166_at 4.0060616 3.960835 4.1596503 4.1859 4.324132 4.332326 3.997524 3.9143412 3.9184139 4.2712073 4.290408 4.0873156
1369167_at 5.3553185 5.1652474 5.1198535 5.116281 5.1449122 5.1199303 5.419333 5.071458 5.1921797 5.252367 5.106982 5.1686325
1369168_a_at 5.1509295 5.433432 5.54041 5.4084105 5.812396 5.226101 5.5117445 5.6486425 5.353767 5.1325936 5.1346955 4.91697
1369169_at 9.667118 9.473585 9.666549 9.72743 9.358078 9.552913 9.453021 9.485613 9.369783 9.407793 9.248647 9.098188
1369170_at 4.0816565 3.8647015 3.9141567 3.969957 4.2975006 3.7332842 4.084523 3.7978482 4.209754 4.151928 4.0343084 3.8349416
1369171_at 11.283164 11.449728 11.261476 11.482336 11.2961 11.18656 11.409521 11.260303 10.374337 11.284889 11.340598 11.244659
1369172_at 4.002828 4.180529 4.1603355 4.0040197 4.078167 4.3460026 3.9480455 3.9144454 4.084403 3.6891325 4.1867065 4.577316
1369173_at 5.3675194 5.4932756 5.105759 5.798434 5.348697 5.409108 5.22746 5.426858 5.265647 5.705255 5.3819776 5.370512
1369174_at 7.6415277 7.6606665 7.7450404 7.453491 7.680105 7.6061134 7.446482 7.4873114 6.960498 7.353142 6.9452877 6.9260087
1369175_a_at 3.6556842 3.538596 3.814446 3.6344159 3.6663551 3.6713057 3.6063132 3.3160436 3.4540672 3.3683088 3.755925 3.5946224
1369176_at 6.0210567 5.973218 6.286148 5.759773 6.207651 5.8718495 6.2520995 6.113769 6.0203853 6.006149 6.0702868 6.262447
1369177_at 7.3088775 7.714157 7.438775 7.4487166 7.580138 7.4097714 7.2455425 7.705724 7.4399376 7.1176133 7.376378 7.3130593
1369178_a_at 4.033635 4.2804537 4.1230726 4.1975684 4.211376 4.25212 4.2510066 3.8641546 4.243008 4.2513146 3.9949584 4.132915
1369179_a_at 6.71312 6.0842104 6.8850236 6.2043867 6.2497106 6.3235235 6.4059644 6.1641088 6.1605034 6.3836946 6.2351437 6.2530346
1369180_at 4.6459026 4.8893337 4.9790306 4.8218775 4.9405413 4.84921 4.7593865 4.731456 4.8193045 4.870618 4.698469 4.877636
1369181_at 7.077282 6.065569 6.3975315 6.508377 6.288617 6.2421517 5.844979 6.544614 6.4797373 6.676877 6.496989 6.112347
1369182_at 4.3384485 4.168844 4.344415 4.3975754 4.151004 4.101487 3.9485269 4.4389324 4.538624 4.402441 4.6087575 4.274841
1369183_at 4.5553985 4.8248324 4.667241 4.7257566 4.6890936 4.7178392 4.481717 4.610503 4.648885 4.591527 4.795003 4.567892
1369184_at 3.8359377 3.841882 3.7577026 3.8902018 3.9538891 3.8018982 3.9272156 3.6280396 3.8950088 3.8405426 3.8903725 3.9258993
1369185_a_at 4.6440554 4.7620745 4.734991 4.8334045 4.8092575 4.925987 4.7887616 5.347175 4.849486 4.9748945 5.0140123 4.4287853
1369186_at 7.4140873 7.2036905 7.322045 7.4649305 7.530099 7.5166316 7.7118573 7.709211 7.9666367 7.942134 7.886247 7.735496
1369187_a_at 7.291347 7.5436153 7.525187 7.8785796 7.428887 7.253886 7.276655 7.0137134 7.368469 7.048259 7.21204 7.5124297
1369188_at 3.776996 4.0783963 4.198998 4.030348 4.061102 3.898767 4.148929 4.5238204 4.422501 4.4317102 4.086689 3.8646867
1369189_at 4.766019 4.8023224 4.9030676 4.9361944 5.0686836 5.1203923 5.023309 4.485011 5.4524126 4.855614 5.358468 5.347832
1369190_at 5.355543 5.4696307 5.154281 5.443943 5.269926 5.0704265 5.09619 4.796936 5.0945177 5.2142735 5.6352725 5.133331
1369191_at 3.3842301 3.537388 3.436714 3.3948805 3.4842484 3.567141 3.6042445 3.6393683 3.5373769 3.7148376 3.7512243 3.4473696
1369192_at 4.881284 4.5183387 5.169029 4.927724 5.0808063 4.9107256 5.088244 5.1310105 4.647639 5.0668955 5.0004473 4.7513638
1369193_at 5.0992546 5.108178 5.4434943 5.180872 5.1120963 5.058801 5.509033 5.3228827 5.1580124 5.224924 5.2566967 5.4565554
1369194_a_at 3.7641902 3.9979136 3.8693929 3.6791644 3.5825396 3.7994714 3.5207922 3.7779005 3.7366123 3.6900485 3.7922745 3.7235005
1369195_at 7.0509605 6.323497 5.729867 6.23181 5.265713 5.5939794 5.956321 5.6121407 5.9543056 6.0619445 6.1569233 5.533463
1369196_at 5.1517296 5.354064 5.4590445 5.2424483 5.3963137 5.481907 5.410013 6.0643463 5.990008 5.52017 5.1184688 5.29222
1369197_at 5.8134403 6.0199423 6.149311 6.0423894 5.86475 5.7322927 5.7253466 5.8819213 5.8404326 5.849025 5.7363873 6.029099
1369198_at 4.807126 4.859049 4.9458933 5.3691106 4.8039103 4.88918 4.829111 4.332225 4.4460516 4.863451 4.7445083 4.930085
1369199_at 4.3164825 4.6213417 4.721226 4.666416 4.346079 4.249614 4.5678473 4.6458073 4.416956 4.432367 4.4961233 4.669009
1369200_at 9.5879755 9.899255 9.60291 9.727088 9.800864 9.414303 9.616396 9.708506 9.209338 9.859142 9.874427 9.3602085
1369201_at 4.6121764 5.1976814 4.9876223 5.3466787 5.3846807 5.0137296 5.207049 5.4606276 5.3418884 5.2211733 5.337815 5.277911
1369202_at 3.370394 3.5862951 3.1700182 3.581355 3.835866 3.4017022 3.3127177 3.6827428 3.3356206 3.5674598 3.6368015 3.44418
1369203_at 3.9021645 3.711422 3.8275704 3.7558587 3.9230196 3.9036787 3.5346208 4.1213865 3.88695 3.7647405 4.2169886 3.9697368
1369204_at 7.556669 7.3075023 7.437238 7.509586 7.5343943 7.4122534 7.5046124 7.5791273 7.931045 8.115011 7.6395555 7.5279055
1369205_at 4.9768143 4.7551713 4.925952 5.0590343 4.928564 4.9771156 4.9331613 4.6058574 4.8945427 4.5629864 4.8553114 4.959533
1369206_at 12.662934 12.732724 12.616645 12.633161 12.599534 12.612179 12.63273 12.545477 12.475063 12.819087 12.585961 12.566746
1369207_at 5.3068395 4.9026175 5.001688 5.807999 6.010898 4.838049 5.2879047 5.8614893 5.609521 5.5020933 4.435467 5.4037094
1369208_at 6.1671057 6.348024 7.1613927 7.365084 7.1795554 6.6131544 7.3605547 7.4151278 7.177702 6.087281 6.3212547 7.0881286
1369209_at 6.798193 6.939851 6.774147 7.0747046 6.6725917 6.6771636 6.7574906 6.622715 6.9992375 6.7090225 6.8067684 6.449861
1369210_at 3.3232667 3.1884403 3.555123 3.4222345 3.3431935 3.4108775 3.3040862 3.313938 3.3241458 3.3371055 3.3198774 3.4878645
1369211_at 5.7007403 6.043947 5.7900424 5.8467298 6.125795 6.2101007 6.0250354 6.024856 5.853735 5.9432793 5.992347 5.942002
1369212_s_at 7.283612 6.8415337 7.0854306 6.418246 7.7512655 6.87106 6.5933995 7.464096 7.6269093 7.324278 7.2106085 7.7457895
1369213_at 4.7395577 4.5440617 4.5925646 4.2949 4.3064346 4.2810507 4.4680023 4.319525 4.295519 4.340448 4.424842 4.5417523
1369214_a_at 5.1290584 5.4500704 5.1681495 4.946249 5.2197766 5.2159586 5.326568 5.215455 5.11375 5.391563 5.052823 5.735735
1369215_a_at 10.248548 10.376029 10.222401 10.437572 10.451017 10.285871 10.227676 10.089725 9.845306 9.949932 10.311354 10.109127
1369216_a_at 5.269348 5.396293 5.4174805 5.443017 5.282278 5.5218716 5.7622137 5.760395 5.577594 5.8410287 5.481389 5.8025675
1369217_at 3.9972007 3.9237595 4.036128 3.951141 3.9071238 4.015752 4.038396 3.9910848 3.8534853 3.961838 3.8259175 3.8004878
1369218_at 8.284729 8.021908 7.899221 7.8007336 7.709829 7.690136 7.63858 7.850247 7.600313 7.4733377 7.9446297 7.7394505
1369219_at 6.0461726 5.864355 5.524789 5.5619826 5.9564886 5.902058 5.7959995 6.2031054 5.8505855 5.8916583 5.7554407 6.0955887
1369220_at 7.827574 7.614111 7.798175 7.5544643 7.5540648 7.609345 7.3016286 7.4867253 7.2582483 7.2205243 7.4647083 7.1083355
1369221_at 5.9814115 6.235619 6.024654 6.1799903 6.128441 6.7130055 5.9123983 6.1716104 5.9938836 5.7752614 6.117771 6.291753
1369222_at 4.838211 4.9396653 5.1104937 5.183625 4.8959947 5.1236844 5.207494 5.25264 5.462817 5.2822676 5.3443065 5.7305975
1369223_at 6.2351594 6.3831463 6.059105 6.1615934 6.3824115 6.2674627 6.282824 6.380883 6.1558332 6.449886 6.2168293 6.3466063
1369224_at 9.441897 10.075506 10.9470415 8.388918 11.204329 11.141536 7.7185564 11.162492 9.268948 10.37446 9.987996 11.219004
1369225_at 12.167382 12.483851 12.212044 12.541584 11.777193 12.3309355 12.343804 12.374324 11.984747 11.739339 12.432975 12.208124
1369226_at 8.265451 8.640266 8.099506 8.430632 7.784696 7.9235463 8.486095 8.093941 8.087551 7.869637 8.413631 8.140247
1369227_at 6.152599 6.08539 6.0869303 6.1502805 6.015526 5.8987765 6.501542 5.753519 5.8445997 5.7934976 6.443956 6.032296
1369228_at 5.6770577 4.9385085 5.4686594 5.4026313 5.2909946 5.1152625 5.547568 5.4807143 5.263283 5.5163007 5.001179 5.3942165
1369229_at 5.191562 5.2307057 5.1529026 5.22473 5.377945 5.5547442 5.158023 5.3935995 5.2833853 5.0449266 5.5075073 5.32246
1369230_at 4.276253 4.4066567 4.1120324 4.553787 4.35159 4.469923 4.3179812 4.368492 4.47805 4.502388 3.9525924 4.478536
1369231_at 4.1201916 4.349081 4.2439604 3.9777455 4.5058546 4.197989 3.8082764 4.0972996 4.0186777 4.205318 4.2092695 4.284205
1369232_at 4.5284142 4.343995 4.6172724 4.5219407 4.333337 4.2717175 4.501246 4.268676 4.4545097 4.092705 4.121127 4.2657657
1369233_at 3.71609 3.752528 3.9896538 3.7806895 3.730181 4.09698 3.9733677 3.625375 3.8176405 3.9546354 3.7086563 3.89667
1369234_at 8.015237 8.208695 8.13917 8.107309 7.783574 8.068953 7.7719574 7.913038 7.7445726 7.418631 7.7793255 7.840781
1369235_at 4.378707 4.325894 4.622433 4.422225 4.332747 4.4905076 4.613509 4.4945083 4.6451607 4.181423 4.6713896 4.4759984
1369236_at 5.3578925 5.1640863 5.4041853 5.4546843 5.411852 5.511163 5.3528156 5.1932592 5.3744144 5.255263 5.4933014 5.053416
1369237_at 4.833323 4.7273583 4.4718604 4.5233207 4.680594 4.6707683 5.028365 4.607039 4.898264 4.6109953 4.627667 4.4129415
1369238_at 10.766516 10.188644 10.18681 9.874577 9.644985 10.426505 9.977351 9.871565 9.62744 9.805039 9.975522 9.3663025
1369239_at 4.123537 3.8863268 3.8203883 3.885498 4.0601573 3.845148 3.9231825 3.90792 3.7672942 3.7483258 3.9990888 3.9298878
1369240_a_at 5.207693 5.3240824 5.0417233 5.2572336 5.3695197 5.5168624 5.298292 5.1565423 5.532464 5.1684847 5.3304324 5.2087927
1369241_at 5.0718374 4.911784 4.668993 5.1115155 5.165389 4.71941 5.168351 5.1835423 5.274659 4.8340645 5.086033 5.2930856
1369242_at 3.465903 3.3399625 3.532008 3.4124956 3.3937516 3.285252 3.2960985 3.3308692 3.5360563 3.3666842 3.2808347 3.5107245
1369243_at 3.6283293 3.7056093 3.8119576 3.7769396 3.8769917 3.9892678 4.07185 4.0772777 4.0951676 3.9878855 4.2406616 4.0617857
1369244_at 6.9403586 7.258253 7.244595 7.084809 6.967167 7.232099 6.9867606 7.0458703 6.9335656 6.8024874 6.880657 6.8003707
1369245_at 4.01194 3.9696226 4.0471077 3.8532457 3.9791522 3.9746287 4.020429 3.8504858 3.875579 3.9997745 4.2601037 3.757018
1369246_a_at 3.3886697 3.4814024 3.52088 3.4555893 3.4989135 3.1905823 3.5304327 3.2113917 3.4328992 3.434634 3.3745222 3.448146
1369247_at 6.362071 6.1623564 6.5634074 6.549791 6.446801 6.453093 6.327328 6.460261 5.8113675 6.308073 6.456913 6.3886657
1369248_a_at 8.840368 8.678081 8.6971035 8.951178 9.02088 8.571515 8.506873 8.203301 8.595745 8.527153 9.197569 8.944305
1369249_at 8.385382 8.524379 8.34411 8.94367 8.073985 8.953707 8.042252 8.196771 8.221414 8.276094 8.365348 8.393432
1369250_at 5.0340276 5.027396 4.800438 5.0187564 4.8253555 4.879837 4.801919 5.074724 5.159412 5.2262874 4.736327 4.634292
1369251_a_at 5.3751717 5.04132 4.9449663 5.0237236 5.136792 5.370372 4.9874554 5.2404757 5.037877 5.2492094 5.0475645 5.2055883
1369252_a_at 5.16521 5.0420637 4.972281 4.9449725 5.2029424 5.290616 5.094776 5.2032437 5.0627875 5.3102627 5.35773 4.750148
1369253_at 3.7215996 3.8031375 3.7403288 4.005662 3.7661178 3.754081 3.6336794 3.6959016 3.8426166 3.631835 3.5741403 3.7337582
1369254_a_at 3.9566016 3.8225822 3.8423927 3.8249772 3.9673839 3.7683723 3.7544687 4.0882854 4.125184 4.011359 3.9419565 3.914882
1369255_at 6.882587 6.7738867 7.1509023 6.9758115 7.3276086 6.676621 7.017682 6.8287587 6.894206 6.5598254 6.542362 6.100428
1369256_at 5.4572935 5.9917264 5.4093475 5.6176047 5.5907483 5.7946935 5.714426 5.527528 5.225379 5.300533 5.310225 5.646061
1369257_at 4.6853404 4.7518997 4.516809 4.1997313 4.5862255 4.635462 4.6428466 4.6251516 4.863686 4.688607 4.352025 4.473419
1369258_at 3.3262687 3.1352265 3.3991194 3.1194656 3.122077 3.116734 3.3335085 3.3760328 3.2090032 3.1560729 3.1130972 3.2754962
1369259_at 7.225271 7.018222 7.5921774 6.898163 6.964364 6.6896596 6.533998 6.5349126 7.0562973 6.6365166 7.014188 7.024793
1369260_a_at 3.6828437 4.084194 3.9974437 4.0862837 4.1333804 3.940895 3.9122193 4.0956182 4.135187 3.951329 4.1304684 3.8090587
1369261_at 4.888791 5.054222 5.0902114 4.5020857 4.8394785 4.818 5.0507927 4.605251 5.213356 4.9218235 5.112003 4.9637
1369262_at 7.2191405 7.1709633 7.24319 7.1534057 6.926778 7.0381465 7.194031 7.0681105 6.886406 6.9094524 7.0342946 6.9273586
1369263_at 3.389376 3.2636404 3.43662 3.3677135 3.4740424 3.4771934 3.5792043 3.5064833 3.5422792 3.295279 3.2185216 3.3910408
1369264_at 4.979877 5.0467906 5.2627435 5.1526217 4.959479 4.970831 5.04939 4.7563515 5.181579 4.9075356 4.9124246 4.7931685
1369265_at 7.162512 6.9127655 7.0107846 7.0121074 6.9777117 6.776862 6.6957054 6.8314548 6.528684 6.3889794 6.827096 6.7280183
1369266_at 5.2706423 5.6594 5.8513927 5.539087 5.443516 5.6044383 5.8182564 5.1758533 6.0901403 6.817849 5.476535 6.1316175
1369267_at 3.9167142 4.180529 3.622033 3.9393659 3.8506844 3.9443705 3.726228 3.9863214 4.183312 3.9345937 3.9436493 3.9734645
1369268_at 4.500105 4.417425 4.797715 4.9001617 4.921392 4.599758 4.0430803 4.3890176 4.6418877 4.8876333 4.4366317 3.9109516
1369269_at 9.344363 9.498673 9.443772 9.581785 9.157058 9.242952 9.417989 9.259419 9.276865 9.107009 9.416659 9.064436
1369270_at 8.91939 8.79644 8.759021 8.845778 8.879705 8.756083 8.8476515 8.569752 8.746997 8.605106 9.147491 8.9338255
1369271_at 4.16833 4.1363873 4.4485626 4.473475 4.167721 4.0927052 4.1447954 4.224671 3.992844 3.9117892 4.1672015 4.1963415
1369272_at 5.560914 5.819295 5.475491 5.807822 5.6195908 5.6765103 5.666687 5.8006964 6.279295 6.015759 5.3593144 5.715203
1369273_a_at 4.2265453 3.9022763 3.8181095 4.028098 4.486267 4.3205576 4.0973525 4.2143106 4.3660464 4.0091667 4.2355065 3.9685059
1369274_a_at 4.299251 3.987134 4.258835 4.3947453 4.4457684 4.4963036 4.359728 4.4063635 4.1267223 4.4717264 4.4361744 4.2796164
1369275_s_at 12.897547 12.838496 12.9144 12.870497 12.693138 12.8365755 12.6399145 12.737321 12.663964 12.7101965 12.898364 12.771721
1369276_at 5.182522 5.027894 5.12399 4.775712 5.156528 4.9985056 4.930695 4.846778 4.617964 5.0596323 4.6579404 4.549157
1369277_at 5.572232 5.6228714 5.567139 6.111691 5.704663 5.670371 5.5490327 5.668448 5.9343534 5.8233833 5.715729 5.569452
1369278_at 8.430819 8.523659 8.377033 8.519158 8.544502 8.390355 8.399472 8.575969 8.460981 8.345425 8.061855 8.191135
1369279_at 5.61345 5.610726 5.2548666 5.6206474 5.41211 5.444896 5.6491632 5.4974427 5.529855 5.5127687 5.7460613 5.6902204
1369280_at 4.1261053 4.276726 3.8389392 3.9243972 3.7759428 4.1542315 4.0370936 4.154862 3.9112294 4.1625743 3.8650546 4.340618
1369281_at 3.572607 3.3926184 3.8007696 3.5135248 3.6279898 3.528449 3.499993 3.4176812 3.6268566 3.3692403 3.6271544 3.5679967
1369282_at 3.327178 3.1537063 3.1442962 3.2920063 3.2161515 3.4371643 3.402528 3.297128 3.230485 3.249024 3.3691955 3.2432065
1369283_at 3.8950655 3.7186918 4.0427127 3.71119 3.4889445 3.6277423 3.7780836 4.102151 3.577618 3.902273 3.455494 3.6900115
1369284_at 5.165534 5.4192247 4.9506245 4.5124283 4.757903 4.9320345 5.143938 5.3828764 5.069063 5.5062885 5.276432 5.165126
1369285_at 6.6139297 6.737582 6.369097 5.6760893 6.4566784 5.976267 6.7843494 5.901305 6.987484 6.06273 6.355935 6.6321373
1369286_at 12.419155 12.594508 12.635871 12.646851 12.658352 12.524058 12.587256 12.611935 12.586576 12.606159 12.602953 12.697401
1369287_at 4.505841 4.343053 4.565973 4.5010242 4.3184943 4.2830667 4.147499 3.9396417 4.1144724 4.250995 4.297343 4.638633
1369288_at 4.321365 4.30472 4.349257 4.0988235 4.261071 4.2684383 4.2433147 4.0363617 4.189536 4.179125 4.1602015 4.1789503
1369289_at 9.894127 9.97939 9.882359 9.875989 10.004074 9.847086 9.958899 9.915231 9.807981 9.797607 10.067174 9.98464
1369290_at 4.731271 4.9630547 4.7881994 4.972069 5.0163946 4.5679655 4.7564974 4.784852 5.4204025 5.337785 5.035181 4.912756
1369291_at 10.584179 10.764231 10.311779 10.509847 10.141722 10.148566 10.455747 10.294622 10.541182 10.587161 10.658091 10.362381
1369292_at 4.203581 4.430094 4.5732565 4.597107 4.1556864 4.3444986 4.0829763 4.3874636 4.6458673 4.2326612 4.604582 4.3353653
1369293_at 5.476836 5.6820226 5.950188 5.6431017 5.619199 5.891285 5.717262 6.120225 6.1871386 5.6440926 5.9660153 5.831471
1369294_at 4.716441 5.101437 4.6400056 4.628824 4.4243608 4.9922075 4.6160793 4.851064 5.094528 4.977264 4.660099 4.9468536
1369295_at 4.580347 4.225475 4.198998 4.422225 4.473097 4.522689 4.2676144 4.495916 4.4988937 4.455248 4.6812983 4.2993293
1369296_at 12.488109 12.947952 12.974103 12.820787 12.827174 12.855672 12.743222 12.842084 12.973888 12.995212 12.921714 12.918571
1369297_at 4.023587 3.8853571 4.286579 3.8778555 4.1296616 3.9620059 4.1375647 4.387464 3.8501222 3.8007107 3.9011557 3.958839
1369298_at 3.8731897 3.9391203 3.8672445 3.9634254 4.0739975 4.2898703 3.8692293 3.8952725 3.8419902 4.07725 4.1891565 3.791614
1369299_at 4.6556993 4.4796476 4.590767 4.02232 4.4158764 4.5314784 4.6336584 4.8205595 4.4849353 4.7223415 4.400861 4.4973135
1369300_at 3.9148462 4.1507854 4.0441136 4.422225 3.9358168 4.1064005 3.9990146 4.2456484 4.4423714 4.121464 3.9502797 3.799326
1369301_at 4.2568164 4.2772713 4.3750653 4.2757645 4.2196045 4.3856997 4.1092725 3.9760938 4.2296915 4.106817 3.8968232 4.2023487
1369302_at 4.4755 4.5790005 4.673026 4.6224837 4.5629387 4.666296 4.7446265 4.6429796 5.1499643 4.7399945 4.5514708 4.512334
1369303_at 3.6808715 3.5847762 3.8898535 3.8691015 3.9017477 3.7731025 3.6509502 3.7419446 3.8390706 3.88808 3.8214476 3.5689275
1369304_at 6.73341 6.4513955 6.8411107 6.5338798 6.9743347 6.627651 6.891122 6.4109383 6.9787126 6.3514323 6.5873547 6.675488
1369305_at 4.494851 4.7698126 4.934738 4.266716 4.7368593 4.442842 4.8943806 4.77488 4.8309603 4.468549 4.7342496 4.3982573
1369306_at 4.505841 4.1673765 4.6275263 4.493885 4.1505947 4.1719027 3.960066 4.2665873 4.4517055 4.458144 4.6219625 4.2187686
1369307_at 4.744978 4.6131363 4.662795 4.591954 4.72367 4.768217 4.7943597 4.7046776 4.5598764 4.640976 4.723937 4.5708313
1369308_at 5.188603 4.8027143 5.0050726 5.065426 4.822399 5.3004456 4.9467907 5.04507 4.905303 5.1453304 5.2864475 4.9714146
1369309_a_at 4.6594543 4.4524083 4.6980305 4.770072 4.5723724 4.4245796 4.5435853 4.3653607 4.493732 4.4938097 4.4264846 4.6285686
1369310_at 4.8749247 5.3785353 5.403619 5.360098 5.0493994 5.207692 5.2724934 5.274478 5.657138 5.6533155 5.3885 5.7248974
1369311_at 3.5681396 3.6428356 3.6414843 3.3408294 3.3021917 3.5054567 3.4958456 3.3806357 3.5189373 3.6706848 3.4369612 3.4168894
1369312_a_at 9.080283 9.077383 9.074955 9.031518 8.978231 8.794058 8.743166 8.798844 8.7981205 8.8206 8.928588 8.752945
1369313_at 4.8556466 4.973569 5.1236296 5.1048455 4.86576 5.4251814 5.042488 5.01933 5.0973554 5.2990713 5.158238 4.5246572
1369314_at 4.221587 4.1427555 4.101277 4.0114646 4.1296616 4.123129 4.2345786 4.185525 4.0047493 4.1687665 4.0786686 3.9089046
1369315_at 3.9152818 4.235136 3.9420242 3.7643712 3.9538891 3.8872006 4.2382207 3.560097 4.175292 4.2872047 3.8627377 3.9805734
1369316_s_at 6.6130276 6.0321565 6.43156 5.884346 6.2379847 6.3195095 6.176981 6.145325 6.0581727 6.0116673 6.2420754 6.110765
1369317_at 3.6021378 3.6630874 3.90179 3.677246 3.8055966 3.7349923 3.905394 3.6955745 3.7864966 3.6750815 3.718793 3.8308144
1369318_at 6.671581 6.1552386 5.993636 6.42353 6.075137 5.963765 6.5227213 6.7431827 6.2891893 6.457534 6.721362 5.7916865
1369319_at 9.191555 9.213879 9.118307 9.14648 8.989291 8.970814 9.02934 9.00026 9.187924 9.048716 8.887826 8.700055
1369320_at 4.1683025 4.29246 4.1244097 4.111541 4.0250874 3.8860452 3.8528798 4.0277553 4.0801306 4.0396976 4.104537 3.9073846
1369321_s_at 3.294701 3.284415 3.4026616 3.5867918 3.3728428 3.383969 3.359693 3.3725579 3.4192603 3.4547322 3.482625 3.4073539
1369322_at 5.128455 4.940803 4.8538566 5.00848 4.9725947 5.085101 5.135105 5.0834427 5.3170013 5.186785 5.044562 5.011059
1369323_at 7.0741086 7.2670693 7.3146214 7.2873244 7.160973 6.9562993 7.1942844 7.126601 7.2292094 7.240995 7.119265 6.601936
1369324_at 3.5592253 3.332905 3.433381 3.5465868 3.5689507 3.5176072 3.6407125 3.3518875 3.454176 3.5469897 3.6499252 3.6673539
1369325_at 6.8259916 6.9990416 7.173714 6.985065 7.181605 6.93649 7.0999813 7.2378535 6.1822157 6.3091335 6.2270613 6.6329875
1369326_at 3.5476217 3.5111709 3.9137037 3.729634 3.7051742 3.8689358 3.880567 4.0607805 4.0655994 3.718633 3.9453213 3.8948896
1369327_at 4.281111 4.1217995 4.0641828 4.1032534 4.556154 4.2246723 4.1088276 4.476725 4.0921154 3.9437382 4.1239433 4.0771294
1369328_at 6.962901 7.0338125 6.789552 6.5326605 6.2140145 6.3411584 6.070452 6.3654475 5.7354803 6.4075804 6.2373724 5.9160337
1369329_at 4.8405113 4.8741007 4.921085 4.6647844 4.96527 5.1500273 5.043054 4.7551446 4.831385 5.003093 4.8881373 4.948649
1369330_at 4.9796615 5.0389075 5.0182805 5.0129924 5.176048 4.921109 5.0544767 5.1939692 5.1094236 4.986768 4.9831367 5.084707
1369331_a_at 4.9792905 5.01875 4.676258 5.064204 4.9069853 4.8857775 5.026234 4.9429693 4.826056 4.97967 4.9677634 4.904792
1369332_a_at 3.7358105 3.5677776 3.6175022 3.8011296 3.3986523 3.5456226 3.6350923 3.2058697 3.5304887 3.7223766 3.681411 3.9251401
1369333_a_at 3.550185 3.3330417 3.4448507 3.440485 3.2869947 3.7212737 3.3599672 3.2183814 3.261526 3.5873394 3.5163956 3.3814886
1369334_at 3.8590875 3.7576482 3.610882 3.8309767 3.5513003 3.733534 3.5813677 3.7763286 3.6771967 3.6561987 3.716031 3.6936376
1369335_at 4.25038 4.3895864 3.6194317 3.4344091 3.8396213 3.6079934 3.3335085 4.015357 3.406625 4.558037 3.6886964 3.6838489
1369336_at 5.1068964 5.024634 5.2424 4.9448185 5.054955 5.0456295 4.9154773 4.8478475 5.277265 5.0001454 4.8650637 4.977546
1369337_at 3.8738909 3.843795 4.5235205 3.9606512 3.8613007 4.1925397 3.955239 4.346106 4.1423907 4.073036 4.4361744 4.439511
1369338_at 5.5016813 5.4883447 5.829039 5.6839724 5.3597527 5.428716 5.7598343 5.3180685 5.458871 5.4919047 5.6698318 5.3705263
1369339_at 5.3456593 5.3573117 5.613824 5.5078382 5.5254116 5.42311 5.363286 5.5383444 5.2603345 5.7668934 5.3331823 5.5854635
1369340_at 4.258466 4.1368446 4.170858 4.3580923 4.1552544 4.130435 4.366987 4.1845303 4.152551 4.3083305 4.4645844 4.391126
1369341_a_at 3.968177 4.2260585 4.3030767 3.9780486 4.3288193 4.10396 4.1112165 4.0922375 4.402664 4.213112 4.2036977 4.063491
1369342_at 5.1735377 5.2605133 5.8458257 5.8992524 5.178129 5.137883 5.005097 4.985365 5.1224318 5.132573 5.0839276 5.3398266
1369343_at 3.389376 3.6053886 3.3867016 3.6469684 3.545227 3.479079 3.480726 3.4001482 3.7435896 3.5789444 3.537979 3.5480647
1369344_at 5.4720683 5.556484 5.5699224 5.6181436 5.6307654 5.2984815 5.318968 5.0508122 4.9065933 5.1582327 5.156821 4.9961143
1369345_at 3.9981828 3.7218587 3.978504 3.9523184 3.9986036 3.9427319 3.7869956 3.9780405 3.9283204 4.005261 4.0140476 4.001322
1369346_at 3.5303838 3.582071 3.7044497 3.6209083 3.6285365 3.5920124 3.413901 3.5104086 3.6090312 3.6603293 3.8271112 3.604545
1369347_s_at 5.3096747 5.287222 5.257246 5.059274 5.4598727 5.219263 5.356679 5.097477 5.3590117 4.952343 5.787992 5.513303
1369348_at 4.0735188 4.1861186 4.116639 4.4603653 4.0412607 4.087053 3.851642 4.3699245 4.2967215 4.2680287 4.182146 4.1653013
1369349_a_at 3.5483463 3.6042826 3.4791186 3.3513134 3.4215827 3.3141515 3.4534395 3.4996393 3.4271636 3.4795632 3.5220187 3.4425588
1369350_at 5.4837737 5.212327 5.179718 5.207687 5.137714 5.3952794 5.306281 5.2261457 5.385805 5.2374115 5.2813544 5.48739
1369351_at 4.5404825 4.426299 4.0520725 4.208647 4.526148 4.490346 4.443062 4.4297113 4.4909725 4.315795 3.9949589 4.3119593
1369352_at 6.4316735 6.5915947 7.041828 6.4441657 6.8398685 6.6608825 6.7609577 6.749043 6.5157127 6.43905 6.739449 6.9109893
1369353_at 4.127484 4.3323846 3.9473634 4.315049 4.218065 4.324464 4.1053476 4.4010844 4.278187 4.202205 4.4216866 4.426815
1369354_at 6.0433435 6.1131225 6.068037 6.291602 6.232405 6.135092 6.1308713 6.0909204 6.0153613 6.2467546 6.09684 6.196808
1369355_at 4.867634 5.1 4.8428884 5.107782 4.606111 4.548779 4.986043 4.6543627 5.366535 5.0567966 4.6684837 4.6851864
1369356_at 3.8183715 4.145483 3.9453673 4.112442 3.8783927 3.942383 3.8059483 3.9604053 4.105397 4.099615 3.4685578 3.9380958
1369357_at 4.995484 4.708175 4.926371 4.627906 4.919072 4.8313165 4.968195 4.8662796 4.6535544 4.8855753 4.8777704 4.920621
1369358_a_at 5.6752863 5.903019 5.739199 5.671409 5.6625204 5.902532 5.727853 5.7825794 5.8444047 5.666698 5.8770976 5.91703
1369359_at 3.7911277 3.987134 3.758212 3.7651975 3.783973 3.9147491 3.8386827 3.8684478 3.752403 3.8983982 3.648302 4.1129885
1369360_at 5.4331284 5.918031 6.049291 5.4026313 6.060284 6.0892954 5.7959995 5.5555143 5.5474243 5.502832 5.595667 5.5380487
1369361_at 3.404848 3.3753932 3.6172206 3.4007876 3.4657593 3.5271702 3.7397046 3.2208185 3.404315 3.5311172 3.3912828 3.5045664
1369362_at 5.0073967 5.0071735 5.097222 5.321688 5.0607576 5.1869965 5.257733 5.074102 5.6041903 5.049103 5.0085773 5.2051616
1369363_at 3.5550423 3.6146133 3.4540951 3.569534 3.5863814 3.6557324 3.623125 3.5606847 3.5241795 3.5125158 3.5609891 3.4919374
1369364_at 3.80556 3.5347738 3.8057392 3.9009202 3.6663551 3.508238 3.647637 3.4900827 3.5275123 3.641848 3.8329508 3.5555596
1369365_at 4.433647 4.2124352 4.1949797 4.4410315 4.2151594 4.214458 4.6741843 3.8812323 4.2772455 4.3150563 4.272575 4.4734936
1369366_at 4.5473323 4.8958354 4.564183 4.9470153 4.8208256 4.787622 4.856354 4.7875485 5.05829 4.5736423 4.965581 4.871144
1369367_at 4.3196507 4.1355805 3.9669447 3.9784894 4.1987143 3.9938655 4.040992 3.9822555 4.288979 4.3699536 4.1344023 4.212731
1369368_at 4.330124 4.1189966 4.224333 4.3388076 4.1296616 4.151014 4.367709 4.239336 4.08683 4.3234262 4.2417517 4.2677717
1369369_at 4.7868958 4.955135 5.014576 5.318334 5.0359807 5.1252494 5.1302333 4.7686024 4.936386 5.257848 5.0471773 4.554784
1369370_s_at 4.63659 4.5542073 4.625869 4.302679 4.6510363 4.520364 4.494435 4.387464 4.370571 4.358058 4.4129314 4.700586
1369371_a_at 4.354458 4.180039 4.503856 4.308403 4.6967516 4.43569 4.4691267 4.2198663 4.167239 4.3339844 4.028529 4.2748146
1369372_at 4.463983 4.469753 4.5559034 4.48869 4.6104383 4.382003 4.5179305 4.451098 4.4071627 4.699603 4.289073 4.5436416
1369373_at 5.75296 6.1119623 6.215279 6.009845 6.1315894 5.756596 6.0601597 5.2404046 5.686006 5.7065573 5.554442 5.9012346
1369374_at 3.7140768 4.1317744 3.90179 3.9401867 4.004671 3.9492261 4.086761 4.120329 4.4912815 4.189153 3.997682 4.1554275
1369375_a_at 4.0983067 4.0900955 3.5957475 4.0086107 4.0580254 3.7393014 3.704651 4.025491 4.157509 4.211883 3.8888016 3.9538472
1369376_a_at 4.150837 4.0397015 4.1398478 3.967773 4.357518 3.9024806 4.1997166 4.071425 4.185186 4.109095 4.0696893 4.17927
1369377_at 3.4860177 3.425527 3.335818 3.5673053 3.458252 3.5258417 3.3811016 3.4121773 3.5528784 3.715548 3.5382416 3.5169895
1369378_at 4.8763885 4.761169 4.926371 4.94954 4.4341483 4.640265 4.571106 4.6579843 5.1363025 4.4944115 4.707178 4.845228
1369379_at 5.274114 5.254583 5.160709 4.974033 4.265793 4.9332476 4.8393574 4.715163 4.7365456 4.5721297 4.7313457 4.644563
1369380_at 4.5473323 4.422278 4.553025 4.7234898 4.2952437 4.677195 4.452015 4.453988 4.9624405 4.615378 4.5056086 4.326191
1369381_a_at 3.9453866 3.6897442 3.757157 3.8348088 3.7440076 3.687515 3.7460828 3.9453225 3.7832482 3.8290238 3.5115395 3.7039132
1369382_at 6.348483 5.980072 5.7997956 6.19006 5.9832954 6.1519 5.6113787 5.968036 5.570938 5.7060046 6.354191 6.0843883
1369383_a_at 4.6165943 4.461587 4.4550686 4.522285 4.6394734 4.493604 4.5390587 4.714612 4.9178963 4.5477753 4.788412 4.580641
1369384_at 3.9680955 3.926304 3.8171751 3.8543386 4.058278 3.7460775 4.0344048 3.693819 3.5682323 3.9098566 3.7085779 3.8305805
1369385_at 4.1726394 4.4189434 4.2463946 3.8802116 4.1897206 4.712812 4.257797 4.2721066 4.3150735 4.112022 4.366551 4.450123
1369386_at 4.16833 4.281722 4.0748634 4.1600833 4.1537447 4.224434 4.3406754 4.2403355 4.1586695 4.1418757 4.1719093 4.344509
1369387_at 5.4538913 5.408273 5.531085 5.956024 5.576721 5.7120414 5.913018 5.725305 6.0869865 6.0445127 5.8492613 5.8400583
1369388_at 3.8358777 3.8797202 4.111187 3.7870157 3.9181142 3.6495316 3.9611144 3.8244514 3.7510724 3.7316978 3.796537 3.9256608
1369389_at 4.232175 4.193095 4.19373 4.172541 3.9743261 4.2167435 4.2644796 4.0740986 4.2758265 4.033474 4.2872243 4.166019
1369390_a_at 4.1497493 4.8505254 4.968801 5.0187564 4.8726897 4.8654222 4.514646 4.65825 5.1907554 4.521866 4.846703 4.573473
1369391_at 3.999596 3.829998 3.9354837 3.9575028 4.054401 4.0059643 4.0006204 3.79588 3.8113008 3.9857178 4.0465245 3.7859707
1369392_at 5.279641 5.077389 5.3561516 5.3800826 4.985923 4.8654222 4.8621597 4.8567734 5.294766 5.407937 4.9986033 4.898405
1369393_at 4.433077 4.045014 3.9716494 3.9654944 4.0766153 4.3884764 4.2629733 4.6908712 4.5871215 4.4620132 4.4979687 4.2402663
1369394_at 4.431409 4.759049 4.6953073 4.5473213 4.6652803 4.520879 4.6561694 4.539076 4.532479 4.7933607 4.6109724 4.695839
1369395_at 3.6492872 3.8883517 3.5336597 3.5052555 3.6628318 3.528592 3.8460476 3.5279622 3.497848 3.5746994 3.638493 3.8501468
1369396_at 5.532132 5.494133 5.854776 5.374105 5.699644 5.390812 5.433275 5.2535896 5.799019 5.414346 5.5551896 5.463442
1369397_at 4.952445 4.8974257 4.6761045 5.126742 4.7145867 4.794429 4.904861 4.7656713 5.232275 5.1129866 4.7934713 4.664498
1369398_at 5.137671 5.357485 5.36785 5.2103744 4.978867 5.2889156 5.2492504 5.367811 5.13933 5.2970405 5.2308826 5.136397
1369399_at 3.2967145 3.2166672 3.3572712 3.1995096 3.3591764 3.2866123 3.4098904 3.1978168 3.3378675 3.8578982 3.559581 3.4180443
1369400_a_at 4.8654704 4.938493 4.802116 4.831997 4.938056 4.9486475 5.017821 4.97476 4.894161 5.007276 4.72322 4.8452673
1369401_at 3.2482247 3.423705 3.4659317 3.3855073 3.571225 3.3836975 3.4237838 3.3593938 3.288207 3.4348085 3.3508797 3.356331
1369402_at 7.0033846 7.1707363 7.3789816 7.0931587 7.2176776 7.1864734 7.154619 7.021078 6.8358474 7.0063386 6.982941 7.0041275
1369403_at 4.4216056 4.6505866 4.303643 4.59586 4.721981 4.65906 4.4044375 4.9302254 4.801066 4.8403788 4.534153 4.4828267
1369404_a_at 4.6596985 4.8432574 4.4816017 4.7876444 4.782655 4.573417 4.5703597 4.843528 4.855767 4.986365 4.787112 4.570234
1369405_a_at 3.7372658 4.027799 4.054716 4.038489 3.9232724 4.05664 3.9158614 3.951717 3.93129 4.179437 3.9096553 4.205705
1369406_at 3.9967434 4.1148567 4.0912094 3.982266 4.1054397 4.045006 4.3788013 4.001301 3.891312 4.266784 4.251247 4.2876434
1369407_at 7.2496324 6.2852664 6.3437505 6.832531 6.6196494 6.9417353 6.724758 7.439625 6.9076414 6.0116324 6.0430994 6.6756124
1369408_at 4.09873 4.2138596 4.1297517 4.1782503 3.905132 4.009287 4.036763 3.8143606 4.503132 4.358167 4.012678 3.9822035
1369409_at 8.771088 8.615326 8.466492 8.610997 8.1279 8.440932 8.35104 8.349213 8.214985 8.232193 8.400414 8.404594
1369410_at 7.176665 7.680798 7.0676427 7.2452574 6.954095 7.223099 7.4270577 7.5048776 7.686592 7.5991716 7.463075 7.379986
1369411_at 3.8258917 4.17878 3.633539 4.315297 4.008581 3.5518057 3.6487896 4.051483 3.8081195 3.655082 4.1313753 3.8221214
1369412_a_at 6.527404 6.3613825 6.5645695 6.548789 6.4449754 6.493047 6.464772 6.3679657 6.7727633 6.3640203 6.7732434 6.5458508
1369413_at 4.2491446 4.2211404 4.2428656 4.06155 4.142425 4.2016726 4.3200703 4.108076 4.0677047 4.0452337 4.3208838 4.127995
1369414_at 9.146931 9.073002 9.226892 9.325293 9.092157 9.060801 8.933049 9.083616 9.111826 9.111469 9.129644 9.055437
1369415_at 8.977802 8.807232 8.592539 8.218218 9.494547 9.396603 9.009771 8.793983 8.479206 7.5858974 7.6558185 7.4876533
1369416_at 5.817878 5.5674505 5.9347024 5.505626 5.937228 5.7228975 5.8254156 5.59408 5.64022 5.743166 5.6910787 5.9364433
1369417_a_at 4.2461367 3.9582787 4.2868586 3.9377291 4.2070494 4.1382165 4.107424 3.6959934 3.9076185 4.2153406 3.7639248 4.1928473
1369418_at 3.9826345 4.109043 4.027893 3.8364716 3.9990978 4.091955 4.139671 3.8044777 4.15554 4.072335 4.120206 4.335397
1369419_at 5.0303183 5.1125507 5.0221467 5.1692333 5.1468663 5.191928 5.0949893 4.9392943 4.966909 5.2085047 5.122476 4.990106
1369420_at 4.1784678 4.65499 4.424017 4.4905424 4.5362396 4.5304127 4.2790384 4.754691 4.4989014 4.5074744 4.767829 4.7613306
1369421_at 6.745868 6.663266 6.872078 6.549201 6.2442713 6.2909126 6.3240485 6.932441 6.263499 6.3039107 6.7013874 6.32257
1369422_at 4.79478 5.006853 4.868585 4.994046 4.8973227 4.6873245 5.1727076 5.068719 5.049246 5.004196 5.1865826 5.084707
1369423_at 4.311102 4.239046 4.9056726 4.384346 4.431127 4.05664 4.4560447 4.0945463 4.111298 4.4362254 4.2872243 4.050759
1369424_at 12.833796 12.866612 12.875803 12.80524 12.7599945 12.867462 12.590381 12.639577 12.690971 12.651005 12.915448 12.712428
1369425_at 4.1741056 4.129711 4.185795 3.7938578 4.0358477 4.175332 4.0465 4.1792984 3.975414 4.1642494 4.0963717 4.328219
1369426_at 4.8578672 4.9125943 4.962685 4.681551 5.0300417 4.9662066 4.6763024 4.826293 4.9761896 4.7920794 5.0153093 4.834279
1369427_at 9.742222 9.126075 9.725125 9.487867 9.443876 9.137677 9.578395 9.487023 9.377541 9.946799 9.567128 9.522887
1369428_a_at 4.16833 4.2693095 4.1377034 4.212112 4.269702 4.1363077 4.4492316 4.027257 4.4316998 4.299113 4.348819 4.0700684
1369429_at 3.7022395 3.807675 4.0256934 3.7557533 3.7873373 3.9076705 3.6296172 3.7623048 3.6692805 3.769972 3.9665666 3.6558578
1369430_at 9.471794 9.636495 9.516244 9.567526 9.338349 8.828931 8.761201 9.226867 9.318651 8.599912 9.379854 8.762922
1369431_at 4.5942197 4.504511 4.4571047 4.6809797 4.590044 4.7544627 4.6548076 4.8067207 4.873789 4.4929967 4.5962505 4.705227
1369432_at 4.9843025 5.2124944 4.9473524 4.861192 4.7848673 4.871827 4.856354 4.7582545 5.0913105 4.9992876 5.1412416 4.927909
1369433_at 5.4258146 5.0467 5.171718 5.536695 5.063541 5.070823 5.0909033 5.086742 4.929612 4.738596 4.986502 4.964878
1369434_at 3.72805 4.07327 3.7831936 3.8965678 3.9598658 3.8420086 4.071044 3.8602805 3.8742902 3.770295 3.7589662 3.7993279
1369435_at 12.505196 12.56265 12.586355 12.558205 12.58387 12.539247 12.678801 12.478787 12.328968 12.544365 12.525698 12.471873
1369436_at 3.928878 3.961273 3.9706113 3.8444712 3.939316 3.8890038 4.2258854 3.8713336 4.158529 3.8646166 3.9255981 4.0705004
1369437_at 4.381166 4.1327124 4.3562183 4.2242727 4.364543 4.317189 4.3559556 4.4928265 4.1072884 4.3178988 4.1397223 4.55594
1369438_at 4.554711 4.6138277 4.637301 4.2474003 4.5441775 4.368199 4.5301366 4.534817 4.5232434 4.3621955 4.1896873 4.514408
1369439_at 3.5191956 3.59039 3.5921202 3.6610553 3.604098 3.6716673 3.6739285 3.6766567 3.6217017 3.55198 3.4935439 3.9463236
1369440_at 5.3173537 5.9917264 6.3346095 7.021917 7.4003277 6.374678 6.2089715 7.715084 7.399851 5.473639 6.7650967 6.8988414
1369441_at 4.235348 4.3557696 4.235749 4.2999296 4.468181 4.442842 4.343023 4.417411 4.046448 4.385695 4.0952387 4.489905
1369442_at 3.6846206 3.7197797 3.6278608 3.6283557 3.6642816 3.6495678 3.5086794 3.6181366 3.69518 3.565695 3.8464227 3.585592
1369443_at 6.3308144 7.0431504 7.00416 6.7048054 6.9532185 7.0678988 6.5257635 6.5183344 6.933302 7.234886 6.532096 6.90402
1369444_at 3.49623 3.7965028 3.700296 3.6480675 3.5874546 3.6763968 3.6929717 3.8298094 3.6653974 3.5476305 3.6565726 3.9739976
1369445_at 6.2066083 6.03915 6.3598075 6.5045304 6.5262475 6.174647 5.894501 6.1481624 5.8813515 6.1046467 5.8411655 5.7941184
1369446_at 6.9442816 6.8588486 7.1945724 6.96674 6.904884 7.08126 6.7663555 6.4707975 6.609863 6.531328 6.6614203 6.7251196
1369447_at 5.1669436 5.584532 5.2120543 5.362138 5.253307 5.4669194 5.6532307 5.329606 5.4808545 5.2434225 5.6068196 5.72039
1369448_at 5.8277106 5.506643 5.677102 5.60174 5.9351954 5.8007545 5.463025 5.4499664 5.709204 5.5907383 5.344447 5.7600574
1369449_at 4.93396 5.0970964 4.983867 5.0181146 5.125167 4.99148 5.4772816 4.8971186 4.9251156 4.985853 4.929409 4.938612
1369450_at 10.394502 10.819496 11.153603 10.761338 11.453605 11.322981 10.8796 11.392898 11.284241 10.777338 11.124869 11.675464
1369451_a_at 3.455267 3.6207192 3.693345 3.5566566 3.4416797 3.4081416 3.6202915 3.8499005 3.6564739 3.7534258 3.5065722 3.6149676
1369452_a_at 8.41305 8.380508 8.531488 8.265171 8.348364 8.240736 8.295427 8.344206 8.116169 8.025957 8.322145 8.159025
1369453_at 7.44286 7.0330634 7.300485 7.3373094 7.35943 7.584329 7.4012237 7.4702015 7.385841 7.1904473 7.3833804 7.51281
1369454_at 4.18565 4.28578 4.259672 3.9973032 4.1318307 4.2297373 4.0827084 4.1803164 4.3154764 4.2223454 4.0905266 4.5012436
1369455_at 6.02546 7.190539 7.332987 7.9608793 8.474898 7.421731 7.6155543 9.045224 8.3585205 6.996658 8.104738 8.41641
1369456_at 3.5753694 3.2157807 3.2650309 3.24315 3.237205 3.1195035 3.3751361 3.392606 3.2128112 3.32707 3.3998744 3.209781
1369457_a_at 4.529885 4.4504323 4.0927105 4.4680777 4.4281254 4.1761403 4.214092 4.452592 4.300268 4.3079376 4.4734974 4.5417523
1369458_at 4.2709875 3.879242 4.1642838 4.4117966 4.2404294 4.2972136 4.3174453 4.1581945 4.255302 4.27413 4.162446 4.3140535
1369459_at 6.0622497 6.148559 6.17395 6.3913155 6.1147594 5.9706583 6.087751 5.8735914 6.034261 5.5579424 5.778064 5.995604
1369460_at 5.373703 5.593991 5.532525 5.707748 5.5991335 5.26458 5.3468046 5.4825497 5.1391106 5.394634 5.4760623 5.245476
1369461_at 4.0533495 4.300717 3.9071891 3.8743637 3.93862 3.907578 3.80032 3.992321 3.8093455 4.1255546 3.8890393 3.9883828
1369462_at 3.9214106 3.8512084 3.8988638 3.9060645 4.004859 3.960511 4.042323 3.8181438 3.7023938 3.7679029 3.8990045 3.8090587
1369463_at 5.0290155 4.9407954 5.102063 4.999985 5.1272674 4.972171 5.2343006 4.8279424 4.6064672 5.199194 4.78085 4.9618587
1369464_at 4.16833 4.3397713 4.164444 4.3649397 4.3624096 4.4512424 4.3914843 4.035478 4.113429 4.229785 4.410147 4.170064
1369465_at 12.675031 12.735698 12.92677 12.656462 12.986408 12.720656 12.83508 12.791301 12.719757 12.782525 12.960922 12.806773
1369466_at 3.5254624 3.5827048 3.578937 3.6154575 3.5471559 3.7677023 3.7395482 3.539852 3.6771967 3.6734307 3.7860198 3.6028001
1369467_a_at 9.431849 9.123301 9.509102 9.014549 9.478279 9.39538 9.074729 9.478135 9.322416 8.85807 9.225038 9.169849
1369468_at 7.2885375 6.8306184 7.0036144 6.9938917 6.602029 6.749738 6.9014473 6.5012755 6.854012 7.0809407 6.9504275 6.3863716
1369469_s_at 3.43999 3.3913734 3.5784612 3.492805 3.431963 3.2983372 3.4383445 3.4337075 3.4119027 3.1834736 3.3529527 3.3027558
1369470_at 4.4199123 4.4288144 4.5184813 4.2854986 4.256941 4.463728 4.402533 4.562988 4.499849 4.0215917 4.9194536 4.4913893
1369471_at 4.8199034 4.873623 5.3942842 5.317031 4.964757 5.2485127 5.130952 5.245931 5.139008 5.2824836 4.7480373 5.112285
1369472_a_at 6.627987 6.7883973 6.787297 6.981996 6.7218266 6.822768 6.3135796 6.848378 6.359573 6.5776787 6.8235264 6.6580462
1369473_at 10.336934 10.157164 10.243271 10.241267 10.378236 10.309675 10.02783 10.117544 9.870434 9.72979 9.934149 9.754325
1369474_a_at 3.4873528 3.5521634 3.5076966 3.7395058 3.7336595 3.4451973 3.5792043 3.4921978 3.768142 3.6599412 3.740624 3.8446677
1369475_x_at 3.9553483 4.028616 3.9079738 3.774486 3.9935625 3.8689358 3.9806426 3.7750666 3.895009 3.9802432 3.9128973 4.147826
1369476_at 4.8013206 4.739614 4.72587 4.6958523 4.899493 4.9359894 4.9450274 4.537959 4.766112 4.6318693 4.710935 5.0338793
1369477_at 3.9012356 3.9183152 3.68255 3.801334 3.8252952 3.8029127 3.874442 3.9004858 3.8198013 3.7920055 3.7294407 3.9744399
1369478_at 4.130887 4.046235 4.2012386 4.102992 4.1643295 4.178281 4.1900826 4.124602 4.205946 4.2241 4.157993 4.333401
1369479_at 6.0015645 5.771376 5.966694 6.014478 5.903537 6.5160785 6.0302277 5.731563 6.279295 6.3300347 6.064781 6.0979147
1369480_at 3.6021378 3.253729 3.5105126 3.5488822 3.614588 3.3895864 3.4751732 3.846408 3.796846 3.5995154 3.4454303 3.6683614
1369481_at 3.270512 3.4508033 3.4765291 3.7643714 3.3749413 3.5222847 3.4973876 3.5287328 3.5726588 3.2491863 3.502149 3.4154537
1369482_a_at 3.7678773 3.4367578 3.6844223 3.6866996 3.8713646 3.99612 3.70374 3.8613138 4.0095005 3.9680889 4.020296 3.741933
1369483_at 6.0951734 6.3273034 6.41999 6.179949 6.4548664 6.728618 6.624846 6.5271845 6.1716657 6.5698514 6.7871323 6.687405
1369484_at 4.0589395 4.150907 3.7857447 3.9753332 4.486993 4.121632 4.6038594 4.458848 3.8646946 4.726845 3.987399 4.0423594
1369485_at 10.116861 10.138238 10.263903 10.323384 10.668147 10.049065 10.039842 10.104302 10.128056 10.081452 10.35765 10.391753
1369486_at 3.505218 3.5307624 3.6937127 3.7278497 3.7412865 3.6994452 3.6335225 3.5913105 3.4822593 3.8214066 3.4457324 3.6186805
1369487_a_at 3.8933566 4.0543194 4.0768785 3.869945 3.9988213 3.7367046 3.9360523 3.6730535 3.8062959 3.8931668 3.9922934 3.7879994
1369488_at 4.1849627 4.0539017 4.1474867 3.7766848 3.9502141 3.959058 4.148467 4.258067 4.0349274 4.0471954 4.009515 3.6795244
1369489_at 5.490084 5.497635 5.7367516 5.385621 5.6586637 5.6884484 5.868035 5.4912977 5.418726 5.5564303 5.5225067 5.8563166
1369490_at 3.516288 3.6286485 3.7451599 3.378324 3.5870943 3.6484792 3.7450519 3.8426282 3.7267191 3.3856287 3.5725935 3.674875
1369491_at 8.694817 8.7566185 8.760736 9.134506 9.118935 9.365659 8.7950945 9.214028 9.032446 8.444177 8.744626 9.096854
1369492_at 11.624688 11.46428 11.450067 11.656448 11.408363 11.2069 11.553392 11.355802 11.447201 11.548229 11.420903 11.30177
1369493_at 10.218845 9.43033 6.0100293 9.530544 6.0611744 7.233917 9.652493 6.9640536 5.46054 9.347331 8.874507 6.1591115
1369494_a_at 5.6100845 5.7933874 5.521944 5.46768 5.5166717 5.5992117 5.460731 5.6008463 5.616337 5.3757544 5.4636245 5.599386
1369495_at 5.405897 5.363819 5.541547 5.5930023 5.76061 5.409108 5.4435453 5.4833317 5.510537 5.5551176 5.4940205 5.794402
1369496_at 7.877467 7.8641315 7.9695034 7.8334694 8.083347 7.87581 7.8613873 7.8684354 7.9290123 7.79752 7.9869013 7.9490533
1369497_at 4.4743567 4.708547 4.8544703 4.5728345 4.307868 4.3760858 4.50517 4.3114095 5.438525 4.8635573 4.713159 4.3306313
1369498_at 3.9957318 4.4724007 4.155571 4.371348 4.133015 4.113569 4.3132467 4.2967377 4.4447727 4.1255546 4.0166197 4.644563
1369499_at 5.834917 5.2439556 5.6751604 5.5924983 5.1756463 5.661625 5.379644 5.214625 5.516528 5.1476607 5.3711333 5.387776
1369500_at 5.223149 5.3072 5.3182006 5.1812825 5.2735443 5.311126 5.2681293 5.4404545 5.4622316 5.2120113 5.2734914 5.199039
1369501_at 6.2414374 6.305865 6.3963675 5.813214 6.0559754 6.208168 6.099696 5.934448 5.8084297 5.8613358 6.1359835 5.9725833
1369502_a_at 12.439078 12.833373 12.869265 12.814206 12.841314 12.697897 12.669869 12.554328 12.552042 12.668414 12.799692 12.518284
1369503_at 3.2108297 3.322971 3.2881005 3.2747777 3.2190003 3.2279646 3.3855584 3.339959 3.33354 3.06851 3.2473934 3.2687285
1369504_at 6.053714 6.277531 6.14556 5.964604 5.8376575 5.869004 5.852564 5.7344646 5.267722 5.743166 5.936817 5.9718375
1369505_at 4.923452 4.768203 5.5374045 5.013524 4.873911 5.1295223 5.4295464 5.3566203 5.6655025 5.41333 5.109567 5.5944767
1369506_at 4.3592434 4.4056187 4.1630096 4.3429265 4.1135225 4.0659943 4.4703965 4.2141643 4.0062094 4.582812 4.196932 4.445203
1369507_at 4.035755 3.9902017 3.6666458 4.0041447 4.1034436 3.9642777 3.9752736 3.9073381 4.060817 4.032131 3.9365823 3.90174
1369508_at 4.885291 4.806616 4.732707 4.5920043 4.680924 4.8501005 4.6341953 4.6475782 4.813613 4.656971 4.7789154 4.7971544
1369509_a_at 5.9046526 4.731763 4.3046837 4.450862 4.2638664 4.2254786 5.133846 4.4697065 4.570486 4.8460093 4.6812983 4.4467936
1369510_at 6.2330537 5.9787693 6.1825175 6.0389543 5.962953 6.142167 6.09943 5.784157 6.139811 5.8823485 5.9633155 6.127277
1369511_at 6.234047 6.349145 6.307315 6.521996 6.2036843 6.665868 6.459794 5.12976 6.336321 6.4654565 5.1840506 6.2290335
1369512_at 4.988092 5.33941 5.0356264 5.235173 5.2473116 5.233487 5.2443056 5.537834 5.577594 5.4151516 5.185692 5.1260767
1369513_at 4.5515995 4.5358686 4.50946 4.4070926 4.314699 4.641403 4.4971943 4.3877397 4.419569 4.557531 4.490881 4.395627
1369514_at 5.3126564 5.331769 5.2275276 5.3938923 5.445228 5.459235 5.554165 5.049261 5.4362316 5.2723293 5.379163 5.507434
1369515_s_at 4.157358 4.1736403 4.17645 4.246405 4.2966437 4.2673445 4.1533976 4.1500335 4.1595936 3.8221164 4.2426295 4.3316545
1369516_at 3.92835 3.5352073 3.864327 3.8721042 3.8025312 3.6527693 3.7913277 3.634951 3.825892 3.7063715 3.821277 3.6494403
1369517_at 5.3834124 5.302433 5.505546 5.47456 5.883159 5.5744286 5.3585734 5.838997 5.5944858 5.3887095 5.0683846 5.319427
1369518_at 5.150887 5.027396 5.004466 4.8814635 4.8438005 5.1252494 4.63318 4.902792 4.830572 4.662554 4.5884886 4.65308
1369519_at 4.2241206 4.562104 4.360278 4.2907023 4.1938305 4.0641737 4.588727 4.0549517 4.3353577 4.3716187 4.349411 4.166019
1369520_a_at 5.4231434 5.3216095 4.9342823 5.071368 5.2166286 5.1271772 5.02365 5.0942535 5.0920334 5.151127 5.2558722 5.3165307
1369521_at 3.465827 3.5301948 3.3875127 3.3101335 3.6264715 3.4363413 3.4498842 3.327633 3.4075968 3.4083395 3.6109178 3.4581652
1369522_a_at 3.4015186 3.284256 3.2059264 3.1895788 3.3597608 3.3730345 3.0939314 3.376801 3.1057532 3.2988067 3.3040154 3.2609823
1369523_at 5.2893763 5.118808 5.3114085 5.0537014 5.2333975 4.9825263 5.2898245 5.2335415 5.5652876 5.259681 5.313267 5.5466166
1369524_at 4.4216056 4.535222 4.4333887 4.584584 4.2395926 4.5329556 4.758466 4.5085073 4.801066 4.269657 4.0920243 4.2431316
1369525_at 5.1745777 5.1970387 5.262616 5.361065 5.1982117 5.4356003 5.1776924 5.045536 5.6212263 5.3829327 5.5194893 5.0241594
1369526_at 9.1593485 9.401973 9.95232 9.319293 9.37523 9.22695 9.31722 9.240058 9.07215 9.103175 9.519723 9.212785
1369527_at 5.187484 5.201257 5.13142 5.264026 4.920693 4.961604 5.0093765 5.193366 4.949337 4.6793494 4.9025226 4.9187737
1369528_at 5.2090125 5.216769 5.3331666 5.2375154 5.0860906 5.315058 5.1919723 4.824294 5.3115067 4.4297733 4.923946 5.0067873
1369529_at 3.7596977 4.3740997 3.9421408 3.9808679 4.0905137 4.3454957 4.3004465 4.1644373 4.315477 4.287006 4.250487 4.3219304
1369530_at 4.318902 4.4977493 4.4800644 4.6265244 4.415038 4.671824 4.692093 4.466341 4.309133 4.561922 4.5176363 4.674766
1369531_at 5.487198 6.4560347 7.7344146 8.067211 7.640386 8.246148 6.900486 8.94433 7.443141 8.432013 8.580612 8.335886
1369532_at 4.480446 4.343796 4.6339903 4.2137766 4.4390364 4.3349285 4.2086887 4.269763 4.38325 4.24279 4.5344143 4.4402475
1369533_a_at 5.4817266 5.6701126 5.4857655 5.59163 5.532054 5.4874 5.660184 5.4498506 5.29255 5.4307995 5.4512644 5.438033
1369534_at 4.860689 4.938509 4.8889217 5.094845 4.7995315 4.8053207 4.9773493 5.028057 4.894305 5.0061216 4.9154797 5.0951195
1369535_at 5.007612 4.8810062 4.7853417 4.5155077 4.8229833 4.589185 4.964655 4.9379525 4.7436986 4.7524095 4.9355245 5.049381
1369536_at 4.7389917 4.4779143 4.6144714 4.698705 4.6643515 4.5782833 4.559979 4.513419 4.56857 4.6116977 4.3415575 4.5570354
1369537_at 4.9451256 4.7975273 4.7906594 4.747868 4.8406916 4.9547143 4.8537626 4.6232433 4.8601193 4.811553 4.9939394 4.453356
1369538_at 4.221306 4.2288313 4.4276247 4.352722 4.3760443 4.05664 4.2065015 4.4978895 4.178122 4.446226 4.0509562 4.4351172
1369539_at 6.081316 6.12953 5.6953754 5.6622095 5.519389 5.8577447 6.0139356 6.1154394 5.890033 5.8168297 5.713434 5.600731
1369540_at 3.7071486 3.9129035 3.915856 4.089205 3.9241443 3.9147491 3.9915588 4.0512342 3.8733444 3.9680889 3.8569183 3.873471
1369541_at 3.7984219 3.7960658 3.6483529 3.8695264 4.156045 3.8637931 3.7276173 4.09616 3.9817078 4.0407696 3.8294706 3.9124734
1369542_at 4.823668 4.9476933 5.3184166 4.789928 4.9118404 5.022125 4.886893 4.646482 5.247778 4.9438243 4.7188525 5.04764
1369543_s_at 6.828247 6.4781146 6.84458 6.476576 6.5418053 6.5495243 6.637146 6.704188 6.276069 6.38284 6.6740074 6.3791995
1369544_a_at 3.925893 4.031378 3.946453 3.9183252 3.9078286 3.9580586 4.228278 3.9780405 3.9432502 4.061967 4.122688 3.9631965
1369545_at 4.784701 4.760114 4.861242 4.7055655 4.8229294 4.8068266 4.8704805 4.544929 4.744157 4.8226447 4.7571325 4.730049
1369546_at 11.209515 11.207435 11.170537 11.102318 11.208217 11.0778 10.939263 10.905877 11.056593 10.98561 11.00528 10.651991
1369547_at 4.0769863 3.885238 4.104226 3.9475539 3.7896087 3.8260255 3.9649942 3.840004 3.990432 4.1044497 4.0356617 3.717476
1369548_at 5.4321914 5.3703647 5.657646 5.519505 5.2981873 5.306506 5.2510753 5.1902394 4.9219804 5.022718 4.917025 5.0121717
1369549_at 6.5931416 6.6489935 6.774384 6.6540203 6.625555 6.3127623 6.454337 6.544614 6.4317527 7.0850005 6.719086 6.6678057
1369550_at 3.7144885 3.6658013 3.2423298 3.5530593 3.638388 3.7031744 3.7459397 3.6803198 3.6871576 3.6548314 3.5869045 3.8325272
1369551_at 4.5316534 4.6565638 4.610113 4.327734 4.805558 4.734256 4.653157 4.481843 4.3465185 4.4351435 4.645996 4.6301594
1369552_at 4.550676 4.755407 5.042774 4.551063 4.707285 4.5694056 4.605321 4.516042 4.6204157 5.104165 4.60914 4.535807
1369553_at 4.4703126 4.191022 4.6413403 4.253912 4.6635756 4.499856 4.2656584 4.070673 4.15279 4.289578 4.1624393 4.20287
1369554_at 9.90299 9.916824 9.877667 9.795064 9.832988 9.847185 9.845447 9.801379 9.842667 9.826567 9.723872 9.724351
1369555_at 4.0936584 4.392965 4.6841693 3.9740083 4.065195 4.2952557 3.9727838 3.787179 4.466995 4.1255546 4.2761884 4.3150854
1369556_at 5.2857933 4.720248 5.099058 5.0686626 4.9546614 5.1656847 5.0376883 4.905072 5.056366 4.764264 5.0185986 5.1133394
1369557_at 7.6459537 7.3562465 7.411474 7.5114207 7.3094993 7.284875 7.3767915 7.295665 7.439544 7.1662936 7.358598 6.8163376
1369558_at 9.128604 9.400786 9.15727 9.120858 8.846001 9.038905 9.457468 8.9140215 9.042359 9.110635 9.176599 9.029609
1369559_a_at 10.012887 9.903561 9.797254 10.032502 9.782046 9.814309 9.952425 9.92436 10.070149 10.067934 9.92691 10.120887
1369560_at 10.597943 10.179296 10.386164 10.016168 9.988297 10.0857725 9.808321 9.925359 9.593747 9.587372 9.76852 9.435167
1369561_at 3.5566661 3.6886432 3.531575 3.522147 3.494649 3.629078 3.6447861 3.5118878 3.6322691 3.8654466 3.391874 3.7815108
1369562_at 6.2922454 6.078267 6.153889 6.267883 6.061551 6.4366393 6.4173455 6.196559 5.9628663 6.2319956 6.437469 6.284884
1369563_at 3.966999 3.953841 4.1632414 4.033868 4.251538 4.1305084 4.1547637 4.0905476 4.074109 3.9680889 4.0815897 4.131126
1369564_at 4.2395387 4.3575134 4.082763 4.2666454 4.486993 4.442842 4.4461246 4.4620624 4.7988243 4.657436 4.2252965 4.507432
1369565_at 5.040142 4.9490433 4.697013 4.81787 4.996369 4.722358 4.719063 4.808737 4.825563 5.227656 5.169281 4.9420238
1369566_at 4.2395983 4.494585 4.288411 4.4132004 4.575461 4.3182187 4.261673 4.11916 4.436507 4.2296677 4.4738264 4.304289
1369567_at 4.6789484 4.4770675 4.6580725 4.775003 4.7651634 4.6983423 4.7219653 4.53848 4.5755115 4.6431656 4.4664187 4.610968
1369568_at 5.338655 5.322486 5.3071175 5.155719 5.2225347 5.056197 5.450234 5.309968 5.5164404 5.484956 4.914153 4.9181128
1369569_at 4.1326427 3.880679 3.9816375 3.3460748 4.177746 4.0793567 3.9258723 3.7629583 3.9524837 3.9482338 4.235874 3.7972136
1369570_at 3.205055 3.2461195 3.2452312 3.191631 3.249849 3.37411 3.3460553 3.2237718 3.3675747 3.2518156 3.21085 3.3435674
1369571_at 8.928512 8.8184395 8.938192 8.895423 8.740005 8.763681 8.725225 8.741548 8.563427 8.635763 8.724762 8.451381
1369572_at 3.6879268 3.3911545 3.8019674 3.5583124 3.9190257 3.7891493 3.8149834 3.5917573 3.8980799 3.3680215 3.7159529 3.6557121
1369573_at 4.093079 4.196987 4.3106184 4.356604 4.007017 4.1564393 4.0679917 4.161339 4.3106046 4.316677 4.2517996 4.133644
1369574_at 3.7441962 3.8723228 4.040275 3.7020576 3.8649423 3.8231242 3.9204583 3.81172 3.911795 3.7693892 3.7672393 3.7612672
1369575_at 3.4014037 3.5561888 3.717526 3.5243425 3.665666 3.7389212 3.4918487 3.5362494 3.7155812 3.5066037 3.531429 3.5902991
1369576_at 3.8478947 4.056695 3.7221265 3.7185748 3.5764034 3.653294 3.8441284 3.7535238 3.8391495 3.5500584 3.6257339 4.009328
1369577_at 7.594757 8.256489 7.9479504 7.987974 7.3310943 8.056314 8.342548 8.439308 7.4216022 6.895431 7.1790633 7.6864967
1369578_at 3.9461563 3.8223224 3.935435 3.7643714 4.0392365 4.0030694 3.87994 4.020579 3.8901157 3.9280376 4.1806693 4.2420864
1369579_at 5.6980515 5.4630275 5.8516026 5.757291 5.5887628 5.7803316 5.7092857 5.5251865 5.3545017 5.5212274 5.3096633 5.562176
1369580_at 3.7711244 3.9609344 3.7010746 3.5867918 3.758893 3.9269376 3.7577844 4.039077 3.8454406 4.1426044 4.0648837 3.6671822
1369581_at 11.389837 11.492916 11.202653 11.382433 11.336606 11.401067 11.2953 11.191755 11.423291 11.155766 11.403487 11.203367
1369582_at 5.475004 5.532969 5.5440016 5.4159846 5.4600506 5.491645 5.509033 5.201876 5.6605678 5.4348955 5.6268973 5.4637547
1369583_at 4.98588 5.0064516 5.097059 5.086904 5.2093596 5.0729127 5.120179 5.19976 5.5844007 5.3265624 5.2535343 5.3064218
1369584_at 5.995285 5.8012547 5.576364 5.9862986 5.7464676 6.099977 6.1009035 5.522314 5.890536 5.7060046 5.818042 5.9120274
1369585_at 3.614311 3.57903 3.6151106 3.6297712 3.5944817 3.774409 3.4519835 3.3304243 3.6552265 3.438335 3.3017774 3.3638318
1369586_at 3.3156848 3.6238809 3.6873496 3.4692206 3.586551 3.4171333 3.4876645 3.6119833 3.6245265 3.3332257 3.6124127 3.3393974
1369587_at 4.205575 4.395432 3.9876103 4.255911 4.341229 4.2650185 4.203507 4.181426 4.2547307 4.1190023 4.2979984 4.216058
1369588_a_at 8.247211 8.187603 8.412498 8.3307 8.351866 8.256363 8.308177 8.260347 8.814791 8.536086 8.313787 8.515549
1369589_x_at 3.9363387 3.884741 4.037429 3.7225857 3.711962 3.930514 3.780215 3.8343017 3.8390706 3.7243323 4.2358193 3.9089046
1369590_a_at 6.8746543 7.1398735 7.2979565 7.299384 7.343335 7.000626 7.504296 7.210029 7.309316 7.1107645 7.271687 7.136091
1369591_at 3.710808 3.5550973 3.6315837 3.8007908 3.536693 3.6463614 3.680759 3.6504085 3.7040558 3.7176013 3.7299328 3.5431683
1369592_at 6.530376 6.3639674 6.582954 6.549122 6.4229155 6.6093106 6.3247323 6.47683 6.617855 6.466408 6.471954 6.9449215
1369593_at 3.6966412 3.4022799 3.5400262 3.2456744 3.5504198 3.4866393 3.630549 3.571085 3.4639678 3.450089 3.6640337 3.532028
1369594_at 5.606685 5.466369 5.566179 5.9862986 5.4717603 5.7964044 5.578334 5.6803694 5.652306 5.7720413 5.745118 5.4473834
1369595_at 3.7216532 3.5466897 3.4686396 3.4226072 3.5129964 3.606095 3.89072 3.6138208 3.8568766 3.9862869 3.5323753 3.4080818
1369596_at 4.2945633 4.593023 4.406232 4.582827 4.5845227 4.517173 4.710124 4.4898424 4.5487747 4.650783 4.5534067 4.2145944
1369597_at 7.9758883 7.9169345 7.8844967 7.9869223 7.8865986 8.0375595 7.7904124 7.905866 7.9918647 7.9234567 7.8604655 7.7807918
1369598_at 4.4094424 4.1565394 4.116457 4.0982456 4.085886 4.215518 4.2528954 4.477043 4.311799 4.0601954 4.1264324 4.3499136
1369599_at 4.16833 4.4409056 4.3469944 4.070861 4.3228345 4.445432 4.408358 4.296316 4.3625007 4.05241 4.6737113 4.5030284
1369600_at 4.104832 3.8359494 3.917334 4.011056 4.1313763 4.241375 3.943115 3.9951806 4.154218 4.0514307 3.9968274 4.326191
1369601_at 4.8406725 5.0999184 5.057542 4.9514375 4.851111 5.506151 5.0689187 4.9125423 4.9393687 5.1028895 5.0991564 4.966779
1369602_at 4.8146334 4.7080345 4.594261 4.6506367 4.5428267 4.481639 4.7301264 4.8631053 4.8543053 5.0543485 4.5392118 4.8489084
1369603_at 3.8015416 3.6238809 3.5346675 3.8941705 3.6855283 3.5813732 3.4437647 3.5606847 3.625351 3.465622 3.5314164 3.47314
1369604_at 4.356348 4.336417 4.236418 4.2854805 4.288952 4.462803 4.467123 4.3523455 4.5093307 4.5202236 4.284062 4.437845
1369605_at 4.9706593 4.8215895 4.519105 4.635645 4.7504253 4.9791164 5.0375257 4.68573 5.245597 4.85894 4.8912134 4.7961054
1369606_at 3.6403608 3.7755268 3.6976328 3.8517237 3.8576796 3.728096 3.9359355 3.7739701 3.9854999 3.8066518 3.9949584 3.8444118
1369607_at 5.1752405 5.659019 5.1169095 5.803272 5.191606 5.0946026 5.67927 5.201876 5.4055433 5.047812 5.460333 5.592718
1369608_at 4.20861 4.2223854 4.125121 3.9267356 3.9099083 4.1354866 4.093927 3.5768113 3.9492898 3.8200562 3.9578109 4.169778
1369609_at 3.844241 3.7544732 3.9250174 3.5753572 3.7753973 3.6816587 3.5627906 3.6129038 3.7819958 3.5443242 3.8872 3.7814534
1369610_at 6.781148 6.8974133 6.6378307 6.4996414 6.841125 6.3145967 6.5891485 6.5209928 6.4623513 6.356991 6.4701133 6.169183
1369611_at 4.7995734 4.8210316 4.858445 5.482997 4.805795 4.918636 4.8437653 4.935278 4.641422 5.052344 5.0047913 5.084707
1369612_at 4.637165 4.485324 4.5947084 4.522498 4.6005135 4.454777 4.538392 4.737894 4.6010094 4.752453 4.7090325 4.43191
1369613_at 3.8731897 3.6556869 3.9258637 3.6738262 3.6677692 3.5811782 3.8927271 3.6955745 4.131938 3.6712937 4.043037 3.8489892
1369614_at 4.044236 4.1065345 3.849896 3.898985 4.151106 4.0696383 3.9541557 4.224582 3.952484 4.2417874 4.2686214 3.9358253
1369615_at 5.524139 5.517515 5.5987597 5.3422747 5.625778 5.7144237 5.4587216 5.3872046 5.7503276 5.3232965 5.471056 5.5267963
1369616_at 4.7210236 4.4965806 4.90433 4.81885 5.236686 4.3815074 4.9782124 4.8439803 5.1103473 4.578037 4.626191 4.472069
1369617_at 7.3554993 7.3639317 7.296619 7.3031673 7.3763385 7.5315166 7.6387243 7.751659 8.12802 7.88244 7.1399727 7.044532
1369618_at 4.18323 4.7368374 4.438418 4.320463 4.486689 4.080528 4.493001 4.501032 3.9968612 4.2774696 4.309374 4.4420958
1369619_at 4.4859753 4.7053328 4.7153177 4.477844 4.7304835 4.4487834 4.5218616 4.7656174 4.801066 4.752489 4.33241 4.607164
1369620_at 3.8560786 3.7180223 3.8694952 3.6782541 3.7247407 3.8862484 3.9621022 3.6315808 4.0207815 3.8373685 3.8726654 3.8715963
1369621_s_at 9.683761 9.761041 9.651996 9.707119 9.595506 9.722863 9.877296 9.707829 9.958277 9.789354 9.710681 9.692836
1369622_at 4.374832 4.162048 4.419979 4.045868 4.2521043 4.4590774 4.375135 4.387464 4.2547307 4.588133 4.33202 4.1969976
1369623_at 4.2886553 4.151452 4.1533318 4.181218 4.3403416 4.4523363 4.152275 4.2325373 4.164178 4.155654 4.1759844 4.160288
1369624_at 5.711168 5.6399612 6.149506 5.6156 5.772835 5.65714 5.715899 5.8879366 5.577594 5.906839 5.477862 5.541366
1369625_at 6.824361 6.3506694 6.7070813 7.0858297 6.810344 6.68476 6.9298143 6.7198277 7.189 7.2141595 6.7750616 6.3808184
1369626_at 9.034 9.113095 9.038901 8.984979 8.724762 8.750718 8.592676 8.751858 8.5018015 8.425965 8.804357 8.647031
1369627_at 3.5059922 3.633284 3.185448 3.763431 3.5980177 3.5456183 3.520962 3.6504085 3.6834686 3.3603454 3.592453 3.718611
1369628_at 8.162939 8.031112 8.458542 8.296145 8.38782 8.29775 7.869034 8.212798 7.778496 7.636258 7.8837776 7.911166
1369629_at 11.589844 11.790318 11.794035 11.779293 11.8359165 11.664838 11.702346 11.777239 11.657349 11.574976 11.60944 11.531023
1369630_at 12.812616 12.879883 12.930341 12.856758 12.919549 12.806946 12.79996 12.908794 12.775187 12.719362 12.770294 12.827463
1369631_at 7.8367424 7.7230163 7.757362 7.8909273 7.806652 7.8475876 7.9114122 7.8357134 7.813028 7.9327736 7.858224 7.8414645
1369632_a_at 6.828117 6.498316 7.84638 7.4341125 6.8663583 6.9555287 6.519991 6.7560577 6.402226 6.373555 6.5470796 6.2644277
1369633_at 11.014538 10.940896 10.844671 10.716492 10.820831 10.847282 10.96041 10.502292 10.873572 11.052099 10.9554 10.666819
1369634_at 6.815288 6.290762 6.1259527 6.0049653 6.303139 6.1429787 6.2410445 6.1155925 5.6245704 6.1038065 6.1128798 6.1108656
1369635_at 12.106879 11.844782 11.948932 11.901684 11.988094 11.91669 11.961638 12.029016 11.91508 11.861253 11.925797 11.82851
1369636_at 12.67501 12.351556 12.579588 12.5892935 12.445701 12.378934 12.536619 12.576883 12.353709 12.363242 12.403893 12.336508
1369637_at 4.4127436 4.893903 4.1227064 4.09698 4.5855 4.3460026 4.444459 4.194647 4.153927 4.344529 4.5161743 4.4798317
1369638_at 4.8868036 4.9401736 5.1880302 4.717152 4.8020797 4.9126525 4.767504 5.220185 4.4808173 4.7464466 4.906299 5.033263
1369639_at 3.7360475 3.8626175 3.6046498 3.4497495 3.4638512 3.437561 3.80408 3.6106837 3.6957169 3.5483575 3.735727 3.8034735
1369640_at 5.446838 5.5613713 5.764524 5.649113 5.5647917 5.1183767 5.160831 5.6928487 5.160857 5.1168475 5.5534425 5.6949496
1369641_at 8.134663 8.022757 7.874313 7.6377373 7.950146 7.9592166 7.956467 7.9691615 7.921102 8.056437 7.952635 7.9515247
1369642_at 8.024477 8.158091 7.989142 7.8243403 7.8901563 7.81931 7.9821477 7.947936 7.7546353 8.060135 7.8640413 7.745694
1369643_a_at 7.8704996 7.8393736 8.149387 7.891646 7.7620544 7.859921 7.9135313 8.127455 7.535854 7.838818 7.879554 7.920095
1369644_at 9.256878 9.27927 9.361304 9.308706 9.13457 9.448679 9.5144205 9.413814 9.091288 9.189133 9.24872 9.373082
1369645_at 3.7909021 3.771157 3.8157914 4.0091043 3.626472 3.5636687 3.864323 3.6416962 3.9012282 4.0577116 3.7764573 3.7398012
1369646_at 3.3563035 3.3218176 3.1763303 3.5757787 3.2785869 3.260046 3.623125 3.3657687 3.5160036 3.3900533 3.2968903 3.427877
1369647_at 7.2800264 7.09782 7.0264907 7.2032623 6.9542036 6.9475985 6.8862963 6.975514 6.790862 7.1178045 6.9809823 7.0236406
1369648_at 6.792106 6.551839 6.67831 6.667005 6.6758723 6.2968316 6.338002 6.030085 6.5528135 6.361756 6.2373996 6.402656
1369649_at 4.9217467 4.604629 4.874848 4.778353 4.794482 4.9547143 4.7631035 4.8238964 4.652646 4.7656465 4.8886905 4.7122593
1369650_at 7.374055 7.2823358 7.222516 7.2571445 7.3328476 7.3684893 7.2840233 7.4236016 7.1127105 7.170693 7.512996 7.1342306
1369651_at 4.154167 4.708175 4.687392 4.6154165 4.4801707 4.490346 4.506522 4.129202 4.680642 4.4665422 4.4091854 4.337788
1369652_at 3.6709266 4.003842 3.5631614 3.7919357 3.8559387 3.7602506 3.8705668 3.687831 4.022219 4.0751925 3.6917448 3.6936197
1369653_at 7.403589 7.490271 7.4041963 7.5635877 7.555954 7.6079073 7.4700212 7.258346 7.4141493 7.502967 7.5352077 7.708988
1369654_at 10.907346 11.115527 11.23955 11.101071 11.143382 10.929439 11.088399 11.170109 10.870959 10.746762 10.963808 10.894037
1369655_at 8.2698765 8.520346 8.585701 8.09919 8.287964 7.9583683 8.533797 8.711975 8.085344 8.384836 8.108097 8.781752
1369656_at 7.364096 7.1760454 7.479684 7.2887115 6.9832067 7.068399 7.2739553 7.133254 7.4334607 7.268301 6.86198 6.7989926
1369657_at 4.039499 3.9953513 4.110363 4.002923 4.1702013 4.220008 4.249449 4.301893 4.356537 4.442132 4.06334 4.1178355
1369658_at 8.70145 8.685647 8.535904 8.533731 8.506027 8.76698 8.7688055 8.777661 8.710907 8.852514 8.606729 8.657053
1369659_at 5.528626 5.495111 5.427651 5.5991416 5.3246074 5.491584 5.4295464 5.441845 5.4462657 5.726748 5.135293 5.2084618
1369660_at 3.8910642 4.4871535 4.0076475 4.1717215 4.0351086 4.1644654 4.204802 4.225925 4.1342993 4.315981 4.238391 4.326474
1369661_at 8.022091 7.636319 7.799987 7.7765517 7.775972 7.8206234 7.7453957 7.688583 7.605156 7.8008714 7.71746 7.6526117
1369662_at 3.4961317 3.491659 3.6362336 3.5480638 3.5071104 3.7259016 3.534028 3.5839868 3.5456598 3.5909512 3.4693892 3.2809932
1369663_at 6.3445415 9.396285 10.32069 10.136844 9.703863 9.228263 6.46711 9.439936 10.245053 9.234372 9.51025 9.168061
1369664_at 10.552891 10.596862 10.457118 11.0860815 9.664843 10.459567 10.968612 10.408923 10.367625 10.833639 11.27834 10.860564
1369665_a_at 8.060951 8.241409 7.9765916 8.106487 8.05693 8.180715 8.432369 8.694467 8.639443 8.622867 8.331854 8.278189
1369666_at 6.343763 6.2837296 6.0347652 6.282134 6.4324155 5.905867 5.892777 6.2030144 6.3630443 6.5673537 6.5916233 6.497786
1369667_at 7.075133 6.8926616 6.7107954 6.7236185 6.5187006 6.6634383 6.7026563 7.352215 6.556689 6.9191523 7.0649476 6.795329
1369668_x_at 3.7819672 3.685599 3.7898905 4.0237236 3.7853374 3.8156943 3.6904843 3.7572234 3.8927197 3.619594 3.8246412 3.7147906
1369669_at 8.363487 8.277641 8.431791 8.284742 8.272629 8.141275 8.18692 8.487079 8.322605 8.077472 8.110256 8.052355
1369670_at 4.782042 4.7681293 4.635594 4.97998 4.914647 4.4165373 4.631382 4.9712453 4.801066 4.795623 5.014304 4.756576
1369671_at 12.512736 12.355167 12.396655 12.414537 12.42469 12.40273 12.4727125 12.354938 12.297272 12.354661 12.401777 12.345316
1369672_at 6.65869 6.641648 6.507861 6.8793783 6.7415504 6.6080294 6.511594 6.9896183 6.855343 7.1726174 6.660344 6.634914
1369673_at 3.8660874 4.3877993 5.155113 3.979693 4.033099 4.1032915 4.217358 3.8688874 4.0994635 4.0348406 4.120118 4.0876994
1369674_at 3.5201752 4.9385085 5.920896 3.6140819 3.6999993 3.6726472 3.4901557 3.905569 3.683421 3.9022713 3.4929814 3.64279
1369675_at 6.565441 6.3791323 6.5492244 6.5694675 6.526384 6.8052573 6.488505 5.968468 5.950746 6.066181 6.208701 6.36939
1369676_at 7.2433233 7.532544 7.7800784 7.488923 7.5378084 7.226989 7.494894 7.6370177 7.497779 7.2094827 7.3240585 7.1995244
1369677_at 3.429333 3.5190284 3.4388998 3.7229598 3.5555105 3.3320827 3.4239857 3.6735892 3.5804558 3.4900463 3.5478137 3.5611188
1369678_a_at 7.747504 7.7802043 7.9287553 7.935003 7.9226794 7.9802957 7.767566 7.9284415 7.66138 7.674543 7.908444 7.721741
1369679_a_at 9.9259815 9.93622 9.979626 10.13939 10.124292 10.055346 9.988592 9.918432 9.759927 9.863669 9.92228 9.872093
1369680_at 4.759618 4.6622972 5.0698447 5.0388994 4.8090653 4.735444 4.852537 4.8590674 4.451509 5.050366 5.0535808 5.028801
1369681_at 4.16833 4.2211947 4.005768 3.8555052 3.9727643 4.1001124 4.0022736 3.9314098 4.2547307 4.1257553 4.0938005 4.1590834
1369682_at 6.898831 6.976108 6.7422028 6.5585194 7.129078 7.1070886 6.5907984 6.845333 6.894205 6.972144 7.0596504 7.0354176
1369683_at 7.276607 7.5161724 7.5288424 7.325146 7.528774 7.565934 7.3713503 7.6122775 7.5902314 7.5126514 7.4385195 7.343225
1369684_at 5.1102543 5.113595 5.0423827 5.2358003 5.192567 5.1042666 5.2184534 5.0915895 5.196105 5.3459554 5.0108833 4.9213543
1369685_at 3.8777275 3.8279364 3.8217616 4.006443 3.8776793 3.930542 3.9069545 4.0250216 3.8041902 3.7199833 4.0029316 4.2479515
1369686_at 4.052939 4.2182026 3.9859307 4.0661955 3.9538894 4.1725855 4.1212487 4.051176 4.147623 3.899197 3.9168096 4.0857553
1369687_at 4.2945633 3.9690986 3.9944506 3.9804685 4.062835 4.27284 4.21617 3.8901343 4.030907 3.83579 4.009138 4.207184
1369688_s_at 4.7535496 4.97118 4.9251394 4.769581 4.933943 4.768387 4.6477766 4.9993343 4.5869775 4.839451 4.6116257 4.749903
1369689_at 7.309614 7.0738997 7.3885674 7.1283016 7.081504 6.961405 6.7062716 6.9165387 6.9377494 6.714447 7.2148614 6.804087
1369690_at 7.387681 7.344583 7.364534 7.3619094 7.4438906 7.3548064 7.0436463 6.954721 6.8795357 7.0293903 7.235232 7.1475086
1369691_at 3.948862 4.2144547 4.594249 4.275052 3.8145125 4.2539787 4.207801 4.0342712 3.928521 4.206913 4.221404 4.3244705
1369692_at 3.7623045 3.7750885 3.7775795 3.8226907 3.8753054 3.840768 3.939127 4.134612 4.1028705 3.8766332 3.9722455 3.7936928
1369693_a_at 5.2869034 5.2378435 6.285027 6.207694 6.270274 5.748171 6.4014688 6.53274 6.2618537 6.209858 5.8834386 6.5828266
1369694_at 3.8285685 3.4626477 3.8725736 3.6585963 3.6763976 3.6671572 3.41093 3.9960637 3.9870646 3.3908422 3.8631864 3.723211
1369695_at 4.254147 4.4969654 4.3371735 3.798986 4.258523 4.300633 3.9770644 4.332023 4.047802 4.1278563 4.054878 4.2428966
1369696_at 3.394674 3.3759527 3.7842536 3.4784691 3.4131608 3.5013113 3.7362857 3.6052475 3.6547837 3.499522 3.4760115 3.4221675
1369697_at 3.974838 3.1747477 4.0528975 3.3420315 3.8091788 3.609617 3.997524 3.681951 4.1331997 3.8493946 3.4353313 3.7612672
1369698_at 5.1411285 4.6527705 4.5628977 5.1952515 5.013892 4.7548523 4.6953554 4.5165315 4.819186 4.791334 5.280978 4.7537084
1369699_at 4.5599437 4.66685 4.7161283 4.3192925 4.458375 4.5375524 4.3439226 4.5919304 4.4222374 4.641114 4.472541 4.517724
1369700_at 6.3653593 6.2632504 6.191901 6.3066883 6.0001044 6.1429787 6.1868806 5.878249 6.131355 5.9665647 5.755964 6.146551
1369701_at 12.595263 12.797521 12.53383 12.829179 12.525273 12.617789 12.558695 12.426129 12.378359 12.620597 12.443369 12.337359
1369702_at 7.276606 7.561189 7.2618985 7.178542 7.031821 7.479074 7.5619717 7.5155935 7.805118 7.7215757 6.9971404 7.365554
1369703_at 7.6403246 7.409104 7.388827 7.5736947 7.495951 7.1648283 7.253308 7.196759 7.0767884 7.202562 7.5147295 7.3204207
1369704_at 6.2843437 6.260355 6.1875043 6.155852 6.0611744 6.164926 6.2410445 6.1002507 6.1948276 6.235136 6.3410773 6.2630353
1369705_at 5.123233 4.8941574 4.666781 4.9625554 5.0783434 5.279296 5.1048713 4.9534945 4.7228136 5.038717 5.1477785 5.3924236
1369706_at 3.634816 3.7597282 3.5044644 3.776863 3.8679466 3.6371217 3.6650033 3.610357 3.9597316 3.627033 3.6838186 3.7461176
1369707_at 4.2105055 4.409234 4.540336 4.1667275 4.230792 4.457561 4.390434 4.343771 4.485055 4.6148567 4.1603565 4.5008574
1369708_a_at 5.7289424 5.724562 5.76678 5.6323867 5.8033986 5.3862615 5.710201 5.8622274 5.5901947 5.597556 5.7096524 5.5651383
1369709_at 4.0729933 4.0925007 4.166027 4.183817 4.173794 4.0357604 4.047395 4.0519123 4.114596 3.8667715 3.9763575 4.122762
1369710_a_at 3.7144885 3.7604556 4.016739 4.052514 3.8298187 3.6560068 3.8224585 3.7746074 3.7938864 4.0043793 4.117338 3.7612672
1369711_at 4.354885 4.15602 4.2793655 4.283756 4.2872086 4.3787556 4.298564 4.484607 4.290101 4.3725715 4.203633 4.2117066
1369712_at 7.728324 7.4663887 7.6293726 7.615442 7.644825 7.6341605 7.6355033 7.6968784 7.377284 7.4151635 7.5707383 7.5110154
1369713_at 5.2697916 5.092355 5.235576 5.073802 5.24429 4.835144 5.104218 5.2454658 4.938738 5.3988066 5.043814 5.2061853
1369714_at 7.1573853 7.1870484 7.1727257 7.146188 6.937937 7.2216363 6.996632 7.057657 6.879454 7.001713 6.834278 7.065279
1369715_at 4.0765495 3.934352 4.125026 4.375124 4.1296616 4.066447 4.168117 4.3894205 4.345295 3.8899584 4.120331 4.3235083
1369716_s_at 10.164415 10.071964 10.06225 10.090987 10.223514 10.030698 10.036155 10.180042 10.181589 10.26104 9.940075 10.095258
1369717_at 3.938098 4.306272 3.9417915 4.0768385 4.1434774 4.136137 3.892609 4.457403 4.113922 3.8221996 3.9869795 4.020329
1369718_at 8.630639 8.806469 8.6745615 8.693892 8.588854 8.47216 8.524805 8.348178 8.380484 8.19693 8.478215 8.32142
1369719_at 3.3010132 3.2948856 3.262335 3.2660565 3.2774355 3.2836885 3.2217538 3.4818661 3.4604623 3.5943089 3.3700945 3.3474686
1369720_at 9.724478 9.58111 9.6821785 9.721058 9.686937 9.498774 9.654933 9.613661 9.417544 9.487596 9.642716 9.464292
1369721_at 4.505841 4.61036 4.5067873 4.7267504 4.7065897 4.7081976 4.470085 4.6053157 4.1942983 4.4190803 4.505076 4.499559
1369722_a_at 8.495915 8.460761 8.664898 8.411835 8.617758 8.565515 8.423281 8.489491 8.634419 8.542299 8.469028 8.572882
1369723_at 7.5811653 7.5634475 7.5770783 7.336691 7.668613 7.435872 7.589033 7.4404 7.58196 7.436271 7.478875 7.4805827
1369724_at 5.140006 5.318359 5.244088 5.179411 5.232095 4.974599 5.009052 5.2167597 5.4348764 5.1168475 4.7397413 5.2240787
1369725_at 8.528456 8.698343 8.442239 8.584719 8.612948 8.546133 8.613856 8.785609 8.590794 8.835053 8.632066 8.435054
1369726_at 8.198079 8.640025 8.472661 8.654152 8.41778 8.487912 8.691043 8.621885 8.603208 8.158747 8.543688 8.749624
1369727_at 13.833027 13.833027 13.697005 13.82059 13.648056 13.807956 13.826416 13.83208 13.887899 13.78543 13.717771 13.84737
1369728_at 5.3665943 5.3499584 5.3364677 5.4779344 5.7883306 5.4415293 5.9114537 5.693703 5.730169 5.8499165 5.405527 5.404004
1369729_at 8.947468 8.921276 9.121973 9.173264 8.795685 8.713543 8.844185 8.528978 8.40588 8.651668 8.152437 8.591337
1369730_a_at 4.444723 4.409566 4.416358 4.5884023 4.1321535 4.3944526 4.4044375 4.351849 4.187521 4.1693044 4.404378 4.50671
1369731_at 3.3176484 3.295016 3.4762018 3.4427528 3.191957 3.258785 3.2034163 3.475206 3.2291906 3.373578 3.3796537 3.345253
1369732_a_at 4.8189974 4.6903114 5.1742096 4.985301 4.5879545 5.139207 4.7771397 4.935089 4.6599207 4.993946 4.682539 5.0582476
1369733_at 8.664697 8.556868 8.411106 8.350363 8.319616 8.478001 8.396641 8.394646 8.350454 8.28527 8.481663 8.244528
1369734_at 9.48639 9.460301 9.38313 9.341037 9.476706 9.332642 9.349769 9.392345 9.111363 9.218116 9.425458 9.264717
1369735_at 6.1751857 6.1495566 6.289514 6.297209 6.188632 5.831709 6.0461164 6.383679 5.752679 6.0710845 6.024385 6.2289543
1369736_at 4.952698 4.795948 5.0441027 5.1465745 4.980004 4.865575 4.7403817 4.6232395 4.8249674 4.9123883 4.787765 4.5707226
1369737_at 9.372835 9.65426 9.829625 9.508476 10.00662 9.9108715 9.38905 9.98646 9.837563 9.387595 9.659769 9.220035
1369738_s_at 9.790112 10.04103 10.252958 9.961135 10.308388 10.140346 9.753285 10.148693 10.087427 9.8132 10.002687 9.612147
1369739_at 3.9630919 3.9577625 4.257153 4.074041 4.2792425 4.2692223 4.397592 4.0770435 4.279773 4.159932 4.1887674 4.1333256
1369740_at 4.560683 4.6584406 4.546176 4.6858225 4.3683243 4.6280107 4.636348 4.453228 4.671603 4.8448386 4.9573636 4.755465
1369741_at 5.256645 5.2081623 5.1911736 5.34119 5.3993516 5.4110928 5.163702 5.5027103 5.3909583 5.4884057 5.490135 5.3512154
1369742_at 4.568721 4.776785 4.7430096 4.8120017 4.778285 5.0437584 4.371462 4.7379956 4.375575 4.728923 4.729694 4.5417523
1369743_a_at 8.457457 8.891549 8.530884 9.069846 8.511276 8.577017 9.012241 8.532234 8.6297035 8.466784 8.843573 8.776531
1369744_at 3.9283626 3.843795 3.9439178 3.743838 3.8533077 3.7319481 3.8528795 3.821029 3.6771967 3.7649953 3.56646 3.7406378
1369745_at 6.1109066 5.9067264 6.0387125 5.9073668 5.961114 5.9163857 6.025792 5.9536257 6.023006 5.9169116 5.68132 6.091213
1369746_a_at 12.141032 12.029402 11.860231 12.050394 12.160958 11.80487 12.130728 11.888622 11.85886 12.000875 12.073068 12.149145
1369747_at 7.1462536 6.9301414 6.54168 6.7854567 6.9185643 6.91373 6.6418467 6.9367294 7.0606437 6.4752054 6.2910385 6.258664
1369748_at 3.3409402 3.542004 3.600616 3.4666417 3.6493504 3.55786 3.5921896 3.7288768 3.5535982 3.5968986 3.4674375 3.6094232
1369749_a_at 3.695227 3.933148 3.8574193 4.1763744 3.8981152 3.875868 3.7319458 3.9326034 3.899861 3.97372 3.8783925 3.9937937
1369750_at 3.6515625 3.7685816 3.7506242 3.4389877 3.6948633 3.75639 4.035593 3.691738 3.5962188 3.7797177 3.3912828 3.9675853
1369751_at 3.8472402 4.0114093 3.9566343 3.7172909 3.9581923 3.6875305 4.0464997 3.817669 3.6859145 3.7657413 3.7069316 3.859822
1369752_a_at 4.7644196 4.8765254 5.049447 4.71363 4.862693 4.836313 4.971681 4.6467266 4.8472056 4.7540665 4.9154797 4.6742682
1369753_at 3.9242723 3.8962243 4.058757 3.89961 4.194749 3.7874196 3.996032 3.9521623 3.9493573 4.149193 3.8386211 4.0347013
1369754_a_at 8.498142 8.466421 8.272949 8.445026 8.29862 8.2751665 8.535408 8.419379 8.225488 8.268147 8.4334545 8.250569
1369755_at 3.7867572 3.6238809 3.8218067 3.689182 3.8078973 3.5271702 3.7341835 3.7751613 3.7836509 3.9680889 3.7934206 3.6841428
1369756_a_at 7.8688593 7.6906667 7.6863375 7.659673 7.4101176 7.568715 7.5168514 7.614829 7.244851 7.733294 7.7325706 7.995901
1369757_at 5.8096137 5.341634 5.990017 5.900888 5.7665234 5.595027 5.347288 5.939064 5.7503276 5.677576 5.761803 5.354128
1369758_at 9.2672825 8.574852 8.761389 8.447025 8.222042 8.52984 8.479283 8.111916 8.061505 7.970688 7.940867 7.329994
1369759_at 5.1961155 4.943421 5.196642 5.1335697 5.1732497 5.0257487 5.255808 5.154262 5.414328 5.3139114 4.863433 5.375122
1369760_a_at 3.9239616 3.8074083 4.078976 3.88672 3.8679466 3.958673 3.7194698 4.046275 3.9074595 4.0946455 3.9033062 3.660709
1369761_at 3.6787927 3.7157907 3.685721 3.977434 3.609287 3.74262 3.7206795 3.679621 3.7475927 3.6530874 3.718793 3.7824042
1369762_at 4.305181 4.2418737 4.6561546 4.134225 4.3703394 4.28383 4.585364 4.8352447 4.6346164 4.5070586 4.1691346 4.3811088
1369763_at 3.7559783 3.7204645 3.4686396 3.714774 3.9757233 4.050474 3.9264069 3.9527354 4.0066414 3.7737098 4.0412793 4.1159687
1369764_at 13.214834 13.201725 13.175536 13.183076 13.273776 13.17213 13.455246 13.322199 13.207736 13.165466 13.29479 13.333068
1369765_at 3.6551604 3.6473098 3.4492917 3.7836807 3.7966917 3.7368758 3.6212764 3.8158772 3.794473 3.791663 3.6840415 3.6879172
1369766_at 4.781404 5.316321 4.8985147 4.701366 4.9787064 5.2084537 5.228364 4.7483253 5.2877913 5.526581 5.1843457 5.348331
1369767_a_at 3.3175042 3.6660058 3.74745 3.5246708 3.6663551 3.7970808 3.6109674 3.6945596 3.4075603 3.9680889 3.4530206 3.4232657
1369768_at 6.261591 6.4238253 6.528257 6.341905 6.599345 6.607805 6.21884 6.5660763 6.664773 6.648695 6.26047 6.4076953
1369769_at 4.5407963 4.6480412 4.607396 4.6545887 4.7551193 4.6472235 4.591588 4.8416085 4.668604 4.5048327 4.485523 4.7961054
1369770_at 3.9037213 4.015013 4.0463667 4.009669 4.1556444 3.9010572 4.07684 3.9622886 4.2308464 3.9839113 4.128647 4.079754
1369771_at 5.0370464 5.3962936 5.4855995 5.336912 5.553379 5.189369 5.357737 5.339242 5.2897882 5.4736395 5.2849264 5.246209
1369772_at 6.8335595 7.018222 6.7663693 6.8970537 6.746161 6.7267675 6.7340136 6.667605 6.8540816 6.4745674 6.6693597 6.9416795
1369773_at 3.7508693 4.0063124 3.9926655 3.9023116 3.6306741 3.9530294 3.447863 3.9556727 3.8261485 4.0341487 3.5897155 3.8056664
1369774_at 4.1819544 4.217422 3.8181095 4.1371922 4.0945153 3.7780237 4.154732 4.308634 4.3154764 4.06386 4.238391 4.218084
1369775_at 8.465539 8.532731 8.368426 8.466575 8.455332 8.441969 8.4604645 8.574327 8.573261 8.647345 8.76746 8.567724
1369776_a_at 6.5419154 6.6113124 6.3911834 6.261875 6.329859 6.5850325 6.411062 6.4893727 6.7428465 6.6415668 6.363471 6.794196
1369777_a_at 7.608783 7.553612 7.5261803 7.378506 7.22152 7.979508 7.4514656 7.8216033 7.102296 7.308958 7.240868 7.3989387
1369778_at 3.4587355 3.6720896 3.6001148 3.5818253 3.580741 3.5995865 3.441961 3.4917972 3.800254 3.82005 3.582554 3.5758188
1369779_at 5.929124 5.9815984 6.215279 5.97634 6.133763 5.898388 5.886796 5.88689 5.8028336 5.9428144 5.7993774 5.836965
1369780_at 5.815155 5.845468 5.7490325 5.650484 5.9022236 5.737593 5.7530694 5.9218855 5.852172 6.055988 5.865881 5.9109626
1369781_at 3.7244442 3.9886415 3.5637705 3.6473155 3.7784843 3.6447973 3.6297135 3.559484 3.9377866 3.884316 3.7164915 3.6225183
1369782_a_at 5.8716526 5.875205 5.6734047 5.758992 5.7920866 5.6291304 5.7731347 5.613327 5.93474 5.4736385 5.7112246 5.7298284
1369783_a_at 5.837 5.242688 4.9312315 5.3813944 4.9028187 5.138556 5.2433186 4.6897664 4.9972706 5.1765842 5.396864 4.8902397
1369784_at 3.79381 3.5625176 3.821949 3.8626494 3.7155523 3.4908412 3.8207147 3.531986 3.6995144 3.5869963 3.6553907 3.753264
1369785_at 7.834478 7.6805644 8.247262 8.185045 8.222675 8.091763 7.5069294 8.039064 7.8960133 7.5607905 8.249364 7.729776
1369786_at 5.226624 4.980829 5.165201 4.7901564 5.050153 5.411334 5.2621155 4.59932 4.8737297 5.13353 5.176449 5.090318
1369787_at 3.6603825 3.7179081 3.583791 3.5121498 4.1636176 3.713117 3.8528795 3.6504085 3.6220922 3.8145921 3.743895 3.8184998
1369788_s_at 7.9237313 8.268388 8.285229 9.065078 8.413902 8.127731 8.121405 8.08288 8.451056 8.34233 7.3197913 7.3637447
1369789_at 3.3944046 3.3003855 3.4132597 3.3798106 3.2633123 3.1701899 3.2100248 3.4266975 3.3738954 3.351611 3.4295273 3.3149319
1369790_at 10.92107 11.273115 11.338428 11.1744175 11.517956 11.294203 10.574988 11.121245 10.987412 11.211504 11.586939 11.573838
1369791_at 8.43623 8.494579 8.483117 8.406374 8.157152 8.243608 8.226896 8.115662 8.006652 7.9233336 8.003988 7.7932615
1369792_at 5.832534 5.6645107 5.618321 5.6223426 5.8023887 5.715529 6.0170465 5.891729 5.761812 5.4724584 5.720988 5.8393235
1369793_a_at 3.950932 3.836229 4.0466924 3.7316885 3.9292707 4.1068344 3.7599638 3.7229586 3.5550406 3.640868 3.5696266 3.7597404
1369794_a_at 4.665626 4.7249713 4.7681932 4.820404 4.4062 4.957576 4.507414 4.4952188 4.602971 4.8319955 4.925893 4.6470666
1369795_at 4.416582 4.40762 4.3669844 4.4716625 4.374835 4.455661 4.300441 4.5792503 4.5886307 4.4076796 4.4194946 4.2281475
1369796_at 4.477152 4.5661654 4.3280425 4.371348 4.127363 4.144026 4.6043544 3.938261 3.952484 4.2817388 4.351156 4.2187686
1369797_at 4.09231 4.066025 4.2586937 3.8880537 4.192068 3.941949 4.1864996 4.1488276 4.204709 3.9814525 4.082672 4.272786
1369798_at 4.4822664 4.613336 4.5536566 4.3500395 4.6717405 4.5321693 4.452116 4.463546 4.7146177 4.4116 4.35806 4.4885654
1369799_at 10.5219345 10.8207 10.729348 10.812578 10.7091875 10.603496 10.62801 10.638326 10.809414 10.66491 10.678365 10.627749
1369800_at 3.9379597 3.9391203 3.8363934 4.126417 3.7438312 3.801794 3.9485269 3.858631 3.6108916 3.8356571 3.7145185 3.8907773
1369801_at 4.097023 4.3507366 4.46018 3.903152 4.3833375 4.3866086 4.250282 4.174773 4.409535 4.2625422 4.344677 4.2411942
1369802_at 3.807318 3.6634092 3.703073 3.7344701 3.7382321 3.8419156 3.8250155 3.997416 3.895009 3.8072345 3.855773 3.8905742
1369803_at 4.388839 4.233977 4.3309007 4.859291 4.4228926 4.4792995 4.4459724 4.2945137 4.24778 4.6116977 4.5005827 4.1581507
1369804_a_at 5.016555 4.8876567 5.068202 4.702536 4.5368567 5.058931 4.4012303 4.6043043 4.7880855 4.8965516 4.842264 4.8148127
1369805_at 3.9148462 3.7668374 3.8839161 3.7531874 4.015024 3.8432484 4.073967 3.974948 3.895009 3.7911973 3.5897155 3.976189
1369806_at 5.2680492 5.037754 5.1309347 5.4380865 5.232095 5.107394 5.0628805 5.1583 5.4305964 5.06829 5.712351 5.017378
1369807_at 4.147207 4.500299 4.18916 4.0624743 4.174568 4.40532 4.4139 4.3059154 4.6463647 4.4416623 4.1462126 4.2634826
1369808_at 4.319976 4.6376123 4.3476243 4.146688 4.0948 4.1200533 4.2310677 4.2368712 4.283225 4.2114916 4.1120877 4.1138625
1369809_at 4.7198544 4.743796 4.5398593 4.4539366 4.8059444 4.6449323 4.544484 4.49415 4.6668143 4.464497 4.729694 4.74471
1369810_at 6.528521 6.495679 6.723662 6.688868 6.480508 6.5379977 6.4280777 6.5214067 6.3001165 6.4804487 6.1658134 6.2362857
1369811_at 4.5103855 4.626461 4.4245214 4.4530134 4.4727325 4.573101 4.4207172 4.460476 4.5130043 4.593978 4.634058 4.741843
1369812_at 5.524307 5.8680053 5.650708 5.4959393 5.6609325 5.311302 5.56987 5.813749 5.649048 5.3630857 5.6274595 5.6864214
1369813_at 7.103414 7.1140604 7.162783 7.3146567 7.0849967 7.235308 7.100918 7.25861 7.196393 7.3777723 6.96586 6.998331
1369814_at 4.3235216 4.1732726 4.527719 3.9453225 4.243935 4.437973 4.4836884 4.2050076 4.446089 4.4653616 4.23752 4.5934725
1369815_at 5.56709 5.396293 5.542447 5.5482497 5.6289434 5.6010203 5.663253 5.7451 5.661132 6.2882986 5.6496806 5.4901724
1369816_at 4.7420692 4.5442367 4.565605 4.4332085 4.5402975 4.653666 4.723899 4.552603 4.65882 4.78076 4.984949 4.9134107
1369817_at 4.261129 4.0836253 3.928536 4.3192925 4.5494065 4.562653 4.605242 4.6230326 4.55612 4.8196154 4.4209986 4.248806
1369818_at 4.378707 4.6468005 4.8040867 4.4839864 4.649436 4.8111873 4.759348 4.8758297 5.2017503 4.8063993 4.7718067 4.6376467
1369819_at 4.62455 4.595414 4.512024 4.5769057 4.5262265 4.5676613 4.8364053 4.5733943 4.277387 4.5778766 4.4659767 4.6810713
1369820_at 4.102385 4.33773 4.36026 4.240284 4.10563 4.079136 4.1280785 3.9573097 3.895009 3.9628384 4.0521646 3.9999356
1369821_a_at 4.615677 4.8235903 4.9237127 4.9031687 4.987326 4.813287 4.9773197 5.0954876 5.081276 5.3747196 5.0745487 5.308093
1369822_at 4.2228394 4.2665505 4.1211925 4.3273716 4.6257815 4.193803 4.1406083 4.1487064 4.611188 4.068635 4.238391 4.2715797
1369823_at 4.2945633 4.151256 4.454735 4.2852516 4.2430744 4.0759077 4.2046766 4.194086 4.375145 4.1870174 4.2948937 4.2088394
1369824_at 4.7082806 4.72536 4.4685 4.760785 4.970956 4.5951943 4.7456446 4.9724703 4.405781 4.502388 5.199953 4.9142323
1369825_at 4.5867605 4.3531923 4.7364345 4.422225 4.752101 4.6992807 4.40234 4.387464 4.37539 4.256677 4.4562826 4.7360635
1369826_at 6.333188 6.451847 6.23164 6.1532946 6.0105066 6.0305834 6.017462 6.106608 5.7570143 5.9140797 6.158008 5.856086
1369827_at 5.203041 4.9931555 4.9422874 4.804529 5.446456 5.098551 5.007949 4.952918 5.0431166 5.2132397 4.9153547 5.2751303
1369828_at 5.263438 5.2431545 5.2183876 5.0751133 5.1135626 5.372465 5.2498703 5.1932354 5.03154 5.1672087 5.3336945 5.4690237
1369829_at 4.418092 4.382727 4.2949495 4.218977 4.4506006 4.304738 4.288384 4.130021 4.202926 4.327861 4.1408443 4.33362
1369830_at 4.85827 4.4535627 4.8449755 4.6936145 4.531592 4.784464 4.8305883 4.632634 4.257124 4.6837707 4.732932 4.542484
1369831_at 4.8058205 5.0786057 5.027382 5.191263 5.253723 5.1627703 4.9760265 4.942589 4.9499583 5.24137 5.2164745 5.1045976
1369832_at 4.734704 4.7523713 4.718335 4.8059664 5.0342717 4.6448445 5.081093 4.8732305 5.0712376 4.8931584 4.7658415 5.0157156
1369833_at 3.9870493 3.8158987 3.85515 4.4300833 4.2891703 3.904527 4.001321 3.92092 4.0018477 3.9277318 3.6206746 3.958839
1369834_at 8.280577 8.586773 8.28475 8.639776 8.2062435 7.947185 8.538906 8.421497 8.579428 8.397349 8.073692 7.856285
1369835_at 6.0363894 5.976619 5.778803 5.7331195 5.8489757 5.967569 5.882934 5.5987177 6.182306 5.853339 5.712716 5.8765283
1369836_at 5.4782515 6.5791655 5.679651 5.444264 6.3627577 5.361304 7.823832 4.9521585 7.192717 7.4991574 6.5626497 6.9518065
1369837_at 12.495732 12.434763 12.210667 12.373231 12.388816 12.340168 12.056237 11.999471 12.276028 11.991827 12.050675 12.251513
1369838_at 4.3242984 3.987134 4.0702224 3.9890547 4.0533113 3.9318004 3.9407775 3.855577 4.144696 4.077362 3.8089776 3.9089046
1369839_at 4.133542 4.3825874 4.1213646 4.382331 4.1991625 4.1211214 4.4392815 4.402716 4.3091707 4.3354034 4.305953 4.21879
1369840_at 10.545831 10.461976 9.255242 10.330845 7.490571 9.290964 10.416742 9.452542 8.990923 10.28873 10.474398 9.753459
1369841_at 3.6076963 3.661622 3.6177523 3.6734004 3.6663551 3.698906 3.6961951 3.8095453 3.672001 3.7067566 3.75104 3.5752845
1369842_at 3.6385467 3.7479212 3.8021543 3.921254 3.7412484 4.162184 3.8482192 4.2918024 3.9357507 3.7423131 4.114327 3.8185058
1369843_at 4.124982 3.518352 4.304745 3.838724 4.1533785 4.0566406 4.11502 3.9763327 4.1880693 4.1163354 4.0822144 4.157279
1369844_at 3.7385013 3.8762732 3.5127742 3.9599493 3.6183062 3.6640859 3.7812026 3.7969067 3.3810802 3.6650975 3.5077379 4.088151
1369845_at 4.975749 5.100318 5.1915884 4.8162494 5.1168776 5.189336 5.569735 4.8825245 5.0667324 5.247075 4.889049 4.830454
1369846_at 3.3689008 3.5566847 3.6957355 3.6570694 3.6047566 3.2717063 3.3962402 3.7191327 3.5039034 3.6552253 3.4799502 3.5350902
1369847_at 4.737998 5.1267676 4.8799353 4.728114 4.8776097 4.869634 5.098568 4.82629 4.9225273 5.0147734 5.015565 5.250214
1369848_at 3.4083056 3.346467 3.3672528 3.4915206 3.4835784 3.580298 3.5637684 3.5980814 4.076396 3.4704437 3.4216573 3.5007994
1369849_at 5.1908054 5.117585 5.1191463 5.3101635 5.1940937 5.099867 5.0468216 5.159524 5.616251 5.2075887 5.1994085 5.083268
1369850_at 5.3401437 5.127836 5.7997956 5.623227 5.8402176 6.002733 6.1784086 5.8594074 5.732733 5.739522 5.9561834 6.0044146
1369851_at 6.8058953 6.8515444 7.023241 6.716638 6.8349504 6.9524455 6.966681 6.865882 7.0606437 6.678746 6.7435308 7.0240912
1369852_at 12.1335945 12.185748 12.0022 12.140842 12.021998 12.070036 12.140334 12.07931 11.996749 12.15035 12.1297 12.122145
1369853_at 4.5949554 4.4723825 4.8040867 4.5765533 4.5597444 4.5967326 4.63613 4.43715 4.6325765 4.58426 4.4496417 4.582345
1369854_a_at 9.067311 9.193786 8.988384 9.033374 9.121109 9.103119 9.124835 9.002051 8.821437 8.986999 8.994036 8.831197
1369855_at 3.6466007 3.8282254 3.7042823 3.888585 3.5609114 3.7328973 3.6458757 3.6695275 3.9594915 3.4921045 3.5897155 3.5745015
1369856_at 4.14977 4.3251066 4.3236003 4.225401 4.176667 4.1527834 4.3130226 4.073308 4.280784 4.2868137 4.112742 4.326191
1369857_a_at 5.3910317 5.247754 5.4881015 5.4073663 5.5673866 5.2976766 5.3741717 5.0359354 5.4298463 5.091389 5.2252154 5.12661
1369858_at 4.124751 4.133765 3.9481606 4.011056 4.135213 3.9968672 4.2833543 4.2884235 4.222523 4.128675 4.199128 4.3802233
1369859_at 4.390865 4.1588826 4.310176 4.261486 3.987155 4.230417 4.050769 4.40394 4.2718134 4.013607 4.0160704 4.0237412
1369860_a_at 4.2531652 4.4002647 4.5856323 4.5920534 4.212863 4.537552 4.5535936 4.2009983 4.3963013 4.163862 4.3169174 4.302432
1369861_at 4.291586 4.777687 4.112815 4.323369 3.8749037 3.8539438 4.400506 4.129202 4.170677 3.8409846 3.9820795 4.3897905
1369862_at 4.3567104 4.2288313 4.1302075 4.4259396 4.165059 4.1829906 4.4810076 3.9780405 4.1331997 4.0485144 4.021905 4.2320285
1369863_at 10.031209 9.542716 9.669134 9.657863 9.111944 9.196174 8.99068 8.701248 9.714788 9.713714 10.051 9.771657
1369864_a_at 9.190556 9.32984 10.248261 10.423887 11.066917 10.506464 9.752676 11.077885 10.647979 10.913292 10.794796 9.466687
1369865_at 3.8140268 4.219503 4.1780114 4.063148 4.0984554 3.9750075 4.0547447 4.005672 4.117728 4.314541 4.087944 3.921224
1369866_at 4.4395123 4.618614 4.8309455 4.5418687 4.7040157 4.624819 4.514564 4.7873774 4.835002 4.99842 4.5236363 4.6190042
1369867_at 5.3735294 5.9917264 5.834484 5.326671 6.076738 5.987415 5.4755445 5.3678255 5.4668746 4.976781 5.036921 5.2259736
1369868_at 10.247789 10.193119 9.937777 10.077906 10.267032 9.913336 9.932568 10.08112 10.08928 10.102693 10.318042 10.118719
1369869_at 3.583853 3.6188762 3.6265926 3.3622773 3.5651522 3.818151 3.4730747 3.4343371 3.7251737 3.667241 3.6534963 3.8432798
1369870_at 7.1546516 7.013694 7.00492 7.0333724 7.1997604 7.0195627 7.037996 7.0006733 7.060587 7.176602 7.2457747 7.1429367
1369871_at 3.771741 3.4597096 3.6838446 3.652037 3.6116834 3.6829462 3.6607533 3.5226336 3.5142078 3.68845 3.7339463 3.5812955
1369872_a_at 4.530042 3.891336 4.374987 4.190817 4.1571074 4.178694 4.4449167 3.9551785 4.373418 4.2186174 4.1973376 4.279914
1369873_at 4.4232836 4.128922 4.410434 4.0330796 4.486993 4.357951 4.300446 4.189798 4.351474 4.535516 4.1896276 4.3808203
1369874_at 4.37363 4.6715918 4.3167496 4.138251 4.423675 4.6249347 4.3963113 4.5570207 4.2588053 4.7432394 4.249981 4.4983134
1369875_at 4.8515015 4.6780834 4.9017076 4.633071 4.625369 4.6518164 5.0294294 4.504761 4.775861 5.0565834 4.7296934 4.6122255
1369876_at 3.7779226 3.8270001 3.511898 3.4624844 3.6636093 3.6662989 3.9283297 3.630141 3.8604736 3.5474687 3.7592301 3.4612794
1369877_at 4.701197 5.2176256 4.8957257 4.835235 4.7168427 5.0134974 4.808497 4.699003 4.972686 4.7468452 5.0151606 4.763084
1369878_at 3.894557 4.0799837 4.091955 4.011056 3.6986232 3.9362116 3.8230143 3.7712102 3.9287114 3.8058398 3.5897155 3.9880733
1369879_a_at 12.909733 12.920319 12.94326 12.91091 12.904746 12.902825 12.9484005 12.850993 12.889874 12.88128 12.90414 12.893518
1369880_at 4.382793 4.121929 4.15192 4.310999 3.9080653 4.0488434 4.045484 4.1410823 4.0115967 4.1748133 4.147869 4.290685
1369881_at 3.9982302 4.3557196 4.3188305 4.312687 3.997816 4.298544 4.1369057 4.0655184 4.1392326 4.125555 4.0430374 3.9977748
1369882_at 4.3327265 4.291542 4.5726805 4.106529 4.3196125 4.5269403 4.475836 5.0532484 4.408203 4.3565283 4.326805 4.327255
1369883_at 3.3417506 3.3186972 3.5025358 3.4667726 3.236772 3.3572834 3.457632 3.2823265 3.4359517 3.4069722 3.4527528 3.319023
1369884_at 4.776324 4.664369 4.975435 4.6182375 5.0521407 4.8623614 5.0205173 4.804169 5.269875 5.061949 4.8009667 5.0093913
1369885_at 4.711718 5.0380917 4.551772 4.818804 4.742948 4.709852 4.9547815 4.5995193 4.5856915 4.7047777 4.634869 5.113739
1369886_a_at 6.0727296 5.9118247 6.0601673 6.329375 6.143319 6.242448 6.146245 6.182384 6.4950457 6.0380025 6.192627 6.0865226
1369887_at 4.588716 4.5270996 4.3392916 4.650228 4.3759108 4.488213 4.46182 4.4175863 4.37539 4.656086 4.366931 4.418514
1369888_at 4.146783 4.175967 4.1630425 4.590258 4.144391 4.1996183 3.953186 4.211238 4.2142496 4.340448 4.028102 3.8465998
1369889_at 4.192133 4.1096945 3.7154248 4.0291615 4.189705 4.065753 4.10334 3.9976752 4.2292013 3.9731455 3.861447 4.1483746
1369890_at 3.0381382 3.1570706 2.8767192 2.9368162 3.0486488 3.100142 3.25931 3.1715736 3.1963458 3.1460853 3.068671 3.0112772
1369891_at 4.9161525 5.0848155 5.055519 5.1072903 4.919072 4.879474 4.8211465 4.713672 5.0766864 5.442021 5.0595126 5.2881827
1369892_at 3.693577 3.752528 3.8181095 3.775154 3.604898 3.5636551 3.623125 3.5965843 3.4815524 3.5873458 3.5478425 3.5639071
1369893_at 4.592943 4.7350097 4.605557 4.7681093 4.472706 4.2902813 4.710124 4.6069255 4.6187024 4.196041 4.6812983 4.5687037
1369894_at 3.375347 3.376282 3.3884406 3.463287 3.4591691 3.5188296 3.2359962 3.2027273 3.423741 3.3327494 3.4209774 3.4065385
1369895_s_at 6.1769257 6.020825 5.6148505 5.7351832 6.1577334 5.778928 6.050544 5.8192453 5.7891154 5.755752 6.199151 5.9402814
1369896_s_at 7.7965293 7.8180394 7.6936784 7.672662 7.830518 7.6839576 7.594625 7.7799006 7.6817803 7.788408 7.623953 7.4578605
1369897_s_at 12.032338 11.9865265 12.073337 12.099461 12.125129 12.302523 12.09535 12.10482 12.127061 12.137739 12.091202 12.176694
1369898_a_at 4.79663 4.7689605 4.635594 4.7829084 4.8180656 4.6582065 4.732884 4.8613095 4.350604 4.6603703 4.6103654 4.567817
1369899_s_at 6.4316735 6.366772 6.2991495 6.3066883 6.2318974 6.6291695 6.1835475 6.3826375 6.3295007 6.2101703 6.1988916 6.467487
1369900_at 3.8469899 3.879392 4.0691338 3.8890758 4.008081 3.927504 3.91115 4.1656723 3.847298 3.7679029 4.0918818 4.0891685
1369901_at 4.091156 4.1155515 4.5058393 4.1989303 3.9535694 3.767961 4.246626 4.0054817 4.013281 4.4213743 4.075802 3.9706676
1369902_at 7.624706 7.6042843 7.5658603 7.855099 7.3525877 7.7336016 7.6753016 7.4113827 7.5071836 7.7015605 7.5663133 6.992861
1369903_at 3.969004 4.112 4.073249 4.0434875 4.245804 3.8130596 4.1927366 3.9599779 3.7155097 3.880157 4.1500273 3.8477027
1369904_at 4.2751017 4.250078 4.311264 4.376703 4.394724 4.2492075 4.21554 4.077277 4.4296637 4.323789 4.4668345 4.500558
1369905_at 3.2854748 3.4615245 3.5495696 3.596409 3.5656426 3.583145 3.5802372 3.7463834 3.450479 3.4769402 3.6237712 3.6738317
1369906_s_at 11.966297 12.018744 11.953682 11.749877 11.946438 11.976532 11.888115 11.643493 11.888223 11.829021 11.766366 11.960667
1369907_at 5.440243 5.209325 5.470318 5.220527 5.8638835 5.42217 5.6483 5.615912 5.318014 5.7036405 5.603921 5.4345303
1369908_at 3.489179 3.4528522 3.5065796 3.6297712 3.5014381 3.5024524 3.1872888 3.4705207 3.6245265 3.5358574 3.4411538 3.3428726
1369909_s_at 10.577977 10.755282 10.841889 10.790445 11.278148 11.109126 10.853746 11.020857 11.060705 10.740762 10.633988 11.014713
1369910_at 3.854114 3.9527874 3.8634775 3.7828362 3.8411293 3.9430249 3.6895335 3.4986262 3.5931454 3.6820393 3.637238 3.6551876
1369911_at 4.9501576 5.070232 5.141007 4.7923326 4.983432 4.7801604 4.9155636 4.623932 4.8150725 4.975021 4.9214387 4.595438
1369912_at 6.563722 6.5398803 6.7226944 6.282134 6.5173244 6.3078594 6.4221997 6.0917206 5.962529 6.3242397 6.293668 6.2128043
1369913_at 4.326984 4.0140543 4.184708 4.15628 4.2276936 4.2084994 4.135339 4.3369865 4.306055 4.143044 4.253658 3.987718
1369914_at 3.8988054 3.8299851 3.8492448 4.0284405 3.931889 3.6759975 3.8823564 3.834252 3.8537908 3.9190288 3.788723 3.8141367
1369915_at 6.435928 6.501977 6.6077414 6.4753613 6.7157326 6.847072 6.534503 6.5617957 6.779701 6.74598 6.789504 6.708659
1369916_at 4.9584413 5.167061 5.0744405 4.8346515 4.9289126 5.2702045 5.07559 4.9419556 4.8917317 4.452673 5.0920944 4.8639574
1369917_at 4.8011403 4.9070964 5.0305696 5.027897 5.038108 4.992516 5.3159 5.220644 5.0120444 5.174643 5.2224073 4.8957105
1369918_at 3.7003303 3.8830218 3.9509475 3.753378 3.5870943 3.6732843 4.1703706 3.9054973 3.7192528 3.7181892 3.6758938 3.695938
1369919_at 4.6537867 4.6603103 4.9403706 4.5283136 4.6787596 4.5664406 4.9010825 4.6740775 4.7410073 4.6052647 4.690124 5.023158
1369920_at 4.7542076 4.4472504 4.606453 4.751136 4.609409 4.642329 4.6407256 4.4898424 4.5696244 4.4195 4.5821123 4.5456443
1369921_at 6.6179733 6.345118 6.4543357 6.473192 6.692398 6.5928187 6.204001 6.193689 6.642984 6.8334126 5.794812 6.3091216
1369922_at 8.893734 8.779285 8.547949 8.823361 8.725663 8.758958 8.854192 8.54111 8.749468 8.708516 8.837894 8.744555
1369923_at 5.6055613 6.051323 5.87425 6.085566 6.180352 5.992306 6.0746193 6.1716113 6.421313 5.649461 5.774431 5.5071073
1369924_at 5.7794623 5.814888 5.7250986 5.867984 5.9261003 5.8140745 5.848029 5.950062 6.3397202 5.87511 5.893357 6.0520153
1369925_at 4.2834907 4.153061 3.8418326 3.9940186 4.307492 4.0851293 4.004306 3.942244 4.3577814 3.9383752 4.1365137 4.04617
1369926_at 7.4588723 7.814875 7.3190665 7.5730014 7.3308225 7.502083 7.6183815 7.0589995 7.512632 7.8262377 7.2488065 7.542576
1369927_at 11.323078 11.451201 11.436187 11.394527 11.462338 11.354316 11.190867 11.394815 11.321857 11.22017 11.500121 11.503568
1369928_at 3.4811192 4.0858903 3.7360752 3.8209853 3.6935658 3.6857567 3.656815 4.0618925 3.5567842 3.6710556 3.7991996 3.6766074
1369929_at 11.328016 11.338149 11.355553 11.471174 11.353431 11.197495 11.393413 11.174088 11.170605 11.387433 11.237218 11.277185
1369930_at 11.934537 11.95711 11.982169 11.905487 11.96255 11.967093 11.889659 12.092082 12.185436 12.106514 12.019537 12.101013
1369931_at 7.126474 7.3953824 7.2131743 7.4141803 7.144019 7.357135 7.314209 7.1790504 7.5913024 7.570698 7.4015326 7.268006
1369932_a_at 10.055048 10.118585 10.160503 10.178496 10.143556 10.177364 9.973923 10.096818 10.003025 10.024157 10.063863 10.098211
1369933_at 11.387341 11.2508955 11.262492 11.236604 11.199666 11.329129 11.108992 11.162062 11.350779 11.307644 11.267588 11.2017765
1369934_at 11.953307 12.018519 11.980985 12.052543 12.151473 12.087198 12.113081 12.064915 12.16408 12.086367 12.058484 12.120063
1369935_at 7.9658327 7.671597 7.8925953 7.9360933 7.7361546 7.923454 7.832057 7.8620234 7.877431 7.9173064 7.85081 7.892794
1369936_at 10.551755 10.528439 10.458998 10.491444 10.821745 10.715817 10.85486 10.797726 10.931717 10.54329 10.519639 10.529666
1369937_at 10.781477 10.736759 10.872622 10.732419 11.105694 10.961812 11.067858 11.015079 11.156824 10.897262 10.799555 10.759003
1369938_at 7.4285555 7.3896623 7.4672856 7.3764067 7.332867 7.2537684 7.2016253 7.2737517 7.4457245 7.3604655 7.361824 7.206986
1369939_at 12.12502 12.104127 11.990082 12.106859 12.169544 12.2094 11.96099 12.13429 12.133489 11.998608 12.015546 12.046417
1369940_at 10.610887 10.651258 10.842135 10.79772 10.554544 10.649804 10.454681 10.500953 10.784633 10.467788 10.532668 10.477188
1369941_at 10.687232 10.711988 10.562464 10.908635 10.712076 10.550678 10.946184 10.835962 10.734697 10.83464 11.008378 10.944285
1369942_at 8.74209 8.855971 8.8102255 8.803019 8.912365 8.927715 8.842647 8.984265 8.849896 8.977101 8.848224 8.958057
1369943_at 10.0547085 10.356036 10.378237 10.2115 10.1179495 10.038948 10.189772 10.199603 9.999371 10.120809 10.189358 10.089994
1369944_at 8.79563 8.442633 8.501174 8.592768 8.585518 8.899349 8.740637 8.728589 8.794784 8.49664 8.531318 8.614638
1369945_at 4.8509665 4.296836 4.4039683 4.671294 4.531592 4.558597 4.227497 4.151716 4.680642 4.1375976 4.451011 4.386835
1369946_at 6.5420537 6.4939513 6.471795 6.419617 6.375047 6.4770694 6.679392 6.5267844 6.557091 6.645854 6.6273956 6.407524
1369947_at 5.51083 5.3183928 5.571273 5.427782 5.4823084 5.590904 5.253026 5.7139354 5.450138 5.2162385 5.461493 5.5511017
1369948_at 8.053944 7.6748185 7.844646 8.067432 7.62835 7.8988776 7.414702 7.4385605 7.9734626 7.752344 7.602767 7.4606876
1369949_at 6.9551554 6.805139 6.8218317 7.081515 7.0031605 7.0460024 7.072642 6.9401617 6.7521267 6.9990535 7.0631266 6.948133
1369950_at 9.84002 9.672563 9.571688 9.655638 9.51371 9.762668 9.606717 9.567441 9.862868 9.736038 9.526688 9.599634
1369951_at 4.115922 4.300186 4.0174327 3.7509058 3.8773203 4.0206203 3.9057536 3.8201997 3.952484 3.618154 3.993261 3.9766479
1369952_at 11.903929 12.034911 11.880995 12.116974 11.934762 11.874154 11.975199 11.867948 11.86773 11.970791 12.04581 11.905509
1369953_a_at 4.6674294 5.054216 4.650632 4.2831035 4.5741377 4.3949676 4.4540663 4.8352447 4.7410073 4.966691 4.2966557 4.6037464
1369954_at 13.048817 12.9177265 12.857543 12.905679 12.745417 12.665857 12.822329 12.683514 12.712658 12.808955 12.857976 12.726103
1369955_at 6.057546 6.12953 6.4701915 5.9773197 6.4066486 6.0618277 6.1368337 6.35119 5.72977 6.4494276 5.936817 5.8761477
1369956_at 9.723575 9.765193 9.822573 9.872001 9.621264 9.670832 9.72643 9.872387 9.8033085 10.022047 9.894328 9.697121
1369957_at 5.3013916 6.204518 5.552109 6.1277776 6.5833554 5.914913 5.486039 6.262566 6.4128737 6.125136 6.0996404 6.951128
1369958_at 8.440216 8.266485 8.346825 8.251141 8.26869 8.528397 8.253271 8.512501 8.307486 8.730984 8.6048355 8.888496
1369959_at 12.11784 12.179781 12.370002 12.389507 12.028224 12.283953 12.239357 12.159278 11.868334 12.077573 11.905049 11.944007
1369960_at 9.980347 10.247454 10.132915 10.27018 10.294128 10.121215 10.267819 10.236319 10.649219 10.414348 10.130417 10.211634
1369961_at 8.909556 9.3006525 9.234366 9.238739 9.243402 9.160885 9.310367 9.363568 9.2838955 9.310593 9.272054 9.533458
1369962_at 8.394176 8.5208025 8.534243 8.339392 8.313713 8.484892 8.586732 8.46032 8.50705 8.5948715 8.52967 8.308204
1369963_at 5.3031626 6.0494547 5.7047586 5.324151 5.381016 4.8469057 5.067604 5.415659 5.288497 5.361923 5.5809317 5.4690237
1369964_at 7.28957 7.592867 7.2007003 7.2466683 6.984784 7.012283 7.0942497 7.198183 7.621068 7.807808 7.2718773 7.295182
1369965_at 7.974608 8.596594 8.273705 8.077126 7.8376684 7.807774 7.888144 7.3607554 7.37224 7.681268 7.750213 7.880587
1369966_a_at 12.07465 12.235894 12.183377 12.320893 12.095257 12.259312 12.406914 12.330468 12.4252205 12.4184065 12.293437 12.337318
1369967_at 8.803223 8.884631 8.80991 8.8228 8.834457 8.892458 8.4297695 8.72576 8.945594 8.603048 8.487675 8.664204
1369968_at 5.87238 6.303524 6.028151 6.482948 6.379643 6.18708 6.6984706 6.250164 6.0506907 6.3007617 6.2625403 6.2905474
1369969_at 9.502129 9.357702 9.395231 9.33916 9.190852 9.3688 9.252551 8.924557 9.310749 9.154573 9.225591 9.269193
1369970_at 10.587 10.51703 10.629545 10.543854 10.71909 10.633283 10.544617 10.796648 11.004762 10.7701235 10.641326 10.754092
1369971_a_at 8.753218 9.028415 8.871959 8.918789 8.937257 8.991482 8.785464 9.012311 9.008183 9.084289 8.98753 8.932968
1369972_at 6.596789 6.8936625 6.6760826 6.652433 6.7401433 6.776516 6.348766 6.860458 6.822793 6.847266 6.6922774 7.0207186
1369973_at 11.239311 11.255451 11.508755 11.400306 11.42557 11.262862 11.374025 11.43356 11.157885 11.038283 11.200343 11.133612
1369974_at 6.773056 6.7068343 6.249768 6.778753 6.880439 6.86158 6.7539697 6.8346086 6.91505 6.795513 6.5514584 7.0891666
1369975_at 8.814867 8.778103 8.729309 8.927139 8.694291 8.672278 8.874645 8.845865 9.103806 8.999431 8.822586 8.890067
1369976_at 10.206507 10.286309 10.116772 10.199788 10.516528 10.35456 10.42204 10.581912 10.734486 10.611392 10.369785 10.374861
1369977_at 4.0132365 3.9739628 3.9711347 3.9737294 4.038948 4.1807575 3.8695588 3.953456 3.906402 3.9907813 4.1408443 4.0310555
1369978_at 7.9012423 8.099722 7.768032 7.922102 7.8980365 7.8578486 7.8306684 7.818764 7.938174 7.7435765 7.7140665 7.8230524
1369979_at 8.960054 9.101849 9.232777 9.127743 9.066662 9.018206 9.048592 9.163143 8.967134 9.089592 8.951176 8.927521
1369980_s_at 9.421846 9.31302 9.354305 9.448148 9.494517 9.344374 9.323555 9.274788 9.306056 9.311025 9.350158 9.205224
1369981_at 8.988205 8.938562 8.868024 8.990602 8.900175 8.737323 8.906493 9.0541725 9.222118 9.009893 9.018149 8.875015
1369982_at 9.806008 9.89891 9.671476 9.906452 9.492579 9.704047 9.497339 9.549536 9.7419195 9.599255 9.462824 9.520086
1369983_at 8.177958 8.346031 8.288723 8.485691 8.405512 8.190013 8.208651 8.421004 9.004811 8.981306 8.576398 8.466019
1369984_at 9.568911 9.714739 9.563379 9.701198 9.634803 9.554898 9.786649 9.724762 9.927448 9.745944 9.686326 9.872938
1369985_at 5.703001 5.9636993 5.9394765 5.891231 5.8535986 6.1956205 6.1227183 5.90769 5.9916573 5.989133 6.0141234 6.045399
1369986_at 11.947886 11.805316 11.767218 11.636054 11.861851 12.03097 11.858609 11.809951 11.999999 11.902942 11.784078 11.722177
1369987_at 4.473014 4.4298086 4.606626 4.3979173 4.5735693 4.5433187 4.621318 4.6445866 4.476449 4.874282 4.497653 4.4356303
1369988_at 5.398671 5.5594397 5.414092 5.445669 5.156309 5.5646667 5.4635677 5.1154795 5.3423347 5.7114773 5.1829624 5.3715076
1369989_at 9.94181 9.849383 9.719115 9.699756 9.621603 9.711962 9.6817665 9.661075 9.79004 9.386943 9.825291 9.6646
1369990_at 10.692438 10.824773 10.647125 10.758009 10.709123 10.784961 10.818299 10.851081 11.030913 10.877707 10.883532 10.911521
1369991_at 10.18902 10.327645 10.190493 10.10473 10.176715 10.308074 10.194664 10.200143 10.442512 10.275803 10.150716 10.182801
1369992_at 8.800921 8.80689 8.769463 8.801639 8.80843 8.898828 8.848299 9.13599 9.041561 9.0056715 8.989783 8.99276
1369993_at 6.376596 6.2664857 6.2873836 6.1700854 6.252559 6.3071184 6.2449784 5.989862 6.4086127 6.166956 6.2530656 6.371359
1369994_at 7.9332414 7.7689295 7.684443 7.5245223 7.761377 7.805923 7.549254 7.905866 7.916144 7.930822 7.7693596 7.696718
1369995_at 8.769044 8.797558 8.618152 8.715412 8.620778 8.667041 8.589069 8.781257 8.746522 8.834312 8.58299 8.732934
1369996_at 8.91677 8.824458 8.758299 8.945227 8.753538 8.865393 8.783884 8.826833 9.011823 9.1496105 8.861009 8.841438
1369997_at 8.852982 8.526335 8.533821 8.594057 8.490768 8.586134 8.675532 8.560572 8.760927 8.594708 8.665452 8.593726
1369998_at 9.211121 9.10594 8.961546 9.08094 9.100073 9.166879 9.042172 9.143565 9.042426 9.110208 9.130191 9.034536
1369999_a_at 4.0398526 3.753451 3.9344413 3.7984247 3.9766283 3.7699628 3.701671 3.634477 3.8228927 3.8470874 3.7882814 3.975717
1370000_at 9.891739 10.029299 10.177577 9.824806 10.3643875 10.132012 9.833163 10.105392 10.404607 10.0390625 10.092096 10.239947
1370001_at 9.606568 9.54395 9.498052 9.44305 9.473074 9.514228 9.351749 9.527976 9.595097 9.463061 9.409122 9.360858
1370002_at 8.170898 8.038098 8.172822 8.079659 8.0725155 8.406915 8.216674 8.231123 8.234395 8.470312 8.298576 8.208383
1370003_at 11.790144 11.884722 11.788042 11.853919 11.722012 11.788738 11.858671 11.745203 11.6750555 11.762739 11.832848 11.860491
1370004_at 9.511174 9.581863 9.436895 9.6574135 9.507959 9.518329 9.527316 9.515801 9.674616 9.673776 9.712058 9.519405
1370005_at 10.303268 10.153376 9.79176 10.059153 9.623105 9.902618 10.079169 9.799722 9.992601 10.072366 9.751898 9.969366
1370006_at 11.188491 11.255183 11.366957 11.358907 11.38534 11.273392 11.38613 11.359253 11.536499 11.459121 11.319654 11.381303
1370007_at 11.215593 11.517845 11.3940325 11.016095 11.132217 11.255937 11.482792 11.276892 11.008942 11.175008 11.346346 11.167685
1370008_at 5.739267 5.6788607 5.6094284 5.8649936 5.415253 5.76504 5.815511 5.4441643 6.0013943 5.436265 5.382153 5.532526
1370009_at 14.196757 14.126604 14.236003 14.17119 14.216386 14.188855 14.213484 14.118683 14.264124 14.202912 14.19096 14.135767
1370010_at 12.16277 12.173813 12.204819 12.327332 12.294655 12.226282 12.2343645 12.315551 12.1959505 12.318401 12.243971 12.298072
1370011_at 5.8256755 5.870511 5.5972652 5.7736735 5.87586 5.811508 5.9797273 5.653493 5.8639083 5.778755 5.7765975 5.936963
1370012_at 6.4106665 6.4997196 6.406023 6.4043565 6.25881 6.627639 6.186351 6.750815 6.236084 6.1452904 6.8992486 6.634906
1370013_at 3.4905968 3.3935757 3.346531 3.4222345 3.237205 3.2626052 3.420097 3.4754686 3.4271636 3.346042 3.317075 3.403036
1370014_at 8.577635 8.361975 8.548333 8.647603 8.375988 8.465874 8.383543 8.430905 8.677635 8.527276 8.616812 8.384634
1370015_at 8.093672 7.913601 8.152271 8.147392 8.064156 7.977233 8.054302 8.20146 8.033604 7.8731265 8.103576 8.12285
1370016_at 3.6831532 3.5336432 3.587509 3.6132092 3.5870943 3.7826388 3.6064029 3.6344702 3.878447 3.8260949 3.4554396 3.8090587
1370017_at 8.061037 7.7667475 8.083686 8.184028 8.068772 8.295037 8.13197 8.234103 8.572785 8.158349 8.035673 8.005272
1370018_at 4.536239 4.589985 4.3920913 4.8084126 4.4462833 4.614889 4.801507 4.921971 4.603715 4.6251664 4.595457 4.5084696
1370019_at 13.047594 13.046523 13.146644 12.99776 13.413346 13.165184 13.154524 13.269888 13.237628 13.138823 13.078627 13.070151
1370020_at 10.304289 10.248955 10.559668 10.050858 10.37447 10.706799 9.98278 10.294166 10.26164 10.042161 10.13996 9.951035
1370021_at 3.5290363 3.574314 3.729212 3.3101335 3.5721183 3.498825 3.8525984 3.540783 3.6435912 3.5501318 3.8888485 3.5852377
1370022_at 4.174584 4.200983 4.038533 4.201151 4.106679 4.1338053 4.1973763 4.187127 4.1562567 4.163033 4.1716275 4.140529
1370023_at 6.3631144 6.6285844 6.8291907 6.768938 6.391769 7.092206 7.1008034 7.153269 7.325099 7.2477374 7.3538475 7.004573
1370024_at 10.753216 10.933941 10.527976 10.826949 11.157606 10.710909 10.232318 10.586972 11.0329685 10.583395 11.011236 11.02169
1370025_at 8.082768 7.9451995 7.6169686 8.078613 7.8407707 7.848382 7.761498 7.8558054 7.858663 7.965664 7.9412684 7.844756
1370026_at 6.7440333 6.7958174 6.732691 6.760876 7.236481 6.6040606 6.8009076 6.565814 7.177702 7.0416646 6.7524242 7.1801724
1370027_a_at 14.159067 14.233086 14.255949 14.190021 14.141131 14.209353 14.083024 14.0527 14.07864 14.219438 14.2181425 14.190162
1370028_at 4.2549453 4.460381 4.358264 4.3809967 4.164389 4.1733665 4.4684772 4.4467382 4.4534197 4.38794 4.114431 4.419902
1370029_at 9.464536 9.434613 9.342185 9.444867 9.477929 9.452356 9.381107 9.442714 9.417126 9.359583 9.4918785 9.631536
1370030_at 10.563051 10.15672 10.434596 10.408853 10.597157 10.790971 10.585568 10.653842 10.80043 10.52946 10.5618925 10.851331
1370031_at 8.238986 8.359764 8.118198 8.184247 8.013037 8.084404 8.143497 8.156817 8.483582 8.343629 8.104209 8.178429
1370032_at 8.439769 8.271108 8.327482 8.003609 8.250608 8.180709 8.206501 8.336653 8.277317 7.9107513 8.125521 7.895973
1370033_at 4.004367 4.03291 4.0500956 4.2523136 4.0171766 4.176605 3.8403606 3.9350383 4.3292823 4.018915 4.1870728 3.7723143
1370034_at 5.42852 5.0965056 5.332485 4.965025 4.4647026 5.2889166 4.8139777 4.281445 4.641941 4.3357425 4.594502 4.442625
1370035_at 9.170512 9.236115 9.418323 9.24841 9.355514 9.11647 9.071198 9.23572 9.140438 9.237377 9.091488 8.783617
1370036_at 10.314671 10.221264 10.284577 10.301883 10.223622 10.058988 10.15737 10.199967 10.001089 10.081602 10.145146 9.993411
1370037_at 3.6819146 3.898749 3.7896872 4.158995 3.7778285 3.901333 4.002034 4.169233 3.959553 3.931656 3.7633023 3.8290076
1370038_at 6.0433435 6.0005608 5.8790283 5.8347445 6.578378 6.3279586 5.746052 5.971347 6.303523 6.0286446 5.995997 6.127334
1370039_at 6.396165 6.380784 6.2590084 6.21205 6.385572 6.2995076 6.2878366 6.0750113 6.3771353 6.3428335 6.2512183 6.268277
1370040_at 7.391324 7.3812094 7.680179 7.501155 7.135554 7.3282156 7.397813 7.150953 7.524281 7.599509 7.3939137 7.360011
1370041_at 3.5588202 3.8540173 3.726744 3.748011 3.6846254 3.529917 3.7158942 3.7329206 3.642721 3.5104434 3.6885524 3.8645632
1370042_at 3.3600984 3.6414337 3.6633933 3.5356472 3.6723578 3.5246313 3.9280477 3.590293 3.7540765 3.6674721 3.6441658 3.9400733
1370043_at 10.307088 10.201674 10.027841 10.357744 9.685961 9.910365 10.130784 9.920063 9.63387 10.034554 10.123208 9.689864
1370044_at 7.123245 7.1637397 7.5440364 7.486532 7.566052 7.0749044 7.634804 7.3493133 7.8948903 7.5744033 7.4021816 7.2398906
1370045_at 8.940791 9.193197 9.088549 9.113812 9.122788 9.141198 8.998302 8.820572 8.852574 9.234511 9.311958 9.672701
1370046_at 6.941484 7.069058 6.9274406 6.4655848 7.095777 6.8488116 6.827961 6.6889286 6.586813 6.9767637 7.006986 7.205015
1370047_at 10.021651 10.294785 10.212521 10.336987 10.109542 9.790678 10.086138 9.78473 10.05013 10.09651 10.162871 10.125033
1370048_at 4.2431097 4.414534 4.164551 4.3192925 4.1296616 4.6790705 4.3673706 4.3239803 4.1665325 4.014579 4.163186 4.1547985
1370049_at 5.889262 5.830643 5.8252296 5.8025393 6.0678983 5.919401 5.8382497 6.1716104 6.3691187 5.9576497 5.8903246 6.1040335
1370050_at 8.877462 8.784422 8.888102 9.060806 8.858295 8.872309 8.769563 8.932281 8.731851 8.882657 8.838495 8.721486
1370051_at 4.2314 4.7299685 4.4126368 4.2865343 4.4401646 4.484083 4.6626782 4.457215 4.5004663 4.2059994 4.757547 4.5674186
1370052_at 6.3558755 6.424309 6.457997 6.287335 6.2716217 6.36769 6.3535833 6.497855 5.979395 6.637584 6.3996434 6.4598
1370053_at 3.6360257 3.7972243 3.580959 3.7182426 3.4662244 3.607607 3.4893858 3.5994673 3.5651796 3.6533418 3.52508 3.503282
1370054_at 8.126583 7.4490314 7.862678 7.9316864 8.0748 7.7559657 7.672682 7.2776837 8.108386 7.950025 7.4730396 7.80029
1370055_at 6.6648417 6.6791353 6.5714397 6.58848 6.4780993 6.6134944 6.2933254 6.525529 6.34028 6.2919164 6.3385463 6.601317
1370056_at 7.6935296 7.639332 7.6861935 7.8697953 7.1716213 7.224606 7.820524 7.0720887 8.218916 8.598282 8.12071 7.900371
1370057_at 10.15769 10.44603 10.098292 9.537395 9.973079 10.449407 10.103103 10.043462 10.080689 9.756401 9.746673 9.67554
1370058_at 3.5043519 3.244806 3.3314378 3.2057638 3.3628507 3.5048015 3.3724892 3.1246984 3.2263522 3.6096566 3.5102422 3.4671218
1370059_at 3.5524359 3.386529 3.5230012 3.3841019 3.2932765 3.522552 3.445686 3.252197 3.3313782 3.449904 3.5478137 3.482107
1370060_at 10.044721 10.017435 10.046517 10.008804 9.958644 10.021179 9.985071 9.942119 10.060374 9.9553795 9.999194 10.058776
1370061_at 5.4870663 5.433432 5.4326005 5.663512 5.215047 5.4475055 5.4546814 5.59121 5.630928 5.664276 5.557933 5.625789
1370062_at 10.945657 10.890568 10.688155 10.59331 10.801364 10.765865 10.676056 10.836136 10.976443 10.891183 10.731399 10.719481
1370063_at 7.564476 7.7652264 7.825019 8.0692425 8.156885 7.7592297 7.748741 7.6914096 7.839656 7.638432 8.175762 7.9932384
1370064_at 8.295472 8.287552 8.319114 8.4523535 8.523214 8.270581 8.252839 8.322849 8.495932 8.44252 8.346302 8.307148
1370065_at 13.776504 13.768627 13.756313 13.76504 13.795478 13.74496 13.829073 13.788188 13.7273445 13.809279 13.779006 13.811908
1370066_at 8.602772 8.518571 8.691242 8.56817 8.45096 8.508758 8.278392 8.676146 8.451297 8.503822 8.4594555 8.474345
1370067_at 10.553645 9.629695 9.3882265 9.509419 8.556766 9.203114 8.265535 8.748308 8.569928 8.611883 8.370457 8.610523
1370068_at 3.9867523 4.1624045 4.2467 4.0218744 4.184794 4.4040494 4.5731225 4.2057905 4.1990776 4.3131304 4.160386 4.2571135
1370069_at 4.740058 4.830374 4.54246 5.0224576 4.806724 4.810049 4.8790426 4.6939697 4.828515 4.7468395 4.5276766 4.843712
1370070_at 7.178312 7.1917825 7.338412 7.0774007 7.0946035 7.11501 6.982992 7.281082 6.945841 6.779292 7.199243 7.149426
1370071_at 6.903937 6.8560486 7.0292335 6.813166 6.6681175 6.603962 6.910688 6.9659934 7.1903462 6.911678 6.9946203 6.893976
1370072_at 4.3483872 4.61932 4.802073 4.364635 4.5338783 5.253663 4.539859 4.5348253 4.665216 4.1702995 5.198159 4.776575
1370073_at 11.057213 11.28702 11.176515 11.230269 11.243905 11.2379465 11.413422 11.314198 11.460404 11.266631 11.333034 11.418873
1370074_at 5.7231054 5.799677 5.826963 5.847398 5.930291 5.6642475 5.6608677 5.709435 5.787345 5.8849654 6.1143284 5.7600574
1370075_at 9.984178 9.407679 10.06538 9.91147 9.722624 10.087592 9.913881 9.37952 9.605705 9.614148 9.825767 9.682906
1370076_at 3.6021378 3.5815177 3.62193 3.945424 3.5110269 3.4764662 3.8174467 4.177132 3.7302318 3.9341338 3.6580482 3.7728286
1370077_at 5.490154 5.562077 5.7001443 5.498383 5.71752 5.467512 5.698672 5.673676 5.475487 5.545714 5.608441 5.259159
1370078_at 5.714125 5.9703755 5.771862 5.945829 5.875195 6.039931 5.965191 5.881863 5.837738 5.774041 5.9122744 5.815779
1370079_at 4.662989 4.1347237 4.501063 4.32825 4.4792604 4.352825 4.361553 4.487146 4.3786283 4.2326617 4.287875 4.505268
1370080_at 8.607618 8.464977 8.529548 8.417657 8.298769 8.527002 8.457916 8.474668 8.263153 8.40029 8.280146 7.931603
1370081_a_at 8.115003 7.73079 7.976852 7.816568 8.013623 7.782107 7.824298 7.6423097 7.5910954 7.4907365 7.531996 7.7352486
1370082_at 6.6000295 6.385573 6.0995984 6.3563933 6.202698 6.6159296 6.534694 6.6462793 6.6431518 7.0066266 6.6219163 6.6520343
1370083_at 4.3904605 4.6913013 4.2599993 4.206062 4.83561 4.5664086 4.437194 4.4647474 5.029128 4.9786816 5.0075636 4.485186
1370084_at 5.2980385 5.43151 5.2275276 5.9166474 6.602029 5.00164 5.8948355 4.9649687 7.486601 6.684492 5.159435 6.65936
1370085_at 7.4718804 7.5372953 7.3327107 7.8076367 7.65848 7.4127555 7.181611 7.619544 7.114603 7.401689 7.452578 7.5888014
1370086_at 13.968143 14.011454 13.978804 13.984979 13.983991 13.981258 14.036727 13.980205 13.973751 13.967609 13.977664 13.962029
1370087_at 10.332193 10.514895 10.425824 10.420685 10.432067 10.384448 10.439803 10.445742 10.407707 10.42129 10.473354 10.404657
1370088_at 7.516913 7.680614 7.313055 7.8423615 7.3861394 7.655978 7.6843376 8.027773 8.0770855 7.8034945 7.7573004 7.4138927
1370089_at 3.8267257 4.1323776 3.9583857 4.0088053 3.9283307 3.8382003 4.0897226 3.9502733 4.1781816 4.072335 3.9232545 4.0632477
1370090_at 5.7684884 5.643287 5.518348 5.4748197 5.675015 5.9213576 5.4726043 5.311051 6.025709 6.3300347 5.6531916 5.810443
1370091_at 4.6168947 4.983295 4.8449755 4.6128564 4.6773553 4.9102015 4.813747 5.168662 4.8601193 4.632489 4.7094316 4.811493
1370092_at 4.634072 4.4338036 4.5728207 4.450059 4.315098 4.2863665 4.364832 4.0721207 4.674043 4.3120546 4.556635 4.528284
1370093_at 3.4844728 3.6225207 3.5839279 3.7275162 3.6461666 3.8783457 3.7814507 3.9584656 4.0996723 4.1768646 3.76935 3.6187422
1370094_at 3.816432 3.984071 3.9969704 3.8114357 4.0050735 3.8665614 3.9924827 3.8398879 3.843591 3.9577324 3.7187932 3.7569716
1370095_at 5.7679033 5.6184797 5.5011725 5.6715264 5.865017 5.9562564 5.905397 5.5641394 5.5270824 5.886575 5.608441 5.466328
1370096_at 4.870387 4.9063253 4.763226 5.288319 4.7388988 4.9574723 4.710262 4.810702 5.3423347 4.9928474 4.8643785 4.792071
1370097_a_at 4.2986336 3.8758745 4.249376 4.0049405 4.575461 3.9572575 3.976023 3.6927667 4.2460527 4.284006 4.556057 4.2068777
1370098_at 10.526086 10.565877 10.635068 10.769527 10.79027 10.542041 10.648208 10.598081 10.632578 10.537233 10.566988 10.503595
1370099_at 7.0076876 7.380939 7.5381627 7.212307 7.158723 7.150848 7.292471 7.037749 6.7470617 7.1920195 7.2998805 7.282741
1370100_at 7.17856 6.9045477 7.171953 6.902913 7.003128 7.188715 7.0649343 7.193263 7.078146 7.153154 7.1401086 7.0073824
1370101_at 3.73204 3.3346312 3.563283 3.6393824 3.60474 3.8097422 3.893291 3.4754686 3.3018594 3.620532 3.5449445 3.3535764
1370102_at 6.4949236 6.391046 6.858831 6.251213 7.238708 6.723897 6.3065386 6.7659926 6.8271704 6.764072 6.4474955 6.479868
1370103_at 4.626683 4.851116 4.6735735 4.54911 4.6631365 4.665229 4.48524 4.923987 4.7539473 4.840659 4.632075 4.673953
1370104_at 4.2772803 4.423921 4.047312 4.1638036 4.296878 4.3655148 4.191468 4.13571 4.26375 3.8860931 3.9471772 4.009534
1370105_at 5.0087204 4.7916784 4.812564 5.0560045 4.6852317 4.868086 4.801344 4.661478 5.0488076 4.6116977 4.66763 5.077736
1370106_at 3.8034165 3.7895594 3.8317325 3.825791 3.8016775 3.7921214 3.59391 3.705024 3.7814772 3.6175687 3.7968047 3.6979358
1370107_at 4.9161525 4.646698 4.871198 4.885707 4.776864 5.070509 4.9511275 4.67373 4.700566 4.924303 4.6592836 4.897993
1370108_a_at 8.115019 8.589525 8.265507 8.451927 8.500147 8.396416 8.847706 8.854969 8.897556 8.6219845 8.69422 8.779278
1370109_s_at 13.105451 12.969218 13.050844 12.975527 13.028224 12.95425 13.040912 13.026067 12.95941 12.877474 13.0415945 12.985322
1370110_at 4.4965706 4.3944955 4.189544 4.448647 4.677451 4.6748466 4.2809134 4.3251605 4.322443 4.1829395 4.404047 4.3323207
1370111_at 8.167189 8.272001 7.5202346 8.627006 6.809189 8.235439 8.157358 7.7608023 7.1824617 8.054209 7.686425 6.699115
1370112_at 9.829321 9.640042 9.5455675 9.755966 9.565701 9.4173765 9.742796 9.701987 9.4155655 9.531633 9.585487 9.469209
1370113_at 6.6189327 6.886852 6.493836 6.5622954 6.9140706 6.6450486 6.563121 6.666948 6.5574083 6.662646 6.283389 6.3446827
1370114_a_at 8.385796 8.275661 6.3962116 8.419912 9.671534 8.380245 8.422309 8.982661 8.456593 7.9125338 9.208662 8.317426
1370115_at 4.198121 4.228964 4.4024334 4.13227 4.0324407 4.1955256 4.026347 4.150341 4.2638063 4.1451864 4.121532 4.2723722
1370116_at 3.8812115 4.0135713 3.9562488 4.016565 3.9813418 4.125086 3.8294504 4.0089483 4.1824713 4.0538836 4.1003323 3.9457026
1370117_at 3.6764874 3.72418 3.5572987 3.733567 3.681679 3.448277 3.8731287 3.546388 3.7009008 3.4921045 3.691218 3.601336
1370118_at 5.994078 6.375435 5.8649745 5.697191 6.0262156 6.3739166 5.978948 5.9172177 6.024271 5.9486747 6.1103215 6.0681057
1370119_at 7.5883274 7.774132 7.6565576 7.862965 7.6264167 7.888954 7.820347 8.307533 8.255682 8.168812 7.9047737 7.433594
1370120_at 3.8781848 3.7669299 3.711031 3.7386823 4.041261 3.8231921 3.9829452 3.767823 3.6216202 3.6865613 3.812316 3.778034
1370121_at 7.685806 7.681019 7.6628275 7.3806677 7.6011252 7.789862 7.2958603 7.372264 7.4104457 7.6585016 7.378671 7.4406104
1370122_at 3.8565874 4.049739 4.0752974 3.932615 3.864794 3.8283916 3.7719026 4.2360435 4.0718565 3.9568 3.9392805 3.759646
1370123_a_at 6.9642677 7.25854 7.379706 7.2636385 7.0895643 7.341852 7.186595 7.088761 7.3293414 7.5478654 7.419136 7.1272044
1370124_at 6.3133454 6.397592 6.4540114 6.372713 6.3888073 6.44178 6.499385 6.530435 6.386189 6.501177 6.415865 6.303718
1370125_at 4.4693103 4.1848474 4.447498 4.4676642 4.595355 4.103951 4.234747 4.4155674 4.3412795 4.340448 4.282383 4.209176
1370126_at 3.845368 3.7479913 3.4921446 3.4419205 3.548649 3.8725052 3.6827312 3.45497 3.6760495 3.6346579 3.5897155 3.8032722
1370127_at 6.2957215 6.0719624 6.2085443 6.232061 6.0703063 6.275348 5.9474936 6.165298 6.100145 6.158385 6.1642413 6.0333357
1370128_at 6.155155 6.400014 6.1042533 6.1799903 6.3782244 6.306645 6.764645 6.281219 6.172131 6.3483267 6.191568 6.2793894
1370129_at 6.908107 6.7883973 6.9001784 7.117633 6.809329 6.908704 6.923659 6.7141924 6.428985 6.519757 7.034204 6.8062286
1370130_at 9.594731 9.609272 9.404954 9.548937 9.366657 9.503648 9.407127 9.375525 9.579847 9.602043 9.323624 9.546744
1370131_at 5.4909964 5.888946 5.809293 5.4458995 5.8908315 5.4434223 5.244298 5.9326067 5.7725406 5.1168475 5.262988 4.8808064
1370132_at 3.8295827 3.9871342 4.0106993 4.10618 4.100583 3.9289079 3.90728 4.0576625 4.2167 3.8705618 3.9122548 3.8846457
1370133_at 5.8703218 6.1400323 6.019035 6.0752144 5.975834 5.976267 6.03335 6.1890707 6.329334 6.4128776 6.0942087 6.1939034
1370134_at 10.128737 10.075577 10.1546545 10.025828 10.004181 10.047839 9.993437 10.02472 9.967517 9.939382 10.150094 9.8543005
1370135_at 6.5460014 7.4240007 6.595946 7.2094045 6.240563 6.03082 7.2555337 7.336264 6.2854877 7.4719567 6.918626 7.424129
1370136_at 6.771973 6.8043823 6.8577795 6.5330167 6.5301247 6.454664 6.5102367 6.532441 6.6491528 6.394768 6.6046124 6.6503625
1370137_at 5.3436675 5.043324 5.1865315 5.4026313 5.042211 5.0824084 4.9132724 5.20116 5.0622134 5.0199485 5.00062 5.1846037
1370138_at 4.637343 4.6988935 4.4115486 4.6448164 4.585775 4.6901574 4.589328 4.5601664 4.746496 4.69734 4.751238 4.5552635
1370139_a_at 4.10725 3.8367083 4.1302004 3.9758353 3.8351426 3.6393967 3.6336365 3.9598255 3.6476455 3.7412856 3.7119906 3.9774678
1370140_a_at 4.486788 4.60818 4.7021585 4.787054 4.508131 4.347804 4.5087023 4.3086843 4.2240496 4.5229673 4.301407 4.5059757
1370141_at 8.841533 8.9049015 8.964248 8.755986 8.997196 9.100384 9.2299385 8.984182 8.919121 8.869248 8.696561 8.895224
1370142_at 5.49639 5.6874056 5.0985756 5.2562146 5.2844973 5.433988 5.3960123 5.147728 5.6064806 6.673847 5.1717544 5.216034
1370143_at 4.800056 5.239812 5.5725293 4.853354 5.253288 5.479237 5.17365 5.4492164 5.1925216 5.0269923 5.409404 5.1502314
1370144_at 7.969594 8.231885 8.142681 8.361581 8.623488 8.086287 7.9740973 8.58085 8.375952 8.229726 8.22463 8.112118
1370145_at 4.192271 4.1871886 4.1744566 3.9094205 4.1420383 4.0566397 4.135848 4.5380163 4.128909 4.2575135 4.44489 4.348134
1370146_at 3.510646 3.3656976 3.186143 3.1908224 3.3370037 3.5887651 3.484458 3.3871715 3.6230295 3.6241398 3.4616132 3.4490886
1370147_at 7.9546676 8.666902 7.944319 8.167656 8.195778 7.9171705 8.084163 9.293625 8.49922 8.38401 7.457518 8.7240095
1370148_at 14.020624 14.148575 14.166734 14.155936 14.263829 14.171772 14.28194 14.275333 14.208473 14.187974 14.19657 14.227687
1370149_at 10.984598 11.183231 11.121034 11.1454735 11.335996 11.204984 11.360691 11.234185 11.242198 11.17488 11.290738 11.338512
1370150_a_at 13.478811 12.979794 13.404962 12.9144535 13.032443 13.308584 12.435815 13.1794815 12.816559 12.704332 12.329701 12.033952
1370151_at 13.018653 12.949073 13.064484 13.035354 13.1039 12.980382 12.957316 13.089891 12.563686 12.75302 13.041353 12.9735155
1370152_at 4.421356 5.0059204 4.7800636 4.565216 4.6345015 4.812374 4.7758455 5.027482 4.9489174 4.530245 4.6876984 4.664919
1370153_at 5.8867183 6.220965 5.7429433 6.2823963 5.8193207 5.9304295 5.672193 5.4328284 5.645751 5.9135427 5.4069633 5.873601
1370154_at 10.686168 11.171058 11.235042 11.047004 11.185523 10.412217 10.372295 10.314339 10.777914 11.055584 10.471913 10.524855
1370155_at 7.642149 7.7038364 7.8019166 8.233012 7.9245133 7.536841 7.7213964 7.583058 7.5403013 8.065178 7.4659395 7.3273997
1370156_at 7.249062 7.246862 8.119837 7.4687133 7.228246 7.648925 7.8195996 7.7140093 7.701688 7.5213027 7.7489595 7.690963
1370157_at 3.5347474 3.4916072 3.8482218 3.9472222 3.7394357 3.6466906 3.7345433 3.9020805 3.6069117 3.7194448 3.5446918 3.6655514
1370158_at 6.0740714 6.155039 6.568238 6.454191 6.196893 5.947263 6.1182055 6.0593367 5.9096174 5.9827957 6.21325 5.97497
1370159_at 7.270001 7.2299695 7.5251884 7.215394 7.2738867 7.400903 7.3828025 7.305433 7.231964 7.1575136 7.2324543 7.259978
1370160_at 9.034796 9.1368065 8.9860115 9.055679 8.885649 8.960406 8.848344 9.007398 9.018377 9.037094 9.124502 8.7161255
1370161_at 9.449705 9.391989 9.565464 9.831049 9.435808 9.446264 9.696571 9.437384 9.596544 9.62336 9.636502 9.309879
1370162_at 7.7269826 7.3342443 7.5780582 7.434257 7.514944 7.7680697 7.272765 7.658181 7.5580144 7.599215 7.4406533 7.624182
1370163_at 9.784296 9.499577 9.24375 9.049757 9.223006 9.530415 9.181052 9.134424 9.409777 9.109673 9.286477 9.006148
1370164_at 11.037081 11.003299 11.082264 10.976963 10.96286 10.939199 11.0181675 11.052847 10.86031 10.892411 11.138552 11.149054
1370165_at 3.727286 3.7722018 3.6312392 3.6297712 3.6470733 3.6738455 3.8963087 3.8453054 4.2265797 3.7348778 3.9126995 3.903415
1370166_at 12.00686 12.019694 11.980606 12.008441 12.15744 12.017572 12.146605 11.907735 11.910697 11.999887 12.010835 12.056475
1370167_at 12.458809 12.4582405 12.42324 12.453624 12.453772 12.401547 12.525279 12.48282 12.5456505 12.494527 12.472263 12.5032
1370168_at 10.223982 9.946756 10.299042 10.2793 10.231527 10.162933 10.095808 9.991758 9.937245 9.606943 9.574148 10.273232
1370169_at 9.307239 9.383985 9.21085 9.201276 9.410722 9.397421 9.399158 9.311557 9.315733 9.318808 9.34588 9.464207
1370170_at 10.272379 10.426095 10.514004 10.570118 10.506633 10.401974 10.294031 10.528064 10.341739 10.556961 10.50535 10.33345
1370171_at 8.316748 8.44306 8.338297 8.538841 8.485281 8.409639 8.56901 8.406574 8.284272 8.144436 8.362633 8.274967
1370172_at 10.659638 10.588158 10.696986 10.654673 10.734693 10.646237 10.778546 10.830061 10.9025545 10.735958 10.6494255 10.711165
1370173_at 8.448723 8.2242565 8.197577 8.1552925 8.240993 8.373588 8.282999 8.292756 8.010763 7.942519 8.1731415 8.037976
1370174_at 6.0983377 6.126735 6.3362727 6.0833545 6.5405884 6.418011 5.8844066 6.4155736 6.606506 6.711218 6.1481977 6.499233
1370175_a_at 8.330554 8.395151 8.480295 8.319178 8.539585 8.4662895 8.288328 8.528285 8.2155 8.3928795 8.298335 8.283955
1370176_at 7.083117 7.9948297 7.9255757 6.456491 8.023638 7.299094 6.724631 7.09155 6.6675477 6.5098324 6.4976983 8.013247
1370177_at 6.019644 5.797715 5.0906544 5.105603 6.3339124 5.6110115 5.530609 5.776701 5.5645456 5.7388353 5.399146 5.396224
1370178_at 4.347234 4.5174212 4.7626514 4.338843 5.021433 4.8800826 4.4877334 4.572328 5.2057753 4.5422583 4.60797 4.7829566
1370179_at 10.365766 10.397854 10.388068 10.3742485 10.38117 10.333886 10.28076 10.3709135 10.575457 10.411725 10.292894 10.265016
1370180_at 11.021999 10.947324 11.147061 11.1780205 11.307051 11.069447 11.4317 11.25445 11.33026 11.227119 11.351025 11.409364
1370181_at 7.591461 7.509412 7.377807 7.456022 7.3103166 7.3853498 7.3832703 7.5171957 7.6264105 7.612571 7.246859 7.344902
1370182_at 4.7761135 4.7026224 4.840151 4.530835 4.639776 4.7511435 4.876216 4.8135304 4.856679 4.5663958 4.700059 4.9616523
1370183_at 7.6098614 7.803803 7.7224646 7.747019 7.496069 7.540048 7.696872 7.805862 7.4066873 7.5668874 7.54172 7.7196255
1370184_at 10.070021 10.071185 10.0386305 10.1423855 10.021558 10.060498 10.082212 10.170377 10.13059 10.284855 10.05889 10.011476
1370185_at 4.526069 4.6070714 4.470914 4.4596167 4.61288 4.253913 4.288989 4.6488967 4.4139853 4.0661235 4.2389507 4.2756286
1370186_at 10.590044 10.328708 10.374633 10.406688 10.214365 10.437881 10.1802435 9.794896 10.737844 10.715142 10.139302 9.667625
1370187_at 10.76113 10.797756 10.881432 11.019961 10.797394 10.710455 10.945567 10.776693 10.8281145 10.726159 10.858981 10.776343
1370188_at 9.845575 10.121197 10.308705 10.154053 10.206821 10.157832 10.148683 10.265993 10.141278 10.286128 10.303109 10.137006
1370189_at 10.024651 10.184486 10.30997 10.283388 10.196579 10.289151 10.255015 10.269541 10.141347 10.204519 10.371164 10.103299
1370190_at 11.887267 11.817126 11.772867 11.706404 11.806869 11.737985 11.776556 11.70509 11.801998 11.750035 11.746287 11.775099
1370191_at 8.461097 8.375616 8.350544 8.184084 8.094645 8.26552 8.120913 7.8348455 8.091953 7.8936434 7.9484477 7.6669054
1370192_at 8.555249 8.5798025 8.39836 8.488358 8.514136 8.415165 8.476389 8.481085 8.395136 8.532529 8.505215 8.555964
1370193_at 10.829859 10.606534 10.58807 10.863637 10.83242 10.8081455 10.927674 10.944389 10.754502 10.760558 11.078168 11.193888
1370194_at 8.191553 8.43786 8.433247 7.8887687 8.036951 8.187868 8.137087 8.357603 8.25276 8.244637 8.287327 7.9518075
1370195_at 8.422514 8.04775 8.004087 8.26952 8.237808 8.3302555 8.373034 7.7833114 8.281006 8.149542 8.261936 8.156029
1370196_at 7.261197 6.8944125 6.503953 7.0443225 6.9750915 6.943475 6.4474516 6.609432 6.8487716 6.546758 7.042746 7.0178127
1370197_a_at 6.7996063 6.5276804 6.848524 6.720188 6.1446524 6.5480886 6.7396417 6.299284 6.7177277 6.546113 6.3379836 6.2181096
1370198_at 3.6068575 3.4420033 3.5205936 3.4024649 3.5283973 3.4529448 3.5174563 3.6550653 3.5569785 3.6127684 3.5897155 3.5053766
1370199_at 10.157593 10.195962 10.122383 10.250457 10.128486 10.155219 10.278322 10.001729 9.919336 10.129136 10.129931 10.081371
1370200_at 11.7407675 11.709748 11.493195 11.601191 11.947071 11.91173 11.778234 11.810239 11.738573 11.789293 11.824128 11.910482
1370201_at 3.6021378 3.7691648 3.6397905 3.6973414 3.7051742 3.6106575 3.9210088 3.596775 3.689433 3.524132 3.3912828 3.428402
1370202_at 10.806436 10.29511 9.631913 10.3663645 9.36756 9.426613 10.695851 9.686892 10.165746 10.357986 10.150751 9.863064
1370203_at 7.961379 7.8128996 7.887284 8.095117 8.141053 8.141687 8.358927 8.094268 8.335375 8.32275 8.201845 8.5146675
1370204_at 8.962175 8.909876 8.922873 9.152374 8.997803 8.855745 9.036462 8.924644 9.238247 9.326077 9.134205 9.373558
1370205_at 3.754417 3.7972243 3.8734803 3.6596148 3.961514 3.9489138 3.891097 3.9648154 4.0093637 3.9657528 3.8143644 3.7581751
1370206_at 4.141185 4.6722593 4.690251 4.5392427 4.1714764 4.4591646 4.250392 4.181727 4.4103355 4.3365226 4.4964414 4.360777
1370207_at 11.412717 11.525803 11.416594 11.576298 11.468354 11.509181 11.5840025 11.548058 11.761816 11.642207 11.512772 11.612347
1370208_at 8.394676 8.632122 8.482374 8.566576 8.6022005 8.538285 8.498741 8.464248 8.67272 8.718464 8.64259 8.3938875
1370209_at 9.527597 9.728925 9.870208 9.930144 10.310573 10.037635 10.221784 10.268109 10.291041 10.394666 10.288448 10.348866
1370210_at 4.897572 4.805928 4.814375 4.786018 4.908966 5.0145836 4.8010955 4.7919693 4.8863416 4.8946424 4.993032 4.897056
1370211_at 6.0435386 5.9384885 6.298275 5.9145885 6.220477 6.0992856 6.0876274 6.0708423 6.0476756 6.313448 6.151228 6.0831923
1370212_at 5.1221347 5.2783384 5.6632795 5.124106 5.3944345 5.5948634 5.406845 5.6728086 5.5748544 5.2380238 5.3292546 5.616894
1370213_at 11.834608 11.874167 11.889494 11.996111 11.789674 11.823286 11.810868 11.863989 11.859785 11.897801 11.840219 11.861481
1370214_at 4.785135 4.5593324 4.678443 4.796941 5.1609817 5.011646 4.5165415 4.69674 4.719519 4.665443 4.9593973 4.6408424
1370215_at 9.914831 9.889221 10.082516 10.123234 10.092931 10.140545 10.438917 10.37555 10.48059 10.680192 10.077039 10.183901
1370216_at 4.299548 4.346574 4.3477507 4.3671913 4.102136 4.5171294 4.4044375 4.5337224 4.5925255 4.563863 4.2857184 4.514227
1370217_at 5.066077 5.140799 4.965515 5.2136555 5.8424225 5.2619944 5.4434223 5.894153 5.5089154 5.454373 5.691011 5.1536384
1370218_at 6.0401998 6.7009435 5.335585 6.8359466 6.2370906 6.4510727 5.665363 6.521641 6.6232495 6.621246 6.2059307 6.4637613
1370219_at 8.426764 8.2540655 8.372208 8.546893 8.282642 8.351535 8.601538 8.584914 8.868504 8.874281 8.568494 8.413866
1370220_at 10.769667 10.490422 10.879622 10.795091 9.607151 9.703617 10.99919 10.895 9.709058 11.122787 11.037051 10.584078
1370221_at 4.2772536 4.7115765 4.2463846 4.422225 4.1195183 4.6321416 4.5103693 4.390666 4.6341424 4.179125 4.430127 4.3782
1370222_at 4.378707 4.468035 4.343749 4.760814 4.618121 4.757801 4.5870175 4.334018 4.4774776 4.6414413 4.7191415 4.6293535
1370223_at 7.935994 8.081669 8.104508 8.142671 8.0355015 7.7688656 7.776014 7.9141283 8.14251 8.065907 8.003434 8.002047
1370224_at 9.711596 9.787708 9.860202 10.107519 9.933918 9.824232 10.284634 10.107511 9.759915 9.782211 10.079984 10.075221
1370225_at 4.7937217 4.6493826 4.8798947 4.6918197 4.505451 4.5141964 4.9609523 4.728624 4.73363 4.811887 5.132675 5.04666
1370226_at 10.246237 10.417871 10.19652 10.42964 10.173904 10.247467 10.385164 10.335693 10.571604 10.482138 10.340492 10.332005
1370227_at 3.2938557 3.1266713 3.2206569 3.1862218 3.0334554 3.2432222 3.1939516 3.093696 3.2270615 3.382913 3.295673 3.2612495
1370228_at 14.471814 14.404836 14.416002 14.390826 14.439846 14.465272 14.393389 14.396527 14.395232 14.390209 14.381341 14.382672
1370229_at 4.8517356 4.794354 5.008281 4.8731694 4.651209 4.8987055 4.711902 4.854099 5.063959 4.6349497 4.729694 4.803678
1370230_at 11.267939 11.303614 11.256984 11.280462 11.218992 11.1976595 11.273546 11.336903 11.452228 11.349072 11.238974 11.236509
1370231_at 7.295844 7.315773 7.370365 7.514323 7.4636135 7.044089 7.3923936 7.4080377 7.1533637 7.4915514 7.239837 7.4607134
1370232_at 10.381738 10.623643 11.00858 10.899081 10.322194 10.811881 10.854699 10.956608 10.790511 10.496622 10.500273 10.524266
1370233_at 4.8359113 4.71243 4.9334564 4.844254 4.816428 4.576521 4.5749297 4.7814307 4.8034883 4.7421556 4.9214587 4.9698114
1370234_at 12.463954 12.720425 12.612308 12.671227 12.637526 12.5832615 12.696416 12.755569 12.002225 12.490777 12.717099 12.733509
1370235_at 13.163232 12.979237 12.817805 12.926923 12.715115 12.849599 12.730831 12.63405 12.776353 12.64398 12.767352 12.750172
1370236_at 9.22103 9.069741 9.063589 9.480837 9.059592 9.183338 8.990598 9.047235 9.356115 9.324525 9.165437 8.889619
1370237_at 12.043968 12.123126 12.128664 12.096254 12.094863 12.079809 12.081535 11.99898 11.93096 11.967124 12.080613 12.086339
1370238_at 11.717193 11.7382965 11.691697 11.818295 11.887031 11.870192 11.810846 11.852699 11.937378 11.969381 11.782003 11.850853
1370239_at 13.229592 12.907121 13.274932 13.07187 13.062711 13.31515 12.8509245 12.716013 13.050784 12.837259 12.725927 12.23636
1370240_x_at 13.163472 12.866001 13.287253 13.042689 13.011273 13.227218 12.782664 12.574664 13.028945 12.816885 12.68239 12.348928
1370241_at 14.063533 13.991138 13.850754 13.956182 13.696559 13.838599 13.945418 13.718906 13.711295 13.957247 13.967544 13.729725
1370242_at 12.637314 12.739271 12.644586 12.814327 12.683499 12.68346 12.771037 12.796123 12.9033785 12.783604 12.703432 12.777717
1370243_a_at 10.4453 10.328867 10.4211445 10.565699 10.49121 10.531646 10.518336 10.311428 10.395599 10.413513 10.339495 10.438533
1370244_at 12.117791 12.384101 12.223384 12.354873 12.285199 12.250505 12.403791 12.34127 12.326073 12.563348 12.458689 12.601449
1370245_at 10.216304 10.561075 10.429396 10.518725 10.421819 10.353576 10.542411 10.390442 10.427049 10.81 10.728851 10.759618
1370246_at 12.248018 12.039159 12.159585 12.116298 11.873158 11.961619 11.811632 11.871304 11.9179 11.92379 11.890113 11.74708
1370247_a_at 6.261601 6.541425 6.6331306 6.382614 6.6261353 6.0132113 6.096318 5.8959064 6.5315585 6.3488436 6.2248445 5.9198856
1370248_at 6.339545 6.0141144 6.5293727 6.3242483 6.118534 6.5626125 6.212245 6.1194944 6.6720533 5.8118305 6.1744347 6.290547
1370249_at 7.2927394 7.3595533 7.6121683 7.762679 7.4265184 7.3665605 7.8697615 7.0765796 7.868922 7.4778028 7.1521688 7.469594
1370250_at 9.460342 9.624551 9.290208 9.211421 9.282554 9.392092 9.40995 9.43686 9.233234 9.53918 9.330989 9.338619
1370251_at 6.1081576 6.154763 6.154445 6.257267 6.1707253 6.030147 6.1621437 6.1887083 6.196265 6.2141485 5.96704 5.955238
1370252_at 8.410483 8.721628 8.597344 8.34844 8.50214 8.648469 8.309641 8.905508 8.931872 8.639799 8.421681 8.492818
1370253_at 11.694554 11.785188 11.725071 11.856337 11.677053 11.843133 11.906421 11.918421 11.912811 11.975262 11.93504 11.948487
1370254_at 3.788917 3.5529962 3.3482878 3.520638 3.8136415 3.6106963 3.3751562 3.7174506 3.5709603 3.8146443 3.5788379 3.7841067
1370255_at 4.5171585 4.567709 4.0914755 4.1051025 4.4580183 4.393276 4.269207 4.4475946 4.3501415 4.517002 4.512253 4.3005123
1370256_at 9.017524 7.9040055 7.8624077 9.608838 9.460136 9.216293 8.160368 9.978649 8.656939 8.666136 8.979266 9.041768
1370257_at 4.2575483 4.477865 4.1422863 4.1878967 4.7397604 4.1436863 4.467043 4.369569 3.969972 4.1095123 4.092024 4.0946665
1370258_at 5.2723794 5.216218 4.9529405 5.115872 5.027037 5.081249 5.0076766 5.104326 4.9975247 5.290948 5.103486 5.217419
1370259_a_at 7.706642 7.553284 7.5480146 7.607954 7.3762603 7.4358845 7.4635477 7.872659 7.84742 7.8636913 7.7453523 7.5690403
1370260_at 7.3203936 6.921342 7.3606257 7.637926 7.3069153 7.3049326 7.081075 7.3223457 7.271366 7.3273153 7.461689 7.0487475
1370261_at 8.434695 8.45912 8.219139 8.432655 8.218966 8.110325 8.179163 8.204863 8.000458 8.312193 8.13715 8.089419
1370262_at 9.64394 9.394157 9.570232 9.60354 9.477219 9.5217705 9.635885 9.565374 9.515083 9.6450405 9.7141075 9.6583
1370263_at 5.442862 5.846922 5.209691 5.4664817 5.491851 5.8493514 5.5718575 5.2933545 5.3185635 5.573339 5.6423063 5.6096706
1370264_at 7.5084968 7.5055194 8.065139 8.056983 8.008663 7.539823 7.5619655 7.8291326 7.307419 7.1494317 7.4410167 7.545777
1370265_at 6.382164 6.4562635 6.554181 6.215826 6.5086465 6.8865204 6.649011 6.6555414 6.7615275 6.9858375 6.441578 6.7717547
1370266_at 7.271003 7.1955085 7.3069077 7.488923 7.233711 7.1069083 7.3815465 7.2245846 6.9970007 7.1303554 7.2894254 7.2253766
1370267_at 6.6661644 7.03782 6.9004745 6.9263034 6.5145197 6.7649584 6.7586946 7.1007032 6.7860217 6.890031 6.7998247 6.881141
1370268_at 4.13507 4.1655903 4.4399796 4.4570675 4.2598057 4.3014345 4.481024 4.283738 4.481489 4.200411 4.2380104 4.6799984
1370269_at 4.775962 4.665422 4.402377 4.5200095 4.7504253 4.790823 4.7216983 4.948302 4.930832 4.6808615 4.5346613 4.67545
1370270_at 3.8925717 3.7400844 3.6793945 3.7903864 3.696236 3.8700953 4.2093463 3.781516 4.232647 3.8770256 3.7987995 3.9726894
1370271_a_at 6.9140873 6.9139132 7.2243023 6.9689584 7.259107 7.305437 6.918745 7.0029025 6.7902665 7.014633 7.109343 6.776279
1370272_x_at 6.189862 6.26872 6.377628 6.2697587 6.494242 6.1948266 6.3032985 6.2307363 6.6286187 6.8216662 6.360238 6.2958136
1370273_at 3.3377092 3.378349 3.5923922 3.4498625 3.4975019 3.3415549 3.7278998 3.5091333 3.6071212 3.440892 3.443355 3.421696
1370274_at 12.752519 12.96294 12.838178 12.950285 12.683178 12.818556 12.890605 12.803543 12.708246 12.8194 12.897606 12.819729
1370275_at 12.772504 12.7380905 12.665555 12.738748 12.71972 12.777717 12.655684 12.717426 12.694051 12.683557 12.669356 12.765746
1370276_at 12.013352 12.107534 12.03 12.1003 12.073494 12.01633 11.91273 12.168475 12.261879 12.067059 12.002386 11.960256
1370277_at 11.954693 12.019147 11.913389 11.953164 12.023685 12.015366 11.809473 11.968246 11.975983 11.886021 11.920717 11.8989
1370278_at 11.395932 11.384537 11.3143635 11.438527 11.353991 11.377165 11.407843 11.448856 11.508618 11.396054 11.363934 11.283783
1370279_at 5.244424 5.3439126 5.173671 5.1526914 5.3007774 5.4898787 5.340951 5.159413 5.0981374 5.501131 5.0255933 5.340357
1370280_at 10.756081 10.622975 10.60609 10.546249 10.621669 10.565779 10.511894 10.748881 10.860993 10.723388 10.676224 10.566783
1370281_at 11.535451 11.42033 10.839361 11.596105 10.478503 11.047395 10.4246025 10.516685 10.144174 9.794201 9.630677 9.62499
1370282_at 7.111975 6.851451 6.689847 7.0395136 6.620298 7.0672464 6.435058 7.0818357 7.0548706 6.832499 7.2011676 7.27677
1370283_at 12.33239 12.261516 12.1900625 11.849122 12.259244 12.266696 12.259412 12.07322 12.12925 11.997045 12.18449 11.91528
1370284_at 12.104497 12.1403265 12.072066 12.169139 12.163508 12.189369 12.229002 12.203029 12.425256 12.300276 12.125912 12.159373
1370285_at 6.5718455 7.022276 6.899836 6.773388 6.9331007 6.5301647 6.622127 6.456258 6.6537824 6.7682858 6.6953273 7.060972
1370286_at 9.049331 9.020309 9.335097 9.579406 9.877915 9.208747 9.430105 9.599242 9.496883 9.08567 9.416962 9.597965
1370287_a_at 9.581206 9.553344 9.23126 9.279406 9.2737875 9.5806055 9.701713 9.57147 9.446388 9.430636 9.377029 9.503228
1370288_a_at 8.827024 8.820007 8.6871605 8.605984 8.421778 8.604796 8.85711 8.7204075 8.79965 8.817961 8.683386 8.659427
1370289_x_at 3.6072717 3.724953 3.6804373 3.6753685 3.764605 3.6758096 3.6291778 3.7151706 3.661301 3.79203 3.6715555 3.958839
1370290_at 8.709692 8.609902 8.775555 8.912426 8.278194 8.863653 8.628162 8.609235 8.759356 8.439241 8.396635 8.339641
1370291_at 5.426754 5.268142 5.6852236 5.3085995 5.6529226 5.157123 5.4246016 5.4628806 5.486951 5.513959 5.865314 5.212153
1370292_a_at 3.8336802 3.864235 3.8299603 3.8452692 3.8528526 3.7521868 3.8059483 3.7555625 4.0971594 3.9338417 3.7421973 4.0653057
1370293_at 5.26557 5.5206513 5.771862 5.815121 5.76081 5.83814 5.62097 5.5390916 5.3401093 5.5980616 5.70362 5.496935
1370294_a_at 7.1573853 6.3888164 6.8538194 7.320709 6.356833 6.9980435 6.2220807 5.8797636 7.204537 6.552995 6.4541407 6.156716
1370295_at 8.510288 8.694747 8.637661 8.56364 8.564205 8.582904 8.710018 8.802548 9.066369 8.733275 8.4938755 8.615402
1370296_at 13.579246 13.468472 13.581504 13.51227 13.556108 13.48081 13.509762 13.446654 13.532649 13.477671 13.468767 13.474802
1370297_at 6.302153 5.7377815 6.1783323 5.9718533 5.756809 6.2738223 5.763822 5.535252 6.123526 5.949181 5.795686 6.0227356
1370298_at 9.872694 9.980048 9.945285 10.081361 9.7479925 10.163366 10.025457 10.222875 10.116937 9.985726 9.939735 9.975471
1370299_at 13.740281 13.718761 13.747443 13.711256 13.718297 13.761617 13.642192 13.749204 13.623054 13.646832 13.671496 13.5666065
1370300_at 8.184267 8.327327 8.263183 8.274828 8.396446 8.133178 8.292895 8.448577 8.333912 8.453316 8.487965 8.385248
1370301_at 7.0223665 6.970768 7.2719526 7.2873244 7.1126447 6.876706 6.924569 7.163589 6.8153806 7.301517 7.039273 7.0630307
1370302_at 8.046305 8.300154 8.385689 8.557228 8.351516 8.021836 8.223403 7.9562454 8.1254015 8.196476 8.562551 8.412682
1370303_at 6.7929654 6.8636956 6.758394 6.4819846 6.658581 7.1157765 6.49687 6.995675 6.524505 6.948913 6.632438 6.573512
1370304_at 9.194099 9.100571 8.957251 8.912165 9.006632 8.969941 8.855814 8.989244 9.141359 9.030183 9.012115 8.798382
1370305_at 9.791546 9.734291 9.678408 9.708113 9.779559 9.721551 9.707124 9.547058 10.016095 9.881242 9.931145 9.686008
1370306_at 9.117841 8.918506 9.077102 8.900411 8.989799 9.03002 9.09411 8.939304 9.135281 9.014972 8.864 9.027645
1370307_at 7.358946 7.1789694 7.2515645 7.6456804 7.3555293 7.4401484 7.360231 7.2445407 6.830014 7.287892 7.120597 6.9784555
1370308_at 8.150415 7.8008533 8.004509 7.9903636 7.7131424 7.970189 7.767875 7.7302575 8.2062645 7.9890585 7.7204537 7.5686646
1370309_a_at 11.037107 10.938718 10.8410225 10.734891 10.764044 10.953971 10.798938 10.927153 10.917589 10.873603 10.862261 10.7519455
1370310_at 12.894958 12.910475 12.94815 12.705999 12.959637 12.818512 12.800476 12.701651 12.6850395 12.764646 13.016781 12.89714
1370311_at 8.455536 8.380934 8.4669695 8.384535 8.444614 8.367964 8.518149 8.616003 8.615919 8.549944 8.870613 8.47471
1370312_at 3.8609004 3.825969 3.923678 3.8057122 3.9799352 4.027936 3.8819442 3.890323 4.087016 4.0105104 3.5798697 3.915506
1370313_at 9.271986 9.137094 8.955167 9.005848 9.023405 9.097424 8.950376 9.044643 9.178058 9.128494 9.067785 9.199525
1370314_at 8.2264385 7.9465904 8.030073 8.117695 7.920122 7.842893 7.585088 7.888505 7.6577992 7.7708144 8.068477 7.982691
1370315_a_at 5.448138 5.507699 5.228251 5.4544907 5.638665 5.6303716 5.6656246 5.4845543 5.707921 5.5032606 5.4685097 5.7871575
1370316_at 7.85282 8.049919 7.59089 7.790184 7.772499 7.866498 7.793848 7.8953133 7.8899984 7.8773656 7.7638555 7.821696
1370317_at 7.0005093 6.7319603 7.209069 7.148974 6.8617716 6.938975 6.6904817 7.1169634 6.9618864 6.907287 7.1120377 7.04471
1370318_at 7.529741 7.6049123 7.8737793 7.6420984 7.437782 7.4072337 7.679918 7.6487246 7.217735 7.4837904 7.664887 7.4490914
1370319_at 9.920722 9.580549 9.452513 9.592794 9.836491 9.938979 9.54971 10.041955 9.911044 9.6942215 9.576268 9.322626
1370320_at 10.659477 10.656201 10.929021 10.920036 10.892289 10.801883 10.796897 10.941945 11.134977 10.8466015 11.095029 11.054635
1370321_at 10.35207 10.238474 10.517455 10.457521 10.364399 10.33489 10.282939 10.435598 10.251783 10.259683 10.406418 10.261604
1370322_at 9.873622 9.849784 9.800708 9.860268 9.795148 9.927003 9.912012 9.965845 10.083203 9.815338 9.828263 9.749255
1370323_at 6.216374 6.2552214 6.164676 6.0938807 5.7752895 6.226011 5.9281282 6.092771 6.1765413 5.9342303 5.8353734 5.6397223
1370324_at 7.0263376 7.237604 7.2514915 7.113003 7.1718526 6.9576893 7.1119447 7.2716007 7.0919685 7.539294 7.087298 7.352118
1370325_at 10.017499 9.874443 9.867234 9.859546 9.767344 9.854387 9.892417 9.8510475 9.993188 9.789858 9.851238 9.772348
1370326_at 7.281599 7.2612567 7.2216024 7.29595 7.212371 7.3702984 7.450693 7.261162 7.596426 7.32263 7.066596 7.3598866
1370327_at 8.026119 8.021509 7.875316 8.045546 8.026963 8.160883 8.073538 7.947063 8.30032 8.17337 8.375504 8.360418
1370328_at 5.6627994 5.4234447 5.4796863 5.4410067 5.554113 5.7372375 5.575738 5.5760703 5.672275 5.49811 5.3365493 5.6011767
1370329_at 8.959367 9.030959 9.332812 9.113673 9.631873 9.1546755 9.043311 9.372136 9.359606 8.984357 9.201649 9.252918
1370330_at 7.0232477 7.010635 7.1705256 7.2891746 7.092616 7.198292 7.143497 7.2792315 7.0781455 7.12438 7.179302 7.1290956
1370331_at 7.9757786 7.9243093 8.051185 7.624366 7.939491 7.570536 7.728303 7.677323 8.133526 7.9229345 7.961062 7.580163
1370332_at 5.322326 5.3175373 5.3513975 5.2448797 5.49769 4.806116 5.6066236 5.260646 5.565734 4.8599186 4.9765368 5.1427283
1370333_a_at 13.293176 13.179909 13.084589 13.176924 13.034737 13.152609 13.24972 13.11472 13.046785 13.25943 13.130731 13.016732
1370334_at 7.9172993 9.49546 8.255596 8.943203 9.358537 8.478226 8.796789 8.892111 9.707663 9.538545 9.442688 9.638601
1370335_at 7.9024377 8.01959 7.644706 7.770286 7.847456 8.35643 7.7904124 7.868662 7.427842 7.6316543 7.6601734 7.9330845
1370336_at 11.31412 11.575053 11.260585 11.15715 9.669285 11.309063 11.641137 11.159144 9.743184 11.034309 10.833201 10.853212
1370337_at 8.021024 8.149647 8.187322 8.248235 8.168339 8.07819 8.168932 8.0484295 7.9314094 8.11588 8.370021 8.08085
1370338_at 3.375511 3.756142 3.2746463 3.2449956 3.4918578 3.4202507 3.4550953 3.4001813 3.2972682 3.2352066 3.4738894 3.1751182
1370339_at 10.231461 10.252029 10.153028 10.1714525 10.112389 10.224097 10.132561 10.110767 10.269251 10.2998495 10.114164 10.008023
1370340_x_at 9.512532 9.340831 9.274327 9.226457 9.103919 9.274538 9.136011 9.1648035 9.246336 9.309451 9.239483 8.928958
1370341_at 3.6460972 3.4584308 3.5071926 3.433827 3.560553 3.3449254 3.4547298 3.4358313 3.323269 3.5730484 3.5073333 3.7084138
1370342_at 3.6569974 3.690912 3.4272695 3.4403837 3.4036655 3.6495316 3.6607084 3.4337075 3.463429 3.4232101 3.4745874 3.4388561
1370343_at 7.0852504 7.2482285 7.2719526 7.3404646 7.079185 7.076481 7.431546 7.0645714 7.324506 7.4750004 7.275306 7.218297
1370344_at 8.067331 7.880769 7.831616 7.713897 7.901072 7.9285707 7.5300446 7.8517704 7.9047365 7.8307757 7.7506557 7.475155
1370345_at 7.04075 5.7921505 6.87272 6.9636316 5.516672 6.482982 5.9418855 5.5259743 7.1425247 6.689173 5.5902243 5.5494804
1370346_at 5.9916797 5.3137364 6.3137865 6.5090966 4.979144 5.796845 5.463864 5.068719 5.911926 5.6048565 5.235668 4.781238
1370347_at 5.015943 5.117347 5.111222 5.2794814 5.1727633 5.2419868 5.0523963 5.314581 5.191595 5.431949 5.477804 5.794402
1370348_at 10.608117 10.812989 10.586863 10.617275 10.414938 10.832954 10.672863 10.687524 10.703907 10.779487 10.586434 10.555554
1370349_a_at 14.068036 14.049864 14.087277 14.028298 14.090314 14.1282835 14.081234 14.096551 14.074465 14.067945 14.074465 14.055442
1370350_x_at 10.711917 10.465415 11.247914 11.09653 10.81492 10.386792 10.412163 10.314255 10.1908865 9.842268 9.560548 9.222753
1370351_at 9.064154 9.01478 9.005037 9.085495 9.07151 8.772116 8.907855 8.97678 9.025329 8.972339 8.825081 8.78717
1370352_at 11.261876 11.434096 11.640702 11.536337 11.557945 11.547741 11.416906 11.27891 11.650027 11.146446 11.53133 11.376032
1370353_at 7.867968 8.079673 8.001823 7.956196 7.8650403 7.846475 7.9755807 8.129053 8.191775 8.142685 7.9236555 7.7475247
1370354_at 8.042353 7.993548 7.9171968 8.119341 8.139288 8.086287 8.175211 8.174765 8.020642 8.033375 8.17325 7.9820814
1370355_at 13.243436 12.747391 13.255132 13.0874405 12.059976 12.867483 11.589198 12.154379 10.715126 10.273363 10.650203 9.461337
1370356_at 7.135324 7.085333 7.419126 7.315423 7.31144 7.3451924 7.285543 7.2046022 7.436309 7.2814903 7.4572735 7.112409
1370357_at 8.573637 8.387674 8.470282 8.661526 8.187809 8.276771 8.294938 8.131418 8.433138 8.393208 8.318233 8.4897
1370358_at 8.761207 8.883336 8.656501 8.893513 8.820283 8.797449 8.789551 8.670296 8.621578 8.776487 8.872074 8.538044
1370359_at 12.617649 12.572599 12.666655 12.541735 12.743201 12.605377 12.596534 12.426544 12.335739 12.442364 12.651051 12.376591
1370360_at 9.078897 9.103489 8.934802 9.208004 9.076187 8.781928 9.139912 8.908964 9.168159 9.079428 9.03035 9.019981
1370361_at 4.7082653 4.9346905 4.6136007 4.454454 4.651244 4.591913 4.3778667 4.810214 4.8601193 4.516877 4.4953423 4.5826297
1370362_at 7.4722934 6.9017987 7.2380624 7.05492 7.289068 7.210218 7.217675 6.9252768 7.1241984 7.0408587 7.1702204 6.9397564
1370363_at 10.934496 11.915474 11.931112 11.462886 12.19257 11.992602 11.65729 12.116789 12.147014 12.023156 12.123825 12.631053
1370364_at 7.438834 7.581473 7.465739 7.525393 7.3970084 7.492874 7.4798827 7.4965887 7.6110625 7.467742 7.5939784 7.401473
1370365_at 8.982885 8.827763 8.837285 9.00199 8.724714 8.826978 8.740372 8.731506 8.911376 8.637702 8.86591 8.736425
1370366_at 10.4088 10.23298 10.293338 10.107414 10.434328 10.1669 10.38284 10.308209 10.611149 10.420867 10.410065 10.209706
1370367_at 4.411663 4.244632 4.2187023 4.2848988 4.3256016 4.16925 4.3069553 4.60382 4.4407043 4.4476714 4.2248435 4.3137436
1370368_at 7.092339 6.899083 7.1306 6.957919 7.038211 7.179963 7.1346784 6.9466934 6.7913213 7.05763 7.02366 6.831854
1370369_at 6.1848674 6.069571 6.101903 5.9862986 5.8972974 6.019003 6.0689855 6.203904 6.2923265 6.1395607 6.1386175 6.2342625
1370370_at 7.791789 8.055945 7.988678 7.889715 8.094088 8.142861 8.085555 8.168993 8.199624 7.9353366 8.109771 8.307812
1370371_a_at 8.872568 8.897093 8.901738 8.945946 8.962821 8.979243 9.065077 8.645642 8.649232 8.810372 8.714596 8.69831
1370372_at 4.149303 4.518915 4.234435 4.057019 4.321578 4.311842 4.5781846 3.8789704 4.442398 4.5227385 4.805926 4.221969
1370373_at 5.859214 5.881685 5.864672 5.577141 5.5389977 5.704597 5.8901563 5.4985704 5.832679 5.7437286 5.791688 5.599581
1370374_at 8.857317 9.081471 9.079805 9.117937 8.678051 9.171951 8.432917 8.693569 8.425491 8.7626095 8.804318 8.307029
1370375_at 11.786465 11.657784 11.725429 11.790632 11.905147 11.931123 11.718973 11.974589 11.879014 11.911014 11.587864 11.650941
1370376_a_at 8.684702 8.638249 8.513458 8.448467 8.513596 8.60409 8.523279 8.566269 8.65748 8.670217 8.50894 8.481344
1370377_at 12.558952 12.94749 12.990482 12.863265 13.105934 13.002952 12.938502 13.078688 13.020555 13.009145 12.888111 13.142263
1370378_at 12.237255 12.283866 12.2957115 12.258016 12.284318 12.285249 12.1696 12.248053 12.237069 12.039768 12.254511 12.164977
1370379_at 5.817543 5.7931886 5.4174743 5.708998 5.8562865 5.375321 5.6082873 5.73295 5.8719053 5.8124647 5.592207 5.522647
1370380_s_at 7.441278 7.255751 7.5391545 7.553473 7.5586143 7.633281 7.812281 7.4187617 7.5480776 7.5105066 7.8905344 7.5313196
1370381_at 10.908148 10.72269 10.701668 10.9010725 10.44986 11.118675 11.282715 11.035887 10.863221 11.118046 10.923556 10.979716
1370382_at 3.3465092 3.3573775 3.2816088 3.4569645 3.4770186 3.5779605 3.3964458 5.0052953 3.412315 3.5734613 3.4926057 3.3178263
1370383_s_at 8.462202 8.201799 8.095408 8.753934 8.563467 8.441969 7.958345 8.949192 8.283311 9.158019 8.000134 8.407685
1370384_a_at 9.214518 8.211857 4.510895 8.420099 4.255748 5.7413034 9.115236 4.95469 4.6513133 8.034473 7.6666408 4.3711762
1370385_at 5.5570297 5.7560844 5.3131685 6.104397 5.7445927 5.9986453 6.0939183 6.1685343 5.791084 6.047565 6.1817875 6.123599
1370386_at 7.910501 7.9204626 8.04607 7.9485407 7.8151326 7.8038483 7.8387957 7.932448 7.9794703 7.837954 7.959084 7.618886
1370387_at 10.941939 11.146751 11.751146 11.192347 11.104646 11.466491 11.3821 11.350544 11.339556 11.338027 10.912707 11.4478
1370388_at 3.8143337 3.7900462 3.825738 3.921771 4.067993 4.05664 3.9920678 3.8918734 3.9809182 3.9757404 3.8651412 3.931791
1370389_at 3.7757652 3.843795 3.928856 3.8598282 3.74003 3.707856 3.7485251 3.775891 3.930872 3.7835994 3.8829136 3.7525077
1370390_at 4.74751 5.027396 4.8200436 4.7200794 4.7415833 4.562692 4.6778994 4.4395666 4.703256 5.0897264 4.728442 5.13058
1370391_at 4.710659 5.0484076 4.835475 4.7423954 4.876136 4.754843 4.896125 4.7946997 4.5862393 4.894329 4.729694 4.7999554
1370392_at 5.228219 5.049583 5.194235 5.3092465 5.263447 5.271041 4.9918237 5.779987 4.9547286 5.219251 5.1771564 4.993175
1370393_at 5.971294 5.517308 6.2342486 5.853906 5.5503287 5.697769 5.221696 5.2647314 6.2602124 5.209745 5.6321 5.432122
1370394_at 7.3034406 5.575732 6.069599 7.1184993 6.896644 7.146824 7.03217 8.448872 7.186698 6.8394556 4.6448483 7.210144
1370395_at 6.7499123 6.6673064 6.4912987 6.390702 6.476277 6.4393764 6.5040064 6.417117 6.358113 6.544113 6.5607657 6.39205
1370396_x_at 14.06119 14.065903 14.094208 14.036362 14.094609 14.064069 14.054295 14.024373 14.051704 13.952596 14.043091 14.091126
1370397_at 12.032004 12.031747 11.876061 11.488027 11.609063 11.6012 11.908138 11.68167 11.153047 11.75637 12.179207 12.258961
1370398_at 6.1590695 6.1355524 6.080532 6.023475 5.928109 5.8807883 6.4819546 6.0263906 6.47629 6.1045523 6.015229 6.239256
1370399_at 7.1291356 7.4842405 7.8386316 7.822036 7.4127083 7.621419 7.482763 7.517643 7.7926903 7.6780477 7.644635 7.871281
1370400_at 5.5974936 5.612729 5.72864 5.942284 5.4122796 5.6651096 5.7983856 5.313654 6.0873914 5.9909515 5.5522027 5.8720174
1370401_at 3.5655735 3.625783 3.6712894 3.420447 3.5427904 3.7281518 3.5792043 3.611927 3.6900992 3.5938182 3.6887085 3.703725
1370402_at 7.31114 7.216092 7.2618985 7.5470066 7.2854376 7.3866305 7.32463 7.315505 7.418147 7.546931 7.183504 7.356576
1370403_at 4.670912 4.5408545 4.4903316 4.978195 4.7099113 4.629553 4.4740486 4.62694 4.6947336 4.805281 4.3854284 4.8092585
1370404_at 3.677891 3.7551267 3.860825 3.8532815 3.7987406 3.71139 3.9166665 3.6972055 3.8553128 3.8843338 3.7344234 3.6061656
1370405_at 3.8350306 3.9781184 3.9027593 3.909421 3.719755 4.1306934 3.8204405 3.8492389 4.1331997 3.8168845 4.154907 3.8039315
1370406_a_at 3.3763213 3.6113353 3.5556328 3.6335852 3.5416615 3.6910853 3.597407 3.5585263 3.5647292 3.4919794 3.514207 3.5369406
1370407_at 8.632922 8.419329 8.207332 8.342928 8.581659 8.817821 8.731589 8.733355 8.390061 8.466959 8.615453 8.773024
1370408_at 4.796321 4.5232134 4.8449755 4.697073 4.911854 4.9760127 4.4187136 4.9736953 4.799279 5.086578 4.8406787 5.0743017
1370409_at 4.4496136 4.441442 4.2823434 4.068534 4.411184 4.5071106 4.2670627 4.24986 3.9984956 4.2868137 4.3089914 4.3760843
1370410_at 4.0076094 3.9677048 3.8374984 3.8323076 3.8252952 3.864264 3.977359 3.7896383 4.1196666 4.019036 3.9925518 3.9191325
1370411_at 5.28599 5.6671543 5.405134 5.216084 5.486663 5.5544815 5.3566885 5.285098 5.7365465 5.265744 5.432848 5.4340563
1370412_at 4.3937044 4.4602575 4.1548004 4.376096 4.123733 4.288334 4.4046392 4.880934 4.59545 4.381545 4.3530984 4.3471646
1370413_at 7.111975 6.924683 7.1511292 7.1765823 6.487507 6.7836223 6.6118336 6.7925825 7.189232 7.341335 7.2021875 6.9288306
1370414_at 9.396016 9.082964 9.463524 9.543484 9.226104 9.285542 9.483572 9.443223 9.70662 9.233287 9.045384 8.8339205
1370415_at 5.322402 5.4139824 5.5881186 5.7822294 5.877 5.5785904 5.7841988 5.5447774 5.9240193 6.0724397 6.016927 5.7622213
1370416_at 4.8601074 4.550313 4.6509132 4.3087463 4.51793 4.7288423 4.554763 4.834777 4.7914486 4.7709007 4.828333 4.6068435
1370417_at 4.525387 4.1505337 4.344384 4.1638036 4.391413 4.2360907 4.543441 4.455547 4.2467637 4.1036463 4.5298777 4.215932
1370418_s_at 5.1416516 5.2079225 5.1757984 5.3029027 5.156528 4.996985 5.2349896 5.2830296 4.778469 5.283903 4.9944406 5.1077952
1370419_a_at 5.3504095 5.3085003 5.144352 5.5562916 5.5273685 5.494687 5.518511 5.7795215 5.3593216 5.822872 5.6084414 5.5817566
1370420_at 13.032567 12.683753 11.584494 12.7317915 10.038492 11.732179 12.669443 11.73361 11.778891 12.737876 12.588671 11.798359
1370421_a_at 5.9678693 6.141578 5.945674 6.0599575 5.740609 5.9852343 5.922381 5.859625 5.631323 5.8468213 5.926136 6.0748854
1370422_at 6.685244 6.80072 6.458083 6.7044587 6.4979997 6.73892 6.877343 6.418895 7.0615644 7.138777 6.479806 6.5859437
1370423_at 5.9647746 5.820278 5.863093 5.6319427 5.6448045 5.64726 5.874487 5.5212097 5.896623 5.791581 5.781398 5.8308125
1370424_at 3.8054192 4.030242 3.915899 3.9450028 3.8915253 3.8935032 4.0298843 3.9148207 3.9557946 4.072334 3.8603249 3.9282966
1370425_at 11.707053 12.228815 12.368823 12.19202 12.694217 12.336407 12.279181 12.330015 12.54311 12.359139 12.239814 12.403952
1370426_a_at 10.845448 10.851518 10.821985 10.734563 10.869498 10.752013 10.621113 10.660427 10.354077 10.480066 10.792111 10.550014
1370427_at 5.2926683 5.29111 5.3709316 5.4287853 5.126362 5.5218716 5.43978 5.290722 5.7092037 5.2895284 5.3184023 5.1640882
1370428_x_at 11.904156 12.158945 12.235291 12.148962 12.11269 11.958199 11.986776 4.4619093 11.95032 12.13259 12.101844 11.802968
1370429_at 9.538187 9.57951 9.535452 9.583493 9.41214 9.555373 9.603165 8.695289 8.985223 9.454344 9.48634 9.233693
1370430_at 4.9141307 5.1019535 4.9378757 4.5634727 4.6674128 4.746487 4.5967484 4.917105 4.7711678 4.854288 4.464552 4.5195446
1370431_at 4.0068216 4.158331 3.8103106 4.066516 4.174568 4.2612033 4.4022074 4.113331 4.0083294 4.117642 4.2967577 4.0272007
1370432_at 3.4671094 3.2705142 3.6790261 3.4222345 3.5507755 3.3549013 3.3693726 3.4378927 3.8233247 3.558238 3.5344577 3.5769536
1370433_at 10.081046 9.073142 10.330807 10.428275 10.163691 10.276631 9.710603 9.953049 10.554268 9.97563 10.283947 10.165314
1370434_a_at 3.5182137 3.3557224 3.3983035 3.502875 3.4921322 3.4040477 3.6591413 3.4263573 3.749876 3.6086318 3.5617464 3.5747733
1370435_a_at 7.4963584 7.3518353 7.603314 7.3807096 7.326658 7.4908166 7.319254 7.6188526 7.750721 7.6438737 7.5212 7.418876
1370436_at 6.920817 7.397603 7.1684165 7.4829807 6.384322 5.5218716 6.391447 8.424971 6.7314525 7.6898828 8.435225 7.182179
1370437_at 6.260065 6.1736336 6.318001 6.042766 6.4361672 6.6753063 6.467574 6.154619 6.0388603 6.0790915 6.4876914 6.472347
1370438_at 5.324144 5.027396 5.0931807 4.9913282 5.3855796 5.209848 5.701411 5.1143594 5.103647 5.0130067 4.9306736 5.188334
1370439_a_at 3.3088233 3.4271746 3.2699316 3.14083 3.265319 3.2808456 3.3681333 3.3161767 3.3356206 3.292728 3.1827753 3.4709742
1370440_at 7.9054217 7.491254 7.6560407 7.52825 7.4811873 7.7466288 7.590227 7.5576406 7.277837 7.5905356 7.364017 7.6099834
1370441_at 3.627309 3.5701475 3.6957355 3.6216893 3.8241618 3.780532 3.7405539 3.6976616 3.879205 3.4994338 3.673426 3.4531078
1370442_at 3.2629237 3.2787912 3.3813224 3.4002063 3.2466214 3.647675 3.3629456 3.2968454 3.1921296 3.4935985 3.3912828 3.2604725
1370443_at 7.1236186 7.451727 7.52092 7.656427 7.6111608 7.7435627 7.144644 7.8446813 7.668975 7.5430017 7.4417953 7.832876
1370444_at 4.41565 4.5056334 4.4426455 4.266716 4.5012116 4.7773194 4.426836 4.458788 4.1331997 4.3016787 4.3866487 4.7442894
1370445_at 6.194817 6.9599447 6.4279594 7.0121074 7.003911 6.7326126 6.928316 6.9625106 6.9177017 7.084072 7.10164 7.3388944
1370446_at 6.940134 6.935784 7.0245776 7.227209 6.796054 6.9318757 7.0224233 7.044157 7.0566573 7.0819573 7.136686 7.0359745
1370447_at 4.49107 4.517478 4.658595 4.7427826 4.470414 4.5103693 4.7457066 4.6201344 4.716477 4.543421 4.6986847 4.620613
1370448_at 4.290033 4.4408827 4.6036415 4.418289 4.378454 4.365267 4.0942354 4.1771827 4.281217 4.088674 4.157314 4.051592
1370449_at 8.290121 8.153633 8.1997385 8.220293 8.2956505 8.09209 8.412842 8.43409 8.450623 8.266194 8.162762 8.176836
1370450_at 4.2719326 4.3442206 4.2169476 4.2851477 4.07205 4.005006 4.0094156 4.2870483 4.0844665 4.452754 4.470754 4.0804844
1370451_a_at 5.110247 5.4159913 4.829124 5.073914 5.232095 4.8261733 5.3079534 5.1462483 5.261327 5.46047 5.0550404 5.0469766
1370452_at 3.6268947 3.6480064 3.7120721 3.8851128 3.655295 3.5440772 3.5130339 3.4838138 3.4354646 3.6631813 3.5969677 3.6532633
1370453_at 4.870676 4.6347136 4.619461 4.778558 4.8051143 4.752514 4.9856553 5.1559324 4.7401705 5.0554733 4.9446554 4.5417523
1370454_at 4.3095837 4.280133 4.3539743 4.639491 4.911493 4.391839 4.32287 4.18912 4.389196 4.4466777 4.551573 4.6506405
1370455_a_at 3.2037375 3.606586 3.2187598 3.2386944 3.4065113 3.4157028 3.3191488 3.2473602 3.3544006 3.2504046 3.2105446 3.4886556
1370456_at 3.7584066 3.8528674 3.8091195 3.6356885 3.8109496 3.8689358 3.938792 3.7711537 4.132188 4.212302 3.8701317 3.8337946
1370457_at 3.8471138 4.127622 3.850935 3.960709 3.9970694 3.649721 4.002499 4.0772777 3.988305 3.859257 4.2813673 3.9089046
1370458_at 4.092624 4.241391 3.6783645 4.1218452 3.8969352 3.8912945 3.94747 4.1983457 3.9832504 4.159441 4.5116806 4.14961
1370459_at 3.9550667 3.708856 3.9180975 3.9185019 3.9145198 3.941907 3.7599635 3.834252 3.980353 3.8532634 3.8171759 3.7638004
1370460_at 7.9199023 7.761618 7.641354 7.769148 7.7347455 7.5522776 7.8088346 7.780781 7.706815 7.741416 8.077577 7.7286696
1370461_at 5.7492185 5.201919 5.313793 5.255736 5.085457 5.0780106 5.0585766 4.8463287 5.2930503 5.3802648 4.6879706 4.757947
1370462_at 5.6754947 4.8028717 5.026775 5.2271495 4.337121 5.0374427 4.830629 4.4513135 5.0276246 4.9821424 4.3317227 4.3722634
1370463_x_at 6.195756 6.3807874 6.2203684 6.2753406 6.293106 5.948971 6.1027846 7.2048116 6.524306 6.7541623 6.40856 5.9161177
1370464_at 5.5335345 5.570732 4.961763 5.3929553 5.182716 4.9355373 5.306977 5.3895445 5.2411814 5.457124 5.572599 5.374097
1370465_at 5.8007393 5.794057 4.7869215 5.8663754 5.329164 4.79159 5.4407783 5.9285192 5.4042964 5.64272 5.6485324 5.7155457
1370466_at 4.1288595 4.1291866 4.041643 4.08037 4.027457 3.9348264 4.411525 4.044696 4.1936445 4.271146 4.3906145 4.072711
1370467_at 4.501804 4.566838 4.4645224 4.1400204 4.3420887 4.624648 4.6720667 4.287323 4.4985876 4.657236 4.615426 4.4822407
1370468_at 3.2207298 3.2226703 3.4992285 3.2471797 3.3640301 3.3001318 3.2125528 3.2872078 3.5726588 3.2812426 3.3166125 3.4771779
1370469_at 5.4952493 5.2254057 5.708496 5.5896983 5.611063 5.810751 5.2694616 5.3209453 6.2223315 5.394511 5.240973 5.435774
1370470_at 4.1273723 4.061865 3.9521134 4.161972 4.2358475 3.957415 3.6655233 3.9633946 4.303213 3.9368424 4.531786 4.0847564
1370471_at 3.7803226 3.6238809 3.9350734 3.8212268 3.830895 3.5613673 3.7234364 3.6985319 3.837374 3.7199833 3.9262733 3.7045782
1370472_a_at 4.573023 4.427148 4.5488434 4.4775968 4.659425 4.5358367 4.3946276 4.590355 4.686326 4.7137203 4.5597878 4.3584223
1370473_a_at 6.037892 6.243676 5.907172 5.9771876 6.1848774 6.3288603 6.162187 6.3034744 6.0292583 6.407567 5.9477353 6.355838
1370474_at 5.687549 5.8435063 6.0002575 6.292165 5.8941445 5.6706953 5.73631 5.661349 5.5034194 5.541176 5.5068426 5.3722835
1370475_at 13.1128435 13.139004 12.944274 13.150987 13.1515665 13.129456 13.256414 13.073159 13.140882 13.130521 13.111213 13.262267
1370476_at 7.5196414 7.38846 7.6038895 7.4128284 7.311517 7.4647503 7.537895 7.4603186 7.6051702 7.565037 7.4593697 7.332329
1370477_at 3.7144885 3.408914 3.5864716 3.5031056 3.5378819 3.432119 3.5121548 3.578316 3.8127954 3.5209398 3.6602392 3.428802
1370478_at 5.0936255 5.602414 5.405665 5.2281218 5.305964 5.483357 5.3962817 5.307949 5.556677 5.67648 5.4809084 5.3064218
1370479_x_at 12.180057 12.890894 12.916308 12.870371 13.316283 13.23332 12.876741 13.021998 13.17192 12.872627 13.056488 13.095807
1370480_at 3.8892615 3.9012973 3.798721 3.6325521 3.634135 3.7128322 3.811214 3.7990475 3.6119397 3.5834944 3.7114918 3.6282606
1370481_at 5.0450487 5.113595 4.885415 4.972069 5.036157 5.01034 5.088244 5.0436788 4.913354 4.988508 5.1583786 4.8232
1370482_at 5.1551504 5.507226 5.2480516 4.731002 5.1620264 5.1552515 5.14334 4.7401476 5.130313 4.8811226 4.819996 4.9750853
1370483_at 3.719294 3.8316298 3.812506 4.0919933 3.7912629 3.9620059 3.6808267 3.9348116 4.2888527 4.020322 4.0170097 3.623801
1370484_at 4.9284286 4.984912 4.9492593 4.9689484 4.9112077 5.097282 5.2088757 5.073124 4.928192 4.8393345 5.0252995 4.9501543
1370485_a_at 5.2650137 4.8257113 5.0050673 5.004616 5.415875 5.6000233 5.1616297 5.470738 5.4295387 5.181357 4.585478 5.4726596
1370486_a_at 5.191753 5.1778135 5.265947 5.021678 5.2205725 4.9561386 5.42876 4.654284 5.4934006 5.358436 4.9907465 5.1064234
1370487_a_at 6.1602736 6.1096463 6.072772 6.257267 5.8937464 5.9769683 5.6112757 5.693673 5.67413 5.7198515 5.794591 5.6049867
1370488_a_at 6.892151 6.7827377 7.0299788 6.6937146 6.5924253 6.4139614 6.261589 6.1894994 5.850535 6.24922 6.3006897 5.9893813
1370489_a_at 4.3201933 4.658839 4.3206 4.489688 4.55147 4.5046787 4.710124 4.5007687 3.8343472 5.101461 4.477755 4.4503675
1370490_at 3.9680371 4.1667194 4.1283154 3.7787924 3.764116 3.8635468 3.8086357 3.7118576 3.87564 3.5949087 3.8871524 4.03671
1370491_a_at 6.9694896 5.3899717 5.1946964 5.4924307 5.43447 5.445633 6.1691747 4.9586124 5.6884537 5.2571125 5.780214 6.115254
1370492_a_at 4.478329 4.534382 4.418083 4.340075 4.714597 4.190368 4.321344 4.3232307 4.5340195 4.5576572 4.866486 4.357151
1370493_a_at 3.339339 4.210012 3.5805812 3.8675158 4.078642 3.7313833 3.805866 4.4787073 3.8332968 3.9101498 3.715669 4.094558
1370494_at 4.0130343 4.4723043 3.9553425 4.0230703 4.284959 4.3034453 4.221774 3.8705642 4.116931 4.429406 3.994959 4.077116
1370495_s_at 13.152775 13.2911825 13.266649 13.145481 13.333173 13.295736 13.1429825 13.327651 13.336416 13.190171 13.205337 13.355389
1370496_at 12.76784 12.766105 12.706451 12.729939 12.8112955 12.7383585 12.861186 12.814964 12.729764 12.727115 12.819884 12.768424
1370497_at 3.9487195 4.1041183 3.9379315 4.029744 4.191364 4.0568233 4.2714505 3.9091704 3.9535356 3.9455817 4.111787 4.0885425
1370498_at 3.5013378 3.356271 3.6643505 3.6914155 3.5396624 3.5271702 3.3559973 3.6595793 3.4967203 3.61693 3.4084089 3.5204587
1370499_at 4.1975775 4.283725 4.4645224 4.356589 4.0731626 4.1006613 4.1302686 4.3727717 4.1865797 4.718823 4.3685913 4.4348626
1370500_a_at 3.6485105 3.954881 3.6501346 3.9062011 3.969961 4.205473 4.1369486 3.6180217 4.5252986 3.9631119 3.8795714 3.7933342
1370501_at 9.677306 9.608044 9.643495 9.674671 9.666717 9.69574 9.63921 9.696716 9.615793 9.523138 9.6852665 9.558435
1370502_at 3.8608866 3.7907832 4.144916 3.705313 4.070928 4.152855 4.010051 3.946457 4.290559 3.9680889 4.1249638 3.8975844
1370503_s_at 4.263028 4.495423 4.523768 4.3401737 4.165018 4.4943633 4.76725 4.553941 4.4591618 4.623644 4.577165 4.6774273
1370504_a_at 5.5425253 5.6276536 5.6739216 5.5399604 5.358877 5.923763 5.414228 5.438411 5.4039245 5.579494 5.6544957 5.674552
1370505_at 6.398017 6.550297 6.541645 6.7310348 6.460867 6.3957148 6.513069 6.4555197 7.0034914 6.673947 6.7342153 6.6827517
1370506_at 6.849086 6.9706473 6.6914673 7.065116 7.0064754 6.983208 6.96427 6.959779 7.0781455 7.228631 7.221519 6.8291187
1370507_at 6.208542 5.9636993 6.0124702 6.5888295 6.46049 5.971155 6.008538 6.58741 6.334019 6.0753107 6.466023 5.59685
1370508_a_at 4.691226 4.923468 4.734532 4.883444 4.7330794 4.480711 4.9585633 4.607091 4.949982 4.8487144 4.7437534 4.9389706
1370509_at 7.983806 7.7417703 7.251616 7.417456 7.233963 7.195818 7.2556467 7.256943 7.1202326 7.6894755 7.2752934 7.403795
1370510_a_at 7.924924 7.9749064 8.0811615 7.9929514 7.847096 8.0932045 7.9204903 8.074112 7.8261228 7.8979936 8.0621395 8.002058
1370511_at 13.827675 13.847273 13.858867 13.828021 13.818045 13.815451 13.86296 13.89235 13.792046 13.781256 13.829549 13.817695
1370512_at 7.830655 7.7942243 8.059013 8.065937 8.046657 7.805487 7.6915374 7.905866 7.2176433 7.565338 7.8806725 7.652645
1370513_at 3.468402 3.4309518 3.5784678 3.5442257 3.706254 3.500882 3.6273067 3.533046 3.4925916 3.531568 3.802158 3.6063428
1370514_a_at 3.7009292 3.5662603 3.5943768 3.921152 3.2150807 3.5071802 3.456962 3.7872567 3.3065112 3.450089 3.5114644 3.5183933
1370515_x_at 4.1250806 4.0373883 4.555266 4.0475674 4.0368214 4.034191 4.559979 3.951174 3.6531086 4.354626 4.431939 4.4024243
1370516_at 6.350813 6.3910604 6.5367846 6.517112 6.2962403 6.4164724 6.7105794 6.6036606 6.6373634 6.6155715 6.5825753 6.646598
1370517_at 3.5290363 3.573604 3.4725966 3.637526 3.7814572 3.6168447 3.3962283 3.7491825 3.3748572 3.6767368 3.6213155 3.6575794
1370518_a_at 3.8446412 3.732557 3.944127 4.051427 4.127192 4.082678 3.9507828 3.6017015 3.8912606 3.930216 3.8722942 4.0020676
1370519_at 4.764246 4.1646643 4.457391 4.473475 4.3952956 4.7066407 4.3658104 4.496704 4.779245 4.3894186 4.4326315 4.469491
1370520_at 4.0072136 4.2207885 4.136531 4.470723 4.375412 4.386438 4.413467 4.4926577 3.9865232 4.1402793 4.0780587 4.5570416
1370521_at 6.9095206 6.9301414 6.676096 6.932532 6.289724 6.4378257 6.508998 6.515458 6.8570833 6.873464 6.845486 6.5970616
1370522_at 9.114767 9.111215 9.11433 8.968103 8.993921 9.037689 8.855133 8.999425 9.158481 8.918512 9.033852 8.853785
1370523_a_at 8.300716 7.9997497 7.952658 7.9794755 8.202936 8.496064 8.526186 8.187365 8.073003 8.322338 8.367689 8.391018
1370524_at 9.48478 9.381272 9.286096 9.35215 9.345851 9.732019 9.444111 9.343967 9.546888 9.612049 9.544539 9.439193
1370525_at 8.401688 8.415981 8.26893 8.130522 8.404287 8.733295 8.589586 8.502045 8.520491 8.502872 8.613037 8.53944
1370526_at 6.670901 7.32898 8.067591 6.257267 6.4269843 6.651756 6.3998313 6.3173532 6.6724668 6.1056385 6.052067 6.386605
1370527_a_at 8.965794 8.932422 8.952925 8.9224415 8.945455 8.821815 8.841752 8.823673 8.698379 8.973518 9.000763 8.871918
1370528_at 6.6710176 6.515327 6.5884943 6.320806 6.394864 6.402196 6.569634 6.483796 6.3932543 6.6365166 6.628092 6.3060846
1370529_a_at 7.1680923 7.9384756 8.088337 7.6435165 7.83289 7.7760334 7.1742234 7.661055 7.3225193 7.332237 7.66401 7.863767
1370530_a_at 7.79797 8.311583 8.298543 8.141147 8.657875 8.365694 8.013749 8.554365 7.9771547 8.015579 8.024886 8.450412
1370531_a_at 5.3549967 5.935574 5.76371 5.243844 5.943663 5.7291 5.402575 5.8433266 5.791297 5.7239027 5.5821834 5.9586697
1370532_at 5.659722 5.6820226 5.660234 5.6890583 5.683633 5.5447087 5.6250825 5.6503577 5.6140647 6.0745296 5.6826487 5.626903
1370533_at 4.181922 4.156745 4.1857824 4.3777494 4.21424 4.4163103 4.3297577 4.1451077 4.0092916 3.8632112 4.380842 4.1138625
1370534_at 7.8034773 7.6115427 7.811023 7.9030814 7.940845 7.775111 7.9586053 7.776068 7.6036468 7.5618534 7.3000174 7.6960225
1370535_at 4.060775 4.0253363 4.0782433 4.1671324 3.6663547 4.0153046 4.11448 3.8559306 4.033328 4.2968693 4.1407743 3.811816
1370536_at 5.6684904 5.25284 5.463745 5.799951 5.673765 5.7395897 5.2894917 5.700776 5.602992 5.7904816 5.5261564 5.619359
1370537_at 7.4640665 7.6007147 7.603552 7.539431 7.280964 7.3306537 7.1155753 7.4857445 7.344257 7.27868 7.2377353 7.132654
1370538_at 8.0500345 7.927741 7.634726 7.692327 7.662819 7.866616 7.437681 7.854044 7.9233336 7.6358066 7.372223 7.7129426
1370539_at 7.6084476 7.7490463 7.5999985 7.6790586 7.7424803 7.587674 7.537183 7.7817755 7.7058783 7.6819706 7.5085535 7.5331326
1370540_at 4.0599346 4.220436 4.2590213 4.236416 4.507057 4.0048456 3.9002204 4.110776 4.2399926 4.315903 4.9142385 4.6582475
1370541_at 6.7847543 6.365319 6.660239 7.0244083 6.4115386 6.652549 6.4050517 6.2571397 6.7623434 7.0479193 7.7099004 7.001784
1370542_a_at 6.8928747 6.9058533 7.128169 6.725575 7.183543 6.818668 7.0577106 6.888301 6.728851 6.8551335 6.234639 6.812648
1370543_at 7.127549 6.989412 6.9231787 6.807589 6.8783765 6.8057117 6.7519555 6.7614775 6.688742 6.523027 6.70134 6.7354164
1370544_at 5.6083813 5.5063477 6.011266 5.6320257 5.483439 5.698628 5.718033 5.5594835 5.395259 5.491265 5.3101788 5.6902204
1370545_at 4.6257825 4.6463194 4.2825613 4.3167586 4.464229 4.383895 4.615078 4.7197013 4.314302 4.46019 4.4361744 4.3766575
1370546_at 3.8774614 3.8004234 3.4171865 3.7177532 3.621843 3.804085 3.8319724 3.683536 3.7297766 3.820071 3.8323128 4.0876293
1370547_at 13.807377 13.9203415 13.894173 13.920729 13.954854 13.876498 13.975822 13.918014 13.834475 13.887764 13.944661 13.998144
1370548_at 7.7679143 7.6678452 7.5758142 8.117739 8.053499 7.85998 8.708071 8.685911 8.093383 8.393635 8.107689 8.682983
1370549_at 6.0908 6.3042636 5.9859066 6.0784965 6.024961 6.350304 5.553252 6.109814 6.2664137 6.178925 5.809184 5.634555
1370550_at 5.8466206 6.08574 5.771862 6.081956 5.3735633 5.6450863 6.136951 5.8935256 6.086102 5.473639 6.055762 6.0127506
1370551_a_at 6.522752 6.4297013 6.641096 6.529484 6.3336744 6.4874883 6.3492055 6.3898487 6.1868033 6.3237815 6.2996817 6.646425
1370552_at 5.5280104 5.5040693 5.2087803 5.3166904 5.307206 5.4163857 5.592951 4.808386 5.233404 5.2157736 5.3698387 5.224516
1370553_at 7.990435 7.8140044 7.8306727 8.198153 8.076012 8.028437 7.899176 7.9720674 8.168703 7.61155 7.531074 7.4995947
1370554_at 9.551965 9.622479 9.672717 9.587286 9.618603 9.3464575 9.488891 9.426706 9.802995 9.670957 9.7064905 9.566701
1370555_at 3.8291295 3.9391205 3.6012855 3.9290433 3.8383713 3.9752176 3.873419 3.6099064 3.8760147 3.8667715 3.696768 3.8346565
1370556_at 4.463983 4.6209292 4.0702224 4.359789 4.2753882 4.2821 4.33748 4.29045 4.5620813 4.695333 4.6541805 4.4201775
1370557_a_at 3.8529582 3.944264 3.749156 3.6340067 3.9040956 3.8301795 3.9110453 4.0193214 3.8537734 4.4357653 4.093352 3.7143025
1370558_a_at 3.3232667 3.4185455 3.373678 3.3755105 3.2223809 3.49585 3.322484 3.3076997 3.2016833 3.3600824 3.3166547 3.2840188
1370559_at 3.7910159 3.552736 3.6742365 3.60944 3.670533 3.6895764 3.6549752 3.6937222 3.620695 3.7855408 3.578053 3.532028
1370560_at 3.9879608 4.1748757 3.7360752 3.8532028 4.085195 3.8455768 4.120699 4.035883 4.1006274 3.873406 4.1684566 3.955701
1370561_at 3.8822417 4.273146 3.8705895 4.018449 3.7996433 3.8246012 3.9078705 3.7448967 3.8450396 4.0514774 3.7139175 4.0970073
1370562_at 4.463983 4.3406854 4.0702224 4.4974995 4.442282 4.0000124 4.1673865 4.2246556 4.2547307 4.2068043 4.456885 4.1966367
1370563_at 11.837962 11.7520075 11.469801 11.658063 11.447328 11.631826 11.603482 11.472949 11.585541 11.784904 11.838731 11.71777
1370564_at 4.1587057 4.3143873 3.9192145 4.086357 4.0643797 4.109376 4.120186 4.301584 3.989544 4.34729 3.9712934 3.9374747
1370565_at 4.053281 4.1873446 4.0595202 3.7921078 3.9697475 4.036603 3.8831365 4.1667447 4.53927 4.1819754 4.0150633 4.4000387
1370566_at 8.388496 8.9114685 10.258779 9.902898 10.21395 10.72523 9.47127 10.625991 10.414679 9.357089 9.6056595 10.697784
1370567_at 6.6707125 6.5644703 6.6693783 6.889852 6.616322 6.7332363 6.6130323 6.6523438 6.5707016 6.66955 6.6143055 6.827745
1370568_at 5.5155883 5.551104 5.563841 5.315628 5.5103345 5.365877 5.429862 5.5641394 5.5095797 5.657641 5.49907 5.5034537
1370569_at 4.9427543 4.7928786 5.367432 4.5550065 4.4936013 4.9271226 5.517008 4.886153 4.79852 4.8687854 4.239941 4.8934846
1370570_at 7.4749413 7.756214 7.656185 7.991992 7.7347193 7.679346 7.495294 7.7760406 7.506019 7.542644 7.614558 7.5124297
1370571_at 5.6452403 5.3484426 4.7937403 4.6024218 4.8697314 4.6366034 4.9877405 4.711406 4.5834846 4.7138085 4.8591466 4.3387756
1370572_at 3.6548235 3.7788627 3.7633817 3.7339776 3.6761198 3.5324488 3.606106 3.631236 3.6900098 3.7845724 3.6043127 3.5872085
1370573_at 10.030098 9.51894 9.989878 9.839817 9.966193 9.916645 9.036928 9.659871 9.596408 9.611422 9.814623 9.585337
1370574_a_at 6.1520305 6.240105 6.363827 6.317853 6.43858 6.2295046 6.4480786 6.508711 6.160675 6.1985817 6.306763 6.8629823
1370575_a_at 9.195843 9.00272 8.892479 8.495548 8.816113 8.869108 8.704755 8.718561 8.723637 8.509981 8.645214 8.320413
1370576_at 5.294339 5.44642 5.3164425 5.4481316 5.3244343 5.532524 5.183504 5.5111957 5.22991 5.278973 5.0793695 5.5319977
1370577_at 6.732115 6.6100087 6.719669 6.9836617 6.5183573 6.4453945 7.08891 6.8307757 6.6361494 6.4778657 6.7718744 6.3597655
1370578_at 7.1411295 6.963651 7.4704037 6.903152 7.039657 7.223099 7.045327 6.9866114 6.9119444 6.8156753 7.0674906 7.1640396
1370579_at 8.615745 8.764399 8.688889 8.925643 9.046749 8.823034 8.988731 8.839386 8.519825 8.8745365 8.695297 8.935871
1370580_a_at 13.4314 13.368103 13.226378 13.357506 12.945162 13.329375 13.442786 13.242821 13.412744 13.460009 13.4075775 13.241306
1370581_at 3.7463145 3.7993512 3.7169354 3.5442257 3.4488935 3.3961864 3.9523005 3.438705 3.8518095 3.6734307 3.6737435 3.4862568
1370582_a_at 3.4107232 3.1187398 3.2581856 3.3246238 3.4106495 3.2762835 3.2674172 3.30918 3.286605 3.4037817 3.180044 3.4453762
1370583_s_at 6.6747494 6.354884 5.7838297 6.7715425 6.6755643 5.7322626 6.339666 6.4753337 6.398024 6.617741 6.189952 6.48292
1370584_a_at 6.174643 6.287824 6.5320015 5.320264 5.800162 5.1030555 5.622468 5.259094 4.9178963 4.802713 5.349021 5.073623
1370585_a_at 6.4762855 6.7248964 6.5632334 6.686245 6.826379 6.8369675 6.590799 6.647062 6.435326 7.01054 6.599675 6.7813277
1370586_a_at 5.763921 5.423965 6.00951 5.633924 5.8605633 5.9783335 5.750922 5.6078167 5.568955 5.81148 5.5192823 5.53934
1370587_at 4.745888 4.8160076 4.6489744 4.578738 4.725727 4.5509405 4.877758 4.494537 4.889863 4.5586767 4.6332426 4.720344
1370588_a_at 3.909007 4.0421476 4.1526804 3.8887012 3.980963 3.7869 3.9276538 4.10349 3.8109674 3.7567894 4.2681437 4.1575084
1370589_at 5.044519 5.458374 5.1007123 5.124367 5.047636 5.2794023 4.988382 5.474746 5.532464 5.3029723 5.1225142 4.754203
1370590_at 6.926868 6.755265 6.874439 7.022669 6.816921 6.9371624 6.886342 6.652772 6.7900434 6.628908 6.6121283 6.7579026
1370591_at 7.353402 7.665425 8.004508 7.5380354 7.5037556 7.5402904 7.6252193 7.4816375 7.123263 7.3451858 7.947852 7.5405145
1370592_at 6.406583 6.4981575 6.5308123 6.2792315 6.8233533 6.0445795 7.2606316 7.318065 6.844557 6.3227177 7.4256916 7.752703
1370593_at 13.27944 13.415736 13.429996 13.071991 13.370311 13.365911 13.301116 13.539727 13.647972 13.531152 13.635093 13.634483
1370594_at 4.061868 4.247877 4.383196 4.2967157 4.075512 4.3438883 4.0961113 4.026822 4.381461 4.473776 4.0645533 4.3704166
1370595_a_at 3.6051953 3.5499647 3.567475 3.1441998 3.3021917 3.474908 3.7129688 3.548979 3.3801827 3.6137388 3.3164554 3.5869575
1370596_a_at 4.27852 4.1822634 3.8859274 4.06155 4.325692 4.0585794 4.051187 4.44832 4.650098 4.2868137 4.035923 4.0617857
1370597_at 5.9761486 6.248414 6.2140536 6.600042 5.6466074 6.739003 6.4650974 6.6800904 6.7642474 6.8109097 6.903973 6.1982927
1370598_a_at 4.31022 4.325894 4.092263 4.422225 4.3372335 4.3817143 4.3359966 4.5235367 4.5447288 4.401973 4.5671177 4.360079
1370599_a_at 7.7368884 7.933734 8.076017 7.7795005 7.567808 7.486152 7.6667542 7.589911 7.1575394 7.3833976 7.564359 6.994574
1370600_at 5.7302766 5.8050246 6.2266517 5.93768 5.7400513 5.64678 5.7277584 5.1477747 5.67484 5.284392 5.829751 5.4484673
1370601_a_at 4.316215 4.408782 4.3334527 4.2294006 4.3573675 4.2835107 4.306711 4.1792245 4.4973845 4.3330183 4.3995824 4.3723707
1370602_at 4.416041 4.374099 4.2428656 4.3321905 4.0619817 4.0861998 4.038435 4.358406 4.3467617 4.176461 4.3655205 4.283164
1370603_a_at 5.8572626 6.2453566 6.2269254 6.520361 5.740133 5.5790577 5.9893637 6.120755 5.5058956 6.5086427 6.059119 6.1501527
1370604_at 3.9970388 4.107534 3.79476 3.7573328 3.9320862 4.1016097 3.9350722 3.9616072 3.865844 3.9751675 4.072152 3.8948052
1370605_s_at 5.9151564 6.6489196 5.713314 5.888849 6.449646 6.1355925 5.911702 6.348783 5.938334 6.1349254 6.5034804 6.7579026
1370606_at 6.8255353 6.3936296 6.444295 6.9974885 6.0667768 6.1284676 6.3587236 6.3178887 6.1407566 6.166006 6.7534046 6.384722
1370607_a_at 4.891392 4.51117 4.503027 4.805773 4.486993 4.7158012 4.559979 4.63824 4.7410073 4.558569 4.346324 4.0880065
1370608_at 3.6685734 3.5989716 3.474445 3.3801336 3.320933 3.5925374 3.39411 3.4337075 3.7754853 3.4805093 3.4428608 3.7147906
1370609_a_at 10.392 10.35687 10.42769 10.50577 10.293411 10.366568 10.5710945 10.731447 10.393502 10.538484 10.524193 10.578701
1370610_at 4.522369 4.3612933 4.198693 4.2670975 4.494263 4.422729 4.1683884 4.447521 4.8367357 4.672416 4.6553597 4.556478
1370611_at 5.96144 5.79935 5.915059 5.6776733 5.935459 5.910206 5.941883 5.8796306 5.598446 6.055526 6.08 6.0167265
1370612_at 5.6352787 5.395788 5.862224 5.6711626 5.570863 5.6598864 5.697156 5.634116 5.774053 5.79813 5.678116 5.7210617
1370613_s_at 12.283103 12.527581 12.72021 12.529998 12.44676 12.432962 12.526957 12.693356 12.313951 12.377031 12.762214 12.862517
1370614_s_at 5.3026996 5.1451488 5.4806314 5.2 5.00887 4.92849 5.1419373 5.4705477 5.4385533 5.5630403 5.065981 5.5779376
1370615_at 4.854367 5.011461 5.081374 5.19738 4.957886 5.0111837 5.25842 4.924713 5.1958 5.1429915 5.2691936 5.27232
1370616_at 4.6296005 4.5366817 4.5060825 4.3924394 4.572604 4.6321416 4.649089 4.5300794 4.852724 4.289831 4.3865027 4.509405
1370617_at 4.278369 4.411987 4.623478 4.647874 4.257457 4.4288883 4.6476145 4.377589 4.331273 4.341795 4.275201 4.451473
1370618_at 8.124811 8.118512 8.22101 8.04368 8.032125 7.807149 7.9825554 7.8804836 7.7000394 7.712334 8.146366 7.922797
1370619_at 4.6512194 5.033806 4.8802543 4.6501536 4.5835066 4.6353464 4.765746 4.706251 4.620131 4.5498 4.6192937 4.682847
1370620_at 4.2766066 4.7444806 4.7760305 4.7869105 4.6771383 4.480018 4.7669477 4.549149 4.5133977 4.557531 4.4863257 4.495808
1370621_at 5.0689135 4.827408 5.015089 5.106423 4.9467916 5.1252494 5.2054086 4.59949 5.392639 5.849336 5.0047913 5.2749543
1370622_at 4.3607554 4.563089 4.716648 4.281991 4.760013 4.2117667 4.4184256 4.2921143 4.5640507 4.2789445 4.5619326 4.490383
1370623_at 6.6802063 6.8642383 6.736456 6.980801 7.0364003 6.8788466 6.892847 6.9928055 7.2388144 6.9335413 6.9065204 6.827742
1370624_at 3.938498 4.0572786 4.015041 4.0524025 3.8679466 4.4561787 3.9386063 4.0407977 4.249503 4.3302135 4.0934973 4.3048644
1370625_at 3.7709944 3.4856963 3.5267732 3.7591965 3.5870943 3.6808753 3.5792043 3.3343556 3.8299472 3.4755664 3.5478137 3.5037715
1370626_at 3.3932295 3.497137 3.306013 3.3621798 3.341743 3.2077947 3.5363808 3.2842262 3.5358446 3.169941 3.2632256 3.0505745
1370627_at 4.5101852 4.5319176 4.413404 4.4368205 4.5072536 4.5847387 4.559979 4.7352877 4.518343 4.575531 4.2115884 4.380841
1370628_at 5.1443605 4.8978662 5.0237293 4.8711076 5.180395 4.98317 4.8839726 5.1860323 5.604351 5.8926053 5.453856 5.1193295
1370629_at 3.7539785 3.662574 3.9383018 3.6870835 3.910324 3.7375672 3.7978811 3.8924785 3.8220716 3.7986906 3.901993 3.6332173
1370630_a_at 7.600104 7.3997808 7.209724 7.586149 7.0952697 7.206156 7.3304377 7.6423097 7.241833 7.4414816 7.274764 6.6805396
1370631_at 3.8584678 3.88059 3.9925108 3.6248755 4.1504 4.3460026 3.9453316 4.0917253 4.0567045 3.8903773 4.3398185 4.0492997
1370632_at 4.082903 3.9683375 4.0400696 4.3217497 4.042365 4.085246 3.9866776 3.8372686 3.9769883 3.8976173 3.9280522 3.8923302
1370633_at 4.755674 4.979815 5.009359 4.8889694 4.8064923 4.9024644 5.148382 5.151553 5.1135883 5.221287 5.022551 4.8934846
1370634_x_at 6.4111066 6.4411674 6.435458 5.91552 6.4585376 6.4418964 6.2581186 6.1370916 6.464821 5.9685063 6.262215 6.361707
1370635_at 4.6324983 4.313132 4.173111 4.343236 4.2646213 4.42904 4.4266033 4.6489153 4.984812 4.210029 4.3762317 4.3646283
1370636_at 4.327532 4.1307077 4.120016 4.166856 4.232984 3.9823773 4.179468 3.930959 4.344384 4.218133 4.2363176 4.1047993
1370637_at 3.8767207 4.345717 4.0533695 4.143113 4.013308 4.035727 3.8333082 3.8846416 4.1643696 3.9825892 3.7011352 3.867454
1370638_at 4.944729 4.899323 5.198077 5.563426 4.9243894 5.5319386 4.98183 5.3215714 5.274164 4.783459 4.8312716 5.337994
1370639_at 7.295729 7.3764997 7.318015 7.0824356 7.3650312 7.2416377 7.2821918 7.104146 7.127518 7.1340256 7.2064824 7.2567344
1370640_a_at 5.0660686 4.996381 5.165449 4.9961 5.075204 5.060911 5.1590214 5.132223 5.19732 5.3748493 5.286137 5.3583727
1370641_s_at 6.6235113 6.3889813 6.5896726 6.546537 6.5314875 6.7047954 6.5257635 6.5457335 6.704218 6.7180896 6.5477476 6.4393764
1370642_s_at 7.1589327 7.4838586 7.3329096 7.0495157 7.3512654 7.1604977 7.050518 7.544705 6.978143 7.3293858 7.087588 6.731219
1370643_a_at 4.966315 4.7786627 4.991527 4.5602674 4.883127 5.084133 4.989036 4.7359147 5.071918 5.0781536 5.0669823 4.9803095
1370644_at 3.371694 3.5125582 3.5770235 3.50956 3.4314954 3.3713677 3.5545478 3.6434057 3.5726588 3.6542544 3.3820612 3.582866
1370645_at 4.1465225 4.1670647 4.156519 4.094342 4.2249002 4.1042533 4.30249 3.93138 4.011396 4.0334 4.3671403 4.2246723
1370646_at 5.9521484 6.4181285 6.368606 6.2674866 6.078702 6.2674627 6.1965337 5.943361 6.211907 6.335623 6.0601115 6.166445
[truncated: 3,480,647 more chars]
