# Supplementary material for: Transcriptomic point of departure determination: a comparison of distribution-based and gene set-based approaches
Source: Front Genet. 2024 May 9;15:1374791. doi: 10.3389/fgene.2024.1374791 (PMC11112360; doi:10.3389/fgene.2024.1374791)
Supplement: Supplementary file 6 [file DataSheet1.zip › Data Sheet 1/griseofulvin_29day_Rat_Liver_rma.txt]

ProbesetID V2 V3 V4 V5 V6 V7 V8 V9 V10 V11 V12 V13
Dose 0 0 0 100 100 100 300 300 300 1000 1000 1000
1367452_at 9.764611 9.703063 9.707408 9.842598 9.802173 9.96405 9.790831 9.966427 9.702279 9.717673 9.89804 9.516903
1367453_at 10.012203 9.861186 9.964489 9.9623375 9.8974695 10.184532 9.956593 10.093689 9.947991 10.027966 10.232737 9.919355
1367454_at 9.675559 9.520222 9.583572 9.491766 9.555439 9.652382 9.636094 9.66009 9.54844 9.540561 9.48519 9.337423
1367455_at 11.017187 11.005211 11.228687 11.013916 11.046676 11.216322 11.128505 11.103095 10.898697 10.995772 11.0453415 10.857857
1367456_at 11.496432 11.450719 11.557038 11.603163 11.580097 11.509848 11.471887 11.635484 11.468661 11.555535 11.692315 11.359232
1367457_at 8.635106 8.543529 8.498626 8.545586 8.761897 8.555955 8.608878 8.826326 8.6397915 8.870663 8.794185 8.438873
1367458_at 8.606614 8.737435 8.764529 8.80578 8.620146 8.726461 8.729 8.7378645 8.625681 8.630705 8.741625 8.510358
1367459_at 11.92582 11.76107 11.854887 11.890253 11.939928 12.067172 11.883049 12.041597 11.859938 11.907212 11.992939 11.62208
1367460_at 11.139832 11.059521 11.039471 11.3379545 11.260288 11.294577 11.013982 11.306626 11.142508 11.296205 11.297338 10.969885
1367461_at 9.753807 9.758899 9.820726 9.871677 9.803034 10.065522 9.921791 9.865353 9.778668 9.705983 9.977224 9.718763
1367462_at 10.441012 10.094907 10.451783 10.642426 10.524832 10.693567 10.397704 10.974703 10.236007 10.605371 10.627157 10.14038
1367463_at 10.584786 10.728126 10.839552 10.832688 10.803556 10.843658 10.74231 10.854663 10.82732 10.759052 11.053062 10.528496
1367464_at 9.278334 9.12126 9.229919 9.37402 9.117465 9.385931 9.190839 9.43492 9.117161 9.220151 9.338937 8.891303
1367465_at 9.944154 10.039626 9.84731 10.137012 10.213571 10.320832 10.059078 10.202083 10.179508 10.213777 10.216958 9.917876
1367466_at 10.009192 9.966353 10.099586 9.99948 10.104381 10.098007 9.804078 9.732044 9.819217 9.949866 9.807727 9.8867655
1367467_at 11.203196 11.179675 11.229817 11.254256 11.22925 11.4455805 11.326518 11.209663 11.266209 11.259251 11.357725 11.166007
1367468_at 9.316533 9.213844 9.59175 9.444607 9.530677 9.69856 9.319649 9.480867 9.378953 9.073683 9.629186 9.254206
1367469_at 11.552005 11.401066 11.491772 11.679737 11.564095 11.468465 11.380869 11.478603 11.320943 11.535382 11.587762 11.317889
1367470_at 10.039472 10.1856 10.264097 10.289009 10.151756 10.676706 10.153238 10.338405 10.168624 10.067967 10.396314 10.039538
1367471_at 8.632315 8.63353 8.904831 8.869769 8.638233 9.154759 8.674698 8.836348 8.720445 8.598689 8.882402 8.601211
1367472_at 10.008019 9.871359 9.896628 9.843423 10.01992 10.054511 10.007122 9.924769 9.806968 10.000666 9.982798 9.77188
1367473_at 9.484785 9.756893 9.6283455 9.600069 9.4853945 9.657296 9.442938 9.61694 9.658929 9.665031 9.622471 9.579084
1367474_at 9.52495 9.215498 9.425922 9.431389 9.354496 9.748776 9.31999 9.1949005 9.070548 9.275591 9.355384 8.994061
1367475_at 10.332388 10.255896 10.364591 10.3994255 10.385388 10.392545 10.239206 10.339862 10.309781 10.423332 10.422967 10.253323
1367476_at 10.750614 10.699428 10.597979 10.774989 10.924681 10.929778 10.657278 10.818368 10.786211 10.694524 11.006484 10.535606
1367477_at 9.60097 9.308463 9.419461 9.414711 9.5753 9.821475 9.460744 9.80935 9.383311 9.544169 9.807385 9.352874
1367478_at 8.045067 8.113205 8.1188545 8.072622 7.8527617 8.0985565 8.126944 8.100564 8.188963 8.0589075 7.9915266 8.057935
1367479_at 10.786472 10.893891 10.57921 10.702053 10.739764 10.940275 10.683706 10.779485 10.520987 10.5538845 10.753123 10.534036
1367480_at 9.400452 9.273413 9.426378 9.243643 9.207818 9.31854 9.141697 9.352003 9.24154 9.205867 9.361158 9.063357
1367481_at 8.678742 8.556631 8.635458 8.762942 8.809917 8.753791 8.802613 8.897401 8.718473 8.664282 8.825233 8.579786
1367482_at 9.484239 9.48017 9.266197 9.432273 9.421395 9.5857315 9.286694 9.490892 9.34339 9.431617 9.564169 9.19008
1367483_at 8.207323 8.24526 8.350241 8.186782 8.306881 8.493065 8.122232 8.362641 8.212296 8.047941 8.211515 7.949524
1367484_at 8.814681 8.737295 8.732085 9.023604 8.784257 8.928978 8.807881 8.923278 8.726791 8.80488 8.797081 8.337563
1367485_at 9.443894 9.351914 9.371145 9.58134 9.48118 9.455317 9.359775 9.513119 9.419931 9.358966 9.4479885 9.14777
1367486_at 9.657006 9.501768 9.478589 9.736036 9.591499 9.781309 9.671361 9.757189 9.564223 9.618335 9.660905 9.438652
1367487_at 7.433851 7.532016 7.592143 7.614609 7.597516 7.7151337 7.4955397 7.7112265 7.5996284 7.540397 7.8630676 7.6329813
1367488_at 7.211157 7.775558 7.66825 7.455817 7.6650915 7.7768307 7.3662696 7.2491236 7.5910363 7.4779625 7.790973 7.599114
1367489_at 6.445959 6.4981318 6.716421 6.6603837 6.7743816 6.6743937 6.2633657 6.703076 6.726369 6.520094 6.464011 6.5537496
1367490_at 6.616123 6.3544526 6.9591336 6.533638 6.66337 7.0368595 6.556762 6.5434165 6.4762063 6.9605165 6.7167606 6.6161036
1367491_at 8.803335 8.628851 8.726031 8.847643 8.746143 8.618145 8.704699 8.836821 8.662377 8.656585 8.600688 8.38211
1367492_at 8.618985 8.53628 8.652995 8.823236 8.688875 8.836406 8.602273 8.740419 8.736321 8.589324 8.64627 8.345785
1367493_at 9.529435 9.493029 9.512416 9.619269 9.593396 9.673459 9.59096 9.675886 9.416943 9.511146 9.528207 9.341336
1367494_at 9.67503 9.498832 9.355605 9.471485 9.633613 9.477585 9.629631 9.557381 9.428544 9.059307 9.313996 9.070744
1367495_at 6.9737577 6.395833 6.782815 6.5419574 6.5851455 6.863424 6.642592 6.5996714 6.521131 6.6969967 7.0553102 6.30804
1367496_at 11.138023 10.975548 11.008982 11.135357 11.068607 11.25784 10.955291 11.041819 10.933745 11.280122 11.337831 10.912717
1367497_at 8.489882 8.45452 8.148478 8.334152 8.290699 8.418669 8.362375 8.353367 8.313692 8.294661 8.316826 8.084774
1367498_at 8.31166 8.544498 8.443604 8.244637 8.644072 8.637118 8.226851 8.478256 8.408469 8.273837 8.590456 8.361758
1367499_at 7.9881506 7.989196 8.085426 8.064907 7.960576 8.292311 8.190664 8.075752 7.9270244 7.918164 8.220642 8.1165905
1367500_at 9.833621 9.9837 9.812797 9.919526 9.8166 9.945344 9.74065 9.95653 9.725509 9.919299 9.85093 9.6079645
1367501_at 8.181442 8.162321 8.105023 8.13643 8.100634 8.490556 8.015188 8.10127 8.143929 8.068017 8.195195 7.989574
1367502_at 7.849695 7.862533 7.776104 7.8611116 7.953157 8.083374 7.9663587 7.954376 7.85181 8.030982 8.166221 7.5967555
1367503_at 10.475933 10.341276 10.434838 10.4763155 10.510725 10.582161 10.476333 10.474721 10.335065 10.520431 10.597376 10.250025
1367504_at 8.042152 8.052049 7.980512 7.936526 7.892609 8.157368 7.952189 8.168823 7.977799 7.969337 7.9850974 7.8679323
1367505_at 7.827402 8.084547 8.117222 7.889733 7.785407 8.022862 7.77877 7.86203 7.9266405 7.6812916 7.887601 7.980948
1367506_at 9.549257 9.419196 9.354305 9.512594 9.342384 9.626392 9.399806 9.665857 9.399719 9.34021 9.443605 9.214757
1367507_at 6.825162 6.8412814 6.8507285 7.179683 7.0194063 7.462229 6.904725 7.1293807 6.858441 6.895733 7.0091496 6.591643
1367508_at 8.521776 8.4856205 8.436114 8.4804125 8.469305 8.698087 8.536419 8.464795 8.399863 8.265226 8.547843 8.244814
1367509_at 9.147745 9.314193 9.256826 9.356413 9.264153 9.590547 9.264073 9.406961 9.358343 9.264183 9.3952875 9.327058
1367510_at 9.34412 9.280587 9.237475 9.433684 9.370646 9.448735 9.211396 9.361045 9.281481 9.33643 9.631005 9.146614
1367511_at 8.062231 8.105526 8.219646 8.137232 8.238423 8.198994 7.9531507 8.182163 8.166535 8.294259 8.2678175 7.7622747
1367512_at 10.481349 10.559907 10.6746855 10.702617 10.737593 10.800273 10.521414 10.669594 10.667406 10.713999 10.812322 10.627057
1367513_at 7.5137053 7.4897823 7.660836 7.3308325 7.4362726 7.59522 7.436332 7.3992968 7.32842 7.6823483 7.57251 7.4726477
1367514_at 7.452967 7.483113 7.461867 7.460835 7.5306044 7.551743 7.5525045 7.611662 7.3318744 7.35697 7.599824 7.2219534
1367515_at 7.204482 7.3126674 7.3622193 7.3324823 6.917825 7.3242235 7.401141 7.340482 7.4463 7.2788982 7.0072722 7.1240926
1367516_at 8.724388 8.545261 8.265873 8.425142 8.402609 8.369685 8.493519 8.59221 8.198189 8.597427 8.374411 8.170206
1367517_at 7.565183 7.48765 7.298241 7.5908675 7.5428696 7.4466662 7.626787 7.6427946 7.334388 7.5742836 7.5815277 7.3904657
1367518_at 8.217164 8.360533 8.4307375 8.32406 8.141047 8.461398 8.2571335 8.403276 8.1817875 8.319017 8.464712 8.167454
1367519_at 8.164343 8.215712 8.07457 8.277963 8.029609 8.526718 8.204546 8.23957 8.129173 8.137285 8.220831 8.047956
1367520_at 9.533799 9.492104 9.547697 9.66077 9.56772 9.822038 9.790575 9.606987 9.550336 9.645172 9.790821 9.583618
1367521_at 7.0659723 6.935316 6.716007 6.877225 6.863379 7.1274996 6.752495 7.017213 6.762553 6.8548584 6.8972883 6.4136763
1367522_at 8.99234 8.986603 8.966354 9.255343 9.01316 9.335779 9.029305 9.363432 8.909861 9.10705 9.27445 8.958609
1367523_at 7.6283426 7.499236 7.7170515 7.6897483 7.50838 7.8200936 7.722113 7.76434 7.598545 7.6812053 7.833392 7.589553
1367524_at 7.063342 7.4300427 7.5602555 7.401895 7.3749385 7.5170684 7.3756976 7.4854374 7.341124 7.3307104 7.4544034 7.42254
1367525_at 9.147558 9.241281 9.38956 9.173749 9.076581 9.144967 9.064938 9.162008 9.289169 9.105648 8.955144 9.168758
1367526_at 8.403501 8.439187 8.262531 8.329467 8.515519 8.654579 8.445765 8.454101 8.108229 8.138161 8.262508 8.137999
1367527_at 7.65234 7.7306175 7.673621 7.6311398 7.6471853 7.810181 7.725654 7.5522647 7.628586 7.6438074 7.7378464 7.355645
1367528_at 8.641833 8.440849 8.530044 8.631512 8.747659 9.043572 8.657008 8.6159315 8.73838 8.741279 8.62504 8.533677
1367529_at 8.846822 8.753862 8.865816 9.010806 8.983297 9.157236 8.995749 9.0144005 8.859685 8.874788 9.03917 8.686307
1367530_at 7.2645288 7.27447 7.3724117 7.522758 7.4048896 7.3634 7.329928 7.264594 7.288729 7.319991 7.3089395 7.280924
1367531_at 10.578837 10.553608 10.596353 10.584241 10.494053 10.747571 10.59326 10.608399 10.595184 10.487824 10.728737 10.396479
1367532_at 10.897005 10.771744 10.882346 10.907093 10.799951 10.926402 10.720369 10.937845 10.891699 10.892861 10.86616 10.769065
1367533_at 8.002443 8.09401 7.8081546 8.086283 8.030012 8.316978 8.190864 8.092568 7.852196 8.119412 8.012236 7.5488825
1367534_at 7.617547 7.5845513 7.6078157 7.5542655 7.6511526 7.7542214 7.419031 7.6036644 7.4475923 7.575408 7.616264 7.7632375
1367535_at 8.654793 8.740278 8.8189945 8.680845 8.811125 8.893829 8.726901 8.737335 8.762633 8.741925 8.90224 8.558854
1367536_at 7.4884787 7.30482 7.5729837 7.4073844 7.260099 7.477568 7.487438 7.4522834 7.5817738 7.30633 7.6367273 7.60971
1367537_at 7.048937 7.4142203 7.460981 7.151064 7.369308 7.3484893 7.3036356 7.2327805 7.319824 7.1757183 7.249752 7.334226
1367538_at 6.6898885 6.7553024 6.7770195 6.4925866 6.815595 6.8630834 6.706169 6.564061 6.6767735 6.7315083 6.725599 6.883883
1367539_at 8.278204 8.112383 8.519758 8.459177 8.168787 8.533239 8.176281 8.251363 8.109961 8.144241 8.111448 8.259912
1367540_at 6.865081 6.960899 7.0197573 6.708584 7.1714325 6.883487 6.722295 7.005521 6.6036224 6.902016 6.804376 7.112463
1367541_at 7.4878507 7.428543 7.259519 7.713642 7.4120727 7.3924665 7.582598 7.6115427 7.3793807 7.321824 7.4229274 7.029654
1367542_at 7.8872256 7.9109344 7.953531 7.790113 7.8073063 7.9414344 7.582598 7.7873783 7.6572194 7.8631525 7.8815026 7.8377824
1367543_at 8.311279 8.365366 8.218227 8.315046 8.374968 8.599638 8.242296 8.251123 8.327164 8.33312 8.609278 8.2531185
1367544_at 5.7172017 6.202275 6.0697045 6.1466675 5.874527 6.017168 6.041893 5.834567 5.967552 6.0088377 5.868414 5.9073524
1367545_at 6.9898696 7.0984554 7.64089 6.952923 7.225839 7.0750937 7.02856 7.014675 7.159502 7.1817837 7.0902996 7.206583
1367546_at 9.96605 9.978193 9.937186 10.179116 9.869011 10.301178 10.09735 10.160263 10.140656 10.051018 10.130077 9.793607
1367547_at 7.514374 7.645151 7.4442286 7.5717134 7.603086 7.5901823 7.649615 7.399091 7.413961 7.539184 7.4031653 7.4209943
1367548_at 8.495619 8.241174 8.452646 8.627976 8.37527 8.513163 8.619162 8.517095 8.516327 8.494638 8.424532 8.352073
1367549_a_at 10.004616 10.11735 10.261459 10.2205305 10.008312 10.432541 9.97696 9.969315 10.099827 10.065494 10.213623 10.016691
1367550_a_at 8.176157 8.2827835 8.458862 8.4974165 8.338195 8.313429 8.162609 8.4505005 8.35434 8.320885 8.602337 8.195853
1367551_a_at 8.553685 8.366226 8.321585 8.497219 8.4026985 8.522276 8.328658 8.511187 8.337873 8.527439 8.496787 8.184848
1367552_at 4.3939266 4.2550006 4.420256 4.5102634 4.5652127 4.784532 4.570028 4.4823813 4.569142 4.8552656 4.70112 4.365817
1367553_x_at 11.330083 11.077846 11.663112 11.005176 11.422193 11.258013 12.137821 11.505658 11.906555 11.817491 12.30715 11.602755
1367554_at 4.1543145 4.0093565 4.009155 3.9385302 4.0029693 3.9451382 4.017337 3.9174209 4.0391016 4.0435486 4.0511518 3.965036
1367555_at 14.747564 14.729549 14.707483 14.691624 14.718914 14.65398 14.74988 14.733453 14.718243 14.718243 14.649273 14.739397
1367556_s_at 14.5882635 14.623345 14.576824 14.530756 14.5372715 14.451454 14.558093 14.47998 14.481741 14.525639 14.49024 14.525639
1367557_s_at 12.946083 12.730757 12.707101 12.876896 13.020729 12.913885 12.895888 12.935506 12.775802 12.984169 12.834268 12.7565155
1367558_x_at 3.0287569 2.9801624 2.9959455 3.021096 3.037089 3.060363 3.0552773 3.0700672 2.9764977 3.0136244 3.0508082 3.0363815
1367559_at 12.967806 13.1512575 13.174514 13.1595125 12.925232 13.093593 12.990296 12.938751 13.073924 13.151086 13.238312 13.1499
1367560_at 11.571545 11.807793 11.831295 11.835736 11.835938 12.02987 11.799554 11.809607 11.816589 11.813515 11.965263 11.627885
1367561_at 12.16822 12.18846 12.242635 12.228603 12.259929 12.351584 12.234688 12.344258 12.2147875 12.25899 12.338365 12.133252
1367562_at 8.226845 8.257141 8.064931 8.779284 8.263326 7.729672 8.255794 8.423912 8.39346 8.573657 8.295251 8.097822
1367563_at 8.637901 8.5030365 8.316838 8.733751 8.559091 8.568127 8.504769 8.777542 8.662725 8.7832775 8.858551 8.619116
1367564_at 6.062743 5.975399 5.9809 5.8513865 6.1274385 6.1251774 5.948867 5.941218 5.9100657 5.978857 6.1150494 5.96635
1367565_a_at 13.798588 13.872647 13.833262 13.906385 13.886627 13.836486 13.814487 13.855765 13.852292 13.866152 13.825915 13.74312
1367566_at 4.17785 4.1799316 4.213788 4.1175222 4.4702864 4.1692715 4.1757574 4.3608036 4.4429607 4.3414392 4.2407837 4.3778477
1367567_at 11.529848 11.572428 11.714616 11.622384 11.649213 11.883146 11.725209 11.751888 11.542448 11.719669 11.83821 11.561154
1367568_a_at 8.291547 8.3132925 8.406966 8.351753 8.5324745 8.150341 8.275215 8.312731 8.215984 8.110046 8.238512 8.105396
1367569_at 11.604575 11.519659 11.717736 11.763826 11.729117 12.029597 11.858615 11.655605 11.692978 11.677267 11.885053 11.673124
1367570_at 6.184159 5.909641 6.163043 6.2483 6.135871 6.268032 6.2302017 6.1594396 6.21628 6.5705104 6.0335326 6.0292273
1367571_a_at 5.729513 5.350774 5.237364 5.6422787 5.7830863 5.898655 5.597356 5.4956837 5.632057 5.4138336 5.749628 5.5963717
1367572_at 5.0369596 4.9875984 5.2229958 5.044449 5.3873 5.193662 5.2417564 5.3761396 5.3189573 5.2250423 5.258746 5.189213
1367573_at 12.14377 12.300644 12.250265 12.2423525 12.258038 12.49227 12.3069 12.345311 12.223109 12.396879 12.486454 12.292213
1367574_at 8.005001 7.7801275 7.5147057 8.209098 7.561683 7.6355886 7.582305 8.131488 8.226852 8.527708 7.826586 8.051034
1367575_at 11.287531 11.180423 10.933347 11.23156 11.358359 11.244965 11.235223 11.402838 11.096566 11.318162 11.3142805 11.012793
1367576_at 13.713651 13.697421 13.828377 13.778468 13.679893 13.761875 13.7102165 13.580663 13.764604 13.697073 13.831284 13.798784
1367577_at 6.923553 7.3282576 7.3700476 7.93453 6.2273707 7.87012 7.033676 7.297085 7.095262 8.241361 7.31209 6.7601395
1367578_at 10.301681 10.268564 10.224227 10.3141165 10.219665 10.358604 10.367273 10.456286 10.283313 10.53935 10.475141 10.301565
1367579_a_at 11.090237 11.104438 11.034791 11.355717 11.064481 11.177963 11.379755 11.579243 11.090377 11.487161 11.505937 11.073449
1367580_at 10.675846 10.849837 10.846723 10.817543 10.773108 11.021886 10.893871 10.933032 10.7948675 10.843184 10.988333 10.679877
1367581_a_at 5.8826947 5.734195 6.067265 6.066482 5.7670746 6.107217 6.2216835 6.074102 5.8358755 5.786197 6.239374 5.6144166
1367582_at 11.13232 11.114638 11.017517 11.088169 11.164816 11.172402 11.173518 11.240947 10.903464 11.076448 11.066544 10.941858
1367583_at 13.309278 13.370384 13.33935 13.307132 13.356567 13.323917 13.376023 13.3401575 13.333366 13.331119 13.260578 13.32228
1367584_at 7.900163 7.5381036 7.2963014 7.895268 7.3816376 7.415444 7.2498074 7.856882 7.8447022 8.354506 7.757587 7.6941795
1367585_a_at 11.040605 10.721639 10.691282 10.910093 10.840613 10.86312 10.764362 10.819887 10.587121 11.050421 10.575701 10.521382
1367586_at 12.735175 12.555022 12.674996 12.652844 12.746 12.758952 12.555074 12.682825 12.4676485 12.537788 12.502856 12.256286
1367587_at 3.8208437 3.9801922 3.6392357 3.89984 3.596996 3.5882049 3.7014635 3.9422538 3.859553 3.7838192 3.8742266 3.6721447
1367588_a_at 11.132076 11.23254 11.255177 11.329504 11.26587 11.288484 11.253254 11.273247 11.252518 11.367735 11.374091 11.274062
1367589_at 9.367806 9.103934 9.262281 9.164084 9.205555 9.374136 9.2007265 9.281083 9.223662 9.133184 9.375473 9.111952
1367590_at 10.567243 10.550382 10.61515 10.763368 10.592268 10.697804 10.741033 10.780064 10.498683 10.776014 10.803088 10.47653
1367591_at 9.684694 9.692225 9.714594 9.772779 9.787766 9.931677 9.738241 9.812104 9.828218 9.683025 9.784428 9.597792
1367592_at 3.4030159 3.4852545 3.5096126 3.3246586 3.588372 3.5896552 3.4585779 3.3917668 3.5248053 3.3923788 3.4397023 3.4705672
1367593_at 7.9225473 8.551615 7.9772673 8.302416 8.121306 8.345087 8.165606 8.098333 8.360131 7.949391 8.197841 7.675543
1367594_at 9.068329 9.166239 9.078003 9.277294 9.232107 9.082129 9.051762 9.120401 9.046392 9.029068 9.082957 9.0569725
1367595_s_at 13.513499 13.557535 13.590366 13.622235 13.659027 13.578742 13.508486 13.628862 13.642115 13.642982 13.650098 13.600603
1367596_at 11.608367 11.878416 11.896774 11.912972 11.8325815 12.101582 11.795214 11.918663 11.742881 11.917302 12.035213 11.752338
1367597_at 11.888501 12.00369 11.991776 12.024777 12.009353 12.2174635 12.069239 12.054971 11.869844 12.091053 12.160478 11.945525
1367598_at 14.276014 14.284345 14.271105 14.232233 14.233993 14.232233 14.249617 14.224289 14.273198 14.237281 14.219973 14.284345
1367599_at 11.89555 11.881924 11.484729 11.864361 12.062103 11.980516 12.022157 12.13389 11.898061 11.934302 11.928693 11.717096
1367600_at 5.5491667 5.4117594 5.2424893 5.5634975 5.540141 5.5936227 5.614777 5.346418 5.36952 5.606646 5.645595 5.440875
1367601_at 7.9728603 7.593563 6.867536 8.527422 8.417522 8.237848 8.079153 7.9204626 8.594704 7.6481333 8.025959 7.582614
1367602_at 8.876865 8.553574 7.9692645 9.253943 9.153073 9.164051 8.972568 8.635599 9.275692 8.699513 8.956902 8.590559
1367603_at 11.229045 11.013049 11.018765 11.2639885 11.26242 11.240931 11.279641 11.22536 11.095146 11.218976 11.155389 10.735874
1367604_at 11.075874 11.155641 11.043024 11.105261 11.139135 11.200414 11.085238 11.340784 10.821488 10.876962 11.039472 10.593279
1367605_at 10.697917 10.753686 10.753548 10.864376 10.83975 10.924064 10.849245 10.962268 10.706404 10.867343 10.921668 10.67687
1367606_at 11.909364 11.995499 11.930654 11.920571 11.915919 12.101647 12.07969 12.072976 11.857359 12.005306 12.063839 11.896276
1367607_at 12.400146 12.397474 12.507754 12.612347 12.395823 12.583645 12.476213 12.57392 12.528442 12.353661 12.5362625 12.369967
1367608_at 5.1867504 5.173915 5.1129017 5.0852556 5.2976265 5.4834604 5.470382 5.4333367 5.4183054 5.482768 5.207426 5.21035
1367609_at 11.1001625 11.983727 11.45585 11.890803 11.067647 11.413728 11.195249 11.58263 11.0046835 11.640125 11.612154 11.208497
1367610_at 12.224645 12.313278 12.373964 12.320311 12.32732 12.487639 12.310074 12.336029 12.181693 12.396214 12.3574705 12.202409
1367611_at 5.321903 5.3897305 5.3535457 5.717427 5.8124623 5.534419 5.7803373 5.4519424 5.374916 5.3775024 5.254134 5.9544134
1367612_at 13.979446 14.065 13.954491 14.047575 13.925895 13.971475 14.037134 14.033954 13.974328 14.053397 13.912851 13.901273
1367613_at 12.707516 12.6982155 12.767628 12.953976 12.9133835 12.939995 12.991651 12.945073 12.651864 13.071926 13.069023 12.56786
1367614_at 7.4486256 7.1623 6.6894226 7.294333 7.063394 6.686603 7.079112 7.22499 7.322035 7.3092613 6.9862604 6.946494
1367615_at 4.220861 4.413011 4.319898 4.3891087 4.412177 4.3983564 4.50714 4.52112 4.4047856 4.2806416 4.4944234 4.2959294
1367616_at 4.729023 4.7629633 4.6456223 4.684314 4.8128633 4.7890043 4.634651 4.7331038 4.7984524 4.7102895 4.7758126 4.6308756
1367617_at 9.569565 9.551005 9.577695 9.54162 9.486035 9.5902605 9.538641 9.708352 9.475275 9.777239 9.748141 9.512626
1367618_a_at 11.206864 11.2655735 11.266731 11.325694 11.315234 11.4426565 11.352561 11.309023 11.178596 11.279801 11.327209 11.115398
1367619_at 12.617702 12.749519 12.709634 12.775328 12.713501 12.684813 12.578884 12.66446 12.716818 12.822252 12.690461 12.634277
1367620_at 12.819435 12.742138 12.788098 12.84683 12.844505 12.886114 12.773116 12.92594 12.776283 12.748285 12.79432 12.56139
1367621_at 8.514102 8.258089 8.391164 8.435449 8.292401 8.587176 8.239468 8.425312 8.374296 8.327634 8.390484 7.984933
1367622_at 12.095428 11.993836 11.929158 12.179098 12.107596 12.241732 12.1417 12.229247 12.05861 12.139744 12.069452 11.874005
1367623_at 11.576778 11.587412 11.473515 11.635558 11.653265 11.759073 11.828078 11.704254 11.536403 11.710846 11.775425 11.356404
1367624_at 10.3588295 10.66321 10.566929 10.273343 10.889901 10.4833975 10.564099 10.561632 10.282563 10.336261 10.735419 10.942752
1367625_at 13.341241 13.414688 13.4271145 13.426653 13.381045 13.449635 13.447962 13.420168 13.3620615 13.481537 13.393475 13.344875
1367626_at 4.889531 4.7975063 4.8342 4.977921 5.2341805 5.1465173 4.869244 5.037012 5.009865 5.1042933 5.075526 4.9203053
1367627_at 7.3110733 7.9104013 7.513407 7.750041 7.557239 7.593702 7.8780107 8.209349 7.806862 7.654519 7.9948254 7.371998
1367628_at 6.077035 5.849383 5.958619 6.256219 5.9615865 6.017635 6.2888675 6.452678 6.749822 6.655325 6.1817946 6.6201067
1367629_at 11.961372 11.832869 11.766643 11.872466 12.062354 12.1690035 11.971961 12.113777 11.953574 11.916105 12.104433 11.775651
1367630_at 12.032496 12.037934 12.025657 12.146387 12.189112 12.258783 12.229297 12.256687 11.942274 12.219209 12.237404 11.932102
1367631_at 5.5742836 5.852579 4.791871 5.79695 5.3629246 4.9116306 5.2703314 6.098919 5.465555 5.379677 5.716718 4.4838133
1367632_at 10.71509 10.71245 10.518916 10.460487 10.830204 10.24697 10.075995 9.711266 10.020305 9.61436 9.591529 9.322815
1367633_at 9.7596445 9.669176 9.556051 9.46667 9.886447 9.176342 9.286666 8.926585 8.940631 8.623293 8.744458 8.220453
1367634_at 11.895979 11.984063 11.934761 11.991817 11.899784 12.169639 12.045161 12.012953 11.877486 12.010324 12.07242 11.779525
1367635_at 13.016399 13.071213 13.095116 13.03882 13.040688 13.101997 13.066067 12.94055 13.092618 13.048134 13.067257 12.942007
1367636_at 7.9965267 7.919177 8.068311 7.736991 7.8022885 7.6917934 7.809717 7.8308144 7.729946 7.7756605 7.652651 7.6889668
1367637_a_at 10.546389 10.569884 10.566158 10.705946 10.563645 10.620387 10.427643 10.671622 10.459965 10.469469 10.539001 10.310261
1367638_at 9.696083 9.564428 9.714257 9.717931 9.5985775 9.836111 9.506654 9.6608515 9.492712 9.515456 9.678498 9.287436
1367639_a_at 12.227746 12.302761 12.377663 12.283231 12.479073 12.62215 12.533931 12.450188 12.477703 12.454919 12.324618 12.401192
1367640_at 12.355463 12.572783 12.519859 12.474206 12.4733715 12.607247 12.5629635 12.572501 12.399629 12.591401 12.483921 12.473275
1367641_at 13.414388 13.453641 13.586562 13.576446 13.492168 13.582862 13.575861 13.576533 13.519316 13.61372 13.645371 13.529735
1367642_at 10.868497 10.953927 10.971287 11.046788 10.872293 11.082046 10.931978 10.881923 10.968484 10.989529 11.109005 10.82236
1367643_at 11.640088 11.493519 11.630241 11.778206 11.808641 11.899334 11.742562 11.776358 11.68521 11.562682 11.880413 11.62687
1367644_at 7.5361137 7.8534107 7.7965584 7.686519 7.5595455 7.9373007 7.4464345 7.675368 7.4618483 7.6252613 7.700327 7.623238
1367645_at 12.428443 12.560638 12.594198 12.588737 12.530949 12.865615 12.695134 12.696858 12.431234 12.567314 12.710934 12.411112
1367646_at 12.054026 11.87538 11.719166 11.821281 12.033348 12.16002 11.665181 11.879462 12.093863 12.046747 11.947009 12.0633955
1367647_at 14.083842 14.081555 14.0429735 14.096582 14.143692 14.139925 14.083842 14.113205 14.054778 14.1195345 14.053099 14.112585
1367648_at 6.3355904 6.277196 6.891392 6.648343 6.255368 6.341509 6.249086 6.2463017 6.944252 6.28517 6.75571 6.753208
1367649_at 6.157463 6.0956235 5.8818007 6.335099 6.397988 6.461706 6.1488614 6.3152237 6.174863 6.2126513 6.2431765 5.8441677
1367650_at 6.317308 6.0024242 6.3176684 6.313318 6.335495 6.2149687 6.203797 6.2922645 6.3465896 6.4501915 6.4177113 6.0862894
1367651_at 10.2332115 10.568514 10.582065 10.294862 10.364431 10.449838 10.239607 10.422522 10.562708 10.576336 10.5322 10.6444435
1367652_at 8.981564 8.785646 8.742599 9.26836 9.308355 8.770863 8.94062 8.988476 9.154807 8.950759 8.886783 8.647215
1367653_a_at 12.246766 12.006486 11.82257 12.095886 12.18555 12.105482 12.064958 12.278136 12.160667 12.075582 12.156961 11.953547
1367654_at 8.235968 8.316021 8.32988 8.246003 8.386121 8.418161 8.344554 8.196352 7.9705443 8.356838 8.173904 8.552933
1367655_at 7.4439807 7.3111663 7.327039 7.374295 7.4550467 7.2465687 7.10079 7.2446527 7.435584 7.3367257 7.0108404 7.2629156
1367656_at 10.508121 10.432447 10.5019865 10.606637 10.570632 10.745432 10.634844 10.709116 10.508806 10.680098 10.701215 10.3073225
1367657_at 12.44977 12.262091 12.154362 12.567701 12.295946 12.560703 12.087949 12.494519 12.489438 12.504953 12.49425 12.013234
1367658_at 6.718598 6.565079 6.672069 6.3651166 6.522859 6.1467905 6.788901 6.7234435 6.395829 6.6880364 6.2899127 6.593106
1367659_s_at 11.383825 11.333708 11.777943 11.285776 10.478464 11.032248 10.878302 10.680308 10.671342 10.314734 11.12077 10.763714
1367660_at 5.9952335 6.071163 5.842763 6.1369133 6.0708694 6.0073476 6.1675587 6.1877546 6.1542044 6.1377616 6.1703873 5.8440814
1367661_at 7.092228 6.353696 6.22534 7.0570445 6.683589 6.5287275 6.7462945 6.9743204 7.053183 7.103241 6.529537 7.04129
1367662_at 12.25623 12.26814 12.280578 12.296674 12.435466 12.702719 12.186214 12.494032 12.301612 12.243146 12.450516 12.093271
1367663_at 11.522361 11.202233 11.180492 11.533772 11.341115 11.492313 11.409025 11.405511 11.523223 11.57112 11.609882 11.404269
1367664_at 4.331292 4.291238 4.2237997 4.3490696 4.359312 4.2247295 4.310385 4.2200155 4.231056 4.2134676 4.2754316 4.2142606
1367665_at 4.268789 4.241085 4.209927 4.2907248 4.0610704 4.1825113 4.216391 4.278761 4.178211 4.2128778 4.30665 4.187087
1367666_at 8.733371 8.896702 9.116868 8.913188 8.637175 9.063106 8.694643 8.696436 8.617595 8.609123 8.489299 8.606086
1367667_at 11.950568 12.074151 11.907669 11.52606 11.434398 11.727531 11.94082 12.218885 11.800447 11.812083 12.139837 11.79258
1367668_a_at 6.224572 6.103414 6.003152 6.2580814 5.8342295 5.405261 6.2018065 6.185186 5.9960527 6.7428875 5.9390564 6.1816397
1367669_a_at 9.263007 9.4153385 9.491927 9.258838 9.293447 9.619206 9.308882 9.532901 9.544124 9.295187 9.600801 9.233372
1367670_at 10.247895 10.015114 10.279907 10.204825 10.302724 10.388588 10.236268 10.060094 10.209885 10.097991 10.240432 9.975916
1367671_at 8.897602 9.072208 8.953282 9.080399 8.973259 9.083082 9.036176 9.090972 9.135978 9.107907 8.986799 8.9328985
1367672_at 11.787884 11.688624 11.64392 11.728651 11.596013 11.646024 11.650831 11.581595 11.439785 11.640013 11.717413 11.377505
1367673_at 10.619597 10.650626 10.593882 10.7408495 10.581703 10.9782505 10.691441 10.67845 10.717714 10.819963 10.905085 10.555455
1367674_at 9.159042 8.90961 9.128498 9.003929 8.767645 9.150316 9.073122 8.845248 8.869902 8.969318 8.990132 8.786508
1367675_at 8.471634 8.327852 8.358892 8.48882 8.431925 8.751543 8.315966 8.614302 8.31673 8.5083685 8.5534525 8.142443
1367676_at 6.725017 6.9215155 7.078501 7.2194104 6.43656 6.5030284 6.6201634 5.969373 6.634234 6.720313 6.4020576 6.6656013
1367677_at 11.518351 10.835345 11.255503 11.244578 11.055154 11.251223 11.54233 11.732706 11.547359 11.316946 11.776771 11.361573
1367678_at 10.647116 10.732883 10.724904 10.667152 10.620275 10.660068 10.381488 11.037962 10.83478 10.66698 10.700414 10.505698
1367679_at 10.260731 9.683849 9.403213 9.934436 10.014574 9.136562 9.430946 9.621363 9.552115 10.558592 9.320702 9.191261
1367680_at 12.13708 12.171137 12.222964 12.1937065 12.166674 12.185764 12.003778 12.07299 12.029792 12.094435 12.118441 11.996288
1367681_at 9.93043 9.940591 10.045308 9.823888 9.779189 9.879266 9.795366 9.830106 9.986512 9.9466 9.843451 9.831711
1367682_at 6.6693907 6.5509152 6.771154 6.8570275 6.6865864 6.718422 6.640801 6.6060667 6.6462474 6.707258 6.3802695 6.5726094
1367683_at 9.466182 9.094996 9.745668 9.703005 9.450008 9.442563 9.223219 9.550391 9.358582 9.704631 9.100679 8.855218
1367684_at 4.5073643 4.3966756 4.2817354 4.524792 4.4446564 4.5254083 4.405527 4.454338 4.444579 4.287493 4.623204 4.3762145
1367685_at 11.734962 11.864952 11.857383 11.853254 11.796043 11.98708 11.869909 11.826316 11.74174 11.811113 11.819567 11.724648
1367686_at 11.577642 11.598144 11.789221 11.716373 11.802736 11.991142 11.454451 11.615719 11.714729 11.761179 11.719029 11.515117
1367687_a_at 7.9522347 8.137697 8.072554 8.265249 8.251008 8.076566 8.039192 8.305012 8.030455 8.155829 8.129451 8.151262
1367688_at 7.903075 8.11211 8.290736 8.239862 8.101673 8.263364 8.075008 8.361038 8.13682 8.267336 8.600796 7.9658127
1367689_a_at 7.10731 7.2860355 7.844742 7.497019 7.2455487 6.5650625 6.9010715 6.5838428 6.6704373 6.332784 6.779083 7.225515
1367690_at 11.213306 11.347594 11.292146 11.287539 11.116528 11.485108 11.212194 11.512738 11.083861 11.274419 11.526962 10.997343
1367691_at 10.972975 10.319206 10.768421 10.631929 10.781676 10.81983 10.4075 10.809886 11.007625 10.550796 10.748581 11.01413
1367692_at 4.1146865 3.7040324 3.866031 3.7345643 3.84272 3.9842107 3.8547912 4.0417395 3.852656 3.8280382 3.9032488 3.761764
1367693_at 9.7567005 9.712259 9.839115 9.853119 9.5674925 9.832956 9.744632 9.936801 9.706384 9.924872 10.120998 9.5153475
1367694_at 11.102064 11.114211 11.1459875 10.972116 10.706467 10.950761 10.732996 10.747174 10.632403 10.476672 10.720603 10.276621
1367695_at 12.152147 12.027183 12.196253 12.317049 12.2863245 12.21121 12.097106 12.208371 12.154082 12.100596 11.927261 11.997455
1367696_at 7.7056756 7.6600637 7.585145 8.04903 7.8276305 7.7358155 7.720051 7.909051 7.802537 7.9775295 7.8122034 7.6355963
1367697_at 9.970703 10.143313 10.470967 9.771266 10.344988 10.3945675 10.161633 10.123058 10.067762 9.721753 10.52393 10.484041
1367698_a_at 8.756416 8.554122 8.541439 8.81502 8.604147 8.701391 8.709403 8.714538 8.595246 8.818649 8.3696 8.319328
1367699_at 6.586656 6.631906 6.4549046 6.5992527 6.7725263 6.5625124 6.5258613 6.644319 6.540938 6.749873 6.614309 6.6057653
1367700_at 4.054724 4.1375017 4.1417108 4.319913 4.225607 4.329213 4.1775174 4.2099094 4.1979938 4.1810265 4.2121587 4.3512144
1367701_at 6.374295 6.2677617 6.514344 6.5543833 6.1904345 6.2529144 6.3488483 6.4203234 6.227121 6.4772387 6.775804 6.508217
1367702_at 12.722605 12.626712 12.718062 12.5307045 12.528403 12.656483 12.377082 12.512386 12.451165 12.411569 12.503246 12.240628
1367703_at 5.0884185 5.1559277 4.797127 4.9379115 4.7814927 4.2612505 5.235134 4.7212534 4.65646 4.96408 4.51056 5.17198
1367704_at 8.813602 8.725041 8.7924595 8.812939 8.778808 9.003009 8.62592 8.790298 8.7129345 8.933019 8.8119955 8.691368
1367705_at 8.720432 8.445074 8.357659 8.567488 8.525821 8.464598 8.288435 8.725565 8.185042 8.514575 8.728236 7.910632
1367706_at 10.859411 10.759368 10.678234 10.869442 10.934053 10.904806 10.858591 10.9038105 10.71134 10.86072 10.987608 10.689009
1367707_at 8.503269 7.7155166 7.032464 7.020688 8.115861 7.049074 8.450991 7.8472815 7.5324416 8.755833 7.928389 8.311039
1367708_a_at 10.172266 9.524031 8.956924 8.89859 9.613956 8.897917 10.215815 9.574219 9.352121 10.424421 9.737679 10.258823
1367709_at 9.975416 9.679445 9.327965 10.099918 9.413879 10.178239 9.190957 10.104875 9.685562 10.0926075 9.418618 9.4711895
1367710_at 9.837003 9.781755 9.669806 9.936124 9.816941 9.863061 9.874808 9.924214 9.987504 9.909557 10.129959 9.7648325
1367711_at 10.9858885 10.761727 11.013203 11.076289 10.91984 11.0317955 10.866325 11.00335 10.762438 10.7011 10.91517 10.622884
1367712_at 5.549312 5.8767953 5.5637536 5.8579063 5.899672 5.7502685 5.4770994 6.03915 5.9812245 5.991867 6.0236897 5.899467
1367713_at 9.087192 9.017559 9.279012 9.100796 9.021096 9.59294 9.119078 9.021005 9.060712 8.897957 9.219135 8.950956
1367714_at 7.126606 7.0286756 7.214568 7.343348 7.3391685 7.5997777 7.289608 7.439333 7.374821 7.092228 7.336348 7.319376
1367715_at 10.249171 10.250052 10.030243 10.403983 10.1038885 10.35709 10.248442 10.478687 10.185812 10.275725 10.429667 9.939669
1367716_at 7.727786 7.7801127 7.873693 7.7761316 7.987107 8.018209 7.7722535 7.8937817 7.992723 7.938131 8.00531 7.872372
1367717_at 12.175197 12.286994 12.43844 12.176698 12.172475 12.482824 12.105925 12.299718 12.2751875 12.292924 12.388145 12.195338
1367718_at 8.714277 8.561871 8.758211 8.707172 8.596666 8.4703045 8.655082 8.704557 8.663437 8.424633 8.62018 8.533079
1367719_at 9.292123 9.189644 9.20259 9.243318 9.144699 9.199285 9.208058 9.126445 9.001129 9.350025 9.123011 9.024481
1367720_at 11.225272 11.231181 11.306621 11.404875 11.329353 11.540748 11.330259 11.366303 11.055812 11.201471 11.104734 10.8155575
1367721_at 10.545675 10.750846 11.28661 10.848544 11.035372 11.389555 10.685471 10.9416275 11.510477 10.59282 11.375578 10.705166
1367722_at 6.9522715 6.819904 6.837142 6.9541554 6.894348 6.8161597 6.8177605 7.038291 7.024837 6.959914 7.1337714 7.041022
1367723_a_at 7.4925265 7.540581 7.4596457 7.5931253 7.7121053 7.341334 7.1637034 7.7067337 7.48838 7.52986 7.502444 7.3039255
1367724_a_at 9.857703 9.715002 9.774895 9.767221 9.7778225 10.036304 9.588436 9.9093685 9.938816 9.967581 10.070314 9.615124
1367725_at 7.239899 7.904965 7.459365 6.9334955 7.3895454 7.9964957 6.7721744 7.8745522 7.4329624 6.7580876 7.979706 7.110067
1367726_at 6.880151 6.865524 6.878217 6.8261557 7.1369534 7.093045 6.848345 7.1659627 6.897665 6.9820237 7.2471824 6.9031415
1367727_at 7.651371 7.738915 7.857614 7.6334233 7.769784 7.8141265 7.7695093 7.7339325 7.7797914 8.005997 7.978428 7.822666
1367728_at 7.2633996 7.428974 7.3290434 7.2135468 7.288782 7.3067117 7.380172 7.3508983 7.323513 7.3143177 7.442447 7.2852182
1367729_at 10.306025 10.24901 11.018635 10.474114 11.781231 10.945236 10.220184 10.758604 10.631124 9.773572 10.120346 10.5577965
1367730_at 9.341249 9.399699 9.481647 9.4911995 9.563651 9.780828 9.33682 9.330769 9.418332 9.207248 9.532252 9.1301
1367731_at 7.5954494 7.500576 7.5091367 7.7923865 7.589305 7.616975 7.5543013 7.7971582 7.576757 7.613437 7.63399 7.1322827
1367732_at 8.624561 8.4333725 8.628056 8.774989 8.6203165 8.534734 8.426414 8.708457 8.58243 8.709312 8.592629 8.345739
1367733_at 7.218111 6.9156227 7.0609326 7.3954377 6.8615904 6.561483 7.4057426 6.7725015 6.827228 7.387357 7.2159166 7.317538
1367734_at 7.220855 7.3019223 7.1954913 7.735938 7.3813252 7.1322236 7.2299004 7.398157 7.1558814 7.5011926 7.508893 7.2130017
1367735_at 11.804163 11.948549 11.873109 11.652842 11.677044 12.123196 11.698466 11.665749 11.893624 11.737001 12.012543 11.626443
1367736_at 9.21961 9.113688 9.173793 9.1192 9.34499 9.479254 9.220112 9.296515 9.076134 9.0165615 9.178632 8.851344
1367737_at 10.489121 10.394852 10.270665 10.418 10.330759 10.313076 10.317084 10.409711 10.252518 10.299734 10.307642 10.096599
1367738_at 6.9384727 6.7731237 6.6077156 7.0386252 6.833192 6.961453 6.9164796 7.0332346 6.786464 6.903715 6.766973 6.71571
1367739_at 4.576903 4.4567494 4.5544634 4.6329894 4.448591 4.5426674 4.628141 4.465695 4.4947653 4.5676527 4.6154623 4.548003
1367740_at 6.113685 6.0996675 6.2107 6.369954 6.39093 5.9161158 6.050322 6.2089643 6.398338 6.4184556 6.287125 5.988927
1367741_at 8.8515835 10.588553 10.181231 9.2664995 10.121778 10.606273 9.569041 10.095443 10.568976 9.761726 11.152004 10.177946
1367742_at 5.5115614 5.6458907 5.4703608 5.781451 5.709126 5.649775 5.5717106 5.8081293 5.6413918 5.513452 5.5320525 5.59954
1367743_at 6.2719045 6.4097285 6.521568 6.6027174 6.702592 6.823537 6.5673523 6.253076 6.7091594 6.492387 6.8985453 6.377969
1367744_at 5.6102753 5.4798956 5.4499054 5.4803042 5.7390814 5.9405003 5.9010935 5.668768 5.6167884 5.6394978 5.848883 5.5637436
1367745_at 8.2925 8.21479 8.116755 8.144964 8.088288 8.327034 8.133271 8.211269 8.078121 8.177936 8.140394 8.116734
1367746_a_at 8.628883 8.645899 8.440229 8.669731 8.4334135 8.6568985 8.517902 8.487787 8.5106735 8.526398 8.610634 8.476154
1367747_at 7.895596 7.882519 7.872072 7.7629375 8.037039 8.239258 8.061126 7.940723 7.890197 7.911387 8.206594 7.6205745
1367748_at 9.074989 8.860082 8.870312 9.155962 9.272618 9.270628 9.025779 9.160679 9.00242 9.039175 9.06245 8.950972
1367749_at 3.7286565 3.6168783 4.412301 3.397647 3.6123426 3.273197 3.4799118 3.6313317 3.7290466 3.6510177 3.2138877 4.423358
1367750_at 8.722589 8.737887 8.572369 8.783648 8.893949 9.044392 8.867254 9.066597 8.610332 8.946209 8.788463 8.4697895
1367751_at 7.7530007 7.549012 7.7611294 7.3762655 7.1727815 7.831756 7.8089323 7.59524 7.767316 7.665889 7.702619 7.4954457
1367752_at 8.670933 8.314553 8.201774 8.328135 8.586527 8.335695 8.497919 8.215241 8.30665 8.335627 8.546727 8.255305
1367753_at 7.529661 7.4791217 7.7185764 7.6523786 7.5489597 7.8554735 7.5661254 7.4841547 7.418545 7.541923 7.5054455 7.2777267
1367754_s_at 10.203737 10.255252 10.575864 10.324446 10.127775 10.461331 9.960441 10.02391 10.24605 9.922717 9.772615 9.949145
1367755_at 13.307654 13.061274 13.277296 13.322328 13.44561 13.427822 13.149486 13.45431 13.300976 13.228417 13.249267 13.043249
1367756_at 8.873232 8.974744 9.1411495 8.946508 9.072478 9.135323 9.0513 9.194053 9.074562 9.067568 9.038276 8.634047
1367757_at 12.033613 11.993945 11.934994 11.941972 12.071802 12.301192 12.075426 12.137722 12.077755 11.8609705 12.190144 11.992706
1367758_at 7.472722 7.4185843 7.1974225 7.966425 7.700011 7.8390007 7.5969863 7.804448 7.7949677 7.9138207 7.528793 7.102936
1367759_at 8.705512 8.834777 8.355029 8.503353 8.298155 8.486404 8.297149 8.484547 7.9831924 8.135447 7.950921 7.806793
1367760_at 8.516877 8.312351 8.453685 8.502449 8.513842 8.693128 8.464411 8.502204 8.326849 8.409179 8.614486 8.198299
1367761_at 7.379808 7.3989496 7.359947 7.555795 7.362169 7.3236523 7.6193404 7.441006 7.330863 7.140365 7.5732965 7.060474
1367762_at 4.892358 4.9750156 5.045268 4.9979596 5.1076746 5.0457506 4.9282575 5.0542345 5.010104 5.031764 5.009123 4.915638
1367763_at 11.178226 11.115822 11.551259 11.495765 11.177414 11.354018 11.087498 11.307595 11.010679 10.862571 11.17608 10.941163
1367764_at 7.869121 7.9826574 7.779635 7.684207 8.156367 8.131895 7.4794483 7.7554474 7.771764 8.216299 7.7088566 7.6190205
1367765_at 9.315262 9.374288 9.364017 9.792797 9.581983 9.680266 9.237194 9.85425 9.374039 8.666139 9.914565 9.242599
1367766_at 10.675374 10.635036 10.803889 10.806183 10.702578 10.917301 10.7102995 10.75454 10.729478 10.794975 10.761444 10.6776905
1367767_at 10.014111 10.1576 10.307594 10.1667 10.075225 10.47032 10.125502 10.218174 9.94053 9.8893795 10.218352 9.887416
1367768_at 5.1692166 5.005062 4.9837604 5.009929 5.0858574 5.154302 5.202493 5.114224 5.307954 5.195516 5.3851376 5.2916694
1367769_at 7.9821477 8.121983 8.280104 8.190422 8.300123 8.550547 8.026409 8.4137535 8.184588 8.285475 8.300978 8.077719
1367770_at 9.914509 9.561215 9.393947 9.92334 9.785371 9.868868 9.637094 9.728712 9.56508 9.729135 9.954597 9.236518
1367771_at 9.00692 10.364839 8.501791 8.77628 9.310653 9.757268 9.31155 10.140452 9.504493 9.128902 10.123198 8.565411
1367772_at 7.5622063 7.4241657 7.477189 7.577049 7.4308143 7.826758 7.421701 7.607717 7.565653 7.516944 7.767894 7.2905164
1367773_at 10.892058 10.718191 10.661236 10.822778 10.554599 10.878797 10.737566 10.942143 10.494952 10.699109 10.925287 10.379137
1367774_at 13.048127 13.182683 13.175771 13.296082 13.221868 13.151628 13.192469 13.128024 13.349603 13.313551 13.154754 13.26961
1367775_at 12.265591 12.031234 10.670357 11.851674 12.1958275 11.594504 11.953326 12.20767 11.673991 11.447243 11.626317 11.754962
1367776_at 6.0927773 6.2979226 5.5326123 6.109466 5.8701553 6.238222 6.2190676 5.4793863 6.1850333 6.3639703 5.847956 6.5163503
1367777_at 11.49349 11.703359 12.199096 11.635578 11.187481 11.866646 11.347146 11.140334 11.284409 10.867532 11.47284 11.219792
1367778_at 9.27882 9.346081 9.392023 9.287735 9.210571 9.27844 9.219488 9.357159 9.104492 9.338043 9.309353 9.021078
1367779_at 6.6897755 6.801739 6.848497 6.814013 6.7090507 6.8032675 6.818991 6.738254 6.6296525 6.7487245 6.5381494 6.6773415
1367780_at 7.4947762 7.6052914 7.4804897 7.2291217 7.4970407 7.1604958 7.3516965 7.254986 7.4406576 7.5592575 7.034134 7.6613655
1367781_at 4.1813703 4.1559963 4.269083 3.9263983 4.0266943 4.0437107 4.036935 4.115968 4.1399183 4.139802 3.9367719 4.4360256
1367782_at 4.3987827 4.222974 4.5879683 4.6223273 4.6893816 4.598695 4.5697193 4.611248 4.5460052 4.5224333 4.567608 4.5591345
1367783_at 11.466377 11.588114 11.669607 11.727673 11.721021 11.97837 11.5562935 11.864467 11.668695 11.626471 11.768112 11.622871
1367784_a_at 12.640913 12.608885 12.816396 12.892451 12.704332 12.77038 12.596004 12.620395 12.565933 12.73463 12.864722 12.631053
1367785_at 4.4812865 4.374057 4.499884 4.555682 4.5476575 4.3833714 4.4910054 4.458883 4.4620547 4.4056993 4.2455654 4.4865932
1367786_at 10.414478 9.921221 9.665607 10.342364 10.2580595 9.839461 10.067871 10.235829 10.385264 10.1371355 10.148032 9.985555
1367787_at 5.8605247 5.5803204 5.599031 5.6033883 5.910361 5.9389663 5.8150682 5.9280963 5.8199177 5.6663003 5.945381 5.6856966
1367788_at 7.2592244 7.2793636 7.25852 7.564886 7.480869 7.6284995 7.513401 7.685092 7.5005817 7.330333 7.3974304 7.098995
1367789_at 7.226524 7.349946 7.433977 7.5183296 7.3542347 7.616717 7.061768 7.1660566 7.335095 7.1899147 7.3682866 7.2296624
1367790_at 9.679061 9.505474 9.607301 9.704936 9.645144 9.752834 9.678695 9.5441 9.432724 9.647713 9.532878 9.147859
1367791_at 6.7384295 6.671251 6.690056 6.8002496 6.8929973 6.8748264 6.611198 6.8300576 6.7691216 6.7778406 6.672742 6.6050034
1367792_at 5.02602 4.751514 4.822114 5.079983 4.8820434 4.7569113 4.759552 4.9035473 4.7290087 4.9116616 4.79649 4.8675213
1367793_at 12.949924 12.853788 12.833262 13.001136 12.998063 13.026716 12.975787 12.886773 12.964619 12.966967 13.106351 12.714332
1367794_at 6.0658836 6.498719 6.6971483 6.50114 6.6310434 5.596019 6.380156 6.2989182 6.200584 6.5153985 5.9531293 6.5424986
1367795_at 5.9751325 7.036086 6.191291 6.1949673 6.4293685 6.3140497 6.416362 6.8415017 6.2516084 6.2661805 6.932536 6.688767
1367796_at 7.9488316 8.115282 7.8070693 8.347437 7.836816 8.130856 7.985087 7.885816 7.8493633 7.9140134 7.9149256 7.6759825
1367797_at 6.1586747 6.2188597 6.2954564 6.26668 6.2578135 6.5780644 6.148916 6.1234937 6.204997 6.1578264 6.3812704 6.309801
1367798_at 12.311433 12.218382 12.169872 12.259545 12.327327 12.357278 12.131627 12.296983 12.176614 12.197121 12.22818 11.992269
1367799_at 5.535715 5.510891 5.4800086 5.7364254 5.8193274 5.646451 5.4349246 5.516362 5.673051 5.7551994 5.565818 5.6395607
1367800_at 6.1238585 5.7395306 6.2131557 6.471726 5.7443953 5.8731475 5.9602094 6.2185335 6.5499725 6.419399 6.067788 6.4379435
1367801_at 9.281407 8.7818575 8.851369 9.054 8.990842 9.032857 8.850856 8.785023 8.918175 8.949169 8.851482 8.747028
1367802_at 8.5139265 8.548738 7.9349966 8.39447 8.037016 7.9010687 8.939448 8.623209 8.574823 8.5918665 7.5371127 7.190484
1367803_at 6.201691 5.9164104 6.306691 6.130142 6.1120267 6.2385736 6.2175436 6.1244783 6.140783 6.2235513 6.268789 6.302838
1367804_at 12.729088 12.809371 12.77408 12.818732 12.852873 12.9679785 12.829974 12.835679 12.7336035 12.706551 12.754858 12.84468
1367805_at 5.113683 5.0003 4.979072 5.328094 5.12241 5.211219 5.2757454 4.976861 5.4460473 5.168277 5.378563 5.299463
1367806_at 5.7085524 5.5833535 5.635539 5.5419245 5.7504315 5.4586506 5.5816097 5.673274 5.6159186 5.8116527 5.817278 5.70697
1367807_at 8.930549 8.9323 7.85802 8.791362 8.723773 7.977853 8.865949 8.907889 8.800354 9.022319 9.081439 7.9707556
1367808_at 10.000221 9.815155 9.743772 9.944259 9.951402 10.070056 9.889506 10.067361 9.857643 9.860464 10.125525 9.594659
1367809_at 5.0365934 5.1507273 5.1327796 4.8753633 5.034278 5.0234632 5.1613393 5.0695634 5.055022 5.123831 5.0573363 5.149587
1367810_at 6.3704863 6.3806663 6.281163 6.825271 6.2284055 6.4009776 6.3211308 6.3774614 6.456913 6.4410515 6.5014386 6.3102813
1367811_at 5.3121543 5.5315905 5.000943 5.5671115 5.111701 5.145393 5.645234 5.6414256 5.1914515 6.2236433 5.3242435 5.5151086
1367812_at 7.5151997 7.419063 7.4568043 7.485888 7.5212407 7.505395 7.4687867 7.5809555 7.53174 7.742516 7.5380445 7.4701614
1367813_at 7.427496 7.1538105 6.565861 7.1968055 7.2909656 7.231164 7.3727827 7.1292434 7.159269 7.293405 6.8631477 6.9086537
1367814_at 8.157797 8.130875 8.054981 8.166653 8.055726 8.139093 8.086863 7.8495235 8.278136 8.185601 7.985346 8.012077
1367815_at 8.914646 8.729944 8.773176 9.003929 8.73327 9.098229 8.975652 8.820192 8.605207 8.805559 9.004194 8.683258
1367816_at 5.094417 5.190591 5.0945277 4.9402647 4.9796367 4.9379063 4.907184 5.1701694 4.840402 4.963729 5.075121 5.0767097
1367817_at 7.3086324 7.4507995 7.3235474 7.301338 7.2157764 7.4962335 7.476253 7.520525 7.4756827 7.3482966 7.554404 7.025971
1367818_at 8.577427 8.397947 8.586599 8.605879 8.524723 8.6469345 8.670893 8.465038 8.659031 8.457147 8.65269 8.396555
1367819_at 11.76321 11.741627 11.676376 11.844259 11.891881 12.01452 11.747105 11.829182 11.722488 11.739246 11.82754 11.456476
1367820_at 9.122997 9.032329 9.104402 9.173998 9.144457 9.089621 9.099448 9.053412 9.302296 9.186294 9.099521 8.795572
1367821_a_at 4.0096183 4.007867 3.8161895 3.941615 4.041568 3.982734 4.0381074 3.863606 4.0112834 4.029192 4.0644135 3.8401053
1367822_at 5.565299 5.546777 5.505957 5.5060377 5.4249125 5.6117654 5.536681 5.5018854 5.541976 5.686616 5.533836 5.5199018
1367823_at 6.133548 6.302685 5.987515 6.0793247 6.2584677 5.9456096 6.217126 6.2439 6.0909142 6.094098 6.029105 6.604822
1367824_at 8.699729 8.575322 8.632166 8.857185 8.633859 8.990299 8.730414 8.835787 8.642336 8.639802 8.747359 8.435147
1367825_at 6.5150304 6.467783 6.446678 6.334428 6.6281414 6.477083 6.633161 6.8791547 6.4577847 6.6802063 6.7303953 6.680891
1367826_at 9.7596445 10.022175 10.166573 10.135411 9.8102455 10.243369 10.010044 9.790714 9.78122 10.001287 9.712051 10.077519
1367827_at 9.579 9.58914 9.706535 9.619386 9.552078 9.647672 9.513407 9.532081 9.342514 9.6010685 9.613879 9.304184
1367828_at 9.604313 9.487964 9.553 9.408139 9.421625 9.589996 9.605772 9.578901 9.409492 9.397021 9.431993 9.375359
1367829_at 11.393778 11.272628 11.320691 11.517469 11.47051 11.718901 11.321546 11.473985 11.312795 11.30047 11.51006 11.272072
1367830_a_at 7.089559 7.1531324 7.1367574 7.2638807 7.2641096 7.3572526 7.291351 7.36524 7.1329184 7.243308 7.4603405 6.9175067
1367831_at 8.661307 8.62284 8.468358 8.759158 8.662657 8.751928 8.776921 8.812307 8.527703 8.68541 8.75361 8.550411
1367832_at 10.823303 10.8757925 10.85809 11.087838 10.993953 10.845816 10.8586855 10.923803 11.08206 11.010461 10.958019 10.97688
1367833_at 9.160419 9.11328 8.993535 9.183037 9.000524 9.173121 9.079835 9.295813 9.053213 9.004458 9.342079 8.73036
1367834_at 7.7181587 7.770067 7.784581 7.782969 7.5601473 8.383896 7.575434 7.858229 7.5827246 7.444941 8.00021 7.3155084
1367835_at 5.575913 5.530504 5.596276 5.5555596 5.5826573 5.5410542 5.6456203 5.747627 5.648217 5.5607166 5.7398806 5.62809
1367836_at 9.125625 9.676654 10.125116 9.221742 9.612482 10.027415 8.559389 9.312809 9.933846 8.667945 9.476024 9.053747
1367837_at 9.455366 9.287369 9.348617 9.596518 9.450111 9.48912 9.516615 9.623316 9.390521 9.401263 9.687781 9.086113
1367838_at 12.558147 12.692746 12.749353 12.579242 12.505291 12.655733 12.424589 12.16858 12.642695 12.305808 12.383678 12.431686
1367839_at 10.363951 10.340569 10.32772 10.026321 9.970323 10.0544 10.3475 10.354201 10.306543 10.066996 10.265668 10.327572
1367840_at 7.8290157 7.933593 7.892402 7.8917885 8.023982 8.192534 7.7992706 7.9444227 7.873017 7.89986 8.00855 7.864751
1367841_a_at 3.8998778 3.7463899 3.6689646 3.5962684 3.9674945 3.708746 3.5460603 3.9655836 3.7389307 3.7654166 3.573093 3.6730726
1367842_at 6.06281 6.105347 6.076366 6.131707 6.3287983 6.5427613 6.345999 6.2819986 6.282694 6.1203895 6.399376 6.122653
1367843_at 10.717151 10.450434 10.680014 10.850905 10.614001 10.646811 10.765346 11.045527 10.616004 10.840361 10.826057 10.4563465
1367844_at 8.891385 8.753644 8.785217 9.0302105 8.745008 8.865785 8.567264 8.951129 8.802937 8.958181 8.804121 8.689711
1367845_at 3.7499447 3.7959676 3.7555156 3.7540708 3.6734073 3.7931743 3.8099127 3.6756947 3.779973 3.6562145 3.6200864 3.7975242
1367846_at 6.4850435 6.060095 5.7456017 6.4426208 6.3227887 6.3149757 6.3101826 6.4556136 6.266434 6.519621 6.190935 6.399408
1367847_at 7.2027264 8.007834 6.886563 6.9633813 5.9864078 7.5430965 6.6389637 6.676385 6.941315 6.3246026 6.719563 7.2186985
1367848_at 7.6023803 7.4066167 7.653082 7.6865363 7.5278134 7.6296086 7.42126 7.611319 7.2274485 7.616246 7.674678 7.277496
1367849_at 9.448789 9.388339 9.313381 9.648851 9.148054 9.615089 9.255105 8.969926 9.3172245 9.428296 9.417189 9.157409
1367850_at 7.8591743 7.9354644 7.8661265 8.2042055 7.7088375 7.8023305 7.3234673 8.012305 7.862486 8.118853 7.6269083 7.469562
1367851_at 3.9794238 4.0065355 4.029273 4.0284343 3.957681 3.9090233 3.968177 3.8977191 3.8573792 3.9847364 3.9210606 3.8675911
1367852_s_at 4.875162 4.624872 5.073804 4.956746 5.017265 5.006513 5.121065 5.0742474 4.909338 5.0064406 5.235965 5.1809373
1367853_at 8.156221 7.9609914 7.825144 8.043919 7.8509693 7.7799835 8.130218 8.157564 7.854896 7.7912736 7.7474833 7.997551
1367854_at 10.958508 10.334088 10.101841 10.0931015 10.374906 10.591754 11.381292 10.861887 10.551224 10.77753 10.6494465 10.788193
1367855_at 9.070249 8.991044 9.087646 9.0723295 9.209661 8.8695755 8.720049 8.8788 9.015023 9.062127 8.50617 8.651483
1367856_at 8.914577 8.612694 8.573158 8.408392 8.730431 8.383172 8.64144 8.807368 8.641792 8.850777 8.277714 9.119028
1367857_at 12.087507 12.010598 11.92065 11.850808 12.040603 12.069199 11.974394 12.283548 11.985902 12.475101 12.314935 12.177134
1367858_at 4.4795933 4.5001855 4.3525867 4.540375 4.4553146 4.418274 4.720662 4.5153313 4.747326 4.677721 4.5687456 4.6464014
1367859_at 5.261995 5.3937826 5.2892685 5.143751 5.2227893 5.323338 5.119402 5.3555403 5.634166 5.176422 5.188456 5.6103363
1367860_a_at 10.271782 10.273566 10.2404785 10.199856 9.938143 10.465021 10.133159 9.8057785 10.100278 9.949373 10.210967 9.946216
1367861_at 5.1454077 5.2067165 5.186875 5.521274 5.324543 5.020955 5.330486 5.050068 5.5061865 5.5509825 5.139326 4.907639
1367862_at 3.9646227 3.9323626 3.9469888 3.996033 4.11146 3.955189 4.041275 3.970972 3.8697712 4.036681 3.8108892 3.8357162
1367863_at 7.4653573 7.8959875 7.64486 7.820496 7.6827617 8.03336 7.803842 7.670236 7.852701 7.8175573 7.641721 7.6110497
1367864_at 6.4928555 6.047807 6.161968 6.437759 6.1983676 6.5041404 6.4663625 6.410979 6.2404127 6.3161445 6.4209433 6.0786977
1367865_at 6.5382814 6.9461336 6.906313 6.4558096 6.5010414 7.202257 6.6169224 6.7331777 6.682401 6.829016 6.7046757 6.8080816
1367866_at 6.0407996 5.958896 5.814676 6.1676354 6.183718 6.202081 6.0136547 6.0182886 6.2395325 6.1124077 6.1817946 6.138531
1367867_at 8.519668 8.469543 8.353162 8.482229 8.358342 8.706136 8.50731 8.552957 8.493996 8.529011 8.56422 8.199334
1367868_at 7.7920027 7.737622 7.897296 7.857336 7.7992 7.5406504 7.821676 7.911468 7.9118433 7.8149858 7.928703 7.7826924
1367869_at 9.690624 9.58725 9.610872 9.354318 9.578936 9.4791 9.391539 9.460762 9.292299 9.72016 9.493584 9.469208
1367870_at 9.213119 8.934375 8.927389 9.149302 9.094392 9.033356 9.1278515 9.10565 9.09313 9.089107 9.107976 8.680654
1367871_at 13.220412 13.451613 13.428645 13.694569 13.495425 13.576655 13.329164 13.240504 13.506895 13.21291 13.435548 13.335611
1367872_at 8.276395 8.301706 8.327945 8.3831005 8.313087 8.25761 8.355612 8.435434 8.318595 8.431173 8.347793 8.139283
1367873_at 9.139307 8.974469 9.106352 9.242988 9.0436325 9.229578 8.926653 9.21863 9.081157 9.085844 9.205959 8.930067
1367874_at 6.2656093 6.1163607 5.86741 6.30663 5.9652176 5.968038 6.017936 5.9955244 5.8368917 5.9020195 5.587687 5.678544
1367875_at 8.783356 8.656329 8.844162 9.027135 8.890101 8.932346 8.784083 8.8238735 8.645571 8.882216 8.939743 8.506748
1367876_at 6.683696 6.435045 6.4531274 6.6571527 6.5541115 6.6534796 6.629941 6.723367 6.2985473 6.439949 6.605213 6.0493355
1367877_at 8.135644 7.881598 7.820665 7.765353 7.937147 7.782276 7.7304544 7.971527 7.8993697 7.810226 7.707622 7.652541
1367878_at 8.500417 8.533554 8.98386 8.657861 8.780747 9.339476 8.394488 8.731075 8.890227 8.456566 8.78177 8.633246
1367879_at 6.8672824 7.1652346 7.1206536 7.3268037 6.868704 7.21442 7.10592 6.927693 6.918224 6.675034 7.1597824 6.9746413
1367880_at 4.9460397 4.7985225 4.903219 4.9700394 5.142702 5.330237 5.140664 4.9565496 5.0956635 5.002367 4.960751 4.9048295
1367881_at 8.334326 8.290827 8.239279 8.243534 8.087582 7.9752564 8.162504 8.244743 8.18558 8.138935 7.999534 8.053302
1367882_at 7.472792 7.180112 7.146152 7.287245 7.274099 7.513011 7.6825743 7.4122486 7.1741 7.654555 7.4773064 7.131147
1367883_at 6.7152777 6.908988 7.008957 6.749121 6.919472 7.259232 6.8916054 6.81718 6.6942453 6.866246 6.9481983 6.7888637
1367884_at 10.319959 10.172171 10.191973 10.072244 10.044747 10.246694 9.919924 10.334363 10.214056 10.487507 10.425191 10.152912
1367885_at 11.791422 11.800183 11.650384 11.791249 11.942703 11.970049 11.7060995 11.909848 11.797754 11.739976 11.928775 11.671436
1367886_at 7.4041696 7.4016647 7.3562365 7.4645195 7.62815 7.568117 7.518114 7.592565 7.565999 7.579058 7.7472224 7.492439
1367887_at 12.689508 12.708636 12.574041 12.671697 12.798255 12.971346 12.661522 12.722365 12.831929 12.807945 12.967989 12.709194
1367888_at 4.1259394 4.1316376 4.266732 4.180184 4.087178 4.246769 4.1724977 4.3537965 4.2519794 4.135023 4.5182014 4.2653847
1367889_at 8.384619 7.8590646 8.117184 8.299503 8.225939 8.293219 8.49095 8.368706 7.9737954 8.425283 8.510504 7.711632
1367890_at 6.791031 6.6825666 6.621545 6.8413224 6.5896196 6.6447196 6.409041 6.513147 6.397909 6.818031 6.4784865 6.582843
1367891_a_at 5.3149266 5.2788453 5.1556387 4.96695 5.409169 5.117545 5.098104 5.1647663 5.3698783 5.2747173 5.1498995 5.7639484
1367892_at 10.312533 10.409638 10.384142 10.409145 10.201205 10.564311 10.398163 10.4219265 10.446857 10.238316 10.448994 10.160641
1367893_a_at 6.5914207 6.677745 6.8148847 6.5028496 6.290578 6.625657 6.3644896 6.277359 6.6815753 6.607328 6.644337 6.5242767
1367894_at 11.616388 11.503519 11.054662 10.354547 11.603338 10.577234 11.354837 11.941032 11.442362 10.701694 11.804754 11.317417
1367895_at 10.629648 10.466268 10.507872 10.61749 10.588347 10.508756 10.5410185 10.54761 10.45908 10.574386 10.574177 10.375599
1367896_at 13.353009 13.296712 13.456115 13.742735 13.812984 13.419699 13.498503 13.753484 13.127177 13.4056015 13.16914 12.921928
1367897_at 10.428198 10.3673315 10.359061 10.328002 10.319072 10.31 10.344768 10.321015 10.203294 10.30346 10.418772 10.042449
1367898_at 9.455734 9.448878 9.466323 9.456697 9.451529 9.60521 9.476562 9.565813 9.436809 9.5075865 9.642551 9.483555
1367899_at 7.3203535 7.208503 7.0325494 7.343206 6.803489 6.3579016 7.2634864 7.147513 7.380745 7.4199753 7.088386 7.3103914
1367900_at 8.003365 8.182499 8.077453 8.272151 8.04781 7.835537 8.28538 7.7187834 8.110333 8.157452 8.006941 8.166552
1367901_at 8.538217 8.469769 8.313331 8.4390955 8.449177 8.579523 8.533798 8.493734 8.711173 8.778011 8.932177 8.722275
1367902_at 6.81557 7.172456 6.9726195 7.4166327 7.107352 7.2957172 6.9705467 6.850378 7.102942 7.289193 7.017686 7.091591
1367903_at 8.774477 8.792181 8.965444 8.9593315 9.025391 9.115045 8.796614 8.901159 8.977895 8.739557 9.055329 8.859862
1367904_at 6.457562 6.5581684 7.083749 6.1870894 6.323855 6.722183 6.2545943 5.805646 6.698773 6.199187 6.4189706 7.253681
1367905_at 9.9659195 9.859863 10.098457 10.128658 9.950492 10.1916 9.984898 9.687035 9.9091625 10.090999 10.022458 9.813169
1367906_at 10.025229 9.60692 9.736561 9.794593 9.967368 9.63274 9.735856 9.880586 9.78385 10.035727 9.710587 9.346799
1367907_a_at 9.202764 9.046072 9.053884 9.107593 9.048821 9.062112 9.23056 9.282736 9.133443 9.218661 9.449025 9.101137
1367908_at 11.427977 11.540082 11.379305 11.567952 11.523809 11.613996 11.389377 11.438891 11.420602 11.493897 11.449312 11.313651
1367909_at 11.57667 11.375343 11.451514 11.725007 11.6337805 11.573652 11.610382 11.510886 11.61184 11.373983 11.502437 11.368362
1367910_at 7.0037665 6.77319 7.2437773 6.718291 6.975059 6.985135 6.8031344 6.9384756 6.8422775 6.939315 6.970534 6.791036
1367911_at 8.028074 7.705273 7.4451814 7.697407 7.719269 7.596617 7.834074 7.706074 7.6462445 7.637693 7.3771324 7.6817937
1367912_at 5.7912703 6.164819 5.8155694 5.861569 5.7945805 5.5553255 5.789036 5.9264946 6.122019 5.8019676 5.58566 5.8735466
1367913_at 6.5039234 6.686287 6.2774673 6.733146 6.6962633 6.742033 6.592776 6.6775627 6.6760306 6.585551 6.447081 6.3897505
1367914_at 6.4878907 6.279662 5.8897324 6.5004954 6.548764 6.399894 6.421981 6.608876 6.395829 6.563039 6.450384 6.267979
1367915_at 8.624906 8.375969 8.665285 8.653293 8.53896 8.829235 8.535736 8.597782 8.489262 8.504068 8.63213 8.422525
1367916_at 6.151592 5.6586924 6.079696 5.8219934 5.998864 5.797319 5.916561 6.080869 6.0274086 5.834332 5.9898653 6.0798025
1367917_at 13.518972 13.555343 13.560363 13.647951 13.606199 13.776572 13.60554 13.567993 13.591713 13.5958185 13.693873 13.619874
1367918_at 4.964113 5.2576013 5.0293427 5.0718575 5.2161536 5.0134706 4.924507 5.3494444 5.2549486 5.17782 5.2910085 5.331256
1367919_at 5.753363 5.929918 5.934093 6.0106177 6.1103983 6.157788 5.9094977 5.8277106 6.1915407 6.1377244 6.232552 6.215071
1367920_at 5.0967073 5.162077 5.5093884 5.3451753 5.61455 5.3283024 5.6872067 5.105373 5.2706327 5.2262564 5.432208 5.718054
1367921_at 7.3487244 7.3291416 7.2873087 7.4099483 7.358794 7.4347634 7.263319 7.3739605 7.256963 7.3102565 7.2560835 7.05736
1367922_at 7.3912277 7.4555764 7.606548 7.5193424 7.623438 7.580193 7.3222723 7.5895653 7.4459605 7.644187 7.590152 7.3160133
1367923_at 5.289073 5.2540674 5.3027034 5.2590528 5.5116653 5.4930344 5.321597 5.3849564 5.3899374 5.6647577 5.4214654 5.338341
1367924_at 7.1257324 7.2191453 7.1886425 7.3244877 7.5304766 7.437219 7.53106 7.283169 6.968968 7.4134946 7.256666 7.2605205
1367925_at 7.38978 7.173033 7.1839128 7.420444 7.3235435 7.1223855 7.266454 7.243052 7.1898894 7.4954543 7.183258 6.9567847
1367926_at 8.202508 8.156242 8.207472 8.231195 8.315016 8.363734 8.3128395 8.158218 8.398384 8.081565 8.333694 8.085859
1367927_at 9.821701 9.916247 10.167699 9.976337 9.860714 10.210483 10.115807 10.1353245 9.949479 10.001594 10.210454 9.755675
1367928_at 3.7702906 3.771385 3.8705173 3.949219 3.9310005 3.8731594 3.869354 3.989229 3.8800185 3.9427722 3.9521348 3.833
1367929_at 9.7261505 9.401121 9.427687 9.616695 9.428032 9.937141 9.359364 9.783192 9.397112 9.578642 9.682335 9.532154
1367930_at 3.9034433 4.0239687 3.9846241 3.864491 4.0826006 3.7565782 4.133168 3.9941564 4.063325 4.098079 3.9280143 4.2010355
1367931_a_at 9.262752 9.417142 9.522361 9.473729 9.202744 9.672719 9.572876 9.272756 9.335543 9.316361 9.383109 9.3064165
1367932_at 12.348547 12.601672 12.301347 12.084384 11.638066 11.85605 11.995619 12.120725 11.784391 11.824387 12.007608 11.869007
1367933_at 7.656836 7.97606 7.92888 7.866282 7.159808 8.231792 7.517634 7.3966527 7.8915324 7.5576034 7.612671 7.5294514
1367934_at 5.5869384 5.542427 5.4715834 5.737136 5.533845 5.7916408 5.5296135 5.6600285 5.6014934 5.683628 5.6685495 5.666642
1367935_at 8.008624 8.094849 8.345462 8.119921 7.8460875 8.347461 8.102964 8.387451 8.242052 8.210632 8.277142 8.016119
1367936_at 6.792069 6.906082 6.984256 6.9554935 6.6999907 6.572717 6.5184164 6.689379 6.858026 6.8462896 6.554032 6.5086994
1367937_at 7.4653225 6.9915314 8.337763 7.3669367 8.064968 7.8303404 7.5861397 7.624099 7.2139645 6.5443015 7.4117627 7.5710077
1367938_at 10.814387 10.769537 10.863901 11.010412 11.23231 11.166549 11.161095 11.3810425 10.852215 11.263099 11.308926 10.661856
1367939_at 10.478955 10.728118 10.962446 10.04927 10.587903 10.221299 10.489691 9.459468 10.351185 9.519157 9.930859 9.926352
1367940_at 5.5762525 5.518797 5.443774 5.7535777 5.461425 5.552476 5.421994 5.5508795 5.6352816 5.3688955 5.798621 5.693964
1367941_at 8.618946 8.728942 8.712345 8.82561 8.734424 8.92202 8.729881 8.867952 8.72379 8.748657 8.89022 8.432636
1367942_at 7.0938826 7.139592 6.5548754 6.8138075 6.8473372 6.707674 6.534081 7.2753124 6.905772 7.116059 6.680673 6.624189
1367943_at 7.709779 7.4887395 7.4995375 7.378044 7.2960243 7.625469 7.4085536 7.4863973 7.562383 7.41109 7.6316195 7.3741007
1367944_at 6.0629272 5.919064 6.008608 5.947636 5.8342295 5.8909016 6.036465 5.979567 6.069819 6.2177343 5.7205215 5.7879624
1367945_at 11.085714 10.904245 11.213065 11.519211 11.22277 11.604759 10.842285 11.313078 10.893289 10.860354 11.086419 10.901334
1367946_at 9.377687 9.270975 8.78149 9.451631 9.483524 9.267388 9.440589 9.513059 9.117069 9.57817 9.340023 9.179238
1367947_at 8.326468 8.243385 8.2364645 8.37211 8.339147 8.500152 8.248787 8.471465 8.212984 8.251189 8.256786 8.267395
1367948_a_at 9.783807 9.752859 9.721544 9.768505 9.753544 9.771795 9.46703 9.598728 9.450131 9.654308 9.547649 9.332723
1367949_at 6.958343 6.985626 7.027025 6.887523 7.053525 6.7609496 7.220575 6.9033422 6.969336 6.930016 6.9517174 6.874141
1367950_at 8.1019 8.094715 8.034622 8.296 7.8018 7.83055 7.9432397 7.3816233 8.0306015 7.552343 7.9794393 8.085128
1367951_at 4.3496237 4.562991 4.560137 4.4990263 4.611784 4.753397 4.5828238 4.592232 4.464173 4.471104 4.8263836 4.7816687
1367952_at 6.192878 6.087099 6.026435 6.1739225 5.8612533 5.755367 6.1163325 6.240253 5.622041 6.177245 5.714872 5.935773
1367953_at 4.7965164 4.655846 4.592386 4.738648 4.520025 4.9078894 4.648434 4.7726574 4.6515064 4.8536067 4.808125 4.602838
1367954_at 6.558907 6.468563 6.8700967 6.2081356 6.5950265 6.2900767 6.8308783 6.588274 6.740911 7.2691445 6.4989476 6.6862264
1367955_at 6.2979827 6.2084517 6.309062 6.3577113 6.350288 6.3768225 6.43032 6.5661125 6.4895873 6.448976 6.481997 6.0593195
1367956_at 5.549632 5.484389 5.5561724 5.5777264 5.507812 5.7167773 5.5195975 5.399912 5.3522716 5.2980475 5.5420165 5.570316
1367957_at 9.395113 8.02365 9.588601 8.7761965 9.44665 8.766613 9.046088 8.399961 8.802847 8.389708 8.623951 9.241412
1367958_at 8.693517 8.468739 8.674487 8.641712 8.530875 8.823012 8.552649 8.74764 8.502055 8.651482 8.787857 8.658189
1367959_a_at 7.0420113 6.596503 6.2662644 6.6838183 6.1104636 6.4925513 6.7132277 7.011232 6.2890387 7.048169 6.795144 6.1975
1367960_at 7.6350465 8.087114 7.8560143 7.963841 7.6142187 7.982675 7.6572785 8.151937 7.8091335 7.7977633 8.082121 7.454336
1367961_at 4.2118626 4.1880283 4.0489273 4.1333017 4.261056 4.342369 4.2880964 4.253825 4.1318502 4.1728277 4.552498 4.0372887
1367962_at 4.558365 4.4606524 4.3484783 4.670568 4.6947365 4.443384 4.5909066 4.6983833 4.4850817 4.6421337 4.6585636 4.6545486
1367963_at 7.3282385 7.0344887 7.128923 7.3266444 7.3862305 7.172462 7.311008 7.367752 7.126686 7.2862797 7.1805325 7.106204
1367964_at 5.025666 5.087388 5.1001673 5.047324 5.108202 5.116399 5.082655 5.0822687 5.2273784 5.2284307 5.3169417 5.036903
1367965_at 6.462632 6.2986326 6.514075 6.624279 6.623348 6.6666026 6.475713 6.5761356 6.5602384 6.7645364 6.692839 6.510056
1367966_at 9.382223 9.236187 9.180689 9.354172 9.182869 9.433699 9.211025 9.384101 9.19635 9.309837 9.356764 9.070671
1367967_at 6.6800227 6.713627 6.792568 6.778054 6.974345 6.792035 6.7949615 6.950031 6.9507475 6.8712664 7.163662 6.341222
1367968_at 4.03476 4.0238457 3.777252 3.990777 3.7828362 3.9884005 3.7744486 3.993913 3.8893316 3.8432767 3.8000627 3.9924421
1367969_at 10.339197 10.287638 10.453162 10.472028 10.362336 10.470885 10.316787 10.489664 10.281973 10.65877 10.362007 10.221885
1367970_at 4.5215774 4.368375 4.4180374 4.248599 4.359885 4.376392 4.3575144 4.3880987 4.4548225 4.3547735 4.366749 4.2082696
1367971_at 9.77145 9.865217 9.843799 9.90133 9.813902 9.95899 9.657592 9.871392 9.774416 9.810134 9.972117 9.701716
1367972_at 9.737267 9.60359 9.68059 9.664984 9.466032 9.796324 9.631772 9.510419 9.363453 9.487009 9.699382 9.291281
1367973_at 4.744695 4.905241 4.752164 4.8983254 4.6963034 4.674608 4.765224 4.708886 4.447406 5.1386886 4.6617947 4.98596
1367974_at 8.221556 8.235944 8.183347 8.800459 8.557643 7.798576 7.830571 8.325485 8.4600725 8.800503 8.129779 7.85271
1367975_at 4.75504 5.2047105 5.262332 5.191082 5.3983197 5.0796614 4.839122 5.0001326 5.438219 5.836909 4.979164 5.127691
1367976_at 6.389291 6.376034 6.7890906 6.4201865 6.6364374 7.0062256 6.5536494 6.547895 6.4716268 6.4486303 6.750025 6.5735407
1367977_at 4.0300155 4.185483 4.185048 4.057555 3.8811374 3.8930154 4.1273546 4.138654 4.166854 4.303215 4.1492624 4.3959618
1367978_at 5.9887133 6.1044645 6.033443 5.9077325 6.0213404 6.0874596 6.1045065 6.20693 5.9542594 5.901262 6.262465 5.9750648
1367979_s_at 11.445469 11.815771 11.523051 11.146074 11.135431 11.302327 11.355766 11.607242 11.350493 11.439004 11.830099 11.367869
1367980_at 7.6572475 7.8887997 7.9326067 7.751749 7.6042075 7.946585 7.92026 7.790898 7.6638136 7.790219 7.8535466 7.9776015
1367981_at 6.8153615 6.782947 6.7443438 6.806808 6.7051573 6.559403 6.920512 6.9319363 6.7030897 6.701891 6.751651 7.0254908
1367982_at 9.8959465 10.706541 9.899722 10.150335 10.144921 10.0376 10.683949 10.588746 9.67687 10.042092 11.334954 10.202352
1367983_at 5.290665 5.2115865 5.2284384 5.2799926 5.4045634 5.7863564 5.433192 5.3985486 5.3680353 5.3294244 5.306001 5.2874084
1367984_at 6.244802 6.2412977 6.2011294 5.872787 6.1621757 6.324447 6.146914 6.124102 6.295448 6.1500196 6.3137884 6.1934724
1367985_at 6.4723997 6.108605 6.7733674 6.3722734 6.6701736 6.5052986 6.993124 6.4681063 7.371639 7.1017637 7.7331705 6.978231
1367986_at 6.726142 6.6507735 6.270697 7.0631804 6.38838 6.9806485 6.68515 6.1930375 6.738563 6.8335657 6.543725 6.843838
1367987_at 8.548199 8.740775 8.610855 8.756208 8.578318 8.820303 8.630604 8.786236 8.791247 8.93946 8.792493 8.748202
1367988_at 12.53143 12.859881 12.831888 12.875436 12.738615 12.804724 12.714734 12.591537 12.785529 12.667262 12.616733 12.729461
1367989_at 4.733855 4.447235 4.148156 4.559718 4.4309187 4.314866 4.624446 4.579173 4.298048 4.386905 4.3767643 4.8027496
1367990_at 5.6938367 5.4098063 5.34971 5.3131657 5.6006427 5.391031 5.2555523 5.6001616 5.2051044 5.445771 5.425921 5.2827234
1367991_at 9.073407 9.134371 9.283541 9.218555 9.180639 9.550881 9.087009 9.158006 9.107284 9.03292 9.467257 8.805891
1367992_at 4.851754 4.7851057 4.709874 4.8829374 4.995183 4.9856997 4.8102517 4.8989153 4.8624516 4.764881 4.82071 4.5914345
1367993_at 6.162719 6.4436636 6.945669 6.499016 6.4838758 6.5305824 6.223325 6.199421 6.463357 6.248693 6.6528635 6.1612005
1367994_at 10.160283 9.81362 9.54044 9.97491 10.070463 9.942735 9.701289 9.587877 9.861072 9.930928 9.883276 9.750225
1367995_at 13.124882 13.161327 13.144746 13.215857 13.1224375 13.142068 13.180548 13.071932 13.157546 13.204067 12.995402 13.078747
1367996_a_at 6.9880877 6.9610267 6.9073424 6.888422 7.024001 7.033123 7.142613 7.100341 6.8994794 7.323625 7.4072003 7.232838
1367997_at 7.576371 7.6464067 7.658885 7.6630187 7.4808416 7.7582703 7.654814 7.5893693 7.630227 7.5362005 7.8975163 7.3618536
1367998_at 8.197565 8.025789 8.040188 8.657069 8.727709 7.9138594 7.5884914 8.649499 8.829926 6.750473 7.684819 7.7699046
1367999_at 12.324001 12.381562 12.46137 12.584237 12.493568 12.663853 12.184352 12.432064 12.2979555 12.092096 12.398217 12.311069
1368000_at 14.323023 14.342208 14.366094 14.325605 14.393942 14.357693 14.361656 14.326924 14.345171 14.406128 14.35119 14.372248
1368001_at 4.049001 4.013925 4.1862307 4.305008 4.1563973 4.286397 4.349717 4.2282076 4.1947265 4.278231 4.3487353 4.207988
1368002_at 7.24181 7.152335 7.0354695 7.1153913 7.2237163 6.90302 7.1731086 7.2343206 6.913392 7.140365 6.8770056 6.8358707
1368003_at 5.989739 5.72449 5.959613 5.945663 6.128202 5.7881947 6.0494485 5.754617 5.7722707 5.6564593 5.939333 5.827553
1368004_at 9.2282295 9.272003 9.070015 9.336067 9.200182 9.339355 9.191509 9.363648 9.224689 9.217095 9.274489 8.999553
1368005_at 5.5600915 5.8780947 5.7973104 5.6646733 5.791132 6.009569 5.888008 5.927778 5.710368 5.8992376 5.999671 5.806935
1368006_at 7.2504935 6.9312654 7.0841455 7.25921 7.395059 6.752445 6.699099 7.147131 7.07124 7.551439 7.012379 6.8266234
1368007_at 6.735222 6.8661857 7.7163024 7.2275553 7.240789 7.082896 6.9678683 7.0197954 7.1430187 7.135787 6.784469 6.8875365
1368008_at 5.297393 5.3036523 5.271905 5.260534 5.389727 5.3344235 5.267279 5.279604 5.415041 5.3656874 5.4282455 5.3442006
1368009_at 9.251555 9.240597 9.534713 8.882101 9.028198 9.092642 9.481447 8.796098 9.140872 8.648266 9.362838 9.673423
1368010_at 7.3685217 7.2142663 7.3271284 7.37562 7.4629297 7.319432 7.231724 7.222819 7.222906 7.3019404 7.1615963 7.1335616
1368011_at 7.601148 7.7663603 7.641205 7.809166 7.7392683 7.9633985 7.9143267 7.6997595 7.895359 7.65554 7.8954887 7.7539206
1368012_at 5.7896523 5.9784446 6.0013633 6.2696886 5.687813 6.3871427 5.9420004 6.03915 5.8225303 5.782588 5.7238593 5.797767
1368013_at 4.591044 4.5601482 4.2275352 4.700634 4.4851956 4.336133 4.4305744 4.3157997 4.4079733 4.4377003 4.3721747 4.3403454
1368014_at 4.667328 4.784477 4.685893 4.7571726 4.8001328 4.563286 4.7597437 4.62317 4.802353 4.8302526 4.706337 4.9694347
1368015_at 5.840637 5.7763 5.9998837 6.231127 6.221275 6.2654285 6.127819 5.9803715 6.0123224 6.068841 6.2294655 6.018722
1368016_at 12.624471 12.529334 12.669779 12.705185 12.595381 12.6638775 12.720153 12.685077 12.63754 12.634993 12.90387 12.638871
1368017_at 4.8104553 4.8476934 4.828493 4.980566 4.938542 4.8904905 4.8373637 4.8441906 4.8430576 4.803191 4.8873987 4.760784
1368018_at 8.393977 8.196679 8.369089 8.3356 8.165517 8.097687 8.429087 8.4568205 8.260457 8.291863 8.256854 8.166295
1368019_at 7.51199 7.112092 7.373631 7.286422 7.3884277 7.30163 7.2579064 7.212883 7.186068 7.433283 7.3560834 7.125667
1368020_at 6.6162276 6.9236584 6.505669 6.676105 6.7333307 6.75973 6.4950814 6.9450145 6.9482355 6.613277 6.8050246 6.5753913
1368021_at 13.877311 13.778069 13.590898 13.642173 13.698407 13.876481 14.021634 13.332716 13.866077 13.145933 13.630565 13.477564
1368022_at 6.3058743 6.374486 6.4017034 6.6432934 6.6343126 6.761641 6.319194 6.597757 6.2592006 6.712012 6.7572885 6.5291405
1368023_at 6.6790905 6.785836 6.809331 6.98065 6.7278237 7.078082 6.5740614 6.978656 6.637424 6.7361107 7.154812 6.580068
1368024_at 6.279491 6.5352817 6.5695066 6.578712 6.4481764 6.683893 6.548753 6.557448 6.3666368 6.6160293 6.628618 6.64117
1368025_at 6.393637 6.642396 6.054984 6.2691355 6.642427 6.5500493 6.226908 6.8491197 6.27049 6.1120043 6.209255 6.206083
1368026_at 7.3963346 7.344111 7.481107 7.3897514 7.3242383 7.5717793 7.6249986 7.4087954 7.290552 7.3401957 7.3005147 6.9355836
1368027_at 6.8357778 6.827044 6.6160054 6.6813555 6.82508 6.7924232 6.7139 6.744754 6.7818027 6.9153624 6.9249516 6.7516613
1368028_at 4.3053074 4.248909 4.5249085 4.4010077 4.565393 4.3634033 4.502724 4.374864 4.3666553 4.489311 4.2425284 4.4152555
1368029_at 10.339894 10.316607 10.459239 10.393817 10.284683 10.299113 10.313259 10.26778 10.134477 10.432115 10.351537 10.180061
1368030_at 8.201814 8.252242 8.407486 8.195068 8.216001 8.26873 8.375077 8.203323 8.294652 8.325638 8.2510395 8.11944
1368031_at 7.233231 6.9610267 7.337676 7.1554585 7.2218804 7.6220503 7.122559 6.994784 7.116238 7.0380535 7.3377233 6.937582
1368032_at 5.487041 5.5515127 6.068803 5.5263634 5.616729 6.5342426 5.614348 5.4815264 5.426572 5.193438 5.847887 5.7353277
1368033_at 5.9880333 5.869197 6.2432084 6.0129814 6.2275963 6.1515718 6.205998 6.0496197 6.177043 6.149578 6.1306834 5.8460884
1368034_at 4.223157 4.354885 4.3854685 4.332301 4.3734875 4.269743 4.2831955 4.3157845 4.411024 4.4077673 4.36143 4.3353705
1368035_a_at 10.001693 9.77309 9.734154 9.63746 10.139712 9.9253025 9.917231 9.679475 9.947146 10.099184 9.618457 9.440254
1368036_at 10.037548 9.855403 9.856941 9.6519575 10.090407 10.031639 9.930346 9.7630205 9.832124 9.984442 9.6768265 9.753668
1368037_at 6.5065026 6.952141 6.635392 6.910079 6.9327106 7.05965 6.8580937 7.0553694 6.8482943 7.0466375 7.0020843 6.6190906
1368038_at 8.106997 7.771798 7.742028 7.9139977 7.967626 7.817189 7.530898 7.8201613 7.5242147 7.8953795 7.826496 7.5493984
1368039_at 5.2261753 5.1169906 5.3540215 5.4135127 5.2311263 5.253373 4.872097 5.289677 5.3378882 5.286369 5.379707 5.2267947
1368040_at 7.919353 7.804248 7.9094005 7.9749174 8.117573 8.09594 7.68883 7.8921614 7.829175 7.9255705 7.870427 7.697823
1368041_at 9.130019 9.1080885 9.024873 9.196204 9.345971 9.453501 9.324644 9.359136 9.217722 9.309522 9.496983 9.009029
1368042_a_at 10.84476 10.838795 10.990958 10.902511 10.921125 10.982066 10.704909 10.830993 10.764746 10.90923 10.94844 10.733386
1368043_at 7.462068 7.685628 7.585473 7.693966 7.685787 7.6788487 7.466797 7.852245 7.75316 7.628496 7.672504 7.543177
1368044_at 3.4046352 3.462572 3.468335 3.48734 3.3814056 3.3076243 3.4359367 3.5018482 3.541713 3.5098863 3.3759978 3.4580736
1368045_at 9.284783 9.216363 9.204339 9.299264 9.380804 9.178404 9.423407 9.44589 9.310426 9.304829 9.2831335 9.262976
1368046_at 9.099554 8.695797 8.829232 8.903553 9.287961 8.927078 9.171367 9.202783 9.038427 9.262184 9.211322 8.767758
1368047_at 7.5772557 7.9581265 8.173489 7.502805 7.351016 7.487411 7.223593 7.3168883 7.6868553 6.821918 7.20298 8.073221
1368048_at 14.100592 14.035036 14.13098 14.071477 14.130175 14.195205 14.045424 14.189976 14.181369 14.163249 14.293904 14.275751
1368049_at 11.072878 10.77687 10.799916 11.035389 10.994203 11.14434 11.033038 11.200408 10.71381 11.093469 11.210039 10.596799
1368050_at 7.195261 6.705604 7.578442 7.017397 7.208226 6.797729 6.8272104 6.827295 6.7147803 7.224342 6.466449 6.727002
1368051_at 11.084049 11.2743845 11.236953 11.369152 11.426387 11.32488 11.093639 11.252346 11.264109 11.233228 11.320119 10.795604
1368052_at 4.573474 4.775465 5.0668974 4.688473 4.8178864 4.918269 4.7428775 4.915757 4.801235 4.7999616 4.785523 4.83017
1368053_at 5.939983 6.072931 5.7084064 5.9254007 5.64826 5.9507704 5.514544 6.1128163 5.619486 5.9522448 5.958843 5.8150845
1368054_at 7.040138 6.7625256 6.851793 6.962867 6.8349457 7.19902 6.871427 7.1266108 6.768074 7.01179 6.9677725 6.775684
1368055_a_at 7.8760014 7.566919 7.3521075 7.5056524 7.2290645 7.62224 7.624834 7.522125 7.369512 7.6212406 7.3729477 7.187109
1368056_at 6.8123317 6.842694 6.827994 6.8493347 6.693901 6.980216 6.790737 6.867593 6.8438826 6.89401 6.6430364 6.89767
1368057_at 8.45715 8.118124 7.964057 8.224896 7.911449 7.9292984 7.932801 8.710063 8.225103 7.955017 8.1038685 8.251165
1368058_at 6.687018 6.6692376 6.585277 6.6016154 6.9639044 6.9431386 6.577079 6.5084662 6.8985963 6.477133 6.7583566 6.5347643
1368059_at 9.288897 9.186204 8.514434 8.8168955 9.056222 8.574344 8.617771 8.885068 8.4607315 7.5561404 9.0608225 8.495881
1368060_at 12.873032 12.840822 12.856104 12.956022 12.861211 13.035436 12.782836 12.881406 12.82648 12.94626 12.832793 12.8205
1368061_at 6.4054284 6.393051 6.274448 6.357703 6.0045505 5.9059343 6.2496796 5.9639516 6.5979576 5.7650733 5.8728204 6.639521
1368062_at 8.475221 8.171718 8.352833 8.41913 8.5950365 8.812152 8.302882 8.542713 8.542253 8.315428 8.64525 8.38069
1368063_a_at 7.8379464 8.0972 8.313203 7.9201083 8.167049 8.4077015 8.136597 7.863966 8.056709 7.9663634 8.249923 8.450011
1368064_a_at 9.982502 9.784419 9.974696 10.436198 10.428281 10.386188 10.638844 10.2918825 10.19432 10.625928 10.582929 10.287756
1368065_at 6.6410413 7.0628433 6.7563534 6.8844585 7.060241 6.872369 6.585633 6.808238 6.7320633 6.852714 6.7575583 6.5934153
1368066_at 5.7825837 5.807357 5.7303467 5.963247 5.8342295 5.8213897 5.7461777 5.6975403 5.769813 5.8702345 6.0904074 5.8635216
1368067_at 8.244733 8.1809845 8.253441 8.246666 8.138153 8.443903 8.224641 8.196445 8.10035 8.289846 8.206292 8.113365
1368068_a_at 6.78332 6.615874 6.687213 6.606663 6.5620503 7.1662245 6.7685676 6.8728166 6.728783 6.9119296 6.996807 6.5834084
1368069_at 7.9593673 7.9962087 8.114019 8.142257 8.095613 8.028724 8.066239 8.120804 8.019837 8.04244 8.1606865 7.9966927
1368070_at 7.8403807 7.6768746 7.511252 7.9298563 7.713249 7.953266 7.788682 8.051378 7.594261 7.818648 7.7098618 7.539608
1368071_at 11.72883 11.840942 11.500579 11.775425 12.00455 11.978956 11.888662 11.951918 11.751235 12.008876 12.00213 11.818845
1368072_at 6.0596156 6.066106 5.841377 6.2696466 5.985335 6.1698885 6.1615963 6.137184 6.323625 5.9889574 6.247608 5.794618
1368073_at 8.399484 7.6485453 8.134952 8.36165 7.816921 8.210167 7.767865 7.3396807 8.208201 8.385598 7.751924 8.041891
1368074_at 6.173553 5.9171324 5.933997 6.009303 6.3237257 6.0327773 5.995406 6.1814346 6.1187687 5.93589 5.9712377 5.7723227
1368075_at 10.3367605 10.184726 10.136041 10.30195 10.324488 10.151153 9.959754 10.221188 10.324671 10.548622 10.5870075 10.062682
1368076_at 7.2141347 7.0242205 7.2422094 7.2790623 7.2630777 7.4513054 7.2421803 7.170075 7.321628 7.0135593 7.247609 7.0963984
1368077_at 12.893871 12.620854 12.679603 12.640443 12.980775 12.778341 12.691782 12.610954 12.64903 12.524727 12.526206 12.451753
1368078_at 3.9693537 3.8606212 3.753081 4.276779 4.1083817 3.8064885 3.7178278 4.1830025 3.874582 3.9845674 4.402853 3.9578094
1368079_at 8.378617 8.584298 8.240009 8.357964 8.3640585 8.423899 8.653428 8.276645 8.531921 8.342189 8.456683 8.494867
1368080_at 3.6329901 3.7541761 3.6238866 3.6703026 3.6758788 3.6474338 3.5378466 3.7023635 3.602141 3.5436273 3.6828089 3.5776567
1368081_at 7.2568607 7.1954527 7.0931845 7.083146 7.0380273 6.9479775 7.0167084 6.8972425 7.0712805 7.0752754 7.155104 7.1450634
1368082_at 8.193861 8.19273 8.118601 8.317366 8.320925 8.519729 8.168489 8.148274 8.099184 8.341963 8.52425 8.078618
1368083_at 8.41956 8.414555 8.474452 8.674042 8.43937 8.730646 8.514996 8.499341 8.426098 8.665184 8.566044 8.498931
1368084_at 6.264092 6.124881 6.067955 6.2629056 6.3243303 6.299124 6.394807 6.281803 6.436546 6.1843553 6.2920704 6.123284
1368085_at 10.057409 10.0924 9.850708 9.970328 10.1678505 10.132625 9.912671 10.065719 9.994386 9.655806 9.861326 9.690487
1368086_a_at 7.8519077 8.729699 7.919554 7.678703 7.927878 8.491211 8.127517 8.189165 8.633148 8.105099 8.438734 8.797145
1368087_a_at 7.9639344 7.871591 8.075688 8.152473 7.7855473 8.372293 8.044043 7.6710424 8.025073 7.852812 8.082241 8.107418
1368088_at 6.8081775 6.5721235 6.687191 6.636833 6.5306344 6.8769274 6.784869 6.8498454 6.753523 6.8548784 7.2676034 6.6316633
1368089_at 8.233471 8.186914 8.295929 8.281788 8.287581 8.258705 8.025936 8.258631 7.828591 8.105343 8.1491995 7.8206825
1368090_at 6.973604 6.9244514 7.150624 7.1046286 6.822031 6.982492 6.889444 6.917918 7.1962104 7.016619 6.942648 7.091549
1368091_at 9.107433 9.005506 8.731339 8.687798 8.593833 8.757141 8.878183 8.654587 8.778135 8.983436 8.943907 8.55698
1368092_at 12.262595 12.190154 12.177605 12.2699795 12.367829 12.413166 12.257455 12.275135 12.277717 12.25111 12.358374 12.36121
1368093_at 3.7185411 3.676222 3.855633 3.926409 3.8719985 3.6908863 3.7057755 3.7543132 3.8598151 3.9206069 3.8235593 3.8138669
1368094_at 6.238096 6.2544436 6.600721 6.2624917 6.3095307 6.8449936 6.3477488 6.410263 6.2738376 6.2903585 6.5527215 6.000732
1368095_at 9.621434 9.381362 9.265444 9.761179 9.501789 9.835494 9.680455 9.779387 9.463692 9.833542 9.850433 9.494938
1368096_at 9.052907 9.160795 8.958842 9.207601 9.084034 9.1961775 8.945304 9.224611 9.084069 8.993968 9.23943 8.830186
1368097_a_at 4.6974773 4.5567646 5.0659413 4.8598156 4.6576443 4.4817705 4.5908294 4.5010624 4.6316943 4.7761574 4.65597 4.779872
1368098_a_at 7.3453803 7.512678 7.5259643 7.5863776 7.6995454 7.6044374 7.5386047 7.559971 7.6872907 7.502957 7.733658 7.5729904
1368099_at 6.5019555 6.778632 6.626276 6.7510724 6.726401 6.665752 6.3860507 6.5653887 6.6283593 6.6312485 6.5415254 6.680567
1368100_at 10.421908 10.397932 10.299113 10.414443 10.448651 10.64151 10.506698 10.65606 10.250778 10.512956 10.606052 10.136748
1368101_at 7.21215 7.081086 7.0546455 7.4879627 7.196487 7.370818 7.2474957 7.4773436 7.260473 7.412699 7.4817195 7.298345
1368102_at 8.345596 8.046869 7.7396545 8.348287 7.708837 8.103783 8.280552 7.685302 8.2481785 8.661423 8.534571 8.440535
1368103_at 6.847311 6.903611 6.785606 7.148507 6.929259 6.487715 6.517445 6.867593 6.904166 7.116594 7.0493674 7.016531
1368104_at 6.2754226 6.216546 6.336686 6.0023866 6.2436705 6.2895894 6.0353484 6.3923497 6.5743966 6.4206257 6.502672 6.2738123
1368105_at 5.4585233 5.2727714 5.4179707 5.454695 5.306264 5.1262045 5.5129633 5.5338635 5.4752784 5.4521127 5.410923 5.7554502
1368106_at 9.44882 8.78252 8.989209 9.155377 8.789792 9.463792 8.411215 8.172001 8.953219 8.944104 8.67414 8.761779
1368107_at 3.841811 3.8601499 3.8424091 3.9356682 3.9084742 3.697664 3.7513433 4.0512934 3.7773118 3.6654108 3.9316566 3.8287506
1368108_at 4.7959213 4.710037 4.685596 4.7774544 4.9514627 4.835556 4.671708 4.849996 4.8112698 4.766315 5.0204906 4.899801
1368109_at 6.764281 6.6186395 6.4365387 7.2859097 6.5792437 6.597445 6.4053636 6.7356377 6.636884 6.864154 6.9849644 6.6399937
1368110_a_at 4.2331295 4.114459 4.080205 4.2245407 4.134946 4.2677135 4.2403526 4.300959 4.297061 4.211858 4.080761 4.2597485
1368111_at 6.783153 7.1093774 7.710117 6.8216643 7.5544558 7.128795 6.9979625 7.2116385 6.9207573 6.7625422 7.592867 7.4730577
1368112_at 5.141179 5.3906302 5.0605555 5.223819 5.19193 5.2375646 5.0907764 5.139291 5.059516 5.140088 5.0681114 5.1009912
1368113_at 4.520421 4.5497813 4.2161207 4.523754 4.5762577 4.5302386 4.5141687 4.510917 4.4754524 4.430894 4.4644213 4.4071593
1368114_at 4.9773507 4.7209415 4.6439705 4.6929736 4.881585 4.8070936 4.7626953 5.0347342 4.7527013 4.720555 4.655492 5.0019426
1368115_at 9.940121 10.00392 9.508731 9.884137 9.774285 10.016753 9.777854 10.220112 10.034362 9.689292 9.854116 9.105881
1368116_a_at 6.661677 6.60733 6.6659284 6.720032 6.588916 6.8211884 6.2786403 6.820301 6.384027 6.682343 6.7374687 6.432281
1368117_at 8.665308 8.641858 8.72552 8.546562 8.614566 8.813599 8.5187235 8.463714 8.5420475 8.528223 8.591454 8.366143
1368118_at 7.5223904 7.643296 7.9103913 7.7518764 7.8439517 8.10503 7.605954 7.776993 7.7292957 7.7933803 7.969482 7.842424
1368119_at 5.9777975 5.9275336 5.983227 6.069656 5.9610543 5.9849386 5.942211 5.936076 5.998733 5.9155993 6.0566454 5.788518
1368120_at 4.789913 4.6340704 4.477171 4.6256795 4.6504636 4.619108 4.528452 4.7019024 4.544977 4.681924 4.4494915 4.697036
1368121_at 10.793207 10.568687 10.628103 11.423304 10.199825 10.931401 11.176554 11.382721 10.401884 11.3187475 11.062259 10.2172785
1368122_at 9.412235 9.532292 9.40062 9.686164 9.492867 9.5048275 9.374445 9.439422 9.334842 9.218682 9.545554 9.279912
1368123_at 6.5323825 6.4944754 6.399562 6.6937413 6.846268 6.765192 6.4999638 6.6258574 6.3481164 6.4858227 6.7360625 6.840946
1368124_at 7.6429725 6.7445474 8.077716 7.2820807 7.4109855 7.750376 7.089789 6.674085 7.368736 7.520036 7.0765157 7.3494887
1368125_at 6.1939797 6.3453894 6.2731133 6.51646 6.1144953 6.3368835 5.8425174 6.2125645 5.994393 6.1444044 6.1799593 6.339999
1368126_at 6.422385 6.3080187 6.1197233 6.18857 6.642165 6.510484 6.1948404 6.5281434 6.362934 6.1649485 6.608633 6.64721
1368127_at 6.3055396 6.346361 6.453865 6.357071 6.558088 6.6800337 6.4388323 6.34113 6.787752 6.700711 7.1126695 6.9082117
1368128_at 6.0504723 5.7220335 5.9780483 6.252679 5.7154007 5.951948 5.8412523 5.766842 6.040652 5.349962 5.8538675 5.9807835
1368129_at 6.93928 6.8598976 7.065617 6.6974087 6.8183436 6.733326 6.867342 7.046182 6.785917 6.6983247 7.047142 6.880485
1368130_at 4.6176977 4.708502 4.7799454 4.683072 4.8806667 4.785775 4.815344 4.843463 4.866151 4.795491 4.713376 4.834714
1368131_at 4.888033 4.659521 4.5540247 4.506825 4.4966393 4.437929 4.5898886 4.677067 4.4227014 4.4589953 4.568239 4.872138
1368132_at 9.93475 9.927888 10.098284 10.17569 10.104994 9.673767 9.851157 9.767666 9.869236 9.933441 9.919015 9.85111
1368133_at 7.248202 6.948388 6.9702725 7.103376 6.991676 6.5200715 6.98761 7.0956273 6.793409 7.0206943 6.8580194 6.708416
1368134_a_at 8.3591385 8.382113 8.024186 8.515269 7.7869773 8.302859 8.115105 7.957024 7.9303985 8.263913 8.110619 7.7089405
1368135_at 6.200817 6.5131845 5.889192 6.1888247 6.5291557 6.13101 6.5560923 6.322256 5.954653 5.986108 6.8101077 6.186635
1368136_at 7.4981704 7.4258223 7.3792577 7.492741 7.356549 7.528707 7.6032968 7.2538104 7.2222443 7.5591507 7.6476893 7.0797
1368137_at 5.9775743 6.2420516 6.361405 6.210232 6.550255 6.4674997 6.439049 6.432255 6.2260346 6.310275 6.347128 6.368347
1368138_at 5.887531 5.8015127 6.074509 5.880738 5.878202 6.150779 5.814414 5.9106646 5.9935446 5.9735513 5.739158 6.0565734
1368139_s_at 5.86149 5.340061 5.134212 5.8391733 5.7759438 5.6497808 5.4710383 5.7139273 5.4644094 5.7146716 5.725691 5.43834
1368140_at 6.008744 5.7179785 5.833953 5.451945 5.200019 4.969314 5.1113973 5.0677404 5.6584287 5.954904 5.196135 6.238678
1368141_at 11.298815 11.252867 11.390226 11.4312935 11.145498 11.184984 11.279669 11.299976 11.0838 11.232645 11.186711 10.781789
1368142_at 5.217767 5.2571154 5.403886 5.483927 5.1198087 5.4529014 5.3797264 5.3768234 5.3184605 5.7620354 5.5469265 5.2953067
1368143_at 7.056184 6.3727174 6.6606107 7.2818103 6.8863277 6.9661856 7.2715044 7.3289714 7.1924562 7.272484 7.4057264 7.081969
1368144_at 5.2580953 5.1548204 5.2229414 5.4633427 5.39373 5.3481383 5.013931 5.268059 5.139616 5.256665 5.2410126 5.270414
1368145_at 6.171951 6.168396 6.258424 6.186503 6.3445997 6.0623856 6.3303685 6.48666 6.8764434 6.2493114 6.3264685 6.6382318
1368146_at 10.9226 10.423953 9.761711 10.6509075 10.427174 8.857534 9.919858 9.971875 9.325982 10.403852 9.391265 8.862587
1368147_at 8.750441 8.258808 7.268827 8.475129 7.9304504 6.323368 7.517405 7.5036297 6.9050403 8.245605 6.6939106 6.281502
1368148_at 4.5259333 4.3700542 4.594162 4.3757486 4.6262517 4.6114764 4.5828238 4.5486956 4.5344973 4.528103 4.642358 4.805395
1368149_at 6.1961474 6.2678185 6.1840935 6.260442 6.325259 6.1744294 6.3527813 6.3193793 6.3070955 6.198994 6.1643815 6.2318373
1368150_at 12.698285 12.458999 12.737748 12.524473 12.505299 12.795961 12.59569 12.5834 12.418622 12.365869 12.967441 12.568548
1368151_at 9.944113 9.913236 9.892509 9.893335 9.989952 10.064503 9.840596 9.845119 9.755824 9.939736 9.999738 9.782613
1368152_at 7.099544 7.179075 7.239336 7.142405 7.289284 7.44223 7.035782 7.286157 7.080525 7.091855 7.202076 7.076272
1368153_a_at 7.270039 7.5353894 7.2363353 7.450852 7.4886303 7.440667 7.503805 7.316194 7.468996 7.347176 7.543509 7.4800997
1368154_at 6.8487697 7.167243 6.7804003 7.145313 7.2154765 7.3173594 6.9451075 7.0040717 6.8696356 6.939315 6.9333735 6.5878
1368155_at 10.664484 12.625271 12.755052 10.3806505 11.8693 11.793733 11.487886 12.134821 12.591045 12.033581 10.692274 12.723289
1368156_at 5.786371 5.7734294 5.984484 5.639284 5.7459254 5.690649 5.845956 5.966334 5.7858477 5.5550604 5.719354 5.68612
1368157_at 6.567559 6.682764 6.1353054 6.414412 6.4346323 6.434534 6.51746 6.4620013 6.674663 6.3253703 6.4566255 6.4372544
1368158_at 8.368764 7.9817615 8.240662 8.441556 8.396555 8.526189 8.205704 8.5417795 8.247726 8.1083765 8.356367 7.637676
1368159_at 8.217555 8.421495 8.35767 8.707685 8.4916935 8.691341 8.405346 8.486869 8.498384 8.575487 8.581728 8.533665
1368160_at 7.890192 9.230782 8.61428 8.461748 6.0563064 7.399463 7.8133388 8.715216 8.084797 7.9929967 8.716876 7.5877767
1368161_a_at 14.071144 14.136115 14.102613 14.135026 14.13748 14.075015 14.082332 14.112004 14.165439 14.10448 14.033917 14.054285
1368162_at 4.619178 4.497758 4.4844255 4.5761175 4.6671324 4.6064963 4.517462 4.626138 4.661248 4.627954 4.5947247 4.6074905
1368163_at 9.617807 9.737998 9.723641 9.7785015 9.6208315 9.604323 9.55593 9.5123825 9.602808 9.560198 9.79083 9.7006235
1368164_at 6.8955383 6.8550215 7.008882 7.2504225 6.9511275 7.0311522 6.81154 7.281853 7.0792274 7.0952387 7.0472126 6.547462
1368165_at 7.531586 7.8083024 7.7273145 8.029624 7.8112307 7.932785 7.826312 7.822979 7.8889785 7.9783196 7.82384 7.545537
1368166_at 6.03491 5.592097 5.971429 5.818844 5.8013406 6.1809072 6.0509205 5.92305 6.097589 6.14155 6.3515263 5.946573
1368167_at 6.0256605 5.8232355 5.6806912 5.954789 5.9883194 5.4667077 5.439393 5.8720675 5.881978 5.9687667 5.6175385 5.818074
1368168_at 8.932169 8.29981 7.97339 9.124836 7.6217074 8.380017 8.179558 6.9323115 8.28274 8.330965 7.620604 8.123555
1368169_at 6.381819 6.3632493 6.3709354 6.4448695 6.591287 6.651339 6.381381 6.432936 6.320557 6.440444 6.658497 6.3375416
1368170_at 4.0296917 3.9216185 3.9713917 3.67576 4.0179787 3.9896407 3.9373684 3.878129 3.900445 3.792569 4.034219 3.797631
1368171_at 8.635303 9.354332 8.159404 7.7875056 8.518033 7.727897 6.48777 6.9877987 5.5957947 6.4956603 5.3046465 5.9787064
1368172_a_at 6.3749275 6.8161526 5.813945 5.5766263 6.008833 5.462177 4.4823856 4.6568575 3.43103 4.5619955 3.7908869 3.747671
1368173_at 7.3399816 7.755974 7.960636 7.3937955 7.9044266 8.17546 7.664215 7.4347706 7.722696 7.319358 7.864027 7.814308
1368174_at 4.141317 4.25485 4.179747 4.2976036 4.1397963 4.202627 4.246335 4.105801 4.0184765 4.386944 4.1749554 4.1844597
1368175_at 7.0219283 6.9342694 7.1391287 7.070573 6.8731008 7.379859 6.9377046 6.8536277 6.907378 7.160491 7.299554 6.943889
1368176_at 7.7890205 7.660915 7.709063 7.9584203 8.075327 7.7900486 7.872552 8.006985 7.87919 7.7369347 7.912944 7.2596526
1368177_at 7.5724936 7.450454 7.8275957 7.4474163 7.337165 7.276184 7.3337793 7.635638 7.1456823 7.766521 7.6420126 7.640561
1368178_at 8.743623 8.693269 8.652666 8.911471 8.938239 8.809011 8.867022 8.855241 8.884713 8.989277 9.1060705 8.952286
1368179_at 7.2767344 7.292031 7.2745543 7.2517653 7.2875724 7.547414 7.3488274 7.270776 7.2681155 7.3446 7.4074287 7.4905853
1368180_s_at 13.344648 13.527976 12.959335 13.480965 13.234304 13.150248 13.234304 13.140078 13.420223 13.631872 13.467129 13.62714
1368181_at 10.429391 10.179812 10.071045 10.079261 10.332423 10.209117 10.245725 10.249268 10.085813 10.382292 10.374822 9.83995
1368182_at 4.3493185 4.2919054 4.2175093 4.456621 4.5537987 4.709015 4.3322573 4.4856586 4.2596884 4.3396034 4.515482 4.52711
1368183_at 8.095433 7.7525306 7.7774963 8.04249 7.9366064 7.906483 7.7182283 8.038014 7.9393044 7.9931455 8.026971 7.752861
1368184_at 8.084228 7.8624454 8.145622 7.993992 8.360899 8.299493 8.166735 8.138683 8.206302 8.002252 8.101088 8.137176
1368185_at 4.9012785 5.0402503 4.9895935 4.997294 4.9453483 5.440916 5.124783 5.1629887 5.082794 5.3377047 5.3934455 5.040703
1368186_a_at 6.5235295 6.6127844 6.295967 6.6432104 6.6283994 6.4966893 6.492613 6.432118 6.63973 6.526877 6.4383836 6.629202
1368187_at 8.155525 7.8264704 7.2428327 8.2272415 7.9722567 7.575275 7.0768414 7.975402 7.7027802 8.447524 7.8738475 8.077667
1368188_at 13.185737 13.394844 13.459073 13.5396805 13.678174 13.687111 13.37841 13.429674 13.592813 13.394037 13.4571295 13.5040245
1368189_at 10.896327 10.740274 10.293526 10.289191 10.377737 10.214274 10.432579 10.777167 10.499638 10.7080345 10.739321 10.437095
1368190_at 5.1553726 5.0847015 5.3039827 5.320689 5.089627 4.9790087 5.0195284 5.2885437 5.384761 5.1237464 5.3242717 4.8845177
1368191_a_at 11.00501 10.916047 10.707783 10.9982395 11.028911 10.938816 10.889434 10.812068 10.69143 10.609899 10.84611 10.498598
1368192_at 5.1130514 5.1253123 4.9759374 5.250311 5.33938 4.9177184 5.0835247 5.10972 5.088341 5.2285156 4.9933596 5.005881
1368193_at 5.3362584 5.124855 5.3237147 5.5545745 5.375202 5.4154053 5.231897 5.2474113 5.448021 5.5650873 5.188381 5.3298335
1368194_at 4.45078 4.466112 4.444329 4.890524 4.610265 4.4650373 4.4133506 4.597796 4.456766 4.597792 4.506384 4.589728
1368195_at 6.0266724 6.1108828 5.942103 6.074812 6.2862935 6.553904 6.2903214 6.393794 6.0822687 6.3140993 6.518679 6.299494
1368196_at 5.004328 4.9827204 4.9312634 4.918643 5.016493 5.0568194 4.98888 5.1613293 4.945744 5.046808 4.9019985 5.0617213
1368197_at 4.6752644 4.6120768 4.3482265 4.4510508 4.3797894 4.323807 4.4991302 4.2773647 4.4376 4.335678 4.3454676 4.936091
1368198_at 5.7661834 5.7198815 5.7928457 5.731707 5.721929 6.226369 5.8105955 6.054392 5.7073007 6.0583935 6.044883 6.163562
1368199_at 7.5501547 7.644346 7.8564034 7.6990557 7.7113333 7.7400346 7.698704 7.7251663 7.5998883 7.617908 7.8689866 7.851647
1368200_at 5.935511 6.1091824 6.1099353 5.943483 6.045156 6.126242 6.0958853 5.859067 6.12913 6.0963793 6.215785 6.029171
1368201_at 5.882068 5.8451076 6.1080713 5.8010063 5.8675604 6.178278 5.868167 5.758609 5.652124 5.702913 5.9171014 5.504
1368202_a_at 8.336935 8.26918 8.079422 8.112332 7.9283533 7.9585266 8.279622 8.145137 7.9037147 8.062665 7.885875 8.195617
1368203_at 5.2168345 5.098527 5.136573 5.196376 5.1396346 5.242132 5.1782446 5.1973886 5.1072245 5.23416 5.2876873 5.1530843
1368204_at 6.240449 6.2415724 6.379907 6.187285 6.0509343 6.40962 6.1401577 6.1147895 6.28933 6.210218 6.0559764 5.959235
1368205_at 13.0812435 13.192454 13.116177 13.156337 13.159493 13.248672 13.09737 13.240818 13.050126 13.22629 13.293051 13.148451
1368206_at 8.349521 8.138699 8.132979 8.3449335 8.253747 8.405447 8.53698 8.4137535 8.274411 8.368182 8.626656 7.8030133
1368207_at 5.9749746 5.8454556 6.0012994 6.1598544 6.0408034 5.660887 5.5430126 5.9559464 6.089985 6.1679225 6.0510883 6.1050234
1368208_at 5.757897 5.9408064 5.799242 6.0690994 6.067611 5.98979 5.8096633 6.1519775 6.1707153 5.739685 5.9856954 5.6271777
1368209_at 6.1412406 5.8715625 5.903991 5.8612146 6.1253343 5.887293 6.131877 6.1471586 6.165598 6.108379 5.9479747 5.9413166
1368210_at 4.7884007 4.5921717 4.679835 4.7188616 4.9899807 4.8821497 5.064099 4.8185496 4.6655917 4.828235 5.1462536 5.0549693
1368211_at 11.889788 11.936892 12.052332 12.126758 12.034535 12.157047 12.000172 12.118806 12.010074 12.05423 12.109467 12.001813
1368212_at 7.7720857 8.091619 8.139162 7.7703857 7.891141 7.9354916 7.8791504 7.9024467 7.6933885 7.8023367 7.645572 7.5712686
1368213_at 8.816581 8.525226 8.146944 8.086119 8.634156 8.438941 8.534838 8.50339 8.8192005 8.91811 9.104057 8.445223
1368214_at 7.190763 7.181906 7.3799477 7.2200475 7.111867 7.390596 7.3489337 7.5167007 7.225295 7.3382783 7.438553 7.2024627
1368215_at 9.555164 9.601535 9.612461 9.594634 9.585426 9.680552 9.50212 9.519456 9.502024 9.631557 9.666866 9.49502
1368216_at 9.081296 8.989789 8.951853 9.175641 9.101682 9.126289 9.140575 9.295952 8.846814 8.961195 9.167761 8.803261
1368217_at 8.352844 8.617918 8.442287 8.461365 8.158096 8.449249 8.463494 8.334471 8.224372 8.447702 8.419005 8.311388
1368218_at 5.301288 5.154645 5.2402897 5.3150954 5.3083835 5.36687 5.2172866 5.217947 5.2462935 5.1123905 5.4239726 5.1806087
1368219_at 6.5243945 6.2171984 6.1333776 6.2737446 6.5066476 6.3824043 6.330619 6.161471 6.236971 6.39019 6.357274 6.1836443
1368220_at 8.152172 8.439567 8.470412 8.317306 8.289937 8.472466 8.161532 8.385684 8.387896 8.199342 8.350622 8.09998
1368221_at 9.346255 9.453655 9.571452 9.503982 10.146539 9.673786 9.65605 9.540297 9.599826 9.558681 9.924362 10.180774
1368222_at 5.6197166 5.6634436 5.8782797 5.6244698 6.33915 5.932802 6.1507945 5.7685633 5.8996887 5.6400557 5.983071 6.1093774
1368223_at 6.9131894 7.497682 6.8838077 6.961286 7.0804505 7.2617054 7.1751294 7.2725115 6.534092 6.912597 7.0141315 6.7478647
1368224_at 12.906617 13.197503 13.071769 12.884123 13.499877 13.163896 12.965775 13.093765 13.132424 13.155068 13.398874 13.010649
1368225_at 6.973102 6.8541636 7.1025786 6.948866 7.178424 7.106451 6.924003 7.0573087 7.054973 7.1033225 6.9944186 6.8567963
1368226_at 7.379616 7.692094 7.556395 7.4908824 7.7644153 7.906986 7.748664 7.578272 7.712261 7.55966 7.6887016 7.5050197
1368227_at 8.660429 8.141536 8.1432085 8.7491 8.554666 7.9360747 8.18566 7.6990986 8.15956 8.56526 8.02008 8.000916
1368228_at 8.085364 8.206918 8.538615 8.10874 7.867792 8.487753 7.754471 7.892335 8.005251 7.6255302 7.883517 8.068551
1368229_at 6.395868 6.1991544 6.2808394 6.537029 6.5184073 6.5798464 6.1882954 6.395463 6.201505 6.400254 6.2994576 6.299994
1368230_a_at 8.51685 8.345531 8.292421 8.45633 8.500145 8.562601 8.595083 8.5050745 8.547085 8.537649 8.776865 8.350467
1368231_at 7.1849008 6.89384 6.8166327 7.188935 6.759175 6.997806 6.8776703 6.964708 6.9106345 7.210423 6.810754 6.651372
1368232_at 8.045584 8.03771 7.800468 7.925702 7.799983 7.979685 7.946896 8.400074 7.812522 7.794459 8.2075405 7.6710157
1368233_at 7.984146 7.9476643 7.808905 8.032819 7.834768 7.9785223 8.083753 8.00677 8.106464 7.653172 7.9163737 7.932743
1368234_at 8.186159 8.046442 8.315531 8.354534 8.150012 8.3150625 8.060919 8.161342 8.309955 8.118565 8.398942 7.855141
1368235_at 7.3405275 7.3780813 7.4078093 7.2397656 7.292785 7.4548783 7.1418395 7.3880563 7.41109 7.2722244 7.4128685 7.244249
1368236_at 4.4470773 4.4793763 4.4713745 4.4214654 4.3858867 4.0903134 4.362276 4.464494 4.2587633 4.28069 4.2438116 4.3952136
1368237_at 5.263248 5.28703 5.0505 4.828632 4.7630506 4.996129 5.535518 5.051616 4.558329 4.7811775 4.740226 5.299486
1368238_at 5.0079584 5.1720986 5.0295057 5.1054134 5.17888 4.904729 4.869244 5.1952167 5.061695 4.8881087 4.785253 4.779749
1368239_at 8.692854 8.604197 8.419479 8.843027 8.747755 8.860531 8.392204 8.370066 8.667426 8.756161 8.823265 8.764809
1368240_a_at 4.905539 4.530958 4.429753 4.6020007 4.6683865 4.414783 4.4235444 4.438796 4.5358615 4.7886825 4.326081 4.5363326
1368241_a_at 8.562649 8.435768 8.503704 8.689406 8.31779 8.55723 8.7471485 8.656737 8.464241 8.511011 8.804036 8.431719
1368242_at 4.6762476 4.645667 4.5995626 4.6201973 4.8134985 4.7368717 4.824873 4.6086025 4.83601 4.7718945 4.832221 4.726557
1368243_at 4.974116 4.8837166 5.0534573 4.9090567 5.3639565 4.9798155 4.91296 5.3880854 5.1183195 5.0740395 5.3411736 5.238385
1368244_at 9.821407 9.74323 9.694891 9.882096 9.67839 10.011463 9.549672 9.849989 9.559822 9.653401 9.949961 9.283871
1368245_at 12.28027 11.538524 12.237157 12.2304 11.840861 12.307377 12.318726 12.2362795 12.18465 12.283038 12.018608 11.969974
1368246_at 5.3915014 5.4788837 5.3612804 5.403959 5.4590087 5.628068 5.508202 5.5176225 5.257222 5.5658507 5.2751265 5.4492292
1368247_at 7.3463154 7.3797517 6.6371717 6.611613 6.2102885 6.797039 6.977342 6.7758427 6.7362885 8.076923 8.450209 7.3486776
1368248_at 6.476455 6.2672267 6.355977 6.7176776 5.733287 6.3147287 5.737924 6.1159797 5.944995 6.1831603 5.984945 5.7564096
1368249_at 8.610737 9.139434 8.815736 8.827161 8.864157 9.023442 8.460354 9.266253 9.13754 8.747238 9.563925 8.392668
1368250_at 4.0047207 3.92019 3.8610816 4.029668 3.9991615 4.1847844 3.9572854 4.0616994 3.994711 3.9208112 4.0893183 4.0331774
1368251_at 5.560911 5.8388906 5.5620093 5.6716466 5.663394 5.7595873 5.668519 5.5936265 5.6377883 5.7314157 5.8641686 5.703314
1368252_at 3.4066186 3.5188768 3.534278 3.6393337 3.5178175 3.504976 3.5121596 3.5804782 3.5800219 3.4912348 3.5245013 3.4705744
1368253_at 12.238566 12.084844 12.016559 12.248745 12.234703 12.383577 12.269046 12.277381 12.185833 12.2150345 12.421279 12.135316
1368254_a_at 5.4053836 5.435174 5.6602287 5.462902 5.630412 5.5067854 5.626318 5.564456 5.6023927 5.4958158 5.5719986 5.402162
1368255_at 4.381734 4.4139867 4.297584 4.504924 4.2945514 4.5271206 4.4686723 4.487893 4.4024515 4.267843 4.454802 4.539702
1368256_at 3.5234072 3.5366476 3.572984 3.497909 3.5304205 3.5369983 3.5821993 3.4088252 3.4179313 3.6324334 3.5937705 3.4303741
1368257_at 4.060232 4.0849266 4.1111245 4.263851 4.3560896 4.2192774 4.237041 4.206914 4.1998987 4.163155 4.1825714 4.321613
1368258_at 5.6225405 5.6967287 5.4888844 5.826667 5.596391 5.2270937 5.4083176 5.553151 5.460469 5.672432 5.509272 5.7444324
1368259_at 6.8748674 6.7631116 7.0071187 7.137435 7.2578845 6.916394 6.987052 7.1753616 7.0062194 7.3981357 6.947559 6.905793
1368260_at 5.1882997 5.2746696 5.067831 5.2496147 5.059531 5.466044 5.586837 5.3905983 5.2590084 5.0668325 5.450493 5.3155775
1368261_at 4.6258855 4.5048227 4.7326837 4.5664263 4.436042 4.4558787 4.5433245 4.377344 4.4270954 4.5315104 4.877323 4.5784783
1368262_at 6.2935014 6.432061 6.662471 6.1888247 6.560193 6.9886246 6.484414 6.4152994 6.317849 6.386406 6.5876207 6.510983
1368263_a_at 4.7849126 4.8045673 4.464519 4.2998915 4.3175836 4.3283863 4.366083 4.526999 4.350888 4.4263396 4.6075172 4.453286
1368264_at 7.2616625 6.94461 7.5189176 7.2935963 7.2653694 7.613672 7.2297745 7.3905473 7.4670534 7.4933743 7.788709 7.3321714
1368265_at 8.458925 8.364469 8.145091 8.599098 8.7999 8.844894 8.598375 8.508757 8.827775 8.291948 8.937001 8.572108
1368266_at 13.252526 13.184177 13.054251 13.200857 13.0790615 13.276571 13.004517 13.138024 13.188532 13.127887 13.2277355 12.9122
1368267_at 7.29373 7.3560762 7.3518243 7.0386677 7.2492175 7.176214 7.4479575 7.141954 7.2067766 7.393432 7.357476 7.1313596
1368268_at 7.2038 7.105267 7.1236224 7.2760816 7.212798 7.6675286 7.0207987 7.4895763 7.332788 7.0573053 7.407001 7.226808
1368269_at 3.72171 3.5611055 3.7137082 3.8419838 3.694954 3.776388 3.793561 3.925389 3.8141108 3.823121 3.8154283 3.7888174
1368270_at 6.3700957 6.3263073 6.4179506 6.5718355 6.701088 6.2343717 6.0697665 6.597605 6.6682096 6.8492384 7.014686 6.698394
1368271_a_at 4.7176876 4.4137464 4.3659086 4.352574 4.476467 4.116702 4.1369915 4.3130193 4.3567543 4.550506 4.4039254 4.4942913
1368272_at 9.196444 9.095371 10.245853 9.635248 10.566502 11.297687 9.528211 10.131382 10.748853 9.031769 9.933074 9.562504
1368273_at 9.180418 9.074739 8.951213 9.020536 9.158458 9.064592 9.111689 9.083784 9.107934 8.938511 9.060528 9.0734
1368274_at 8.244769 7.854813 8.118801 8.385932 8.076294 8.298385 8.121892 8.207777 7.926888 8.086663 8.25956 7.7306833
1368275_at 10.638011 10.723332 10.46714 10.11218 10.213829 10.298586 10.363531 10.58506 10.045452 9.837321 10.477688 10.389727
1368276_at 7.973776 8.290714 8.240618 8.113808 8.158239 8.017054 7.828286 8.043867 8.287634 8.169465 8.004049 8.084238
1368277_at 8.12785 8.372349 8.409127 8.36569 8.0468235 8.381766 8.048523 7.9996095 8.119199 8.2549305 8.326766 8.277957
1368278_at 6.6705832 6.7969317 6.8294406 6.819666 6.8172126 6.851999 6.8369308 6.8317423 6.685035 6.8259025 6.8857384 6.5713787
1368279_at 4.1875086 4.606902 4.357068 4.567796 4.468907 4.648349 4.577625 4.444127 4.5418997 4.382087 4.7773223 4.634904
1368280_at 12.013555 11.745187 11.891788 12.186849 12.0266075 11.983235 12.033535 12.080598 12.012091 12.353591 12.144424 12.13158
1368281_at 6.0474405 5.9710803 6.0730543 5.9975467 5.9723797 6.274979 6.2603073 6.03691 6.2032266 6.0931735 5.9987626 6.072384
1368282_at 4.5379057 4.357317 4.4162717 4.5211763 4.43092 4.3763866 4.5624847 4.430417 4.398301 4.6173067 4.3947573 4.406764
1368283_at 11.009689 11.051639 11.308685 10.98261 10.753461 10.89695 10.751798 10.322736 10.852478 10.938328 11.104958 11.194695
1368284_at 8.153902 7.567839 8.153652 8.155014 8.276846 7.760386 7.793684 8.164076 7.818269 8.085644 7.8948493 7.657052
1368285_at 5.4911175 5.1628075 4.9137745 5.513007 5.414796 5.398231 5.263689 5.341492 5.681755 5.154072 5.4703484 5.2272825
1368286_at 7.038044 6.955696 6.9124675 7.2229066 7.12584 7.1434464 7.0912657 7.1722345 7.13558 7.188713 7.2260237 6.8030434
1368287_at 5.03058 5.100343 4.925287 5.0633917 5.1686096 4.6856184 5.507177 5.2168736 5.36761 5.3413873 4.801964 5.500414
1368288_at 14.190448 14.2191105 14.153781 14.280494 14.216826 14.18857 14.195089 14.20505 14.245337 14.182091 14.164956 14.202766
1368289_at 11.422784 10.99466 10.926044 11.378788 11.529554 10.907586 11.220834 10.991195 9.972556 11.341988 11.426537 10.786572
1368290_at 3.688096 3.6811614 3.7507668 3.8211532 3.6085203 3.7416718 3.6962218 3.6863966 3.7122328 3.6589546 3.5938933 3.7906988
1368291_at 8.623099 8.465117 8.963065 8.572695 9.311431 8.582123 8.753004 8.709403 8.280434 8.611056 8.822399 8.9512615
1368292_at 7.6500134 7.3747916 7.4230328 7.4476776 7.4127526 7.436584 7.5329614 7.4056134 7.4654765 7.804649 7.533767 7.803464
1368293_at 5.8908095 5.9252734 5.875811 6.0956554 5.791526 6.256758 5.9041 6.075659 6.0607677 5.9468484 6.2385683 5.985805
1368294_at 10.12074 10.155536 10.203919 10.053902 10.368343 10.351686 9.989188 10.449617 10.075507 10.058875 10.06621 9.947207
1368295_at 9.488553 9.161869 9.454025 9.162028 9.195319 9.288277 9.05801 9.000022 8.738733 9.045545 9.146072 8.8872795
1368296_at 9.088995 8.846125 9.135269 8.7337055 8.682783 8.956047 8.722786 8.666017 8.221267 8.542549 8.837907 8.510512
1368297_at 5.197484 5.020645 5.1201477 5.261958 5.052126 5.1995797 5.2910423 5.143523 5.2473183 5.095969 5.228657 5.2681026
1368298_at 5.5947127 5.4989567 5.7123513 5.7108784 5.826516 5.94761 5.5345902 5.6679254 5.789219 5.6390376 5.722695 5.542514
1368299_at 4.3607836 4.5161457 4.5447435 4.3252296 4.4515524 4.3571873 4.448037 4.5712633 4.3546114 4.3696833 4.605653 4.4697657
1368300_at 5.6264205 5.8410754 6.0972767 5.7306676 5.956394 6.0838785 5.7204976 5.7868934 5.56896 5.792267 5.916619 5.777375
1368301_at 6.3793626 6.584333 6.657648 6.202566 6.616271 6.5130763 6.757163 6.7175603 6.3380527 6.561646 6.882919 6.214267
1368302_at 5.3249974 5.1118574 5.052059 5.309979 5.4243503 5.2515526 5.241744 5.2801676 5.207478 5.3433814 5.351723 5.1840377
1368303_at 7.509576 7.0738134 6.6923184 7.3204813 6.4429965 6.927444 7.625185 6.9165907 6.8708663 7.857116 7.4265 6.9006433
1368304_at 11.746444 11.210642 11.760259 11.383572 11.8943405 12.341142 11.501696 11.59578 11.659455 11.442127 12.32378 11.679756
1368305_at 7.8662558 8.009865 8.22321 8.25107 8.029665 8.270659 8.0100355 8.135433 7.9784384 7.9168386 7.9660144 7.936406
1368306_at 6.518431 6.2797904 6.1346393 6.4173646 6.41846 6.325954 6.4232197 6.19103 6.2653356 6.4310837 6.370149 6.27406
1368307_at 6.204186 6.149323 6.32054 6.3471518 6.236602 6.261277 6.338437 6.2306933 6.1625843 6.4615865 6.5099854 6.359956
1368308_at 7.823657 7.703423 7.3876233 7.517871 6.2966743 6.6260724 7.540873 7.2328916 6.365492 7.928706 6.426781 6.572943
1368309_at 7.098089 7.3842726 7.1755495 7.2371416 7.371948 7.3577805 7.410277 7.4867396 6.9509916 7.382998 7.389384 6.9842787
1368310_at 5.977657 5.659747 5.845877 5.732629 5.879322 5.7745714 6.191269 6.146234 5.846388 5.975354 5.9750338 5.767956
1368311_at 8.226732 7.781563 7.6168013 7.684078 7.965114 8.123834 7.705266 7.9706817 7.640535 8.015667 7.9561863 8.0792465
1368312_at 5.454048 4.9583144 5.4272943 5.0661883 5.2368217 5.3583927 5.059714 5.254563 5.325354 5.3756332 5.515842 5.210906
1368313_a_at 4.4141583 4.550813 4.3357606 4.2287755 4.494467 4.3554006 4.225653 4.377663 4.343862 4.5728393 4.191913 4.3761992
1368314_at 9.46186 9.202078 9.617077 9.511078 9.3907 9.496594 9.311704 9.353768 9.606411 9.573068 9.356506 9.5256195
1368315_at 7.078811 6.953057 7.004437 7.24605 7.1565323 7.2062416 6.956031 7.0678215 7.211188 6.9146037 7.1450214 6.881466
1368316_at 11.323824 11.109986 10.831695 11.266503 11.121403 10.780469 11.078218 11.49364 10.97849 11.473773 11.274866 10.694331
1368317_at 5.05447 5.2516446 5.2252164 5.377922 5.6312437 5.288857 5.235424 5.2294044 5.6400623 5.478163 5.448641 5.4502316
1368318_at 7.021268 6.697552 6.8314967 7.4134245 6.8511147 6.8669386 6.6358414 7.155854 6.3925214 6.8848753 6.7632065 6.439149
1368319_a_at 5.014448 5.0005093 5.150453 5.1438584 4.8052697 5.150794 4.9428177 5.0150747 4.64192 5.036775 4.7792845 4.919135
1368320_at 4.91959 4.7096047 4.480648 4.512623 4.9054193 4.5876956 4.8016944 4.436449 4.499157 4.653339 4.8439236 4.5690756
1368321_at 7.0593987 7.7783647 8.560768 8.0662 5.5585127 6.2525373 6.639432 7.069841 8.797979 7.005531 6.04642 5.8589444
1368322_at 7.775363 8.020904 8.021754 8.3080225 8.262292 7.9977984 7.8624096 8.211969 8.013736 7.8703613 8.247751 8.100535
1368323_at 6.530099 6.6657715 6.8903384 6.833046 6.5957046 7.002858 6.582754 6.72806 6.999035 6.56151 6.5245934 6.6491704
1368324_at 5.2979894 5.234458 5.3513346 5.355175 5.383602 5.339547 5.4555054 5.379033 5.494392 5.3051453 5.296575 5.4216847
1368325_at 7.495103 7.857124 8.160477 7.732205 7.995318 7.8534207 7.767481 7.660792 7.851357 7.4233575 7.5418334 7.585573
1368326_at 6.0819826 6.477038 6.9208846 6.6318574 6.9806685 7.1606216 6.379162 6.4841847 6.9421663 6.6029644 7.356361 7.168012
1368327_at 6.087692 6.6016054 6.4971466 6.5431824 6.4935346 6.4980674 6.408078 6.6505394 6.3688755 6.595719 6.5439425 6.4401426
1368328_at 8.292122 7.838997 7.8841724 7.9493613 8.043474 7.511528 7.8291516 8.311225 7.7048006 7.8444347 7.940651 7.520647
1368329_at 5.3422356 5.308877 5.3354626 5.37211 5.3632636 5.5291004 5.0642695 5.3240237 5.2109056 5.365431 5.3485374 5.1061873
1368330_at 6.2469263 6.328622 6.7975206 6.498981 5.9754424 6.726018 6.2408714 6.5147505 6.4468045 6.495884 6.375841 6.349046
1368331_at 11.448365 11.218041 11.464105 11.607423 11.615796 11.501793 11.364056 11.516061 11.58684 11.672211 11.658774 11.478161
1368332_at 6.2397943 5.8281627 5.9795966 6.528694 6.3428874 5.695519 5.8529305 6.2521353 6.185215 6.7142434 5.8857026 5.8319116
1368333_at 4.8135905 4.8352776 5.041481 4.892373 5.06324 4.9306264 4.962617 5.050024 4.935652 4.79518 4.9639864 5.045858
1368334_at 6.5373955 7.0300536 6.5611076 6.8333097 6.57253 6.810931 6.846466 6.8652105 6.8622923 6.816494 6.9393897 6.703609
1368335_at 13.615369 13.544605 13.670121 13.458404 13.596667 13.816873 13.47353 13.729159 13.78776 13.852806 13.943395 13.8017
1368336_at 11.138624 11.112422 11.252357 11.04667 10.77922 11.248394 11.290041 10.973171 11.273316 10.72515 11.36802 11.2477045
1368337_at 5.9234414 5.5827928 5.703305 5.6945853 5.954747 6.0386825 5.810575 6.0128126 5.792975 5.963734 5.8600545 5.741812
1368338_at 4.6663575 4.6975436 4.6227646 4.415076 4.7034163 4.6565175 4.7051125 4.8317676 4.805786 4.768381 4.7583385 4.8167286
1368339_at 4.847212 4.907584 4.7249346 4.625679 4.9472513 4.803032 5.0033245 4.6157293 4.699586 4.7523136 4.8101406 5.039448
1368340_at 7.483102 7.435718 7.484673 7.375087 7.5946107 7.5767293 7.652941 7.4953747 7.375867 7.5446696 7.5453544 7.361625
1368341_at 6.945117 6.9793777 7.1261096 6.9479966 6.6794806 7.0909824 7.0620804 6.9473085 6.916877 7.1055555 7.120887 7.1213484
1368342_at 4.1977787 4.371706 4.251745 4.2885275 4.3882365 4.126958 4.427675 4.181588 4.201708 4.1523886 4.127323 4.2283072
1368343_at 5.356073 5.4285016 5.384947 5.3881454 5.530023 5.532456 5.2930937 5.361295 5.4907956 5.386614 5.3844423 5.256648
1368344_at 3.5122967 3.6477702 3.552857 3.3860126 3.5147128 3.6691566 3.5815067 3.545751 3.5557404 3.4630404 3.6298995 3.6377864
1368345_at 4.356375 4.3453884 4.4456706 4.605302 4.673145 4.4810038 4.586813 4.5832434 4.5054665 4.5079083 4.5059943 4.3379765
1368346_at 6.5552187 6.6489925 6.4194236 6.676054 6.2813177 6.8089066 6.5666823 6.543592 6.4504585 6.721145 7.240674 6.306693
1368347_at 5.9587126 5.6818876 5.7795587 5.812855 5.884409 5.588806 5.900721 5.9106073 5.7920766 5.903041 5.681308 5.947707
1368348_at 4.6231923 4.439088 4.5072618 4.743458 4.6887956 4.7053866 4.5783653 4.667568 4.7723565 4.78847 4.689211 4.649584
1368349_at 5.4133077 5.476494 5.603526 5.7545433 5.66778 5.785602 5.572319 5.6107855 5.5893674 5.772178 5.8660955 5.6724143
1368350_at 3.6156611 3.669575 3.6157327 3.8993502 3.7886417 3.580959 4.0689306 3.737691 3.8520892 3.889552 3.7623596 3.7365708
1368351_at 6.462632 6.116318 6.377563 6.2018056 6.558538 6.053467 6.5098143 6.61387 6.326843 6.5624323 6.3753214 6.40734
1368352_at 4.511566 4.516057 4.380287 4.299141 4.478959 4.3685136 4.6298394 4.807766 4.6715374 4.460224 4.477925 4.316185
1368353_at 5.6991277 5.762029 5.7129197 5.7410645 5.736509 5.7847595 5.7903705 6.0791554 5.813689 5.8532195 5.890025 5.9085484
1368354_at 9.709576 9.651523 9.358721 9.806577 9.55555 10.160202 9.79327 9.565151 9.48384 9.751846 9.732342 9.907482
1368355_at 4.8553004 5.025173 4.729052 4.792699 4.8464727 4.550411 4.805481 4.6634226 5.0316324 5.0089865 4.7543497 4.928393
1368356_a_at 9.481514 9.286552 9.187361 9.518988 9.478222 9.298816 9.209862 9.487915 9.742379 9.552449 9.85301 9.4523
1368357_at 6.2811365 6.1904197 6.1019907 6.264497 6.2641015 6.1823654 6.333076 6.2368145 6.3636622 6.4121647 6.162768 6.329265
1368358_a_at 4.745232 4.6107397 4.8250146 4.4221582 4.262693 3.9518425 4.4060974 4.4000497 4.390409 4.0067463 3.8530724 4.253634
1368359_a_at 4.296402 4.412918 4.384423 4.585621 4.5016365 4.7861295 4.427178 4.46882 4.6251383 4.4322486 4.5869555 4.6795225
1368360_at 13.563381 13.595536 13.67118 13.606881 13.5726795 13.566444 13.545568 13.595295 13.624014 13.650468 13.727001 13.685627
1368361_a_at 6.756729 7.1687255 7.3771605 6.860816 7.3642473 7.098517 7.0014186 7.1909895 7.01002 6.9343767 7.2412295 7.1423726
1368362_a_at 10.641949 10.608893 10.68568 10.58241 10.681535 10.755824 10.463258 10.644029 10.488796 10.668245 10.785098 10.460367
1368363_at 4.2614355 4.137009 4.1390915 4.3067675 4.0208344 4.150147 4.156254 4.0518513 3.7951334 4.1429543 4.0401096 4.0250874
1368364_at 5.3883543 5.420512 5.160282 5.2170806 5.0853796 5.1608267 5.328168 5.2716036 5.502555 5.1787105 5.161408 5.429479
1368365_at 11.957561 11.643344 11.688003 11.904625 11.82954 11.999956 11.871891 11.91567 11.681556 11.83799 12.0189295 11.56758
1368366_at 4.9280744 5.069605 5.0393276 5.1001854 5.0486794 5.006648 5.1024213 5.180564 4.9105 5.0015655 5.095381 5.0251193
1368367_at 5.819941 5.8691964 5.840317 5.7756195 6.0196695 5.8259335 5.960351 6.0755253 6.0184364 5.75923 5.8048706 6.193847
1368368_a_at 9.421051 9.542878 9.671574 9.444116 9.272575 9.443514 9.390609 9.181417 9.51989 9.315752 9.635807 9.274475
1368369_at 4.3439016 4.3638687 4.4145308 4.5982785 4.545097 4.6612644 4.6069746 4.3621407 4.4143624 4.4506826 4.621065 4.3991776
1368370_at 5.4920087 4.9734106 5.2226768 5.212783 5.2113733 5.151312 4.9629707 5.252492 5.009536 5.189389 5.175971 5.0876107
1368371_at 5.432297 5.646641 5.286407 5.3189983 5.4443145 5.317713 5.1415386 5.594522 5.3708816 5.214823 5.6271152 5.4455805
1368372_at 7.159891 7.251016 7.015174 6.9917855 7.1973715 8.3118305 7.923906 7.314323 6.6579247 7.089061 8.342304 6.7896237
1368373_at 4.598037 4.7047977 4.754545 4.656624 4.733897 4.679363 4.575616 4.8258915 4.643646 4.5797186 4.733018 4.9298964
1368374_a_at 6.1314344 6.35708 6.244952 5.983194 6.0931616 5.9936595 6.282389 6.056633 6.520434 6.074443 6.5366464 6.314398
1368375_a_at 5.741137 5.2370443 5.423636 5.6545506 5.0925393 5.2006984 4.921199 5.526873 4.9797764 5.498754 5.3718944 5.29046
1368376_at 7.681973 9.104353 7.812888 7.70168 6.737948 7.766746 6.159765 8.844883 8.459923 6.980684 8.942146 6.1358685
1368377_at 4.9956264 5.038112 4.894499 5.0478506 5.2365627 4.9794455 4.9586015 5.246847 5.0574064 5.031609 4.946837 4.9199696
1368378_at 11.915473 12.136152 11.8412075 11.851279 11.758707 11.831646 12.077058 11.440848 11.907849 11.691518 11.806734 11.924786
1368379_at 7.7335334 7.740278 7.704682 7.789246 7.7191234 7.8042197 7.697888 7.838518 7.737754 7.8241005 8.000409 7.8437705
1368380_at 13.990425 13.979127 13.985871 13.961079 14.03351 14.025679 13.9176655 14.075988 13.929676 14.043156 14.002173 13.985381
1368381_at 4.704439 4.6914525 4.676072 4.7105036 4.9227567 5.0111256 4.726276 4.9386425 5.0190306 4.736972 4.8207836 4.8031397
1368382_at 6.1911507 6.1082363 6.2822657 6.112982 6.4771423 6.239299 5.982459 6.25726 6.33786 6.268551 6.2274766 6.183282
1368383_at 6.1786413 6.412685 6.3768044 6.268667 6.4599338 6.495434 6.1362777 6.3096223 6.3695564 6.425467 6.7086387 6.289382
1368384_at 4.3982825 4.165391 4.379222 4.229041 4.2225943 4.2890024 4.4345474 4.399977 4.3245244 4.217571 4.4892116 4.285609
1368385_a_at 8.2228565 8.395985 8.45 8.332469 8.334694 8.679631 8.187814 8.464464 8.302962 8.371687 8.283161 8.095439
1368386_at 9.131285 9.287244 9.394912 9.4216795 9.540759 9.554725 9.334595 9.375369 9.35944 9.548545 9.388685 9.134789
1368387_at 10.9436245 11.258174 11.262478 11.206304 11.000634 11.258074 11.218051 11.151083 11.048665 10.872048 10.99896 10.774724
1368388_at 5.0161905 5.0477667 5.1459856 5.086714 4.850622 4.7846036 4.864755 4.9529214 4.959294 4.891095 4.891955 5.023035
1368389_at 8.794268 8.435837 8.593077 8.714446 8.786252 8.844933 8.510396 8.808193 8.610317 8.535156 8.741242 8.243292
1368390_at 8.698131 8.613777 8.7136345 8.749883 8.876604 9.004519 8.937658 8.754345 8.919544 8.903014 9.024239 8.818111
1368391_at 4.9744463 5.1705565 5.0480175 5.054896 5.22338 5.147045 5.204674 5.1424665 4.9901214 5.186674 5.0455236 5.002239
1368392_at 7.4896874 7.2828507 7.423397 7.318823 7.437247 7.393443 7.3697996 7.407508 7.4962745 7.356734 7.328327 7.42524
1368393_at 5.41525 5.193096 5.2946935 5.572499 5.446059 5.408819 5.3387017 5.499151 5.5338607 5.7399817 5.6395483 5.7480493
1368394_at 5.910036 5.7919283 5.905728 5.977422 5.932852 5.8895836 5.7571735 5.9646473 5.8455625 5.835565 5.9458947 5.926715
1368395_at 5.3432827 5.355951 5.6049943 5.3825207 5.5546412 5.514562 5.484797 5.3945007 5.4907136 5.4657955 5.3077984 5.6559205
1368396_at 5.8195724 6.134303 5.83535 5.91516 5.949361 5.9124737 5.974591 6.0285187 6.102843 5.859783 5.980938 5.858704
1368397_at 12.904376 12.966179 12.930927 13.172746 13.015081 12.963629 12.949747 13.064588 12.960081 13.055139 12.949814 12.847031
1368398_at 4.601018 4.563421 4.4871492 4.5948277 4.781539 4.5029 4.5130534 4.59814 4.5295506 4.7819963 4.6123104 4.406744
1368399_a_at 11.253764 11.225964 11.362972 11.38368 11.576229 11.553581 11.433467 11.463421 11.441793 11.365909 11.64436 11.348098
1368400_at 7.958189 8.234507 8.10563 8.184223 7.940367 8.31246 8.187423 8.229663 7.9689965 7.8880916 8.033139 7.6534405
1368401_at 5.0968204 5.0855875 4.9455447 5.1949797 4.939962 4.814072 5.098911 5.1398425 4.928964 4.9892535 4.973544 4.9387646
1368402_at 8.97045 8.700881 8.809452 8.623587 8.690598 8.794324 8.5669155 8.708897 8.585329 8.796315 8.691803 8.657809
1368403_at 8.4572115 8.181626 8.253685 8.403624 8.49457 8.554555 8.270303 8.465675 8.240459 8.275482 8.446665 8.097256
1368404_at 5.269555 5.0781612 5.1778345 5.17045 4.9899807 5.1119885 5.238884 5.347725 5.229742 4.9923334 4.888437 5.1428313
1368405_at 7.3337812 7.278087 7.338133 7.5215974 7.281104 7.2220654 7.45667 7.3619356 7.301948 7.3770866 7.2157965 7.270607
1368406_at 4.468177 4.3333073 4.631981 4.514551 4.3512383 4.6979265 4.4373903 4.3773146 4.3526974 4.885191 4.992052 4.431804
1368407_at 5.9282 5.2251997 5.6371427 5.995946 5.4391227 5.353742 5.447129 5.574643 5.621469 5.522267 5.7163663 5.4168305
1368408_at 4.543267 4.617742 4.3557434 4.525519 4.582755 4.4114027 4.532716 4.5109115 4.4551334 4.6073637 4.406892 4.4890633
1368409_at 10.02167 9.603502 10.007064 10.049458 9.937189 10.216665 10.215788 9.953747 10.112505 10.237608 9.974304 9.801891
1368410_at 6.22389 6.3685746 6.4025607 6.4247174 6.281116 6.8150373 6.615898 6.694686 6.682223 6.343626 6.7692227 6.2989745
1368411_a_at 4.0504484 3.9408317 4.1088176 4.0004616 4.1599455 4.046391 4.119066 4.264992 3.908596 4.1198206 4.1720624 4.113006
1368412_a_at 5.020514 4.923811 4.651985 4.8264546 4.917906 4.782938 4.9767165 5.01653 4.8287306 5.2937536 5.257928 5.060311
1368413_at 5.3679647 5.034853 5.1084948 5.313452 5.429941 5.4283123 5.2726536 5.402606 5.22169 5.453209 4.9482203 5.1846657
1368414_at 6.365022 6.21669 6.22278 6.0540953 6.3887014 6.422376 6.2323112 6.367705 6.284415 6.3221717 6.3259764 6.289652
1368415_at 4.371975 4.5111465 4.423306 4.408164 4.3961525 4.303915 4.2760835 4.3562937 4.1945333 4.321695 4.3551645 4.277136
1368416_at 3.7643793 4.020943 3.8757832 3.8808713 3.9960003 3.8601942 3.8944442 3.8237965 3.908248 3.9075043 3.685335 3.955521
1368417_at 5.173017 5.0496454 5.0770063 5.1858635 5.1069136 5.386838 5.1363153 5.0847263 5.001156 5.2406235 5.189665 5.0000544
1368418_a_at 13.12775 12.896772 12.955874 12.734784 12.935603 13.083741 12.966392 12.92857 12.764181 13.045049 13.229126 13.091413
1368419_at 8.940384 9.014696 9.004102 9.177124 8.658132 8.875451 8.843643 9.069171 8.892024 8.627601 9.016788 8.826511
1368420_at 13.276765 13.099461 13.237878 12.943047 13.128203 13.155529 13.032211 12.970618 13.036249 13.230122 13.197684 13.212201
1368421_at 4.111947 4.0976224 4.0602818 4.348866 4.0726724 4.1527615 4.1515665 4.07391 3.9898827 4.217799 4.125818 4.216385
1368422_at 6.704935 6.7007446 6.224727 6.810073 6.0486016 5.4546094 5.704075 5.9811163 5.922569 5.6516867 6.3715525 6.499448
1368423_at 5.9253974 6.1842155 5.809954 6.225875 6.093851 6.13008 5.9713635 5.9799433 5.9547377 6.0460157 6.3107734 6.0945525
1368424_at 6.8764186 7.1148715 7.0848303 6.8149667 7.0434694 7.2634177 6.759722 6.9305468 6.8734646 7.063391 7.0694795 6.6800966
1368425_at 4.9160795 4.9492006 4.7099 4.7603664 4.8851542 4.793307 5.1048512 4.8820925 4.8498077 4.909257 4.7701955 4.8635073
1368426_at 12.0360155 11.524127 11.875376 11.8315 11.245757 11.047458 11.119858 10.799683 11.559041 10.183635 10.36127 10.736047
1368427_at 7.945841 7.996999 7.965892 7.6357164 7.7139497 8.06213 7.7812376 7.746246 7.6908555 7.662073 7.620486 7.79238
1368428_at 7.9914536 8.288849 7.863259 8.330224 8.505293 8.218513 8.481111 7.6121254 8.427793 8.142616 8.137312 8.484201
1368429_at 3.6071723 3.7041032 3.6564162 3.8118014 3.6036336 3.8063188 3.6503503 3.646547 3.7142036 3.7383366 3.601015 3.6920705
1368430_at 8.904705 8.953638 8.741939 9.117061 8.965039 8.997923 8.702456 8.8101015 8.966582 9.083277 8.73231 8.616872
1368431_at 11.075442 10.889089 10.894631 11.023461 11.109111 11.046164 10.985394 11.024306 11.046831 11.120113 11.299257 11.02036
1368432_a_at 4.717084 4.827692 4.8134503 4.64216 5.111472 4.914838 4.947153 4.8817644 4.6250396 4.982215 4.986644 4.7393656
1368433_at 9.245573 9.221308 9.101936 9.111356 9.087889 9.263269 9.08774 9.1538 8.975211 9.092897 9.247468 8.925785
1368434_at 5.9477663 6.0066943 6.104815 6.2052455 6.4251018 6.2141767 5.852287 6.4097247 6.147083 6.0868707 6.0520115 5.8501806
1368435_at 11.492432 11.530255 11.61797 11.158094 11.363662 12.133012 11.565699 11.487199 11.107465 10.922203 11.257413 11.263126
1368436_at 8.954382 8.838614 8.740588 8.800831 8.544697 8.911264 8.823912 8.8824005 8.743977 9.038856 9.05931 8.818335
1368437_at 5.2944365 5.1283875 4.9091377 5.135962 5.1228123 5.1062326 4.9641 5.1951632 5.119505 4.982842 5.1217313 5.1353464
1368438_at 5.2203836 4.76074 4.7879815 4.748937 4.904587 4.7938037 5.1392274 4.844323 4.8106785 4.9510317 4.9090652 4.875116
1368439_at 6.847808 6.884275 6.782815 6.800374 6.765604 6.6127515 7.1891828 6.696913 6.9280443 6.9580355 6.7927375 6.9601793
1368440_at 6.9299736 6.8449035 6.944879 6.844654 7.0023623 7.134818 6.9302335 6.727533 6.654853 7.0048223 7.0923347 6.6091743
1368441_at 5.941775 6.142952 5.9653845 6.3252516 6.2016993 6.156368 6.240589 5.974134 6.2556586 6.06048 6.343344 6.2058067
1368442_at 13.232511 13.266974 13.40572 13.352118 13.343159 13.465238 13.301812 13.382886 13.318358 13.406247 13.470357 13.380491
1368443_at 5.816326 5.7364016 5.5038652 5.5913305 5.6037264 5.694083 5.730767 5.974813 5.603876 5.7107115 5.889471 5.5592
1368444_at 7.6955886 7.5540705 7.719975 7.9728255 7.9881372 8.060677 7.781289 7.8639007 7.743979 7.903263 7.891984 7.508478
1368445_at 6.662976 6.7494287 6.5432982 6.652075 6.706868 6.389165 6.941799 6.8079495 6.7935705 6.800583 6.7289944 6.9001436
1368446_at 7.512027 7.359021 7.591023 7.7917433 7.4340754 7.477125 7.0532246 7.5102077 7.5494523 7.293996 7.249668 7.005063
1368447_x_at 6.1635942 5.879496 7.0715036 6.279051 5.9068995 6.0476832 6.2288103 6.257136 6.361307 6.6880374 5.9468937 6.7555227
1368448_at 7.4432034 7.5899577 7.4685206 7.674353 7.2879753 7.140989 7.365557 7.5264773 7.459127 7.61006 7.3008666 7.5176167
1368449_at 4.6379814 4.466209 4.667941 4.8790636 4.8050594 4.793153 4.75788 4.7659683 4.743051 4.726041 4.7816935 4.6503563
1368450_at 5.372237 5.1642613 5.1225824 5.103857 5.248303 5.141459 5.2089486 5.0156927 5.0373697 5.19998 5.340779 5.1303062
1368451_at 6.568939 6.5552382 6.653465 6.7052264 6.7722216 6.7811313 6.6824865 6.675907 6.6841283 6.600892 6.6419244 6.7169275
1368452_at 9.2934065 9.375401 9.339917 9.146433 9.445963 9.362948 9.257184 9.222187 8.954863 9.21757 9.225731 9.197197
1368453_at 10.951242 11.21956 11.153494 10.539041 10.509436 11.051458 10.325575 10.4521475 11.110993 10.688133 10.657473 11.123418
1368454_at 4.4184504 4.3085485 4.2093315 4.356822 4.38586 4.265124 4.2982244 4.19755 4.257532 4.3576226 4.2782845 4.299674
1368455_at 6.136286 6.145531 5.923309 5.850294 5.8943458 5.767867 5.821923 6.305266 6.0352855 6.2586937 5.723232 6.199636
1368456_at 4.0381603 4.1231103 4.2510853 4.0839 4.1481147 4.0072393 4.027695 4.105801 4.2048063 4.2770452 4.024477 4.187087
1368457_at 3.9017584 4.091679 4.135769 4.0792766 4.032466 4.2720857 4.2340364 4.2613626 4.1504908 4.202311 4.1310105 4.261001
1368458_at 9.367967 7.4954815 8.134218 8.725074 7.4951057 8.611325 7.9165673 7.977558 9.596129 8.41377 9.315553 7.003514
1368459_at 4.0641627 3.991244 4.0848866 4.1106553 4.274707 4.1226683 4.0301733 4.1984544 4.4746695 4.279111 4.2439785 4.1978006
1368460_at 7.3380146 7.2144756 6.7701454 7.170613 7.28927 6.967365 7.3400154 7.3505316 6.909426 7.682743 7.17536 7.437797
1368461_at 11.325257 11.306897 10.9897175 11.2572155 11.3355 11.223773 10.798006 11.412311 10.434171 10.757552 10.376946 8.912855
1368462_at 5.195304 4.6641603 4.9866433 5.131925 5.257136 5.312679 4.9018855 5.2253995 5.0925097 5.15663 5.4055443 5.009474
1368463_at 6.4719424 6.890465 6.815655 6.8297205 6.58644 6.640258 6.32877 6.735734 6.612076 6.6207943 6.219903 6.4668036
1368464_at 5.2163687 5.4236407 5.0308733 5.4007125 5.3923407 5.4444427 5.2088833 5.368113 5.4539747 5.1952014 5.311255 5.612103
1368465_at 3.7105017 3.7288702 3.795979 3.60736 3.7588582 3.847512 3.8087518 3.875046 3.7379038 3.7933347 3.90536 3.7047358
1368466_a_at 5.266661 5.3366737 5.4573503 5.1163425 5.260602 5.403195 5.2197266 5.378675 5.346535 5.193438 5.2063475 5.2205977
1368467_at 12.560443 12.62246 12.5453 12.739346 12.742609 12.669462 12.522842 12.5995865 12.523766 12.6309395 12.62892 12.511906
1368468_at 5.597046 5.2517786 5.333447 5.306577 5.4072475 5.3968425 5.2779293 5.436117 5.2887983 5.620697 4.9597073 5.576408
1368469_at 5.689932 5.5836234 5.771133 5.5529556 6.0052466 5.880752 5.7685566 5.9864016 5.728943 5.7578635 5.9666796 5.5994854
1368470_at 7.5741773 7.8518195 7.540555 7.8570185 7.7026486 7.654498 7.7304597 7.938169 7.9266405 7.7795568 7.7883205 7.508478
1368471_at 5.7846603 5.931202 5.7933607 6.089948 6.05658 6.0572476 6.0005174 5.86311 6.0495415 6.222303 6.004217 6.087499
1368472_at 4.9854326 4.8524976 4.8708453 4.99476 4.8618155 4.985372 4.923224 5.093716 4.925839 4.9470186 5.1685414 4.8733497
1368473_at 5.6887426 5.578169 5.6464934 5.7059145 5.631468 5.5359993 5.7940083 5.8616514 5.6779695 5.957973 5.4615 5.3846726
1368474_at 6.3868604 6.4099865 6.370334 6.632859 6.5280027 6.142323 5.6198645 5.993198 6.5349817 6.9331574 6.889713 6.40241
1368475_at 4.98151 5.0631614 5.0553036 4.9967785 4.96654 5.1716475 5.0258656 5.0780005 5.115636 5.1390295 5.143146 5.1246977
1368476_at 6.344763 6.3142653 6.2183614 6.506053 6.567188 6.1653743 5.862792 6.4331427 6.1435585 6.4209433 5.777066 6.369137
1368477_at 6.798341 6.9215913 7.030178 6.959956 7.1568937 7.2796907 7.051396 7.099321 7.216586 6.9871345 7.1010275 6.8406105
1368478_at 3.9697738 3.8743675 4.1951084 3.8993502 3.8079147 3.9543383 3.898517 3.963549 4.070921 4.271539 3.9880812 3.9771411
1368479_at 4.0641627 4.136341 3.7701054 3.882368 4.1577806 4.212332 4.0654716 3.9759002 3.8510785 3.9377375 3.9717896 4.1888404
1368480_at 6.409183 6.1410456 6.0604677 6.506899 6.3317447 6.336785 6.4392443 6.495768 6.2085986 6.4872184 6.609109 6.247327
1368481_at 5.4146905 5.425073 5.220746 5.257539 5.445527 5.534366 5.7677855 5.3418903 5.530663 5.3851595 5.3496175 5.5127954
1368482_at 6.295506 6.014807 6.1323605 6.7142334 6.161615 5.9720345 6.0882683 6.2670813 6.4316373 6.9076343 6.000883 6.3035316
1368483_a_at 4.1763124 4.036288 4.0106025 4.2540374 4.118202 4.1423187 4.3276033 4.4080467 4.354484 4.2582674 4.269186 4.1282034
1368484_at 4.965334 4.974475 4.798848 5.125981 5.036669 4.965834 5.0695133 5.120158 5.1964602 5.050307 5.4418654 5.040917
1368485_at 4.9059296 4.9720926 4.903858 4.9054966 4.9957523 5.1452694 5.131298 4.870285 5.164747 5.0662603 5.0733166 5.090971
1368486_at 5.9601173 5.607203 5.2564697 5.4484863 5.7274766 5.5837326 5.4891105 5.495683 5.806746 5.289078 5.4610395 5.699979
1368487_at 3.3708334 3.4113038 3.5853848 3.423639 3.4844112 3.3813305 3.464749 3.4305644 3.4357538 3.5105171 3.5544157 3.585191
1368488_at 8.969939 8.225735 8.851474 8.8899555 8.789402 8.623517 8.792074 8.292306 8.773506 8.990371 8.511624 8.843521
1368489_at 5.424729 5.591433 5.4945345 5.3612094 5.5197086 5.3580794 5.6021175 5.3423104 5.3548203 5.5016265 5.336573 5.84072
1368490_at 9.946069 8.745431 9.920963 10.170703 9.743526 10.369529 10.266291 9.719465 10.071782 9.789186 10.087528 9.388734
1368491_at 5.64111 5.374194 5.2962003 5.5221562 5.4726796 5.5956 5.903146 5.700579 5.752618 5.5782843 5.780584 5.6326227
1368492_at 6.9885073 6.672295 7.028598 7.0490465 6.7381344 6.781112 6.67556 7.122862 7.052272 7.2380586 7.1524096 6.5840883
1368493_at 5.189941 5.0744934 4.874652 5.06116 5.069008 5.081595 5.233631 5.090397 5.1728754 4.9846654 5.0267925 5.1416807
1368494_at 3.6853197 3.7027795 3.7488792 3.781139 3.8004231 3.7262352 3.658081 3.6972463 3.6005511 3.5177414 3.704513 3.485047
1368495_at 6.407032 6.228355 6.345637 6.5352426 6.4427695 6.63537 6.5620027 6.471995 6.3555074 6.5341363 6.3827214 6.343706
1368496_at 4.5572453 4.6117573 4.5959997 4.556012 4.545848 4.624999 4.5955725 4.6475706 4.5575814 4.4732924 4.4612904 4.5311832
1368497_at 10.506971 10.50468 10.704082 10.440527 10.903549 10.46009 10.652187 10.755264 10.453533 11.158512 11.138615 11.362238
1368498_a_at 3.403509 3.4291136 3.2826257 3.311311 3.4133015 3.427527 3.391019 3.2773464 3.3035116 3.3016858 3.3558922 3.3429108
1368499_at 3.5292313 3.354944 3.3835773 3.2563841 3.5181124 3.3306582 3.3560295 3.4178267 3.346622 3.444875 3.442922 3.3776917
1368500_a_at 6.761965 6.7867627 6.8795633 6.7597246 7.0019326 7.038823 6.9561133 6.7567186 6.772233 6.919906 6.889722 6.876542
1368501_s_at 5.5555973 6.453516 6.199494 6.4611926 6.165018 6.017874 6.188171 6.344718 5.86782 5.8494883 6.152526 6.104721
1368502_at 4.3672214 4.194437 4.278933 4.323201 4.3338146 4.1866026 4.2318416 4.253228 4.240876 4.3827963 4.1967134 4.3983717
1368503_at 7.1358747 7.096098 7.601576 7.3318496 7.430038 7.5706706 7.113567 7.5581007 6.933212 7.2842145 7.0517917 6.764639
1368504_at 10.847255 11.179732 10.911251 11.016961 11.03627 11.271248 10.9404545 11.170464 11.108187 11.01914 11.042344 10.937475
1368505_at 5.594148 5.740998 5.2282166 5.4981956 5.3415985 5.330683 5.6471953 5.5679703 5.4503913 5.298682 5.366074 5.457151
1368506_at 5.1138945 4.996526 4.875198 5.1381044 5.00811 5.033964 5.0677404 4.973528 5.1999793 5.262454 5.048163 5.10243
1368507_at 10.761462 10.706695 10.736823 10.823476 10.836143 10.929726 10.841586 10.970679 10.76018 10.828214 11.048922 10.364893
1368508_at 7.711913 7.794148 7.8690853 7.7446675 7.7981386 8.176594 7.79059 7.7730227 7.946116 7.6893053 8.119238 7.930907
1368509_at 5.290201 5.5895443 5.7755146 5.892216 5.0742903 5.69876 5.0513153 5.535874 5.2569895 5.1792893 5.129976 4.947045
1368510_at 4.8699055 4.8181047 4.566723 4.7301493 4.6547403 4.8334417 4.913378 4.934107 4.76365 4.6688128 4.878069 4.7741594
1368511_at 4.609058 4.2950845 4.326194 4.607871 4.4427485 4.0699496 4.1841264 4.201066 4.5123086 4.4599853 4.2990694 4.349082
1368512_a_at 9.687758 9.248486 9.13832 9.263823 9.767565 9.338064 9.787793 9.531823 9.444774 9.892874 9.767052 9.719427
1368513_at 5.89294 5.9100447 6.18515 6.2587237 5.902635 5.7728105 5.8999715 6.0645123 5.8711653 5.946458 6.0379868 5.9719586
1368514_at 11.461904 11.47283 11.394487 11.514994 11.42396 11.541902 11.361917 11.333661 11.289285 11.576925 11.612043 11.188763
1368515_at 5.0995674 5.176817 5.2042994 5.0415792 4.9881535 5.0092435 4.8897104 5.084278 4.8340473 5.139469 5.077635 5.066922
1368516_at 6.176343 6.0166564 5.938217 6.0504203 6.242468 5.9992156 6.3658237 6.487302 6.3535676 6.244761 6.218797 6.008224
1368517_at 6.283343 6.3397717 6.1179647 6.627434 6.11111 6.3624783 6.3510504 6.311025 6.2028017 6.238044 6.14749 6.38428
1368518_at 7.3429465 7.30405 7.3710203 7.4845943 7.5080204 6.7037883 6.846791 7.151133 7.2907987 7.674911 7.0836577 7.185702
1368519_at 5.163246 5.178013 5.0178547 5.0768437 5.213247 5.063039 5.299082 5.364939 5.1475487 5.0946507 5.1043425 5.1611977
1368520_at 12.911093 12.55695 11.612028 12.05683 12.922279 11.75209 12.640402 12.245477 12.128372 11.399597 11.6457 11.288795
1368521_at 6.3976574 6.268395 6.4001026 6.3098426 6.298342 6.0958004 5.937438 6.4949927 6.2365623 6.5568776 6.1255445 5.715709
1368522_at 4.72861 4.6264005 4.6210594 4.5844936 4.3778644 4.4908795 4.487613 4.7934046 4.6423435 4.651479 4.5844064 4.6961555
1368523_at 4.3838906 4.416129 4.020116 4.32195 4.253643 4.039461 4.3741846 4.580416 4.262252 4.297831 4.0969725 4.2159386
1368524_at 3.7349167 3.787425 3.917592 3.8225827 3.6768541 3.7018805 3.877915 3.8508973 3.851848 3.7747843 3.6282141 3.7835822
1368525_at 6.5609484 6.5337305 6.5454755 6.729246 6.3506155 6.506817 6.6515994 6.6625586 6.733477 6.5899615 6.6698523 6.073313
1368526_at 7.1408725 6.8365607 6.9332933 6.8938923 6.9857225 7.1767006 7.0359898 7.0948753 7.0800853 6.9497905 7.029774 6.733358
1368527_at 3.3035645 3.437679 3.2736337 3.2889202 3.137921 3.1928728 3.2424731 3.2385204 3.414164 3.3415062 3.2459323 3.2364645
1368528_at 8.259613 8.423534 8.304868 8.401053 8.218498 8.284441 8.390967 7.666774 8.271866 8.191404 8.13343 8.192643
1368529_at 4.216022 4.389533 4.390149 4.535233 4.57319 4.744479 4.2682104 4.2621284 4.547184 4.573024 4.90396 4.1578226
1368530_at 5.094633 4.930726 4.593098 4.809386 4.782644 4.65965 4.9462824 4.603395 4.8686733 4.9918246 4.673049 4.968645
1368531_at 3.7506218 3.555754 3.554951 3.514484 3.4980466 3.4608505 3.7425203 3.5119812 3.6274464 3.5460005 3.6048987 3.4893649
1368532_at 3.9148417 4.0659413 4.083391 4.1022377 4.0716734 4.044995 4.0904775 4.1911354 3.8724527 4.038189 4.2100296 3.9993784
1368533_at 5.7282686 5.8794947 5.658041 5.5917873 5.3767815 5.5164213 5.7889624 5.350277 5.7018194 5.4657955 5.4987593 5.875413
1368534_at 6.296703 6.200911 6.134032 6.3870482 6.4832144 6.105304 6.212903 6.3098226 6.368359 6.3802605 6.183897 6.3427153
1368535_at 5.694792 5.8580313 5.6576285 5.780525 5.850016 5.9613066 5.756053 5.816584 6.0615845 5.8951135 6.0010805 5.859836
1368536_at 10.117473 10.2801 10.375848 10.440998 10.083278 10.053062 9.936119 10.397961 9.940665 10.321055 10.046378 9.766887
1368537_at 5.812181 5.78758 6.1891236 5.9047923 5.6840672 6.0591154 5.613311 5.927335 5.8030405 5.772059 5.8240533 5.802072
1368538_at 7.299585 7.458261 7.3129945 7.4936647 7.2648845 7.5844865 7.39063 7.4381533 7.344583 7.125405 7.435921 7.1995926
1368539_at 3.555012 3.6851492 3.5179007 3.4452195 3.497621 3.4490628 3.6283686 3.9376895 3.7233202 3.6264527 3.4686852 3.66188
1368540_at 3.7828345 3.9215808 3.8997402 3.92571 3.9120119 3.8002992 3.942655 4.053557 3.9986296 3.812656 4.077867 3.9771411
1368541_at 6.0076456 5.9281025 6.1295705 6.0836062 6.3517356 5.8793354 5.642514 6.032307 6.1030335 6.063714 5.974946 5.74536
1368542_at 4.6709404 4.6118255 4.561697 4.4491177 4.476467 4.4713855 4.4600916 4.5466127 4.426097 4.429705 4.5888267 4.575781
1368543_at 6.83464 7.1660767 7.1261597 7.163014 7.2554197 7.2619495 6.8396473 7.5144773 6.396171 6.975161 6.8161993 5.831589
1368544_a_at 4.749304 4.725327 4.6736813 4.5915704 4.7166224 4.85961 4.612398 4.971944 4.6302023 5.109048 4.7952986 4.931061
1368545_at 5.7450814 5.7992983 5.697131 5.796382 5.8103423 5.764084 5.78508 5.7989736 5.701452 5.5827804 5.59993 6.0096536
1368546_at 4.759888 5.029937 5.164585 5.2145224 5.0266542 5.0120373 5.222478 5.064458 4.9310913 5.1812615 5.032892 5.2251377
1368547_at 4.246766 4.031395 4.1029634 4.0535502 4.1296473 4.1003823 4.141205 4.055276 4.206314 4.1027575 4.0838985 4.1578455
1368548_at 3.4506125 3.257684 3.200725 3.562874 3.3147798 3.2278469 3.398278 3.3064232 3.2859352 3.2657566 3.2608128 3.4365115
1368549_at 8.6364 8.793016 8.886803 8.74335 8.64586 8.770715 8.633281 8.7630005 8.731165 8.61623 8.888497 8.537504
1368550_at 5.149767 5.364688 5.4572954 5.2142515 5.0325804 5.2192516 5.121095 5.0655084 5.113536 5.2260323 5.1554813 5.428989
1368551_at 4.635205 4.662891 4.452889 4.7478476 4.7814665 4.6270366 4.689739 4.837439 4.65287 4.5928288 4.721267 4.558679
1368552_at 10.369588 10.457572 10.532287 10.5418005 10.345049 10.692546 10.537404 10.526837 10.74017 10.414123 10.604489 10.165081
1368553_at 5.2492046 5.1616087 5.019501 5.0398417 5.338684 5.1515756 5.325487 5.263607 5.187284 5.2331 5.051859 5.2636366
1368554_at 5.692733 5.470159 5.4837675 5.5341597 5.5645304 5.5154448 5.681225 5.668063 5.445571 5.479534 5.558873 5.591131
1368555_at 5.1706886 5.4011087 5.1255674 5.4500713 5.2561216 5.2445965 4.9916954 5.5964622 5.254509 5.5034857 5.422043 5.2857256
1368556_at 4.661338 4.9055257 4.771227 4.528127 4.7112684 4.56317 4.531993 4.647396 4.6528053 4.5867395 4.9085946 4.5567455
1368557_s_at 4.9592237 4.9783745 4.736068 5.136231 5.0048947 4.943005 5.167856 5.1364217 5.1636543 5.0519223 5.009308 4.8528385
1368558_s_at 7.029958 7.2363367 7.1887703 7.752111 7.482062 7.1248713 6.4535947 7.080358 7.417921 7.7802978 6.366504 7.1675634
1368559_at 6.263288 5.9678764 5.936811 5.916841 6.372132 5.8412194 6.0744233 6.154277 5.959658 5.984219 6.2870307 6.1739616
1368560_at 5.736696 5.3105392 5.186202 5.378504 5.3181863 5.5204735 5.3165197 5.6648235 5.3663597 5.4296083 5.7119694 5.4169917
1368561_at 4.310514 4.3663807 4.31625 4.3754816 4.1957936 4.025015 4.344857 4.197154 4.165759 4.1960125 4.2128444 4.3130693
1368562_at 5.109364 5.004256 4.943857 5.1717787 5.5001497 5.0559855 5.2107177 5.1954517 5.320262 5.1042933 5.1870775 5.1292005
1368563_at 6.430975 7.51908 6.9825945 7.609327 6.628829 7.3913074 7.2393694 7.701579 7.320849 7.1835 7.3972344 7.1327124
1368564_at 5.3468137 5.3435273 5.279794 5.1897616 5.2181187 4.954265 5.044043 5.2001357 5.0086913 4.8770366 5.1376734 5.096499
1368565_at 3.8670843 4.800414 4.555165 4.5490556 4.46858 4.359776 4.5728836 4.166009 4.1426067 4.2190986 4.0102773 4.2209415
1368566_a_at 10.871206 10.793226 10.672907 10.915871 10.975213 11.203536 11.180347 11.301736 10.939815 11.137737 11.185476 11.007573
1368567_at 7.184018 7.1152396 7.2859344 7.087567 6.890892 7.0135117 6.951185 6.7750688 7.001131 6.6917005 6.9822884 6.5542355
1368568_at 5.9823966 5.953358 5.9714146 6.040854 6.119772 6.1814485 6.171399 6.045447 6.245023 6.182544 6.193246 6.092226
1368569_at 4.1603246 4.1563616 4.2975836 4.0304794 4.5417075 4.1034613 4.274098 4.0909443 4.386702 4.1125736 4.6102858 4.5799212
1368570_at 6.9491944 7.4030724 7.3888392 7.286331 6.828242 7.1100526 7.0131555 7.221698 7.1108966 6.70797 7.013467 7.021594
1368571_at 4.9470105 4.919517 5.029882 4.8638926 4.8848276 5.021805 5.1573653 5.1795444 4.927235 5.0079055 5.118377 4.861072
1368572_a_at 5.2753615 5.209201 5.2865524 5.5079584 5.519204 5.6399717 5.209603 5.573011 5.294729 5.5324225 5.5010233 5.338689
1368573_at 7.460582 7.358272 7.2712483 7.6684484 7.393826 7.333848 7.450122 7.2037554 7.6135693 7.4847817 7.284289 7.352273
1368574_at 10.019504 9.842854 9.575415 9.74346 9.873501 9.845648 9.87723 9.693624 9.775546 9.864948 9.985254 9.747007
1368575_at 5.662852 5.589153 5.4800086 5.7135773 5.714337 5.5907297 5.7538834 5.539863 5.799346 5.8107057 5.599101 5.690583
1368576_at 4.4494925 4.6441846 4.727921 4.682357 4.8530045 4.4650974 4.676118 4.5856004 4.9075565 4.6318665 4.874427 4.9392056
1368577_at 3.6599765 3.491193 3.3836977 3.3586473 3.4848387 3.5655966 3.713357 3.669099 3.4465432 3.5349865 3.58982 3.4576545
1368578_at 5.1053486 5.055049 5.2245526 5.1861377 5.265818 5.366801 5.2281184 5.125599 5.2373905 4.9538603 5.18089 5.3557105
1368579_at 4.8039165 5.069893 5.0999355 5.011818 4.8262224 4.8695455 5.001004 4.803281 5.1318684 4.8722286 4.777564 5.318774
1368580_at 6.0444484 6.089598 6.1482544 6.3194103 6.3267994 6.4755993 6.087575 6.179552 6.2439575 6.318217 6.495922 6.154796
1368581_at 5.8681545 5.783462 5.9396615 6.0380507 5.990302 5.818709 5.8359776 6.134181 5.9928265 6.031488 5.8407903 5.7544384
1368582_at 4.6439466 4.4219484 4.3780937 4.6955156 4.6361885 4.5259733 4.425475 4.5750074 4.5160236 4.3616705 4.577566 4.6150465
1368583_a_at 13.604415 13.829807 13.659136 13.652755 13.674145 13.695423 13.809891 13.643771 13.717178 13.985872 13.859867 13.839153
1368584_a_at 4.831342 4.7123094 4.701618 4.784847 4.754612 4.6919756 4.8894787 4.8185496 4.9163947 4.797102 4.997221 4.996049
1368585_at 6.274283 6.4447775 6.023075 6.0644865 6.0811925 6.1669173 5.958936 6.1136913 6.346655 6.0102253 6.345736 6.366251
1368586_at 5.3754854 5.3908567 5.5004835 5.4098787 5.4209685 5.407775 5.3069105 5.418913 5.3038635 5.2926073 5.5935955 5.419073
1368587_at 13.907708 13.944652 13.897013 13.97491 13.873864 13.93718 13.782139 13.858925 13.825645 13.825645 13.784329 13.756772
1368588_at 5.2044535 5.7384644 5.916387 5.5467243 5.686448 5.8737164 5.4710383 5.3657746 5.353692 5.3253336 5.665209 5.885559
1368589_at 7.984466 8.003903 7.9708605 7.933671 8.064762 7.2654214 7.9349213 7.859788 8.078835 7.811671 7.647694 8.132064
1368590_at 4.0359297 3.9718437 3.8816016 3.993559 4.0035863 3.9148288 4.2091737 4.0452385 3.986636 4.18563 3.9271405 4.233094
1368591_at 9.273121 9.344744 9.228816 9.399766 9.247412 9.104569 9.201489 9.512742 9.256273 9.542634 9.380093 9.209037
1368592_at 7.3194084 7.108867 7.0182343 7.3888392 7.052641 7.3143387 7.3651547 7.4754267 7.1481457 7.134298 6.9136415 6.9364643
1368593_at 7.928536 8.113548 7.7387857 7.894896 8.310425 7.991963 7.9615064 8.128143 8.114433 8.010782 8.1911125 8.453701
1368594_at 5.076009 5.0847015 4.970012 5.129456 5.372798 5.1772 5.0056505 5.0006 5.047684 5.040377 5.1020794 4.9885163
1368595_at 4.686004 4.5996203 4.703885 4.752569 4.5885277 4.534677 4.8277216 4.7487626 4.584041 4.7899866 4.639391 4.561923
1368596_at 7.0946426 7.3652945 7.4569263 7.4899206 7.245614 7.3970604 7.1974325 7.229602 7.1568365 7.3438835 7.462859 7.4066577
1368597_at 6.3880873 6.2816114 6.555375 6.592739 6.6785426 6.4802494 6.377299 6.447407 6.342185 6.6887774 6.7459316 6.4333005
1368598_at 6.358204 6.379779 6.4678745 6.413804 6.5483985 6.3769617 6.4384155 6.4555235 6.5526385 6.3878517 6.450344 6.523364
1368599_at 6.052713 6.083817 6.0075183 6.3330216 6.5404167 6.559624 6.3409557 6.065138 6.1470113 5.9047527 6.5133815 6.4962134
1368600_at 10.881598 10.637671 10.492233 10.951921 10.937528 10.696629 10.885693 10.882525 10.598649 10.898954 10.7579775 10.225623
1368601_at 5.0031524 5.1290236 4.993609 5.0382257 5.127046 5.210785 5.309674 5.0546885 5.020451 5.031635 5.3570323 4.866691
1368602_at 4.0683045 4.1178546 4.0295625 4.1086187 3.9778943 4.402073 4.2801237 4.173715 4.243945 4.0514 4.1856694 4.435624
1368603_at 4.650465 4.5557265 4.5496125 4.5459 4.703428 4.7843065 4.5693097 4.609474 4.6008964 4.6562457 4.8340096 4.638051
1368604_at 5.0508394 5.214967 4.8469496 5.0065913 5.2180285 5.025579 4.9471726 4.9942966 5.0619035 5.0245066 5.0643773 4.9965568
1368605_at 4.841319 4.925199 4.9018536 4.69174 5.1449466 4.847378 4.562452 4.7487626 4.898119 5.161213 4.726205 4.63649
1368606_at 4.465852 4.637713 4.4978895 4.432459 4.329806 4.2008877 4.1946507 4.7278934 4.4865 4.191854 4.2191896 4.5263968
1368607_at 7.758479 8.247728 7.3475733 7.8342433 8.685043 9.693947 9.22959 7.7031536 8.374767 9.043049 9.619166 7.555807
1368608_at 9.761318 9.530374 9.529509 9.619259 9.750282 9.755015 9.883029 9.907008 9.776036 9.65485 9.701804 9.310798
1368609_at 12.669259 12.681592 12.720356 12.814833 12.652558 12.613332 12.607352 12.645444 12.685986 12.740873 12.681947 12.595152
1368610_at 4.143857 4.184856 4.203939 4.000815 4.036254 4.0586042 4.037729 4.183317 4.1643896 4.026639 4.0243454 4.316913
1368611_at 4.115359 4.063736 4.0579886 4.0334096 4.045972 4.0296297 4.151145 4.204971 4.0044937 3.9872181 4.1492624 4.1393766
1368612_at 5.277972 5.3427615 5.346612 5.5415277 5.257565 5.431745 5.168145 5.4795065 5.384761 5.3344007 5.243969 5.320422
1368613_at 4.9349895 4.719556 4.5606995 4.8442054 4.812885 4.7867575 4.6613555 4.6111917 4.690571 4.7207246 4.809157 4.9941087
1368614_at 7.6132336 7.252291 7.403529 7.175291 7.656578 7.3528376 7.2749147 7.3985176 7.3057785 7.3309407 7.0763884 7.5375113
1368615_a_at 5.3287272 5.1044846 5.217197 5.000699 5.0689197 4.820244 5.053897 5.1679845 4.8445053 5.1042933 4.898466 5.2679563
1368616_at 5.998633 6.308763 6.0698805 6.1232643 6.442135 6.350094 6.2853336 6.106944 6.3791213 6.0225196 6.3464866 6.1629376
1368617_at 4.8523803 3.9337292 3.8976054 4.444766 4.238721 4.3302073 4.343398 4.3743362 4.32721 4.4181356 4.4796734 4.2255926
1368618_at 9.014405 9.063922 8.964647 9.030535 8.768334 8.9878235 8.871 9.101845 9.089847 9.216882 9.240168 8.76279
1368619_at 5.7529097 5.4937954 5.627531 5.4903746 5.732821 5.6386175 5.629181 5.773708 5.7556643 5.6524506 5.6598964 5.7970743
1368620_at 5.887395 6.029626 5.9635415 5.8263416 5.967872 5.8909373 6.1005874 6.039543 6.1874714 5.965319 5.984577 6.11235
1368621_at 10.336181 10.296089 10.179217 10.359325 10.2866125 10.769668 10.307578 10.192341 10.283904 10.177643 10.359343 10.109272
1368622_at 4.3189335 4.1813345 4.2140884 4.321697 4.2530155 4.2683744 4.3621554 4.1495056 4.258581 4.3254747 4.4047546 4.4253674
1368623_at 4.67901 4.5975065 4.736438 4.660986 4.6182804 4.8435574 4.7120953 4.9440804 4.796337 4.6136847 4.731369 4.768959
1368624_at 3.8062336 3.7423484 3.7753906 3.8222997 3.6706495 3.9255278 3.6691682 3.82608 3.8918116 3.8096166 3.9609356 3.8120332
1368625_at 5.3558736 5.349761 5.260941 5.367138 5.533966 5.6481533 5.5709405 5.3321776 5.5900207 5.494241 5.736649 5.5037518
1368626_at 4.288568 4.370762 4.408718 4.407416 4.488788 4.51002 4.3921804 4.4920034 4.441198 4.4614353 4.477141 4.448689
1368627_at 12.505183 12.615543 12.369186 12.749709 12.611554 12.746216 12.522665 12.502333 12.393492 12.714919 12.65792 12.299349
1368628_at 3.964079 3.9370291 3.973912 3.9640765 3.8430274 3.8255503 3.8155408 3.9200985 3.7172217 3.8548555 3.8227966 3.8290503
1368629_at 5.1354427 4.8135834 4.9502068 4.867303 4.9956856 4.70761 5.03035 4.839497 4.8043633 4.8763227 4.8704653 4.680933
1368630_at 3.4400613 3.5093231 3.4348469 3.4970818 3.4652154 3.5585253 3.5241685 3.5745304 3.5211425 3.4769137 3.5913572 3.4025652
1368631_at 4.2803802 4.315733 4.3115325 4.155388 4.3663235 4.2894807 4.2467933 4.368215 4.2830033 4.24959 4.243244 4.2737627
1368632_at 3.3289926 3.508298 3.2906241 3.355657 3.2899342 3.254305 3.353774 3.3385172 3.1375504 3.3447983 3.4175258 3.3099082
1368633_at 3.7476788 3.9176364 3.7367902 3.8190458 3.8867507 3.5067406 3.782009 3.8530958 3.69622 3.9075043 3.636762 3.8716514
1368634_at 8.088785 7.921722 7.902511 8.171234 7.971892 8.272394 7.860851 8.202815 8.280563 8.134473 8.380711 7.944698
1368635_at 4.333316 4.283656 4.2006884 4.167119 4.2576675 4.4679866 4.223299 4.4763904 4.131748 4.398565 4.3054276 4.2545404
1368636_at 6.179963 6.234896 6.047623 5.8960366 6.2244763 6.4842496 6.33204 6.090378 6.0325885 6.065465 6.151831 6.447764
1368637_at 3.9500384 3.986654 3.886541 4.035244 4.230594 4.1829786 4.0282726 4.054926 4.0025454 4.2337284 3.9995663 4.178723
1368638_at 5.125235 5.3193417 5.144459 5.269841 5.291669 5.4573193 5.2285666 5.3844433 5.3158674 5.1869144 5.2964544 5.341227
1368639_at 3.9101777 3.7322652 3.8014157 3.8817506 4.074503 4.0055423 4.017374 3.9725444 3.941516 3.8812528 4.0198317 3.7706618
1368640_at 6.277216 5.6572647 5.8073072 5.6417465 5.7777576 5.975659 5.695652 5.725465 6.23117 5.909098 5.888254 5.860089
1368641_at 4.0310793 3.9129272 3.8952932 4.147851 4.0015855 4.241137 3.9060678 4.0230627 4.1695642 3.9584897 4.000884 3.815555
1368642_at 9.102077 9.304581 9.243839 9.230078 9.115554 9.233638 9.0971 9.091678 9.009366 9.208715 9.29961 9.1163
1368643_at 4.3216476 4.244035 4.331767 4.4377146 4.215043 4.2179937 4.255003 4.3602734 4.3436923 4.3902674 4.3012433 4.370888
1368644_at 4.396847 4.4706097 4.469063 4.4526134 4.5850306 4.323589 4.665335 4.7148476 4.4651704 4.589646 4.6457314 4.540745
1368645_at 5.8108177 5.9224515 5.9488883 5.970509 5.9362936 5.883526 5.96825 6.0952578 5.912672 5.903418 5.7312407 5.5372615
1368646_at 8.465068 8.356754 8.47289 8.2832365 8.414385 8.314982 8.286073 8.228813 8.272417 8.28311 7.9439692 8.276908
1368647_at 7.363238 7.489528 7.303599 7.2629833 7.0315223 7.399519 7.074549 7.3964143 7.346384 7.294586 7.4031334 7.191847
1368648_at 4.7592945 4.5985045 4.5105524 4.7435813 4.799434 4.769929 4.72777 4.8712997 4.483917 4.5258 4.7990236 4.899662
1368649_at 7.6503305 7.81454 8.057655 7.6297812 7.6619005 7.9895096 7.7417555 7.654193 7.5332675 7.6778426 7.671578 7.1892905
1368650_at 6.692802 7.299419 7.9455886 6.610214 8.466069 7.479731 6.7561126 6.979572 7.020447 6.4292307 7.580362 7.501093
1368651_at 10.463953 9.991586 9.39023 10.080381 10.591164 10.1799 10.468137 10.308122 10.126593 10.454607 10.185865 10.136067
1368652_at 6.8942704 6.966225 6.831182 7.103129 7.0106387 7.4171777 6.8393984 6.907862 6.9825473 7.1825824 7.006039 6.9717393
1368653_a_at 10.381547 10.235499 10.272686 10.325628 10.32407 10.648124 10.300579 10.366153 10.3907175 10.359374 10.500396 10.145955
1368654_at 5.7203074 5.894959 6.171683 5.9331317 6.084144 6.271913 6.0788646 5.841351 5.8057747 5.6903157 5.968097 5.7252035
1368655_at 8.962448 9.20221 9.215678 9.344588 9.129957 9.045182 8.949857 9.114714 9.202251 9.150888 9.053546 9.022373
1368656_at 4.140134 4.1508484 3.9727204 4.33086 4.142621 4.0274467 4.202931 4.069889 4.037219 4.1796174 4.1760373 4.239923
1368657_at 3.6692853 3.8424554 3.5096126 3.6613705 3.6987264 3.7273118 3.7632122 3.7731662 3.5591228 3.7040625 3.72436 3.8204935
1368658_at 4.3572664 4.356749 4.1569505 4.2471037 4.262693 4.232243 4.2414765 4.219978 4.225275 4.339839 4.1323223 4.298753
1368659_at 10.52103 10.113751 10.3935795 9.941865 9.988522 10.201315 10.3448925 10.413483 9.359492 9.9200945 9.9519005 9.480962
1368660_at 5.484902 4.7789183 4.8231616 4.92826 5.0792794 5.0572333 4.9528937 5.4546795 4.90665 4.870167 5.1423426 4.9294767
1368661_at 6.8800254 6.9658575 6.8260794 6.9875174 7.3677077 6.764437 7.1156363 7.0302434 7.0607147 6.8822064 6.836102 7.133275
1368662_at 7.633071 7.483144 7.8398695 7.4705987 7.761257 7.4205594 7.593413 7.5991144 7.4100666 7.3517685 7.6151543 7.659936
1368663_at 3.8559294 3.8129117 4.0325975 3.7957568 3.9107869 3.794347 4.0203853 4.0734134 3.8313267 3.6629295 3.6718056 4.0101414
1368664_at 6.2696323 6.209374 6.226044 6.249494 5.930933 5.9935603 6.25698 6.13576 6.2610345 6.152832 5.9815373 6.286002
1368665_at 7.925846 7.6831694 7.9344354 7.6332016 7.8086357 8.025972 7.9425335 7.9734674 7.88027 7.8520083 8.222594 7.5581355
1368666_a_at 3.8720136 3.857962 3.7132359 3.8493216 3.9040065 4.007987 3.8782783 3.9312398 3.8897429 3.8161438 3.8972461 3.959824
1368667_at 6.052929 6.420478 6.5051208 5.924219 6.2093124 5.9624906 5.717408 6.0558443 6.253303 5.9943604 6.1760654 6.70702
1368668_at 8.604511 8.234496 8.551444 8.388488 8.188555 8.65493 8.457855 8.357672 8.185753 8.167135 8.496 8.021887
1368669_at 7.8122168 7.744579 7.8657794 7.8625216 7.781898 7.553737 7.527145 7.7982507 7.5600257 7.897613 7.807132 7.4724956
1368670_a_at 5.738659 5.5470004 5.4829497 5.463337 5.959257 5.995232 5.719152 5.7514253 5.7721944 5.570639 5.818912 5.526328
1368671_at 6.342238 6.3843255 6.096077 6.2786903 6.270953 6.0092745 6.1802654 6.2366343 6.1473074 6.5547557 6.405571 6.611448
1368672_at 4.8022213 4.743387 4.7803783 4.920988 4.977961 4.780402 4.8405757 4.827911 4.6935797 4.941928 4.916001 4.9580274
1368673_at 4.016096 4.027634 4.1893106 4.020798 4.133518 4.602029 4.049512 3.870355 4.051027 4.1651044 4.0064945 3.8905497
1368674_at 10.987193 10.72248 10.973396 11.01544 11.241093 11.020627 10.927846 11.038184 10.878086 10.780698 10.769221 11.009945
1368675_at 6.7378464 6.9682264 6.580916 6.6148024 6.960627 7.033115 6.783363 6.901188 6.8585725 7.03746 7.3164234 6.64759
1368676_at 5.2787895 5.6841865 5.4432325 5.7601056 5.5534406 5.5480776 5.912573 5.6152396 5.6094365 5.88257 5.602477 5.7959013
1368677_at 3.758656 3.7007797 3.6710038 3.7019582 3.7175994 3.6338193 3.7456565 3.65069 3.640193 3.7040625 3.6433382 3.6850574
1368678_at 4.387557 4.3639216 4.462037 4.2347927 4.5201373 4.259846 4.3461647 4.3253875 4.3382215 4.420487 4.3554344 4.306157
1368679_a_at 6.714751 6.515927 6.8331623 7.0105634 6.591756 6.5144033 6.5593843 6.471602 6.5166597 6.876742 6.255252 6.3837585
1368680_a_at 4.9563665 4.8739696 4.8191314 4.998129 4.7658477 5.223512 4.9093075 5.036038 4.9581833 5.023042 4.9552183 5.066152
1368681_at 6.796641 6.7886796 6.4606385 6.5885797 6.71797 6.7811356 6.989648 6.8765054 6.6422443 6.616233 6.672536 6.9909267
1368682_at 4.5332937 4.5373774 4.6988573 4.640815 4.6107063 4.602188 4.9869347 4.7531085 4.591662 4.6912537 4.6834674 4.6065383
1368683_at 3.2107785 3.1746552 3.1564972 3.2271721 3.1000276 3.0813134 3.2253451 3.1797907 3.1946895 3.2019565 3.2332015 3.3470948
1368684_at 5.608121 5.607044 5.5849743 5.307125 5.528469 5.5251284 5.778917 5.5750637 5.599757 5.4802694 5.9846144 5.6486883
1368685_at 5.127353 5.0903788 5.1591206 5.0979424 5.304654 5.1284304 5.1287107 5.0843053 5.102523 5.2049384 5.1960278 5.2232146
1368686_at 14.049987 14.029125 14.0658655 14.091657 14.041388 14.076422 14.040351 14.063792 14.048599 14.075161 14.07956 14.061684
1368687_at 6.0305343 5.991871 6.132657 6.356998 6.1869006 6.2607737 5.88478 6.092524 5.967689 6.2334504 6.266559 6.057287
1368688_at 4.5813055 4.6777496 4.7323112 4.6974864 4.754827 4.8165135 4.616173 4.629856 4.656919 4.709177 4.8056183 4.643343
1368689_at 4.353813 4.33589 4.1988945 4.2588367 4.2832713 4.3558593 4.305092 4.3466406 4.292147 4.279725 4.267676 4.323004
1368690_a_at 4.600793 4.7721667 4.7357597 4.741467 4.8387465 4.7563925 4.884978 4.9656177 4.8512454 4.9050994 4.614757 4.687033
1368691_at 4.7091 4.6684546 4.90228 4.7465415 4.744083 4.49759 4.542631 4.8194075 4.6724014 4.638432 4.7105064 4.404581
1368692_a_at 7.8699183 8.381422 8.519626 8.013116 8.831114 8.5731535 8.4144335 8.404262 8.192928 8.46091 8.7097845 8.629356
1368693_at 6.177063 6.57237 6.1210613 6.8253484 6.678057 6.4950967 6.427274 6.418663 6.4851327 6.342142 6.3259764 6.0168056
1368694_at 4.639179 4.4239826 4.4044456 4.1973534 4.3544655 4.249199 4.544342 4.2389026 4.301531 4.3060875 4.550151 4.647698
1368695_at 11.770492 11.886479 11.9185505 12.015123 11.75068 12.131919 12.043296 12.020195 11.887988 12.03176 12.026062 11.825842
1368696_at 5.9971614 5.7780833 5.8069844 5.5184317 5.798966 5.7759147 6.040782 5.72273 5.879548 5.948335 5.8211837 6.1218023
1368697_at 3.7541769 3.669876 3.5569384 3.648441 3.9494514 3.7921793 3.8332987 3.9076786 3.6907713 3.806322 3.8503954 3.7156498
1368698_at 6.2026525 5.986272 5.3803844 6.1033187 5.5702915 5.7728105 6.0103436 5.6160145 5.6509676 5.9546776 5.4463415 5.6379538
1368699_at 4.2620125 4.128351 4.233396 4.232211 4.101318 4.2041225 4.2484083 4.060254 4.2432556 4.222316 4.164998 4.1393766
1368700_at 4.173903 4.0738826 4.0379734 4.271978 4.2276745 4.318562 4.132414 4.205116 4.218616 4.2859674 3.9898698 4.2445583
1368701_at 5.299417 5.2814546 5.2558556 5.37686 5.2485676 5.107136 5.465794 5.3344636 5.380949 5.3341575 5.1710234 5.279976
1368702_at 7.837181 8.235295 8.5418215 8.103357 8.756788 8.308688 8.062351 8.303651 7.917524 8.188404 8.804716 8.426755
1368703_at 6.698425 6.4710255 6.7596626 6.415647 6.522041 6.5900517 6.4582767 6.6216025 6.282431 6.492634 6.5566673 6.5001907
1368704_a_at 4.7681828 5.0313606 4.7691603 4.7527657 4.749592 4.684419 5.050503 4.9454737 4.669777 4.6628723 4.7186737 4.78592
1368705_at 5.0331697 4.8055496 5.021906 5.2515025 5.103072 4.945824 4.9941106 5.162304 4.948076 4.8782077 5.179219 5.08622
1368706_at 11.934181 11.779197 11.896843 11.964909 11.681624 11.966202 11.70799 11.743407 11.938778 11.9174795 11.9789095 11.758866
1368707_at 13.351085 13.487303 13.466081 13.539869 13.402918 13.504361 13.444421 13.480035 13.350652 13.490622 13.56568 13.4794445
1368708_a_at 5.4355097 5.084038 5.3506284 5.483247 5.3101664 5.5112076 5.27053 5.651601 5.3684516 5.5313168 5.1566906 5.674546
1368709_at 4.290418 4.2895117 4.142872 4.286708 4.44077 4.105675 4.393653 4.1646996 4.515688 4.5579987 4.2356367 4.304054
1368710_at 6.7069573 6.616839 6.729461 6.5651555 6.792347 6.557869 6.5114164 6.4832487 6.408714 6.545513 6.65661 6.514749
1368711_at 9.72292 8.050432 9.756085 9.159074 9.602987 8.64433 8.950967 8.267218 8.635172 9.068132 8.568102 8.924358
1368712_at 7.0415573 6.7990026 7.33904 6.8462343 7.0743833 6.9455853 6.996842 6.9455605 6.7051606 6.7308116 6.5898013 6.8123918
1368713_at 4.4256115 4.454569 4.53455 4.4266906 4.564871 4.560789 4.552894 4.433582 4.519591 4.442423 4.688433 4.4211473
1368714_at 3.624718 3.6378045 3.6023936 3.531815 3.6856897 3.6035445 3.7492695 3.6432505 3.6404064 3.5361714 3.6379676 3.7118413
1368715_s_at 5.039449 4.800414 4.7975087 4.5757103 4.735196 4.558734 5.1860895 4.5229635 4.5470977 4.4939184 4.5583735 4.7476053
1368716_at 4.2672253 4.237589 4.2382107 4.1420655 4.254342 4.2385297 4.232766 4.1389866 4.3107796 4.153015 4.354534 4.191634
1368717_at 10.143459 10.218271 9.891884 10.221603 10.0656 10.440086 10.183316 9.993467 9.928244 10.198614 10.249705 10.18474
1368718_at 7.869017 9.618728 10.368661 9.846718 8.67766 10.085699 10.292812 9.906065 10.37097 11.637824 4.5370197 10.981306
1368719_at 5.060319 5.41032 5.1365438 5.1936975 5.339178 5.246879 5.4750443 5.167755 5.384761 5.173506 5.431434 5.4613943
1368720_at 12.694584 12.608678 12.766808 12.794266 12.908674 12.994116 12.453693 12.857298 12.842684 12.753013 12.8613205 12.412542
1368721_at 6.201424 6.005723 6.074506 6.167332 6.1785192 6.1955895 6.2095146 6.2535095 6.135765 6.303681 6.157601 6.1897645
1368722_at 3.7738087 3.7981539 3.8767679 3.8440578 3.8323796 3.8320718 3.8070788 3.9677825 3.7784035 4.0059032 3.7859814 3.7983303
1368723_at 4.995951 4.846385 4.8030424 4.868882 5.098367 5.013194 4.711972 4.7251835 4.880828 4.90762 5.0344644 4.985956
1368724_a_at 6.2703824 6.2707725 6.2324333 6.171509 6.1774144 6.3618455 6.2542996 6.2716074 6.4286504 6.2046614 6.233007 6.614148
1368725_at 5.0394497 4.967066 5.310337 5.381131 5.051263 5.1911516 5.445245 5.0146446 4.8043633 5.4070845 4.8755713 5.1439533
1368726_a_at 5.596246 5.8607554 5.9603486 5.5872145 5.7984695 5.7305145 5.5094233 5.912472 5.655113 5.9450006 5.8864837 5.707382
1368727_at 3.753401 3.9912763 3.9245954 4.0113 3.9810255 3.9102588 3.869354 3.95891 3.8953445 3.771965 3.8655088 4.475688
1368728_at 5.276369 5.378975 5.0173726 5.284869 5.587782 5.456947 5.390871 5.2417817 5.5004683 5.3157926 5.401749 5.057456
1368729_a_at 4.421773 4.457282 4.41419 4.435291 4.422149 4.4060755 4.4913 4.4449615 4.493327 4.305443 4.563259 4.4195766
1368730_a_at 4.2879286 4.4536858 4.330658 4.520989 4.268382 4.422613 4.27998 4.326146 4.329586 4.344622 4.454802 4.2128305
1368731_at 13.20588 12.831152 12.819624 12.992432 13.253614 13.103318 12.928074 13.193107 12.861639 12.906121 12.929218 12.621647
1368732_at 6.891972 6.7725954 6.8697996 6.948295 7.0030413 6.9338865 7.025642 6.9407196 7.1092434 6.9224467 7.2516913 6.899341
1368733_at 13.032982 13.126156 13.162982 12.96632 13.111148 12.934559 12.942213 13.0107975 12.942602 12.971487 12.919599 12.933401
1368734_at 5.185934 4.9823 5.05079 4.8105707 5.0005684 5.0507746 5.24104 4.999569 5.073696 5.17204 5.1571274 4.68643
1368735_a_at 4.069213 4.0739994 4.047708 4.084817 4.2584753 4.014639 4.1269245 4.1062427 4.2410383 4.224989 4.1064873 4.2850385
1368736_at 3.8888004 3.8674438 3.757084 3.773742 3.6986775 3.8752193 3.7838128 3.9039056 3.8491013 3.940323 4.010825 4.509467
1368737_at 5.455497 5.366914 5.52347 5.4070187 5.479867 5.3591733 5.4843893 5.4869385 5.1902237 5.542803 5.495178 5.7016687
1368738_at 4.1068516 3.9568405 3.862044 3.8988001 3.979606 3.9025664 4.2030296 4.039602 4.094683 3.8389158 3.8761322 4.0122185
1368739_s_at 4.5848417 4.489383 4.6439705 4.7705703 4.8564715 4.8859563 4.740797 4.83156 4.800645 4.992013 4.9631286 4.815622
1368740_at 4.6233416 4.588808 4.6591415 4.6472692 4.859888 4.5723467 4.776967 4.568304 4.58414 4.540239 4.4614644 4.5783744
1368741_at 13.270823 13.159403 13.224387 13.263749 13.338727 13.291512 13.207387 13.291782 13.198819 13.402301 13.367338 13.319573
1368742_at 6.8623905 6.7318287 6.4044333 6.365777 6.6420255 6.7677073 6.2928543 6.995642 6.7245197 6.84408 6.681211 6.5490623
1368743_a_at 4.442765 4.45644 4.3588305 4.489463 4.6545696 4.492321 4.520772 4.6761885 4.351614 4.511567 4.3632126 4.6746855
1368744_a_at 4.533165 4.3239117 4.492394 4.4571133 4.6505413 4.5304937 4.672924 4.545807 4.4596996 4.465504 4.446015 4.442189
1368745_at 5.807216 6.039679 6.30042 6.7873483 6.3689303 6.4644074 5.912605 6.357166 6.1419587 6.4931836 6.1018734 5.8556786
1368746_a_at 5.5302267 5.5550847 5.6791854 5.607538 5.570826 5.421375 5.465726 5.4628773 5.57577 5.560234 5.7109146 5.4510818
1368747_at 4.526572 4.787806 5.0142264 4.556312 4.767592 4.974429 4.5938587 4.5156007 4.573706 4.4789476 4.6863256 4.671298
1368748_at 5.6868944 5.7626925 5.6804247 6.055518 5.6965656 5.7475314 5.4186935 5.6654067 5.7299767 5.679359 5.5801096 5.485702
1368749_at 5.866793 6.368341 6.0342946 5.7872987 6.10989 5.898882 5.860838 5.9658647 6.049472 6.028556 5.897897 6.0116253
1368750_a_at 4.113707 4.2374516 4.3653083 4.014951 4.3810434 4.001157 4.0360456 4.04634 4.0456743 4.07294 4.112163 4.2478013
1368751_at 3.711867 3.830164 3.9088664 3.866065 3.901646 4.0791526 3.7820592 3.8652287 3.6533291 3.8197489 3.8742266 3.8499537
1368752_at 4.199471 4.178047 4.1588326 4.331155 4.237766 4.1229067 4.099096 4.22181 4.311353 4.2357965 4.2644067 4.2044764
1368753_at 4.11403 4.046301 3.9128118 4.0595694 4.010302 4.158757 4.2016535 4.0454082 4.053403 4.014804 4.1629667 4.007348
1368754_at 6.613575 6.450893 6.3232226 6.3693085 6.456069 6.373855 6.328467 6.3942394 6.241081 6.4847226 6.6454844 6.598721
1368755_at 10.331607 10.160357 10.425122 10.731864 10.378235 10.011305 9.885756 10.521895 10.463462 10.319744 10.356208 9.715865
1368756_at 5.1310725 5.201457 5.240987 5.2569213 5.1040335 5.3892946 5.2502112 5.4796553 5.234123 5.1621675 5.28477 5.22363
1368757_at 4.028279 3.981603 3.7742987 3.919322 4.0009794 4.152331 3.9402144 3.9905972 3.8964503 4.053382 3.947819 4.090972
1368758_a_at 4.889198 4.970065 4.832627 5.041573 5.1161165 4.7500963 4.76796 4.9200063 4.917559 4.79689 4.7400904 4.891803
1368759_at 5.7285337 5.825521 5.854739 5.6662 5.540141 5.6697187 5.7472105 5.718151 5.9561257 5.7374206 5.811728 6.036503
1368760_at 4.5034704 4.3559494 4.097413 4.1560063 4.265747 4.236201 4.331583 4.349709 4.147831 4.303987 4.3214617 4.3901052
1368761_at 3.847275 3.880986 3.8716593 3.9570713 4.0468874 4.0836153 3.8601189 3.9943998 3.908248 3.9377375 4.0443707 3.876846
1368762_at 6.3338842 10.046165 10.1647415 9.232754 10.154869 6.6455364 9.62281 9.601919 10.376215 9.350035 5.946893 9.653074
1368763_at 5.0554886 5.2771907 5.066329 5.0799813 5.3208823 5.2466097 5.1133285 5.065025 4.917661 4.9462013 5.0143805 5.142983
1368764_at 3.3572397 3.390202 3.4512599 3.395463 3.3371944 3.3659196 3.3110044 3.3771837 3.374228 3.3959439 3.4432313 3.527508
1368765_at 4.909923 4.9634466 4.7636933 5.029221 4.7749557 4.7927866 4.8593483 4.8641872 5.3815846 4.7818747 5.29327 4.9695935
1368766_at 5.0890183 5.025173 4.9455447 5.2863874 5.230451 5.01248 4.935442 5.009006 5.1280603 4.9928102 4.900544 5.358346
1368767_at 6.576445 6.9473157 6.310264 6.509286 6.3291426 6.0933733 6.285927 6.41395 6.278909 6.4675694 6.139404 6.7219806
1368768_at 5.8274546 5.6645546 5.745991 6.058469 6.085798 5.9558578 5.9107423 5.7218657 5.9561367 5.966529 6.063869 5.9366813
1368769_at 11.023014 11.216374 11.473438 10.844636 10.985055 11.198724 10.836248 10.716635 10.762845 10.866884 11.049247 10.993881
1368770_at 3.960063 4.1231356 3.8252075 4.115095 4.063147 3.7305613 3.941129 3.9623935 4.042921 4.2937946 3.9791615 3.8023884
1368771_at 4.7622943 4.9723206 4.84279 4.7326117 4.8018546 4.5534973 4.768969 5.0348086 4.8826694 4.890592 4.7341814 4.7654495
1368772_at 5.4396343 5.3300033 5.4367948 5.601628 5.572951 5.362896 5.498447 5.1740627 5.4139495 5.4137864 5.499682 5.555547
1368773_at 4.038764 4.264762 4.1160984 4.245654 4.0681458 3.9258187 4.1906824 4.0363765 4.275373 4.1666145 4.1541944 4.302936
1368774_a_at 5.4232087 5.517325 5.2033415 5.464534 5.656859 5.500975 5.7380276 5.4600415 5.6024323 5.3387537 5.65989 5.1878953
1368775_at 4.0053396 4.693003 4.3502774 4.440534 4.1604815 4.3954744 4.1476994 3.8797007 4.2505503 4.467488 4.2420225 4.176373
1368776_at 4.518763 4.6759396 4.793424 4.6309757 4.6333685 4.783103 4.6370215 4.4581313 4.5850153 4.6746187 4.767061 4.6555347
1368777_at 4.3936253 4.394487 4.1632442 4.2069397 4.47115 4.331914 4.2733088 4.2366343 4.385673 4.5303917 4.375219 4.5316267
1368778_at 7.422464 7.6294255 8.068916 6.919931 8.025005 7.1451507 5.257096 6.927475 7.0492983 5.18664 4.2689576 6.1794596
1368779_a_at 7.5974493 7.3091373 7.1708474 7.5133524 7.2816005 6.991066 7.393875 7.4077697 7.241257 7.259142 6.638268 6.9968314
1368780_at 6.1472855 6.0542974 6.2177725 5.7306805 5.8114147 5.6744337 5.8515854 5.7548437 6.1184144 6.045108 5.535244 6.4181128
1368781_at 4.914049 5.093349 4.9511156 4.945069 4.847868 4.9761667 4.8678894 5.3350945 5.068826 5.140098 5.10186 5.009186
1368782_at 4.1984644 3.9065573 3.8839931 3.8366895 3.9895506 3.9413059 3.8653305 4.1646967 4.069022 4.177868 4.0000005 4.157326
1368783_at 4.4330387 4.3787394 4.356725 4.4209614 4.413178 4.2366986 4.466464 4.422382 4.437491 4.674698 4.3261876 4.311012
1368784_at 8.187316 8.183137 8.47628 7.8513575 8.317171 8.528562 8.2168 7.851712 8.008909 8.332629 8.297827 8.351893
1368785_a_at 3.6833723 3.4418852 3.561578 3.4479048 3.5642548 3.406543 3.452661 3.5957193 3.751057 3.2983682 3.4703295 3.5230334
1368786_a_at 4.417051 4.357632 4.4821844 4.399209 4.4964075 4.4803815 4.485715 4.434847 4.717171 4.6273003 4.5731435 4.844567
1368787_at 6.049501 6.166484 6.0256906 5.961931 6.194879 6.2981353 6.223678 6.331847 6.13773 6.346908 6.2564793 5.8725195
1368788_at 4.948415 4.973839 4.9340386 5.1142435 4.991478 4.8034306 5.212078 5.21348 5.0192113 5.0627227 5.050233 5.0937414
1368789_at 4.99059 5.0010543 4.876006 4.969245 5.0899024 4.7465076 5.0731525 4.9712276 4.92863 4.604893 5.100736 5.085026
1368790_at 11.813038 11.89438 11.974511 11.845337 11.806997 12.138139 11.758596 12.034367 11.8759 12.188149 12.29078 12.143471
1368791_at 5.075712 4.8223486 4.8367963 4.9578223 5.3561106 5.1930513 5.0862017 5.1562686 5.078403 4.969775 5.3242435 4.9936485
1368792_at 6.327357 6.14415 6.4779115 6.2993383 6.2589602 6.334884 6.321428 6.3899093 6.1936426 6.090035 6.335048 6.183901
1368793_at 4.7148476 4.735241 4.821413 4.7772913 4.7912407 4.6274247 4.814543 4.725795 4.5171576 5.082114 4.706347 4.8962736
1368794_at 10.961771 10.807654 10.713813 10.958174 11.048729 11.09831 10.9928 10.955597 10.755339 10.841867 10.991142 10.823769
1368795_at 7.228925 7.254786 7.179044 7.2552686 7.3809767 6.857102 7.32105 6.902516 7.2701564 7.371375 7.239049 7.3397064
1368796_at 6.2451367 6.251121 6.203438 6.192112 6.3261323 6.5501423 6.261933 6.1766467 6.2612734 6.418988 6.3863034 6.1836185
1368797_at 7.6236477 7.841793 8.277464 7.849426 7.452468 7.9475574 6.807262 6.616586 6.690641 6.7024274 7.3178334 6.0042605
1368798_at 3.9310393 3.79188 3.8582873 3.8707001 3.91098 3.8646922 3.8389862 3.717487 3.8879604 3.8674047 3.7603216 3.6666217
1368799_at 5.910357 5.700425 5.766459 5.91961 5.8597875 6.020066 5.809979 5.983482 5.9627967 6.005922 5.993013 5.701035
1368800_at 4.209353 4.077988 4.4599257 4.1463594 4.1975675 4.0617123 4.0055666 4.2338285 4.607201 4.0636625 4.104561 4.542083
1368801_at 4.1862793 4.1197453 4.1589136 4.057744 4.044282 4.1802816 4.071616 4.0507894 4.0556107 4.159944 4.152166 4.180333
1368802_at 5.1551437 5.348423 5.0489798 5.125791 4.932042 5.0832467 5.194723 5.2281065 5.2005706 4.978625 5.379257 5.3333282
1368803_at 4.5264797 4.652483 4.481786 4.509861 4.537219 4.5928564 4.5662274 4.57666 4.6588087 4.558493 4.626979 4.533843
1368804_at 4.555422 4.5714006 4.671467 4.646655 4.5081787 4.735242 4.615478 4.7770863 4.8588066 4.4881954 4.7624416 4.537595
1368805_at 5.4616575 5.6674805 5.369219 5.5917883 5.679577 5.6250362 5.526127 5.509492 5.254958 5.4731464 5.565793 5.415489
1368806_at 13.410884 13.438231 13.478572 13.536007 13.429655 13.486656 13.386751 13.4471035 13.455224 13.486022 13.396718 13.422825
1368807_at 6.0486293 6.31445 6.4760046 6.6493845 6.4759994 6.387662 6.4032702 6.4102316 6.422365 6.2051854 6.1932282 6.505042
1368808_at 7.9603667 7.764767 7.990623 7.884401 8.105644 7.926765 7.7602906 7.9827247 8.041664 8.045683 7.9954605 7.754667
1368809_at 8.650474 8.36804 8.503761 8.313076 8.22305 8.240058 8.160266 8.247791 8.472336 8.550329 8.380937 8.371635
1368810_a_at 4.353177 4.2034054 4.52169 4.512498 4.406496 4.5101414 4.3234158 4.188059 4.3494196 4.194886 4.236379 4.3700905
1368811_at 5.6283255 5.0867925 5.3759837 5.4449754 5.2051635 5.2731123 5.334062 5.2134223 5.2360783 5.3620887 5.200113 5.1717167
1368812_at 4.4828405 4.214917 4.4827504 4.316281 4.573367 4.559635 4.783741 4.4785366 4.480986 4.6143727 4.6825247 4.409134
1368813_at 5.0802293 5.444437 5.2709665 5.3332014 5.3779783 5.2058997 5.324138 5.54046 4.8540964 5.2284985 5.258746 5.2126503
1368814_at 10.967875 10.956226 11.015572 11.006965 11.089074 10.934895 10.891168 10.714569 10.958921 10.813571 10.978631 10.902336
1368815_at 5.6480722 5.4754405 5.5667257 5.4875393 5.5342855 5.445323 5.4717736 5.5306964 5.622124 5.4088845 5.5347853 5.55813
1368816_at 4.4880514 4.269926 4.23394 4.304591 4.558036 4.309295 4.139983 4.477267 4.1365137 4.287841 4.3565435 4.0950603
1368817_at 9.202362 9.044789 9.020442 9.18279 9.05363 9.172128 9.206743 9.4357195 8.931161 9.303876 9.219976 8.630826
1368818_at 8.014414 7.829008 7.8629627 7.9047203 7.9085774 8.022483 7.7950788 7.8290057 7.7265353 7.9450445 7.873487 7.4745016
1368819_at 10.237108 10.360992 10.15237 10.413352 10.254813 10.247029 10.264029 10.233551 10.158137 10.418802 10.39092 10.1694
1368820_at 6.8267083 6.753891 6.9171534 6.8081374 6.718805 6.7364216 6.757658 6.7435794 6.7294226 6.580658 6.6617336 6.52387
1368821_at 5.865182 5.4525476 5.5499644 5.678109 5.6819043 5.705597 5.5601344 5.7514253 5.6895237 5.7710524 5.8825717 5.720653
1368822_at 5.986115 6.488646 6.495087 6.8674006 6.10255 6.2602463 6.176665 6.0958323 6.439561 6.5382075 6.2903166 6.2084417
1368823_at 3.8330271 3.9393752 3.8009312 3.8961916 3.7796009 3.8380246 3.8570328 3.8497896 3.883484 3.954402 4.0631485 3.7786825
1368824_at 9.241607 9.227572 9.243232 9.247488 9.283444 9.195879 9.328466 9.296564 9.165093 9.397991 9.267539 9.160317
1368825_at 3.6175818 3.6246915 3.7442482 3.73916 3.725263 3.6168227 3.7015464 3.7657287 3.5780537 3.6714704 3.5526786 3.7052093
1368826_at 12.496236 12.551711 10.071845 12.2558975 12.396819 12.407448 12.838143 12.886332 10.652591 12.990966 12.842231 12.136472
1368827_at 6.0816417 6.337518 6.4811134 5.971825 6.1555333 6.6584377 6.1042876 6.10649 6.3012867 6.065179 6.355803 6.0846515
1368828_at 5.478518 5.4686995 5.4204884 5.4139566 5.6280227 5.8397017 5.5506163 5.5525804 5.479468 5.5121613 5.690905 5.381472
1368829_at 6.769587 6.6686068 6.4312367 6.866377 6.617048 6.551902 6.2160177 6.0260057 6.7099314 7.171521 6.279508 6.616549
1368830_at 5.2596436 4.797787 4.857129 5.30142 5.0751834 4.9845533 5.081333 5.1752224 5.471657 4.9108953 5.3198833 5.1715937
1368831_at 8.63201 8.565113 8.73988 8.696165 8.653421 8.844845 8.551627 8.769383 8.526876 8.508005 8.673204 8.492678
1368832_at 7.571977 7.5376654 7.7237053 7.595977 7.704497 7.553092 7.729763 7.7653165 7.5811872 7.6169286 7.6833777 7.3828917
1368833_at 5.2529445 5.182812 5.286114 5.3132176 5.261517 5.242787 5.233045 5.137202 5.3683376 5.3403606 5.2612176 5.275824
1368834_at 5.492895 5.498375 5.534969 5.696058 5.449653 5.1885242 5.5400286 5.445509 5.3698783 5.8614473 5.0560822 5.2782035
1368835_at 9.1023655 8.739283 8.720121 9.108551 9.255138 8.801083 8.810976 8.867609 9.0090275 9.406879 9.169708 8.75276
1368836_a_at 5.584352 5.7112336 5.555234 5.630013 5.5566316 5.668949 5.5546274 5.694799 5.561716 5.762723 5.90487 5.362185
1368837_at 6.4481726 7.381365 6.652328 6.910461 7.1308036 7.0469666 7.014997 7.092854 6.174493 6.833181 7.178102 6.9689174
1368838_at 6.426679 6.2958746 6.4187617 6.7451444 6.5223465 6.149204 6.2935257 6.4576335 6.449921 6.3973417 6.678108 6.346065
1368839_at 7.612145 7.3912005 7.573076 7.3059683 7.3551826 7.9948955 7.3756638 7.585029 7.0122447 7.4800262 7.619168 7.327122
1368840_at 12.104798 11.979867 11.929821 12.201433 12.250316 12.1775875 11.668046 12.006615 11.682598 11.754545 11.820067 11.636992
1368841_at 7.1880608 7.439396 6.9749084 7.0943303 6.829064 6.895311 6.9396763 7.2423677 7.3545985 7.072951 6.879007 7.2929525
1368842_at 6.454984 6.7611437 6.600775 6.6877112 6.51486 6.5098944 6.5363126 6.6356144 6.7862997 6.6343946 6.79564 6.6622562
1368843_at 9.15982 9.315852 9.316596 9.590072 9.3896675 9.300129 9.124243 9.373853 9.321148 9.379266 9.269956 9.008268
1368844_at 7.7665763 7.7961283 8.001432 7.950628 8.089633 8.578288 7.580763 7.754972 7.8253913 7.530584 7.876383 7.4532137
1368845_at 4.153964 4.291994 4.077539 4.2578163 4.092473 4.1221952 4.2791624 4.149995 4.034505 3.929991 4.223034 4.284149
1368846_at 5.032596 5.3142424 4.9919558 5.5178127 5.329464 5.5316563 5.5903597 5.5123744 5.258441 5.0649223 5.305195 5.299474
1368847_at 8.510936 8.52672 8.546191 8.53766 8.669004 8.582708 8.548643 8.579849 8.747538 8.466866 8.472062 8.311344
1368848_at 7.941392 7.586994 8.04894 7.8761287 8.276377 8.24695 7.868337 7.8234525 8.086085 8.0054245 7.960641 7.7319484
1368849_at 7.1868095 6.948297 7.2251964 7.3333893 6.982611 7.205751 7.157432 7.095883 7.221101 7.327381 7.336074 7.029148
1368850_at 4.979354 5.0050135 5.0142264 5.206886 4.9086075 4.9804163 5.1496086 4.920574 5.0618896 5.013375 5.111557 5.4104958
1368851_at 8.380018 8.543695 8.554262 8.403656 8.51593 8.449625 8.3581295 8.490608 8.210186 8.529881 8.30254 8.291309
1368852_at 10.385469 10.050776 10.082463 10.256063 10.478959 10.418278 10.261852 10.200159 10.165171 10.196575 10.521219 10.297008
1368853_at 3.5343113 3.552244 3.4479048 3.7554946 3.5728047 3.586013 3.4662836 3.6298661 3.477458 3.5838306 3.4664125 3.4589274
1368854_at 3.5046237 3.480699 3.5271888 3.6662304 3.604482 3.4535327 3.4406471 3.5989196 3.6390078 3.5311513 3.4965844 3.5542529
1368855_at 5.8375616 5.77822 5.896634 5.8108673 5.8256397 5.995178 5.8598986 5.7943053 5.8258247 5.8520865 6.147921 5.8759212
1368856_at 5.4561305 5.4626884 5.448996 5.593554 5.376226 5.425232 5.134224 5.4159584 5.508878 5.5832033 5.4254494 5.188632
1368857_at 3.2512496 3.3351002 3.1887982 3.2488542 3.262352 3.2239132 3.26979 3.3306355 3.1699193 3.203649 3.1903856 3.22488
1368858_at 3.9199286 3.9037235 3.9325209 3.9948554 3.7602394 3.9429348 4.151764 3.9674187 4.070218 4.0151877 3.9149098 4.1143565
1368859_at 8.669825 8.581356 8.473066 8.661192 8.419231 8.543058 8.625916 8.817881 8.48704 8.639446 8.627128 8.288393
1368860_at 4.3540335 4.1113834 4.2694516 4.3455315 4.418955 4.3470764 4.492646 4.337801 4.2961173 4.2918987 4.37465 4.2334023
1368861_a_at 5.0834208 5.0173464 4.9312634 5.158461 5.081352 5.030452 5.2903214 4.812161 5.0316324 4.9908957 5.3333163 5.1591506
1368862_at 7.839661 7.748609 7.6758366 7.778154 7.9392157 7.7698426 7.8343506 7.9186125 7.7768555 7.836665 7.9107065 7.603833
1368863_at 9.061353 8.80158 8.959718 8.782358 8.925209 9.232387 8.955594 9.075646 9.086128 9.057692 9.44957 9.053688
1368864_at 3.6464388 3.5369532 3.4809635 3.621761 3.7481046 3.550872 3.568797 3.6952653 3.5720193 3.5860484 3.5550816 3.891859
1368865_at 3.7228968 3.6185603 3.660532 3.672825 3.6611156 3.5924566 3.7354105 3.663429 3.5291855 3.5336256 3.631329 3.8139884
1368866_at 6.209056 6.1843104 6.4588413 5.861828 6.3842444 6.457428 5.9483614 6.219729 6.1899137 6.1493826 6.297148 5.974382
1368867_at 6.290952 6.3547926 6.6904445 6.401102 6.546253 6.510141 6.2585993 6.455798 6.194966 6.555491 6.297148 6.4148006
1368868_at 5.159213 5.170416 4.969276 5.1429615 5.2627296 5.343301 4.993432 4.9904795 5.0912647 5.030964 5.000924 4.9478874
1368869_at 5.691874 5.9074264 6.051217 6.136225 6.1455784 5.821131 5.978042 6.0987506 5.8892727 6.149938 6.083829 6.0567775
1368870_at 8.552781 9.204938 8.262539 9.1641 8.818389 8.967506 8.565452 8.14583 8.675942 8.169868 8.402442 8.450788
1368871_at 8.7351885 8.354168 8.413469 8.79957 7.99099 8.690464 8.331908 8.058456 8.318481 8.540284 8.305194 8.362866
1368872_a_at 4.92096 4.988127 4.8640523 5.155783 5.078427 5.058221 4.847226 5.182569 4.980849 5.0327597 5.3887167 4.9000006
1368873_at 4.2587094 4.6828256 4.5189695 4.388962 4.1348166 4.327141 4.268817 4.0682354 4.35355 4.3620653 4.2604275 4.256517
1368874_a_at 5.559769 5.6958566 5.785918 5.4223714 5.393996 5.546337 5.4390535 5.47412 5.582839 5.4321976 5.6556396 5.455686
1368875_a_at 7.1695466 6.94434 7.228611 7.228092 7.35967 7.401166 6.9669437 7.0104322 7.2281685 7.141027 7.2620378 7.1002035
1368876_a_at 5.260083 5.1088686 5.1659255 5.120635 5.1944895 5.2239923 5.1940584 5.0487027 5.265768 5.375538 5.089695 5.1732206
1368877_at 6.2711678 8.511744 6.1567388 6.004844 7.2601504 7.6153545 6.352316 9.52114 7.786484 6.194713 9.9561405 5.775922
1368878_at 9.513551 10.000432 9.631375 9.19428 9.384523 9.316753 9.356425 10.036172 9.436014 8.886963 9.946326 9.237244
1368879_a_at 5.1602235 5.14237 4.830018 4.959462 4.8527308 4.617436 4.80033 5.0818086 5.224447 5.1497803 4.881371 5.22259
1368880_at 4.342038 4.2617903 4.415089 4.297833 4.3345785 4.4786286 4.1784406 4.5616918 4.427353 4.270455 4.285071 4.435575
1368881_at 7.87095 8.04414 8.411842 8.222309 7.8161483 8.691885 7.954864 7.919426 8.393995 7.850013 8.079023 7.833972
1368882_at 5.8970127 4.657888 5.0138283 4.74276 5.3655667 5.735601 5.213784 5.6638637 5.279051 4.769678 5.18192 4.6727405
1368883_at 4.6972 4.6705527 4.6865335 4.3190403 4.6545696 4.5950637 4.801774 4.6498537 4.5791416 4.7463274 4.631268 4.6992073
1368884_at 5.010665 5.036181 4.8233695 4.7655683 5.125388 4.8753376 4.897604 4.853957 5.015465 4.796341 4.828053 5.110554
1368885_at 5.5895185 5.6086254 5.504631 5.9458704 5.8022 5.299516 5.507174 5.465315 5.735699 5.5778728 5.4574823 5.4374814
1368886_at 9.240737 9.166635 9.355368 9.269778 9.208348 9.24707 9.192661 9.441866 9.33446 9.253028 9.301762 9.208935
1368887_at 3.6683707 3.6990397 3.5927234 3.863464 3.7422655 3.7219465 3.7934594 3.6415021 3.776202 3.8039896 3.8250813 3.81383
1368888_a_at 7.5379176 7.5990243 8.213788 8.044146 7.6091194 7.927952 7.570725 7.202629 7.684427 7.5824428 7.5899487 7.194728
1368889_at 6.6055207 6.4459763 6.216125 6.5892506 6.394121 6.5242047 6.302635 6.347709 6.4762063 6.3855023 6.655338 6.28996
1368890_at 7.4180436 7.466159 7.541927 7.6951942 7.3861766 7.801606 7.6795683 7.4315934 7.6114497 7.461784 7.828261 7.5050197
1368891_at 5.5116477 5.6666503 5.513594 5.5866885 5.5626984 5.716256 5.606717 5.581469 5.608727 5.528732 5.588535 5.3124223
1368892_at 4.7099695 4.8775377 4.8469496 4.651354 4.4409876 4.225278 4.5983434 4.613252 4.914771 4.7868843 4.455327 5.0510397
1368893_at 4.5463037 4.3809247 4.6537695 4.670433 4.765194 4.704668 4.5980325 4.6114306 4.592465 4.544344 4.748847 4.7050877
1368894_at 5.564308 5.569869 5.3226743 5.5299616 4.983985 5.155777 5.334569 5.2692924 5.5173173 5.35636 5.169456 5.841393
1368895_at 4.5060215 4.5458302 4.78688 4.4407644 4.641977 4.5210485 4.7977433 4.764759 4.795947 4.808942 4.7611136 4.994425
1368896_at 6.0104675 6.712556 6.799941 6.197201 6.818987 6.4450407 6.052507 6.4932446 6.375086 6.023155 6.4079757 6.657972
1368897_at 4.337369 5.290639 5.244134 4.9451256 5.3028507 4.941636 4.798544 5.266404 4.98919 4.605707 4.6896343 5.1860056
1368898_at 5.5948777 5.8904023 5.614181 5.625152 5.7975736 5.8675766 5.788814 5.758082 5.633757 5.9654307 5.5846133 5.927234
1368899_at 7.3460393 7.661028 7.3335385 7.3865943 7.550287 7.656168 7.326336 7.39506 7.6564126 7.5209403 7.5725102 7.5904274
1368900_at 4.780119 4.7557497 4.8432693 5.0079365 4.7740917 5.012495 4.6221066 4.989871 4.627119 4.7908387 4.8804913 4.74139
1368901_at 5.228032 5.1865172 5.6830783 5.225773 4.994918 5.283617 5.495186 5.603323 5.3830104 5.214629 5.388737 5.605535
1368902_at 6.559634 7.0446076 6.9155607 6.854044 6.9433618 6.6289077 6.8869243 7.0456386 7.2052236 6.9803095 6.571905 7.2102056
1368903_at 7.185798 7.6213174 7.183838 7.63557 7.6583033 7.4387903 7.087446 7.3127794 7.572902 7.422576 7.2577643 7.284406
1368904_at 6.487852 6.208474 6.2832904 6.283199 6.250394 6.4611864 6.332168 6.4445963 6.285578 6.341455 6.1784945 6.5075545
1368905_at 7.3061028 7.5499005 7.655677 8.281059 8.149868 8.125462 8.267588 8.811598 8.331144 8.955074 9.0355835 8.681322
1368906_at 3.2323399 3.394336 3.276383 3.3399718 3.45544 3.306005 3.2864618 3.3300936 3.3436022 3.345853 3.3599174 3.301487
1368907_at 4.536865 4.783944 4.7018824 4.9250054 4.7724752 4.8737464 4.9439116 4.818116 4.675441 4.818743 5.2219973 4.9428806
1368908_at 8.089693 8.037708 8.130806 8.162867 8.048789 8.094133 7.956957 7.9349523 7.922729 8.01841 7.8725166 7.838918
1368909_a_at 6.4964566 6.4964643 6.3849707 6.6060185 6.613978 6.4503145 6.363355 6.667819 6.57524 6.3903127 6.6502504 6.5081015
1368910_at 5.185245 5.30871 5.347753 5.2114434 5.46083 5.4171634 5.3154025 5.3277707 5.485849 5.212888 5.4336147 5.326597
1368911_at 5.956585 5.7651253 5.6848845 5.8726315 5.9473157 5.7415276 5.9175177 6.0220165 5.73298 5.7974315 5.9044886 5.898909
1368912_at 4.6871166 4.406025 4.763968 4.7993803 4.4867725 4.463605 4.6520777 5.0096693 4.6618304 4.578401 5.0327916 4.660336
1368913_at 4.122547 4.192831 4.206666 4.052326 4.055698 4.0015354 3.8982065 4.052078 3.9483752 3.877938 3.9392698 4.212099
1368914_at 4.44656 4.494025 4.53047 4.41179 4.6970606 4.3513803 4.4145565 4.5624075 4.4714956 4.6419945 4.442238 4.719948
1368915_at 10.389563 10.350847 10.164117 10.395594 10.442116 10.400545 10.316803 10.250549 10.473633 10.267478 10.407266 10.386509
1368916_at 10.308847 10.354967 10.678585 10.383082 10.299187 10.664753 10.144564 10.181251 10.350466 9.93663 9.959596 10.056217
1368917_at 4.8854494 5.1451283 4.8839045 5.1461115 5.0284266 4.9814444 5.344276 4.9873834 5.1107664 5.0949783 5.276497 5.0664606
1368918_at 5.561515 5.530157 5.5669675 5.6810684 5.4547777 5.741209 5.6211796 5.712242 5.5346003 5.7029123 5.7093678 5.515979
1368919_at 5.0762153 4.952806 4.817619 4.9221997 4.912493 4.902206 5.094036 5.1584907 4.9349623 5.1384864 4.989737 5.0454698
1368920_at 5.150578 4.769119 4.9866433 5.162733 5.225486 5.078845 4.9806814 5.136692 4.867274 4.9288726 4.98972 4.980303
1368921_a_at 6.1490088 6.344103 5.8578744 6.240094 5.956632 5.9839573 6.4282546 6.3273096 6.387573 6.302728 6.1809807 6.6201067
1368922_at 4.5976057 4.8189907 5.102049 4.5223327 4.915864 4.9251246 4.7707086 4.672937 4.97684 4.70657 4.9164023 5.419896
1368923_at 4.5950685 4.6536984 4.7701964 4.824673 4.8782644 4.8370204 4.884978 4.9023995 4.943576 4.766315 5.0163608 4.834714
1368924_at 10.317947 10.322514 10.540564 10.401835 10.247117 10.185332 10.07322 10.228786 10.167965 10.400734 10.496454 10.258542
1368925_a_at 4.191918 4.2209578 4.5968924 4.567286 4.685483 4.3823395 4.5881453 4.328788 4.376455 4.2384253 4.3500223 4.2664948
1368926_at 4.7959213 4.6981897 4.617296 4.776225 4.7308354 4.9523144 4.5842648 4.8865824 4.794514 4.6804576 4.7146645 4.626337
1368927_at 6.884995 6.817032 6.746369 7.056594 6.9318557 6.8212957 6.9370475 6.8712826 6.9313154 7.1513715 7.01894 6.6841483
1368928_at 6.027757 6.149252 6.233176 6.1803 6.366714 6.195681 6.1834455 6.2990456 5.98612 6.2190046 6.307195 6.222524
1368929_at 6.866372 6.6117167 7.004455 6.863802 6.7685504 7.028963 6.8670573 6.682259 6.7557487 6.5514956 6.7240653 6.7463503
1368930_at 4.4909654 4.386052 4.3078113 4.366807 4.4446564 4.327141 4.6247783 4.471447 4.421649 4.4027495 4.41609 4.6828303
1368931_at 7.4038763 7.37415 7.496026 7.0279546 7.295513 7.462352 7.194172 7.458944 7.306335 7.2023935 7.209539 7.4655724
1368932_at 5.5989127 5.4260674 5.536295 5.533993 5.4188843 5.69876 5.3113008 5.4667163 5.5476146 5.06865 5.7096777 5.3939476
1368933_at 6.7440133 6.8924336 6.7005506 6.58257 6.847347 6.898509 6.909951 6.921171 7.0502524 6.990867 7.19506 6.8571324
1368934_at 10.635321 10.759218 11.129139 10.544128 10.05554 10.401901 10.441109 9.637226 10.383939 10.036641 10.422438 10.752143
1368935_at 3.8705435 3.9226718 3.833161 3.9292893 3.8703995 3.9382486 4.062387 3.9818475 3.9351053 4.0990057 4.020116 3.8956556
1368936_at 10.149578 9.923471 10.147402 10.091951 10.168038 10.460957 10.146004 10.366755 10.078688 10.048933 10.324786 10.074512
1368937_at 5.2614064 5.0969424 5.379332 5.2446866 5.413201 5.369095 5.1804075 5.4126496 5.367409 5.184508 5.436422 5.26538
1368938_at 5.267143 5.19006 5.192371 5.5890656 5.4119596 5.769669 5.108077 5.189472 5.357962 4.8959475 5.0466795 4.86143
1368939_a_at 4.327904 4.402641 4.472761 4.397149 4.65362 4.3820195 4.3485374 4.3253117 4.43308 4.4230323 4.3538713 4.5542517
1368940_at 9.97385 9.471211 9.214462 9.699777 9.427592 9.807167 9.633206 9.097895 10.030943 9.648058 9.791681 10.053603
1368941_at 4.370042 4.3120832 4.2099776 4.1207123 4.129219 4.0689526 4.4235115 4.219996 4.0120816 4.324725 4.432442 3.9079626
1368942_at 4.468097 4.3234744 4.273747 4.3997693 4.518222 4.5814457 4.5405827 4.488455 4.563076 4.557779 4.64087 4.415208
1368943_at 12.9794855 13.089049 12.790817 12.968255 12.873336 12.920788 12.786171 12.934829 12.864273 12.838568 13.10793 12.784669
1368944_at 6.3138156 6.2809668 6.414016 6.153558 6.3372874 6.203516 6.2846484 6.3722944 6.1689296 6.107032 6.1931524 6.345928
1368945_at 5.5147924 5.354604 5.383836 5.9164495 5.5633574 5.690188 5.3407907 5.4135785 5.3612256 5.427922 5.760831 5.2330246
1368946_at 5.5442586 5.6376905 5.563073 5.5671115 5.4438114 5.5918326 5.5384398 5.450593 5.460232 5.6062784 5.235392 5.529508
1368947_at 8.247847 6.9288735 7.5937996 7.883986 6.9998674 7.775844 7.049163 6.782595 6.736144 7.822176 7.257748 6.9897294
1368948_at 5.6197634 5.632781 5.861408 5.558399 5.6297994 5.5580664 5.685267 5.719882 5.872622 5.8486524 5.5530477 5.5776043
1368949_at 4.227736 4.3657494 4.4355655 4.52899 4.295065 4.602355 4.4549046 4.464891 4.302444 4.4145813 4.416467 4.5073185
1368950_a_at 5.60394 5.511162 5.648881 5.577921 5.79224 5.720623 5.7803583 5.8602185 5.855502 5.8930583 5.8691483 5.468589
1368951_at 4.553892 4.4861774 4.438835 4.384676 4.4907846 4.4241247 4.325798 4.4472213 4.494898 4.48071 4.521865 4.7002635
1368952_at 4.6047683 4.842085 4.6357584 4.8150845 5.0641274 4.6699524 4.8359647 4.9158926 4.643709 4.9228263 5.104348 4.759454
1368953_at 7.0276866 7.0381546 7.004895 6.8946567 6.933267 7.0453634 6.9560933 6.8079505 6.8462744 7.1425962 6.7804437 6.506543
1368954_at 4.733855 4.9621763 5.0238934 5.096339 4.9867406 4.981921 5.0777693 5.0932083 5.124694 5.069535 4.986858 4.788882
1368955_at 6.7989674 7.0454087 6.9073424 7.274139 6.820986 7.1646814 6.95695 7.0240073 6.947712 7.158922 7.211699 6.8613825
1368956_at 5.2876344 5.2474027 5.27889 5.2979183 5.434318 5.118762 5.223222 5.1905565 5.463462 5.265658 5.360895 5.206347
1368957_at 5.0559597 4.9847994 4.918007 5.1555457 5.2924256 5.364139 5.2314677 5.201433 5.166632 5.275335 5.2668295 5.2865005
1368958_at 3.7876124 3.8010163 3.8694704 3.7593706 3.7524264 4.1668663 3.7653692 3.8465571 3.726858 3.8608477 3.9136167 3.8055413
1368959_at 4.694288 4.551396 4.5253744 4.7639284 4.8047047 4.6451664 4.5318327 4.869981 4.6541057 4.7635508 4.862711 4.6930976
1368960_at 9.261219 9.273299 9.301442 9.271356 8.812016 8.989706 9.127546 9.332992 9.009223 8.809945 9.056996 8.497043
1368961_at 5.862575 5.6817727 5.7023015 5.782237 5.8774657 5.889555 5.8860407 6.0736246 5.8568225 5.96151 5.932307 5.9200006
1368962_at 4.5893326 4.540312 4.6398954 4.583786 4.681759 4.489253 4.705348 4.5710735 4.7791634 4.6543016 4.750909 4.6163983
1368963_at 6.1031303 6.088024 6.0207667 6.074537 6.158522 5.97304 6.2565293 6.0045776 6.2885427 6.1110325 5.9812603 6.013721
1368964_at 4.1836247 3.9769976 3.9164777 4.1671486 4.055641 3.9829905 3.799459 4.0784836 3.9765337 3.9869647 4.264369 3.9141905
1368965_at 5.545652 5.3632555 5.476261 5.7820835 5.485712 5.3917704 5.7682743 5.422562 5.4186707 5.4529047 5.591029 5.511159
1368966_at 3.992412 3.9345691 3.9800446 4.023735 3.9355485 4.119439 4.0098057 4.0432444 3.9779983 4.075885 4.0377445 3.9603963
1368967_at 6.593778 6.290835 6.3252864 6.236276 6.545496 6.6180882 6.6165156 6.642894 6.1699624 6.4761133 6.4641232 6.136382
1368968_at 4.1210423 4.087184 4.1265826 4.2698402 4.328106 4.093601 4.193173 4.2344255 4.160827 4.240102 4.2215433 4.087544
1368969_at 3.9730878 3.804599 3.9811747 4.0737762 4.030943 3.9877503 3.9344532 3.9026172 3.8986654 3.9167995 3.914846 3.9107714
1368970_at 5.3915014 5.147396 5.263443 5.1072264 5.270615 5.0509205 5.0579176 5.2870545 5.146329 5.1522403 5.1887293 5.1373296
1368971_a_at 4.609906 4.571383 4.570064 4.7539215 4.685743 4.8647423 4.780837 4.5758677 4.4849615 4.587096 4.689214 4.713987
1368972_at 3.7126977 3.492838 3.6371057 3.5763109 3.5689557 3.634769 3.458395 3.8509517 3.5939434 3.7114484 3.6185002 3.534724
1368973_at 6.900825 6.8314404 7.0645194 7.138173 7.233696 6.946033 6.9229355 7.0010104 7.005978 7.235664 7.1055965 6.907025
1368974_at 4.8349257 4.7793694 4.8531594 4.466943 4.5904336 4.4983335 4.7430925 4.700197 4.5980144 4.698431 4.5620747 4.7872987
1368975_at 5.671534 5.837612 6.2190537 6.0828867 6.031653 5.5744967 5.959251 5.846128 5.957823 6.0163193 5.6241283 5.6616964
1368976_at 5.3212395 5.3056726 5.5525928 5.3834696 5.4787045 4.9287634 5.2555246 5.1579866 5.5527453 5.4055004 5.097851 5.14216
1368977_a_at 7.349292 7.2683787 7.4763327 7.3356895 7.379891 7.6803546 7.192595 7.3241186 7.2561917 6.9341474 7.5371127 7.3083234
1368978_at 5.735915 5.9841866 5.8923125 5.8827314 5.9203787 5.71556 5.713842 5.9163895 6.165166 5.7491827 5.673146 6.0567045
1368979_at 6.004875 6.2616687 6.168185 5.957171 6.0757017 6.3609385 6.0202947 6.285111 6.127887 6.313951 6.162571 6.494453
1368980_at 4.863851 5.161113 5.2397404 5.117521 4.4724994 5.2799063 4.4692554 4.9979687 5.0772305 5.0884633 5.28866 5.0376344
1368981_at 4.2102013 4.2545815 4.1823406 3.8936555 3.7980475 3.9929662 4.0294876 3.9725444 4.13863 4.125875 4.0628586 4.42307
1368982_at 4.863268 4.970928 4.905283 5.013353 4.9407725 5.088912 5.009103 4.979909 4.9969707 5.0747356 4.9754386 4.931061
1368983_at 4.5901346 4.345542 4.188714 4.388592 4.1571856 4.5143666 4.3775353 4.4172854 4.2210407 4.3489475 4.361866 4.3146787
1368984_at 6.9121614 6.661999 6.8455653 6.785728 6.721914 6.5574937 6.949022 6.6983404 6.9191604 6.793469 6.655644 6.5434265
1368985_at 4.297716 4.2785864 4.2558665 4.324864 4.2346506 4.3706026 4.2274075 4.264202 4.3592176 4.311406 4.3789816 4.1814013
1368986_at 4.9599333 4.9078608 4.8856144 4.756716 4.875269 4.9257503 4.8868866 4.9602995 4.895833 5.1365223 5.116131 4.8835316
1368987_at 6.197112 5.9985776 6.1861005 6.152766 6.113995 6.10608 5.90401 6.201866 6.1728024 6.1333785 6.004574 6.055494
1368988_at 5.500203 5.2704644 5.5606203 5.7441607 5.598739 5.611216 5.6611075 5.624459 5.4993405 5.6198463 5.6604686 5.406759
1368989_at 4.9263268 5.0690684 5.0907526 4.709002 4.9027157 5.070666 5.0425277 4.948412 4.966398 4.7175565 5.235511 5.19176
1368990_at 5.9653797 6.3246894 6.195728 5.830183 5.7319226 5.6491904 5.933145 5.677251 6.125277 5.9249945 5.501904 5.851034
1368991_at 5.7161384 6.006039 5.7107644 5.7836733 5.8771343 5.6273017 5.7841196 5.809558 5.351132 5.525551 5.5800805 5.297104
1368992_a_at 9.593277 9.65677 9.22836 9.850468 9.067924 8.527318 9.365234 9.536867 8.921274 9.378969 8.618313 8.345173
1368993_at 5.1222825 5.1514397 5.237529 5.243305 5.546712 5.5958624 5.3387017 5.6425476 5.2084227 5.003884 5.2695184 4.994218
1368994_a_at 5.3915014 5.325133 5.5040145 5.335855 5.4640646 5.427456 5.727486 5.3646564 5.372095 5.5178957 5.3423376 5.2234607
1368995_at 3.5511572 3.6128776 3.6972845 3.7172406 3.60963 3.652439 3.6854992 3.556074 3.5596366 3.6634474 3.584888 3.5502014
1368996_at 4.4651055 4.5410223 4.5463114 4.6387534 4.5870085 4.4353166 4.551354 4.584969 4.5725307 4.4159803 4.7982645 4.5671225
1368997_at 4.709757 5.068683 5.4957795 5.2627797 5.0550413 4.5759015 5.089936 5.132437 4.843528 4.877819 4.725803 4.9865313
1368998_at 3.8241096 3.6843238 3.5405228 3.5509443 3.6726878 3.5554183 3.620123 3.5193377 3.662779 3.591737 3.6399157 3.7677085
1368999_a_at 5.5107417 5.238464 5.3382444 5.2298946 5.3633924 5.5708475 5.3597164 5.5819674 5.4460897 5.4677815 5.5953827 5.528656
1369000_at 5.2305145 5.0847015 5.1682663 5.257251 5.225484 5.084755 5.126418 5.195739 5.235754 5.2499933 5.273214 5.3644676
1369001_at 4.0163136 3.9587588 3.8550055 4.046362 3.9459565 3.9845667 3.9160216 3.939813 4.0025883 3.8814204 3.9996583 3.825046
1369002_at 4.6762433 4.7740493 4.7615395 4.868085 4.8001328 4.7062697 4.5689077 4.7853966 4.8639545 4.8507047 4.481204 4.6989803
1369003_at 5.5376625 5.7096553 5.7255464 5.3262486 5.651596 5.3956475 5.860778 6.132558 5.6269555 5.359896 5.66972 5.979837
1369004_at 5.0445776 4.9102516 5.0594425 4.9448113 5.175127 4.88469 5.0797377 4.897256 4.98103 5.4072967 5.07767 5.037055
1369005_at 5.1553726 4.778971 4.7747755 5.077738 4.8917294 4.878571 4.9922414 4.8360996 4.9475613 4.9689984 4.729963 4.769649
1369006_at 4.339077 4.4093413 4.2299833 4.485611 4.6218915 4.372915 4.2318416 4.434847 4.1269164 4.645833 4.414652 4.433764
1369007_at 5.472148 5.4339876 5.582817 5.2239857 5.2147083 5.4593754 5.082327 5.3479276 5.1142807 5.391782 5.4797316 5.405877
1369008_a_at 4.315874 4.408882 4.4075637 4.3003106 4.3340454 4.243628 4.4288545 4.497313 4.38934 4.316049 4.309164 4.6015596
1369009_at 3.742035 3.8656723 3.758596 3.6349578 3.783126 3.7223494 3.6677122 3.8086298 3.7294548 3.808022 3.7207773 3.6526113
1369010_at 4.7249546 4.831815 4.6555557 4.7972684 4.710842 4.9399323 4.7916775 4.7009535 4.695801 4.842126 4.886391 4.762721
1369011_at 12.176489 12.358075 12.548509 12.045516 12.414644 12.604628 11.997066 12.338533 12.4773245 12.0420885 12.520414 12.344716
1369012_at 6.2915287 6.2854576 5.853332 6.236271 6.142455 6.169593 5.8738055 6.1119695 5.971822 6.1200128 6.2045155 5.67769
1369013_a_at 10.065837 10.081611 10.094882 10.154704 10.081554 10.304603 10.185538 10.219276 10.0887985 10.092884 10.264617 9.870753
1369014_at 5.393651 5.2632685 5.0835752 5.3436375 5.177231 5.199976 5.403553 5.3807726 5.14262 5.436411 5.1228547 5.0620527
1369015_at 4.9362082 4.34617 4.7426534 4.8312187 5.0196743 4.803474 4.6901464 4.875039 4.868827 4.974314 5.051856 4.7520356
1369016_at 5.4666724 5.818072 5.6088433 5.6995645 5.2146254 5.45095 5.2339497 5.379183 5.717443 5.3625045 5.678902 5.6869555
1369017_at 4.318307 4.2935963 4.146781 4.3865395 4.3274946 4.385064 4.350186 4.5575438 4.3310356 4.2190065 4.4783826 4.253634
1369018_at 4.9854045 5.652076 5.1075535 5.3807387 5.5027475 5.5404043 5.6868744 5.4474726 5.1352015 5.4608517 5.687081 5.2993336
1369019_at 3.5490963 3.560739 3.5007086 3.5712616 3.5716727 3.6379418 3.5748549 3.652286 3.661296 3.7938423 3.6079285 3.585191
1369020_at 5.1073656 5.148304 5.2783995 5.348281 5.1891117 5.106309 5.275525 5.2945213 5.219961 5.2087584 5.3652935 5.5145197
1369021_at 6.1645727 6.057136 6.096296 5.944053 5.9705024 6.0438275 6.1866527 6.20929 6.17805 5.8808956 6.096509 6.249321
1369022_at 5.887395 5.9364767 5.7676487 5.956508 6.0335855 6.1056495 5.826906 6.0141425 6.1015983 5.9473114 5.8318377 5.8594656
1369023_at 9.488755 9.511738 9.731919 9.596813 9.691913 9.8104725 9.624926 9.599399 9.534321 9.608144 9.6011915 9.18465
1369024_at 6.024144 5.7180505 5.7918124 5.7317452 6.047798 6.3331475 5.7586923 5.952999 5.940418 5.750241 6.111956 5.891165
1369025_at 4.245726 4.128351 4.2817354 4.273016 4.2883844 4.3366823 4.33954 4.212457 4.199732 4.413077 4.6611896 4.4350834
1369026_at 5.405039 5.6547337 5.6911993 5.850742 5.8124623 6.307003 5.683967 5.6216407 5.7444067 5.7365975 6.0706434 5.83717
1369027_at 4.339077 4.3258615 4.256617 4.2208166 4.331188 4.413869 4.397952 4.4658785 4.209443 4.398555 4.4462686 4.2229815
1369028_at 4.7339177 4.5906453 4.5985007 4.8667693 4.863292 4.643631 4.74152 4.773274 4.837065 4.7757463 4.888437 4.588501
1369029_at 4.905801 4.7439256 4.846863 5.081933 4.629442 4.6437025 4.657446 4.929755 4.897005 5.0630956 5.104709 4.604231
1369030_at 4.559186 4.5144825 4.4206505 4.2931414 4.4873304 4.3713956 4.6919785 4.508686 4.2014694 4.5599537 4.656568 4.5433273
1369031_at 7.9035206 7.7576766 7.7408767 7.9595385 8.020241 7.778986 7.8453374 7.8236723 8.335572 7.9566994 7.9945374 7.982439
1369032_at 7.5021763 7.718126 7.761504 7.6470137 7.82901 7.994359 7.720171 7.6952233 7.666736 7.6883116 7.8880033 7.804276
1369033_at 3.9241114 4.086595 3.839368 3.9561844 3.6563783 3.5322025 3.97076 3.984201 3.6916265 3.8816724 3.765419 4.272683
1369034_at 5.004074 4.5836544 4.875373 4.922288 4.8553553 4.9844666 4.9162025 5.1698637 4.8883314 4.903241 4.784191 5.1514835
1369035_a_at 3.5531702 3.662736 3.4719026 3.585647 3.6443336 3.7285588 3.498889 3.4950151 3.7150857 3.5929453 3.771216 3.626596
1369036_at 3.661719 3.4524782 3.6176233 3.5047832 3.6276014 3.6473203 3.699991 3.5436556 3.5909624 3.6233728 3.5342317 3.5443223
1369037_at 4.3418636 4.394039 4.3021374 4.3545256 4.438 4.6122003 4.455657 4.557891 4.4732 4.574534 4.4717264 4.604231
1369038_at 5.7149982 5.5783973 5.692562 5.9864817 6.0329885 5.774806 5.6479874 6.0197134 5.490676 6.0416193 5.776611 5.737938
1369039_at 7.3787036 7.3039355 7.5978026 7.5233054 7.1704884 7.4710937 7.290674 7.478662 7.40212 7.4306464 7.3304434 7.2495494
1369040_at 5.0647283 4.9941425 5.022626 5.185984 5.3748417 5.2548547 5.186378 5.1857753 5.260347 5.1791453 5.110923 5.060561
1369041_at 3.7517593 3.737495 3.788259 3.7026942 3.8786075 3.6429024 3.955961 3.913548 3.7400823 3.9424791 3.6876075 4.0217285
1369042_at 6.5442324 6.570262 6.5788856 6.6531696 6.692832 6.5725703 6.3149376 6.3918447 6.3989563 6.5886345 6.585129 6.432678
1369043_at 3.7403193 3.6274712 3.677964 3.7976217 3.8069336 3.5662746 3.560607 3.9346764 3.6642847 3.8018925 3.665115 3.6198816
1369044_a_at 5.6254063 5.107525 5.1032424 6.1349444 5.3170886 5.7701197 4.847135 5.400473 5.6842136 6.066218 4.7216563 4.792453
1369045_at 7.0151896 6.922322 6.815262 6.7365274 6.868621 6.9959183 6.947869 6.70087 6.7912793 6.9519687 7.029831 7.187687
1369046_at 3.9814327 3.948062 3.9590964 4.044974 3.9737234 4.1586313 3.8631396 3.9360714 3.9520667 3.8921957 4.075594 3.9559264
1369047_at 3.0767274 3.1979856 3.1688046 3.163229 3.121288 3.1364317 3.1224318 3.1133733 3.1191423 3.162834 3.185261 3.191914
1369048_at 4.690524 4.8778186 4.9168615 4.92784 4.949268 5.0453634 4.875714 4.701215 5.016959 5.2905116 5.227209 5.3156815
1369049_at 3.7002378 3.7215705 3.8222473 3.8020642 3.7294977 3.6545734 3.6745834 3.752837 3.7805636 3.7624924 3.8570483 3.695821
1369050_at 7.61362 7.6703672 7.879623 7.6621237 7.8774 7.6762915 7.3040104 7.2230325 7.85574 7.4945235 7.1208115 7.4427886
1369051_at 6.8791084 6.8995867 7.0060616 6.6243787 6.820316 6.742419 6.893695 6.6586957 6.7408442 6.6527534 6.6523013 6.7094727
1369052_at 5.0122185 5.190414 4.823739 5.0240307 4.639272 4.9867425 5.0218034 5.0978775 4.6057215 4.895631 4.834738 5.1192064
1369053_at 4.8535175 4.6112185 4.7173944 4.6491275 4.966314 4.582798 5.0495167 4.793846 4.603352 5.187087 4.8352857 4.7833004
1369054_at 4.157672 4.0968485 4.112401 4.181904 4.2549686 4.207432 4.2809963 4.114827 4.20389 3.983574 4.299458 4.153455
1369055_at 3.6299665 3.6360977 3.4975533 3.7910635 3.6734219 3.7591565 4.160037 3.5899053 3.8795595 3.9291594 3.8280957 3.9143722
1369056_at 3.62273 3.5147808 3.5903265 3.5078373 3.4022126 3.5367734 3.6377752 3.517719 3.6183732 3.5882869 3.5249188 3.6588845
1369057_at 7.5960526 7.48572 7.5441213 7.502313 7.492862 7.3506927 7.517287 7.4898057 7.4400554 7.4770584 7.5884175 7.3702593
1369058_at 5.3782735 5.411563 5.2802153 5.1628466 5.4547987 5.4172215 5.3578014 5.4464254 5.3458157 5.177943 5.512354 5.2139792
1369059_at 7.190721 7.5241804 7.279881 7.543327 7.176249 7.39984 7.309332 7.2014894 7.329045 7.2231297 6.9489017 7.084497
1369060_a_at 7.176691 7.240489 7.3909574 7.579847 7.3150797 7.680425 7.263319 7.439154 7.4681954 7.2634354 7.676222 7.1107635
1369061_at 8.419756 8.417799 8.385984 8.743937 8.505065 8.571978 8.816982 8.889777 8.46381 9.05431 8.92794 8.11499
1369062_at 5.342767 5.2324553 5.1499863 5.2435207 5.222973 5.261421 5.225332 5.362958 5.166746 5.103751 5.3107853 5.178617
1369063_at 9.32414 9.065302 9.102056 9.195659 9.234262 8.995026 9.422032 9.058764 9.261833 9.201244 9.006153 8.996116
1369064_a_at 3.8571434 3.778981 3.9004865 3.832418 3.8853188 3.9000401 3.8912222 3.8984115 3.8408768 3.8376203 3.8487816 3.9074724
1369065_a_at 8.666205 8.284416 8.35139 8.230492 8.525352 8.877436 8.364105 8.156469 8.321473 8.424954 8.576167 8.486813
1369066_at 6.479586 6.217589 6.1385927 6.432576 6.2525196 6.2957716 6.350264 6.411007 6.051462 6.520383 5.9983373 6.385985
1369067_at 3.8331606 3.8859596 3.9088624 3.947924 3.7524815 3.8224244 3.8260226 3.985486 3.710977 3.8857107 3.7482514 4.0708103
1369068_at 3.9594703 3.7075872 3.94972 3.849111 3.866284 4.1498175 3.7293077 3.8129451 4.0138407 3.7079663 3.7902386 3.8249993
1369069_at 7.241849 7.179023 7.2605896 7.141508 7.0221066 7.472434 7.3654637 7.0514016 7.183143 6.9808645 7.417614 7.006296
1369070_at 7.337712 7.2131734 7.4255114 7.3168216 7.4644675 7.642805 7.4593177 7.3862557 7.370164 7.302759 7.6497393 7.44953
1369071_at 4.3542747 4.3044415 4.169821 4.227826 4.2366843 4.289034 4.1630354 4.2681293 4.222321 4.1940136 4.549225 4.2445965
1369072_at 6.4242516 6.491701 6.088943 6.1385746 6.0328107 6.8290405 6.773214 4.843464 6.7407856 5.529193 5.747006 6.2465773
1369073_at 9.694777 9.965299 9.492958 9.603733 9.631351 9.655002 10.05696 9.8937235 9.596605 9.602369 9.853551 9.850775
1369074_at 12.058494 11.925533 11.997924 12.097335 12.234527 12.241275 11.98097 12.121556 12.192958 12.192277 12.1000805 12.100697
1369075_a_at 4.5856466 4.9372034 4.7234964 4.7372975 5.0057197 4.463934 5.3956356 4.699768 5.174543 4.7439594 4.79179 4.6864834
1369076_at 8.652223 8.861854 8.938085 8.981522 8.873609 8.969521 8.653613 8.923842 8.797481 8.929309 8.932201 8.665981
1369077_at 6.564791 6.5108423 6.5999775 6.5538225 6.7576914 6.533911 6.5543604 6.533312 6.6033816 6.678671 6.7757382 6.4342437
1369078_at 7.588129 7.3825946 7.5580196 7.516233 7.4333906 7.7474375 7.5126925 7.9037695 7.4514832 7.37334 7.6105165 7.590653
1369079_at 5.1938376 5.2419515 5.224084 4.9933877 5.262496 4.968191 5.1282663 5.221157 4.977467 5.3075895 4.996473 5.43289
1369080_at 4.7778487 4.721251 5.158049 4.8664393 4.8782644 4.9763374 5.0929418 4.7457986 4.817489 5.1152287 5.0743694 5.144763
1369081_at 6.731835 6.3893156 6.8892922 6.8620405 6.4498363 6.391572 6.750884 7.0215087 6.3716464 6.409439 6.556647 6.502556
1369082_at 5.0419025 4.814885 4.945624 4.868143 5.058201 4.6335297 4.767173 4.8267984 5.0043893 4.776054 4.8161087 4.9703636
1369083_at 6.0157495 5.991856 5.7614827 5.92681 5.4838777 5.5995913 5.167752 5.455608 5.5200014 5.4041357 5.2049503 5.1714168
1369084_a_at 7.0832143 7.092002 6.903384 7.111044 7.0951486 7.125255 7.0797462 7.061818 7.0112257 7.1547523 7.152069 7.008499
1369085_s_at 4.9974422 4.9856067 5.027236 5.0606065 4.966496 5.042593 5.289629 5.292075 5.032868 5.107088 4.991287 4.9376974
1369086_a_at 4.684119 5.1161766 5.1054153 5.105262 4.9599924 5.077153 4.9904513 5.0330887 5.14872 5.0462313 4.706299 5.057167
1369087_at 5.1148214 4.868575 5.035907 5.1395555 4.998702 5.0492735 5.17871 4.8128843 5.0665183 4.8717017 4.9428 4.805861
1369088_at 7.2094893 7.609973 7.77832 7.2999077 7.256389 7.347525 7.10642 7.4461403 7.343046 7.0129614 7.3979273 7.3616195
1369089_at 4.784284 4.739512 4.4945126 4.8078094 4.573367 4.582242 4.7900763 4.8012147 4.6728272 4.7434034 4.733628 4.7584977
1369090_at 4.6709404 5.025173 4.423248 4.180184 4.278121 4.59911 4.4225855 4.706609 4.417927 4.449612 4.701562 5.0698247
1369091_at 4.2351856 4.226659 4.20961 3.9109082 4.130931 4.2183723 3.9925144 4.19108 4.0901184 4.5794935 3.956455 4.0555096
1369092_at 7.9098287 7.9071794 7.92574 7.841159 7.6785183 7.950583 7.716367 7.9547973 7.620986 8.010271 7.7997127 7.539269
1369093_at 6.740885 6.8053093 6.825372 6.971184 6.8289633 6.6225834 6.4187036 6.630336 6.661966 7.114278 6.89438 6.9136343
1369094_a_at 5.4838343 6.079291 5.87148 5.8371143 5.8792257 6.013648 5.688248 5.8069215 6.0296354 6.0168886 5.630262 5.930221
1369095_at 4.4499044 4.4890738 4.5025864 4.482813 4.57806 4.4060926 4.5097036 4.355817 4.2389507 4.4116435 4.5540752 4.2028694
1369096_at 4.2231736 4.3348618 4.1116495 4.161957 4.2388744 4.113495 4.2550964 4.231685 4.3103437 4.2795153 4.115157 4.2442474
1369097_s_at 5.5324955 5.6694856 5.7148657 6.0042987 5.795359 5.917138 5.7111874 5.9213405 5.6297736 5.7660604 5.722094 5.736788
1369098_at 4.137912 3.980155 4.1563253 4.228433 4.165877 4.130487 4.376976 4.225673 4.1269164 4.3589435 4.279615 4.3296356
1369099_at 7.210453 7.5530314 7.271084 7.090762 7.3361917 7.079647 7.3234463 7.07432 7.0617313 7.0093117 7.1555953 7.257436
1369100_at 4.3716097 4.112342 4.114422 4.2110033 4.354454 4.2058506 4.152954 4.2951994 4.143812 4.3406982 4.152417 4.59511
1369101_at 7.6118116 7.8558745 7.796129 7.705647 8.02002 7.934172 7.7841134 7.7676406 7.8657584 7.6489506 7.739917 7.4672837
1369102_at 3.8363895 3.9481387 3.8613656 3.749438 3.9709606 3.931869 3.9195983 3.8544116 3.880209 4.107154 3.8871193 3.8590386
1369103_at 4.4207196 4.4421 4.7060013 4.480155 4.512133 4.5336466 4.1704435 4.4750075 4.3666596 4.503972 4.458459 4.3275766
1369104_at 5.217762 5.1881566 5.2711844 4.946994 5.2296605 4.861717 5.064811 4.913019 5.238011 5.1756763 5.0036464 5.1501474
1369105_a_at 3.7506218 3.9283879 4.712084 4.451828 3.579185 3.2848105 3.6914687 4.878782 3.8372204 4.1461525 3.7649038 3.6385155
1369106_at 4.2585554 4.316394 4.0192804 4.4789257 4.524437 4.3247952 4.324547 4.47289 4.3968153 4.341653 4.4411216 4.3889923
1369107_at 3.9819965 3.8935084 3.729839 4.030994 3.9621189 3.7905395 3.8550615 3.9077377 3.8863304 3.9236953 4.081269 4.0602956
1369108_at 4.1793795 4.1410255 3.9805484 4.1112657 4.089715 4.0411005 4.08823 4.295869 4.057962 4.172985 4.1126413 4.067193
1369109_at 3.8188531 3.7092938 3.7619672 3.7967668 3.8279538 3.773547 3.7201464 3.7927563 3.7470229 3.8038273 3.666455 3.9071693
1369110_x_at 9.673719 9.705047 9.580419 9.564303 10.377813 9.620072 9.422208 9.793911 10.463956 9.90995 8.482977 10.153332
1369111_at 13.963842 13.963852 14.012208 13.8892 13.854262 13.830142 13.83625 13.853639 13.841216 13.868349 13.83271 13.921201
1369112_at 4.3599615 4.278715 4.32946 4.2419567 4.5417013 4.4466753 4.317315 4.518504 4.4525347 4.546318 4.4284506 4.3973393
1369113_at 3.3168838 3.371077 3.4758272 3.464087 3.402814 3.3581398 3.5062242 3.404173 3.3856275 3.631717 3.544483 3.419218
1369114_at 3.1293278 3.293296 3.0728557 3.1648984 3.1949115 3.08867 3.0575812 3.1384509 3.1489027 3.052129 3.1081986 3.19157
1369115_at 5.0481386 5.2591844 5.0881324 5.376303 4.841466 4.8621273 5.0269985 4.995384 5.321123 5.020838 4.804089 5.571832
1369116_a_at 5.737365 5.7891054 5.569395 5.7214932 5.736938 5.8138733 5.995148 5.733438 5.8809385 5.817126 5.8596697 5.8785067
1369117_at 4.2646008 3.9963923 4.182146 4.31651 4.3301945 4.186214 4.1687694 4.3924456 4.142964 4.4270887 4.115838 4.1131907
1369118_a_at 5.2018776 4.7988462 4.9541883 4.8127947 5.2452455 4.704645 5.2646923 5.206977 5.328983 5.1268845 4.836145 5.2561398
1369119_a_at 4.769557 4.763256 4.7142773 4.929139 4.653568 4.8958864 4.9779606 4.7659674 4.7445498 4.573928 4.7850122 4.512727
1369120_a_at 7.2745104 7.193192 7.2772098 7.516233 7.237607 7.3161964 7.368814 7.3569913 7.2539144 7.311433 7.411049 7.6345396
1369121_at 5.272269 5.292624 5.199892 5.0130672 5.031656 5.3645115 5.1653066 5.258912 5.4369583 5.276408 5.379546 5.363076
1369122_at 7.1759048 7.2115326 6.8622527 7.0867953 7.1230726 7.113036 7.037068 7.295676 7.0691633 7.198036 7.175985 6.8322935
1369123_a_at 5.951935 5.725369 5.983478 5.913544 5.9301686 5.6199074 5.8256702 5.9142 5.7380886 5.7002134 5.963964 5.812828
1369124_at 4.710147 4.628895 4.498747 4.6384954 4.721507 4.7793694 4.7900763 4.8360996 4.434927 4.8129673 5.0248585 4.7892265
1369125_at 3.2448654 3.262743 3.2797704 3.274184 3.5097053 3.3964689 3.4402993 3.3879833 3.3578777 3.320955 3.3230746 3.317638
1369126_at 3.8634605 3.9380484 3.8804948 4.013115 3.6312275 3.705045 3.6084988 3.6111355 3.9124303 3.8830907 3.9666924 3.658775
1369127_a_at 6.4903774 6.310648 6.396693 6.471448 6.461209 6.5311675 6.4145 6.57032 6.455416 6.439055 6.7489114 6.416188
1369128_at 4.0758877 4.0660887 4.051383 3.9218862 4.2402825 4.108303 4.0725946 3.8818223 4.0671024 4.074435 3.9788299 4.0740576
1369129_at 3.9205291 4.0652666 3.8518114 4.1978483 3.8685722 3.892543 4.13591 3.9725444 4.025903 3.9816833 3.8547823 4.150159
1369130_at 4.6950436 4.780918 4.986356 5.0422873 4.8031726 4.6270003 4.926789 4.666627 4.628639 4.6850233 4.888437 5.3463573
1369131_at 4.2261853 4.1972055 4.3042088 4.029928 4.0811605 4.106851 4.3245296 3.8679128 4.4538565 4.2759857 3.9317098 4.1433067
1369132_at 6.0684524 6.2615128 6.0667453 6.1411333 5.984714 6.0182376 6.3331237 6.210827 6.141452 6.275728 6.136504 6.4663897
1369133_a_at 3.753586 3.7695358 3.7664046 3.8657582 3.9533997 3.7925687 3.7289536 3.9714873 3.7773967 3.773407 3.8515244 3.799863
1369134_x_at 3.569183 3.4736288 3.614454 3.4748163 3.7233326 3.4660537 3.7151246 3.6719716 3.585558 3.574471 3.6012812 3.5151038
1369135_at 6.8647165 6.9343348 6.840656 6.711576 6.6701646 6.731858 6.8084583 6.7297945 6.646036 6.8252416 6.810982 6.5636296
1369136_at 4.537862 4.5888395 4.7002716 4.7384043 4.4530773 4.598679 4.788229 4.714772 4.29972 4.5893164 4.7272615 4.774766
1369137_at 5.070173 4.993727 4.649969 4.920829 4.8146753 4.9507194 4.933299 4.9498286 5.002551 4.876792 5.0381837 4.9700294
1369138_a_at 3.7643793 3.8190405 4.1504583 4.021953 3.6903934 3.9427135 3.758233 3.971713 3.9280207 3.9994726 4.0621405 3.9539864
1369139_at 3.7174778 3.7437315 3.797418 3.7854571 3.9077685 3.8080635 4.032769 3.9826245 3.8911133 3.733896 4.0244503 3.7371442
1369140_at 4.051567 4.0343876 3.8703492 4.128572 4.04513 4.061491 3.9748101 4.0597906 4.0088606 4.0951304 4.05429 3.9661314
1369141_at 3.8615685 3.8531082 3.8128579 3.653618 3.7308185 3.6978042 3.7614188 3.7315981 3.699594 3.827314 3.6424708 3.9330137
1369142_at 3.8056276 3.5721965 3.7620776 3.702362 3.7108097 3.7462249 3.6536968 3.5930622 3.608142 3.5734544 3.5768094 3.6686032
1369143_at 4.09565 4.1521864 4.247676 4.426423 4.2272115 4.152252 4.3006353 4.3302293 4.2776484 4.2418265 4.1856694 4.295825
1369144_a_at 4.287282 4.4556017 4.2817354 4.1634874 4.3778644 3.889498 4.665021 4.415596 4.3603983 4.1318636 4.076075 4.443516
1369145_a_at 4.582177 4.5786724 4.6579704 4.6655045 4.848766 4.504422 4.6298394 4.6394844 4.69722 4.668822 4.7059474 4.62105
1369146_a_at 6.099618 6.5133367 7.0753984 6.497774 6.3926682 7.1141148 6.3737707 6.322741 7.3019347 6.406196 6.7442274 6.212301
1369147_at 5.172234 5.136546 4.874406 5.115061 5.2768927 5.1886783 4.9279065 5.1198387 5.0440664 5.0348215 4.99153 5.1033325
1369148_at 7.957919 7.956543 7.9839773 7.9713454 7.9955645 8.081116 7.968717 7.8730273 7.790794 7.776628 7.927913 7.5738297
1369149_at 5.231848 5.0550437 5.146127 4.948301 5.2133026 5.021307 5.1027837 5.266957 5.150014 5.027379 5.3219557 5.15917
1369150_at 7.8219986 7.617608 8.247638 7.654492 7.9227033 7.6536317 8.19989 7.4014792 8.180391 7.650695 7.7627845 8.578604
1369151_at 5.4292307 5.427806 5.3784523 5.1597743 5.3746634 5.2985353 5.215562 5.5806 5.457337 5.4558783 5.447814 5.5357313
1369152_at 6.6302485 6.371006 6.676601 6.564691 6.5784574 6.767064 6.388013 6.450746 6.848982 6.504121 6.6513486 6.3435884
1369153_at 3.5299923 3.5109148 3.5028584 3.532267 3.463224 3.5735993 3.5388892 3.5367494 3.5419421 3.5478415 3.5204892 3.5823734
1369154_at 3.908833 3.8963182 4.0056834 3.8993502 4.0261264 3.872274 3.9727733 3.9152565 4.108778 3.9923205 4.1080694 3.8983319
1369155_at 5.143014 5.036498 4.9274273 5.113199 4.7700806 4.681322 4.925647 4.812404 5.4245806 5.1845417 4.934753 5.444856
1369156_at 5.955008 6.128914 6.535849 6.385389 6.3414598 6.493989 5.964292 6.283505 6.082097 6.1688366 6.4750795 6.145083
1369157_at 7.981236 7.667106 7.907456 7.8581657 7.6282287 7.722415 7.846597 8.0161495 7.606155 8.026496 7.8188653 7.740888
1369158_at 4.5345154 4.5580854 4.4538336 4.267765 4.472924 4.492346 4.3555365 4.5401506 4.3993683 4.4622884 4.408247 4.420885
1369159_at 5.543193 5.1840463 5.2875547 5.480278 5.810675 5.690158 5.6046333 5.304986 5.4427 5.7379847 5.723101 5.32742
1369160_a_at 4.6241126 4.805434 4.663116 4.8620906 4.4800777 4.7408967 4.6967688 4.647868 4.6343904 4.618206 4.6159124 4.808906
1369161_at 8.805763 9.093142 9.179012 8.737913 8.406878 8.817166 7.9278245 8.361465 8.596969 8.22258 8.591712 8.460249
1369162_at 4.4315643 4.2888737 4.0479503 4.366067 4.267783 4.012011 4.234396 4.213666 4.170354 4.362296 4.412499 4.232741
1369163_at 5.456377 5.249881 5.047569 5.293296 5.510788 5.1195397 5.3650017 5.5272655 5.42745 5.1514306 5.8041067 5.2476645
1369164_a_at 4.98609 4.54676 4.496312 4.4644365 4.526203 4.6731715 4.7814775 4.6600747 4.625087 4.402543 4.7082105 4.4004874
1369165_at 3.9471147 4.0343018 4.0212383 4.126445 4.2203894 4.1305265 3.9830558 3.9149387 4.0473833 4.0254035 4.167549 4.316614
1369166_at 3.8638208 4.066355 4.0202255 3.9651363 4.0105996 4.0136485 4.0334845 4.159627 4.0578117 4.0462594 4.179343 4.2174115
1369167_at 6.245739 5.999678 5.8818007 6.2893004 6.2183485 6.0949326 6.1106796 6.291007 5.8959937 6.208659 6.1885524 6.2559466
1369168_a_at 5.058759 5.0859866 5.287062 5.0920815 5.1017537 4.9890356 5.183887 5.0523233 5.1433077 5.066052 5.196902 5.1100845
1369169_at 9.048592 9.089854 8.949188 9.16938 9.223607 9.029787 9.09423 9.003656 9.233625 9.284382 9.12253 9.203594
1369170_at 3.9301097 3.9652936 4.0260973 4.147851 3.8357682 4.15296 3.8661075 3.9074624 3.913356 4.021904 4.0910425 3.8817213
1369171_at 10.845509 10.840916 10.81859 10.830921 10.778342 10.90957 10.598799 10.881615 10.689137 10.920979 10.928552 10.666271
1369172_at 4.0112953 4.108121 4.003665 4.1284685 4.198193 4.139905 3.9101841 4.1231155 3.949643 3.9850454 4.1341195 4.155671
1369173_at 5.3536706 5.2393036 5.287062 5.211952 5.413625 5.211757 5.4530187 5.2616673 5.412614 5.5425463 5.275515 5.2283
1369174_at 6.4318566 6.4540777 6.7525725 6.458777 6.831341 6.356461 6.6187735 6.7720857 6.370144 6.6326776 6.4214764 6.762075
1369175_a_at 4.318219 4.478079 4.337181 4.4548187 4.181539 4.0510283 4.5671105 4.1562757 4.522394 4.1258097 4.1492624 4.3379765
1369176_at 6.5721126 6.45049 6.4155536 6.3655596 6.659927 6.5495396 6.565788 6.5110025 6.2554135 6.6042757 6.440545 6.4334474
1369177_at 6.616723 6.860891 6.877278 6.8355083 6.9151278 6.888081 6.6733155 6.5193667 6.914116 6.9461985 6.9669757 6.9203963
1369178_a_at 4.5189557 4.02794 4.5882335 4.4127984 4.1971498 4.159695 4.361173 4.2429433 4.4811215 4.3429403 4.3128314 4.414981
1369179_a_at 6.0217085 6.441993 6.0533843 6.436396 5.892461 6.110008 6.2609563 6.516628 5.6871214 6.1231923 6.3289146 5.7341986
1369180_at 4.919509 4.669446 4.817833 4.8931174 4.8464727 4.925014 4.946742 4.943007 4.9067903 4.8824987 4.8174973 4.994723
1369181_at 5.9158587 5.5010405 5.5251493 5.615246 5.26116 5.4911876 5.5724897 5.750641 5.4386334 5.630657 5.5850534 5.7149253
1369182_at 3.9930406 4.1623435 3.8738005 3.991446 3.939014 4.144332 4.100855 4.1362557 3.9913824 3.9687097 4.0088477 3.8693824
1369183_at 4.758875 4.5601587 4.5674973 4.6951675 4.641723 4.779677 4.735203 4.952505 4.611458 4.7663155 4.619614 4.7318993
1369184_at 4.4482117 4.327944 4.3683968 4.3603554 4.4261026 4.445215 4.382889 4.5813828 4.560687 4.30669 4.7719154 4.383129
1369185_a_at 5.365706 5.6372275 5.5325155 5.467501 5.756929 5.502048 5.729142 5.5692434 5.671025 5.606458 5.7745557 5.631465
1369186_at 6.844641 6.7811975 6.8512425 7.117537 6.813554 6.966392 6.747484 6.8771005 6.858103 7.061389 6.8104944 6.991387
1369187_a_at 7.3897786 7.058702 7.2553296 7.3296576 7.4227195 7.26363 7.3713775 7.554995 7.1775074 7.4461174 7.1247907 6.7324986
1369188_at 4.0521975 3.8900914 4.0269 4.0167294 4.0285835 3.8691566 4.0221505 4.0560174 4.049803 3.9611135 4.1274805 3.9758997
1369189_at 5.4871507 5.768023 5.484519 5.809995 5.8626294 5.5847054 5.814456 5.7834682 5.8489017 5.5862203 5.6224475 5.5552125
1369190_at 6.042596 5.823382 5.7210245 5.9763303 6.229809 5.737354 6.2218485 6.127308 5.877696 5.765852 5.9088545 5.9695253
1369191_at 3.6695065 3.6539001 3.6099231 3.892253 3.6633036 3.4965494 3.702048 3.9047942 3.561718 3.6701822 3.7667732 3.6950405
1369192_at 4.7197194 4.583757 4.571411 4.8442054 4.8723 4.700405 4.8319902 4.7291217 4.7621074 4.6133394 4.800206 4.541551
1369193_at 4.976419 4.952405 4.9382935 5.093385 5.0540657 5.299572 4.9664702 5.1832223 5.1305957 5.1615086 5.11448 5.1356487
1369194_a_at 3.535597 3.6437972 3.610354 3.4754422 3.517473 3.6049118 3.602939 3.6436107 3.639549 3.6158383 3.7365677 3.640659
1369195_at 5.3070936 5.3171206 5.234006 5.3940544 5.459232 5.8230257 5.072088 5.7713747 5.748924 6.0556426 6.170814 5.90902
1369196_at 5.374136 5.3004866 5.2016892 5.360095 5.553132 5.5969086 5.766531 5.7713056 5.5012603 5.54741 5.867244 5.5790653
1369197_at 5.743917 5.5262213 5.7233295 5.8867307 5.4594064 5.503982 5.525224 5.741086 5.403632 5.7080965 5.521555 5.3507314
1369198_at 5.5322204 5.4739237 5.603224 5.629546 5.730448 5.4674797 5.500415 5.706038 5.6043043 5.8092527 5.851796 5.586758
1369199_at 5.642153 5.474432 5.4415703 5.3785906 5.526105 5.4421763 5.4391384 5.63787 5.4223595 5.4870577 5.4635506 5.4544992
1369200_at 9.28065 9.033377 9.166537 9.264953 9.087547 8.727805 8.781748 9.119289 8.823813 9.187775 8.749682 8.633
1369201_at 5.800931 5.5940986 5.6912155 5.5407906 5.8326216 5.7945333 6.0541215 5.922456 5.807193 6.016745 6.061605 5.638208
1369202_at 4.372717 3.8372908 4.179346 4.478157 4.117358 4.152258 4.8859572 4.1284866 4.3755054 4.407195 4.21803 3.831265
1369203_at 3.6754398 3.7907722 3.795711 3.8508873 3.7485077 3.7363012 3.8244908 3.8152382 3.9221084 3.8734596 3.9052444 4.03181
1369204_at 6.8171434 6.3786244 6.792427 7.126312 6.9615707 6.50512 6.5017166 6.6754208 7.0534472 7.1067777 6.7452574 6.4759517
1369205_at 5.211107 5.3276577 5.3056383 5.222042 5.6311336 5.321368 5.291889 5.517622 5.679809 5.461781 5.535244 5.2205305
1369206_at 12.390675 12.339416 12.481469 12.391801 12.367618 12.52095 12.257048 12.518578 12.424878 12.490539 12.404118 12.247175
1369207_at 4.368532 4.163565 4.273362 4.288456 4.316677 4.174158 4.2311916 4.2141323 4.2121377 4.362575 4.3217015 4.167102
1369208_at 5.8796897 6.1554804 6.083144 5.9695888 6.134452 5.69876 5.5612273 5.9851117 5.6644955 6.3599434 5.8236194 6.197482
1369209_at 6.316313 6.575612 6.2322454 6.3077607 6.361523 6.558406 6.721742 6.5049515 6.424446 6.2264614 6.4588685 6.6277275
1369210_at 3.3526697 3.2813017 3.3010955 3.332265 3.2925284 3.3183482 3.4167674 3.3300548 3.4492257 3.333935 3.4254363 3.544587
1369211_at 6.0272274 5.909729 6.0172677 6.005069 6.3029823 6.205668 5.9604287 6.138326 6.153109 5.8478103 6.200483 6.0172734
1369212_s_at 7.190178 7.226796 6.762107 7.402184 6.923956 7.1314945 7.201301 6.9455605 7.163756 7.089183 6.8915477 7.1760435
1369213_at 5.774836 5.6641293 5.363922 5.576916 5.54199 5.352866 5.5884666 5.6535454 5.607526 5.5007143 5.486298 5.7368608
1369214_a_at 6.154111 6.143497 6.146252 6.2089357 6.1121154 6.3721623 6.0250673 6.083075 6.259473 6.3322587 6.3269124 6.1763377
1369215_a_at 9.935894 9.709275 9.572894 9.711758 9.36425 9.643578 9.547943 9.342566 9.392382 9.731737 9.528321 9.459859
1369216_a_at 5.824198 5.5057874 5.602991 5.657809 5.7982416 5.6568017 5.8297734 5.8478985 5.6918287 5.6687365 5.6932473 5.6319227
1369217_at 4.460553 4.241089 4.360235 4.5276556 4.394582 4.314575 4.491079 4.465522 4.3008003 4.389426 4.288499 4.3554397
1369218_at 6.8988266 6.785263 7.0750046 6.773743 6.8615346 6.5521407 6.7151237 6.9073405 6.759671 6.6813884 6.931934 6.7358685
1369219_at 6.3898573 6.317429 6.5901365 6.1375065 6.5235415 6.135414 6.6208496 6.38512 6.4456396 6.488422 6.582454 6.217253
1369220_at 6.5266995 6.0210185 6.5207086 6.5378704 6.5016656 6.5849786 6.343211 6.517734 6.505217 6.4290485 6.6714287 6.4177136
1369221_at 6.1831136 5.926976 6.1390386 6.153651 6.190573 5.995097 6.1549997 6.128667 6.4699974 6.4501534 6.344854 6.593106
1369222_at 5.692136 5.626336 5.3726506 5.531923 5.400644 5.322698 5.3784494 5.5388026 5.6775208 5.5110908 5.5348816 5.4240108
1369223_at 7.1046324 7.081387 7.0512342 7.0687222 7.126183 7.103288 7.1307645 7.1012897 7.057391 7.110884 7.166568 6.9948235
1369224_at 9.862628 7.3908906 8.927191 10.288571 10.360921 9.607978 9.420589 10.357984 10.590074 9.524823 9.272567 9.9637
1369225_at 11.34961 12.189754 11.615971 11.794112 11.63522 11.735279 12.077659 11.718279 11.594097 12.276862 12.200551 11.935653
1369226_at 6.6602206 7.549465 6.896512 7.3517976 7.1567187 6.9557686 7.391418 7.3633885 7.3176312 7.6179104 7.5290785 7.086141
1369227_at 5.36779 5.414873 5.6423965 5.396901 5.4060225 5.2394896 5.0767493 5.437854 5.581477 5.40569 5.4720936 4.978965
1369228_at 5.7454844 5.583876 5.995836 5.576863 5.829139 5.9712267 5.899276 5.780657 5.770887 6.2468977 6.0934596 6.5017242
1369229_at 6.169675 6.1969366 6.0859203 5.99747 5.991433 6.1130056 6.0744905 6.3246784 6.1643386 6.2340374 6.2274966 6.2857265
1369230_at 4.740068 4.488847 4.4785986 4.589362 4.718769 4.4930935 4.6149898 4.7082334 4.6668797 4.815532 4.6863775 4.6193643
1369231_at 5.3136454 5.456008 5.1083765 5.316704 5.2134275 5.165948 5.3683605 5.2485504 5.0204306 5.153013 5.112897 5.5815353
1369232_at 4.7022414 4.496751 4.5468006 4.46494 4.7354574 4.5237274 4.544063 4.5160522 4.3659363 4.593492 4.620221 4.551482
1369233_at 3.797018 3.841401 4.018182 3.990777 4.1681657 4.0686445 3.8716764 4.030647 4.1126823 4.071867 3.9979968 4.01801
1369234_at 7.52028 7.6172857 7.2193193 7.4581857 7.651695 7.5898604 7.5972705 7.618664 7.536258 7.628834 7.720898 7.3344903
1369235_at 4.9857054 4.6923575 4.6979504 4.8679214 4.829921 5.0586643 4.6544285 4.885699 4.7058144 4.950961 4.8876276 4.9932847
1369236_at 4.656112 4.6992974 4.8696456 4.8213606 4.860952 5.022013 4.643788 4.8313527 4.9280815 5.0531383 5.03731 4.7346077
1369237_at 5.482888 5.2233315 5.07655 5.3309984 5.236966 5.324917 5.32415 5.277651 5.251281 5.290786 5.5098906 5.235411
1369238_at 9.504266 9.344024 8.359929 9.211713 9.170768 9.271279 9.382537 8.776645 9.270498 8.8320675 9.294347 9.15282
1369239_at 4.0450525 3.9243243 3.9096684 4.030426 3.9547114 3.9256494 3.9170055 3.8593695 3.925605 3.9867938 4.0212564 3.9107869
1369240_a_at 5.61685 5.547589 5.68295 5.6024284 5.613092 5.956477 5.5364957 5.7985077 5.4914246 5.823312 5.808778 5.718774
1369241_at 5.6573086 5.639103 5.475356 5.4733143 5.7603507 5.5712614 5.661997 5.617897 5.611817 5.6143303 5.5588565 5.8616033
1369242_at 3.8390393 3.6415555 3.569264 3.625905 3.6037478 3.4549932 3.459117 3.4725974 3.647724 3.652222 3.4835489 3.516144
1369243_at 4.1328697 4.3599176 4.2131042 4.070979 4.3104553 3.955916 3.881351 4.192384 4.1717453 4.0638247 4.19135 4.1824393
1369244_at 6.5052395 6.38213 6.278791 6.630315 6.533591 6.3100343 6.5684834 6.5223603 6.447655 6.3423223 6.3342986 6.453695
1369245_at 4.850568 4.850291 4.691697 4.7109547 4.8295116 4.5881205 5.0256186 4.8471785 4.8068485 4.713085 4.9619694 4.6980977
1369246_a_at 3.831571 3.8446982 3.790269 3.7950246 3.8596725 4.051096 3.8247259 3.9049494 3.944313 3.8909338 3.8215697 3.884035
1369247_at 5.4452214 5.542803 5.7749867 5.276166 5.556572 5.407869 5.4065795 5.2238355 5.1163073 5.3273945 5.5963383 5.4007063
1369248_a_at 7.4258785 7.3360534 7.030195 7.3671355 6.8766685 7.445928 7.1428 7.0040717 7.190404 7.138278 6.7316556 6.500868
1369249_at 8.166976 8.16876 7.874382 8.158348 8.363147 7.7293563 7.7218003 7.7405148 7.953358 7.826469 8.055232 7.6641192
1369250_at 5.267495 4.913312 4.8566103 5.1257224 4.9914513 5.0683804 5.140664 5.2304335 4.820779 5.0807095 5.274768 4.7447863
1369251_a_at 5.619064 5.821932 5.6118584 5.708663 5.6750364 5.706208 5.896045 5.71307 5.8568416 5.736203 5.8435726 6.1361094
1369252_a_at 5.678483 5.3862247 5.472014 5.3907475 5.6795764 5.4855003 5.583303 5.725298 5.4871907 5.4285727 5.5269947 5.363842
1369253_at 3.8573692 3.9436963 3.992221 3.8836472 3.950676 3.9376817 4.0209703 4.041218 3.818789 4.011242 3.89794 3.9310071
1369254_a_at 3.9028184 3.6181684 3.9191453 3.920873 4.0047793 3.9414732 3.9062738 3.7899623 3.8965693 3.7040625 3.944016 3.9514518
1369255_at 5.796245 5.663906 5.7842574 5.945524 6.0439477 5.6698637 6.0145197 5.9578648 5.889451 5.9940457 5.9776106 5.5963125
1369256_at 5.458712 5.5651317 5.7648883 6.0780115 5.6352344 5.8939495 5.5332932 5.837982 6.0403986 5.9982114 5.6932073 5.6418405
1369257_at 5.0854383 5.2785273 5.103235 4.997294 5.1697855 5.199107 5.210698 5.3411245 5.190023 5.140891 5.4777584 5.2609386
1369258_at 3.28763 3.2335582 3.239532 3.116069 3.172306 3.2057931 3.1764405 3.277633 3.2303178 3.1607423 3.1432226 3.268687
1369259_at 6.9114704 7.332513 6.49518 7.618419 6.693516 6.845543 6.9264913 7.1293817 7.2293587 7.910318 7.150352 7.2651114
1369260_a_at 4.22617 4.0104475 4.1055727 4.074604 4.1038675 4.1858673 4.1463766 4.10586 4.183053 4.1355915 4.209204 4.1610713
1369261_at 4.877716 4.9334188 4.826359 4.8596563 4.8094854 4.9676504 4.7304134 4.8327684 4.797076 4.857751 4.857668 4.8020067
1369262_at 6.4088335 6.0483665 6.0012555 6.444035 6.66866 6.4585257 6.3259525 6.442357 6.307603 6.3293495 6.514254 6.4438343
1369263_at 3.4867992 3.5145326 3.3947222 3.4105036 3.5961087 3.415375 3.558937 3.6629949 3.4764068 3.3789995 3.5159597 3.46732
1369264_at 5.313917 5.185484 5.221883 5.2994614 5.3030376 5.3397846 5.324786 5.135769 5.1814976 5.431598 5.1598425 5.135165
1369265_at 6.0553803 5.782109 6.1519866 5.861828 6.0196843 5.8523235 6.0747256 6.018298 5.9196715 5.629533 5.8471737 5.961213
1369266_at 5.8882713 5.900885 6.001952 5.403959 5.5834446 5.6312737 5.562329 5.975412 5.9751954 5.7726793 5.691492 6.0610437
1369267_at 4.1524415 4.2009277 4.41412 4.2024 4.3627076 4.0858207 4.250175 4.209966 4.531527 4.304208 4.4779253 4.456808
1369268_at 4.36134 4.1695232 4.1667557 4.447307 4.1227856 4.0437107 4.2517786 4.096423 4.0817947 5.0602155 4.0063944 4.1231456
1369269_at 8.357101 8.43718 8.319368 8.433401 8.70262 8.336047 8.59075 8.436685 8.537177 8.721408 8.373272 8.371417
1369270_at 8.282322 8.2341 8.308451 8.171942 8.162289 8.577749 8.039387 8.037112 8.451434 8.031426 8.588741 8.046132
1369271_at 4.1270905 4.1039023 4.000252 4.116502 3.9949732 4.2636895 4.340862 3.9965718 4.2450843 4.102616 4.2860556 4.0899625
1369272_at 4.814968 4.6647816 4.5440793 4.8094926 4.559033 4.4147882 4.3776207 4.7847834 4.598708 4.713673 4.350838 4.552661
1369273_a_at 4.3007236 4.303927 4.3253098 4.331196 4.087764 4.1649656 4.2578945 4.1042924 4.283927 4.3419027 4.2604275 4.2373676
1369274_a_at 4.8399997 4.5400043 4.8795123 4.5915704 4.871196 4.5697365 5.135562 4.6531677 5.0467424 4.9729505 4.8450994 4.824612
1369275_s_at 12.26127 12.271283 12.487503 12.267328 12.26725 12.59958 12.150554 11.971699 12.509282 12.144477 12.241859 12.501986
1369276_at 4.639768 4.911083 4.7094536 4.68577 4.754181 4.6585326 4.778384 4.65686 4.6770096 4.610837 4.6641326 4.500383
1369277_at 5.545165 5.5187764 5.2578964 5.648487 5.6195393 5.6190195 5.6107845 5.6998506 5.6454487 5.61684 5.816867 5.434972
1369278_at 7.620666 7.291047 7.3348985 7.553947 7.767599 7.392016 7.592595 7.8125763 7.4873 7.853073 7.3440948 7.183158
1369279_at 6.146399 6.1410456 6.0044494 5.740028 6.3434963 5.8609433 5.837934 6.0408773 5.871891 5.623065 6.147597 6.0774384
1369280_at 4.224049 4.6032047 4.3520875 4.3090506 4.46334 4.1074953 4.4409547 4.511731 4.498501 4.5217814 4.41368 4.5405893
1369281_at 3.4034736 3.5387566 3.4664207 3.5103936 3.5751412 3.5093114 3.3854709 3.388353 3.4360974 3.4723892 3.5582018 3.505707
1369282_at 3.1723678 3.2643661 3.3829057 3.3549922 3.4665065 3.3240085 3.3632205 3.35198 3.2809281 3.30744 3.2951684 3.2644446
1369283_at 3.8891065 3.8880634 3.8224552 3.8319383 3.989764 3.8014717 3.9380255 4.077389 3.730468 3.9225342 4.0943713 3.9330227
1369284_at 5.6490965 5.588002 5.695899 5.673623 5.698386 5.547723 5.941739 5.8009863 5.9368515 5.711464 5.6198025 5.9170027
1369285_at 5.58837 5.2806993 5.274378 5.6629066 5.3018045 5.646549 5.1767435 5.1198387 5.1826587 5.1281185 5.335238 5.1501794
1369286_at 12.139492 12.175042 12.3174095 12.067001 12.218952 12.537618 12.237586 12.377702 12.179756 12.260633 12.49248 12.184451
1369287_at 5.2261753 4.942243 4.9696207 4.977259 5.14321 4.8958864 4.867963 5.305903 4.9269214 4.9697757 5.171603 5.2433434
1369288_at 4.621666 4.80578 4.7772264 4.7519107 4.7034163 4.3898106 4.7161503 4.743904 4.8022118 4.716912 4.758841 4.968084
1369289_at 9.285918 9.551835 9.268317 9.40158 9.5071 9.447003 9.335538 9.277747 9.377431 9.072581 9.713869 9.2513075
1369290_at 4.5720844 4.5764923 4.521495 4.672312 4.627672 4.453022 4.6747217 4.7215567 4.5639353 4.8282347 4.6068945 4.522149
1369291_at 9.027394 9.304238 9.141726 9.501187 9.306735 9.628704 9.199788 9.229296 9.4263935 9.081315 9.205187 9.076369
1369292_at 4.371975 4.2080736 4.2801113 4.318597 4.4293556 4.357796 4.3666687 4.608761 4.6105413 4.5531616 4.18744 4.2413034
1369293_at 5.9706182 6.0400057 5.9832773 6.092406 6.220035 6.069882 6.1393666 6.342557 5.9719763 5.986108 6.184537 6.057287
1369294_at 4.4732347 4.5352592 4.48668 4.6579285 4.380913 4.5807524 4.3719025 4.2602777 4.282063 4.3842297 4.537011 4.336384
1369295_at 5.067242 5.0508676 4.9531174 5.0773964 5.0855794 4.9685583 5.019886 5.0993977 5.07451 4.8498964 5.0644608 4.984029
1369296_at 12.513957 12.681607 12.782633 12.769625 12.831448 12.693891 12.676278 12.759119 12.691666 12.593791 12.537235 12.568785
1369297_at 4.0041885 3.9465268 4.0218773 4.1421494 4.0411143 3.9328737 4.090973 4.171167 3.858713 3.801958 3.9463804 3.9991887
1369298_at 4.2407846 4.010195 4.157881 4.2795286 4.664582 4.5309725 4.300563 4.5170784 4.3887577 4.1410084 4.4186516 4.3417225
1369299_at 4.6068783 4.5489945 4.786115 5.000626 4.9272857 4.59911 4.5828238 4.4530168 4.7792044 4.766315 4.5665383 4.683391
1369300_at 4.088361 4.015523 4.181515 3.9352176 4.0145903 4.0345716 4.122458 4.067607 4.1493387 4.115613 4.1492624 4.1797175
1369301_at 5.0426173 5.072198 5.103519 5.1966767 5.188728 5.231789 4.9661574 5.030895 5.1941175 5.1974053 5.286035 5.0658755
1369302_at 4.7704463 4.7137275 4.9142036 4.8127947 4.6758666 4.7437687 4.766582 4.7878866 4.813164 4.5920577 4.98038 4.712314
1369303_at 3.6187239 3.6003044 3.553574 3.644711 3.4714663 3.502993 3.6242933 3.5942578 3.591748 3.619192 3.7618763 3.6358294
1369304_at 6.431588 6.2393928 6.4576955 6.3567677 6.388227 6.527824 6.055975 6.043237 6.394189 6.3500457 6.2949862 6.368001
1369305_at 4.484368 4.609264 4.688897 4.5432634 4.9114785 4.690075 4.789629 4.6656394 4.6003323 4.695365 4.8177185 4.3880897
1369306_at 4.078663 4.209802 4.2716703 4.146047 4.2522984 3.8259838 4.115679 4.261795 3.9380383 4.348098 3.8334184 4.0969667
1369307_at 5.3032722 5.331358 4.9976473 5.3185143 5.004208 4.9782352 5.215563 5.3032546 5.153963 4.996084 5.394726 5.090493
1369308_at 4.9212484 4.973812 4.9628677 5.027732 5.156809 5.027101 5.0352693 5.200707 5.1222878 5.1422653 4.9995356 5.0595703
1369309_a_at 4.419005 4.7121644 4.529147 4.740391 4.6046286 4.6006513 4.7647905 4.73156 4.667264 4.698593 4.607019 4.4615817
1369310_at 4.7635794 5.0191345 4.71745 5.0939465 5.067251 5.039835 4.9768095 4.818084 4.8741217 4.9389772 4.9875517 4.977876
1369311_at 3.7517846 3.725809 3.657336 3.683807 3.7429826 3.9388573 3.6669374 3.7795868 3.7784035 3.7569013 3.7135794 3.8403482
1369312_a_at 7.750274 7.8218026 7.918042 7.8450246 7.812785 7.754415 7.7900696 7.7796407 7.823778 7.763981 7.9344893 7.5316367
1369313_at 4.2729683 4.277956 4.391958 4.5021367 4.394104 4.5451946 4.391712 4.543283 4.4351535 4.3260465 4.482126 4.320243
1369314_at 4.0728827 4.0421076 4.050949 4.2089634 4.2838807 4.0204883 4.2290792 4.144268 4.169118 4.201286 4.347253 4.133359
1369315_at 4.548932 4.287698 4.3699665 4.510417 4.568962 4.792326 4.399884 4.628503 4.5620794 4.477704 4.8018465 4.620494
1369316_s_at 5.8112044 5.77186 5.9480324 5.766083 5.781835 5.7950983 5.8359914 5.9652615 6.251508 6.0635977 6.1804743 5.6877203
1369317_at 3.9286582 3.9158592 3.9639518 3.7958996 3.8513103 3.8548603 3.7642353 3.9026933 3.903296 3.7223105 3.9705245 3.7283297
1369318_at 5.6086297 5.3656917 5.456831 5.7828927 5.566513 5.672841 5.5795603 5.4854937 5.7125363 5.5062313 5.804318 5.697153
1369319_at 8.459108 8.118271 8.0040455 8.4611 8.371188 8.138066 8.209361 8.160701 8.356347 8.436683 8.325382 7.9163327
1369320_at 4.441451 4.353923 4.225608 4.208952 4.4440794 4.3879695 4.2515364 4.3839636 4.502964 4.264036 4.6178665 4.5448494
1369321_s_at 3.4114873 3.4553127 3.299242 3.2396822 3.3379672 3.2952752 3.578922 3.3662014 3.365836 3.4017422 3.3599033 3.4665213
1369322_at 5.436316 5.492128 5.4778996 5.5286283 5.5148945 5.6367874 5.5004134 5.5973854 5.5338607 5.340924 5.45463 5.3821983
1369323_at 6.3505597 6.3486156 6.6924095 6.679657 6.44412 6.498079 6.636557 6.800774 6.4610476 6.4847226 6.39422 6.375857
1369324_at 3.6474721 3.6797786 3.66969 3.7672515 3.6361635 3.7529104 3.735505 3.7624552 3.5774775 3.6105757 3.6240563 3.8045337
1369325_at 6.228019 5.55117 5.8971205 5.835505 5.8528886 5.376506 6.204347 6.076632 5.3199325 5.88004 5.663431 5.494639
1369326_at 4.350169 4.471817 4.14602 4.1639986 4.288726 4.2530165 4.357689 4.382565 4.366105 4.541381 4.3490496 4.402315
1369327_at 4.3406897 4.2804985 4.2435703 4.301691 4.4039216 4.3169446 4.319437 4.237385 4.2238827 4.194481 4.3671265 4.326267
1369328_at 5.8680816 5.7003593 5.822241 5.779909 5.504861 6.098747 5.62601 5.7850184 6.0057235 6.0943894 5.9977036 5.9714117
1369329_at 6.296143 6.455007 6.44442 6.2723413 6.2695293 6.1384406 6.4945745 6.401025 6.280219 6.5103188 6.314941 6.439518
1369330_at 4.9819837 4.933874 4.983448 5.0031247 5.016272 5.151622 5.077353 5.0405984 5.086508 5.128092 5.142493 4.8800135
1369331_a_at 5.174245 5.1712484 5.253623 4.980849 5.160556 4.928485 5.3117 5.190968 5.277199 4.95862 4.956066 5.1286516
1369332_a_at 4.446563 4.366868 4.2077217 4.2644014 4.2429914 3.9173837 4.2819757 4.2185082 4.2769823 4.2751856 4.192026 4.3828115
1369333_a_at 3.265182 3.2690475 3.2434285 3.30757 3.2858667 3.2752657 3.2980015 3.347375 3.3244703 3.3402379 3.3134973 3.330659
1369334_at 5.2546043 5.31775 5.091151 5.169283 5.059456 4.6348543 5.1684275 4.951442 4.9727306 4.8707123 4.631734 5.474023
1369335_at 3.6148612 3.7272432 3.5629096 3.8985343 3.6102908 3.5782459 3.592019 3.6026025 3.8114796 3.6256719 3.7044268 3.8595362
1369336_at 5.9879813 5.95321 5.852952 5.977805 5.7808266 5.9004955 5.9668055 6.175996 5.964884 5.803461 6.0541105 5.8257113
1369337_at 4.7966228 4.722671 4.581334 4.327423 4.589229 4.770134 4.6974173 4.7525744 4.8323793 4.652198 4.4750347 4.71756
1369338_at 5.973564 5.9524765 5.8336234 6.0064507 6.1066666 5.9054933 6.138464 6.0997148 6.020188 5.9875126 5.75224 6.1247144
1369339_at 5.579329 5.5445023 5.77754 5.8956604 5.8638425 5.7262893 5.561734 5.6604548 5.802259 5.805401 6.102683 5.7192574
1369340_at 4.4920583 4.519719 4.5466766 4.571552 4.560461 4.5032034 4.450824 4.704387 4.3664722 4.56175 4.670983 4.5582676
1369341_a_at 4.268938 4.055696 4.4063253 4.214462 4.3341837 4.2972264 4.0787644 4.1204195 4.1210556 4.1927786 4.2420225 4.1023436
1369342_at 5.7262793 5.3566513 5.6596274 5.7244167 6.023421 5.5953684 5.8309264 5.4656334 5.729636 5.462139 5.886244 5.65454
1369343_at 3.8265786 3.6193361 3.3751087 3.5012283 3.652651 3.4910042 3.7261705 3.8068457 3.5127115 3.5139415 3.6189854 3.486472
1369344_at 5.0362806 5.227956 5.307985 5.2186136 5.2985315 5.371826 5.076762 5.2301974 5.226167 5.260737 5.4505787 5.170965
1369345_at 4.140295 4.090428 4.0486355 4.3281145 3.979808 4.4442253 4.121303 3.9736412 4.096753 3.9918985 4.0755587 3.9667733
1369346_at 3.4798887 3.549574 3.4915082 3.5162122 3.4325824 3.4443529 3.5255466 3.4691103 3.507582 3.491694 3.484207 3.4616785
1369347_s_at 5.7553167 5.846489 5.6975665 5.952247 6.007321 5.9775953 5.744496 5.8835683 5.8152313 5.7365975 5.9966393 5.7552814
1369348_at 5.7428246 5.6696362 5.469666 5.1734576 5.4639063 4.8730626 5.482752 4.736107 5.2518554 5.5409193 4.997697 5.9446926
1369349_a_at 3.80688 3.6578631 3.7183328 3.8401582 3.6918545 3.6638868 3.8135245 3.863567 3.8719535 3.8447385 3.910133 3.6861482
1369350_at 5.6226354 5.7508116 5.817111 5.8617897 5.848408 5.7728105 5.75909 5.8460813 5.650375 5.708105 5.7888374 5.9102716
1369351_at 5.5431128 5.711714 5.4065895 5.196801 5.548341 5.340329 5.706337 5.464838 5.5693693 5.742614 5.122079 5.6199455
1369352_at 5.1637087 5.429156 5.4602623 5.405352 5.680699 5.5175033 5.377566 5.5193553 5.520241 5.250003 5.46391 5.2762322
1369353_at 4.902382 4.492921 4.579211 4.461893 4.581348 4.515922 4.4711943 4.7755322 4.517054 4.4589186 4.428878 4.4389825
1369354_at 7.082596 6.8995867 6.8417716 6.9695287 7.050766 7.1563196 7.1594396 7.065054 7.164863 6.8854628 7.076456 7.0741878
1369355_at 4.8944902 4.582555 4.5185747 4.763013 4.814835 4.659041 4.704065 4.862946 4.674357 4.6891847 4.6565676 4.5982995
1369356_at 4.1428967 4.0126457 3.995781 4.051715 4.3855667 4.096507 4.2104597 4.180084 4.030194 4.058013 4.1891956 4.0480404
1369357_at 4.9191546 5.08039 5.032428 4.9832783 5.1074204 5.0613675 5.0214067 5.086245 5.0915422 5.2221255 5.1693788 5.1377583
1369358_a_at 6.627718 6.8847847 6.793831 6.9218664 6.710734 6.628255 6.7795305 6.7563076 6.732569 7.003082 6.6708574 7.1169615
1369359_at 5.553046 5.779899 5.7959256 5.188931 5.369429 5.1943154 5.6075444 5.4419675 5.853171 5.539255 5.224569 5.891091
1369360_at 5.951935 6.1006994 6.3059464 6.08098 6.0699143 6.0878363 6.0810795 5.952999 6.1561 6.321216 6.2459807 6.222524
1369361_at 4.108713 4.1008825 3.8409383 4.1313133 3.8865237 3.9303958 4.0474834 4.0728235 3.7613938 4.030204 3.8782713 4.182447
1369362_at 5.3978653 5.2171116 5.2993474 5.4407954 5.376861 5.14349 5.302445 5.346394 5.402165 5.4664927 5.2484956 5.3467255
1369363_at 4.0251117 3.674515 3.6114218 3.6295452 3.7702696 3.6672208 3.8368437 3.7078564 3.6391609 3.555415 3.5822277 3.4883285
1369364_at 3.545472 3.4882786 3.567773 3.532119 3.6402602 3.5441124 3.5662856 3.5465546 3.5132804 3.5714254 3.5690463 3.5871964
1369365_at 4.8592315 4.9580193 4.848787 4.997294 4.925609 5.0368047 4.650058 5.086245 4.9012704 4.990551 5.1174116 5.101923
1369366_at 4.899044 4.6312914 4.868308 4.8753633 5.018348 4.8468666 4.7900763 5.0684633 4.823706 5.013529 5.0163608 5.025425
1369367_at 4.5576444 5.0414104 4.407083 4.7013946 4.6196485 4.6238036 4.600006 4.419285 4.6629934 4.7473006 4.674796 4.5644727
1369368_at 4.6406326 4.4096107 4.4652023 4.591571 4.860252 4.7879953 4.5954256 4.560872 4.7363243 4.554734 4.549153 4.585281
1369369_at 5.6619153 5.531513 5.4835033 5.5349436 5.6924915 5.3047285 5.4527884 5.658641 5.5282655 5.5220003 5.7591105 5.5945663
1369370_s_at 4.715125 4.7865477 4.517247 4.8045163 4.8822465 4.782768 4.9001846 4.764984 5.007959 4.81278 4.926012 5.0841613
1369371_a_at 4.3849344 4.0511165 4.1521206 3.9930003 4.324293 4.3331933 4.3120594 4.351343 4.1779785 4.3106933 4.2539597 4.107705
1369372_at 5.2895923 5.1844687 5.279738 5.2962155 5.189752 5.284272 5.386528 5.2483096 5.1743426 5.2969117 5.4289384 5.177155
1369373_at 5.2447486 5.4781227 5.4807773 5.472752 5.2215176 5.7129526 5.3072853 6.0227284 5.3844748 5.4924116 5.703913 5.1514454
1369374_at 4.346068 4.0850954 4.1062503 4.063774 4.2039695 4.0872545 4.3371797 4.1897826 4.434683 4.00012 4.46689 4.2398033
1369375_a_at 4.154316 4.036933 4.0569563 3.8537085 3.9920793 3.8080814 4.112131 4.204919 3.813228 3.8671176 4.0728397 4.0288305
1369376_a_at 4.257537 4.186332 4.313 4.361965 4.460241 4.475235 4.118102 4.289565 4.297456 4.252283 4.435483 4.2907643
1369377_at 3.8480132 4.085106 3.6366143 3.7132723 3.8220873 3.6301591 3.6744063 3.871293 3.9823897 3.8048422 3.6409056 3.7858217
1369378_at 4.4566765 4.478562 4.896707 4.4471846 4.750922 4.5161166 4.5551186 4.5791283 4.699822 4.5588655 4.58719 4.6126513
1369379_at 4.4703503 4.572751 4.7454557 4.5579324 4.650253 4.69868 4.5992913 4.6551905 4.5517607 4.557779 4.719357 4.5689683
1369380_at 4.7731123 4.562337 4.6879587 4.594343 4.783381 4.638705 4.8079042 4.7639747 4.7171955 5.030352 4.5746107 4.62105
1369381_a_at 3.7715058 3.709682 3.6622205 3.8283472 3.739414 3.8818276 3.559952 3.7185655 3.7559457 3.7081528 3.6989653 3.6042938
1369382_at 5.529726 5.8997116 5.823371 5.651728 5.660141 5.7989225 5.483072 5.147592 5.5573773 5.6452665 5.542033 5.4502316
1369383_a_at 5.123685 4.9704494 4.95041 5.1726465 4.9987774 5.1750555 5.1068907 5.143957 4.99706 5.089923 5.2564793 5.3622646
1369384_at 3.9868956 3.7707596 3.8928702 3.719086 3.9953783 3.878395 3.7739937 3.8683617 3.817033 3.785932 4.039588 3.8127134
1369385_at 4.641833 4.6483517 4.779618 5.0728416 4.765459 4.751704 5.019601 4.909207 4.91234 4.79689 4.9383564 4.8273864
1369386_at 4.511705 4.238987 4.3071113 4.456563 4.331435 4.3413467 4.310889 4.4962997 4.4548845 4.3885913 4.4065285 4.197613
1369387_at 5.765465 5.3792195 5.3379784 5.5787477 5.393332 5.4410048 5.3832483 5.541531 5.395534 5.561179 5.4470277 5.376769
1369388_at 4.0338917 3.833311 3.8357162 3.901587 4.0376415 4.122209 3.869354 3.8471298 3.9213088 3.8855052 4.1198783 3.9864838
1369389_at 4.172929 4.418725 4.404445 4.66481 4.5041046 4.5233865 4.8188257 4.4848623 4.6586304 4.572635 4.5622454 4.646925
1369390_a_at 4.383091 4.176464 4.0644855 4.37965 4.328807 4.3308377 4.2128882 4.3196845 4.343371 4.823434 4.600976 4.055221
1369391_at 4.2033257 4.408498 4.17883 4.3008394 4.280697 4.282545 4.223522 4.5201154 4.553367 4.8330936 4.6456633 4.596469
1369392_at 4.959041 4.597032 4.816087 4.833725 4.9141464 5.063141 4.7102666 4.9910307 4.8562503 5.016062 5.0441117 4.929917
1369393_at 3.737624 3.7415156 3.8112826 3.8530452 3.8330586 3.5089195 3.7245762 3.6870613 3.7186422 3.6330445 3.8070784 3.7764263
1369394_at 4.618106 4.6999116 4.696863 4.6201277 4.7464533 4.710187 4.8463793 4.8197784 4.624178 4.579973 4.6961365 4.6220274
1369395_at 3.602515 3.4511309 3.4714575 3.5198987 3.4864883 3.474188 3.4780588 3.618289 3.501886 3.525293 3.5613778 3.5996234
1369396_at 5.7593374 5.6477795 5.613893 5.571784 5.753111 5.595377 5.8512316 5.505166 5.5074625 5.8927646 5.7086754 5.646465
1369397_at 5.0634403 5.049057 4.9846497 5.052767 5.0107117 4.931889 4.979188 5.1903195 5.175725 5.2148547 5.268265 5.051133
1369398_at 5.816253 5.7900434 5.7906075 5.972211 6.1587505 5.609876 5.812902 5.949176 5.7261724 5.9154725 6.074018 5.827762
1369399_at 3.7984939 3.8614743 3.7079873 3.5870771 3.6418939 3.6012647 4.04142 3.643297 3.8162985 3.7342308 3.6808388 3.7101927
1369400_a_at 6.2239766 6.019765 5.968909 5.7454224 5.9221854 5.7203875 6.288556 5.9481587 5.939666 5.731578 5.784316 6.0515094
1369401_at 3.4336736 3.3598197 3.376715 3.5109036 3.5214658 3.4236498 3.4447155 3.4339347 3.3435962 3.4380498 3.3133054 3.423588
1369402_at 6.6739283 6.604303 6.862385 6.865259 6.5363975 6.699916 6.8270845 6.60678 6.5075517 6.561869 6.685303 6.4617014
1369403_at 4.419873 4.370263 4.4950795 4.4569006 4.6320143 4.4558787 4.5282636 4.5794644 4.453276 4.557841 4.618642 4.4168544
1369404_a_at 4.14001 4.4034967 4.2985744 4.1693263 4.3520355 4.3573837 4.2098775 4.3943996 4.3953342 4.2921433 4.2618313 4.2897406
1369405_a_at 5.2167516 5.2355475 5.2762504 5.201902 5.0122514 4.8527637 5.268259 5.232596 5.0693607 4.9280005 4.8222313 5.563682
1369406_at 4.1414 4.2441235 4.0721035 4.007905 4.209672 4.1171618 4.1390734 4.471482 4.2038493 4.1926975 4.5083337 4.287176
1369407_at 5.657859 5.526765 5.6939397 5.425957 5.7893047 5.7924147 5.8595986 6.1155834 5.8811846 5.4747114 5.89916 5.9359317
1369408_at 4.695483 4.4741592 4.6009703 4.5830593 4.561748 4.5108128 4.5358496 4.4609165 4.294627 4.5914574 4.529204 4.88537
1369409_at 8.073742 7.745482 7.984056 7.870259 7.636317 7.70552 7.7933445 7.8139052 7.8664894 7.7238407 7.8714566 7.8356085
1369410_at 7.4832587 7.965294 7.868728 7.6148567 7.747114 7.7091184 7.6802187 7.80247 7.822587 7.774868 7.6487246 7.7566404
1369411_at 3.7107937 3.7147417 3.5989187 3.6118512 3.6450834 3.796501 3.7627282 3.7241735 3.8117895 3.650966 3.643303 3.8188937
1369412_a_at 6.467078 6.414396 6.629503 6.730172 6.495789 6.854068 6.672057 6.7074356 6.754283 6.67043 6.6536436 6.4455853
1369413_at 4.59712 4.6411695 4.7784786 4.645074 4.8107905 4.784503 4.95044 4.5542397 4.5445404 4.4639077 4.5733256 4.743645
1369414_at 8.121581 7.9435754 8.27922 8.23537 8.099091 8.157166 8.074701 8.142523 7.979393 8.028238 8.03343 7.86986
1369415_at 8.138284 7.85066 7.155363 7.1659026 8.967484 6.830423 8.0045185 7.3967724 6.7676735 7.7946453 7.5513997 7.3358665
1369416_at 6.4498563 6.4481106 6.481561 6.325172 6.4436865 6.3349457 6.5376425 6.271018 6.430054 6.448518 6.549348 6.267595
1369417_a_at 5.021166 4.80735 4.8939834 4.6816716 4.6786523 4.6199703 4.7558026 4.6302667 4.538572 4.811937 4.425535 4.9177694
1369418_at 4.1556797 3.90179 4.252738 4.134137 4.4158077 4.3822994 4.2004356 4.1252575 4.336214 4.3574924 4.336824 4.3069506
1369419_at 5.4487066 5.605623 5.526679 5.518776 5.561439 5.475518 5.39964 5.620908 5.5590696 5.5569367 5.504124 5.185484
1369420_at 4.6755195 4.528266 4.277971 4.627631 4.58863 4.5490117 4.502016 4.6113296 4.569124 4.5632854 4.529511 4.5487323
1369421_at 5.367433 5.0173497 5.4341555 5.0168843 5.0636168 5.562492 5.039253 4.9685287 5.3595552 5.0905023 5.446429 5.385637
1369422_at 5.783431 5.291779 5.332769 5.342112 5.3814178 5.4669914 5.5198965 5.4753356 5.598926 5.418198 5.4068217 5.3109746
1369423_at 4.6241126 4.389646 4.263517 4.209688 4.3048153 4.22974 4.509823 4.3480763 4.2482986 4.1875668 4.3211193 4.110015
1369424_at 12.239144 12.300715 12.59118 12.435783 12.309867 12.600288 12.263023 12.201545 12.463936 12.350459 12.364376 12.515035
1369425_at 4.445771 4.4468203 4.3911076 4.5853176 4.4343066 4.51348 4.3389173 4.4126267 4.22989 4.4046326 4.6007805 4.3585305
1369426_at 5.01131 5.1217456 5.1785173 5.199581 5.180076 5.17333 5.24414 5.1983027 5.254066 5.0389805 5.284604 5.227161
1369427_at 8.398054 8.036093 7.67212 8.351491 8.6231 8.034632 7.8118367 8.139425 8.070616 8.565147 8.259185 7.8341966
1369428_a_at 4.458573 4.5143633 4.4837556 4.4178543 4.4727497 4.492134 4.4772615 4.623231 4.399774 4.511387 4.428986 4.48236
1369429_at 3.6924503 3.660755 3.7575345 3.7647161 3.8449962 3.7008667 3.7356489 3.71859 3.7702205 3.8121233 3.6824777 3.7607925
1369430_at 8.390886 8.690054 8.209554 8.941369 8.929445 8.906723 8.902689 8.350221 8.783129 8.971509 8.37129 8.947322
1369431_at 4.3830233 4.4677086 4.4375706 4.534018 4.5272117 4.5050497 4.451248 4.49469 4.6131654 4.539116 4.5281086 4.698171
1369432_at 5.0418863 4.862173 4.949608 5.05075 5.204572 5.111645 4.882992 4.938204 4.9012704 4.91237 5.087599 5.073303
1369433_at 4.8007736 4.92715 5.1354747 4.95572 4.961971 5.026881 4.9311194 5.046363 5.059374 5.0105577 4.908097 4.829641
1369434_at 3.9184072 4.1911526 4.1491003 4.259167 4.205063 4.1782904 4.3709908 4.3091297 4.4760504 4.1611586 3.9866765 3.9301465
1369435_at 12.286641 12.293225 12.373453 12.22892 12.073803 12.275235 12.205088 12.380531 12.309052 12.226487 12.126597 12.16973
1369436_at 4.2093296 4.1470795 4.1477356 3.9913626 4.1320515 4.1127033 4.2063 4.2570677 4.245823 4.149192 4.1440105 4.3240004
1369437_at 4.8635187 4.7087865 4.6363196 4.8826995 5.018022 4.9815073 4.7531815 4.9669414 4.6733365 4.6927943 5.083811 4.8827653
1369438_at 5.415644 5.4311748 5.3240576 5.323276 5.4085317 5.416376 5.1858697 5.310183 5.3109093 5.360086 5.319258 5.471451
1369439_at 4.133205 4.1565723 4.0481524 4.0757165 4.02508 3.776639 4.150221 3.8858113 3.915673 3.9167287 3.9253774 4.029218
1369440_at 5.816742 6.1549582 6.559749 6.1438785 6.7012806 6.643568 5.6950703 7.270228 7.3261714 6.2344785 7.0247016 6.930228
1369441_at 4.8976765 4.8122816 4.6375 4.719399 4.848724 4.683135 4.5713043 4.754837 4.8270736 4.746033 4.7242684 4.720697
1369442_at 3.5489662 3.4401438 3.5084343 3.5656512 3.5470889 3.588696 3.4670365 3.4804864 3.5102766 3.477503 3.5263803 3.4995048
1369443_at 6.6342416 6.682152 6.662471 6.664498 6.7033753 6.409221 6.4032063 6.1796503 6.4682174 6.744613 6.222229 6.659269
1369444_at 3.9430976 3.8544784 3.8817985 3.939777 3.8228517 3.8991363 3.8835843 3.8724205 3.844213 3.8835976 3.7495868 3.7759392
1369445_at 5.764366 5.6141434 5.7910976 5.7383714 5.743906 5.6339917 5.9448347 5.72132 5.7850747 5.5905733 5.550694 5.7342095
1369446_at 7.0955224 6.883239 6.6565933 7.078962 6.649422 6.705525 6.9342303 6.696783 6.82075 7.024117 6.8426304 6.7182374
1369447_at 5.6613293 5.8947935 5.8521376 5.8715496 5.7679167 5.8306193 5.757271 5.849367 5.9202785 5.9486494 5.738912 5.971631
1369448_at 6.2625847 5.988096 6.260423 6.1781464 6.165248 6.3321447 6.168331 6.28865 6.1257315 6.1018696 6.538432 6.177266
1369449_at 5.054908 5.149908 5.111369 5.1128025 5.1526155 5.0643015 5.3114424 5.1862516 5.1067877 5.1506367 5.12842 5.151726
1369450_at 11.033646 10.895865 11.074069 11.22521 11.122319 11.103571 10.911726 11.370101 10.568269 11.013129 10.737551 10.030152
1369451_a_at 3.7292016 3.6196077 3.7837029 3.7405288 3.7542825 3.632664 3.8195174 3.736777 3.7078211 3.671691 3.7594793 3.6520379
1369452_a_at 7.5916367 7.5805 7.8023877 7.5522537 7.72335 7.845307 7.440843 7.3628592 7.7741914 7.5710235 7.6243653 7.5574255
1369453_at 7.5277686 7.64008 7.617205 7.625331 7.768029 7.6107764 7.5863175 7.6061296 7.492237 7.669365 7.6454744 7.526319
1369454_at 4.604561 4.5031614 4.638934 4.48569 4.5348186 4.4689665 4.542053 4.8111515 4.706638 4.533373 4.664132 4.5086493
1369455_at 6.82655 7.449382 7.7476645 7.677267 8.071657 7.8387456 7.035225 8.698463 8.642881 7.4233146 8.539338 8.273067
1369456_at 3.4256105 3.4209564 3.4443264 3.402578 3.4460883 3.3915157 3.4705954 3.5290565 3.5086558 3.552133 3.3638608 3.4422557
1369457_a_at 4.429605 4.335025 4.328425 4.3697653 4.3301415 4.2096443 4.442959 4.37344 4.2900004 4.337974 4.3909464 4.351943
1369458_at 4.56604 4.678454 4.776837 4.7423162 4.680925 4.617518 4.5136747 4.588132 4.6767445 4.75067 4.834948 4.720697
1369459_at 6.154785 5.936099 6.2575235 5.9132824 6.0471826 6.1353884 5.8814473 5.8903933 6.224243 6.245074 5.812605 5.975182
1369460_at 5.1583905 4.991522 5.282376 5.1601086 5.506792 5.225589 5.1559734 5.2989717 5.283376 5.3476577 4.8555646 5.142941
1369461_at 3.9179597 3.9762883 3.9088173 4.0477085 3.987278 4.0187106 3.9516377 3.8682072 4.002104 4.005878 4.017959 4.1409163
1369462_at 4.2739677 4.2522335 4.412307 4.514786 4.4577518 4.4359984 4.3898716 4.487893 4.405297 4.2499185 4.430045 4.669644
1369463_at 5.8068633 5.847866 5.9509993 5.884826 6.1662583 5.827789 6.01402 5.816584 6.0560207 6.044597 6.099655 5.8285775
1369464_at 4.7251377 4.544284 4.5224543 4.685237 4.6964397 4.6879463 4.7563972 4.6746416 4.5438156 4.509389 4.6366396 4.7146635
1369465_at 12.7991 12.869018 12.864483 12.848475 12.925493 13.017831 12.91961 12.890087 12.814857 12.916668 12.400823 12.3997135
1369466_at 4.0072994 3.849332 3.7100277 3.825623 3.7886417 3.9269123 3.935207 3.8257523 3.8945107 3.7668047 3.8475075 3.906796
1369467_a_at 8.469554 8.34415 9.147275 8.517023 9.729168 10.285132 8.547415 9.133098 9.53404 8.68374 10.111976 9.215517
1369468_at 6.82776 6.7470055 6.9712234 6.782093 6.7538433 6.7761407 6.9635973 6.4180827 6.8772197 6.8134155 6.949729 6.9995885
1369469_s_at 3.5219798 3.550204 3.4849408 3.45267 3.5001671 3.5545073 3.6009843 3.5419385 3.5979943 3.6016564 3.5714722 3.5217533
1369470_at 5.661266 5.0832686 5.241594 5.323472 5.1511483 4.7217016 5.419664 5.443784 5.565994 5.227112 5.106581 5.0801706
1369471_at 4.394586 4.44201 4.3889184 4.7963886 4.6425643 4.587127 4.643713 4.800483 4.7439914 4.7171764 4.586775 4.4546633
1369472_a_at 5.9891357 5.971347 6.135292 6.208874 6.117544 6.2523823 6.0777698 5.9288135 6.116907 5.9492908 5.983481 5.7555103
1369473_at 9.651306 9.362779 9.383347 9.498539 9.409685 9.552744 9.433794 9.447346 9.659882 9.557577 9.7191515 9.323436
1369474_a_at 3.6533663 3.7270694 3.7604299 3.6900017 3.881322 3.8640726 3.6955078 3.836406 3.7265248 3.6418643 3.7364802 3.67576
1369475_x_at 4.098028 4.062526 4.091904 3.904981 4.0434327 4.139307 4.093356 3.963779 4.163354 3.8921108 4.039567 3.9869158
1369476_at 5.049753 4.9587774 4.9455447 4.8762016 4.916174 5.0350356 4.981887 4.819563 5.0287666 4.872316 5.0113163 4.8430624
1369477_at 4.3385425 4.2717047 4.258214 4.503769 4.4040875 4.3137617 4.4705634 4.5848565 4.3002567 4.3820777 4.547252 4.6686826
1369478_at 4.2873087 4.720857 4.6072946 4.573376 4.906614 4.6170964 4.8228602 4.501294 4.4369974 4.6838655 4.774717 4.448183
1369479_at 6.2097826 6.2119427 6.4927387 6.4247174 6.4494596 6.7119584 6.2323112 6.6964684 6.397181 6.3581386 6.6528635 6.41527
1369480_at 3.723935 3.5967846 3.731711 3.8400588 3.7823486 3.8128943 3.6834154 3.7669835 3.7951334 3.7585535 3.8189907 3.6792026
1369481_at 4.238056 4.223663 4.074131 4.1768394 4.120899 3.9136689 4.355454 4.055888 4.0908527 4.050899 4.2192698 4.375122
1369482_a_at 3.8364153 3.7996135 3.7859616 3.875179 3.892627 3.8226106 3.931026 3.929202 3.9274435 3.8188946 3.938923 3.826236
1369483_at 6.627042 6.5531063 6.4827795 6.6136155 6.634744 6.412679 6.314472 6.5465064 6.613193 6.7463155 6.5011196 6.1627355
1369484_at 4.614946 4.609579 4.5434923 4.6673384 4.69757 4.9810324 4.512661 4.7557764 4.865034 4.7819157 4.843672 4.672188
1369485_at 9.103146 9.092797 9.276708 9.202725 9.193008 9.536723 8.750252 9.001589 9.051831 8.962756 8.927231 8.800854
1369486_at 3.693395 3.7547429 3.9530807 3.97788 4.0368943 3.8466287 3.7312443 3.7643747 3.8111308 3.9921868 3.8105102 3.7077818
1369487_a_at 3.9507947 4.0737615 4.0919037 4.3519554 4.254666 4.192753 4.037366 4.0127697 3.9415157 4.2170734 4.1144314 4.2536335
1369488_at 4.098935 4.043641 4.0681 4.1556644 4.34903 3.9378307 4.2081633 4.100135 4.179428 4.0598245 4.2076225 4.1661425
1369489_at 6.8121467 6.9375234 6.8304033 6.8389807 6.7437205 6.8118935 6.823495 6.96231 6.93099 6.862953 7.006074 7.1354103
1369490_at 3.8631823 3.7314384 3.91513 3.7687228 3.9441218 4.2373514 3.885394 3.9591386 3.8812664 3.8837445 3.912889 3.8561854
1369491_at 9.402877 8.850981 8.563486 9.052515 9.287037 8.173962 9.147437 9.199937 8.907835 8.803398 8.519236 8.474302
1369492_at 10.240768 10.54268 10.271579 10.37143 10.456252 10.580208 10.049402 10.386389 10.371202 10.245032 10.372654 10.309988
1369493_at 7.9879246 7.566922 7.9021792 6.5907764 7.249512 8.039363 8.277701 6.575818 8.92116 6.8246403 8.932261 9.239573
1369494_a_at 6.0285053 6.1384025 6.106853 6.1297 6.2664437 6.243114 6.0877805 6.09697 6.0743737 6.1637206 6.350246 6.1075134
1369495_at 5.982381 5.8670244 6.2704477 6.254657 6.2313347 6.220682 6.202714 6.300292 6.3175783 6.4495735 6.3812637 6.3221807
1369496_at 6.9732575 6.976282 7.0174127 6.9698024 7.0003896 6.7354107 6.8439655 7.0195765 6.8352814 6.845814 6.830865 6.657403
1369497_at 4.608142 4.438506 4.537745 4.2684383 4.511164 4.626772 4.647967 4.6190457 4.5808907 4.8481917 4.780108 4.6091447
1369498_at 4.287416 4.45644 4.347002 4.3477077 4.4109874 4.436752 4.345929 4.6287327 4.450609 4.389333 4.6097527 4.453225
1369499_at 5.7989454 5.8665843 5.733128 5.7488604 5.452351 5.388623 5.579979 5.361532 5.4516463 5.40788 5.26023 5.893055
1369500_at 5.129757 5.1158648 5.30266 5.178673 5.230674 5.0779276 5.371219 5.1058345 5.350818 5.171656 5.3523126 5.1715937
1369501_at 5.561762 5.621387 5.9954967 5.6152296 5.7931247 5.7845726 5.776478 5.907897 5.9249215 5.5665083 5.853681 5.619424
1369502_a_at 12.572362 12.506951 12.521994 12.514094 12.62457 12.4388685 12.531378 12.59897 12.524586 12.618137 12.203311 12.458443
1369503_at 3.4229677 3.4974494 3.3640974 3.4029498 3.345916 3.2701342 3.543933 3.4069405 3.3802783 3.4604228 3.3336973 3.6426425
1369504_at 5.2019405 5.2249827 5.434226 5.2014217 5.330257 5.2018576 5.190755 5.1441727 5.010514 5.4397645 5.2890787 5.2247796
1369505_at 6.2189045 5.8184247 5.7885337 5.9056244 6.2009315 6.0537953 5.844536 5.7218103 5.7413716 5.8813624 5.8309374 5.8100085
1369506_at 4.5423503 4.3797207 4.4875255 4.7488623 4.6054134 4.840481 4.472292 4.5143466 4.68991 4.5936165 4.5928288 4.5417514
1369507_at 4.6760273 4.5152683 4.6334105 4.4971104 4.4727936 4.530417 4.542802 4.6051226 4.5582075 4.606181 4.3637166 4.5438623
1369508_at 5.2271614 5.4961357 5.4255886 5.5967145 5.414787 5.234743 5.5081754 5.436047 5.604912 5.5368457 5.5987325 5.644885
1369509_a_at 4.527834 4.6309233 4.356593 4.3903227 4.5587873 4.2437873 4.581521 4.3703527 4.4709663 4.4164133 5.767889 5.305887
1369510_at 6.7514286 6.6831827 6.7114577 6.9843745 7.001761 7.0918174 6.778575 7.100059 7.1640496 7.083102 7.104282 7.039561
1369511_at 6.1194177 6.7322903 6.6457644 6.131843 7.2279477 5.9346237 6.6044626 7.1349216 7.0848637 6.66123 6.813213 6.8049364
1369512_at 5.112602 5.215332 5.241478 5.3907933 5.2507124 5.269014 5.187392 5.2229457 5.2778473 5.3348584 5.449028 5.1739283
1369513_at 4.681463 4.732959 4.6190596 4.7975016 4.638661 4.9794455 4.6931524 4.7421937 4.7759686 4.7592764 4.626617 4.8145733
1369514_at 6.697852 6.5626864 6.4073067 6.6556625 6.770192 6.5782423 6.863662 6.8349566 6.6265664 6.795277 6.565233 6.729503
1369515_s_at 4.1346664 4.386614 4.4640827 4.353572 4.5611 4.4170322 4.3589916 4.419818 4.420587 4.438004 4.3179317 4.294795
1369516_at 3.871303 3.7739537 3.7629917 3.8665512 3.8780165 3.9598439 3.9045682 3.9734023 3.935777 4.0254006 3.9814568 3.9876125
1369517_at 5.3504777 5.48307 5.101965 5.266651 5.244934 4.956862 5.385633 5.0705667 5.1189604 5.0961523 4.9232345 4.9788322
1369518_at 5.0684795 4.872608 4.8681355 5.0445895 5.0262613 5.3728223 5.078964 5.024308 5.000866 5.218194 4.8225985 4.9963303
1369519_at 4.9557734 4.579116 4.3443093 4.617479 4.668148 4.392323 4.825678 4.620638 4.481059 4.564785 4.5452604 4.5463405
1369520_a_at 5.5222917 5.3883224 5.222639 5.4789395 5.520028 5.4625154 5.513267 5.4777226 5.428793 5.2757063 5.7036138 5.5693593
1369521_at 3.7285488 3.633872 3.6495273 3.6952367 3.6367514 3.5974448 3.6216059 3.68085 3.532972 3.5614092 3.8242562 3.6734233
1369522_a_at 3.7296777 3.728315 3.6285684 3.6002562 3.5725496 3.5743413 3.4298055 3.673592 3.4589348 3.8494241 3.542059 3.637443
1369523_at 5.896806 5.889123 5.647198 6.0728345 6.0302396 5.9895697 5.598061 6.0492406 5.8245454 5.9560075 5.864265 5.875414
1369524_at 4.579253 4.8030896 4.7026567 4.7607937 4.8309784 4.776191 4.6440754 4.6701937 4.6776905 4.6696014 4.7227907 4.5995717
1369525_at 5.2987804 5.2353354 5.214178 5.298524 5.349472 5.100777 5.2961206 5.3790855 5.4080706 5.3638296 5.2941856 5.1076636
1369526_at 7.9343634 8.060976 8.321214 8.125156 8.044421 8.162206 7.785922 7.6561756 8.539867 7.6189427 7.8125305 7.521905
1369527_at 5.815251 5.6556525 5.8638883 5.650809 5.6825147 5.69876 6.017756 5.9450245 5.973302 5.851869 5.998965 5.377186
1369528_at 5.3383245 5.1769624 5.189828 5.5054674 5.3750887 5.506263 5.2421465 5.301915 5.081097 5.1616845 5.440544 5.1879826
1369529_at 4.4693484 4.4233203 4.356399 4.451319 4.5090275 4.512043 4.4279943 4.409076 4.3783627 4.4247494 4.4775496 4.7361236
1369530_at 4.6795774 4.581981 4.6620293 4.647277 5.0678406 4.8530426 4.847331 4.868458 4.8246474 4.7929974 5.1733336 4.8351364
1369531_at 6.2392364 6.6970844 8.693514 6.8043375 7.2357774 6.1990232 6.5792236 7.2077336 7.541795 6.120361 7.2294283 7.687351
1369532_at 5.0540066 5.001561 5.06567 4.9616375 5.14321 5.0979424 5.09475 5.0351706 4.998399 5.0434146 5.159601 5.0477333
1369533_a_at 6.138272 6.147736 6.556348 6.313013 6.281801 6.3269787 6.4762015 6.2072053 6.1526513 6.3863554 6.3715005 6.0289335
1369534_at 5.0978417 5.1598577 5.4188786 5.0530663 5.293332 5.150896 5.262229 5.3143497 5.0823154 5.2511635 5.0996695 5.047019
1369535_at 5.5641046 5.1172333 5.164282 5.318475 5.4939365 5.528021 5.43531 5.5449457 5.351376 5.334405 5.37079 5.0633044
1369536_at 5.4444847 5.5053163 5.477196 5.449425 5.267503 5.498059 5.488184 5.3301377 5.6561556 5.554912 5.4666424 5.5672903
1369537_at 5.878185 5.8295164 5.7798004 5.799112 5.6304755 5.523666 5.88478 5.9225564 5.811528 5.7080154 5.247768 6.0396914
1369538_at 4.7985535 4.886554 4.904817 4.8710065 5.006614 4.8782363 4.962541 4.8700066 5.0496955 4.9340515 5.033138 4.7122717
1369539_at 5.1623106 5.446372 5.041973 5.5176954 5.459264 5.2407217 5.4351044 5.2929506 5.653633 5.29753 5.522194 5.3365526
1369540_at 4.434791 4.332231 4.322239 4.2214556 4.2951727 4.2373514 4.541496 4.3135824 4.5293303 4.2462707 4.3213034 4.529424
1369541_at 3.9095852 3.7453794 3.7544742 3.7232585 3.732261 3.7602954 3.771199 3.8910425 3.8258522 3.8376253 3.8955941 3.562314
1369542_at 5.2878113 5.1748505 5.1876593 5.2957044 5.2003503 5.4902477 5.27439 5.356624 5.2881894 5.223939 5.3992205 5.3681283
1369543_s_at 5.9157796 6.0160747 6.199159 6.195698 5.831844 6.35281 6.030717 6.1510158 6.018837 5.862844 5.995114 6.0376415
1369544_a_at 4.0777736 4.075301 4.201914 4.237138 4.1778984 4.1131716 4.1210814 4.245595 4.0968513 4.136841 4.2488117 4.0788517
1369545_at 5.322169 5.064028 5.0420637 5.132478 5.0985665 5.1556697 5.1120276 5.182697 5.537351 5.498409 5.406861 5.213045
1369546_at 10.157677 9.835474 10.095749 10.25383 10.415801 10.031408 10.0145445 10.187709 10.324433 10.144526 10.243017 9.889089
1369547_at 4.6436396 4.687235 4.429473 4.278731 4.6159515 4.5136056 4.519657 4.364075 4.6519527 4.509824 4.5975037 4.40028
1369548_at 5.374194 5.2479196 5.4096036 5.237537 5.1194344 5.19512 5.1958756 5.1721096 5.3072295 5.324105 5.3580713 5.0032525
1369549_at 7.251286 7.006122 7.0340686 7.063977 7.658822 7.0210934 6.864424 7.0384197 7.4041653 7.5187507 7.053922 6.9304
1369550_at 3.847275 3.8566606 3.6833556 3.7202663 3.7311099 3.7977402 3.7403426 3.7178526 4.0030704 3.818969 3.7797098 3.7156498
1369551_at 4.959588 4.969598 4.87311 5.0860567 4.990631 5.201844 4.813308 4.8622246 4.885663 4.887391 5.025941 5.066578
1369552_at 4.967093 4.9405727 4.671729 4.9637966 4.9578032 4.9623933 4.8682094 4.863969 4.626654 4.7622666 5.0581503 4.683804
1369553_at 5.227725 5.1167927 5.000943 5.260032 5.201653 4.898617 5.1436224 5.108166 5.3341684 5.109253 5.0629697 5.293506
1369554_at 9.144906 9.152338 9.351123 9.274057 9.101114 9.247869 9.158787 9.280603 9.141459 9.161732 9.45181 8.97954
1369555_at 4.728483 4.7059827 4.7233443 4.587142 4.614697 4.5511885 4.7418575 4.576409 4.7879167 4.691494 4.565786 5.072202
1369556_at 4.8995447 4.7722187 4.82104 4.9155827 5.132201 5.279578 5.136821 5.203086 4.918906 5.144575 5.321207 5.0680017
1369557_at 6.376034 6.165352 6.177235 6.4432516 6.432834 6.20211 6.371516 6.408953 6.557012 6.3676567 6.494619 6.128697
1369558_at 7.8376675 8.044927 7.7807703 8.092641 7.870075 7.9281693 8.177476 8.130832 7.8443465 8.117786 8.040646 7.74613
1369559_a_at 9.286431 9.243044 9.306679 9.57876 9.48465 9.17311 8.984069 9.396485 9.413869 9.565055 9.662743 9.20704
1369560_at 9.259818 8.97087 9.093286 9.156912 9.202044 9.262302 9.468056 8.955793 9.060316 9.068989 9.065091 8.958312
1369561_at 4.292953 4.0976224 4.1062503 4.384676 4.0278177 3.8409913 3.9440825 3.907512 4.143812 3.9377375 4.0592184 4.448555
1369562_at 6.101225 5.8339386 5.881239 5.918798 5.9694586 5.8561826 6.0656614 6.0223703 6.201367 5.9136972 6.0099626 6.4963765
1369563_at 4.4843607 4.315869 4.558397 4.428637 4.7361875 4.774423 4.4124794 4.6294312 4.3999796 4.5089655 4.4872456 4.6188607
1369564_at 4.674201 4.5128136 4.495861 4.554718 4.57463 4.508437 4.594533 4.6950436 4.663259 4.685768 4.549738 4.5093727
1369565_at 5.020862 5.071539 5.1021395 5.0758395 5.1723685 5.0273848 5.0612473 4.9671063 5.1533413 5.2513227 5.136283 4.7409678
1369566_at 5.4376783 5.449442 5.4698977 5.4207926 5.463626 5.40384 5.4422617 5.5650616 5.670271 5.4682503 5.536025 5.6378546
1369567_at 5.022917 5.115615 4.82269 4.9456835 5.1089497 4.9908032 4.914592 5.0997095 5.0904245 5.010542 5.2690177 4.8763165
1369568_at 4.53069 4.2693114 4.5414076 4.562559 4.666335 4.8852863 4.527191 4.5274525 4.531029 4.4204655 4.4362535 4.5667806
1369569_at 4.544496 4.6760125 4.931263 4.567163 4.5815372 4.4491587 4.965433 4.4660196 4.691261 4.706957 4.851921 5.220556
1369570_at 3.444103 3.3711555 3.3958926 3.462161 3.490014 3.4819553 3.5073392 3.50477 3.5339935 3.5394037 3.4720573 3.5710325
1369571_at 8.530739 8.441466 8.482554 8.395907 8.405179 8.53149 8.4427185 8.586379 8.296901 8.408247 8.440964 8.199647
1369572_at 4.4969745 4.611169 4.4353266 4.4789257 4.5987825 4.494649 4.4543896 4.464201 4.357835 4.4976215 4.5934367 4.6182585
1369573_at 4.8550744 4.4762106 4.7180605 4.619119 4.7211156 4.5416894 5.001439 4.76888 4.5181255 4.63878 4.6090508 4.7597466
1369574_at 4.3149953 4.256694 4.1242437 4.272156 4.0853567 4.0981646 4.0127554 4.0551767 4.1461606 4.4297066 4.157996 4.3938007
1369575_at 3.6187823 3.876145 3.687226 3.6144214 3.565007 3.6163049 3.7706091 3.6536882 3.7594032 3.6609826 3.660888 3.6587682
1369576_at 4.0607557 3.8075652 3.9969883 3.8345337 3.8373058 3.8150482 3.9398177 3.9044378 4.0258174 3.970543 3.9686852 4.0008335
1369577_at 6.688304 7.7204413 8.751755 5.929749 8.034771 6.2779775 7.002211 7.034619 6.6594214 6.533576 7.3880343 8.189056
1369578_at 4.789223 5.098861 4.9529514 4.727848 4.761867 4.6012125 5.0308514 4.9525223 5.063848 5.1502094 4.607143 4.990082
1369579_at 5.737778 5.8104553 5.8565006 5.874198 6.2632456 5.955964 5.9314747 5.9455037 5.9888625 5.996358 6.169017 5.8626175
1369580_at 4.7286053 4.6877403 4.4500246 4.363975 4.2415967 4.351175 4.4772162 4.621604 4.6138506 4.452428 4.3231497 4.54175
1369581_at 11.263683 11.432543 11.311449 11.300561 11.063058 11.45386 11.0114565 11.14489 11.071758 11.261939 11.206934 10.943773
1369582_at 6.1056476 6.030467 6.1488867 6.276631 6.1762037 6.490497 6.049281 6.1062474 6.306408 6.138582 6.357804 6.284017
1369583_at 4.9505625 4.987057 5.080446 5.1188145 5.391021 4.9775147 5.0701227 5.1195025 5.354969 5.0800066 5.2716765 4.973963
1369584_at 6.2681813 5.6384788 6.0950594 5.7831645 6.054205 6.1739483 5.786976 5.8704214 6.068492 5.9025407 5.950456 6.0398974
1369585_at 3.8787513 3.6923835 3.781471 3.8297732 3.8965402 3.7899675 4.007806 3.6936252 3.7977958 3.8072927 3.8398657 3.947197
1369586_at 3.3100712 3.426733 3.3405592 3.3796868 3.4388354 3.3642778 3.3010757 3.316577 3.3499055 3.2579875 3.2147014 3.3622282
1369587_at 4.1836247 4.211217 4.1944146 4.22344 4.311431 4.3560634 4.2583604 4.318374 4.2326336 4.318662 4.4861107 4.6014123
1369588_a_at 7.211982 7.3460407 7.2179027 7.617216 7.50137 7.5375743 7.597715 7.4647083 7.5845513 7.646929 7.44652 7.187882
1369589_x_at 3.7620795 3.6719735 3.8401027 3.8507326 3.7846577 3.8717494 3.8160653 3.8831785 3.7405238 3.890758 3.921655 3.9579065
1369590_a_at 5.85279 6.4810023 5.748148 6.2947664 6.458798 6.342363 6.360742 6.271772 6.1632576 6.600053 6.687598 6.3873296
1369591_at 4.0458417 4.14188 4.0033617 3.9877791 4.1517305 3.9201636 4.1961365 4.078996 4.1052527 4.189125 4.107622 4.2121215
1369592_at 7.0895844 7.0609183 7.1441402 7.2711806 7.240971 7.103845 6.913433 7.136834 7.1757493 7.1309566 7.3228416 7.283682
1369593_at 3.4122605 3.4509096 3.357895 3.4579203 3.4327385 3.4764597 3.4313717 3.3772817 3.470215 3.4719539 3.5424495 3.3989298
1369594_at 5.6726637 5.725374 5.7077904 5.8762965 5.431243 5.734274 5.568142 5.6045885 5.676426 5.3005652 5.7457247 5.696744
1369595_at 3.657553 3.6438522 3.5765386 3.7056923 3.8129334 3.8923044 3.6723819 3.631138 3.5832517 3.6385512 3.614555 3.6480963
1369596_at 4.881608 5.003256 4.9132833 4.850675 4.8269405 4.7094173 4.8663445 4.9974184 4.770357 4.9057302 4.6930485 5.0126133
1369597_at 7.502291 7.5310707 7.7571297 7.607049 7.5266685 7.476641 7.7903733 7.517888 7.750358 7.487729 7.5151553 7.2255716
1369598_at 4.5858116 4.4194508 4.3124638 4.32689 4.184108 4.546694 4.406529 4.6803956 4.533764 4.2362585 4.607143 4.255484
1369599_at 5.5945363 5.3836637 5.2155232 5.4595475 5.461536 5.289118 5.451816 5.4577193 5.3077645 5.3112884 5.2552757 5.6718554
1369600_at 4.310132 4.1651516 4.376511 4.330027 4.3137856 4.4309616 4.3578777 4.3737097 4.403284 4.381063 4.471181 4.2740927
1369601_at 5.6459885 6.0667286 5.9587708 5.5797777 5.671207 5.454231 5.942455 5.800942 5.7807755 5.7058654 5.6186543 6.111144
1369602_at 4.6398377 4.4703007 4.4501176 4.4424095 4.563886 4.3951426 4.280464 4.408744 4.6363993 4.6631503 4.4296403 4.3117676
1369603_at 3.6154203 3.5001297 3.3698401 3.4395652 3.490445 3.5716586 3.5429268 3.5904784 3.5540893 3.4924998 3.5766952 3.503009
1369604_at 4.5437627 4.4390416 4.531019 4.528103 4.629816 4.8755465 4.6139784 4.727229 4.8036003 4.604169 4.4527826 4.779378
1369605_at 5.1258235 5.023104 5.1542215 5.46676 5.393221 5.185527 5.283887 5.308704 5.330439 5.2380347 5.4844933 5.2063456
1369606_at 4.0245385 3.7002933 3.75392 3.779263 3.9411895 4.0935507 3.7812068 4.0560174 3.937163 4.087365 4.1310105 3.6575973
1369607_at 5.528659 5.754266 5.8722286 5.873234 6.047666 5.961782 5.7266426 5.8858953 6.0692487 5.8384237 6.046104 5.918838
1369608_at 4.3105974 4.498274 4.2859273 4.3282614 4.3809023 4.249171 4.2119656 4.2602677 4.2599106 4.268339 4.310092 4.4324603
1369609_at 3.5307 3.541145 3.849336 3.8016577 3.8748944 3.7542892 3.6010795 3.6721618 3.7697086 3.655943 3.8673866 3.6666434
1369610_at 5.5959406 5.5651617 5.847103 5.730525 5.93925 5.85966 5.634604 5.710454 5.7344685 5.496763 5.719194 5.7192993
1369611_at 5.2462106 5.355951 5.298152 5.3421125 5.4009824 5.258861 5.214055 5.2620983 5.3364015 5.320143 5.4790983 5.1372375
1369612_at 4.9505625 5.3595057 5.1088543 5.4283533 5.4260206 5.377965 5.643757 5.2848654 5.3340435 5.384447 5.347351 5.254298
1369613_at 3.999307 3.958135 3.9396355 4.0393767 4.0695915 3.9814289 4.054991 4.0943775 3.9258149 3.8339126 4.0356245 4.0200987
1369614_at 4.217037 4.0026226 4.133644 4.357134 4.298257 4.052284 4.198358 4.293464 4.2570963 4.1239777 4.161611 4.025646
1369615_at 5.58255 5.6971087 5.642973 5.796723 5.857942 5.9529953 5.729393 5.5948615 5.7590237 5.8797083 5.7396665 5.7205057
1369616_at 4.602003 4.5023317 4.697135 4.68362 4.9332676 4.6734276 4.7144957 4.7453523 4.5743237 4.738079 4.383848 4.5578327
1369617_at 6.848313 6.735069 7.0699253 7.0986814 6.953636 6.878428 7.0956397 7.064859 6.6674256 6.8536477 7.260456 6.773572
1369618_at 4.5600376 4.361067 4.276904 4.4780884 4.5963507 4.469712 4.437349 4.3966203 4.3626833 4.3083315 4.452754 4.539974
1369619_at 5.187017 5.3812666 5.1619987 5.4277105 5.415564 5.2556453 5.5643587 5.3684015 5.44108 5.520919 5.771196 5.2393556
1369620_at 4.427929 4.081528 3.9874518 4.0789285 3.9960003 4.198818 4.4019527 3.9318016 3.944063 4.234704 4.1310105 4.0456
1369621_s_at 9.164698 9.315368 9.155029 9.371468 9.294471 9.292883 9.431615 9.541155 9.406278 9.390044 9.392183 9.19482
1369622_at 4.434791 4.3700085 4.4713345 4.3496847 4.4673543 4.677258 4.581743 4.5754347 4.4922013 4.482183 4.7210984 4.292341
1369623_at 4.723116 4.8887033 4.935973 4.9783125 4.935764 4.9447565 4.8922396 4.9077263 4.9257717 4.9935665 5.043689 5.088976
1369624_at 6.159523 5.624783 5.733981 6.054244 6.286163 5.85981 6.3706894 6.0696325 6.0446796 6.089863 5.9986672 6.1954465
1369625_at 6.915304 6.628029 6.0832834 6.3808837 6.1300373 5.9476814 6.3557005 6.8242693 6.4946976 6.13301 6.7957053 5.860891
1369626_at 8.515365 8.517635 8.420021 8.583185 8.484851 8.613413 8.607577 8.48214 8.432742 8.491806 8.699896 8.513982
1369627_at 4.547554 4.440699 4.1762514 4.288456 4.227312 4.0489707 4.148917 4.4172854 4.658543 4.4575963 3.9941888 4.637899
1369628_at 8.495769 7.300255 8.324231 6.58149 7.134027 6.9869556 8.294387 6.649167 6.233206 7.825058 7.3515396 7.695913
1369629_at 11.211023 11.163168 11.120821 11.352668 11.477796 11.356189 11.079637 11.267994 11.148902 11.245468 11.275148 10.961125
1369630_at 12.406311 12.4314575 12.2905445 12.4780445 12.685212 12.565319 12.435508 12.669739 12.445944 12.574184 12.523968 12.30824
1369631_at 7.6569915 7.6319723 7.4965353 7.656437 7.5713863 7.7122536 7.6640024 7.663257 7.5532446 7.7327046 7.8101273 7.603619
1369632_a_at 6.5700026 6.458182 6.1230087 6.228454 6.095341 6.383239 6.6326265 6.390043 5.9092956 6.5308595 6.2449145 6.196441
1369633_at 10.68822 10.362485 10.042338 10.6066265 10.489934 10.238336 10.635887 10.391567 10.300112 10.010103 10.040613 9.96589
1369634_at 6.4318094 6.2910666 6.3201365 6.416608 6.458215 6.472953 6.458592 6.3202515 6.1617994 6.372545 6.524378 6.368901
1369635_at 11.531066 11.5632715 11.242826 11.642127 11.584105 11.7669115 11.783533 11.543102 11.668013 11.816663 11.906314 11.618267
1369636_at 12.325732 12.25755 11.904766 12.283371 12.411351 12.502411 12.463676 12.373085 12.30051 12.59493 12.489438 12.347931
1369637_at 5.4484696 5.394048 5.2245884 5.3026733 5.384467 5.407869 5.277629 5.3567953 5.1742306 5.400233 5.6172304 5.448709
1369638_at 5.5460677 5.7013907 5.486835 5.4658475 5.351795 5.498895 5.54255 5.173542 5.4705048 5.6207485 5.5950065 5.3715196
1369639_at 3.8761806 3.8558323 3.8105223 3.9072106 3.8881426 4.0150614 4.029948 3.8497849 3.9436464 3.933713 4.021413 4.0508337
1369640_at 5.078225 5.495376 5.371216 5.4866543 5.456519 5.582611 5.619256 5.429707 5.351282 5.173002 5.554401 5.129406
1369641_at 7.124021 7.3857474 7.502504 7.539439 7.5639467 7.660419 7.4396787 7.5900025 7.506994 7.3069263 7.3823614 7.2937665
1369642_at 6.2385173 6.5402317 6.9219193 6.3098736 6.8161683 6.7371387 6.505853 6.7319155 6.4456034 6.257842 6.747778 6.8161287
1369643_a_at 6.3164563 6.6988063 6.541807 6.222794 6.527312 6.3046885 6.4116063 6.1136923 6.2132893 6.39648 6.2750397 6.5494914
1369644_at 8.518215 8.885177 8.771456 8.617988 8.736184 8.561526 8.662411 8.604218 8.414261 8.617874 8.649233 8.783787
1369645_at 4.3235493 4.145507 4.1062775 4.333535 4.3274946 4.195148 4.325321 4.225335 4.432071 4.1294813 4.2415886 4.4323807
1369646_at 3.7424526 3.8155649 3.9534695 3.9474728 3.8537421 3.8481593 3.8973386 3.796575 3.633615 3.7157404 3.8364408 3.9203792
1369647_at 5.720213 5.8440123 5.7338037 5.7493176 5.9305425 5.690534 5.659246 5.869281 5.609354 6.0172176 5.794149 5.8285704
1369648_at 6.0205045 6.090438 5.900197 6.3113737 6.327029 6.078508 6.3065295 6.138131 6.0045066 5.8727465 6.2889104 6.2195673
1369649_at 5.187239 4.753995 5.13727 5.099534 5.2416353 5.136664 5.1856856 5.1324024 5.0986567 5.150918 5.0525837 4.95488
1369650_at 6.640632 6.8051167 7.068948 6.962205 6.7836657 7.036851 6.827921 6.7750397 6.9682693 6.9608407 6.9696245 6.734617
1369651_at 5.4544196 5.664677 5.299044 5.217909 5.349732 5.3708925 5.2348123 5.314918 5.4533 5.5424776 5.302236 5.662197
1369652_at 3.9201026 3.8047392 3.7230568 3.823107 3.7712016 3.8142815 3.658686 3.747947 3.90283 3.8448565 3.8119476 3.9245799
1369653_at 7.0720825 6.977437 7.173212 6.9142785 6.834989 6.835764 6.705849 6.7665443 6.738067 6.812212 6.908842 6.53883
1369654_at 10.254486 10.264118 10.430321 9.913413 10.59549 10.32514 10.357913 10.296077 10.048775 10.324839 10.350567 10.615275
1369655_at 7.218409 7.204263 7.1948485 7.018903 7.3327312 7.393011 7.4745216 7.4352937 7.272761 7.182248 6.98254 6.871629
1369656_at 6.7420173 6.6692376 6.8476486 6.3552046 6.8187976 6.771984 6.7378592 6.589462 6.8055606 6.6500072 6.949436 6.783123
1369657_at 3.9913266 4.142003 4.0481067 4.1021576 3.980918 4.097459 4.0379477 4.1485825 3.9764347 4.120447 4.1902676 4.048587
1369658_at 8.535323 8.716862 8.793314 8.622047 9.143726 8.611004 9.002483 8.9707575 8.675949 8.280894 8.998559 8.7679
1369659_at 5.7531524 5.725052 5.7271285 5.9068723 5.9332213 6.0505443 5.8219547 5.8474555 5.6756253 5.7197213 5.629058 5.5022545
1369660_at 5.1433105 4.990873 4.945681 5.0185513 4.9913187 4.964732 4.871781 4.975238 5.002148 5.27772 5.001878 5.129223
1369661_at 7.795717 7.5708485 7.699331 7.68089 7.856534 7.815693 7.7573647 7.997798 7.710239 7.8808117 7.7608657 7.6698546
1369662_at 3.6933384 3.525627 3.504533 3.570714 3.6304862 3.6186192 3.4568307 3.4590523 3.571756 3.489883 3.5517747 3.5722566
1369663_at 6.2223396 8.976608 6.0535164 8.956942 9.415643 9.351707 9.497887 9.669322 8.907243 8.344298 9.785202 6.3333383
1369664_at 9.86244 10.103152 10.004472 9.607537 9.882595 10.14266 10.032073 9.860083 10.395523 9.450094 10.067752 9.398416
1369665_a_at 6.9636483 6.9654946 7.3120213 7.155989 7.2267556 7.2228923 6.7266464 6.8472285 6.9548073 7.303167 7.0053864 6.855578
1369666_at 5.9928703 6.07512 6.036311 6.268775 5.8744726 6.0499477 5.9540963 5.9305897 6.034661 5.8029394 6.069004 5.7061057
1369667_at 6.2246604 6.560319 6.3553414 6.4221997 6.5068293 6.4504514 6.409806 6.3177743 6.4878716 6.481848 6.8622108 6.4178414
1369668_x_at 3.677817 3.6251063 3.8056276 3.730971 3.7823198 3.9172308 3.7692912 3.846827 3.8717184 3.9095185 3.7635367 3.6631892
1369669_at 7.287671 7.3880825 7.26755 7.591313 7.498769 7.2658052 7.3978047 7.3561053 7.2708697 7.7921643 7.4250326 7.054679
1369670_at 5.3559656 5.4839106 5.4275723 4.9734087 5.0411906 4.9933558 5.0343237 4.8059936 4.7701254 5.0677485 5.1488514 5.112254
1369671_at 11.960755 11.917488 12.020744 12.17737 12.337636 12.1303625 11.850611 12.055523 11.978674 11.844076 11.917686 11.891888
1369672_at 6.011873 6.0571613 6.176723 6.2155666 6.2629375 6.422017 6.106327 6.1681194 6.1470656 6.357741 6.280719 6.1134505
1369673_at 4.015603 4.2645154 4.447442 3.8318107 4.097589 4.2897477 4.414902 4.028436 3.9668074 4.0498505 4.0453596 4.027904
1369674_at 3.7046053 4.247731 4.996709 3.6562428 3.8653526 4.219754 4.6686783 3.7175465 3.8657959 3.7141047 4.055982 3.7057676
1369675_at 6.5980635 6.3942814 6.3906674 6.2731695 6.344496 6.3989315 6.341972 6.0465603 6.4686666 6.1817064 6.3257394 6.247293
1369676_at 6.7777157 6.8580546 7.0562034 7.017748 6.8966556 6.9423547 6.775101 6.812798 6.960938 7.0463004 6.732021 6.905775
1369677_at 3.8781674 3.6530063 3.6503086 3.6999304 3.7661023 3.6338193 3.7431698 3.7795868 3.5972595 3.6478028 3.8131404 4.0260434
1369678_a_at 6.989522 7.2761035 7.3380284 7.1071134 7.12191 7.345755 6.8729315 7.37121 7.0526066 7.1951327 7.350148 7.0647416
1369679_a_at 9.156698 9.434102 9.307505 9.136947 9.213636 9.290699 9.127443 9.022486 9.019543 9.246487 9.230357 9.098672
1369680_at 5.1118503 5.4962454 5.115963 5.0511475 5.1280494 5.2266827 5.3666816 5.1029177 5.4118185 5.103113 5.416786 5.3839264
1369681_at 4.6720743 4.687244 4.5401583 4.671851 4.6151605 4.7462997 4.5828238 4.57797 4.5878844 4.663079 4.6740875 4.775202
1369682_at 6.9221034 6.843958 6.4505153 6.7745686 6.6239405 6.8508544 7.063511 6.891063 6.682989 6.691721 6.838561 6.7211685
1369683_at 6.1210723 5.869197 6.0159097 6.231448 5.831678 6.156927 6.040782 6.0353465 6.163815 6.1053305 5.9810824 5.896899
1369684_at 4.6411905 4.7862434 4.6669846 4.7540426 4.860091 4.9381247 4.7512083 4.902733 4.586386 4.8013563 5.0056314 4.844374
1369685_at 3.711027 3.8183715 3.6764586 3.7360156 3.7801688 3.9878428 3.7939463 3.8378534 3.8273938 3.701916 3.8120809 3.8384843
1369686_at 4.608478 4.4422145 4.43847 4.3321543 4.453092 4.3820195 4.8760667 4.3965874 4.30821 4.4045963 4.1712728 4.579956
1369687_at 4.152476 4.2993693 4.400271 4.2638187 4.180502 4.2714176 4.1821127 4.3687778 4.3403597 4.247884 4.3355246 4.100209
1369688_s_at 5.19919 5.1228013 5.0013247 5.300642 5.2375007 4.9513917 5.006074 4.9906406 5.1366854 5.124768 5.2653723 5.049393
1369689_at 6.478861 6.2238336 6.374226 6.3024416 6.5236487 6.290881 6.4379387 6.437236 6.233127 6.0463653 6.6271877 6.0179906
1369690_at 6.8026366 6.430871 6.371007 6.369795 6.692134 6.39083 6.7725277 6.333073 6.2836614 6.607647 6.361085 6.794142
1369691_at 5.1538644 5.112776 4.9638724 4.783803 4.7462635 4.8215103 4.995471 5.322063 4.929531 5.0199327 4.7105303 5.3014803
1369692_at 3.7951624 3.8684368 3.9642053 3.8054132 3.9159305 3.8628104 3.922284 3.9689443 3.9316864 4.0942545 4.0709934 4.0530615
1369693_a_at 5.1787453 5.059475 4.9866433 5.196932 5.3187857 5.1608267 5.073341 5.0629387 4.482641 4.709462 4.701562 4.4531846
1369694_at 3.5445266 3.5993457 3.4871721 3.5854042 3.6811855 3.5010939 3.6474276 3.4178267 3.59554 3.606686 3.6323082 3.5675466
1369695_at 4.2279224 4.247631 4.528081 4.3202243 4.462719 4.4808607 4.3535147 4.3410835 4.4148746 4.4274664 4.307484 4.45838
1369696_at 3.7311966 3.6981628 3.828996 3.761813 3.8825786 3.7741055 3.8663802 3.5375245 3.720991 3.6469789 3.8319242 3.7275457
1369697_at 4.2552156 4.2098427 4.0865297 4.1698503 4.1230044 4.204383 4.4006476 4.035406 4.208408 4.2992883 4.2539353 4.246946
1369698_at 5.3431897 5.177035 5.1869764 5.5583606 5.0830193 5.4300423 6.0273943 5.458118 5.814359 5.715357 6.548196 6.491193
1369699_at 5.1290894 4.93841 4.845171 4.7959948 4.920889 4.945824 5.07663 5.227103 4.8678656 4.980822 5.0483 5.0279293
1369700_at 5.6904497 5.6403236 5.7529173 5.761504 5.692866 5.711137 5.657041 5.7637796 5.766765 5.7710524 5.7641277 5.5424614
1369701_at 12.134406 11.993041 11.988914 12.017964 12.20233 12.097226 11.939687 12.049031 12.1006 12.093731 12.2124815 12.165429
1369702_at 6.400285 6.620086 6.642301 6.5894504 6.581374 6.6244802 6.4814076 6.63437 6.6909246 6.641607 6.652736 6.788651
1369703_at 6.997024 6.6476803 6.83014 6.974255 7.0281115 6.8285837 6.8888774 6.773257 6.8532643 6.970601 7.0588284 6.8039093
1369704_at 6.923959 7.044119 6.7300596 7.045458 6.940306 6.499942 6.8319426 6.8512607 7.002541 6.9763303 6.691186 6.9747696
1369705_at 5.1569653 5.455241 5.2675996 5.1893234 5.263793 5.158348 5.3550324 5.2885437 5.1874933 5.3035445 5.497934 5.529508
1369706_at 4.14756 3.986332 4.0783424 4.202094 4.1057086 4.106903 4.1126547 3.939304 4.03687 4.142348 3.945352 4.090886
1369707_at 4.743971 4.5396247 4.7396984 4.5986176 4.680371 4.553525 4.684848 4.5998898 4.613926 4.7836647 4.7105646 4.782471
1369708_a_at 5.4266143 5.361923 5.1774077 5.427791 5.3783956 5.202731 5.1716146 5.579139 5.3721905 5.368034 5.40159 5.3691883
1369709_at 4.3309555 4.550743 4.560524 4.3155475 4.404921 4.294565 4.4706755 4.391458 4.4865646 4.316081 4.4050894 4.392663
1369710_a_at 3.6962512 3.4855072 3.6804614 3.7384667 3.5418582 3.5886812 3.6035829 3.6905854 3.6538622 3.6609342 3.6987035 3.6212392
1369711_at 5.5107417 5.5699186 5.4538164 5.5054674 5.4848275 5.1115556 5.6458025 5.437389 5.5753317 5.037012 5.430855 5.488766
1369712_at 7.202987 6.859443 7.149575 7.2839956 7.1250935 7.476188 7.0580635 7.1281633 7.0035505 7.1309566 7.2137175 6.9721265
1369713_at 6.4186234 6.3839507 6.073168 6.4049993 6.304511 6.029721 6.548918 6.6443105 6.4009604 6.27727 6.266773 6.4594784
1369714_at 6.300647 6.1329694 6.5431128 6.4285035 6.4582424 6.7247605 6.398491 6.401278 6.3706036 6.3882565 6.555785 6.2658124
1369715_at 4.339177 4.2517734 4.208027 4.192383 4.374777 4.2873673 4.3008957 4.1830215 4.5541086 4.395323 4.3379374 4.404205
1369716_s_at 9.588085 9.128827 9.00573 9.732901 9.697263 9.116632 9.174739 9.574845 9.522231 9.568136 9.725112 8.935182
1369717_at 4.383529 4.3735948 4.3088675 4.4382796 4.599912 4.345287 4.3364935 4.2781935 4.4845366 4.3460894 4.545826 4.3161283
1369718_at 8.834656 8.79493 9.012136 8.932172 9.193329 9.120717 8.942886 8.927907 9.00729 8.98582 8.81928 8.563277
1369719_at 3.3308306 3.3397813 3.3763776 3.3648984 3.3694007 3.272705 3.3453755 3.2983816 3.3245358 3.3950386 3.3624673 3.313868
1369720_at 8.732785 8.620409 8.966486 8.800268 8.948071 8.830679 8.679722 8.823249 8.949358 8.743099 8.673718 8.528194
1369721_at 4.7427554 5.0182657 4.7968345 4.8733816 4.772362 4.88553 4.8538313 4.8479652 4.9384494 4.9312463 4.676542 4.75668
1369722_a_at 7.9299283 7.803034 7.7890005 8.037234 7.799306 7.7763085 7.6782913 7.891645 7.575421 7.8764358 7.6703305 7.471102
1369723_at 7.099819 6.751315 6.780335 7.1312013 6.917074 7.0485835 6.784869 6.867228 6.8722687 6.9705434 6.9161067 6.575487
1369724_at 5.4705358 5.4400854 5.4498715 5.490988 5.4838257 5.5858426 5.4617586 5.3455534 5.4282227 5.3823857 5.5611963 5.490219
1369725_at 7.0321126 7.4105864 7.2792425 7.271867 7.532207 7.4372973 7.3972526 7.3821697 7.5160217 7.140326 7.6958075 7.6516085
1369726_at 8.314373 8.304724 8.1759405 8.4239235 8.393874 8.30435 8.377787 8.221603 8.383991 8.843376 9.026052 8.373427
1369727_at 13.624423 13.678925 13.839731 13.801838 13.812083 13.923471 13.799362 13.836287 13.822509 13.78476 13.980553 13.938416
1369728_at 5.2216945 5.3631935 5.4065886 5.146866 5.087986 5.482723 5.3380356 5.1498566 5.4850636 5.3400197 5.608993 5.454378
1369729_at 8.172447 8.167191 8.121565 7.8481054 7.9545975 7.936075 8.240097 8.009581 7.9633 8.096642 8.275988 7.630084
1369730_a_at 4.965334 4.647567 4.75089 4.68635 5.0109625 4.8451576 4.828988 4.9362006 4.8192058 5.1003084 4.8513703 4.8676505
1369731_at 3.6488485 3.5319624 3.5503101 3.81901 3.5324304 3.6107829 3.7985773 3.7134886 3.3810406 3.5262775 3.5293715 3.6888735
1369732_a_at 4.6807785 4.749611 4.7026567 4.72781 4.703416 4.750231 4.573662 4.8605957 4.8955708 4.85638 4.655435 4.8481607
1369733_at 8.819034 8.801697 8.829508 8.88786 8.764491 8.785906 8.690987 8.797801 8.6906 8.929464 8.84416 8.629804
1369734_at 8.405344 8.476202 8.564573 8.332262 8.38649 8.463001 8.436662 8.432833 8.345234 8.292318 8.335848 8.373041
1369735_at 6.0591774 5.7826595 5.7219706 5.9211974 6.048295 5.90983 5.942177 6.0925975 5.857304 6.0210004 5.8867025 5.6565375
1369736_at 5.2409925 5.013495 5.254021 5.243305 5.265973 5.2755113 5.332767 5.01341 5.111925 5.1779747 5.278858 5.1738143
1369737_at 8.349699 8.304327 8.695565 8.595531 8.852571 9.0133 8.427456 8.933281 8.616656 8.060311 8.334646 8.585211
1369738_s_at 8.922779 8.936299 9.299741 8.911216 9.481878 9.50988 9.00059 9.3091 8.975212 8.790609 9.273144 9.134942
1369739_at 4.387689 4.5522757 4.2819633 4.5494127 4.434167 4.4436226 4.3492026 4.4046144 4.45261 4.303238 4.507115 4.510063
1369740_at 5.30507 5.6626573 5.568511 5.6581087 5.5384426 5.4706883 5.410744 5.6317596 5.2985306 5.332373 5.341423 5.728339
1369741_at 5.755753 5.7712493 5.8760424 5.845307 6.1806555 5.9523025 6.1561346 5.682953 6.1103873 5.8718214 6.187888 5.9467034
1369742_at 4.6553545 4.8821464 4.715779 4.8835807 4.7361875 4.76486 4.8251195 4.7194457 4.7570887 4.7738156 4.8006287 4.7033625
1369743_a_at 7.95694 7.9088106 8.444728 8.238558 7.9416537 7.9514914 8.215258 8.092585 8.238787 8.566879 8.085823 8.227008
1369744_at 4.6668773 4.6236577 4.835378 4.603795 4.7842536 4.511738 4.461055 4.8749986 4.532445 4.5157385 4.6580205 4.577671
1369745_at 6.1957955 6.079468 6.057407 6.196562 6.2539635 6.326758 6.2107267 6.1437206 6.2726145 6.2234287 6.1123486 6.0917177
1369746_a_at 11.357698 11.358379 11.448175 11.1258335 11.507967 11.476817 11.475184 11.396915 11.313706 11.575122 11.615473 11.369161
1369747_at 6.260476 6.028131 6.132694 6.226143 6.5209885 6.2271924 6.286395 6.3012104 6.4112215 6.3250527 6.497014 6.590391
1369748_at 3.6564326 3.642732 3.6306646 3.729807 3.9293945 3.8234298 3.768678 3.6979918 3.8560805 3.817091 3.8697371 3.5984302
1369749_a_at 4.8771367 4.7134323 4.5029488 4.921246 4.4498243 4.533839 4.6114473 5.029297 4.951459 4.6721697 4.504014 4.7151003
1369750_at 3.9255488 3.9173493 3.8790197 4.090084 3.9556222 4.05781 4.2410088 4.1994867 3.9265954 4.09064 3.9194589 4.0050907
1369751_at 5.2029448 4.6688128 4.6781836 4.384676 4.2972994 4.339989 4.869244 4.5621667 4.5473647 4.31396 4.550504 5.0985928
1369752_a_at 4.980365 4.869415 4.9021173 4.803902 4.912723 4.9172173 5.061714 4.8769016 4.88106 5.086254 4.942079 4.9313216
1369753_at 4.360422 4.381093 4.103388 4.255369 4.262693 4.0887775 4.0968027 4.0383835 4.1217146 4.2341337 4.535972 4.4538465
1369754_a_at 7.833773 7.8736053 7.658393 7.63851 7.520063 7.401699 7.624859 7.6030474 7.637383 7.3548193 7.6931515 7.545787
1369755_at 3.7091796 3.7147417 3.7641158 3.6097708 3.8124852 3.7949922 3.8777196 3.747947 3.765359 3.7572129 3.7005293 3.7601032
1369756_a_at 8.012482 8.101343 7.870434 7.757846 7.808655 7.6935205 7.771425 7.6257095 7.953069 7.7504234 8.007069 7.749457
1369757_at 5.8789983 5.7032995 5.7740793 5.638571 6.0560617 5.7844 5.9974813 6.1162343 5.973744 5.8241634 6.031243 5.6458645
1369758_at 7.3590174 6.920715 7.124631 7.2695746 7.1842017 6.850225 7.5525045 6.9874983 6.9562254 7.0893803 7.1558447 7.004726
1369759_at 5.4345207 5.1562657 5.444955 5.4610577 5.4131484 5.3725185 5.315326 5.5733027 5.6346507 5.3217525 5.438084 5.364094
1369760_a_at 3.9692523 3.8039153 3.8633006 4.0099325 3.8303971 3.9417162 4.481944 4.116987 3.9672575 3.8922925 3.9708583 3.930703
1369761_at 3.9575405 3.9453278 4.0142694 3.9287128 4.0559077 4.1621923 4.09934 4.071573 4.102894 4.039373 4.1838737 4.076663
1369762_at 4.0492725 3.9643598 3.985884 3.9269624 4.1100845 4.005233 4.203067 4.14378 3.9530985 4.110119 4.1169424 3.9465415
1369763_at 4.092805 4.1845922 4.0489683 4.179324 4.288862 4.410247 3.9870436 4.241139 4.1011868 4.0538225 4.2403135 4.074696
1369764_at 12.884389 12.80317 12.883344 12.99455 13.095402 12.994291 12.867137 13.040943 12.807922 13.145083 13.175511 12.931058
1369765_at 3.602183 3.478577 3.6318722 3.4930797 3.6177633 3.6034403 3.605945 3.6375008 3.456472 3.5145926 3.5508578 3.3613727
1369766_at 5.4426084 5.9015145 5.999388 5.879358 5.9585967 5.994693 5.8140044 5.9117765 6.0215383 5.690454 5.710085 6.096662
1369767_a_at 4.176792 3.9038124 3.9903789 4.2116175 4.2705994 4.3635416 4.2623982 4.2869387 4.0373783 4.3400307 4.306015 4.1438494
1369768_at 6.3559656 6.2188587 6.1308494 6.129616 6.114632 6.270217 6.10123 6.0474963 6.2009654 6.096035 6.2685676 6.1542187
1369769_at 4.759056 4.6342564 4.4390078 4.6393366 4.6780643 4.6545916 4.710661 4.7148476 4.7077827 4.587201 4.589049 4.572894
1369770_at 4.7169056 4.6325383 4.50337 4.6391215 4.3851132 4.278438 4.7945194 4.2818885 4.4562645 4.8072534 4.3878355 4.6932545
1369771_at 5.392125 5.285531 5.3481426 5.637496 5.525507 5.5480776 5.4301653 5.437442 5.398282 5.5335283 5.2352734 5.275099
1369772_at 7.428212 7.179184 7.021278 7.395401 6.9694963 7.216548 6.854941 7.2581863 6.8442793 7.457961 7.385876 7.1094737
1369773_at 4.5091295 4.577354 4.5051064 4.5698013 4.434163 4.403411 4.339134 4.399977 4.6019497 4.370992 4.31423 4.590697
1369774_at 4.331712 4.3392944 4.110175 4.4370117 4.3274946 4.4005184 4.4059377 4.5739317 4.3508234 4.392593 4.522363 4.2483644
1369775_at 8.015235 8.018999 7.957049 7.9540634 7.8394794 8.020159 7.8098106 8.023347 7.9417176 7.7917147 7.9533753 7.7283525
1369776_a_at 6.9942555 6.76092 6.723478 6.892258 7.002298 6.6100082 6.6618834 6.7416162 6.8700767 6.996691 6.726575 6.838139
1369777_a_at 6.934275 7.0604258 6.6222653 6.5587764 7.115226 6.5451646 6.715779 6.649963 6.9195075 7.0461526 7.1057086 7.213124
1369778_at 3.9024749 4.0616465 4.1062503 4.147851 4.1012754 4.0437107 4.3054066 4.233057 4.2176857 3.9687097 4.1749353 4.381587
1369779_at 5.213447 5.322424 5.173843 5.4410887 5.2776585 5.493501 5.17147 5.2343473 5.2013073 5.3723955 5.2315617 5.2118306
1369780_at 6.5493293 6.7450256 6.761828 6.47046 6.6852107 6.715963 6.73574 6.697647 6.7659454 6.610551 6.600408 6.6987834
1369781_at 3.835048 3.9476378 3.8738575 3.838348 3.8899164 3.9175797 3.7151246 3.933043 3.8770978 3.760465 3.8821974 3.812
1369782_a_at 5.9814644 5.7780156 5.748925 5.8077736 6.0273695 6.0617175 6.016946 6.182598 6.122764 5.930805 6.0892935 5.695706
1369783_a_at 4.9732428 4.823925 5.017404 4.754451 4.5220156 4.7666206 4.648914 4.9674234 4.660494 4.8557906 5.054982 4.8938437
1369784_at 4.1007023 4.087857 3.9801662 3.9346538 3.7570405 3.9565232 3.9468555 4.0324497 3.897764 4.126464 3.9455159 4.1068225
1369785_at 7.937949 7.893952 8.101461 8.1229 7.753839 8.1668625 7.961989 7.9110074 7.977173 7.9777613 7.8512564 7.6779413
1369786_at 6.707194 6.7385893 6.571499 6.494758 6.7167892 6.5596375 6.885574 6.6729283 6.7203355 6.7180853 6.7415566 6.8685184
1369787_at 4.238781 3.8187964 3.8711898 3.9159713 4.164506 3.8208096 4.035016 3.8920643 3.9843452 3.9086363 3.8166308 3.9507594
1369788_s_at 8.626738 7.859363 8.682505 8.582099 7.4951057 7.278602 7.7200155 7.3480377 8.126277 8.3164625 7.455399 7.5500255
1369789_at 3.657553 3.7002933 3.8380725 3.6349578 3.6203976 3.6291506 3.8114147 3.6901824 3.5922391 3.5959787 3.5794175 3.7416763
1369790_at 10.559411 10.851751 10.130732 10.560129 10.876772 10.300403 11.021468 11.44465 11.043766 10.649736 11.10642 10.558195
1369791_at 7.539353 7.40384 7.7422404 7.4858007 7.754527 7.486972 7.3116264 7.5904975 7.6787596 7.622057 7.684823 7.485613
1369792_at 6.160012 5.8846087 5.918752 6.158108 6.142455 6.1255403 6.0658417 6.0516424 5.958985 6.112769 6.052403 5.8818226
1369793_a_at 4.234462 4.2055807 4.15294 4.125929 4.465068 4.277441 4.339928 4.243565 4.3214765 4.150993 4.3441057 4.2196054
1369794_a_at 4.9804463 5.0217557 4.79972 4.8042154 5.2703166 4.9491286 5.146146 5.1542473 5.0707793 5.2221255 5.100194 5.3274503
1369795_at 4.2915154 4.1564937 4.318762 4.3591146 4.265287 4.2831125 4.272909 4.341587 4.3566213 4.3102465 4.51851 4.3031187
1369796_at 5.128295 5.0946684 4.96742 5.0100255 5.104014 4.981516 5.092864 5.082654 4.980404 4.9531775 4.8313937 5.3118677
1369797_at 4.3007946 4.1917033 4.275092 4.343969 4.3710732 4.392991 4.3027897 4.4065948 4.2582035 4.286889 4.410795 4.282731
1369798_at 4.5549326 4.6334124 4.6848583 4.658744 4.6055627 4.5831065 4.6509423 4.768356 4.5654745 4.569231 4.730842 4.543359
1369799_at 10.201665 10.207038 10.343108 10.329376 10.380332 10.443164 10.183483 10.326117 10.255425 10.175815 10.330658 9.977212
1369800_at 3.8692017 3.9506223 3.818592 3.9520674 3.898189 4.056726 3.9272184 3.9223068 4.016943 4.041219 3.9822104 4.0260434
1369801_at 4.7710705 5.033058 4.9543085 4.893249 4.88063 4.7836943 4.703371 5.135802 4.6786857 4.6302156 4.73602 4.707281
1369802_at 3.8229885 3.8039117 3.9497206 3.8404858 4.0573792 3.842415 4.1300364 4.0748477 3.90328 3.9196107 3.8461106 3.9494348
1369803_at 4.6685705 4.800414 4.8334966 4.607871 4.5230474 4.688798 4.9138865 4.6756215 5.037054 4.841692 4.988234 4.842305
1369804_a_at 4.7045794 4.8490047 4.7038026 4.935983 4.663808 4.6710978 4.7900763 4.870285 4.6538696 4.729397 4.644097 4.751184
1369805_at 4.019015 3.907817 3.954884 4.057522 4.0197062 4.0299215 3.9538405 3.939534 4.193044 4.108448 4.1570377 4.018947
1369806_at 5.121566 4.918008 4.717448 4.919202 4.936718 5.096733 4.909575 4.8348603 4.858596 4.869046 4.904107 4.7478213
1369807_at 5.0203876 5.345789 5.0991225 4.820871 4.906047 4.922228 5.1278267 5.1891828 5.0167446 4.972978 5.103568 5.0825562
1369808_at 6.178377 5.9926906 5.3996835 5.3951564 5.742727 5.407891 5.771245 5.7696977 5.3638144 5.76252 5.4453707 5.7187424
1369809_at 5.045842 5.2040462 5.1317587 5.209828 4.993767 5.226977 5.1070175 5.0264773 5.2661157 5.07611 5.2992024 5.447013
1369810_at 6.6178293 6.6817937 6.5866885 6.6495414 6.4449654 6.4549327 6.599665 6.610871 6.671425 6.5522895 6.470943 6.5991106
1369811_at 5.104985 5.0429735 5.1674767 5.1780663 5.2508497 5.0846987 5.183669 5.1762867 5.0730925 5.220916 5.0493603 5.0443525
1369812_at 6.1246157 5.836629 5.8693614 5.855608 6.061046 5.9231105 5.868025 5.8190536 5.9931993 6.0506883 6.0836697 6.01877
1369813_at 6.5191936 6.3708744 6.4131565 6.3497906 6.4711137 6.43889 6.756235 6.599927 6.337649 6.331045 6.4315424 6.166196
1369814_at 4.741561 4.769119 4.6219296 4.3859725 4.6458616 4.5632854 4.7666035 4.693679 4.685079 4.954474 4.689064 4.611487
1369815_at 5.6809096 5.5737557 5.7293406 5.6864514 5.5617003 5.6860323 5.659182 5.786801 5.7886662 5.907255 5.594166 5.4864826
1369816_at 4.822157 4.7037187 4.6969256 4.753679 4.6830893 4.857157 4.6184516 4.6529903 4.7383256 4.5113854 4.839667 4.6218653
1369817_at 4.1661277 4.0659537 4.1504583 4.0988703 4.296311 4.4005795 3.9782639 4.2579613 4.320436 4.2218056 4.1449823 3.9551659
1369818_at 4.809756 4.71343 4.4718847 4.638052 4.9885864 4.714624 4.850257 4.870285 4.66473 4.8518605 4.8632317 4.688241
1369819_at 4.683907 4.92266 4.79753 4.8023653 4.9554844 4.8853283 4.86535 4.893342 4.768014 4.927242 5.028922 4.8390293
1369820_at 4.2295313 4.128351 4.173607 3.8955414 3.9775672 4.262042 4.064147 4.107753 4.282914 4.3012195 4.2051764 4.1076474
1369821_a_at 4.6498623 4.573816 4.620507 4.710105 4.820014 4.8042784 4.892621 4.808057 4.6150436 4.504422 4.8033543 4.7249756
1369822_at 4.163749 4.341342 4.3574944 4.460197 4.3794336 4.270678 4.4944825 4.3190184 4.2398114 4.298539 4.3561945 4.397363
1369823_at 5.1551275 5.0468426 5.1800013 5.185892 5.0178533 4.9792004 5.0835247 5.0850716 5.1467085 5.3863688 5.123828 5.2469797
1369824_at 4.843294 4.444108 4.364052 4.659752 4.781026 4.479726 4.626929 4.6523676 4.4814916 4.44711 4.659751 4.4326224
1369825_at 5.0834208 5.069712 5.095871 5.298069 5.490616 5.1772 4.985861 5.115822 5.1323004 5.2326813 5.381748 5.3158445
1369826_at 5.983295 5.8720956 6.0466003 5.992199 6.0237627 5.934076 5.7700796 5.9415708 5.895754 5.7773232 5.760036 5.885559
1369827_at 5.6571655 5.537752 5.6195164 5.580965 5.648577 5.763014 5.4856224 5.548362 5.640664 5.4184303 5.6708603 5.764385
1369828_at 5.8426604 5.8687043 5.8268666 6.0813665 6.1138606 6.0878487 5.7956123 5.883568 5.8979983 6.091245 6.330226 5.9460278
1369829_at 5.216809 5.2812805 5.2217045 4.987888 5.431754 5.153315 4.933182 5.433111 5.034032 4.927062 5.233498 5.436883
1369830_at 4.4970284 4.376423 4.3533053 4.2174397 4.5081787 4.3207474 4.1617136 4.3309064 4.3180823 4.2802014 4.290916 4.099653
1369831_at 5.66361 5.624033 5.951262 5.728941 6.0430603 5.830802 5.8152966 5.7880974 5.741254 5.8972044 5.700205 5.6960697
1369832_at 6.9073715 6.402083 6.2349443 6.432256 6.4128256 6.0499864 6.3156204 6.592665 6.420583 6.381064 6.39422 6.651493
1369833_at 4.3430657 4.402405 4.3339677 4.559767 4.631007 4.4504437 4.575797 4.7206974 4.323791 4.4069524 4.570444 4.380104
1369834_at 6.760079 6.826032 6.824432 6.621073 6.981802 7.237386 6.8081765 6.801221 6.827237 6.853891 7.374717 6.9290276
1369835_at 6.009414 5.9214616 6.085487 5.952289 6.1509676 6.240976 5.973893 6.0793457 5.995404 5.9260793 6.416462 6.2079973
1369836_at 6.774537 6.734002 6.277042 6.9239783 6.7605033 6.5479984 6.6033916 6.655411 6.4555407 6.373905 6.5009165 6.666104
1369837_at 11.9403925 11.934307 11.605102 11.869894 12.425615 12.27185 11.900084 12.063397 11.839495 11.908412 12.023163 11.65969
1369838_at 4.07918 4.1053786 4.141809 4.151346 4.274844 4.246724 4.233889 4.0973477 4.0442986 4.173704 4.3447866 4.1622844
1369839_at 4.99401 4.9002523 4.878969 4.95146 4.8208294 4.979747 5.13869 4.9073114 4.930271 5.002879 4.939601 4.7063885
1369840_at 8.990303 9.528009 9.572402 8.9810915 8.148974 9.028781 9.428101 7.939226 9.500953 9.258617 9.8136425 9.714775
1369841_at 3.5455084 3.6056166 3.4944758 3.5445561 3.70309 3.6072862 3.4506786 3.6030083 3.699883 3.6094797 3.629069 3.429252
1369842_at 3.9790792 3.9059188 4.165822 4.021953 3.9505825 3.957239 4.060735 4.1562757 3.8660896 3.8777459 3.9090042 4.053232
1369843_at 5.0453205 5.143736 5.000943 4.8159966 4.8035984 4.875479 5.0005417 5.018236 4.747017 5.105749 4.7828436 5.2093406
1369844_at 4.2247195 4.023052 4.0564203 4.0463114 4.094162 4.3656645 4.1705804 4.110524 4.1442585 4.2211695 4.135538 4.183373
1369845_at 6.25277 5.997458 5.951471 6.133344 6.019809 5.7068024 6.3303876 6.2801604 6.1615906 6.104557 6.0759063 6.437894
1369846_at 3.5515053 3.5420763 3.4620018 3.5112615 3.517113 3.5706983 3.5550125 3.5692284 3.3653853 3.6809616 3.5105407 3.5276957
1369847_at 5.937089 5.998511 5.675416 5.9967566 6.0981827 6.0446396 5.903255 6.0242047 6.1102314 6.0952744 6.0063896 5.8896317
1369848_at 3.62929 3.5911105 3.6184733 3.61917 3.7789664 3.779574 3.6581354 3.741133 3.621837 3.669875 3.7408986 3.6815708
1369849_at 5.0188823 4.964507 4.920713 5.085293 4.9602327 5.004116 5.1174264 5.014371 5.0855 4.9918985 5.139326 4.951091
1369850_at 6.0629272 6.0764723 5.7219887 6.2570577 6.070693 6.215331 6.242676 6.503887 6.167119 6.5183063 6.668769 6.1776814
1369851_at 7.1828036 7.393794 7.3286657 7.428763 7.551946 7.1658072 7.489739 7.257731 7.44944 7.3796983 7.2619667 7.48345
1369852_at 11.941884 12.015571 11.9583435 11.960014 11.939052 12.059825 11.790197 11.842619 11.901961 11.910784 11.956675 11.917705
1369853_at 5.041951 4.914146 4.992167 5.1006365 5.1727514 5.0395126 5.072805 5.0452757 5.0143247 5.1042933 5.1471868 5.1612577
1369854_a_at 7.561859 7.528987 7.5094867 7.3302975 7.577076 7.306511 7.577868 7.341672 7.416834 7.161502 7.217693 7.0414686
1369855_at 3.8451464 3.7782981 3.6084259 3.7294638 3.7948468 3.672655 3.7169747 3.8222053 3.879637 3.7317574 3.8921087 3.7952127
1369856_at 5.16341 4.978527 4.9866433 4.9429083 5.112892 4.9205484 5.1009626 4.9296064 4.8961115 4.9855776 5.1421337 4.841649
1369857_a_at 5.864067 5.814362 6.0378385 6.1321616 5.9546037 5.995801 5.9862337 6.0080748 6.0858655 6.217896 6.1075683 6.0454926
1369858_at 5.2708507 5.3707333 5.1017838 5.139908 5.2550735 4.8190694 5.4016933 5.0307837 5.42023 5.124342 4.9983525 5.6616964
1369859_at 4.538334 4.152664 4.4082394 4.3973103 4.3265796 4.1471624 4.4379945 4.4747596 4.1415977 4.254117 4.2462726 4.2558136
1369860_a_at 4.9894333 5.1150827 4.9846 4.939341 4.8628798 5.0456305 4.830565 4.832509 4.7764874 4.847333 4.9639063 4.8128557
1369861_at 4.82752 4.96857 5.1709294 4.8626437 5.021349 4.889943 4.8015246 4.838109 4.771143 4.731446 4.8200135 5.2071137
1369862_at 4.5206466 4.2641397 4.28802 4.366505 4.257756 4.24605 4.320871 4.2825365 4.296929 4.212505 4.326001 4.387301
1369863_at 7.6285863 9.054449 9.368906 8.412494 8.519645 8.469152 8.716935 8.206303 8.708825 7.392625 8.381097 8.462395
1369864_a_at 8.330907 8.143928 9.208059 8.176971 10.922771 10.664185 7.277017 9.301782 9.903751 8.109535 7.422996 8.31168
1369865_at 4.2860565 4.365331 4.3404427 4.2651634 4.5580363 4.318785 4.3836765 4.5378747 4.4185963 4.480771 4.338926 4.4864373
1369866_at 4.600954 4.656759 4.532178 4.64085 4.6775646 4.646545 4.5591106 4.739661 4.553502 4.5440125 4.6737156 4.63081
1369867_at 6.0135417 5.527837 5.2195854 5.4438066 5.63732 5.4697533 5.496396 5.60779 6.3618226 5.512436 6.1588616 6.0420375
1369868_at 9.245693 9.336264 9.273049 9.3305645 9.466454 9.766255 9.332212 9.460568 9.394174 9.584748 9.515935 9.348265
1369869_at 4.1543546 3.9422605 4.0786953 4.30423 4.0595737 4.1169558 4.0173388 4.0259175 4.3905296 3.9472618 4.33838 4.28677
1369870_at 7.256366 7.383628 7.3521037 7.5678005 7.221874 7.4300675 7.1699305 7.3831806 7.0646014 7.332033 7.414211 7.083481
1369871_at 3.6343617 3.7681699 3.6306949 3.689061 3.6633036 3.6743636 3.6571658 3.8683493 3.5698278 3.7121046 3.6952949 3.582555
1369872_a_at 4.312412 4.365197 4.4552546 4.4472685 4.394527 4.614056 4.2982144 4.2270675 4.2760463 4.370592 4.4254313 4.48591
1369873_at 4.7647185 4.4730434 4.68811 4.6993723 4.799815 4.7526073 4.6568184 4.587169 4.7174454 4.664322 4.8857546 4.6737347
1369874_at 5.6097264 5.782843 5.5765977 5.7319446 5.6494784 5.3401804 5.7954516 5.7912703 5.8141055 5.752641 5.5992417 5.855161
1369875_at 5.3872614 5.0215044 4.782305 4.997979 5.3296137 5.1270742 5.155507 5.2295628 5.29451 5.3586473 5.124879 5.137068
1369876_at 3.8827574 3.6236432 3.9669006 3.7910907 3.828197 3.984905 3.8347726 3.6307893 3.824484 3.771646 3.721217 3.69276
1369877_at 4.8088245 4.7143545 4.6441975 4.6864324 4.7302427 4.775686 4.7562575 4.7004395 4.9504056 4.6053405 4.918852 4.810901
1369878_at 4.3371654 4.1913176 4.343917 4.3060555 4.133751 4.2545114 4.197749 4.2216396 4.1794553 4.3296647 4.4782457 4.4045467
1369879_a_at 12.654941 12.648464 12.706722 12.832131 12.747499 12.707743 12.645631 12.697522 12.689995 12.689995 12.798418 12.6768675
1369880_at 4.111296 4.0794873 4.1799335 4.231609 4.2281404 4.236163 4.101035 4.022789 4.2376633 4.2784586 4.451228 4.3932314
1369881_at 4.4206915 4.5432568 4.7506495 4.7488003 4.6830826 4.6141624 4.696053 4.510962 4.53403 4.854594 4.5934486 4.754013
1369882_at 4.6742415 4.5645022 4.5006084 4.7961345 4.7563157 4.755513 4.7268367 4.842394 4.717837 4.861968 4.7808905 4.877092
1369883_at 3.7594268 3.8694768 3.7876713 3.6769333 3.7791615 3.5866559 3.6467996 3.6436107 3.7481482 3.689372 3.8042827 3.8842268
1369884_at 4.8662972 5.098398 4.963468 4.7513943 5.185298 4.9290967 4.9070406 5.1176367 5.181929 4.930478 5.0526 5.1427836
1369885_at 5.47069 5.459003 5.2565594 5.518393 5.5385695 5.6040606 5.4480867 5.288483 5.3461347 5.261228 5.4431095 5.649707
1369886_a_at 5.500476 5.5416083 5.2807207 5.588772 5.612196 5.6601644 5.618867 5.702755 5.575563 5.5811043 5.7221885 5.485322
1369887_at 4.3521724 4.1968956 4.356718 4.46265 4.4340644 4.4001493 4.6217546 4.615267 4.453177 4.414034 4.56884 4.295766
1369888_at 4.0886984 4.1314125 4.2531786 4.1477222 4.242734 4.32215 4.1316304 4.1142015 4.336702 4.135742 4.2717834 4.1331244
1369889_at 4.4596033 4.1962185 4.265148 4.261902 4.3878717 4.3351607 4.160141 4.284851 4.3881493 4.200117 4.186266 4.2399583
1369890_at 3.2877102 3.2505863 3.3018389 3.2264845 3.1820436 3.094713 3.2180665 3.1819942 3.129566 3.2646737 3.286711 3.268285
1369891_at 5.0974507 5.052892 5.1153636 5.148085 5.0581284 5.3012567 5.128483 5.22325 5.0808086 5.204653 5.2751265 5.2438293
1369892_at 3.5375133 3.466423 3.3600006 3.3694212 3.2899141 3.7000904 3.3118598 3.6123772 3.374308 3.3789995 3.4960022 3.3765302
1369893_at 4.731915 4.8313384 4.8510594 4.8022 4.855167 4.861717 4.7971063 4.7127767 4.760474 4.7803645 4.8340096 4.91667
1369894_at 3.18782 3.1399171 3.0479798 3.125529 3.148069 3.245986 3.116379 3.2061648 3.129929 3.1075854 3.1253555 2.9996014
1369895_s_at 6.2690883 6.5276165 6.5516424 6.522488 6.461775 6.636529 6.5009875 6.407643 6.447681 6.5293756 6.3377266 6.5849824
1369896_s_at 7.1046324 6.8811736 7.183854 7.077858 7.102914 7.0143557 6.8616414 6.9510436 6.95746 6.6069865 6.824715 6.919112
1369897_s_at 12.208553 12.115799 12.211131 12.263779 12.114624 12.26281 12.125129 12.206266 12.02299 12.178906 12.238569 11.909232
1369898_a_at 4.790344 4.904359 4.573749 4.8484187 5.1274524 5.121801 4.7777643 4.9391603 4.894239 4.8816595 5.038733 5.0029216
1369899_s_at 6.175242 5.63933 5.7882247 5.8600483 5.568034 5.9968038 5.889155 6.0292497 5.9835486 5.973956 6.0200014 5.7208385
1369900_at 3.927112 4.012926 3.9284441 3.8746989 4.0479736 3.9891672 4.0975666 4.0151806 3.9616387 4.086294 4.110525 3.8666701
1369901_at 4.639768 4.4297 4.399783 4.5271034 4.654847 4.6882057 4.5537176 4.750867 4.830718 4.6568956 4.763851 4.6189013
1369902_at 7.4565506 6.810042 6.5551014 7.2454033 6.857158 6.6555395 6.8982167 7.132958 6.953768 6.9910464 6.701553 6.703539
1369903_at 4.876665 4.661785 4.756599 4.465037 4.6401052 4.37375 4.629854 4.577338 4.592773 4.4453735 4.6230745 4.6553583
1369904_at 5.527795 5.5581417 5.432907 5.5699043 5.2665844 5.5370817 5.515684 5.3649635 5.5928392 5.4060535 5.3724766 5.46649
1369905_at 3.860122 3.7272549 3.6503086 3.801002 3.6386468 3.870121 3.9048986 3.7679803 3.6296463 3.731024 3.8767886 4.0293183
1369906_s_at 11.514364 11.760357 11.574066 11.786275 11.7942505 11.866428 11.690436 11.8883915 11.766566 11.60771 11.8840275 11.444864
1369907_at 5.676712 5.646373 5.7386217 5.882807 5.8304944 5.954332 5.81333 6.0088854 5.8123045 5.787091 5.901451 5.782481
1369908_at 3.7045157 3.595587 3.7471373 3.6896095 3.650518 3.6846914 3.943056 3.747947 3.988823 3.7983117 3.6718056 3.6767566
1369909_s_at 10.9597845 10.819418 10.78952 10.88832 10.838992 10.942747 10.984757 11.016812 10.556643 10.993835 11.155073 10.42078
1369910_at 4.0622196 3.9281635 3.9539108 3.9261222 4.147823 3.8736577 4.036995 4.0728235 3.925116 3.8275785 3.8097694 3.951508
1369911_at 5.1131105 5.0364842 5.0526667 5.0790544 5.1673098 5.267714 5.343578 5.086731 5.0833006 5.3242664 5.138423 5.0598226
1369912_at 5.892461 5.816488 6.0359335 5.951993 5.895733 5.8740683 5.8824506 5.7973895 5.7515273 5.6656094 5.8672533 5.77646
1369913_at 4.717687 5.026883 4.972332 5.0356536 4.8001323 4.8298755 5.274072 4.836099 5.1192107 4.92999 4.9110546 5.155225
1369914_at 4.199464 3.9028337 4.002265 3.9442487 4.1909437 4.0854435 4.0238953 4.1181793 4.04164 4.1771502 3.9777045 3.9050906
1369915_at 7.0340586 6.9705606 6.884162 7.064342 7.117927 7.169835 7.308563 7.2444134 7.0368237 6.9684753 7.013787 6.979203
1369916_at 5.128114 5.2044487 5.260994 5.1732473 5.4908514 5.170696 5.409432 5.245597 5.250973 5.281536 5.254593 5.4200726
1369917_at 5.2208815 5.3719335 5.3246837 5.4870963 5.14633 5.3592978 5.5559072 5.351468 5.320158 5.2958827 5.565846 5.15611
1369918_at 3.917708 4.008705 4.042982 4.021953 3.9905338 4.0006323 3.978296 3.9214172 3.9365883 3.8918996 3.9746628 3.9215617
1369919_at 5.084575 5.3669806 4.798175 5.0463023 5.0794225 4.8361506 5.168087 5.151787 4.9028983 5.086299 5.0141587 4.9607635
1369920_at 4.990075 4.8871527 4.92427 4.751105 4.7789 4.9825163 4.9083734 5.021066 5.18991 5.0376 5.142812 5.1718335
1369921_at 6.370935 6.3465333 6.6732845 7.3712044 6.6386313 6.9840484 6.571309 6.4044385 6.663243 6.829085 7.3431225 7.016971
1369922_at 8.564811 8.509562 8.670871 8.587168 8.470937 8.7039175 8.381912 8.58268 8.639432 8.644378 8.821974 8.641935
1369923_at 5.7131057 5.5998363 5.5612535 5.6863017 5.9427953 5.5752554 5.680488 5.8615 5.596368 5.6924148 5.506392 5.502255
1369924_at 5.9140954 5.485575 5.7236633 5.5423913 5.82233 5.801236 5.9460497 5.6903777 5.6947656 5.876496 5.786598 5.8589954
1369925_at 4.084504 3.843036 3.8323946 3.9016757 3.9355798 3.8879495 3.8716545 3.9828286 3.8434021 3.928075 3.8508592 3.8618226
1369926_at 7.7333384 7.796689 7.4373684 7.736232 7.9769435 7.8460803 7.5733757 7.843978 7.871357 7.833346 7.7524915 7.642475
1369927_at 11.206084 11.134931 11.018691 11.164746 11.217186 11.243411 11.189692 11.161744 11.119979 11.179252 11.204264 10.895284
1369928_at 3.6806788 3.6761844 3.6094797 3.637462 3.6942708 3.6413715 3.7320857 3.7038603 3.699883 3.6911447 3.8742266 3.6950033
1369929_at 11.125024 11.054308 11.049518 11.112596 11.231118 11.058573 10.950343 11.034062 10.9458275 11.15532 11.169833 10.939457
1369930_at 11.126554 10.921994 11.081342 11.103767 11.01762 11.351755 11.087649 11.235008 10.963248 11.055646 11.371439 10.685302
1369931_at 7.0375137 6.845982 6.8907967 7.201379 7.073589 6.8511295 6.80871 7.01845 6.9629846 7.2708073 7.147053 6.7674494
1369932_a_at 9.725756 9.603784 9.670385 9.836253 9.421927 9.594218 9.627498 9.867775 9.427566 9.859518 9.503856 9.335797
1369933_at 10.979167 10.757652 10.882079 10.971153 10.796123 11.144759 10.716523 11.06855 10.855908 10.899287 11.0887 10.571567
1369934_at 11.4126625 11.539783 11.393045 11.566883 11.797742 12.022713 11.634456 11.677542 11.554915 11.718647 11.800738 11.45536
1369935_at 7.988837 7.785121 7.953024 7.952812 7.9853635 7.987731 7.9218807 8.151015 7.716443 8.117866 8.207302 7.8433347
1369936_at 10.5863 10.229123 10.230043 10.414025 10.469317 10.471912 10.353327 10.494224 10.385898 10.828517 10.847642 10.351185
1369937_at 10.165149 10.083374 10.316229 10.383908 10.331898 10.518287 10.198137 10.388158 10.14823 10.377295 10.4586115 10.006617
1369938_at 6.547597 6.3215647 6.8422027 6.7995267 6.803662 6.524418 6.802127 6.268553 6.816734 6.3048797 6.8343606 6.103009
1369939_at 11.843997 11.593814 11.709295 11.849073 11.947638 11.88132 11.719943 11.86252 11.735726 11.7365265 11.770007 11.281735
1369940_at 9.797807 9.7754345 9.58039 9.691104 9.698428 10.017986 9.814926 9.933179 9.81782 9.801562 9.944824 9.641083
1369941_at 10.663827 10.758779 10.780489 10.870108 10.800106 11.326509 10.570548 10.87368 10.855582 11.051178 11.242447 11.071041
1369942_at 8.964187 9.102535 9.196182 9.525258 9.4946785 9.199647 9.263514 9.48955 9.364189 9.533217 9.41662 9.044485
1369943_at 10.229691 9.785158 9.698324 9.993089 9.725495 9.605343 9.963763 9.744181 9.664674 9.927539 9.860469 9.581944
1369944_at 8.461063 8.466875 8.504827 8.723094 8.653714 8.655202 8.610124 8.534263 8.551431 8.626901 8.423423 8.563939
1369945_at 4.459541 4.750458 4.32409 4.525174 4.6746874 4.48263 4.5561867 4.538573 4.580056 4.6567063 4.8722315 4.4284105
1369946_at 6.1373687 6.1963215 6.2663074 6.1132026 6.2625465 6.4067492 6.0274425 6.245499 6.31045 6.162844 6.351484 6.045488
1369947_at 5.620082 5.6618967 5.55319 5.8802476 5.461887 5.6061125 5.77022 5.750847 5.568133 5.585316 6.040202 6.0228443
1369948_at 7.8527617 7.8768134 7.6840067 7.6719933 7.938611 7.711462 7.917017 8.033497 7.9409623 7.830309 7.784691 7.960203
1369949_at 7.1386957 7.3285 7.1036005 7.346048 7.121703 6.9449677 7.1876764 7.179142 6.878932 7.193954 7.0487294 6.9973626
1369950_at 9.159973 9.160123 9.040046 9.306763 9.167039 9.3365135 9.225518 9.219233 9.137451 9.201378 9.371401 8.932179
1369951_at 4.001043 4.0456376 3.897316 4.0563517 4.13226 3.9812334 4.025899 3.970366 4.1227236 4.1458883 3.8601923 4.149122
1369952_at 11.836364 11.771276 11.874249 11.69292 11.836182 11.880999 11.795316 11.80802 11.703221 11.844094 12.023279 11.860718
1369953_a_at 4.277419 4.4652467 4.2794313 4.342326 4.3719964 4.308227 4.7368846 4.4253373 4.4238524 4.3818865 4.3510838 4.324266
1369954_at 12.69109 12.613576 12.656383 12.855824 12.8817 12.795435 12.760562 12.823435 12.784726 12.870911 12.962244 12.769892
1369955_at 5.971206 5.9946976 5.999624 6.3379426 5.9960146 6.1605678 6.1708474 6.170292 6.278248 6.3559523 6.1932893 6.1491833
1369956_at 8.615568 8.602727 8.581545 8.698993 8.496515 8.661394 8.184561 8.68635 8.61054 8.537063 8.615067 8.168452
1369957_at 5.3905077 5.34564 5.3672943 5.5175505 5.707739 5.734393 5.5356812 5.6799207 5.605422 5.218087 5.8614454 5.4899774
1369958_at 7.7354417 8.21147 7.9317966 8.442497 7.751111 8.162668 7.703202 8.198959 7.873649 7.876416 8.140689 7.8408666
1369959_at 11.995491 11.593016 12.132866 11.949126 12.194341 11.955961 11.99756 11.426045 11.8295145 12.010529 11.987796 12.019317
1369960_at 10.157889 10.11048 10.006328 10.096913 10.113234 10.155175 9.933103 10.158119 9.840294 9.945896 10.053899 9.81744
1369961_at 8.306168 8.275356 8.5082655 8.174688 8.566528 8.550375 8.300289 8.319439 8.138189 8.149829 8.39976 8.069171
1369962_at 8.384828 8.3179865 8.220903 8.403141 8.360323 8.425471 8.453096 8.457974 8.3980055 8.4257345 8.643476 8.226609
1369963_at 4.7238445 4.744512 4.872116 5.052371 4.8688183 5.183242 4.6573024 4.764226 4.550083 4.7403364 5.094805 4.748783
1369964_at 6.264529 6.258972 5.8958864 6.4631886 6.141566 5.7777824 5.744941 6.2094936 6.094735 6.3126574 6.406883 5.8626404
1369965_at 7.569752 8.019041 7.801144 8.014649 7.821021 8.188759 7.52035 7.458543 7.9099708 8.093288 7.8636136 7.4076166
1369966_a_at 11.422625 11.440242 11.621523 11.382295 11.328734 11.656992 11.652655 11.588896 11.417795 11.495124 11.63287 11.471741
1369967_at 8.301357 8.106106 8.174024 8.40218 8.337772 8.430447 8.291692 8.399725 8.240856 8.237829 8.520728 8.089682
1369968_at 5.292071 5.710062 5.2279887 5.8756843 5.5695686 5.57218 5.1995993 5.481527 5.862533 5.9585056 5.1703143 5.4368834
1369969_at 8.84001 8.698018 8.931583 8.822812 8.83872 8.957054 8.90184 8.907775 9.032845 8.77498 8.913391 8.935447
1369970_at 10.185359 10.097228 10.118313 10.233514 10.199397 10.271259 10.211662 10.270782 10.189749 10.272208 10.184772 10.181495
1369971_a_at 8.361667 8.306248 7.908904 8.192216 7.8394012 7.676545 8.182372 8.222178 7.9802914 8.075929 7.6356473 7.2751207
1369972_at 6.48145 6.2839694 6.175358 6.2824707 6.4514475 6.493978 6.121231 6.1493926 6.2386384 6.353163 6.3320413 5.8333964
1369973_at 10.628943 10.291966 10.449504 10.514254 10.8343725 10.683313 10.264047 10.249218 10.2246 10.394404 10.446028 10.0793295
1369974_at 6.8371267 6.749038 6.586906 6.815604 6.966261 7.166453 6.657806 6.886216 6.8770103 6.6614604 6.798228 6.864339
1369975_at 7.8375044 7.727728 7.75469 7.7474084 7.728065 7.9517484 7.725506 7.9775543 7.822569 7.68256 7.8335743 7.6427846
1369976_at 9.381157 9.488381 9.379178 9.6862955 9.515088 9.764045 9.722773 9.611175 9.270271 9.463795 9.709508 9.177638
1369977_at 4.0479 4.0223866 4.10119 4.131811 4.2169666 4.141541 4.107952 4.0209246 4.0969725 4.000348 4.169245 4.079097
1369978_at 7.141252 7.15503 7.2173986 7.3339896 7.34876 7.3585 7.2190557 7.4468527 7.1280794 7.2674456 7.3865147 7.2026353
1369979_at 8.468105 8.441156 8.329018 8.479008 8.5783825 8.38345 8.317249 8.640398 8.449785 8.762999 8.384628 8.377235
1369980_s_at 8.623205 8.613604 8.668617 8.697365 8.622545 8.748512 8.534907 8.805522 8.751534 8.823971 8.868527 8.797239
1369981_at 7.780187 7.924329 7.89834 7.724231 7.8173337 8.124725 7.9261436 8.095355 7.7635436 7.9575315 8.208878 7.8847365
1369982_at 9.436065 9.120484 8.960293 9.269118 8.8788185 9.430997 9.201341 9.271019 9.082459 9.190354 9.364466 9.11292
1369983_at 7.58538 7.4159203 8.049294 7.743081 7.848936 7.295554 7.157189 8.018958 7.284171 7.8379626 7.822666 7.349814
1369984_at 9.049969 9.125106 9.022294 9.23223 8.986787 9.167234 9.077174 9.262315 9.212838 9.096398 9.177932 8.973556
1369985_at 5.704145 5.477572 5.778271 5.7121983 5.6506605 5.907103 5.7859836 5.753724 5.854454 5.8376813 5.8158665 5.7235355
1369986_at 11.416255 11.342958 11.404877 11.461402 11.444726 11.383688 11.5400095 11.50895 11.4107 11.353606 11.409605 10.967037
1369987_at 5.6218853 5.579427 5.27667 5.1944113 5.19685 5.2561398 5.288558 5.217044 5.1277647 5.150982 5.4844527 4.9849796
1369988_at 5.8765073 5.9176683 6.0266314 5.966551 5.9462967 6.0910187 6.089258 6.0003576 6.0574846 6.08937 6.2299175 6.0383797
1369989_at 9.314635 9.080523 9.0064125 9.363418 9.197284 9.626349 9.128232 9.332697 9.241083 8.928456 9.384852 8.398168
1369990_at 9.985001 9.965331 9.940918 10.085975 10.0717535 10.2286215 10.019522 10.14082 10.07678 10.145612 10.297199 10.003828
1369991_at 9.634815 9.577437 9.674035 9.651896 9.5756035 9.903826 9.441027 9.646611 9.5649605 9.597546 9.760735 9.210071
1369992_at 8.325267 8.18651 8.278327 8.319897 8.2381 8.142679 8.11336 8.37554 8.015487 8.209771 8.22905 7.9908056
1369993_at 6.4168224 6.3629537 6.2011294 6.6458125 6.449701 6.4560823 6.3007803 6.3839803 6.4122963 6.6729136 6.4012065 6.2489667
1369994_at 7.401951 7.5593095 7.350263 7.3596873 7.5242944 7.443215 7.048606 7.4163437 7.3216305 7.418457 7.264755 7.34485
1369995_at 8.073164 8.004029 8.239063 8.075072 8.090028 8.181837 8.007431 8.250366 8.033149 8.098724 8.286438 7.874115
1369996_at 8.044734 7.7977633 7.976662 7.985155 7.908434 8.036487 8.128046 8.231142 8.057411 8.076307 8.385579 7.9380093
1369997_at 8.661297 8.459724 8.6930685 8.633516 8.470071 8.706802 8.544611 8.566523 8.540936 8.527907 8.611473 8.43301
1369998_at 8.581366 8.773318 8.841847 8.936229 8.721364 8.905194 8.92721 8.782652 8.753744 8.987468 8.789297 8.6503105
1369999_a_at 4.339077 4.2959886 4.4176846 4.618773 4.683186 4.595947 4.397142 4.369543 4.49971 4.5870347 4.492882 4.4718328
1370000_at 9.476454 9.212475 9.153671 9.367841 9.306542 9.152555 8.775584 9.193224 8.8798685 9.266145 8.895345 8.520379
1370001_at 9.429013 9.292775 9.322843 9.316796 9.435575 9.407811 9.434587 9.443686 9.35244 9.375039 9.365333 9.198475
1370002_at 7.9986715 7.7683444 8.019574 7.956996 7.8194113 8.054745 7.8343573 7.937809 7.7470837 7.860141 7.8468847 7.801653
1370003_at 11.960444 12.062116 12.044728 11.97678 12.022535 12.256926 12.030053 11.936294 11.89431 11.945335 12.27802 12.012056
1370004_at 8.612218 8.641027 8.638797 8.682223 8.5774145 8.740314 8.580406 8.719909 8.635646 8.726216 8.567151 8.448613
1370005_at 9.428164 9.253929 9.440069 9.598022 9.163318 9.635557 9.5700035 9.185882 9.447965 9.110038 9.338337 9.528704
1370006_at 11.016752 10.9655485 10.92516 11.083372 10.971842 11.14099 10.92697 11.089532 10.896204 11.005247 11.072512 10.853612
1370007_at 11.321004 11.127055 10.996739 11.23093 11.537272 11.689426 11.461825 11.409564 11.224606 11.453379 11.667627 11.294568
1370008_at 5.6384883 5.512547 5.481981 5.4170184 5.729552 5.5591173 5.8515854 5.832659 5.735698 5.726989 5.7085304 5.7622123
1370009_at 14.222057 14.229279 14.163881 14.253019 14.216625 14.147304 14.186142 14.186142 14.187545 14.149708 14.0862255 14.083808
1370010_at 12.206861 12.174706 12.159386 12.325011 12.345586 12.316525 12.066398 12.301599 12.231313 12.243321 12.391414 12.208474
1370011_at 5.956091 5.853102 5.850152 5.9864693 5.8516965 5.967107 5.9677863 6.001697 6.045084 5.9241076 5.977283 6.10174
1370012_at 6.567108 6.9624877 6.4066734 6.578615 6.4187703 6.7282343 6.5138917 6.5713286 6.807224 6.4920945 6.39422 6.5167413
1370013_at 3.6005018 3.4833434 3.4891062 3.572239 3.4758382 3.6186192 3.6065366 3.6344492 3.4017758 3.5108783 3.4025035 3.500881
1370014_at 8.028645 8.000764 8.31374 8.336474 8.113491 8.0420265 8.300157 8.312419 8.212363 8.385144 8.085495 7.9460454
1370015_at 8.276074 8.224639 8.287077 8.168623 8.283921 8.080046 8.046745 8.203806 8.049274 8.07664 8.193672 8.061417
1370016_at 4.0037174 3.8743675 3.819552 4.098986 3.8110774 4.0418425 3.9704816 3.939304 4.0081263 3.8640134 4.0301685 3.977182
1370017_at 7.6933317 7.6569557 7.6067986 7.9126425 7.7659507 8.2995405 7.8434296 8.040192 8.128935 7.9938817 8.214707 8.000404
1370018_at 4.5825787 4.444736 4.5257535 4.673091 4.5059156 4.7568817 4.566972 4.902002 4.607354 4.5603247 4.7177587 4.6576924
1370019_at 13.0197 12.825629 12.652282 12.816087 12.98016 13.030701 12.616973 13.0520935 12.855694 12.671824 12.775933 12.300265
1370020_at 10.007281 9.710248 9.448712 9.580836 9.464261 9.334874 10.028805 9.84231 9.852101 9.701532 9.476168 9.45519
1370021_at 3.5731869 3.6858795 3.6423118 3.7218835 3.7453012 3.5978203 3.6468863 3.6652002 3.6290114 3.719543 3.638446 3.6632535
1370022_at 4.246709 4.1360855 4.1422386 4.1147633 4.2738204 4.1265316 4.362561 4.186871 4.242056 4.160752 4.1059885 4.1393766
1370023_at 6.4407597 6.4378576 6.331649 6.5935383 6.618817 6.4233465 6.5147233 6.7026205 6.244188 6.410615 6.782495 6.0777574
1370024_at 10.258094 10.403868 11.460947 10.6370125 10.727511 11.253296 9.845897 11.104101 9.634347 10.06424 10.304473 9.608404
1370025_at 7.2820187 7.176942 7.221721 7.4251027 7.1796503 7.602286 7.0165896 7.394201 7.3199353 7.1986423 7.2493443 7.223636
1370026_at 6.651828 6.701302 6.439536 6.7244234 6.719938 7.2169967 7.07769 6.9239416 6.775406 7.9705963 7.6441274 7.014853
1370027_a_at 14.272278 14.28275 14.316709 14.328163 14.330403 14.189339 14.28991 14.309171 14.287488 14.265516 14.194274 14.216217
1370028_at 4.465852 4.26552 4.359044 4.4417915 4.5477715 4.6693797 4.473595 4.7004943 4.4225492 4.511995 4.641581 4.473462
1370029_at 9.226959 9.291759 9.3295555 9.254017 9.205061 9.329535 9.143539 9.467396 9.147363 9.187228 9.3261385 8.984846
1370030_at 10.807558 10.502828 10.233551 11.078501 10.289519 9.985079 10.556642 10.880644 10.261781 10.802991 10.705956 10.387741
1370031_at 7.5981503 7.5592847 7.8028336 7.67119 7.5310245 7.857258 7.6298704 7.7808757 7.7163224 7.573077 7.750251 7.3944836
1370032_at 7.8433595 7.7170157 7.5693684 7.877029 8.079763 8.140298 8.033257 7.857803 7.773358 8.124214 8.046003 7.7801895
1370033_at 4.080188 4.066889 4.068367 3.9381392 3.9520643 4.013009 4.1387568 4.19773 4.0523267 4.011694 4.028654 4.087255
1370034_at 5.059671 4.7937126 5.0586643 4.7626114 4.686334 5.1187205 5.076427 4.94381 5.126487 5.0321975 5.1689277 4.982424
1370035_at 7.9221725 7.6365337 7.950156 8.01969 8.083306 7.929107 7.972094 7.9390106 7.788989 7.8311534 8.086103 7.871529
1370036_at 9.199454 9.200732 9.214919 9.111502 9.4092655 9.373825 9.111052 9.177481 9.395186 9.224666 9.025364 9.260449
1370037_at 4.090191 4.063437 4.150729 4.147851 4.229963 4.085997 4.073129 3.9106286 3.9970644 4.0072074 4.0841937 4.168954
1370038_at 7.0314937 6.749422 6.726121 6.7770724 6.827893 6.7346897 6.901796 6.7736692 6.900696 6.889603 6.605213 6.858806
1370039_at 6.59799 6.585682 6.7116117 6.492173 6.6287436 6.7001715 6.575012 6.619062 6.430965 6.7583075 6.7058697 6.5223036
1370040_at 7.0097485 6.9410195 6.995913 7.0636134 7.2353168 7.294477 7.257257 6.9616094 7.1681776 7.0488086 7.2297945 7.029715
1370041_at 3.9439318 3.7826738 3.754925 3.6485462 3.732359 3.664848 3.9164107 3.7721741 3.7117605 3.8475664 3.7268255 3.6459303
1370042_at 3.9301357 3.7176187 3.7515934 3.8715887 3.9358656 4.0227413 3.8616867 3.7427914 3.8536859 3.8048832 3.902556 3.6844149
1370043_at 9.268097 9.334388 8.958561 9.136608 9.13845 9.192086 9.17876 8.972419 9.047714 9.317508 9.637735 9.2994795
1370044_at 6.4533567 6.690905 6.443548 6.468132 6.488364 6.7505255 6.6524215 6.6132817 6.1996713 6.443154 6.3809943 6.436786
1370045_at 8.913187 9.100263 9.388268 8.771793 8.582664 8.823658 8.58732 9.262896 8.634533 8.729673 8.604109 9.174472
1370046_at 6.059372 6.32997 6.6428933 6.0086074 6.117738 6.150322 6.1319666 6.4743557 5.920847 6.218785 5.993464 6.141016
1370047_at 9.057825 9.1126795 8.751987 8.995504 8.971228 9.093443 8.7370205 8.829801 8.935562 9.051839 8.982194 8.7267685
1370048_at 4.4546313 4.3699594 4.259226 4.4127836 4.3664203 4.5438914 4.6606436 4.4943676 4.404647 4.6204762 4.5130205 4.791461
1370049_at 5.5989127 5.3523774 5.8498263 6.0176587 5.8558373 6.3193293 5.253942 6.0496197 5.6895237 5.414907 5.8324337 5.6308713
1370050_at 7.9654326 7.8864183 8.011583 8.099691 7.774579 8.0414915 7.7266035 7.813319 7.633733 7.9277906 7.7499175 7.703191
1370051_at 4.8179064 4.9976215 5.122222 5.07498 5.3018045 5.208212 4.960266 5.143571 4.905471 4.7899466 5.515273 5.381654
1370052_at 4.5678186 4.727915 4.931778 4.724625 4.5932636 4.9251575 4.476336 4.5223155 4.690115 4.752972 4.6357803 4.62105
1370053_at 3.6627495 3.6670673 3.5474224 3.5911667 3.644569 3.9075286 3.782224 3.7197511 3.7104483 3.609306 3.7098691 3.6664755
1370054_at 8.011099 8.389376 8.159836 8.1161995 8.201092 7.992348 8.264828 8.236786 8.285984 8.115356 8.068789 8.3070545
1370055_at 6.5267315 6.6436677 6.446286 6.618877 6.3359427 6.1882777 6.4973435 6.541095 6.4616604 6.4600377 6.282485 6.6290197
1370056_at 5.6418266 6.052615 6.1567283 6.9645143 6.7978845 5.8751593 6.177251 5.8830028 6.592776 6.641644 6.307871 6.0290546
1370057_at 10.23529 9.823203 9.490252 10.156255 10.107698 9.956747 10.037427 9.7173195 10.317389 9.7524185 10.069714 9.151419
1370058_at 3.9472382 3.6911798 3.8793871 3.8476157 3.8206744 3.9588478 3.8439832 3.6439238 3.669394 3.7204287 3.7224145 3.860156
1370059_at 3.8900986 3.8147771 3.7266002 4.0535502 3.8613915 3.7602954 4.0729103 3.7262015 4.0741305 3.81728 4.0216475 3.6954787
1370060_at 9.707394 9.61739 9.792036 9.8192425 9.608416 9.9531 9.767559 9.841781 9.834331 9.803225 9.925147 9.5185585
1370061_at 5.634998 5.7669945 5.5408726 5.6911693 5.795991 5.8049293 5.5808587 5.5336013 5.9918623 5.634668 5.8237767 5.6396456
1370062_at 10.128164 9.8427725 10.005944 10.009176 9.926324 10.12939 9.98064 10.136587 9.94911 10.020393 10.127064 9.702055
1370063_at 7.7829986 7.8712406 7.717268 7.9831457 7.773652 8.074963 7.5207744 7.6791153 7.8536925 7.8601556 7.7549477 7.6416316
1370064_at 7.8356676 8.000519 7.662271 7.787421 7.772331 7.898306 7.7449303 7.6036153 7.729723 7.6943884 7.784986 7.6569543
1370065_at 13.740646 13.810878 13.883685 13.795478 13.775306 13.809493 13.699268 13.837626 13.844634 13.888653 13.87636 13.879861
1370066_at 8.163398 8.0863 8.205087 8.245713 8.145536 8.14472 8.038792 8.352185 8.117732 8.136969 8.20888 8.035212
1370067_at 9.145332 8.322912 9.188351 9.281222 9.484799 9.028857 9.505811 10.018952 9.596798 9.924589 9.912046 10.004549
1370068_at 4.8174148 4.8784027 4.8008895 4.9353185 4.865488 4.5814457 4.9388165 4.821459 5.173007 4.8790245 4.5963383 4.945142
1370069_at 5.9537435 6.0734468 5.775263 5.9056034 5.4799404 5.7396555 5.8297734 5.9488153 5.6268654 5.9532743 5.5603514 5.9305067
1370070_at 6.971789 6.7959375 7.141853 6.7933183 6.9232845 7.065804 6.9374146 6.982103 6.9184237 7.1807055 7.156277 7.0130267
1370071_at 5.8686986 6.1258364 6.285832 6.4110317 6.119641 6.022564 5.737366 6.1058106 6.188735 6.155294 6.2519455 6.0510244
1370072_at 5.0361814 5.3497715 6.042801 6.2684565 5.007684 6.084619 6.4056907 6.25427 5.2595305 5.866684 6.4360814 5.8003564
1370073_at 10.632869 10.701564 10.5775 10.738459 10.589147 10.848919 10.715023 10.80395 10.59563 10.782498 10.892197 10.504498
1370074_at 5.9190264 5.859336 5.9229546 5.853775 6.0068083 6.0099287 5.788781 5.8034587 5.8764954 5.7895503 6.1377926 5.776973
1370075_at 9.43858 9.10009 8.796773 8.936361 9.227877 9.2733755 9.316973 9.275554 9.558312 9.395249 9.286641 9.403262
1370076_at 3.602278 3.5537827 3.7032373 3.7649238 3.8000643 3.7094054 3.5204535 3.6368628 3.6695278 3.6212888 3.685632 3.7355006
1370077_at 5.9414124 6.0051 5.99094 6.048712 6.191251 6.04008 6.2758346 6.03915 6.16206 5.909937 6.433249 6.0394955
1370078_at 6.0239043 6.347008 6.3411007 6.1873856 6.153103 6.449997 6.1892767 6.2555037 6.3000717 6.0719376 6.2407136 6.196162
1370079_at 5.0158815 4.781206 4.9003096 5.301174 5.1095266 5.097315 5.2609577 5.193701 4.980756 5.0035377 5.048015 5.3412714
1370080_at 7.915775 7.6707096 7.952551 7.9022026 8.160654 7.7903695 8.2364855 8.288247 7.638322 8.216465 8.151432 8.287008
1370081_a_at 7.5706887 7.3984327 7.930711 7.3652277 7.5302954 7.353725 7.4676723 7.2181764 7.3141394 7.1819706 7.3375125 7.513969
1370082_at 6.2385345 6.1021967 6.222972 6.456285 6.383709 6.205862 6.1529374 6.3648586 6.237528 6.582752 6.527103 6.184938
1370083_at 4.270373 4.211816 4.1504583 4.448329 4.5142927 4.466753 4.137299 4.130702 4.1779785 4.1976137 4.258395 4.206862
1370084_at 5.752404 5.888949 6.100012 6.162198 5.667061 5.432337 5.973459 6.1879115 5.6857076 5.946458 5.6750536 5.6629977
1370085_at 6.525383 6.727176 6.9261436 6.6406565 6.6624055 6.5997553 6.5629077 6.6230183 6.403641 6.5769696 6.673454 6.6759872
1370086_at 13.835438 13.864094 13.880379 13.922707 13.887401 13.889696 13.787918 13.857555 13.886843 13.914461 13.901646 13.895658
1370087_at 9.70607 9.630218 9.669759 9.77403 9.820998 9.873729 9.822427 9.994735 9.678577 9.785604 9.872915 9.433476
1370088_at 6.840265 6.848472 6.676405 6.9612412 6.5284643 7.124816 7.018188 6.5967345 6.766231 6.7871203 7.2669225 6.9646883
1370089_at 3.8767493 3.648807 3.7835 3.762533 3.7171848 3.7885363 3.7907486 3.8398404 3.859553 3.7086859 3.8235593 3.70692
1370090_at 4.60209 5.08187 5.2365856 5.277493 4.9657354 4.972145 4.7822456 4.8741474 4.9666057 5.1377554 4.7789245 4.8134885
1370091_at 5.4106884 5.210616 5.070009 5.156707 5.3505697 5.193662 5.076409 5.434705 5.526836 5.2267275 5.4326444 5.3715196
1370092_at 4.733855 4.7777667 4.7316313 4.6950035 5.021135 4.682716 4.7098618 4.6193247 4.9514647 4.860309 4.8911037 4.688241
1370093_at 4.3714433 4.085064 4.010466 4.1449347 4.090432 4.099394 4.197445 4.1341043 4.3303986 4.136057 4.2323923 4.3601885
1370094_at 4.1961308 4.388245 4.4566975 4.541362 4.3285894 4.5139933 4.3519583 4.6005974 4.2622395 4.4527016 4.5005517 4.392185
1370095_at 5.5213003 5.4417915 5.630955 5.6113443 5.5985165 6.1906724 5.7325406 5.617733 5.673461 5.918805 6.0800085 5.764036
1370096_at 4.8270645 5.1362495 5.2743964 5.0445576 5.1680603 5.0854187 5.0852294 5.2137165 5.2585897 5.3572707 5.171366 5.110691
1370097_a_at 4.169897 4.264621 3.9213376 4.05859 3.997731 4.324464 4.1070733 4.0737886 4.263436 4.3831015 4.174603 4.0086255
1370098_at 9.398453 9.539011 9.4408 9.529021 9.568466 9.629921 9.431274 9.818342 9.476289 9.385986 9.629146 9.283816
1370099_at 6.9794087 6.914279 7.123984 7.1031756 7.120286 7.0718393 7.268454 6.9337373 6.8994794 7.005914 6.8968887 6.8809
1370100_at 6.4318094 6.471764 6.3855715 6.4884453 6.5075607 6.465641 6.3953776 6.6052604 6.472739 6.504458 6.6661034 6.407914
1370101_at 3.5617013 3.5260262 3.5459874 3.4874256 3.4917953 3.561113 3.6069922 3.7706306 3.523324 3.5741768 3.738771 3.506432
1370102_at 6.7219276 6.6155157 6.7973557 6.6446424 6.6553802 6.5891395 6.5815578 6.5778227 6.433651 6.6799107 6.6207285 6.3794665
1370103_at 4.76801 4.8720245 4.8849797 5.0041423 4.7081304 4.804104 4.6421547 4.957278 4.842111 4.8506117 4.950133 4.9751887
1370104_at 5.0988703 4.795028 4.7383776 4.8714476 4.798829 4.8645678 5.065425 5.047808 4.915307 4.8009048 4.837263 5.0350695
1370105_at 4.970456 5.0330367 4.9866757 5.2358203 5.082218 5.315295 4.9717283 5.0898614 5.04815 5.1858616 5.2009144 5.118846
1370106_at 3.6720068 3.6839926 3.7289712 3.7056923 3.7191794 3.7483165 3.6790957 3.7613666 3.859553 3.6492546 3.7151933 3.748837
1370107_at 5.743863 5.670987 6.012722 5.7140923 5.9380937 5.760043 5.7457967 5.8701887 6.143424 5.5952444 5.890751 5.8494163
1370108_a_at 6.4917674 6.583495 6.4586873 6.70827 6.957445 6.8583226 6.973792 6.832199 6.529689 6.513036 6.7563667 6.7488136
1370109_s_at 12.977363 13.115432 13.217195 13.160531 12.997397 13.104483 13.003904 12.938092 13.047179 13.117978 13.053596 13.022448
1370110_at 4.509438 4.9924126 4.6280336 4.770404 4.693009 4.7232895 4.436752 4.814857 4.753092 4.736401 4.851832 4.734741
1370111_at 6.7650065 6.4341164 6.2706394 6.0703 7.5519094 6.720104 5.8475485 6.395309 7.413482 7.097831 6.572641 6.4427767
1370112_at 8.784523 8.739263 8.686195 8.755091 8.749696 8.942091 8.703443 8.811172 8.657229 8.863926 8.831053 8.72032
1370113_at 6.1770353 5.878731 6.1051054 6.025507 6.331991 6.0788574 6.361743 6.2869983 6.2067466 5.9868274 6.356013 5.8747783
1370114_a_at 7.713504 5.8785377 6.301074 5.9486275 7.6245503 6.3539257 8.47593 8.4362955 8.169491 6.2924104 7.8155894 7.8288317
1370115_at 5.1773553 5.0899005 5.1021953 5.119349 5.112015 5.0641513 5.2463326 5.1031184 4.9947066 5.250807 5.1843233 5.1158032
1370116_at 4.4347916 4.6642237 4.359041 4.439164 4.324403 4.0431848 4.504634 4.574127 4.426716 4.2895784 4.4296656 4.4880915
1370117_at 3.9909177 3.5557857 3.5425022 3.620978 3.8238075 3.6803932 3.6489582 3.7467425 3.5625381 3.8657298 4.1310105 3.5616255
1370118_at 6.2549214 6.442139 6.0943437 6.272992 6.274672 6.454162 6.641496 6.397022 6.326043 6.5381145 6.4980416 6.306372
1370119_at 7.289357 7.5138216 7.3054247 7.655736 7.651695 7.7931824 7.513638 7.438927 7.534194 7.472101 7.5207257 7.3135147
1370120_at 3.9930248 3.860905 3.8668604 3.822924 4.0398483 3.9062908 3.9711373 4.038231 3.9329374 3.9893436 3.9113543 3.878776
1370121_at 7.741112 7.1926465 7.3700476 7.545515 7.816531 7.570277 7.6119404 7.7040734 7.6874204 7.434863 7.6569643 7.0306053
1370122_at 4.291701 4.0402365 4.300335 4.0859756 4.222272 4.1994276 4.1264925 4.2120314 4.289008 4.1940036 4.294536 4.068142
1370123_a_at 5.8278384 5.858872 6.412446 5.967847 5.7779574 6.258795 5.8747535 5.940721 5.9980564 6.113632 6.5699744 5.958163
1370124_at 6.728678 7.0198207 6.9155297 6.927295 7.003705 7.066634 6.952147 7.03748 7.2522554 6.895516 7.148571 6.9511237
1370125_at 4.5386887 4.3989997 4.7366 4.8456597 4.7617416 4.695874 4.675532 4.7523594 4.6830907 4.7853236 4.704988 4.6972585
1370126_at 3.6809034 3.7442064 3.7073207 3.7023337 3.755123 3.6811998 3.8657575 3.7447116 3.7445326 3.731854 3.722021 3.7253675
1370127_at 5.705293 5.652109 5.7124476 5.69464 5.965067 5.9983206 5.895207 5.9323173 5.652124 5.840495 6.0176697 5.722583
1370128_at 6.3683753 6.312444 6.417882 6.157726 6.356533 6.333331 6.3982067 6.519683 6.257022 6.50073 6.5174174 6.3305316
1370129_at 6.9494543 7.134233 7.345313 7.133938 7.22815 6.9977517 7.095566 6.9381833 6.8051023 7.080952 7.0023904 7.0662417
1370130_at 9.737401 9.550169 9.770388 9.72886 9.578893 9.544932 9.48077 9.68444 9.630858 9.55214 9.625472 9.356727
1370131_at 5.065872 4.805461 5.0658374 4.972114 4.885479 4.8713183 5.054125 5.040095 5.0448217 4.8292284 4.9338646 4.727297
1370132_at 3.859859 3.731362 3.6765506 3.895448 3.9611585 3.8864949 3.8236167 3.7648976 3.9270968 3.858545 3.9774554 3.8134215
1370133_at 5.8817425 5.958896 5.9898686 6.3921285 6.242279 6.352227 6.158389 6.258082 6.256601 6.291119 6.4853125 5.9839044
1370134_at 9.382615 9.284835 9.439431 9.422367 9.540203 9.676274 9.301842 9.50874 9.528908 9.310897 9.532917 9.199113
1370135_at 6.5859165 6.5719957 6.7590523 6.133475 5.505501 6.355444 5.727486 6.7104044 6.166185 6.053977 6.1952276 5.8689013
1370136_at 7.0105095 7.186051 7.1574306 6.74705 6.849008 7.2355804 7.096914 6.96734 7.2753587 7.134868 7.0317273 7.284121
1370137_at 5.353392 5.1481943 5.0531907 5.081383 5.3269277 5.2256026 5.355848 5.394436 5.1438136 5.1390815 5.2487473 5.064058
1370138_at 4.6497955 4.8316813 4.571373 4.7386293 4.600014 4.709647 4.523004 4.7990723 4.5557013 4.656136 4.703905 4.644925
1370139_a_at 3.7845762 3.837116 3.8841467 3.7938402 3.8806822 3.7871804 3.9985619 3.79173 3.9141517 3.9483764 3.843448 3.6744866
1370140_a_at 4.662242 4.5522757 4.616234 4.6781487 4.926135 4.794384 4.607675 4.878366 4.5806994 4.5650196 4.787206 4.8926153
1370141_at 8.329568 8.27998 8.65714 8.203422 8.523783 8.245628 8.327754 8.785623 8.367091 8.5092745 8.681192 8.309515
1370142_at 5.669829 5.6231203 5.368942 5.429155 5.963901 5.511959 5.6943 5.8096023 5.5044794 5.7059646 5.665677 5.6295705
1370143_at 5.2973504 5.371029 5.4615 5.596914 5.3875833 5.6615887 5.460655 5.4950705 5.3601246 5.346251 5.6470675 5.4635653
1370144_at 7.032497 7.312326 7.5205507 6.921892 7.891099 7.8583965 7.2189627 7.1815658 7.393312 7.2126794 7.6507025 7.4359617
1370145_at 4.391081 4.157155 4.674345 4.3360634 4.6709785 4.555209 4.4035115 4.365143 4.2308173 4.3484945 4.5035677 4.519163
1370146_at 3.8322024 3.6714804 3.5772865 3.608308 3.7320452 3.4440553 3.8103433 3.7552426 3.7458613 3.5530205 3.6943746 3.7754576
1370147_at 7.120138 6.7598305 7.0961213 6.4785705 7.151547 7.9223676 6.680309 7.8334713 7.5311704 7.0129347 6.4611483 6.4665303
1370148_at 14.252717 14.248526 14.134392 14.188554 14.289717 14.226282 14.170761 14.306213 14.250014 14.294665 14.289507 14.205784
1370149_at 10.769997 10.792082 10.641395 10.771329 10.7305975 10.738538 10.844947 10.974036 10.56056 10.803189 10.876836 10.582139
1370150_a_at 11.63047 11.501827 10.244864 11.098845 12.407392 11.640716 12.463047 11.838907 12.257985 11.862441 11.957987 12.055781
1370151_at 12.81721 12.709162 12.8646755 12.810054 13.067233 12.979417 12.662541 12.606362 12.704332 12.761286 12.572782 12.547716
1370152_at 4.8203955 4.9447484 4.9759445 4.868226 4.8550415 4.8995337 4.8983974 4.936993 4.8439655 4.7010565 4.8982906 4.800376
1370153_at 5.968694 5.929918 5.99109 5.946774 5.9055967 5.873354 5.894646 5.986586 5.6598935 5.9390554 6.3579893 6.04985
1370154_at 9.052275 10.167778 10.039424 9.778975 10.283492 9.850845 9.583083 9.993229 10.0597515 10.297941 9.870882 9.999705
1370155_at 7.515882 7.516439 6.9802923 7.4095325 7.218153 6.8275185 6.974077 7.1662393 7.672526 7.7738585 7.0110445 7.5296583
1370156_at 7.578904 7.5150213 6.364161 7.9432397 7.9002166 7.381635 6.59195 6.811478 6.7067757 6.993083 6.5417194 6.9740524
1370157_at 3.9531875 4.0336995 3.924389 3.7374241 3.896319 3.7715983 3.6658723 3.7833726 3.9749417 3.803923 3.7594798 3.7148497
1370158_at 6.4825497 6.452206 6.189868 6.477425 6.130616 6.5309196 6.582249 6.5272965 6.5866227 6.71759 6.4263387 6.6966734
1370159_at 7.1058273 7.0053024 7.4041715 7.148507 7.472976 7.5599537 7.3402905 7.3967824 7.181763 7.0081773 7.2850294 7.2110896
1370160_at 8.368206 8.303766 8.2975645 8.297335 8.252596 8.402888 8.304191 8.504968 8.306018 8.333083 8.463892 8.126561
1370161_at 8.797604 8.766638 8.941549 9.073021 8.846474 8.854103 8.809196 8.9028015 8.755354 8.745411 8.916647 8.652704
1370162_at 6.792868 6.6759157 7.0032153 7.049747 6.9006953 6.9766 6.791785 6.8900886 6.7372675 6.800596 6.926309 7.00869
1370163_at 8.935423 8.719087 8.823388 9.015828 8.969203 9.395392 8.831544 8.892801 8.998843 8.814416 9.184722 8.578813
1370164_at 10.908041 10.989133 11.070668 10.846453 10.755976 10.97181 10.724124 10.698054 10.751718 10.673959 10.71038 10.56968
1370165_at 3.9533763 3.755392 3.7439322 3.9629138 3.8170455 3.826572 3.8836098 3.8659482 3.9334664 3.9687097 3.9571881 3.9461343
1370166_at 11.863434 11.7113495 11.8018055 11.719682 11.975507 11.816672 11.740602 11.707852 11.692107 11.699183 11.861396 11.624203
1370167_at 12.12474 12.106166 12.142946 12.021467 12.254768 12.205544 12.085234 12.247494 12.180901 12.1671295 12.2850485 12.068288
1370168_at 9.179666 8.862363 9.180623 8.708158 9.209276 8.951079 8.900572 9.276274 8.85202 9.233357 8.996838 8.902099
1370169_at 9.111266 9.25405 9.217247 9.2638855 9.077022 9.328725 9.025576 9.16355 9.117804 9.219137 9.278793 8.995283
1370170_at 9.962298 10.077031 10.281509 10.148081 9.967538 10.133308 9.914182 9.834854 9.762149 10.046296 10.029238 9.829102
1370171_at 8.52263 8.331073 8.643585 8.517878 8.413433 8.620037 8.6398945 8.137721 8.497319 8.798375 8.673538 8.533801
1370172_at 10.695699 10.749119 10.640074 10.907243 10.8187685 11.017271 10.807874 10.94206 10.736465 10.900343 10.991513 10.788016
1370173_at 7.584381 7.731678 7.378929 7.7758384 7.674178 7.7701397 7.5146527 7.4223256 7.7120667 7.7366657 7.602833 7.480825
1370174_at 5.6651773 5.9980416 5.9188123 5.7188106 5.9139266 5.7450905 5.834155 5.9815035 5.7801614 5.7319736 5.750455 5.8040466
1370175_a_at 7.826259 7.768269 8.067722 7.7082267 8.01923 7.9013934 7.70672 7.9083834 7.70689 7.8382254 8.010805 7.539861
1370176_at 6.3774395 6.5279965 6.5110574 6.431939 6.190573 6.492741 6.168914 7.2109528 6.2784605 6.3986883 7.2462077 6.4883766
1370177_at 5.1787047 5.168559 5.355014 5.537736 5.0245934 5.4224195 5.176876 5.222885 5.095664 5.3153872 5.2942667 5.1858606
1370178_at 4.4453335 4.692769 5.057108 5.2294526 4.694316 4.694678 4.8240867 4.8975782 4.820779 4.6543016 4.853859 4.743024
1370179_at 9.58989 9.628924 9.538434 9.796601 9.77656 9.729362 9.651726 9.734627 9.611984 9.783752 9.838835 9.638845
1370180_at 10.761113 11.017923 11.198625 10.822968 11.139223 11.253608 10.791427 11.092023 10.998972 10.807997 11.259806 10.743044
1370181_at 6.880902 6.8519087 6.839118 6.9660745 6.968046 6.994513 6.586073 7.0729346 7.0135355 7.0336742 6.794498 6.574877
1370182_at 5.2261753 5.582141 5.432802 5.2945147 5.216153 5.3350487 5.458168 5.0835943 5.4562836 5.4547997 5.102412 5.4593544
1370183_at 6.8915806 6.9128537 7.076062 6.9194727 6.860301 6.94701 7.0144625 6.9352417 6.9259434 6.8557396 6.904926 6.865955
1370184_at 9.861192 9.952206 10.027732 10.109885 9.998812 10.117883 9.747136 9.935074 9.664549 10.200067 9.925434 9.729342
1370185_at 5.1288915 5.047143 5.194954 5.1635957 5.2775493 5.214809 5.2597785 5.1087074 5.250973 5.227983 5.301555 5.252355
1370186_at 10.156602 9.284813 9.644459 10.068238 9.925564 9.586827 9.803458 9.447346 9.95373 9.8936205 9.285035 9.618054
1370187_at 10.331433 10.362062 10.351075 10.352235 10.415782 10.636981 10.348847 10.367078 10.400559 10.276478 10.5256405 10.338289
1370188_at 9.399889 9.653182 9.805145 9.5795765 9.633336 9.954349 9.702471 9.465504 9.669779 9.48276 9.8110075 9.610724
1370189_at 9.492402 9.72326 9.93021 9.646785 9.865025 10.019781 9.733298 9.514913 9.683829 9.611269 9.686281 9.660683
1370190_at 11.392073 11.198944 11.35984 11.318579 11.425334 11.280766 11.316526 11.326366 11.232865 11.094515 11.218165 11.074636
1370191_at 7.7798524 7.4009223 7.7639284 7.761486 7.576754 7.5249357 7.4962273 7.5479555 7.5932302 7.6255374 7.5864024 7.532897
1370192_at 7.6885133 7.470288 7.8671975 7.587024 7.669501 7.7920656 7.663131 7.6296077 7.5249934 7.5336347 7.6171823 7.620388
1370193_at 10.499781 10.639156 10.83979 10.607109 10.979084 10.870241 10.430851 10.41233 10.611459 10.634806 10.315784 10.47274
1370194_at 7.0296865 7.331841 7.5506353 7.843919 7.1590366 7.7300415 7.0074368 7.1629434 7.6596084 7.5206013 7.646199 7.5008116
1370195_at 7.3205853 7.0349154 6.957616 6.874888 7.203472 7.1093755 7.2814164 7.345969 7.187801 7.171175 7.371686 6.9193544
1370196_at 6.910852 6.505705 6.7855415 6.9428983 6.5394073 7.146294 6.6657085 6.8586254 6.5396504 6.8432336 6.5943694 6.286712
1370197_a_at 5.8305464 5.8024454 5.7479324 6.0144672 5.7375674 6.4946346 6.0841784 5.762032 6.1960053 5.76485 6.132053 6.1506267
1370198_at 3.3902972 3.370009 3.4098508 3.4185197 3.3420987 3.517497 3.532713 3.3134851 3.3934221 3.4674957 3.4379125 3.4524252
1370199_at 10.07689 10.070252 10.05697 10.031181 10.086652 10.261626 10.01711 10.011901 10.059391 10.057114 10.448892 10.076057
1370200_at 11.740572 11.423262 11.55259 11.54802 11.724628 11.598574 11.503679 11.734773 11.658423 11.444062 11.614168 11.145773
1370201_at 4.190629 4.0500803 4.1944146 3.9157639 3.8980775 4.0686483 3.9017649 4.0068126 4.2336206 4.378874 4.2150707 4.36675
1370202_at 8.162663 8.3563385 7.94004 8.446745 8.62116 8.82842 8.449226 8.663349 9.090087 8.661259 8.761012 9.18014
1370203_at 8.0093565 7.98879 7.9711876 7.758358 8.0348 8.060017 8.067336 8.122879 8.139729 7.9435434 8.054917 8.088426
1370204_at 8.520961 8.730566 8.762699 8.512462 8.6217575 8.913373 8.44101 8.539262 8.656182 8.480284 8.776597 8.609961
1370205_at 4.1131754 4.2394934 4.026267 4.122427 4.128043 4.0311403 4.190473 4.167839 4.1645927 4.0821996 4.186692 4.2221513
1370206_at 4.6375318 4.522462 4.6436152 4.5710015 4.6314707 4.690438 4.872461 4.8385253 4.7931395 4.7206635 4.7323027 4.573264
1370207_at 11.119235 11.021329 11.130412 11.040252 11.139261 11.258679 11.18418 11.222265 11.237244 11.093838 11.297028 10.990199
1370208_at 8.011564 7.705898 7.9199257 7.9932127 7.7241592 8.083817 7.7169495 7.9506607 7.870595 7.743063 7.8361816 7.4023876
1370209_at 8.993358 9.168796 9.783979 8.567638 9.572155 8.865362 8.722136 9.441655 8.974196 8.716055 9.53065 8.945666
1370210_at 5.6718965 5.651234 5.7716794 5.479201 5.8175554 5.8688145 5.7657657 5.673783 5.7908745 5.829265 5.8237743 5.865771
1370211_at 6.8176427 6.8471417 6.525464 6.803469 6.7430515 6.781118 6.7863183 6.8433423 6.8739386 6.800183 6.7903733 6.950949
1370212_at 4.7398434 4.903986 4.9586015 4.7291307 5.1717067 5.011279 5.0347967 5.25658 4.9910417 4.8701754 5.0412226 5.109313
1370213_at 11.555044 11.548201 11.537741 11.545349 11.562477 11.635944 11.504317 11.416492 11.2803335 11.511775 11.60945 11.417114
1370214_at 4.8936357 5.001976 4.893427 4.7967696 5.028536 5.013194 4.992038 4.934672 4.887387 4.9210105 4.9599495 5.042092
1370215_at 9.496241 9.331015 9.329992 9.71626 9.458414 9.084352 9.131482 9.562661 9.462275 9.652367 9.395134 8.99622
1370216_at 4.414465 4.445992 4.404445 4.487942 4.4131722 4.5501842 4.3095074 4.2946663 4.3737354 5.3865843 4.299759 4.463599
1370217_at 5.816665 5.5463243 5.595591 5.658918 5.7804065 5.748713 5.743763 5.61259 5.620071 6.7134633 5.7690797 5.806111
1370218_at 6.0881267 6.1241865 5.7244835 5.871164 6.3158865 6.214476 6.233994 5.8189383 5.732919 6.593702 5.946893 6.033875
1370219_at 7.768081 7.6649523 7.693849 8.262868 7.7223487 7.5520043 7.5191708 7.9386344 7.861844 8.107406 8.027736 7.259427
1370220_at 10.533178 10.2901945 9.986252 9.80859 10.037273 10.385564 9.763085 9.214509 9.509778 10.510949 9.562661 10.578304
1370221_at 5.1514783 5.2207847 5.570423 5.6174803 5.3239617 5.370103 5.6138644 5.0188975 5.364176 5.2398186 5.169444 5.806182
1370222_at 5.0834208 5.087722 4.907277 4.88291 5.1676426 5.18549 5.2361226 5.0705247 5.2079077 5.1532354 5.122902 5.0241413
1370223_at 7.442773 7.4750276 7.6441255 7.7417 7.5461693 7.7537403 7.422081 7.4757977 7.671774 7.54075 7.6171985 7.437553
1370224_at 9.37698 9.403947 9.465831 9.015441 9.369033 9.618189 9.636672 9.812529 9.417721 10.052747 10.06479 9.461059
1370225_at 5.001882 5.0253315 4.8908606 5.102716 5.2690334 5.335587 5.0790896 5.2478776 5.09385 5.169728 5.34824 5.0816107
1370226_at 9.497828 9.472498 9.458605 9.588203 9.413029 9.581543 9.327126 9.470947 9.609888 9.5930195 9.596968 9.547695
1370227_at 3.3097503 3.315935 3.3324761 3.27616 3.3120756 3.247255 3.2505639 3.372964 3.266638 3.3296154 3.327165 3.4849668
1370228_at 14.424588 14.39788 14.384847 14.417257 14.399982 14.404836 14.378894 14.406128 14.399982 14.432038 14.404036 14.383681
1370229_at 5.5922194 5.61199 5.376679 5.4322195 5.67855 5.4074216 5.8093395 5.791528 5.517625 5.754773 5.6249475 5.9706755
1370230_at 10.994981 10.805739 10.781719 10.974703 10.9894 10.999642 10.90768 11.104466 10.880351 10.940503 10.925433 10.784974
1370231_at 6.802317 7.048118 7.293169 7.0035305 6.9921956 7.1573677 6.827317 6.9923167 6.9059544 6.902888 6.998681 6.686827
1370232_at 10.000621 9.993749 9.413547 10.156857 10.4326 9.818294 9.757059 10.002351 9.6421 9.736976 9.610558 9.182989
1370233_at 5.079467 4.817419 4.9782286 4.896826 5.0001755 5.064808 4.887225 5.0433645 4.8690696 4.787706 4.9560566 4.9037023
1370234_at 12.78272 12.795532 12.833572 12.598055 12.886512 12.739315 12.668605 12.650139 12.638317 12.834607 12.668586 12.677036
1370235_at 12.850322 12.717831 12.759071 12.69151 12.6440735 12.792585 12.586372 12.64171 12.764088 12.840412 12.850616 12.870088
1370236_at 8.072322 8.066959 8.023511 8.061102 8.102917 8.040028 8.022411 7.9701753 8.185476 8.454285 8.3039255 7.980277
1370237_at 11.892354 12.019665 12.144922 12.008608 11.866058 11.926486 11.86404 11.964148 11.870829 11.852374 11.784339 11.655978
1370238_at 11.088952 10.842984 10.7967825 10.818023 11.08074 11.278797 10.985364 11.161713 10.888714 10.853427 11.057518 10.604996
1370239_at 12.585457 12.548595 12.955508 12.242899 12.488992 12.777194 13.100946 12.81409 13.086741 13.015382 13.303663 13.014967
1370240_x_at 12.597073 12.574115 12.951241 12.275896 12.407125 12.765431 13.083049 12.742749 13.083431 13.007787 13.279701 12.98076
1370241_at 13.87383 13.791007 13.807484 13.76215 13.817833 13.85132 13.82281 13.709713 13.854211 13.831685 13.889762 13.849063
1370242_at 12.233334 12.290672 12.295003 12.21468 12.240347 12.468573 12.432089 12.290845 12.034035 12.311899 12.279928 12.139896
1370243_a_at 9.957113 9.688807 9.486929 9.869685 9.811258 10.24414 9.884156 9.929412 9.256514 9.848928 9.743162 9.136831
1370244_at 11.6798525 11.947493 12.121954 11.91966 11.986438 12.10713 11.754615 12.032751 11.966678 11.657277 12.212612 11.957983
1370245_at 9.610949 9.959978 10.051927 9.709325 9.772229 10.183537 9.678806 9.725138 9.960888 9.461432 10.248256 9.788362
1370246_at 11.337229 11.23722 11.15395 11.405433 11.268896 11.443823 11.2031355 11.380709 11.1102085 11.308848 11.365176 11.289793
1370247_a_at 6.594774 6.5062084 6.4857326 6.735245 6.4205966 6.4339437 6.6770906 6.595838 6.468424 6.536272 6.5511527 6.5725894
1370248_at 5.831102 6.2084517 6.282864 6.382308 6.253845 6.131822 6.0623927 6.124962 6.317849 6.006635 6.214874 6.430088
1370249_at 7.0295053 7.408594 7.027445 7.22463 7.106611 7.142105 7.0028853 7.1408515 7.70842 7.2115426 7.0540876 6.9120617
1370250_at 8.373512 8.4741335 8.707612 8.462395 8.629782 8.772259 8.539418 8.813102 8.670977 8.268435 8.701344 8.603675
1370251_at 6.0942783 5.929918 6.0717754 6.3955884 6.2108626 6.2298384 6.281125 6.2749777 6.0314975 5.986108 6.172734 5.9355655
1370252_at 7.3547425 7.364976 7.871405 8.298706 7.7329516 7.59533 7.5903025 8.00428 7.795466 7.748436 7.8494487 7.4978037
1370253_at 11.219567 11.232443 11.239589 11.242938 11.170071 11.470354 11.264589 11.170891 11.131331 11.244235 11.288814 11.16365
1370254_at 3.6717846 3.5723627 3.5443642 3.6586702 3.7652895 3.7575974 3.7683327 3.7553427 3.668284 3.7634964 3.5633233 3.571498
1370255_at 4.8458104 4.7233953 4.5901856 4.7514296 4.82911 4.780656 4.70555 4.9338536 4.9030933 4.7663145 4.907361 5.060416
1370256_at 8.117626 7.245339 7.1078024 7.1936316 7.9940076 7.4119906 6.665128 7.9608026 7.649297 8.074664 7.125349 7.240895
1370257_at 4.354618 4.481283 4.502037 4.5293446 4.7340183 4.600709 4.4086475 4.470402 4.528942 4.6470833 4.450731 4.366596
1370258_at 5.2174907 5.199836 5.041345 5.1420145 5.07611 5.028132 5.159781 5.105749 5.2044835 5.1242537 5.3949156 4.9211993
1370259_a_at 7.0153346 7.0945706 7.228839 7.063568 7.1671295 7.261661 7.030009 7.2026253 7.001114 6.7314973 6.9056106 6.7653227
1370260_at 6.46249 6.284032 6.3843966 6.4873004 6.3030725 6.0462003 6.2782907 6.0696387 6.265552 6.054268 6.037984 6.031338
1370261_at 7.6160517 7.5777082 7.5163317 7.6628914 7.6093006 7.607226 7.6185102 7.6561728 7.643972 7.63716 7.7261734 7.425262
1370262_at 8.933184 8.902933 8.985802 8.951766 8.910938 9.165075 8.865326 8.921597 8.851088 8.840656 9.135534 8.822109
1370263_at 5.7314644 5.8590713 5.9425936 5.645623 5.978705 5.9824324 5.9148984 6.064095 5.7190733 6.0441775 6.090911 5.8445444
1370264_at 7.4065747 7.164314 7.7061543 7.378854 7.3527384 7.3382425 7.298499 7.0579505 6.8709245 7.5452495 6.932538 6.992277
1370265_at 5.636558 5.83197 5.7433853 5.786961 5.718152 5.92067 5.6182947 5.818295 5.8555675 5.8385277 6.0001554 5.4757075
1370266_at 6.2616186 6.124589 6.1712313 6.312736 6.3414598 6.2692122 6.2575455 6.345265 5.950129 6.3086286 6.2873144 6.1776814
1370267_at 6.085724 6.232928 6.343787 6.208605 6.1995173 6.3541727 6.030717 6.116943 6.1762085 6.079757 6.2048388 5.937863
1370268_at 4.686768 4.5778933 4.464176 4.425049 4.660836 4.469576 4.6819215 4.650619 4.5664434 4.648708 4.4643917 4.688241
1370269_at 6.175759 6.0117126 5.8234296 5.6903043 6.044041 5.951699 5.8345065 6.0441494 6.2308598 6.1662416 6.305587 6.4426303
1370270_at 4.435657 4.3713636 4.0686145 4.1874895 4.0465403 4.0500784 4.0693135 4.309396 4.30168 4.377214 4.3162365 4.4166293
1370271_a_at 7.8146324 7.6002264 7.6563897 7.70613 7.840332 7.9510326 7.7399416 7.709863 7.762446 7.7463875 7.9818673 7.6874027
1370272_x_at 6.686223 6.3247867 6.077443 6.0022364 6.6488748 6.0917306 6.603372 6.227118 6.1183586 6.1596427 6.136619 5.7776656
1370273_at 3.6705642 3.5647776 3.5737479 3.4966378 3.5551603 3.460318 3.7685223 3.6820138 3.7210882 3.5434074 3.6417234 3.7300088
1370274_at 12.90579 12.920813 12.799075 12.966651 12.9674015 12.901302 12.759772 12.934394 12.955928 13.079972 13.079891 13.003867
1370275_at 13.006866 12.838066 12.94744 12.901024 13.005334 13.150693 12.992602 13.075272 12.978693 12.9058695 13.007116 12.81395
1370276_at 11.005613 11.028288 11.154916 11.09335 11.006151 11.14131 11.045992 11.197942 11.111502 11.020254 11.135071 10.996449
1370277_at 11.598045 11.523649 11.574727 11.61825 11.6511755 11.727224 11.542557 11.690175 11.589162 11.521772 11.697283 11.294104
1370278_at 11.079824 11.068617 11.059193 11.177667 11.233184 11.402958 11.031634 11.261389 11.148747 11.068248 11.213717 10.882971
1370279_at 5.779154 5.7433667 5.672269 5.8279514 5.771801 6.209073 5.8552437 6.166827 5.7691207 6.007503 6.028251 5.850889
1370280_at 10.244278 10.158897 9.974752 10.417806 10.3384 10.315181 10.318283 10.1543 10.237049 10.277975 10.447618 9.913492
1370281_at 9.133236 8.908583 8.011108 8.607742 9.415215 8.968425 8.725007 9.473382 9.02128 9.695397 8.767331 9.203158
1370282_at 6.394879 6.6163254 6.1002207 6.3408127 6.2959814 6.619271 6.1320405 6.4093494 6.134371 6.311518 6.738729 6.259258
1370283_at 12.181898 12.015369 12.097925 12.125719 12.29872 12.646062 12.321569 12.1505375 12.05252 12.189169 12.535905 12.113886
1370284_at 11.728354 11.490435 11.528733 11.571681 11.657511 11.951783 11.58108 11.847541 11.629872 11.505167 11.783567 11.417798
1370285_at 6.378985 6.8753214 7.0033517 6.6880064 6.780634 6.785069 6.4160066 6.837965 6.680576 6.5505543 6.6695757 6.569773
1370286_at 7.957206 8.266869 8.501183 8.082388 7.839302 7.8090467 8.102345 8.2174 7.800214 8.353923 7.956248 8.182898
1370287_a_at 9.236661 9.253649 9.225431 9.299474 8.872146 9.198444 9.06398 9.154605 9.014634 9.314852 9.061774 9.040517
1370288_a_at 7.895807 7.786697 7.8665733 7.8523827 7.508928 7.5517263 7.8227735 7.8241663 7.8480706 7.8591986 7.7084694 7.5574245
1370289_x_at 3.6663687 3.6463661 3.7709103 3.7008944 3.7203417 3.604924 3.6922402 3.6340368 3.6592917 3.6026335 3.5576396 3.627454
1370290_at 8.453634 8.45668 8.291587 8.552361 8.460689 8.550571 8.503223 8.438759 8.508502 8.981396 8.690723 8.519962
1370291_at 5.666745 5.6227255 5.4141684 5.637394 5.6645346 5.609194 5.7433414 5.4540954 5.594162 5.5164595 5.336132 5.4297304
1370292_a_at 3.6840093 3.7376502 3.8375425 3.9598532 3.8652508 3.8226364 3.8962982 3.6286705 3.6853516 3.8704262 4.0098352 3.650255
1370293_at 5.8845162 5.652076 6.008608 5.7140894 6.101356 5.995801 5.81201 5.725465 5.399804 5.805402 5.7641277 5.666456
1370294_a_at 6.2143426 6.3309956 6.1794605 6.581143 6.0536313 6.161065 6.3369603 5.8431196 6.069819 6.3528886 5.9556727 6.252265
1370295_at 7.6250763 7.8689017 7.7849936 8.02803 7.751568 7.9792976 7.9156933 8.050009 7.510363 7.8264694 7.89462 7.5818124
1370296_at 13.395759 13.339237 13.231005 13.345347 13.43897 13.410862 13.360809 13.389331 13.3432865 13.425579 13.34187 13.272915
1370297_at 6.481565 6.4991074 6.317469 6.6521735 6.5604715 6.651897 6.4553504 6.613698 6.6898775 6.719732 6.700933 6.692715
1370298_at 9.253968 9.221654 9.0344095 9.247282 9.012378 9.487296 9.411241 9.512112 9.143901 9.532022 9.380954 8.996015
1370299_at 13.626592 13.658097 13.565699 13.700647 13.650804 13.594016 13.735416 13.704035 13.682029 13.709574 13.644258 13.50263
1370300_at 7.708574 7.6853776 7.9865065 7.7220697 7.8209133 8.607656 7.891428 7.8799405 8.051428 7.4790297 8.24212 7.764521
1370301_at 7.194909 7.2317123 7.1800494 7.1087384 7.316385 6.9425807 7.023944 7.036189 7.3246098 7.133042 7.0129805 7.159775
1370302_at 7.865471 7.7965775 8.140715 8.103151 7.944129 8.255865 7.9821672 7.950096 7.9266405 7.965093 7.815921 7.9313154
1370303_at 6.2376328 6.5206804 6.5431128 6.375268 6.5688195 6.501552 6.3905587 6.224889 6.495747 6.09522 6.6169024 6.440806
1370304_at 8.724925 8.502954 8.561442 8.479089 8.473675 8.735733 8.411875 8.554369 8.429585 8.518091 8.581618 8.415828
1370305_at 9.28267 9.147835 9.190939 9.292399 9.246973 9.582312 9.2409 9.274449 9.329829 9.1495495 9.483991 9.044112
1370306_at 9.259901 8.954628 9.061737 9.20849 9.106241 9.328863 9.178852 9.114862 9.079676 9.111832 9.2389 8.808854
1370307_at 6.8690195 6.610419 6.7238965 6.674216 6.5619683 6.5316987 6.3441715 6.5178585 6.3787513 6.6213183 6.665732 6.4444456
1370308_at 7.018282 7.2162323 6.821461 6.9717646 6.98614 7.200448 7.206598 6.9451175 7.2755237 7.1472874 7.095677 7.169739
1370309_a_at 10.626987 10.586647 10.85045 10.774379 10.546069 10.805962 10.520072 10.669122 10.522494 10.508127 10.626124 10.378729
1370310_at 12.915268 12.949508 13.048784 12.887687 12.695255 12.937126 12.676219 12.5919 12.665602 12.627705 12.765065 12.447524
1370311_at 7.583727 7.632 7.649661 7.706824 7.426174 8.173477 7.541131 7.7949705 7.7648215 7.4340806 7.64959 7.7175817
1370312_at 4.53507 4.501102 4.319334 4.3360634 4.278959 4.096507 4.0986023 4.039602 4.2830033 4.058014 4.135024 4.472249
1370313_at 8.923179 8.9464245 8.845942 9.03586 8.811218 8.951459 9.013334 8.889705 8.928008 8.935791 9.061281 8.944159
1370314_at 7.7227826 7.845462 7.75656 7.544382 7.776053 7.7842445 7.5268755 7.507884 7.5045075 7.4537654 7.6252365 7.7101364
1370315_a_at 6.0910835 6.3641477 6.226295 6.228156 6.341184 6.039628 6.2618628 5.9732475 6.376459 6.143697 6.006469 6.2771645
1370316_at 7.5694475 7.607992 7.7046576 7.8048058 7.7223043 7.8925004 7.6647434 7.8268504 7.7767763 7.8164682 7.9648623 7.4749312
1370317_at 6.478264 6.497519 6.93727 6.536868 6.486646 6.668021 6.4902167 6.4375544 6.5248394 6.6851273 6.740568 6.6564198
1370318_at 6.831192 7.0069513 7.0693674 7.071745 7.0765104 7.0457907 6.936999 6.863049 6.898572 7.123633 7.072781 6.9025693
1370319_at 8.93906 8.662628 9.166196 8.97494 9.263651 9.227813 8.842897 8.950983 9.211971 8.81979 8.917919 9.043891
1370320_at 10.614219 10.795249 10.495395 10.651847 10.469576 11.199772 10.773152 10.870231 10.844886 10.827387 11.045576 10.618855
1370321_at 10.089475 9.9564705 10.0562315 10.044162 10.1221485 10.1615305 9.896769 10.070157 9.921456 9.963676 9.92709 9.656165
1370322_at 9.368056 9.326893 9.268187 9.544612 9.381907 9.710767 9.34288 9.6641035 9.440365 9.363567 9.384668 9.054641
1370323_at 5.898309 5.735744 5.934187 5.825068 6.1339407 6.0838785 6.090846 5.977828 5.8467093 6.1772623 6.307195 5.9112024
1370324_at 7.4256854 7.4108 7.61512 7.5062566 7.7256827 7.5420513 7.60894 7.572912 7.477046 7.3417325 7.750499 7.39992
1370325_at 9.5455 9.432106 9.408072 9.565775 9.423835 9.668057 9.359837 9.379967 9.367564 9.390124 9.577339 9.36137
1370326_at 6.958993 6.8428383 6.833248 6.8274937 6.8531227 7.1642694 6.980451 7.035712 6.9912033 6.993393 7.041694 6.7448583
1370327_at 7.349994 7.3117886 7.5155377 7.572226 7.4717493 7.7260923 7.489364 7.441196 7.544946 7.2754674 7.4645886 7.2780576
1370328_at 6.293203 6.098248 5.9589224 6.025889 5.942637 5.73667 6.344303 6.0489984 6.0470386 6.1631646 5.895728 6.257653
1370329_at 9.299251 9.199327 8.977536 9.137734 9.335766 9.24163 8.902895 9.135511 9.00895 8.808949 8.890341 8.85824
1370330_at 6.8477635 6.672565 6.8469725 6.788529 6.929691 7.2474756 6.601882 6.7046227 6.7101245 6.806425 6.926443 6.644498
1370331_at 7.492093 7.5859785 7.5775356 7.4512324 7.457004 7.359809 7.7280045 7.306861 7.6688385 7.636591 7.6743717 7.5784087
1370332_at 5.4174485 5.299751 5.4422483 5.365183 5.5347137 5.4077787 5.287341 5.4667163 5.5512924 5.452231 5.3474874 5.4009085
1370333_a_at 12.999098 12.982432 13.032135 12.968534 13.14736 12.966157 13.061613 12.948762 13.063064 12.97088 13.056373 13.042926
1370334_at 8.950371 8.844406 8.917828 8.774227 9.105152 9.462461 8.332361 9.071911 8.2994 8.305151 8.552664 8.339729
1370335_at 7.9217257 7.692575 7.7122636 8.057833 7.7333765 7.6534033 7.6934443 7.8358555 7.554999 7.9937596 7.4819775 7.6431932
1370336_at 11.111228 10.570262 11.709685 10.454314 10.612222 10.695535 10.527874 10.628836 10.788282 11.034779 10.57681 11.403257
1370337_at 7.288631 7.360654 7.2832546 7.3304715 7.1529784 7.458902 7.1844306 7.310849 7.175048 7.2465034 7.40162 7.082543
1370338_at 3.4780412 3.348426 3.3788307 3.441233 3.472013 3.5148964 3.4395838 3.5419385 3.3393614 3.348972 3.637691 3.3291988
1370339_at 10.018363 9.823357 9.916615 10.053446 9.894761 9.928975 9.933497 10.032641 9.828454 10.1355715 10.060215 9.702036
1370340_x_at 8.804903 8.621278 8.786984 8.778457 8.722256 8.709901 8.745137 8.714869 8.549858 8.802527 8.866439 8.480927
1370341_at 3.463297 3.4922557 3.5106711 3.5812652 3.4789648 3.5262132 3.4922643 3.5354877 3.622727 3.5342033 3.44903 3.5738254
1370342_at 3.8449605 3.8967624 4.1358786 3.7848482 3.680045 3.796271 4.1230774 3.9356751 4.1032743 3.9785368 3.8631542 3.7906988
1370343_at 6.1268883 6.1140065 6.452889 6.326884 6.1147704 6.464428 6.444481 6.241474 6.488259 6.1493793 6.2883377 6.1583133
1370344_at 7.8527884 7.622277 7.801336 8.084938 8.013068 7.8521934 7.5177116 7.908284 7.6737213 7.787902 7.849791 7.4656096
1370345_at 5.6051984 5.678152 5.4029255 5.86938 5.5084 5.340766 5.7515078 5.0347347 5.561575 5.7138987 5.5935354 5.588011
1370346_at 5.2644844 5.5484705 5.381151 5.454695 5.4422493 5.2920904 5.4671564 5.0932727 5.8766494 5.793847 5.21001 5.7896323
1370347_at 5.3591113 5.2791166 5.3438334 5.440009 5.4631414 5.617553 5.2409434 5.5782022 5.2047744 5.3644824 5.4186497 5.238961
1370348_at 10.472185 10.330551 10.165942 10.476423 10.350802 10.458696 10.402483 10.436667 10.411318 10.434295 10.41681 10.183904
1370349_a_at 14.001166 14.008296 14.045916 14.080704 13.968275 13.920682 14.0516405 13.976143 14.007321 14.02458 13.897505 14.0106735
1370350_x_at 9.225336 8.839518 10.401514 10.263487 9.547451 10.04997 9.79063 8.738852 9.168314 9.910955 7.9525485 9.194767
1370351_at 7.8184357 7.7310905 7.724975 7.787108 7.935456 7.8391685 7.71375 7.9338264 7.764006 7.939688 7.986721 7.6918173
1370352_at 11.428331 11.028217 11.148787 11.420502 11.409216 11.119393 11.41627 11.420395 11.13944 11.51451 11.592957 11.102333
1370353_at 7.2930818 7.200007 7.1494703 7.3241496 7.249151 7.6584144 7.355332 7.297251 7.4149446 7.1849895 7.453545 7.21065
1370354_at 7.771754 7.5797606 7.7532096 7.842293 7.543224 7.9100833 7.7259912 7.8478103 7.637852 7.681778 7.827282 7.383298
1370355_at 11.842726 10.303525 10.119706 10.820677 12.041294 9.642086 11.621126 11.45743 11.814551 11.249205 10.506116 11.496395
1370356_at 6.981534 6.6737742 7.019244 6.8049655 6.7606406 7.4479294 6.680309 6.8066015 6.9050403 6.6213183 6.843601 6.900314
1370357_at 8.075674 7.7239075 7.735476 7.8504715 7.895038 7.964691 7.7335606 7.6648507 7.833247 7.757247 7.711929 7.668088
1370358_at 8.4684105 8.333344 8.305036 8.571046 8.497844 8.567726 8.494124 8.478403 8.397207 8.627569 8.570657 8.312482
1370359_at 12.418846 12.395243 12.363783 12.374175 12.477542 12.300419 12.450812 12.526287 12.345134 12.518881 12.514208 12.303858
1370360_at 8.125519 7.9967465 7.919328 8.089811 7.955138 8.1279125 8.118982 8.211528 7.7501307 7.882149 8.016081 7.9051466
1370361_at 4.5837145 4.5685396 4.704859 4.668233 4.8170586 4.818073 4.664837 4.690527 4.704156 4.743431 4.831851 4.5585275
1370362_at 7.486603 7.7628922 7.7868233 7.5321603 7.6036906 7.494307 7.425452 7.365992 8.026288 7.443755 7.5272684 8.017109
1370363_at 11.496905 11.899668 12.207021 12.150283 11.517764 11.880972 11.9386 11.608204 11.571647 11.586689 11.708221 10.537992
1370364_at 7.351085 7.7161 7.7364106 7.517908 7.3887935 7.798669 7.5891604 7.5402393 7.507781 7.402943 7.7818503 7.6533117
1370365_at 8.465694 8.548105 8.371701 8.450233 8.416206 8.425342 8.62221 8.74714 8.468964 8.582803 8.48611 8.428071
1370366_at 9.573253 9.478271 9.407243 9.473875 9.5165825 10.02451 9.543222 9.511036 9.37151 9.277798 9.6145935 9.305869
1370367_at 4.9953446 5.0793724 4.909383 4.940815 4.9512653 5.0541306 5.4071045 5.079648 4.963866 4.9102077 4.8327804 5.064864
1370368_at 6.793775 6.7800536 6.711945 6.9381433 6.7281404 6.8158975 6.7768974 6.7505097 6.8055105 6.961731 6.783769 6.6377373
1370369_at 6.1814547 6.103237 5.9953847 6.269258 6.323078 6.21298 6.037632 6.4025598 6.116469 6.3811946 6.510578 6.2362413
1370370_at 7.7661595 7.8229475 8.05038 7.730778 7.970911 8.051755 7.7593284 7.8705673 7.821391 7.81676 7.940149 7.6483183
1370371_a_at 7.7738028 7.8388557 7.833335 7.8888483 8.135771 7.573052 8.063728 7.7349515 7.814149 7.696034 7.5901394 7.51004
1370372_at 4.3303385 4.6659737 4.5916047 4.4352303 4.6624284 4.5140533 4.6689653 4.7538443 4.4229107 4.7203383 4.5032544 4.675472
1370373_at 6.4780436 6.0845976 6.5681825 6.4372025 6.3016295 6.240294 6.3865 6.2344804 6.0844264 6.105149 6.5377574 6.628351
1370374_at 8.234716 8.102177 7.721532 8.1509695 7.99547 8.141602 7.6829405 7.675368 7.7851443 7.9141016 7.6041865 7.693638
1370375_at 11.3944645 10.93721 11.056682 11.235669 11.619168 11.355784 10.802315 11.013814 11.451787 10.910073 10.572907 10.815053
1370376_a_at 7.8285737 7.949175 7.9065557 7.9841075 7.9817533 7.9651585 7.9803176 7.902062 8.00934 8.027601 8.384907 7.955818
1370377_at 13.057176 13.01993 13.095847 13.269375 13.094868 13.236955 13.170772 13.121842 13.161222 13.2701025 13.286272 13.131352
1370378_at 12.076521 11.901702 12.005469 12.053677 12.212523 12.271667 12.129134 12.209262 11.977851 11.947522 12.181015 11.833922
1370379_at 5.993368 5.9941716 6.2246065 6.401102 6.339309 6.156927 6.505542 6.362512 6.2749686 6.1596427 6.3848643 6.281502
1370380_s_at 7.1140423 6.813686 6.9522686 7.068957 6.676641 6.7282343 6.9563637 6.9993477 6.6150703 6.9647737 6.8478217 6.6513286
1370381_at 10.655067 10.6992445 10.969041 10.813769 10.496566 10.579999 10.494119 10.574211 10.728093 10.526723 10.975269 10.652801
1370382_at 3.382917 3.929194 3.413461 3.6051226 3.3434267 3.3060431 3.3509107 4.204421 3.3880455 3.796177 3.3615766 3.3089979
1370383_s_at 8.690687 8.620369 8.546423 8.643236 8.394457 8.182553 7.902091 8.602828 8.627674 9.149183 8.550383 8.214283
1370384_a_at 6.486057 5.157736 5.746276 5.0253077 4.9681387 5.5150204 6.5674515 5.0340204 6.174678 5.013565 6.7555943 6.857008
1370385_at 5.2492757 5.2158413 4.9866433 5.157727 5.2630253 5.365465 4.97938 5.0182357 5.281106 5.3570886 5.4818687 5.1073856
1370386_at 6.851064 6.6835184 6.8146763 6.7380376 6.848972 7.0366077 6.7199683 6.645609 6.749494 6.5864496 7.0792394 6.568241
1370387_at 10.322459 11.206833 11.3021145 11.46224 11.73425 10.99536 11.553616 11.4189005 12.071744 11.074811 11.428737 11.616983
1370388_at 4.73433 4.411115 4.257506 4.741716 4.6054134 4.7641206 4.391248 4.6335983 4.5453596 4.519465 4.839235 4.5487466
1370389_at 3.6488397 3.749343 3.7062159 3.7766547 3.733717 3.7011235 3.671321 3.9957454 3.7009938 3.6849136 3.773183 3.7046232
1370390_at 5.2013345 5.165525 5.188655 5.119475 5.187762 5.194685 5.182856 5.1453195 5.5001225 5.160123 5.1428843 5.161351
1370391_at 4.9526343 4.9129143 5.3642735 5.1665034 5.2770214 5.2994814 5.4898014 5.5078945 5.35693 5.289654 5.3238173 5.1775513
1370392_at 4.8453193 4.941102 5.006474 5.292233 4.8771534 5.158931 5.0968657 5.171282 5.0163183 4.9279666 5.0720687 4.869036
1370393_at 4.639768 4.6288953 4.57374 4.8852577 4.4137287 4.6254954 5.009013 4.969804 5.1117005 4.8849297 4.6414356 4.487018
1370394_at 6.1490154 5.8281283 5.9648886 6.370522 5.8790045 6.0507946 6.599366 6.056454 6.486541 5.727174 7.1109176 6.2480855
1370395_at 6.8173385 7.01169 7.1051893 6.787426 6.9807577 6.858914 7.2259073 6.970778 7.130556 7.1384 7.2519107 6.7543325
1370396_x_at 14.133885 14.092292 14.098172 14.096404 14.109502 14.082412 14.1374035 14.076146 14.10052 14.106151 14.030861 14.054239
1370397_at 12.434482 12.232264 12.476058 12.078933 11.509746 11.451237 11.140425 11.488252 11.780258 10.968968 11.671903 11.776027
1370398_at 5.4791765 5.8802366 5.928299 5.632473 5.826242 5.947947 5.7705464 5.888817 5.905984 5.6967154 5.895728 5.806016
1370399_at 7.2275295 7.264086 7.2666802 7.227044 7.3134255 7.142787 6.6772647 7.0436106 7.2732453 7.058917 7.33459 7.0394406
1370400_at 5.1766176 5.0847015 5.106739 5.3406672 5.3320675 5.076332 5.4162254 5.210335 5.2035723 5.420951 5.3371882 5.0867953
1370401_at 3.9904943 4.0236034 4.035324 3.920836 3.9956932 4.005873 4.1477504 3.9725444 4.117915 3.965251 4.2941113 4.058397
1370402_at 7.54798 7.2946305 7.3455443 7.695135 7.4951057 7.512752 7.6339207 7.6289806 7.3485994 7.4146433 7.56807 7.2213526
1370403_at 5.1511436 5.0066504 5.0274205 4.9831796 5.2922754 4.9746156 5.6447153 5.219294 4.984455 5.134424 5.3871903 5.2753263
1370404_at 3.898206 3.8834453 3.9507537 4.043212 4.0407233 4.1114407 4.113345 4.028153 3.9397306 4.0974784 4.2420225 3.930208
1370405_at 3.5315223 3.3593385 3.675492 3.4704947 3.6913445 3.557672 3.5878196 3.727995 3.5342872 3.604316 3.5277462 3.5301948
1370406_a_at 4.131399 3.830164 3.7971165 3.8905792 4.1104126 4.027154 4.0826774 3.9181142 3.9114885 4.0462594 4.1119184 3.9484599
1370407_at 8.369464 8.563698 8.574133 8.643236 8.464411 8.569213 8.407599 8.590862 8.480803 8.714103 8.520137 8.46553
1370408_at 4.537642 4.286227 4.091904 4.5246177 4.3787465 4.5830603 4.344516 4.4316564 4.476982 4.3774114 4.5425825 4.3064466
1370409_at 4.9552145 4.8774595 4.890107 4.987872 5.069107 4.951271 5.2287216 5.0403156 4.907579 4.9766483 4.9483304 4.9101324
1370410_at 4.7411547 4.6941304 4.46233 4.9010143 4.8008776 4.668225 4.701831 4.8530245 4.5947323 4.499299 4.652787 4.482422
1370411_at 6.015786 5.923551 6.262161 6.1252584 6.4093895 6.066531 6.2589703 6.387274 6.027434 6.264395 6.1234484 6.0404835
1370412_at 3.776897 3.9027336 4.0361176 3.8874903 4.0775356 3.8877273 4.054308 3.7926247 3.8016493 3.8966513 4.100462 3.7652407
1370413_at 5.833199 5.956065 6.168249 6.1207643 5.4739227 6.098317 5.7129936 5.80311 6.089985 5.821017 6.07931 6.119777
1370414_at 8.724375 8.467697 8.169473 8.747412 8.403844 8.551163 8.59955 8.336006 8.350732 8.527552 8.026798 8.667689
1370415_at 6.2274084 6.141246 6.105135 6.2481227 6.1498704 5.874973 6.03752 6.118451 6.1577554 6.2892957 5.973488 6.078685
1370416_at 4.7608624 4.8471985 4.7713904 4.7023945 4.8000674 4.9827137 4.9249163 4.8541455 4.781908 4.7543936 5.0427413 4.9694314
1370417_at 4.5270905 4.631865 4.509081 4.7157445 4.638499 4.4933567 4.8774843 4.7214794 4.378195 4.4300914 4.7721777 4.552314
1370418_s_at 5.865182 5.875641 5.6342115 5.8524737 5.823167 5.8174796 5.8999205 5.944988 5.7110467 5.8390226 5.922735 5.5908575
1370419_a_at 6.0169287 6.25078 6.0738487 6.246861 6.099578 5.9404426 6.0692663 6.1768365 6.226911 6.1001034 5.9351864 6.1076756
1370420_at 11.416133 11.441254 11.313486 10.9761505 11.803663 11.311527 11.566694 11.083848 12.284015 11.669329 12.206639 12.437327
1370421_a_at 6.1253996 6.2952085 6.2650223 6.159609 6.1490965 6.4355497 6.12884 6.5658655 6.2003675 6.265079 6.561053 6.392568
1370422_at 6.2205377 5.9542003 6.177598 6.297583 6.2828336 6.288351 6.18713 6.161762 6.2075706 6.586853 6.3302026 6.2195263
1370423_at 5.414468 5.4987717 5.521144 5.380121 5.5061326 5.521341 5.4891925 5.5247817 5.460164 5.354981 5.5476055 5.5094013
1370424_at 4.209173 4.2117195 3.9173648 4.167962 3.9780924 3.9382544 4.1473 3.9029193 3.9149473 3.9303236 3.982077 3.9674847
1370425_at 12.384491 12.266899 12.290848 12.608805 12.702307 12.608808 12.556971 12.661186 12.384923 12.272443 12.533188 11.916744
1370426_a_at 11.081545 10.626253 11.033197 10.848357 11.057118 11.340381 10.90944 10.777202 10.7790165 10.909887 11.188647 10.893685
1370427_at 4.950629 5.0091467 5.1751127 5.074787 5.167012 5.154209 4.9294834 4.958688 5.172285 5.1477995 5.0029745 4.9838543
1370428_x_at 11.431523 10.412945 11.583595 11.64829 11.747577 11.402178 11.280454 10.613081 11.689984 11.612645 11.482214 11.503001
1370429_at 9.204875 8.777414 9.173826 9.390322 9.375423 9.2585335 9.256802 8.84864 9.233032 9.193892 9.355827 9.346707
1370430_at 4.772879 4.513974 4.6583834 4.7351475 4.8334537 4.9161606 4.7666388 4.960061 4.658989 4.896758 4.9916563 4.6573877
1370431_at 4.5413375 4.6998625 4.421141 4.4779677 4.701883 4.432618 4.77942 4.4219003 4.775257 4.7713003 4.545295 4.367722
1370432_at 4.300848 4.727457 4.32359 4.3545895 4.2492676 3.9581697 4.451971 4.4312763 4.008579 4.3006153 3.773183 4.30412
1370433_at 9.481811 9.559174 10.394761 10.737262 9.231683 10.156769 10.524432 10.256361 9.769953 10.393214 10.545649 9.57164
1370434_a_at 3.5199068 3.5697339 3.476189 3.5789654 3.5367792 3.5609362 3.5076966 3.5149956 3.471331 3.619192 3.5521007 3.7012172
1370435_a_at 6.4457073 6.2895103 6.572042 6.763018 6.711577 6.823756 6.457623 6.7111745 6.801412 6.7756267 6.977474 6.6143556
1370436_at 6.8662214 8.479656 8.501186 7.6389456 6.495123 7.610195 7.797908 7.039185 7.660266 7.487868 7.4507694 6.39068
1370437_at 6.091851 6.1325545 6.1809664 6.016977 5.922684 6.161744 5.886553 6.1739197 6.007479 6.075351 6.300716 6.2682085
1370438_at 6.5863667 6.3696814 6.242808 6.02679 6.3340564 5.867989 6.2216535 6.0373707 6.2756357 6.186387 6.2525187 6.6743736
1370439_a_at 3.3945935 3.3368769 3.3360083 3.251536 3.3439038 3.3089614 3.2685144 3.3998642 3.3387253 3.39744 3.2575247 3.2909536
1370440_at 7.475896 7.5617237 7.581864 7.502009 7.639916 7.710761 6.655013 7.305576 7.2540817 7.428755 6.7367277 7.5003057
1370441_at 3.9333255 4.1440344 3.9862103 3.8011694 4.058772 3.9819086 4.0388665 3.9365854 3.8849812 3.8431885 4.04095 4.017351
1370442_at 3.2636335 3.3229587 3.3239276 3.2801447 3.3452876 3.2387965 3.3938868 3.3241568 3.1786106 3.3286128 3.3312483 3.4705744
1370443_at 7.2808104 7.316208 7.184496 7.346048 7.2835617 7.53423 7.2785587 7.575807 7.2280006 7.597549 7.596362 7.3974786
1370444_at 5.982044 6.03369 5.9094586 6.1527104 5.78971 5.8333426 5.791372 5.9583907 5.9458847 5.665802 5.883282 5.9780235
1370445_at 6.173089 6.4749193 6.25634 6.197529 6.435909 6.3098445 6.090337 6.123132 6.185868 6.2250233 6.3495727 6.546522
1370446_at 6.41615 6.4031034 6.176344 6.3461504 6.3593273 6.5037656 6.370958 6.3580136 6.469667 6.461832 6.4482565 6.2006474
1370447_at 4.9765816 4.8363466 5.0398154 5.1541286 5.1160097 5.196235 5.137864 5.1929245 5.082923 4.938536 5.109538 5.141759
1370448_at 4.4921246 4.3698215 4.488835 4.450904 4.5604467 4.3552594 4.3899355 4.3610783 4.475831 4.3777213 4.3454638 4.418271
1370449_at 7.251286 7.1209297 7.11255 7.205597 7.3520417 7.047225 7.156669 7.3971105 7.28648 7.158942 6.9825835 7.153398
1370450_at 4.599267 4.538368 4.584883 4.5757103 4.6522593 4.700531 4.7428775 4.715942 4.602471 4.777946 4.528916 4.690999
1370451_a_at 5.125368 5.47588 5.3471174 5.105312 5.318744 5.333495 5.2736235 5.36348 5.3127246 5.390133 5.5320005 5.2843676
1370452_at 3.8543823 3.9688942 3.9578934 3.9008744 4.043991 4.0497017 3.921538 3.961775 3.8839974 3.856212 3.9184778 4.1241
1370453_at 4.9935026 4.657805 4.5313883 4.6832905 4.809968 4.9738817 4.9001846 4.667411 4.6888723 4.957877 4.9377804 4.5435953
1370454_at 4.682792 4.7949677 4.510112 4.6503882 4.6760607 4.8201733 4.5718937 4.5840907 4.366813 4.5469203 4.401618 4.4642596
1370455_a_at 3.2896047 3.2765412 3.2700257 3.2056568 3.2504854 3.1949778 3.2628465 3.2536004 3.2636697 3.1257784 3.1518571 3.2955449
1370456_at 4.0492725 3.8743675 3.8372653 3.9757779 4.133521 4.0437107 4.1379647 3.968408 3.8963625 4.0336456 3.9901247 3.9766235
1370457_at 4.0680046 3.9208715 4.019957 3.816141 3.9806864 4.029217 4.1468353 3.9213128 4.0023117 3.9514418 3.9075534 4.0617566
1370458_at 4.2442493 4.321757 4.546858 4.3820395 4.371884 4.2923183 4.3204618 4.3733616 4.5605054 4.5258 4.2786818 4.325279
1370459_at 4.508912 4.3849273 4.485199 4.573222 4.4521694 4.2726536 4.294236 4.2445 4.38799 4.4440875 4.3697295 4.6500454
1370460_at 7.1218557 6.956909 7.1112823 7.124021 6.762084 6.9632645 6.6642423 6.880733 6.708674 6.838674 6.824432 6.798347
1370461_at 5.301316 5.082062 4.9515953 4.93875 5.3520107 5.138966 5.1664486 4.964109 5.3535037 5.056924 5.0569425 5.5424614
1370462_at 5.3971176 5.323363 5.001199 5.377922 5.0655055 4.996129 5.57025 5.379557 5.2677135 5.483481 5.1980762 5.815383
1370463_x_at 6.470076 6.822414 6.524985 6.2452397 6.4984436 6.076425 6.3763385 7.093877 5.966045 7.6883264 6.8481374 5.6258454
1370464_at 5.038114 5.4185524 5.2106514 5.102587 4.875376 4.7536697 4.9219904 5.034532 5.019342 5.0386252 5.0032377 6.075333
1370465_at 5.276588 5.2614145 5.000943 5.1717787 5.0515904 4.8508945 5.1719704 4.9969034 5.661198 4.971093 5.1171293 5.929231
1370466_at 4.116768 4.080654 3.998121 3.9068387 3.9335809 3.7936132 3.8745446 4.0003033 4.1608953 4.155116 4.0695214 3.9188862
1370467_at 4.5639095 4.7393346 4.619422 4.891641 5.0726576 4.791238 4.9470625 4.825742 4.833047 4.7451096 4.733558 4.730567
1370468_at 3.2591012 3.1994965 3.2652104 3.1882389 3.242581 3.2478666 3.313736 3.176456 3.2900772 3.2021399 3.2173471 3.1458
1370469_at 5.6214643 5.4378414 5.407147 5.673951 5.588159 5.609918 5.531342 5.864424 5.572708 5.585633 5.6622915 5.8319263
1370470_at 4.3272996 4.122634 4.412006 4.167408 4.485987 4.3664937 4.5440617 4.405799 4.104246 4.191092 4.5297365 4.244848
1370471_at 4.1485767 4.142701 4.0257874 4.011956 3.9923327 4.0225124 4.12623 4.242285 4.161042 4.096735 4.0952024 4.192148
1370472_a_at 4.9952154 4.8576846 4.796406 4.854383 4.836753 4.9129224 4.999648 5.0198565 4.868254 5.0588064 4.9920406 4.969142
1370473_a_at 6.283169 6.3017015 6.5459948 6.693937 6.148273 6.595554 6.3643866 6.2212353 6.3332963 6.126129 6.619918 6.682905
1370474_at 5.1553726 5.137623 5.134212 5.0569034 5.387943 5.1883965 5.378663 5.2278547 5.253063 5.2425323 5.0219097 5.0580354
1370475_at 13.290159 13.287159 13.2282295 13.208346 13.321473 13.400942 13.326022 13.326429 13.245282 13.420004 13.451852 13.183857
1370476_at 7.004778 7.0958266 6.8549056 7.19464 7.0890665 7.2876954 6.9819784 7.129305 6.9991875 7.030731 7.057797 6.795555
1370477_at 3.657553 3.672587 3.66327 3.6436312 3.8163476 3.6712506 3.6924145 3.6448212 3.6672359 3.657093 3.7568588 3.6575973
1370478_at 5.8822217 5.9049053 6.0798736 5.8102584 5.875932 5.716462 5.927969 6.0729537 6.0134187 6.015243 6.0083685 6.177117
1370479_x_at 12.854149 12.749989 12.829278 13.118944 13.163714 12.898352 12.863356 13.055456 13.048134 12.908674 12.904172 12.407446
1370480_at 4.002616 3.9415438 4.033719 4.0690327 4.2616663 4.077551 4.137232 4.1275845 3.9281337 4.0861006 4.081811 4.1105204
1370481_at 5.5083976 5.297837 5.503244 5.7126565 5.702358 5.378974 5.487205 5.5992513 5.6955247 5.9994082 5.6990266 5.5369706
1370482_at 5.854259 5.8119006 5.8832293 5.793527 5.7751994 5.7503805 6.034813 5.792037 5.8384304 5.7063 6.033767 6.151227
1370483_at 3.8785899 3.800233 3.8153484 3.932109 3.9610724 3.9323523 3.8731163 3.8379 3.8595765 4.028786 3.7791924 3.7032855
1370484_at 5.0604625 5.1274095 5.1330814 5.1891313 5.3112373 5.2464 5.1596437 5.0830007 5.307835 5.1733947 5.304723 5.2167587
1370485_a_at 4.461979 4.571454 4.817512 4.6485095 4.5153704 4.6826644 4.5381184 4.6643248 4.403951 4.4773755 4.5468 4.5761757
1370486_a_at 5.680817 5.7789807 5.733336 5.8321238 5.878296 5.9572043 5.69094 5.684504 5.737902 5.876684 5.8060265 5.806061
1370487_a_at 6.3614936 5.879159 5.937832 5.834809 6.3297067 6.117159 6.2354217 6.1989317 6.1984224 6.170214 6.4043765 6.1187043
1370488_a_at 5.724542 5.712147 5.69971 5.796934 5.65785 5.738605 5.366925 5.6351056 5.384314 5.6862617 5.6224046 5.529508
1370489_a_at 3.947047 4.1140223 3.9707403 3.8647718 4.106961 4.0947714 3.903757 3.8621917 3.9152145 3.9748025 4.2293854 3.9629536
1370490_at 4.4969745 4.676013 4.9168615 4.607871 4.295242 4.36157 4.5181303 4.5051928 4.2898445 4.5102015 4.6221037 4.2366366
1370491_a_at 5.69025 5.148725 5.1347976 5.299928 5.153968 5.152945 5.4467316 5.447614 5.0649176 5.3285613 5.6624312 5.855987
1370492_a_at 4.106169 4.204738 4.252013 4.2494073 4.360425 4.209897 4.152954 4.332097 4.1702447 4.0710816 4.1677647 4.078679
1370493_a_at 3.7373095 3.5648353 3.4998584 3.6547828 3.7170713 3.5847483 3.7290072 3.7026727 3.872248 3.7463403 3.76456 3.5069523
1370494_at 5.4333267 5.848422 5.2968464 5.6810904 5.6505995 5.2267213 5.9595337 5.555354 5.673567 5.9591293 5.6147604 5.885162
1370495_s_at 13.256006 13.206477 13.296153 13.493835 13.411326 13.314235 13.388303 13.313522 13.202463 13.443593 13.477623 13.043881
1370496_at 12.656081 12.73332 12.587506 12.767073 12.683771 12.711282 12.5876 12.492569 12.61717 12.570965 12.623816 12.511473
1370497_at 4.171092 4.1792545 3.972536 4.067397 4.1353397 4.079152 4.1120415 4.200063 4.143812 4.08124 4.1295705 4.2536335
1370498_at 3.3576114 3.295356 3.2627103 3.3681881 3.4225266 3.4360135 3.4290366 3.497799 3.354227 3.330083 3.530394 3.1677363
1370499_at 4.2124877 4.0784054 4.2424283 4.124471 4.420725 3.9878812 4.194668 4.260618 4.1047125 4.1242037 4.0750675 4.039139
1370500_a_at 3.8109288 3.6485064 3.6636975 3.6145947 3.802072 3.7609024 3.6238978 3.6303945 3.841506 3.7041314 3.679115 3.6263165
1370501_at 8.62003 8.443721 8.6673355 8.641518 8.305231 8.601003 8.464443 8.499635 8.40838 8.358741 8.616312 8.346071
1370502_at 3.8604238 3.9415476 4.0336733 3.9565654 3.868764 3.9223228 3.8894165 3.7800725 4.046482 3.853912 3.8911169 3.9492176
1370503_s_at 4.100579 4.005551 4.0826573 4.087518 4.081414 3.9519405 4.077271 3.9604955 4.124922 4.1213284 4.0917344 4.043002
1370504_a_at 6.197619 6.3315253 6.221357 6.335881 6.3844495 6.378486 6.2102156 6.2022266 6.368834 6.3994155 6.495533 6.1696506
1370505_at 5.8369303 5.7919693 5.950593 5.8746843 5.9945197 6.0501823 5.882345 5.990013 5.7533617 5.9328346 5.919389 5.642033
1370506_at 6.4314117 6.345587 6.2233973 6.337919 6.5384192 6.5055346 6.511621 6.590443 6.376537 6.6213183 6.502672 6.263402
1370507_at 5.5940657 5.393236 5.46864 5.478498 5.5152307 5.5277767 5.54469 5.5124955 5.4956813 5.3328886 5.3906245 5.372298
1370508_a_at 5.0851474 4.98275 4.9043174 4.925421 5.1075797 5.263625 4.9790573 5.0649157 5.0522943 5.1744857 4.965876 5.1644692
1370509_at 6.763813 6.5347757 6.6688104 6.110278 6.905275 6.946068 6.258378 6.241122 6.8686604 5.9433384 6.669375 6.530885
1370510_a_at 7.100275 7.1737022 7.1661463 7.2569804 7.1950316 7.1355586 7.3598175 7.3395734 7.1266885 7.103504 7.2266974 6.838845
1370511_at 13.734484 13.861779 13.864534 13.845671 13.854341 13.83262 13.760189 13.76534 13.819939 13.843362 13.787146 13.762105
1370512_at 7.836045 7.5992947 7.7057376 7.597973 7.5241714 7.307313 7.7018404 7.2491617 7.32553 7.7035856 7.338386 7.389725
1370513_at 3.9918456 3.7911825 3.777534 4.0062675 3.7257977 3.9798422 3.9441066 3.9451835 3.8254733 3.8338382 3.6503654 4.0480523
1370514_a_at 4.443225 4.328127 4.2778473 4.326068 4.2485676 3.901899 4.4396315 4.6006694 4.424893 4.3562107 4.12727 4.3694534
1370515_x_at 4.3417172 4.3018527 4.3403077 4.3240695 4.5145936 4.4490757 4.645403 4.508636 4.4469986 4.4894156 4.4942575 4.3246255
1370516_at 6.121587 6.0479355 5.9645634 6.266379 6.130457 5.9187136 5.8265657 6.1138864 5.9583163 6.138708 6.2058573 5.631753
1370517_at 3.997 3.7862697 4.009575 3.9152472 4.015461 4.0337687 3.8121426 3.9725444 3.7379217 3.9075043 3.738771 4.253634
1370518_a_at 4.029207 3.914978 3.9043047 3.8317583 3.875526 4.189459 4.152954 3.9236999 4.0545197 4.029201 3.8697183 3.780705
1370519_at 5.3504777 4.7755947 4.4241567 4.3809195 4.6870227 4.6207986 4.8482924 4.755857 4.9993925 4.7819963 4.606477 4.6424685
1370520_at 4.081934 4.1030645 4.1269855 4.1206574 3.9925628 4.147669 3.9344308 4.053809 4.31962 4.1327505 3.9483774 4.1595316
1370521_at 6.0550284 6.1868424 6.191415 6.280251 6.183642 6.3182683 6.0135765 6.1086774 5.96489 6.1315727 6.076357 6.0176954
1370522_at 9.058727 8.865355 8.759567 8.66771 8.951792 8.54893 8.888278 8.76204 8.695335 8.6328745 8.815832 8.7422285
1370523_a_at 7.6809163 7.848857 7.9197183 7.930871 7.8932085 8.076227 7.623126 7.7247505 7.8508816 7.782536 7.7585273 7.617992
1370524_at 9.051219 9.227128 9.36791 9.332501 8.946053 9.39543 8.880595 9.094884 9.256744 9.140868 9.050957 9.026108
1370525_at 8.147762 8.212677 8.277126 8.200043 7.9956484 8.296305 7.8023257 8.013056 8.098053 7.9466653 8.04151 7.7624807
1370526_at 5.452003 6.444728 6.9902453 5.6033883 5.5302477 6.684614 6.972049 5.486087 5.3108387 5.4722366 6.302444 5.308986
1370527_a_at 7.8999376 7.917145 8.134647 7.887164 8.169494 8.3823395 7.968046 8.0485115 8.232306 7.875842 8.231992 7.83113
1370528_at 6.49492 6.2743206 6.2696033 6.2380943 6.5148535 6.5589895 6.2235374 6.3348875 6.256884 6.1843195 6.552146 6.2591815
1370529_a_at 6.71056 6.627387 6.862823 6.799573 6.712945 7.1082306 6.6090674 6.9349346 6.60528 6.6984415 6.8630667 6.6130857
1370530_a_at 7.4477057 7.411807 7.539655 7.588736 7.7231445 7.611594 7.3732142 7.745081 7.4682236 7.330038 7.4398565 7.636799
1370531_a_at 4.980941 4.8551893 4.8866234 5.108655 5.172368 5.185749 4.835058 5.1605816 4.8856654 5.201089 5.1694765 4.986121
1370532_at 6.1341424 5.9843936 5.971143 5.8047996 6.0247254 5.977227 5.955103 6.2431207 6.029232 6.0003834 6.123271 5.9874234
1370533_at 4.3678045 4.4968824 4.3465834 4.4259405 4.4254074 4.4259934 4.3785944 4.4138765 4.3188944 4.418729 4.3399477 4.296171
1370534_at 6.5653057 6.8492393 6.960245 6.818853 6.798594 6.5679026 6.9047246 6.153813 6.553822 6.6061554 6.29142 6.669267
1370535_at 4.4244723 4.553257 4.4861994 4.537915 4.3876934 4.5361156 4.3346267 4.4089384 4.195529 4.699872 4.3303223 4.5278816
1370536_at 5.1098323 5.446167 5.553398 5.6092396 5.2337556 5.832019 5.297822 5.5802956 5.4085264 5.2703514 5.605214 5.061558
1370537_at 6.2315683 6.3791 6.033539 5.9804187 6.1000843 6.3740907 6.3375683 6.3816166 6.009229 6.2171674 6.281982 6.1405234
1370538_at 7.3055806 7.6558022 6.998127 7.4009533 7.1112485 7.6181097 7.697229 7.511031 7.2955356 7.746568 7.954675 7.126886
1370539_at 6.2563534 6.208511 6.44126 6.6199217 6.262534 6.542643 6.0262227 6.3038692 6.5073295 6.406971 6.233035 6.4354477
1370540_at 4.017358 3.9953825 4.8037734 4.156026 4.0175266 4.06168 4.0608726 4.213239 3.8925972 3.776065 4.017854 4.1083345
1370541_at 5.7684474 5.9938054 7.500144 6.28579 5.8930445 6.2571354 5.483696 5.966231 5.6782794 5.2008753 5.796218 6.456349
1370542_a_at 6.20688 6.30294 6.4223924 6.29727 6.3926682 6.1995544 6.289177 6.4469347 6.2133093 6.2667356 6.370707 6.2015467
1370543_at 6.4474864 6.170556 6.6094446 6.382135 6.281116 6.406535 6.165571 6.503887 6.555378 6.1204586 6.1041417 6.219839
1370544_at 5.8698688 5.737167 5.8202395 5.9771075 6.1196957 6.1819654 5.9106274 5.973565 5.954139 6.152887 5.8351393 5.7587366
1370545_at 5.394421 5.1260657 5.054388 5.3286023 5.2710624 5.4282975 5.2279973 5.2767234 5.1647944 5.244182 5.3380184 4.985576
1370546_at 4.622328 4.5898805 4.4142427 4.4805403 4.2711453 4.0529466 4.6163855 4.593645 4.349948 4.478939 4.5170784 4.316943
1370547_at 13.924611 13.976503 13.933743 13.925428 13.984812 13.968225 13.914712 13.922929 13.895143 13.980185 13.966214 13.918014
1370548_at 6.5721 6.7424045 6.996945 6.6876225 7.1913667 6.721928 6.9024196 6.642476 6.8922815 6.7696533 6.678788 7.050992
1370549_at 5.820605 5.1935844 5.6441245 5.931778 5.6350813 5.741891 5.6674466 5.8606873 5.796798 5.542036 5.738585 5.4660373
1370550_at 5.479836 5.6976385 5.619792 5.7401657 5.5852327 5.591782 5.76557 5.7206535 5.613414 5.482717 5.842733 5.560547
1370551_a_at 7.3989882 7.503931 7.321023 7.4987426 7.330021 7.4756684 7.6788006 7.338695 7.266638 7.2383103 7.425935 7.372295
1370552_at 5.574087 5.550152 5.4649744 5.789959 5.6903267 5.4193697 5.470358 5.8740015 5.5050545 5.588008 5.6849737 5.7062254
1370553_at 6.714511 6.6202483 5.826014 6.549176 6.42468 6.0476947 6.4039826 6.4965215 5.9997435 6.341783 6.069436 6.059874
1370554_at 8.069368 7.9543085 8.12124 8.057288 8.001904 8.2191105 8.21277 8.282166 7.989086 8.051486 8.113943 7.8621435
1370555_at 4.7176876 4.973133 4.7316313 5.012146 4.621892 4.615712 4.9739294 5.0025215 5.158716 4.8440742 4.727765 5.258379
1370556_at 5.6398253 5.5047283 5.0494347 5.2288127 5.21991 5.087564 5.2878413 5.3904114 5.3325872 5.356298 5.2694936 5.7071342
1370557_a_at 4.0358963 4.065927 4.01954 4.2034416 4.4378295 4.235466 4.0652437 4.1164055 4.0921564 4.163162 4.057388 4.1442623
1370558_a_at 3.2477193 3.2364357 3.3188858 3.2010157 3.2376552 3.2576146 3.2521975 3.2027094 3.3133411 3.2268248 3.269533 3.2214649
1370559_at 3.7355642 3.6825538 3.6681368 3.8869572 3.8214056 3.7782788 3.6189263 3.8420844 3.7199376 3.8769429 3.7811549 3.8522065
1370560_at 4.4477468 4.180776 4.3033977 4.3095407 4.2522097 4.3842716 4.25122 4.295004 4.3351235 4.304952 4.3962255 4.5119076
1370561_at 3.9741786 4.2807674 4.2060943 4.0433965 4.036554 4.291225 3.9261644 4.1017203 4.1850863 3.9840028 4.1171055 4.3194766
1370562_at 4.926012 4.7044106 4.778423 4.905497 4.6322446 4.628743 4.8495355 4.7720923 4.8307557 4.591839 4.865985 4.8261137
1370563_at 11.182063 10.895649 11.102308 10.961215 11.046963 10.808888 11.0633135 11.022016 11.107213 10.816864 11.253416 10.936688
1370564_at 4.376231 4.221962 4.258209 4.408105 4.6148005 4.48555 4.304914 4.5998735 4.58657 4.364633 4.4688597 4.3824
1370565_at 4.5972104 4.457002 4.43022 4.5041404 4.7201805 4.449353 4.631452 4.78053 4.761728 4.917221 4.853297 4.6263037
1370566_at 9.6659975 9.6964655 9.929786 10.214926 10.220764 10.08319 9.974381 10.258313 9.418017 9.748782 9.747768 7.98637
1370567_at 6.619013 6.729005 6.6847453 6.7284155 6.806953 6.7590737 6.759823 6.787701 6.718611 6.5298715 6.7277446 6.865665
1370568_at 5.5723767 5.6466093 5.590381 5.623416 5.7745953 5.799503 5.7428937 5.9515114 5.7376857 5.8110228 5.870159 5.796572
1370569_at 5.141236 5.4375634 5.214094 5.1747813 5.1723685 5.1063595 5.321302 5.244443 5.087876 5.170229 5.2751265 5.6144166
1370570_at 6.4364753 6.431566 6.1298237 6.423408 6.357862 6.128929 6.387221 6.57506 5.951931 6.3202944 6.232536 6.0533977
1370571_at 4.9370637 4.691579 4.8207555 4.9335084 5.0848794 4.8509893 5.074745 4.876678 4.91377 5.045982 4.9651256 5.2924666
1370572_at 3.7560189 3.7345304 3.8436027 3.8626468 4.003213 3.7763011 3.789855 3.7550592 3.8748279 3.7447338 3.811302 3.8531303
1370573_at 9.112413 9.002601 8.873442 9.356926 9.430255 8.893969 8.927446 8.726064 9.2900505 9.040393 8.830167 9.036601
1370574_a_at 6.9106555 7.08614 7.2258615 7.0095906 6.7546144 6.994909 6.964924 6.9295096 7.1007032 6.9952927 6.833446 7.175654
1370575_a_at 8.102716 7.758976 8.045315 8.034908 8.02919 7.87672 8.019699 8.158593 7.8421583 7.924423 7.948844 7.7916765
1370576_at 5.621639 5.605873 5.852762 5.528414 5.728755 5.7355123 5.541801 5.742244 5.5410743 5.7137794 5.5957108 5.6928983
1370577_at 6.3622193 6.3687973 6.230797 6.2598066 6.2503705 6.1790524 6.086871 6.113475 6.195307 5.9762526 6.1507735 6.566122
1370578_at 6.81605 6.900052 6.92108 7.053236 6.743957 6.993414 6.7276964 6.950924 7.0501623 6.9006014 6.9385405 6.83549
1370579_at 9.062377 9.00704 9.108049 9.11885 9.206789 9.122068 9.048481 9.044941 9.174454 9.09973 9.163616 9.195148
1370580_a_at 13.28916 13.406972 13.465827 13.644265 13.579209 13.579875 13.464023 13.350256 13.538688 13.577199 13.610186 13.570501
1370581_at 4.514575 4.6606483 4.600566 4.553588 4.6997776 4.339135 4.584527 4.72641 4.694929 4.605654 4.601575 4.807622
1370582_a_at 3.4924896 3.309691 3.334151 3.4348485 3.3577235 3.3912525 3.4297001 3.4554245 3.4081204 3.323177 3.3773682 3.4557035
1370583_s_at 6.1962543 6.2670293 5.822545 5.878796 5.8852224 5.682415 5.7409134 5.891603 5.915283 6.0039444 5.596582 6.442314
1370584_a_at 5.5909133 6.2555428 5.237053 6.4292836 6.457833 5.663178 6.2636666 5.701381 6.400735 6.0682893 6.005789 5.555419
1370585_a_at 5.931069 5.9754105 5.813738 5.993506 6.0061984 5.6095433 5.7805142 5.725465 6.1183586 6.492634 5.946893 5.7205057
1370586_a_at 5.7968264 5.687107 5.819821 5.950398 6.1348243 5.9135017 6.0465937 6.008024 5.914835 5.923188 6.06869 5.7440434
1370587_at 4.851104 4.829047 4.9026575 4.7863646 5.0461626 4.96095 4.949293 5.1642017 4.8914585 4.8181505 5.239359 4.8140135
1370588_a_at 4.3191414 4.425178 4.358831 4.5757103 4.427821 4.6491227 4.1297026 4.1822724 4.336214 4.3340135 4.5062413 4.470178
1370589_at 4.962513 5.1118603 4.9989066 5.0199885 4.9159126 5.026342 4.8761873 5.0323267 5.053761 5.0796514 5.194026 4.895981
1370590_at 7.306188 7.2320347 7.04345 7.2937593 7.621415 7.6038585 7.22373 7.242775 7.188113 7.5706654 7.4801416 7.153624
1370591_at 6.80276 7.0045753 7.023859 7.065521 6.7217402 7.080851 6.9422574 7.022511 6.9385924 6.9169016 7.0567193 6.847323
1370592_at 6.2153387 6.6894755 7.1990128 6.6997285 6.2516346 6.52288 6.307668 6.282613 6.262941 6.5852847 6.5324626 6.069708
1370593_at 13.557162 13.718149 13.858289 13.817134 13.70661 13.814318 13.842848 13.856373 13.895126 13.900288 13.86764 13.772652
1370594_at 5.248234 5.3685064 5.14445 5.024482 5.223345 4.9458237 5.2406845 5.297263 5.537462 5.090144 5.2550983 5.633519
1370595_a_at 4.1799 4.113465 3.8728683 3.8796015 3.9163806 3.929796 4.0324583 3.9236999 3.8462248 4.0535 3.9456453 4.168862
1370596_a_at 3.9880648 3.923961 4.017458 4.103154 4.1367693 4.046427 4.06617 4.0274973 4.025903 4.2040863 4.1126413 3.9919114
1370597_at 6.496822 5.930596 5.8859124 5.85475 5.9325857 5.9346237 5.7769504 6.1658173 5.794266 5.7178907 5.7364817 5.790947
1370598_a_at 4.494227 4.472004 4.5282135 4.624078 4.5183315 4.4892817 4.6187553 4.5675063 4.667843 4.56003 4.5887513 4.5116916
1370599_a_at 7.1570854 7.242627 7.020508 7.0308414 7.133308 7.168992 7.1090083 7.1072383 6.9914813 7.10017 6.8007803 7.110914
1370600_at 5.806465 5.4431343 5.3439617 5.5076733 5.486154 5.076125 5.72049 5.0450916 5.8433127 5.5457077 5.5142508 5.6265492
1370601_a_at 4.9920382 5.264143 5.180909 4.662588 5.2943125 4.741411 4.7268367 5.0574512 5.2014074 4.615555 5.1858354 4.9093685
1370602_at 4.6490173 5.010438 5.0017185 4.932844 4.583371 4.8253965 4.863659 5.1982975 4.9477024 4.7587614 5.1566906 4.9760113
1370603_a_at 5.4267635 5.2906384 5.2961206 5.31497 5.479974 4.936716 5.278413 5.470626 5.141056 5.6663003 5.22173 5.2871895
1370604_at 3.7159836 3.7487807 3.7204807 3.7222693 3.7558358 3.738477 3.726992 3.855794 3.986398 3.740265 3.7247164 3.910972
1370605_s_at 5.786403 5.625621 5.578135 5.389488 5.618034 5.726413 5.490534 5.7922077 5.7795873 5.5746984 5.536118 5.983628
1370606_at 6.11035 5.531909 6.2348857 6.1645617 5.549181 5.9734383 5.8701925 5.323533 6.046793 6.085973 5.7096777 5.990039
1370607_a_at 4.448844 4.6396027 4.470392 4.612264 4.4726954 4.5346537 4.554805 4.590171 4.4491024 4.807296 4.6490154 5.04157
1370608_at 3.616761 3.7235682 3.6344411 3.8031356 3.797399 3.7713907 3.4484715 3.772173 3.814217 3.6561275 3.773183 3.7604
1370609_a_at 9.537951 9.819596 9.727653 9.875376 9.712919 9.723635 9.7131 9.722026 9.669009 9.857267 9.755418 9.586393
1370610_at 4.5649886 4.623415 4.723197 4.742789 4.859324 4.9729266 4.753724 4.862996 4.6989665 4.9250107 4.6564293 4.935988
1370611_at 5.973269 6.015934 5.9555874 6.071884 6.1405754 6.1729136 5.916274 6.0895605 6.048248 6.1489534 6.1817937 5.869343
1370612_at 6.79845 6.7990165 6.6448402 6.702281 6.66765 6.3310356 6.7492204 6.8414226 6.8814607 6.8095655 6.240805 6.7808166
1370613_s_at 12.716413 12.992953 13.101811 13.257927 12.984682 13.287075 13.255214 13.289095 13.288192 13.441355 13.580539 13.361618
1370614_s_at 5.9314594 6.0091834 5.9731245 5.971911 6.1743746 5.9894786 5.976961 5.7828107 6.1340528 5.940555 5.895728 6.019831
1370615_at 5.3132915 5.2002344 5.2518578 5.415121 5.0509458 5.135274 5.2401705 5.4778357 5.174617 5.276623 5.047968 5.276488
1370616_at 5.343603 5.4145374 5.199892 5.377922 5.215065 5.1772 5.4975796 5.1577296 5.4520655 5.274224 5.2742105 5.56238
1370617_at 4.6991634 4.7649117 4.705081 4.798167 4.884853 4.64687 4.758727 4.5860324 4.781825 4.9367323 4.763903 4.915639
1370618_at 7.718713 7.693365 7.802678 7.5497007 7.5970507 7.677351 7.659487 7.6285553 7.6611357 7.633362 7.876651 7.434972
1370619_at 4.927292 4.929139 4.931675 4.9484177 4.8356657 4.966805 4.9193025 4.9295187 4.97826 4.9915695 4.9120455 4.923258
1370620_at 4.784517 4.673712 4.7958517 4.9105916 4.7998514 5.0530815 4.7823567 4.9936132 4.7136545 4.850486 5.2470117 4.8841867
1370621_at 5.4447517 5.4728856 5.427978 5.2132654 5.6287584 5.3713336 5.4843245 5.187336 5.5129538 5.457247 5.319527 5.2904673
1370622_at 4.135966 4.3440166 4.4483576 4.5271034 4.573367 4.5289254 4.6438274 4.4016953 4.498764 4.425196 4.344736 4.604231
1370623_at 7.0077825 6.6226144 6.8817015 6.758028 7.0901217 6.7900286 6.932053 7.1347127 6.667395 7.061978 6.8656745 6.311002
1370624_at 4.6900296 4.7402706 4.7705984 4.5762215 4.6155963 4.7232895 4.793304 4.702819 4.5159183 4.655143 4.533579 4.7313905
1370625_at 3.847275 3.78344 3.9213376 3.6911373 3.7865689 3.8767622 4.0171084 4.023287 4.1269164 3.9377375 4.1116357 3.8357162
1370626_at 3.4799285 3.3823202 3.4059708 3.5231192 3.5377214 3.4535186 3.4371603 3.3941195 3.4479868 3.337893 3.429067 3.477678
1370627_at 4.958256 5.038071 5.003665 4.9703307 5.072511 4.9130683 4.92519 4.9040318 5.102381 5.0226555 5.014644 4.9788322
1370628_at 4.732712 4.908985 4.9305387 5.0992603 5.0741696 4.860637 4.8834434 5.264944 5.0248656 5.014592 4.682258 4.9594736
1370629_at 3.5868967 3.517027 3.6765316 3.7615254 3.8638039 3.6559172 3.6397552 3.939304 3.6941812 3.792233 3.8939743 3.5133324
1370630_a_at 6.4251485 6.26711 6.3718405 6.4442306 6.5378976 6.0220504 6.487421 6.3288846 6.1104426 6.390276 6.477686 6.5108433
1370631_at 4.3034954 4.2545195 4.0972805 4.316184 4.3778644 4.226956 4.247609 4.2791853 4.194946 4.218407 4.3546 4.396953
1370632_at 4.386145 4.489724 4.4005404 4.549597 4.674118 4.5157146 4.8764896 4.625943 4.5046253 4.544078 4.590418 4.5516405
1370633_at 5.1388907 5.075696 5.0255666 5.081048 5.2452455 5.056101 5.4710383 5.1435475 5.2258024 5.012344 5.2115345 5.1410704
1370634_x_at 6.6650124 6.640606 6.6183414 6.7938795 6.731945 6.5922155 6.820649 6.6424637 6.6840906 6.7860355 6.6468754 6.6460667
1370635_at 5.3328514 5.5849414 5.2526927 5.3449965 5.509196 5.4791145 5.329079 4.9202538 5.5205264 5.3254623 5.326614 5.751623
1370636_at 4.766615 4.5778494 4.6289873 4.511918 4.69174 4.6453304 4.661812 4.67673 4.779269 4.4817142 4.516268 4.5625916
1370637_at 4.4577928 4.475573 4.450248 4.256642 4.332459 4.381706 4.4687996 4.4172854 4.2752514 4.498595 4.3396215 4.71633
1370638_at 4.809911 4.775279 4.814002 4.821919 4.929846 4.794405 4.7343035 4.8509984 4.701099 4.8318963 4.719311 5.0557384
1370639_at 7.673267 7.7632833 7.7261786 7.7313733 7.762918 8.006327 7.6822286 7.763783 7.697697 7.9255714 7.9679127 7.8494277
1370640_a_at 5.6475067 5.7273073 5.7145214 5.5718946 5.7834635 5.7089033 5.7617483 5.804066 5.5618734 5.609416 5.684002 5.652665
1370641_s_at 6.4024186 6.3140054 6.303078 6.458667 6.433851 6.6055984 6.603425 6.486722 6.472887 6.5129824 6.5226135 6.3323627
1370642_s_at 6.6591983 6.4593086 6.244029 6.490519 6.473503 6.0807295 6.654093 6.579724 6.460432 6.328344 6.0407543 6.0794683
1370643_a_at 5.8169756 5.5212855 5.567357 5.4370375 5.480631 5.512882 5.667696 5.4925227 5.613944 5.4117913 5.768257 5.199801
1370644_at 3.7121007 3.8148983 3.8573353 3.6942327 3.7056098 3.7184463 3.7047749 3.696305 3.6293275 3.7008154 3.6092265 3.6855917
1370645_at 4.4371567 4.45759 4.550386 4.4690337 4.74498 4.4349127 4.590647 4.6287327 4.468463 4.327466 4.409252 4.6022015
1370646_at 6.377859 6.3455353 6.161811 6.464825 6.7800794 6.6652246 6.5051346 6.575529 6.6103354 6.454199 6.755598 6.5563755
1370647_at 4.2827864 4.4429336 4.247607 4.4188175 4.3343706 4.4583325 4.4800453 4.4402103 4.32829 4.314029 4.40158 4.4344535
1370648_a_at 5.5020323 5.3900423 5.231019 5.6012673 5.5560718 5.192335 5.4003544 5.446308 5.3963585 5.3173985 5.3539014 5.2774596
1370649_at 6.3365755 6.1619287 6.26905 5.6884117 6.2212963 6.2379193 6.027719 6.031127 6.2754493 5.9809456 6.0969014 6.13425
[truncated: 3,479,962 more chars]
