# Supplementary material for: Transcriptomic point of departure determination: a comparison of distribution-based and gene set-based approaches
Source: Front Genet. 2024 May 9;15:1374791. doi: 10.3389/fgene.2024.1374791 (PMC11112360; doi:10.3389/fgene.2024.1374791)
Supplement: Supplementary file 6 [file DataSheet1.zip › Data Sheet 1/haloperidol_29day_Rat_Liver_rma.txt]

ProbesetID V2 V3 V4 V5 V6 V7 V8 V9 V10 V11 V12 V13
Dose 0 0 0 3 3 3 10 10 10 30 30 30
1367452_at 9.484408 9.565518 9.767003 9.690012 9.615575 9.691171 9.640212 9.667506 9.562161 9.589217 9.603572 9.71631
1367453_at 9.502628 9.674141 9.788432 9.665291 9.601182 9.5019045 9.631771 9.617234 9.777785 9.290335 9.768883 9.870004
1367454_at 9.40724 9.260042 9.34692 9.340518 9.480705 9.324697 9.33982 9.305774 9.430313 9.539965 9.335158 9.631645
1367455_at 10.78305 11.179459 11.073475 11.048573 10.961128 11.042901 10.858161 11.016323 10.966205 10.959902 11.123364 11.430984
1367456_at 11.097036 11.262922 11.401939 11.469931 11.199391 11.347326 11.180492 11.220199 11.28246 11.310149 11.435826 11.606602
1367457_at 8.232663 8.38387 8.314024 8.390176 8.318366 8.356413 8.169779 8.473606 8.273136 8.173611 8.439928 8.657989
1367458_at 8.29324 8.369603 8.623333 8.52483 8.465989 8.477463 8.286892 8.39732 8.423858 8.320465 8.362566 8.643646
1367459_at 11.606269 11.748099 11.916796 11.89221 11.751084 11.818506 11.540428 11.647984 11.597606 11.741683 11.775081 11.922287
1367460_at 10.750121 11.002341 11.060752 11.114917 10.825233 10.987518 10.697377 10.932318 10.886498 10.940864 11.034568 11.223063
1367461_at 9.688702 9.719815 9.814152 9.882174 9.690102 9.735134 9.557486 9.81612 9.786796 9.622059 9.812383 9.946408
1367462_at 10.166473 10.28093 10.37412 10.46619 9.961802 10.377161 9.735931 10.145011 9.92205 9.752491 10.062448 10.183324
1367463_at 10.258223 10.199584 10.60345 10.64747 10.324694 10.480153 10.606194 10.545292 10.531948 10.578821 10.959331 11.13756
1367464_at 8.590284 8.805993 8.918835 9.000619 8.702925 8.691724 8.566429 8.6593 8.873665 8.528542 8.835382 8.813457
1367465_at 9.675349 9.535887 9.460762 9.796072 9.670941 9.640326 9.536331 9.698983 9.530387 9.599619 9.677565 9.482598
1367466_at 10.112662 9.913733 9.827623 9.932411 9.834059 10.016646 10.051358 10.097712 9.67279 9.957536 10.023499 10.001124
1367467_at 11.07316 11.224188 11.113714 11.237502 11.26533 11.188837 11.019242 11.124067 10.820705 11.235637 11.147306 11.177819
1367468_at 8.851263 9.101291 9.195869 9.430906 9.028969 9.230832 8.903007 9.0909605 9.162147 8.869073 9.005142 9.169674
1367469_at 11.18657 11.501193 11.576748 11.681376 11.335086 11.296702 11.205164 11.40057 11.571723 11.424843 11.592073 11.853064
1367470_at 9.898433 9.984047 10.010844 10.013298 10.008772 10.051894 9.913267 10.047982 10.006741 9.891536 9.965682 10.114176
1367471_at 8.285646 8.244179 8.320094 8.325067 8.245051 8.368133 8.325779 8.333703 8.059933 8.160713 8.363024 8.471886
1367472_at 9.795138 9.973078 9.969425 9.886811 9.789531 9.82741 9.734203 9.862412 9.767787 9.663225 9.9229765 9.926347
1367473_at 9.074924 9.415739 9.62886 9.588252 9.331908 9.444931 9.339761 9.230839 9.42362 9.3695965 9.24718 9.677376
1367474_at 9.271925 9.491292 9.626729 9.515667 9.377757 9.49117 9.288285 9.184266 9.45773 9.298019 9.446335 9.695047
1367475_at 9.770377 9.978607 9.87847 9.924817 9.879209 9.864705 9.675425 9.926942 9.844967 9.801861 9.944824 10.038806
1367476_at 10.376322 10.424049 10.62384 10.38106 10.505083 10.490671 10.4024935 10.5159645 10.312136 10.730625 10.810525 10.806706
1367477_at 9.254023 9.275704 9.336657 9.412666 9.273618 9.408116 9.410162 9.401028 9.230223 9.256527 9.408463 9.264829
1367478_at 8.15888 8.0745735 8.103215 8.034212 8.252764 8.194333 8.249016 7.9119444 8.001335 8.0336075 8.062361 8.123632
1367479_at 10.450881 10.586025 10.602388 10.613452 10.498641 10.6161 10.485744 10.591018 10.349846 10.460444 10.682975 10.67699
1367480_at 8.993986 9.103918 9.189508 9.212466 9.079809 9.140154 9.053915 9.161977 9.086857 9.018364 9.033161 9.314863
1367481_at 8.523638 8.534941 8.625668 8.474742 8.340072 8.578201 8.368087 8.321287 8.5830765 8.3997135 8.495285 8.547283
1367482_at 8.856585 9.057398 8.965863 9.000304 8.926494 8.897224 8.890412 8.978732 8.912942 8.891107 8.817198 8.937463
1367483_at 7.938811 7.9687395 8.082708 8.159092 8.094046 7.9591403 8.074816 8.221268 7.9825177 7.974111 8.063441 7.9709053
1367484_at 8.395113 8.6744175 8.49761 8.792667 8.655972 8.719814 8.497096 8.660881 8.402711 8.588409 8.620285 8.775256
1367485_at 8.984186 9.104065 9.215948 9.325116 9.202327 9.159773 9.004778 9.243687 9.301335 9.138075 9.248855 9.625483
1367486_at 9.359198 9.428684 9.326384 9.419116 9.334083 9.274871 9.390374 9.236464 9.468681 9.332992 9.272059 9.497445
1367487_at 7.322354 7.4507413 7.4592943 7.6640224 7.4687443 7.558776 7.396726 7.524602 7.471779 7.3730907 7.344995 7.6398187
1367488_at 7.357579 7.713556 7.742128 7.6304355 7.495526 7.69772 7.407845 7.7905164 7.594398 7.880264 7.575293 7.7585516
1367489_at 6.678197 6.732932 6.70324 6.741227 6.580247 6.723137 6.5318947 6.714858 6.748677 6.5267286 6.5437794 6.441161
1367490_at 6.53268 6.4595513 6.60868 6.318274 6.495605 6.5406976 6.4920692 6.57183 6.665212 5.7237144 6.4763966 6.71968
1367491_at 8.7131195 8.73382 8.842653 8.7203665 8.645199 8.877758 8.82841 8.821274 8.684491 8.773877 8.857392 9.047949
1367492_at 8.223956 8.2327 8.470868 8.657701 8.52954 8.387229 8.361084 8.336904 8.441458 8.4035015 8.535263 8.611049
1367493_at 9.134055 9.39901 9.275556 9.324932 9.311274 9.344325 9.293825 9.324611 9.42633 9.329201 9.223897 9.516233
1367494_at 9.308533 9.117249 9.560753 9.445371 9.382285 9.400719 9.331379 9.312049 9.205425 9.292768 9.169968 9.450757
1367495_at 6.4024973 6.4569144 6.2782383 6.6614275 6.6144485 6.273188 6.5590544 6.284933 6.2278366 6.640516 6.075076 6.3774137
1367496_at 10.702875 10.799843 10.921158 10.757352 10.823807 10.832054 10.650718 10.869999 10.640329 10.828765 10.976079 11.095697
1367497_at 8.10086 8.316465 8.149329 8.124329 8.137053 8.18989 7.9246435 8.226402 8.105339 8.025639 8.1622 8.399355
1367498_at 7.974052 8.392189 8.24247 8.333462 8.154398 8.423269 8.108768 8.343765 8.400819 8.23373 8.198562 8.322467
1367499_at 7.985008 7.985494 8.038572 7.9766917 8.035851 7.987431 7.9812684 8.001289 7.9858904 8.080893 8.068247 8.223295
1367500_at 9.209556 9.337826 9.292005 9.501069 9.268522 9.395558 9.210384 9.35464 9.362998 9.239132 9.425149 9.469059
1367501_at 7.872036 7.969334 8.354712 8.139107 8.037513 7.884998 7.881008 8.311926 8.258506 8.031309 8.0114 8.24188
1367502_at 7.3721657 7.6411724 7.5569353 7.7787485 7.4164476 7.528231 7.692748 7.585817 7.595988 7.627404 7.739398 7.79955
1367503_at 10.212601 10.272524 10.398582 10.41634 10.298709 10.371268 10.219221 10.302789 10.340974 10.38474 10.258829 10.435851
1367504_at 7.835919 7.884652 7.948464 7.8690777 8.015101 7.8114443 7.920487 7.6599283 7.8957763 7.6931567 7.7959194 8.064531
1367505_at 7.337021 7.5287013 7.580889 7.5025945 7.7189317 7.5351906 7.391067 7.6044283 7.4838805 7.5232153 7.5341787 7.812271
1367506_at 9.152236 9.077304 9.137845 9.038987 8.983934 8.860617 9.026745 9.190653 8.951493 8.9563875 9.185228 9.206592
1367507_at 6.614259 6.7022834 6.793395 6.9823966 6.933344 6.918615 6.6598043 6.7697515 6.8146763 6.79355 6.7077975 6.9320283
1367508_at 8.153798 8.093361 8.163575 8.192573 8.019866 8.146169 8.094865 8.262026 8.022726 8.127462 8.260883 8.199093
1367509_at 9.057987 8.904752 9.141453 9.006058 9.130339 8.87762 8.97103 9.0237875 8.961369 8.9094715 9.087826 9.072163
1367510_at 8.904005 9.143329 9.257899 9.006013 8.857351 9.028207 8.823814 9.083428 8.9408 8.98124 9.10964 9.21607
1367511_at 7.593387 7.662416 7.770101 7.813278 7.7887106 7.723749 7.532265 7.720808 7.7353296 7.80238 7.8294573 7.909518
1367512_at 10.187398 10.363142 10.643553 10.445836 10.335119 10.440615 10.216389 10.351787 10.286499 10.477644 10.542847 10.747202
1367513_at 7.1215596 7.514432 7.420808 7.489781 7.824401 7.8382525 7.339592 7.5517573 7.7779655 7.3472896 7.475582 7.803293
1367514_at 7.073175 7.2167325 7.231727 7.1394544 7.1117983 7.2578397 7.135024 7.1720777 7.170334 7.1717186 7.24652 7.2904477
1367515_at 6.8613443 7.0022793 7.1676006 7.2325845 7.020004 7.1860437 7.06099 6.9956913 6.6917515 7.024071 7.01083 7.2830815
1367516_at 8.149134 8.474039 8.191848 8.3442135 8.218 8.149115 7.988601 8.2197275 8.347813 8.18886 8.166039 8.355312
1367517_at 7.6352897 7.5587735 7.492323 7.5320096 7.4784966 7.641449 7.4179826 7.5855126 7.5895762 7.706631 7.4589944 7.5146437
1367518_at 8.163773 8.140393 8.092859 8.137453 8.059126 8.154522 7.9694834 7.9423857 7.9415803 7.9125776 7.8353505 8.069986
1367519_at 7.7992334 7.8951306 8.077841 7.9584365 7.9348445 7.984156 7.784221 7.8828225 7.9911366 7.7294793 7.993198 7.9669538
1367520_at 9.278234 9.384314 9.354137 9.224345 9.149157 9.100195 9.166317 9.241326 9.293646 9.234852 9.159037 9.310427
1367521_at 6.5982175 6.8996525 7.038779 6.615458 6.7307606 6.8748755 6.431229 6.883745 6.7943835 6.6941056 6.96224 6.843776
1367522_at 8.748593 8.935519 8.944584 8.918684 8.83466 8.86369 8.818795 8.922996 8.914656 8.784748 8.828579 8.9594965
1367523_at 7.017293 7.294306 7.0991797 7.530805 7.2159433 7.502368 7.3629417 7.2733636 7.3344045 7.2835464 7.34865 7.5558796
1367524_at 7.153886 7.2420125 7.2441454 7.17806 7.2442884 7.324066 7.065504 7.456179 7.3056283 7.1799364 7.29839 7.259532
1367525_at 9.2531395 9.227732 9.217346 9.274812 9.312171 9.4005375 9.196501 9.352805 9.28283 9.081247 9.317113 9.282167
1367526_at 7.8703837 8.068554 7.8304267 8.131041 8.222753 8.04141 8.18201 8.142404 7.968971 7.9963946 7.990828 8.089457
1367527_at 7.4472504 7.524839 7.7063375 7.658031 7.529179 7.4432435 7.4921684 7.558472 7.4963937 7.4439435 7.8472724 8.046213
1367528_at 8.215499 8.574661 8.383873 8.367161 8.43042 8.472987 8.358919 8.182638 8.517149 8.433679 8.285785 8.568563
1367529_at 8.695415 8.738862 8.924699 8.908805 8.814199 8.790861 8.522607 8.70398 8.925383 8.677491 8.613337 8.761127
1367530_at 7.411542 7.613319 7.4673023 7.4190087 7.644039 7.5705113 7.5191336 7.482059 7.5502386 7.6063333 7.509907 7.6585083
1367531_at 10.197911 10.269116 10.4563875 10.40427 10.355882 10.227314 10.1892605 10.215178 10.313543 10.287583 10.280816 10.443795
1367532_at 10.623456 10.782555 10.851322 10.824001 10.72954 10.826337 10.543348 10.645565 10.621965 10.735704 10.667113 10.85246
1367533_at 7.559959 7.848183 7.8356657 7.6255403 7.378212 7.6877165 7.808179 7.636381 7.8565845 7.582238 7.6373277 7.925235
1367534_at 7.0830846 7.268734 7.53661 7.110435 7.425414 7.2483964 7.244258 7.478898 7.492429 7.4248886 7.454727 7.5179944
1367535_at 8.519763 8.549882 8.747188 8.816845 8.7765875 8.62237 8.595182 8.598481 8.618506 8.60994 8.603955 8.736611
1367536_at 7.357103 7.220857 7.2818966 7.538132 7.443911 7.225516 7.550848 7.5019884 7.3759604 7.416798 7.504406 7.622591
1367537_at 7.1123605 7.3003106 7.181367 7.245964 7.063269 7.1838417 7.123422 7.1835 7.274789 7.17294 7.0871077 7.4784923
1367538_at 6.5376916 6.613799 6.8842063 6.615424 6.779384 6.5741014 6.4441185 6.746944 6.8184543 6.3785543 6.546764 6.648025
1367539_at 8.342626 8.589625 8.536549 8.444915 8.410483 8.61775 8.43675 8.393552 8.6002865 8.392863 8.363121 8.660271
1367540_at 6.818824 6.812107 6.8723354 6.847129 6.8912916 7.091219 6.677743 6.855918 7.0174685 6.9588523 6.8259954 6.8987164
1367541_at 6.8520675 6.832522 7.112446 7.127992 6.9969997 7.0085735 6.859921 7.2246394 7.1148124 6.936191 6.936808 7.388523
1367542_at 7.107795 7.273688 7.4745235 7.371052 7.410862 7.4400516 7.228946 7.278317 7.885715 7.4442716 7.3595853 7.5716
1367543_at 7.6710005 7.9090633 7.941304 8.051548 8.0090065 7.8057537 7.6442757 7.9433007 7.8370094 7.6735296 7.7523255 7.9540586
1367544_at 5.429351 5.8590174 5.814299 6.044942 5.8402066 6.012547 5.283641 5.755516 5.776227 6.0388875 6.048773 6.076539
1367545_at 6.7964897 6.844607 7.1015067 7.180831 7.0865803 6.939486 6.876696 6.8782535 6.889587 7.0292754 7.1377106 7.2661543
1367546_at 9.491107 9.54488 9.366306 9.595393 9.378786 9.590856 9.444276 9.734288 9.563975 9.427554 9.745305 10.039966
1367547_at 7.2307353 7.4714565 7.1912584 7.4953446 7.428143 7.314644 7.3234596 7.5906453 7.6665864 7.428885 7.5140996 7.534109
1367548_at 8.3041 8.363839 8.4431715 8.644558 8.4455805 8.318174 8.29477 8.444876 8.619924 8.309394 8.392223 8.460377
1367549_a_at 9.477173 9.800472 9.936257 9.905923 9.817794 9.856786 9.697304 9.905549 9.755838 9.825647 9.955757 10.340792
1367550_a_at 7.80643 7.970066 8.33641 8.3660965 8.109681 7.918035 8.045111 8.196732 7.5901504 8.143587 8.22393 8.565888
1367551_a_at 7.8322854 7.9498672 8.085739 8.060625 7.907873 7.8908653 7.783326 7.9951987 7.9100432 8.029136 8.154027 8.265915
1367552_at 4.37934 4.316165 4.2710233 4.5296507 4.441266 4.35666 4.418199 4.595216 4.518988 4.3977237 4.5584116 4.3455944
1367553_x_at 12.087832 11.310024 10.701927 10.609829 10.8725815 11.776137 11.928967 12.380573 11.3540325 11.116092 11.48125 11.080024
1367554_at 4.0114856 3.9484727 3.9194317 3.8978791 3.9945889 3.8836668 3.8578038 3.9163451 3.9546492 3.8151734 3.979609 3.9599283
1367555_at 14.692379 14.674463 14.651494 14.72809 14.696177 14.718243 14.694537 14.6708 14.636282 14.711564 14.717045 14.696177
1367556_s_at 14.432729 14.547202 14.605377 14.59291 14.603994 14.520707 14.5110445 14.544384 14.493231 14.55304 14.588273 14.559159
1367557_s_at 12.372733 12.710367 12.702826 12.733467 12.620556 12.58936 12.617482 12.344112 12.260102 12.586963 12.684171 13.065853
1367558_x_at 3.0884764 3.0007026 2.9885762 3.0967028 3.0566008 3.0414097 3.0524821 3.0205762 3.0414207 3.1045496 3.048942 3.1300519
1367559_at 12.653995 13.074448 13.201288 13.282452 13.081821 13.019055 12.935591 13.066981 13.166251 13.038306 13.175717 13.47251
1367560_at 11.325505 11.515952 11.529206 11.660466 11.541073 11.497866 11.440288 11.496869 11.357055 11.502903 11.634156 11.738358
1367561_at 11.657336 11.901209 11.87164 12.03943 11.871741 11.951744 11.829594 11.928866 11.624197 11.898897 12.019188 12.167564
1367562_at 7.787115 8.352708 8.000874 7.9313107 8.155451 7.8543167 7.847048 7.6772623 7.7739162 7.565718 8.028678 8.338879
1367563_at 8.376331 8.791603 8.689339 8.206302 8.548423 8.226781 8.240602 8.449808 8.330558 8.4235 8.4472275 8.478991
1367564_at 6.473636 6.2480054 6.2282734 6.157657 6.07131 6.1894965 6.176734 6.2802167 6.0521965 6.2428203 6.080074 6.174184
1367565_a_at 13.354367 13.495948 13.585813 13.731705 13.617877 13.682475 13.479445 13.504901 13.487973 13.589303 13.593411 13.67852
1367566_at 4.3482733 4.3215017 4.2175016 4.287715 4.333089 4.3298836 4.2761984 4.3999825 4.220196 4.6397905 4.3838854 4.364724
1367567_at 11.288581 11.431015 11.728182 11.617064 11.435079 11.400699 11.286306 11.333933 11.226287 11.62352 11.543018 11.800836
1367568_a_at 8.402034 8.638765 8.341707 8.563482 8.513687 8.935282 8.939634 8.585753 8.317574 8.467289 8.817778 8.754294
1367569_at 11.270859 11.504986 11.479762 11.48884 11.443323 11.390051 11.46558 11.169635 11.411584 11.391561 11.424172 11.550763
1367570_at 6.2049565 5.976751 6.315613 6.677328 6.5561247 6.2837543 6.6244574 6.0615153 6.5382137 6.9061813 6.5384007 6.5808563
1367571_a_at 5.634345 5.5183835 5.70872 5.323344 5.3229427 5.493721 5.496973 5.4891806 5.550791 5.399862 5.483941 5.631262
1367572_at 4.999426 4.992356 5.0154195 5.009896 5.0433617 5.0510077 4.993942 5.041562 5.1365876 4.965044 5.014782 5.158354
1367573_at 11.962066 12.115 12.194331 12.160758 12.092165 12.064683 11.990338 12.126341 11.943089 12.12208 12.288239 12.510088
1367574_at 7.888031 8.14981 7.970408 7.884979 7.7669 8.114839 7.995926 8.272278 8.021936 7.8316646 8.124257 8.048215
1367575_at 11.045684 11.086288 11.316417 11.483396 11.399327 11.288774 11.136299 11.129201 11.117985 10.621688 11.466114 11.590896
1367576_at 13.330675 13.5316515 13.738559 13.629648 13.660441 13.627663 13.566887 13.588081 13.7100315 13.692104 13.801761 13.937574
1367577_at 6.191282 6.124765 6.205845 6.691119 5.8035793 6.712228 6.5866523 6.796649 6.1632433 6.807843 6.373472 5.7680717
1367578_at 9.875057 10.011569 10.021734 10.049841 9.876506 9.995785 9.835443 9.959231 9.852767 9.862993 10.002485 10.096663
1367579_a_at 10.636618 11.153203 10.756346 11.159582 10.733096 10.658733 10.834839 10.896729 11.0253105 11.072995 11.23046 11.45006
1367580_at 10.377135 10.544728 10.534994 10.602504 10.382407 10.585761 10.366737 10.469065 10.329774 10.5816 10.641856 10.839037
1367581_a_at 5.6529965 5.8142304 5.8889093 6.1426797 5.537287 5.72435 5.605913 6.5122914 5.349662 6.227259 5.911095 5.8895154
1367582_at 10.742766 10.934258 10.959273 10.918986 10.842959 10.924181 10.76518 10.76883 10.554784 10.739155 10.8745575 11.065993
1367583_at 12.815466 12.984964 13.023576 13.244244 13.100216 13.076639 12.983785 13.120514 12.955906 13.268396 13.300288 13.277117
1367584_at 7.441084 7.822384 7.718466 7.548833 7.508213 7.6203785 7.7452416 7.802254 7.5078125 7.6040115 7.692321 7.7354774
1367585_a_at 10.63787 11.186178 11.116324 10.848001 10.673596 10.9147 10.56569 10.778968 10.765204 10.72692 10.821304 10.783747
1367586_at 12.673557 12.715705 12.848539 12.870615 12.684124 12.839764 12.486978 12.649551 12.489397 12.627016 12.364577 12.843194
1367587_at 3.8835359 3.7762995 3.8626869 3.7648358 3.848733 3.7305248 3.9306302 3.6700788 3.714095 3.749977 3.9942122 3.8013906
1367588_a_at 10.517087 10.821545 10.853269 11.004199 10.699262 10.929272 10.61968 10.802709 10.611823 10.929732 11.077155 11.353097
1367589_at 8.931133 9.001644 9.015657 9.202258 9.040178 9.197535 9.048093 8.884427 9.0182495 9.125832 9.0213995 9.382147
1367590_at 10.307615 10.605434 10.615447 10.699523 10.494058 10.406765 10.529287 10.653094 10.443941 10.7413025 10.8376 11.037291
1367591_at 9.48441 9.559631 9.668962 9.522109 9.599334 9.532095 9.613143 9.538581 9.478461 9.669423 9.682931 9.683454
1367592_at 3.4204502 3.3828921 3.349392 3.3765652 3.3740013 3.3402328 3.388686 3.3859246 3.392524 3.4146702 3.329404 3.3931727
1367593_at 7.9991503 7.687391 7.5275893 8.13047 7.942999 7.9560513 7.4978294 8.012304 8.075986 7.656864 8.291072 7.9132423
1367594_at 9.053146 9.448582 9.177748 9.142844 9.380112 9.288759 9.2415695 9.349199 9.305954 9.179077 9.3444 9.306236
1367595_s_at 13.287373 13.463688 13.476739 13.58277 13.484753 13.528705 13.276946 13.477894 13.380246 13.480889 13.389486 13.482013
1367596_at 11.257329 11.526453 11.511742 11.743419 11.521954 11.57863 11.381246 11.447233 11.100097 11.395879 11.61864 11.880937
1367597_at 11.469642 11.626794 11.672009 11.804531 11.606625 11.638817 11.573563 11.611248 11.427256 11.670608 11.770307 11.972586
1367598_at 14.071267 14.168848 14.313292 14.210002 14.239387 14.25589 14.032182 14.19004 14.1708765 14.165596 14.188927 14.257341
1367599_at 11.783959 11.964386 11.749882 12.0348835 11.815516 11.999263 12.036164 11.985087 11.60292 11.977166 12.008966 12.225472
1367600_at 5.3123937 5.4909306 5.4457397 5.436219 5.44729 5.4639807 5.3717957 5.304293 5.3884544 5.4481544 5.33916 5.2684007
1367601_at 8.186211 8.306257 7.912374 7.579237 7.804521 7.7401237 7.8348517 7.6654816 7.9132786 7.9829044 7.333335 7.4223742
1367602_at 9.578345 9.380609 9.090796 8.925625 9.287966 9.223023 9.23343 9.046549 9.103457 9.593076 8.764498 8.828359
1367603_at 10.563398 10.855862 10.728517 10.918971 10.789906 10.597858 10.750656 10.537759 10.686067 10.559628 10.878182 10.99009
1367604_at 10.6321535 11.016796 10.825997 10.820713 10.8258 10.727965 10.578114 10.761084 10.707131 10.698404 10.811202 10.543182
1367605_at 10.225753 10.263901 10.345821 10.546339 10.397482 10.32976 10.309921 10.264798 10.3527975 10.309807 10.336525 10.433211
1367606_at 11.742216 11.732759 11.840667 11.883425 11.655449 11.808814 11.696077 11.769326 11.573027 11.767969 11.835267 11.986702
1367607_at 12.320814 12.390134 12.39593 12.47215 12.387389 12.501116 12.249654 12.352553 12.243052 12.301481 12.387199 12.548773
1367608_at 5.2181168 5.1491995 5.2246013 5.212381 5.1482944 5.1475086 5.1906643 5.10524 5.444541 5.2182937 5.1909504 5.045064
1367609_at 11.019839 11.140583 11.322874 10.80021 11.195605 10.600815 11.556165 11.484117 10.727837 11.319804 11.222703 10.877662
1367610_at 11.722987 11.874845 12.021631 11.938009 11.894338 11.982843 11.901221 12.025749 11.699445 11.92096 12.096525 12.192356
1367611_at 5.7562914 5.6511064 5.6298485 5.6030593 5.6371865 5.618447 5.6059127 5.7805276 5.4947042 5.643185 5.7054477 5.44888
1367612_at 13.696705 13.850782 13.871272 14.043114 13.885647 13.882692 13.726801 13.810116 13.968176 13.898865 13.897658 13.96471
1367613_at 12.245272 12.424922 12.519558 12.685393 12.642423 12.542341 12.3684635 12.489902 12.410492 12.639745 12.736062 12.716635
1367614_at 7.195773 7.854136 7.467276 7.2323 7.7369685 7.4627886 7.5643086 7.6842246 7.603984 7.3818746 7.678688 7.329983
1367615_at 4.245032 4.3210835 4.3024073 4.252244 4.2690043 4.3031883 4.370015 4.2813997 4.234515 4.2644615 4.272312 4.2646427
1367616_at 4.45391 4.4653454 4.4930115 4.6111145 4.5505447 4.695498 4.7093763 4.5488267 4.5351896 4.584441 4.748697 4.6600513
1367617_at 8.92227 8.995393 8.94086 9.01794 8.865574 8.880212 9.015786 9.087478 9.137843 8.93254 9.058572 9.157215
1367618_a_at 10.66556 10.86842 10.898763 10.894204 10.706592 10.785143 10.734339 10.794151 10.6267395 10.81722 10.968659 11.075196
1367619_at 12.324651 12.530877 12.461142 12.589932 12.58359 12.519678 12.33354 12.369299 12.190011 12.469442 12.382733 12.54444
1367620_at 12.436328 12.536943 12.562682 12.659199 12.552694 12.549636 12.339534 12.4063425 12.3563795 12.511796 12.567273 12.771997
1367621_at 7.9610085 7.912121 8.020937 8.13339 8.020983 8.054599 7.8223934 7.860964 8.051081 7.7740088 7.8357244 8.271108
1367622_at 11.749885 11.811933 11.869431 11.980493 11.854721 11.840756 11.83938 11.866895 11.534321 11.882598 11.855602 12.036298
1367623_at 11.2967 11.434813 11.5615835 11.565684 11.381212 11.384967 11.399242 11.34033 11.2177105 11.268448 11.491294 11.670227
1367624_at 10.068885 10.461075 10.354695 10.3741455 10.132978 10.339554 10.138844 10.322456 10.528841 10.132528 10.316068 10.4653425
1367625_at 12.736583 13.010631 13.102717 13.107743 12.939306 13.020329 12.805397 12.963042 12.849528 12.977944 13.071282 13.2033
1367626_at 4.7236366 4.740263 4.7369323 4.888438 4.8441467 5.0242577 4.860301 4.8781 5.0030694 4.916642 4.903916 4.919375
1367627_at 7.6873016 8.047247 8.255401 7.9317784 8.150458 7.903084 8.0489235 7.7712574 7.5486045 8.154554 8.348747 8.048771
1367628_at 6.4075365 5.81494 6.2143683 5.823957 6.029743 6.0974245 6.2142587 6.784131 6.0367637 6.2145014 6.2137065 6.079912
1367629_at 11.622982 11.756019 11.542046 11.676569 11.717645 11.739175 11.490828 11.6175165 11.392592 11.542809 11.672424 11.856358
1367630_at 11.713279 11.822262 11.912029 12.041998 11.819284 12.011141 11.766823 11.895985 11.520603 11.870435 11.939737 12.139173
1367631_at 4.951272 5.837261 5.1313896 6.3402553 6.329 4.9724483 5.8542686 5.621128 5.326744 5.664132 5.2797213 4.693162
1367632_at 10.360018 10.107467 9.829357 10.405328 10.187477 10.095336 10.0666065 10.19985 10.130796 10.366256 10.700913 10.577428
1367633_at 9.326504 8.7929 8.519336 9.287317 9.047766 9.054357 8.8821335 9.088193 9.389134 9.068809 9.345028 9.159177
1367634_at 11.429434 11.551602 11.673503 11.680349 11.591068 11.68267 11.566532 11.655202 11.430065 11.7218075 11.809725 12.037366
1367635_at 12.785158 12.909187 13.0440445 13.076881 12.869351 12.955603 12.746238 12.820665 12.761328 12.894004 13.040618 13.270748
1367636_at 7.9858713 8.071958 7.740067 7.890701 7.818238 7.842532 7.7850456 7.6705375 7.9364786 7.8797812 7.690442 7.8162007
1367637_a_at 10.09202 10.091119 10.306486 10.438755 10.186897 10.276003 10.148085 10.237675 10.171245 10.086327 10.233179 10.421209
1367638_at 9.1442995 9.43713 9.348832 9.285012 9.125704 9.3031025 9.066094 9.161523 9.245695 9.108335 9.286637 9.489629
1367639_a_at 12.060692 12.253883 12.178444 12.45766 12.318409 12.293786 12.026868 12.074938 12.273584 12.36092 12.166422 12.371412
1367640_at 12.005183 12.251568 12.360596 12.273991 12.115965 12.233587 12.098248 12.1956835 12.02741 12.290194 12.331007 12.476864
1367641_at 13.067257 13.254757 13.377101 13.212089 13.113963 13.186358 13.081783 13.263848 13.022368 13.254575 13.348157 13.525601
1367642_at 10.443761 10.483439 10.691518 10.570645 10.622225 10.544714 10.574477 10.414651 10.490876 10.659415 10.746556 10.784531
1367643_at 11.083841 11.224255 11.297821 10.947838 11.142699 11.257041 11.021104 10.894383 11.085808 10.737425 11.269086 11.278956
1367644_at 7.2753644 7.410183 7.472079 7.542592 7.4624457 7.5166545 7.2580175 7.4714394 7.4306874 7.3062363 7.4218946 7.4859
1367645_at 11.976404 12.101364 12.32737 12.43184 12.129094 12.267063 12.171896 12.200613 12.096573 12.341014 12.477791 12.502601
1367646_at 11.811884 11.88975 11.833987 11.670308 12.008954 11.8922205 11.7818575 11.75822 11.79695 11.852324 11.689822 11.887574
1367647_at 13.940804 14.065533 14.091125 14.206712 14.114945 14.135473 13.926829 14.0520525 14.079559 14.054262 14.089374 14.0902815
1367648_at 6.6942663 6.388851 6.6356215 6.0790153 6.653287 6.396649 6.467479 6.651958 6.806861 6.8114066 6.373167 6.4872174
1367649_at 5.937629 6.194134 5.931854 6.1038837 5.960512 6.0253625 5.913364 5.7864814 5.9240055 6.0004396 5.8481536 5.7093
1367650_at 5.7678146 5.7444177 6.4688063 6.0266805 5.8543468 5.733658 5.760027 5.7395287 6.013164 5.8481317 6.1144137 6.1145296
1367651_at 9.845153 10.063027 9.968106 9.835276 9.802889 10.075972 9.875526 9.871754 9.981208 9.979923 10.132342 10.171221
1367652_at 8.718024 9.181818 9.01644 9.110917 8.902805 9.102263 8.5902 9.151712 8.249689 8.974591 9.11376 8.792727
1367653_a_at 12.168907 12.093716 11.9806 12.2345 12.195837 12.220695 11.95111 12.102012 12.052816 12.081466 12.247701 12.342321
1367654_at 8.469107 8.8010645 8.466046 8.881848 8.525241 8.608358 8.226687 8.558757 8.510973 8.414968 8.362067 8.708313
1367655_at 6.9090643 7.142929 7.1160316 7.259409 7.173327 7.1093225 7.312812 7.099301 6.8441954 6.9650626 7.1096377 7.217311
1367656_at 9.965127 9.984844 10.01551 10.3116865 10.072364 10.081962 10.027217 10.0693445 9.97428 10.194067 10.289843 10.45746
1367657_at 12.22066 12.24289 12.112267 12.23013 12.409639 12.168214 11.997725 12.043638 11.850235 12.276735 12.039356 12.082195
1367658_at 7.1264477 6.800657 6.8152437 6.8179407 6.6716065 6.8427444 6.9078937 6.882979 6.5734296 6.507744 6.714328 6.5869484
1367659_s_at 10.29868 10.101092 10.354047 10.453467 10.251193 10.336501 10.2482195 10.108378 9.831852 10.525021 10.223862 10.451635
1367660_at 5.524744 5.6955204 5.8473167 5.8476315 5.7267165 5.749663 5.69793 5.7686715 6.0210094 5.8341618 5.676374 5.8550773
1367661_at 6.2063828 6.2145066 6.359172 6.2565203 6.0693407 6.4165797 6.3246922 6.6862116 6.336785 6.249315 6.5508103 6.633907
1367662_at 11.80886 12.047464 11.955681 11.966418 12.015678 12.064863 11.747888 11.863779 11.6993685 11.874069 11.850292 12.01182
1367663_at 10.96772 11.208153 11.171237 11.124397 11.099319 11.056739 11.09266 11.114932 11.087312 11.050038 11.124495 11.244329
1367664_at 4.340675 4.4470725 4.269781 4.2708583 4.45824 4.1069527 4.1421385 4.3211927 4.1408195 4.1769676 4.2893596 4.25324
1367665_at 4.118143 4.1649647 4.3583956 4.2188663 4.3836637 4.195037 4.073988 4.42889 4.2426453 4.2035522 4.2846932 4.2758827
1367666_at 8.504948 8.783969 8.8221855 8.990536 8.877294 8.670321 8.459536 8.89082 9.0752945 9.274986 8.7708 9.065828
1367667_at 11.2930355 11.656988 11.453932 11.806499 11.2846365 11.579902 10.711001 11.62475 11.46529 11.556037 11.90741 12.439774
1367668_a_at 6.122329 6.6015143 6.4556894 6.3014293 6.08524 6.1774735 6.378406 6.2677536 6.65963 6.344727 6.80622 6.5154285
1367669_a_at 9.166564 9.1082115 9.12015 9.302397 9.3229265 9.250886 9.009473 9.177914 9.008749 8.9997 9.111958 9.29887
1367670_at 9.989332 10.158566 9.960489 10.070299 10.117421 9.724928 9.987784 10.002431 9.889933 9.911443 10.107929 10.099264
1367671_at 8.699415 8.94947 8.808606 8.895692 8.912126 8.821063 8.8507 8.810095 8.892343 8.925169 8.995017 9.279028
1367672_at 11.222444 11.334085 11.308038 11.42248 11.3183565 11.418999 11.145227 11.136047 11.213536 11.416329 11.417877 11.312998
1367673_at 10.415593 10.590522 10.630507 10.39269 10.587663 10.432319 10.632767 10.395085 10.262296 10.6797085 10.60309 10.489902
1367674_at 8.779166 9.039327 8.915859 8.8306265 8.973858 8.881328 8.577998 8.781731 9.057689 9.01705 8.95847 9.1171465
1367675_at 8.384302 8.429529 8.525936 8.528261 8.411685 8.313728 8.353447 8.331022 8.344055 8.271267 8.223339 8.467471
1367676_at 6.097376 6.238376 6.6507163 6.2016625 6.722295 6.2507486 6.887326 6.5601187 6.561036 6.8699427 6.824731 7.3916364
1367677_at 10.804958 11.067719 11.082658 11.037163 10.905355 10.5613985 10.891646 10.575168 10.714895 11.130295 10.725772 10.787378
1367678_at 10.530063 10.7389765 10.580416 10.778827 10.492763 10.8459425 10.283204 10.4311495 10.312265 10.61734 10.5436535 10.809706
1367679_at 9.953267 10.203351 10.170291 10.506902 9.239132 9.660302 9.648334 9.502719 10.003966 9.285974 9.303098 9.506491
1367680_at 11.823737 11.975886 12.104899 11.978714 12.067273 12.042126 12.009113 11.802536 12.067945 12.035029 12.09678 12.09986
1367681_at 9.404708 9.538701 9.787309 9.350116 9.563146 9.449695 9.45538 9.619266 9.506032 9.591702 9.565567 9.852759
1367682_at 6.3364873 6.674828 6.6004896 6.626224 6.770666 6.5730553 6.3728538 6.1671686 6.4387774 6.4528394 6.4238176 6.340936
1367683_at 9.275736 9.808358 9.167105 9.231848 9.380934 9.48605 9.389656 9.504931 9.361369 9.475163 9.218951 9.672506
1367684_at 4.419042 4.165168 4.4600754 4.316367 4.405003 4.456292 4.378943 4.3608723 4.2839046 4.396614 4.264731 4.024932
1367685_at 11.471497 11.669635 11.77652 11.811342 11.587563 11.683425 11.568211 11.686351 11.512073 11.85159 11.760181 11.946567
1367686_at 11.322318 11.508189 11.453465 11.873403 11.530917 11.471119 11.346829 11.579942 11.233961 11.463885 11.537167 11.876482
1367687_a_at 8.123172 8.348787 8.255554 8.191971 8.29113 8.089599 8.374037 8.001091 8.084073 8.31507 8.229673 8.000062
1367688_at 7.5652394 7.7449045 7.6392817 7.836139 7.55268 7.4933996 7.404006 7.713583 7.750338 7.57753 7.875113 7.9097085
1367689_a_at 7.6715374 7.026568 6.8618608 7.01891 7.2851753 6.7116046 7.077741 7.2740335 7.8871875 7.7236433 8.319098 8.883064
1367690_at 10.921185 11.161402 11.055113 11.204183 10.9750395 11.087695 10.690394 11.015624 10.720907 10.663809 10.798958 10.780618
1367691_at 10.122069 10.552948 10.923279 10.208788 10.083491 10.476473 9.209846 10.300151 10.549193 9.824109 11.101293 11.316592
1367692_at 3.9993937 3.8058631 3.630977 3.8510087 3.7437067 3.7696214 3.7716238 3.748013 3.728183 3.6461532 3.7376766 3.751157
1367693_at 8.977565 9.305974 9.418805 9.302785 9.077367 9.281375 9.279761 9.398356 9.194983 9.310086 9.4592905 9.582876
1367694_at 10.610589 10.6093445 10.5247 10.842479 10.745178 10.581617 10.546677 10.411835 10.328567 10.774424 10.479544 10.665395
1367695_at 11.995698 12.161391 12.192918 12.104348 12.223502 12.206345 11.99987 12.098913 11.940125 12.235549 12.215795 12.121241
1367696_at 7.570168 7.7119646 7.5349894 7.8066263 7.671595 7.559622 7.7227626 7.656606 7.5315394 7.5713196 7.6060257 7.5823994
1367697_at 9.548512 9.935356 10.039245 10.00349 9.844931 9.964118 9.596086 9.898309 10.081216 9.792241 9.793696 10.151532
1367698_a_at 8.385775 8.724689 8.681431 8.761019 8.79474 8.858816 8.71705 8.558735 8.496608 8.816015 8.716041 8.895238
1367699_at 6.031889 6.1643705 6.287049 6.331381 6.1336255 6.324668 6.0687346 6.2146845 6.5957274 6.178458 6.391384 6.2326097
1367700_at 4.0351 4.3266296 4.376891 4.1494584 4.340802 4.3385925 3.968184 4.2747574 4.2649097 4.173477 4.3438663 4.2846003
1367701_at 6.3881826 6.597573 6.6021333 6.251923 6.244687 6.37168 6.518647 6.4736032 6.316279 6.715521 6.7380624 6.536746
1367702_at 12.28369 12.433427 12.510705 12.6231785 12.383213 12.497308 12.181943 12.301723 12.27683 12.343207 12.178948 12.39176
1367703_at 5.0782933 4.7491717 4.544238 4.967888 4.3704443 4.8703237 5.031956 4.868009 5.064096 4.7377453 5.16269 4.3705053
1367704_at 9.003564 8.856473 8.669154 8.610445 8.7682905 8.906118 9.137754 9.049242 8.834916 8.953999 8.982569 8.919406
1367705_at 8.194876 8.063246 8.368768 8.432715 8.264951 8.226986 8.334233 8.289361 7.799775 8.351979 8.384528 8.284446
1367706_at 10.522874 10.406489 10.441724 10.518912 10.671257 10.546523 10.474046 10.60589 10.684023 10.571921 10.649305 10.541278
1367707_at 8.695662 8.763485 8.951617 8.914661 10.213625 8.432718 8.922215 8.458809 9.232012 9.283943 9.414559 9.313917
1367708_a_at 10.119007 10.265308 10.417837 10.42852 11.311319 10.013367 10.308428 9.924488 10.582905 10.631155 10.830091 10.738304
1367709_at 9.650782 9.347423 9.956507 9.295641 9.133294 9.332259 9.196462 9.279181 9.012927 8.887333 9.180198 8.966358
1367710_at 9.452316 9.682253 9.583192 9.817616 9.5941925 9.59585 9.575009 9.675244 9.705407 9.693107 9.740345 9.915706
1367711_at 10.317097 10.391507 10.547366 10.567964 10.510219 10.534808 10.349786 10.454336 10.487704 10.485729 10.649134 10.917807
1367712_at 5.238346 5.831029 5.48703 5.940671 5.802518 5.7068343 5.64992 5.5726595 5.6767106 5.5893126 5.700436 5.9405165
1367713_at 8.442211 8.465151 8.513369 8.540261 8.608032 8.425637 8.258457 8.492292 8.505081 8.534086 8.574954 8.856153
1367714_at 7.0068355 7.170269 7.284953 7.2332087 7.1189103 6.9408994 7.018669 7.1145163 7.118785 6.9696283 7.172904 7.334938
1367715_at 9.874565 10.045134 10.0386715 9.940032 9.692143 9.805561 9.724239 9.724814 9.824829 9.64021 9.847042 10.013894
1367716_at 7.8569684 7.857973 7.9034305 7.917845 8.019129 7.797134 7.7337193 7.786838 7.799015 7.7566175 8.004993 8.195511
1367717_at 11.720114 11.71207 11.801487 12.0798435 11.71036 11.859854 11.707399 11.880062 11.778473 11.927486 12.098298 12.386421
1367718_at 8.439499 8.410461 8.601381 8.476792 8.669138 8.520586 8.451843 8.496041 8.721458 8.828761 8.445707 8.550875
1367719_at 9.218353 9.269533 9.335139 9.405661 9.31692 9.51804 9.282462 9.378524 9.223347 9.268143 9.503306 9.623348
1367720_at 10.740086 10.968754 10.947386 11.007298 10.757431 10.931318 10.695979 10.690132 10.633719 10.867987 10.838747 11.101406
1367721_at 10.775156 10.455941 10.50883 10.741529 10.640077 10.247201 10.458167 11.136977 10.837774 10.142245 10.675065 10.834979
1367722_at 6.8049264 7.018994 6.8916683 6.885189 6.8529553 6.819526 6.9142847 6.574722 6.787771 6.766107 6.911199 6.741737
1367723_a_at 7.412651 7.6632547 7.5713677 7.6375747 7.486192 7.603773 7.356693 7.5907416 7.655536 7.377597 7.5600734 7.7182965
1367724_a_at 9.525464 9.70724 9.710459 9.892513 9.678675 9.565214 9.4734 9.63753 9.609017 9.656923 9.599672 9.662451
1367725_at 6.835801 6.7757854 7.2617736 6.746244 6.8983574 6.6580095 6.6610646 7.0497994 7.159717 6.821675 6.891726 7.328526
1367726_at 6.6632805 6.8600097 6.6919365 6.783215 6.9786577 6.771018 6.5905223 6.69929 6.8506756 6.8133025 6.592045 6.7062936
1367727_at 7.3431206 7.5598745 7.359173 7.5499005 7.2314153 7.3010087 7.2960243 7.294362 7.6467395 7.459963 7.4472814 7.4560127
1367728_at 6.8426085 7.169208 7.3287034 7.311949 7.10125 7.198051 6.919076 7.2112145 7.199543 7.1860757 7.273001 7.403764
1367729_at 11.670881 11.641246 11.501709 11.390743 11.869151 11.707949 11.781262 11.59482 11.941469 12.110313 11.8321905 12.036481
1367730_at 9.355798 9.447219 9.670146 9.713655 9.431524 9.528313 9.379562 9.539045 9.496108 9.358185 9.496589 9.869834
1367731_at 6.8231807 7.2030587 7.151286 7.243918 6.6028094 7.111062 6.9387712 7.16123 7.1574583 6.6640325 7.2034745 7.261564
1367732_at 7.9887276 8.298708 8.332688 8.422945 8.070294 8.262532 8.040712 8.337915 8.461221 8.106974 8.388557 8.60764
1367733_at 6.9074755 6.9655256 6.6096907 6.7012606 7.43471 6.82461 7.904696 7.2071457 7.276709 6.9786706 7.201844 6.980437
1367734_at 7.2974052 7.061698 7.154993 7.0270624 6.9470425 7.041359 7.1084576 7.1443443 7.1466784 7.2144346 7.0264654 7.041463
1367735_at 11.293768 11.682271 11.663795 11.452736 11.3731365 11.510233 11.342837 11.365328 11.193891 11.422145 11.492358 11.867616
1367736_at 8.907765 9.127415 8.848448 9.045139 9.053862 9.109932 8.7971945 9.0528345 8.986745 9.061604 8.893321 9.178785
1367737_at 10.046852 10.094712 10.126245 9.9461975 10.03145 10.138534 10.1163845 10.099939 9.944667 9.958186 9.978171 10.151034
1367738_at 6.5947585 6.6115627 6.660659 6.973908 6.6756563 6.682679 6.2631307 6.6239467 6.7231617 6.307405 6.551619 6.6098676
1367739_at 4.5171375 4.3346653 4.4118123 4.4300017 4.5356846 4.451254 4.2960467 4.579542 4.3604336 4.3673515 4.4548025 4.425111
1367740_at 5.5129128 5.709731 5.987868 5.9130077 5.2965107 5.761423 5.6309786 5.716261 5.7611046 5.524824 5.6334743 5.840925
1367741_at 8.861779 9.317513 9.721644 9.357122 9.148108 9.151131 9.291024 9.665106 9.53126 9.3276005 8.884699 9.366204
1367742_at 5.6523895 5.26276 5.5233393 5.6481323 5.5811143 5.6632023 5.533134 5.559737 5.690572 5.625575 5.684352 5.374273
1367743_at 6.2411995 6.469125 6.581321 6.3933163 5.948192 6.365855 6.1499586 5.7603855 6.3683414 5.760547 6.178061 6.4352655
1367744_at 5.331895 5.102636 5.312276 5.3820453 5.407319 5.3788953 5.072316 5.22317 5.3390465 5.3315983 5.2676983 5.4559155
1367745_at 8.109152 8.43344 8.376532 8.142086 8.147564 8.224247 7.9369197 7.991618 8.2701025 8.236419 8.062631 8.319714
1367746_a_at 8.403927 8.217605 8.465464 8.372877 8.464281 8.375972 8.426443 8.40419 8.38796 8.4731045 8.295275 8.450604
1367747_at 7.358851 7.3052897 7.7954936 7.7600775 7.7727056 7.730623 7.3966303 7.6513996 7.8567467 7.568777 7.5687943 7.634847
1367748_at 8.955126 9.241236 9.190483 9.031093 9.147171 8.8888445 8.972507 8.959762 8.949334 8.931867 9.060006 9.048772
1367749_at 5.381149 3.722271 3.9425905 3.5341778 3.5686376 4.018543 4.621994 3.5805485 3.6047578 3.810842 3.7209709 3.5831144
1367750_at 8.72982 8.618466 8.754975 8.900479 8.573195 8.664012 8.607042 8.5956545 8.641633 8.483521 8.626166 8.864235
1367751_at 7.829487 7.764165 7.860736 7.901782 7.9803405 7.5472455 7.6477747 7.808154 7.464793 7.7899513 7.7005672 7.87483
1367752_at 8.31646 8.361742 8.375929 8.294702 8.084431 8.168009 7.9689407 8.193747 8.436059 8.34858 8.243402 8.5512905
1367753_at 7.276917 7.6509943 7.653764 7.591433 7.5315185 7.3983116 7.5312195 7.6071076 7.564907 7.5698514 7.436738 7.793442
1367754_s_at 9.517338 9.960416 10.051112 9.749002 9.640333 9.792688 9.861448 9.93658 10.042889 9.6273775 9.907839 10.052411
1367755_at 13.019274 13.211963 13.222808 13.0672655 13.084087 13.262802 13.040536 13.224126 13.13399 13.022712 12.896293 12.911442
1367756_at 8.751068 8.9889145 8.991303 9.13175 8.789782 9.050457 8.895804 8.663115 8.961638 8.916185 9.049038 9.346056
1367757_at 11.77817 11.890769 11.836347 11.946414 11.914271 11.880181 11.721642 11.916737 11.669096 11.9893465 12.020618 12.133241
1367758_at 7.117887 7.2454934 7.5992475 7.8194566 7.330286 7.0989923 7.384866 7.1919527 7.227575 7.3927584 7.2628913 7.687769
1367759_at 8.175752 8.425891 8.651393 8.441626 8.370051 8.601172 8.061452 8.200431 8.553393 8.370489 8.403474 8.400443
1367760_at 8.306446 8.33914 8.501065 8.434014 8.416123 8.353282 8.312784 8.304501 8.35667 8.3038225 8.39746 8.516466
1367761_at 6.8960447 6.5861397 6.456435 6.8825674 6.7204576 6.587369 6.7885184 6.7583265 6.9877186 6.899103 6.4050884 6.533622
1367762_at 4.7705708 4.8115244 4.7823753 4.9447303 4.8066154 4.931634 4.62757 4.956235 4.893613 4.8794107 4.9121113 4.8239346
1367763_at 10.805302 10.584525 10.899772 10.778851 10.846484 10.756733 10.839084 10.942866 10.469478 10.741219 10.530183 10.823954
1367764_at 7.5201173 7.5265746 7.997565 7.967839 7.734169 7.9146194 7.734677 7.884382 7.6448846 7.8502293 8.052111 8.284323
1367765_at 9.841766 9.483203 9.60692 8.8647175 9.817706 9.5055485 8.843861 9.756979 9.748086 9.449788 9.729924 9.929375
1367766_at 10.2102995 10.466039 10.505114 10.621792 10.285231 10.254853 10.482358 10.463267 10.128639 10.45167 10.4046135 10.749234
1367767_at 9.802579 9.951472 10.1284895 10.008921 9.955478 9.957518 9.944917 9.825454 9.773724 9.687287 9.916669 10.018319
1367768_at 5.0420403 5.0200443 4.9814 4.969864 5.143366 5.1223297 5.0305505 5.093466 5.025975 5.0661197 5.102455 5.035753
1367769_at 7.9344544 7.930044 8.110309 7.9728565 7.945144 7.935562 7.7714214 7.8815956 7.8263593 7.8734455 7.8673477 7.904004
1367770_at 9.128714 9.148085 9.247601 9.4781885 9.451277 9.099929 9.376362 9.467676 9.299821 9.3671875 9.499179 9.53333
1367771_at 8.487779 8.771894 8.398048 9.118394 8.980977 8.355045 8.327112 8.92738 8.333056 8.339363 8.509536 8.705052
1367772_at 7.0891147 7.111287 7.3412905 7.3191137 7.373071 7.4060836 7.2582035 7.0128136 7.4634113 7.307951 7.367174 7.558796
1367773_at 10.224724 10.647163 10.7957945 10.517384 10.330859 10.390284 10.051873 10.250829 10.627121 10.1524 10.441647 10.587378
1367774_at 12.6392565 12.9377165 13.072652 13.13703 12.997441 12.961451 12.867855 12.946513 12.944935 13.003573 13.160677 13.412728
1367775_at 11.967619 11.340325 11.351567 11.489539 11.992247 11.6071005 10.394721 12.182145 11.623074 11.841788 11.888944 11.962651
1367776_at 5.7441626 6.3188405 5.857942 5.795328 5.2745733 5.8067575 5.91642 6.466224 6.1122394 6.389457 5.8481436 6.818294
1367777_at 10.612508 10.522439 10.944163 10.776408 10.695916 10.8853 10.906452 10.490466 10.6397085 11.120996 10.615023 11.001427
1367778_at 9.357943 9.312705 9.339186 9.286509 9.188122 9.277076 9.109514 9.309618 9.00729 9.09882 9.1076565 9.31152
1367779_at 6.7122893 6.797755 6.871702 6.949572 6.833142 6.7954698 6.8994064 6.690811 6.703245 6.5110126 6.8332496 6.7891335
1367780_at 7.671424 7.683311 7.4437447 7.67372 7.7005715 7.3626075 7.7759557 7.745439 7.3992996 7.89055 7.4421515 7.563724
1367781_at 4.177394 4.3970833 4.1317496 4.106817 4.106498 4.3502693 4.38806 4.0413103 4.167656 4.1095123 4.009461 3.9537525
1367782_at 4.365822 4.3889046 4.6394353 4.7011905 4.483675 4.4409046 4.357352 4.439649 4.417471 4.568888 4.4943795 4.450479
1367783_at 11.343299 11.685798 11.548693 11.6819315 11.611787 11.702913 11.40846 11.629621 11.387297 11.557229 11.577367 11.753035
1367784_a_at 12.580786 12.730685 12.630202 12.809627 12.665842 12.6896715 12.772542 12.658372 12.318851 12.667339 12.5653 12.440309
1367785_at 4.3600597 4.458047 4.4742126 4.437107 4.4057817 4.4024353 4.2795677 4.4762125 4.339769 4.51283 4.489582 4.3435555
1367786_at 9.412094 9.634258 9.656309 9.651923 9.600383 9.698525 9.192619 9.7989235 10.193678 9.409881 9.66079 9.863027
1367787_at 5.397626 5.4420347 5.709021 5.6044436 5.558438 5.528652 5.6299796 5.544739 5.501959 5.4056787 5.5173054 5.438881
1367788_at 7.209506 7.4590054 7.4966974 7.5475736 7.1551642 7.2446747 7.4326067 7.500391 7.4325957 7.4483876 7.36229 7.3029695
1367789_at 6.893806 7.253448 7.3653846 7.275429 7.3648167 7.3672805 6.960046 7.030069 7.3381996 7.235887 7.2584705 7.2050347
1367790_at 9.350174 9.432249 9.687585 9.7221155 9.393897 9.357512 9.516931 9.473151 9.584596 9.260324 9.498163 9.759922
1367791_at 6.33038 6.695856 6.6276245 6.695351 6.7330437 6.657531 6.6947675 6.589425 6.5144625 6.501856 6.700759 6.807511
1367792_at 5.4333987 5.011564 4.8315625 4.809241 4.9919224 4.847926 4.8913927 5.2720985 4.875025 5.030396 4.9236794 4.726128
1367793_at 12.552182 12.464466 12.533901 12.684343 12.5560465 12.5605 12.478526 12.550131 12.437105 12.68847 12.722713 12.786326
1367794_at 6.0867667 6.1953683 6.409147 6.4980493 6.6637297 6.457292 7.116416 6.314998 6.232184 6.0381074 6.1032715 6.2403345
1367795_at 5.7761655 6.300191 6.3584905 6.765494 6.363097 6.2803426 5.8818684 6.171141 6.5450563 6.5104003 6.001911 6.5772686
1367796_at 7.7598886 7.9968543 7.654517 7.8979983 7.7033134 8.065231 7.6527796 7.901993 8.177434 7.947879 8.046267 8.112532
1367797_at 6.0123 6.1907287 6.3037834 6.2286463 6.0332813 6.1537104 6.031922 6.1506414 6.2732735 6.1388927 6.1098733 6.0559235
1367798_at 12.064446 12.100124 12.1391115 12.22226 12.362918 12.1524725 11.940509 11.994499 11.937682 12.199478 12.298516 12.093252
1367799_at 5.3394938 5.4442616 5.385996 5.6632977 5.833265 5.5020914 5.3829546 5.4211607 5.4486837 5.423334 5.343093 5.493153
1367800_at 5.7765083 6.3080277 6.006695 6.0837207 6.2224917 6.5823083 6.164453 6.0868607 6.100931 6.075442 6.4651303 6.370489
1367801_at 8.991037 9.205573 9.176475 8.97202 8.993307 9.0311985 8.925015 8.986655 9.006246 8.913936 8.957286 9.014622
1367802_at 9.588774 9.0344515 9.943841 9.059392 8.986061 9.619021 8.227322 8.385166 9.076458 9.316775 10.013883 10.8430395
1367803_at 5.7660713 5.880995 5.7351313 6.063866 6.021278 6.0822234 6.0057187 6.1839848 6.253086 6.174081 6.0033865 6.1660886
1367804_at 12.411862 12.599062 12.629422 12.686371 12.588812 12.612484 12.33794 12.542421 12.67535 12.549558 12.650647 12.740091
1367805_at 5.096952 4.9533443 5.246096 5.1828356 4.949527 5.0976853 5.1052675 5.0071807 4.9941835 4.9746003 4.9860487 4.813178
1367806_at 5.41701 5.515486 5.9306726 5.780613 5.384308 5.5988503 5.559557 5.741946 5.8258815 5.7261605 5.931189 5.791578
1367807_at 8.724408 8.88453 9.021215 8.987952 8.778827 8.975786 8.739476 8.94396 8.608368 8.98103 8.957907 9.014774
1367808_at 9.415306 9.554666 9.575332 9.855751 9.424654 9.3895645 9.30178 9.567761 9.30742 9.368081 9.695274 9.9125185
1367809_at 4.8670645 4.9751406 4.7755175 4.9333677 5.04918 4.9455843 4.81107 4.925859 4.925859 4.698552 4.8335724 5.1899066
1367810_at 6.426358 6.682616 6.5158973 6.2061014 6.7095723 6.5557 6.578529 6.3378515 6.6286645 6.3707285 6.497538 6.2521663
1367811_at 4.833311 4.815399 5.0155373 5.3495646 4.8143625 4.786866 4.786023 4.802809 4.9816256 4.8281703 4.9404063 5.1414986
1367812_at 7.27335 7.350388 7.398792 7.27965 7.2593684 7.271524 7.1149855 7.300292 7.4140344 7.186467 7.136646 7.5933685
1367813_at 6.649664 7.0840993 6.835182 7.057327 6.693884 6.7585983 6.381556 6.75796 6.7326756 6.5681324 6.8624887 6.98494
1367814_at 7.928097 8.473188 8.22922 8.171055 8.289167 8.055605 8.296722 8.3008585 8.10602 8.174933 8.408266 8.094041
1367815_at 8.307774 8.266926 8.307986 8.369793 8.496375 8.252778 8.268301 8.417689 8.343195 8.211685 8.332954 8.490065
1367816_at 4.9215183 4.8728943 5.107235 5.0243454 5.0100436 5.151716 4.928068 5.0512094 5.1578455 4.9825206 5.031774 4.9553084
1367817_at 6.8890395 7.6399846 7.752381 7.117142 6.9889293 7.0009665 6.7894497 7.182332 7.208748 7.1037397 7.116027 7.557728
1367818_at 8.31356 8.37301 8.386724 8.529777 8.375732 8.365882 8.278909 8.378638 8.290867 8.453224 8.404406 8.65823
1367819_at 11.63403 11.70523 11.77908 11.75935 11.766564 11.781927 11.583092 11.561295 11.580327 11.752721 11.647845 11.736956
1367820_at 8.7225685 8.733616 8.73619 9.06837 8.850335 8.724069 8.700223 8.490389 8.761541 8.731271 8.790439 9.033353
1367821_a_at 3.79717 4.037938 3.8833053 4.0032735 3.9033952 4.041343 3.9620035 3.9596555 3.8736372 3.8497746 3.9084966 3.8584733
1367822_at 5.4224496 5.458695 5.754535 5.533467 5.4525747 5.6242113 5.568259 5.350868 5.4501038 5.4985766 5.4140086 5.4138217
1367823_at 6.7380795 6.472763 6.391109 6.1643705 6.6634865 6.5165424 6.3534174 6.272988 6.152891 6.3153667 6.59423 6.4282813
1367824_at 8.360257 8.498768 8.649201 8.488417 8.440618 8.356801 8.350388 8.447639 8.488718 8.401573 8.305091 8.427823
1367825_at 6.9206715 6.900177 6.8808656 6.8495646 6.7979093 6.870744 6.988727 6.9717836 6.8342557 7.006638 6.6151876 6.522524
1367826_at 9.337664 9.977789 9.925902 9.877693 9.473206 9.83995 9.4588175 10.044202 10.109371 10.332789 9.94935 10.296891
1367827_at 9.232029 9.296992 9.372428 9.486271 9.339255 9.418963 9.35961 9.303113 9.373667 9.33409 9.321536 9.539861
1367828_at 8.89391 8.951708 9.120119 8.87589 8.946628 8.907771 8.949958 8.662012 8.920502 8.836917 8.786205 8.919553
1367829_at 11.115091 11.353503 11.358046 11.105002 11.2564125 11.218599 11.172146 11.270497 11.006391 11.240322 11.109148 11.230087
1367830_a_at 6.972574 6.9017053 6.809874 6.9265695 6.853236 7.0040603 7.0303183 6.965574 7.103067 6.9044714 6.9279838 7.1292334
1367831_at 8.468962 8.659948 8.542727 8.452753 8.519778 8.496232 8.43459 8.378422 8.567661 8.450661 8.549664 8.674665
1367832_at 10.569906 10.795138 10.91566 11.025235 10.960957 10.873763 10.649187 10.803269 10.61481 10.718896 10.965748 11.295483
1367833_at 8.61656 8.7355385 8.82915 8.841651 8.70105 8.77773 8.758845 8.837177 8.778078 8.829587 9.084563 9.379864
1367834_at 7.138052 7.2167325 7.19006 7.402979 7.4161706 6.932718 7.332183 7.2810807 7.507534 7.162029 7.3985505 7.6904993
1367835_at 5.4846683 5.3593264 5.552418 5.3658786 5.464367 5.3976464 5.452711 5.573626 5.551281 5.410981 5.4935236 5.448257
1367836_at 8.997254 8.595187 9.899591 9.069307 8.853275 10.36514 8.996422 9.253772 9.103316 8.801877 8.774061 9.649417
1367837_at 8.727445 8.792202 8.963427 9.025956 8.846136 8.9970045 8.8214035 9.011301 8.920177 8.908317 9.143648 9.413537
1367838_at 12.3641205 12.658027 12.639019 12.396334 12.716431 12.611327 12.379745 12.492624 12.622735 12.720215 13.006655 12.919951
1367839_at 10.05288 9.956165 9.75169 10.108775 9.951974 10.005713 9.500648 9.711012 9.934036 10.414319 10.15251 10.440835
1367840_at 7.422862 7.430491 7.7219453 7.482738 7.5109963 7.361032 7.24359 7.3415637 7.716067 7.51638 7.504542 7.732867
1367841_a_at 3.6813767 3.7022812 3.6840007 3.792947 3.6454248 3.6983962 3.6969976 3.5117447 3.594237 3.740609 3.6540396 3.5573235
1367842_at 6.1776943 6.091338 6.1632233 6.2197676 6.3092413 6.22874 6.1948338 6.047943 6.201493 6.2726374 6.320971 6.124674
1367843_at 10.158329 10.232959 10.346229 10.387819 10.197213 10.268777 10.235293 9.942253 9.868282 10.075616 10.127103 10.1997385
1367844_at 8.231338 8.687727 8.5264 8.7118225 8.448797 8.481348 8.459027 8.532497 8.430332 8.378218 8.574888 8.677664
1367845_at 3.6477265 3.8275616 3.663529 3.6753736 3.6701386 3.8812177 3.5480692 3.7068074 3.5614064 3.5649247 3.5956142 3.6999326
1367846_at 5.5792637 5.429182 5.8725863 5.7380996 5.7344866 5.6123877 5.7247686 6.161404 5.883734 5.434999 5.8143406 5.8674335
1367847_at 7.620723 6.967718 7.665685 6.9187756 7.5112705 6.1363783 6.8128195 7.1802955 7.451907 6.9219694 6.4354353 6.5567775
1367848_at 7.138052 7.3888464 7.492303 7.403269 7.292892 7.390022 7.4341745 7.177055 7.552668 7.410804 7.1611547 7.4719057
1367849_at 8.991923 9.5965 9.457124 9.62144 9.283339 9.262106 9.285746 9.481363 9.624733 9.366657 9.468507 9.874467
1367850_at 7.7451286 7.709402 7.4980984 8.064763 7.2642446 7.442607 7.731365 7.6283436 7.7751136 7.4916067 7.6671963 7.7590475
1367851_at 4.284196 4.2500896 4.1037507 4.073045 4.0697026 4.1400795 4.120284 4.1513624 4.165263 4.010136 4.2085257 4.222004
1367852_s_at 4.665347 4.630411 4.645149 4.6277027 4.849543 4.874932 4.784707 4.786088 4.6736345 4.7815213 4.612936 4.7041154
1367853_at 7.867665 7.988827 7.87494 7.665079 8.004293 8.014656 7.8703732 7.8666053 8.055492 7.92956 8.064329 8.184578
1367854_at 11.162954 11.488677 11.575552 11.400632 11.897629 11.174914 10.780374 11.161887 11.164653 11.448709 11.398394 12.314283
1367855_at 8.789662 8.864147 8.613245 8.57381 8.651199 8.864103 8.49784 8.253404 8.409426 8.61808 8.929898 9.41628
1367856_at 8.734185 8.931983 9.019874 9.00686 8.914815 8.925704 8.521515 8.746962 9.070873 8.800332 9.425488 9.690401
1367857_at 11.615078 11.776523 11.793737 11.854625 10.977025 11.734926 10.695901 11.807511 11.687178 11.406551 11.883562 12.392828
1367858_at 4.4549804 4.470833 4.4133663 4.269097 4.419245 4.428342 4.5032606 4.6602383 4.590522 4.310627 4.216711 4.132101
1367859_at 5.3699923 5.4380603 5.5789833 5.6473923 5.2918615 5.4928656 5.483103 5.3082633 5.5463552 5.3964605 5.4986854 5.558405
1367860_a_at 9.73148 9.760663 9.453212 9.813044 9.434472 9.418917 8.072875 9.873286 9.841781 9.181362 9.91122 10.48305
1367861_at 5.0392613 5.2043242 5.166894 5.172654 5.0410113 5.2984347 4.889981 5.0130963 5.2228885 4.968881 5.177429 5.159428
1367862_at 3.9295704 3.7243848 3.8937044 3.9293525 3.9448578 3.8437312 3.7810347 3.8329911 3.874908 3.9686406 3.861096 3.8305452
1367863_at 7.542571 7.382614 7.646556 7.7784786 7.783201 7.7621884 7.7187824 7.5311127 7.50339 7.6012774 7.5446134 7.420284
1367864_at 6.2993016 6.201585 6.024691 6.1485124 6.0142407 6.122642 6.180758 6.140702 6.293458 6.111445 6.4144845 6.2464724
1367865_at 6.913078 6.9819493 7.1074996 7.0198174 7.210319 7.2704897 7.2159 7.235537 6.863836 7.298135 7.06337 7.1075563
1367866_at 6.2351656 5.9974146 6.3981647 6.38225 6.3638935 6.2355266 6.060034 5.961685 6.085873 6.4484873 6.5577097 6.039263
1367867_at 8.126361 8.216653 8.405209 8.197694 8.2547455 8.233636 8.072905 8.113569 8.23388 8.412269 8.201996 8.506035
1367868_at 7.431876 7.4598336 7.6224875 7.496033 7.3937964 7.294695 7.3093543 7.4386954 7.717822 7.519918 7.6569195 7.8283563
1367869_at 9.557163 9.635275 9.505662 9.5277405 9.608785 9.498208 9.472798 9.65339 9.592165 9.409616 9.24637 9.265552
1367870_at 8.451067 8.649766 8.594028 8.852581 8.655529 8.529626 8.697153 8.630777 8.511683 8.679006 8.626949 8.924404
1367871_at 13.275371 13.314637 13.056082 13.33036 13.528209 13.263386 13.346486 13.259507 13.439826 13.625543 13.576327 13.532248
1367872_at 7.9930387 8.209472 8.281765 8.194343 8.024047 8.216593 8.007781 8.068989 8.183185 8.068219 8.360726 8.413638
1367873_at 8.675876 8.752584 8.860317 9.024654 8.747439 8.892776 8.780124 8.721792 9.135641 8.830921 8.91327 9.161203
1367874_at 6.1382027 6.2250776 6.6166897 6.16283 6.3922596 6.061309 6.4454083 6.386042 6.202758 6.2213674 6.280112 6.088618
1367875_at 8.699347 8.786355 8.80564 8.852794 8.516756 8.666909 8.641418 8.645588 8.802506 8.539106 8.817587 9.0647955
1367876_at 5.89142 6.2250185 6.213987 6.3989544 6.011145 6.175521 5.981077 6.1526146 6.416508 6.168319 6.286348 6.2492642
1367877_at 7.6990614 7.7663126 7.928405 7.8439307 7.708074 7.7108006 7.63431 7.730062 7.688308 7.8453035 7.777938 7.9667177
1367878_at 8.495001 8.319706 8.633702 8.334762 8.26747 8.619156 8.257734 8.333303 8.562772 8.289785 8.343904 8.613472
1367879_at 6.5981927 6.737335 6.745008 7.012878 6.677229 6.503821 6.629226 6.5943837 6.6700892 6.759395 6.5607557 6.887778
1367880_at 4.9840145 5.062658 5.064933 4.9925194 4.9646316 5.1712933 5.0424643 5.1421394 4.9788404 4.853034 5.1488676 5.110451
1367881_at 8.520685 8.255266 8.4175 8.371487 8.112335 8.121246 8.109285 8.298286 8.149567 8.368553 8.183039 8.194725
1367882_at 7.001007 7.0334244 6.830301 6.8994865 7.2748613 7.2574806 7.2110763 7.0162344 7.137434 6.832135 6.9432526 7.0507736
1367883_at 6.360426 7.051195 6.6852884 6.595011 6.3896446 6.5665774 6.315404 6.62746 7.0705156 6.742855 6.798351 6.7462683
1367884_at 10.0107155 10.22702 10.274193 10.248094 9.918979 10.122502 9.881001 9.942275 9.4082575 10.032715 10.103464 10.650458
1367885_at 11.418464 11.452094 11.515934 11.501395 11.560145 11.5936575 11.37432 11.546206 11.499301 11.59639 11.51169 11.612035
1367886_at 7.5088906 7.498848 7.342363 7.3020763 7.526281 7.2587495 7.58603 7.3639402 7.5852995 7.204991 7.546334 7.595283
1367887_at 12.318891 12.5242 12.611865 12.415153 12.378173 12.515589 12.19524 12.541078 12.348484 12.420599 12.539824 12.815086
1367888_at 4.4240904 4.3162985 4.493403 4.3108544 4.3379154 4.3556986 4.445961 4.415286 4.4138007 4.3422904 4.3708177 4.4386406
1367889_at 7.4447618 7.769795 7.842557 7.7375903 7.7572026 7.66796 7.646768 7.5460224 8.033634 7.958103 7.550561 7.847745
1367890_at 6.3654385 6.542508 6.8704743 6.666164 6.7475696 6.6296387 6.6098824 6.6484175 6.629376 6.686978 6.3863 6.799488
1367891_a_at 5.4595327 5.540352 5.6968226 5.715682 5.483638 5.5679097 5.515273 5.643218 5.625662 5.8259826 5.5290356 5.6696143
1367892_at 10.201678 10.465594 10.453241 10.139014 10.40718 10.282247 10.245227 10.270259 10.415986 10.213398 10.315295 10.246062
1367893_a_at 6.6134357 6.5503163 6.8060365 6.697709 6.5632677 6.7097564 6.3745956 6.494615 6.1802063 6.7355776 6.854815 6.7886624
1367894_at 11.070894 11.9683485 11.105749 11.142173 11.4282465 10.693955 9.780816 10.886124 10.775134 11.326945 11.739081 12.05746
1367895_at 9.981822 10.105067 10.181743 10.2988825 10.08373 10.208587 10.127592 10.243169 10.326738 10.237959 10.330245 10.549444
1367896_at 13.092516 13.266848 13.091788 13.677237 13.340919 13.306406 13.28338 13.344337 12.865445 13.425075 12.963093 12.668555
1367897_at 9.646706 9.7122135 9.818846 9.670814 9.64304 9.672646 9.633328 9.595853 9.611865 9.707023 9.921917 9.610505
1367898_at 9.202384 9.164244 9.316369 9.107587 9.31594 9.226616 9.22936 9.313729 9.316378 9.13785 9.048059 8.931498
1367899_at 7.252441 6.9986663 7.3821225 7.1280856 6.993121 7.286955 7.4708705 7.16267 7.1308203 7.3671827 7.2864466 7.2783237
1367900_at 7.7438827 7.7644362 7.9650874 7.595883 8.165607 7.9819255 8.158284 7.790663 7.932499 7.919219 7.8799157 8.225027
1367901_at 8.266146 8.332586 8.50222 8.225073 8.398625 8.211792 8.159226 8.255574 8.236067 8.376883 8.3964 8.482818
1367902_at 6.6207547 7.0032277 6.990146 6.8254175 6.9519224 6.9481936 6.8960776 6.96879 6.665094 7.0207605 7.185301 7.052106
1367903_at 8.445764 8.800722 8.621045 8.909063 8.552643 8.721658 8.608829 8.760256 8.630624 8.324099 8.629354 8.568836
1367904_at 7.4042516 6.438761 6.738467 7.2872744 6.7801623 7.13152 7.0914536 6.3530307 6.7706685 7.336301 7.2247334 6.8841696
1367905_at 9.852234 9.875985 9.768935 9.919792 9.987017 9.728446 10.040324 9.881726 9.730996 10.103932 10.089152 9.81115
1367906_at 9.660295 9.777812 9.835736 9.679326 9.756731 9.730707 9.418218 9.393043 9.440489 9.639844 9.610994 9.64663
1367907_a_at 8.6242285 8.69954 8.723137 8.888826 8.861015 8.821917 8.834329 8.876741 8.897604 8.965614 9.084795 9.007802
1367908_at 10.950898 11.065277 11.339207 11.2165575 11.187657 11.236533 11.079903 11.068298 11.020879 11.125852 11.266685 11.350453
1367909_at 11.016595 11.328831 11.139051 11.126472 11.150596 11.300807 11.1729 11.221058 10.977984 11.213175 11.351597 11.225421
1367910_at 6.620398 6.6580515 6.793175 7.020167 7.097382 7.1014733 6.7779193 6.925651 7.1783214 7.3447013 6.7072287 6.989971
1367911_at 7.9516253 7.898562 7.9462442 7.7462473 7.8516684 7.873767 7.731558 7.8638186 7.74463 7.7050953 7.577178 7.6125236
1367912_at 6.1360364 5.9926167 5.934808 6.062584 6.062451 6.0591364 6.1731377 6.302416 5.952183 6.1872077 6.1639037 6.12105
1367913_at 6.6424317 6.780519 6.724853 6.609118 6.7949047 6.611163 6.6341186 6.619262 6.5811667 6.608807 6.8324423 6.6051483
1367914_at 6.2609468 6.166884 6.1195693 6.2078004 6.218965 6.3353434 6.1342807 6.1258945 6.630717 6.2714167 6.2573047 6.248083
1367915_at 8.096185 8.369704 8.370319 8.45549 8.344667 8.293486 8.236687 8.23997 8.625953 8.5629015 8.468435 8.621027
1367916_at 5.8167553 5.944364 6.126255 6.1454945 5.9873676 6.080354 6.086625 5.983742 6.047466 5.8773117 6.01903 6.023768
1367917_at 13.273998 13.338996 13.203673 13.29127 13.381326 13.360629 13.195215 13.131259 13.173073 13.228212 13.32073 13.324621
1367918_at 4.976716 4.8590164 4.8760014 4.8736963 4.912613 4.836038 4.6796517 4.7733536 4.5559244 4.8521595 4.820194 4.882457
1367919_at 5.590875 5.5558424 5.775377 5.598898 5.4031563 5.7676263 6.053735 5.495311 5.7743187 5.540707 5.5562444 5.4569254
1367920_at 5.007544 5.3328595 5.279345 5.398393 5.4030995 5.3177733 4.892353 5.1623974 5.074362 4.7653813 4.952496 5.3896556
1367921_at 6.788248 7.007288 6.922722 7.067799 6.837 6.862129 6.8935423 6.8718786 7.074562 6.985244 6.850027 7.161893
1367922_at 7.4399242 7.3981047 7.522152 7.6272845 7.3324103 7.3816624 7.5706005 7.690855 7.6035275 7.455761 7.420955 7.3410783
1367923_at 5.3682346 5.1938186 5.1995845 5.4818707 5.541031 5.3398447 5.22046 5.3637085 5.3048825 5.1717925 5.286678 5.282634
1367924_at 7.116356 7.1845765 7.1468697 7.3263607 7.2504787 7.2361946 7.1271844 7.1928277 7.15238 7.07985 7.099501 7.0732307
1367925_at 6.771936 6.8071632 6.863712 6.910814 6.762267 6.82476 6.8922796 6.8354897 6.828441 6.596742 7.0056877 7.0213976
1367926_at 8.249247 8.227332 8.261155 8.147805 8.279998 8.202224 8.299671 8.126817 8.208916 8.229454 8.3222685 8.1545
1367927_at 9.605185 9.74868 9.668468 9.791438 9.7163515 9.594674 9.649442 9.40979 9.697771 9.527609 9.729797 9.877446
1367928_at 3.8008325 3.6953266 3.8011682 3.9811141 3.7950995 3.8137043 3.763517 3.778601 3.7577825 3.761043 3.8632793 3.760227
1367929_at 9.1094885 9.773924 9.466244 9.10265 9.430488 9.0083885 9.108009 9.222038 8.8866005 9.159023 9.302046 9.574048
1367930_at 4.2751675 4.102312 3.9775314 3.8852997 3.9810004 3.83417 4.128174 4.0499253 3.82963 4.0915565 3.865989 4.078492
1367931_a_at 9.280515 9.359431 9.479818 9.36378 9.339305 9.291948 9.2315445 9.27749 9.564959 9.15034 9.327856 9.619212
1367932_at 11.314966 11.800959 11.849141 11.967706 11.660684 11.996488 10.843447 11.520599 11.289411 11.8230505 12.0270605 12.466847
1367933_at 7.046758 7.6382523 7.7306695 7.709974 7.498681 7.2666554 7.2525897 7.987438 7.954059 7.823067 7.87281 8.069181
1367934_at 5.6467705 5.6511064 5.454624 5.8438234 5.2884784 5.2901015 5.24045 5.5431194 5.1980042 5.723562 5.6259475 5.7168245
1367935_at 7.8671865 7.97413 8.037838 8.240205 7.9293737 8.0251255 7.9475155 7.9055796 8.1101675 7.8664656 7.9074535 8.16211
1367936_at 7.041714 7.0159907 6.845443 7.154736 6.7164283 6.8235726 6.904402 6.8934345 6.708942 6.6766686 6.873486 6.9618998
1367937_at 7.78724 7.0011473 7.239204 7.510429 7.8303947 7.583886 6.3617926 6.580115 7.326154 7.218425 7.9182215 7.688939
1367938_at 10.413833 10.518504 10.505324 10.800005 10.560635 10.681925 10.705185 10.570669 10.522788 10.3154745 10.632979 10.865228
1367939_at 9.639588 10.068911 9.738045 10.215514 9.563771 10.186191 9.6471195 9.977807 10.158261 10.1363535 10.054096 10.311305
1367940_at 5.5871716 5.9957137 5.495083 5.6740794 5.3567657 5.734685 5.6844316 5.942814 5.5012913 5.54428 5.796792 5.8551083
1367941_at 8.530188 8.679274 8.892514 8.676411 8.624091 8.607431 8.570048 8.60051 8.465 8.610236 8.6503 8.82319
1367942_at 7.043234 7.189322 6.7354136 7.1385484 6.8007874 7.0452385 6.823437 6.4900246 6.929565 6.951471 6.570153 6.977029
1367943_at 7.2134757 7.1842813 7.0024743 7.4115825 7.3302255 7.0910015 7.279393 7.3924065 7.314319 7.2523913 7.188195 7.326796
1367944_at 5.5759387 5.7380056 5.6029863 5.994614 5.501825 5.6931257 5.488976 6.0703893 5.79976 5.650179 5.574392 5.6590633
1367945_at 10.581905 10.595783 10.968464 10.546372 11.181701 10.675989 10.513019 11.01009 10.465736 10.486633 10.534297 11.034137
1367946_at 8.824638 9.375688 9.138984 9.395143 9.323315 9.074217 9.43133 9.315853 9.197398 9.15886 9.511212 9.007963
1367947_at 8.367008 8.187294 8.438546 8.122683 8.156303 8.226327 8.38528 8.321477 8.554779 8.355299 8.295153 8.31861
1367948_a_at 9.498545 9.563478 9.567483 9.847081 9.672386 9.810166 9.481603 9.499264 9.638167 9.663857 9.685039 9.724002
1367949_at 6.7497373 6.8112655 6.8890824 6.7407017 6.8107333 6.7721424 6.6338315 6.750934 6.7340355 6.715542 6.6012697 6.8126636
1367950_at 7.725614 7.410183 7.11281 7.620699 7.754757 7.8188615 7.5280967 7.2234254 7.812389 7.6824236 7.860558 8.1509
1367951_at 4.3233914 4.356548 4.2767944 4.2670755 4.5285378 4.5053535 4.3284783 4.733968 4.471222 4.508685 4.4829884 4.5056624
1367952_at 6.0761647 6.2637553 6.5470247 6.54783 5.9508657 6.282923 6.0294895 6.256512 5.875925 6.29899 6.089943 6.1130013
1367953_at 4.6505337 4.5387044 4.6496406 4.506583 4.667233 4.4070506 4.7612433 4.4595585 4.604725 4.544933 4.6335893 4.5158315
1367954_at 6.7311306 6.7772207 6.7568607 7.520187 6.4805827 7.1649876 6.847756 6.6840615 6.30021 6.6766562 6.337269 6.1461453
1367955_at 5.954882 5.886834 5.7306485 5.795781 5.7164044 5.85541 5.8606796 6.1070566 6.169102 5.7940927 5.833872 6.317678
1367956_at 5.3392687 5.5227284 5.4563766 5.436254 5.120616 5.390581 5.519111 5.6349797 5.9030766 5.2373323 5.412436 5.693705
1367957_at 8.314912 9.058814 8.621994 8.880247 9.025898 9.176991 8.810634 8.044522 8.335225 7.1690006 8.348873 8.284514
1367958_at 8.329241 8.195696 8.327339 8.487973 8.209472 8.410168 8.194216 8.405206 8.181542 8.292166 8.481587 8.614382
1367959_a_at 6.1089983 5.829782 5.9931335 6.1561127 5.6802597 6.0292444 6.454148 6.174669 6.0060945 5.65982 5.835116 5.713607
1367960_at 7.251548 7.476126 7.5144095 7.6816816 7.3142977 7.537276 7.253995 7.571331 7.2631054 7.6182737 7.5279207 7.5453753
1367961_at 4.3037186 3.7759516 4.095633 4.1115227 3.9957256 4.1382637 4.098881 4.0950346 4.217539 4.1391006 4.0175123 3.9955213
1367962_at 4.575314 4.58944 4.7505727 4.421031 4.7134175 4.5009437 4.415027 4.679115 4.5464654 4.41225 4.3897467 4.4152594
1367963_at 7.169057 7.305639 7.3943973 7.0486073 6.9583364 7.307614 7.1897864 7.162983 7.20367 6.972433 7.397119 7.266031
1367964_at 4.8687687 4.874857 4.749825 4.9986296 4.988924 4.9123135 4.7661324 4.726698 4.980819 4.69645 4.9839354 5.07129
1367965_at 6.1438036 6.3400316 6.4990907 6.5547123 6.4783373 6.689735 6.192545 6.3873615 6.558568 6.4257956 6.614515 6.6951923
1367966_at 9.124388 9.1670265 9.285498 9.1893635 9.105106 9.140831 9.0495205 9.000105 9.051706 9.049906 9.187984 9.509874
1367967_at 6.397512 6.182205 6.361363 6.4013543 6.035683 6.587103 6.135544 6.4281344 6.1645026 5.8196664 6.274768 6.386858
1367968_at 4.0709367 3.8977337 3.70506 3.6527576 3.7650433 3.993813 3.9572093 3.950233 3.8077977 4.043152 3.878855 3.8058295
1367969_at 10.101441 10.236249 10.194632 10.282595 10.221101 10.054584 10.158416 10.178761 10.064625 10.322107 10.291923 10.514076
1367970_at 4.1307554 4.4389277 4.360794 4.2121162 4.1719027 4.47426 4.353323 4.457574 4.280469 4.337733 4.2698283 3.949196
1367971_at 9.492349 9.605552 9.711819 9.6231365 9.340832 9.514183 9.297386 9.442533 9.0721 9.368553 9.470966 9.746866
1367972_at 9.255411 9.559778 9.329405 9.53303 9.4637165 9.458368 9.272873 9.405584 9.293268 9.326418 9.4967785 9.636984
1367973_at 4.989367 5.0832167 4.843772 5.073466 4.7437196 4.592003 5.0553427 5.119454 4.6108375 4.8374505 4.5527835 4.802957
1367974_at 8.583457 8.535141 8.632923 8.820295 8.399259 8.226231 8.323988 8.60045 8.4028635 8.44011 8.64198 8.419207
1367975_at 5.418872 5.1548076 5.4788804 5.697201 4.923542 5.104256 5.018708 5.7349343 5.2989097 5.296438 5.5728087 5.389694
1367976_at 6.356075 6.563885 6.390891 6.673484 6.539733 6.409748 6.3554416 6.477 6.232508 6.31268 6.349235 6.5860734
1367977_at 4.2312355 4.2318377 4.132176 4.150887 4.126448 4.240041 4.225007 4.285826 4.15646 4.152253 4.2338676 3.9779646
1367978_at 6.3136964 5.985168 6.2376113 6.0615854 6.162863 6.144329 6.175796 6.05299 5.9835773 6.235061 6.137003 6.22834
1367979_s_at 10.751733 11.314081 10.601837 11.273612 10.593834 11.04685 10.293391 10.89206 10.652947 11.094375 11.469457 11.981189
1367980_at 7.7416153 8.106365 7.9326096 7.8346605 7.9839215 8.114859 8.010378 8.18338 7.961842 8.070341 8.134982 7.986092
1367981_at 7.0120187 6.996864 6.9546895 6.980807 6.8706937 7.218354 7.0184035 7.101685 7.44443 6.9629397 6.9678993 7.212224
1367982_at 9.529425 9.889033 9.926854 10.35664 9.591889 9.821294 9.5083475 9.646699 9.995739 10.320578 10.164099 10.310121
1367983_at 5.233379 5.4481444 5.3818216 5.1296263 5.2529798 5.234198 5.2075205 5.4821506 5.2346 5.395728 5.0444307 5.458688
1367984_at 5.872965 6.132261 6.0650835 5.913091 6.0584025 5.808064 5.919391 6.1841784 6.287003 6.187662 5.9027014 6.0238748
1367985_at 7.404115 6.475703 6.377059 6.0727544 6.2893314 6.8550043 6.9512067 7.8969045 6.9728756 6.2245474 6.5845957 6.2817817
1367986_at 6.7031784 6.6585045 6.6152134 6.635254 6.6235576 6.7165284 6.923965 6.7677345 6.992118 6.7706795 6.772721 7.147789
1367987_at 8.716312 8.489272 8.62852 8.580185 8.528812 8.41011 8.500795 8.228973 8.270448 8.614256 8.404933 8.576786
1367988_at 12.622935 12.858854 12.83214 12.963125 12.966172 12.631181 12.687357 12.7793455 12.613591 12.837495 12.895071 12.885489
1367989_at 4.965148 4.8398123 4.3801994 4.6381636 4.572115 4.458385 4.6539574 4.377534 4.446378 4.7168007 4.594693 4.461507
1367990_at 5.1924787 5.2919116 5.2391796 4.9954896 5.078504 5.2904873 5.188667 5.045969 5.27566 5.2285957 4.994878 4.999875
1367991_at 8.752837 8.942427 8.994733 8.869757 8.798911 8.769533 8.945394 8.869559 8.775112 8.719546 8.780351 9.001805
1367992_at 4.565968 4.844259 4.641593 4.595827 4.683938 4.666744 4.5251765 4.5536747 4.7379494 4.57246 4.750302 4.6052837
1367993_at 6.484325 6.616695 6.810558 6.680907 6.801461 6.667886 6.6308618 6.489389 6.6765885 6.9158463 6.829107 7.0317116
1367994_at 9.620629 10.021827 10.017282 10.014504 10.107667 9.8842535 9.733437 10.111603 9.914794 9.934222 9.841955 9.863812
1367995_at 12.879998 13.009724 13.114612 13.092291 13.088503 13.130696 12.930275 12.957149 12.726984 13.076217 13.07306 13.114212
1367996_a_at 6.8515396 7.4972057 7.367799 7.190948 7.153918 6.8107667 6.603689 6.94489 7.0393524 7.0625467 6.947052 7.322445
1367997_at 6.9315825 7.1865883 7.229271 7.179778 7.1308756 7.2332916 7.300764 7.192928 7.290088 7.2953553 7.2895856 7.3942776
1367998_at 9.099763 8.188976 6.63654 8.422077 8.023278 6.4349966 9.009905 8.700954 8.920085 6.6421833 7.964961 7.967552
1367999_at 12.079879 12.436782 12.241734 12.285233 12.281787 12.188709 11.963882 12.13099 12.131539 11.890117 12.095428 12.3349495
1368000_at 14.292884 14.345171 14.278833 14.418178 14.357322 14.382701 14.219544 14.333521 14.345828 14.343833 14.315411 14.352975
1368001_at 4.1275425 3.8656354 3.9547267 4.1466584 3.9785624 4.0263143 4.0337763 4.0277987 4.017346 4.127572 4.08175 4.130983
1368002_at 7.050592 6.8008595 7.190101 6.8967333 6.6328235 6.939602 6.9760866 6.9028406 7.030559 7.042659 7.106289 6.893361
1368003_at 5.6102066 5.583358 5.795923 5.713034 5.811822 5.9228044 5.741458 5.9291067 5.9024067 5.6373796 5.9300814 5.809811
1368004_at 8.630738 8.632189 8.732319 8.803899 8.7123375 8.604252 8.681011 8.762251 8.539593 8.722612 8.666166 8.691661
1368005_at 5.702903 5.785328 5.5755486 5.520468 5.695294 5.7623825 5.69581 5.4466686 5.6682925 5.711178 5.698339 5.9706693
1368006_at 7.106714 7.2025914 7.174201 7.1091948 6.9275384 6.873603 7.0866284 7.01061 6.910126 7.030483 6.938157 6.974523
1368007_at 6.5786695 6.7439137 7.00412 6.9921303 6.5806074 6.602545 6.7829027 6.952696 6.8068304 6.983804 7.0600185 6.868536
1368008_at 5.261601 4.9734774 5.401967 5.222862 5.1112504 5.0997987 5.150202 5.1009173 5.290885 5.072409 5.1579003 5.507062
1368009_at 9.190482 9.377911 9.166994 9.342539 9.275731 9.190277 9.089283 9.152654 9.6076355 8.991424 9.455978 9.56954
1368010_at 6.5891395 6.797765 6.797214 7.004774 6.641992 6.703818 7.0206194 6.7381206 6.945883 6.8271985 7.073337 7.116045
1368011_at 7.3860207 7.5598745 7.7654395 7.2700734 7.516033 7.366452 7.431702 7.4308586 7.561472 7.038801 7.5208707 7.6751084
1368012_at 6.029916 6.3116035 6.199558 6.024839 6.1441956 6.314246 5.7527423 6.022222 6.2525663 5.921795 6.214405 6.532169
1368013_at 4.446766 4.329954 4.3620768 4.579726 4.5660267 4.4943867 4.4337854 4.347233 4.4346886 4.403224 4.3579707 4.5296984
1368014_at 5.697049 5.1473293 5.076025 4.7596607 5.3487425 5.0719805 5.5719986 5.0279884 5.057537 5.363946 5.1113586 5.057394
1368015_at 5.891025 5.9182544 5.7089376 5.996244 6.032304 5.7627144 5.661853 5.6933775 5.795166 5.5475917 5.8267365 5.9655085
1368016_at 12.561238 12.659495 12.6964655 12.587115 12.4935665 12.550105 12.420132 12.363105 12.338248 12.319675 12.518765 12.566214
1368017_at 4.7004266 4.7857757 4.918147 4.8485045 4.8514 4.7560167 4.788931 4.876673 4.944151 4.936426 4.825904 4.9057884
1368018_at 8.176049 8.254018 8.250226 8.282608 8.333544 8.187969 8.098804 8.238408 8.450953 8.312151 8.296061 8.474891
1368019_at 6.9407926 7.0270047 7.2218137 7.2704997 7.127753 7.1936502 7.0949397 7.1362276 7.0749664 6.9312634 7.2472634 7.2067494
1368020_at 5.544491 6.376961 6.082279 6.381124 5.9086733 5.7014747 5.5946126 6.1430907 6.002171 6.1858106 6.702139 6.9243608
1368021_at 13.537693 13.805555 13.761019 13.518682 13.812671 13.625826 13.626905 13.516474 13.632927 14.009094 13.97496 13.94936
1368022_at 6.3352456 6.316246 6.545923 6.365807 6.389033 6.281023 6.175587 6.4077687 6.597986 6.3373494 6.539418 6.5468435
1368023_at 6.331619 6.3643794 6.5038686 6.7340117 6.5422964 6.655167 6.8176928 6.736118 6.3647265 6.8366985 7.0057764 7.269547
1368024_at 6.244169 6.3037276 6.474055 6.532165 6.5661497 6.4413524 6.213167 6.578856 6.1439157 6.508571 6.625849 6.6682577
1368025_at 5.895763 6.213696 6.3848557 6.3568234 6.2973366 6.2959623 6.0607553 6.733608 6.4347734 6.332134 6.464684 7.089578
1368026_at 6.629848 6.6440687 6.841922 6.8281183 6.5747786 6.9549117 6.7779193 6.928894 7.1831975 6.675737 6.9067883 6.661266
1368027_at 6.7632117 6.5973144 6.675638 6.7277145 6.5574636 6.510723 6.6436896 6.571185 6.4853983 6.4516063 6.520111 6.6063147
1368028_at 4.1448927 4.337165 4.375706 4.470252 4.4116406 4.556183 4.3684516 4.4657235 4.5867076 4.5606775 4.3898735 4.5476136
1368029_at 10.039595 10.229402 10.268404 10.367823 10.266212 10.174054 10.123751 10.204547 10.086999 10.29631 10.275871 10.506888
1368030_at 8.167871 8.466894 8.644906 8.444938 8.414498 8.544816 8.401597 8.452809 8.618464 8.638116 8.483188 8.589934
1368031_at 6.873144 7.103478 6.8614826 6.9621778 7.0364556 6.7933087 6.741409 6.964154 7.0398626 6.913 6.8371725 7.2027597
1368032_at 5.5751395 5.908068 5.9614525 5.9863086 5.6714697 5.749559 5.636213 5.743577 6.3406434 5.8744416 5.7774663 6.1237516
1368033_at 5.9097567 6.04759 6.0500407 6.0711727 5.8863 6.139793 5.8591228 6.042091 6.300279 6.0056734 6.0118237 5.991399
1368034_at 4.1599197 4.138283 4.1326275 4.182588 4.22571 4.30126 4.285811 4.160714 4.2854776 4.204051 4.3437486 4.2775617
1368035_a_at 10.339937 10.635825 10.639612 9.852 10.385414 10.494292 9.345574 10.449143 9.975921 9.82775 10.387512 10.812399
1368036_at 10.09713 10.500435 10.590724 9.905111 10.280675 10.066245 9.603091 10.120324 10.216421 10.06009 9.995276 10.491432
1368037_at 6.349058 6.5658607 6.5626173 6.903138 6.5399246 6.7901993 6.6039314 6.526842 6.2896037 6.691537 6.9509373 6.7008233
1368038_at 7.651189 7.7672415 7.5973616 8.073958 7.749431 7.9337745 7.663723 7.676279 7.5984344 7.624057 7.6507845 7.79914
1368039_at 5.743758 5.9210863 5.839683 6.003439 5.886273 5.9538817 5.643402 5.9086804 5.842282 6.001772 5.8633075 5.7466516
1368040_at 7.774189 7.8277197 7.886381 7.8514395 7.7848754 7.8286514 7.6554375 7.8754873 7.9692473 7.626495 8.062302 7.8927407
1368041_at 8.828774 8.994423 9.117589 9.07784 8.960404 8.918504 9.066276 9.037761 8.797657 9.110617 8.866707 9.007031
1368042_a_at 10.266902 10.120558 10.552803 10.277087 10.3923025 10.446282 10.232902 10.406633 10.3317 10.364975 10.477366 10.41951
1368043_at 7.5047293 7.51091 7.7196875 7.697261 7.569025 7.51368 7.584508 7.4436336 7.671047 7.4169016 7.5158467 7.4922624
1368044_at 3.387205 3.3752062 3.375209 3.3557022 3.5615168 3.341509 3.6483355 3.3620884 3.3473575 3.4077616 3.4197 3.5116968
1368045_at 9.384683 9.509463 9.63579 9.754183 9.649639 9.506238 9.314559 9.348984 9.5311985 9.50348 9.644711 9.570959
1368046_at 9.344964 9.453023 9.497388 9.82441 9.574686 9.693517 9.3792305 9.2785 9.484484 9.595691 9.593839 9.497013
1368047_at 7.488697 7.412031 6.692317 7.124761 7.028789 7.02647 7.841028 6.9504538 7.579219 7.2293744 7.5809345 7.253883
1368048_at 13.774528 13.785883 13.821817 14.042401 13.870406 13.946627 13.449858 13.90699 13.789907 13.8051405 14.033136 14.108679
1368049_at 10.223777 10.49717 10.268406 10.590213 10.271614 10.418284 10.46907 10.647367 10.100479 10.281079 10.440231 10.844284
1368050_at 6.929474 7.424584 7.1584973 7.1031017 7.3873925 7.250635 7.1716676 6.677203 7.617869 7.5749345 7.076421 6.913476
1368051_at 10.942428 11.053824 10.927423 11.012603 11.167498 11.139605 10.723824 10.994718 10.656803 10.942375 11.071065 11.156593
1368052_at 4.652169 4.6968822 4.8383656 4.801318 4.572115 4.590068 4.950495 4.97977 4.7738194 4.674187 4.6126103 4.9233623
1368053_at 5.533645 5.8296947 5.6607456 5.77967 5.378751 5.894618 5.218739 5.494521 5.6716027 5.53815 5.520176 5.6046085
1368054_at 6.4508553 6.5219803 6.6402864 6.6376324 6.602808 6.463065 6.410561 6.464609 6.5787387 6.7818847 6.5508103 6.6852064
1368055_a_at 7.0954895 7.1865997 7.2360873 7.177155 7.036953 6.902029 6.732307 7.141769 7.3058786 7.447945 6.938281 7.4079027
1368056_at 6.7521257 6.8742003 7.0534816 6.9436226 6.806995 6.812707 6.8468976 6.722847 7.086477 6.7846923 6.8955517 6.882249
1368057_at 7.915676 7.602635 7.4702654 7.641714 7.706356 7.7023664 7.6857862 7.828122 7.343343 7.338682 7.5649786 7.7974105
1368058_at 6.3256106 6.3479795 6.3844213 6.5245657 6.1958117 6.53246 6.3943996 6.572136 6.584998 6.569157 6.4009347 6.443915
1368059_at 7.952688 8.0532055 8.173248 7.6075726 7.8853307 8.527049 8.72387 8.389276 7.8866305 8.30493 6.280112 7.2611628
1368060_at 12.584575 12.697779 12.598197 12.869521 12.699297 12.747033 12.607343 12.683501 12.359866 12.637289 12.502118 12.546683
1368061_at 7.042658 6.879517 6.747967 6.930547 6.8922887 6.859971 7.20591 6.9977145 6.7384324 6.948483 6.937769 6.780817
1368062_at 8.249502 8.215753 8.336466 8.449732 8.295579 8.341955 8.161754 8.516617 8.40101 8.283426 8.294603 8.495718
1368063_a_at 8.070004 8.477418 8.343688 8.032216 8.080174 8.310652 8.146734 8.171838 8.442201 8.426339 8.143233 8.214104
1368064_a_at 9.657464 9.664521 9.759835 9.650426 9.717156 9.602561 9.624076 10.236352 9.79017 9.864254 9.823835 10.055636
1368065_at 6.6264477 6.639636 7.065775 6.8382792 6.6409454 6.5802035 6.7192082 6.956099 6.682162 6.4455557 6.857503 6.5695276
1368066_at 5.6304626 5.598184 5.5975685 5.844944 5.7583847 5.880618 5.685202 5.7260423 5.7164965 5.5405483 5.7293696 5.8393226
1368067_at 7.8251605 7.787159 8.002788 8.0722065 8.124564 8.090034 7.996973 8.067297 8.0387125 8.14031 8.15569 8.268026
1368068_a_at 6.6564198 6.742944 6.720536 6.8258767 6.924334 6.5437064 6.7058496 6.5051517 6.638488 6.8218465 6.6881657 6.9497375
1368069_at 7.959177 7.7871094 7.932221 7.9172053 8.125158 7.9265904 7.939233 7.982913 7.9932356 7.884936 7.9142 7.9395256
1368070_at 7.15757 7.5805087 7.47566 7.418317 7.546116 7.284826 7.355148 7.2908087 7.485999 7.319552 7.399246 7.490122
1368071_at 11.290743 11.310332 11.492764 11.1272745 11.479929 11.308514 11.241226 11.287369 11.058302 11.535516 11.463456 11.495794
1368072_at 6.229683 6.017446 6.063102 6.0632496 6.144397 5.8835864 6.0557623 6.0351925 6.100704 5.8064647 5.8688445 6.27312
1368073_at 8.402413 8.102576 7.987138 8.209969 8.094534 8.126299 7.9073887 8.1855545 8.924492 8.053952 8.115388 8.078215
1368074_at 5.5650587 6.1843266 5.938974 5.990774 6.1690288 5.946976 5.8899784 5.898164 5.8017006 5.7865295 6.053459 6.5488048
1368075_at 10.105674 10.326386 10.171926 10.235824 10.053088 10.08452 10.155138 10.325432 10.371595 10.189395 10.839297 10.897344
1368076_at 6.65119 6.865628 7.094241 7.05078 6.8585124 6.9147077 6.7465672 7.0987697 7.0564785 6.961163 7.023533 6.970484
1368077_at 12.689017 12.7235155 12.738113 12.665798 12.887032 12.604033 12.604596 12.787355 12.712305 12.428573 12.534024 12.73342
1368078_at 3.7690012 4.36275 4.2157164 3.7234912 3.9049497 3.85069 3.9972255 4.0711746 3.9770596 3.8056266 3.8792634 4.3699293
1368079_at 8.356606 8.237144 8.524639 8.446581 8.508109 8.038911 8.3395195 8.1807995 8.738792 8.404992 8.631673 8.612244
1368080_at 3.6885037 3.8380797 3.8027346 3.6391764 3.7413309 3.6895103 3.7905283 3.8138993 3.6248012 3.7569513 3.6987894 3.958671
1368081_at 7.238309 6.893425 7.1310472 6.9166102 7.1429863 7.2056274 7.2134647 6.8649545 7.400928 7.219387 7.0047617 6.9040284
1368082_at 7.4348793 7.7546263 7.8920064 7.8636775 7.6024895 7.6103487 7.6725235 7.55011 7.839984 7.7181726 7.95548 7.949907
1368083_at 8.04476 8.173801 8.1465 8.093872 8.369138 8.31559 8.41659 8.310665 8.159117 8.410276 8.447055 8.6761055
1368084_at 6.125308 6.058371 6.1282945 5.9751525 6.373041 6.503127 6.054897 6.1369534 6.2502375 6.060129 6.0400476 6.096594
1368085_at 9.749849 9.874971 9.91451 9.893776 9.928513 9.701807 9.698728 9.769425 9.9444475 9.90257 9.77717 9.972304
1368086_a_at 8.395157 8.772708 8.337461 8.343954 8.482943 8.774564 8.2965975 8.615778 8.328199 8.405733 9.014539 8.621315
1368087_a_at 8.028928 8.350479 7.9562736 8.007054 7.984794 7.904659 7.9881825 8.058881 8.356757 8.422094 8.2354765 8.324933
1368088_at 6.5738063 6.2958674 6.606857 6.4533234 6.176513 6.202293 6.203333 6.4776344 6.594343 6.6352572 6.2892003 6.821678
1368089_at 8.031399 8.022938 8.279366 8.088094 8.051548 8.163523 8.217201 8.019572 8.113497 8.172686 8.128836 8.163538
1368090_at 7.1346984 7.032908 7.068707 7.0968738 6.9298944 7.0705533 7.1024275 7.1196275 6.8722253 6.9814467 6.9088902 7.0989985
1368091_at 8.429919 8.623995 8.481856 8.405411 8.3643055 8.401392 8.395056 8.017207 8.007537 8.07479 8.453978 8.129154
1368092_at 11.86287 11.865816 11.942306 11.837481 11.982264 11.956754 11.749618 12.001406 11.850229 11.955343 12.166515 12.179854
1368093_at 3.717958 3.5068629 3.6661725 3.690163 3.714862 3.646704 3.6581686 3.738261 3.7592268 3.7637484 3.580677 3.686939
1368094_at 5.7269573 6.428332 6.339194 6.487019 6.3414874 6.1645126 6.271123 6.132475 6.693354 6.785272 6.443389 6.638394
1368095_at 9.529114 9.677114 9.807844 9.597753 9.68557 9.266431 9.078937 9.428401 9.299751 9.563776 9.632297 9.321905
1368096_at 8.743179 8.7662525 8.882077 8.860283 8.855441 8.905734 8.8468685 8.80667 8.872567 8.999085 8.735145 8.820245
1368097_a_at 5.1027155 5.088954 5.041217 4.9439325 5.001984 5.099234 4.8259325 5.111917 4.9509134 5.005306 5.0478673 4.981517
1368098_a_at 7.3673844 7.43055 7.556675 7.404056 7.7030625 7.257068 7.4978776 7.4433804 7.5139923 6.978574 7.456269 7.489149
1368099_at 6.9268236 7.040784 6.9183593 7.057106 6.9192557 7.0503297 7.0725794 6.836701 6.8821435 6.8288426 7.042081 7.102651
1368100_at 10.033247 10.296432 10.239104 9.981014 10.068837 10.131539 9.975227 9.965248 10.08047 9.815404 10.277516 10.583166
1368101_at 6.4314117 6.474463 6.688624 6.7685394 6.7821016 6.6695657 6.5057397 6.5753093 6.7365427 6.561289 6.790447 6.66362
1368102_at 7.2892003 7.6970854 7.722009 7.4437695 7.6936502 7.4258943 7.5519166 7.3381343 7.8017244 7.915472 8.006344 8.377249
1368103_at 6.9376493 7.4010367 6.96448 7.0567603 6.730326 6.8608055 6.7623463 6.9252405 6.7602706 6.9214826 6.739072 6.946221
1368104_at 6.464215 6.2626567 6.3603263 6.5224037 6.2576013 6.2068863 6.473531 6.3425364 6.253792 6.1772723 6.4341583 6.467955
1368105_at 6.4974837 6.025667 5.8616157 5.8412533 6.0537868 6.002621 6.4454083 5.7783685 5.6523056 6.1616216 6.183322 5.8318195
1368106_at 9.533214 8.879341 8.861362 8.790999 8.557778 8.845572 8.2783375 8.764218 9.166772 8.8087845 8.543618 8.779418
1368107_at 3.927535 3.765761 3.8752513 3.6391134 3.8626351 3.7616055 3.985051 3.9897592 3.7469902 3.91979 3.7696075 3.7583258
1368108_at 4.8951755 4.793751 4.8273306 4.834532 4.8808155 4.7729044 4.8188553 4.783796 4.7584705 4.815471 4.695318 4.7840652
1368109_at 6.5051117 6.437162 6.4517655 6.797805 6.465765 6.234664 6.5723863 6.3548527 6.5820656 6.4937334 6.455342 6.4855084
1368110_a_at 4.0373287 4.067251 4.0915623 4.0193987 3.9873948 4.021329 4.1340714 4.185418 4.1366744 4.2565837 4.121312 4.374253
1368111_at 6.5527935 7.147601 7.3708944 7.3152385 6.971733 7.344627 6.903511 7.231688 7.6115146 6.8758183 7.173088 7.532726
1368112_at 5.1299505 5.0658584 5.095582 5.1357737 5.17968 5.111855 4.891015 5.046619 5.035039 5.1622605 5.0617332 5.114006
1368113_at 4.6099725 4.4717894 4.419577 4.305646 4.3658276 4.470923 4.6991544 4.4073224 4.468413 4.461458 4.561563 4.0531
1368114_at 5.1087976 4.935355 4.7973576 4.7043996 4.907854 4.7814436 5.362712 5.030957 4.518278 4.9301386 4.762769 4.94829
1368115_at 9.529598 9.684692 9.638225 9.696011 9.505806 9.5279 9.442961 9.779966 9.527233 9.040458 9.3572235 9.371803
1368116_a_at 6.542362 6.6116905 6.7070413 6.766311 6.7808127 6.5924664 6.655125 6.66934 6.837102 6.669075 6.6737394 6.8368096
1368117_at 8.535535 8.608657 8.453244 8.610181 8.749284 8.795438 8.37543 8.491821 8.53996 8.47036 8.483968 8.783493
1368118_at 7.552341 7.853926 7.6103992 7.850747 7.7761493 7.88777 7.7449017 7.466079 7.6659484 7.5954337 7.845701 7.810511
1368119_at 5.5984607 5.5772076 5.6396008 5.7601748 5.6529617 5.7229614 5.590799 5.596035 5.647928 5.6180234 5.5786967 5.7287645
1368120_at 4.7756634 4.8251276 4.614392 4.8322363 4.8733597 4.5934267 4.9284363 4.880536 4.439233 4.8488846 4.7815905 4.6282473
1368121_at 9.493852 10.505072 10.203023 9.626446 9.483232 9.3369255 9.515561 8.91125 9.331113 9.590582 9.221899 9.16541
1368122_at 9.336391 9.308451 9.327941 9.395303 9.472053 9.462159 9.271051 9.345795 9.371909 9.219573 9.163828 9.503492
1368123_at 6.818507 6.500231 6.615012 6.579915 6.6762567 6.6668973 6.5230455 6.2962255 6.84361 6.6958265 6.431134 6.4577937
1368124_at 7.6833305 7.5328217 7.345237 7.8314376 7.5934234 7.378514 7.3819933 7.654458 7.327743 7.2230916 7.156595 6.985595
1368125_at 5.953431 6.026218 5.939406 6.334215 6.0132227 6.069992 5.8749733 5.7646217 6.2452707 5.767366 5.999686 6.0327067
1368126_at 6.171466 6.264347 5.96131 6.1535587 6.014254 6.113846 5.901331 5.983025 6.044909 6.1592417 6.1924534 6.587815
1368127_at 6.7137885 6.586361 6.462474 6.315208 6.5752873 6.122032 6.4692683 6.350621 6.5545273 6.477646 6.7185574 6.5716696
1368128_at 7.1914935 6.373671 7.0755024 6.2698083 5.8453684 6.0610633 5.71745 6.700299 5.881729 6.1031523 6.087106 5.6765623
1368129_at 6.683069 6.8711224 6.8950405 6.669779 6.575044 6.5799904 6.581033 6.6659245 7.001613 6.654373 6.940613 7.059697
1368130_at 4.6912327 4.704561 4.56693 4.6249313 4.489582 4.628401 4.549812 4.648042 4.5092325 4.7622533 4.689521 4.449016
1368131_at 5.0508056 5.0844355 4.976382 4.892437 5.03835 5.130732 4.6137056 4.7882113 4.7850685 4.8803067 4.667943 4.4510574
1368132_at 9.480222 9.612142 9.514251 9.993275 9.733883 9.521451 9.313001 9.635626 9.745803 9.374728 9.730728 9.811229
1368133_at 6.9825573 7.23063 7.156026 7.0965786 7.170073 7.3802786 7.1829014 7.1918416 7.15699 7.1874833 7.3705683 7.8749137
1368134_a_at 8.075055 7.947568 7.9051433 8.061687 7.9682293 8.017863 7.848812 7.8665705 7.791947 7.893874 7.9394217 7.9310155
1368135_at 6.279561 6.423695 6.433199 6.5196075 6.407161 6.6767488 6.486312 6.357777 6.686818 6.8919816 6.3948345 6.8551626
1368136_at 7.172398 7.451967 7.754115 7.5135922 7.5577474 7.4662304 7.540244 7.562978 7.969322 7.6195064 7.9453344 7.7830143
1368137_at 6.055002 6.1815863 6.140208 6.2412415 6.461469 6.2173543 6.2183995 6.120872 5.993941 6.426805 6.0981026 6.3405004
1368138_at 6.63962 6.272331 6.2057385 6.028478 6.1762986 5.815104 6.002778 5.920406 5.889364 6.1621156 6.310744 6.1170588
1368139_s_at 5.3793035 5.402567 5.139634 5.1880107 5.2017465 5.170743 5.282588 5.304415 5.478165 5.423334 4.9978237 5.066208
1368140_at 5.733784 5.7080455 5.6257997 4.7856817 5.4760756 5.4364552 5.4955544 5.361857 5.195028 4.8238397 5.7355676 5.2206273
1368141_at 10.661577 10.863608 10.819885 10.867738 10.954422 10.855684 10.836166 10.842188 10.8452 11.018193 10.92535 11.230009
1368142_at 5.3631105 5.3623652 5.5004106 5.326695 5.3976803 5.4833407 5.212508 5.4759216 5.299569 5.378172 5.419612 5.4034967
1368143_at 6.263256 6.406488 6.872481 6.668671 6.3349137 6.597807 6.958905 6.516858 6.698622 6.8365307 7.159258 6.8272467
1368144_at 5.334923 5.230461 5.2064905 5.2538466 5.1206083 5.278885 5.295441 5.0970807 5.160717 5.323477 5.2602186 5.258833
1368145_at 6.9575644 6.874648 6.2233458 6.3822412 6.449853 6.278745 7.128324 6.129526 6.4010944 6.673569 6.6872635 6.237123
1368146_at 10.283319 8.913787 8.921145 11.131911 9.718375 9.0850525 8.540743 8.635962 9.332083 8.341742 9.107877 8.9318905
1368147_at 8.026022 6.611992 6.5150805 8.983879 7.2527895 6.4678755 5.867884 5.849716 7.1589518 5.786891 6.7571783 6.363206
1368148_at 4.7222953 4.803745 4.495861 4.6238427 4.401929 4.665875 4.8039765 4.7454305 4.377968 4.671302 4.771549 4.57984
1368149_at 6.3388376 6.2956643 6.3150067 6.0586786 6.4743714 6.402014 6.4023333 6.5186453 6.337285 6.3459725 6.2274814 6.2276382
1368150_at 12.25037 12.392779 12.637746 12.313875 12.120385 12.3472 11.989358 12.435435 12.327119 12.601225 12.514546 12.622955
1368151_at 9.4697695 9.681442 9.714344 9.796759 9.693628 9.788966 9.473379 9.689625 9.698921 9.602025 9.759243 9.967131
1368152_at 6.6925554 6.9711075 7.285304 7.0187764 6.8134127 6.8427444 7.007118 6.9251647 7.0096207 6.877527 6.916124 7.1025043
1368153_a_at 6.781366 6.995894 7.100244 7.1521487 7.073885 7.1419353 6.7867193 6.8943133 6.8818107 7.017247 7.2279396 7.312393
1368154_at 6.63109 7.021599 6.8123302 7.0503697 7.052013 6.960056 7.081643 7.0861053 6.9840655 6.8998446 7.0027766 6.9648757
1368155_at 10.436422 12.308417 12.437251 12.041897 9.068312 11.880644 9.976631 10.135789 9.54692 10.734842 12.196466 12.508272
1368156_at 5.512991 5.5390472 5.385742 5.6921725 5.5293446 5.8558607 5.59485 5.451211 5.6747437 5.5514307 5.472145 5.611196
1368157_at 6.1006904 6.227971 6.2952685 6.083796 6.20004 6.2155175 6.021021 6.343299 6.122863 6.0165963 6.270464 6.437517
1368158_at 7.946471 8.38057 8.1072645 8.210767 8.324749 8.204819 8.124445 8.271439 8.368528 8.110053 8.273398 8.582474
1368159_at 7.9712024 8.047369 8.076108 8.020073 7.923202 8.18607 7.9438505 8.079093 8.013916 8.126997 8.241679 8.057289
1368160_at 7.234783 6.1720138 6.619608 6.8052735 7.2864513 7.410527 8.3735285 6.2412295 5.408692 7.863806 7.494884 7.065423
1368161_a_at 13.870621 13.966415 14.066855 14.165439 14.067705 14.129227 13.920258 13.981389 14.037463 14.031356 14.080022 14.165439
1368162_at 4.5097313 4.439643 4.2474966 4.430352 4.4207716 4.4729776 4.6229696 4.425885 4.7264853 4.4242077 4.2937155 4.3490887
1368163_at 9.448444 9.605804 9.757226 9.457424 9.558545 9.5891695 9.517154 9.488271 9.488246 9.669725 9.693895 9.871593
1368164_at 6.9634085 6.660487 6.762421 6.8894057 6.4876685 6.675129 6.6996913 6.7872934 6.947307 6.9124207 6.642301 6.804451
1368165_at 7.1374106 7.3206105 7.643518 7.6702423 7.411773 7.6156416 7.508055 7.4628983 7.419648 7.3363724 7.751313 8.011961
1368166_at 5.4867597 5.7602015 5.749177 5.498609 5.3051558 5.2447133 5.744491 5.790814 5.855786 5.6944513 5.41539 5.7247057
1368167_at 6.1847553 6.021595 6.0215406 5.7516046 6.111756 6.062837 6.022358 5.765635 5.9249287 6.029053 5.8970423 5.6623235
1368168_at 8.382154 8.681395 8.576286 8.543782 8.713783 8.488005 7.989101 8.278763 8.884241 9.011874 8.238877 8.75166
1368169_at 5.926247 6.0996046 6.2306314 6.0336556 6.0256805 6.265947 5.9413304 6.037436 6.185512 6.0073476 6.0575366 6.280493
1368170_at 4.0064297 4.201984 3.5956986 4.0658007 3.9458842 3.7864866 3.8459544 4.0586042 3.8343105 3.9561672 3.9121976 3.90913
1368171_at 8.241066 9.11078 9.0836935 9.556431 9.808902 9.235675 8.388779 8.842685 9.220869 9.15367 8.213114 6.40724
1368172_a_at 5.7832546 6.4996243 6.610296 7.176633 7.5473037 6.867113 5.785365 6.0755587 6.7287574 6.611552 5.680245 4.3250437
1368173_at 6.7885947 7.4766917 7.1730247 7.162756 6.9819956 7.1625347 6.9898267 7.3217587 7.42654 7.602738 7.1766796 7.5673623
1368174_at 4.8848248 4.40478 4.6203704 4.23386 4.121252 4.3367586 4.611189 4.3041177 4.2000456 4.264304 4.6654735 4.1919165
1368175_at 6.8409944 6.952096 7.035614 7.0034175 6.881581 7.0137086 6.72658 7.1695247 7.090406 6.98116 7.2126412 7.210812
1368176_at 7.5636897 7.5645227 7.586894 7.439095 7.372534 7.5940833 7.2557783 7.364986 7.5426836 7.413217 7.442382 7.576549
1368177_at 7.0911307 7.550718 7.430659 7.075115 6.9602423 7.1677046 6.8412085 7.501852 7.0478764 7.172014 7.237988 7.289867
1368178_at 8.5693 8.4253435 8.799131 8.74326 8.422844 8.665123 8.380841 8.631873 8.666324 8.556132 8.761587 9.039558
1368179_at 6.9941864 6.959779 7.3613653 6.886099 7.0031395 7.1296186 6.97483 7.0981636 6.7977552 7.0234184 7.002729 7.0710816
1368180_s_at 12.237218 12.8142605 12.381995 13.142917 12.491512 12.429354 12.346161 12.690621 11.955918 12.313605 12.272524 12.578273
1368181_at 10.418172 10.103394 10.196911 10.174883 10.277048 10.358541 10.040756 10.364806 10.086467 10.251362 10.503306 10.297133
1368182_at 4.4505854 4.427928 4.402877 4.3507442 4.3901625 4.4611387 4.3435326 4.512203 4.4589853 4.4157486 4.526141 4.450139
1368183_at 7.8124056 7.8235903 7.598711 7.570193 7.748622 7.8412557 7.685733 7.7366924 7.952236 7.6637435 7.6468434 7.7501097
1368184_at 7.882726 7.8364778 8.058279 8.127492 8.234697 7.8343883 7.996043 8.109324 8.012903 8.308376 8.262724 8.343842
1368185_at 4.8275795 4.706561 4.9495974 5.084696 5.050347 4.880801 4.657567 5.062564 4.7947884 4.863796 5.071157 4.9432926
1368186_a_at 6.693022 6.4200754 6.538617 6.6602373 6.3734856 6.447084 6.642112 6.4950795 6.3904066 6.493779 6.474461 6.3272343
1368187_at 7.5625434 7.4781394 7.5691366 7.8159037 7.429678 7.888565 8.418709 7.5978737 7.8358164 7.528283 7.430216 7.01567
1368188_at 13.21868 13.338253 13.198511 13.451464 13.608374 13.486365 13.319135 13.408048 13.600265 13.496408 13.631606 13.642068
1368189_at 9.946215 10.479212 10.210505 10.477878 9.996873 10.25042 9.843902 9.850074 9.985781 10.506792 10.709251 10.952362
1368190_at 5.3680444 5.2463603 5.037099 5.233795 5.4576225 5.4062467 5.100593 5.1736045 5.0895867 5.3835278 5.2522964 5.2551165
1368191_a_at 10.45163 10.85256 10.737737 10.553909 10.419518 10.4136305 10.326279 10.312761 10.559187 10.233642 10.429947 10.712931
1368192_at 5.004826 4.9154606 4.8668194 4.908073 5.2179785 5.11107 5.2037263 4.9066253 4.917126 4.996616 5.0418453 5.226079
1368193_at 5.2063355 5.3681245 5.1873045 5.327037 5.1760426 5.075614 5.698647 5.455869 5.289875 5.7240844 5.5136137 5.2605257
1368194_at 4.559728 4.743421 4.6945467 4.5439568 4.5131006 4.4817996 4.4689 4.5512033 4.512903 4.705387 4.634789 4.754774
1368195_at 5.827344 5.8224277 5.893647 6.112275 6.089569 6.087078 6.0747967 6.0715227 6.1308284 5.8248177 5.9815044 6.0195303
1368196_at 4.953246 4.953334 4.8228855 5.082576 5.058771 5.1330614 4.772212 4.9254227 5.237881 4.949121 5.075537 4.9949317
1368197_at 4.9982347 4.921219 4.4374514 4.6742554 4.651063 4.4099903 4.6421013 4.593757 4.7122774 4.916132 4.7636204 4.696384
1368198_at 6.3284264 6.1370673 5.9074883 6.0195136 6.0914083 6.0481324 6.3834214 5.821103 6.0368237 5.899014 6.013175 5.5887737
1368199_at 7.3120995 7.5223923 7.535546 7.5553207 7.4500585 7.5207124 7.4237638 7.482032 7.70008 7.4638634 7.323954 7.4651923
1368200_at 5.625979 5.908054 6.029658 5.992987 6.042025 5.7273645 5.713349 5.7634587 6.0045767 5.9931593 5.9965 6.179018
1368201_at 5.7928343 5.770056 5.7922573 6.0759215 5.7619596 5.715642 5.773188 5.7172747 5.947047 5.769995 5.8709607 5.809215
1368202_a_at 8.251518 8.143164 8.262296 8.29399 8.443066 8.480376 8.123592 8.404366 8.28053 8.334396 8.536338 8.234558
1368203_at 5.4344177 5.3172054 5.2763205 5.234078 5.272587 5.3292723 5.2630434 5.124057 5.1828227 5.4928646 5.250116 5.1643734
1368204_at 5.756166 5.873635 6.0849695 5.9770837 5.789847 5.887843 5.8487806 5.952641 6.095446 6.0612583 5.876783 5.9182124
1368205_at 12.989904 13.083775 13.174904 13.101902 13.056055 13.126304 12.933944 12.970586 12.895614 13.056737 12.957041 13.088869
1368206_at 7.6437263 7.524555 7.856687 7.871707 7.7362943 7.679451 7.666972 7.5942707 7.743101 7.6522536 7.661372 7.789845
1368207_at 5.9213667 5.9089117 5.7064857 5.9215436 6.049117 5.8493605 5.8771987 5.8933783 6.021026 5.8044276 5.9771075 6.0609093
1368208_at 5.815178 5.7808123 6.0761414 6.079832 6.106431 6.144797 6.019558 6.205331 5.9970307 6.2967424 6.059571 6.2008195
1368209_at 6.0255156 5.8949456 5.8354096 5.972672 5.6707544 6.009804 5.9235516 5.702879 5.8968344 5.7654734 5.9265614 5.940707
1368210_at 4.8694916 4.8231163 4.8304925 4.6614895 4.9848022 4.575654 4.884694 4.708403 4.7702723 4.692047 4.6391172 4.780391
1368211_at 11.712443 11.824167 11.916591 11.989655 11.9048815 11.98143 11.757383 11.938239 11.782951 11.964898 12.011073 12.218088
1368212_at 7.67857 7.8367133 7.8373528 7.846908 7.9613285 7.831392 7.952138 8.042632 7.9427075 8.189982 8.127821 8.27557
1368213_at 7.454325 7.618667 7.533797 8.110025 7.2642446 7.5899816 7.317489 7.376194 7.898578 6.9618826 7.855676 7.9697185
1368214_at 6.880092 6.8559413 6.933371 7.0567603 7.0025535 7.055358 6.9544473 7.2231812 7.1834526 7.173706 7.1000414 7.270958
1368215_at 9.421179 9.594236 9.662942 9.507413 9.497331 9.633179 9.496817 9.432875 9.410874 9.489523 9.508844 9.524571
1368216_at 8.511656 8.585583 8.71197 8.722753 8.634129 8.573401 8.469376 8.526394 8.642184 8.541218 8.58827 8.842329
1368217_at 7.8479958 8.368753 8.366867 8.459522 8.496991 8.089256 8.250669 8.762135 8.730863 8.178583 8.648678 8.606669
1368218_at 5.199356 5.1931105 5.2540846 5.4029036 5.329695 5.3598833 5.16211 5.109337 5.3644495 5.2677784 5.1718073 5.1557536
1368219_at 6.368192 6.2794685 6.1980395 6.2359257 6.4402494 6.199852 6.1538706 6.2129 6.2815423 6.342087 6.248783 6.2663736
1368220_at 8.361829 8.068991 8.235618 8.247298 8.126221 8.262668 8.226166 8.025454 8.179556 8.280797 8.104586 8.233356
1368221_at 9.355768 9.930608 9.857156 10.116022 9.818277 9.94717 9.491051 9.659325 9.754253 9.744265 9.666898 9.839073
1368222_at 5.9443593 6.268358 6.1392813 6.4650583 6.178238 6.342605 5.791016 6.0770454 6.327791 6.2316446 6.139915 6.247555
1368223_at 6.107222 6.582465 6.5261674 6.697472 6.4223824 6.469153 6.741143 6.41603 6.3616343 6.4590373 6.712134 6.337844
1368224_at 13.043861 13.240875 13.030002 12.964005 13.079912 13.241294 12.698785 12.707819 12.86386 13.158183 12.839232 13.176307
1368225_at 6.798708 6.7462254 6.811677 6.684111 6.96278 6.7348876 6.834426 6.8793526 6.829027 6.823695 6.924851 6.862786
1368226_at 7.067173 7.009824 7.1058345 7.4367332 7.1306596 7.3868837 7.3249917 7.196372 7.046927 7.022815 7.4236217 7.205541
1368227_at 8.252359 8.331725 8.910778 8.660767 8.505295 8.36279 8.369739 8.353317 8.434561 8.513948 8.187331 8.671932
1368228_at 8.113273 8.075993 8.141552 8.352293 8.146948 8.290035 8.191057 8.122942 8.435636 8.632568 8.090559 8.298921
1368229_at 6.0727563 6.371906 6.2889485 6.25919 6.4603734 6.039929 6.1151824 6.0594883 6.2752814 6.384111 6.291759 6.4859233
1368230_a_at 8.163457 8.370778 8.386892 8.194832 8.304378 8.223506 8.282204 8.084445 8.05135 8.188256 8.354809 8.470419
1368231_at 6.949493 7.0486813 7.225905 7.0835023 7.063316 7.0751853 7.035701 6.9463887 7.2829947 7.2266417 7.022845 7.332652
1368232_at 7.271715 7.7281365 7.814536 7.488232 7.400515 7.4418564 7.10614 7.5033774 7.5546894 7.3251057 7.751101 7.97093
1368233_at 7.494783 7.2461796 7.332114 7.6383657 7.4161224 7.6117425 7.270846 7.9452124 7.6009564 7.7038016 7.5540385 7.9810934
1368234_at 7.8118196 7.7473483 7.845706 8.098497 8.235634 7.5657864 7.8432083 8.050529 7.8640404 7.5146403 8.101362 8.313274
1368235_at 6.8093467 7.1138854 7.238894 7.2451034 7.2771163 7.1627336 6.8735747 7.142813 7.1461205 7.221181 6.9711766 7.1575484
1368236_at 4.79784 4.484774 4.5526724 4.535998 4.245513 4.5532675 4.601308 4.5333767 4.1610556 4.7865114 4.3787165 4.193
1368237_at 5.7051635 5.221959 5.4137135 5.1147127 5.2017555 5.076561 5.4048276 5.29697 5.2897296 5.364604 4.9953027 4.8633504
1368238_at 5.416528 5.1996694 5.078417 5.143807 4.9344807 5.016182 5.3115916 5.0758424 5.213294 5.1506734 5.0527153 5.416899
1368239_at 8.220579 8.699026 8.593621 8.516104 8.307134 8.303791 7.9161525 8.347589 8.336818 8.308626 8.491234 8.426931
1368240_a_at 4.703642 4.760921 4.5365496 4.5338078 4.346628 4.423312 4.8777847 4.5492353 4.682349 4.4929237 4.6149697 4.5409584
1368241_a_at 8.107493 8.165405 8.237123 8.038662 8.055038 8.207423 8.304593 8.120609 8.365982 8.189158 8.190505 8.144272
1368242_at 4.4971905 4.6565695 4.4362445 4.625596 4.5915294 4.5807033 4.7155466 4.564088 4.577026 4.578663 4.6041594 4.6955004
1368243_at 5.075103 4.9854026 5.0735283 4.8437643 5.19352 5.0356197 5.0682425 4.830042 4.8252296 5.151344 4.9596252 5.1414776
1368244_at 9.473969 9.467772 9.489527 9.41696 9.220069 9.331342 9.193696 9.315429 9.006322 9.3571005 9.3716755 9.141647
1368245_at 11.530108 11.903153 12.129859 12.146548 11.482776 12.123027 11.936978 12.057968 11.997731 11.616103 11.719183 12.214699
1368246_at 6.2437267 5.5009127 6.0555506 5.3353343 5.8001695 5.3050456 5.6804576 5.5136375 5.621438 5.6528635 5.6005154 5.416992
1368247_at 6.156767 6.568742 6.2474666 6.521736 6.4920106 6.519104 6.525497 6.650726 6.3808055 6.410874 6.186685 6.3046913
1368248_at 5.5514197 6.122095 6.071451 6.3295007 5.87779 5.6666136 5.8741927 5.4936852 5.6523056 5.984361 5.796888 5.627108
1368249_at 8.960543 8.972693 9.088342 8.474264 8.853525 8.574383 8.726747 9.125514 8.706683 9.1896515 8.984368 8.9376
1368250_at 3.6917589 3.7582893 3.8625329 3.8936934 3.8957431 4.008196 3.716146 3.875808 3.850604 3.862679 3.8311458 3.8074074
1368251_at 5.7220244 5.5359006 5.645022 5.585737 5.6127295 5.797805 5.6019793 5.6040225 5.7163982 5.6792736 5.7258487 5.867065
1368252_at 3.5307195 3.460985 3.558704 3.5385082 3.4994528 3.4746077 3.5082386 3.5639267 3.701568 3.570503 3.4829004 3.5145473
1368253_at 11.8867855 11.943291 12.108873 11.942029 12.081789 11.955018 11.781394 11.84017 11.734973 11.951336 12.014759 12.1895
1368254_a_at 5.4061704 5.6179457 5.3127112 5.3596377 5.3109 5.379016 5.186968 5.1866918 5.421457 5.377879 5.0556417 5.2115297
1368255_at 4.369683 4.3996053 4.371839 4.4630933 4.3182793 4.332959 4.283433 4.391966 4.398648 4.299429 4.346904 4.289285
1368256_at 3.609522 3.4473474 3.5699315 3.6052332 3.5524843 3.5028987 3.4482708 3.5327387 3.5626884 3.3721828 3.4159434 3.5048764
1368257_at 4.1385775 4.08004 4.345406 4.11747 4.345055 4.0741925 4.1732225 4.0767865 4.1797733 4.185211 4.1077743 4.290004
1368258_at 5.883726 6.122095 5.8341126 5.681644 5.9409747 5.6050887 6.0279064 6.03095 5.866708 5.9795966 6.118688 5.6950407
1368259_at 6.91236 7.037948 7.2062526 7.3400435 6.8177037 6.999876 7.0949397 6.9340644 7.026167 7.0143504 7.0435853 7.0347204
1368260_at 5.415762 5.3022118 5.072747 5.041507 5.4744654 5.295356 4.930187 5.2379837 5.1545134 5.2531443 5.237936 5.679653
1368261_at 4.430083 4.5899506 4.5513444 4.6057754 4.7293878 4.556037 4.397513 4.7271085 4.4306455 4.6040955 4.7783 4.605979
1368262_at 6.290915 6.6637225 6.6300273 6.4227166 6.479268 6.671642 6.260747 6.4671216 6.5896196 6.432905 6.557104 6.6692533
1368263_a_at 5.1970935 4.8986564 4.785928 4.5407104 4.7461295 4.547455 4.7470407 4.6491613 4.6947727 4.559206 4.713579 4.3764563
1368264_at 6.4507895 6.738293 6.913384 6.8619647 6.566179 7.013521 6.3762546 6.6155925 6.8533483 6.461327 6.8331065 6.8253875
1368265_at 8.10047 8.530593 8.233143 8.22431 8.38182 8.322484 7.910792 8.218045 8.50055 8.144184 8.864641 8.603669
1368266_at 12.652253 13.135694 13.030497 13.017088 13.093842 12.973391 12.843839 12.929451 12.842688 12.976439 13.061554 13.06795
1368267_at 6.9346213 7.0805297 7.040235 7.210227 6.9982023 7.2168036 6.8752074 7.057512 6.938351 7.086927 7.1641545 7.1855116
1368268_at 6.8213987 7.0829897 7.0599575 7.195882 7.2602267 7.0311403 6.4823194 6.9545126 7.2148805 7.216493 7.0351086 7.2280374
1368269_at 3.5751588 3.6037579 3.7076612 3.5740278 3.7204216 3.588617 3.6543555 3.7150044 3.6682086 3.6533256 3.6997654 3.670562
1368270_at 6.468584 6.603871 6.382245 6.8256135 6.571173 6.849688 6.403262 6.5873137 6.3735795 6.5005326 6.393135 7.348769
1368271_a_at 4.5710564 4.480541 4.442616 4.2368855 4.378018 4.5124254 4.845065 4.6510587 4.446476 4.5995173 4.5273304 4.579262
1368272_at 9.64598 9.84583 10.073109 10.110051 9.4409685 9.4693985 9.524377 10.155903 9.577368 9.456799 9.573097 9.371301
1368273_at 9.075852 9.288377 9.116315 9.0205555 8.997876 9.2150955 8.786595 9.170947 9.175071 9.018735 9.032938 9.405163
1368274_at 7.672835 7.9331346 8.068178 8.118488 8.071181 7.9343944 7.8244557 7.9570794 8.089146 7.6974087 7.9612064 8.228188
1368275_at 9.852368 10.36206 9.930898 10.180283 9.5994 10.389286 9.313975 9.813424 9.830548 10.422972 10.830634 11.118673
1368276_at 8.164143 8.173627 8.3075485 8.111406 8.195568 8.327984 8.26063 8.232939 7.95291 8.191618 8.084967 8.103624
1368277_at 8.216967 8.316594 8.403126 8.214059 8.015802 8.341955 8.302504 8.464391 8.368528 8.076736 8.175 8.506493
1368278_at 6.436205 6.378696 6.2024937 6.350033 6.367283 6.196413 6.1907344 6.3339176 6.095665 6.0800915 6.4557114 6.2495456
1368279_at 4.501454 4.1537523 4.457985 4.1871557 4.2299094 4.0774574 4.270133 4.38515 4.234515 4.2975445 4.0915384 4.319518
1368280_at 11.751061 12.142889 12.025666 12.041496 12.060002 11.854911 11.850413 12.062217 11.6961565 11.980923 11.857249 12.069154
1368281_at 5.626466 5.884634 5.9001827 6.007557 6.2181826 6.076903 5.844452 5.811166 5.9893637 5.9442334 6.2075644 5.7633553
1368282_at 4.4688554 4.418824 4.640667 4.4497557 4.441227 4.6139426 4.3556232 4.551531 4.5786204 4.4989376 4.4378505 4.3625317
1368283_at 10.516021 10.977786 10.86667 10.4523115 11.101152 10.575238 10.741035 10.267842 10.647428 10.841465 10.787361 11.185363
1368284_at 8.255856 8.1635 8.0159235 8.360534 7.873818 8.2360325 7.6324515 7.9460974 8.094656 7.8878922 7.6038804 7.4299703
1368285_at 5.341762 4.994856 5.191923 5.2052765 5.240142 5.3124323 5.3323655 5.084017 5.099428 5.1456294 5.435882 5.498578
1368286_at 6.7438717 6.6709647 6.925522 6.762965 6.8129454 6.8726234 6.783073 6.7807064 6.900615 6.833269 6.846017 6.748926
1368287_at 5.2599216 4.9207726 5.9140344 5.3019586 5.634729 5.4204273 4.9145803 5.2521772 4.858343 5.0731573 5.1652255 5.6819477
1368288_at 14.038788 14.138633 14.082139 14.232108 14.228198 14.225592 14.072072 14.144863 14.1486 14.178111 14.171885 14.139925
1368289_at 10.704784 11.365552 10.602482 11.464087 10.798969 11.479993 11.1396475 10.953555 10.758263 11.258278 10.602446 11.0543375
1368290_at 3.4232886 3.5625098 3.5663767 3.6563942 3.5642717 3.6514795 3.658134 3.613551 3.4588714 3.5951784 3.4257228 3.635859
1368291_at 7.9893255 8.93539 8.444524 8.832378 8.643122 8.902853 8.743644 8.456817 9.004719 7.9932017 8.450395 8.686413
1368292_at 7.8347864 7.7940197 7.6213827 7.4700913 7.810331 7.5969753 7.155335 7.7028933 7.571258 7.599053 7.5822706 7.4809
1368293_at 5.7447095 6.017746 5.902867 6.0577602 6.0479693 5.998009 5.8709607 5.807004 5.974933 5.912229 5.958638 5.9592676
1368294_at 9.702632 10.067464 10.338337 10.172497 10.011254 9.83436 9.953674 9.863579 9.623034 9.827655 10.012723 10.125082
1368295_at 8.831045 9.154501 9.054305 9.00377 8.923027 9.007383 8.830916 8.760914 9.024548 8.800831 8.854667 8.925257
1368296_at 8.976595 8.998071 8.957074 9.159142 9.127138 9.135654 8.794976 8.602991 8.988216 8.379469 8.847175 8.938677
1368297_at 5.0544376 4.976302 5.1000824 4.8543243 5.12237 5.1393495 5.0476255 5.1827087 5.2261896 5.0726833 5.0312157 5.0740395
1368298_at 5.6436 5.493342 5.508663 5.692773 5.7593765 5.6062713 5.4636645 5.5180745 5.481682 5.6872973 5.5439725 5.7116737
1368299_at 4.388258 4.3580856 4.445587 4.3449373 4.4313173 4.4066067 4.453315 4.5493646 4.379189 4.5356264 4.4717174 4.576272
1368300_at 5.7007847 5.726977 5.8328843 5.758389 5.709394 5.885854 5.600177 5.778123 5.6338487 5.792483 5.718225 5.95915
1368301_at 6.3045487 6.281615 6.613053 6.257145 6.532212 6.6658564 6.462505 6.2545485 6.5383945 6.5971684 6.110675 6.261565
1368302_at 5.0195427 5.2894626 5.084135 5.1998467 5.0435057 5.2095833 5.0660577 5.0455904 5.3408184 4.94223 5.0200157 5.1002736
1368303_at 7.0306673 7.3455787 7.0214868 7.3497906 7.4087706 7.0607862 7.1523485 7.2477856 7.0593443 7.8570604 7.3294897 7.36099
1368304_at 10.958949 11.204416 11.15043 11.382172 11.299451 11.352195 11.219615 11.023614 11.048659 11.121117 11.205252 11.1691265
1368305_at 7.9528966 7.8442526 7.9818773 7.7328434 7.868224 7.8770304 7.847482 8.076199 7.9223933 7.6393137 7.6684947 7.7125216
1368306_at 6.2435813 6.3420963 6.3385396 6.5671206 6.4781666 6.3270297 6.299695 6.4532866 6.4675465 6.607034 6.68023 6.2866774
1368307_at 6.1388173 6.1107574 6.287626 6.181846 6.0337567 6.1818776 6.053327 6.134549 6.0697904 6.2969007 6.2736526 6.252307
1368308_at 8.081184 6.830497 6.221323 6.7878723 7.215669 6.892467 6.8962917 6.269291 6.2840924 6.379512 6.2933717 6.1859565
1368309_at 6.7882915 7.0479145 6.988653 6.8413363 6.780881 6.787936 6.9490857 6.8684816 7.0651207 6.8934684 7.030287 6.9446373
1368310_at 5.7126026 5.615243 5.737632 6.0037704 5.8790765 5.769163 5.6850147 5.6052637 5.735732 5.677847 5.8163114 5.7569227
1368311_at 7.337683 7.283241 7.5523176 7.8203983 7.546173 7.44174 7.008223 7.8127303 7.7273736 7.4528255 7.0232997 7.4407043
1368312_at 5.4447675 5.267059 5.2096815 4.925169 4.9773855 4.9658537 4.945803 5.157704 4.6141977 5.1868176 5.0332313 5.2340174
1368313_a_at 4.4820304 4.1695666 4.3020167 4.409964 4.259907 4.3150997 4.3148456 4.4198823 4.400874 4.3952055 4.2006702 4.335762
1368314_at 9.415436 9.62836 9.563073 9.63803 9.41943 9.603727 9.548387 9.599168 9.3230095 9.449416 9.865507 9.831882
1368315_at 6.9875174 7.1090627 7.3439736 7.0546656 7.257995 7.054663 7.0228124 7.132652 6.9043183 7.0968075 6.993935 7.2106924
1368316_at 10.447876 10.74488 10.6577835 10.861107 10.92372 10.596204 10.256691 10.324317 10.162265 10.285952 11.047982 11.043593
1368317_at 5.189087 5.1844053 5.0197887 5.2784348 5.2484856 5.1597404 5.249262 5.2720985 5.001404 5.1007285 5.3574615 5.1176133
1368318_at 7.2875586 7.0312395 6.7685404 7.3016458 6.9170637 6.7574253 6.832519 6.3935814 6.5799937 6.833147 7.013111 6.946879
1368319_a_at 5.447384 5.4492083 4.9724107 5.3105373 5.071069 5.3113503 5.160987 5.1421394 5.0249734 5.0268273 5.5131164 5.5944605
1368320_at 4.6951647 4.631822 4.52639 4.5164022 4.414267 4.621106 4.433375 4.4370723 4.3894596 4.547738 4.6945076 4.2751694
1368321_at 6.9297748 5.942346 7.473938 8.279884 8.03236 7.797465 8.280634 6.081484 6.6593 6.840853 6.2529163 6.1781774
1368322_at 7.8824177 7.9937906 7.78724 7.943374 7.812869 7.846509 8.124682 8.09856 7.9337234 7.8438087 8.012192 7.8913546
1368323_at 6.277186 6.5565023 6.806857 6.669978 6.5082493 6.3717685 6.7018847 6.7374415 6.2153482 6.6056566 6.913823 6.9552135
1368324_at 5.003309 5.0617547 5.1246824 5.131473 5.6452317 5.0951123 5.0690427 5.0754976 5.283933 5.0665927 5.0848813 5.1143756
1368325_at 7.7248354 7.633844 7.74453 7.9427323 7.976311 8.058849 8.126936 7.853152 8.038395 7.9513855 7.8185196 7.915267
1368326_at 6.0103855 6.3864813 6.6436906 6.2957253 6.4629455 6.324588 6.2531824 6.4858103 6.4215083 6.5980997 6.2485743 6.5968323
1368327_at 6.083104 6.1269426 6.222031 6.058309 6.1721063 5.9803267 5.995664 5.9443216 6.366135 6.0334053 6.0400476 6.1069083
1368328_at 7.9618716 7.664468 7.707399 8.006985 7.581779 7.612541 7.6352277 7.6346407 7.6479163 7.7534895 7.935349 7.604862
1368329_at 5.162421 5.0696197 4.9428005 5.09043 5.1420503 5.203982 5.000098 5.0226154 5.2492867 5.1769266 4.90022 4.9856606
1368330_at 6.133723 6.0219026 6.2546177 6.2239532 6.2359924 6.126813 6.2809625 6.420973 6.1808047 6.186514 6.0677996 6.223546
1368331_at 10.928129 11.187611 11.357107 11.373445 11.396439 11.339638 11.01608 11.153121 10.925444 11.160363 11.363435 11.411085
1368332_at 6.2015905 6.2901278 6.3681755 6.505932 5.8531947 6.2140236 6.2991915 6.405208 6.5738406 6.0614767 6.1454597 5.611356
1368333_at 4.9475055 4.9178815 4.8801603 4.930839 5.000846 4.937126 4.9677453 4.6932273 5.000754 5.03128 4.9818997 5.089294
1368334_at 6.4004717 6.2633667 6.895586 6.355984 6.7000856 6.5239105 6.7448454 6.805598 6.5826654 6.610938 6.780257 7.0829706
1368335_at 13.0669365 13.173983 13.442981 13.430282 13.015612 13.555738 12.891721 13.41495 13.131632 13.171431 13.324023 13.887901
1368336_at 10.599752 10.481883 10.606386 10.670511 10.752732 10.94498 10.862301 10.704611 10.964744 10.660624 11.361093 11.720047
1368337_at 5.507629 5.593541 5.7884703 5.669387 5.5258026 5.594876 5.547118 5.5456047 5.639081 5.4122543 5.5507507 5.548818
1368338_at 4.51353 4.584726 4.4293633 4.569095 4.6905584 4.583608 4.5023293 4.744111 4.6675906 4.5160666 4.6541333 4.521611
1368339_at 4.898897 4.6353707 4.6413627 4.6748085 4.59394 5.023033 4.64192 4.8132553 4.830372 4.4687595 4.8826513 4.5088053
1368340_at 7.1530476 7.6242957 7.640427 7.2986164 7.543331 7.3026104 7.473069 7.4308586 7.3424945 7.4367814 7.529495 7.5299397
1368341_at 6.671337 7.261727 7.000198 7.117887 7.0568624 6.984627 6.967581 7.1803803 7.2847304 7.151906 7.2487826 6.971617
1368342_at 4.240404 4.4358234 4.4192986 4.0264387 4.3376703 4.1030836 4.381432 4.1811714 3.9951324 4.4427395 4.418651 4.204269
1368343_at 5.3197904 5.333275 5.200092 5.3794584 5.4612093 5.3011923 5.2899656 5.1744537 5.350881 5.294876 5.166622 5.276187
1368344_at 3.5338497 3.904261 3.7019207 3.6360686 3.7616184 3.6262462 3.50834 3.720987 3.6096902 3.6310077 3.5432904 3.706614
1368345_at 4.35065 4.298407 4.4949965 4.423101 4.5924735 4.4587603 4.570198 4.365513 4.3833885 4.3964696 4.3399677 4.540675
1368346_at 6.2647095 6.246844 6.695683 6.57247 6.3086605 6.4333277 6.3453403 6.0277042 6.117862 6.6205754 6.4927645 6.6143365
1368347_at 6.624744 6.291385 5.952444 5.725753 5.8203254 5.8464775 6.4535284 6.095683 5.8285685 6.113668 5.860925 5.769809
1368348_at 5.08601 4.967318 4.694207 4.7156143 5.2243247 4.881886 4.859018 4.9451284 4.488532 4.7570715 4.728651 4.8296747
1368349_at 5.5137978 5.541568 5.549019 5.512843 5.6242576 5.693033 5.5058517 5.4978037 5.5014243 5.5766096 5.5377417 5.567872
1368350_at 3.8227344 3.7730575 3.8424923 3.7720876 3.844562 3.6802182 3.720365 3.8151124 3.6728308 3.7714646 3.6944737 3.722205
1368351_at 6.346566 6.2896786 6.575032 6.619741 6.586846 6.289775 6.296533 6.2429633 6.835395 6.6130877 6.313177 6.689242
1368352_at 4.615209 4.6490145 4.710137 4.648243 4.521478 4.638214 4.592728 4.6044493 4.554198 4.3571925 4.4015374 4.308893
1368353_at 5.732106 5.7135124 5.6496015 5.585751 5.5336514 5.6114407 5.5953674 5.6729755 5.783448 5.649652 5.568126 5.709371
1368354_at 9.298644 9.6523 9.141911 9.015974 8.872351 8.698241 9.319346 9.15922 9.047341 9.351437 9.066141 9.788498
1368355_at 4.8352003 5.026883 4.8976502 4.786002 4.859206 4.807429 4.7590566 4.8420577 5.1709523 4.898515 5.0265856 5.3136873
1368356_a_at 8.970849 9.041816 9.14647 9.314824 9.053185 9.096929 8.934905 9.207392 9.061378 9.157915 9.123524 9.223864
1368357_at 6.353291 6.2278137 6.1511526 6.118493 6.155005 6.139874 6.0389004 6.291389 6.190875 6.227323 5.9828033 6.069319
1368358_a_at 4.535269 4.7394137 4.6185436 4.3564568 4.8046904 4.0503216 4.3991733 4.6738176 4.273431 4.836679 4.423428 4.4729414
1368359_a_at 4.6462684 4.3817053 4.227618 4.509843 4.226633 4.664547 4.194397 4.3560877 4.305332 4.9241443 4.263294 4.385988
1368360_at 13.499279 13.541594 13.619792 13.728263 13.634477 13.605686 13.3677225 13.486523 13.441927 13.556758 13.51243 13.67796
1368361_a_at 6.801869 7.00865 6.8139772 6.792458 6.944779 6.745017 6.5870957 6.737143 6.845748 6.6162295 6.7670655 6.9548264
1368362_a_at 10.288911 10.474903 10.491326 10.3630085 10.215475 10.234433 10.086836 10.160548 10.198443 10.404199 10.142761 10.201086
1368363_at 4.094866 3.9407547 4.0391703 4.083003 4.394149 3.9464567 4.0589886 4.0263844 4.235836 4.1292896 4.4438677 4.202766
1368364_at 5.193589 5.2226973 5.3036385 5.181779 5.0542808 5.1366153 5.103139 5.2784967 5.384829 5.2054496 5.0414524 5.04106
1368365_at 11.556211 11.701286 11.780547 11.749485 11.595808 11.648949 11.369993 11.6120825 11.518878 11.74931 11.88405 11.984525
1368366_at 4.9421334 5.020879 5.124547 5.006504 5.0522146 5.147979 5.1359134 5.1370997 5.0571327 5.235096 5.1953907 5.0718975
1368367_at 5.7040977 6.0889645 5.743153 5.953282 5.7477326 5.7272615 5.7665644 5.7408786 5.7236814 5.7716613 5.781961 5.797604
1368368_a_at 9.194954 9.343335 9.540411 9.476256 9.255864 9.375388 9.364969 9.17137 9.317336 9.275539 9.453359 9.558635
1368369_at 4.291856 4.024719 4.4151373 4.279543 4.2856092 4.270504 4.2490807 4.257038 4.369298 4.2509623 4.2224455 4.5902185
1368370_at 5.3313875 5.1867332 4.9924912 5.212294 5.033413 5.1120152 5.155085 5.083494 5.336448 5.0277586 5.144265 5.0272846
1368371_at 5.4572597 5.053465 5.049405 5.334388 5.2511797 5.290208 5.0766163 5.3494425 5.4747543 5.3638415 5.0907373 5.1541033
1368372_at 6.67649 7.146918 6.584239 6.929508 6.35727 6.55983 6.4971886 6.5625715 6.510761 6.691696 6.3161755 6.143713
1368373_at 4.666501 4.80268 4.6848288 4.5626745 4.8317614 4.6857104 4.729892 4.5333886 4.7102003 4.798929 4.9829426 4.6575055
1368374_a_at 6.4172153 6.301749 6.3449936 6.2183404 6.1852446 6.3749557 6.45173 6.488448 6.4099927 6.5256443 6.49187 5.999496
1368375_a_at 5.443183 5.5385327 5.6892457 5.6790814 5.7942123 5.5225053 5.5664763 5.5803146 5.652724 5.5783753 5.5655293 5.2920923
1368376_at 7.376115 7.7123756 7.1187696 5.8982835 6.5787497 6.2534847 6.314749 7.103761 6.7251725 8.271167 8.75405 7.484949
1368377_at 4.6730857 4.896946 4.911962 5.1403913 4.9563355 4.808898 4.871434 4.8438587 5.018253 4.8435 4.780362 4.8084803
1368378_at 11.680154 11.706612 11.596569 11.370827 11.921587 11.501525 11.491197 11.470713 11.328708 11.378386 11.496065 11.717366
1368379_at 7.732005 7.543503 7.6857266 7.638852 7.503779 7.655704 7.3978624 7.70502 7.5290112 7.530432 7.5245748 7.554294
1368380_at 13.74263 13.817181 13.83431 13.986197 13.824883 13.885028 13.5650625 13.821797 13.809569 13.822632 13.701692 13.796413
1368381_at 4.441954 4.6051455 4.6775017 4.8126 4.664272 4.7428265 4.4389544 4.718858 4.6772857 4.552243 4.689026 4.7373657
1368382_at 6.346909 6.168191 6.4475355 6.180449 6.206493 6.17153 6.2520227 6.5568895 6.1411576 6.324984 6.345459 6.29131
1368383_at 5.942672 6.09608 6.2313004 6.4551535 6.3798366 6.2296143 5.978196 6.0830727 6.347897 6.171528 6.21677 6.3730373
1368384_at 4.4358807 4.39757 4.284765 4.5687857 4.475552 4.2767224 4.265934 4.453706 4.309819 4.386015 4.3033495 4.4997215
1368385_a_at 8.331281 8.2984495 8.493104 8.407303 8.244566 8.196702 8.188413 8.153175 8.403846 8.374741 8.537199 8.454639
1368386_at 9.506506 9.376757 9.470673 9.432681 9.391507 9.503103 9.490573 9.309313 9.460397 9.34087 9.458466 9.510021
1368387_at 10.627618 10.739521 10.883454 10.670793 10.603451 10.882022 10.571142 10.445541 10.752342 10.696204 10.480153 10.872867
1368388_at 4.913233 4.6890693 4.8465776 4.819302 4.9757934 4.7812424 4.7371955 4.911182 5.023023 4.4880533 4.7687454 4.8839407
1368389_at 8.332963 8.705703 8.81107 8.603462 8.327072 8.406841 8.055728 8.301262 8.444188 7.863391 8.292539 8.606445
1368390_at 8.36507 8.264536 8.222934 8.284529 8.3563175 8.304811 8.398485 8.233346 8.354232 8.090995 8.311842 8.368017
1368391_at 5.3005233 5.0208483 4.9922905 5.0934277 5.250968 5.274505 5.066277 5.2071958 5.273903 5.160428 5.0825768 5.0584335
1368392_at 7.603993 7.423565 7.394077 7.4174514 7.43029 7.371709 7.470678 7.3600717 7.3996925 7.43909 7.453874 7.396655
1368393_at 5.1803803 5.8846045 5.752619 5.411709 5.336426 5.232106 4.9837937 5.2789884 4.9080424 5.139338 5.2508535 5.0844054
1368394_at 5.9585156 5.897869 5.537037 5.821888 5.6932034 5.766921 5.925312 5.942031 5.782214 5.713696 5.916367 5.793628
1368395_at 5.412293 5.4713526 5.553214 5.4917464 5.87967 5.682021 5.6742954 5.628596 5.531252 5.5746856 5.6758986 5.465814
1368396_at 5.897878 6.0466557 5.9564934 5.7994256 6.090944 5.7950673 5.608013 5.9756136 5.7477136 5.8430624 5.9239244 5.8104434
1368397_at 12.356768 12.825214 12.581287 12.762765 12.526557 12.660365 12.366894 12.605016 12.309419 12.662967 12.553681 12.761123
1368398_at 4.1164684 4.484405 4.3048306 4.304676 4.382683 4.3461504 4.174139 4.387246 4.321674 4.175658 4.211358 4.323777
1368399_a_at 11.097426 11.394104 11.523492 11.389048 11.344821 11.201631 11.238754 11.179907 10.970124 11.227685 11.151075 10.894099
1368400_at 7.428467 7.989982 7.765728 8.076229 7.818808 7.833247 7.662409 7.8616147 7.654724 7.7522135 8.144167 8.385527
1368401_at 5.1227856 4.993957 4.731408 5.0441036 4.7972875 4.8524313 4.9014 4.9782176 4.795123 4.93175 4.854082 4.9422426
1368402_at 8.555507 8.613914 8.703148 8.541294 8.592964 8.730822 8.300768 8.5679 8.6562805 8.493543 8.481075 8.75438
1368403_at 8.143108 8.067715 7.9856124 8.046046 8.1471815 8.15066 7.992881 7.9926405 8.08426 7.8934593 8.062344 7.9493737
1368404_at 5.849425 5.8210506 5.394534 5.244833 5.3234396 5.2352085 5.74479 5.592622 5.5673165 5.7506886 5.1126776 4.8819146
1368405_at 7.2415557 7.311219 7.2438364 7.0721383 6.8903294 7.095359 7.170673 7.2543426 7.0811763 6.918073 7.06638 7.121515
1368406_at 4.3694696 4.568141 4.4074693 4.398321 4.5064716 4.3771067 4.618201 4.2808285 4.397067 4.190632 4.4679213 4.3543243
1368407_at 5.3021007 5.62598 5.890618 5.584052 5.4680853 5.3815045 5.171197 5.42572 5.79976 5.610355 5.075854 5.418915
1368408_at 4.5903745 4.6817503 4.6891837 4.625127 4.5620666 4.506919 4.657845 4.433729 4.727568 4.641064 4.5915833 4.640106
1368409_at 9.183296 9.133326 9.294361 9.427202 8.897003 9.273119 9.031139 8.848457 9.719429 9.084832 8.906849 8.905964
1368410_at 6.1269245 6.1125917 6.1472673 6.082368 6.2227893 6.3309093 6.2427974 6.361799 6.261348 6.158669 6.0215125 5.980173
1368411_a_at 4.1115828 3.994942 4.048062 4.0238037 4.0382547 3.9238355 3.9076428 3.9230921 3.8539567 4.057288 3.9776683 3.8513193
1368412_a_at 5.346773 5.380932 4.947646 5.027056 5.031886 5.2561274 5.4804015 5.2807 5.296628 5.1513786 5.082465 5.0139885
1368413_at 5.364751 5.189578 5.144782 5.1202393 5.2021437 5.1868114 5.3575363 5.204378 4.905855 5.4418077 5.073225 5.190441
1368414_at 5.927693 6.081527 6.076509 6.1202645 6.1506886 5.967389 6.040314 6.0417485 6.1139555 6.038316 6.183716 6.2287183
1368415_at 4.340384 4.1088624 4.0738993 4.0568457 4.1825943 4.219323 4.0769234 4.129283 4.100271 4.1259103 4.0862894 4.0118365
1368416_at 3.6479642 4.1360664 3.8803394 4.011013 3.9842815 3.7660098 3.750381 3.756685 3.850604 3.8798795 3.6562788 4.035303
1368417_at 4.895948 5.2432127 5.1065955 5.1519165 5.170068 4.874327 5.011843 5.160897 5.449296 5.0686274 5.041283 5.3023434
1368418_a_at 12.990351 12.941353 12.957451 12.80071 12.970847 12.842328 12.739733 12.844513 12.888625 12.854447 12.933156 12.887822
1368419_at 8.628871 8.807135 8.752466 8.957866 8.551521 8.597087 8.718729 8.759334 8.49192 8.730744 8.48133 8.63092
1368420_at 13.000352 12.993108 13.014933 12.959646 13.014676 13.008457 12.816529 12.911856 12.78759 12.9909115 13.034283 12.99116
1368421_at 4.3187838 4.2157607 4.102868 4.336103 4.3296556 4.0126066 4.264113 4.131266 4.1451893 4.193146 4.2637873 3.9378698
1368422_at 6.370713 6.665696 5.8957124 6.012889 6.6948223 5.6548147 6.186346 5.4260283 6.0663934 5.633807 5.9770103 5.1176233
1368423_at 5.7920322 6.012186 6.124657 5.937692 6.018246 5.7736893 5.9323387 5.8502064 5.7196264 5.9760876 5.9725633 6.307108
1368424_at 6.7591176 6.836697 6.960825 7.0204024 6.870727 6.7322087 6.851689 6.7103806 6.9144735 6.9432836 6.873086 6.8411336
1368425_at 4.8259583 4.728256 4.6276746 4.7667103 4.587967 4.745496 4.6875525 4.682578 4.752909 4.8838167 4.670665 4.6913633
1368426_at 10.790899 10.779308 11.084246 11.244174 11.310044 11.44915 11.076403 11.175989 11.640702 11.176395 11.300947 11.154166
1368427_at 8.049441 8.095064 8.162778 8.241037 8.057334 7.892726 8.056822 7.9868927 8.287996 7.836996 7.762622 8.126553
1368428_at 8.320738 8.492791 8.417728 8.229307 8.627277 8.074326 8.754333 8.570915 8.831264 8.628944 9.240201 9.132387
1368429_at 3.7075078 3.6445367 3.5927048 3.8185842 3.6470895 3.710755 3.6585846 3.6644564 3.6110675 3.612509 3.8025057 3.8509727
1368430_at 8.852188 9.158368 9.119634 9.182011 8.7355 8.929621 8.898635 8.966904 9.01874 8.86122 8.87176 8.842432
1368431_at 10.695393 10.938072 10.908778 10.783736 10.841311 10.820541 10.513095 10.613583 10.69474 10.589574 10.820188 10.952605
1368432_a_at 4.9554667 4.73353 4.788715 4.7432423 4.6595592 4.7483788 4.8482924 4.798751 4.7318945 4.774522 4.782713 4.6566443
1368433_at 9.0809145 9.059237 9.037312 9.085545 9.057546 9.057847 8.767492 9.042224 8.858391 8.904254 8.939075 9.2290325
1368434_at 6.3983545 6.375814 6.297792 6.6875668 6.2030683 6.516894 6.13252 6.3518124 6.26344 6.409001 6.5302625 6.615951
1368435_at 11.688136 10.898422 11.365213 11.168041 11.275302 11.753894 11.519496 11.507417 11.37043 11.468992 11.341667 11.883658
1368436_at 8.217926 8.552008 8.488023 8.468088 8.440224 8.323313 8.33724 8.496805 8.360534 8.320375 8.618463 8.525401
1368437_at 5.2288475 5.0546136 5.0154195 5.1099296 5.2653213 5.131846 5.285906 5.167465 5.2189054 5.2014313 5.145624 4.8757606
1368438_at 4.7122645 4.7071495 4.586937 4.5819616 4.6656694 4.7783356 4.7445416 4.431175 4.4908104 4.778215 4.684797 4.556278
1368439_at 7.5861907 7.512972 7.3920474 6.8610516 7.4132447 7.257972 7.876485 7.496834 7.00018 7.4442716 7.188325 6.950306
1368440_at 6.745561 6.5301347 6.4983997 6.5556483 6.2805037 6.6255045 6.6568975 6.6118193 6.447911 6.387007 6.629419 6.083675
1368441_at 6.1741457 6.217406 6.4456153 6.0615215 6.176817 6.216333 6.069977 6.4711823 6.3736544 6.094448 6.389578 6.443782
1368442_at 12.939525 13.131662 13.143994 13.226778 13.161023 13.206511 12.962405 13.140882 12.8826 13.149308 13.197324 13.25209
1368443_at 5.533815 5.723693 5.481639 5.545026 5.7321205 5.5048494 5.4812818 5.579323 5.4132285 5.460274 5.5606103 5.586038
1368444_at 7.533111 7.5588245 7.694415 7.7406225 7.632306 7.5593696 7.512306 7.4248376 7.846761 7.458131 7.642351 7.929686
1368445_at 7.271952 7.082476 7.106302 6.8140187 7.122135 7.135798 7.3923264 6.933881 6.8564262 7.2091103 7.080024 6.7192307
1368446_at 8.083533 7.3147454 7.5370617 7.5497413 7.799683 7.704729 8.016348 7.703758 7.0394897 8.14856 7.2712436 7.340701
1368447_x_at 6.269331 5.961699 6.3364525 6.2959614 6.454554 6.1378694 6.577662 6.2208548 6.0331364 7.21984 5.6297 6.407709
1368448_at 7.960032 7.8401127 7.7447677 7.557266 7.874162 7.869062 7.8234916 7.757494 7.606147 7.7586703 7.613998 7.5799584
1368449_at 4.651328 4.5744324 4.7629194 4.7128954 4.738585 4.5580397 4.553628 4.5883503 4.6958323 4.532387 4.5393143 4.8478403
1368450_at 5.2418985 5.0294333 5.3365035 5.184501 5.084778 5.057461 5.1517787 5.184641 4.9509935 5.077905 5.271602 5.2622166
1368451_at 6.6407123 6.669676 6.9714346 6.771363 6.696527 6.878402 6.449529 6.5808554 6.546301 6.5870743 6.670347 6.9466896
1368452_at 9.395785 9.32374 9.392279 9.267569 9.432468 9.348555 9.172466 9.464228 9.376241 9.465104 9.37568 9.325516
1368453_at 10.484452 10.8500395 10.841743 10.087545 10.299584 10.575797 9.693218 10.512066 10.240212 10.424406 10.442068 11.584138
1368454_at 4.3285313 4.15469 4.311588 4.322429 4.3573914 4.1335764 4.211646 4.315608 4.318919 4.285274 4.3040257 4.126502
1368455_at 6.213713 6.0231614 5.843923 5.8643317 6.2108974 5.8701887 6.327768 6.101275 6.047752 5.938975 6.16729 5.6384754
1368456_at 4.087655 3.9969597 4.0288324 3.8925505 3.882509 3.9550421 4.000191 3.9023867 4.086714 4.1966295 4.1270247 4.0493774
1368457_at 4.201371 4.0627074 4.0037556 3.7444506 4.019016 3.9670162 3.9102519 4.0132217 4.23343 3.8940122 3.829542 3.8206284
1368458_at 9.860805 9.06562 8.333706 8.02635 7.1511736 8.932724 9.14783 7.7154546 8.342026 9.228633 10.0889015 9.323467
1368459_at 4.121458 4.100874 4.037054 4.2328863 3.9649878 4.1949735 4.0692334 3.9280157 4.143242 4.1525364 4.1468687 4.18225
1368460_at 7.3539534 7.378922 7.375687 7.5911884 7.846251 7.20204 7.361284 7.4049797 7.3072166 7.0759783 7.529231 7.486565
1368461_at 10.967631 10.838747 10.598401 10.992303 10.930553 10.81621 10.019622 10.018559 9.173909 10.382236 9.587824 8.821702
1368462_at 4.7317357 4.912006 4.744744 4.652195 4.7512436 4.7596045 4.82278 4.6151624 4.7475734 4.950193 4.7018886 4.9907355
1368463_at 6.7215867 6.6918063 6.700712 6.8242283 6.7596345 6.4719973 6.6791363 6.77954 6.7782183 6.4783225 6.516718 6.5575223
1368464_at 5.229474 5.2023325 5.4623547 5.603641 5.284322 5.150945 5.2048264 5.224955 5.3069963 5.51916 5.386904 5.43102
1368465_at 3.7834947 3.7856445 3.8386972 3.836179 3.8458104 3.7951653 3.9839568 3.6759803 3.6927338 3.8686972 3.8974345 3.8557272
1368466_a_at 5.064338 5.3749785 5.0215483 5.247415 5.45361 5.074706 5.149435 4.986079 5.2319984 5.1321535 5.1456814 5.179511
1368467_at 12.461331 12.683609 12.578814 12.592389 12.589505 12.687504 12.360455 12.45374 12.460544 12.589078 12.608792 12.656819
1368468_at 5.3362823 5.507743 5.638303 5.251622 5.7819233 5.520725 5.5658298 5.4715548 5.444004 5.4943976 5.484683 5.083021
1368469_at 5.2751503 5.118421 5.243542 5.2125626 5.1519756 5.3062463 5.1081176 5.4508643 5.432055 5.3241935 5.1541305 5.2651315
1368470_at 7.2768617 7.71754 7.4194074 7.6799645 7.3464994 7.44389 7.4440064 7.6343813 7.4990263 7.4575233 7.634365 7.5743885
1368471_at 6.0042953 5.900365 6.1099253 5.7851777 6.15113 5.886064 5.88177 5.9534183 6.0431833 5.9775033 6.187446 5.77439
1368472_at 4.833897 4.8847213 4.737888 4.947289 5.0379367 4.9610906 4.8303876 4.877957 4.6639347 4.8725934 4.986317 4.7929754
1368473_at 5.6941714 5.6214743 5.497003 5.693561 5.5552583 5.4043126 5.7923903 5.5295563 5.3776593 5.455923 5.6393576 5.4554214
1368474_at 6.3786983 6.1020575 6.6322308 6.5531683 6.518488 6.595823 6.432456 6.6482534 6.400676 6.191253 6.1316752 6.025113
1368475_at 4.7575583 4.9361753 4.882726 4.887008 4.8387465 4.782888 4.608357 4.834411 4.741631 4.6287975 4.923806 4.8732543
1368476_at 6.473991 6.3875356 6.1740494 6.4633026 6.48962 6.316924 6.3784823 6.4223156 6.525309 6.371669 6.696128 6.646623
1368477_at 7.195176 6.967741 7.1024365 7.088642 7.0333157 7.087082 7.0223527 6.9687576 6.948736 7.1656675 7.3099976 7.06462
1368478_at 3.9897306 4.154461 3.9866164 3.970404 3.9773939 4.1374907 3.8883417 3.844413 3.9411347 4.0015144 3.7697282 4.0403624
1368479_at 4.0709367 4.0398655 3.8176076 3.7120879 3.9524753 3.8641195 3.9211988 3.9015055 3.850604 3.8484182 3.811724 3.6490304
1368480_at 6.058684 5.9862366 6.109461 6.4087477 6.0913553 6.201738 6.064207 6.451909 6.2365704 5.965333 6.0716796 6.338065
1368481_at 5.3793354 5.4030733 5.5479164 5.1231375 5.491651 5.2299366 5.519331 5.3873653 5.2544103 5.4518642 5.409075 5.3983126
1368482_at 6.762264 6.824135 6.562061 6.7374206 6.2359085 6.264556 6.516488 6.724379 6.172048 6.402563 6.345492 6.492963
1368483_a_at 3.8057976 3.9373553 3.9716532 3.9398894 3.9654112 4.009424 3.7407427 3.912299 4.103527 3.9148843 3.9201488 3.9543345
1368484_at 5.6809964 5.020722 5.004816 4.766318 5.1707125 5.0466347 5.440324 5.1214967 4.729312 5.2101398 4.965675 4.953433
1368485_at 5.1882057 5.1513214 5.161682 5.1147127 5.1782417 4.9009876 5.3149643 5.3929434 5.4357815 5.384289 5.103282 5.0517654
1368486_at 5.989969 6.5560803 7.0174165 5.3175955 5.9726005 5.8610063 5.4138517 6.315878 6.089446 7.180901 6.8434777 7.744397
1368487_at 3.515107 3.5241408 3.5525217 3.5154743 3.5660737 3.4855235 3.4269419 3.4641104 3.4802945 3.5828424 3.488224 3.487741
1368488_at 8.611737 8.595677 8.714453 8.483166 8.3981285 8.656308 8.742973 8.344552 8.92669 8.40925 8.723951 8.738071
1368489_at 5.8766274 5.764076 5.6242437 5.7910237 5.619925 5.7751665 5.8742366 5.695925 5.6706085 5.79488 5.6746264 5.5612803
1368490_at 9.661103 9.148081 9.62502 9.113424 9.736399 8.788772 10.274336 10.111462 8.967894 10.340604 9.821518 9.553106
1368491_at 5.7399817 6.0664067 5.847459 5.786124 6.166106 5.8312397 5.4788966 5.556396 5.672893 5.8664274 5.707603 5.4587965
1368492_at 6.9280987 7.116371 6.949208 7.047842 6.795276 7.0598288 6.8999104 7.116934 7.120025 6.6418433 6.869004 6.9756846
1368493_at 5.399683 5.37161 5.1661787 5.30405 5.230504 5.024598 5.408581 5.1754866 5.1892776 5.1113114 5.3606815 5.23505
1368494_at 3.698631 3.5381515 3.5177798 3.5719578 3.851008 3.390307 3.8744006 3.6456413 3.5708492 3.7415757 3.7114017 3.8533685
1368495_at 5.8444004 6.208874 6.378022 6.1390977 6.4844594 6.2339826 5.9113684 6.0840635 6.333063 5.8359737 6.315103 6.203702
1368496_at 4.631051 4.738549 4.671693 4.564045 4.5923576 4.6679554 4.8379498 4.590354 4.408181 4.73915 4.536289 4.5890207
1368497_at 9.787638 9.973494 10.310475 10.201418 10.2420435 10.616515 10.0304165 10.549586 10.754318 10.169033 10.628207 10.940467
1368498_a_at 3.2470028 3.1887858 3.2017243 3.283172 3.2783537 3.2973545 3.350943 3.2233665 3.3201137 3.2271183 3.2625496 3.1883123
1368499_at 3.5775208 3.2984457 3.468274 3.3741176 3.4270222 3.3711765 3.4200397 3.404855 3.386756 3.345785 3.412229 3.4230542
1368500_a_at 6.8551474 6.7351975 6.7549477 6.6545596 6.8214417 6.73615 6.5675344 6.7077136 6.758238 6.672899 6.737023 6.730918
1368501_s_at 5.996907 5.5414004 5.8602567 6.258765 6.076842 5.714108 5.650021 6.425335 5.813782 6.0335774 5.8560424 5.706548
1368502_at 4.3555675 4.2299604 4.216307 4.308001 4.2645826 4.1457357 4.2735453 4.3763022 4.1574707 4.323223 4.147616 4.0988054
1368503_at 6.75107 6.6175723 6.7424216 7.438229 6.773747 6.963527 7.005816 6.6829734 6.9143987 7.2305655 6.72994 6.8550787
1368504_at 10.756979 10.939172 10.916121 10.688475 10.711026 10.786424 10.648166 10.639156 10.518008 10.747451 10.371178 10.831588
1368505_at 5.9121623 5.7940664 5.5716267 5.819961 5.942768 5.30337 5.983782 5.7710104 5.6640043 5.600146 5.904183 5.4765253
1368506_at 4.691549 4.637185 4.790314 5.204924 4.959939 5.0106244 5.071386 5.1135526 5.0819964 4.8122673 4.8080854 5.150585
1368507_at 10.230745 10.439247 10.53088 10.610688 10.397217 10.352512 10.300593 10.495908 10.397305 10.5985985 10.70491 10.841895
1368508_at 7.337303 7.7074375 7.6375275 7.6119165 7.57267 7.637572 7.565406 7.571137 8.046515 7.647668 7.677051 7.9064565
1368509_at 5.0632153 5.010703 4.863783 5.0269184 4.645323 5.0348606 5.07597 4.9051247 4.8729515 5.215838 4.594693 4.380565
1368510_at 5.0692043 4.7837105 4.8645897 4.8698864 4.9275208 4.8252287 4.7510586 4.729269 4.939839 4.746585 5.029337 4.8002014
1368511_at 4.3830047 4.138645 4.363179 4.2306566 4.231773 4.363062 4.1344976 4.070785 4.43646 4.2231617 4.4784865 4.308893
1368512_a_at 9.735997 9.881958 9.848791 9.983066 10.085904 9.894838 9.777538 9.983909 9.821059 9.791618 10.1458 9.948028
1368513_at 5.8103194 6.205103 6.2017207 6.2776737 6.1682596 6.2712154 6.0373216 6.0297866 6.002235 6.0118003 6.462002 6.375288
1368514_at 11.132696 11.306498 11.337699 11.448484 11.384086 11.324253 11.174621 11.142471 11.165557 10.976891 11.1111765 11.075933
1368515_at 5.6557393 5.537402 5.309525 5.2772236 5.5073757 5.361553 5.530223 5.4558687 5.1282883 5.457056 5.5340586 5.4850435
1368516_at 5.9649096 6.084346 5.9134736 5.865803 5.917399 6.0044584 6.2264714 5.861287 6.0023403 5.854405 6.007715 5.93651
1368517_at 6.2478256 6.400351 6.3707156 6.3371587 6.422385 6.4179263 6.182132 6.3271627 6.490149 6.1907864 6.490205 6.498685
1368518_at 7.6588187 7.363059 7.3529725 7.5422316 7.0530105 7.298606 7.5169177 7.3152204 7.5956163 7.4056244 7.314065 7.3570457
1368519_at 5.1594415 5.060107 4.9786367 4.9508667 4.9487977 5.1476874 5.132823 4.9449697 4.947288 4.8885307 5.0445127 4.9269238
1368520_at 12.373721 12.033078 12.649033 12.854284 12.835727 12.953672 12.407174 12.403286 12.071517 12.120728 12.322571 12.880142
1368521_at 6.3099813 6.34726 6.0739245 6.4815364 5.9644856 6.0407963 6.184807 6.1234555 6.1963906 5.756674 6.0318937 6.240157
1368522_at 4.240259 4.49265 4.5162573 4.2140946 4.0590744 4.327506 4.4180574 4.3531895 4.3133974 4.286277 4.4952707 4.525224
1368523_at 4.578621 4.560755 4.4516335 4.192753 4.4230695 4.181769 4.4396353 4.521221 4.4139557 4.4090376 4.418021 4.365002
1368524_at 3.8114967 3.8098192 3.8179023 3.8319335 3.7367628 3.969806 3.9892685 3.6642768 3.812708 3.9527814 3.8294542 3.7261765
1368525_at 6.429264 6.430124 6.6221857 6.5089216 6.7911243 6.571413 6.515775 6.638983 6.604581 6.5497108 6.5526137 6.508683
1368526_at 6.758959 6.8318486 6.93456 6.895058 6.9044175 6.873713 6.7660766 6.757159 6.954179 6.661118 6.9473457 6.8706837
1368527_at 3.317346 3.24856 3.2653296 3.2146235 3.2797194 3.2800562 3.3458276 3.2202015 3.2726989 3.317662 3.202038 3.26213
1368528_at 8.4655905 8.664091 8.506466 8.084986 8.533897 8.591333 8.393119 8.349235 8.475569 8.294594 8.317678 8.450487
1368529_at 4.4852605 4.522747 4.9307466 4.5060053 4.723228 4.576111 4.647281 4.4140306 4.518033 4.369027 4.688295 4.8989983
1368530_at 4.5637093 4.6692486 4.7628975 4.910734 4.9601536 4.704858 4.9341507 4.860063 4.605269 4.68944 4.7825975 4.7808695
1368531_at 3.9341846 3.4985986 3.5168996 3.5664442 3.4909234 3.5378306 3.501142 3.5979378 3.5710313 3.5558252 3.5646799 3.4303453
1368532_at 3.9928434 3.8768194 3.8788593 4.2073827 4.041315 4.0542793 4.05499 4.0895424 4.0258164 4.241941 3.856028 3.899743
1368533_at 5.7184954 5.9429126 5.6667585 5.668524 5.2747126 5.904681 6.1047163 5.571146 5.6721497 5.81361 5.699873 5.224139
1368534_at 6.151452 6.074902 6.061332 6.147772 6.2580895 6.03429 6.199535 6.0850415 5.7403297 6.1467423 6.074714 5.967456
1368535_at 5.707681 5.8214016 5.615349 5.6200867 5.8531146 5.6393623 5.5488915 5.5317345 5.4059515 5.522661 5.652098 5.756073
1368536_at 9.70757 10.170686 10.250138 9.740914 9.989404 9.986786 9.390342 9.954495 9.197703 9.687021 9.104749 9.177061
1368537_at 5.619754 5.78596 5.946996 5.915067 5.7403092 6.019714 5.5409784 5.8364763 6.0053644 5.8225265 6.029712 6.2155075
1368538_at 7.115065 7.334914 7.2770405 7.0514874 7.093266 7.2760544 7.3151894 7.1424966 7.2222238 7.0212283 7.0971055 7.3414345
1368539_at 3.540177 3.5351996 3.5054958 3.5706203 3.5770307 3.4425323 3.4114606 3.4781637 3.6704266 3.4450738 3.3982396 3.6483738
1368540_at 3.9184752 3.9181294 4.050015 4.182753 3.9921367 3.9742167 4.088358 4.1001873 3.9103985 3.858633 4.1413994 4.222469
1368541_at 5.805907 5.605236 5.8294206 5.7377086 5.615464 5.974029 5.8368735 6.1496744 5.7842827 5.585765 6.0186243 5.815312
1368542_at 4.6814685 4.559039 4.698661 4.6020336 4.4462185 4.576833 4.706099 4.6527133 4.4973316 4.831148 4.5436897 4.6684093
1368543_at 6.8188205 7.0011215 7.189668 7.3698206 6.4012375 7.1713805 6.5745997 6.8876786 5.713749 6.826019 5.999748 4.8995795
1368544_a_at 4.6451225 4.512919 4.692526 4.694592 4.59778 4.7720394 4.533679 4.7263865 4.5702815 4.8332543 4.662983 4.8436384
1368545_at 6.259918 6.0968285 5.894617 5.8252583 5.9360075 5.94281 6.162216 6.406036 6.2126217 6.029306 6.222595 5.893768
1368546_at 4.8866262 4.982 4.872156 5.0136504 4.928068 5.1822696 5.0261965 5.010871 5.092334 5.1186347 4.9770813 5.015605
1368547_at 4.500292 4.254845 4.3062496 3.9905572 3.9836922 4.1712866 4.318399 4.3091836 4.218195 4.4255967 4.2662134 4.373773
1368548_at 3.6256266 3.3657851 3.246796 3.3108246 3.2381375 3.2566438 3.2808783 3.3053367 3.253246 3.2770128 3.3022532 3.3854988
1368549_at 8.4442215 8.496389 8.782021 8.623535 8.599815 8.756315 8.485068 8.606597 8.651244 8.513548 8.585102 8.650213
1368550_at 5.0818586 5.271097 5.14186 4.814537 4.904219 5.209715 5.049163 5.197547 5.0817423 5.0654373 4.915883 4.7441626
1368551_at 4.6257873 4.867318 4.7680616 4.502498 4.732763 4.3759165 4.744031 4.7065325 4.618389 4.510289 4.6531396 4.6699986
1368552_at 9.899181 10.17166 10.2565365 10.383828 10.03858 10.036382 9.946923 10.055415 10.0328 10.090281 10.044861 10.071985
1368553_at 5.6567106 5.423009 5.363306 5.5964117 5.5275993 5.2085094 5.539322 5.3450804 5.3920403 5.0930367 5.2516565 5.4263906
1368554_at 5.341644 5.273844 5.323348 5.290266 5.2026563 5.3737216 5.426056 5.310809 5.444234 5.3281097 5.335415 5.2641263
1368555_at 5.4114485 5.5711064 5.383329 5.2197146 5.4107513 5.1727505 5.262434 5.510463 5.638877 5.248766 5.137077 5.450319
1368556_at 4.756977 4.432272 4.634465 4.5215197 4.384146 4.4469595 4.592462 4.750073 4.6527405 4.7056413 4.7080355 4.449873
1368557_s_at 5.054981 4.740263 4.3700457 4.5132227 4.430626 4.7912507 4.627954 4.8872523 4.832027 4.6486053 4.872617 4.3733063
1368558_s_at 7.2181973 7.9037013 7.9471173 7.8263836 6.969341 7.4847393 7.068189 7.629672 7.378901 7.2894225 7.451245 7.3753805
1368559_at 6.296311 6.3518186 6.1598573 6.1128926 6.0518026 6.226078 6.15354 6.239774 5.978542 5.9191074 5.9453692 5.8786197
1368560_at 5.255025 5.2312055 5.186905 5.142638 5.2780447 5.3059916 5.3839345 5.475931 5.2944064 5.185918 5.3642282 5.281753
1368561_at 4.3687477 3.9848418 4.14762 4.0991964 4.2384706 4.08967 4.246546 4.169153 4.3844357 4.22733 4.3226743 4.6065264
1368562_at 5.165089 5.032678 5.0461874 5.035015 5.243231 5.0411153 5.035326 5.147028 5.0327997 5.011358 4.9796596 5.440743
1368563_at 7.1608877 7.2522216 6.8596745 7.29162 6.3258977 6.996928 7.6683526 6.6304355 6.8135934 6.9455123 6.3946853 6.3521776
1368564_at 5.0962677 5.05877 5.21595 5.212328 4.9432297 4.959773 4.98633 5.0968485 5.011981 5.0167837 5.227368 5.2681565
1368565_at 4.81456 4.475675 4.2208796 4.247862 4.7606893 4.7946577 5.3199735 4.281272 4.7992263 4.05001 5.5095325 4.2319574
1368566_a_at 10.372696 10.676737 10.577725 10.611255 10.753684 10.658445 10.512702 10.830645 10.423995 10.738744 10.811227 10.945273
1368567_at 6.6508737 6.656994 6.36038 6.5041013 6.4743543 6.5947375 6.757735 6.619003 6.9223366 6.5787044 6.384252 6.6282535
1368568_at 5.6684256 5.8438597 5.861928 5.697153 5.779676 5.8206353 5.6010203 5.654788 5.869912 5.8120327 5.793578 5.901511
1368569_at 4.376263 4.3408937 4.609408 4.2787232 4.6431203 4.1417837 4.2273283 4.7591724 8.581688 5.9828477 9.094577 9.458493
1368570_at 6.784758 7.536626 7.3353386 7.2187133 7.213926 7.3500714 7.14317 7.2322054 6.741321 6.931324 7.2496977 7.0096397
1368571_at 4.7754226 5.1404777 4.587192 5.0383124 4.7831306 5.0382886 4.8197722 4.9250846 5.002659 4.8293877 5.0312095 4.7993574
1368572_a_at 5.1579356 5.2399216 5.0630555 5.210396 5.5034933 5.1214576 5.102882 4.996693 5.174261 5.083709 5.224572 5.399386
1368573_at 7.2043724 7.580468 7.4554305 7.6292124 7.646577 7.4949384 7.5725517 7.595268 7.380475 7.563107 7.6385026 7.9675164
1368574_at 9.64443 9.835129 9.775297 9.631807 10.190704 9.949902 9.458628 9.809458 9.690106 9.74172 9.9900875 10.087766
1368575_at 5.5659623 5.6009407 5.5755835 5.6838217 5.636144 5.575945 5.582082 5.470501 5.659466 5.720479 5.610458 5.669943
1368576_at 4.930727 4.5669227 4.639679 4.560095 4.743952 4.330943 4.5827274 4.4488125 4.667098 4.901391 4.890526 4.6894403
1368577_at 3.5133681 3.4199946 3.581302 3.6205456 3.5392532 3.6202006 3.6474912 3.5798523 3.5502226 3.595483 3.486378 3.4988887
1368578_at 5.074773 4.84255 4.879383 5.015065 5.1136203 5.2061954 4.877165 5.137568 4.9808145 5.1753407 4.888162 4.7738743
1368579_at 5.588583 5.4064617 5.1967125 5.1270494 5.3586884 5.255534 5.636219 5.4182034 5.0235033 5.520877 5.3504276 5.119971
1368580_at 5.9682717 5.9120193 6.234524 6.2109995 6.112184 5.9710865 6.231849 6.070067 6.2921352 6.054425 6.0984516 6.1358056
1368581_at 5.8323054 6.042218 5.766624 6.1490965 5.8061523 5.9205055 6.036287 5.9907327 6.146896 5.8607836 5.887834 6.0705485
1368582_at 4.7142506 4.32996 4.5348883 4.385029 4.4404755 4.2319813 4.353609 4.742091 4.610772 4.178674 4.3119364 4.351548
1368583_a_at 13.666303 13.671153 13.82873 13.796645 13.788548 13.634665 13.441364 13.568365 13.449353 13.55533 13.649414 13.900564
1368584_a_at 4.498333 4.1441965 4.496172 4.468523 4.512894 4.916321 4.6335416 4.4806747 4.7113843 4.501109 4.729184 4.7273035
1368585_at 6.561335 6.303911 6.334709 6.1870537 6.16545 6.0907526 6.4152155 6.37997 6.28688 6.2319756 6.154291 5.8858
1368586_at 5.455467 5.340266 5.436741 5.316414 5.3122134 5.4791303 5.602217 5.416108 5.6281185 5.60403 5.524578 5.358185
1368587_at 13.523705 13.73347 13.883988 13.958222 13.834969 13.877629 13.610186 13.851622 13.511441 13.873564 13.798765 13.956664
1368588_at 5.153672 5.7600636 5.714802 5.6045103 5.3708153 5.528533 5.5074034 5.468631 5.662626 5.741231 5.736742 6.0273137
1368589_at 7.946278 8.230019 8.034465 8.000482 8.153786 8.169019 7.9858484 8.224059 8.10142 8.230343 8.165342 8.323342
1368590_at 3.9393487 4.1546946 4.131736 4.0258083 4.1346607 4.2385664 4.138479 4.045226 4.2302365 4.2161255 4.1236653 4.172266
1368591_at 8.915484 8.937364 9.063875 9.029465 9.077509 9.135503 8.84536 9.073063 9.023266 9.0241375 8.991427 9.264826
1368592_at 6.992561 7.145346 6.9902596 7.2349024 6.9336443 6.997079 7.133816 7.0784597 7.5156255 7.098742 7.1983695 7.105063
1368593_at 7.978547 8.169367 7.8051524 7.7670846 8.031275 7.956208 7.894851 7.9142094 8.134225 8.229691 8.256098 8.161764
1368594_at 5.094907 4.9671483 4.952903 5.1374397 5.1706214 4.8132486 4.8074293 5.092613 5.040844 5.083539 4.8688245 5.057844
1368595_at 4.431287 4.281707 4.4530034 4.707082 4.3722353 4.4426003 4.244583 4.4263787 4.672924 4.4915366 4.3421345 4.212539
1368596_at 6.548875 6.503793 7.130418 7.1413245 6.6613955 6.987216 6.5788608 6.9315743 7.215809 6.8135266 6.783303 7.0219803
1368597_at 5.7956696 5.994064 6.042565 6.295676 5.838817 6.1690145 6.040276 5.978204 6.3122935 5.990757 6.157228 6.3439345
1368598_at 6.452973 6.090144 6.4291997 6.3620358 6.3379183 6.4283304 6.354051 6.4456787 6.428996 6.5607824 6.23844 6.3413067
1368599_at 6.1257415 6.213079 6.242343 6.144087 6.862317 6.257014 6.2535844 6.1539116 6.6408186 6.374262 6.3874946 6.386694
1368600_at 10.570392 10.554128 10.640814 10.649878 10.35832 10.597381 10.510036 10.52367 10.590427 10.240634 10.771102 10.998333
1368601_at 4.587442 4.7767158 4.8589134 4.8761897 4.797994 5.0022836 4.611314 5.062456 4.8461437 4.815241 4.883961 4.9208155
1368602_at 3.9113626 3.8779645 4.1144853 4.160778 4.254916 4.0512094 3.9520338 3.9105277 4.0149856 4.020303 4.02664 3.946136
1368603_at 4.609829 4.6512065 4.641956 4.736103 4.7090397 4.687582 4.6158824 4.5794907 4.558395 4.5486593 4.5779734 4.5979986
1368604_at 5.0839896 4.8710036 4.8615794 4.8498244 5.1236496 4.8981495 4.8544564 4.916657 5.000015 4.9232345 4.936699 4.921695
1368605_at 5.2106037 5.1585326 4.866505 5.0869155 4.8855767 4.6598415 4.985644 5.1421394 5.1073685 4.893725 5.0550556 4.805526
1368606_at 4.341533 4.6578574 4.4032235 4.487229 4.415164 4.464312 4.356747 4.668207 4.320856 4.7057858 4.5619907 4.595615
1368607_at 7.179117 7.707425 7.57108 8.462097 8.178221 8.76725 8.245665 8.5207 7.8133364 7.4001727 7.370749 6.9325285
1368608_at 9.359375 9.350778 9.641862 9.6501875 9.442412 9.342041 9.290841 9.361011 9.2008 9.498857 9.478604 9.363726
1368609_at 12.155632 12.241402 12.264447 12.31522 12.244422 12.34212 12.0819645 12.291489 12.141388 12.269481 12.307137 12.469858
1368610_at 4.453988 4.3529425 4.3321323 4.0594363 4.3296556 4.208965 4.451379 4.4106283 4.0220475 4.307702 4.323781 4.0136023
1368611_at 3.961288 3.8708699 4.0961695 4.1934605 4.0038967 3.9083264 4.03525 3.939035 3.940741 3.899308 4.141797 4.087311
1368612_at 5.399803 5.532685 5.475252 5.4615383 5.4077263 5.5913033 5.472484 5.6108937 5.5048766 5.4825993 5.413027 5.3980937
1368613_at 5.523032 4.8832946 4.8418665 5.222127 5.2140336 4.6064253 5.5140905 5.470173 5.1381407 5.0117517 4.912261 4.8553705
1368614_at 7.836968 7.724492 7.834141 7.717007 7.9033422 7.8590555 7.7783384 8.00659 8.157384 7.963159 7.844856 7.8613234
1368615_a_at 4.988631 5.1849375 5.1476374 4.960672 5.1211605 5.008071 5.20637 5.1105595 5.043663 4.9401145 5.4669914 4.801891
1368616_at 6.2870665 5.748041 6.247401 6.5432105 6.25375 6.1232324 5.989268 5.7979913 5.8350163 5.8501334 6.0274043 6.1871867
1368617_at 3.90112 3.934235 4.140929 3.9982197 4.2319565 3.8481581 4.130423 4.0914373 4.129057 3.8829155 4.046522 3.9516983
1368618_at 8.473711 8.885457 8.83664 8.902945 8.727718 8.618015 8.511854 8.965597 8.607113 8.688481 8.832441 9.135991
1368619_at 5.405903 5.5847034 5.568819 5.622158 5.5734596 5.7071 5.38039 5.504484 5.471284 5.412388 5.4116898 5.6818895
1368620_at 6.2089224 5.9941015 5.8941965 5.8597608 6.1219454 6.052017 5.9043922 5.988819 5.964532 6.1105127 5.915913 5.901358
1368621_at 10.421395 10.358196 10.294259 10.168593 10.526108 10.276808 10.23892 10.469742 10.393501 10.50723 10.619819 10.679803
1368622_at 4.2353973 4.231563 4.0824246 4.1875076 4.314038 4.2737494 4.1493726 4.131261 4.230567 4.184904 4.218243 4.3259835
1368623_at 4.691612 4.343058 4.4532022 4.4341555 4.8045764 4.515438 4.499031 4.5720434 4.67083 4.6603928 4.9398623 4.43559
1368624_at 3.7466657 3.673952 3.640639 3.8886504 3.7827048 3.7134411 3.5528574 3.7724838 3.7638073 3.7066202 3.7223606 3.9720118
1368625_at 5.525396 5.6066103 5.284287 5.306308 5.5618606 5.347199 5.361861 5.417878 5.278276 5.3315983 5.1790214 5.337581
1368626_at 4.1733875 4.271948 4.4105244 4.3003426 4.1073365 4.2135024 4.3798547 4.287034 4.242263 4.324911 4.157663 4.252114
1368627_at 12.254153 12.505553 12.356952 12.651736 12.342756 12.371256 12.069843 12.334416 12.171508 12.463658 12.559444 12.44977
1368628_at 3.8469396 3.813896 3.944269 3.8792331 3.9549704 3.8383281 3.8219898 3.8950515 3.7948482 3.8758333 3.876261 3.7382517
1368629_at 5.0794706 4.9817157 5.0183964 4.809922 4.8698955 4.880728 5.1269083 5.174065 4.7865763 4.639265 4.9855285 4.836758
1368630_at 3.3609736 3.3903563 3.357802 3.422031 3.377602 3.4301038 3.3672886 3.4683704 3.4408944 3.386315 3.325598 3.2648122
1368631_at 4.2077856 4.119066 4.1539483 4.26913 4.202508 4.266724 4.2421713 4.1343136 4.2094326 3.9909337 4.244505 4.5512514
1368632_at 3.3400602 3.305898 3.2867804 3.2555401 3.305263 3.308817 3.3880785 3.4241567 3.3565724 3.2731037 3.292248 3.2411232
1368633_at 4.5500817 3.9423354 4.3138614 3.836895 3.9836614 4.0371914 4.2091966 3.7792861 3.730317 3.9384327 3.9173598 3.889466
1368634_at 7.934527 8.144537 7.8768425 7.9804373 7.901957 7.9014854 7.995725 8.227577 7.935798 8.069889 8.006376 7.7640853
1368635_at 4.0940657 4.2028737 4.0239573 4.1178455 4.338168 4.2213707 4.1864867 4.0231047 4.0995207 4.251876 4.0555634 4.2593656
1368636_at 6.3270516 6.6277895 6.457051 6.1260095 6.6664786 6.517523 6.667123 6.692384 6.5141344 6.561308 6.4110603 6.3065186
1368637_at 4.047261 4.011163 4.0068197 4.188791 4.012812 3.9680383 3.7749035 4.019681 4.234515 3.9180388 4.0889273 4.1549406
1368638_at 5.1053667 4.93171 4.9768267 4.883195 5.2117386 5.1159525 4.8285856 5.0296926 5.0066934 5.0676084 4.9963503 5.0175357
1368639_at 3.7672293 3.8190274 3.9802842 3.8512495 3.8306782 3.9564505 3.7974157 3.7685032 3.8584135 3.7545092 3.7935884 3.8415666
1368640_at 5.7247334 5.574227 5.6824455 5.5343137 5.498645 5.667787 5.7480693 5.6524935 6.0325007 5.6648693 5.7158833 5.6180334
1368641_at 3.8559842 3.8384876 3.8855042 3.7651772 3.8306782 3.9488134 3.8122754 4.02423 3.8815527 3.6023045 3.8974345 3.952919
1368642_at 8.716847 8.843592 9.1256485 8.988433 8.905123 8.984788 8.780782 8.887065 8.90389 8.9022875 9.03652 9.279141
1368643_at 4.21749 4.4225206 4.295882 4.3604946 4.34776 4.2999125 4.3276443 4.302492 4.3308926 4.322191 4.509468 4.647461
1368644_at 4.8206077 4.885848 4.540642 4.6099896 4.5880117 4.629407 4.800281 4.720092 4.5489273 4.570914 4.528311 4.6844006
1368645_at 5.762613 6.178661 5.8696895 6.0242887 6.1196856 5.926824 5.7871275 5.775064 5.957491 5.9909143 5.731701 5.9641724
1368646_at 8.541787 8.7480755 8.657447 8.506757 8.870767 8.675458 8.59154 8.648521 8.817686 8.8603735 8.550802 8.700133
1368647_at 6.8960667 7.08466 6.993212 6.942325 7.070043 7.1973763 7.195083 6.948729 7.0996475 6.8602104 7.135835 6.87264
1368648_at 4.557244 4.7299004 5.093394 4.5460734 4.7995195 4.5338387 4.5208097 4.5259027 4.407047 4.664201 4.447361 4.9086146
1368649_at 7.1777654 7.373298 7.4131665 7.3698254 7.1231623 6.9947457 7.0588217 7.0382123 7.253466 6.913695 7.1365237 7.4672647
1368650_at 6.302025 6.832558 7.812833 8.1503315 7.4347606 6.8730865 6.9351816 7.7157693 7.8211107 6.498922 7.8511434 7.8920956
1368651_at 10.866765 10.34436 10.861696 10.750116 10.957335 10.590814 10.68813 10.330709 10.379704 9.908604 10.225168 10.751167
1368652_at 6.5729795 6.841826 6.8351555 6.7861133 6.803364 6.7765203 6.724201 6.681719 6.7640166 6.8184986 6.670076 6.8557944
1368653_a_at 10.014097 10.100503 10.126128 9.994271 10.106903 10.113622 9.997433 10.02316 9.8753605 10.001458 9.984025 10.158183
1368654_at 5.8396735 6.205202 5.932439 6.1832123 5.860337 6.0413246 5.9097075 5.981129 6.172573 6.060735 6.033739 5.8792415
1368655_at 8.992241 9.287516 9.011326 9.450132 9.176106 9.197884 9.228198 9.214399 8.953268 9.157772 9.286213 9.419039
1368656_at 4.2963405 4.3162985 3.9414842 4.30966 4.1879516 4.2406254 4.083427 3.9984717 4.09776 4.205455 4.0729055 4.1930027
1368657_at 3.8093398 3.6786892 3.8455074 3.6475098 3.819022 3.7997224 3.6939538 3.7548652 3.82904 3.6275632 3.5553029 3.6681395
1368658_at 4.329674 4.433966 4.144705 4.4826126 4.4454703 4.1901894 4.1854734 4.2588816 4.3407373 4.4004555 4.4196143 4.5290003
1368659_at 10.388819 10.286455 10.282849 10.751108 8.9496765 10.448073 10.818191 10.4523945 10.643011 10.534774 10.435174 10.132992
1368660_at 4.756008 4.7486844 4.8280287 4.8240833 4.848049 4.868175 4.856835 4.802354 4.8338194 4.8120093 4.6682196 4.847001
1368661_at 6.644477 6.6378856 6.764835 6.962896 7.2113094 6.91098 7.0818844 6.767179 7.1475935 7.0857115 7.061709 6.9167004
1368662_at 6.8694253 7.279212 7.2277966 7.2533264 7.255676 7.2726216 7.2121463 6.922271 7.186129 7.234065 7.3287997 6.9763145
1368663_at 4.161234 4.165166 3.9679055 3.964356 3.893472 3.926685 4.084484 3.9449968 3.8844535 4.3208447 4.0601053 4.2028465
1368664_at 6.3734803 6.601627 6.0375934 6.098645 6.1020427 6.0373483 6.3609433 6.215042 6.4316435 5.961347 6.4838214 6.0873103
1368665_at 7.6078506 7.509328 7.6469 7.6860514 7.489212 7.445548 7.415913 7.5840845 7.8761954 7.6383767 7.8037477 7.7518206
1368666_a_at 3.7147253 3.7544158 3.9617944 3.79762 3.9452105 3.9034903 3.7960355 3.8049862 3.8802464 3.7061505 3.8728683 3.8371875
1368667_at 6.6238503 6.534415 6.519477 6.4274974 6.7810545 6.6823754 6.4933324 6.7050977 6.8290405 6.5614066 6.709521 6.7910223
1368668_at 8.1975565 8.342643 8.351115 8.456545 8.417494 8.381309 8.034744 8.405694 8.272163 8.399619 8.371331 8.606587
1368669_at 7.6157765 7.6493173 7.4084535 7.5476294 7.3003135 7.66551 7.4941053 7.64165 7.593582 7.264034 7.4196863 7.28947
1368670_a_at 5.1641474 5.4326024 5.29928 5.1704817 5.554308 5.560258 4.953042 5.3954496 5.439753 5.1553483 5.389489 5.3992844
1368671_at 6.590904 6.61973 6.471311 6.5224037 6.5817676 6.8205786 6.7439814 6.5868645 6.3079467 6.6180797 6.8735 6.577909
1368672_at 4.717843 4.6910543 4.6952 4.7502837 4.790407 4.6775994 4.7038517 4.7564144 4.646637 4.6763954 4.8392954 4.580243
1368673_at 3.974295 3.8686125 3.948906 3.8755875 3.9766912 3.951658 4.1363783 3.9496336 4.0264835 3.8487 4.1230683 3.9204512
1368674_at 10.854219 10.847751 10.980063 11.113612 11.090903 11.058632 10.89115 10.880691 10.912681 10.869587 11.006158 11.102196
1368675_at 6.562952 7.0117164 6.9241834 7.0364003 6.7537746 6.497466 6.6899366 6.702444 6.6284695 6.836976 6.936504 7.0072603
1368676_at 5.328789 5.5031567 5.7710757 5.441409 5.7478127 5.3527894 5.5195165 5.4790683 5.3592677 5.6209273 5.569395 5.796153
1368677_at 3.6160026 3.5741808 3.6540198 3.6999474 3.6723561 3.662089 3.5514133 3.447993 3.6350772 3.56574 3.6435368 3.727576
1368678_at 4.3981233 4.4055576 4.3700147 4.477159 4.4444094 4.3706055 4.2483764 4.4212337 4.444119 4.3134365 4.289008 4.292182
1368679_a_at 6.640932 6.7031946 6.9788184 6.833014 7.0059924 6.795079 6.68237 6.8359494 6.9373674 7.0800743 6.991887 6.804677
1368680_a_at 4.8495646 5.1101923 4.918304 5.0760784 4.944488 4.890091 4.9334793 5.197533 5.0190234 4.848329 5.050753 4.57075
1368681_at 7.040218 7.048939 6.655489 6.8149276 6.869421 6.862707 6.7492113 6.899087 6.946618 6.830569 6.9675813 6.5493193
1368682_at 4.6459084 4.2997556 4.4725065 4.3827047 4.7185793 4.480115 4.503351 4.392984 4.6914587 4.339367 4.6918144 4.504097
1368683_at 3.1670852 3.3316934 3.3324494 3.2340255 3.2237873 3.2122588 3.3097496 3.1547916 3.1720746 3.2436588 3.2207046 3.1651466
1368684_at 5.459837 5.775401 5.673399 5.702404 5.8585496 5.4289627 5.4147177 5.484668 5.522996 5.6556215 5.3840456 5.343604
1368685_at 5.197324 5.1380224 5.119125 5.0194764 5.115499 5.1796207 5.3335853 5.1137114 5.0708065 5.2587914 5.2253666 5.0428376
1368686_at 13.724229 13.879074 13.940178 13.922773 13.940178 13.978357 13.777283 13.887755 13.774977 13.844564 13.924138 14.055485
1368687_at 5.742462 5.7910247 5.8117437 5.923966 5.9414716 5.8750596 5.738298 5.757117 6.0638394 5.7084594 5.8312287 5.771276
1368688_at 4.6809025 4.667928 4.7501073 4.746938 4.6921234 4.726078 4.6248045 4.6116343 4.7044344 4.778709 4.603249 4.7341356
1368689_at 4.202231 4.236131 4.2244387 4.1858363 4.372259 4.2444463 4.127059 4.281157 4.1510544 4.2814736 4.248638 4.188658
1368690_a_at 4.8524823 4.9671483 4.710137 4.509666 4.745226 4.6722975 4.630333 4.744561 4.6538415 4.672278 4.8873773 4.7537456
1368691_at 5.002042 4.9034767 4.705186 4.723463 4.815088 4.8312225 4.5618076 5.0485096 4.526448 4.7124577 4.8062153 4.4032707
1368692_a_at 7.9623675 8.791433 7.9728985 8.286552 8.816344 8.3527355 7.579595 8.493601 8.560981 7.702472 8.523793 8.584084
1368693_at 6.097603 6.082863 6.3206477 6.4085817 6.187333 6.3369513 6.7225013 6.547968 6.3218203 6.191487 6.4072213 5.8434715
1368694_at 4.9236794 4.3529425 4.6364236 4.6211977 4.7416987 4.4930887 4.4859123 4.653621 4.6424904 4.306233 4.830872 4.6111517
1368695_at 11.640511 11.706774 12.094116 11.873868 11.758664 12.026153 11.493451 11.744101 11.758992 11.693357 11.746455 11.923588
1368696_at 5.7294946 6.005274 5.826489 5.867926 5.8208737 5.556321 5.805783 5.5684624 5.9065723 5.5516615 5.7010174 5.5591936
1368697_at 3.5620995 3.6607735 3.728385 3.6053438 3.6758626 3.8077567 3.7833307 3.7017999 3.6320577 3.6509922 3.6846344 3.5278866
1368698_at 5.8141117 5.8311067 5.7461057 5.844644 5.997875 5.9660673 5.598043 5.782606 5.8460565 6.066944 5.891795 6.4026394
1368699_at 4.116497 4.117514 4.116515 4.066578 3.9621363 4.118752 4.149555 4.019788 3.873451 4.062746 4.057546 4.0412345
1368700_at 4.173914 4.324791 4.2627034 4.402193 4.2499285 4.138685 4.312764 4.3863835 4.290015 4.1820116 4.343746 4.1777754
1368701_at 5.4272623 5.4188232 5.394195 5.3092456 5.5604234 5.623117 5.3022103 5.237287 5.178092 5.4440722 5.2314053 5.354619
1368702_at 7.359238 8.3424225 7.96519 8.224108 7.979252 8.183661 7.7822704 8.142084 7.8733025 7.5564885 7.7840075 7.962084
1368703_at 6.3388376 6.6044426 6.775035 6.7060113 6.57114 6.651977 6.5846305 6.6110325 6.3422422 6.6301885 6.720219 6.912756
1368704_a_at 4.643855 4.7011375 4.7728863 4.605008 4.39867 4.6365943 4.696932 4.3903265 4.7014227 4.480749 4.843431 4.7809772
1368705_at 4.8867455 4.6469975 5.019175 4.9008517 5.0813723 5.0212507 4.7249374 4.697062 4.9516673 4.8342924 4.475314 4.8977823
1368706_at 11.00836 11.245354 11.0591755 11.3611355 11.315741 11.189584 11.1279955 11.235827 11.025284 11.336375 11.346753 11.286797
1368707_at 13.217182 13.300854 13.416619 13.338206 13.291144 13.392093 13.289311 13.274124 13.210699 13.279361 13.355362 13.47587
1368708_a_at 5.0695086 5.2545934 5.276506 5.646475 5.6046753 5.0441875 5.085372 5.165792 5.2887487 5.3660545 5.3178463 5.6657457
1368709_at 4.4275904 4.208578 4.268041 4.397684 4.0612507 4.2306366 4.401888 4.4419413 4.401555 4.191618 4.2348394 4.1050787
1368710_at 6.5261106 7.1696563 7.0134773 6.874263 6.5497 6.752188 6.636809 6.7477736 7.384928 6.6373277 6.6329727 6.777619
1368711_at 8.275656 9.212273 8.780358 8.7028 8.519986 9.304091 8.789923 8.052696 8.796569 7.9235125 8.662474 8.417837
1368712_at 7.115065 6.982419 7.322069 7.1336317 7.2497716 7.2957654 7.078506 7.2672014 7.538921 8.021521 7.481162 7.4965553
1368713_at 4.799059 4.623163 4.4676714 4.593983 4.5889235 4.3323956 4.4868407 4.438404 4.4460344 4.614851 4.5112944 4.3989115
1368714_at 3.611321 3.5187662 3.5809567 3.6161866 3.8106132 3.634537 3.666983 3.6852746 3.6279223 3.6988993 3.5354981 3.5428946
1368715_s_at 5.093634 4.836854 4.7035646 4.698221 4.7771587 5.01748 5.4767594 5.1681175 4.9594507 4.939863 4.7187967 4.4431696
1368716_at 4.2666616 4.1098547 4.149138 4.3630304 4.2376394 4.257159 4.230036 4.186037 4.1732574 4.278551 4.253069 4.193
1368717_at 9.8298 9.9531145 10.330885 9.999219 10.396148 9.973307 9.965455 9.591344 10.084061 9.80349 9.988897 9.93697
1368718_at 8.00605 5.261858 6.726776 6.2200785 7.5860653 6.7056584 7.860307 7.9654217 8.630535 8.613216 9.760803 10.583332
1368719_at 5.4461637 5.131702 5.287662 5.070448 5.273243 5.3269024 5.1561174 5.15806 5.4244213 5.2974977 5.2438874 5.183643
1368720_at 12.5194025 12.718911 12.524797 12.668109 12.728162 12.615527 12.507344 12.756102 12.212015 12.8986 12.382746 12.65318
1368721_at 6.4026113 6.268521 6.0649576 5.9225464 6.2427454 6.249568 6.278192 6.046839 5.8949194 6.121033 6.328869 6.2402334
1368722_at 3.7417367 3.701627 3.879603 3.8269267 3.786658 3.7630515 3.8436093 3.6985295 3.6925507 3.8237643 3.9081423 3.767049
1368723_at 4.9369516 4.864253 4.880341 4.8223023 5.0828094 4.934216 4.7669053 4.763226 4.60606 4.9308863 4.9323597 5.1598816
1368724_a_at 6.0777893 6.061933 6.405107 6.318313 6.2166266 6.2303596 6.1615944 6.252302 6.0883055 6.3491654 6.2361526 6.331383
1368725_at 4.9308405 4.9814196 4.9230423 5.4579077 5.7144947 4.8777714 5.0197954 5.0723476 5.0895185 4.953149 5.1622906 4.520811
1368726_a_at 5.466631 5.7076817 5.6326885 5.9453444 5.8079977 5.809599 5.6793947 5.58904 5.711339 5.772463 5.7745657 5.8362064
1368727_at 4.2939644 4.0705643 3.8655088 3.9509273 4.0149126 3.9563634 4.318063 4.156639 4.2008443 4.0246115 3.9872768 3.9630482
1368728_at 5.134977 5.1586165 5.1778836 5.184985 5.163369 5.369996 5.2239113 5.1220884 5.0608425 5.3255363 5.3339505 5.234151
1368729_a_at 4.693564 4.596961 4.623192 4.413732 4.4316254 4.4663377 4.7488875 4.42069 4.550172 4.4460516 4.425231 4.5044203
1368730_a_at 4.287225 4.2511435 4.2116547 4.2399745 4.292879 4.1926637 4.2807674 4.312561 4.369718 4.221293 4.3745522 4.195569
1368731_at 12.970175 12.65116 12.485028 12.959803 13.191312 12.848195 12.921042 12.854215 12.907652 13.101634 12.841702 12.928676
1368732_at 6.1228385 6.4259887 6.5174103 6.7506075 6.6259985 6.592593 6.2676063 6.5452495 6.7902107 6.302115 6.7458797 6.6733875
1368733_at 12.832297 12.789023 12.860083 13.035055 12.900505 13.030488 12.936309 12.967377 12.753575 12.871175 12.852929 12.822943
1368734_at 4.762803 4.744673 4.807563 4.8638344 4.740964 4.924696 4.6591835 4.6642194 5.029561 4.6493654 4.719781 4.783898
1368735_a_at 4.0433855 4.182247 4.184705 4.08473 4.0469255 4.1818094 4.2358217 4.199376 4.201869 4.143278 4.1251163 4.0738926
1368736_at 3.8963134 3.8115568 3.9994948 3.6708524 3.7007873 3.9285793 3.7453547 3.9386487 3.70441 4.0337963 3.9862065 4.115992
1368737_at 5.710745 5.941765 5.588895 5.562419 5.7494373 5.5313063 5.8742213 5.487771 5.5497656 5.4974995 5.5931416 5.908885
1368738_at 4.1076527 4.150758 4.004287 4.0260706 4.0734596 4.07936 4.1623526 4.1057286 4.014383 4.271865 4.0091 4.035303
1368739_s_at 4.3475585 4.3529425 4.4373317 4.4984374 4.519338 4.6686854 4.3130507 4.480006 4.535458 4.610159 4.439657 4.6590514
1368740_at 4.7719374 4.6902475 4.686874 4.528039 4.6255283 4.799518 4.763114 4.6236267 4.6420064 4.7589197 4.6566715 4.537175
1368741_at 13.005052 13.115145 13.192805 13.102448 13.0464 13.11373 13.02979 13.081369 12.915964 13.087764 13.006741 13.0276375
1368742_at 6.495129 6.41209 6.682241 6.693741 6.2254086 6.5435367 6.5718656 6.4830647 6.4029837 6.5563006 6.57352 6.511614
1368743_a_at 4.5760965 4.427928 4.4289055 4.686755 4.8296833 4.759176 4.5428686 4.559307 4.461532 4.519615 4.4386406 4.4032707
1368744_a_at 4.1729093 4.0669274 4.217452 4.5643187 4.160887 4.2312965 4.4941483 4.192263 4.3184686 4.281971 4.318398 4.1095557
1368745_at 6.664696 6.6122646 6.260957 6.766322 6.421689 5.967912 6.180347 5.4771056 5.4068036 6.4991107 5.593406 5.6966605
1368746_a_at 5.4718046 5.6302104 5.7754045 5.538804 5.758018 5.44501 5.4582367 5.61526 5.433635 5.7518835 5.4919286 5.6688414
1368747_at 4.6748857 4.627774 4.8634996 4.820132 4.816418 4.945594 4.6813865 4.912116 4.9657636 4.9178114 4.8552604 4.9438324
1368748_at 5.279993 5.3583145 5.3863072 5.662155 5.4964643 5.3334465 5.3622766 5.5716825 5.6661854 5.7325845 5.4119225 5.8443666
1368749_at 5.804053 5.8177567 5.6589317 5.695909 5.7358665 5.633161 5.836628 5.8108416 5.851567 5.8214006 5.86642 5.8824477
1368750_a_at 4.055951 3.9887698 4.0603685 4.017252 4.053835 3.9454894 4.0462236 4.0989046 4.013711 4.1163187 4.054476 4.2315707
1368751_at 3.907136 3.6201866 3.8004034 3.817735 3.7163112 3.948469 3.864902 3.82884 3.796522 3.909446 3.9232275 3.9120457
1368752_at 3.9855437 4.0584 4.0149846 3.9428098 4.1794176 3.9132092 4.0334415 4.068479 4.1097565 3.8981326 4.0751286 3.9462519
1368753_at 4.0764484 4.0748396 4.043296 4.0025835 4.1038437 3.9940104 3.9799898 4.040988 4.0229607 4.046873 4.2762556 3.9966526
1368754_at 6.2733483 6.303215 6.435699 6.644045 6.520437 6.390535 6.504385 6.452641 6.238427 6.097028 6.292914 6.7199535
1368755_at 10.2679405 10.570044 10.560393 10.458347 10.318203 10.129734 10.473437 10.157379 10.099704 10.263599 10.189805 10.45163
1368756_at 4.9138594 5.2124395 5.096773 5.0158973 5.0351324 5.0682936 4.851628 4.95752 5.0336475 5.09718 5.133446 5.3445253
1368757_at 3.8863075 3.8547428 3.9707086 3.8210936 3.8454413 3.9442105 3.7655191 3.917969 3.8580854 3.994049 3.9577157 3.9191134
1368758_a_at 4.827264 4.7157097 4.7094517 4.795143 4.873419 4.9156275 4.8238974 4.737768 4.933874 4.710718 4.6619096 4.9739213
1368759_at 5.9820347 6.0204654 5.804881 5.827865 6.108522 6.006221 6.0443983 5.8614006 5.668112 5.86336 5.8228574 5.5318556
1368760_at 4.2320094 4.2742524 4.2287626 4.320948 4.4914804 4.584415 4.2500505 4.266741 4.313798 4.3946004 4.102998 4.1549406
1368761_at 3.6871693 3.9734578 4.0570426 3.6397686 3.7463403 3.7991266 3.8589258 3.876134 3.8024383 3.897093 3.6822793 3.8734403
1368762_at 6.5974445 9.9283905 9.333751 9.032307 9.612655 8.850295 9.080089 9.637921 10.272241 9.646034 8.900133 9.700624
1368763_at 5.3879337 5.069287 4.957645 5.0135045 5.0020876 4.9461412 5.156121 5.1540184 5.0198736 5.014954 5.1660414 5.1071796
1368764_at 3.516354 3.3893528 3.4045296 3.3747094 3.3529806 3.387853 3.437297 3.3879988 3.3855288 3.3677406 3.3195908 3.2398772
1368765_at 4.8828034 4.8084593 5.007362 4.583823 4.9053984 4.9660597 4.5905457 4.4866123 4.842959 4.687827 4.546092 4.894211
1368766_at 5.355266 5.156132 5.0968986 4.8812556 4.7711287 5.0662513 5.553389 5.3620253 5.1488695 5.048911 5.3576083 5.233939
1368767_at 7.1352167 7.068079 7.7079296 6.617333 6.6730456 6.843757 7.1500936 6.77205 5.9351254 6.972445 6.502468 6.8087125
1368768_at 5.7629576 5.5822115 5.564827 5.4636655 5.46475 5.692697 5.739446 5.649454 5.679143 5.8607864 5.3984756 5.5454774
1368769_at 10.7096815 10.932541 11.180208 10.854448 11.056644 11.057692 10.8009 10.889395 10.784289 11.074427 11.101947 11.111021
1368770_at 4.0217533 4.0832596 3.9578424 3.966715 3.9611037 4.0535107 4.1074343 3.9139953 4.0728674 4.1004333 4.004925 3.9684455
1368771_at 4.789351 4.9461284 4.896464 4.951179 4.758741 4.8419266 4.9379487 5.22317 4.968506 4.6714535 4.716747 4.8849826
1368772_at 5.128491 5.2463603 5.4337277 5.447638 5.219744 5.3700976 5.0183992 5.3410187 5.330056 5.139922 5.308206 5.333052
1368773_at 4.210149 3.983538 3.89443 3.9021993 4.1206923 4.005549 4.0279098 4.0340605 3.9607172 4.3929358 4.2093163 4.310235
1368774_a_at 5.2826834 5.280488 5.129346 5.300103 5.2555523 5.334152 5.2475276 5.4551125 5.3395934 5.412172 5.3572555 5.1094832
1368775_at 3.9029472 3.6070035 4.057342 4.50629 3.973875 4.23597 4.1528273 4.2045894 4.3861156 4.034154 3.874202 4.461708
1368776_at 4.1523843 4.095562 4.4367237 4.405525 4.3279085 4.395609 4.2110815 4.457895 4.314686 4.3142233 4.4938555 4.3238645
1368777_at 4.344485 4.4486074 4.6212015 4.2745037 4.465949 4.511897 4.518997 4.551713 4.388451 4.525016 4.4754486 4.421311
1368778_at 7.374962 7.888733 6.9902163 8.18346 7.2705984 8.822758 7.475988 8.518581 7.0127254 8.0913 7.69947 8.720987
1368779_a_at 7.428791 7.121267 7.147399 7.442605 7.5731072 7.2125225 7.374943 7.170933 7.438943 7.4465666 7.0304394 6.985284
1368780_at 6.4192877 6.3877144 5.9530735 6.1719036 6.283618 6.2103405 6.386585 6.235217 6.128012 6.4201555 6.270622 6.102625
1368781_at 4.703231 4.9373946 4.8558254 4.812499 4.6908245 4.8239694 4.7121067 5.1717544 5.205859 4.902068 5.075884 4.7666802
1368782_at 3.8126996 3.9077175 4.057062 3.87604 4.1423874 3.9344037 3.8900115 4.1146383 3.9781678 3.907528 3.8908489 4.0070267
1368783_at 4.33138 4.2412558 4.286972 4.479109 4.3934755 4.452398 4.098881 4.2795324 4.3845325 4.2947297 4.219306 4.2797804
1368784_at 8.214952 8.266358 8.39675 8.628146 8.460965 8.743819 8.46331 8.667391 8.239058 8.492124 8.725815 9.032435
1368785_a_at 3.8134236 3.4601974 3.607047 3.6745007 3.5297477 3.4777887 3.4984093 3.6147966 3.4458675 3.5623171 3.5144174 3.6127508
1368786_a_at 4.381357 4.5614514 4.279055 4.308591 4.454379 4.402934 4.611717 4.488212 4.50396 4.5640335 4.5799484 4.6308126
1368787_at 6.070942 6.016587 6.088311 6.082823 6.1626983 6.265984 6.0482535 6.1746244 6.225527 6.0756497 6.1268935 6.119734
1368788_at 5.066868 5.0691996 5.120194 5.0772815 5.104046 5.0586433 5.056836 4.994239 5.0764275 5.0631337 5.077018 5.2381697
1368789_at 5.318796 5.2310805 5.143806 5.129928 5.6409955 5.6268706 5.1109214 5.390623 5.3558197 5.3957024 4.8880806 4.9997225
1368790_at 11.547576 11.676328 11.639999 11.609907 11.602401 11.621077 11.633479 11.626451 11.387202 11.603629 11.508146 11.701067
1368791_at 4.605259 4.657056 4.839529 4.728889 4.7933044 4.8368797 4.4677353 4.701268 4.8345203 4.7747936 4.803117 4.720923
1368792_at 6.1828437 5.985951 6.1938095 6.181363 6.4695334 6.158456 6.1787567 6.3072076 6.33205 6.098883 6.116617 6.1782117
1368793_at 4.677275 4.8435316 4.645632 4.6570807 4.916873 4.554572 4.682362 4.914689 4.645914 4.6394553 4.672661 4.6804676
1368794_at 10.704699 10.687075 10.824022 10.704376 10.789818 10.656048 10.659926 10.577894 10.491203 10.48109 10.652127 10.54123
1368795_at 6.7341914 6.7232695 6.9484515 7.078806 6.9752235 7.039649 6.7349625 6.790169 6.90487 6.8170915 6.9568796 7.122284
1368796_at 6.0296636 5.9617987 6.2384415 6.012725 6.1556745 6.084139 5.916387 5.9820843 5.951868 6.008033 6.006718 6.089763
1368797_at 7.1412764 7.0725327 6.9733553 7.0366254 7.071975 6.8202896 7.682283 6.692829 6.986863 7.575244 6.926489 6.5153613
1368798_at 3.7581065 3.6720438 3.7267182 3.7764983 3.6626313 3.7862506 3.770614 3.7992992 3.8076425 3.6302297 3.643848 3.5705523
1368799_at 5.497009 5.4509363 5.567634 5.5731883 5.5749164 5.7088027 5.57597 5.5747104 6.3297772 5.4858212 5.5214915 5.955061
1368800_at 4.33832 4.429933 4.3901434 3.997233 4.123877 4.2328835 4.230848 4.092525 4.0955973 4.11911 4.3041244 4.051661
1368801_at 4.168498 4.0299807 4.050584 4.0905414 4.1371045 3.9836757 3.9174495 3.943181 4.146068 4.0912437 3.9379752 3.8553276
1368802_at 5.0342865 4.9671483 5.0193453 5.272466 5.2428484 5.040719 5.040159 5.1655073 5.2048354 5.290762 5.0241203 4.8773866
1368803_at 4.4766254 4.5072308 4.444776 4.7386417 4.775343 4.3352737 4.820468 4.503177 4.424794 4.46837 4.7398906 4.489401
1368804_at 4.7913857 4.6009398 4.610506 4.481448 4.5154457 4.5685186 4.6622868 4.67667 4.6467576 4.656275 4.664546 4.3326073
1368805_at 5.5791407 5.4284105 5.49648 5.3823986 5.4493093 5.5508175 5.21942 5.5846615 5.5320616 5.7080927 5.3862333 5.2791643
1368806_at 13.156337 13.386913 13.359497 13.458967 13.353676 13.379718 13.243898 13.297426 13.100594 13.370341 13.477124 13.489593
1368807_at 6.4269304 6.3564806 6.413221 6.761127 6.515255 6.553109 6.4373984 6.4120464 7.385929 6.278279 6.4306912 6.3813896
1368808_at 7.8709235 7.6890955 7.9961643 8.221762 8.023067 8.083658 7.9032197 7.7358823 8.259466 8.077398 7.7569695 7.9369936
1368809_at 8.241583 8.234862 8.542504 8.649862 8.258157 8.509388 8.608319 8.564136 8.527679 8.731815 8.3595085 8.576567
1368810_a_at 4.4291663 4.5471234 4.3414707 4.278932 4.3517485 4.447571 4.222184 4.398591 4.464962 4.2212205 4.3506403 4.272331
1368811_at 5.2797537 5.314144 5.0072618 5.0940967 5.074871 5.0409613 5.1290083 5.01551 5.1808395 5.2437763 5.2625895 5.1926146
1368812_at 4.1395073 4.2961664 4.3046265 4.2716246 4.2938495 4.3673525 4.125202 4.4762683 4.4517336 4.1042547 4.243776 4.1307087
1368813_at 5.2291803 5.2390404 5.2176275 5.38988 5.4003854 5.163501 5.3932247 5.237458 5.267217 5.206704 5.198889 4.9147105
1368814_at 11.052038 11.355889 11.205854 11.348905 11.391794 11.409219 11.197273 11.233302 11.097747 11.365613 11.2345495 11.296733
1368815_at 5.44453 5.353573 5.423631 5.306115 5.414093 5.386485 5.28085 5.3506207 5.434445 5.419015 5.405284 5.521325
1368816_at 4.6982164 4.334013 4.433495 4.1335526 4.069683 4.2658896 4.2641125 4.6090326 4.0635633 4.0431204 4.197294 4.3822794
1368817_at 9.008231 9.031634 8.991042 9.211898 8.925482 8.955506 8.886097 9.058289 9.043118 8.7772455 9.34466 9.363618
1368818_at 7.954247 7.98877 7.854026 7.9936867 7.731538 8.064632 7.7672 7.8370204 7.9268966 7.6933985 8.065636 8.054844
1368819_at 9.884149 9.840418 9.936728 9.816577 9.710684 9.65852 10.019402 10.028612 9.779278 9.867964 10.188465 10.156117
1368820_at 6.8312016 6.836669 6.6434793 6.7996945 6.45754 6.8501 6.6690254 6.5923686 7.077688 6.7221375 6.70756 6.7219744
1368821_at 5.618404 5.840087 5.7722316 5.7976685 5.778496 5.836727 5.848145 5.4991055 6.0750284 5.721496 5.79336 5.772416
1368822_at 6.561774 6.5856595 6.809167 6.558418 7.092991 7.0696425 6.972006 6.8180566 6.9935718 7.0089464 7.150026 6.9432836
1368823_at 4.050812 3.9292126 3.913642 3.8969646 4.1386375 3.9639769 3.9019341 4.0321336 4.008561 4.0808263 4.0619926 3.7465668
1368824_at 9.127944 9.238117 9.407846 9.4285755 9.218452 9.378449 9.174665 9.350774 8.859675 9.145241 9.335844 9.505102
1368825_at 3.6727467 3.9314795 3.7403038 3.6402774 3.6846735 3.6946528 3.7692068 3.7824254 3.4960833 3.753924 3.6222258 3.7529826
1368826_at 12.1033535 12.161637 12.545163 12.32209 10.475933 10.472862 11.926348 12.159795 12.710955 12.46332 12.791973 12.968875
1368827_at 6.162266 6.287361 6.2153616 6.010526 5.826051 6.080637 5.985607 6.317225 6.416054 6.587417 6.589552 6.5810833
1368828_at 5.3235717 5.035752 4.960277 5.225773 5.294721 5.2208533 5.3557277 5.296057 5.5098877 5.2884893 5.069655 5.452196
1368829_at 6.912912 7.0332346 6.974513 6.9469576 6.963345 7.2431726 7.2306337 6.9659934 6.9024644 6.885944 7.099791 6.77559
1368830_at 5.064659 5.309019 5.1021023 5.111429 5.189511 5.1188374 5.4049397 4.992837 5.006694 5.0629883 4.9393625 4.8878293
1368831_at 8.399485 7.996106 8.203765 8.498682 8.246053 8.389349 8.180195 8.420202 8.246582 8.301136 8.280769 8.51314
1368832_at 7.11608 7.2819276 7.4470854 7.430307 7.433224 7.3483415 7.0714765 7.2128973 7.493033 7.169508 7.431261 7.516191
1368833_at 5.3320518 5.292029 5.2546554 5.442389 5.453978 5.3006473 5.292029 5.281238 4.918801 5.362072 5.2198596 5.3239436
1368834_at 5.765004 5.625597 5.556398 5.957317 5.606886 5.8538876 5.4966455 5.885075 5.7804685 5.9439445 5.6905136 5.7865057
1368835_at 8.974468 9.271273 9.115341 9.3685875 9.234668 9.258457 8.869484 9.117722 9.345779 9.133705 9.169077 9.147009
1368836_a_at 5.4828935 5.3079257 5.206169 5.5523252 5.3497458 5.6009736 5.3578215 5.4531517 5.66563 5.3934035 5.4840035 5.2299137
1368837_at 6.3402896 6.5883636 6.777056 6.9694242 7.0466976 6.7842703 6.601077 6.868922 7.3413696 7.162814 6.6305037 6.852358
1368838_at 6.271108 6.796939 6.583063 7.161557 6.705032 6.701448 6.9376493 6.973794 6.812465 6.795075 6.9306016 7.034814
1368839_at 7.413239 7.032464 7.0685983 7.0584245 7.3564982 7.181658 7.0723286 7.024826 7.349528 6.8600125 7.4296284 7.178388
1368840_at 11.772267 11.843372 11.926335 11.940908 12.079781 12.177528 11.8586445 11.754194 11.854789 12.025642 11.457914 11.674234
1368841_at 7.580342 7.4210057 7.3773937 7.1967435 7.1811643 7.379232 7.484973 7.3891625 7.184065 7.3259044 7.196652 7.120917
1368842_at 7.11117 7.1199017 7.0281076 7.131513 7.378831 7.148646 7.2533345 7.049899 7.495735 6.978764 7.3301544 7.479621
1368843_at 8.9227085 9.091621 9.204957 9.305155 9.23173 9.230645 9.098985 9.2831745 8.9442835 9.142178 9.252527 9.538699
1368844_at 7.967107 8.432468 8.5369005 8.05618 8.028293 7.965406 7.8978443 7.9163685 7.951187 7.7517443 7.6375656 8.188862
1368845_at 4.187356 4.2096796 4.2316523 4.1546235 4.3358545 4.1755247 4.130805 4.185665 4.169154 4.2538157 4.3122444 4.1031275
1368846_at 5.5664415 5.4158554 5.3782787 5.1149335 5.3314905 5.1183863 5.332452 5.0932045 5.2969913 5.272278 5.217331 5.2712054
1368847_at 8.514593 8.640656 8.630714 8.758777 8.853835 8.989431 8.9274845 8.880345 8.763516 8.900548 8.954829 8.914169
1368848_at 8.260381 8.181022 8.594483 8.590435 8.521474 8.373627 8.438129 8.389705 8.667889 8.743012 8.497424 8.771179
1368849_at 7.186445 7.116089 7.263909 7.139284 7.297392 7.2711844 7.091698 7.2037926 7.366503 7.168313 7.371215 7.496563
1368850_at 4.963151 4.9671483 5.153671 5.210146 5.066737 5.033789 5.157664 5.092104 5.1358624 4.9812446 5.097925 5.0608864
1368851_at 8.596952 8.828686 8.679897 8.719685 8.639109 8.6931 8.507461 8.648779 8.433811 8.65255 8.834057 8.796131
1368852_at 9.848433 10.04485 10.157061 10.104039 10.160032 10.104615 10.038274 10.168883 9.988395 10.249443 10.109122 10.445008
1368853_at 3.6013548 3.5955722 3.645996 3.5387273 3.6966116 3.5548134 3.6117375 3.5058148 3.5820224 3.6204581 3.6027775 3.4977944
1368854_at 3.6693873 3.614696 3.5224988 3.6198368 3.592424 3.6421735 3.650557 3.7165182 3.5443952 3.6774719 3.6014807 3.677474
1368855_at 5.508532 5.5943704 5.8899255 5.8754067 5.831994 5.7782326 5.486525 5.453641 5.7141623 5.657499 5.763695 5.897863
1368856_at 5.475764 5.432232 5.586901 5.496232 5.303415 5.52187 5.2623153 5.086194 5.446362 5.4688525 5.5159855 5.631659
1368857_at 3.2867157 3.3668265 3.143889 3.2612913 3.212904 3.2173922 3.2080784 3.4198225 3.3916013 3.3046625 3.2587416 3.228782
1368858_at 4.496459 4.2107563 3.9786596 4.043375 4.118263 3.9255786 4.2281103 4.0684667 4.0468187 3.9239764 3.9891417 4.0418196
1368859_at 7.847996 8.0114975 8.214933 8.067348 7.9259434 8.234671 8.068013 8.219472 8.450934 8.0799265 8.225988 8.271542
1368860_at 4.2562494 4.231799 4.3570166 4.3054695 4.204783 4.347688 4.351595 4.197255 4.4941816 4.0865192 4.3227453 4.271325
1368861_a_at 5.103757 4.6881824 4.7621512 5.061636 4.7833905 4.949375 5.049163 4.8691483 5.213294 5.168174 4.5952334 4.8021593
1368862_at 7.28589 7.55451 7.4888525 7.7779727 7.630437 7.531165 7.5145645 7.483729 7.8359504 7.3460517 7.897745 8.019009
1368863_at 8.421024 8.502804 8.608554 8.475769 8.397879 8.598383 8.3024025 8.510579 8.613648 8.544428 8.548388 8.823901
1368864_at 3.643261 3.5907705 3.6574528 3.5707355 3.7808552 3.580248 3.6081686 3.4397233 3.5906138 3.5391445 3.4675062 3.4681296
1368865_at 3.880308 3.7446356 3.628849 3.6943836 3.5852811 3.5724878 3.6750803 3.5064752 3.5422032 3.679865 3.632863 3.4388332
1368866_at 5.832648 5.9713902 6.165299 5.983846 5.5734596 6.076791 5.7732496 6.139521 5.990923 5.923702 6.0801864 6.320607
1368867_at 5.729091 6.1580005 6.0016274 6.2462454 5.7718415 6.1774735 5.8606796 6.176307 5.9332747 5.9125915 6.2624116 6.4852076
1368868_at 5.079501 5.0200644 4.949162 5.175063 5.1727724 5.01748 5.066527 5.168585 5.154536 5.163349 5.3360357 5.07604
1368869_at 5.8941655 6.132179 6.13802 6.110514 6.1424403 6.2264743 6.022573 6.2233086 6.2646685 6.244345 6.2546053 6.235019
1368870_at 7.6772327 7.043985 7.273972 7.961716 8.056389 7.231541 7.4285936 8.530909 8.639918 7.8766594 8.066138 8.515221
1368871_at 7.893234 7.501161 7.5982285 7.7072635 7.689863 7.5470457 7.6047654 7.6343923 8.081976 7.9994364 7.728824 7.8718944
1368872_a_at 4.8683352 4.5785527 4.881481 4.9624057 5.072913 4.683709 4.627526 4.6986856 4.9322147 4.8285384 4.6644306 5.070293
1368873_at 4.936756 4.8987255 4.4066358 4.4199286 4.69162 4.44301 4.3988304 4.763226 4.5718164 4.601935 4.5113134 4.421962
1368874_a_at 5.334312 5.3625927 5.497919 5.6409698 5.481919 5.3600245 5.3432627 5.2668285 5.4260187 5.4634404 5.249033 5.611708
1368875_a_at 6.7206054 6.8866186 6.9936943 7.1897593 6.734834 6.7686133 6.799182 6.723162 6.9259973 6.764115 6.7874646 6.865478
1368876_a_at 5.3539057 4.979574 5.0487967 5.0268 4.912574 5.1590304 5.319371 5.033628 5.07172 5.2077284 5.118719 5.094239
1368877_at 6.2592196 6.3630424 6.373602 6.4508657 6.400989 6.1083245 6.235238 6.5289173 6.0764055 6.2432356 6.305687 6.308861
1368878_at 8.863448 9.204527 8.606754 9.431342 8.717939 9.1649065 8.483661 8.995964 8.910626 9.113406 9.878374 10.425455
1368879_a_at 5.9301577 5.2384825 5.179761 5.0209274 5.3505325 5.077566 5.5894823 5.5290904 4.8273435 5.2000904 5.624872 4.95889
1368880_at 4.156034 4.3231816 4.393417 4.4197617 4.4785714 4.4157214 4.229018 4.0906644 4.201459 4.2200775 4.5153475 4.321659
1368881_at 7.9257812 7.6333256 8.040089 8.240508 8.010601 7.793127 8.099691 8.015193 7.961112 7.945916 8.126897 8.38694
1368882_at 4.58837 5.394987 5.8253 5.2133827 5.5311146 5.540768 5.263859 4.9519696 4.6546617 5.3438544 4.8190727 4.5396767
1368883_at 4.52319 4.6999288 4.8226047 4.5017977 4.8369465 4.637316 4.6291704 4.777756 4.6747036 4.678478 4.6923037 4.7808695
1368884_at 4.7081237 4.674513 4.819492 4.7482357 4.8728294 4.7877364 5.0433683 4.776245 4.93648 4.906633 4.7671576 5.0546026
1368885_at 6.1746345 5.832121 5.791837 5.714214 5.795067 5.564409 6.270109 5.969041 5.768287 5.6250734 5.715396 5.506796
1368886_at 8.765364 8.554132 8.70434 8.787401 8.769793 8.732117 8.684808 8.702951 8.9345 8.697754 8.91046 9.066097
1368887_at 3.7946038 3.727079 3.6187086 3.6669884 3.822872 3.6237822 3.579714 3.7034645 3.6884215 3.6064897 3.7931485 3.5884027
1368888_a_at 7.4340644 7.184075 7.5826197 7.312603 7.746182 7.829422 7.5626397 7.403921 7.8810196 7.7354927 8.276051 8.639387
1368889_at 6.4110937 6.299189 6.3712416 6.38372 6.2872577 6.1392694 6.2604856 6.416444 6.4849114 6.480836 6.684774 6.579083
1368890_at 7.3556833 7.479313 7.593622 7.445105 7.4750376 7.497111 7.5604744 7.245807 7.3957205 7.5346546 7.5167513 7.429237
1368891_at 5.228406 5.5283647 5.5130563 5.5373487 5.3528233 5.186294 5.6186504 5.634102 5.562686 5.555133 5.3147335 5.4080243
1368892_at 5.021837 5.001079 5.0864553 4.820195 4.952903 5.086442 4.9016056 5.1690636 5.1064105 5.274515 4.865576 4.9406614
1368893_at 4.40161 4.2869577 4.551338 4.5452604 4.4015656 4.574395 4.452382 4.435175 4.498908 4.487203 4.342059 4.4548306
1368894_at 6.0901146 5.7433863 5.8396535 5.485359 5.783701 5.8723435 6.0112023 5.8006363 5.647916 5.8455086 5.8259706 5.4010367
1368895_at 4.5262527 4.45971 4.485202 4.585328 4.65283 4.603509 4.5427914 4.7725387 4.522073 4.762952 4.645865 4.440977
1368896_at 5.8525615 5.7347717 6.4346695 5.777128 5.7462587 5.840609 5.354796 6.0976977 6.6425476 6.172912 6.7180405 6.7271566
1368897_at 4.6945086 4.408722 5.2924423 4.9416094 4.812614 4.8392067 4.7117004 5.20677 5.8830442 5.363946 5.8119783 5.485468
1368898_at 5.842076 6.052668 5.9453673 5.9495745 5.6920133 6.0427203 5.793628 6.1373806 6.023975 5.8759966 5.786756 5.8157296
1368899_at 7.456755 7.439079 7.617187 7.619364 7.668713 7.534775 7.5920105 7.4770412 7.299938 7.499942 7.5641494 7.5824137
1368900_at 4.6020565 4.88109 4.6399746 4.879445 4.865162 4.7116685 4.633687 4.7808933 4.705883 4.7851887 4.754117 5.04618
1368901_at 5.577385 5.846555 5.416842 5.5649323 5.365295 5.4407463 5.8580017 5.6716056 5.539517 5.607386 5.620223 5.53656
1368902_at 7.6327043 7.3590064 7.1381803 7.08353 7.1511736 7.282573 7.745269 7.6147776 6.8655963 7.447945 7.406479 7.290901
1368903_at 7.299199 6.9457264 6.9127254 6.922418 6.939655 7.126651 7.303476 7.1292324 7.3526936 7.2001038 6.9564753 7.5169125
1368904_at 6.3679976 6.277528 6.3860555 6.3289294 6.346998 6.548459 6.477576 6.4491534 6.554838 6.2098527 6.261281 6.336579
1368905_at 7.2849545 7.1748543 7.157358 6.922433 7.4352813 7.326821 7.780976 7.372537 7.376203 7.684565 7.63899 7.489686
1368906_at 3.2220688 3.14833 3.3911521 3.3517423 3.3106265 3.4134383 3.3214536 3.2361476 3.2942238 3.354721 3.3185053 3.391655
1368907_at 4.770491 4.554411 4.550541 4.718237 4.549065 4.6212616 4.5338936 4.7502384 4.7178173 4.7724395 4.7889833 4.574283
1368908_at 7.3538632 7.4370985 7.5599527 7.6792784 7.646952 7.5732822 7.5876555 7.514342 7.5792747 7.5206137 7.5320635 7.2954903
1368909_a_at 6.4100313 6.4722257 6.6768107 6.6212087 6.4747524 6.556506 6.3300967 6.5677166 6.415641 6.485552 6.6566434 6.7959676
1368910_at 5.191533 5.346352 5.364049 5.2733464 5.3570547 5.225549 5.390905 5.323092 5.4757576 5.2091064 5.3514485 5.308727
1368911_at 5.9556985 5.900926 5.895895 5.979663 5.7640686 5.752123 6.109048 6.0176015 5.8323975 5.6253204 5.900677 6.1399665
1368912_at 4.348542 4.5802317 4.722512 4.3583336 4.3347473 4.2882233 4.2813325 4.263412 4.4513187 4.4504633 4.4227266 4.565829
1368913_at 4.457653 4.425665 4.1966476 3.9663546 4.2557154 4.4968204 4.568528 4.1137104 3.9233267 4.5907164 4.2832875 4.064094
1368914_at 4.5297027 4.4889426 4.7069535 4.502072 4.433532 4.574339 4.3558474 4.5115747 4.642298 4.409914 4.6459417 4.5557575
1368915_at 9.978444 10.2711935 10.093196 10.14343 10.309036 10.065312 10.110839 10.111602 10.173619 10.274646 10.358014 10.457612
1368916_at 9.929812 10.3212805 10.4508915 9.9632225 9.830436 10.147774 10.03036 10.2953005 10.307767 9.924654 10.212301 10.17455
1368917_at 4.8895817 5.194503 4.997375 5.0566463 4.895522 5.0932593 4.809298 4.7850747 4.834978 4.7646284 4.8016934 4.9694624
1368918_at 5.473816 5.6887007 5.383482 5.5890684 5.5548954 5.4201546 5.7518272 5.6409636 5.5658236 5.464919 5.392413 5.5546618
1368919_at 4.621192 4.898355 4.679563 4.926434 4.698333 4.7525992 4.78972 4.7149687 4.772595 4.778583 4.5934234 4.9362273
1368920_at 4.68996 4.9556375 4.9824433 5.0269184 5.054577 5.0386896 4.9127426 4.7270784 4.989963 4.8715143 4.8149047 4.8722515
1368921_a_at 6.756784 6.416218 6.4936028 6.566989 6.5556307 6.181119 6.376125 6.377258 6.6617303 6.598248 6.354553 6.4571414
1368922_at 5.362054 4.659644 4.9860306 4.7522984 4.7644653 4.9697304 5.0187893 4.996064 4.7037926 4.8756027 5.054715 4.701008
1368923_at 5.2787933 4.9634438 4.9043026 4.745796 4.7374935 4.8082376 4.8933997 4.6668797 4.5671883 5.104939 4.609082 4.5059986
1368924_at 10.506926 10.630661 10.680633 10.902331 10.96353 10.664098 10.652647 10.741163 10.638998 10.6562805 10.542058 10.963386
1368925_a_at 4.290554 4.289526 4.1660023 4.482764 4.4337907 4.3543563 4.254878 4.5460477 4.5176034 4.403554 4.4502373 4.7700005
1368926_at 4.629471 4.53514 4.698579 4.5784783 4.753521 4.7614107 4.5357423 4.6752954 4.6290927 4.669987 4.611109 4.730597
1368927_at 6.445162 6.46803 6.4214973 6.6834345 6.441908 6.330192 6.4455914 6.451808 6.75371 6.501514 6.2141185 6.6235085
1368928_at 5.731169 6.124752 6.098395 6.1593695 6.0245104 5.9050016 6.0905356 6.063862 6.2409816 5.9425187 5.973281 6.153609
1368929_at 6.88478 6.6225224 6.8859253 7.0514874 6.931943 6.7321544 6.8145266 6.8406076 7.0465813 6.8700504 7.084722 7.1466084
1368930_at 4.3732686 4.3514194 4.225193 4.522208 4.167578 4.209429 4.3088207 4.353222 4.55607 4.275587 4.355159 4.289851
1368931_at 7.058942 7.0509486 7.4377604 7.3386626 7.0876226 7.382739 7.0054145 7.141138 7.20728 7.212238 7.2403507 7.3081336
1368932_at 5.5416546 5.707776 5.9940534 5.7803736 6.0451083 6.0897713 5.71566 5.6920247 5.8769035 5.857794 6.034503 6.098707
1368933_at 6.47729 6.5382442 6.7224393 6.92022 6.586846 6.788302 6.6145306 6.5039816 6.459762 6.4825077 6.985043 6.859152
1368934_at 10.142958 10.089044 10.475214 10.105207 10.69572 10.442981 10.335841 10.444008 10.646483 10.68607 10.892109 10.868221
1368935_at 3.6790323 3.5219254 3.5509992 3.7959883 3.7364628 3.7399998 3.6085482 3.541616 3.448593 3.5395942 3.8031814 3.677053
1368936_at 9.705215 9.832479 10.115332 9.936152 9.736347 9.761004 9.688735 9.966944 9.748067 9.855528 9.993051 10.188428
1368937_at 5.0119143 5.2014236 5.130888 5.6211314 5.197171 5.4999 5.246768 5.379305 5.361573 5.3929324 5.5010777 5.622349
1368938_at 4.962511 4.974504 5.237335 4.9128447 5.120661 5.0329733 4.720402 5.5946765 5.411694 5.282702 5.1024957 5.397334
1368939_a_at 4.4146624 4.3634424 4.4264517 4.4211416 4.3064837 4.451091 4.326926 4.49008 4.373506 4.197197 4.4547877 4.24874
1368940_at 9.823718 9.896189 9.927672 9.680193 9.525982 9.759821 9.414633 9.680149 9.876869 9.900599 9.9091215 10.513989
1368941_at 4.1801205 4.0901947 4.068739 4.107432 4.0983105 4.1640167 3.9721756 4.026835 4.1796255 4.0474787 4.0658393 4.293995
1368942_at 4.239648 4.312914 4.1838503 4.3326054 4.2074757 4.3885965 4.225939 4.194638 4.287965 4.254747 4.4109287 4.1881433
1368943_at 12.722664 12.9453335 12.989447 12.904022 12.97438 12.820437 12.737507 12.80492 12.775898 12.805995 12.997098 12.692991
1368944_at 6.3094273 6.1378794 6.5322714 6.5389123 6.3742323 6.3746386 6.42237 6.4476123 6.4237046 6.6801386 6.335634 6.466677
1368945_at 4.807806 5.2621593 4.84825 5.181779 5.3291864 5.1995783 5.0354643 5.030118 4.774395 5.1696873 5.230648 5.297794
1368946_at 5.532731 5.599058 5.7233496 5.50185 5.7012577 5.698001 5.382578 5.6854525 5.4080997 5.5689716 5.70877 5.786307
1368947_at 7.7953978 7.730734 7.1170783 7.332223 7.0743976 7.215052 6.6573544 6.4851527 7.240604 6.682653 6.714087 6.8701086
1368948_at 5.1578145 5.7690225 5.515181 5.907365 5.6929283 5.5939174 5.5688653 5.4520245 5.963164 5.698962 5.47249 5.418915
1368949_at 4.4656672 4.3196063 4.3640413 4.2272296 4.3537145 4.391949 4.35977 4.436473 4.3865814 4.2963214 4.283297 4.279264
1368950_a_at 5.2657185 5.145826 5.24469 5.3223124 5.2750115 5.5030527 5.152871 5.479604 5.583439 5.337867 5.137776 5.160118
1368951_at 4.7401147 4.5696964 4.6549354 4.54669 4.5388536 4.581819 4.598468 4.4119673 4.5004416 4.5863914 4.570837 4.3355627
1368952_at 4.536937 4.8088646 4.768384 4.612612 4.7313514 4.777659 4.7654457 4.767727 4.5892043 4.815471 4.7356777 4.64146
1368953_at 7.300489 7.3740807 7.436887 7.5449986 7.1215043 7.3243613 7.1381226 7.324573 7.2167816 7.2337575 7.2345405 7.3295007
1368954_at 4.7454643 4.615887 4.8442593 4.838762 4.790269 4.8194537 4.8238935 4.778244 4.8250647 4.819788 4.8604193 4.7529664
1368955_at 7.004152 6.9663877 7.0560503 6.9088492 6.789076 6.9512324 6.8897076 7.0296245 6.7983694 6.847714 6.9376416 6.79663
1368956_at 5.25351 5.1910877 5.095037 5.194926 5.1329503 5.23493 4.9863586 5.25572 5.0533757 5.0090327 5.056716 5.156704
1368957_at 4.9264293 5.0794015 5.0664773 4.709926 5.3296795 5.0232 4.721074 4.751522 5.0988603 5.192217 4.94179 4.810927
1368958_at 3.559087 3.6553776 3.6533868 3.680279 3.5546157 3.7056696 3.5679786 3.6510308 3.6728837 3.6946447 3.5759132 3.7328293
1368959_at 4.630972 4.613906 4.7288713 4.6583443 4.785531 4.3861055 4.6305304 4.5500407 4.6820173 4.6959195 4.5725374 4.6950083
1368960_at 8.610748 8.725341 8.943737 8.756722 8.556858 8.746707 8.722395 8.8213415 8.88307 8.816534 8.80086 8.918846
1368961_at 5.7126484 5.666221 5.7859282 5.5708866 5.786015 5.9952435 5.844815 5.63346 5.708664 5.8237486 5.724886 5.5477195
1368962_at 4.7340074 4.465968 4.558193 4.5820665 4.451611 4.585156 4.5897017 4.5759354 4.4486947 4.4873962 4.601943 4.4996796
1368963_at 6.0129027 5.813447 6.011307 6.2027297 6.1860685 6.0539975 6.145272 6.010028 6.0208817 6.238972 6.210148 6.1858673
1368964_at 4.102276 4.2349544 4.051977 4.211976 4.1119857 3.9015512 3.895141 4.102747 3.9433148 3.989203 4.0346794 4.056864
1368965_at 5.98731 5.710567 5.5210114 5.2284594 5.3804893 5.4409757 5.489744 5.653766 5.366249 5.8485928 5.4004483 5.1365023
1368966_at 3.8034136 3.8009298 3.8504913 3.920592 3.8898392 3.8054082 3.85491 3.8690968 4.090243 3.8648024 3.8826163 4.0222454
1368967_at 6.3767962 6.1431727 6.1771436 6.4371085 6.108675 6.4457984 6.024264 6.1962276 6.5109076 6.070654 6.1925 5.9049726
1368968_at 4.1807575 4.0599008 4.0931187 4.020585 4.139786 4.2378397 4.2825193 4.216118 4.0697813 4.1266575 4.11034 4.213373
1368969_at 3.873317 3.793768 3.8383098 3.8835568 3.8945088 3.8290555 3.7612944 3.8561113 3.8530247 3.9075427 3.8783593 3.97185
1368970_at 4.9316406 5.07359 4.925871 5.0706744 5.004882 5.116707 5.18611 5.254738 5.207249 4.918462 4.917506 4.971066
1368971_a_at 4.727934 4.6902647 4.494149 4.6516714 4.953449 4.530775 4.6226864 4.883541 4.7308345 4.702277 5.1045737 5.161457
1368972_at 3.6871693 3.5839078 3.5109136 3.480397 3.7240498 3.513109 3.5633738 3.5749803 3.6688175 3.5861943 3.488224 3.5563514
1368973_at 7.129192 7.367668 7.404676 7.2537255 7.528524 7.4058614 7.172752 7.088031 7.4270754 7.3876567 7.1960425 7.125229
1368974_at 5.0778666 4.769273 4.996975 4.759468 4.924559 4.5577044 5.025368 5.0079517 4.7795935 4.889077 5.0809007 4.757908
1368975_at 6.812484 6.514648 6.3927164 6.538018 6.3638935 6.541103 6.486312 6.444385 6.700149 6.514175 6.4314227 5.663219
1368976_at 5.556335 5.828039 5.8946714 6.065706 5.710318 5.657942 5.7588525 5.5085793 5.9697113 5.645536 5.582023 5.399312
1368977_a_at 7.12172 7.283805 7.1543164 7.3453403 7.286715 7.057591 7.2819066 7.3103285 6.92215 7.2898293 7.31157 7.3486905
1368978_at 5.997296 6.0518537 5.899644 6.047178 6.170148 6.1311617 5.9654846 5.789657 5.6453366 5.8522506 5.766659 5.8015494
1368979_at 5.924112 6.04759 5.904797 5.708804 5.7619596 6.018794 5.953827 5.694598 5.751918 6.03822 5.8695626 5.7192388
1368980_at 5.049576 4.700584 5.0690994 5.068698 4.8220277 5.010821 5.1953526 4.9030347 4.847419 5.2102184 4.763181 4.988914
1368981_at 4.265815 4.3874664 4.388936 4.192257 4.3299274 4.2579584 4.4407873 4.313657 4.1498737 4.4647694 4.4903793 4.1421213
1368982_at 4.980794 4.9617753 4.9776726 4.7030993 5.2768645 5.0567665 4.987257 4.973918 4.8158875 4.897955 4.9777675 4.9299164
1368983_at 4.3885784 4.388666 4.3034325 4.3194714 4.2952976 4.2160463 4.3046227 4.35581 4.5320883 4.2261043 4.2847686 4.310206
1368984_at 6.899208 6.785801 6.8616505 7.176708 7.050749 6.912013 6.953721 7.0575647 7.1076603 7.3435926 7.0582304 6.8117375
1368985_at 4.1821556 4.2044373 4.1010823 4.083725 4.125743 4.303895 4.2395935 4.1921673 4.134548 4.180458 4.1777067 4.2816
1368986_at 5.0570927 5.1153564 4.819929 4.8211145 4.8757553 4.9362392 5.046789 4.9011507 5.041491 4.8121405 4.8297644 4.761224
1368987_at 6.184719 5.8805194 6.0719066 5.8461814 5.906428 6.475582 6.1569953 6.09626 5.867404 5.792475 6.0913997 6.165691
1368988_at 5.5636444 5.3080783 5.369621 5.365317 5.43729 5.079021 5.271985 5.269947 5.2250214 5.2694907 5.179819 5.2078376
1368989_at 4.6452947 4.86131 4.858773 4.725257 4.861778 4.6566734 4.556966 4.8758636 4.936201 4.751486 4.8956423 5.134
1368990_at 6.2699447 6.371464 5.963386 5.922528 6.180641 6.1730633 6.0662293 5.533661 5.924424 6.505864 6.0860167 5.8355846
1368991_at 5.8074064 5.8473673 5.651506 5.920516 5.8592176 6.0166807 5.9010296 5.830904 5.834029 6.009981 6.126694 5.9276757
1368992_a_at 9.543083 9.741859 9.392798 9.497376 9.420603 9.902779 9.464338 9.57192 9.595159 10.069554 9.924539 10.020155
1368993_at 4.9527535 5.0696197 4.7831855 5.4474926 5.1315823 5.1873307 5.0641418 5.379419 5.2946224 5.186491 4.938383 4.7808695
1368994_a_at 5.6105323 5.5871105 5.4691834 5.541897 5.4529266 5.5168066 5.622647 5.531503 5.6665516 5.526119 5.730959 5.6658254
1368995_at 3.6818259 3.6273935 3.7669213 3.5919394 3.6868298 3.624576 3.6091263 3.7284114 3.5990458 3.702722 3.6503716 3.687065
1368996_at 4.7943096 4.613869 4.624407 4.5164022 4.629365 4.3825135 4.634832 4.5352707 4.4989557 4.4347534 4.4865894 4.490512
1368997_at 5.682124 5.8880696 5.919742 5.6546965 5.401164 5.655383 5.593952 5.5349903 6.141691 5.7227798 5.8837028 5.327484
1368998_at 3.6243927 3.6424026 3.6491501 3.5646033 3.6567845 3.6792235 3.616446 3.5607932 3.7334225 3.7316365 3.479086 3.5260966
1368999_a_at 5.236166 5.409753 5.231555 5.45168 5.569578 5.460197 5.38089 5.350222 5.3353224 5.44012 5.380109 5.266673
1369000_at 5.0775633 5.0171623 5.0977383 5.013598 5.355154 5.3656216 5.1284976 5.15141 5.429182 5.0863943 5.157774 5.172077
1369001_at 3.8465292 3.806924 4.0383234 3.865607 3.9386408 3.9089944 4.001879 3.838162 3.9046326 4.062894 3.868302 3.7890582
1369002_at 5.0247307 4.982955 5.206909 5.0264425 5.025061 4.946327 4.886031 5.053357 4.9029245 4.9767213 5.0509286 4.8579254
1369003_at 4.200457 4.5660844 4.7295575 5.0654635 4.672548 4.3899226 4.3259344 4.5847497 4.769628 4.97206 4.718465 4.6893454
1369004_at 5.0088253 4.900846 5.052057 4.9236307 5.008121 5.192632 5.203429 5.032777 5.0431194 4.9760528 5.0346117 5.0066156
1369005_at 4.8763905 5.0516753 4.870632 4.852253 4.759586 4.913629 4.6253047 4.559844 4.89168 4.5956984 4.626302 4.780846
1369006_at 4.453011 4.3709135 4.241068 4.372969 4.2205496 4.0816603 4.1625714 4.3289576 4.5372515 4.1342053 4.350715 4.373158
1369007_at 5.52577 5.237462 5.593174 5.485717 5.5420885 5.4455614 5.493194 5.477128 5.4819355 5.4513993 5.500876 5.534645
1369008_a_at 4.6331167 4.37677 4.4050407 4.4868135 4.567477 4.503763 4.3850765 4.53615 4.514155 4.186359 4.3971977 4.580722
1369009_at 3.8006973 3.8471274 3.655193 3.6534946 3.7018068 3.7504022 3.8093634 3.7970712 3.803284 3.7871103 3.8974345 3.6127586
1369010_at 4.7765307 4.7472196 4.703145 5.0121036 4.9079857 4.8478103 4.9701767 4.923957 4.8345 5.1210165 4.8776903 5.022237
1369011_at 12.003676 12.033037 12.255127 11.915285 11.788284 12.166614 11.475324 11.917762 12.0745125 11.595429 12.244817 12.493961
1369012_at 5.368598 5.6640897 5.670912 5.8589563 6.0418763 5.8500943 5.2365346 5.4626107 5.5305705 5.3601727 5.5385327 5.6180334
1369013_a_at 9.912219 10.024206 10.175711 10.068812 9.981831 9.938933 9.934531 10.005988 10.06132 9.796742 10.027466 10.14459
1369014_at 5.129155 5.619878 5.2156477 5.166912 5.078105 5.166362 5.032302 4.9039335 4.957857 5.092147 4.982373 4.8550825
1369015_at 4.5081887 4.6763277 4.7087255 4.5372744 4.9815984 4.6806774 4.791066 4.7616954 4.769103 4.694863 4.581443 4.636779
1369016_at 6.101789 5.762072 5.839683 5.93044 5.741997 5.9215064 6.197909 6.032344 5.8251743 6.132581 5.8765926 5.6600657
1369017_at 4.302062 4.2167664 4.2349424 4.221278 4.4817076 4.264812 4.1337433 4.0619507 4.3152704 4.2322063 4.258368 4.3192816
1369018_at 5.33527 5.358528 5.4237432 5.1138678 5.4418573 5.129455 5.488284 5.3530483 5.5550995 5.4568505 5.424068 5.6223564
1369019_at 3.7014003 3.6233084 3.731717 3.6258216 3.5731113 3.5397494 3.633376 3.5096002 3.6424215 3.5190284 3.6795437 3.8461628
1369020_at 5.117731 5.2704687 5.220169 5.001445 5.4109144 5.462144 5.301067 5.343891 5.353881 5.2930984 5.5576706 5.4427433
1369021_at 6.14009 6.035535 5.9539332 6.2141666 6.2472744 6.140147 6.1604733 5.9745674 6.031253 6.3623567 6.250815 6.097984
1369022_at 5.7084045 5.805308 5.9385295 6.105898 6.011586 5.9551687 5.904494 5.8191266 5.9154387 5.905494 5.8829184 6.0406284
1369023_at 9.626442 9.740685 9.741725 9.450306 9.539422 9.694613 9.679307 9.329677 9.5076275 9.641705 9.663056 9.68034
1369024_at 5.32206 5.5609894 5.8626366 5.5340357 5.7550893 5.847466 5.497824 5.4684277 5.8306866 5.6138015 5.5248613 5.910252
1369025_at 4.357211 4.380429 4.3391423 4.138969 4.3982315 4.2281375 4.3773017 4.2839947 4.220798 4.294724 4.240173 4.2098055
1369026_at 5.6009173 5.653837 5.7083964 5.8091607 5.8245707 5.6192226 5.53916 5.6604757 5.902389 5.756124 5.679809 5.757814
1369027_at 4.303006 4.2885723 4.324374 4.191864 4.3341026 4.246037 4.232286 4.3152304 4.3375874 4.139202 4.251797 4.236723
1369028_at 4.8069305 4.6678057 4.5708694 4.722194 4.500735 4.49499 4.5575995 4.3607383 4.7915936 4.487564 4.5985365 4.575305
1369029_at 4.99031 5.0742316 5.0176497 5.049176 4.77096 5.1358767 5.125747 4.944696 5.3388495 4.929132 5.0209446 5.243113
1369030_at 4.8315363 4.704551 4.4937363 4.5674872 4.8839383 4.747637 4.6062627 4.4496894 4.7307835 4.660701 4.722361 4.613141
1369031_at 7.660679 7.8172793 7.680747 7.787996 7.7720757 7.7989817 7.678338 7.8815956 7.9823046 7.5040445 7.8153253 7.920789
1369032_at 7.3936076 7.6809435 7.763633 7.7986784 7.8253193 7.838539 7.562852 7.573933 7.7250285 7.6317444 7.5534897 7.8649683
1369033_at 4.4265003 4.0555544 3.7593915 4.044255 4.0432644 4.149928 4.001313 3.9302857 3.969337 4.1404862 3.8661122 3.8334973
1369034_at 4.693033 5.01624 4.537895 4.9163923 4.9141026 4.935135 4.472043 4.7966924 5.015731 4.629321 4.7273827 5.0077467
1369035_a_at 3.5620604 3.6602933 3.560917 3.494242 3.5769687 3.585249 3.5447323 3.711223 3.5252101 3.5196693 3.4716804 3.4763052
1369036_at 3.7326922 3.5180871 3.5367346 3.6437593 3.4295373 3.4955401 3.5135148 3.6438088 3.493606 3.6336904 3.5468428 3.4755087
1369037_at 4.4440193 4.4788237 4.5749316 4.5322256 4.5924735 4.37809 4.414532 4.391966 4.5427876 4.449892 4.561431 4.4287305
1369038_at 5.7375298 5.6837263 5.7471366 5.569866 6.0837474 5.672598 5.8662167 5.8288774 5.801685 5.7393866 5.67107 5.763067
1369039_at 7.1314273 7.263282 7.185973 7.2757297 7.105142 7.3333483 7.2503643 7.2720766 7.510846 7.289685 7.1281905 7.3210344
1369040_at 4.9482036 4.942091 4.8763537 5.1382093 4.9354424 4.856008 4.8451195 4.945 4.5725574 4.746395 5.0540986 5.0571885
1369041_at 4.011064 4.1425314 3.8743765 3.8102143 3.90989 3.9164681 3.9996436 4.056593 3.8343277 4.085984 3.8736396 4.061465
1369042_at 6.4780283 6.682591 7.038388 7.090013 6.5742116 6.6825676 6.299732 6.479145 6.6702523 6.586514 6.827919 6.690944
1369043_at 3.7626767 3.8057053 3.769354 3.6631906 3.7955954 3.7547889 3.679942 3.6966848 3.6478035 3.5861526 3.720428 3.7849483
1369044_a_at 6.230104 5.2400866 6.041017 5.7698574 5.7955346 5.4684224 6.0148935 6.5152545 5.733716 6.0153737 5.839182 5.5997596
1369045_at 6.851805 6.984243 6.9717975 7.0809503 7.2601123 7.0898 7.0318837 6.9310465 7.0649137 7.0779743 7.168296 7.046905
1369046_at 3.8294702 3.8471274 3.9247718 3.8322098 3.8644977 3.8700354 3.95487 3.8081462 3.9511437 3.9928896 3.8506403 3.9490874
1369047_at 3.1474473 3.1444151 3.080275 3.2094624 3.1464243 3.1481276 3.2203405 3.1282196 3.1565807 3.0994186 3.109217 3.1161234
1369048_at 4.814524 4.8130827 5.164464 4.6572433 5.2117705 4.8469634 4.9676657 5.1160088 4.4893217 5.0703974 4.820194 5.150585
1369049_at 4.052046 4.0428977 3.8811343 3.9770837 3.8869658 4.078722 3.9451404 3.9694936 4.217539 3.9811053 4.049159 4.0044413
1369050_at 7.863126 7.8424377 7.5565615 7.549128 7.6720743 7.5619965 7.6141796 7.477336 7.4729686 8.000172 7.4518275 7.4370914
1369051_at 6.998521 6.8224463 6.7754507 7.031033 6.9322457 7.1265097 6.947674 6.9683905 7.077707 6.7487617 6.8087397 6.97792
1369052_at 4.761899 4.9428754 5.1230006 5.088731 4.7288847 4.945676 5.016261 4.9605885 4.8862906 5.097343 5.182925 5.2321677
1369053_at 4.627582 4.4803596 4.5815144 4.783919 4.52897 4.6141634 4.5674534 4.715818 4.361715 4.6920934 4.7209425 4.5667305
1369054_at 4.045039 4.0755124 3.8375359 3.8785236 3.969388 4.00196 4.0186696 3.9320672 3.999945 3.9339767 3.9432726 3.9691477
1369055_at 3.865811 3.8966377 3.6052334 3.931657 3.8833644 3.677717 4.037966 3.804106 3.7977357 3.6039963 3.8225207 3.60452
1369056_at 3.514726 3.5708256 3.4711175 3.504777 3.6248612 3.5643244 3.501752 3.4110947 3.4348361 3.4379976 3.4590433 3.5280585
1369057_at 6.9808702 7.213082 7.38077 7.195981 7.5016527 7.378514 7.1108255 7.3370748 7.2912683 7.0668697 7.291901 7.391803
1369058_at 5.0111117 5.0064073 5.4301443 5.255823 5.192152 5.090199 5.288261 5.1947603 5.0331793 5.031035 5.3196855 5.231336
1369059_at 7.5872855 7.6195297 7.628083 7.5788126 7.762545 7.5702043 7.5868015 7.699121 7.842099 7.721563 7.6064157 7.707605
1369060_a_at 7.133823 7.2142444 7.4327054 7.263 7.348121 7.320985 7.2394853 7.1006517 7.3487525 7.308358 7.4382763 7.508091
1369061_at 7.4582624 7.321575 7.4272013 7.8441 7.6462345 7.641506 7.750771 7.532459 7.9334497 7.780466 7.8062897 7.5558815
1369062_at 5.418872 5.1126347 5.1086693 5.1062307 5.311924 5.148859 5.0662847 5.0763617 5.1941223 5.1039963 5.1479607 5.2230387
1369063_at 8.755817 8.865365 8.725788 9.001672 9.027401 9.09917 8.701817 8.995829 8.5771055 8.905804 8.920079 8.914578
1369064_a_at 3.825383 3.883144 3.7693348 3.6286883 3.7917252 3.7797675 3.6968327 3.708054 3.833818 3.7074685 3.7994666 3.7420194
1369065_a_at 8.1287155 8.396075 8.545816 8.2619 8.356506 7.9466896 8.0404 8.188116 8.433104 8.309867 8.145934 8.358605
1369066_at 6.445495 6.4490128 6.491148 6.7446775 6.651664 6.371913 6.72671 6.4623504 6.2734146 6.2464895 6.174953 6.2688694
1369067_at 4.147804 4.076993 3.898673 3.747051 3.9697552 3.9537818 4.0373216 4.1852446 4.108613 3.8798795 3.862964 3.859359
1369068_at 3.886554 4.02556 3.7753541 4.0637546 4.022274 3.9589195 3.8550878 3.8588505 4.1924953 3.8999834 3.8453205 3.9861758
1369069_at 7.217797 7.3728185 7.3413463 7.4480968 7.1781116 7.5771303 7.4009905 7.2625465 7.536483 7.479952 7.246312 7.1203523
1369070_at 7.285198 7.117119 7.24262 7.1321273 7.240777 7.240319 7.253041 7.210608 7.4949546 7.206873 7.3503776 7.53202
1369071_at 4.3813076 4.37051 4.4231367 4.309248 4.269004 4.207144 4.6998253 4.313093 4.163694 4.526903 4.1266813 4.1738243
1369072_at 5.4756913 6.0445337 5.7508087 5.555147 6.233243 5.534627 6.0277486 5.753699 5.651015 7.1023297 7.1011243 6.9648757
1369073_at 9.544859 9.39085 9.702201 9.613576 9.72153 9.556041 9.666937 9.730144 9.854763 9.686304 9.637321 9.869834
1369074_at 12.13237 12.2504835 12.290152 12.311911 12.268713 12.304644 12.07423 12.307814 11.872084 12.311945 12.037927 12.236997
1369075_a_at 4.9204607 4.554246 4.4619246 4.7207594 4.5521374 4.960811 4.6685863 4.7263865 5.040844 4.845293 4.588162 4.7077823
1369076_at 8.082685 8.12334 8.146487 8.418607 8.262552 8.243829 7.979949 8.129077 8.197006 8.12859 8.2915535 8.197795
1369077_at 6.2720633 6.42284 6.250216 6.442142 6.232176 6.4833856 6.188424 6.218117 6.3602157 6.3026505 6.500045 6.542219
1369078_at 7.3439837 7.534688 7.6509194 7.6899815 7.8128395 7.519567 7.543523 7.4833746 7.691505 7.763065 7.598027 7.831457
1369079_at 5.1123886 4.9414263 5.164485 5.1602793 5.239951 5.031225 5.0049443 5.040462 5.2281113 5.1254873 5.2298346 5.1740513
1369080_at 4.864111 4.84082 4.778405 4.6896358 4.8988414 4.843932 4.7995987 4.7527113 4.957752 4.723807 4.8142047 4.8620706
1369081_at 6.2625623 6.25415 6.735959 6.6269426 6.3631577 6.347932 6.2786107 6.517845 6.7795734 6.3250346 6.4505024 6.8529763
1369082_at 4.705853 4.756819 4.736825 4.9360743 4.856613 4.756364 4.966539 4.9386525 4.8534355 4.8789907 4.8711214 4.882099
1369083_at 4.6598268 4.835992 4.8079276 4.7381587 4.721978 4.914565 4.6887784 4.862306 5.001618 4.512242 4.804985 4.806012
1369084_a_at 6.990308 6.9359097 6.8625464 7.21776 6.89293 7.0567884 6.8809605 7.002168 7.286601 6.88598 7.302153 7.2235904
1369085_s_at 5.2380304 5.093257 5.201847 4.9999743 5.3918285 4.7645445 5.2093287 4.828619 5.0953884 4.51264 5.2062473 5.150385
1369086_a_at 4.8885183 5.1852245 4.986167 5.371318 5.100135 5.095516 5.0346193 5.26173 5.130411 5.0075784 5.0734777 5.251684
1369087_at 5.5671606 5.1078672 5.283783 5.327093 5.575038 5.4979906 5.423561 5.265711 5.625662 5.775631 5.6031322 5.4566803
1369088_at 7.2914643 7.0012536 7.576245 7.160129 7.5167055 7.526282 7.5225577 7.3184295 7.595459 7.453458 7.431246 7.3500338
1369089_at 5.137236 5.208823 4.7537613 4.783607 5.1288304 4.6096764 4.870742 4.8646994 4.8119264 4.8561673 4.724279 4.779681
1369090_at 5.1842966 4.9446774 4.5895815 4.7966104 4.979366 4.708345 4.7815933 4.71254 4.39663 4.819788 4.6638236 4.015807
1369091_at 4.420738 4.219469 4.050295 4.0443344 4.090851 4.7516937 4.366971 4.252058 4.353503 4.3258247 4.0343914 4.165715
1369092_at 7.779102 7.695699 8.010507 7.67404 8.042044 7.7346826 7.394513 7.5880356 7.786065 7.6930723 7.6466866 7.660242
1369093_at 6.7579317 7.055058 7.016601 7.0512547 6.8201604 6.989334 6.858115 7.0490084 6.977598 6.9950447 7.1483197 6.873619
1369094_a_at 4.728218 4.751868 4.775023 5.3517985 5.2588654 5.3950906 5.106444 5.2677007 5.164915 5.3961105 5.193676 5.231806
1369095_at 4.5851574 4.7165174 4.42677 4.087544 4.613387 4.566519 4.6510496 4.5964155 4.4246655 4.4157486 4.649145 4.4279776
1369096_at 4.379407 4.2345376 4.1189933 4.2373934 4.379137 4.3747272 4.2676973 4.1441917 4.1653233 4.3052197 4.066846 4.0807233
1369097_s_at 6.286955 6.317738 5.951909 6.1056275 6.165467 5.9747057 6.417988 6.224336 6.1031785 6.459798 6.6161675 6.314946
1369098_at 3.9647708 4.1779504 4.1811776 4.2140946 4.216508 4.2756157 4.1987324 4.4066763 4.1209774 4.225637 4.495593 3.8848763
1369099_at 7.43278 7.5721483 7.7344065 7.6963186 7.675312 7.5043755 7.3844295 7.707391 8.021229 7.833837 7.9195013 8.019655
1369100_at 4.306815 4.2050085 4.168869 4.040449 4.307006 4.16182 4.3674593 4.2899675 4.0201244 4.196563 4.1698103 4.1167917
1369101_at 7.4761796 7.805977 7.688161 7.6800323 7.650674 7.6075716 7.521879 7.3866405 7.7525454 7.260538 7.61395 7.772676
1369102_at 3.7450147 3.7960382 3.6771312 3.6910539 3.623565 3.8812892 3.687093 3.737203 3.7708242 3.749977 3.6739082 3.6479487
1369103_at 4.4161425 4.3689723 4.4618597 4.622444 4.591137 4.4142675 4.514592 4.4657235 4.390932 4.414445 4.524785 4.6666822
1369104_at 5.120141 4.9712634 4.9552236 6.003619 5.278227 5.3662386 5.023198 4.9928374 5.2456284 5.362501 5.058181 5.136347
1369105_a_at 3.4768994 3.7739778 4.21432 4.488661 3.8205924 3.4434516 4.1055155 3.9636157 3.5767944 3.8067415 3.6821442 3.4864104
1369106_at 4.2400594 4.1675305 4.2625656 4.006968 4.2958455 4.220496 4.1845684 4.4461923 4.275521 4.231576 4.20021 4.268953
1369107_at 3.793578 3.7544718 3.9141803 3.8041651 3.9570923 3.9407089 3.689674 3.8130622 3.8431907 4.0299044 3.9659956 3.881806
1369108_at 4.1013393 4.0182486 4.224301 4.0481935 3.968381 4.25428 3.991674 4.0075 4.0565176 4.076544 3.929936 4.062933
1369109_at 3.895418 3.76577 3.7332876 3.8646634 3.6694293 3.7187154 3.7989275 3.8963141 3.8466282 3.8785338 3.7443604 3.9198842
1369110_x_at 10.125968 9.790502 9.87381 10.377419 10.177777 10.383802 9.3231125 9.800406 9.15292 10.156328 9.919743 9.633212
1369111_at 13.546751 13.816164 13.927806 13.953855 13.806496 13.881474 13.596156 13.845474 13.856719 13.916051 14.018619 14.022996
1369112_at 4.3779426 4.285058 4.364403 4.200575 4.315653 4.3402214 4.2150035 4.133213 4.3600197 4.372622 4.308948 4.202988
1369113_at 3.3671796 3.4293609 3.4126372 3.3814917 3.3093796 3.472163 3.4161856 3.5291898 3.342298 3.4243238 3.3075585 3.3789902
1369114_at 3.2063746 3.1671333 3.1481726 3.1471202 3.0609035 3.1475353 3.1095588 3.059917 3.1442409 3.1891575 3.059334 3.1631804
1369115_at 5.6426353 5.7215266 5.433658 5.275333 5.2489347 5.3310485 5.349002 5.765637 5.146631 5.4377594 5.740226 4.8067026
1369116_a_at 5.561503 5.6416006 5.7247257 5.7568192 5.7478523 5.823158 5.378031 5.6974792 5.658471 5.646083 5.711301 5.866087
1369117_at 4.539061 4.4979734 4.221921 4.134642 4.4457235 4.156449 4.231982 4.2201233 4.1985416 4.2512527 4.3446617 4.29849
1369118_a_at 5.304223 5.3164806 5.536799 5.1823606 5.6622124 5.4003544 5.445427 5.325123 5.1888304 5.321621 5.3264503 5.168581
1369119_a_at 4.8700733 4.6501617 4.592602 4.7180824 4.862471 4.730529 4.6845903 4.7011213 4.6217394 4.4917426 4.7639723 4.74169
1369120_a_at 7.1424766 7.1893 7.108154 7.017366 7.1663666 7.1630435 6.812801 6.9021916 7.3291698 7.1533523 7.2568817 7.3315845
1369121_at 4.9655514 5.0177684 5.06919 5.1888685 5.1057506 5.1797996 4.8729377 5.1421394 5.1790648 5.1323786 4.964905 4.7973685
1369122_at 6.4830523 6.7897396 6.782682 7.030936 6.7982807 6.7872066 6.7192082 6.8344235 6.9466696 6.9403944 6.892522 7.1422105
1369123_a_at 5.706836 5.828464 5.7254205 5.786812 5.745137 5.807831 5.4818087 5.7753544 6.042451 5.62125 5.7741394 5.895405
1369124_at 4.4768047 4.454262 4.48578 4.5187225 4.6989546 4.381406 4.336935 4.6153536 4.600829 4.656496 4.61261 4.585668
1369125_at 3.306484 3.2817812 3.3543365 3.2340255 3.305446 3.3496184 3.3413975 3.2430885 3.3413463 3.4076798 3.1656399 3.2390583
1369126_at 3.8436038 3.838722 3.71026 3.629453 3.7845526 3.8018646 3.6636126 3.932224 3.8086326 3.9171994 3.7584066 3.9475734
1369127_a_at 5.889627 6.1287255 6.1981816 6.3267283 6.1694736 6.147513 5.9030643 6.1847863 6.360023 6.0078974 6.3192987 6.5810766
1369128_at 3.9582262 3.9271045 3.9978414 3.9985588 3.8335288 3.8309429 3.955319 3.9422255 3.9488053 3.6720395 3.7529023 3.8440797
1369129_at 4.2067366 4.4484034 4.2396855 4.28767 4.1010895 3.9420168 4.0883617 4.0063787 4.0825367 3.9781857 4.001753 3.9783866
1369130_at 5.3425455 5.201642 5.026106 5.063731 5.108186 4.900938 5.0591793 4.9201736 5.158627 4.9935904 4.8822308 4.947037
1369131_at 4.2309256 4.1670647 4.099884 4.1009817 4.0797143 4.2299976 4.2473354 4.290054 3.9896235 4.265747 4.133116 4.2260275
1369132_at 6.4256573 6.2450404 6.080823 6.390773 6.421476 6.1727285 6.3596764 6.2950525 6.064321 6.131568 6.2439294 6.0755253
1369133_a_at 3.8333633 3.7697053 3.798086 3.6930914 3.8246171 3.8060496 3.8001885 3.7902758 3.8185744 3.722129 3.7584164 3.8096669
1369134_x_at 3.5666776 3.5419745 3.550718 3.6001685 3.4581463 3.5818298 3.6015072 3.7469664 3.5675602 3.5857365 3.5691557 3.4772408
1369135_at 6.883145 7.0195208 6.6889963 6.797225 6.834048 6.7760396 7.1399064 6.952851 7.057196 6.970926 6.6244617 6.6281524
1369136_at 5.0310755 4.6709404 4.7233152 4.6656456 4.499612 4.7941103 4.677374 4.496378 4.581709 4.8618107 4.690709 4.3883786
1369137_at 5.0032625 5.0261965 4.9442663 4.7036877 4.8765135 4.9151454 4.6949673 4.96807 5.098226 4.975595 4.8539886 4.9379606
1369138_a_at 3.796014 3.8650184 4.1678567 3.9327428 4.103844 3.9829957 3.839113 3.8081048 3.8124068 3.6764088 3.8597517 3.9523253
1369139_at 4.1032248 3.6532657 3.6546512 3.8658738 3.729423 3.8344176 3.8430948 3.6947749 3.8765707 3.5006392 3.8004158 3.5590475
1369140_at 3.7764924 4.014584 3.9613235 3.9829109 3.904503 3.8739069 4.0266047 3.9868293 3.9259555 3.8638628 3.7849755 4.0142374
1369141_at 3.82202 3.6600764 3.6659708 3.7714126 3.6367095 3.7033064 3.6954486 3.817801 3.7517154 3.770801 3.7133267 3.6843147
1369142_at 3.6904047 3.602534 3.6733382 3.5675778 3.555036 3.4954205 3.4481568 3.6814682 3.6089962 3.5772088 3.493645 3.5758898
1369143_at 4.256752 4.0983214 4.005188 4.0528092 4.133935 4.153167 4.085744 4.2045894 4.2669477 4.1490784 4.0362825 4.076091
1369144_a_at 5.1968575 4.854142 4.5926123 4.108284 4.3845186 4.590329 4.718837 4.814765 4.596572 4.7083797 4.471923 4.2959185
1369145_a_at 4.5956545 4.556653 4.6268034 4.628248 4.59604 4.6276746 4.688732 4.587236 4.7220798 4.5907145 4.5529594 4.472924
1369146_a_at 6.7341914 6.366045 6.530412 6.365807 6.4229817 6.464655 6.777356 6.7371216 6.487288 6.7440705 6.90402 6.523745
1369147_at 4.8644633 5.015117 5.0271325 4.776026 5.038062 4.9333534 4.605457 4.823801 5.037205 4.897599 4.8581467 4.8293285
1369148_at 7.521827 7.71807 7.832587 7.6523776 7.518602 7.596105 7.4858756 7.4453278 7.657169 7.4985886 7.683965 7.774943
1369149_at 5.089555 4.844028 4.9807954 4.906367 5.061879 4.959377 5.069116 4.8437095 5.226458 4.9336977 4.941002 4.9530077
1369150_at 7.7337565 8.2581835 8.798212 8.32293 8.293195 8.7199745 8.707895 8.364862 8.735067 8.142117 8.762161 8.863576
1369151_at 5.0900354 4.9614143 5.2253294 5.3598785 5.1618786 5.2500434 5.123695 5.288069 5.1271567 5.2145777 5.244953 5.106109
1369152_at 6.5487156 6.5555735 6.731822 6.920541 6.716186 6.672023 6.6502457 6.510095 6.9100423 6.8732634 6.5865192 6.8831277
1369153_at 3.4941976 3.5694833 3.5565267 3.3998604 3.4407923 3.6223671 3.4517007 3.5018063 3.470363 3.4539063 3.4599025 3.38085
1369154_at 3.8823211 4.030809 3.8483982 3.7616467 3.8029578 3.9167137 3.775525 3.916281 3.7126768 3.8424177 3.845321 3.912087
1369155_at 5.8015313 5.380963 5.641691 5.194918 5.1820126 5.079918 5.725929 5.851096 4.9655886 6.0525036 5.2483597 5.180025
1369156_at 6.346566 6.202266 6.642303 5.962537 6.0352583 5.915487 6.282701 5.9683924 6.035025 6.0304556 6.263323 6.4386005
1369157_at 7.8571806 8.333107 7.982544 8.141823 8.084663 7.967255 7.762444 8.114786 8.006741 7.9197826 8.271124 8.395731
1369158_at 4.26484 4.4844055 4.376598 4.1446047 4.3149843 4.4124746 4.332135 4.228283 4.189949 4.2809725 4.2246456 4.42189
1369159_at 5.1812825 5.8252745 5.6536145 5.7129993 6.097842 5.577817 5.162453 5.9752536 5.641414 5.709157 5.736072 5.527322
1369160_a_at 4.678223 4.693438 4.771299 4.790388 4.838666 4.7055864 4.6118937 4.711441 4.4485927 4.569801 4.6385036 5.0190067
1369161_at 7.9962425 8.209384 8.003521 8.26092 7.584132 8.329664 7.921691 8.411281 8.175732 8.542133 8.3841095 8.5479965
1369162_at 4.5727067 4.540188 4.3633904 4.062748 4.576118 4.402514 4.485013 4.4422593 4.2747803 4.441444 4.403295 4.2182465
1369163_at 4.84624 4.891699 5.0109806 5.1191463 4.9671297 4.9993424 5.104866 4.8691483 5.0362377 5.020601 5.0645084 4.8738694
1369164_a_at 4.6138926 4.5237045 4.3450375 4.6510406 4.4647946 4.512165 4.558266 4.4356136 4.494984 4.4423237 4.290625 4.3210387
1369165_at 4.186628 4.0636315 4.0597897 4.0529337 4.176895 4.0380125 4.247667 4.1205816 3.9511755 4.17497 3.9943159 4.2241225
1369166_at 3.9695103 3.9549127 3.779856 4.0431957 4.0329876 3.8682795 4.034815 3.9223135 3.9866867 3.8738232 3.8286598 3.8366284
1369167_at 6.197295 6.121173 6.1077933 6.0549345 6.011871 6.2032313 6.1585493 6.101872 6.159676 6.045982 6.2290745 5.901358
1369168_a_at 5.167652 5.0520515 5.2069774 5.37363 5.448735 5.40966 5.241257 5.2965937 5.3995934 5.4082546 5.115406 5.1526947
1369169_at 9.292784 9.010776 9.177981 8.987883 9.23981 9.158976 9.154566 9.139917 9.326508 9.080598 9.444883 9.3891735
1369170_at 3.6684535 3.618409 3.674799 3.704128 3.636357 3.773181 3.7344742 3.66226 3.8858025 3.7600644 3.8802073 3.8186588
1369171_at 10.581651 9.927017 10.73568 10.765059 10.74545 10.695564 10.3819 10.629299 10.550843 10.537582 10.378108 9.650966
1369172_at 3.9237137 4.0704565 4.1867304 4.1774387 3.9929457 4.0853148 4.0499263 4.0660887 4.0758085 4.073388 4.001849 4.0803065
1369173_at 5.2589335 5.2034206 5.287986 5.2870674 5.2969832 5.298641 5.210638 5.1570363 5.254074 5.29315 5.2603474 5.107465
1369174_at 6.218877 6.7469826 6.6603823 6.840167 6.571975 6.4461174 6.349441 6.5781617 6.8599653 6.604732 6.680514 6.6504774
1369175_a_at 4.432374 4.448695 4.37428 4.2751102 4.315132 4.231723 4.3598795 4.412174 4.232354 4.081422 4.481498 4.2505865
1369176_at 6.2870536 6.132946 6.102571 6.22865 6.171396 6.313375 6.0703335 6.3914537 6.5256796 6.308699 6.14088 6.1674724
1369177_at 6.7104645 6.7293324 6.8521767 7.0293016 6.7801685 6.6574154 6.6657643 6.713303 6.659401 6.822677 6.801966 6.846002
1369178_a_at 4.5819845 4.375757 4.7217636 4.48715 4.441943 4.418957 4.30583 4.537903 4.3127217 4.669911 4.4872456 4.679716
1369179_a_at 5.440342 6.032801 6.042549 5.8773117 5.7554026 5.6813807 5.792142 6.280925 5.930979 6.2380834 5.7512236 5.4282684
1369180_at 4.6415873 4.7043557 4.926016 4.690697 4.8001914 4.7615423 4.6917453 4.8421755 5.106895 4.9240017 4.6467323 4.700359
1369181_at 5.7407923 5.966378 5.8363996 5.813093 5.678832 5.794026 5.502309 5.863693 6.003873 5.8100033 5.967908 5.642807
1369182_at 4.0730634 3.9996972 3.8739412 3.852025 3.9293199 3.9732003 3.8447611 4.007692 3.8054395 3.9207177 3.850261 3.9272966
1369183_at 4.399472 4.6173697 4.5846214 4.550581 4.559334 4.564163 4.5126095 4.5565214 4.723559 4.4918365 4.3802795 4.5918956
1369184_at 4.238093 4.2082996 4.4467707 4.4911146 4.077589 4.5295453 4.3089123 4.236118 4.320113 4.541403 4.397313 4.288894
1369185_a_at 5.9485154 5.744745 5.6699815 5.4125476 5.7805057 5.7178445 6.0602255 5.718818 5.536217 5.7755103 5.641059 5.4710712
1369186_at 6.64188 6.8657646 6.85396 7.0765667 7.0424995 7.008236 6.983534 6.98393 6.7206583 6.8082485 6.8539824 6.5288687
1369187_a_at 6.9404664 7.4256682 7.519388 7.3360705 7.3465786 7.3781123 6.972925 7.148795 7.4147162 7.0880103 7.3338857 7.623221
1369188_at 3.9364219 3.9389327 3.8098273 3.870966 3.7961462 3.9362164 3.9978476 3.8587883 4.037671 3.8424177 3.8502233 3.8813176
1369189_at 5.863376 5.7822547 5.6245313 5.8172574 5.7559695 5.7104354 5.6374516 5.635099 5.6572347 5.577768 5.7949996 5.7300034
1369190_at 5.914417 5.7393174 5.8311415 5.8440804 5.7595663 6.015306 5.857788 5.941956 6.109767 5.6627693 5.977237 6.0335994
1369191_at 3.7130318 3.7762995 3.6104603 3.6335204 3.728014 3.598768 3.5151925 3.6522021 3.7139657 3.6441429 3.6741066 3.7336404
1369192_at 4.4448023 4.494137 4.550831 4.7295585 4.630541 4.494854 4.5845366 4.50217 4.589408 4.492945 4.4244046 4.644491
1369193_at 4.9195547 5.044318 5.0691137 5.0441036 4.8258753 5.0200233 4.935695 4.957418 5.06981 5.134728 4.945542 5.014276
1369194_a_at 3.444769 3.568974 3.5751626 3.60247 3.5047724 3.481068 3.4968884 3.5617769 3.4924953 3.457141 3.4514575 3.523669
1369195_at 4.915965 5.168086 5.198569 4.9924006 4.951927 4.9599104 4.8798165 4.955376 5.1274867 5.2646265 5.7054095 6.5837765
1369196_at 5.122243 5.190896 4.920887 5.1618433 5.0630245 5.2672024 5.3233604 5.279702 5.492261 5.3628283 5.092496 5.2639217
1369197_at 5.871946 5.886817 5.9805603 5.56029 5.5430465 5.6786833 5.602501 5.824359 5.641298 5.521529 5.5991106 5.38835
1369198_at 5.495275 5.31828 5.4958916 5.49308 5.634699 5.501136 5.906198 5.584661 5.403184 5.8961973 5.4568067 5.4046173
1369199_at 5.5886393 5.805227 5.433833 5.429018 5.432069 5.4124975 5.4758196 5.569069 5.6165686 5.626436 5.7320604 5.62086
1369200_at 9.019762 9.2089405 9.39202 9.125712 8.70937 9.176277 8.843202 9.004032 9.285152 9.16985 9.025755 8.79022
1369201_at 5.9475007 5.55378 5.356606 5.5426893 5.542088 5.577296 5.3933578 5.84252 5.887074 5.3477225 5.6332946 5.25271
1369202_at 4.183787 4.276635 3.8304286 4.0340805 4.123877 4.369175 4.1222982 4.436701 4.4632077 4.2476516 4.0915575 3.8131385
1369203_at 3.8888366 3.887696 3.8360212 3.9123397 3.8047886 3.9392233 3.7702556 3.7982545 3.8438714 3.8461802 3.8334801 3.999067
1369204_at 6.599765 6.6072702 6.9177566 6.627001 6.423123 6.63984 6.7187505 6.8096137 6.8505497 6.628369 6.6007857 6.5508404
1369205_at 5.1237884 5.1648464 5.169875 5.1355524 5.280275 5.3467736 5.162832 5.1925497 5.095349 5.1614285 5.0671124 5.0967755
1369206_at 12.1237545 12.350513 12.275512 12.445408 12.167582 12.382249 12.266629 12.274573 12.152026 12.41551 12.177196 12.280054
1369207_at 4.645079 4.285918 4.108305 4.50661 4.3669662 4.306746 4.172782 4.2192736 4.2462416 4.248325 4.142376 4.1616116
1369208_at 6.84525 6.2580237 6.064263 6.5455484 5.839698 6.077578 6.2060976 6.095373 5.8250456 5.7948804 6.007715 5.862426
1369209_at 6.630505 6.6678615 6.6371717 6.4130273 6.662753 6.5009165 6.551485 6.38824 6.5767946 6.5212693 6.572965 6.4773803
1369210_at 3.347858 3.3870249 3.3926523 3.2922373 3.4525628 3.31073 3.3543038 3.3744152 3.3594031 3.4801953 3.3498764 3.2822776
1369211_at 5.478049 5.590153 5.760523 5.756317 5.888945 5.900296 5.491673 5.6527886 5.948524 5.826485 5.772923 5.885183
1369212_s_at 6.6031885 6.9863963 7.1717014 6.4357786 7.0410743 7.0447235 6.967443 7.16764 6.8256316 7.1472096 6.891742 6.645736
1369213_at 6.065923 5.991202 5.861902 5.636086 5.887965 5.6442018 5.7327843 5.821709 5.694188 5.870617 5.8405113 5.619288
1369214_a_at 5.55759 5.7533007 5.938254 6.381787 6.1172 5.8087306 5.885558 5.693334 5.869637 5.780447 5.8897305 6.535834
1369215_a_at 9.630543 9.396767 9.26071 9.447726 9.672343 9.74758 9.389383 9.776203 8.941385 9.215645 9.454168 9.496406
1369216_a_at 5.6636 5.5996084 5.705196 5.6628504 5.481849 5.785991 5.6225595 5.5305715 5.8764086 5.747104 5.7226763 5.58199
1369217_at 4.3783956 4.379045 4.3193426 4.351018 4.284522 4.4669743 4.208084 4.3046913 4.2439566 4.315303 4.241711 4.1796036
1369218_at 7.026338 7.2692366 7.45578 7.275317 7.1457877 7.449589 7.3782883 7.3884606 7.756665 7.4565554 7.600581 7.5607014
1369219_at 6.0929956 6.2000394 6.081759 6.1212473 6.2590284 6.23577 5.9841385 6.370516 6.483005 6.0727935 6.5986385 6.0801754
1369220_at 6.6985273 6.847662 6.8269167 6.841584 6.6859984 6.6712017 6.742558 6.761539 6.8052096 6.946199 6.8881183 7.1747346
1369221_at 5.885958 5.8931246 5.785347 6.046317 5.836659 5.9187155 6.0952077 5.9637456 6.217397 5.9795966 6.084399 6.1935587
1369222_at 5.6546826 5.3897934 5.2232804 5.285157 5.323941 5.4522786 5.2808256 5.578559 5.3343353 5.25279 5.3628173 5.2508087
1369223_at 6.911788 6.8632402 6.6886067 6.9402266 6.8250284 6.8101935 6.908999 6.7906117 6.7069187 6.6400747 6.6344714 6.862981
1369224_at 9.707904 8.547552 7.9474916 10.890642 8.874222 10.447825 9.568869 7.8068113 9.240892 9.781876 9.165075 7.642732
1369225_at 11.552202 11.974222 11.8023615 11.584949 11.497187 11.440781 11.332595 11.321334 11.144738 11.409765 11.780554 12.136905
1369226_at 7.7723126 7.6085095 7.6105623 7.3646927 7.132395 7.267858 7.553945 7.053714 7.489937 7.5740995 7.6819434 7.62559
1369227_at 5.692721 5.6540174 5.5520363 5.473451 5.4036884 5.738798 5.6850705 5.414237 5.7573423 5.6005826 5.766223 5.643213
1369228_at 6.154577 5.866276 5.954954 5.7462893 5.8752112 5.5784073 6.10716 5.817375 5.693908 5.711705 6.1773615 6.330249
1369229_at 6.55838 6.5336304 6.389555 6.197676 6.3148994 6.44708 6.70642 6.2125864 6.5020523 6.2729855 6.449539 6.0765886
1369230_at 4.9733553 4.75825 4.7140846 4.587184 4.744572 4.684263 4.660426 4.59432 4.672033 4.859094 4.4536314 4.456667
1369231_at 5.5850916 5.571986 5.5406494 5.042461 5.7861347 5.5501432 5.7866096 5.3806906 5.3401856 5.6206026 5.5634108 5.3542404
1369232_at 4.5565224 4.592642 4.53519 4.4183517 4.696019 4.701457 4.677239 4.575675 4.41385 4.61133 4.4983745 4.5496593
1369233_at 3.8957613 3.9877872 3.8635035 3.9106622 3.8881876 3.8065798 3.875972 3.8982213 3.8103726 3.7763145 3.9065566 3.866257
1369234_at 7.5123453 7.9069633 8.031804 7.8585362 7.438119 7.7534986 7.7700057 7.835058 7.480564 7.6557264 7.900404 8.000204
1369235_at 4.5450993 4.7228312 4.835016 4.918975 4.9662285 4.541464 4.575938 4.6125565 4.725018 4.6288567 4.5447145 4.769869
1369236_at 4.91535 4.9559965 5.0484715 5.022728 4.8791895 5.027479 4.894689 4.951153 5.080106 5.000062 4.9441957 4.8632684
1369237_at 5.3482695 5.3225493 5.2171526 5.2271867 5.2939343 5.2298822 5.3306165 5.1946335 5.1633635 5.243738 5.3552537 5.3681116
1369238_at 9.141156 9.422465 9.3370695 9.433632 8.963154 9.048411 9.2077 9.505292 9.601832 9.36452 9.250294 10.305936
1369239_at 3.8465705 3.9496953 4.0258193 3.9314518 3.984691 3.8311446 3.934763 3.8733816 3.8114634 3.9917316 3.88108 3.881844
1369240_a_at 5.203026 5.603052 5.712105 5.7922826 5.4379506 5.665857 5.6042614 5.688181 5.71585 5.393612 5.490145 5.3812466
1369241_at 5.2655497 5.3974094 5.6756153 5.2783175 5.5286074 5.4888463 5.41736 5.6027184 5.287947 5.637688 5.5424485 5.6204944
1369242_at 3.7894976 3.7052426 3.6527152 3.7358487 3.6622632 3.5904136 3.667977 3.6975193 3.7171118 3.6973414 3.4559536 3.5775723
1369243_at 4.1810074 4.5245714 4.367665 4.536268 4.447249 4.4357224 4.177612 4.162981 4.0539207 4.1547008 4.1040664 4.314115
1369244_at 6.612037 6.5253277 6.6667666 6.7316403 6.670649 6.6981697 6.522327 6.6688204 6.9557 6.8360763 6.9843316 6.6401763
1369245_at 4.837848 4.867508 4.772888 4.6310897 4.7892756 4.971011 4.737603 5.006118 4.865543 4.8285108 4.837565 4.704629
1369246_a_at 4.1465435 3.8957057 3.682767 3.8385375 4.087787 3.8629804 3.9250245 3.931549 3.792426 3.7851574 3.8433447 3.8529804
1369247_at 5.137236 5.4608774 5.7417774 5.6809516 5.4912333 5.6132255 5.1937385 5.6740403 5.3936357 5.7619205 5.790283 6.0996466
1369248_a_at 7.6222434 7.4665318 7.8441925 8.007402 7.8738966 8.165917 7.4058666 7.881119 7.0191803 7.8899636 7.6422033 8.545301
1369249_at 7.525621 7.859605 8.2610855 8.142523 7.899462 8.444353 8.270578 7.8250213 8.007351 7.329816 8.193053 8.293502
1369250_at 4.8363113 4.823081 4.8503485 4.8542404 4.755194 5.0505834 4.8573804 4.94786 4.858912 5.0508604 4.974571 4.9126124
1369251_a_at 6.215657 6.067813 5.875757 5.984177 6.122755 6.002621 6.1459203 6.0085344 5.8959045 6.1521015 5.825124 5.6882625
1369252_a_at 5.244853 5.2383456 5.2687755 5.440386 5.651019 5.3743 5.207837 5.36276 5.4753895 5.389795 5.3329754 5.396033
1369253_at 3.8930914 3.977741 3.9774072 3.9291575 4.1563435 3.9670162 3.9270759 3.931527 4.148959 3.976276 4.019689 3.9233103
1369254_a_at 3.8173833 3.7926805 3.8626869 3.8197742 3.7831497 3.756745 3.7210686 3.911066 3.8094578 3.7316365 3.7044501 3.719548
1369255_at 5.842504 6.122795 6.085622 6.1713023 6.27826 6.0897617 5.9287395 5.9256225 6.0014544 5.9558587 5.879487 5.8786197
1369256_at 5.697291 5.458684 5.569094 5.81502 5.3948674 5.439731 5.4377503 5.343325 5.516845 5.5511427 5.6868725 6.0556655
1369257_at 5.1910453 5.2729435 5.0500536 5.400978 4.858124 5.1013646 5.16442 5.1790566 4.9778533 5.0967255 5.139599 5.2257075
1369258_at 3.1873968 3.1045456 3.179175 3.2561827 3.2483277 3.2946417 3.15735 3.2094321 3.2200491 3.190449 3.1582823 3.2622004
1369259_at 5.9116244 6.07524 7.0683527 6.3417144 6.196714 7.013439 6.3424544 6.854374 5.68403 5.9920154 6.038533 5.583353
1369260_a_at 4.1336536 4.1094656 4.1728444 4.1601453 4.0783343 4.017671 4.0237265 4.222279 4.1406975 4.118209 4.11698 4.1328173
1369261_at 4.577696 4.745186 4.8686194 4.6979523 4.8494596 4.6422358 4.688018 4.623498 4.781556 4.827585 4.703873 4.767316
1369262_at 6.446879 6.5733604 6.3461924 6.407702 6.4696617 6.483651 6.4589915 6.6540713 6.667897 6.6709266 6.6736517 6.351947
1369263_at 3.4985259 3.4381251 3.4007962 3.4420295 3.3941 3.4711175 3.532087 3.5098553 3.4904351 3.3652608 3.424707 3.4245107
1369264_at 5.381149 5.1934085 5.207653 5.1815357 5.4498463 5.322618 5.2858057 5.159748 5.2955894 5.1414003 5.2164254 5.1313734
1369265_at 5.9981194 6.0091686 6.287093 6.13383 6.042221 5.8961997 6.076542 6.1546226 6.28855 6.1201015 6.157228 6.2778854
1369266_at 5.4902678 5.5994606 5.7008257 6.007297 5.82269 5.9598317 5.8036604 5.7407722 5.605708 5.567726 5.555981 5.688095
1369267_at 4.423943 4.599385 4.402529 4.1948724 4.340478 4.443778 4.169197 4.1809945 4.2540474 4.2984815 4.135934 4.232955
1369268_at 3.9508553 4.5995345 4.131736 4.317092 4.2441883 3.8971195 3.9824092 4.004574 4.27068 4.0459056 3.9255219 4.132746
1369269_at 8.398685 8.358268 8.213822 8.554967 8.392298 8.48429 8.417436 8.645702 8.425132 8.613475 8.390005 8.409742
1369270_at 7.833736 7.984708 8.145205 8.092848 8.166389 8.108702 7.8923955 8.011827 8.023845 8.217573 8.121738 8.507892
1369271_at 4.3323026 4.179992 4.034155 4.251921 4.278875 4.0685434 4.1501064 4.2154026 4.085311 4.097829 4.2034245 4.243103
1369272_at 4.788768 4.7866793 4.9509373 5.0910997 4.5570498 4.6229024 4.620414 4.659217 4.7260613 4.862165 4.5151753 4.673092
1369273_a_at 4.2753096 4.1887174 4.280321 4.187565 4.324976 4.1648273 4.093096 4.224765 4.284114 4.281494 4.28638 4.2503552
1369274_a_at 4.812885 4.670268 4.3138614 4.6625166 4.6468897 4.7814484 4.7099724 4.3401604 4.7569866 4.744904 4.756563 4.4947367
1369275_s_at 12.366266 12.245619 12.577942 12.420644 12.464995 12.487394 12.2034445 12.360778 12.185574 12.6769085 12.349667 12.598769
1369276_at 4.5068455 4.553708 4.744744 4.6540327 4.5209446 4.774316 4.543515 4.5537066 4.7927523 4.5327687 4.651983 4.8859024
1369277_at 5.4447403 5.546738 5.310178 5.4538474 5.382536 5.394383 5.3501406 5.5890913 5.4203205 5.272833 5.364629 5.4345365
1369278_at 7.5544324 7.604147 7.5314207 7.824663 7.8042865 7.5925946 7.5184445 7.4585056 7.4915953 6.974067 7.6369467 7.715332
1369279_at 6.092905 5.9027567 6.316118 6.0441556 6.2777762 5.841101 6.0907407 6.2607727 6.1008534 6.108598 5.8064265 5.988317
1369280_at 4.644958 4.698808 4.4820356 4.451221 4.467661 4.5710554 4.696237 4.678826 4.401169 4.7301083 4.4195857 4.4524903
1369281_at 3.3895497 3.612903 3.4307773 3.4983642 3.4613929 3.4764736 3.4672408 3.3769336 3.4063675 3.5636306 3.5529253 3.577936
1369282_at 3.222811 3.2575138 3.2896712 3.3011684 3.4097888 3.2738574 3.289712 3.3326685 3.2613606 3.3500862 3.3460517 3.2852576
1369283_at 4.0766582 3.7687852 3.786507 3.8936524 3.8576186 3.7734957 3.8080177 3.9478948 3.7703295 3.916544 3.8599634 3.8780003
1369284_at 6.376288 6.0729394 6.1129656 5.959771 5.9992857 6.029162 6.3342533 6.2302957 6.0353904 6.149892 6.1007295 6.0795145
1369285_at 5.443572 5.5366597 5.466011 5.5781007 5.6807504 5.2171082 5.6059127 5.7834697 5.192488 5.362886 5.5383134 5.5884714
1369286_at 11.988706 12.199612 12.178015 12.077132 12.050288 12.0503645 11.912077 11.972835 11.584395 11.853769 11.931717 12.037314
1369287_at 5.178894 5.1678534 5.1129837 5.1488276 5.051653 5.1639147 5.2717137 5.3075733 5.2772794 4.942053 5.341478 5.1013336
1369288_at 5.639895 5.2699337 4.87621 4.913702 5.057315 4.892431 5.6952024 4.784289 4.6000795 4.920496 4.869813 5.164535
1369289_at 9.32033 9.215197 9.434128 9.489742 9.25149 9.365991 9.295489 9.587827 9.687366 9.377088 9.653813 9.7096815
1369290_at 5.0048256 4.740263 4.951339 4.5671635 4.3913183 4.708949 4.514385 4.7731028 4.901231 4.610159 4.506548 4.4838552
1369291_at 9.306874 9.328561 9.719021 9.63527 9.202633 9.845634 9.231682 9.534202 9.808028 9.453771 9.859814 10.020549
1369292_at 4.245327 4.2699795 4.1753874 4.3830357 4.1860895 4.287874 4.2205 4.278766 4.3417325 4.1228666 4.294134 4.017456
1369293_at 5.8483663 6.0973105 5.948291 5.797845 5.7888646 6.079211 5.750581 6.03551 6.0116444 5.8444405 6.0907736 6.0777917
1369294_at 4.4446816 4.429454 4.274444 4.402678 4.612712 4.424079 4.3297105 4.529888 4.397744 4.3358536 4.433575 4.606886
1369295_at 5.004255 4.8519 5.060202 4.7966104 4.948401 5.1882997 5.0220838 4.857115 5.152812 5.0003543 4.8922024 4.9877195
1369296_at 12.323938 12.20961 12.356162 12.514963 12.421043 12.617479 12.250706 12.375579 12.309603 12.347995 12.114513 11.814799
1369297_at 3.8726058 3.8650184 3.9232056 3.8233752 3.7648149 3.9978426 3.8966844 3.879118 4.0027285 3.8754764 3.868574 3.9052362
1369298_at 4.611541 4.660368 4.260518 4.291585 4.243289 4.398239 4.3438625 4.2592964 4.261689 4.4634466 4.1902456 4.4830246
1369299_at 4.770369 4.8167667 4.8843594 4.7622137 4.6691513 4.671152 4.842083 4.7784233 4.7231326 4.744029 4.85778 4.6593976
1369300_at 4.0517807 4.027973 4.173336 4.074362 4.056391 4.03016 4.150029 4.044837 4.0410385 3.859751 4.017397 3.9966528
1369301_at 5.002895 4.9364867 4.94194 4.9368205 4.992608 4.942678 4.742294 4.8811326 4.9221025 4.9777184 4.882903 4.8985
1369302_at 4.425545 4.552082 4.6593256 4.628739 4.546257 4.650237 4.4958057 4.623189 4.7214727 4.6908154 4.6177454 4.4714913
1369303_at 3.7008667 3.6992223 3.7661738 3.661731 3.5550034 3.6007307 3.619264 3.6772757 3.6502728 3.6390727 3.4840913 3.5541143
1369304_at 6.3863654 6.4932685 6.470938 6.458533 6.217993 6.287652 6.4089637 6.2117066 6.255698 6.3265133 6.3862963 6.4356704
1369305_at 4.4624424 4.540736 4.6128483 4.741211 4.5042343 4.740376 4.506918 4.6369953 4.6360836 4.5912066 4.628825 4.421962
1369306_at 4.228115 4.019211 4.0522194 4.440373 4.108837 4.034431 4.283433 4.1818886 4.0339303 4.147189 4.11815 4.0689616
1369307_at 5.0954733 5.2894125 5.191945 5.103812 5.202451 5.2020674 5.2575874 5.1208105 5.5459585 5.127415 5.2167654 5.2953925
1369308_at 4.862994 4.8782463 4.900016 5.1262774 5.3555336 5.0913677 4.891109 5.0373774 5.101822 4.996 4.8775887 4.999613
1369309_a_at 4.19356 4.451918 4.673908 4.598373 4.5293274 4.4020987 4.551299 4.4988866 4.6768756 4.7163243 4.7263775 4.8530054
1369310_at 4.601044 4.8086686 4.7510595 4.887933 4.9080887 4.9660597 4.7842646 4.7619715 4.7003927 4.9529867 4.6396894 4.9205694
1369311_at 3.7626984 3.6867058 3.723756 3.7018316 3.7859216 3.6787 3.8335574 3.8204315 3.7359831 3.8008451 3.7840323 3.9319146
1369312_a_at 7.715487 7.8403993 7.820359 7.9398403 7.8288846 7.9429836 7.750954 7.929059 7.710648 8.091326 8.042102 8.162606
1369313_at 4.3656807 4.666834 4.602867 4.6552305 4.773223 4.410452 4.6456275 4.3582716 4.5795803 4.750348 4.505769 4.4687567
1369314_at 3.9841309 4.059755 4.164012 4.1272693 4.044406 4.0651646 3.9650073 4.001542 4.149682 4.173464 4.0782585 4.151286
1369315_at 4.3114786 4.362711 4.2419415 4.465826 4.276092 4.426985 3.9706006 4.204589 4.182585 4.338299 4.171645 4.28948
1369316_s_at 5.816696 5.7764826 5.911058 5.921005 6.023602 5.9390054 5.8780217 5.7532973 6.124963 6.1112065 5.8528695 5.844464
1369317_at 3.8023493 3.7694895 3.7686915 3.712146 3.7878547 3.8747485 3.8834336 3.7708058 3.7608771 3.7879825 3.8403378 3.9295883
1369318_at 5.5692334 5.3071394 5.3962097 5.342286 5.649129 5.2438235 5.5339146 5.5516977 5.473174 5.3502855 5.456807 5.6348643
1369319_at 8.138326 7.8541365 8.206424 8.526534 8.297462 8.361638 8.262854 8.190008 8.569869 8.450329 8.557415 8.344072
1369320_at 4.290288 4.2953706 4.264591 4.289695 4.2407055 4.2822847 4.156947 4.2030144 4.2000175 4.272931 4.3599825 4.3135405
1369321_s_at 3.362218 3.442163 3.4221795 3.347376 3.3107612 3.3895793 3.465039 3.3478158 3.4442775 3.4430826 3.2958739 3.2527246
1369322_at 5.4784317 5.3283176 5.3547664 5.359992 5.6410036 5.4717536 5.3329153 5.3014536 5.6778893 5.3419704 5.328191 5.2881446
1369323_at 6.3568144 6.1283026 6.5484085 6.263322 6.6381397 6.5422115 6.4609394 6.3147593 6.6100698 6.3410683 6.194876 6.494805
1369324_at 4.0246663 3.79987 3.7195165 3.6116 3.9649878 3.5857162 3.7805748 3.674968 3.7162452 3.9940734 3.7579534 3.6357317
1369325_at 5.9914613 6.453037 6.3992867 6.7062163 6.64169 6.248352 6.0755615 6.0240626 6.211856 6.574659 6.593405 6.228143
1369326_at 4.450792 4.2545013 4.2851753 4.281418 4.3892875 4.3946304 4.3318768 4.2504044 4.4265776 4.4726915 4.594693 4.1849833
1369327_at 4.1657023 4.2522388 4.3587165 4.3439665 4.1850634 4.1448994 4.2558813 4.171847 4.1758637 4.151469 4.2183905 4.124794
1369328_at 5.8539686 6.5995007 6.378739 5.8928404 5.8651567 5.89421 5.458351 5.8902826 5.8723702 5.8690605 6.2723155 6.639425
1369329_at 6.39184 6.193234 6.0914626 6.0596285 6.442501 6.476603 6.169476 6.281104 6.231515 6.24375 6.298011 6.274686
1369330_at 4.8027644 4.8732677 4.8848495 4.91877 5.054736 5.008682 4.809607 4.893098 4.935419 4.9559817 5.0261626 5.0360937
1369331_a_at 5.166035 5.242551 5.3497787 5.268763 5.202932 5.252525 5.211966 5.215422 4.892905 5.050262 5.289663 5.057581
1369332_a_at 4.7996473 4.4706717 4.3509007 4.3572407 4.4278975 4.381671 4.4707522 4.6751504 4.2413855 4.7465796 4.351259 4.4731436
1369333_a_at 3.3199685 3.2688851 3.2659564 3.3145761 3.2098253 3.2212918 3.314887 3.2759655 3.381997 3.1649387 3.2550328 3.1844938
1369334_at 5.685869 5.800736 5.6149535 5.3966866 5.6979055 5.669102 5.887745 5.6570663 5.7980967 5.6542845 5.558737 5.297794
1369335_at 3.7555923 3.7800434 3.6521769 3.5379305 3.7083046 3.5903711 3.7369523 3.580719 3.7584467 3.4923465 3.4986856 4.055463
1369336_at 6.194039 5.9707065 5.944648 5.765474 6.053793 5.919719 5.7402 5.7005224 5.574813 5.9613876 5.9447274 5.7149634
1369337_at 4.6298523 4.4657583 4.625996 4.340544 4.705271 4.743528 4.549796 4.543608 4.3250403 4.558735 4.383739 4.5136156
1369338_at 6.250621 5.802411 5.942284 5.9348187 6.1005583 5.994504 6.040559 5.866425 6.136923 6.1862597 5.989447 5.9208026
1369339_at 5.7649183 5.5830784 5.749216 5.9620814 5.6651545 5.4965744 5.7768836 5.675227 5.7883444 5.4921656 5.4513164 5.5765114
1369340_at 4.5702233 4.5036683 4.573548 4.4019856 4.5433044 4.4467916 4.5470266 4.5593076 4.597523 4.481827 4.561525 4.606168
1369341_a_at 4.191388 4.192914 4.0819793 4.1681213 3.972062 4.2524195 4.219837 4.140067 4.242646 4.0527487 4.1132307 4.226385
1369342_at 5.407374 5.6518292 5.766815 5.770707 5.9868007 5.958265 5.51079 5.664834 5.7262235 5.536788 6.046919 5.549266
1369343_at 3.5007694 3.6030865 3.794842 3.6761835 3.5040774 3.6277807 3.5127294 3.7596009 3.689269 3.493247 3.3442116 3.410648
1369344_at 5.1225615 5.1774487 5.296717 5.397291 5.295047 5.213175 5.2295628 5.2874026 5.461825 5.477001 5.381503 5.60583
1369345_at 4.098815 4.173257 4.131463 4.1230607 4.1858864 3.9950151 4.1270485 4.277047 4.080517 4.1035175 4.083825 4.341078
1369346_at 3.6580913 3.50825 3.431151 3.406879 3.5869439 3.5034328 3.481876 3.598491 3.5114615 3.425287 3.393187 3.5004716
1369347_s_at 5.8276196 5.81718 5.7172623 5.708804 5.842972 5.816427 5.656207 5.7548246 5.7946615 5.910859 5.805787 5.9231567
1369348_at 6.360287 5.864992 5.8980846 5.431321 5.574218 5.5358167 5.947395 5.941319 5.392903 5.7017307 5.843633 5.36124
1369349_a_at 4.224623 3.6883032 3.7925735 3.7375355 3.7132244 3.8210394 3.938088 3.8275964 3.7004764 3.5526433 3.6229873 3.6598926
1369350_at 5.480652 5.443815 5.550556 5.548251 5.5811157 5.5576634 5.924276 5.496887 5.691495 5.8384037 5.589093 5.5891285
1369351_at 6.7344456 6.3202105 5.884252 5.6466084 6.170689 6.110361 6.583343 5.915999 6.038955 6.2031045 6.171594 6.0056
1369352_at 5.3658047 5.621091 5.566863 5.7643323 5.585704 5.6137357 5.566299 5.7816496 5.7641377 6.0399556 5.837175 5.8522525
1369353_at 4.747556 4.8345647 4.7138753 4.890007 4.7834377 4.660029 4.4198275 4.413536 5.311756 4.6109047 4.688272 4.9292126
1369354_at 6.6887374 6.93164 6.819386 6.922433 6.899866 6.7632017 6.763403 6.7961206 6.98855 6.9518347 6.8016586 6.8711476
1369355_at 4.5862117 4.576457 4.705215 4.5697875 4.4827294 4.3534074 4.6676817 4.4911294 4.608809 4.6862044 4.491819 4.70173
1369356_at 4.0079465 4.00284 3.9773283 3.994547 3.9723086 4.002553 4.034654 3.9070275 3.8807201 4.0331664 3.9977908 3.953155
1369357_at 5.1175675 5.0121326 5.1697063 5.2236524 5.12561 4.949375 5.0037513 4.95186 5.021018 5.183166 4.977078 5.091278
1369358_a_at 6.92229 6.8747773 6.6943564 6.933037 6.935873 7.073911 6.8358026 6.6195683 6.68941 7.2813067 6.9435716 6.7947736
1369359_at 6.0819025 5.900341 5.7203937 5.957187 6.203067 5.865087 5.82846 5.9126644 5.711806 6.1427855 6.087215 5.26468
1369360_at 5.7533154 5.6715527 5.9021444 5.6620445 6.1448927 6.257483 5.6579423 6.175348 5.8313313 6.2207265 6.0377955 6.1140394
1369361_at 4.5169353 4.4269333 4.148782 4.1224136 4.28323 4.6199636 4.1850386 4.0320315 4.140484 4.207349 4.237547 3.8119295
1369362_at 5.31401 5.260236 5.3393435 5.17062 5.2043552 5.278334 5.3223786 5.1512423 5.34278 5.3482113 5.482202 5.249686
1369363_at 3.9264975 3.694938 3.6557634 3.7649999 3.712403 3.574884 3.6671968 3.872203 3.8414204 3.839789 3.6571505 3.8394294
1369364_at 3.4708757 3.463827 3.4058113 3.5129368 3.5248523 3.4976156 3.4448028 3.5552828 3.487428 3.3883433 3.47121 3.5655468
1369365_at 4.869079 5.0296025 4.952862 4.7578826 4.951405 5.0383234 5.105795 4.6634893 5.1131682 4.6862044 4.789718 4.5316014
1369366_at 4.9087873 4.9493513 4.809534 4.89961 4.7610383 4.8616104 4.7315207 4.8142853 4.8135853 4.8238935 4.854981 4.9191966
1369367_at 4.1306744 4.154415 4.2506766 4.6064234 4.693395 4.487821 4.1137104 4.338702 4.407081 4.2561946 4.392367 4.279801
1369368_at 4.4454565 4.653264 4.3951087 4.4767885 4.340581 4.437565 4.379697 4.5025225 4.291254 4.5353765 4.3372602 4.4489336
1369369_at 5.6310606 5.446144 5.780051 5.5902042 5.669873 5.719282 5.8181868 5.56341 5.5080442 5.755785 5.4367037 5.4040527
1369370_s_at 4.782312 4.667567 4.663236 4.559606 4.8206263 4.5200706 4.8621244 4.630918 4.6124163 4.736955 4.4697433 4.8293557
1369371_a_at 4.372127 4.154188 4.2195597 4.234404 4.279808 4.258899 4.5501785 4.1618047 4.224799 4.2302895 4.342016 4.383835
1369372_at 4.915965 4.9653316 5.1774516 5.3703647 5.1668506 5.073145 5.137496 4.8879256 5.2448487 4.9912972 5.075232 5.2571254
1369373_at 5.3193226 5.3457203 5.4964004 5.693554 5.4933143 5.2712455 5.390907 5.3382664 5.592933 5.180919 5.383828 5.6473274
1369374_at 4.3299627 4.081951 4.1361237 4.060908 4.102105 4.495572 4.214308 4.4948344 4.455842 4.2340884 4.161463 3.958455
1369375_a_at 4.108716 3.9165025 3.9295988 3.7707708 4.0003343 3.9514463 4.0878186 3.9699337 3.7920177 3.927103 3.967362 3.8831408
1369376_a_at 4.1918077 4.322341 4.16307 4.209038 4.2972 4.219037 4.225285 4.2588816 4.3331156 4.1635222 4.235883 4.203758
1369377_at 4.1355233 3.8812408 3.7851768 3.7770314 3.7807834 3.9656537 4.353117 4.1034875 3.9426222 4.3428297 4.0125513 4.160592
1369378_at 4.639957 4.601223 4.6417656 4.6658154 4.7504535 4.78388 4.798873 4.908305 4.727777 4.5762105 4.809613 4.941652
1369379_at 4.636184 4.8319974 4.8148184 4.6391296 4.573637 4.553069 4.5092683 4.6058683 4.8432474 4.528084 4.6247134 4.7623944
1369380_at 4.713399 4.3758125 4.4620132 4.5311875 4.512676 4.6631174 4.5196238 4.53333 4.574994 4.5067487 4.542982 4.561085
1369381_a_at 3.7110598 3.7343779 3.7431593 3.7353294 3.7867844 3.727523 3.887568 3.8028445 3.6838233 3.6943727 3.8103464 3.7737448
1369382_at 5.873351 5.705729 5.9167385 6.346135 6.0001245 5.5243115 5.9061985 5.692889 5.848138 5.6417274 5.76828 5.602131
1369383_a_at 5.051904 4.776396 4.758523 4.8837357 4.890974 4.7304754 5.00786 4.921812 5.1415653 4.990244 5.031657 4.8778887
1369384_at 3.7849834 3.8884974 3.84635 3.8732724 3.8058436 3.8416312 3.6844394 4.0860863 4.021346 3.9286997 3.7625515 3.8658786
1369385_at 4.709933 4.669301 4.7969418 4.6737323 4.77284 4.802697 4.809766 4.957317 4.7569866 5.041996 4.6982665 4.679001
1369386_at 4.1751676 4.2677064 4.137417 4.2753344 4.193557 4.2936907 4.26933 4.1469 4.224117 4.356529 4.329636 4.302514
1369387_at 5.4827685 5.547061 5.6064157 5.5573883 5.3312626 5.574037 5.4793177 5.4291215 5.854465 5.547413 5.2046294 5.5765333
1369388_at 3.9332287 3.9902456 3.869839 3.9169908 4.0006914 3.9829097 3.8625405 4.118617 3.9212027 3.9356732 3.96761 3.8206284
1369389_at 4.243663 4.3966126 4.4949965 4.628739 4.7431 4.725326 4.6077123 4.708403 4.4501944 4.7230153 4.463845 4.229228
1369390_a_at 4.3794756 4.6465244 4.27989 4.526761 4.201268 4.1161795 4.4022193 3.935872 4.0612125 3.931103 3.9863205 3.92279
1369391_at 4.278216 4.3883076 4.1913342 4.414512 4.442542 4.347891 4.3363466 4.273436 4.251018 4.383892 4.419346 4.410936
1369392_at 4.509475 4.6458516 4.5413857 4.841241 4.667267 4.6463566 4.699016 4.6696773 4.647586 4.728531 4.6133766 4.632251
1369393_at 3.845698 3.7582893 3.9368644 3.9582615 3.732157 3.72897 3.9581695 3.9510028 3.7808106 3.8558812 3.8212843 3.8916445
1369394_at 4.4875755 4.6906767 4.4953456 4.3696833 4.570486 4.3666105 4.455353 4.400302 4.599328 4.48781 4.666991 4.366684
1369395_at 3.3472805 3.5575454 3.501752 3.4240687 3.484987 3.4213846 3.3918643 3.4207945 3.509792 3.429052 3.3940978 3.4144788
1369396_at 5.660428 5.5230803 5.3906765 5.447097 5.6707373 5.6400504 5.4035006 5.4725876 5.4931664 5.4630013 5.4654884 5.6017637
1369397_at 4.6619415 4.886998 4.902917 4.8535156 4.833703 5.095583 4.763074 4.6763306 5.011054 5.1134343 4.886754 4.9863453
1369398_at 5.6159625 5.684559 5.6537952 5.5919013 5.6731353 5.772051 5.479034 5.415588 5.615392 5.5856104 5.645028 5.7774243
1369399_at 4.106629 4.1079445 3.862852 3.9470673 3.8800187 3.8434565 4.1832085 3.9691133 3.8350983 3.8816032 3.8168116 3.657442
1369400_a_at 6.238963 6.3168025 6.1413283 6.26665 6.18121 6.227418 6.31424 6.243312 6.1178045 6.1911445 6.2718205 5.930223
1369401_at 3.31874 3.296283 3.3228276 3.384901 3.4909234 3.3443286 3.4535701 3.3456438 3.410759 3.2621152 3.2178254 3.425723
1369402_at 6.557258 6.519472 6.964996 6.711029 6.387739 6.7499056 6.537086 6.6569123 6.75279 6.791173 6.937176 6.9019074
1369403_at 4.443944 4.4032555 4.3419666 4.285784 4.420721 4.601235 4.1118293 4.4109654 4.427813 4.1081004 4.2737412 4.2729235
1369404_a_at 4.0411425 4.2798004 4.0997157 4.1241627 4.111311 4.2458124 4.3854475 4.2901516 4.262225 4.127015 4.260623 4.199422
1369405_a_at 5.7600093 5.6749825 5.645022 5.715821 5.6888614 5.6962113 6.0513635 5.854114 5.465094 5.838403 5.716949 5.1035438
1369406_at 4.0941696 4.1434393 4.1483016 4.348062 4.1172724 4.215205 3.9017906 4.107612 4.0958805 4.3302555 4.154565 4.0192027
1369407_at 6.2100735 6.518136 6.160945 6.2846985 6.281098 5.9112444 6.821943 6.2306514 6.1141 6.312375 6.602482 5.8681903
1369408_at 4.4408755 4.5021243 4.423569 4.274287 4.594341 4.4101167 4.4479966 4.417629 4.506339 4.3344383 4.475318 4.3768835
1369409_at 7.452403 7.7527747 7.9637585 7.944842 7.9116693 7.9323497 7.8013086 7.6839995 7.615016 7.8059416 7.9144325 8.272658
1369410_at 7.6592207 7.514804 7.293681 7.9147654 7.757203 7.8883276 7.622889 7.706561 7.6249022 7.8715277 7.537411 7.905379
1369411_at 3.5727317 3.5297139 3.705208 3.5264914 3.5102546 3.5822768 3.746752 3.6925452 3.5512164 3.5420797 3.494092 3.5744548
1369412_a_at 6.2638535 6.401108 6.7196946 6.2402115 6.5525584 6.4995794 6.2916613 6.2620635 6.6457844 6.320092 6.3428473 6.664284
1369413_at 4.8409185 4.6134834 4.6131496 4.5526342 4.8301697 4.6386547 4.8874907 4.6145 4.6673603 4.562041 4.704482 4.6116047
1369414_at 8.047035 7.945416 7.9967456 7.8874497 8.019461 8.066992 8.047459 8.030339 7.9989266 7.805241 7.9504733 8.2281475
1369415_at 6.5918927 7.8518004 6.018449 8.339228 6.7530675 6.2435927 5.800432 6.7770987 8.405437 6.0342374 7.4634824 6.335011
1369416_at 6.545558 6.4842267 6.724946 6.5932317 6.5991077 6.5336943 6.7013397 6.595882 6.421271 6.9652596 6.190917 6.1758513
1369417_a_at 4.984812 4.763922 4.936681 4.6629963 5.0295806 4.833828 4.6750484 4.885414 4.7763224 5.126207 4.763558 4.6244016
1369418_at 4.060726 4.284519 4.2041364 4.293874 4.3548203 4.196651 4.1118293 4.119032 4.564442 4.165015 4.148987 4.257699
1369419_at 5.2884316 5.3881645 5.2219577 5.2923737 5.325844 5.4548545 5.511393 5.3731704 5.289875 5.434027 5.5154386 5.1527596
1369420_at 4.760749 5.1185412 4.7235627 4.7731037 4.7472177 4.6243153 4.7383933 4.646714 4.6127934 4.7071314 4.815223 4.533219
1369421_at 5.2335067 5.5188575 5.702409 5.831255 5.6832247 5.6049685 5.275711 5.607649 5.9468436 5.769995 5.536256 5.82667
1369422_at 5.9469557 5.358289 5.38332 5.401319 5.368491 5.40551 5.25968 5.268312 5.4326563 5.57047 5.1582346 5.3182154
1369423_at 4.6672516 4.3210783 4.34441 4.248386 4.403958 4.3945565 4.524793 4.2775803 4.2822623 4.31165 4.5028734 4.592539
1369424_at 12.074146 12.192465 12.34425 12.14119 12.146538 12.3504095 12.032617 12.150918 11.767314 12.502545 11.783506 12.259872
1369425_at 4.589239 4.3816595 4.276202 4.2532997 4.6490474 4.530775 4.295665 4.260045 4.0664673 4.294581 4.2068605 4.407954
1369426_at 5.1528625 5.0899906 5.234458 5.3960943 5.3394036 5.0858784 5.348818 5.135373 5.122017 5.2927847 5.135926 5.079611
1369427_at 8.702096 8.872386 8.593995 9.121694 8.860188 9.016546 8.660018 8.958976 9.138794 9.191359 8.565971 8.335788
1369428_a_at 4.578549 4.664488 4.456357 4.407695 4.429729 4.506998 4.3145666 4.4663544 4.621264 4.4039516 4.465776 4.2318606
1369429_at 3.6717227 3.6390202 3.6995466 3.752182 3.5718293 3.6293492 3.6444502 3.6048458 3.7382421 3.673351 3.7425368 3.7002397
1369430_at 8.474931 7.8909707 8.38766 7.164348 8.591535 8.7417 8.594794 8.6056185 7.984418 8.660462 8.568264 8.730743
1369431_at 4.314963 4.2631383 4.2914944 4.450139 4.3430386 4.3964367 4.4548697 4.214491 4.3863597 4.4237614 4.2361336 4.3256526
1369432_at 4.864776 5.352925 5.1161904 5.138887 5.0703406 5.113263 4.995052 4.9629374 5.3303065 4.8823547 5.0191584 4.913307
1369433_at 4.6769447 4.724861 5.03275 4.74072 4.9405823 4.9653597 4.8600636 4.837736 4.9856644 4.579157 4.9808216 4.8359337
1369434_at 4.2843666 3.8807218 4.185664 4.07195 4.0400443 4.3998613 3.963178 4.097845 3.8424153 4.121498 3.8484137 4.1856327
1369435_at 11.894834 12.145343 12.413098 12.389818 12.347669 12.1897545 12.043698 12.213978 12.135438 12.318686 12.33508 12.431958
1369436_at 4.1664677 4.2023096 4.148864 4.155357 4.1742563 4.1423798 4.180335 4.231635 4.2293396 4.087443 4.256561 4.166602
1369437_at 5.289436 4.9221773 4.697406 4.616688 4.911538 4.9190707 4.925815 5.128216 5.0471153 4.76427 4.5694327 5.069687
1369438_at 5.499747 5.294508 5.3114696 5.336617 5.4012733 5.349358 5.3153605 5.4203777 5.233622 5.3578515 5.381041 5.2538114
1369439_at 4.262654 4.2553387 4.0083103 4.022375 4.0974064 4.2357407 4.2171082 4.31194 3.9995432 4.3207808 4.1286855 4.0402384
1369440_at 5.521782 6.2313814 5.5427413 6.625091 5.321143 6.0211463 5.677122 5.862453 5.5771484 5.5130873 7.1977925 6.3299646
1369441_at 4.7083817 4.5893273 4.58521 4.5355935 4.47695 4.563664 4.520043 4.74979 4.4209557 4.706755 4.5836678 4.6815186
1369442_at 3.3889034 3.439998 3.4093919 3.4244645 3.3699093 3.3215663 3.296257 3.348496 3.436009 3.3413599 3.3062382 3.4084778
1369443_at 6.4922423 6.4504967 6.3182745 6.69475 6.589877 6.609629 6.4431243 6.4954224 6.376413 6.627498 6.68677 6.315758
1369444_at 3.6864188 3.7422614 3.833612 3.5401366 3.7571352 3.80573 3.830616 3.7942238 3.6892505 3.7142568 3.6686692 3.7787726
1369445_at 5.4865217 5.5287714 5.537256 5.876448 5.708873 5.7176127 5.760665 5.6623373 5.744096 5.8248296 5.758808 5.8957195
1369446_at 7.204782 6.7849097 6.845337 6.9552956 7.0929403 6.840166 6.8674035 6.9397626 6.8064466 7.0986333 6.981584 6.9325285
1369447_at 5.7035885 5.6956844 5.776593 5.8586426 5.788887 5.7603903 5.7647533 5.74739 5.6377487 5.742985 5.739029 5.886495
1369448_at 6.130129 5.96278 6.035516 6.196045 6.0084066 6.0616484 6.02426 5.871101 6.2657843 6.070135 5.978921 6.286953
1369449_at 5.4574165 5.344414 5.2654533 5.148382 5.254739 5.3852606 5.408581 5.144285 5.1631784 5.217038 5.484003 5.044421
1369450_at 10.81719 10.92236 10.891756 11.235345 10.730446 10.852379 10.877653 10.641934 10.169963 10.741789 9.995295 9.440802
1369451_a_at 3.6952753 3.6934252 3.6386845 3.548312 3.6559408 3.6385121 3.6973462 3.7659092 3.68011 3.568881 3.7282054 3.7057414
1369452_a_at 7.348188 7.657445 7.796424 8.019537 7.865745 7.6419773 7.4588275 7.5737443 7.893583 7.7088685 7.780059 8.081537
1369453_at 7.232494 7.7200856 7.770603 7.4465714 7.4265766 7.377246 7.40317 7.415476 7.567012 7.3141704 7.4313436 7.5399823
1369454_at 4.887681 4.501629 4.5992556 4.450029 4.471015 4.465457 4.466568 4.4965734 4.5214777 4.5179787 4.722324 4.297364
1369455_at 6.192627 7.27054 6.281626 7.626359 5.7678084 6.751285 6.5567813 7.030426 6.9177966 6.5603476 8.432103 7.5022545
1369456_at 3.6173024 3.5041823 3.418056 3.478249 3.5703137 3.460854 3.570922 3.3516545 3.4901798 3.441833 3.365155 3.3931727
1369457_a_at 4.338082 4.1242313 4.5907288 4.4123864 4.6608396 4.572153 4.585791 4.367878 4.644676 4.544435 4.589598 4.457596
1369458_at 4.5763726 4.6577506 4.5592074 4.6469793 4.6649623 4.69801 4.5957317 4.6019034 4.6279306 4.5149326 4.564844 4.5974317
1369459_at 6.5541115 6.6312375 6.440977 6.397979 6.332147 6.643598 6.632585 6.363569 6.4679313 6.4742627 6.379574 6.6555853
1369460_at 5.207654 5.3749685 5.305849 5.602953 5.496639 5.302175 5.3164697 5.4701433 5.1980143 5.3155785 5.4461417 5.3945055
1369461_at 3.9882383 4.066734 4.0193005 4.251921 4.130783 3.977487 3.8690984 3.9035304 4.100537 4.094127 4.011883 4.0473576
1369462_at 4.0921345 4.215995 4.2337017 4.4750557 4.081341 4.1065187 4.1493196 4.2045894 4.4275746 4.4536357 4.205649 4.2578435
1369463_at 5.5551357 5.5547056 5.6054616 5.548648 5.5136247 5.6398516 5.614525 5.6702356 5.3659143 5.4800835 5.5018015 5.793092
1369464_at 4.574682 4.5764093 4.4852114 4.6746492 4.731062 4.547716 4.7059574 4.7041388 4.708946 4.6702604 4.624818 4.506315
1369465_at 12.3724375 12.396962 12.387683 12.6077 12.311441 12.6527605 12.192909 12.481286 12.131014 12.513152 11.907476 11.688034
1369466_at 4.211486 4.236144 4.0973024 3.991491 4.040367 4.0418587 4.070508 4.0799446 4.117717 3.8933294 4.0571747 3.9384093
1369467_a_at 8.584401 8.798615 8.590764 8.7799015 8.8780985 8.625105 8.608234 8.663783 8.286316 8.301668 8.404898 8.574175
1369468_at 6.611474 6.5695224 6.4964614 6.6939774 6.6658287 6.8904567 6.418509 6.729853 6.72583 6.668868 6.7138085 7.555751
1369469_s_at 3.3811831 3.5335367 3.3606734 3.5336928 3.7492018 3.5594885 3.5870163 3.5480878 3.4918213 3.3883433 3.5908437 3.6219344
1369470_at 5.328436 4.9387317 4.6636868 4.927522 4.983506 5.1369076 4.824706 5.015055 5.557477 4.71269 5.4638553 4.79751
1369471_at 4.4768047 4.5063796 4.7005715 4.5539517 4.497781 4.7686787 4.573187 4.521223 4.6881404 4.517151 4.684797 4.154229
1369472_a_at 6.0367274 6.322397 6.3037944 6.4316044 6.360189 6.441067 6.177255 6.2524776 6.5116053 6.3767953 6.290496 6.480007
1369473_at 9.491211 9.506189 9.456661 9.663428 9.609858 9.357172 9.18498 9.367386 9.540803 9.577265 9.426695 9.319203
1369474_a_at 3.7956588 3.6444867 3.5869768 3.612345 3.567428 3.8340511 3.7468336 3.7829115 3.761562 3.7524798 3.6535344 3.6865454
1369475_x_at 4.0860596 3.9016948 4.0565434 4.140516 3.977535 4.034431 4.102799 4.042853 3.9796672 4.051935 3.9961913 3.9191134
1369476_at 4.853853 4.778064 5.0080833 4.978133 4.988022 5.1530867 4.769592 4.8772783 4.890917 4.7238946 4.964691 4.7928877
1369477_at 4.1847663 4.3079743 4.4446177 4.373628 4.2103043 4.5052924 4.1113973 4.351855 4.1915736 4.360545 4.2624307 4.317882
1369478_at 4.5076556 4.466908 4.420118 4.535504 4.513031 4.563542 4.389884 4.3835626 4.3459134 4.4086285 4.2668104 4.247007
1369479_at 5.80138 6.0365496 6.0628376 6.035264 6.1941614 6.029232 6.17342 6.1690984 6.1324964 6.0987444 5.831951 6.0777917
1369480_at 3.7926638 3.7168427 3.6770458 3.6766586 3.7029681 3.6374068 3.5611796 3.710508 3.624338 3.6032422 3.57483 3.7408242
1369481_at 4.7600994 4.433774 4.1678567 4.3835564 4.3169074 4.281815 4.414045 4.663986 4.3520465 4.3378725 4.6064067 4.199814
1369482_a_at 3.7293267 3.6390202 3.7580194 3.7608097 3.7586863 3.725228 3.700733 3.7991266 3.81166 3.7571633 3.8396478 3.7432327
1369483_at 6.777091 6.784707 7.1593046 6.8353405 6.6158 6.514621 6.634101 6.5488353 7.0730195 6.5047917 6.9593806 6.6213164
1369484_at 4.533209 4.6556225 4.561496 4.712447 4.6740384 4.5861244 4.3555055 4.619074 4.5465183 4.5240307 4.557068 4.4298716
1369485_at 9.201925 9.160739 9.145725 9.341181 9.259015 9.258839 9.062741 9.165427 9.172877 9.321459 9.190002 9.127678
1369486_at 3.8883839 3.6390202 3.7791123 3.8072443 3.9874337 3.8161 3.8505745 3.6821227 3.929821 3.696113 3.7609148 3.740396
1369487_a_at 4.0473113 4.2443056 4.0422125 4.019163 3.996125 4.0229187 3.9286778 3.890951 3.884794 4.1045704 3.9556181 3.9829047
1369488_at 3.9909317 4.066624 3.995688 4.203658 4.209836 4.2107525 4.2315054 4.1911097 4.342143 4.405064 4.0684314 4.1329517
1369489_at 7.2630477 7.175037 6.9392366 6.8536997 7.1718297 7.205061 7.1830053 6.869405 7.0047207 7.083908 7.036277 7.225242
1369490_at 3.9114258 4.023265 4.00706 3.9219267 3.9928138 3.917568 3.700895 3.8589423 3.8582113 3.8148324 3.978326 4.02136
1369491_at 9.030022 8.334093 8.62865 9.039179 8.984155 8.826514 9.030175 8.89803 7.9860144 8.600168 8.895246 8.0281
1369492_at 10.294166 10.231474 10.252451 10.090535 10.488456 10.302231 10.006666 10.286644 10.309244 10.385548 10.418293 10.660824
1369493_at 7.733906 7.1448355 8.058496 6.912542 8.330055 7.779989 7.9912486 8.447319 9.615164 9.311293 9.922705 10.18125
1369494_a_at 6.1173577 6.167018 6.135005 6.033607 6.094663 5.9961047 6.1569433 6.131952 6.1947722 6.072168 6.028066 6.228006
1369495_at 5.789216 6.054599 6.1955523 6.246312 6.153837 6.121061 5.9461913 6.04253 5.929847 6.0591908 6.2419496 6.292979
1369496_at 7.119775 7.147478 7.042293 7.2708664 6.930341 7.0990615 6.6932015 7.22986 7.2696686 6.993469 7.006402 6.8108735
1369497_at 4.4185104 4.550378 4.6196594 4.2670937 4.501403 4.4590735 4.3316307 4.562633 4.54286 4.3389025 4.4367085 4.6265073
1369498_at 4.20099 4.2592797 4.44138 4.2722845 4.289126 4.4223104 4.2879558 4.345968 4.2985964 4.296196 4.384184 4.5020027
1369499_at 5.824256 6.0524807 5.9161167 5.492615 5.773818 5.5557466 5.67928 5.3164663 5.1951838 5.9447722 5.7115393 5.6568236
1369500_at 4.9605975 4.8307242 5.008128 5.0993853 4.992447 5.1169605 4.925501 4.9529457 4.824824 4.9736867 5.0253763 5.0594144
1369501_at 5.555213 5.990275 6.087364 6.2273116 5.719408 5.93571 6.051037 6.27825 6.132963 6.042098 6.0832047 6.1236405
1369502_a_at 11.905697 12.225666 12.215423 12.309763 11.761179 12.307463 11.879177 12.301263 11.77437 12.261908 12.184997 12.30291
1369503_at 3.2602 3.5913217 3.3591135 3.52874 3.4909234 3.3803227 3.403302 3.3662043 3.3055148 3.4952881 3.414342 3.4271948
1369504_at 5.0697436 5.382248 5.452841 5.4501076 5.7552457 5.3411503 5.1420126 5.771772 5.675996 5.8153696 5.5437326 5.2873178
1369505_at 5.3041606 5.5386343 5.5054274 5.3147736 5.7619596 5.2748995 5.6069064 5.650573 5.4936676 5.3639455 5.4008904 5.393496
1369506_at 4.4337554 4.2951508 4.4140058 4.479821 4.8277574 4.6064816 4.47315 4.480112 4.6103272 4.45347 4.461937 4.686489
1369507_at 4.7422543 4.5897017 4.7735395 4.543889 4.601986 4.5443726 5.0317535 4.512617 4.906434 4.8954 4.7573776 4.7549534
1369508_at 5.21626 5.3255615 5.2669296 5.272085 5.5318537 5.4616594 5.2974834 5.4515696 5.3216834 5.156945 5.279787 5.380707
1369509_a_at 4.4451337 4.1452236 4.1679764 4.492791 4.3627687 4.234395 4.2686863 4.6748447 5.0020056 4.2939196 6.4140234 7.8603754
1369510_at 6.7034698 6.813977 6.8687 6.8110576 6.8408794 6.7036757 6.8043814 6.6305904 6.901951 6.870591 6.858666 6.822214
1369511_at 6.6894803 7.3309093 6.8723297 6.9181213 7.0156994 6.761713 6.6708956 7.02842 6.6892395 6.897164 7.0810456 6.371675
1369512_at 5.1116877 5.136466 5.3122816 5.1982756 5.2095284 5.131569 4.743927 4.9751635 5.181803 5.250144 4.986601 5.151108
1369513_at 4.771117 4.7894554 4.7973576 4.7666855 4.6134405 4.658832 4.852524 4.777463 4.8547726 4.6862526 4.6401243 4.661543
1369514_at 6.839683 6.8046684 6.6870246 6.663616 6.834694 6.7930346 6.993609 6.771008 6.7855763 6.9222727 6.8967485 6.8001876
1369515_s_at 4.1871147 4.1692033 4.250025 4.3612857 4.174402 4.4240975 4.074294 4.208563 4.2836704 4.186945 4.2957983 4.157319
1369516_at 4.0762506 3.8590727 3.9547982 3.849524 3.9603195 4.00156 4.03397 4.156628 3.9261703 4.064893 4.1710234 3.9707282
1369517_at 5.396892 5.429182 5.140937 5.5302653 5.387197 5.3966465 5.3120203 5.3781834 5.304422 5.497096 5.329148 5.3926325
1369518_at 4.9720654 4.885434 5.1764083 5.0358405 5.337684 5.061161 5.2321215 5.2679358 5.1284075 5.084818 4.952189 5.209644
1369519_at 4.6354294 4.439064 4.3808994 4.75382 4.6741204 4.430595 4.548946 4.637599 4.3066535 4.3669434 4.2814436 4.2586675
1369520_a_at 5.316375 5.399767 5.418297 5.472401 5.353562 5.523997 5.40661 5.414624 5.4270296 5.3105793 5.35441 5.49481
1369521_at 4.079753 3.7453337 3.678312 3.5233943 3.680245 3.691039 3.7577648 3.5310414 3.763785 3.4550533 3.8812973 3.74579
1369522_a_at 4.256752 3.9750848 4.060048 3.7302983 3.7682562 3.9167137 4.000191 3.738048 3.7240658 3.9415743 3.8974345 3.6519678
1369523_at 5.5589848 6.0045657 6.2221375 6.221745 6.011871 5.7930665 5.905919 5.911617 5.829571 5.9624677 6.0292163 6.119734
1369524_at 4.7981515 4.641124 4.441009 4.667522 4.7963796 4.584415 4.728349 4.644067 4.4614935 4.6924753 4.505315 4.5977116
1369525_at 5.1909847 4.900881 5.0173807 5.0741806 4.8247204 5.0931587 5.1850014 5.1784554 5.121688 5.122959 5.061655 4.9610085
1369526_at 7.6049485 8.444063 8.16654 8.383112 8.167995 8.307109 8.240904 8.14016 8.349768 8.804573 8.427831 8.289379
1369527_at 5.393852 5.503423 5.1821175 5.37363 5.684261 5.7210073 5.497824 5.5710135 5.673044 5.6241984 5.520116 5.3324413
1369528_at 5.393852 5.0212235 5.11666 5.2637167 5.330551 5.3802986 5.322125 5.2331753 5.1661925 5.119106 5.2096076 5.2664175
1369529_at 4.478952 4.466132 4.4045963 4.507718 4.3659678 4.6423235 4.6098957 4.4432936 4.428599 4.4279804 4.4437623 4.5873675
1369530_at 4.6035023 4.5447197 4.7937155 4.6462193 4.621509 4.727357 4.3178015 4.610653 4.788588 4.628961 4.5711603 4.812194
1369531_at 6.5835476 7.2335615 6.18503 7.7577887 7.1558967 6.705119 7.579629 7.873926 6.3465996 6.564769 6.61439 6.0319624
1369532_at 5.3539433 5.223543 5.370581 4.9603996 5.1740866 5.11042 5.256402 5.0833693 5.0638294 5.117799 4.854082 5.167762
1369533_a_at 6.7975016 6.157267 6.537389 6.216622 6.524709 6.4936523 6.493546 6.136943 6.2968364 6.319707 5.9319673 6.3267913
1369534_at 5.2267904 5.1691523 5.2104187 4.9854994 5.1310253 5.046594 5.0901012 5.234744 5.25714 4.981495 5.1214495 5.0527744
1369535_at 5.2712965 5.248549 5.1078925 4.9823093 5.3320737 5.0280495 5.1574645 5.3268204 5.3332887 5.3168197 5.057877 5.014146
1369536_at 5.5903354 5.383665 5.230615 5.1488276 5.3136 5.461562 5.4681196 5.531456 5.49063 5.5467563 5.16322 5.4378595
1369537_at 6.041031 5.713498 6.1546984 5.926627 6.0001245 6.002621 5.506466 5.998729 5.8314667 5.879918 6.210148 6.0133653
1369538_at 4.538057 4.567524 4.5504193 4.8809934 4.6486616 4.714082 4.5973053 4.6375303 4.7062078 4.5011854 4.6714478 4.785821
1369539_at 5.2373486 5.332633 5.1501236 5.2412825 5.165285 5.2591066 4.77015 5.2497473 5.285572 4.8773203 5.3777494 5.6950407
1369540_at 4.4132304 4.5533338 4.4728217 4.5164022 4.719603 4.6792555 4.5053673 4.522566 4.549269 4.484867 4.4163127 4.5173798
1369541_at 3.5197577 3.5054982 3.5363605 3.569378 3.5072157 3.5441356 3.5404582 3.573476 3.5303211 3.519981 3.5382025 3.6186762
1369542_at 5.27398 5.1196747 5.302574 5.44527 5.658366 5.511673 5.186804 5.142862 5.310896 5.497096 5.5510893 5.2298317
1369543_s_at 5.7488055 6.05067 5.768579 5.838703 6.0606213 5.668558 5.8131766 6.0097885 6.3137155 6.190926 5.9131722 5.9913626
1369544_a_at 4.0063267 3.9999456 4.105686 3.9476357 4.083832 4.0012617 3.8605406 3.8822694 4.037513 4.1827555 4.076638 4.0778837
1369545_at 4.8637047 5.1042476 5.020907 5.232385 5.0029554 5.2763305 5.2894855 4.9477186 5.1888084 5.202629 5.019187 5.0816765
1369546_at 10.217685 10.1284275 10.27508 10.445179 10.581859 10.465949 10.291563 10.294281 10.254986 10.691836 10.6913185 10.761267
1369547_at 4.587743 4.59338 4.593622 4.54385 4.771163 4.86145 4.6123886 4.438366 4.682884 4.802929 4.75276 4.579545
1369548_at 5.0702653 5.1031013 5.141139 5.303933 5.133045 5.357789 5.1169004 5.192384 5.432056 5.2693 5.27767 5.2471795
1369549_at 7.3058376 7.3243484 6.941433 6.9485745 7.3758435 7.71198 7.8042493 7.6756144 7.2163925 7.593387 7.3502235 6.8794394
1369550_at 3.8750718 3.7598884 3.7925735 3.8652272 3.7801526 3.784417 3.8244123 3.8506281 3.8638504 3.752138 3.7159078 3.815864
1369551_at 4.727874 4.880547 4.856202 4.922716 4.923133 4.9224634 4.591198 4.8530483 4.845072 4.7161446 4.728372 4.7893333
1369552_at 4.8695364 4.531406 4.568215 4.374421 4.722541 4.977547 4.5002737 4.967879 4.858414 4.6997786 4.750205 4.600157
1369553_at 5.2769356 5.2944217 5.5405183 4.829275 5.360202 5.1362247 5.334242 5.28829 5.0671663 5.3925924 5.498769 5.3443766
1369554_at 8.837403 8.948777 9.123712 9.04497 8.965277 8.895859 8.867314 8.830676 9.168653 8.822483 8.956938 9.134413
1369555_at 4.960151 4.839437 4.9839873 4.47556 4.9204125 4.324359 4.5679994 5.0035386 4.7812066 4.9289 4.606114 4.3062363
1369556_at 4.824668 4.606155 5.0805883 4.9837456 4.9033136 4.901222 4.848174 5.0434136 4.9191437 5.01807 5.1156826 5.1263795
1369557_at 6.17766 6.262498 6.447129 6.361569 6.296419 6.476287 6.2270923 6.1160545 6.673674 6.350257 6.404384 6.4149847
1369558_at 8.046607 8.243119 8.219874 8.289925 8.019012 8.197567 7.911595 7.7813745 8.267342 7.7753487 7.7932444 8.118246
1369559_a_at 8.859311 9.15517 9.148014 9.1237 9.014926 9.197482 9.0782175 9.260532 9.247717 9.280251 9.276218 9.180498
1369560_at 9.058017 9.153868 9.638399 9.365816 9.515447 9.025351 8.898309 9.116834 9.445338 7.9890122 9.31341 9.375639
1369561_at 4.620162 4.4374857 4.2610035 4.1246877 4.4226274 4.15519 4.418199 4.394602 4.234515 4.014292 4.1291814 4.1131907
1369562_at 6.346566 6.514648 6.016381 5.896536 6.113577 6.0348973 6.0578094 5.781717 6.128635 6.1242404 6.082769 5.7217536
1369563_at 4.374365 4.318734 4.329264 4.3803954 4.436427 4.3526587 4.4617667 4.4440536 4.36934 4.466433 4.2962575 4.3752265
1369564_at 4.645673 4.4317374 4.2236843 4.810543 4.7509165 4.4066067 4.472542 4.782425 4.368939 4.495123 4.244238 4.4704666
1369565_at 4.6290183 4.6350827 4.950104 4.8946676 4.9452963 4.7107058 4.6887813 4.7146688 4.8070164 4.511617 4.9125214 4.846618
1369566_at 5.708708 5.5801854 5.510525 5.638772 5.570121 5.4123006 5.612497 5.608551 5.5098104 5.438513 5.695488 5.5722675
1369567_at 4.866667 4.98519 4.8055105 4.906824 5.0690084 4.8261247 4.9468784 4.988547 4.8970165 5.215273 4.9297457 5.0764647
1369568_at 4.1843834 4.3453226 4.4112487 4.579699 4.486758 4.4570785 4.122512 4.3122616 4.595948 4.1703825 4.195436 4.6577
1369569_at 4.54521 4.758392 4.6495986 4.830315 5.105256 4.811198 4.8826027 4.6340294 4.8578625 5.0141697 4.928053 4.780869
1369570_at 3.505455 3.477882 3.5436227 3.4884417 3.4272978 3.6373749 3.855088 3.5375094 3.5968926 3.6756878 3.4550698 3.426872
1369571_at 8.336919 8.379959 8.392639 8.459295 8.423874 8.492063 8.395293 8.544063 8.737133 8.58325 8.532091 8.759523
1369572_at 4.821339 4.6913605 4.75056 4.541956 4.756245 4.6137466 4.9294724 4.8233232 4.3748703 4.780549 4.577673 4.7206287
1369573_at 4.7221365 4.634159 4.51376 4.32584 4.404089 4.5087633 4.514385 4.3972673 4.89168 4.868187 4.550872 4.5056257
1369574_at 4.1257186 4.073171 4.05498 3.9413052 4.072413 4.274417 4.203356 4.536008 4.2308974 4.1129336 4.045031 3.938822
1369575_at 4.2272425 3.9992135 3.5550544 3.667091 3.6652691 3.7321184 3.9629123 3.6440294 3.7519395 3.7563896 3.7667768 3.5900745
1369576_at 4.157517 4.014287 4.0873857 3.9356782 4.0810785 4.011266 3.905732 3.9659386 3.89952 4.1273475 3.8302882 3.598954
1369577_at 5.422905 6.7061334 7.128714 6.6576333 5.846445 7.1201496 5.419865 6.5588446 8.61401 5.335279 6.831477 6.425536
1369578_at 5.0774827 5.4384356 4.7892184 4.6268773 5.407284 5.307865 5.2225385 5.2012486 5.2959976 5.171454 5.4815865 4.8859363
1369579_at 5.7720485 5.896927 5.8343415 5.751175 5.7626 5.8202286 5.976537 5.6558695 5.790444 5.8145022 5.7506795 5.816142
1369580_at 4.9108963 4.8296824 4.491529 4.5156007 4.7041473 4.888787 4.930197 4.685401 4.4039884 4.7729893 4.776061 4.5678706
1369581_at 10.438462 10.481939 10.455191 10.595923 10.426567 10.468299 10.215685 10.425543 10.342465 10.401205 10.887406 11.101161
1369582_at 5.822132 5.805429 5.85643 5.870572 5.8687444 6.0231185 5.861216 5.766756 5.8057756 5.836029 5.9452443 5.847254
1369583_at 4.804373 4.70166 4.679743 4.9084177 4.851259 4.8283925 4.8611507 4.86462 4.7395554 4.8747697 4.5798125 4.6346993
1369584_at 6.2969275 5.99039 6.047616 6.043253 5.8670025 5.9940324 5.923602 5.720254 6.0873995 5.8050637 6.038349 5.821413
1369585_at 3.6988528 3.8357933 3.9756768 3.7879956 3.6510425 4.1067333 4.014427 3.690704 3.787161 3.8412402 3.7642674 3.7854364
1369586_at 3.33246 3.2803655 3.2819748 3.277539 3.1008847 3.3415234 3.3010285 3.4073784 3.3026462 3.1624687 3.274643 3.205237
1369587_at 4.1747446 4.014758 4.1687655 4.22677 4.2285175 4.2326775 4.0321875 4.3551393 4.2373857 4.196443 4.30044 4.1747427
1369588_a_at 7.175102 7.0037994 6.9426436 7.2369943 7.093492 7.161024 7.2003164 7.4397335 7.116555 7.0966597 7.170852 7.217335
1369589_x_at 3.6794982 3.7876678 3.5937705 3.5614865 3.4950716 3.473872 3.4944925 3.6100318 3.62092 3.6373668 3.6142688 3.6439972
1369590_a_at 5.7114906 5.793964 6.2751174 6.2264786 6.0944595 5.9450226 6.35425 6.1765347 6.1823463 6.3499365 6.0965056 6.170762
1369591_at 4.667041 4.1132736 4.093278 4.2065496 4.2921705 4.239278 4.3882246 4.472102 4.1980495 4.3953342 4.3044243 4.0299673
1369592_at 6.957655 7.082823 6.956396 6.7624335 6.951536 6.9561505 6.7062263 7.045568 7.034192 6.7339587 6.9995337 6.969606
1369593_at 3.4478753 3.4407609 3.454141 3.4782183 3.305263 3.2868924 3.5330899 3.4522157 3.3608282 3.468079 3.4206834 3.3554084
1369594_at 5.754547 5.6107845 5.791542 5.5920286 5.7560234 5.5868855 5.5951676 5.634365 5.9420657 5.673979 5.4607754 5.5811996
1369595_at 3.6358697 3.5241408 3.5516312 3.747051 3.597143 3.5846918 3.5750425 3.5803242 3.6135244 3.5078585 3.5745852 3.48296
1369596_at 4.7600994 4.9253583 4.7667236 4.717149 4.823217 4.7435017 4.7457075 5.0095015 4.5963917 4.9619637 4.9039154 4.926326
1369597_at 7.271025 7.2521877 7.355165 7.487027 7.3364925 7.3211074 7.412828 7.255577 7.3834414 7.174084 7.39013 7.5566034
1369598_at 4.281118 4.230282 4.2396545 4.3438635 4.428005 4.4088917 4.2475863 4.1372957 4.4653745 4.168254 4.2740984 4.2576003
1369599_at 5.3753314 5.428388 5.361378 5.479174 5.6989713 5.5906334 5.974345 5.4835553 5.4504385 5.4770985 5.574054 5.6382766
1369600_at 4.2094846 4.1557164 4.2446847 4.2015944 4.24623 4.259117 4.2971287 4.1837134 4.156419 4.336453 4.246784 4.1870346
1369601_at 6.372103 5.6623816 6.020756 5.8528295 5.8723946 5.8036094 6.2253566 5.935832 5.9607296 5.8110647 6.1499095 5.8982296
1369602_at 4.5262895 4.5332336 4.3995852 4.4810157 4.5047426 4.3905215 4.3367853 4.3864756 4.5763206 4.219533 4.281519 4.2729163
1369603_at 3.3100991 3.3660643 3.4399517 3.5806842 3.478343 3.4848332 3.560952 3.421047 3.454631 3.3531156 3.5111318 3.5521073
1369604_at 4.5732837 4.605563 4.563162 4.6994476 4.517344 4.4066067 4.564123 4.443367 4.60083 4.80527 4.746148 4.493002
1369605_at 5.111457 4.9284773 5.100092 5.261105 5.137379 5.001071 5.0608234 5.0039396 5.122632 5.0825644 4.9846964 4.9627056
1369606_at 3.5660307 3.7956417 3.651891 3.6827626 3.5459692 3.8364744 3.7422063 3.8264003 3.8171384 3.7799256 3.7901096 3.4797835
1369607_at 5.6712584 5.770108 5.797791 5.800332 5.95301 5.757667 5.7338314 5.6789393 5.8468623 5.8709316 5.607875 5.9541864
1369608_at 4.399433 4.411402 4.1874504 4.3317313 4.4376216 4.3782496 4.5145884 4.273878 4.2631083 4.451442 4.5096416 4.4441633
1369609_at 3.664654 3.5670984 3.604628 3.4608448 3.5562038 3.690367 3.349353 3.4408243 3.707823 3.3803825 3.5051458 3.535747
1369610_at 5.659478 5.6604533 5.733761 5.8320637 5.8458905 5.7323623 5.6995854 5.708868 5.7415204 5.7632976 5.7011757 6.0117345
1369611_at 5.3326244 5.0448885 5.133458 5.223408 4.976343 5.274505 4.988192 5.183684 5.2539186 5.0496306 5.1111035 4.991705
1369612_at 5.5324907 5.53109 5.7090206 5.410202 5.678158 5.411126 5.8716626 5.192038 5.2562065 5.5116777 5.4008904 5.949625
1369613_at 3.8345182 3.8847716 3.8020637 4.006968 3.8425355 3.8131363 3.9989345 3.9697936 4.0127373 4.0792704 3.789899 3.8107648
1369614_at 3.9251847 4.118976 3.974823 4.0262623 3.9937243 4.1250706 4.074106 3.797433 4.2095885 3.939443 3.8844414 3.9937532
1369615_at 5.705288 5.6513834 5.6679177 5.6201043 5.619196 5.5897765 5.6191335 5.679105 5.5595226 5.6060796 5.457713 5.555069
1369616_at 4.4698915 4.495362 4.400506 4.554386 4.4263234 4.3594265 4.6143084 4.4170794 4.6478167 4.5622115 4.4535093 4.388223
1369617_at 6.8334417 6.7441373 6.53508 6.538484 6.741643 6.770092 6.711081 6.681073 6.70594 6.566914 6.976715 7.1521316
1369618_at 4.4425793 4.402697 4.2480507 4.3465824 4.5367613 4.4846478 3.9800978 4.3895893 4.3565035 4.400219 4.2867737 4.4045563
1369619_at 5.4536834 5.5752873 5.434917 5.374174 5.6135235 5.4411826 5.3748264 5.3094087 5.3860173 5.5497265 5.449314 5.694424
1369620_at 4.1780844 4.2854223 4.2925253 4.152852 3.9764438 4.3517933 4.031022 4.3162203 4.0070944 4.440111 4.136409 4.098334
1369621_s_at 8.944193 8.929648 9.209909 9.259534 8.597256 9.045845 9.081872 9.064615 9.03819 8.913371 9.034838 8.99255
1369622_at 4.254385 4.2954245 4.253209 4.432856 4.225692 4.210458 4.2156205 4.263743 4.286169 4.103947 4.319805 4.256357
1369623_at 4.730006 4.9319706 4.7940073 4.733119 4.94823 4.9163513 4.8419847 4.934018 4.7794857 4.8856215 4.75579 4.915416
1369624_at 5.679066 5.590033 5.5624523 5.628789 5.684815 5.604231 5.679283 5.5071764 6.027348 5.538248 5.6676073 5.412296
1369625_at 6.840441 6.13769 6.4547386 6.5817947 6.10929 6.6848836 6.021353 6.916922 6.2489038 6.320461 6.8554525 6.786021
1369626_at 8.482399 8.518728 8.665665 8.565793 8.431137 8.245885 8.66086 8.458834 8.759625 8.28532 8.542629 8.750597
1369627_at 4.934104 4.694916 4.5801463 4.2818108 4.4823074 4.5813546 4.7815933 4.54505 4.2560496 4.543721 4.5489626 4.611435
1369628_at 8.380051 9.007481 9.179161 8.466394 8.276529 8.1259775 9.156095 8.151702 8.923815 9.610905 8.324679 9.118454
1369629_at 11.058456 11.122713 11.138687 11.2947645 11.233842 11.220048 10.970876 11.069235 11.038503 11.186423 11.216823 11.125155
1369630_at 12.387744 12.494409 12.442964 12.434002 12.422401 12.367873 12.221215 12.403668 12.292835 12.402562 12.325542 12.460112
1369631_at 7.487199 7.5649047 7.5516353 7.5496984 7.543726 7.596826 7.3734784 7.4322166 7.649577 7.5380573 7.7324805 7.678677
1369632_a_at 5.9565034 5.96299 6.2329154 5.991533 6.649939 6.174873 5.6052346 6.051224 5.8436465 5.84525 5.682469 5.40878
1369633_at 9.999485 10.167408 10.228608 10.359336 10.367874 10.504939 10.191283 10.222315 10.189778 10.243949 10.466115 10.455213
1369634_at 6.4391837 6.571635 6.369288 6.4052434 6.245102 6.3307586 6.489928 6.6072245 6.6307235 6.410054 6.3053584 6.508329
1369635_at 11.352494 11.286019 11.167891 11.291187 11.4748955 11.164465 11.291801 11.102385 11.1886635 11.629207 11.505893 11.484583
1369636_at 12.118218 12.145983 11.952582 11.83316 12.111432 11.855938 11.945328 12.00395 11.96356 12.2273035 12.304263 12.29204
1369637_at 5.233379 5.167404 5.356606 5.3801117 5.254679 5.3219914 5.2195606 5.288213 5.1936493 5.2170386 5.4008904 5.0909166
1369638_at 5.2872224 5.3989253 5.588182 5.522389 5.320118 5.4636054 5.3755336 5.4592977 5.4116616 5.5263944 5.6923375 5.3722653
1369639_at 4.1380005 4.049149 4.0959682 3.8728232 3.9002945 3.8449037 4.0106215 3.8501363 3.8592203 4.109198 4.148317 3.9191134
1369640_at 5.380138 5.022542 5.5646324 5.9489264 5.4611316 5.4261074 5.7526507 5.856428 5.382056 5.683667 5.8177323 5.263743
1369641_at 6.7491198 7.2096195 7.2872577 7.4641156 7.31572 7.2398324 7.167316 7.2889895 7.3571014 7.240766 7.099561 7.524362
1369642_at 6.2610464 6.8243732 6.6552043 6.791712 6.459541 6.6962204 6.441545 6.6599836 7.0022345 6.654998 6.5677857 6.8644857
1369643_a_at 6.430248 6.9318466 6.90943 6.7548203 6.287504 6.837396 6.632049 6.7234497 6.51801 6.862168 6.4311433 6.879958
1369644_at 8.560913 8.738356 8.697955 8.601236 8.463794 8.68861 8.466831 8.701085 8.842253 8.602533 8.682274 8.797806
1369645_at 4.1217422 4.193819 4.3250113 4.153109 4.2285175 4.0307636 4.3428073 4.2859936 4.277789 4.262948 4.195711 4.2354937
1369646_at 3.7532816 3.6843262 3.7753546 3.6707835 3.9842815 3.8675818 3.5254617 3.767941 3.65619 3.758354 3.7151809 3.7508996
1369647_at 6.09314 6.2900076 6.43774 6.1056347 6.259895 6.4067664 6.309533 6.4440002 6.6188354 6.477726 6.489257 6.264109
1369648_at 5.872908 6.1548853 6.276837 6.482523 6.311302 6.378374 6.230233 6.1158633 6.353728 6.152479 6.212433 6.231567
1369649_at 5.0831943 5.136157 4.964523 5.010761 5.0790873 4.983069 4.908506 4.9351854 5.1708307 5.053675 5.165008 5.2116704
1369650_at 6.763867 7.1038136 6.876398 6.894082 6.9067125 6.8721604 6.76511 6.769674 7.3074694 7.0585785 6.591406 7.0134964
1369651_at 5.9381814 5.624831 5.629675 5.3789225 5.382559 5.453988 5.5297847 5.4123173 5.2956877 5.6369467 5.6242933 5.461453
1369652_at 3.5445457 3.748089 3.8152716 3.683855 3.8548002 3.6471195 3.744797 3.881621 3.7228801 3.6418674 3.7502337 3.6900387
1369653_at 6.7343564 6.8367553 6.8262033 7.1378546 6.7526574 7.007162 6.735433 6.7229643 7.1680923 6.622141 6.7771606 6.9207325
1369654_at 10.397563 10.391898 10.451271 10.442409 10.460328 10.423011 10.413813 10.25859 10.119739 10.20319 10.373662 10.276143
1369655_at 7.2180305 7.447239 7.44273 6.9592395 7.4077287 7.6369624 6.893198 6.8705864 7.575813 6.825826 7.0871925 6.6824408
1369656_at 6.629784 6.758535 6.4822774 6.6484 6.8769774 6.711043 6.5178995 6.738388 6.7951527 6.4010415 6.6776943 6.5954714
1369657_at 3.9914725 4.179821 3.9329164 4.03164 4.031474 4.052353 3.8523707 4.02494 4.1680827 4.0647173 3.9757123 4.0718956
1369658_at 8.011179 8.531319 8.54075 8.509805 8.302213 8.214287 7.904076 8.437178 9.240705 8.316136 8.38794 8.637268
1369659_at 5.867783 5.8762345 5.805519 5.6044254 5.757027 5.746156 5.9997773 5.93155 5.742113 5.688785 5.847309 5.7099338
1369660_at 5.2748356 5.0378637 5.015271 4.8358955 4.969736 5.157883 4.9940834 4.9052906 5.083609 5.0546284 5.120388 5.0507393
1369661_at 7.6905074 7.6476235 7.664209 7.5912933 7.713981 7.6578007 7.731489 7.5207853 7.8210573 7.5934935 7.705078 7.551902
1369662_at 3.7223556 3.4666657 3.6039422 3.472598 3.53554 3.5847504 3.5299656 3.531447 3.471881 3.4634035 3.5262744 3.5415823
1369663_at 8.073083 8.453396 8.669398 5.694318 9.501471 9.682651 9.15744 8.175339 9.26167 8.769327 9.446018 9.220688
1369664_at 9.463011 9.412759 10.028914 9.489451 10.267972 9.701386 9.89197 10.083276 10.034022 9.699716 10.399492 10.588607
1369665_a_at 7.3322906 7.806555 7.328936 7.5488415 7.449337 7.393514 7.5410995 7.4330254 7.2040477 7.4164805 6.8319874 7.0063257
1369666_at 5.8466206 5.41358 5.682328 6.3122606 5.6332493 5.808215 6.1832614 5.5575037 5.796089 5.9946733 6.135536 5.966634
1369667_at 6.2484064 6.2599826 6.468334 6.354732 6.317126 6.2670393 6.2565494 6.3117757 6.6399703 6.1968727 6.278787 6.089009
1369668_x_at 3.712958 3.7262168 3.6565847 3.755311 3.849095 3.6496325 3.6910453 3.726203 3.7664096 3.932952 3.8350837 3.6900449
1369669_at 7.0307746 7.0596995 7.305453 7.512789 7.30406 7.084808 7.151188 7.1779413 7.0294137 7.12239 7.0402274 7.312376
1369670_at 5.8941655 6.2203474 5.406288 5.336625 5.560807 5.7159004 6.145272 5.6642885 5.151144 5.7454386 5.746929 5.1673884
1369671_at 11.792621 12.188954 12.014378 11.996958 12.208403 12.080667 11.982278 12.046247 11.837264 12.028479 11.819198 11.955918
1369672_at 6.022439 5.905204 6.0939183 6.2772794 5.904489 6.069815 6.023491 6.107927 6.1451435 6.1586885 6.09553 6.215816
1369673_at 3.926365 4.6104155 4.1737213 4.5203476 4.028283 4.085889 3.9243755 4.001155 4.3852277 3.8275204 3.9455347 4.0077515
1369674_at 3.4904356 5.1761394 4.5406494 4.79867 3.5084178 3.5754938 3.674136 3.7243896 4.6116295 3.6864464 3.5835493 3.6633048
1369675_at 6.702986 6.4630456 6.4994473 6.4877634 6.4421654 6.697488 6.4628086 6.251331 6.4954863 6.588095 6.4485474 6.5573034
1369676_at 7.1399035 7.135934 7.056459 7.104495 7.076102 7.214989 6.987864 6.9942703 6.995082 7.1453547 6.9134293 7.0972557
1369677_at 3.7343435 3.5575454 3.686201 3.562432 3.5623455 3.6035862 3.6398938 3.6627347 3.440926 3.601949 3.6909595 3.7180297
1369678_a_at 7.145292 7.2594867 7.3188167 7.3573966 7.34373 7.434203 7.15998 7.3026667 7.6221423 7.1150565 7.2513065 7.5438347
1369679_a_at 8.962252 9.557734 9.567881 9.286894 9.192589 9.377223 8.96572 9.219121 9.247929 8.77392 8.978619 9.174649
1369680_at 5.6021833 5.545173 5.298435 5.605477 5.5576477 5.6050887 5.645933 5.8202333 5.319231 5.5405483 5.285691 5.571063
1369681_at 4.5081 4.579217 4.4360075 4.7006183 5.171478 4.6043553 4.532254 4.814074 4.628379 4.7104836 4.5716276 4.603131
1369682_at 6.7170506 6.4836955 6.66236 6.649378 6.5885315 6.5812454 6.4923635 6.769113 6.9050636 6.4328485 6.4207087 6.6956906
1369683_at 6.0748196 6.1749525 6.3126082 6.355966 6.1654506 6.27127 6.3002048 6.0993986 5.8093987 6.66632 6.2743254 6.3715158
1369684_at 4.5652356 4.5384617 4.615427 4.5783796 4.5923977 4.764145 4.4799843 4.5389805 4.752987 4.4334893 4.475764 4.6515007
1369685_at 3.6261234 3.5419447 3.7499785 3.639909 3.5179763 3.5736794 3.437573 3.6887982 3.6100538 3.6761932 3.6683855 3.6687727
1369686_at 4.4901085 4.424436 4.614383 4.2897425 4.445368 4.5145464 4.407839 4.668018 4.5458226 4.458599 4.536438 4.4583898
1369687_at 4.062197 4.053262 4.1049333 4.190955 4.343281 4.1069517 4.3216763 4.226052 4.1893473 4.2395434 4.165087 4.181177
1369688_s_at 5.3275156 4.973586 5.1410484 5.199727 5.033073 5.2514873 5.0836153 5.0643377 4.9597225 5.1177692 5.2270217 4.960105
1369689_at 6.497012 6.5491614 6.7324386 6.5919313 6.8595147 6.5449586 6.597043 6.4964085 6.769686 6.427794 6.5680327 6.617511
1369690_at 7.200947 7.1942067 7.271088 7.2653384 7.1781416 7.2615824 7.1462355 6.848885 7.1668243 7.0104394 7.163484 6.9204206
1369691_at 6.1924257 5.6433764 5.478615 5.54741 5.4571238 5.194024 5.919021 5.7916594 5.2070274 5.431896 5.322114 5.1887627
1369692_at 3.7593403 3.8352718 3.8142607 3.8405623 3.8418808 3.754793 3.7110062 3.8383043 3.7790112 3.813254 3.9009948 3.6126394
1369693_a_at 5.412932 5.1566677 4.584511 5.487304 5.226929 5.3473253 5.490277 5.288213 5.250925 5.9740376 5.4382176 4.9308233
1369694_at 3.659377 3.688557 3.6245654 3.603529 3.384272 3.6726785 3.4788413 3.6893783 3.632016 3.4939375 3.4398067 3.4423528
1369695_at 4.4389324 4.297695 4.266135 4.4547987 4.44579 4.472461 4.206331 4.4248595 4.30552 4.291847 4.2847943 4.284887
1369696_at 3.891033 3.7762995 3.8626869 3.7754323 3.9038959 3.514536 3.9344673 3.6939654 3.8277879 3.8751657 3.9818518 3.75196
1369697_at 4.1216016 4.0115423 4.108843 4.2531323 4.1440277 4.2366815 4.057145 4.1292744 4.2295685 4.1749344 4.0339336 4.048047
1369698_at 5.3788238 5.2983856 5.348997 5.286354 5.1652846 5.1044064 5.561849 5.305189 5.1774883 5.406055 5.7231703 5.494668
1369699_at 4.752263 4.8932047 4.8701863 4.920412 5.0740814 4.9265304 4.7700853 4.783854 5.111066 4.8084936 5.00778 5.4012165
1369700_at 5.682215 5.7620254 5.9089646 5.870943 5.8755226 5.6986127 5.6835294 5.525086 6.0325007 5.669539 5.7937713 5.930391
1369701_at 11.836953 12.130952 12.219917 11.819346 12.084271 11.900162 11.589155 12.01833 11.95127 12.054413 12.067547 12.40195
1369702_at 6.366287 6.282453 6.6495037 6.507207 6.3471456 6.4965396 6.4154544 6.3757925 6.33279 6.7616997 6.4912753 6.440471
1369703_at 7.1058245 7.2437763 7.6541905 7.3837075 7.436912 7.017846 7.033286 6.9901443 7.007992 6.987116 7.103241 7.283974
1369704_at 6.9945498 7.1100388 7.0191326 6.9921303 7.1457877 6.957791 6.873433 6.902523 6.852915 6.99936 6.8976054 6.661976
1369705_at 5.3960977 5.2377033 5.192009 5.52627 5.2849946 5.2767334 5.244955 5.1622925 5.2543874 5.525708 5.1843514 5.3127747
1369706_at 4.0709367 4.334013 4.3688684 4.2083893 4.2613583 4.1374907 4.172102 4.1891513 4.1575756 4.2238703 4.2914343 3.8795204
1369707_at 4.302128 4.317241 4.141422 4.253644 4.4272966 4.454129 4.2506886 4.4569435 4.704629 4.330186 4.458656 4.2706327
1369708_a_at 5.2780285 5.0945463 5.4526343 5.7181144 5.310013 5.440067 5.236815 5.290749 5.3583713 5.3734064 5.461471 5.575142
1369709_at 4.3976274 4.765892 4.5604873 4.478835 4.3975677 4.5407996 4.4137597 4.5123053 4.3400793 4.518123 4.404482 4.9438324
1369710_a_at 3.7139056 3.5241408 3.6555164 3.4526641 3.6796145 3.4807932 3.5554774 3.5224335 3.5249138 3.56574 3.4764647 3.7253544
1369711_at 5.338599 5.5722303 5.500357 5.6238194 5.429759 5.544385 5.43126 5.5702133 5.4619093 5.6900377 5.6796293 5.519808
1369712_at 6.436796 6.7578793 6.5132184 6.785162 6.582842 6.8309846 6.6770697 6.695119 6.663367 6.7608056 6.6167793 6.8519616
1369713_at 6.6195965 6.7155943 6.6913 6.5706806 6.823933 6.6281357 6.7575216 6.5596733 6.492994 6.460394 6.292968 6.2942653
1369714_at 6.34552 6.50652 6.537147 6.4366207 6.5418673 6.5883694 6.404647 6.477128 6.3274803 6.735974 6.4373183 6.7684455
1369715_at 4.145812 4.172611 4.0875163 4.196638 4.139479 4.2120557 4.3227997 4.2380548 4.347534 4.324748 4.274144 4.42837
1369716_s_at 9.299024 9.532294 9.641348 9.42366 9.9361925 9.589032 9.531173 9.54496 9.465394 9.526104 9.418975 9.07351
1369717_at 4.3553476 4.4551587 4.412279 4.2628927 4.37596 4.278489 4.301834 4.353924 4.514155 4.2885785 4.6612344 4.5431933
1369718_at 7.6002674 7.5481305 7.712808 7.7928677 7.645693 7.646612 7.782799 7.9533815 8.151229 7.945958 8.148223 8.162606
1369719_at 3.2679875 3.3322816 3.1924298 3.1975706 3.3945231 3.3257394 3.175455 3.4318497 3.2666464 3.1890388 3.2633855 3.1347704
1369720_at 9.000536 9.165411 8.971741 9.174776 9.130468 9.020349 8.877136 9.068022 9.279149 8.921743 9.166214 9.274008
1369721_at 5.1012807 5.149822 5.0488644 5.1132135 5.228668 5.0374813 5.0287113 5.1607723 5.0426755 5.1258707 4.9955673 5.127249
1369722_a_at 7.63013 7.8788652 7.6162887 7.6655025 7.6400437 7.6465707 7.550407 7.4327564 7.4507904 7.271538 7.4319 7.5635357
1369723_at 6.655631 7.083576 6.950287 7.158344 6.7378516 6.7771683 6.8019567 6.5449753 6.995758 6.6164203 6.5194054 6.693027
1369724_at 5.794274 5.6955395 5.520022 5.492361 5.330641 5.5698423 5.5224056 5.6450634 5.377132 5.4782705 5.498657 5.4591637
1369725_at 6.889349 7.464887 7.352541 7.247529 7.0937285 7.3166666 7.147435 7.3116317 7.322663 7.228946 7.153666 7.6893177
1369726_at 7.5764427 7.764814 7.6785946 7.8697786 7.6039715 7.901561 7.789487 7.718239 7.890433 7.2991686 7.80248 7.9061923
1369727_at 13.4766655 13.630365 13.630655 13.677721 13.628388 13.533316 13.433172 13.5083 13.38262 13.614791 13.697062 13.875508
1369728_at 5.119814 5.226658 5.030184 5.103775 5.6121445 5.366049 5.129969 4.9138126 5.222122 5.281333 5.044145 5.26154
1369729_at 7.9846363 7.750325 8.04221 8.219364 8.152368 8.299654 8.075907 8.294086 8.752174 7.893746 8.145326 8.290481
1369730_a_at 4.846234 4.706661 4.7765703 4.8400726 4.9360385 4.6086664 4.6092925 4.8424816 4.856881 4.9436083 4.630906 4.8349533
1369731_at 3.6576138 3.587545 3.540444 3.6831903 3.4758685 3.6019323 3.6875794 3.6071107 3.3824935 3.398488 3.5984988 3.5569723
1369732_a_at 4.770589 4.865063 4.7437973 5.092873 4.837866 4.976445 5.025372 5.44874 4.688865 5.042056 5.140826 5.0697002
1369733_at 8.035691 8.134527 8.227368 8.387322 8.270516 8.079884 7.805335 8.014175 8.715175 8.109589 8.395317 8.480555
1369734_at 8.691971 8.387146 8.899481 8.864951 8.784792 8.727105 8.493093 8.53389 8.85515 8.600552 8.800529 8.996138
1369735_at 5.9859285 5.8102937 5.9087186 5.864259 5.7200108 5.642976 5.90234 6.079168 5.761668 5.6390243 6.1937504 5.803194
1369736_at 5.3236036 5.266981 5.314756 5.364084 5.2408485 5.4633307 5.222135 5.1689305 5.251062 5.3570147 5.2787156 5.397637
1369737_at 8.376074 8.494766 8.7894535 9.22002 8.74383 8.592608 8.4814825 8.943354 8.099795 8.336692 7.914845 7.934009
1369738_s_at 8.939038 9.257653 9.418137 9.514767 9.013694 9.228271 8.882344 9.236208 8.919221 8.980416 8.575052 8.6106
1369739_at 4.5601554 4.7448545 4.4234776 4.496896 4.406579 4.5919604 4.6927238 4.690116 4.544076 4.6518106 4.631871 4.7569823
1369740_at 5.716814 5.3137074 5.488509 5.442685 5.741565 5.2716713 5.3588543 5.3996663 5.3978233 5.56412 5.5854096 5.572207
1369741_at 5.8566346 5.751335 5.8148646 5.70106 5.566116 5.770294 5.9022717 5.99006 6.186349 5.8231287 5.7966533 5.774426
1369742_at 4.5781446 4.5989747 4.7193346 4.5164022 4.620242 4.7064333 4.555492 4.465416 4.487673 4.6225595 4.5703053 4.5210905
1369743_a_at 7.9610567 8.156984 8.711088 8.009452 7.912775 8.097248 7.9748178 7.9767714 7.7824078 8.589645 8.004787 8.060702
1369744_at 4.8115015 4.9866643 4.50025 4.4465194 4.93237 4.3890157 5.025281 4.577982 4.5854406 5.0951877 4.7503304 4.8032985
1369745_at 5.9167233 6.1321554 5.954927 6.0141726 6.026441 5.982882 5.996732 5.9416695 6.0715895 6.0350027 6.1072903 6.135058
1369746_a_at 10.927653 11.08888 10.848902 11.361729 11.23675 11.332856 10.835948 11.295274 10.903935 11.000445 11.444434 11.946339
1369747_at 6.1067414 6.835742 6.464058 6.775243 6.393858 6.4706607 6.27568 6.055237 6.500403 6.352259 6.38766 6.5793347
1369748_at 3.8533254 3.6911323 3.5350199 3.7108 3.667315 3.7630422 3.6139343 3.664972 3.7461805 3.6600764 3.6754622 3.687065
1369749_a_at 5.1464186 5.0351954 5.480714 4.9144144 5.076771 4.8832884 5.285157 5.0734854 4.6700068 5.2079964 4.823096 4.553581
1369750_at 4.131591 4.2167015 4.12082 3.9872756 4.045657 4.1346645 4.263729 3.9972847 4.084799 4.3194404 3.9394548 3.7950537
1369751_at 5.2910185 4.9797635 4.6437416 4.4582977 4.684596 4.4555025 5.5792465 4.514914 4.3391447 5.03128 4.70137 4.7999587
1369752_a_at 4.8807473 4.9268703 5.0464063 4.928218 4.8411684 4.814762 4.8272986 4.826415 4.826954 4.9082856 4.8391714 4.6914654
1369753_at 4.3995304 4.2737837 4.282151 4.1019697 4.1166153 4.2281375 4.4751053 4.354693 4.31335 4.1843424 4.242185 4.218687
1369754_a_at 7.5950747 7.4809513 7.8347054 7.5735307 7.70565 7.5748034 7.4657063 7.690241 7.7401605 7.740293 7.7849445 7.796983
1369755_at 3.546098 3.566037 3.5857131 3.619547 3.714132 3.664314 3.6494384 3.5524433 3.6859782 3.6360404 3.5801647 3.5581734
1369756_a_at 7.611863 7.308851 7.6112127 7.8394427 7.6808786 7.835475 7.759363 7.4661417 7.332947 7.8790913 7.987428 8.025454
1369757_at 5.7514133 5.811375 5.7756124 5.655355 5.624714 5.984609 5.778887 5.467624 5.740102 5.582686 5.7425685 5.7576613
1369758_at 7.6694317 7.409262 7.707848 7.9418216 8.431574 7.2786283 7.6703634 7.5781817 8.220052 8.300392 8.479583 8.420995
1369759_at 5.65551 5.2152486 5.444313 5.247585 5.4599547 5.2669797 5.525637 5.460399 5.353805 5.519022 5.4632015 5.311781
1369760_a_at 3.8693306 3.9003882 3.6167266 3.744989 3.7553983 3.8526201 3.9022691 3.7662764 4.0127296 3.8447495 3.712104 3.6705513
1369761_at 3.8342252 4.193133 4.3860707 4.3731384 4.3661823 4.4412594 4.3245845 4.4008403 3.8292003 3.9460871 3.925882 4.361629
1369762_at 4.112388 4.2222724 4.0324163 4.1078644 4.063315 4.0924454 3.9800737 4.1159134 4.0464644 4.1178226 3.9304478 4.0409083
1369763_at 4.2966857 4.1786323 4.3194633 4.170327 4.2736793 4.0925617 4.293164 4.1270466 3.9752927 4.148771 4.371237 4.232926
1369764_at 12.795117 12.821942 12.825918 12.945256 12.899912 12.900344 12.69247 12.737003 12.610152 12.737647 12.762495 12.757513
1369765_at 3.523516 3.56974 3.451947 3.4533226 3.6770942 3.4478505 3.4173055 3.5739033 3.5251405 3.4639149 3.479478 3.5558152
1369766_at 5.45544 5.682081 5.7500424 6.07165 6.2031026 5.949518 5.819051 5.400489 6.045253 6.014181 6.004371 5.625365
1369767_a_at 4.0693073 4.18995 4.1174183 3.9769907 4.08733 4.065219 4.1373415 4.044025 4.0485144 4.158471 4.086732 3.9116378
1369768_at 5.9890885 5.803884 6.047349 6.0903788 5.833495 6.1219864 6.110476 5.896223 6.083157 6.101163 5.963884 6.0631075
1369769_at 4.3847294 4.457466 4.5853825 4.4615345 4.5841575 4.586255 4.710104 4.5046043 4.573478 4.445323 4.4876833 4.424157
1369770_at 5.014349 4.7793584 4.4703183 4.4986534 4.6621222 4.6524205 4.800281 4.7337627 4.6932735 4.4347534 4.7895327 4.6031594
1369771_at 5.368045 5.286021 5.2586374 5.4588246 5.6043606 5.4747953 5.6072273 5.5587893 5.671859 5.46873 5.486433 5.242614
1369772_at 6.7746506 7.211245 7.301863 7.231284 7.156723 7.0152626 6.930589 6.8015842 6.795523 6.793275 6.6857834 6.7441354
1369773_at 4.302023 4.2751384 4.4041963 4.491616 4.4332747 4.306763 4.2710304 4.336576 4.084002 4.2413373 4.4207516 4.358146
1369774_at 4.325953 4.3352175 4.352417 4.2474146 4.427183 4.545122 4.240905 4.347169 4.3549466 4.301851 4.266382 4.3135843
1369775_at 7.242273 7.558282 7.3509855 7.700299 7.1898475 7.401795 7.356099 7.4926376 6.713616 7.1382585 7.4252105 7.75442
1369776_a_at 6.7916718 7.011421 6.656054 6.7810426 6.9263644 6.838381 6.952045 6.834789 6.8595753 6.9658527 6.9396973 6.7603126
1369777_a_at 6.630053 7.3048425 6.7919636 7.0840025 6.7925506 6.7754865 6.858889 6.7460523 7.0697837 7.345876 6.979977 7.584114
1369778_at 4.0255823 4.1601973 4.1493797 4.0367703 3.9513612 4.1834564 4.1676693 4.3657436 4.182585 4.266939 4.17512 4.055434
1369779_at 5.6480703 5.742697 5.7519584 5.8589783 5.640485 5.7043457 5.4528027 5.4560237 5.7254977 5.5478663 5.9081397 5.7043986
1369780_at 6.4486613 6.9933643 6.7338266 6.685844 6.692739 6.8729405 6.593646 6.6070676 6.4910083 6.8641067 6.578567 6.850657
1369781_at 3.8641152 4.0678487 4.1052713 4.044822 4.178364 3.9167137 4.021635 3.9861932 4.0273333 3.878776 4.0025377 4.2008886
1369782_a_at 5.6278763 5.796148 5.645193 5.7620516 5.7366247 5.8317523 5.5757084 5.748847 5.810337 5.6742077 5.751499 5.998912
1369783_a_at 4.7838306 4.584956 4.6471453 4.668458 4.477688 4.4276824 4.604717 4.6879244 4.8578987 4.7224627 4.597248 4.938447
1369784_at 4.1042213 3.8515449 3.9220388 3.8632782 3.7556 3.8500974 3.952215 3.896413 3.8774707 4.0012097 3.8169615 3.7710478
1369785_at 7.8402996 7.8960752 7.959097 7.7150397 7.8503704 7.7159877 7.9617233 7.957434 8.031462 8.022773 7.997901 7.877938
1369786_at 6.8319287 6.7701035 6.894993 6.699327 6.919696 6.8286405 6.881557 7.028156 6.6610475 6.8204956 6.89549 6.7409763
1369787_at 4.106143 4.080777 3.7787673 3.8918655 3.9473598 3.9928846 4.0317464 4.1669006 4.0613184 3.8882277 3.9035466 4.0730767
1369788_s_at 7.0428276 7.809832 7.181722 7.6295314 7.6232147 7.819604 7.281287 7.0567527 7.753819 7.067314 7.111043 7.2078066
1369789_at 3.7442844 3.5988624 3.6228323 3.6248112 3.5318794 3.5387213 3.6062055 3.7608347 3.6279223 3.6169915 3.5791361 3.5232332
1369790_at 10.48513 10.692451 10.464855 10.874738 10.509225 10.169838 10.128817 11.085094 10.860933 11.228308 10.610967 10.787265
1369791_at 7.262625 7.4447947 7.6642275 7.6056576 7.648462 7.465775 7.333548 7.2964926 7.5944586 7.752883 7.497431 7.560868
1369792_at 5.9823885 5.85299 5.8739223 5.7974253 5.915409 5.8405075 5.8566566 5.886959 6.060485 5.75296 5.779154 6.071837
1369793_a_at 4.309024 4.2551823 4.4535155 4.19874 4.347289 4.3292627 4.210253 4.3072176 4.366147 4.422888 4.3304906 4.308893
1369794_a_at 5.231637 5.118161 5.319361 4.964186 4.7349877 4.926883 4.8708534 4.839223 4.8834033 5.0324993 4.8907967 5.0337424
1369795_at 4.2876344 4.341256 4.257659 4.2528443 4.349696 4.234212 4.2833405 4.3276596 4.2849264 4.238949 4.193495 4.162139
1369796_at 5.2455554 4.9065957 4.8090043 4.8851495 5.0740247 5.038834 4.956685 4.940082 5.0168405 4.824322 4.9453435 4.8704147
1369797_at 4.183643 4.3273582 4.2711606 4.248435 4.3780694 4.244222 4.1771846 4.324086 4.3372984 4.417673 4.2914343 4.222104
1369798_at 4.492073 4.6126566 4.62037 4.535593 4.5651155 4.6036863 4.7130647 4.700477 4.5015388 4.6828747 4.5490236 4.5972
1369799_at 10.047322 10.11969 10.075304 10.2338295 10.226634 10.159304 9.984224 10.045768 9.908442 10.06236 10.052176 10.173
1369800_at 3.8834913 4.1459117 3.7231011 4.0299816 3.8965025 4.048874 3.9171305 3.6131184 4.003797 3.987257 3.8929918 3.8192132
1369801_at 4.948522 4.8215117 4.9891276 4.8367414 4.974559 4.866068 4.883018 4.7021275 4.8926787 4.82513 4.926686 4.880135
1369802_at 4.0421476 3.9599488 3.8336515 3.7392368 3.978491 3.8202474 3.9244168 4.022691 4.0252657 3.9860783 3.8301482 3.835141
1369803_at 5.0283833 4.9961247 4.9750214 4.7319336 4.890996 4.7017927 5.2828183 4.671119 4.7905693 4.9619637 5.00735 4.686685
1369804_a_at 4.5297847 4.5522804 4.65045 4.54562 4.5867996 4.6617913 4.4554315 4.3461423 4.6559434 4.5451765 4.4515953 4.492571
1369805_at 3.8779612 3.9921188 3.9507954 3.8797896 3.9288542 3.9781358 3.8502727 3.9450257 3.8664691 3.9110255 3.9379551 3.9505994
1369806_at 4.8838086 4.637602 4.7427273 4.9125504 4.8728113 4.94595 4.74688 4.8675694 4.889245 4.9256124 4.9573464 4.7099705
1369807_at 4.9364786 4.8938894 4.9771957 4.741783 4.976946 4.8978415 4.997463 4.9768934 4.827649 4.898942 4.7818236 4.886306
1369808_at 6.266301 6.2305694 5.826942 5.711166 6.101617 6.1257315 6.226558 6.2020397 6.163788 6.388748 6.1203885 5.4014063
1369809_at 5.3736215 5.2583323 5.200098 5.1830854 5.3165507 5.1121674 5.268755 5.068984 5.116129 5.2858324 5.0458007 5.0720406
1369810_at 6.7265105 6.6813974 6.6552043 6.8812637 6.801572 6.808993 6.8881936 6.833404 6.847496 6.7625537 6.6137805 6.6343303
1369811_at 4.7986994 4.924597 4.830638 5.0586863 4.970292 4.9615135 4.76305 4.8091564 4.851696 4.7751894 4.7443905 5.056518
1369812_at 5.8025303 5.9748926 5.9297986 5.9818773 6.215626 5.974467 6.015492 6.0082846 5.9449925 6.0603538 5.877815 6.104742
1369813_at 6.2884855 6.3220143 6.540687 6.3205824 6.5313344 6.486758 6.2066436 6.528364 6.316045 6.0808682 6.2152457 6.10984
1369814_at 4.733864 4.740625 4.7541633 4.6409163 4.964499 4.8054233 4.7526827 4.432027 4.722778 4.3794413 4.451665 4.5490394
1369815_at 5.85231 5.724347 5.601958 5.7855096 5.6214933 5.8322277 5.636937 5.861791 5.70737 5.658866 5.6660194 5.7358265
1369816_at 4.5806084 4.689287 4.411533 4.4763703 4.4897933 4.561845 4.471941 4.6113462 4.629742 5.075232 4.630644 4.5375896
1369817_at 3.737131 3.9922628 3.9781861 4.0809116 3.9629326 4.1733065 3.751118 4.049375 4.217539 3.8798795 3.9081051 4.017071
1369818_at 4.8848248 4.5770636 4.5822783 4.814316 4.7915382 4.6498866 4.742912 4.7263865 4.8160486 4.9220986 4.8710575 4.534812
1369819_at 4.5235143 4.779059 4.8130784 4.82543 4.636591 4.8144493 4.629443 4.669668 4.736229 4.915854 4.8141913 4.8067746
1369820_at 4.179549 4.2440405 4.151852 3.9350529 3.9490612 4.096262 4.2083025 4.004977 4.122022 4.1414685 4.0958877 4.2961416
1369821_a_at 4.422921 4.3267746 4.4309654 4.399681 4.5857563 4.516388 4.4265785 4.679246 4.455311 4.4733815 4.3434267 4.317464
1369822_at 4.253951 4.372313 4.428637 4.5680685 4.609849 4.289073 4.1453137 4.3566623 4.29976 4.4925175 4.41127 4.4724164
1369823_at 5.718893 5.2803984 5.0100718 5.2924547 5.5538635 5.197777 5.6171045 5.197442 4.9183245 5.430008 5.302655 5.2729588
1369824_at 4.607168 4.404892 4.568722 4.4052477 4.550992 4.6594033 4.484439 4.516943 4.546543 4.5947247 4.4354477 4.4990807
1369825_at 5.31404 4.9424047 4.865553 4.96583 5.072913 5.3059916 4.977755 4.9051247 5.364241 5.2170386 5.056561 4.9282446
1369826_at 6.0515122 6.116863 6.3118935 6.4492946 6.074355 6.3070097 6.174869 6.275217 6.131268 6.5497723 6.33187 6.4028974
1369827_at 5.587104 5.3861227 5.623582 5.567542 5.673279 5.3980417 5.5036907 5.6079187 5.433184 5.512376 5.635333 5.6950407
1369828_at 5.921237 5.7955656 5.732318 6.0651145 6.058402 6.1228347 5.9126863 5.883296 5.957798 5.794092 6.0399575 5.887074
1369829_at 5.249077 5.2554264 5.32757 5.1301622 5.2782974 5.3309946 5.2486615 5.205067 5.273181 5.2235146 5.2440023 5.132636
1369830_at 4.362409 4.6002574 4.6097994 4.383036 4.296953 4.438235 4.5828056 4.5695567 4.4877295 4.4522247 4.631914 4.6573515
1369831_at 6.0830007 6.0340834 5.8618107 5.4903603 6.022995 5.9456754 5.8203716 5.910966 5.725355 5.53325 5.8969555 6.017608
1369832_at 7.1259427 6.849455 6.8661213 6.7587786 7.110681 6.5573564 7.054202 6.950474 6.332619 6.8648796 6.903336 6.8289185
1369833_at 4.3119946 4.241034 4.463092 4.3997555 4.451611 4.3685603 4.379294 4.4819794 4.514393 4.5034447 4.516972 4.5636168
1369834_at 6.813202 6.8914747 6.80275 6.8641515 7.0003805 7.182196 6.621609 6.7103 6.8629847 6.901484 6.8772326 6.8901625
1369835_at 5.898486 6.041255 6.037615 5.9679437 5.9903216 5.968594 5.963791 5.8325734 6.15676 5.836466 5.9726467 6.075206
1369836_at 6.7502356 7.276296 7.0144095 6.8117957 7.411452 7.248495 6.9174695 6.369105 6.1626887 7.3953605 6.3862963 6.492963
1369837_at 12.106442 12.138933 11.990502 12.218078 12.271288 12.252095 11.77199 11.953228 12.172324 12.021082 12.29783 12.22944
1369838_at 3.9485855 4.0245175 4.09904 3.933004 4.0504804 4.127985 4.002354 4.112074 4.138583 4.0534186 3.9255989 3.9813087
1369839_at 4.6793656 4.6699047 4.6581163 4.8042564 4.7662086 5.0106993 4.721713 4.7126474 4.64402 4.7239704 4.673236 4.7834597
1369840_at 8.316802 8.488062 9.171474 8.66823 8.922343 9.220835 9.302996 8.930812 9.8223295 9.258703 10.138041 10.765066
1369841_at 3.4452534 3.482111 3.4671984 3.5096617 3.5569637 3.5122545 3.4613523 3.4071627 3.4888206 3.4596913 3.3934526 3.466644
1369842_at 4.1345396 4.0543623 4.028344 4.177057 4.0812783 4.0310025 4.0193825 4.127661 4.2818255 3.894595 4.0102167 3.8719943
1369843_at 5.2687454 5.120162 5.1910496 4.806795 4.9646072 5.0640974 5.353886 5.2626624 5.207329 5.393404 5.3010893 4.7822385
1369844_at 4.1219873 4.063285 4.0505 4.0943127 4.191661 4.2726426 4.3615417 4.019144 4.18402 4.173048 4.143628 4.058515
1369845_at 6.1583714 6.2441983 6.1444316 6.3739314 6.245724 5.8960514 6.0565763 6.0329223 5.904059 5.88823 6.2708287 6.228788
1369846_at 3.5445457 3.396421 3.3649595 3.56279 3.4272957 3.5619597 3.489958 3.6202686 3.4121742 3.4285429 3.4921184 3.3013008
1369847_at 5.884969 5.998594 5.926968 5.8097596 6.0860224 5.89767 5.865151 5.6821895 5.7295823 5.8469167 5.7495866 5.6285977
1369848_at 3.6020262 3.5650778 3.533969 3.6358714 3.611605 3.6172278 3.5454974 3.5477996 3.630507 3.5541072 3.678929 3.5585134
1369849_at 4.911766 4.9147596 5.3652277 5.1250734 5.1593595 4.9830694 4.962041 4.9827433 4.8652334 5.2406545 4.972106 5.0066867
1369850_at 5.35374 5.6869597 5.640172 5.4725113 5.812434 5.388424 5.4545345 5.5554194 5.5543623 5.661607 5.806981 5.993473
1369851_at 7.1300054 7.418907 7.481691 7.482386 7.567558 7.413478 7.3553457 7.470643 7.3574743 7.1027107 7.145372 7.4029217
1369852_at 11.532288 11.570803 11.788176 11.653847 11.490488 11.6023035 11.409723 11.538481 11.51266 11.570123 11.615793 11.797176
1369853_at 5.189951 5.259478 5.1262813 5.0656557 5.219824 5.1875687 5.0597596 4.957418 5.1515646 5.1507187 5.1367364 5.1016006
1369854_a_at 7.878153 7.720059 8.119496 8.064266 8.122429 7.991947 7.8585024 7.9453616 8.102774 7.8934593 8.178004 8.019651
1369855_at 3.715465 3.7762725 3.703728 3.7375243 3.6335645 3.8553092 3.713484 3.6352155 3.705331 3.6231077 3.6817153 3.6950235
1369856_at 5.1753197 5.017454 4.8315625 5.1940713 5.2037315 4.9726562 5.1040096 5.0916414 4.9998293 4.9690065 4.786084 5.0134993
1369857_a_at 6.148781 5.728386 6.032809 5.890857 5.9466214 5.903406 5.8384194 5.978551 5.9465084 5.931239 5.698793 6.1293683
1369858_at 5.833285 5.624831 5.850869 5.4917464 5.4140797 5.454962 5.4387455 5.2453527 5.120238 5.467934 5.4698453 5.497982
1369859_at 4.461035 4.454539 4.3183055 4.303553 4.635604 4.207412 4.462605 4.31388 4.33794 4.334013 4.3376617 4.285925
1369860_a_at 4.8731527 4.9208927 4.9709034 4.8801136 5.0362263 4.853649 4.8910074 4.8256726 5.048481 5.0726194 5.2539406 4.911207
1369861_at 5.253785 5.3296885 5.0745945 4.9936 5.4069633 5.2459793 4.8743353 5.4214907 5.0561705 5.029036 4.9677753 4.8265867
1369862_at 4.312066 4.2322493 4.298134 4.220422 4.249563 4.4213877 4.2131243 4.3898525 4.36852 4.2762866 4.1149693 4.2359037
1369863_at 8.155877 8.257539 8.1365795 8.037352 8.493825 8.207974 8.476488 7.918679 8.141199 8.936782 8.484721 6.961585
1369864_a_at 8.980454 10.146583 9.223713 9.717987 9.827556 8.794667 9.146871 10.44293 9.273294 8.288343 8.355169 7.057251
1369865_at 4.284189 4.3356323 4.249155 4.3188357 4.4313173 4.302422 4.418095 4.381963 4.3391447 4.281316 4.3983264 4.304248
1369866_at 4.4183645 4.4443436 4.387726 4.439209 4.4250126 4.591596 4.4772415 4.4327483 4.3956738 4.426161 4.585223 4.484955
1369867_at 5.519663 5.6907396 6.547212 6.040793 5.7600427 5.8828645 5.6017523 5.7920365 5.332327 5.5346932 5.399935 5.2454267
1369868_at 9.535882 9.888441 9.948031 9.736871 9.892155 9.783095 9.793797 9.790182 9.425247 9.818477 9.774565 10.060031
1369869_at 3.849757 3.8392985 3.9360762 3.8958225 4.044408 4.0217094 3.9299855 4.2248755 4.012123 3.9811654 3.8657691 3.8439565
1369870_at 7.2258654 7.371829 7.4470034 7.286402 7.187287 7.405382 7.3143835 7.2450876 7.3147893 7.245761 7.5271473 7.3899255
1369871_at 3.666223 3.7403252 3.677621 3.6078665 3.7449522 3.7340589 3.6571186 3.8265152 3.6118565 3.674723 3.6638918 3.7688532
1369872_a_at 4.267206 4.2287493 4.2786207 4.240266 4.2779098 4.2992783 4.1507406 4.2625837 4.177718 4.2824316 4.1333237 4.17362
1369873_at 4.51645 4.610491 4.394992 4.545216 4.6214123 4.558592 4.571416 4.546788 4.654281 4.538698 4.4345474 4.6632724
1369874_at 6.272893 5.8859124 5.7109375 5.8657646 5.9200816 6.0020742 6.4184785 6.122232 6.167796 6.05587 5.939217 5.732194
1369875_at 5.346424 5.084443 4.92445 5.1942425 5.1609583 5.083351 5.195216 5.269495 5.198455 5.02571 4.9345207 5.063611
1369876_at 3.7708244 3.7700293 3.8799858 3.76589 3.7998097 3.7693772 3.9008482 3.7263436 3.8959343 3.7936432 3.6944318 3.7518878
1369877_at 4.4505343 4.725709 4.555222 4.96103 4.7584376 4.706444 4.594435 4.603868 4.6544156 4.535906 4.4202566 4.782357
1369878_at 4.4460726 4.194002 4.398591 4.0258083 4.467407 4.191557 4.2851715 4.3152304 4.6347723 4.300857 4.5000224 4.625679
1369879_a_at 12.441055 12.622809 12.669469 12.700581 12.653609 12.696977 12.493957 12.582459 12.443021 12.441924 12.609827 12.649238
1369880_at 4.0600986 4.0471244 4.024454 4.1090174 4.1306696 4.0599256 4.0062847 4.278963 4.0960417 4.0874395 4.104371 4.023072
1369881_at 4.6865573 4.6576996 4.8831167 4.759898 4.693996 4.464279 4.8186493 4.5016203 4.4950466 4.7324877 4.5524287 4.866006
1369882_at 4.5344276 4.4677753 4.5070295 4.7239757 4.741624 4.7584105 4.550391 4.8184977 4.6216216 4.6447854 4.804204 4.4145336
1369883_at 3.824611 3.7359993 4.0639467 3.917157 3.9080977 3.9155533 3.8404396 3.9458406 3.8767242 3.9247823 3.8288934 3.6874676
1369884_at 5.247191 5.160195 4.9027977 4.71826 4.837842 5.4168816 4.9600134 5.1748476 4.934837 4.773362 4.9502473 4.684607
1369885_at 5.5791407 5.442593 5.7936234 5.659841 5.6540375 5.355988 5.436217 5.2742057 5.417961 5.4714756 5.2317963 5.5188227
1369886_a_at 5.11118 5.490527 5.5686536 5.2114797 5.6208286 5.354633 5.2522197 5.449236 5.3471036 5.519427 5.3257027 5.607611
1369887_at 4.2365637 4.272078 4.399968 4.3391023 4.1203127 4.3319464 4.3599787 4.2866135 4.256921 4.3257113 4.277266 4.310097
1369888_at 4.3211327 4.0478573 4.2076197 4.242534 4.2042465 4.15519 4.1118293 3.9686487 4.357164 4.1133833 4.087936 4.0319977
1369889_at 4.147832 4.1370773 4.036275 4.2148037 4.46815 4.0297775 4.206607 4.039015 4.3677053 4.078732 4.150252 4.1734705
1369890_at 3.2941787 3.1514337 3.2986612 3.2198157 3.2555838 3.2352045 3.157179 3.0940356 3.089523 3.2190259 3.242378 3.18478
1369891_at 4.869385 4.8931255 4.823826 4.982002 5.049826 4.9772534 5.0140505 4.79838 4.856351 4.9197626 4.8974237 4.982989
1369892_at 3.2737932 3.357864 3.3686972 3.418148 3.4868007 3.4553058 3.1986392 3.3219194 3.4148812 3.4037156 3.4067194 3.366922
1369893_at 4.7232738 4.5504274 4.7904787 4.573823 4.736886 4.895904 4.6566477 4.846372 4.752581 4.8105965 4.7511654 4.614436
1369894_at 3.0423405 3.0959773 3.2158597 3.0768225 3.1209457 3.0953069 3.0219753 3.1001925 3.1105626 3.1110811 3.081402 3.0211763
1369895_s_at 6.3851433 6.4702578 6.1080146 6.525004 6.1963077 6.280377 6.7391014 6.527624 6.4012156 6.2659 6.2722955 6.437158
1369896_s_at 6.7853875 7.0508966 6.948811 7.1208262 7.020132 7.1072874 6.8348293 6.9405484 7.2725043 7.017525 7.026277 7.2033577
1369897_s_at 11.843466 12.280278 12.229918 12.087332 12.001852 11.974095 11.748287 11.947497 11.774669 11.798754 11.678332 11.820278
1369898_a_at 4.5961866 4.461054 4.8383327 4.9492483 5.0040455 4.7060003 4.83486 4.8551297 4.546611 4.727859 4.724088 4.8488626
1369899_s_at 5.9179664 5.820597 5.9395194 5.8714156 5.6491003 5.788308 5.7002745 5.781372 5.726404 5.791623 5.791964 6.08586
1369900_at 4.057325 3.9281838 4.055041 3.7545335 3.945779 3.946091 3.8090012 4.002295 4.02968 4.0065036 4.031808 3.9966528
1369901_at 4.462632 4.663632 4.6162834 4.3989315 4.5656357 4.4380484 4.5464067 4.4641953 4.5362854 4.52499 4.301073 4.6743803
1369902_at 6.9562044 6.976761 7.079061 6.544367 7.033396 6.7200994 6.6412306 6.9806204 6.87557 6.7464547 7.064331 7.0239625
1369903_at 4.816002 4.5736 4.9115725 4.8298893 4.7563334 4.7458086 4.6871414 4.720499 4.874872 4.618721 4.6981773 4.6892767
1369904_at 5.3961077 5.3421326 5.3750014 5.2542443 5.2480326 5.292555 5.4412365 5.2882366 5.199357 5.1148396 5.1941237 5.3323965
1369905_at 3.789368 3.717451 3.5985625 3.7391462 3.7369626 3.6232789 3.7240596 3.6047802 3.7010026 3.8344464 3.7558186 3.770194
1369906_s_at 11.45041 11.5737 11.485635 11.48799 11.387173 11.466401 11.360555 11.461597 11.299552 11.614384 11.674908 11.65797
1369907_at 5.4039116 5.3827934 5.70953 5.7492933 5.8020735 5.7880116 5.460827 5.550226 5.532046 5.4969893 5.3678894 5.62888
1369908_at 3.7728617 3.752922 4.0256853 3.8406408 3.9353042 3.8852065 3.9542322 3.7902758 3.863593 3.832285 3.8731675 3.7683775
1369909_s_at 10.5694895 11.094035 10.871065 10.74892 10.806073 10.6682205 10.547754 10.424142 10.633153 10.707658 10.425219 10.395098
1369910_at 3.9850588 4.0319433 3.964973 4.0153656 4.0758505 4.014702 3.9524572 3.944539 3.9523041 3.836406 3.874431 3.9711583
1369911_at 4.977035 5.007367 5.013846 5.0517683 5.2674828 5.0548635 5.0192356 5.0983195 4.9465866 4.8767843 4.990012 4.9246335
1369912_at 6.07122 5.9283237 5.980952 6.093811 5.904549 5.8527308 5.9670687 5.9527097 6.152035 6.1571493 5.9151416 5.9071374
1369913_at 5.3065405 5.0124087 4.8285637 4.8534455 4.876474 4.979263 4.9778295 4.821568 4.739555 4.8333974 4.8737497 4.754215
1369914_at 3.856072 3.946747 3.9406977 3.7310636 3.8505907 3.891417 3.9163404 4.043536 3.850604 3.9531405 3.9316566 3.8993125
1369915_at 6.717007 7.1615143 7.1233063 7.1014094 7.028235 7.0728345 7.043198 6.9965553 7.233525 7.028801 6.9495907 6.910463
1369916_at 5.0012426 5.2297354 5.2042823 5.267577 5.2522254 5.282473 5.06952 5.1421394 5.092843 5.1500964 5.2184176 5.180878
1369917_at 5.002576 5.2755785 5.3204746 5.131474 5.25846 5.3016176 5.0900116 5.070609 5.1663957 5.194738 5.071703 5.2604766
1369918_at 4.129195 3.9513204 4.1360044 3.9000366 3.977919 3.9415019 4.2233577 3.9686487 4.148077 4.224431 4.0559216 4.0814056
1369919_at 5.0420437 5.0696197 5.0820446 5.219759 4.9490547 4.996418 4.9406176 4.963447 5.0142207 5.0217266 4.8636703 4.82574
1369920_at 5.020714 4.906005 5.007784 4.6024647 5.0253043 5.08057 4.845206 4.988678 4.891883 4.9562964 4.804514 4.7448874
1369921_at 6.3893576 7.015248 6.993916 6.920817 6.4918284 6.669406 6.55828 6.9721513 6.479606 7.391381 6.6524143 6.4805436
1369922_at 7.973482 8.2254095 8.43284 8.131716 7.9557824 8.113742 7.8102736 7.8257875 8.228675 7.665458 8.077114 8.13554
1369923_at 5.672086 5.687914 5.4583616 5.5612316 5.621831 5.5945907 5.3849354 5.8240166 5.4781656 5.53734 5.374547 5.339423
1369924_at 5.560832 5.4797554 5.5309496 5.1359925 5.438412 5.669445 5.68499 5.435497 5.5354376 5.453415 5.437641 5.3722105
1369925_at 3.864716 3.78125 3.856612 3.8244221 3.9132557 3.8768818 3.8392498 3.9434311 3.795195 3.8632634 3.879123 3.7696424
1369926_at 7.6496615 7.838537 7.7265024 7.5120645 7.7806487 7.6772127 7.6103053 7.645312 7.4930687 7.7539563 7.7288575 7.882077
1369927_at 10.726759 10.963698 10.683554 10.933432 10.748577 10.730016 10.697075 10.59996 10.614541 10.741356 10.718353 11.097169
1369928_at 3.70168 3.6779852 3.5660005 3.5099428 3.4782035 3.5386868 3.637145 3.6249673 3.6658187 3.5841126 3.6009865 3.5332034
1369929_at 10.983853 11.159832 11.169076 11.205953 11.069228 11.072628 10.924183 10.8727045 11.0095825 10.816085 10.96658 11.033592
1369930_at 10.56207 10.71628 10.822579 10.736239 10.617384 10.584176 10.565819 10.612387 10.571661 10.817634 10.746773 10.965865
1369931_at 6.830112 6.9476047 6.9992447 7.041721 6.8977094 7.043213 6.9597464 6.9980917 7.070839 6.872966 6.9104996 6.7901015
1369932_a_at 9.581753 9.471649 9.52584 9.630742 9.513902 9.651579 9.408051 9.440631 9.592682 9.540192 9.502774 9.799013
1369933_at 10.386507 10.764272 10.77459 10.777243 10.493971 10.452087 10.435529 10.62677 10.615313 10.661374 10.773454 11.020534
1369934_at 11.254065 11.201684 11.184311 11.525281 11.109823 11.317775 11.132015 11.384804 11.11387 11.009659 11.323504 11.4710865
1369935_at 7.5641003 7.8008122 7.8320537 7.7336407 7.6967216 7.6076555 7.529394 7.67741 7.7436934 7.6132197 7.7033687 7.680997
1369936_at 9.829934 10.102233 10.003169 10.245812 9.90301 9.922877 9.917114 10.109602 10.182724 9.944353 10.140216 10.263974
1369937_at 9.866755 10.279852 10.12525 10.376684 9.957875 10.157221 10.023627 10.206985 10.04059 9.901672 10.1875105 10.369027
1369938_at 6.165658 6.4350348 6.211293 6.5118575 6.322688 6.4897575 6.375886 6.0565796 6.3209352 6.152262 6.511696 6.9143763
1369939_at 11.263811 11.488281 11.467744 11.4748335 11.29974 11.402141 11.393692 11.411355 11.140489 11.355494 11.419873 11.733706
1369940_at 9.791492 9.74486 9.714298 9.689351 9.824817 9.510618 9.744711 9.690907 9.494277 9.487388 9.636449 9.655009
1369941_at 10.464063 10.939971 10.869036 10.454092 10.559841 10.285943 10.312843 10.524727 10.510806 10.571613 10.557248 10.56954
1369942_at 8.770973 9.312559 9.302445 8.832113 8.772096 8.921591 8.89874 8.842685 8.97678 8.768134 8.949349 8.965372
1369943_at 9.490302 9.925746 9.830018 9.426422 9.387581 9.57623 9.741817 9.621185 9.49873 9.504996 9.309382 9.609663
1369944_at 8.7532835 8.808158 8.511643 8.832846 8.746089 8.49943 8.554575 8.663391 8.589243 8.710065 8.722237 8.7162285
1369945_at 4.409516 4.3606706 4.536292 4.520591 4.4275737 4.4868317 4.4633203 4.2310066 4.451933 4.734942 4.497267 4.552254
1369946_at 5.893921 5.728135 6.032997 5.865362 6.016176 6.12786 5.87008 6.003085 5.969833 5.8066854 5.915928 6.07974
1369947_at 5.789357 5.8747387 5.642454 5.5769672 5.946653 5.5090284 5.769135 5.623634 5.814011 6.046101 5.819243 5.802081
1369948_at 7.8875356 7.8508186 7.6999593 7.7424994 7.792558 7.80169 7.882877 7.652371 7.883935 7.601549 7.9902334 8.047445
1369949_at 7.0816283 7.0886197 7.077635 7.1171017 6.912875 6.937792 6.9078937 7.0172524 6.999751 6.8497744 6.9884815 7.0683403
1369950_at 8.762301 8.893673 9.165953 8.979449 8.862702 9.050824 8.958878 8.985865 8.95637 9.026676 9.039241 9.268933
1369951_at 3.902307 3.9081008 3.9832978 3.9225123 3.9284737 4.016743 3.8844826 4.0414524 3.9323564 3.865104 4.0323057 4.0190535
1369952_at 11.578119 11.794171 11.717932 11.806938 11.706848 11.730448 11.56625 11.7456455 11.559611 11.531679 11.484635 11.835048
1369953_a_at 4.303719 4.423183 4.322147 4.240003 4.354803 4.3339896 4.068883 4.363433 4.3147745 4.342942 4.3310575 4.3294477
1369954_at 12.346556 12.459154 12.558579 12.319352 12.281799 12.419155 12.204771 12.419696 12.198994 12.512628 12.670118 12.967051
1369955_at 6.0881643 6.4594502 6.291093 6.4110656 6.2247543 6.3555837 6.4356046 6.393791 6.0481234 6.157949 6.2763176 6.3448534
1369956_at 8.59042 8.597804 8.570037 8.738277 8.415085 8.549206 8.428293 8.522761 8.661786 8.310123 8.336471 8.549096
1369957_at 5.4596534 5.395748 5.266058 5.8712153 5.6429405 5.336575 5.717687 5.555633 5.26392 5.3915243 5.3927755 5.212674
1369958_at 7.6374187 8.123079 8.0562935 8.220568 7.6628695 7.7615404 7.361284 7.9173093 8.250931 7.966514 7.4502006 7.7379575
1369959_at 11.582998 11.669074 11.685928 11.764725 11.797065 11.86723 11.587097 11.564388 11.738282 11.836943 11.70627 11.802966
1369960_at 9.737925 9.704229 9.6273 9.776647 9.900766 9.869712 9.80522 9.80864 9.6945715 9.717838 9.516372 9.528479
1369961_at 8.252063 8.199016 8.283068 8.196795 8.060198 8.141426 8.317849 8.243374 8.258646 8.204846 8.227857 8.206128
1369962_at 7.824908 7.9402847 8.083564 8.279246 7.9118233 8.255096 8.207642 8.031355 8.379986 8.050617 8.422955 8.472393
1369963_at 4.7648354 4.6203966 4.896154 4.656188 4.448964 4.7457113 4.512863 4.5875273 4.522072 4.718816 4.5448265 4.8574657
1369964_at 6.2746925 5.969954 6.329849 6.423903 6.342224 6.0643816 6.104591 5.932888 6.088974 5.372977 5.8615136 6.239248
1369965_at 7.6125607 7.464215 7.978284 7.3306155 7.8336854 7.85241 7.204182 7.8034096 7.8618326 8.052663 7.947287 7.8415866
1369966_a_at 11.121484 11.291751 11.404249 11.558601 11.316457 11.329571 11.128926 11.390117 11.156019 11.53743 11.578317 11.71959
1369967_at 7.93379 8.026897 8.005713 8.365135 8.306913 8.102615 7.848832 7.956001 8.044167 8.050444 8.35539 8.590543
1369968_at 5.9891815 6.0028596 5.899188 5.964974 5.465771 6.1094656 5.930255 5.894401 5.5624523 5.8649573 6.147911 5.8430324
1369969_at 9.071497 9.06764 9.194525 9.390758 9.169079 9.104089 9.219306 8.974764 8.893174 9.237182 9.085879 9.257689
1369970_at 9.65159 9.673005 9.755641 9.8091 9.704713 9.73942 9.825105 9.747086 9.623726 9.632444 9.752766 9.787352
1369971_a_at 7.7721243 8.04982 7.8914623 7.9085894 7.788087 8.073742 7.7580504 7.954245 7.805477 8.026831 8.229532 8.30414
1369972_at 5.941448 6.101248 6.344653 5.95638 5.804443 6.1085587 5.816597 5.961507 6.269408 6.150099 6.116769 6.0638914
1369973_at 10.571474 10.6848545 10.575995 10.779375 10.7163725 10.717994 10.6915865 10.419445 10.608633 10.708556 10.637744 10.91536
1369974_at 6.638159 7.270698 7.2803144 7.0149837 6.6477213 6.6767488 6.5431046 6.664933 7.2969427 6.661102 6.927941 7.001898
1369975_at 7.3831053 7.5200286 7.6487303 7.617769 7.408498 7.5271683 7.3823767 7.3272486 7.524574 7.5390306 7.4553337 7.7424526
1369976_at 8.864397 8.943095 9.097304 9.598517 9.339819 9.006549 9.37941 9.461223 9.385595 9.033102 9.267175 9.660894
1369977_at 4.131696 3.9982562 4.071192 4.0447736 4.1629953 4.035474 4.050811 4.0609713 4.006035 4.1035852 4.117553 4.1130977
1369978_at 7.2794056 7.3245025 7.2951436 7.3873973 7.1934133 7.352716 7.15145 7.1278725 7.1822076 7.255335 7.1961327 7.2528806
1369979_at 8.278638 8.340551 8.395624 8.523344 8.579325 8.381914 8.456686 8.5137825 8.406115 8.289877 8.4147835 8.40942
1369980_s_at 8.670268 8.865504 8.833045 8.805133 8.775768 8.707967 8.749548 8.785887 8.941992 8.93503 8.847249 8.914211
1369981_at 7.3107934 7.752095 7.5552297 7.895504 7.3228045 7.3506594 7.5777187 7.4126625 7.4259386 7.4407434 7.2624187 7.9495068
1369982_at 9.087067 9.251363 8.985356 9.09841 9.040799 9.15621 9.009003 8.804511 9.117812 8.941909 8.823579 8.90983
1369983_at 7.4200516 7.5934887 7.5116706 7.7361417 7.423636 7.4105163 7.6324058 7.7203603 7.7027006 7.364747 7.0810947 7.14494
1369984_at 8.105061 8.213634 8.310005 8.802369 8.307318 8.261286 8.379905 8.33346 8.094017 8.396634 8.408689 8.633907
1369985_at 5.5335135 5.3079257 5.4151483 5.433784 5.4543085 5.675218 5.5667887 5.5838785 5.837732 5.5042386 5.486565 5.5005045
1369986_at 11.031112 11.241448 11.1029 11.414177 11.267645 11.169658 10.996994 11.139691 10.882512 11.044446 11.115611 11.459151
1369987_at 5.3323298 5.515337 5.6781807 5.632016 5.66131 5.583105 5.3889246 5.488764 5.493023 5.4667788 5.525075 5.4732227
1369988_at 5.8254013 5.781555 5.8980913 5.8570867 6.080348 6.025706 5.6532288 5.9178343 5.754491 5.897112 5.770319 5.7635975
1369989_at 8.675628 8.507522 8.721103 9.1185 8.668202 8.755321 8.825998 8.756786 8.911889 8.76265 8.974466 8.726767
1369990_at 9.612449 9.678339 9.581046 9.614692 9.546248 9.444664 9.533843 9.477848 9.558348 9.538583 9.625648 9.659298
1369991_at 9.241879 9.393671 9.372808 9.579814 9.31827 9.444718 9.19112 9.383932 9.255436 9.104107 9.297797 9.434363
1369992_at 7.7872944 7.9726343 8.070616 8.218063 7.819354 7.7968845 7.843738 8.0074415 8.0941725 8.074605 8.257469 8.3579445
1369993_at 6.0710025 5.959645 6.215959 6.303586 6.228139 6.2534847 6.0067244 5.999016 6.343175 6.1133013 6.2954855 6.148461
1369994_at 7.141953 6.99392 7.1835284 6.997888 6.812992 7.1857243 6.949321 7.2689 7.1817183 7.206902 7.1347313 7.182292
1369995_at 7.7982473 7.931609 7.947117 7.9834223 7.8766212 8.130014 7.85102 7.822182 7.9079843 7.869642 7.8488026 8.109011
1369996_at 7.409416 7.537944 7.464523 7.580022 7.526395 7.3330684 7.2783527 7.5266337 7.394705 7.589074 7.7935677 7.6990356
1369997_at 8.234134 8.497428 8.574135 8.621186 8.614447 8.518295 8.298005 8.441997 8.71016 8.220295 8.489506 8.615248
1369998_at 8.607918 8.838879 8.892214 8.808635 8.695768 8.699969 8.845167 8.925024 8.825823 8.92174 8.77809 8.895779
1369999_a_at 4.315695 4.3226585 4.5466795 4.5067177 4.6342783 4.6224637 4.404973 4.4572477 4.531292 4.6331196 4.6934705 4.5746193
1370000_at 8.944071 8.907782 8.851576 9.240874 8.502332 8.712643 8.726342 9.049887 8.096005 8.691866 8.228441 8.08213
1370001_at 9.096542 9.144802 9.208507 9.226493 9.195385 9.2039995 9.076054 9.054631 9.399831 9.235279 9.134312 9.332492
1370002_at 7.792719 8.037308 8.061882 7.88173 7.9733133 7.83798 7.849202 7.870149 7.987574 7.8471403 7.7957487 8.046481
1370003_at 11.431355 11.933421 11.946046 11.840488 11.627529 11.773817 11.540202 11.68393 11.667465 11.596473 11.855242 11.904798
1370004_at 8.263617 8.328746 8.505066 8.355297 8.313622 8.356106 8.234591 8.244786 8.342816 8.248744 8.3845415 8.57051
1370005_at 9.114562 9.229069 9.480575 9.609824 9.4404 9.15011 9.04713 9.639924 9.477559 9.454095 9.410673 9.978876
1370006_at 10.5990715 10.820217 10.764244 10.730634 10.56452 10.51215 10.513112 10.722943 10.439695 10.57813 10.807513 10.852348
1370007_at 10.656782 10.611149 10.5511 11.10833 10.522299 11.013785 10.755122 10.951377 11.157029 10.740743 10.943411 10.901695
1370008_at 5.693708 5.520423 5.5811615 5.3105373 5.679622 5.8550587 5.7518277 5.715568 5.831809 5.6312604 5.7063646 5.517041
1370009_at 13.94086 14.108128 14.181723 14.201038 14.206201 14.182153 14.024263 14.056818 14.124958 14.057803 14.103839 14.136938
1370010_at 11.68839 11.906202 11.974105 11.902536 11.875797 11.950494 11.703417 11.903146 11.641251 11.988694 12.035991 12.415657
1370011_at 5.857665 6.023832 6.111529 5.9266815 5.910778 6.2206106 6.00667 5.8860407 5.8912497 6.0962014 6.100987 5.799641
1370012_at 6.0127687 5.979589 6.03594 6.049209 6.374542 6.0262885 5.847325 6.1458564 6.1769266 6.1218333 5.934983 6.4741554
1370013_at 3.554572 3.7249637 3.6491866 3.4653084 3.645627 3.5242486 3.726739 3.5355556 3.494846 3.546726 3.5888128 3.6313417
1370014_at 7.5280914 7.8522778 8.064438 8.175226 7.889971 7.9563665 7.6207294 7.9413643 8.054213 8.052187 7.682712 8.051201
1370015_at 7.916587 8.070023 8.21252 8.024065 7.93106 8.040785 7.7804513 7.905246 7.865864 7.944688 8.170676 8.012409
1370016_at 4.0298824 3.9784148 4.18634 3.7649999 3.99458 3.8405519 4.073499 3.8733625 3.7542622 3.9849858 3.9218047 3.859359
1370017_at 7.828738 7.8375616 7.975068 7.8821087 7.8986535 7.6161156 7.5947304 7.6041503 7.59379 7.7165856 7.8030477 7.952188
1370018_at 4.53948 4.4303727 4.3579416 4.518785 4.556161 4.5189533 4.5620193 4.4479036 4.4297123 4.552136 4.434283 4.640632
1370019_at 12.837082 12.74643 12.692466 13.037953 13.152091 12.942266 12.712192 12.779638 12.502923 12.885937 12.861211 12.828699
1370020_at 9.720707 9.802113 9.789539 9.38085 9.479567 9.281036 9.584575 9.158896 9.788899 9.3802 9.780579 9.506189
1370021_at 3.633183 3.611213 3.6580906 3.7081501 3.679631 3.5582936 3.6187294 3.5480878 3.6517737 3.6612694 3.7418568 3.7030356
1370022_at 4.0937324 4.032019 4.1087193 3.990827 4.176401 4.23011 4.023184 4.1935577 4.125152 4.2000513 4.0412674 4.0746927
1370023_at 6.191201 5.989483 6.170107 6.2181387 6.264933 6.449446 6.1645765 6.2657175 6.2898045 6.030384 6.463184 6.2800045
1370024_at 8.703325 9.763443 9.846438 10.105411 9.060693 8.954205 9.465271 10.301246 9.256463 9.443602 9.8333 9.760135
1370025_at 7.0050344 7.053024 7.433072 7.1447167 7.286662 7.243293 7.080643 7.037815 7.309253 7.2318745 7.0391293 7.2315793
1370026_at 6.1404095 6.471922 6.332555 6.349145 6.5001917 6.4798183 6.49889 6.8272305 6.3888597 6.627498 6.5373116 6.4138007
1370027_a_at 13.9178505 14.182989 14.172974 14.3657055 14.288163 14.306147 14.184722 14.192477 14.093894 14.031552 14.111296 14.200869
1370028_at 4.3110847 4.3662586 4.2256756 4.2502775 4.4861565 4.4224534 4.461858 4.2447004 4.251549 4.271146 4.717005 4.326376
1370029_at 8.810128 8.846585 8.8354225 8.93851 8.693795 9.088422 8.747203 8.967025 8.834916 8.738599 8.702174 8.886591
1370030_at 10.070251 10.026786 9.584783 10.220134 10.128948 9.698306 10.008466 9.890303 9.507098 9.675831 9.770579 9.8520975
1370031_at 7.0410895 7.188593 7.35181 7.4586463 7.3140006 7.2895956 7.2848663 7.332471 7.1831975 7.2964797 7.2295537 7.4509935
1370032_at 7.3598247 6.993678 7.28911 7.386243 7.4646153 6.9797196 7.2089505 7.228287 7.0097833 7.088937 7.1232896 7.1512265
1370033_at 4.104015 4.074622 4.0287714 4.0219555 3.942858 4.1202292 3.9702399 4.143012 3.961222 3.9980855 3.935467 3.9958096
1370034_at 5.131548 4.676767 4.7263117 4.737499 4.814481 5.0012646 5.0112095 5.213198 5.02977 4.9030704 5.1034536 4.736119
1370035_at 8.02927 8.46314 8.309397 8.302305 7.997165 8.075547 8.012167 8.050103 7.781392 8.065029 8.045459 8.262201
1370036_at 9.511416 9.681715 9.672882 9.435918 9.756431 9.656548 9.557534 9.722964 9.630079 9.707589 9.748818 9.890059
1370037_at 4.009378 3.881976 4.0447044 4.2128525 4.1123343 3.9681933 4.0799336 4.047845 4.0933237 4.062582 4.019689 4.042629
1370038_at 6.7142687 6.481016 6.5316234 6.695925 6.586472 6.7222357 6.4538064 6.4856424 6.4872384 6.583243 6.58349 6.569362
1370039_at 6.3594966 6.4538493 6.517962 6.5464406 6.6997666 6.5417137 6.563206 6.6333046 6.5743775 6.488711 6.5459185 6.4715753
1370040_at 6.8290863 7.028605 7.1435895 7.2422495 7.1156096 7.0837154 6.944993 6.94927 7.015984 6.959793 7.0652504 7.072683
1370041_at 3.6504421 3.6952739 3.7276678 3.5983837 3.828745 3.734624 3.583322 3.635991 3.8331013 3.5243697 3.5772753 3.6374836
1370042_at 3.7192814 3.8588543 3.697808 4.110607 3.8869293 3.932134 3.5601678 3.7484396 3.7831504 3.8304987 3.7713788 3.7294943
1370043_at 9.331289 9.397105 9.162613 9.254311 9.163881 9.212585 9.088681 9.394912 9.289665 8.943332 9.438711 9.715892
1370044_at 6.309369 6.6262326 6.465161 6.6306815 6.354943 6.485027 6.4962034 6.4588146 6.307967 6.376663 6.336459 6.264361
1370045_at 8.426708 8.289361 8.747922 8.446454 8.611566 8.6314 8.105217 8.484026 8.308754 8.158005 8.030447 8.145606
1370046_at 5.8333764 5.483003 6.004232 5.779902 6.057212 6.0546794 5.6387057 5.543165 5.8944936 5.165752 5.5962305 5.7129316
1370047_at 9.125583 9.0255165 9.111037 9.1692295 8.920041 9.159373 9.0586815 9.0628 8.959365 9.117192 9.156081 9.13555
1370048_at 4.5358324 4.3111753 4.4656944 4.7486773 4.7260466 4.3295245 4.573187 4.700749 4.468182 4.564697 4.431418 4.5843945
1370049_at 5.219547 5.74996 5.8283477 5.824782 5.3596864 5.5596223 5.342773 5.8968477 5.321423 5.608094 5.468742 5.57429
1370050_at 7.9537416 7.831442 7.8402143 7.847263 7.7211003 7.8811426 7.6226482 7.8575096 7.7283425 7.7798624 7.8940353 8.012983
1370051_at 4.8399363 4.873764 4.77724 4.895968 4.9073377 4.8333125 4.8321295 4.697528 4.8126364 4.807687 4.9474964 4.906384
1370052_at 4.5644574 4.9480767 5.1356826 4.6099896 4.565713 4.712058 4.4823303 4.5651865 4.665457 4.507445 4.5555377 4.7157354
1370053_at 3.6400678 3.6231275 3.548412 3.671791 3.5894415 3.5523925 3.4913087 3.5474608 3.5626078 3.6640112 3.4924545 3.6812477
1370054_at 8.378052 8.101843 8.138826 8.346205 8.183683 8.174044 8.361671 8.18227 8.677252 8.303823 8.208715 7.955992
1370055_at 6.624601 6.7198477 6.5251474 6.6009727 6.514664 6.4943366 6.8371496 6.438691 6.513881 6.551302 6.6116033 6.2638063
1370056_at 6.3073816 6.74796 6.1282935 7.4004116 7.2055254 6.725505 6.9511967 6.7105737 6.9396877 7.3015947 6.3047194 5.8138
1370057_at 9.566787 9.658669 9.526368 9.936762 9.839225 9.663199 9.301399 9.581174 9.49551 9.232175 9.879659 9.851998
1370058_at 3.9341846 3.9156601 3.664625 3.7267487 3.6252306 3.9839609 3.820653 4.004977 3.7582433 3.6028748 3.6367464 3.639648
1370059_at 3.823044 3.7861812 3.7991037 3.747051 3.8541937 4.058982 4.124318 3.8665328 3.7037547 3.8514102 3.6924045 3.78215
1370060_at 9.588357 9.796296 9.737793 9.645091 9.557741 9.613859 9.479125 9.543628 9.685648 9.478825 9.545376 9.668622
1370061_at 5.5155787 5.42751 5.262582 5.4613414 5.4422526 5.41966 5.215217 5.2677984 5.6642017 5.3741546 5.3761153 5.344372
1370062_at 9.704538 10.001133 9.867599 10.028456 9.713487 9.877223 9.809074 9.972615 9.794724 10.183029 10.10999 10.345205
1370063_at 7.592939 7.7298203 7.6803436 7.764461 7.2191834 7.828402 7.494899 7.766806 7.1899867 7.7497163 7.5572243 7.8743625
1370064_at 7.488776 7.5568914 7.6327124 7.6739197 7.537852 7.5353017 7.354968 7.3041134 7.4495525 7.247745 7.6062746 7.6995497
1370065_at 13.619476 13.707059 13.725388 13.846024 13.700437 13.749319 13.63661 13.680895 13.613151 13.750617 13.66808 13.809279
1370066_at 7.837042 8.089085 8.1075945 7.834252 7.997316 7.9934187 8.023765 8.004945 8.107821 7.8554525 8.028595 8.211422
1370067_at 8.550362 8.940422 9.426034 8.998798 8.365289 8.786835 8.474409 8.904463 9.307454 8.996523 9.7675495 10.091378
1370068_at 5.514851 5.296456 5.3300157 4.8906856 5.1436954 5.125589 5.4705067 5.425508 5.0457225 5.3672814 5.0052066 4.914855
1370069_at 5.7878165 5.877146 5.654972 5.56374 5.480988 5.867393 5.520156 5.913523 5.8710194 5.6466103 5.7054033 5.707858
1370070_at 7.3889375 7.3719764 7.109923 6.9801083 7.267768 6.988516 7.377482 7.1172442 7.1406827 7.218425 6.725389 7.2955
1370071_at 5.8129625 5.975999 6.2370305 5.826032 6.02819 6.165787 5.7977743 5.9468656 5.7408695 6.386852 6.1659384 6.1448927
1370072_at 5.6952243 4.5979304 5.30017 5.001822 4.6488695 4.713028 4.7532215 4.4813204 4.907061 4.9949107 4.7409286 4.6015205
1370073_at 10.076125 10.281887 10.220228 10.430608 10.042008 10.192637 10.083765 10.458344 10.101239 10.23361 10.110775 10.447215
1370074_at 5.582892 5.963759 6.1238613 5.8616357 5.94212 5.682013 5.519684 5.8549304 5.792389 5.5916667 5.7939024 5.773227
1370075_at 8.324798 9.114486 9.135961 8.596236 8.96565 8.996651 8.553942 8.956798 8.978904 9.096137 8.555243 8.74556
1370076_at 3.5735483 3.7403252 3.7353828 3.7839086 3.66731 3.8045166 3.687093 3.6542685 3.5512164 3.5031817 3.6909595 3.694419
1370077_at 5.9843063 5.9720273 6.1928406 6.0085154 6.0144563 6.2029023 6.0863695 6.100883 5.996356 5.8352084 6.045069 6.062642
1370078_at 5.9934287 6.069968 6.032282 6.092503 6.0510907 6.114863 5.9056063 5.90256 6.1688504 5.953355 6.1795487 6.0704026
1370079_at 5.2405615 4.990054 5.0499644 4.94386 5.007799 4.903498 4.879299 5.046302 5.0174093 4.8110657 4.807538 4.8165503
1370080_at 7.5109954 8.416032 8.037037 8.18837 7.692157 7.734085 8.289889 7.880371 7.8322597 7.336823 7.723437 7.9522386
1370081_a_at 7.351779 7.489539 7.528778 7.700506 7.651371 7.54 7.315584 7.2864947 8.034571 7.431296 7.6898775 7.769125
1370082_at 6.110807 6.2996902 6.118452 6.2269983 5.917399 5.887358 5.9557986 5.9664464 6.1108274 5.8560677 5.9764824 5.9911547
1370083_at 4.32826 4.2280693 4.275118 4.2203503 4.33823 4.2027373 4.3853602 4.273896 4.245383 4.1045423 4.3412733 4.344637
1370084_at 5.496151 5.7339034 6.1275983 5.8428297 5.9100103 5.7803526 5.5248904 5.5444193 5.7524557 5.768064 5.616481 6.190195
1370085_at 6.3704624 6.731863 6.775701 6.3972635 6.37266 6.4130144 6.421837 6.5785484 6.390998 6.4197407 6.439238 6.4713664
1370086_at 13.692155 13.850016 13.952403 13.950557 13.856681 13.942064 13.679856 13.813376 13.840348 13.795247 13.906195 13.906314
1370087_at 9.42583 9.633782 9.687194 9.676836 9.490212 9.585544 9.46763 9.669165 9.625004 9.599542 9.551603 9.657785
1370088_at 6.3510056 6.3808846 6.5545397 6.2592244 6.353313 6.0942373 6.1848965 6.695155 6.2804914 6.003829 6.163325 6.33038
1370089_at 3.8083813 3.7864797 3.9065044 3.9750218 3.775716 3.7953193 3.919077 3.829538 3.7334156 3.8056266 3.9004643 3.8714666
1370090_at 5.0076637 4.943623 4.9556823 5.2357483 4.9623427 5.0658913 4.9912543 5.3125963 5.1023607 4.770336 4.993456 4.8438287
1370091_at 5.0373588 5.40616 5.591408 5.198276 5.378526 5.338008 5.4533925 5.395211 5.361701 5.638695 5.482056 5.3644466
1370092_at 4.5366125 4.595195 4.430404 4.648243 4.483235 4.7026043 4.48052 4.537727 4.3902793 4.6148543 4.4442015 4.343254
1370093_at 4.16234 4.184456 4.450034 4.1382484 4.3185735 4.377345 4.012106 4.146165 4.154567 4.0581503 4.2548103 4.0042796
1370094_at 4.5351543 4.3015146 4.364924 4.39837 4.3606615 4.2121477 4.3578854 4.3595448 4.4331694 4.501335 4.3362713 4.3620872
1370095_at 5.2072845 5.593197 5.5743494 5.594701 5.427113 5.394654 5.5468144 5.3370056 5.374132 5.4939075 5.5267415 5.473127
1370096_at 5.085816 5.382713 5.2044334 5.156489 5.3195148 5.1542196 5.217308 5.343234 5.1854877 4.9597435 5.2475524 5.2615256
1370097_a_at 4.3502173 4.006455 3.986722 4.2465296 4.290241 4.1699405 4.332596 4.3531895 3.89448 4.300857 4.0233493 4.1357303
1370098_at 9.577194 9.864927 9.779709 9.694145 9.546066 9.64128 9.26002 9.600228 9.595905 9.484957 8.994623 9.207697
1370099_at 7.015589 6.880704 7.005996 6.712219 7.1678095 6.9252234 6.9241385 6.952558 7.1188793 6.795075 6.8293886 6.856543
1370100_at 6.3547926 6.647044 6.5294857 6.4469924 6.389702 6.6291866 6.4676642 6.465501 6.488386 6.1364894 6.4466925 6.541429
1370101_at 3.4832904 3.4903748 3.5668616 3.464953 3.4121144 3.4625878 3.4523845 3.5343034 3.6070223 3.4806468 3.388644 3.4857209
1370102_at 6.55794 6.3588777 6.540123 6.678583 6.5893307 6.4945245 6.290758 6.6131334 6.189735 6.7830267 6.7301326 6.681407
1370103_at 4.6278667 4.8806305 4.8268547 4.7025347 4.8353887 4.788062 4.771193 4.675146 4.851905 5.022623 4.8399734 4.815814
1370104_at 4.9016104 5.0584507 4.8322816 4.8549905 5.0486727 4.805047 4.948655 4.8217287 4.81585 4.856843 4.795001 4.673542
1370105_at 5.0038323 4.9915075 4.9771557 4.9704013 5.0184135 4.91385 4.8549814 4.947017 4.944627 4.9176283 5.1447716 5.0102615
1370106_at 3.790045 3.7295144 3.7621245 3.7927444 3.6285384 3.6862414 3.867329 3.7863297 3.6863515 3.6386771 3.6399608 3.8513584
1370107_at 6.6083517 6.0656147 5.9268847 5.8336864 5.6119184 6.0330153 5.8556776 5.7289276 5.960727 6.3573055 5.850642 5.821733
1370108_a_at 6.994738 6.8629518 6.930465 7.3682914 6.847678 7.0976815 6.995049 6.9647036 6.797729 7.007117 7.0895514 7.1649547
1370109_s_at 12.669672 12.804677 12.948053 13.071779 12.939351 12.959985 12.775887 12.792648 12.788306 12.990871 12.990877 13.211838
1370110_at 4.411084 4.492674 4.567987 4.6814394 4.477695 4.455848 4.433704 4.5107594 4.7946253 4.5680027 4.6101613 4.396447
1370111_at 6.834868 6.3274703 7.098586 7.0824184 7.793991 6.660354 6.7551003 7.7049413 7.513295 7.69244 7.795948 8.616194
1370112_at 8.529359 8.565552 8.4630995 8.496825 8.445639 8.582253 8.409676 8.661626 8.770455 8.595436 8.718897 8.882956
1370113_at 5.8510885 5.8988214 5.6716313 6.121616 5.654231 6.0039496 5.5946527 5.8034673 6.307568 6.0472026 6.133 6.272603
1370114_a_at 5.720929 7.885679 7.5193644 5.4641714 5.684538 7.70938 7.832988 7.644786 5.9719934 7.8506656 5.8180375 7.8630266
1370115_at 5.2688074 5.216571 5.3148704 5.1647353 5.1202493 5.0642385 5.151778 5.151191 5.167909 4.9972725 5.242593 5.0792475
1370116_at 4.2557144 4.367076 4.29492 4.215792 4.4826508 4.365733 4.2414064 4.385583 4.1622534 4.4651337 4.1955347 3.8477952
1370117_at 3.53581 3.6612823 3.362905 3.497584 3.6229348 3.6257892 3.648981 3.7724242 3.6279223 3.6235182 3.5669346 3.4263625
1370118_at 6.150828 6.1052513 6.053764 6.2195187 5.8718414 6.0448017 6.468671 6.044362 6.258933 6.07248 6.056782 6.1799498
1370119_at 7.415723 7.390871 7.4827127 7.7245 7.5029626 7.402692 7.3455105 7.54246 7.4904413 7.3684397 7.253392 7.322737
1370120_at 3.9107647 3.8498678 3.8132844 3.8021934 3.8042421 4.0939426 3.9001334 3.8511913 3.94331 3.7512615 3.8330598 3.7865932
1370121_at 7.5137305 7.4808664 7.537616 7.2653384 7.38799 7.420965 7.392562 7.199021 7.434595 7.1924314 7.2126236 7.4568067
1370122_at 4.1418643 3.9734578 3.9329164 4.022496 4.0505433 3.9187472 4.187449 4.0017185 4.0356817 4.2089624 4.111484 4.004669
1370123_a_at 5.862665 6.00835 5.947265 6.119177 5.970873 5.9504633 5.892544 5.954292 6.0422106 6.243275 6.11986 5.901358
1370124_at 6.7089825 6.661361 6.672146 6.838787 6.7156434 6.7619057 6.702222 6.5949016 6.7012925 6.65236 6.624138 6.593897
1370125_at 4.5382586 4.595195 4.6357956 4.5914288 4.5374537 4.5605907 4.466667 4.800654 4.4755344 4.478473 4.3587646 4.6619234
1370126_at 3.7529583 3.8162022 3.7753546 3.624982 3.636407 3.6537662 3.5783389 3.8252099 3.7241943 3.6677237 3.551193 3.5976539
1370127_at 5.781909 5.785216 5.9161167 5.5623097 5.8691545 5.6388025 5.8013153 5.6404486 5.8126035 5.619907 5.627445 5.7863245
1370128_at 5.8608975 5.8307056 6.098011 6.3423767 6.1227546 6.0977173 5.884126 6.085612 6.1613426 6.0940733 6.046507 6.32583
1370129_at 7.229354 7.158027 7.2427087 7.2645917 7.241953 7.189608 7.3515544 7.2829843 7.734668 7.495126 7.4199433 7.446992
1370130_at 9.261011 9.300747 9.307591 9.499891 9.3712 9.309658 9.222105 9.413144 9.4648905 9.49424 9.447764 9.588117
1370131_at 5.0281982 4.8762684 4.9174356 4.785209 4.8922944 4.983069 5.0983977 5.2746096 4.9703603 4.9619637 4.9069853 4.790335
1370132_at 3.6252933 3.5456545 3.603524 3.6487498 3.8419547 3.727671 3.783072 3.7011988 3.7898593 3.7696037 3.7628953 3.7838178
1370133_at 5.8763247 6.042913 5.9898453 6.1675467 6.0577173 6.0390863 5.836739 6.0305047 5.9074807 5.8566613 6.004042 5.926359
1370134_at 9.38521 9.391241 9.612415 9.596014 9.420167 9.537347 9.260375 9.550976 9.674981 9.437318 9.512232 9.6557455
1370135_at 5.693708 5.7529907 6.0168943 6.5911813 5.733321 6.424682 5.742485 6.1288238 5.9468436 5.8086224 5.8310213 5.783193
1370136_at 7.5583587 7.3421755 7.157221 7.074338 6.4241276 7.1900725 7.107923 7.2268095 6.743973 7.1886525 7.201367 7.395296
1370137_at 4.6835694 4.8557086 4.875941 5.3360295 4.941381 5.08985 4.9645953 4.7922354 5.0559998 5.025508 4.996855 4.972856
1370138_at 4.3930025 4.4660406 4.6278696 4.5037565 4.646158 4.466254 4.65221 4.5312 4.476283 4.514394 4.5868473 4.5366764
1370139_a_at 3.9054945 3.7910624 3.9984493 3.729109 3.97364 3.80526 3.8383837 3.742592 3.8011076 3.940266 3.9152646 3.6458118
1370140_a_at 4.4545383 4.6082697 4.860332 4.8145204 4.5162845 4.3759775 4.459629 4.4001245 4.4427366 4.5636673 4.654603 4.7400303
1370141_at 8.231965 8.355505 8.377821 8.419409 8.367319 8.311258 8.14223 8.307896 8.206779 8.323014 8.3742485 8.47877
1370142_at 5.322654 5.7753716 5.3508453 5.51903 5.6605864 5.7396884 5.6432743 5.6940703 5.56554 5.2337623 5.5714912 5.6487284
1370143_at 5.3576117 5.343732 5.656257 5.235117 5.456302 5.5584116 5.3863654 5.4364758 5.199182 5.430909 5.526971 5.255624
1370144_at 7.1575346 7.511757 7.2954993 7.3019776 7.299911 7.341219 6.910445 7.7371464 7.4060655 7.596578 7.3445554 7.294722
1370145_at 4.122603 4.3637867 4.29492 4.31089 4.3396273 4.455785 4.2344356 4.231407 4.192397 4.2851944 4.4037666 4.8675537
1370146_at 3.699768 3.6390202 3.5440845 3.5235846 3.527453 3.594631 3.6209245 3.8327658 3.6616676 3.6594357 3.4628859 3.594246
1370147_at 7.638174 7.150195 7.515918 7.753124 8.117235 7.901152 8.372243 7.8641367 8.077423 8.023772 8.493876 7.6593947
1370148_at 14.131345 14.188554 14.148631 14.282461 14.263055 14.256867 13.982803 14.160823 14.138877 14.096696 14.117382 14.170995
1370149_at 10.613505 10.590864 10.358736 10.482656 10.5479 10.589868 10.514055 10.339208 10.268851 10.49815 10.438799 10.370492
1370150_a_at 12.270802 12.290379 12.562601 12.303096 12.803005 12.122868 12.338247 12.279447 12.585818 12.143309 12.720908 12.321705
1370151_at 13.002951 13.226279 13.098888 13.2009325 13.221494 13.105529 13.004014 13.187912 13.013463 13.1503 13.206958 13.163654
1370152_at 5.182866 5.091506 4.788306 4.678317 4.737005 4.89797 4.9600134 4.939019 5.039627 4.9875374 4.885644 4.556015
1370153_at 5.7129803 5.623165 5.835136 5.703937 5.726843 5.8381987 5.6670213 5.6385536 5.8239 5.832329 6.198515 6.2476153
1370154_at 10.198653 10.237709 10.375065 10.1126 9.621217 9.957839 10.074288 10.240555 9.8443985 10.218483 10.064823 10.125625
1370155_at 7.248215 7.6847258 7.3330173 7.1304283 7.241726 7.4638195 7.4181137 7.3587384 7.059828 7.431056 7.558139 7.4101076
1370156_at 7.3457193 6.7984343 6.6552043 7.4270706 6.7129707 6.484481 6.694243 6.7099133 6.680631 6.8380785 6.4058156 6.289584
1370157_at 3.8089273 3.9762764 3.7231805 3.87496 3.8345027 3.9950905 3.6840253 3.8264003 3.9224825 3.784122 3.9324374 3.953853
1370158_at 6.752316 6.6946154 6.577107 6.5807133 6.6372666 6.5862875 6.5647416 6.9488297 6.5810037 6.58574 7.2314515 6.72372
1370159_at 7.070938 7.321685 7.409063 7.095935 7.137278 7.279187 7.428815 7.1278534 7.1683416 7.118794 7.4013495 7.243151
1370160_at 7.87889 8.190478 8.418849 8.239425 8.263014 8.159317 8.140942 8.159098 8.317124 8.243202 8.325469 8.445698
1370161_at 8.587528 8.865166 8.775137 8.675871 8.676273 8.681753 8.59049 8.855802 8.621042 8.669266 8.9381075 8.497124
1370162_at 6.4930463 6.7367573 6.7394867 6.78023 6.7576365 6.6029754 6.7536254 6.7570324 7.123722 6.7081532 6.82829 6.940309
1370163_at 8.586045 8.731352 8.692499 9.088448 8.665007 8.572779 8.781862 8.739665 8.869778 8.79687 8.874898 9.302085
1370164_at 10.494845 10.3884945 10.612034 10.529052 10.56916 10.519016 10.347781 10.324918 10.371526 10.500274 10.384285 10.754664
1370165_at 3.8659396 4.0531645 3.98694 4.0882955 3.970955 3.8672788 3.8300657 3.8002355 3.935583 3.8362088 3.7801085 3.858216
1370166_at 11.436315 11.692251 11.824733 11.784042 11.807271 11.769376 11.607264 11.642964 11.68473 11.616613 11.716908 11.752467
1370167_at 11.826196 12.083922 12.024479 12.0568 12.066282 11.909454 11.797522 12.041131 11.86372 11.915361 11.950183 12.046683
1370168_at 8.884643 9.120415 9.117589 9.213456 8.914948 8.834048 9.019135 9.060983 9.028087 9.14647 9.247593 9.162381
1370169_at 8.327427 8.716953 8.587948 8.511896 8.482876 8.445016 8.30816 8.540834 8.33334 8.346517 8.651799 8.851855
1370170_at 9.885756 9.92428 9.898617 9.9393835 9.868058 9.914864 9.797701 10.0481415 9.945081 9.900553 9.974008 10.088332
1370171_at 8.525594 8.32687 8.421393 8.618612 8.76449 8.314693 8.528749 8.3434515 8.405657 8.375843 8.435498 8.738439
1370172_at 10.23307 10.367756 10.374985 10.311421 10.390237 10.274109 10.372899 10.322443 10.283876 10.44491 10.504715 10.390652
1370173_at 7.598573 7.493667 7.4799767 7.645076 7.708854 7.532438 7.6615834 7.242039 7.6350574 7.652193 7.8620644 8.044937
1370174_at 5.539094 5.7852955 5.8520594 6.208594 5.688989 5.675253 5.679749 5.6423836 5.831371 5.5443645 5.8385463 6.006334
1370175_a_at 7.8143067 7.9681845 8.090487 7.97119 7.94183 7.981475 8.057531 8.027159 8.163557 8.086634 8.07325 8.044937
1370176_at 6.8699846 6.4600916 7.044525 7.1513157 6.7470927 7.016275 6.6765203 6.6992497 6.4954863 6.398525 6.5223603 6.706615
1370177_at 5.2428923 5.5089865 5.5092306 5.616184 5.5907145 5.173603 5.221285 5.3679295 5.416622 5.3627176 5.391534 5.6374016
1370178_at 4.58268 4.698081 4.9443913 5.0795555 4.8659406 5.0997987 4.724263 4.8926945 4.654005 4.723932 4.5135107 4.819376
1370179_at 9.452816 9.499063 9.51461 9.503524 9.507719 9.460213 9.425064 9.560035 9.453343 9.444965 9.632071 9.664409
1370180_at 10.580434 10.887054 10.656901 10.776404 10.776524 10.770564 10.634351 10.771105 10.747344 10.354517 10.764789 10.748537
1370181_at 6.5083346 6.8727617 6.6579022 6.732674 6.457694 6.304544 6.2350316 6.5974717 6.9393167 6.509166 6.459739 6.4659004
1370182_at 5.6583734 5.723763 5.6566753 5.414111 5.759268 5.6104445 5.6238976 5.7188373 5.342143 6.0458555 5.5118623 5.3122025
1370183_at 6.7089543 6.9609976 6.901266 6.874179 6.9000916 6.6912866 6.7662854 7.06229 7.2257733 6.918008 6.7890906 6.770917
1370184_at 9.370814 9.628694 9.774957 9.666912 9.512304 9.490944 9.398292 9.606009 9.585438 9.77077 9.922122 9.846869
1370185_at 4.9747605 5.298688 5.2871003 4.9819794 5.3154464 5.141893 5.100593 5.04338 5.1287003 5.203231 5.0446777 4.8789725
1370186_at 9.396153 9.383139 9.076492 9.701138 9.7350235 9.756858 8.797466 9.433831 9.933465 9.311868 9.418436 9.328962
1370187_at 9.954664 10.057688 10.112018 10.1327915 10.152208 10.028352 9.919709 9.9747925 10.133634 9.980496 9.860937 9.99902
1370188_at 9.233623 9.666967 9.81359 9.720554 9.294943 9.549308 9.35067 9.731971 9.548459 9.585506 9.623478 9.724461
1370189_at 9.265454 9.364446 9.562199 9.510596 9.478251 9.621957 9.349554 9.426235 9.627316 9.555122 9.479675 9.559063
1370190_at 10.9655485 11.388655 11.42547 11.238301 11.360582 11.392267 11.070266 11.139207 11.009774 11.28972 11.311447 11.473188
1370191_at 7.2590876 7.687544 7.607055 7.8096433 7.8184705 7.5147057 7.314604 7.77608 7.714736 7.447034 7.7755356 8.159941
1370192_at 7.6870785 7.7777624 7.8081746 7.743005 7.751564 7.826628 7.689463 7.80642 7.9240522 7.837633 7.733542 7.886513
1370193_at 10.21893 10.75117 10.588529 10.442244 11.08276 10.526252 10.704255 10.710787 10.649009 10.548257 10.66829 10.763378
1370194_at 7.2784543 7.3122888 7.237532 7.410236 7.3464994 7.4897256 7.3087077 7.2664976 7.262674 7.4049315 7.126733 7.4773192
1370195_at 6.6257024 6.9217477 7.1851673 7.4647217 6.9664993 6.936404 7.058729 7.373208 7.342811 7.0696387 7.1418467 7.278191
1370196_at 6.756784 6.348819 6.6359167 6.6936455 6.55424 6.6849046 6.5556655 6.618851 6.4954863 6.436858 6.557912 6.5920525
1370197_a_at 5.807568 5.3766766 5.854689 5.7156043 6.1336255 5.758748 5.881151 5.7536597 5.606786 5.7321553 5.963303 5.93771
1370198_at 3.33957 3.457203 3.4027479 3.321043 3.3618412 3.438374 3.4507473 3.4072862 3.383418 3.5095513 3.4173455 3.3236504
1370199_at 9.784984 9.99645 9.986774 10.068449 9.996422 10.065813 9.786283 10.01755 10.11069 9.81269 10.074071 10.248814
1370200_at 11.371862 11.465054 11.193701 11.74299 11.359563 11.34929 11.204384 11.369361 11.196752 11.243566 11.521903 11.621879
1370201_at 4.7836857 4.658349 4.476915 4.3502693 4.3689566 4.4066067 4.3325777 4.415676 4.3615007 4.188232 4.3628283 4.3647246
1370202_at 8.32763 7.9273815 7.9854655 8.582212 9.051903 8.395765 8.884354 9.371778 9.322409 9.100597 9.898001 9.959219
1370203_at 7.524667 7.400836 7.678108 7.5917935 7.336775 7.5755467 7.4885564 7.8668647 7.8579435 7.5485835 7.447839 7.6224236
1370204_at 7.9793587 7.8276663 8.143223 8.101624 8.059441 8.217266 8.24433 8.33448 8.192949 8.063577 8.092844 8.123395
1370205_at 4.481914 4.4457216 4.0505886 4.062339 4.0684233 4.281815 4.241681 4.25996 4.2485747 4.242918 4.086349 4.055434
1370206_at 4.366144 4.3919086 4.4417176 4.4245043 4.4368687 4.499412 4.5062366 4.5157423 4.679548 4.4003963 4.352622 4.3458977
1370207_at 10.889869 10.931997 10.900942 10.945364 10.921464 10.831764 10.730882 10.8253975 10.8138275 10.859361 10.815668 11.051534
1370208_at 7.549693 7.4764194 7.5668664 7.40869 7.5370407 7.650179 7.410105 7.404054 7.8359504 7.3330383 7.3462825 7.46092
1370209_at 8.637983 9.854205 9.709267 9.389972 9.195204 9.31179 8.610594 9.101153 9.09242 7.9847403 9.023772 8.614034
1370210_at 5.5033064 5.83076 5.823497 5.672624 5.9331093 5.9655576 5.5759745 5.7447405 5.7658024 5.769995 5.4421277 5.4628963
1370211_at 6.9570475 6.933734 7.120782 6.8513126 6.9548035 6.998895 6.948866 6.913053 6.9714355 7.0441794 6.8455763 7.0218754
1370212_at 5.055588 4.784373 4.875027 4.6859927 4.9162235 4.8730936 5.2141614 5.023733 4.919618 4.8700933 5.0269184 5.199201
1370213_at 11.068628 11.386609 11.349019 11.324836 11.066698 11.079754 11.152765 11.365397 11.078079 11.203372 11.268319 11.479401
1370214_at 4.865225 4.7644935 4.895503 4.9215255 4.830529 5.089305 4.8158965 4.985321 4.858573 4.8459163 4.7356777 4.863073
1370215_at 9.364201 9.272415 9.272945 9.658991 9.147311 9.233431 9.179445 9.093733 9.279416 9.073941 9.163256 9.06551
1370216_at 4.389431 4.47078 4.3942385 4.308958 4.299353 4.412508 4.283179 4.1181455 4.1724157 4.28594 4.4230304 4.369936
1370217_at 5.510141 5.435565 5.5573006 5.6182027 5.8311114 5.808064 5.5492926 5.6201115 5.7608743 5.488223 5.6197762 5.7319503
1370218_at 6.2735314 5.7818036 6.210533 6.365807 6.4545536 6.4120197 6.5907345 5.814899 6.4831605 5.7922235 5.7434607 5.8665905
1370219_at 7.7184734 7.7966785 7.6196804 8.024136 7.5165114 7.7978363 7.8435597 7.797715 7.8421855 7.579299 7.569014 7.6696205
1370220_at 9.676671 9.801793 9.986409 9.032261 9.543533 9.763132 10.181343 8.975369 10.104513 9.277405 10.3977375 10.528335
1370221_at 5.913586 5.581767 5.537399 5.498302 5.9297 5.6142344 5.6562815 5.2298923 5.263663 5.4890094 6.110334 5.1516194
1370222_at 4.971418 4.9493513 5.0004873 4.7928233 4.9008913 4.6540995 4.8159432 4.735091 4.8686724 4.8324122 4.770854 4.859433
1370223_at 7.056204 7.083855 7.4960084 7.3148685 7.0210185 7.307655 7.0030236 7.0978947 7.2912755 7.1266336 7.2903337 7.485093
1370224_at 9.560844 9.568117 9.556166 9.452016 9.401617 8.976411 9.334739 9.07004 8.693581 9.318672 9.422298 9.192715
1370225_at 4.6883097 4.772284 4.695045 4.9474483 4.6855054 4.6874866 4.6897416 4.77693 4.5820327 4.825364 4.8619246 4.7453175
1370226_at 9.310181 9.601755 9.562714 9.64959 9.454414 9.47157 9.426792 9.599602 9.414409 9.589563 9.481068 9.649767
1370227_at 3.3611352 3.3316524 3.3525193 3.385814 3.3214135 3.2373962 3.3184075 3.3419306 3.347881 3.2688222 3.2050304 3.32054
1370228_at 14.240658 14.334805 14.390209 14.404036 14.380768 14.383837 14.299278 14.260166 14.364908 14.35529 14.377682 14.4003935
1370229_at 5.722617 5.9454856 5.6980896 5.5563216 5.6957326 5.706049 5.824483 5.894188 5.556426 5.8702974 5.7929287 5.7666483
1370230_at 10.510477 10.620802 10.55207 10.686447 10.669988 10.55379 10.517114 10.703317 10.39945 10.554685 10.670422 10.788597
1370231_at 7.0925155 7.4625998 7.2954965 7.2207756 7.073712 7.2053485 7.113184 7.131885 7.475386 7.084034 7.2330565 7.3617125
1370232_at 9.260983 10.308334 10.239515 9.829556 10.502095 9.958698 10.265942 10.023706 9.987498 9.86372 9.97339 10.098021
1370233_at 4.8357887 4.8451796 4.8118258 4.849826 4.761906 4.90266 4.7451544 4.7567263 4.8909874 4.764237 4.9121943 4.874791
1370234_at 12.487641 12.627463 12.7538395 12.839055 12.626127 12.830779 12.574729 12.717172 12.6295595 12.655955 12.676427 12.93857
1370235_at 12.154933 12.417997 12.671821 12.381904 12.355088 12.468365 11.884277 12.4592085 12.048416 12.508394 12.668959 13.125947
1370236_at 7.985893 8.066927 7.997469 7.994796 7.7496724 8.147721 7.971342 8.082434 7.891756 7.9224796 7.8377833 8.027151
1370237_at 11.767482 11.864222 12.087877 11.966064 12.045404 12.003472 11.768829 11.841592 11.634356 11.941332 11.679371 11.843254
1370238_at 10.671758 10.77573 10.696682 10.735427 10.739684 10.624773 10.653413 10.721826 10.5776205 10.724256 10.75048 10.843223
1370239_at 12.943571 12.658664 12.244997 11.835216 12.226926 12.962254 12.885284 13.35352 12.797986 12.070939 12.770584 12.444104
1370240_x_at 12.911634 12.668414 12.353295 11.838765 12.1633005 12.950769 12.867091 13.297158 12.807076 12.153919 12.744772 12.49386
1370241_at 13.44704 13.619296 13.913863 13.680783 13.692609 13.748191 13.470375 13.619296 13.729964 13.773557 13.886309 14.127021
1370242_at 11.959797 12.140972 12.287167 12.096865 12.107404 12.119211 11.9720745 12.176686 11.870946 12.155663 12.198711 12.4761
1370243_a_at 9.4275465 9.69203 9.970084 9.774115 9.703219 9.410004 9.486221 9.174863 9.561179 9.205365 9.111104 9.862012
1370244_at 11.65536 11.961296 11.887991 11.759044 11.759934 11.904796 11.695962 11.935343 11.54966 11.808236 12.111449 12.152184
1370245_at 9.578437 9.541622 9.721611 9.547771 9.476868 9.729932 9.333463 9.620923 9.598161 9.4494 9.803488 9.97076
1370246_at 11.052031 11.387008 11.404606 11.090303 11.234988 11.230403 11.096376 11.245827 11.11257 11.2182665 11.397585 11.539073
1370247_a_at 6.592412 6.3660374 6.4245687 6.402473 6.678577 6.5142345 6.717854 6.8102975 6.5205984 6.7852674 6.8062797 6.0196795
1370248_at 5.7089653 6.058371 6.199539 5.9948826 6.2519245 5.9857755 5.977999 5.9711347 6.1454053 6.058782 6.0405927 6.2242894
1370249_at 7.3875704 6.826932 6.7271914 6.9466977 6.832834 6.9424176 6.7456474 7.014786 6.947987 6.8922324 6.8351717 6.9711604
1370250_at 8.006811 8.432541 8.638606 8.674885 8.279443 8.531103 8.0575 8.459394 8.658962 8.467641 8.2204895 8.518656
1370251_at 6.086536 5.7699385 5.7086143 6.0307627 5.8747854 5.771391 5.8923926 6.0150237 5.936779 5.9932003 5.6175833 5.8344555
1370252_at 7.469509 7.375141 7.1972437 7.742046 7.294759 7.1667714 7.286923 7.298646 7.0492554 7.3787713 7.49371 7.6388383
1370253_at 10.711697 10.850098 11.006766 11.014562 10.877824 10.97825 10.739223 10.958411 10.640031 11.081902 11.104317 11.37916
1370254_at 3.7980804 3.6650267 3.7472057 3.7485492 3.7246656 3.7064445 3.817672 3.951864 3.7895107 3.7600284 3.6891146 3.8119988
1370255_at 4.702178 4.5770636 4.8148184 4.7188997 4.613387 4.741236 4.7064543 4.690116 4.3886757 4.723073 4.800349 4.614436
1370256_at 7.940033 8.37538 7.1382704 7.759074 8.193142 7.3599887 7.917753 7.4291863 8.355995 7.3095655 7.0596614 7.8688903
1370257_at 4.411811 4.3827505 4.3321323 4.5052385 4.104 4.4501953 4.3221254 4.3676577 4.5791283 4.4157486 4.6177263 4.346899
1370258_at 5.026216 5.194308 5.2925763 4.9473367 5.1372514 5.10772 5.1699653 5.049118 5.208463 5.1968613 5.2363267 5.3190546
1370259_a_at 6.7415624 6.7712464 6.9299664 7.109385 6.796367 7.050913 6.8713665 6.8560486 6.9858246 6.6030207 6.933702 7.1959543
1370260_at 7.0082593 6.8133163 6.5249944 6.514222 6.6606817 6.5489907 6.79532 7.012982 6.2921352 6.675737 7.058768 6.7688246
1370261_at 7.2426195 7.522796 7.6589565 7.4789276 7.150255 7.4459043 7.2254357 7.378538 7.531392 7.3684096 7.386952 7.588838
1370262_at 8.806366 9.039129 9.147623 8.688633 8.744602 8.839676 8.640062 8.766754 8.813889 8.788595 8.836813 9.021727
1370263_at 5.650072 5.614311 5.547408 5.614728 5.502992 5.6607018 5.47637 5.737604 5.7041664 5.751813 5.7548966 5.5802517
1370264_at 7.467866 7.2196536 7.6600103 7.65819 7.7641864 7.450206 7.3924155 7.2676353 7.404605 7.3675566 7.305709 7.1882286
1370265_at 5.4484696 5.6063805 5.830025 5.8311586 5.348669 5.454551 5.222248 5.628847 5.9010344 5.282976 5.507481 5.589196
1370266_at 6.127412 6.2143846 6.2127004 6.5575504 6.4474874 6.553463 6.2831717 5.977136 6.3401732 6.3399253 6.599948 6.2318892
1370267_at 5.802343 5.982911 6.097463 6.0406675 5.527024 6.011625 5.827264 5.8439603 6.009106 5.652113 5.5191255 6.008099
1370268_at 4.4742546 4.6613293 4.8148184 4.5164022 4.6047277 4.6020193 4.6594563 4.4212704 4.731414 4.7557826 4.618572 4.411299
1370269_at 6.098538 5.8549833 5.6895585 5.7020884 5.6690545 6.074024 6.0389132 6.118303 5.818536 5.970383 6.1077347 5.834719
1370270_at 4.090955 4.368745 3.9221475 4.1351004 4.3015137 3.8768022 4.1092443 4.105276 4.0538034 4.251561 4.281387 4.1644044
1370271_a_at 7.1940756 7.363181 7.0747848 7.2422857 7.125949 7.2333584 7.318264 7.3793406 7.4017563 7.116081 7.1384864 7.485441
1370272_x_at 6.0031424 5.9505625 5.729089 5.9739375 5.811328 5.889886 5.9805465 6.010028 6.0438952 6.014247 5.858374 5.8797426
1370273_at 3.6349895 3.6481473 3.5699043 3.625477 3.506927 3.6684635 3.757373 3.5625393 3.8483772 3.579723 3.509318 3.5952773
1370274_at 12.600249 12.665729 12.706385 12.757878 12.661816 12.883442 12.623622 12.65045 12.394899 12.632214 12.858272 12.989625
1370275_at 12.751156 12.842446 12.731714 12.830774 12.855383 12.768504 12.639693 12.636655 12.649435 12.694071 12.808965 12.915793
1370276_at 10.712642 10.895238 10.8589325 11.013063 10.813045 10.886793 10.759892 10.736 10.503189 10.8031845 10.947887 11.288482
1370277_at 11.271653 11.440852 11.456796 11.655605 11.286822 11.267678 11.208648 11.296499 11.313605 11.336991 11.512094 11.606114
1370278_at 10.6846285 10.950856 10.863905 10.949232 10.821236 10.811212 10.7012205 10.604037 10.651893 10.704589 10.667118 10.875216
1370279_at 5.4569545 5.6202364 5.522415 5.569543 5.599508 5.572012 5.6475487 5.539836 5.5407815 5.6574306 5.5396457 5.5613832
1370280_at 9.755577 9.711059 9.813853 9.756888 9.721951 9.62024 9.881348 9.748716 9.51744 9.84402 9.960868 9.926878
1370281_at 9.324005 9.948762 9.803978 9.734187 9.591303 9.572643 8.636021 10.304593 9.463967 8.968224 10.777928 10.504986
1370282_at 5.653793 5.610687 6.254097 6.15406 5.658975 5.6363955 5.926077 5.89647 5.9159217 5.7191143 6.034594 6.131806
1370283_at 11.780937 11.835912 12.084685 12.101089 12.04183 11.885998 11.683014 12.011758 11.903203 11.854422 11.851063 12.2122555
1370284_at 11.314914 11.534634 11.34305 11.468845 11.4423685 11.436396 11.36294 11.395123 11.164508 11.2969 11.407739 11.67939
1370285_at 6.7020545 6.7205844 6.9067774 6.819871 6.8039026 6.7835765 6.6270576 6.8252473 6.8276887 6.73892 6.718021 6.517902
1370286_at 7.735792 8.382693 7.702093 8.480069 8.079088 7.886521 7.5176115 7.4497685 7.736761 7.318622 7.766861 7.622911
1370287_a_at 8.511802 8.968756 8.96524 8.965121 8.864505 8.764772 8.608706 8.6926565 8.826839 8.905151 8.745961 9.00078
1370288_a_at 7.115901 7.288414 7.3627863 7.625475 7.4017916 7.3026094 7.244798 7.385667 7.2464633 7.4920745 7.3892517 7.67033
1370289_x_at 3.6462424 3.5906537 3.680077 3.6352324 3.5589917 3.6611373 3.6183581 3.5205224 3.6754365 3.6164925 3.6718166 3.4576662
1370290_at 7.909738 8.330225 7.9757323 8.427294 8.183543 8.252746 8.311897 8.348375 8.493797 8.510783 8.602385 8.715685
1370291_at 5.70461 5.431902 5.4977417 5.334443 5.486274 5.702377 5.513482 5.6925054 5.7255774 5.320494 5.5899096 5.4272423
1370292_a_at 3.743735 3.7600255 3.7921479 3.7225473 3.7324786 3.6705852 3.6630943 3.696966 3.8435817 3.6355932 3.7678711 3.710107
1370293_at 6.132179 6.407787 6.288126 6.0529532 5.959892 6.045531 5.973859 6.1054916 6.430397 5.616567 6.005949 6.1612353
1370294_a_at 5.697503 6.112499 5.937564 5.946104 5.6785483 5.919883 6.073451 6.2495704 6.000963 6.433803 5.9990215 6.4808354
1370295_at 7.4712467 7.5716457 7.3727894 7.8302894 7.5626917 7.46278 7.868774 7.951254 7.66014 7.628198 7.9160056 7.9936914
1370296_at 13.142573 13.17716 13.277315 13.236796 13.320125 13.320538 13.117088 13.256033 13.171773 13.248194 13.219374 13.440107
1370297_at 6.4198112 6.3795676 6.2753816 6.0978503 6.225473 6.3926334 6.7957134 6.4415636 6.526449 6.690658 6.375099 6.786665
1370298_at 8.553126 8.830696 9.037656 8.943835 8.970589 8.661937 8.722424 8.775791 8.3985615 8.906611 8.980421 8.7777605
1370299_at 13.482805 13.539104 13.5703335 13.721005 13.719914 13.614527 13.51077 13.467614 13.584876 13.614527 13.662105 13.74792
1370300_at 7.4081373 7.559876 7.6501536 7.695866 7.4875336 7.458851 7.335164 7.4593773 7.677549 7.609895 7.410583 7.5698543
1370301_at 7.179117 7.530337 7.400647 7.1682663 7.347225 7.592723 7.289018 7.475021 7.3651233 7.6048665 7.46979 6.985568
1370302_at 8.311068 8.139793 8.206895 7.9734907 7.9656167 8.135837 8.157931 8.213095 7.9887652 8.15679 7.95871 8.002928
1370303_at 5.857132 6.4112062 6.220317 6.2842593 6.233384 6.165217 6.142568 6.4309773 6.2854366 6.323755 6.1323357 6.323449
1370304_at 8.275987 8.411075 8.337827 8.429379 8.149185 8.283232 8.184969 8.362127 8.411211 8.2958145 8.411306 8.702105
1370305_at 8.7921505 8.834681 8.064442 8.849521 8.760864 8.833688 8.6556225 8.824364 8.796977 8.652154 8.895632 9.041313
1370306_at 8.920153 9.164244 9.180357 9.16325 9.077782 9.147438 8.870167 8.794636 8.767857 8.836468 9.023979 8.927845
1370307_at 6.633076 7.028104 6.8317246 6.7942476 6.970465 6.5946026 6.666281 6.8196816 6.7423964 7.088728 6.745772 6.6727157
1370308_at 6.514711 6.6862946 6.850164 6.805697 6.7252717 6.7355566 6.664678 6.8241324 6.794943 6.7810287 6.7163277 6.9924164
1370309_a_at 10.067573 10.339932 10.292684 10.628465 10.453519 10.254091 10.102596 10.317283 10.469271 10.230839 10.437324 10.818019
1370310_at 12.651544 12.57242 12.752736 12.740847 12.699702 12.85562 12.461707 12.532524 12.302212 12.682962 12.343311 12.738523
1370311_at 7.069594 7.5137205 7.3876567 7.449871 7.1292496 7.2578382 7.106716 6.9194613 7.431229 7.2618785 7.223839 7.390471
1370312_at 4.3187838 4.3388333 4.8148184 4.5164022 4.5924735 4.484566 4.3988304 4.5027366 4.3136826 4.5371137 4.4977727 4.4729443
1370313_at 8.305018 8.236737 8.432189 8.225959 8.410193 8.258814 8.274032 8.406665 8.366286 8.401573 8.570219 8.719156
1370314_at 7.456107 7.649131 7.444852 7.694039 7.531702 7.563155 7.5113087 7.653722 7.6596045 7.561064 7.5289354 7.853424
1370315_a_at 6.2037954 6.218717 6.007875 6.4294343 6.459763 6.2822075 6.2690144 6.304458 6.118534 6.297687 6.217011 5.8278418
1370316_at 6.9985366 7.1081166 7.3563547 7.591238 7.2867994 7.4500456 7.01004 7.163216 7.1977725 7.2008233 7.352713 7.454464
1370317_at 6.3191257 6.2783737 6.3538513 6.3021245 6.109219 6.4655623 6.2005963 6.153147 6.432321 6.4900723 6.491328 6.5761724
1370318_at 6.6812763 6.9508114 6.5443883 7.054963 6.7256436 6.912579 6.933449 6.6435676 6.7065907 6.7466516 6.581428 6.646967
1370319_at 8.977276 9.206011 9.0583725 9.403525 9.352069 9.274539 9.16623 9.117769 9.022691 9.335971 9.356008 9.215636
1370320_at 10.270416 10.472668 10.685201 10.339931 10.466386 10.067787 10.647661 9.936217 10.401119 10.427126 9.922156 10.157926
1370321_at 9.822713 9.900529 9.869279 9.815053 9.905416 9.853087 9.757964 9.927135 9.620034 9.791197 9.824139 9.8563175
1370322_at 8.999161 9.250819 9.170758 9.139786 9.204167 9.112403 8.844556 9.169871 9.115806 9.050385 8.984813 9.144109
1370323_at 5.4947863 5.4588356 5.6071205 5.708804 5.470149 5.7404404 5.6018033 5.6820183 5.777198 5.2636375 5.7729077 5.771276
1370324_at 7.427179 7.484343 7.49659 7.3546762 7.6688337 7.5197406 7.286081 7.288202 7.5565853 7.3637204 7.231988 7.6054525
1370325_at 9.455527 9.515625 9.520028 9.46212 9.3417635 9.400779 9.278433 9.287473 9.474782 9.151446 9.394614 9.630122
1370326_at 6.5730214 6.7667665 6.6693907 6.817568 6.697167 6.724669 6.7230096 6.47728 6.8149557 6.703276 6.819044 6.7486076
1370327_at 7.1272197 7.0376368 7.2859335 7.1331763 7.009739 6.977387 6.8256083 7.036137 7.1847057 7.179055 7.080414 7.121557
1370328_at 6.4165254 6.4133315 6.2373695 6.198738 6.2792964 6.1474195 6.186199 6.256445 6.2936454 6.3722544 6.390409 6.058828
1370329_at 9.009484 9.126015 9.094921 9.151851 9.293105 9.192966 8.964573 9.076423 8.759419 9.164955 9.100753 9.085286
1370330_at 6.6503344 6.6891165 6.633761 6.7180557 6.5704436 6.6662135 6.6860485 6.6920366 6.720323 6.7060337 6.492711 6.589611
1370331_at 7.4284134 7.748622 7.3470006 7.8143525 7.885269 7.6130347 7.3003836 7.7930202 7.659617 7.3694 7.52516 7.791319
1370332_at 5.0467806 5.225386 5.3298903 5.2038 5.0332375 5.5626698 5.157527 5.1430254 5.02826 5.1911325 4.9587994 4.996279
1370333_a_at 12.6705065 12.94272 13.06709 13.048581 12.8895855 12.979644 12.594334 12.974752 13.023407 12.644895 12.917312 12.890511
1370334_at 7.7594285 7.9081964 7.7413974 8.026028 7.2593455 8.338709 7.4244285 7.763927 7.748014 8.18771 7.557852 7.721052
1370335_at 7.8899474 8.083187 8.036179 7.865 7.9641986 7.8703346 7.8246913 8.099842 7.869298 8.082014 8.098316 7.968878
1370336_at 10.694367 10.932997 11.210289 10.019221 10.0747385 11.121541 11.139547 10.585389 10.401547 10.497646 11.070468 10.590619
1370337_at 6.711358 7.074365 7.238977 7.1618857 6.8088307 6.9408917 6.9499054 6.8045697 6.793936 6.997981 6.8672876 7.2543464
1370338_at 3.2367523 3.3327606 3.3411465 3.232216 3.3960323 3.301953 3.278041 3.3799548 3.3145108 3.2777867 3.3231494 3.2958975
1370339_at 9.667333 9.817825 9.824724 9.898175 9.731616 9.722317 9.625956 9.791618 9.915603 9.783998 9.832912 10.156232
1370340_x_at 8.516341 8.654784 8.691227 8.964545 8.6785345 8.64503 8.588719 8.680556 8.987709 8.524847 8.761253 9.112339
1370341_at 3.421897 3.4581754 3.4886334 3.4249477 3.5538495 3.451357 3.5554805 3.3940675 3.5236857 3.505702 3.613815 3.385609
1370342_at 3.7737668 3.646624 3.7402499 3.8985274 3.723856 4.1212397 3.8565946 3.9076064 3.8649342 3.8752172 3.9295847 3.8747928
1370343_at 5.832182 5.9902773 5.9274015 5.9574833 5.906334 6.2777705 5.972027 6.128541 6.062659 5.785724 5.965966 5.977179
1370344_at 7.1913424 7.686129 7.4624887 7.8429585 7.220229 7.378514 7.270677 7.607801 7.6206546 7.595008 7.7885275 8.115563
1370345_at 5.176312 5.5779495 5.519869 5.5205545 5.451921 5.096268 5.458791 5.7155685 5.700265 5.988875 5.417203 6.205468
1370346_at 5.8226447 5.478721 5.670912 5.043142 5.298193 5.1546206 5.786386 5.7894945 5.446105 5.9583473 5.5641856 6.0549016
1370347_at 5.222766 5.3017306 5.329411 5.32125 5.0602217 5.05278 5.425431 5.569204 5.5308404 5.3268876 5.1129146 5.1430163
1370348_at 9.629426 9.990516 10.083281 10.034655 9.811967 9.746231 9.830908 9.76393 10.048049 9.866013 10.16414 10.278398
1370349_a_at 13.939076 13.991822 13.9958935 14.088306 13.885799 14.027216 13.912665 14.014434 13.920682 13.990804 14.000147 14.054563
1370350_x_at 10.385472 10.416638 10.415517 10.408845 10.507257 10.740907 10.310309 10.292733 10.517603 10.366062 10.4159975 8.769348
1370351_at 7.565969 7.8967857 7.7474813 8.0083065 7.738938 7.89018 7.672478 7.615976 7.804171 7.980952 7.621297 7.974913
1370352_at 10.603795 11.052066 10.78369 11.207139 10.7249365 11.050332 10.327216 10.504501 10.3096285 10.59083 10.556445 10.522223
1370353_at 6.992233 7.125852 7.3690968 6.9695 7.0470147 6.9101114 6.9628296 7.214827 6.9621553 7.010116 7.2129397 7.3768554
1370354_at 7.5683784 7.588087 7.5920377 7.739816 7.6763024 7.6504703 7.631562 7.6326265 7.787757 7.5593834 7.773652 7.88796
1370355_at 12.456834 12.372817 12.980328 12.285668 12.943227 12.363931 12.642786 12.46209 12.5323925 11.959671 12.455527 12.662521
1370356_at 6.867798 6.79628 6.8422575 6.9343114 6.984171 6.902029 6.9503217 6.928689 7.066102 6.94398 6.879818 7.0495186
1370357_at 7.9543915 7.8181973 7.8626723 7.756443 7.7262564 7.7903385 7.7088466 7.894965 7.966151 7.919903 7.869026 7.8791113
1370358_at 8.138024 8.221853 8.270255 8.287844 8.176121 8.139323 7.925781 8.245943 8.411564 8.027685 8.33388 8.257387
1370359_at 11.95656 12.36069 12.263828 12.387082 12.346124 12.385419 11.8851385 12.421207 11.719032 12.304075 12.199097 12.356456
1370360_at 7.8223586 8.062761 7.7799873 7.9624753 7.7755985 7.7462945 7.974843 7.8362136 7.766103 7.577745 7.6795263 7.90638
1370361_at 4.3193765 4.56468 4.582342 4.6825104 4.5452414 4.406266 4.4349008 4.440377 4.598193 4.517174 4.67875 4.6428766
1370362_at 7.7559114 7.7107997 7.7785106 7.679923 7.882962 7.8258815 7.762234 7.8049955 7.641929 7.650598 7.7170715 7.9732876
1370363_at 11.433919 11.737669 11.343368 12.254888 11.037631 11.063261 11.777056 10.868474 10.813651 11.419843 11.161581 10.643255
1370364_at 7.4316688 7.530633 7.3908105 7.6089883 7.7207766 7.6307497 7.310406 7.543721 7.675934 7.4809713 7.4303813 7.679101
1370365_at 7.89173 7.774896 8.104635 8.142396 8.057195 7.8035154 7.876504 7.9383516 8.115625 7.719523 8.189713 8.407741
1370366_at 9.14495 9.43355 9.415718 9.484338 9.459018 9.35655 8.998262 9.234138 9.182439 9.29998 9.439744 9.490851
1370367_at 5.54031 5.203957 5.3022118 4.846422 5.236226 5.246352 5.1013775 5.274536 5.243497 5.199031 5.261459 5.361086
1370368_at 6.375731 6.6669073 6.801715 6.8478284 6.612942 6.690326 6.823514 6.5753365 6.62267 6.754249 6.761189 7.0085983
1370369_at 5.937141 5.994353 6.1773686 6.120293 6.063338 6.183516 6.0788546 5.9577384 5.970897 5.904728 5.9170685 5.884416
1370370_at 7.3672843 7.6339307 7.629199 7.7391133 7.6592927 7.6633606 7.424877 7.4191794 7.537458 7.6003933 7.7804337 7.536278
1370371_a_at 7.8702073 8.10873 8.191089 8.246219 8.299141 8.324029 8.1083975 8.20408 8.555933 8.18981 8.388141 8.139803
1370372_at 4.6960773 4.393597 4.296689 4.4692144 4.633467 4.392797 4.489332 4.555689 4.426791 4.2907796 4.476122 4.7895274
1370373_at 6.537799 6.658071 6.556785 6.167406 6.700137 6.5824504 6.550264 6.5083885 6.363855 6.7542195 6.549367 6.4123106
1370374_at 7.7772145 8.2174015 7.8623295 8.000482 8.15314 8.222012 7.387611 7.831341 8.047153 8.051842 8.399479 8.785604
1370375_at 11.27624 11.372193 11.184546 11.312827 11.49986 11.389257 11.3253765 11.331734 11.150419 11.32017 11.3063135 11.281962
1370376_a_at 7.5641804 7.5445547 7.587151 7.5854716 7.5116596 7.599522 7.6517353 8.070412 7.791688 7.5256753 7.85335 7.636523
1370377_at 12.554807 12.809572 12.837899 12.880691 12.553217 12.87006 12.603353 12.495446 12.615632 12.609355 12.802183 12.726971
1370378_at 11.885295 11.911909 11.808023 11.952801 11.901957 12.004687 11.768033 11.680372 11.725034 11.947252 11.853167 11.8612385
1370379_at 6.0497527 6.0365496 5.8582463 6.3232083 6.247928 6.182129 6.363543 6.196565 6.250237 6.0970297 6.5304227 5.9858713
1370380_s_at 6.546284 6.594993 6.770938 6.824283 6.634168 6.572451 6.525497 6.289187 6.5405083 6.382234 6.4920535 6.75738
1370381_at 10.1992 10.334233 10.704912 10.10088 10.257116 10.499831 10.200625 10.240113 10.150804 10.335909 10.409557 10.5142975
1370382_at 3.4001791 4.154231 4.3137674 3.5501602 3.322665 3.437852 3.4967127 3.7581954 4.039918 3.3094356 3.2238066 3.9092348
1370383_s_at 8.089212 8.625945 8.604398 8.727689 7.708687 8.076059 8.114603 8.299432 8.682353 7.939932 7.843368 8.398857
1370384_a_at 5.5077243 4.96142 5.674546 5.2829404 5.892547 5.703494 5.748439 6.589156 7.992257 7.0252895 8.415949 9.196528
1370385_at 4.915718 5.0520515 5.07686 5.2317295 5.081278 4.874295 4.9110413 5.127554 4.994819 4.9693413 4.8861413 5.186764
1370386_at 6.266332 6.5311193 6.3270974 6.506433 6.57359 6.278764 6.5178995 6.5090313 6.4705024 6.6203256 6.3913226 6.509009
1370387_at 10.446863 10.673228 10.128088 10.568373 10.51114 10.879543 10.802911 10.623335 10.649442 11.141365 11.46631 10.622475
1370388_at 4.257061 4.372765 4.3599777 4.3167315 4.5420036 4.3909817 4.3747063 4.4402056 4.375449 4.2793474 4.2872744 4.382125
1370389_at 3.8481317 3.773005 3.9143715 3.7632232 3.8098674 3.7039027 3.803745 3.9124312 3.8185556 3.7336848 3.7229023 3.8424022
1370390_at 5.3713026 5.066648 5.081727 5.2162337 5.2269087 5.0043344 5.135524 5.204058 5.093107 5.3100576 5.1421795 5.168333
1370391_at 5.003432 5.0097713 5.2119207 5.241951 5.3695917 4.983462 5.1656494 5.1744995 5.183584 5.0964527 5.158907 5.3827477
1370392_at 5.01221 5.012843 4.779783 5.096509 4.9651847 4.9121995 4.924349 4.7715173 4.929388 5.0409665 4.8462443 4.976075
1370393_at 4.6215997 4.83008 5.0530386 4.7166777 4.786463 4.8548512 5.0158644 4.8343697 4.8634157 4.8929996 4.8946943 4.7184224
1370394_at 6.47632 6.758437 5.979368 7.1014147 6.7573247 5.961356 7.33693 6.5785537 6.2933598 5.9050417 5.680459 5.793412
1370395_at 6.6995816 7.0171967 7.012488 7.118308 7.0601993 6.996859 6.8271914 6.8835497 6.9433346 7.019403 7.0876017 6.8056674
1370396_x_at 13.964589 14.010454 14.02799 14.086045 13.906638 14.084849 13.911365 13.990343 13.973768 14.025354 13.999403 14.0495
1370397_at 11.797662 11.497306 11.957216 11.732241 11.547085 11.948518 11.252247 11.556381 11.648702 11.466488 11.885992 11.563832
1370398_at 5.394775 5.7225995 5.806309 5.735379 5.57943 5.575004 5.324582 5.5544057 5.6616797 5.670535 5.6069193 5.7606072
1370399_at 7.017614 6.9698186 7.2762837 7.258955 7.34796 7.2303276 7.3020864 6.9773 7.2166233 7.1783757 6.91389 7.000976
1370400_at 5.247295 5.2554736 5.1722975 5.648875 5.374425 5.195382 5.4238644 5.2821407 5.15755 5.326373 5.423992 5.086186
1370401_at 3.9324632 3.9085517 4.0586867 3.9414318 4.1163797 3.9968634 3.807803 3.9951499 3.9705982 4.0359097 3.967362 3.8997896
1370402_at 7.242326 7.4203086 7.2695193 7.3285456 7.339365 7.289035 7.253672 7.2711844 7.4475603 7.336348 7.281974 7.2327766
1370403_at 5.7611427 5.047588 5.0759263 4.844547 5.33116 5.3059916 5.3933578 5.9731865 5.0100036 5.1347632 5.22551 5.0582104
1370404_at 3.8420577 3.8634324 3.966067 3.9453897 3.9098525 3.825041 3.6746335 4.082078 3.9519608 3.9766147 3.7869146 3.8670216
1370405_at 3.4864197 3.582289 3.4685907 3.367422 3.3785503 3.5225704 3.525066 3.291179 3.436249 3.476565 3.4226508 3.4549656
1370406_a_at 4.249322 4.0636687 3.9693062 4.0258083 4.068555 4.0011635 4.1473384 4.0463214 3.9630466 4.1188145 4.070262 4.115992
1370407_at 8.279131 8.388614 8.593995 8.783768 8.430956 8.4140625 8.441474 8.329315 8.02856 8.336766 8.546313 8.78432
1370408_at 4.3286133 4.394318 4.47568 4.12152 4.3728657 4.3697386 4.208847 4.1345115 4.2440495 4.3983727 4.3280287 4.437607
1370409_at 5.140792 4.9933267 4.8896914 4.9638014 5.1060667 4.8903766 4.921361 4.9382763 4.9442616 4.9390674 5.150436 4.980246
1370410_at 5.1317167 5.0782375 5.6407638 5.017726 5.4158373 5.0373993 5.297218 5.3687463 5.2739773 4.894532 5.3044677 5.194667
1370411_at 5.797065 5.8930206 6.051874 6.110218 6.2686725 5.843153 6.1170692 5.8701305 6.1304607 5.7857046 6.1038585 6.0658474
1370412_at 3.8596907 3.7366946 3.723277 3.874974 3.7961311 4.0135603 3.690954 3.8874383 3.8916872 3.8842647 3.9114952 3.8691742
1370413_at 6.198079 6.116134 6.1160626 5.9308057 6.081895 6.1082478 6.0449376 6.213682 6.089505 6.2882414 5.858535 6.1407065
1370414_at 8.715192 8.861476 8.815828 8.742174 8.637608 8.697691 8.679013 8.683617 8.779706 8.692617 8.794243 8.981403
1370415_at 6.4497437 6.227767 5.9808335 6.338578 6.229194 6.0184164 6.2222657 6.3517866 6.032838 6.041836 5.951622 6.0285654
1370416_at 4.7465916 4.859068 4.7983966 4.6379704 4.808031 4.8930297 4.8094807 4.713707 4.930054 4.7928658 4.822998 4.618413
1370417_at 4.547428 4.552355 4.3722477 4.4938793 4.5281963 4.3525867 4.4462795 4.30345 4.3227243 4.325968 4.145785 4.3603816
1370418_s_at 6.033708 5.724711 5.7214108 5.6866064 5.839173 5.829396 5.7454424 5.745638 5.5810804 5.785817 5.665248 5.642749
1370419_a_at 6.269476 6.1326284 6.156589 6.1205225 6.1877685 5.910779 5.864582 6.0225196 6.232794 6.2548866 6.1159863 6.124315
1370420_at 11.381624 11.385935 11.7985935 11.6819515 11.899784 11.872825 11.826805 12.059578 12.496617 12.159179 12.905847 13.178985
1370421_a_at 6.515997 6.301363 6.3652425 6.5224037 6.3198543 6.4163446 6.461773 6.410101 6.3044596 6.5456915 6.536331 6.478094
1370422_at 5.877689 6.2121363 6.0418277 6.200106 6.318335 5.923993 6.7425194 5.9211035 6.2118154 6.036773 6.1463437 6.214078
1370423_at 5.130869 5.4041743 5.293538 5.450054 5.179518 5.207814 5.095062 5.257257 5.139704 5.093354 5.1661563 5.325319
1370424_at 3.9627702 4.1875753 4.027726 4.087961 3.8908963 4.001384 3.955772 4.1488442 4.176656 4.072828 3.9578893 3.9216537
1370425_at 12.01481 12.270407 12.080587 12.333481 12.211584 12.4476 11.96782 12.289251 11.814155 11.904818 11.521693 10.818259
1370426_a_at 10.743968 10.746382 10.921145 10.973075 10.666837 10.793893 10.539377 10.856615 10.670414 10.672747 10.622147 10.826002
1370427_at 5.074297 5.1364837 5.133012 5.147888 4.966955 4.9592214 4.8485494 4.9914494 5.0401635 4.987872 4.928387 4.78543
1370428_x_at 11.214807 10.599643 10.588835 11.729111 11.546663 11.632504 10.993141 10.362982 10.689625 11.470164 11.247903 10.315008
1370429_at 9.342897 9.00312 9.013223 9.263081 9.284257 9.309613 9.2647505 8.985214 8.904092 9.264875 9.143632 8.723015
1370430_at 4.7732706 4.8738413 4.8790526 4.7720747 4.844962 4.751258 4.733684 4.749394 4.838139 4.6289215 4.7896543 4.89377
1370431_at 4.672969 4.5234118 4.5797367 4.3755064 4.397852 4.5032015 4.5491505 4.3972597 4.762758 4.4279127 5.040966 4.4581666
1370432_at 4.9987955 4.9659185 4.7621512 4.279866 4.4767237 5.0070505 4.8954325 4.7778726 4.5340858 4.75676 4.494955 3.965923
1370433_at 8.895462 9.537961 9.605059 10.190833 10.1856575 8.961822 9.544796 10.096885 9.99371 9.444654 9.3951235 8.504781
1370434_a_at 3.4407988 3.4736214 3.4003468 3.4327788 3.4263306 3.3795993 3.4970033 3.4675026 3.4944148 3.46023 3.4284039 3.428531
1370435_a_at 6.3532257 6.1843023 6.460035 6.3106475 6.288261 6.050939 6.444523 6.371591 6.3382106 6.462156 6.188024 6.298635
1370436_at 6.937961 4.88167 6.4124846 6.7243633 6.4025593 6.0877013 5.9248133 5.158482 7.2503643 7.4701605 8.390148 6.034344
1370437_at 6.1437635 6.3636045 6.381593 6.2797747 6.356044 6.367885 6.2980833 6.4329143 6.313381 6.2133303 6.0984516 6.223107
1370438_at 6.32454 6.323855 5.9582906 6.2515035 6.2167273 6.2710304 6.5628433 6.4279146 7.042347 6.3677387 6.383137 6.365171
1370439_a_at 3.3135364 3.3151507 3.2959764 3.3138998 3.2689939 3.2841446 3.2848215 3.323195 3.2652185 3.31698 3.3423913 3.3642762
1370440_at 7.0139556 7.3584104 7.426284 7.31806 7.3659954 7.350547 7.259763 7.151513 7.15542 7.3185854 7.1112213 7.174928
1370441_at 4.2669373 4.1385574 4.0072174 3.870262 4.1518927 4.014077 3.8943973 4.2379875 3.8972878 4.1163235 4.06969 3.9295087
1370442_at 3.4532375 3.2908895 3.3606634 3.3958938 3.34046 3.304108 3.3075414 3.3163364 3.3126473 3.3172855 3.3340223 3.2861698
1370443_at 7.178492 7.1460724 7.3194823 7.1524296 7.0105267 7.156736 7.1005135 7.256082 7.1709175 7.021594 7.1063137 6.9623938
1370444_at 6.430932 6.4258547 5.8109255 6.1078243 6.296865 6.1161013 6.610383 6.1948476 6.072985 6.2342815 6.55819 6.0881233
1370445_at 6.4234033 6.570452 6.377921 6.521963 6.3819947 6.6032043 6.2934237 6.45283 6.382598 6.686935 6.6126504 6.6010876
1370446_at 6.0994067 6.00726 6.1472673 6.25919 6.196587 6.1261106 6.347333 6.264145 6.123865 5.935652 6.2455153 6.160392
1370447_at 4.950387 4.903836 4.831852 4.79548 4.8281794 4.794448 4.954892 4.728629 4.844613 4.8240185 4.8115263 4.7899885
1370448_at 4.6127906 4.449958 4.486981 4.686332 4.447299 4.3312163 4.3775034 4.3591957 4.4374113 4.4783964 4.5155573 4.429013
1370449_at 7.2387843 7.5956645 7.022653 7.6159463 7.4433126 7.1421947 7.468525 7.456907 7.329789 7.3058786 7.52911 7.087278
1370450_at 4.8064513 4.553129 4.941708 4.7962937 4.7084317 4.8514247 4.853492 5.244339 4.9931703 4.922762 4.7940316 4.62786
1370451_a_at 4.8202605 4.962022 4.887542 5.1708164 4.869026 5.1682057 4.73446 4.994616 5.153803 4.88759 5.066582 4.869274
1370452_at 4.3425093 4.011081 4.1223392 3.8792086 3.8725038 3.8719375 4.1385136 4.121521 3.9960582 4.3811865 3.9539502 3.976411
1370453_at 4.6598043 4.6630797 4.668263 4.350649 4.7080374 4.533288 4.2435474 4.6676373 4.6295238 4.539343 4.3007956 4.4958177
1370454_at 4.8543825 4.6564083 4.7429204 4.841673 4.71976 4.868681 4.429168 4.7774715 4.57076 5.0587826 4.7013407 4.5481677
1370455_a_at 3.5933752 3.2551162 3.2190247 3.376264 3.2847214 3.3368797 3.3029587 3.3571148 3.2602901 3.236456 3.3502612 3.2729478
1370456_at 3.8225532 3.883144 3.9026582 3.8733163 3.7809615 3.91552 3.8221114 3.9167266 4.0047245 3.818517 3.786706 3.8599281
1370457_at 4.0201454 3.9549127 3.8665686 4.002199 3.9038959 3.954758 3.8086917 4.005946 3.9140801 3.8648503 4.0100307 3.9487245
1370458_at 4.303719 4.5286036 4.4949965 4.5213547 4.4267025 4.4617195 4.096179 4.3152304 4.5111723 4.4254994 4.3830376 4.2319574
1370459_at 4.6855383 4.460009 4.6710634 4.605683 4.6140714 4.772178 4.775017 4.6238465 4.579522 4.3571925 4.615424 4.5173798
1370460_at 6.7401767 6.719011 7.0211573 6.8877034 6.6923985 6.8509097 6.9662685 6.81458 6.80953 7.029574 6.7788467 6.932586
1370461_at 5.0834446 4.9685335 5.1805086 5.1710157 5.167343 4.9202447 4.9724193 5.051094 5.208689 5.0400114 4.998063 5.4936476
1370462_at 5.703307 5.83328 5.630488 5.469497 5.4741106 5.4500375 6.0511165 5.9961767 5.625662 5.9079385 5.7568164 5.6381946
1370463_x_at 5.5525866 6.317805 6.3527455 5.530063 5.247992 6.106019 5.744232 6.494357 6.4251122 5.2738833 5.371963 6.4146156
1370464_at 4.838618 4.777134 4.524044 4.884546 4.241702 4.6336136 4.6418295 4.7135243 4.355283 4.8357925 5.285691 5.4635873
1370465_at 4.851941 4.8098526 4.5896206 4.8360286 4.58778 4.7852306 4.968528 4.679591 5.055952 4.765078 5.2382975 5.094185
1370466_at 3.8493698 3.908154 3.8497574 3.9442735 3.8726115 3.9596622 3.810217 3.8621607 3.904025 3.7845225 3.8427331 3.8972018
1370467_at 4.4798346 4.5744452 4.901654 4.5275965 4.7512436 4.643927 4.4435444 4.63403 4.741332 4.654598 4.522481 4.681229
1370468_at 3.2610846 3.2229793 3.2517595 3.1988084 3.2280688 3.1848469 3.2329776 3.229192 3.1721222 3.2983673 3.2628841 3.1715333
1370469_at 5.5565796 5.351746 5.745009 5.644856 5.7862372 5.7409854 5.333291 5.6901984 5.9455585 5.436664 5.354395 5.439136
1370470_at 4.2478304 4.3962903 3.9975255 4.0800695 4.063014 4.2548285 4.307724 4.188559 4.2365117 4.166689 3.9459484 4.1873364
1370471_at 4.246047 4.118106 4.4822135 3.871906 4.0216713 3.998661 4.0986376 4.060815 4.0487776 3.9766905 3.918317 4.1208344
1370472_a_at 4.931372 4.789522 4.788561 4.858407 4.895484 4.7391043 4.9292655 4.9293165 4.927724 4.6319284 4.660076 4.822841
1370473_a_at 5.940201 6.0884147 6.113049 5.7522354 5.8397465 6.175323 6.0923133 6.022159 6.3967266 6.047822 6.0791264 6.2040067
1370474_at 5.2569237 5.6798873 5.553886 5.5951505 5.2713923 5.128614 5.2365346 5.2474422 5.7473927 5.2170386 5.417989 4.989209
1370475_at 12.819993 12.919097 12.972062 13.126405 13.039658 13.0121155 12.792607 13.008136 12.909355 12.954911 13.10868 13.201285
1370476_at 6.267354 6.4042234 6.71343 6.7259345 6.8532195 6.634495 6.871082 6.577094 6.5674877 6.891499 6.871755 6.8968263
1370477_at 3.6975765 3.5741808 3.6617796 3.6051807 3.7073529 3.5941982 3.5839224 3.537389 3.5404859 3.4980304 3.5488029 3.500199
1370478_at 6.0727606 6.212616 6.2553167 5.8662195 6.222484 5.918436 6.256087 6.05565 6.022923 5.795157 6.079746 5.7550116
1370479_x_at 12.423116 12.887309 12.946179 13.106774 12.658587 12.978895 12.703634 12.839217 12.172052 12.4192095 12.218046 10.328295
1370480_at 4.077874 4.2051935 3.9135633 4.1226234 4.1579027 4.1028814 3.9486852 3.9768832 4.1616488 4.044425 4.017708 4.1202292
1370481_at 5.435915 5.525068 5.419975 5.5446367 6.010393 5.6887503 5.583338 5.7331123 5.7368417 5.6545258 5.489759 5.679153
1370482_at 6.3297205 5.529763 5.691057 5.676511 5.6369495 5.942846 5.500005 5.681489 5.767537 5.674966 5.6121435 6.091106
1370483_at 3.7973354 3.8007622 3.84731 3.8474355 3.6779146 3.8897583 3.8266485 3.913621 3.9273925 3.7631173 3.7318356 3.7502809
1370484_at 5.1129985 5.078443 5.126948 5.066432 5.1569586 5.063491 5.1304617 4.9963837 5.0108995 4.9148703 5.0919924 5.2597103
1370485_a_at 4.4396005 4.4656954 4.503826 4.5896683 5.0993476 4.9895673 4.616405 4.7397375 5.1319585 4.7245746 4.461622 4.731605
1370486_a_at 5.5846457 5.521288 5.3488274 5.5276647 5.2729836 5.664396 5.2882557 5.437023 5.592926 5.491895 5.544365 5.516726
1370487_a_at 6.001305 6.185649 6.1197944 6.2122746 6.2152267 6.221609 5.731694 6.1900334 5.962215 6.011381 6.0668736 5.884757
1370488_a_at 5.8363304 5.7183704 6.2785926 5.857699 6.4629455 5.945237 5.9851756 5.651455 5.8893514 5.6386437 5.7500963 6.2992125
1370489_a_at 3.6778152 3.6044705 3.9091034 3.8269548 3.7991407 3.8929813 3.6426277 3.7300134 3.8446403 3.740828 3.8036935 3.5259175
1370490_at 4.5862117 4.5210776 4.5846214 4.241411 4.6342373 4.5486927 4.7630477 4.7263865 4.7061977 4.6862044 4.4015374 4.2266245
1370491_a_at 5.4506454 5.300179 5.071273 5.3175626 5.5551896 5.213668 5.2008724 5.3963284 5.3950505 5.569362 5.5381036 5.3821597
1370492_a_at 4.351074 4.2529864 4.2762017 4.1890907 4.2618494 4.27734 4.093416 4.3132067 4.2898884 4.1367445 4.340315 4.1944003
1370493_a_at 3.8111556 3.8926642 3.574795 3.5204442 3.5475883 3.7622588 3.6082346 3.9429865 3.7456284 3.5614715 3.7307346 3.334949
1370494_at 5.8441296 6.1110954 6.0328217 5.9434137 6.0935006 6.0912437 5.930889 5.983993 5.8518753 6.2048373 5.946906 5.822261
1370495_s_at 13.070546 12.940975 13.0236 13.196838 12.940165 13.17135 12.896216 13.125317 13.072519 13.242857 12.994678 13.077682
1370496_at 12.178267 12.337261 12.450807 12.340223 12.459957 12.371605 12.259117 12.222061 12.314709 12.516913 12.307068 12.511545
1370497_at 4.062671 4.0560303 4.0230336 4.3272943 4.106042 4.219008 4.0731525 4.1299953 4.1756973 4.10156 4.1152487 4.175109
1370498_at 3.2878635 3.3177576 3.2006 3.2507355 3.2989511 3.2663598 3.2700891 3.3370912 3.4253075 3.297808 3.3275113 3.2493048
1370499_at 4.261929 4.2707167 4.230655 4.376204 4.1670237 4.3002234 4.3747435 4.0947094 4.1167126 4.078476 4.134132 4.182009
1370500_a_at 3.5277796 3.679362 3.5571873 3.4750292 3.7310462 3.561492 3.6830208 3.6379178 3.7664895 3.6082785 3.5681434 3.546572
1370501_at 8.357506 8.391056 8.496193 8.448365 8.55006 8.493213 8.315094 8.442264 8.262378 8.363043 8.355369 8.592263
1370502_at 3.9194574 4.057383 3.8646805 3.9301085 3.9485297 4.0014067 4.0017138 3.9264233 3.8987477 3.9243448 3.9621341 3.9984603
1370503_s_at 3.9328682 4.202106 4.071376 4.2106023 4.0576997 4.017749 4.067008 3.9903493 4.1216145 4.094689 4.309944 4.094766
1370504_a_at 6.3209524 6.256414 6.138473 6.3827558 6.285006 6.292502 6.139699 6.216811 5.8749743 5.8395176 6.2081046 5.845965
1370505_at 5.646197 5.826382 5.859821 5.7992754 5.7131643 5.8596277 5.625112 5.67157 6.08668 5.7279453 5.9019423 5.8550572
1370506_at 6.413186 6.071711 6.428452 6.1324368 6.1757884 6.164732 6.3967695 6.083054 6.0532756 6.391683 6.2191315 6.489471
1370507_at 5.5178003 5.464173 5.469106 5.2160373 5.488689 5.3317647 5.3759036 5.185275 5.4852653 5.268562 5.489316 5.194774
1370508_a_at 5.443631 5.0674553 5.146112 5.020791 5.4395986 5.0848184 4.8741627 5.0556035 5.188527 5.142432 4.881358 5.0172358
1370509_at 6.769753 7.088514 7.058018 6.880343 6.5873423 7.0362606 6.2463694 6.9745092 7.172019 6.8946133 7.095841 7.591824
1370510_a_at 6.9663563 7.335596 6.977783 7.070836 7.1881924 6.9831104 6.933061 7.004788 7.302011 7.3537984 7.0651045 7.2229667
1370511_at 13.613374 13.631528 13.785902 13.890187 13.752759 13.850757 13.634444 13.753381 13.700995 13.6973 13.782583 13.833048
1370512_at 7.647759 7.6456056 7.7970896 7.595729 7.6079063 7.60744 7.550203 7.6770315 7.539864 7.282193 7.6873603 7.809917
1370513_at 3.715496 3.8454547 4.0875072 3.6328297 3.7078645 3.6255586 3.8595896 4.0689116 3.7546287 3.7386403 3.8452234 3.7135723
1370514_a_at 4.340357 4.298407 4.035781 4.5448093 4.0838313 4.3403816 4.47558 4.334917 4.251549 4.087636 4.477231 4.1659455
1370515_x_at 4.444822 4.3116446 4.1110325 4.386711 4.5485997 4.2648473 4.48877 4.3228498 4.3575253 4.415661 4.3050995 4.410286
1370516_at 5.892594 6.0474052 5.6234307 6.103667 5.75055 5.918033 5.7712507 5.746187 5.844871 5.750938 5.739106 6.0842204
1370517_at 4.244946 4.097971 3.8403242 3.874294 3.9811049 3.7747302 3.9243407 3.879118 3.871279 4.0701203 3.9497843 4.155328
1370518_a_at 3.8612568 3.6813104 3.7879155 3.8802588 3.9698985 3.8876019 3.8110347 3.7433605 3.8865647 3.7316365 3.7656221 3.6465628
1370519_at 4.7600965 4.670268 4.6635513 4.767291 4.8250885 4.5034413 4.6814275 4.7391324 4.604474 4.5998454 4.5770645 4.82145
1370520_at 4.121764 4.2366805 4.341362 4.439207 4.2728806 4.112963 4.186526 4.2775803 4.321674 4.3358865 4.2211466 4.542906
1370521_at 5.9369655 5.9318357 6.074354 5.971328 6.313944 6.1001453 5.8641143 5.995444 6.141246 6.021451 5.9348683 6.1616807
1370522_at 8.692564 8.624981 8.751355 8.52572 8.660156 8.711649 8.687119 8.539702 8.859244 8.715006 8.6714 8.653971
1370523_a_at 7.5079117 7.763624 7.9004965 7.8448873 7.721798 7.799425 7.623695 7.7122564 7.4855967 7.6887026 7.714634 7.9923124
1370524_at 8.94189 9.421835 9.484579 9.176278 9.114084 9.070769 8.896067 9.095187 8.972884 9.122342 9.015019 9.294851
1370525_at 8.306203 8.5034485 8.519533 8.370156 8.176163 8.133762 8.105434 8.290403 8.397274 8.311932 8.216507 8.478426
1370526_at 5.3984003 7.6781673 6.518536 7.4262805 5.3796787 5.4833407 5.4837947 5.5239725 6.497295 5.8064747 5.5917754 5.42611
1370527_a_at 7.8110085 7.8371034 8.166852 7.9316816 8.02843 7.9751105 7.9151883 8.001633 8.112468 7.964349 8.010862 8.091069
1370528_at 5.9627123 5.9063697 5.9604 6.3372097 6.0055504 6.1314154 5.883315 6.1928835 6.2614527 5.9310713 6.208517 6.2713366
1370529_a_at 7.1407886 7.2133417 7.038284 7.4663963 7.1417446 7.1055875 7.113204 7.00871 6.7446737 7.357602 6.9463124 7.178956
1370530_a_at 7.853966 7.853823 7.926342 8.076421 7.7309985 7.7479334 7.9637194 7.719145 7.5202484 7.8380265 7.612253 7.7295694
1370531_a_at 4.842902 4.893387 4.8681946 5.110832 4.6095057 4.8302383 4.9356155 4.599208 4.5793695 4.6873345 4.6875544 4.632826
1370532_at 5.833285 6.16243 5.7799077 5.722036 5.717389 6.038383 5.936466 5.988138 6.0354443 5.961257 5.735436 5.665522
1370533_at 4.352878 4.1996813 4.2130566 4.392563 4.437453 4.2764716 4.3712015 4.118104 4.3063154 4.20275 4.1691847 4.317665
1370534_at 6.797378 6.753416 6.6623135 6.968717 6.8242855 6.905623 6.587397 6.5085626 6.093438 6.4694705 6.7432256 6.8351517
1370535_at 4.7619104 4.4450493 4.5299788 4.0485 4.029974 4.3402433 4.6974144 4.46778 4.2881374 4.449855 4.565551 4.4649787
1370536_at 5.127575 5.2401056 5.252632 5.305108 5.1950035 5.212243 5.40524 5.225179 5.4918385 5.176744 5.1730633 5.1465693
1370537_at 5.7801347 6.1254745 6.101913 6.1164675 5.948182 6.099551 6.06797 6.18351 6.0319653 6.1522713 6.363381 6.459365
1370538_at 7.116973 7.28382 6.8702936 7.322804 7.2050104 7.234801 7.065262 7.1636558 6.8382874 7.0607166 7.3274617 7.0210557
1370539_at 6.208853 6.8589325 6.980211 6.90834 6.3886857 6.2339272 6.4544344 6.3905244 6.6399765 6.472924 6.258916 6.675349
1370540_at 3.9651728 4.09494 4.131736 4.241277 4.2519493 4.1370044 4.168688 4.54457 4.341897 4.0916467 4.0272126 4.286454
1370541_at 5.6873884 5.7008777 6.570779 6.2176504 6.3279543 5.853803 6.0545554 6.209704 6.7273626 5.335576 5.627805 6.728722
1370542_a_at 6.2524242 6.691452 6.6266093 6.6904926 6.522626 6.538466 6.4542456 6.367262 6.6737194 6.473739 6.4233675 6.4837794
1370543_at 6.554599 6.675392 6.6577897 6.949503 6.9730625 6.6825666 6.9594893 6.858046 6.8785567 7.0480533 7.0678883 7.001046
1370544_at 5.72305 5.851946 5.721759 5.6086736 5.8089027 5.8391414 5.977101 5.639765 6.0014825 5.773513 5.7891946 5.685752
1370545_at 5.3713875 5.2908683 5.0649514 5.011747 5.1427617 5.034589 5.275683 5.0194345 5.0408025 4.955116 5.1728563 5.030474
1370546_at 5.285388 4.978758 4.692526 4.4264727 4.604816 4.689797 4.95275 4.690116 4.4484057 4.986313 4.7183943 4.683131
1370547_at 13.799112 13.91577 13.971741 14.027443 13.830179 13.9835415 13.718488 13.950919 13.91912 13.9057 13.811141 13.871111
1370548_at 7.170322 7.216079 6.7901483 7.0309086 7.1897726 7.227134 7.418631 7.412918 7.350387 7.6558022 7.488742 7.437853
1370549_at 5.9751797 5.566098 5.7641525 5.53772 5.805813 5.7606974 5.7377615 5.577179 5.8204575 5.7818475 5.911269 5.8807206
1370550_at 5.796002 5.4997997 5.7854557 5.523177 5.6507545 5.7472095 5.689628 5.7081966 5.5404 5.4782305 5.673067 5.5069246
1370551_a_at 8.1670685 7.8116426 8.087793 7.318938 7.946325 8.173836 8.150366 8.0219345 8.110817 7.798176 8.082508 7.8423676
1370552_at 5.616126 5.3304234 5.52452 5.3683987 5.582676 5.474765 5.519438 5.602622 5.9048257 5.243494 5.5911455 5.246374
1370553_at 6.459257 6.8799996 6.417787 6.7066135 6.8234673 6.6608124 6.4872665 6.542494 6.44088 6.2724214 6.379984 6.585563
1370554_at 7.753582 7.8812165 7.9893517 7.9986305 7.865529 7.832019 7.7238555 7.9063993 7.969446 7.806509 7.859078 8.05733
1370555_at 5.288247 5.126773 5.2455077 5.0741043 5.3231316 4.9246783 5.3887377 5.2473297 5.189337 5.1896114 5.1018496 5.0845175
1370556_at 5.803108 5.4942765 5.6816616 5.5902543 5.470784 5.4893603 5.904358 5.44269 5.557151 5.5829263 5.4290085 5.454934
1370557_a_at 4.074563 3.9198241 3.8681295 3.856417 3.8928702 3.8591783 3.8921573 3.8176262 3.822419 3.853384 3.8194463 4.014145
1370558_a_at 3.2186167 3.3191252 3.23276 3.216231 3.2955837 3.1913025 3.3181741 3.2743263 3.253246 3.2752671 3.3090677 3.2327726
1370559_at 3.6876206 3.6923633 3.487942 3.7617073 3.7976754 3.6843605 3.5455186 3.7005167 3.7170465 3.5900576 3.7118282 3.6504104
1370560_at 4.2873774 4.600539 4.262691 4.4592547 4.3845057 4.236883 4.3483286 4.422575 4.556206 4.318061 4.401165 4.316189
1370561_at 4.1438923 3.9816418 3.9072156 4.1200852 3.9878743 3.8975186 4.177723 3.9326608 3.8295357 4.0425425 3.8887708 4.1657114
1370562_at 5.0571685 4.903452 5.065424 4.8957934 4.995922 4.7265863 4.950246 5.0524626 4.741769 4.7660856 4.8590126 4.9537115
1370563_at 10.811858 10.730923 10.976001 10.877737 10.815095 10.938613 10.840145 11.080184 11.019741 10.875635 11.575201 11.795767
1370564_at 4.29489 4.185967 4.2513933 4.1869707 4.3457384 4.252572 4.1880636 4.1905365 4.0990615 4.1456456 4.182332 4.216941
1370565_at 4.454918 4.670268 4.4150057 4.809934 4.4698915 4.532949 4.774937 4.608149 4.27569 4.603264 4.714372 4.990263
1370566_at 9.720472 9.728312 9.96978 10.374959 10.219471 9.404086 9.922067 8.64707 8.41831 9.894551 8.806828 7.535729
1370567_at 6.880628 6.7394805 6.394164 6.6566334 6.677726 6.538006 6.4139533 6.607559 6.7774215 6.5709667 6.490562 6.562027
1370568_at 5.5860114 5.618291 5.7124715 5.764208 5.801912 5.7645106 5.5713 5.589366 5.659176 5.650959 5.6450453 5.680345
1370569_at 5.2778106 5.2343154 5.4286137 5.378692 5.1960716 5.2264175 5.138652 5.254807 5.7180276 5.315304 5.2864485 5.369544
1370570_at 6.2902117 6.683965 6.4657683 6.377749 6.4668374 6.5380325 6.4670806 6.5355024 6.2697067 6.6148877 6.701512 6.6337004
1370571_at 4.874188 5.06318 4.8853674 4.9787745 5.156637 4.796445 4.964322 4.8268886 5.2074556 5.06296 5.439924 5.67929
1370572_at 3.9341846 3.7118688 3.6541615 3.7922425 3.92744 3.9335117 3.6941547 3.8459394 3.7769377 3.7317944 3.7035818 3.7580988
1370573_at 9.464115 9.339056 9.374452 9.370926 9.832835 9.456456 9.452819 9.033399 9.408923 9.110257 9.356697 9.404658
1370574_a_at 7.2002096 7.1372256 7.2688046 7.316526 7.2045784 7.234801 7.0307593 7.017497 7.0587783 7.155525 7.190533 7.1343837
1370575_a_at 7.6745987 8.057109 7.98979 8.32619 8.197487 7.9155254 7.8668237 8.09857 8.001547 7.9657507 8.129643 8.6865
1370576_at 5.6558905 5.53372 5.4040327 5.3925414 5.485773 5.432863 5.5329895 5.475232 5.5010843 5.3732786 5.193022 5.234151
1370577_at 6.858499 6.438324 6.684659 6.4160795 6.681511 6.5745726 6.9687605 6.813158 6.645071 6.6886673 6.8981576 6.7170267
1370578_at 6.806435 6.6917543 6.911653 6.755281 6.921079 6.8372045 6.802038 6.6502376 6.937144 6.991791 6.845787 6.815548
1370579_at 8.878306 8.902775 9.068588 9.158545 9.063805 9.222847 8.800232 9.090187 9.034494 8.929804 8.988262 9.041746
1370580_a_at 12.991445 12.890079 13.252607 12.865959 13.178209 13.195239 12.973618 13.042052 13.246727 13.335748 13.413088 13.519316
1370581_at 4.767481 4.5839987 4.6766615 4.622468 4.856533 4.7976637 4.572961 4.6761837 4.7204075 4.7392797 4.734702 4.741563
1370582_a_at 3.3887641 3.363801 3.5525217 3.3010967 3.4378033 3.3405309 3.3526769 3.3786263 3.297348 3.3458247 3.3784409 3.3524787
1370583_s_at 5.5954595 5.62085 5.572224 5.6453896 5.558762 5.7279444 6.2153287 5.814459 6.298555 5.5909753 6.2295966 6.179772
1370584_a_at 6.1799674 5.885234 6.1327715 6.2711387 5.938001 5.768018 5.7201734 5.8778296 5.626027 5.733963 5.6024137 6.172707
1370585_a_at 6.000687 6.007334 6.26002 6.3360534 5.877885 6.042308 6.0842266 5.9984245 6.11658 5.9125915 6.284109 5.8697844
1370586_a_at 5.598069 5.632366 5.571492 5.690714 5.9510274 5.7405405 5.6425343 5.8008976 5.9852905 5.6796517 5.789403 5.6661987
1370587_at 4.734415 4.622211 4.8192606 4.730247 4.601902 4.734706 4.4134846 4.460015 4.694936 4.669235 4.6070347 4.5766077
1370588_a_at 4.3187838 4.3529425 4.353958 4.2708583 4.451611 4.3072605 4.6236773 4.3494864 4.256261 4.4536357 4.4897823 4.5368905
1370589_at 4.9686794 5.179284 4.96978 5.2111034 5.2945366 4.9961367 4.7997475 4.966316 5.0032177 5.151348 5.0478344 5.1002617
1370590_at 7.203291 6.997058 7.281455 7.246129 7.1745596 7.1562557 7.163809 7.1035466 7.35343 7.2999687 7.1249824 7.2393165
1370591_at 6.980169 7.104742 7.108529 6.9712543 6.905373 7.189088 6.8200283 7.0364995 6.9223547 7.1583347 7.26414 7.2519345
1370592_at 5.313715 6.083007 6.0363445 6.075318 5.678005 5.7314043 5.783721 5.349718 5.096139 5.3978744 6.0362287 5.8871922
1370593_at 13.119952 13.08474 12.788546 13.483531 13.347005 13.246049 13.21942 13.251303 12.6927805 13.682612 13.020676 12.747241
1370594_at 5.282695 5.319742 5.225649 5.2943563 5.283928 5.3274794 5.3655796 5.5931253 5.49216 5.395279 5.2830315 4.93783
1370595_a_at 4.774647 4.4121976 4.3405275 4.1184397 4.2755327 4.2644405 4.4772415 4.455731 4.182763 4.0144105 4.4196143 4.120344
1370596_a_at 4.028882 3.954897 3.9728765 3.911818 3.9909282 3.949967 3.8097663 3.913621 4.101013 3.8966074 4.0806866 3.8862765
1370597_at 6.005089 6.22554 6.115437 6.299741 6.128114 6.0272098 6.023886 6.18482 6.1039915 6.4452605 6.312244 6.2602515
1370598_a_at 4.3709183 4.435935 4.4639535 4.3722305 4.4012356 4.527255 4.496887 4.6676126 4.5802746 4.321515 4.475647 4.444216
1370599_a_at 7.4565983 7.356077 7.5565133 7.2685046 7.7838535 7.4690814 7.3068323 7.1943464 7.1711893 7.2563524 7.2924104 7.644205
1370600_at 6.19919 5.792753 5.657856 6.4338846 5.933302 5.5660114 6.6028166 5.931402 5.535822 6.2851033 6.4244018 6.1094675
1370601_a_at 5.1079483 5.0193915 5.2154574 4.758285 4.686283 5.020816 5.052013 5.281329 4.764836 4.782633 4.850687 5.0958643
1370602_at 4.7293577 4.712333 4.95883 4.585596 4.846945 4.9029303 4.907506 4.623356 4.606695 4.9247894 4.524664 4.7268085
1370603_a_at 5.539855 5.662334 5.5018525 5.7077675 5.65958 5.418848 5.404113 5.4704356 5.8871493 5.572694 5.439143 5.285374
1370604_at 3.8391705 3.831194 3.831979 3.8811195 3.780141 3.7035577 3.7741125 3.856607 3.7834566 3.736985 3.8597004 3.8565042
1370605_s_at 6.063714 5.558859 5.699975 5.979559 5.299024 5.495119 5.9452567 5.7401857 5.6919003 5.7459793 5.8660536 5.901483
1370606_at 6.0799823 5.7837605 5.9720707 5.937295 6.1305223 6.0494413 5.9316244 5.8390636 5.8893514 5.994727 5.628429 6.0569525
1370607_a_at 4.583017 4.632368 4.5448446 4.613158 4.568664 4.5163355 4.75281 4.390564 4.6156926 4.5173483 4.6092615 4.9101844
1370608_at 3.855533 3.7177503 3.7128038 3.8154864 3.6936343 3.6703415 3.8318832 3.6576397 3.7635682 3.8695822 3.7589607 3.8081493
1370609_a_at 9.384915 9.79345 9.803821 9.614363 9.526268 9.663553 9.314248 9.657177 9.626631 9.76141 9.684772 9.690854
1370610_at 4.924574 4.6594067 4.713579 4.427532 4.637418 4.5614314 4.548898 4.613197 4.502154 4.7936554 4.757309 4.7101645
1370611_at 5.8097963 5.8999043 5.8955755 5.900057 5.904022 5.982192 5.9117393 6.024946 5.9213867 5.87782 5.893377 5.9816837
1370612_at 7.0211234 7.063773 6.7236743 6.7191057 6.7662272 7.0141926 6.8423285 6.7770486 6.59099 6.795948 6.8415127 6.817653
1370613_s_at 12.480714 12.45411 12.463009 12.490511 12.316409 12.4571495 12.558125 12.276203 12.3545475 12.564194 12.724453 12.638388
1370614_s_at 5.7193027 5.717394 5.798717 6.069958 5.852106 5.789611 5.6782465 5.5659995 5.7594447 5.627607 5.693043 5.714236
1370615_at 5.0216694 5.2302666 4.9600134 5.272121 5.152828 5.133958 5.0819945 5.1245165 4.919482 4.976223 5.0569158 5.0710154
1370616_at 5.3573465 5.430435 5.2985864 5.6219473 5.5204477 5.3998966 5.2949896 5.5475683 5.481408 5.255549 5.396549 5.297794
1370617_at 4.776499 4.8569245 4.9224453 4.741435 5.068082 4.8849 4.7956324 4.9549403 4.83953 4.762226 4.93709 4.907031
1370618_at 7.2881947 7.434593 7.6339984 7.6621275 7.6244264 7.556531 7.474945 7.3497 7.7187424 7.6669197 7.534766 7.6408973
1370619_at 4.8348646 4.950821 4.950305 5.0056105 4.9450407 5.0272884 4.7619457 4.820116 4.935224 4.8149033 4.9121904 4.9798865
1370620_at 4.4937444 4.6861706 4.758927 4.695358 4.598443 4.6880417 4.639079 4.7111177 4.5769615 4.619548 4.5890627 4.5229797
1370621_at 5.3292575 5.2875814 5.119413 5.4216986 5.2657275 5.3932476 5.127316 5.337044 5.309578 5.3594112 5.1015825 5.224431
1370622_at 4.208787 4.450039 4.704752 4.4722857 4.6482253 4.3161182 4.4743547 4.3106165 4.0594406 4.5679803 4.528036 4.4032707
1370623_at 7.032255 7.0804687 7.015264 7.0440125 6.7020884 6.997991 6.979364 7.065585 6.918611 6.635791 6.9718437 6.7186713
1370624_at 4.8970814 4.5299683 4.5224743 4.6697617 4.5797734 4.7568054 4.643544 4.881799 4.654619 4.895178 4.3951035 4.523622
1370625_at 3.8027475 3.8471274 3.7851026 3.7379527 3.7637079 3.8191006 3.7375655 3.6681771 3.6874015 3.678599 3.7936742 3.9572449
1370626_at 3.423351 3.6108587 3.2761288 3.433388 3.494799 3.4912744 3.4832053 3.3404162 3.496422 3.3901443 3.538396 3.3069174
1370627_at 4.5862117 4.524488 4.745565 4.801752 4.873221 4.8547173 4.442361 4.671119 4.8908296 4.8482037 4.6615715 4.6524725
1370628_at 5.130257 4.8931546 4.789248 4.8411713 4.8308434 5.062163 4.932589 5.1698356 4.678483 4.966878 4.7535267 5.160515
1370629_at 3.636973 3.6750536 3.6186156 3.75878 3.7209396 3.621861 3.5733254 3.633658 3.8553288 3.541653 3.7083862 3.5565846
1370630_a_at 6.4084044 6.625407 6.284184 6.8310733 6.8657513 6.3926334 6.6106524 6.631104 6.538841 6.7331023 6.854596 6.7605305
1370631_at 4.4629517 4.1805086 4.1400046 4.2490454 4.1288366 4.073285 4.3119173 4.295416 4.2861204 4.383353 4.2941127 4.343405
1370632_at 4.3870792 4.5240197 4.241315 4.55721 4.337224 4.660713 4.459224 4.3634386 4.4253635 4.609416 4.544635 4.7265244
1370633_at 5.1999054 5.196333 5.1026726 5.0277033 5.054577 5.187772 5.0806 5.092613 5.424425 5.0781584 5.1217318 4.912799
1370634_x_at 6.6938553 6.7380657 6.6576924 6.5174522 6.5766935 6.7717648 6.6414814 6.7709713 6.801133 6.59887 6.667835 6.549488
1370635_at 5.5601583 5.2617736 5.3296943 5.3551254 5.38865 5.359941 5.340117 5.128469 4.980933 5.5006127 5.3062563 5.142498
1370636_at 4.672703 4.448859 4.535698 4.6586037 4.593664 4.5711823 4.617528 4.588189 4.661338 4.4760056 4.559824 4.5196133
1370637_at 4.882022 4.535996 4.37009 4.6661754 4.624922 4.3208513 4.473893 4.509406 4.566306 4.345493 4.7295914 4.651696
1370638_at 4.764188 4.681197 4.7939224 4.9707103 4.7749815 4.9946036 5.1263604 4.8126173 4.6625967 4.6958933 4.811248 4.904532
1370639_at 7.6399097 7.611706 7.733816 7.6902237 7.834174 7.7806726 7.516756 7.6242566 7.667912 7.5595145 7.4728847 7.6409626
1370640_a_at 5.4300623 5.500539 5.449192 5.5000534 5.5244884 5.68861 5.562187 5.487523 5.5927916 5.5101833 5.480625 5.3981943
1370641_s_at 6.164352 6.276599 6.3963466 6.167029 6.3715405 6.2657237 6.2728524 6.1500034 6.4137235 6.204972 6.1722016 6.4178743
1370642_s_at 6.525555 6.398713 6.360088 6.772216 6.7959476 6.958286 6.3504434 6.6838913 6.8515377 6.629363 6.846484 6.9293456
1370643_a_at 5.614751 5.292821 5.318629 5.4132133 5.224894 5.357932 5.4889336 5.50685 5.449856 5.3544617 5.523053 5.4225564
1370644_at 3.7728617 3.6720438 3.7408566 3.6697066 3.8724942 3.6122684 3.6865683 3.8744211 3.695404 3.769467 3.8339438 3.8135095
1370645_at 4.576413 4.457798 4.5378613 4.489415 4.612493 4.5582695 4.4507437 4.381244 4.4087205 4.4008904 4.4127626 4.19383
1370646_at 6.53048 6.3566384 6.052502 6.333603 6.3783894 6.4804235 6.275851 6.3236976 6.2799635 6.338235 6.319126 5.9933968
1370647_at 4.5303 4.367363 4.363677 4.2641387 4.4715266 4.246037 4.4339304 4.2532663 4.4675627 4.3663983 4.4341173 4.346467
1370648_a_at 5.711384 5.447656 5.279334 5.384486 5.4337616 5.2526493 5.587659 5.6097546 5.5406404 5.3477225 5.363426 5.285487
1370649_at 6.0836277 5.9545655 5.8603234 5.8219757 5.961104 6.276554 6.163028 5.9331284 5.8559155 6.178078 6.074565 6.0422354
1370650_s_at 3.995794 3.9046233 3.9093297 3.9097958 3.7456837 3.877697 4.001297 3.8745115 3.9464087 3.9181073 3.8985689 3.9283903
1370651_a_at 6.2717037 6.2126575 6.3867984 6.26043 6.361649 6.1937246 6.2940826 6.1158915 6.462806 6.2670765 6.1525254 6.3167114
[truncated: 3,480,298 more chars]
