# Supplementary material for: Transcriptomic point of departure determination: a comparison of distribution-based and gene set-based approaches
Source: Front Genet. 2024 May 9;15:1374791. doi: 10.3389/fgene.2024.1374791 (PMC11112360; doi:10.3389/fgene.2024.1374791)
Supplement: Supplementary file 6 [file DataSheet1.zip › Data Sheet 1/hydroxyzine_29day_Rat_Liver_rma.txt]

ProbesetID V2 V3 V4 V5 V6 V7 V8 V9 V10 V11 V12 V13
Dose 0 0 0 10 10 10 30 30 30 100 100 100
1367452_at 10.400566 10.335582 10.371748 10.368769 10.360153 10.304189 10.210457 10.3850565 10.29136 10.433142 10.392748 10.312717
1367453_at 10.136022 10.131729 10.048965 10.035596 9.940855 9.968799 10.014475 10.116189 9.956041 10.172145 10.145723 10.243273
1367454_at 10.08968 10.259578 10.0929165 10.177006 10.116825 10.019501 10.052505 10.097352 10.118418 10.220154 10.213994 10.136498
1367455_at 11.5554905 11.608965 11.491031 11.627793 11.624357 11.528011 11.565356 11.596485 11.345231 11.627038 11.596769 11.724582
1367456_at 12.037034 12.024885 11.909454 12.01947 12.040255 11.858637 11.992988 11.991047 11.897446 11.97504 11.952344 11.837813
1367457_at 9.302571 9.247701 9.257333 9.23031 9.224927 9.235048 9.263478 9.248698 9.139274 9.238952 9.287714 9.290481
1367458_at 8.371882 8.448538 8.40432 8.424587 8.27731 8.347532 8.493041 8.46208 8.240192 8.441389 8.42038 8.52325
1367459_at 12.155675 12.105346 12.028131 12.15795 12.113031 12.057164 12.097281 12.154362 12.125497 12.224759 12.373119 12.260636
1367460_at 11.65978 11.720785 11.575162 11.650124 11.565437 11.608041 11.561529 11.577603 11.682517 11.598964 11.657377 11.548892
1367461_at 10.390966 10.469836 10.442826 10.532311 10.516296 10.292865 10.32219 10.302663 10.359342 10.383294 10.220133 10.203273
1367462_at 10.482457 10.577082 10.485579 10.52058 10.295301 10.732954 10.844849 10.403595 10.195278 10.799844 10.978473 11.188392
1367463_at 11.106807 11.240578 11.071008 11.0755205 11.170284 11.180958 11.307214 11.090667 10.946644 10.932943 11.1661625 11.107189
1367464_at 9.7946615 9.8174305 9.730471 9.698445 9.551722 9.652656 9.74624 9.677699 9.398502 9.773354 9.707128 9.654489
1367465_at 10.24247 10.157812 10.347171 10.222512 10.1524515 10.1590185 10.157582 10.257026 10.048054 10.44664 10.5887165 10.538489
1367466_at 10.13861 10.334714 10.116301 10.2240715 10.194523 10.085589 10.159702 10.084682 10.067882 10.153669 10.161965 10.172123
1367467_at 11.454993 11.467598 11.541793 11.460693 11.577587 11.600141 11.576749 11.668242 11.645561 11.681117 11.726956 11.653237
1367468_at 9.900046 9.963869 9.932685 9.838291 9.840458 9.624916 9.87135 9.6573105 10.055228 9.793716 9.711363 9.64671
1367469_at 12.045202 12.082604 11.865434 12.0432005 11.929421 11.879185 12.009144 11.864382 11.706291 11.9329195 12.057099 11.851218
1367470_at 10.370251 10.3205185 10.204054 10.383397 10.392764 10.199737 10.196175 10.239954 10.06044 10.374311 10.333633 10.251777
1367471_at 9.069182 9.076237 9.000599 9.032748 9.092013 8.943357 8.966886 8.972517 9.121459 9.200835 9.161353 9.227315
1367472_at 10.353884 10.469566 10.279506 10.389589 10.325354 10.362407 10.411115 10.362625 10.0602455 10.295751 10.27301 10.331469
1367473_at 9.920498 10.035645 10.035693 10.057396 9.991558 9.822758 9.988894 9.99589 10.232365 9.843513 9.938885 9.671097
1367474_at 10.093824 9.971829 9.737772 9.955418 9.733576 9.983052 9.942823 9.807579 9.465737 9.960498 9.901086 9.9340515
1367475_at 10.55129 10.611831 10.468549 10.552569 10.64057 10.505999 10.591035 10.604244 10.60052 10.536741 10.59543 10.719371
1367476_at 11.052722 10.962575 11.095177 11.265746 11.100148 11.102246 11.185701 11.28908 11.325908 11.298153 11.256294 11.2505045
1367477_at 10.181667 10.124051 10.107977 10.109781 10.0462 9.995506 10.136223 10.189158 10.289333 10.155656 10.3061285 10.164939
1367478_at 8.025494 8.084602 7.9884677 7.8830895 7.892336 8.045496 8.086496 8.130766 7.8778787 8.188255 8.234585 8.22504
1367479_at 11.171338 11.171065 11.234079 11.136546 11.116636 11.153308 11.21791 11.162304 11.332816 11.212017 11.076919 11.220994
1367480_at 9.595782 9.662506 9.414279 9.494556 9.477918 9.35328 9.560746 9.453753 9.710008 9.49608 9.489227 9.408666
1367481_at 9.477695 9.479319 9.422863 9.5355625 9.406033 9.3525505 9.36699 9.3363 9.612072 9.381401 9.432694 9.34101
1367482_at 9.677691 9.710207 9.775507 9.631984 9.503622 9.497511 9.713813 9.573871 9.670466 9.509298 9.475347 9.638585
1367483_at 8.729762 9.03967 8.949048 8.863127 8.822084 8.914854 8.829897 8.799631 8.950764 8.988668 8.986107 8.693672
1367484_at 9.613018 9.729388 9.4043255 9.673592 9.490591 9.534261 9.624479 9.541964 9.293483 9.625602 9.553804 9.51047
1367485_at 10.2035265 10.31091 10.070254 10.28705 10.152281 10.010194 10.18023 10.227973 10.1638775 10.100183 10.063545 10.067266
1367486_at 9.819712 9.731159 9.743641 9.671646 9.616843 9.783262 9.906955 9.831475 9.559667 9.879348 9.75232 9.908388
1367487_at 7.5932364 7.39105 7.2347765 7.455796 7.6150246 7.4772367 7.5250316 7.374407 7.430803 7.2845383 7.7228403 7.5488687
1367488_at 8.294334 8.379222 8.223614 8.298811 8.224258 8.685263 8.465352 8.26005 8.063683 8.505196 8.58572 8.475756
1367489_at 6.550582 6.4674735 6.778192 6.5717564 6.659791 6.6413045 6.670644 6.5314627 6.325862 6.594004 6.6197906 6.3150573
1367490_at 7.427875 7.542992 7.7204533 7.454297 7.4713974 7.5232244 7.5946264 7.357423 7.2687554 7.5781965 7.605727 7.425174
1367491_at 9.420437 9.6334 9.434733 9.519445 9.430189 9.260358 9.402289 9.472274 9.330753 9.519245 9.572566 9.5636425
1367492_at 9.0922 9.197741 9.109737 9.181833 9.238866 9.10751 9.109366 9.193231 9.043803 9.255189 9.3409605 9.303348
1367493_at 9.481681 9.575473 9.433555 9.47198 9.360875 9.297858 9.457943 9.555535 9.419998 9.509417 9.370252 9.436508
1367494_at 9.944999 9.973897 9.941932 9.941793 9.989527 9.821033 9.896557 9.842847 10.202179 9.917099 9.810902 9.888259
1367495_at 7.464491 7.7899375 7.5669675 7.773161 7.54116 7.4972982 7.539516 7.4378705 7.752961 7.767472 7.599824 7.596568
1367496_at 11.494383 11.43563 11.4213505 11.623049 11.452849 11.535227 11.605851 11.597174 11.23867 11.668731 11.698405 11.66506
1367497_at 9.016304 9.055324 8.979112 8.9232 8.993549 9.021122 8.959799 9.000565 8.64149 9.027174 9.246912 9.147785
1367498_at 8.936671 8.91519 8.944179 8.89197 9.07216 9.1910095 9.1912985 8.93565 8.944408 8.958126 9.081266 8.835916
1367499_at 8.2695675 8.2208805 8.21497 8.390024 8.174124 8.275787 8.324949 8.198759 8.019455 8.341658 8.392277 8.278694
1367500_at 10.342391 10.451175 10.336178 10.189265 10.282472 10.404649 10.209612 10.292846 10.131649 10.362209 10.32643 10.344841
1367501_at 8.502292 8.80909 8.808916 8.73872 8.645154 8.635728 8.807087 8.568227 8.208851 8.692016 8.605981 8.748139
1367502_at 8.509802 8.641105 8.684872 8.661821 8.574986 8.432784 8.496554 8.608372 8.869885 8.587639 8.75093 8.759398
1367503_at 10.98911 11.074448 11.154793 11.056416 11.051779 11.022191 11.116439 11.225159 11.062059 11.119473 11.170161 11.1942835
1367504_at 8.298723 8.440826 7.9634714 8.253649 8.19978 8.229563 8.262154 8.314608 8.265537 8.429449 8.807841 8.184202
1367505_at 8.419463 8.623179 8.334475 8.439547 8.268372 8.2229395 8.28451 8.155206 8.194613 8.358752 8.462306 8.136918
1367506_at 9.942404 9.998102 9.868074 10.004231 9.859798 9.726611 9.794851 9.793424 10.015883 9.90118 9.780452 9.894149
1367507_at 7.4146824 7.4278245 7.4846416 7.5848546 7.179378 7.280708 7.3834176 7.432449 7.5577707 7.4638243 7.29575 7.380439
1367508_at 8.944912 8.924848 8.954085 8.84302 8.931822 8.747508 8.753211 8.811247 8.727451 8.994671 8.945604 8.930594
1367509_at 9.556271 9.5726595 9.649971 9.669059 9.630686 9.627631 9.590649 9.543443 9.696489 9.580034 9.605752 9.560799
1367510_at 9.976084 10.166707 9.993385 9.984436 9.82364 10.008896 9.951592 10.05674 9.713584 10.117831 10.055954 10.147134
1367511_at 8.800566 8.840412 8.654524 8.674484 8.722332 8.760228 8.717496 8.870493 8.705837 8.727891 8.808241 8.856466
1367512_at 11.003633 11.006058 11.082632 11.081326 11.0437 11.072963 10.97155 11.023481 11.175819 11.073023 11.031875 11.09596
1367513_at 8.176875 8.222804 8.112541 8.347715 8.433096 8.048389 8.408398 8.227324 7.875967 8.466169 8.411877 8.797181
1367514_at 8.278559 8.18799 7.9751472 8.234641 8.175052 8.115952 8.1671715 8.077171 8.043935 8.553724 8.448845 8.44786
1367515_at 8.105604 8.0943775 7.767852 7.9462667 8.086788 8.200096 7.7380986 7.722389 7.980767 7.800225 7.9298267 7.85815
1367516_at 9.222055 9.208856 9.094625 9.132135 8.977518 9.0124855 9.304049 9.255436 8.991038 9.045044 8.966849 8.913527
1367517_at 8.069647 8.307527 8.194976 7.884541 8.129181 7.9403777 7.9336376 7.848296 7.596946 8.292962 7.966835 8.154211
1367518_at 8.807323 8.87882 8.954719 8.913653 8.748605 8.81229 8.76148 8.893581 8.647538 8.915712 8.908457 8.779971
1367519_at 8.66478 8.73292 8.800615 8.776982 8.577373 8.663912 8.866525 8.817062 8.618369 8.672089 8.742001 8.714209
1367520_at 9.951404 10.059208 10.070845 9.965626 9.991085 10.005415 9.94043 10.058159 9.971999 9.960878 9.934617 9.922346
1367521_at 7.241532 7.364747 7.3307424 6.928932 7.5711474 7.696575 7.045411 7.282403 7.4050627 7.095978 7.035783 7.170472
1367522_at 9.354216 9.288982 9.255324 9.278101 9.223066 9.196731 9.417361 9.432462 9.299969 9.652101 9.41224 9.238286
1367523_at 8.786149 8.876935 8.701242 8.617203 8.598866 8.599527 8.715902 8.649618 9.14212 8.78167 8.807538 8.72615
1367524_at 7.2882266 7.365014 7.4806094 7.058702 7.3420777 7.3878407 7.271144 7.286866 7.4420376 7.2566743 7.251914 7.492907
1367525_at 9.250655 9.456184 9.336354 9.281422 9.248277 9.247964 9.184299 9.237763 9.205928 9.337936 9.274734 9.226592
1367526_at 9.116778 9.05106 9.160498 9.086304 9.119915 8.951158 8.938522 9.014802 9.019897 8.870996 8.803628 8.919294
1367527_at 8.769626 8.904598 8.771397 8.749277 8.717241 8.635872 8.549311 8.505248 8.062389 8.351483 8.610353 8.485593
1367528_at 8.876226 8.961603 8.865825 8.811387 8.783002 8.754649 9.156661 8.894799 9.050686 9.189279 9.004073 8.973783
1367529_at 9.465626 9.40602 9.303622 9.483375 9.391246 9.564975 9.439597 9.555993 9.191157 9.413137 9.601006 9.446465
1367530_at 7.4553933 7.8899736 7.6724596 7.8871145 7.8489103 7.5587435 7.5905457 7.505298 7.7736826 7.7868385 7.721945 7.523463
1367531_at 11.025404 10.977935 10.84246 10.876215 10.893867 10.935263 10.943132 10.960933 10.609183 10.965079 11.028613 10.946563
1367532_at 11.33161 11.292563 11.274986 11.316931 11.266069 11.264726 11.342274 11.34183 11.367389 11.242202 11.278574 11.254492
1367533_at 8.735228 8.8603945 8.614517 8.764749 8.609335 8.587966 8.512956 8.62327 8.650428 8.727433 8.885441 8.681884
1367534_at 7.7016525 7.667911 7.7677593 7.683011 7.507092 7.752109 7.516955 7.6301384 7.4325423 7.8912954 7.814697 7.888608
1367535_at 8.803839 8.719412 8.809325 8.685177 8.7722225 8.770384 8.869041 8.86524 8.705282 8.721821 8.571127 8.579211
1367536_at 7.8366084 7.9651775 7.904968 7.8774266 7.8996253 7.724326 7.78835 8.045397 7.861887 7.876142 7.970579 8.00378
1367537_at 8.132727 8.137474 8.151487 8.165298 8.093431 8.169718 8.136698 7.913435 7.609417 8.14505 8.196638 7.9204454
1367538_at 7.2620144 7.486034 7.2846236 7.47797 7.6529016 7.6204777 7.4729104 7.226903 7.282136 7.412639 7.40577 7.505879
1367539_at 8.764748 8.876406 8.8446 9.102722 8.861881 9.025494 8.872552 8.687166 8.580025 8.78401 8.915246 8.568654
1367540_at 7.9674106 7.9219465 7.96862 7.896144 7.8627586 8.130937 8.105867 8.00387 7.655824 8.075676 8.03297 7.945173
1367541_at 8.459976 8.094318 7.9918647 8.39717 8.066633 7.71878 7.9133344 7.852226 7.8657937 7.8549576 8.059536 7.767148
1367542_at 8.574545 8.414802 8.282228 8.452954 8.637602 8.502211 8.386809 8.458092 8.156965 8.550353 8.562973 8.564014
1367543_at 8.913681 8.923272 8.872741 8.796406 8.786942 8.754395 8.859252 8.917074 8.9054575 8.96361 8.914867 9.064406
1367544_at 7.215385 7.4465337 7.174886 7.439865 7.167082 7.2656403 7.1553683 6.7369943 6.8947544 7.098691 7.426052 7.0016847
1367545_at 7.519054 7.552878 7.509878 7.4076657 7.6003413 7.55893 7.433027 7.236029 7.2897077 7.3332562 7.4873853 7.5027547
1367546_at 10.2982 10.471383 10.324405 10.567186 10.247927 10.561961 10.510947 10.403933 10.346043 10.3432665 10.259071 10.62299
1367547_at 8.325438 8.415632 8.23518 8.351021 8.281002 8.12322 8.35133 8.147985 7.9738045 8.127335 8.241564 8.120064
1367548_at 8.915726 8.798012 8.775188 8.928024 8.646431 8.803045 8.90615 8.891267 8.41465 8.847113 9.004463 8.81975
1367549_a_at 10.704806 10.950822 10.779173 10.823457 10.688422 10.674927 10.7260065 10.704324 10.631268 10.768116 10.727447 10.7651005
1367550_a_at 9.225389 9.13201 9.0023985 9.003266 9.039701 9.148526 9.052117 9.176926 8.407122 9.159581 9.396528 9.062784
1367551_a_at 9.437516 9.433076 9.311115 9.392696 9.34614 9.2891 9.426957 9.378675 9.254396 9.287557 9.340122 9.358515
1367552_at 4.202888 4.0227404 4.0714283 3.9242442 4.1923018 4.0623093 4.1894274 3.9431906 4.243735 4.2593646 4.1463604 4.298639
1367553_x_at 11.826461 11.877116 12.16294 12.455162 11.805467 12.039596 12.118349 12.011478 12.734059 11.839116 12.321236 11.849041
1367554_at 3.7579095 3.5860445 3.890207 3.8855817 4.0063252 3.899547 3.7314153 3.8850946 4.1231036 4.057087 3.90999 3.9102294
1367555_at 14.711564 14.707483 14.721688 14.709088 14.718243 14.718243 14.685689 14.707483 14.821436 14.718914 14.68323 14.682107
1367556_s_at 14.58215 14.573493 14.58105 14.571802 14.574574 14.569642 14.591468 14.594791 14.585308 14.56383 14.544072 14.565282
1367557_s_at 13.135384 13.09424 13.09295 13.103981 12.927896 13.122792 13.155969 13.065007 13.084971 12.996476 13.078619 12.929577
1367558_x_at 3.0864491 3.2376688 3.130804 3.0888343 3.2403908 3.162702 3.086047 3.1386368 3.3833025 3.1421673 3.0564919 3.129598
1367559_at 13.03409 12.990581 12.917594 12.891103 12.918929 12.899828 12.881531 12.954403 13.032848 13.086314 13.1318245 13.004958
1367560_at 12.198022 12.298302 12.27962 12.191584 12.067446 12.145773 12.220261 12.111642 12.3436575 12.327262 12.259499 12.306645
1367561_at 12.490369 12.521881 12.59133 12.474337 12.427702 12.42906 12.498933 12.361973 12.7418585 12.526969 12.48771 12.490804
1367562_at 8.670033 9.31778 9.106988 8.7858925 9.024662 8.846521 9.243461 8.957719 8.356879 8.906321 9.051252 9.152094
1367563_at 9.040517 9.067504 8.988364 8.977553 8.989927 8.971524 8.867354 8.980943 8.976809 9.057476 9.158507 9.09016
1367564_at 5.427715 5.677973 5.532453 5.191806 5.4533362 5.1881285 5.676508 5.662586 6.0789986 5.3390303 5.5563107 5.639689
1367565_a_at 13.808711 13.787664 13.859115 13.76901 13.8490925 13.810656 13.823452 13.795278 13.9187155 13.870247 13.9140625 13.968247
1367566_at 3.9258902 3.8122807 4.035926 3.9929044 3.6293633 3.934426 4.008234 3.7972796 4.0140114 3.7631156 3.680642 3.9481635
1367567_at 12.096389 12.096395 12.088268 12.0659895 12.079183 12.098547 12.104004 12.018067 12.062994 12.121418 12.170194 12.151535
1367568_a_at 9.029795 9.33233 9.073986 9.178407 9.338044 9.392513 9.196982 8.92224 9.49397 9.179288 8.912988 9.052963
1367569_at 11.941124 11.998688 11.9462185 11.882017 11.817134 11.868309 11.788114 11.922578 11.844925 12.131136 11.971667 12.002577
1367570_at 7.238962 7.1832914 7.1395965 6.9415555 7.0905886 7.14473 6.805713 7.345229 7.5428386 7.143675 7.1113086 6.6873784
1367571_a_at 5.479515 5.305231 5.325288 5.032812 5.227291 5.079033 5.2514544 5.353278 5.1121187 4.8633366 5.1263785 5.170088
1367572_at 4.679069 5.038256 4.9581203 5.1851587 4.915842 4.972853 5.0846877 4.9371104 5.1284633 5.1221275 4.803379 4.953338
1367573_at 12.394895 12.473013 12.46597 12.444635 12.303204 12.312566 12.376132 12.357231 12.521437 12.482047 12.523843 12.501291
1367574_at 8.669771 8.812168 8.738719 8.90773 8.533432 8.59937 8.3864975 8.944954 9.042973 8.83277 8.645853 8.803105
1367575_at 11.686247 11.688763 11.611531 11.670881 11.555667 11.665122 11.768223 11.756556 11.761036 11.567153 11.469182 11.451723
1367576_at 13.680026 13.75517 13.624071 13.588523 13.691888 13.524228 13.40299 13.6062765 13.804136 13.576473 13.382754 13.387451
1367577_at 8.157995 7.5033793 7.9419327 7.665467 7.4351506 7.2070346 6.9307575 6.687589 6.776364 8.579543 8.349926 9.293969
1367578_at 10.475893 10.4620075 10.472629 10.354586 10.354009 10.35536 10.428706 10.422747 10.756281 10.558065 10.708507 10.651658
1367579_a_at 11.195358 11.366339 11.226506 11.3884 11.125405 10.780853 11.283753 11.305452 11.24962 11.476619 11.328066 11.524909
1367580_at 11.4224 11.602257 11.524625 11.504979 11.3079405 11.416154 11.388312 11.345807 11.679685 11.557395 11.49559 11.557217
1367581_a_at 5.908283 5.7802515 6.1658096 6.011835 6.572205 5.865321 5.5551257 5.5233517 5.828339 6.02966 5.7203946 5.880521
1367582_at 11.761408 11.848743 11.881843 11.807092 11.755866 11.735931 11.76215 11.73387 11.942773 11.893508 11.856385 11.827679
1367583_at 13.44531 13.439209 13.483617 13.398344 13.420498 13.323179 13.428879 13.473493 13.195573 13.379078 13.314279 13.405115
1367584_at 8.484164 8.269365 8.345651 8.234023 8.168398 8.428345 8.266735 8.596453 8.706333 8.805704 9.06545 8.541475
1367585_a_at 11.340286 11.168278 11.291002 11.364532 11.142994 11.350709 11.48607 11.39012 11.157133 11.284825 11.157626 11.133188
1367586_at 12.933852 12.87235 12.939477 12.918806 12.814313 12.944305 13.117858 12.900461 13.015169 12.8037615 12.798596 12.788073
1367587_at 3.4680243 3.3925576 3.2732377 3.5391324 3.3548343 3.3814201 3.3095608 3.5610712 3.6165857 3.4920843 3.330476 3.4394486
1367588_a_at 11.598457 11.683447 11.667574 11.532717 11.497742 11.568919 11.451272 11.481562 11.532262 11.548836 11.56289 11.565929
1367589_at 9.710375 9.780689 9.645625 9.835735 9.499482 9.601663 9.827535 9.732183 9.700831 9.938955 10.066299 10.046409
1367590_at 11.041357 11.066185 10.99208 11.0622 10.93753 10.844712 10.914607 11.042644 11.196322 11.240109 11.226589 11.176948
1367591_at 10.245203 10.277772 10.308842 10.252882 10.237448 10.259393 10.342722 10.479356 10.2568 10.474436 10.609673 10.58435
1367592_at 3.3967488 3.4658666 3.2926824 3.408761 3.389187 3.2111259 3.44705 3.361789 3.463161 3.478312 3.3558283 3.3554516
1367593_at 8.700634 8.675565 8.700925 8.473524 8.557636 8.568355 8.652347 8.59585 8.611141 8.534997 8.848244 8.580182
1367594_at 9.383871 9.549839 9.432707 9.353111 9.518665 9.398634 9.543884 9.453411 9.184183 9.386316 9.654573 9.498611
1367595_s_at 13.706537 13.631392 13.662899 13.649504 13.682221 13.698465 13.611612 13.5967245 13.589051 13.566688 13.534089 13.639447
1367596_at 12.295523 12.400205 12.394924 12.3583145 12.273108 12.199237 12.29876 12.213366 12.475078 12.418139 12.403884 12.397
1367597_at 12.155255 12.196557 12.175242 12.124035 12.097002 12.026474 12.011592 11.981573 12.014521 12.146931 12.20779 12.189135
1367598_at 14.149995 14.15471 14.142813 14.132209 14.134081 14.177428 14.168276 14.160711 14.247096 14.13692 14.110045 14.106146
1367599_at 12.080199 12.090024 12.191464 12.214505 11.851796 12.209406 12.352734 12.273532 12.226113 11.880669 11.286083 12.101518
1367600_at 5.6250353 5.6765785 5.3184824 5.5151343 5.407173 5.394397 5.260463 5.6121764 5.5881305 5.399456 5.458463 5.3137116
1367601_at 8.654396 8.337553 8.286247 8.66146 8.253025 8.671881 8.404707 8.769663 8.649281 7.9995255 7.860241 8.408415
1367602_at 9.680214 9.361448 9.413174 9.811059 9.379454 9.657254 9.328117 9.708989 9.797098 9.190346 8.861086 9.39581
1367603_at 11.530776 11.586196 11.529756 11.579784 11.353963 11.374104 11.433521 11.425795 11.356506 11.425073 11.403688 11.39575
1367604_at 11.391826 11.349363 11.506871 11.313087 11.247254 11.267117 11.1452265 11.262293 11.207241 11.291279 11.119624 11.175077
1367605_at 11.143095 11.003627 10.921199 11.00067 10.879857 10.839153 10.911829 10.939107 11.304377 10.883432 10.942272 11.086613
1367606_at 12.380998 12.502946 12.476374 12.428633 12.402348 12.384948 12.44165 12.384584 12.371034 12.485314 12.544571 12.466413
1367607_at 12.713463 12.727636 12.668445 12.659445 12.688854 12.727268 12.679638 12.653609 12.7181015 12.7128725 12.73635 12.687005
1367608_at 5.0072255 4.90446 5.1317034 4.8043766 5.1077194 4.8450994 5.0172625 5.2382364 5.2212944 5.146454 4.989498 5.0922346
1367609_at 11.971304 11.839255 12.0367365 11.839603 11.504785 11.733343 11.526671 12.405917 11.455107 11.64881 11.627293 11.501731
1367610_at 12.471642 12.50415 12.574747 12.5308895 12.456842 12.406058 12.495949 12.356626 12.419318 12.5254965 12.518217 12.564754
1367611_at 4.986798 5.4026303 5.1425653 5.33506 4.8631434 4.7960706 5.4823847 5.258929 5.1450214 5.4382286 5.4657135 5.5333285
1367612_at 14.104874 14.063866 14.066075 14.063256 14.070208 14.067533 14.042294 14.0610485 14.10245 14.074276 14.087094 14.044509
1367613_at 12.911427 12.888074 12.905815 12.871532 12.919425 12.788386 12.806354 12.876755 12.935894 12.992923 12.888172 13.097402
1367614_at 7.5404034 7.837975 7.561353 7.377775 7.5701313 7.674681 7.203101 7.7573395 7.9295197 7.5485034 7.456675 7.369232
1367615_at 4.0356283 4.021239 3.9442036 4.04612 3.9792218 4.1480474 4.29457 4.0362806 4.31215 4.268958 4.01758 4.169095
1367616_at 4.0943794 4.1974506 4.187936 4.2625294 4.1743183 4.118737 4.306625 4.536533 4.3850417 4.2225113 4.263381 4.286371
1367617_at 9.451964 9.536136 9.554462 9.630025 9.520602 9.546393 9.555985 9.548926 9.569747 9.757541 9.610851 9.840255
1367618_a_at 11.261679 11.311985 11.323499 11.34318 11.1590805 11.18155 11.287294 11.173169 11.218589 11.293705 11.373442 11.416108
1367619_at 12.948084 12.909254 13.02571 12.805647 12.949491 12.910239 12.826313 12.820923 12.861125 12.998193 13.107378 13.080463
1367620_at 12.819953 12.777316 12.845794 12.778888 12.7278805 12.774746 12.82367 12.7883835 12.867956 12.738109 12.733563 12.730678
1367621_at 8.7914505 8.646101 8.66811 8.961086 8.642106 8.417576 8.762055 8.514663 8.564375 8.71095 8.668923 8.556949
1367622_at 12.422604 12.376648 12.433456 12.401066 12.368653 12.365268 12.392546 12.312306 12.424939 12.456085 12.347171 12.426025
1367623_at 12.284222 12.315914 12.325139 12.2814865 12.142617 12.14719 12.201891 12.176722 12.298237 12.272359 12.261946 12.299067
1367624_at 10.727619 10.61883 10.721159 10.560821 10.744668 10.858805 10.987379 10.487294 10.785213 10.688222 11.065076 10.568866
1367625_at 13.254932 13.264392 13.266824 13.197074 13.193114 13.237964 13.248187 13.139068 13.343358 13.242321 13.253306 13.182935
1367626_at 4.706615 4.4925003 4.6613636 4.6299562 4.733121 4.6418295 5.1452866 4.8868446 4.8621926 4.76781 4.732992 4.8860664
1367627_at 8.491652 8.8411255 8.251904 8.634565 8.639501 8.791492 8.405031 8.638587 8.669191 8.561346 8.401868 8.307737
1367628_at 6.298719 6.6811194 6.466604 6.098784 6.15599 6.532976 6.3422136 6.6363673 6.833094 6.9827647 6.430481 6.827259
1367629_at 12.179617 12.172315 12.1857195 12.129184 12.091843 12.150194 12.192253 12.0637455 12.392151 12.1429615 12.057479 12.135987
1367630_at 12.435096 12.482963 12.526329 12.433783 12.401091 12.383279 12.395956 12.325643 12.445891 12.506066 12.413704 12.495052
1367631_at 6.4728503 6.6016526 6.2997637 6.6409016 6.7586594 6.901021 7.0200815 7.581107 8.048848 6.3381166 6.858408 6.5137367
1367632_at 10.581606 10.48541 10.276756 10.251121 10.732069 10.70173 9.757882 10.470545 10.220594 9.824868 9.648674 9.858202
1367633_at 10.255588 9.911654 9.87319 9.788512 10.086491 10.217614 9.311102 10.030932 9.990556 9.577875 9.356174 9.559725
1367634_at 12.463467 12.552629 12.577179 12.520729 12.39149 12.408167 12.409776 12.409132 12.411361 12.548001 12.519484 12.575787
1367635_at 12.928317 12.879824 12.94414 12.9731655 12.85809 12.931951 12.872801 13.009279 12.664082 13.088196 13.141132 13.063155
1367636_at 8.336029 8.056859 8.064306 8.117417 8.095937 8.004213 8.138253 8.241814 7.8844957 8.23569 8.416201 8.313463
1367637_a_at 11.273006 11.233353 11.202208 11.1448345 11.223977 11.086239 11.272416 11.174825 11.07386 11.181836 11.135633 11.03982
1367638_at 9.899467 9.715207 9.815641 9.689096 9.662845 9.70978 9.748471 9.677505 9.634493 9.787619 9.8336525 9.932416
1367639_a_at 12.672561 12.617351 12.747416 12.407685 12.517453 12.603802 12.474776 12.574014 12.800384 12.740527 12.698021 12.588019
1367640_at 12.545592 12.595636 12.656834 12.475949 12.46774 12.451054 12.395566 12.41358 12.608614 12.614139 12.585576 12.60331
1367641_at 13.543929 13.556093 13.514504 13.498802 13.490315 13.447193 13.4527855 13.466189 13.468664 13.458856 13.449474 13.534019
1367642_at 11.085841 11.150453 11.024833 11.026009 10.969274 10.963507 10.96489 11.152765 11.053919 11.202093 11.362385 11.270693
1367643_at 11.610811 11.539473 11.574849 11.571543 11.57888 11.591999 11.663349 11.701301 11.808908 11.658324 11.831194 11.853574
1367644_at 7.7371316 7.7787933 7.79727 7.6718893 7.708021 8.022459 7.7906914 7.8527293 7.4472575 7.8939023 7.890166 8.033952
1367645_at 12.795532 12.8931675 12.89952 12.804573 12.770395 12.691963 12.732401 12.734847 12.839055 12.88323 12.854738 12.903728
1367646_at 12.1109 12.19372 12.424726 12.401846 12.276625 12.577233 12.401314 12.357308 12.248401 12.297681 12.2688265 12.413057
1367647_at 14.147792 14.14575 14.155433 14.175193 14.196706 14.190497 14.205377 14.15184 14.168571 14.166473 14.111131 14.173808
1367648_at 6.1212945 6.3315854 6.4408383 6.1485915 6.080474 6.1837435 5.965263 6.122441 6.250721 6.320952 6.6012564 6.265931
1367649_at 5.867882 6.3522615 6.326857 6.6443486 6.195871 6.633074 6.4562044 6.812486 6.589131 6.510778 6.375474 6.4973044
1367650_at 6.776067 6.9535394 6.6445327 6.4039836 6.79991 6.992957 6.6298184 6.6485066 6.7116647 6.732521 6.7240014 6.737645
1367651_at 10.3956 10.383297 10.301223 10.224805 10.305667 10.344798 10.534082 10.480703 10.34458 10.47298 10.775181 10.716139
1367652_at 9.462186 9.897446 9.657077 9.515058 10.154448 9.906586 9.97348 9.621548 9.211433 9.518843 9.288133 9.279153
1367653_a_at 12.341187 12.245494 12.237803 12.449421 12.2674465 12.418501 12.433909 12.434462 12.186524 12.19143 12.110456 12.120037
1367654_at 8.806517 9.242895 8.61079 9.126643 8.97937 8.857959 9.094375 8.771639 8.694465 9.539408 9.603956 9.227081
1367655_at 8.1615305 8.450204 7.8653708 8.11098 8.328657 8.201662 7.5597086 7.9274178 8.762663 8.080254 7.913427 8.263212
1367656_at 10.807948 10.89611 10.897983 10.90171 10.811269 10.826123 10.758584 10.882379 10.742307 10.887187 11.064627 11.150361
1367657_at 12.542425 12.531359 12.428457 12.54323 12.524273 12.497267 12.424566 12.707459 12.550795 12.677066 12.49475 12.664055
1367658_at 7.115822 6.829586 6.5767508 6.8484635 6.7154727 7.2328687 6.7841887 6.7351813 6.072426 7.065768 7.3874707 7.1189313
1367659_s_at 11.188835 11.101452 11.115686 10.930223 10.911419 10.748211 11.118382 10.976339 11.075692 11.333832 11.766411 11.616348
1367660_at 6.3064613 6.3323765 6.438787 6.1209655 6.2470474 6.104493 6.530656 6.084302 6.38807 6.567904 6.3793917 6.139501
1367661_at 6.9920278 7.433108 6.9641995 7.138715 6.596233 7.191211 6.937086 7.149158 8.022636 7.1275463 6.953633 7.3649354
1367662_at 12.50867 12.487254 12.566499 12.498749 12.529685 12.582211 12.5294895 12.493339 12.771435 12.353592 12.269997 12.37956
1367663_at 11.851178 11.758803 11.849465 11.71625 11.799779 11.726043 11.641502 11.673758 11.645233 11.791795 11.707505 11.905778
1367664_at 4.0873337 4.098338 4.0487185 3.8907976 4.3166504 4.0295773 4.039856 4.362836 4.320567 4.3917427 4.264802 4.1768675
1367665_at 4.354851 4.2270455 4.0669885 3.9841218 4.094895 4.263806 4.249788 4.190123 4.355055 3.905384 4.311485 4.2156453
1367666_at 9.874849 9.816535 9.603842 9.909299 9.869855 9.780834 9.72698 9.711969 9.468196 9.783129 9.703634 9.594089
1367667_at 12.0720415 12.098525 11.882789 12.035976 11.766117 11.928133 12.103972 11.879851 12.233727 12.181508 12.519693 12.360941
1367668_a_at 7.719791 7.5678673 7.0720344 7.459731 7.2796106 7.8052883 6.758626 7.607297 6.526173 7.2308373 9.226714 7.3757744
1367669_a_at 10.155482 10.153898 10.16194 10.136909 10.138846 10.347655 10.424232 10.139104 10.464818 10.314554 10.314915 10.369204
1367670_at 10.879763 10.666096 10.804806 10.833601 10.7902155 10.633126 10.678774 10.780792 10.617895 10.567618 10.405918 10.585386
1367671_at 9.589075 9.584879 9.566001 9.612683 9.357475 9.240026 9.268557 9.526311 9.604206 9.619766 9.589959 9.667344
1367672_at 11.87729 11.806087 11.954105 11.815199 12.005761 11.934697 11.97933 11.899882 11.8042145 11.963486 12.104189 12.090033
1367673_at 11.170752 11.020895 11.270173 10.979481 11.064083 10.933906 11.09197 11.019087 10.924251 11.097408 11.072575 11.104424
1367674_at 9.620969 9.742374 9.459545 9.64837 9.397907 9.446078 9.676058 9.595707 9.34279 9.730428 9.645382 9.489867
1367675_at 9.238944 9.182275 9.103119 9.179437 9.013101 9.08563 9.237549 9.182219 9.5718 9.260376 9.111125 8.95355
1367676_at 8.303503 8.257076 8.071045 8.1719265 8.016314 7.6900473 7.090136 7.373066 7.6975975 8.218266 7.268712 7.847139
1367677_at 11.710566 11.677019 11.619562 11.456449 11.405845 11.8056 11.885451 11.713612 11.896524 11.691299 12.080831 11.925583
1367678_at 11.2609 11.484277 11.37106 11.371281 11.073905 11.265427 11.298195 11.276581 11.18991 11.303839 11.2025175 11.179091
1367679_at 10.297447 10.491552 9.673538 10.238915 10.052004 10.512799 9.751018 10.518772 11.01254 9.8973055 9.392022 9.877863
1367680_at 12.216851 12.299396 12.241732 12.186969 12.221147 12.26216 12.24384 12.2853 12.104062 12.208176 12.529749 12.2737465
1367681_at 10.11974 10.034389 10.0417 10.052835 10.043061 10.318685 10.228489 10.172306 10.178631 10.301201 10.427222 10.29028
1367682_at 6.4371295 6.573774 6.6621747 6.405927 6.553009 6.4325905 6.2713685 6.709586 6.48409 6.343395 6.2898583 6.401574
1367683_at 10.202797 10.336845 9.851678 10.271432 10.217127 9.578451 10.012983 10.184689 10.092551 10.199398 9.962633 10.35838
1367684_at 4.1970196 4.1776853 4.3918796 4.185433 4.116529 4.3000383 4.50507 4.45966 4.299793 3.8274958 4.2177467 4.343419
1367685_at 12.234676 12.265605 12.310956 12.186063 12.166917 12.234138 12.127071 12.136165 12.013478 12.247733 12.284881 12.255278
1367686_at 12.000389 12.049123 11.932377 12.191331 11.991637 11.91396 11.964847 12.038902 11.891108 12.184594 12.272283 12.141535
1367687_a_at 8.627968 8.771941 8.77425 8.7214775 8.869565 8.699014 8.781486 8.792204 8.646126 8.759014 8.8147545 8.57974
1367688_at 8.635281 8.584449 8.448207 8.716684 8.270275 8.419709 8.785299 8.619158 8.214118 8.678653 8.903647 8.848114
1367689_a_at 8.124321 8.566676 7.8251595 7.6780643 8.690474 8.164986 7.655193 9.416598 8.42713 9.654329 9.975016 9.438851
1367690_at 11.628105 11.601973 11.794374 11.5629835 11.648164 11.62866 11.655516 11.593208 11.686906 11.845941 11.8612995 11.804551
1367691_at 10.905701 11.369828 10.8139305 11.164477 10.607698 10.87687 11.611068 10.82164 11.057351 10.893851 11.152772 11.108486
1367692_at 3.540945 3.5788689 3.6966858 3.8491445 4.000736 3.8632991 3.8487024 3.6637602 4.0153646 3.8621976 3.5023937 3.8364177
1367693_at 10.17206 10.269826 10.033572 10.1361 9.807874 9.99693 10.072622 10.096343 10.215478 10.3915615 10.373864 10.295221
1367694_at 11.253794 11.237687 11.282626 11.176444 11.241028 11.2030735 11.290425 11.320065 11.227339 11.375219 11.543658 11.595144
1367695_at 12.068735 12.216109 12.279242 12.195153 12.272699 12.252183 12.183716 12.298111 12.302145 12.162224 12.02979 12.094857
1367696_at 8.114189 8.274637 8.278423 8.307892 8.392067 8.235189 7.9760327 8.189474 8.475525 8.078311 7.946435 8.146916
1367697_at 10.277271 10.273567 10.227425 10.354533 10.386186 10.646258 10.659844 10.0378 10.078898 10.440698 10.703591 10.153952
1367698_a_at 9.332425 9.40543 9.3015175 9.515549 9.225491 9.484249 9.587391 9.305561 8.994098 9.405126 9.588034 9.2962885
1367699_at 6.636364 6.620816 6.555423 6.5497026 6.718465 6.7072353 6.7761173 6.539575 6.5176277 6.594072 6.788815 6.6796074
1367700_at 3.913482 4.175042 4.266201 4.1180015 4.036001 4.0665083 4.047085 4.4417152 4.2493854 4.033388 3.8356633 4.3719373
1367701_at 6.9302335 6.9983034 7.1626544 7.007532 7.233653 6.9802284 6.8994684 6.734347 7.040334 6.669403 6.8560534 6.9930744
1367702_at 12.665169 12.617148 12.613922 12.541195 12.586338 12.491161 12.645406 12.6291895 12.531839 12.596499 12.568766 12.720176
1367703_at 3.7341285 3.5449295 3.8802621 3.7152448 3.7327356 3.605859 3.6972857 4.047389 3.9442253 3.5343785 3.6216831 3.9378283
1367704_at 8.77234 9.016514 8.813429 8.957791 8.915505 8.593192 8.7966 8.924818 8.707387 8.803543 8.834414 8.762618
1367705_at 8.983899 9.098667 9.216939 8.912945 9.087908 8.968902 8.946451 9.296399 9.162577 9.00935 9.033187 9.288536
1367706_at 10.866433 10.982902 10.949148 10.967577 11.00998 10.926865 11.142017 11.038696 10.992604 10.922683 11.046541 11.001593
1367707_at 10.082193 10.040532 9.143859 10.366418 8.952934 10.056347 11.0446615 10.853357 9.828135 9.76759 10.583329 8.971889
1367708_a_at 11.387299 11.21068 10.41213 11.595203 10.255123 11.200653 11.915321 11.836296 11.106388 11.191822 11.793503 10.525021
1367709_at 9.36739 9.760274 9.616008 9.6523285 9.753517 9.462048 9.575579 9.071598 9.510528 9.523133 9.939356 9.853208
1367710_at 10.261413 10.415925 10.277834 10.426839 10.383206 10.246604 10.180687 10.3103075 10.422324 10.364083 10.3329735 10.472673
1367711_at 11.155589 11.342098 11.166617 11.213602 11.165098 10.998523 11.053056 11.1199045 11.030302 11.298395 11.248781 11.157368
1367712_at 6.4915175 6.409499 6.611782 6.436643 6.711346 6.652343 6.3938904 6.572212 6.908968 6.6551914 6.6857057 6.7902136
1367713_at 9.382386 9.508316 9.13302 9.289532 9.353002 9.188982 9.199438 9.021619 9.195557 9.388475 9.543894 9.254002
1367714_at 7.6010313 7.495675 7.5674453 7.587072 7.498449 7.3715835 7.5184894 7.5678406 7.2658076 7.934272 7.693744 7.906419
1367715_at 10.461431 10.441471 10.407691 10.529121 10.502751 10.304194 10.592675 10.413109 10.013676 10.516387 10.421038 10.495459
1367716_at 8.5173855 8.681025 8.514078 8.724077 8.607079 8.792601 8.780598 8.713276 8.803558 8.765108 9.164982 8.703653
1367717_at 12.560261 12.660998 12.686807 12.652183 12.537056 12.525557 12.544604 12.526215 12.612847 12.562727 12.520713 12.568818
1367718_at 8.788811 8.791104 8.762051 8.639719 8.392727 8.607452 8.692772 8.619618 8.520487 8.901089 8.700022 8.663154
1367719_at 10.180266 10.349659 10.023808 10.037266 10.058427 10.190617 10.150279 10.041094 9.690516 10.121295 9.973176 10.007931
1367720_at 11.265751 11.28946 11.457789 11.297769 11.417873 11.189516 11.271246 11.416288 11.374705 11.371595 11.156615 11.352865
1367721_at 11.194368 11.482014 11.266352 10.978586 11.212797 11.299634 11.25273 11.419703 11.724031 11.017985 10.983656 11.495632
1367722_at 7.013771 7.3247557 7.022612 7.0474873 7.2046285 7.185391 6.978902 7.0059333 7.2689905 7.2527065 7.252046 7.318963
1367723_a_at 8.509165 8.190659 8.158161 8.222707 8.238808 8.281016 8.005005 8.244089 8.098162 8.193758 8.219327 8.173823
1367724_a_at 10.4445305 10.346767 10.396655 10.484656 10.407095 10.482735 10.444786 10.53382 10.847015 10.669597 10.814557 10.835056
1367725_at 7.3502536 8.069395 7.756274 7.3849397 7.7650733 8.632893 8.31757 8.328909 8.534407 8.059412 7.599096 8.213251
1367726_at 6.30745 6.268615 6.651372 6.233354 6.633057 6.320145 6.75276 6.6397023 6.8006873 6.7013245 6.55512 6.414186
1367727_at 8.083864 7.9427834 8.026051 8.043068 7.970894 8.018566 7.9355483 7.8318644 8.118962 8.032009 8.062544 7.873176
1367728_at 7.9684343 7.7358937 7.6442785 7.7893276 7.618063 7.738831 7.635665 7.7453957 7.8158965 7.7137485 7.874109 7.577066
1367729_at 11.589975 12.504102 11.572433 12.392603 12.3178 12.676263 12.094693 12.238947 12.107322 11.50433 10.553319 11.081328
1367730_at 10.029869 10.099347 9.887633 10.107872 9.992112 10.013287 9.974788 9.833018 9.771533 9.992917 9.951812 9.710393
1367731_at 7.888338 8.1228285 8.368829 8.36241 8.359064 8.131048 8.455599 8.246077 8.345545 8.128574 8.233553 8.354387
1367732_at 9.049398 9.022355 8.959773 9.025974 8.993222 8.844808 8.946443 9.200388 9.072897 9.021395 9.119986 9.134416
1367733_at 6.7736807 7.2437496 6.507881 7.551225 7.2774086 6.918265 7.1427546 7.6117663 7.519808 8.461134 8.935736 8.820814
1367734_at 7.9384108 8.217682 8.007923 8.076632 8.211891 8.141111 8.051638 7.944168 8.2315235 8.000819 8.049004 8.041328
1367735_at 12.033841 12.20296 11.968682 11.991118 12.050806 12.171113 12.0413065 11.974919 11.911869 12.019554 12.074645 12.057299
1367736_at 9.92651 9.872803 9.776285 9.941651 9.898883 9.726763 9.799178 9.791733 9.56605 9.972683 9.7532015 9.746545
1367737_at 10.706917 10.740336 10.993454 10.730627 10.879673 11.0851755 10.900876 10.822037 10.963893 10.774647 11.078293 10.791238
1367738_at 7.018612 7.207511 6.8897996 6.6750684 6.994337 6.823392 6.9449825 6.81387 7.0436225 6.807584 6.7103143 6.7975407
1367739_at 4.0189385 4.229509 4.076209 4.1164966 4.2238007 4.1102853 4.092394 4.1840496 4.338077 3.994864 4.375784 4.1707153
1367740_at 6.7487087 7.084923 6.611763 6.656542 6.7444887 6.7466707 6.250654 6.69285 6.362603 6.7040176 6.3957243 6.4737897
1367741_at 9.932109 10.065331 9.988396 9.806643 10.2444 10.993047 10.516995 10.582124 11.227648 9.868569 10.067462 10.245069
1367742_at 5.457185 5.0956693 5.484222 5.3893 5.3698187 5.4781637 5.3517666 5.331449 5.4779496 5.3829255 5.5147 5.4617586
1367743_at 7.6235332 7.6756897 7.0183506 7.276057 7.283539 7.285432 7.6905036 7.5823073 6.782293 7.3662634 7.9048786 7.7307806
1367744_at 6.1502404 6.01091 6.707121 6.1982555 6.509805 6.390128 5.9573092 6.296575 6.3090396 6.4879704 6.372286 6.1685085
1367745_at 9.010212 8.93828 8.728478 8.839241 8.758767 8.928531 9.059912 8.818029 8.639901 8.572632 8.601247 8.5567255
1367746_a_at 8.71596 8.571049 8.640989 8.632557 8.54579 8.611187 8.688324 8.728443 8.310997 8.707773 8.766567 8.8220825
1367747_at 8.221252 8.396002 8.460056 8.593863 8.556812 8.453543 8.324566 8.428568 8.205114 8.257071 8.143633 8.44784
1367748_at 9.918695 9.668351 9.695037 9.845789 9.6787195 9.7282505 9.721211 9.858992 9.563114 9.820156 9.633457 9.596583
1367749_at 2.947049 3.1347876 3.8872936 3.402521 3.8732336 3.3058171 3.2268353 3.4550507 3.3131287 3.2041647 3.2462833 3.5982144
1367750_at 9.540027 9.424606 9.267519 9.392651 9.315565 9.297136 9.579521 9.186803 9.217027 9.371047 9.320073 9.1498995
1367751_at 7.8981304 8.342367 8.04682 8.28891 7.876409 7.8556185 8.191173 8.021245 8.341364 7.868037 8.217679 8.095677
1367752_at 8.945216 8.803035 8.733047 8.858712 8.871246 8.713313 9.014438 8.75181 8.667408 8.737518 8.898525 8.57514
1367753_at 7.869943 7.9983673 7.896328 7.9458528 7.7731385 7.811744 8.230971 8.165741 7.165511 8.270062 8.1869755 8.094324
1367754_s_at 10.569238 10.827715 10.586246 10.570054 10.611817 10.656645 10.684777 10.617269 10.775991 10.626001 10.447466 10.453727
1367755_at 13.409465 13.44262 13.523315 13.448062 13.541572 13.576512 13.582714 13.561681 13.621368 13.457712 13.234975 13.354451
1367756_at 9.983619 10.381845 9.983646 9.950062 9.835133 10.07125 9.9101 9.980237 9.654331 9.912361 9.752165 9.842894
1367757_at 12.207478 12.282174 12.210719 12.204088 12.167288 12.22864 12.223705 12.267597 12.280923 12.171288 12.171574 12.253037
1367758_at 8.887271 8.637366 8.364525 8.815748 8.29916 8.600349 8.628422 8.841309 8.856962 8.459069 8.486613 8.413477
1367759_at 9.079502 9.252333 9.226734 9.191058 9.161033 9.1051 8.796575 8.625322 8.604876 8.787173 8.664016 8.954937
1367760_at 8.680252 8.822196 8.521697 8.708071 8.585642 8.572814 8.593832 8.618526 8.578078 8.707364 8.740754 8.621842
1367761_at 8.120819 8.179583 7.9718084 7.916645 7.9100657 7.661086 7.873134 7.9129057 7.6507936 7.9143553 8.039173 7.995157
1367762_at 4.85192 4.6525593 4.8121386 4.846426 4.806262 4.8633604 4.859829 4.8686113 5.140834 4.8802333 5.0793858 5.1929283
1367763_at 11.413842 11.487718 11.094277 11.433614 11.406622 11.273308 11.659593 11.487425 11.6250515 11.3341 11.651814 11.502891
1367764_at 8.420846 8.488108 8.292268 8.575062 8.353701 8.519555 8.3106575 8.83519 8.393675 8.619271 8.636662 8.453535
1367765_at 9.835837 10.176761 9.980392 9.978592 10.188271 10.209549 10.068424 10.130197 9.9791355 9.477919 10.315251 10.008331
1367766_at 10.966918 10.995705 11.0379305 10.897181 10.906827 10.962653 10.873351 11.018209 10.913346 11.170346 11.1512575 11.261233
1367767_at 10.523191 10.501198 10.561642 10.445623 10.574471 10.530765 10.592452 10.5215645 10.672692 10.662072 10.746649 10.577985
1367768_at 4.7393985 5.2009945 5.039904 4.873133 5.2447953 5.0615435 5.180032 5.116664 5.6426415 5.0360994 5.099657 5.0576096
1367769_at 8.658206 8.641445 8.778908 8.710337 8.721629 8.749055 8.649557 8.582296 8.952417 8.699993 8.834265 8.847179
1367770_at 10.096974 10.232053 10.394553 10.129421 10.29564 10.002439 10.262326 10.457805 10.438435 10.283818 10.492066 10.646265
1367771_at 9.490223 9.961658 10.102297 9.623298 10.164807 11.102476 10.627118 10.969899 11.285111 10.335266 9.918225 10.839031
1367772_at 8.159649 8.3302145 8.255392 8.4407425 8.244106 8.126211 8.173998 8.227842 8.18547 8.4442625 8.404013 8.20704
1367773_at 10.739092 10.692047 10.771622 10.76324 10.601272 10.764191 11.04053 10.828852 10.418097 10.722441 10.921353 10.898136
1367774_at 13.091247 13.180307 13.084233 13.147068 13.175985 13.170801 13.114057 13.205637 13.279258 13.242075 13.313551 13.262583
1367775_at 12.068221 11.698033 11.913868 12.338661 12.717129 11.889141 11.2691965 11.738092 11.985816 11.628036 11.976626 11.441227
1367776_at 7.003789 7.1991124 6.69534 6.6949253 6.266625 5.8338647 5.8278294 6.0044246 7.0451593 7.6262674 5.7401986 6.760286
1367777_at 11.45486 11.307289 11.7458 10.996137 11.450691 11.458386 11.708956 11.482517 11.449762 11.576838 11.802364 11.730568
1367778_at 9.804865 9.77066 9.711817 9.762676 9.80534 9.756758 9.773605 9.861721 9.089703 9.763527 9.675249 9.691364
1367779_at 6.7418385 6.744722 6.815902 6.3694816 6.512068 6.8399143 6.5746922 6.467413 6.6886806 6.4230947 6.524858 6.539333
1367780_at 7.0124927 7.2446194 6.950955 6.9631248 7.0682116 6.715184 6.7103453 6.590565 7.580222 7.3294697 6.458572 7.0283957
1367781_at 3.4204366 3.7143066 3.5639532 3.733833 3.302879 3.6353796 3.4684749 3.5452507 3.5850062 3.5343385 3.6371748 3.4870825
1367782_at 4.2943373 3.9648714 4.331992 4.172144 4.156969 4.1935 4.217822 4.282674 4.405571 4.0313883 4.385022 4.4512463
1367783_at 11.827777 11.83803 11.9394865 11.983096 11.888584 11.912126 11.979779 11.848297 11.97878 11.86227 11.77223 11.870446
1367784_a_at 12.904585 12.883712 12.857521 12.841111 13.034011 12.731075 12.826207 12.929451 12.892496 13.168997 13.151935 13.233434
1367785_at 4.4803724 4.072365 4.47099 4.446182 4.5491576 4.299202 4.3515396 4.4973354 4.3089943 4.4320765 4.563606 4.3996696
1367786_at 10.338349 10.453752 10.245203 10.430735 10.356591 10.457822 9.580875 10.180278 9.868319 9.769423 9.562431 9.884371
1367787_at 5.6632757 5.4838743 5.665291 5.539687 5.703071 5.370869 5.528715 5.735822 5.7222867 6.2453847 5.88965 5.819437
1367788_at 7.999004 8.154327 8.007116 7.999081 7.8958354 7.974819 7.96739 8.000359 7.728603 7.935811 7.8995266 7.9476776
1367789_at 7.6009398 7.5680313 7.482436 7.678603 7.647479 7.574464 7.68261 7.6121826 7.336875 7.701459 7.6459875 7.576871
1367790_at 10.178946 10.227051 10.055682 10.251387 9.958364 9.839909 9.994895 10.1602 9.691536 10.115843 10.123141 10.124882
1367791_at 7.3001595 7.423599 7.3423557 7.278291 7.5925565 7.4152102 7.1559954 7.199901 7.5435615 7.2621613 7.4433274 7.0148616
1367792_at 4.0159035 3.5764673 4.1816244 3.9875069 4.0796328 4.219778 3.9546354 4.07029 4.400658 4.283737 4.0190206 4.0832334
1367793_at 13.143978 13.138791 13.041633 13.242887 13.074607 13.038027 13.024883 13.222959 13.144213 13.012243 12.921003 12.971963
1367794_at 6.063032 5.8995166 6.5172563 5.740355 7.61831 6.081619 6.5388994 6.462218 6.401147 6.917561 5.866492 5.3410993
1367795_at 7.851468 7.697389 8.164118 7.601891 8.255829 8.394723 8.326626 8.316095 8.552087 8.209301 8.338222 8.085857
1367796_at 8.964671 8.995116 8.820303 8.760442 8.886625 8.743719 8.822625 8.683615 8.20828 8.922277 8.602394 8.804368
1367797_at 6.9835405 7.1472015 6.9457455 7.169044 6.7575216 7.2175074 7.121806 6.876026 6.562879 7.106431 7.1244802 6.9639244
1367798_at 12.480077 12.442389 12.51957 12.526335 12.483862 12.585163 12.655415 12.621119 12.479671 12.529258 12.473491 12.531859
1367799_at 4.9456596 5.0968657 5.2265167 5.2496014 5.476232 5.2096267 5.217786 5.083974 5.611488 5.242542 5.1503286 5.4695454
1367800_at 6.225054 6.563196 6.180789 6.690378 6.476755 6.6678305 6.3446393 6.538422 6.798597 6.3709464 6.122637 6.5356207
1367801_at 9.536441 9.523138 9.453024 9.528613 9.563652 9.620419 9.582235 9.611091 9.258677 9.617165 9.686976 9.600308
1367802_at 9.743132 9.320608 8.889501 10.249354 8.932678 10.237366 10.719824 9.472988 9.977931 9.751947 10.142926 8.925169
1367803_at 6.668933 7.0074983 6.5185623 6.510338 6.722918 6.8470674 6.678089 6.379306 6.8185964 6.687135 6.868443 6.5174675
1367804_at 12.693502 12.763387 12.815337 12.754992 12.985095 12.677445 12.733223 12.896599 12.867943 12.806931 12.594024 12.770501
1367805_at 4.83978 4.866015 4.727225 4.682164 4.944963 4.858503 4.909422 4.775142 4.9796467 4.74627 4.7731996 4.94338
1367806_at 5.4740505 4.9786916 5.1981153 5.23192 5.2609396 5.2599993 5.6086946 5.2723694 5.501681 5.2499084 5.1935625 5.2015004
1367807_at 9.305982 9.399307 9.288062 9.396044 9.186103 9.348765 9.441246 9.554529 9.233535 9.583224 9.71419 9.684308
1367808_at 10.6493435 10.628014 10.478493 10.640983 10.420091 10.3973055 10.522023 10.434054 10.596086 10.634113 10.673399 10.502208
1367809_at 4.418339 4.501713 4.676505 4.5093102 4.696341 4.5677147 4.6582785 4.3215575 5.0099955 4.6818485 4.468193 4.862352
1367810_at 6.158756 6.3291364 6.266029 5.946849 6.069146 6.223997 6.186413 6.027465 6.1930156 6.4636755 6.5891995 6.5590663
1367811_at 5.5760555 5.2745256 6.1226683 5.1338725 4.909443 5.263691 5.5651217 5.3652883 5.093171 5.520549 5.8695135 5.990845
1367812_at 8.037344 7.96323 7.9522457 7.6119175 7.5793977 7.7050557 7.923029 7.51794 7.6024065 8.054316 7.8134594 8.242537
1367813_at 8.437667 8.629236 8.800615 8.437875 8.331301 8.321413 8.365212 8.143493 8.335723 8.342823 8.247232 8.520224
1367814_at 9.318745 9.480532 9.213454 9.295472 9.065299 9.203906 9.2674465 9.971009 9.16238 9.454027 8.791695 8.8788395
1367815_at 8.808433 8.887405 8.798532 8.716828 8.635528 8.581308 8.872102 8.735951 8.428491 8.525181 8.844012 8.813307
1367816_at 5.653019 5.4937043 5.0306153 5.406619 5.339115 5.4048944 4.725883 5.1305504 5.995057 5.1152678 4.567004 5.159437
1367817_at 7.852884 7.808047 7.618224 7.7339635 7.5193214 7.509782 7.9599113 7.8003187 7.55215 7.739678 7.850983 7.6408706
1367818_at 9.389898 9.273785 9.157778 9.269448 9.20289 9.209969 9.086603 9.227549 9.025136 9.336855 9.432694 9.309381
1367819_at 12.0138 12.024303 12.080557 12.023446 12.026844 11.946448 11.965991 12.045526 11.916764 11.936063 11.886164 11.841691
1367820_at 9.392331 9.4838505 9.508743 9.473548 9.285481 9.234734 9.482615 9.508743 9.332261 9.513623 9.485692 9.661408
1367821_a_at 3.8926795 3.720661 3.9151504 3.891564 3.603253 3.6796107 3.8491242 3.6147835 4.0699606 3.6342072 3.7735932 3.640289
1367822_at 5.5148926 5.2031164 5.603894 5.3916717 5.634783 5.455538 5.8879466 5.649524 5.396354 5.3442764 5.2777658 5.7773147
1367823_at 4.683788 5.236004 5.0647016 4.8769956 4.831904 4.8818264 4.8366165 5.1129313 5.123688 4.884239 4.8012633 5.086186
1367824_at 9.061006 9.10038 9.022856 9.037267 9.013487 8.979154 9.036774 9.058002 8.959369 9.071271 9.169084 9.016685
1367825_at 6.3662953 6.163977 6.113225 6.27482 6.1272573 6.170087 6.337105 6.302452 6.346777 6.2102566 6.42652 6.1389966
1367826_at 10.032066 10.054272 9.810288 10.159662 9.984222 9.7581215 10.139234 9.611139 9.322291 10.380698 10.573883 10.399482
1367827_at 10.126641 10.149395 10.027553 10.100073 9.980695 9.85468 10.017364 10.106762 9.938797 10.301677 10.316897 10.291988
1367828_at 9.793616 9.666647 9.867606 9.626423 9.774524 9.693847 9.881691 9.651177 9.752822 9.647818 9.685019 9.80324
1367829_at 11.40605 11.511998 11.5183325 11.371872 11.476183 11.478817 11.574889 11.505787 11.536295 11.414245 11.372399 11.440688
1367830_a_at 7.85054 7.888128 7.827941 8.08548 7.8111815 7.770702 8.024543 7.9039197 7.4967937 7.825451 7.8302317 8.120329
1367831_at 9.023491 9.186847 8.8581085 9.202133 8.9068985 8.982201 9.201027 9.004784 8.543186 9.034159 9.208214 9.126291
1367832_at 11.294063 11.197789 11.197789 11.170149 11.14712 11.196292 11.160909 11.316451 11.252206 11.0961685 11.140336 10.956897
1367833_at 9.866516 9.977911 9.729198 9.830177 9.690692 9.556476 9.739613 9.831736 9.530099 9.880861 10.009113 9.943563
1367834_at 8.07308 8.138979 8.007116 8.173045 7.8354273 7.6580887 7.849449 7.996831 7.896191 8.444598 8.5366955 8.303577
1367835_at 5.570557 5.4868793 5.3831143 5.402808 5.4828663 5.4930735 5.4135814 5.3794994 5.606973 5.5102544 5.2646303 5.3126264
1367836_at 9.667142 9.295231 9.457625 9.504036 9.923955 10.084215 10.262429 8.830923 10.525678 9.360725 9.148208 9.613923
1367837_at 10.092578 10.1158285 10.030725 10.034218 9.951838 9.905805 9.976642 10.015549 9.886785 10.135338 10.221496 10.251453
1367838_at 12.588485 12.679963 12.749282 12.491774 12.75932 12.763051 12.329903 12.76801 12.314896 12.487824 12.435473 12.64104
1367839_at 10.662837 10.594525 10.656718 10.80237 10.658964 10.760912 10.706396 10.790503 10.647259 11.134467 11.390611 11.1692505
1367840_at 8.142331 8.212778 8.189577 8.306007 8.169094 8.116639 8.426757 8.0346985 8.149921 8.249003 8.384848 8.230398
1367841_a_at 3.4780836 3.392525 3.2926824 3.4282784 3.6342561 3.4389527 3.4229136 3.446131 3.4907615 3.5676467 3.3528602 3.4271293
1367842_at 6.086278 5.9428916 5.934268 6.073101 5.9826093 5.902654 6.1171594 6.077729 6.0511174 5.8819613 5.821845 6.1838627
1367843_at 10.63474 10.532562 10.716124 10.825073 10.54738 10.666866 10.951772 10.648176 10.921715 10.87846 11.091324 10.938012
1367844_at 9.349445 9.231933 9.082715 9.040476 9.228764 9.364952 8.960291 9.1922035 8.754078 9.157105 9.367495 9.227029
1367845_at 3.5160363 3.4228325 3.3238065 3.409118 3.5996506 3.59557 3.6953447 3.5996506 3.4526043 3.4655554 3.3853536 3.4760883
1367846_at 5.9909873 5.943069 5.9215035 5.997891 6.0214467 5.957622 5.743033 6.2200933 6.391493 6.1173415 5.6962476 6.1632857
1367847_at 8.529104 7.726658 9.191786 7.810354 7.9552255 8.835269 9.280378 9.054591 9.185753 8.394508 7.8538404 7.1607385
1367848_at 8.007495 8.081511 7.985168 8.061584 8.01031 7.966623 8.070211 7.887268 7.625489 8.141186 8.292225 8.039761
1367849_at 9.982597 9.782716 9.647156 9.84321 9.687851 9.572278 9.514693 9.945603 9.363787 9.866604 9.856562 9.844536
1367850_at 8.2903185 8.39924 7.9928284 8.23362 8.4020605 8.1562195 7.951521 7.8597274 8.719995 7.821211 7.5400476 7.852369
1367851_at 4.34223 4.306681 4.2102776 3.82299 4.1596584 3.9571874 4.07259 4.1574707 4.0380206 4.08838 3.8350935 3.949944
1367852_s_at 4.819842 4.6484694 4.5593615 4.7754817 4.3561316 4.5156116 4.2825346 4.6314645 4.8037763 4.6088734 4.6314807 4.680004
1367853_at 8.46047 8.475447 7.7568097 8.369135 8.157806 8.115046 8.158052 8.564167 7.896065 8.417283 8.332251 8.27555
1367854_at 11.900702 12.033238 11.745299 12.281966 11.594479 11.910572 12.475664 12.109494 12.357306 11.686542 12.13707 11.0191
1367855_at 9.534377 9.56353 9.564905 9.173687 9.207779 9.493083 9.790909 9.320541 9.551068 9.717747 9.551626 9.534606
1367856_at 9.210617 9.132503 8.757043 9.397625 8.857378 9.613606 10.058337 9.987638 9.508559 8.880893 8.443163 8.719932
1367857_at 12.512606 12.351524 12.100446 12.659855 12.177764 12.363937 12.346686 12.221384 12.233979 12.219226 12.439406 12.484988
1367858_at 3.960816 3.920565 3.8491585 3.9227223 4.1394386 3.65203 3.9168925 3.9647388 3.9699042 3.7365274 3.701121 4.0466337
1367859_at 5.3952904 5.3867908 5.259232 5.797505 5.484844 5.405078 5.267691 5.713903 5.595609 5.067957 5.466253 5.3781967
1367860_a_at 9.900074 10.7851515 10.169419 10.747429 10.558663 10.196685 10.475779 10.394065 9.657395 9.817159 10.539459 9.602472
1367861_at 5.7792635 6.1710505 5.808289 5.5278015 5.918893 6.071119 5.5305285 5.653929 6.139025 5.7175393 5.705476 5.4229155
1367862_at 4.1402125 4.223955 4.302585 4.432221 4.29533 4.3423176 4.1276507 4.2219167 3.944764 4.086976 4.2032743 4.368344
1367863_at 7.9328475 8.069229 8.145473 7.924633 8.056848 7.8354883 7.822809 7.820675 8.090448 7.972224 7.8856974 7.8519406
1367864_at 6.0547333 6.0968323 6.1861033 5.6969743 6.2419357 5.770954 5.630822 5.5820174 5.5067253 6.040969 6.020613 6.5170054
1367865_at 7.7576075 7.8441987 7.7093453 7.7419276 7.8708477 7.774281 7.667797 7.467167 7.2212358 7.8010106 7.8694158 7.441519
1367866_at 5.9946527 6.4831886 5.937147 6.1209655 6.1801043 6.3472757 6.301487 6.545278 6.313492 5.7895284 5.9643726 6.041977
1367867_at 9.275646 9.1821165 9.262603 9.205151 9.053713 9.14294 9.316246 9.306868 9.106826 9.359347 9.195277 9.141323
1367868_at 7.8844223 7.9370456 7.707706 7.991936 7.789903 7.8090777 8.083902 7.9481244 7.279403 8.078309 8.459757 8.291361
1367869_at 10.356808 10.304162 10.309455 10.373126 10.156079 10.253305 10.447573 10.473908 10.309126 10.239424 10.264755 10.088628
1367870_at 9.917766 9.837761 9.855211 9.833546 9.86347 9.720246 9.692144 9.902608 9.775191 9.98599 10.077872 9.944179
1367871_at 13.239016 13.587089 13.239057 13.575861 13.550656 13.421651 13.28569 13.656226 13.377472 13.632766 13.537829 13.512423
1367872_at 8.894136 8.970906 8.584694 8.75853 8.7673 8.792199 8.697374 8.827433 8.435474 8.876828 8.732342 8.772591
1367873_at 9.653958 9.720117 9.4963875 9.552874 9.512958 9.609864 9.480123 9.637521 9.454409 9.590091 9.83354 9.649103
1367874_at 7.145302 7.171557 6.982498 6.838038 6.8006086 7.0219812 7.112257 6.9409947 6.4293175 7.086483 7.4205317 6.9804835
1367875_at 9.099854 9.299928 9.140731 9.223655 9.1435995 9.107335 9.224896 9.194913 8.92728 9.101651 9.202878 9.20163
1367876_at 6.967946 7.0220046 6.87709 6.987177 6.794613 6.8321447 6.9004827 7.116575 6.669227 6.9420433 7.1501107 6.8443713
1367877_at 8.314891 8.09223 8.122822 8.1899605 8.079842 8.336054 8.123037 8.216038 7.9542084 8.283552 8.381737 8.360733
1367878_at 8.501695 8.652413 8.555367 8.765225 8.624084 8.722595 8.80894 8.536063 8.805545 8.567803 8.510189 8.397221
1367879_at 7.6086516 7.5970407 7.609027 7.4983754 7.435494 7.4660773 7.4043083 7.5756736 7.4350295 7.6616054 7.9194055 7.308003
1367880_at 5.4793143 5.834206 5.717337 5.5335307 5.70817 5.491175 5.9465036 5.7467637 5.5129156 5.705793 5.7215786 5.5178227
1367881_at 7.9705963 7.982878 7.66984 7.8883123 7.807365 7.778537 7.8186374 7.852822 7.488132 7.9256587 7.9948916 7.753517
1367882_at 6.306819 6.2446985 6.429513 6.3498106 6.239538 6.06244 6.423819 6.4499793 6.7508383 6.337808 6.494594 6.5475025
1367883_at 6.970959 7.4150105 7.2624993 7.0421486 6.9666643 7.279062 7.135318 6.942073 7.28716 7.2557974 7.2529883 7.2089515
1367884_at 10.934187 11.049978 10.864289 11.071765 10.791605 10.85201 10.926245 11.05326 10.749763 10.686447 10.717184 10.964583
1367885_at 11.966675 11.9431 11.947555 11.939965 12.010812 11.979494 11.877126 12.042166 11.920549 12.02707 11.926997 11.911523
1367886_at 7.836631 7.858557 7.698521 7.756998 7.5826774 7.617061 7.6996136 7.7546563 7.7194676 7.5923786 7.730904 7.6845145
1367887_at 12.741712 12.86554 12.861029 12.895012 12.781957 12.789804 12.860556 12.736117 12.735148 12.572525 12.575012 12.575784
1367888_at 3.5015013 3.6858115 3.9498188 3.816255 3.7392082 3.7415113 4.1231995 3.8816051 4.005268 3.741678 3.8182054 3.8795056
1367889_at 9.399093 9.235247 9.0806675 9.05731 9.059627 9.327917 9.212353 9.259392 9.084164 9.351236 9.262022 9.244703
1367890_at 6.79603 7.03542 6.854249 7.0448413 7.211423 6.8976946 6.8611293 6.7558484 6.9426837 7.2122784 6.970068 6.8581657
1367891_a_at 5.381164 5.4743867 5.23436 5.6037097 5.552498 5.3608737 5.4829626 5.569215 5.459858 5.4156294 5.7224827 5.4238214
1367892_at 10.756868 10.752902 10.718133 10.818962 10.585101 10.73649 10.692755 10.867938 10.386315 10.659812 10.845967 10.656178
1367893_a_at 7.6438212 7.5103054 7.2582374 7.410137 7.65353 7.4217935 7.1423473 7.4809985 7.0201583 7.5777516 7.643718 7.4491253
1367894_at 12.12234 12.343185 12.429376 12.261556 12.127536 12.990104 12.649474 12.923647 12.688933 12.201515 12.234841 12.445924
1367895_at 11.322243 11.269957 11.161172 11.210997 11.250109 11.012376 11.220617 11.12215 10.94249 11.152414 11.199762 11.06455
1367896_at 13.430838 13.389759 13.669383 13.512494 13.772749 13.59355 13.136299 13.287149 13.456337 12.901657 12.003477 12.510073
1367897_at 10.706384 10.794954 10.816647 10.671526 10.676014 10.683988 10.858855 10.660724 10.579476 10.691938 10.750266 10.66691
1367898_at 9.835885 9.815026 9.882246 9.901999 9.808396 9.761052 9.988298 9.875523 9.90606 9.969677 10.071381 10.229247
1367899_at 7.4889803 7.815404 7.356732 7.294199 7.5145345 7.543524 7.192163 7.260101 7.728093 7.2476993 7.455969 7.14263
1367900_at 8.687629 8.671994 8.812957 8.832886 8.778194 8.789793 8.255926 8.621458 8.71845 8.576949 8.807252 8.324325
1367901_at 8.973946 9.034219 8.883461 8.924805 8.931436 9.0877285 9.134353 9.038439 8.911805 8.99957 9.029076 8.924113
1367902_at 7.5990624 7.879423 7.4614964 7.7521515 7.8206377 7.6169577 7.655883 7.718657 7.914978 7.4940844 7.6484556 7.227571
1367903_at 9.722137 9.5767975 9.756964 9.407833 9.745806 9.677736 9.50896 9.487775 9.458335 9.536574 9.424661 9.502867
1367904_at 5.9362717 6.000309 7.0907135 6.4134192 5.840415 6.4135804 5.798836 5.5786333 6.1132836 6.2338743 6.7176776 5.9731216
1367905_at 10.801144 11.053936 10.985853 10.945641 10.9678 10.891031 10.862837 11.057827 10.7944355 11.185504 11.229747 11.242601
1367906_at 10.154921 9.9882345 10.174794 10.186071 10.0410385 10.290172 10.354307 10.194929 9.979622 10.354493 10.500006 10.408908
1367907_a_at 9.052515 9.117988 8.910209 8.941442 8.786346 8.9072485 8.958194 9.208317 8.884563 9.424206 9.7167845 9.838399
1367908_at 11.913187 11.786971 11.76157 11.75007 11.811287 11.823659 11.829954 11.869544 11.5150795 11.874275 11.823977 11.755706
1367909_at 11.71442 11.900599 11.867059 11.821281 11.705121 11.606525 11.946229 11.961555 11.672772 11.49651 11.540456 11.769172
1367910_at 8.068268 7.859183 7.7362995 7.7820473 7.9585657 7.871591 7.9197283 8.034236 7.792978 7.9667144 7.9601755 7.8012767
1367911_at 7.8553143 7.939863 8.038291 7.9963064 7.5668106 7.7678776 8.051853 7.817447 7.7379584 7.9302487 8.063613 7.930661
1367912_at 5.897986 6.6485496 6.159237 6.0862546 6.4729514 6.306767 6.128008 6.3358374 6.5334353 6.0052195 6.5398817 6.425477
1367913_at 6.88628 6.945924 6.8025084 6.826023 6.7191057 6.7662506 6.620935 6.800259 6.6651635 6.95539 6.9272866 6.9187074
1367914_at 6.528353 6.811379 6.3977313 6.747208 6.635901 6.3827486 6.256572 6.2420297 6.8167124 6.4686995 6.343037 6.7582693
1367915_at 9.100319 9.088961 8.912181 8.869143 8.758451 9.028801 8.898357 9.172385 8.960936 9.273104 9.493591 9.08975
1367916_at 5.3744864 5.535506 5.5100865 5.9834523 5.7678823 5.426861 5.5641694 5.544059 5.635019 5.4510665 5.3019066 5.5583773
1367917_at 13.491348 13.464198 13.426259 13.453059 13.526125 13.407387 13.3877 13.442569 13.3126955 13.431383 13.456643 13.4202175
1367918_at 4.967169 4.9515576 4.8823543 5.0582047 4.906167 4.522476 4.849651 4.8459535 4.728256 4.8558726 5.092595 5.435429
1367919_at 5.7331843 6.503141 6.3164425 5.8684025 6.0562243 6.041255 5.4354753 5.7228327 5.2055454 6.399854 6.06261 6.1761274
1367920_at 6.117531 5.3484454 5.4175806 5.7093415 5.2886176 6.0835547 6.155823 4.96186 4.9963474 5.488732 6.903383 5.65478
1367921_at 7.7368183 7.857948 7.694445 7.628538 7.617276 7.6317625 7.6580167 7.683531 7.16814 7.697865 7.821887 7.574032
1367922_at 8.0901985 8.191725 7.896077 8.096409 8.125848 8.115106 7.8716555 7.841651 7.850814 7.7770343 7.6825347 7.6405716
1367923_at 5.246608 5.025625 5.441162 5.1345873 5.1988177 5.508845 4.849651 5.2038264 5.4661045 5.50967 5.083999 5.164647
1367924_at 7.2212067 7.317758 7.016912 7.2006598 7.2919555 7.1247306 7.074296 6.8972487 7.467089 7.095636 7.085876 6.989644
1367925_at 7.976183 8.061324 7.9246736 8.152823 7.9013457 7.957044 7.8853493 7.8877726 7.973733 8.170967 7.992785 8.024935
1367926_at 8.91914 8.624261 8.712805 8.503712 8.333066 8.629688 8.605566 8.735127 8.559645 8.798266 8.737366 8.747613
1367927_at 10.736463 10.617347 10.519082 10.444084 10.390912 10.546304 10.537223 10.58273 10.897511 10.821631 10.777707 10.651325
1367928_at 4.011161 3.814678 3.7575743 3.9545088 3.996291 3.7152183 3.7961287 4.0617237 3.8817472 3.9371135 3.8014815 3.810382
1367929_at 10.168306 10.103678 10.319939 10.128386 10.283512 10.23934 10.391016 10.189087 10.044382 10.277374 10.200764 10.618187
1367930_at 3.4848015 3.819742 3.5857406 3.6721506 3.6736052 3.7209117 3.6653435 3.5904586 3.8974059 3.739974 3.768873 3.5728552
1367931_a_at 9.72616 9.764453 9.515738 9.677245 9.546676 9.54801 9.742523 9.724687 9.276717 9.869169 9.820724 9.620549
1367932_at 12.151986 12.375831 11.955618 11.971146 12.123994 11.800112 12.231704 11.618266 11.852464 12.449944 12.679641 12.47549
1367933_at 8.11487 8.483676 7.944925 8.38228 8.08543 8.146158 8.465898 8.523811 7.9142447 8.656445 8.366503 8.3121395
1367934_at 5.7438135 5.799426 5.5726013 5.7202597 5.6914845 5.7611923 5.6880846 5.620818 5.77087 5.694978 5.7519455 5.919298
1367935_at 9.045794 9.12879 9.008706 9.033405 9.008721 8.926051 8.978686 9.010817 8.7310505 8.961988 8.961946 8.893993
1367936_at 7.74081 7.872107 7.442889 7.6158624 7.762824 7.7920976 7.315983 7.6193385 7.6781735 7.629963 7.363913 7.611871
1367937_at 8.713298 8.365202 8.288795 8.468213 8.04175 8.90486 8.189123 8.314399 7.916455 8.643343 9.114851 8.456068
1367938_at 10.876645 11.012581 11.082519 11.068716 11.028184 10.627537 10.873006 10.845977 10.648195 11.131377 11.137801 11.079545
1367939_at 10.535355 10.683718 11.3147955 10.878076 11.100261 11.013034 10.939559 11.656133 11.093725 10.649735 11.000942 10.524194
1367940_at 6.0204315 6.247781 6.1043806 6.3004284 6.1281276 6.248941 5.7448196 6.202118 6.2393446 6.0409675 6.1743546 5.8982344
1367941_at 9.252684 9.399405 9.277172 9.329602 9.316632 9.099225 9.176304 9.218318 9.0388155 9.271928 9.451507 9.405834
1367942_at 7.759091 7.80943 7.7261753 7.3723416 7.9278927 7.7616167 7.4580708 7.7963033 7.5339265 7.4027405 7.566928 7.1623735
1367943_at 7.7323546 7.9597807 7.875957 7.9565244 7.7064905 7.807972 7.904559 7.8654656 7.568983 7.8923354 7.958671 7.9669194
1367944_at 5.3160934 5.1088586 5.528719 5.2716312 5.316554 5.3325005 5.508974 5.131819 5.378466 5.2445436 5.2131567 5.3671274
1367945_at 11.107963 11.211699 11.222134 11.307412 11.059214 11.267133 11.321188 11.218669 11.29151 11.302734 11.036179 11.090496
1367946_at 9.996396 10.238882 9.881541 9.862465 9.678712 9.50744 9.525362 9.821968 9.705522 10.102759 10.254263 10.033944
1367947_at 8.853096 8.766068 8.643006 8.714304 8.565982 8.702066 8.670561 8.685078 8.616118 8.732494 8.729075 8.641366
1367948_a_at 10.499748 10.611385 10.538666 10.576949 10.658654 10.465289 10.385874 10.512529 10.163818 10.360392 10.414511 10.400071
1367949_at 5.5837092 5.517811 5.7416387 5.906921 5.7120285 5.6645417 5.796514 6.113932 6.0710874 5.698697 5.825442 5.962801
1367950_at 7.519372 8.008828 7.8184333 7.449998 7.6342626 7.3092012 7.170323 7.1934094 7.5905223 7.8405313 8.028685 8.353075
1367951_at 4.423453 4.220093 4.6668115 4.358377 4.3894095 4.344346 4.1030307 4.3154488 4.6044564 4.399962 4.3519964 4.316438
1367952_at 7.0434704 7.088506 6.9575725 7.0966735 6.7984943 6.8863306 7.092154 6.8773184 6.745214 7.1387143 7.2652845 6.9361258
1367953_at 5.3242297 5.4407773 4.8561563 4.9216027 4.895144 5.2073736 4.849651 4.7161684 4.7922077 5.0290756 5.756287 5.0778394
1367954_at 6.8102665 7.033419 6.67594 6.4258018 5.9110746 7.1492 6.951622 6.4534597 7.191973 6.314472 6.991416 7.0180917
1367955_at 6.477273 6.314767 6.4441996 6.6037993 6.5039763 6.5633593 6.45267 6.3947215 6.4344482 6.3976817 6.6707215 6.42504
1367956_at 5.63659 5.8079386 5.206912 5.5833817 5.5553737 5.5188704 5.4572797 5.269538 5.155152 5.7250767 5.880729 5.5382037
1367957_at 9.557057 9.512891 8.779 8.922439 9.088474 8.020797 7.2770653 7.0264373 7.664531 7.170889 7.773554 6.9544234
1367958_at 9.185838 9.323787 9.177321 9.213696 9.227219 9.290129 9.166217 9.128146 9.04242 9.20661 9.340155 9.166758
1367959_a_at 6.3383393 6.007181 6.023872 5.698764 6.0856857 5.8338647 6.058776 5.7305107 5.8959985 6.14542 5.945274 6.620116
1367960_at 8.015646 8.1991205 8.546031 8.101789 8.519825 8.376477 8.337853 8.679843 8.817306 8.572615 8.3656845 8.744504
1367961_at 4.5195045 4.6958294 4.526084 4.487651 4.3722515 4.396308 4.672181 4.529131 4.202334 4.364161 4.416944 4.49111
1367962_at 4.225436 4.133778 4.0942016 4.470409 4.2883234 4.124058 4.266522 4.308605 4.44737 4.0985947 4.348583 4.5477357
1367963_at 7.171277 7.042224 7.0002584 7.192972 7.054432 7.0524664 6.926404 7.1081405 7.083649 7.1898875 7.122844 6.9611745
1367964_at 4.4846363 4.7011356 4.776341 4.7044287 4.7885003 4.579506 4.787257 4.8173294 5.1285257 4.6956716 4.443505 4.708833
1367965_at 6.3960786 6.4499917 6.3619785 6.2875733 6.500983 6.477905 6.6438584 6.346055 6.507903 6.5966864 6.195966 6.2601304
1367966_at 9.835115 10.0023155 9.873468 9.924856 9.801022 9.756233 9.842394 9.758476 9.491634 9.625465 9.618582 9.635832
1367967_at 7.108734 7.0911884 7.0693707 7.1123843 6.984909 7.2386646 7.333668 7.215949 7.1607056 7.160179 7.238261 7.264442
1367968_at 3.5413013 3.723586 3.6264527 3.4331243 3.6461995 3.4786687 3.4511025 3.5167806 3.6838453 3.5773842 3.5392785 3.5364163
1367969_at 10.924975 10.887421 10.859567 10.966775 10.753098 10.889784 10.99916 11.0618925 10.756553 11.1262 11.162417 11.16441
1367970_at 4.397295 4.3334064 4.14573 4.553726 4.2229023 4.3047013 4.2191215 4.366485 4.398426 4.2276993 4.4876633 4.401981
1367971_at 10.3199415 10.34101 10.27954 10.378559 10.327852 10.201249 10.579179 10.295616 10.170199 10.359259 10.188572 10.213834
1367972_at 10.2953 10.300322 10.043747 10.220844 10.190792 9.991564 10.216177 10.154814 9.802847 10.28562 10.238758 10.066804
1367973_at 4.1414223 4.32399 3.9022627 4.169195 4.046672 4.0431037 4.222279 4.4598513 4.194687 4.336872 4.164293 4.054189
1367974_at 9.130945 9.284236 9.210249 9.5938425 9.609108 9.452552 8.474109 9.0139675 9.585033 9.195934 8.656052 9.2450285
1367975_at 5.309619 5.843006 5.602642 6.3205934 6.2058177 5.9890957 4.595196 5.295913 6.486038 5.675981 5.3850627 5.842988
1367976_at 7.5848885 7.6426525 7.4080853 7.7711143 7.5376287 7.5033307 7.6866574 7.3207326 7.3167014 7.6008477 7.560783 7.3814144
1367977_at 3.9315128 3.6439154 3.892503 3.906775 3.6163669 3.7826085 3.8151963 3.6584327 3.6363347 3.7652035 3.8487964 3.6901875
1367978_at 5.46142 5.208605 5.4593062 5.369506 5.4615602 5.473102 5.480386 5.771757 5.651268 5.547306 5.187995 5.631358
1367979_s_at 11.563421 11.88843 11.485955 11.849005 11.704565 11.7759 11.759162 11.706901 11.682951 12.011269 12.312711 12.331931
1367980_at 8.5668125 8.5796995 8.366665 8.590174 8.416887 8.392593 8.313337 8.2686405 8.126377 8.421883 8.285809 8.301607
1367981_at 7.8382254 7.986337 7.66634 7.7778506 7.7991214 7.7075815 7.9191027 7.8493314 7.2871146 7.9753585 7.8177752 7.7545366
1367982_at 10.686956 10.736461 10.824562 10.532358 11.295383 11.062195 10.752034 11.325038 11.699569 11.548683 11.691192 12.124519
1367983_at 5.4950533 5.3099766 5.4636474 5.5844393 5.4144764 5.2750087 5.431445 5.40713 5.2902217 5.6641665 5.5078473 5.5757194
1367984_at 6.3147655 6.4663267 6.2793293 6.662934 6.398364 6.1670394 6.8056426 5.90408 5.2185116 6.3892426 6.460811 6.0657206
1367985_at 7.148475 7.1432586 7.1407013 7.658575 6.7960944 7.3089848 7.307668 7.440765 7.970772 7.550901 8.257389 7.0574665
1367986_at 7.665784 7.5496063 7.127024 7.6050363 7.285119 7.587841 7.1734557 7.3077335 7.094166 7.840483 8.168798 7.532825
1367987_at 8.940534 8.763203 8.85173 8.921482 8.680643 8.757135 8.710123 8.914883 8.817032 8.895447 8.942796 8.872994
1367988_at 12.976629 13.119836 13.110018 13.074084 13.118812 12.9528265 12.924195 13.157915 12.896752 12.955163 12.907335 12.927928
1367989_at 3.9408462 4.0961604 4.2831864 4.077364 3.9741406 4.1367083 4.125825 4.317011 4.3390627 4.030498 4.105746 4.258063
1367990_at 5.104129 4.870611 5.176388 4.90539 4.9021187 4.8534627 5.335201 5.1869655 5.1540394 5.057128 4.840334 5.07101
1367991_at 9.280499 9.501856 9.356297 9.43431 9.267642 9.318946 9.366473 9.286874 8.64896 9.45121 9.421347 9.288149
1367992_at 4.7015295 4.530667 4.703006 4.234794 4.7332044 4.549697 4.4863243 4.5580873 4.6601067 4.5657973 4.2072988 4.774913
1367993_at 7.6525636 7.7151875 7.26946 7.7241592 7.275954 7.531066 7.5585737 7.8868556 7.175588 7.9111295 7.9509325 7.943315
1367994_at 10.8200655 10.905802 10.57004 10.65498 10.567907 10.655325 11.004975 10.7472105 10.664141 10.548245 10.604584 10.588569
1367995_at 13.189381 13.121075 13.181688 13.14503 13.205509 13.203172 13.17884 13.160659 13.148205 13.115797 13.142325 13.098271
1367996_a_at 7.3414006 7.1308284 6.9934783 6.859764 6.7361503 7.0587106 7.165649 7.1584325 6.613617 6.9983625 7.0799003 6.6253386
1367997_at 8.262693 8.427829 8.258206 8.126272 8.324755 8.311882 8.191094 8.150822 8.101292 8.379738 8.371636 8.436831
1367998_at 9.199992 9.415667 8.142813 8.2498 5.9046397 5.8958025 8.076601 8.433923 9.908676 5.7748575 5.2681575 5.607432
1367999_at 12.572926 12.60385 12.600426 12.519284 12.502074 12.368607 12.42174 12.367434 12.19491 12.3872385 12.272191 12.344618
1368000_at 14.350039 14.363301 14.353236 14.304537 14.34815 14.296358 14.355807 14.373545 14.185372 14.39788 14.3891325 14.409524
1368001_at 4.0628633 4.0557623 4.110916 4.0695553 4.004989 3.9880197 4.001039 4.088155 4.055749 3.95064 4.1303167 4.109611
1368002_at 7.8623 7.858309 7.8182654 7.813028 7.49559 7.729397 7.679679 7.6048856 7.3702073 7.6541734 7.6904297 7.6246715
1368003_at 5.119801 5.1469593 5.2339573 5.284013 5.253157 5.244647 5.3235607 5.2210946 5.4085145 4.8721476 5.255337 5.203721
1368004_at 9.775624 9.74387 9.83774 9.714756 9.55003 9.704916 9.793443 9.64052 9.82692 9.756604 9.7746315 9.721057
1368005_at 5.5037355 5.298567 5.442241 5.3205633 5.6098213 5.4190454 5.446399 5.4105806 5.4384623 5.5316086 5.5134463 5.6787443
1368006_at 7.852978 7.963791 7.585525 7.7953467 8.150423 7.86661 7.686025 7.8900867 7.835917 7.5311713 7.2155223 7.659802
1368007_at 6.5128803 6.8935676 6.6522613 6.339045 6.5731654 6.355424 6.109708 6.1287594 6.662007 6.57831 6.6045127 6.7098193
1368008_at 5.0762825 5.5059543 5.3431273 5.1253624 5.3888865 5.20088 5.1242366 5.3475804 5.1451297 5.0756207 5.327681 5.536118
1368009_at 9.139917 9.522114 9.016903 9.464417 9.733277 9.755607 9.283132 9.059312 9.232909 9.183883 9.023192 8.847025
1368010_at 8.011063 7.9411483 7.5689483 7.7930746 7.804338 7.9694543 7.4531035 7.654696 7.5390987 7.6706862 7.691457 7.6151285
1368011_at 7.7429924 7.743519 7.556911 7.6176453 7.6841393 7.6859226 7.579829 7.546526 7.678297 7.675334 7.505611 7.5553823
1368012_at 6.498597 6.8655424 6.491185 6.7423754 6.364262 6.6531844 6.066138 6.5282955 6.5644746 6.613615 6.403354 6.4536963
1368013_at 4.317587 4.380731 4.111526 4.3436155 4.197201 4.295883 4.3376055 4.062245 4.405571 4.8319736 4.761203 4.7972
1368014_at 3.6089895 3.9306295 3.705857 3.9558105 3.8429663 3.9515913 3.8304062 3.805786 4.1678486 3.732623 3.8105736 4.030943
1368015_at 5.425317 5.432573 5.831989 5.9125443 5.527565 5.5304804 5.646183 5.5187955 5.76123 5.3839107 5.4705405 5.926871
1368016_at 12.990526 12.947354 12.86762 12.924523 12.86768 12.791259 12.956944 12.818848 12.8842125 13.065003 13.024385 13.058997
1368017_at 4.898828 4.8498087 4.88021 4.728141 4.958378 5.0438375 4.9672165 4.8161607 4.978011 4.8505154 4.98663 4.7644534
1368018_at 9.124315 9.171535 8.963455 8.98593 9.013 9.092813 9.154909 9.1734085 8.904783 9.12673 9.112296 8.917103
1368019_at 8.020608 7.9181247 7.9538383 7.969179 7.820229 8.011848 8.097967 7.832042 7.7188897 7.9615593 8.014325 7.988428
1368020_at 6.941913 7.4680777 6.5931 6.850514 6.7833395 6.8603845 7.164801 6.8415475 6.9085526 7.256652 7.3675013 7.461644
1368021_at 14.116806 13.871705 13.989457 13.83726 14.1085005 13.957225 13.426976 13.9431715 13.713589 13.73818 13.493329 13.451535
1368022_at 7.1429505 6.952694 6.84139 7.0231996 6.7929735 7.0773463 6.867635 6.88224 6.907761 6.859312 6.9748383 6.682691
1368023_at 6.7239804 6.7760506 6.890525 6.5463395 6.6148233 6.584294 6.417611 6.468465 6.5001063 7.026303 7.1137547 6.5449853
1368024_at 6.405649 6.70377 6.3957 6.183621 6.308345 6.509823 6.1161914 6.452344 6.6275735 6.610688 7.018738 6.122716
1368025_at 6.7758036 7.193198 6.982168 6.5307393 7.024375 7.534855 6.99055 7.410347 7.7833815 7.8037143 7.662046 7.8302884
1368026_at 7.521994 7.638131 7.562161 7.72361 7.5159883 7.4059167 7.5913844 7.6575775 7.2865734 7.6095443 7.623508 7.6810603
1368027_at 6.3869233 6.2818527 6.2868724 6.4529705 6.5384936 6.572468 6.6139073 6.709901 6.8356643 6.489843 6.473681 6.5373955
1368028_at 4.3036227 4.336447 4.0647726 4.1375303 4.1751328 4.357728 4.3336763 4.193984 4.151325 4.1880293 4.3336625 3.7861438
1368029_at 10.699368 10.710249 10.618547 10.680653 10.6707535 10.753658 10.678461 10.666263 10.629983 10.793705 10.895429 10.781163
1368030_at 9.531692 9.380695 9.333915 9.310555 9.375605 9.543426 9.452494 9.60698 9.165014 9.619476 9.696147 9.453717
1368031_at 7.5650926 7.6251516 7.1815434 7.6562867 7.4692817 7.2551537 7.4325747 7.5253153 7.2384634 7.4234934 7.366418 7.4270644
1368032_at 6.4015994 6.845484 6.4287653 6.740904 6.6444726 6.759341 6.7237544 6.4472036 6.5882077 6.961215 6.840721 6.4479275
1368033_at 6.182632 6.192783 6.0967 6.291343 6.2530203 6.227009 6.3360887 6.476755 6.10513 6.273088 6.464259 6.266851
1368034_at 4.277089 4.129197 4.256947 4.320057 4.283041 4.2501364 4.150341 4.0941677 4.2759857 4.0943584 4.3682165 4.198501
1368035_a_at 10.622439 10.940477 11.034004 11.24521 10.498355 11.153843 11.150855 10.857234 10.075249 10.424054 10.65694 10.429837
1368036_at 10.382491 10.451895 10.441172 10.658631 10.274107 10.619738 10.539018 10.551846 9.641792 10.27166 10.304353 10.322015
1368037_at 7.4157214 7.2601504 7.39191 7.052098 7.1258183 6.9918203 7.2632265 6.93984 7.0151887 7.582041 7.888718 7.945527
1368038_at 8.650524 8.566099 8.783074 8.711872 8.526405 8.407216 8.453247 8.635784 8.558895 8.591872 8.473743 8.435126
1368039_at 6.1941266 5.829791 5.993877 5.9209566 5.728836 6.1354027 6.356778 5.956593 5.097841 5.7276015 6.405718 6.0122685
1368040_at 8.377615 8.218969 8.4447365 8.262913 8.108969 8.344786 8.395016 8.485462 8.115173 8.3750725 8.395685 8.419525
1368041_at 9.852788 9.893587 9.714583 9.903025 9.739159 10.063 9.913267 9.868418 9.906615 9.940446 9.816919 9.827354
1368042_a_at 10.922086 10.973552 10.515434 10.929609 10.987766 10.87602 10.931043 10.816962 10.708719 10.845064 10.811796 10.957344
1368043_at 8.174077 8.281676 8.127242 8.284097 8.158271 8.246108 8.086758 8.194614 7.9822984 8.312421 8.30874 8.165496
1368044_at 3.1748352 3.2305865 3.3443997 3.3969517 3.3236544 3.2547946 3.2933037 3.3331723 3.5477724 3.2181137 3.1368945 3.3166094
1368045_at 10.230074 10.253274 10.164544 10.234371 10.174374 10.337719 10.340932 10.28449 10.267479 10.197168 10.274218 10.129531
1368046_at 10.570492 10.42197 10.460578 10.378233 10.425869 10.560011 10.528941 10.565621 10.136454 10.462733 10.500625 10.4090185
1368047_at 7.318981 7.9559245 7.3853655 7.9191914 7.459877 7.2295485 7.2659125 7.546715 6.9866037 7.017693 7.498343 7.3011866
1368048_at 13.9463005 14.056123 14.010688 14.015803 14.055464 14.074198 14.034324 13.967386 14.060119 14.085717 14.10689 14.064468
1368049_at 11.316373 11.243089 11.150574 11.394673 11.300473 10.731529 11.032313 10.974363 10.74518 11.17382 10.997709 11.007813
1368050_at 8.325722 8.366779 8.1109085 8.083042 8.352573 8.166424 7.413795 7.57741 7.5280294 7.6842356 7.838797 7.4905386
1368051_at 11.4056015 11.435487 11.447442 11.567832 11.480132 11.506758 11.517814 11.573236 11.478398 11.47195 11.441566 11.55967
1368052_at 4.051652 4.6888676 4.9368906 4.6546035 4.722457 4.893361 4.4866924 4.762972 5.15443 4.6690526 4.8920326 4.391031
1368053_at 6.1987348 6.391802 6.396766 6.148483 6.040114 6.3982725 6.850205 6.0122437 5.9719343 6.5650697 6.465465 6.223973
1368054_at 6.860259 7.1837606 6.939664 7.1698933 6.959508 7.022655 7.016194 7.2989945 6.6556506 7.26604 7.2976413 7.293164
1368055_a_at 8.496963 8.454098 8.347177 8.617446 8.386328 8.42122 8.540952 8.46248 7.9689617 8.725929 8.7696 8.539378
1368056_at 7.5147343 7.6505365 7.4503374 7.4846015 7.4435887 7.481634 7.4998474 7.4524236 7.3674717 7.6252503 7.5527277 7.423816
1368057_at 8.4431 8.521572 8.791734 8.3017435 8.414101 8.148563 9.901396 8.241814 8.999028 8.812712 9.056245 8.754528
1368058_at 7.2317333 7.5535874 7.1407013 7.453436 7.424339 7.506046 7.5923977 7.3584027 7.4468665 7.434024 7.1715546 7.226665
1368059_at 7.2794228 8.79776 9.59639 8.999938 8.93673 8.878281 9.081711 8.70298 8.641073 8.56768 9.068241 9.336085
1368060_at 13.004274 12.7603445 12.996733 12.840487 13.014207 12.846182 12.853512 12.776005 12.886068 12.856321 12.688612 12.810054
1368061_at 5.3432055 5.4612164 5.4121847 5.508385 5.154909 5.1221623 5.3912 5.0939717 5.4251666 5.1104665 4.6880827 5.377709
1368062_at 9.1580305 9.182318 9.091931 9.174603 9.077081 9.0140505 9.078735 9.286623 9.267487 9.3342 9.167793 9.266419
1368063_a_at 8.674372 8.76011 8.722507 8.710337 8.763069 9.021248 8.691292 8.344799 8.600054 8.665685 8.769665 8.609318
1368064_a_at 10.777806 10.988242 10.726308 10.702688 10.863992 11.05498 11.088802 11.102384 10.720937 11.63099 11.779342 11.576051
1368065_at 7.7499332 8.135962 7.4947815 7.711725 7.48935 7.436364 7.5104976 7.675854 7.400171 7.6418133 7.5852313 7.8700995
1368066_at 5.3494983 5.7121034 5.9110827 5.4713736 5.799698 5.571399 5.53162 5.5803413 5.5691404 5.5838995 5.6679835 5.555417
1368067_at 9.0396385 9.117825 9.069091 9.079486 9.124145 9.009592 9.209541 8.997943 8.601811 9.063081 9.061 8.935666
1368068_a_at 7.7820635 7.8542886 7.7624354 7.744215 7.583004 7.633412 7.610857 7.663956 7.4473095 7.710314 7.790867 7.798825
1368069_at 7.794496 7.9197726 7.923718 8.029461 7.992935 7.9204483 7.773958 7.797141 8.041007 7.9409366 8.06514 8.000864
1368070_at 8.248511 8.2669735 8.152242 8.281649 8.240203 8.057358 8.130685 8.081849 8.233175 8.037798 8.174454 8.17856
1368071_at 11.913065 12.048359 12.089089 12.15903 11.852707 11.9598 12.065263 11.956667 11.66054 11.817347 11.93465 12.08906
1368072_at 6.3727527 6.0791993 5.843608 6.0368657 5.8913875 6.043861 6.0015574 5.958141 5.9866147 6.2562757 6.383241 6.048215
1368073_at 8.6078615 8.662286 8.10552 9.122596 8.284634 8.30536 8.187115 8.225081 7.7668495 8.067121 8.017843 7.979926
1368074_at 6.757285 6.943818 6.710401 6.8592324 6.589363 6.620266 6.7575855 6.8011494 7.106019 6.8282843 7.108342 6.882934
1368075_at 10.796095 11.143542 10.547812 11.111214 10.812264 10.9593725 10.630655 10.914599 10.889687 10.96975 10.992854 10.962379
1368076_at 7.3362255 7.213606 7.3398476 7.287913 7.392652 7.5457444 7.150762 7.087995 7.3072867 6.993492 7.347009 7.224953
1368077_at 13.098943 13.075287 13.147867 13.170117 13.115291 13.085152 13.232987 13.088214 13.067315 13.023254 12.849835 12.961504
1368078_at 3.7352424 5.2412705 3.8440537 3.9573991 4.0047674 4.56797 5.6667094 3.6583276 3.7913098 4.2375684 4.7697916 3.8748782
1368079_at 9.476801 9.220368 9.240319 9.2599325 9.172721 9.359546 9.837549 9.667695 9.50167 9.234171 9.235605 8.683943
1368080_at 3.5188699 3.5301998 3.3970814 3.581155 3.7482204 3.4843495 3.6072476 3.6273823 3.6321712 3.4543686 3.6188257 3.707417
1368081_at 7.0040245 6.9644217 7.166437 7.1053348 7.2510095 7.262024 7.151059 7.352278 7.029869 7.1881304 7.046849 7.375331
1368082_at 8.716128 8.772289 8.553865 8.525097 8.422539 8.549017 8.922008 8.795934 8.052808 8.674189 8.746872 8.784875
1368083_at 9.009664 9.179785 9.057074 9.076881 9.1426735 8.92329 9.025837 9.036864 8.896221 9.163221 9.086246 9.056062
1368084_at 5.7271605 5.474557 5.7176166 5.67513 5.6959724 5.899659 5.739834 6.067768 5.909221 5.7007823 5.743058 5.7509384
1368085_at 10.756649 10.352235 10.638596 10.49023 10.371127 10.685202 10.628736 10.747613 10.49105 10.55859 10.400524 10.173199
1368086_a_at 8.610458 8.984275 8.449675 8.379127 8.191639 8.873091 8.378111 8.875158 7.9281383 7.637393 8.575712 7.87825
1368087_a_at 8.284661 8.677721 8.061841 8.619514 8.216496 8.115714 8.5628195 8.058569 7.7832427 8.585272 8.576445 8.460805
1368088_at 7.4804134 7.3077884 7.24319 7.19496 6.9133787 7.035 7.2724633 7.188292 7.2463417 7.3504148 7.5190163 7.1615424
1368089_at 8.351639 8.393274 8.45878 8.350497 8.640422 8.451193 8.428351 8.421146 8.344363 8.345381 8.482759 8.433786
1368090_at 7.357346 6.4744687 7.151439 6.9868507 6.923045 6.770161 7.1574225 7.0637927 6.991713 6.990571 6.6880646 6.7838907
1368091_at 9.49195 9.483784 9.226968 9.173351 9.15272 9.098631 9.165705 8.996158 8.728265 9.208826 9.347305 9.196598
1368092_at 12.3617735 12.328729 12.41385 12.432868 12.369146 12.404412 12.435284 12.321235 12.373665 12.309907 12.295951 12.308026
1368093_at 3.5142624 3.5959842 3.629642 3.4592056 3.741712 3.6939769 3.6216044 3.705748 3.5381365 3.5472996 3.6254585 3.3692935
1368094_at 7.1145406 6.994678 6.854249 6.812 7.041959 6.9287977 7.047065 7.0491242 6.8973417 6.909494 7.2625713 6.8917966
1368095_at 10.316413 9.936202 10.138368 10.051688 10.293854 10.158505 10.192392 10.366733 10.22425 10.082029 10.291886 10.512868
1368096_at 9.615555 9.408901 9.573556 9.492991 9.421496 9.436096 9.372971 9.540622 9.68879 9.549488 9.282749 9.434185
1368097_a_at 4.13163 4.3764477 4.386674 4.2844906 4.5079403 4.6620555 4.107341 4.2023273 4.6209426 4.402931 4.603451 4.5039186
1368098_a_at 7.58773 7.3372416 7.6647935 7.61568 7.3214993 6.950766 7.0708866 7.4671364 7.312887 7.8792996 7.6174994 8.067828
1368099_at 7.380402 7.505674 7.064432 7.2838664 7.3551655 7.4597487 7.207031 7.3062778 7.2074523 7.1451674 7.2165666 7.0968657
1368100_at 10.806252 10.859558 10.720484 10.783414 10.724256 10.786541 10.817882 10.702306 10.766361 10.667402 10.629695 10.621677
1368101_at 8.008694 7.9146748 7.8948593 7.9623766 7.7549376 7.7663136 8.026407 7.9043913 7.9319553 8.072758 7.9877048 8.095981
1368102_at 8.734416 8.647167 8.266401 8.478163 8.575901 8.365322 7.549656 8.574965 8.479219 8.347084 8.320397 8.143507
1368103_at 7.336665 7.377279 7.0601244 7.278748 7.115223 7.2627277 6.9125714 7.2773986 7.1707363 7.1399636 6.6456647 7.1729655
1368104_at 5.664263 5.750653 5.696212 5.844616 5.9549365 6.038454 6.1999245 5.967161 6.16341 5.9107203 5.9480376 5.8916173
1368105_at 4.3645487 4.26855 4.56459 4.562593 4.625754 4.341757 4.623872 4.6664743 4.7071366 4.550626 4.4652824 4.5177603
1368106_at 9.436057 8.600981 8.428473 9.303167 8.562222 8.574413 8.850892 8.452171 8.734287 9.017882 9.055347 8.721186
1368107_at 3.4786923 3.4799662 3.475679 3.5631263 3.5147636 3.5423717 3.459368 3.2635167 3.5298429 3.6571515 3.3421862 3.6097407
1368108_at 4.1939974 4.3512487 4.502269 4.1634555 4.5780096 4.298423 4.593465 4.427853 4.587037 4.366262 4.3336415 4.4236927
1368109_at 7.3332715 6.9703674 6.7979755 6.775221 6.693596 7.013743 6.6273427 7.294376 7.097749 7.31763 7.40577 6.959811
1368110_a_at 3.7836366 3.928351 4.141236 3.884418 3.8465703 3.75492 4.1231995 4.2027755 4.216073 3.9502182 3.9430232 3.9839957
1368111_at 7.8403883 7.831036 7.4651146 7.727313 8.297037 8.349731 8.226177 7.815668 7.7837744 7.853997 8.272106 7.85123
1368112_at 4.941114 5.046194 5.0925307 5.038454 5.0013566 5.0214906 5.1123476 5.1612806 5.2352004 4.8725653 4.981811 5.131481
1368113_at 4.0638046 4.174505 4.533574 4.052186 4.2701263 4.184448 4.3568726 4.3515577 4.1280537 4.2424316 4.208539 4.1965322
1368114_at 4.2355165 4.1221194 4.193944 4.083944 4.16418 3.9982815 4.116378 4.170779 4.380141 3.9786127 4.1019554 4.1400533
1368115_at 10.544251 10.470702 10.64351 10.57016 10.402488 10.723211 10.537364 10.854017 11.097516 10.749657 10.57805 10.919165
1368116_a_at 8.129034 8.026117 7.764976 7.9037495 7.992898 7.810833 8.099461 8.000622 7.577873 8.097429 8.018669 7.932192
1368117_at 9.283754 9.292719 9.305336 9.250701 9.38823 9.424664 9.399771 9.380936 8.970839 9.265611 9.08868 9.065533
1368118_at 8.539261 8.696342 8.701609 8.551012 8.551294 8.495626 8.730291 8.512859 8.734097 8.762667 8.660635 8.53949
1368119_at 5.3761854 5.4892197 5.5039735 5.6400657 5.689762 5.410773 5.548641 5.5012693 5.4484987 5.57617 5.279355 5.549818
1368120_at 4.140931 3.9479852 4.0927887 4.0656967 4.023711 4.0575237 4.3285036 4.225296 4.3007092 3.9418995 4.193138 3.9789484
1368121_at 10.766979 10.472467 10.933129 10.442785 10.078268 10.133259 10.929121 10.660049 10.465869 11.703303 11.822427 11.795431
1368122_at 10.143715 10.175722 10.188557 10.104424 10.141318 10.105447 10.092782 9.788086 9.804821 9.945983 9.891962 9.717835
1368123_at 5.2682853 5.5478344 5.22667 5.3101463 5.609179 5.4793935 5.1763806 5.4177465 5.977566 5.372895 5.1349277 5.3881507
1368124_at 8.0652485 7.3346534 7.3834677 7.507429 7.5479555 6.9581327 7.0557656 7.1488214 7.329634 7.2032957 7.139152 7.1916823
1368125_at 6.566481 6.2097445 6.2891674 6.3307405 6.2735047 6.236628 6.351663 6.506061 6.148002 6.5868816 6.5366755 6.882934
1368126_at 6.2154593 6.265785 5.964577 6.272495 5.6749544 5.885088 6.7650595 6.370153 6.155956 6.78726 6.9918303 6.3933973
1368127_at 6.2714353 6.367226 6.1958895 6.1545362 6.1565075 6.392299 6.121495 6.0529556 6.416126 6.7821846 6.616148 6.4571958
1368128_at 6.1314716 6.674139 6.621233 6.1209655 6.4148355 5.7348247 5.377955 6.259691 5.943821 5.774026 5.5940123 5.768758
1368129_at 7.329839 7.385491 7.46289 7.553404 7.3043976 7.520931 7.5694413 7.4610925 7.084308 7.292712 7.224092 7.4814577
1368130_at 4.521759 4.5290146 4.5415783 4.4901037 4.385211 4.5768023 4.6319366 4.782508 4.5717726 4.432359 4.4965343 4.813525
1368131_at 3.9540324 3.9891958 4.231656 4.3145027 4.1873655 3.9291847 4.2876306 3.952054 4.297944 3.6765347 4.0378785 4.2162127
1368132_at 10.522317 10.328213 10.529182 10.53348 10.455193 10.349592 10.515568 10.436075 10.499221 10.386866 10.355354 10.1908045
1368133_at 8.162321 8.264601 7.7193303 8.226301 8.124944 7.965549 7.977293 7.881929 7.723305 7.923586 7.5882225 7.6959457
1368134_a_at 9.053472 8.900323 9.2557 9.107949 8.76079 8.777044 8.886124 8.578663 8.337887 8.657437 8.567651 8.770878
1368135_at 5.465872 5.5176244 6.077424 5.384488 5.83716 5.9257545 6.0811634 5.295913 6.015438 5.3354087 5.3076935 5.2708774
1368136_at 8.201375 8.3950815 8.138283 8.234179 8.064755 8.001841 7.885991 8.044186 7.5332055 8.179989 7.883388 7.9181757
1368137_at 6.0739217 5.9480095 6.263031 6.0838876 6.25918 6.241336 6.180894 6.2930307 6.1023903 6.2280154 5.867329 5.99609
1368138_at 4.945161 5.0185704 5.2661586 5.18 5.043462 5.3190417 4.985318 5.202859 5.164467 5.267448 5.2221727 5.4561934
1368139_s_at 5.8402276 5.3308005 6.0060697 5.9181128 5.435051 5.4693427 5.7238 6.0306754 5.3497496 5.64983 6.3323436 5.782955
1368140_at 6.31979 5.9038763 6.379564 6.169587 6.0086465 5.8624063 5.980123 5.9313836 5.590742 6.492387 6.6357746 6.141539
1368141_at 11.736087 11.797004 11.8240795 11.667577 11.691048 11.57194 11.619643 11.585344 11.481158 11.7339 11.68619 11.682685
1368142_at 5.192005 5.677973 5.058359 5.4482727 5.1252584 5.3343086 5.268657 5.528541 5.1424 5.431065 5.8110085 5.5806446
1368143_at 7.5490932 7.624012 7.2078876 7.428989 7.180382 7.467151 7.334569 7.5563703 7.4739227 8.113158 8.677946 8.734183
1368144_at 5.658206 6.2690973 5.622428 5.44404 5.7941504 5.8046193 5.4676514 6.0635962 5.8424544 5.784529 5.5395684 5.612051
1368145_at 5.102018 6.977774 5.2792416 6.267561 5.60919 5.526984 5.036213 5.337199 5.341054 5.323594 7.714486 6.663246
1368146_at 11.064064 11.045058 11.127686 10.410918 10.775493 10.183988 10.090294 10.529157 9.94138 9.714517 9.05248 9.603759
1368147_at 9.42498 9.051001 9.5097 8.501938 8.972995 8.298737 8.391436 8.753367 8.157124 7.8393216 7.0716443 7.6815515
1368148_at 4.408535 4.477114 4.096366 4.286342 4.4712634 4.6304293 4.4018764 4.25188 4.2651644 4.511402 4.21657 4.5472965
1368149_at 5.7856174 5.7124543 5.913532 5.9132624 5.8891997 5.855913 5.8685455 6.0238996 6.0453777 5.7858086 5.893021 6.017571
1368150_at 12.980135 12.697019 12.923698 12.898374 12.842962 12.933238 12.822291 12.889443 12.619131 13.010202 13.088657 13.132271
1368151_at 10.453739 10.457881 10.447148 10.462007 10.517141 10.402713 10.408483 10.414926 10.274954 10.544092 10.378445 10.463403
1368152_at 7.522343 7.69573 7.652925 7.576995 7.5171037 7.691317 7.6177516 7.5305195 7.4477706 7.4585648 7.628131 7.553078
1368153_a_at 6.7209845 6.717092 6.802398 6.8007946 6.9901686 6.793064 6.7611823 6.803163 7.056365 6.611785 6.6435647 6.7877383
1368154_at 8.028094 8.441389 8.188122 8.248453 8.489723 8.188246 8.187102 8.261577 7.9598026 8.282599 8.239874 8.148138
1368155_at 11.446222 9.888627 12.680979 11.7223425 12.403756 12.607177 11.644167 10.69817 11.735746 10.504937 11.8028965 11.304082
1368156_at 5.3881817 5.343726 5.5674067 5.6680784 5.5231256 5.6623807 5.55513 5.5624423 5.75707 5.4002743 5.685296 5.2395787
1368157_at 5.569733 5.740606 5.6600757 5.444506 5.809262 5.6927323 5.6052203 5.6148543 5.619226 5.4797463 5.320259 5.5524464
1368158_at 9.303323 9.550007 9.263003 9.541403 9.340458 9.088381 9.21116 9.323687 9.300638 9.404048 9.384917 9.178109
1368159_at 8.484535 8.451386 8.73077 8.383548 8.431584 8.702732 8.617815 8.698414 8.45518 8.774277 8.752766 8.835785
1368160_at 8.9364605 9.474085 9.388615 8.968447 9.1696615 9.907975 10.036055 9.891157 10.597178 9.693033 9.21942 10.097242
1368161_a_at 14.01903 14.045666 13.991906 13.99338 14.010601 13.984137 13.993284 13.991906 14.002998 13.971741 13.910827 13.937748
1368162_at 4.7060814 4.6351204 4.8148565 5.0072517 4.853057 4.7548895 4.8288565 5.197302 5.0192757 4.824111 4.998923 4.7014866
1368163_at 10.593604 10.621697 10.620804 10.526737 10.366866 10.601231 10.66987 10.605409 10.329435 10.636001 10.764851 10.542095
1368164_at 7.805879 8.020554 7.73658 7.883464 7.832379 7.776212 7.2432847 7.734372 7.906897 7.665553 7.6993766 7.4806256
1368165_at 7.9038024 8.123821 7.7652473 8.097652 7.936825 7.833457 7.7662015 7.871228 7.5189857 8.089735 8.14966 7.9098034
1368166_at 6.23688 6.648704 6.5669823 5.9409833 6.1827655 6.515766 6.521848 6.385395 6.232817 6.216443 6.2222137 6.404312
1368167_at 5.640659 6.328628 5.375822 5.6202455 5.8934026 5.7806745 5.8221183 5.922539 6.010056 5.509147 5.210702 5.382928
1368168_at 9.566037 9.797787 9.031151 10.054607 9.342689 8.978298 9.07632 9.515781 7.956338 9.548698 9.569992 9.022883
1368169_at 6.695404 6.906825 6.8653045 7.0338464 6.7503138 6.9256325 6.8142376 6.740589 6.968691 6.850842 6.894351 6.7890434
1368170_at 3.8769836 3.8371198 3.8448977 3.9029164 3.538493 3.8154988 3.6825912 3.688431 3.992785 3.8183227 3.749959 3.7123504
1368171_at 9.121275 10.70661 8.270963 9.324017 10.03373 10.196537 8.744656 7.3307514 7.1672726 6.2865167 5.828025 5.7279043
1368172_a_at 6.606749 8.0181265 5.8044996 6.92024 7.56329 7.6855206 6.236492 4.497379 4.9502106 4.352949 4.136552 4.336712
1368173_at 7.703239 8.02198 7.7546563 8.083921 8.143394 8.346869 8.185486 7.6084065 8.360816 8.174067 8.110742 8.0089245
1368174_at 4.0655417 4.137836 3.7471886 4.061904 3.8246636 3.7168763 3.8022292 4.191917 3.869298 4.773276 6.0712814 5.0632095
1368175_at 7.420374 7.640292 7.255779 7.6261497 7.4268804 7.3517985 7.535381 7.3547025 7.0106945 7.489917 7.40577 7.27281
1368176_at 7.931517 7.629297 7.981129 7.6562867 7.6164517 7.731039 7.7150517 7.584452 7.445155 7.379964 7.5687995 7.629914
1368177_at 8.198156 8.313175 7.876205 8.02326 7.8231807 8.518059 7.9100113 8.09161 7.6821065 8.688967 8.932014 8.764302
1368178_at 9.191202 9.455661 9.172844 9.417884 8.967604 9.269391 9.117122 9.104713 9.051389 9.335151 9.43245 9.414951
1368179_at 7.3050985 7.1466804 7.437043 7.1124973 7.294691 7.4694753 7.3458614 7.587974 7.358398 7.4147625 7.4108257 7.631994
1368180_s_at 13.0555315 13.308385 13.393779 13.05096 13.351763 13.245188 13.416153 13.5526495 13.275122 13.737032 13.764813 13.899761
1368181_at 11.119159 11.008853 11.160329 10.838895 10.727928 10.85345 10.956966 11.033164 10.6873 11.073951 11.021923 10.974531
1368182_at 3.8385956 3.9705322 4.2088604 4.1768494 4.3056297 3.9511378 4.0936317 4.2025146 4.407952 3.8702173 4.051195 4.211422
1368183_at 8.069851 8.007637 8.035617 8.004219 7.9295774 7.9797087 8.129567 7.8878508 7.725485 7.918711 7.83358 7.835939
1368184_at 8.861497 8.903021 8.943423 8.876734 8.966129 8.842749 8.972299 9.231636 9.119534 9.2079935 9.128661 9.264647
1368185_at 5.0626698 4.91092 4.862523 4.9157333 5.1190443 4.8110685 5.118924 5.1887083 4.787295 4.972385 4.641509 4.827063
1368186_a_at 5.985204 5.851623 5.991422 6.011835 6.0489254 6.0312552 6.006938 5.842559 6.144742 5.790619 5.465066 5.979802
1368187_at 8.846986 8.652824 8.501713 8.324929 8.845487 7.5912356 7.0938544 7.7437086 9.037364 8.757208 8.441234 8.617106
1368188_at 13.555776 13.677322 13.556399 13.658664 13.67002 13.684233 13.596872 13.769929 13.613366 13.635958 13.628494 13.638164
1368189_at 10.58634 10.943289 10.396443 10.620442 10.422053 10.583684 11.1532955 10.677221 10.797548 10.991222 11.081072 11.337601
1368190_at 5.2950964 5.3856354 5.3342814 5.1666465 5.350773 5.1376777 5.1728477 5.5652485 4.8968563 5.3274417 5.2036943 5.210456
1368191_a_at 10.963931 10.998542 11.054796 11.079167 10.869072 11.018364 11.152078 11.017836 10.683021 11.257167 11.317012 11.281034
1368192_at 4.667701 4.584115 4.473044 4.4706635 4.934416 4.74442 4.6710005 4.7774286 5.1137953 4.248744 4.191561 4.4467955
1368193_at 4.8762608 4.9007177 4.869842 4.826001 4.800047 4.984739 4.8099265 4.637311 5.0405545 4.7553816 4.7338285 4.9795666
1368194_at 4.70815 4.8235855 4.3810225 4.930667 4.571132 4.5476346 4.785882 4.468308 4.512109 4.719749 4.573688 4.8898363
1368195_at 6.4457088 6.534039 6.362827 6.0154266 6.463464 6.9188166 6.240947 6.2040005 6.437361 6.5672884 6.854238 6.4197693
1368196_at 4.779503 4.522047 4.986286 4.767841 4.8727217 4.5005445 4.475251 4.5019555 4.852107 4.6573076 4.752282 4.6631746
1368197_at 3.6349602 3.563939 3.8267722 3.8924823 3.9497902 3.794387 3.7607458 3.9686902 4.1074934 3.831679 4.024264 3.7191396
1368198_at 3.9901764 4.297944 4.6510887 4.529914 4.4861174 4.520648 4.5999346 4.570773 5.096203 4.044237 4.6347275 4.406202
1368199_at 8.70462 8.663979 8.593884 8.506518 8.782763 8.625497 8.461999 8.3977165 8.654975 8.509483 8.434047 8.277651
1368200_at 5.620786 5.2907543 5.3444824 5.3877087 5.5219936 5.309201 5.210091 5.6132135 5.522655 5.19926 5.3796244 5.2972693
1368201_at 6.3286724 6.4068646 6.4434786 6.405054 6.3089848 6.1398706 6.0467944 6.2668586 6.38008 6.4616494 6.0958543 6.571799
1368202_a_at 8.738909 8.904957 8.533102 8.500511 8.696867 8.541477 8.738659 8.62998 8.32262 8.622918 8.72248 8.623877
1368203_at 4.8920507 4.518879 4.939443 4.7886076 4.9956236 4.9179344 4.877993 4.826412 5.1503763 5.1346064 4.8108463 5.524222
1368204_at 6.97267 6.853336 6.652829 6.9222603 6.708314 6.5760474 6.3180594 6.776721 6.599027 6.843927 6.6766624 6.42581
1368205_at 13.683279 13.535724 13.615805 13.565112 13.6116 13.604878 13.634276 13.616329 13.435298 13.577878 13.500368 13.414661
1368206_at 8.764098 8.744182 8.879259 8.698915 8.709431 8.810655 8.862472 8.832801 8.844445 8.961417 9.115053 8.975364
1368207_at 6.1672983 6.3315854 5.6836495 6.2885504 6.027308 5.9014645 5.99998 6.303499 6.50618 5.908282 6.064374 5.7810483
1368208_at 5.896265 6.3474255 5.895221 6.0080466 5.497163 6.12533 5.683223 5.7351665 5.8810415 5.950318 5.7805853 5.6382246
1368209_at 5.490782 5.4076357 5.575178 5.780919 5.439768 5.589169 5.914612 5.713874 6.064025 6.0697594 5.2939873 5.7317476
1368210_at 4.216582 4.010008 4.412726 4.1935434 4.558582 4.4637885 4.109693 4.387771 4.529266 4.203276 4.178902 4.3757734
1368211_at 12.28574 12.359547 12.3065195 12.22944 12.240231 12.243273 12.136068 12.151607 12.347904 12.254981 12.221287 12.2796135
1368212_at 8.77221 8.746648 8.6109295 8.638349 8.703014 8.784841 8.3234825 8.421764 8.157307 8.648249 8.597458 8.532006
1368213_at 10.195804 9.530432 9.341541 10.186883 9.013874 9.52663 9.87869 10.45291 10.088623 10.979812 11.415869 11.192111
1368214_at 8.0566845 7.7507014 7.906683 8.018988 7.8124948 7.86238 7.7468367 7.9388795 7.7521415 7.894418 7.86537 7.89043
1368215_at 9.959901 9.9510355 9.972563 9.88848 10.025009 10.045295 9.914732 10.047592 9.744291 9.991045 9.988234 10.040319
1368216_at 9.505701 9.541071 9.614138 9.570415 9.431165 9.337229 9.520821 9.660271 9.443097 9.588512 9.4384 9.372946
1368217_at 8.687834 8.870579 8.6907625 8.890482 8.783714 8.76325 8.700226 8.649462 8.348465 8.7507305 8.88431 8.899126
1368218_at 6.107916 5.857306 5.8433433 5.790931 5.990539 5.7574663 6.113205 6.1688375 5.5204473 6.2844357 6.1671457 5.7962675
1368219_at 6.943961 6.9249215 6.5213103 6.703298 6.7492857 6.929079 6.8844533 6.80514 6.3395853 6.7910237 6.6728864 6.6021514
1368220_at 8.953524 9.085912 8.973286 8.87355 9.081473 8.942227 8.912946 8.657713 8.915625 9.062265 8.924147 9.084644
1368221_at 10.093226 9.985904 9.920937 10.051978 10.492843 10.571383 10.111703 9.808138 9.997444 9.903033 9.802528 9.686852
1368222_at 7.038848 6.713639 6.443478 6.6752725 7.212307 7.5669775 6.889054 6.5957384 6.6638904 6.5202026 6.5497837 6.267749
1368223_at 7.5494776 7.8247004 7.7833495 7.608441 8.251654 8.186558 7.667389 7.950955 8.464343 7.8972564 8.079256 7.778607
1368224_at 13.317526 13.012215 13.360834 13.025344 13.494724 13.242597 13.253459 13.216049 13.187142 13.075325 12.80457 12.98867
1368225_at 7.5904818 7.6632023 7.53328 7.619984 7.641539 7.5447226 7.6192226 7.4710913 7.1704264 7.3843346 7.5514746 7.633518
1368226_at 8.078347 8.223057 8.369724 8.245062 8.01031 7.9871492 7.9404464 7.9643874 8.059365 8.148215 8.30834 8.222868
1368227_at 8.898822 9.588044 8.643873 8.912313 9.104451 8.378078 8.922503 8.695481 8.936727 9.012069 9.135942 8.698394
1368228_at 8.743347 8.864225 8.587955 8.715781 8.547066 8.695375 8.716835 8.456559 8.469355 8.877909 8.766441 8.610492
1368229_at 6.7436566 6.792874 6.820631 6.6780486 6.6994314 6.9015126 6.6514344 6.5152936 6.672019 6.6819057 6.621912 6.5303035
1368230_a_at 9.25868 9.248628 9.072565 9.209209 9.056548 9.093142 9.189288 9.157454 8.986962 9.265989 9.367608 9.183267
1368231_at 6.9738917 6.6658597 6.6178784 6.8421483 6.608968 6.476996 6.652382 6.6242023 6.6974087 6.5568085 6.585561 6.855186
1368232_at 8.416222 8.511356 8.351955 8.468966 8.063145 8.248814 8.533768 8.416287 8.345431 8.713827 9.01639 9.064821
1368233_at 8.100204 8.278796 7.9607024 8.040149 7.9133577 7.9119997 8.191955 8.133038 8.1988945 8.252115 8.100743 8.098704
1368234_at 8.664327 8.954117 8.476973 8.79677 8.708267 8.583271 8.639954 8.856426 8.404826 8.805678 8.5391655 8.805496
1368235_at 7.7789397 7.983418 7.98997 7.6264873 7.677391 7.9475317 7.694414 7.877298 7.8342514 7.7069087 7.690254 7.7928853
1368236_at 3.457041 3.7072968 4.095011 3.7591245 3.9705853 3.6969297 3.555118 3.9957936 3.827249 3.8171678 3.5617676 3.8673012
1368237_at 4.222215 4.3594356 4.042621 4.3493247 4.0975847 3.9755936 4.3237863 3.953416 4.406811 4.2359962 4.370156 4.28613
1368238_at 4.3187723 4.3844166 4.5848274 4.589937 4.469984 4.48512 4.541245 4.242746 4.7884016 4.414171 4.1877646 4.42752
1368239_at 8.68326 8.393703 8.749459 8.827294 8.5322 8.665281 8.877777 8.866974 8.388374 8.408359 8.465427 8.442966
1368240_a_at 5.2763276 4.9626503 4.826684 4.609279 5.232568 4.897216 4.665436 4.7614017 4.6468477 4.6444836 4.458903 5.025672
1368241_a_at 8.5512085 8.578833 8.669658 8.494959 8.413162 8.418218 8.952733 8.471608 8.390272 8.506634 8.363264 8.79203
1368242_at 4.559949 4.568719 4.7268314 4.6823254 4.765005 4.683113 4.447179 4.9218946 4.791649 4.6020374 4.5938234 4.8790693
1368243_at 4.730034 4.868992 5.6124573 5.1340575 5.414113 5.3412457 5.259144 5.143458 5.254015 4.959485 5.102574 5.234591
1368244_at 10.509295 10.180281 10.392103 10.248314 10.242544 10.451359 10.503258 10.142642 10.4777155 10.420886 10.319312 10.390454
1368245_at 12.2845125 12.2640705 12.555641 12.247689 12.620245 12.194625 12.589844 12.278326 12.558737 12.159619 12.456096 12.076965
1368246_at 5.3570127 5.209544 5.469612 5.026517 5.2970037 5.581194 5.4275646 5.0988817 5.1858764 5.0571713 5.4979124 5.4638953
1368247_at 6.0683312 6.5551815 6.353444 6.612122 6.626431 6.470283 6.520899 6.83046 6.484761 6.0515494 6.693368 6.5977125
1368248_at 6.6415453 6.256721 6.1554074 6.4848657 7.342533 6.9786496 6.801923 6.7558484 6.6247435 7.03286 7.438065 7.325973
1368249_at 9.618859 9.954112 10.000373 10.158874 10.092436 10.497516 10.256179 10.588027 10.337021 10.029662 9.611625 10.195219
1368250_at 3.9450412 3.8188877 4.1605396 3.9825387 3.9626083 4.1030984 3.8585634 4.2187386 4.0683656 4.104156 3.9789658 3.8701143
1368251_at 5.899697 5.755973 5.6753316 5.6400657 5.757615 5.627993 5.517347 6.103539 5.672237 5.252004 5.4907837 5.6358204
1368252_at 3.4374008 3.2326262 3.4947808 3.5435503 3.2752762 3.391751 3.6040602 3.4304593 3.6016726 3.5595143 3.4878144 3.4692469
1368253_at 12.306805 12.157889 12.2632 12.3211355 12.296022 12.250234 12.4451685 12.347595 12.244824 12.352588 12.484619 12.382744
1368254_a_at 4.775215 4.4318895 4.577877 4.7754817 4.661115 4.6108575 4.5410304 4.5939374 5.1986847 4.828863 4.679305 4.6905184
1368255_at 4.04225 4.274543 4.186423 4.081272 4.31024 4.301061 4.107137 4.2719793 4.455725 4.130489 4.1049385 4.1355777
1368256_at 3.5321636 3.4583976 3.4411452 3.4516382 3.542832 3.447504 3.2716057 3.6717353 3.570571 3.7428112 3.4970505 3.4248195
1368257_at 3.8686018 3.991207 3.8859484 3.801581 4.074385 4.0423393 3.7744386 3.9889119 4.1575246 4.0053053 3.8505232 4.0644765
1368258_at 5.0092764 4.8765697 4.901883 4.9210544 4.7294536 4.8450294 4.998033 4.8586445 5.2860646 4.9831324 4.790618 4.9829454
1368259_at 7.8804116 7.9097667 7.4923115 7.8782306 8.109814 8.005917 7.3619046 7.597078 7.858346 7.477179 7.189593 7.5262256
1368260_at 5.543833 5.881935 5.4842224 5.172984 5.090684 4.9700775 4.72933 4.629261 5.3813725 5.2598057 4.8880186 5.2894287
1368261_at 3.9147582 3.823595 4.1192994 4.1514635 4.115831 3.9245496 4.1481113 3.9421673 4.212758 4.1866693 3.865357 4.232554
1368262_at 6.9956098 7.004478 6.935446 6.915429 7.233653 6.8807487 7.0646544 6.7558484 6.6360116 7.0639963 6.6962204 7.0498724
1368263_a_at 3.74926 3.3122504 3.8547227 3.681311 3.9601657 3.678885 3.747159 3.9196749 4.104513 3.5538516 3.8339996 3.8763745
1368264_at 7.9784913 7.769649 7.9081283 7.6841044 7.7510552 7.775764 8.034206 7.649796 7.506291 7.6458526 7.8522773 7.820619
1368265_at 8.745622 9.231811 8.969138 8.880309 8.912374 8.822488 8.928885 8.599625 8.126528 8.265319 8.251211 8.382085
1368266_at 13.340317 13.24221 13.268048 13.206619 13.24176 13.320522 13.458485 13.321252 13.242867 13.35197 13.315835 13.269459
1368267_at 7.970811 7.975945 8.079416 8.086171 7.820229 7.961505 7.86535 8.092813 7.8652105 7.951935 7.9381585 8.054935
1368268_at 8.112593 8.004238 7.3051653 7.70049 7.6542315 7.9499254 7.679109 7.730751 7.7314816 7.8176455 7.824825 7.7389646
1368269_at 3.472058 3.641021 3.3787367 3.36254 3.5335858 3.5900123 3.8592234 3.3751333 3.804928 3.6292117 3.5316799 3.4946098
1368270_at 7.709597 7.8905315 7.48178 7.836154 7.6542363 8.143509 7.861242 7.3611727 8.2627945 7.9580326 7.9569054 8.046031
1368271_a_at 4.689433 5.1060715 5.041122 4.728141 4.534794 5.254835 4.849651 5.089771 6.665407 5.423085 5.981217 5.3359547
1368272_at 10.3487 10.370853 10.46077 10.425553 10.909146 11.334027 10.7444105 10.970115 11.251198 10.244128 10.003338 10.027378
1368273_at 9.7587385 9.824236 9.735076 9.749909 9.70108 9.887521 9.860234 9.720219 9.7730055 9.632221 9.701696 9.572265
1368274_at 8.294883 8.513136 8.186331 8.525767 8.276052 8.347509 8.164201 8.291698 8.262894 8.3780365 8.4013195 8.341576
1368275_at 10.899305 10.968943 10.522612 10.778415 10.764708 10.66554 10.793135 10.955999 10.695933 11.635227 11.871328 11.752473
1368276_at 6.8078203 6.586148 7.0160956 6.744513 6.986553 6.876853 6.9076843 6.9687667 7.2458205 6.8855076 7.0072956 6.8680606
1368277_at 8.9372015 9.136799 8.694991 8.971146 9.00441 8.836221 8.861647 8.986906 8.76866 9.196792 8.940133 8.758887
1368278_at 6.2110744 6.4529424 6.322747 6.372081 6.4506273 6.0852194 6.0254307 6.231483 6.8837943 6.9384565 6.9631896 6.6544967
1368279_at 5.31245 5.3867083 4.970252 5.3290224 4.9826913 5.7535515 5.678564 5.096422 4.729861 5.4780836 5.3466682 4.7138515
1368280_at 12.446107 12.372394 12.324606 12.419454 12.486594 12.498346 12.235893 12.562917 12.477889 12.3839655 12.3663 12.387799
1368281_at 5.4336643 5.353389 5.364563 5.5588236 5.3800344 5.5634184 5.275776 5.5252056 6.057912 5.821369 5.49648 5.961801
1368282_at 4.0982656 4.1510434 4.399173 4.23285 4.4595237 4.4140615 4.3126216 4.533474 4.743056 4.41561 4.370026 4.530289
1368283_at 11.691335 11.871925 11.686196 12.088124 11.897 11.79991 11.812382 11.781714 11.479882 12.04503 12.259215 11.766327
1368284_at 7.9041405 7.7623153 7.7948785 8.032702 8.221827 8.295183 7.2032614 7.8292804 8.057642 7.6790113 7.579082 7.7987905
1368285_at 4.6698084 4.229869 4.70065 4.760806 4.4163685 4.556665 4.760419 4.4706373 5.0321894 4.2051187 4.1396384 4.3020487
1368286_at 7.118676 7.0847235 7.1022797 6.817769 6.9511533 7.180583 7.061767 7.213834 6.899787 7.1742306 6.9420547 7.181926
1368287_at 4.813888 5.010751 4.5305557 5.0817194 4.286486 4.7367525 4.660085 4.788406 5.359008 4.397497 4.849116 4.3199077
1368288_at 14.200063 14.178111 14.157245 14.148106 14.19868 14.20505 14.1166115 14.130079 14.295433 14.195089 14.088592 14.105347
1368289_at 11.738732 11.417018 10.984209 11.813889 12.079332 12.004606 11.516245 11.506205 11.711777 11.865745 11.436271 11.539953
1368290_at 4.689892 3.4966583 3.6067355 3.9482858 3.9588299 3.5774074 3.6971931 3.5936263 3.9863727 3.6652257 3.8716655 3.7014089
1368291_at 9.067495 8.923593 9.015076 8.775231 9.409509 9.18022 8.5941105 8.2918415 8.523996 8.5639515 9.092634 8.54566
1368292_at 6.743732 6.7389874 6.9225354 6.7779403 6.7959414 6.6590967 6.8338614 6.871609 7.094387 6.871258 6.7842417 7.0389147
1368293_at 5.761664 5.7354255 5.909936 5.578039 6.001604 5.848234 5.907942 5.7335906 6.059297 5.8003173 6.2107267 5.780856
1368294_at 10.419025 10.587366 10.562305 10.511883 10.611036 10.41059 10.494741 10.547331 10.784441 10.538584 10.557837 10.585271
1368295_at 9.728644 9.739653 9.835044 9.745357 9.7085705 9.87866 10.018928 9.646836 9.467418 9.779079 9.935633 9.906616
1368296_at 9.473654 9.506757 9.5100975 9.497331 9.437729 9.820373 9.881528 9.391467 9.270414 9.648125 9.795423 9.749517
1368297_at 4.326868 4.740286 4.7044563 4.5831833 4.8420944 4.568488 4.555067 4.5386114 4.9184523 4.620529 4.699856 4.7585354
1368298_at 5.195666 5.1864514 5.4457636 5.25952 5.592771 5.592316 5.5124393 5.295913 5.679401 5.4302244 5.256548 5.351911
1368299_at 3.9702911 3.850139 3.8099077 3.8472793 3.9415975 4.0986004 3.9292169 4.095642 4.067627 4.142378 4.03131 4.3633776
1368300_at 5.7765923 5.572896 5.663189 5.446039 6.176149 5.8801584 5.7446513 5.8333473 5.4397087 6.2331085 6.0359483 6.165857
1368301_at 6.058765 6.232104 5.9728026 5.897634 6.251067 5.91461 5.875441 5.9158206 6.025883 5.984951 5.9774923 6.032411
1368302_at 4.69134 4.6935725 4.921589 4.846599 4.9815025 4.7750936 4.975106 4.92145 5.2898707 4.7494025 4.980888 4.978123
1368303_at 9.374663 8.664583 8.4932785 9.021388 7.642356 7.7992783 8.128298 8.350338 6.935404 8.305969 8.380639 7.6632743
1368304_at 11.730901 11.761337 11.879658 11.795558 12.122433 11.743725 11.634021 11.856079 12.1051035 11.554824 11.411344 11.57971
1368305_at 8.338406 8.390439 8.462438 8.283801 8.533838 8.341205 8.265936 8.368124 8.449971 8.3338375 7.9548616 8.177296
1368306_at 5.582335 4.964235 5.6755786 5.666426 5.6004496 5.3405175 5.571302 5.7100167 5.7111416 5.9817452 6.175827 6.1049867
1368307_at 5.6564894 5.4748096 5.968624 5.9069643 6.133439 5.6538353 6.0011888 6.092775 6.3564596 5.695282 5.6991854 6.1603503
1368308_at 8.539168 8.534139 8.014261 7.969019 7.856451 6.959 7.6914973 7.2962937 7.5879374 8.396245 8.844349 8.916643
1368309_at 7.852978 7.6945586 7.7371755 7.4620357 7.5669017 7.554391 7.782658 7.525815 7.618486 7.6143303 7.448499 7.9286294
1368310_at 5.32681 5.224822 5.336669 5.4266396 5.428357 5.3096266 5.5765247 5.4325647 5.4684935 5.3261056 5.4244747 5.5261555
1368311_at 8.417915 8.44441 8.572928 8.246161 8.658809 8.51894 8.46333 8.47369 8.589436 8.295286 8.490999 8.113116
1368312_at 4.626671 4.549304 4.7725453 4.6987176 4.5741944 4.7270875 5.0112114 4.6868544 5.1074896 4.9833603 4.7052402 4.8461614
1368313_a_at 4.429615 4.1217337 4.2147737 4.0353146 4.3309917 4.330753 4.4233046 4.0732026 4.070712 4.183622 4.1177797 4.341439
1368314_at 9.807233 10.242513 9.95005 10.250202 10.239722 10.332403 10.394582 10.282099 10.067434 10.449344 10.404814 10.272106
1368315_at 6.393727 6.390086 6.718207 6.3417068 6.587663 6.5244007 6.8221955 6.5631237 6.8229733 6.462863 6.600045 6.732442
1368316_at 11.436489 11.360352 11.272783 11.031056 11.051955 11.240268 11.313725 11.282531 11.216448 11.302216 10.904489 11.145349
1368317_at 4.5152345 4.402334 4.9513392 4.519111 4.4806204 4.907956 4.5627513 4.57244 4.874154 4.9339037 5.8030972 4.826198
1368318_at 8.178272 8.090204 8.336142 8.298647 7.931544 7.819315 8.169453 8.066372 7.9430976 8.534636 7.809256 8.554207
1368319_a_at 5.8272443 5.7649775 5.597554 6.0841684 5.720988 5.5543184 5.782057 5.823961 5.520421 6.238566 5.465706 5.9432974
1368320_at 4.4232326 4.4768457 4.641683 4.4042816 4.489254 4.490959 4.9360647 4.6303873 5.0423937 4.3804207 4.610211 4.234791
1368321_at 6.7141485 7.5675297 6.5401974 8.227864 8.65373 6.6438265 7.7168813 7.0671687 8.207125 6.704017 6.023382 7.0484605
1368322_at 8.059906 8.409443 8.207626 8.1777935 8.455608 8.182176 8.460834 8.080839 7.705307 8.401993 8.280813 8.236054
1368323_at 7.6782093 7.86931 7.41795 7.9759583 7.8734813 7.5073886 7.294389 7.406361 7.5792484 8.026373 7.735708 7.5789423
1368324_at 5.280332 5.270283 5.346729 5.303684 5.0157332 5.3399744 5.0715666 5.1381683 5.340884 5.042389 4.951312 5.193947
1368325_at 8.181545 8.630037 8.500778 8.507818 8.5721855 8.540461 7.777254 8.324377 7.8664594 8.21393 8.12809 8.053848
1368326_at 7.074286 7.2776465 6.976038 7.0054393 7.491024 7.936389 7.2734375 7.1964846 6.9921117 7.4104977 7.4155493 7.367131
1368327_at 6.078435 5.7603946 6.056895 6.0673575 5.7678823 6.0946007 5.752889 6.232841 6.047419 6.096509 6.059776 6.3493147
1368328_at 9.028844 8.907843 8.984686 9.020149 8.94924 8.688377 9.147902 8.658605 8.871145 8.78488 8.674908 8.949827
1368329_at 5.3087506 5.24445 5.4529295 5.3261485 5.322051 5.44554 5.1469307 5.358432 5.496663 5.2509117 5.3970065 5.4155664
1368330_at 7.101857 7.38638 7.030148 7.0709224 6.9399095 6.8192663 6.8014565 6.8455873 6.918243 7.0162487 6.820948 6.986493
1368331_at 12.024201 11.888745 11.829338 12.083528 11.901662 11.94893 11.93073 11.859869 11.670412 11.803961 12.042731 11.717193
1368332_at 6.7128253 7.064452 6.333178 7.9891677 7.0090585 7.868097 6.074475 6.4789586 7.0428004 6.4292936 5.79372 6.5904603
1368333_at 4.167587 4.274602 4.3053665 4.295124 4.508739 4.4408293 4.260834 4.241888 4.5041018 4.253997 4.356581 4.466556
1368334_at 7.0590973 7.6695514 7.162299 7.382625 6.9612274 7.2120748 7.156821 7.087156 7.041733 7.193362 7.46386 7.103551
1368335_at 13.566057 13.75185 13.5121155 13.717781 13.484175 13.8049345 13.756072 13.630578 13.850707 13.467553 13.762922 13.786187
1368336_at 11.483167 11.7728615 11.371581 11.553155 11.74574 11.205328 11.080275 11.445649 11.32277 11.803615 11.519253 11.612485
1368337_at 5.4300413 5.392102 5.575976 5.4191017 5.3576593 5.3003635 5.413202 5.2652626 5.8800907 5.5164623 5.4854507 5.612232
1368338_at 4.2918763 4.253828 4.335034 4.4529247 4.392229 4.142074 4.3720007 4.3077793 4.6962023 4.252677 4.752779 4.3151975
1368339_at 4.372843 4.0913725 4.413143 4.326332 4.4216127 4.48187 4.3664627 4.22978 4.3312063 4.1760015 4.6070814 4.297373
1368340_at 8.234495 8.197016 8.064601 8.329605 8.243179 8.276489 8.351849 8.142508 7.891673 7.931122 8.069551 7.844864
1368341_at 7.768253 7.8374896 7.6780524 7.818289 7.7928 7.812908 7.8519754 7.7110996 7.9560494 7.948634 7.925211 7.998766
1368342_at 4.2913523 4.3671293 4.1147156 4.0839443 3.9487658 4.310211 4.3285036 4.193039 4.3876324 3.7866933 4.346156 4.1371145
1368343_at 4.9708056 5.0269856 5.214895 5.1434383 5.237094 5.0431094 5.5232587 5.2863708 5.472641 4.80441 4.925004 5.154026
1368344_at 3.4914713 3.5970783 3.5576067 3.4522727 3.487185 3.4354734 3.3587542 3.5179918 3.4659615 3.5053194 3.7244153 3.4218314
1368345_at 4.255486 4.325574 4.1794634 4.3616867 4.2405586 4.2348714 4.495642 4.347408 4.2151794 4.4766827 4.360761 4.727892
1368346_at 6.9718194 6.683558 6.5975447 6.8624687 6.5895085 6.579536 6.67935 6.673831 6.6622524 6.9876924 6.9492745 6.8774934
1368347_at 4.5524507 4.4874377 4.539607 4.438147 4.6862793 4.507819 4.755773 4.429631 5.1040993 4.760901 4.466757 4.7462363
1368348_at 4.0619946 4.1050963 4.1885223 4.109863 4.1317854 4.065612 4.302102 3.9142702 4.331087 3.967412 4.0412016 4.1055703
1368349_at 5.3739123 5.1850333 5.4591346 5.139647 5.431658 5.142913 5.2716208 5.5121856 5.572604 5.416792 5.372753 5.6055994
1368350_at 3.3800702 3.2285254 3.305758 3.545048 3.2596846 3.421389 3.372896 3.4102812 3.6336637 3.3401291 3.445317 3.5229273
1368351_at 5.688724 5.5608544 6.184489 5.662906 5.7606854 5.8222413 6.0652504 5.897675 6.282673 5.8032327 5.662971 6.0072994
1368352_at 4.4007387 4.236077 4.500114 4.328195 4.658325 4.1639047 4.7093043 4.4895377 4.5081654 4.6475015 4.3824587 4.5217924
1368353_at 5.199531 5.5730805 5.093594 4.9768863 5.473807 4.9909816 5.121337 5.2891293 4.9852257 5.383604 4.9432607 5.395768
1368354_at 10.168559 9.878779 10.182451 10.016747 10.016917 10.146269 10.016764 10.572921 10.953651 10.541481 10.334538 10.423766
1368355_at 5.715486 5.4316063 5.03327 5.190617 5.075 5.5346727 5.827432 5.0056033 5.0040355 6.0328045 5.9559293 5.4115677
1368356_a_at 9.930806 10.071559 10.012361 9.964779 10.234751 10.012029 9.93058 9.883914 9.75517 10.27871 10.124168 10.335848
1368357_at 5.557511 5.250802 5.8138437 5.688862 5.624177 5.5869207 5.658115 5.873854 5.8356543 5.7725806 5.415926 5.744158
1368358_a_at 3.8564594 3.5764673 3.6373522 3.330326 3.7635782 3.571435 3.4711645 3.7947652 3.973596 3.7584152 3.530265 3.675311
1368359_a_at 4.1692944 4.3764477 4.1784124 4.015437 4.0895357 4.252117 4.105856 4.2276964 4.3933268 4.257665 4.2032743 4.1008806
1368360_at 13.699048 13.701346 13.683765 13.668848 13.6572 13.722731 13.685497 13.6436825 13.634807 13.670612 13.686153 13.655732
1368361_a_at 7.9499626 8.072569 7.787903 7.977925 7.88074 7.939734 7.783263 7.6409197 7.7428007 7.8628454 7.8266816 7.656916
1368362_a_at 11.167008 10.928988 11.018166 10.861611 10.989357 11.119538 11.039431 10.92553 10.897793 10.914188 11.048423 10.862578
1368363_at 3.9092245 4.1221194 3.8512325 3.8004565 3.997181 3.620052 3.6568356 3.9940336 3.7166076 3.49671 3.7942586 3.7592013
1368364_at 4.4688854 4.630282 4.4532194 4.6789155 4.621675 4.4521456 4.686159 4.541318 4.712964 4.405299 4.4417677 4.6286936
1368365_at 12.444038 12.35178 12.264748 12.362717 12.292887 12.207705 12.347201 12.272774 12.016505 12.290169 12.392169 12.374598
1368366_at 5.0519524 4.794174 4.9504824 4.7578163 5.159564 4.7796106 4.8892975 5.0707903 5.1358304 5.242574 5.1468506 5.021646
1368367_at 5.253472 5.15689 5.456587 5.497197 5.069863 5.2167435 5.2202034 5.410783 5.4765353 5.206608 5.3329945 5.610198
1368368_a_at 10.196722 10.262068 10.0813465 10.095403 10.134801 10.066323 9.9746895 10.103525 9.736105 10.152655 10.107567 10.253856
1368369_at 4.5094833 4.328416 4.4641066 4.1833487 4.3046093 4.2405367 4.5525684 4.5181437 4.6128798 4.374898 4.6354094 4.671892
1368370_at 5.872924 6.0383134 6.056479 6.0752506 5.915234 5.863898 5.42497 5.846044 5.637945 5.8819613 5.336621 5.712349
1368371_at 4.580632 4.911562 4.68629 5.0323963 4.9293747 4.5682454 4.835059 4.8819604 5.000947 4.7047663 4.7113786 4.7252316
1368372_at 8.009066 7.652887 7.768315 7.7008967 8.600199 7.9554353 8.136759 7.608514 7.5439076 8.865381 8.087847 8.136896
1368373_at 4.2591553 4.279243 4.303483 4.394845 4.322877 4.2727623 4.395651 4.187033 4.331277 4.2671003 4.5936556 4.272606
1368374_a_at 5.7317224 6.5262685 5.579882 5.7775555 5.953122 5.568521 5.6095195 5.9530935 6.0899043 5.702061 5.973398 6.6510005
1368375_a_at 5.7410173 5.40113 5.912475 5.11291 5.736631 5.5653276 4.9367137 5.05996 5.2478075 5.458637 5.0790787 5.331857
1368376_at 7.6703806 8.194482 8.896761 7.7315626 7.8650303 9.976221 8.649114 9.780322 10.20463 8.461485 8.84376 10.184753
1368377_at 4.634869 5.1998477 4.9480247 4.848425 5.4142876 5.0780687 5.2229834 4.9886127 5.454235 4.5625086 4.8944054 4.64188
1368378_at 11.9574585 12.129474 12.235497 12.045889 12.199172 12.094105 12.093231 12.374278 11.699359 12.256926 12.267598 12.336035
1368379_at 8.443554 8.399352 8.487688 8.488336 8.184795 8.377393 8.506119 8.591682 8.272375 8.722623 8.703972 8.650842
1368380_at 13.985381 13.997278 13.9837055 13.983425 14.0170355 14.001895 14.022709 13.960421 14.010501 13.958348 13.931269 13.965737
1368381_at 4.911332 4.8452854 4.802397 4.8494134 5.015409 4.560571 4.7461205 4.8411756 5.05361 4.639623 4.6719995 4.9155583
1368382_at 5.049438 5.1530094 5.2693424 4.7197714 4.8512087 4.8813715 5.0946374 4.9840508 5.173586 5.0669413 4.8358226 5.06234
1368383_at 5.812839 5.970043 6.2201996 5.870091 5.994581 6.098112 6.173274 6.243765 6.2572722 5.9230714 6.0590677 6.0518436
1368384_at 3.977974 3.7580748 3.8768663 4.0371294 4.0660524 3.8918576 4.022485 4.3260107 4.159139 3.9377346 3.9978423 3.992472
1368385_a_at 9.317032 9.335596 9.287687 9.304257 9.343622 9.303338 9.269186 9.328475 9.112191 9.174054 8.970112 9.09509
1368386_at 9.818886 9.83978 9.75597 9.877326 9.963615 9.8642025 9.798257 9.785467 9.648757 9.861066 9.729998 9.807078
1368387_at 11.589373 11.543363 11.521573 11.074215 11.484971 11.441758 11.400792 11.417254 11.426076 11.429757 11.083029 11.301035
1368388_at 5.598543 5.4612164 5.2507596 5.3962116 5.5292783 5.330163 5.5458403 5.1717706 5.378756 5.384133 5.3766007 5.765787
1368389_at 9.576227 9.191631 9.034802 9.387184 8.9786415 9.168727 9.57882 9.038554 8.748636 9.047185 9.168323 8.983121
1368390_at 9.343094 9.2755995 9.257639 9.173944 9.120557 9.267967 9.24172 9.1786785 9.053714 9.01754 9.106514 9.275391
1368391_at 4.633339 4.459907 4.5272264 4.7177305 4.767292 4.7095513 4.6736937 4.8557844 4.83134 4.718389 4.6555586 4.707567
1368392_at 6.091794 6.008003 6.2849236 6.2564793 6.325025 5.9575624 6.0871835 6.3734684 6.5199394 6.0449467 6.5368733 6.2870026
1368393_at 5.3496594 6.2562375 5.4114017 6.207225 5.5286674 5.319824 5.582479 5.885325 5.6846924 5.8636847 5.8040724 6.2153635
1368394_at 5.633662 5.543076 5.7855563 5.7793155 5.5454597 5.4122295 5.5674343 5.5889664 6.0362535 5.683648 5.7871747 5.977416
1368395_at 5.4578648 5.478955 5.5318336 5.308249 5.357369 5.3381743 5.0355835 5.434903 5.895165 5.2213254 5.6977887 5.2582564
1368396_at 5.269426 4.960879 5.4238615 5.166894 5.4022655 5.4797597 5.452045 5.170327 5.4771876 5.3781548 5.278371 5.3446803
1368397_at 12.858768 12.852653 12.950881 12.896754 13.0385 13.024443 13.027047 12.978291 12.975738 13.114133 13.219762 13.182256
1368398_at 4.3486757 4.3196297 4.2649016 4.4867826 4.5365877 4.3470855 4.1631584 4.529438 4.4216595 4.5283756 4.35519 4.439779
1368399_a_at 11.743569 11.514008 11.8232155 11.478459 11.722826 11.795543 11.811029 11.67474 11.463228 11.37148 11.381391 11.434906
1368400_at 9.086667 9.392149 9.258936 9.172865 8.986718 9.068918 8.900366 8.833388 9.154554 9.227437 9.2037735 9.020217
1368401_at 4.310916 3.943062 4.3588734 4.0984707 4.1543183 4.2443366 4.3746257 4.166783 4.500105 4.0675087 4.5076995 4.3618183
1368402_at 9.190179 9.239248 9.2346945 9.1725 9.231616 9.1388445 9.3891 9.202784 9.273411 9.358887 9.299006 9.289549
1368403_at 8.864032 8.946896 8.968388 8.893104 9.049133 9.003459 8.936708 8.86435 8.88704 8.745321 8.637376 8.645735
1368404_at 4.777419 4.5883512 5.031617 4.6789155 4.8186655 4.3982935 5.0364833 5.0423894 5.0250425 4.651003 5.086589 4.999629
1368405_at 7.7479305 7.9301267 7.83468 7.7560425 7.636569 7.6738853 7.9595585 7.8184433 7.604949 7.778865 7.7652464 7.7053733
1368406_at 4.1962194 4.004673 4.163307 4.1447215 4.0803337 4.23696 4.293082 4.2149963 4.376608 4.157529 4.3359346 4.241011
1368407_at 5.620786 5.65011 5.556153 5.048537 6.236392 5.5814104 5.3516984 5.841128 5.209923 5.2836785 5.641512 5.502454
1368408_at 5.041856 5.275789 5.033669 4.8311896 5.0120387 4.7264223 5.0850377 5.3174257 4.7063193 5.4344807 6.36887 5.9166894
1368409_at 9.872326 9.811623 9.987186 9.828894 10.166626 9.742956 10.373236 10.004389 10.055468 9.77018 9.791754 9.852072
1368410_at 6.9096293 6.9290648 6.9291987 6.868484 6.836489 6.7411456 6.910051 6.7582297 6.80541 6.977785 6.7289796 6.6031637
1368411_a_at 3.841099 3.663437 3.9182498 3.842204 3.7057567 3.9332385 3.923815 3.7832856 3.710482 3.8754392 3.8031888 4.0309315
1368412_a_at 4.9138417 5.406899 4.9045553 5.1616716 4.5572076 5.2075605 4.667192 4.9160223 5.0269537 5.0841 4.729566 5.105932
1368413_at 4.6501784 4.7571793 5.266801 4.8609624 4.65771 5.1122894 4.8496513 4.96556 4.8208666 4.5695534 5.289201 5.4394245
1368414_at 5.645237 5.591499 5.915123 5.787619 5.8106174 5.7180777 5.7273397 5.8497334 5.7177663 5.617228 5.5243974 5.868463
1368415_at 3.8766513 3.672327 3.6482522 3.6759925 3.8387764 3.6890764 3.7612438 3.8735712 3.944764 3.5676467 3.6182392 3.907011
1368416_at 3.6427708 3.4870687 3.665199 3.8005586 3.8205278 3.4684618 3.741574 3.6613445 3.8858476 3.662447 3.697103 3.5937526
1368417_at 4.872962 4.387394 4.788642 4.6097984 4.6425714 4.6734724 4.6332283 4.711561 4.5826607 4.712324 4.6335173 4.7046804
1368418_a_at 13.260208 13.295782 13.133609 13.120437 13.246529 13.232503 13.345283 13.41188 13.02269 13.362759 13.381608 13.32923
1368419_at 9.599043 9.569705 9.69056 9.427655 9.827113 9.365529 9.500488 9.412237 8.982949 9.577542 9.667893 9.386432
1368420_at 13.43865 13.432729 13.39241 13.366335 13.436748 13.477565 13.505057 13.528501 13.343499 13.488263 13.479271 13.485985
1368421_at 3.7694566 3.904568 4.1957235 3.9152837 3.9485567 3.7301445 3.767873 4.079611 3.9946132 3.9901123 4.2455797 3.6575334
1368422_at 6.02131 5.941992 6.6087627 6.869369 6.1088457 6.472727 6.1276364 5.9581413 6.212384 7.8604603 7.5891013 7.4615507
1368423_at 5.324194 5.276059 5.326701 5.3881736 5.178916 5.2281914 5.7021666 5.666064 5.5544815 5.6080513 5.1507797 5.5169206
1368424_at 8.031531 8.104279 7.5704803 7.8977857 7.653709 7.811744 7.706346 7.8454776 7.3870044 8.126976 7.8619084 7.715932
1368425_at 4.947786 4.8328695 5.337861 5.0561004 4.7934318 4.7113028 4.799737 5.1610913 5.2930083 5.0677567 4.756251 4.8471184
1368426_at 11.580988 11.90085 11.4995985 11.128152 12.028328 12.122374 11.893928 11.744839 11.18864 11.289777 11.963417 11.77683
1368427_at 8.437199 8.644032 8.466921 8.419131 8.43237 8.560113 8.474867 8.4536 8.316817 8.447248 8.4760895 8.097798
1368428_at 9.386177 9.497577 8.928493 9.48808 9.419379 9.117051 8.947452 9.66126 8.882827 9.328968 8.445654 8.378871
1368429_at 4.2366276 4.1221194 3.8778532 3.9908288 3.9558978 3.972694 3.6870954 3.6235545 3.705771 3.968395 3.85514 3.662221
1368430_at 9.835176 9.82159 9.778631 9.737744 10.055841 9.899151 9.540134 9.762627 9.774932 9.785766 9.566498 9.88414
1368431_at 11.4583645 11.372398 11.3303795 11.4551525 11.226326 11.437902 11.469201 11.431178 11.100442 11.374036 11.62512 11.515268
1368432_a_at 4.2209587 4.2825923 4.34282 4.3863564 4.231757 4.5910416 4.249538 4.562497 4.3930373 4.3363333 4.3058515 4.290433
1368433_at 10.018293 10.086645 10.083488 10.07721 10.005518 10.010487 10.218398 10.088489 9.826536 10.09232 9.963384 10.015021
1368434_at 7.486347 7.973219 6.9618382 8.024286 7.195785 7.690927 7.637139 7.60481 7.6737814 7.1894155 7.222178 6.889193
1368435_at 11.608463 10.921323 11.664023 11.105504 12.023145 11.741371 11.873067 11.136387 11.198529 11.475898 9.6143265 11.054838
1368436_at 9.713486 9.64392 9.629339 9.537087 9.320857 9.342038 9.505291 9.608229 9.2082815 9.707406 9.627279 9.743988
1368437_at 5.1945415 4.776599 4.8464165 4.943752 4.8258286 4.797475 4.978627 4.9103303 4.925195 4.7494025 4.8925943 4.9689207
1368438_at 4.1566916 4.2036815 4.232293 4.174081 4.590462 4.286826 4.1899137 4.2331867 4.702412 4.2497168 4.1919737 4.4453645
1368439_at 5.5145965 5.269638 5.5226374 5.5610824 5.5351286 5.449276 5.7293725 5.684643 5.859876 5.3851166 5.299118 6.0734453
1368440_at 7.6855216 7.518267 7.7035203 7.557802 7.6529016 7.5378757 7.5437336 7.272784 6.636501 7.438002 7.243459 7.3977466
1368441_at 6.175691 6.375415 6.5284915 6.0956955 6.020026 6.4777594 5.8635216 6.366041 6.244031 5.814582 6.3879514 6.1565175
1368442_at 13.440053 13.384244 13.3677225 13.350957 13.478554 13.451204 13.375756 13.411062 13.37368 13.409794 13.423779 13.313593
1368443_at 5.0038 5.0102534 5.360198 5.1135974 5.4228067 5.2886915 5.3486624 5.2838016 5.540838 5.215681 5.2771153 5.6691217
1368444_at 8.611444 8.447296 8.36192 8.504248 8.273555 8.366616 8.472727 8.369167 8.093051 8.532897 8.4980545 8.415051
1368445_at 5.411441 5.3026752 5.644556 5.576508 5.6495285 5.27464 5.7755075 5.5879126 5.5148787 5.0924883 5.315778 5.7449627
1368446_at 7.588286 7.533574 7.921488 7.4540987 7.7974534 7.7914248 8.005664 8.151965 8.435214 7.0615077 7.1500382 7.045341
1368447_x_at 6.3841343 7.0496893 5.6354904 6.038648 6.9176173 6.408303 5.9266315 6.7646623 7.6920047 6.112184 6.186524 5.858779
1368448_at 6.153191 5.814771 6.225911 6.321909 6.272698 6.358185 6.4402313 6.253561 6.565895 6.3875794 6.400856 6.499027
1368449_at 4.6091633 4.4605646 4.5163383 4.7441444 4.3442 4.6131063 4.643199 4.6069994 4.5608225 4.53452 4.511723 4.7245092
1368450_at 5.283486 5.135919 5.057877 5.1801395 5.4085674 4.8450294 5.037806 4.892693 5.38306 4.8469114 5.301081 5.418766
1368451_at 6.180077 5.820385 5.998302 6.2580085 6.1845245 5.946531 5.972048 6.0973854 6.4865766 5.75862 6.0105276 6.052544
1368452_at 9.689307 9.715474 9.56172 9.741333 9.601392 9.623818 9.600344 9.42867 9.236115 9.499382 9.260159 9.297247
1368453_at 11.565119 11.082739 11.147254 11.438091 10.853455 11.455786 11.164334 11.57886 11.4445305 11.032104 10.92003 10.648012
1368454_at 3.862532 3.41885 3.8460412 4.0612426 3.9042354 4.1475167 3.9219332 3.7117202 4.010774 3.9962745 3.8637557 4.192175
1368455_at 4.953597 4.8235855 5.3908405 5.148652 5.1526685 5.053804 4.787413 5.233638 5.2643414 4.872226 4.7884197 4.8579245
1368456_at 4.021739 3.667194 3.7753818 3.998969 3.6840684 3.7205281 3.6194546 3.7427893 3.9946132 3.6698139 3.8323574 3.4773145
1368457_at 3.6608183 3.891334 3.621342 3.983956 3.7571857 3.6556208 3.9785225 3.699537 3.647158 3.7815087 3.4622986 3.6045642
1368458_at 10.947001 10.494596 9.0567 11.273874 10.475958 11.245772 10.543831 11.258147 11.388312 11.475556 9.866698 10.20068
1368459_at 3.885852 4.191287 4.0821986 4.0726447 4.4006543 4.288741 4.1746306 4.12241 4.2871447 4.3436303 4.083871 4.0093565
1368460_at 8.13991 7.9010653 7.4614964 7.664735 7.7845607 8.026665 9.122021 8.674306 8.266178 7.755034 8.225096 7.5915895
1368461_at 11.397954 11.122495 11.477488 11.092943 11.395398 11.486606 11.370654 11.037112 11.231093 10.974132 10.785047 11.192365
1368462_at 5.327018 5.1427665 5.182683 5.388833 4.917517 5.093573 5.3937373 5.184844 5.2492633 5.0453863 5.287022 4.859769
1368463_at 7.2357206 7.858007 7.686179 7.5851226 7.6234097 7.2358885 7.6803784 7.321993 7.4307256 7.662198 7.4215984 7.669661
1368464_at 6.0193624 6.2503614 5.9393363 5.7384605 5.8501434 6.1109447 5.532318 5.9390707 6.2112265 5.887901 5.918374 6.2338076
1368465_at 3.532191 3.5859745 3.744926 3.662589 3.7327356 3.5363455 3.741574 3.9221604 3.6129286 3.848625 3.5706522 3.7718372
1368466_a_at 5.5686097 5.8231373 5.8301444 5.469815 5.797436 5.6517262 6.0101314 5.6294503 5.4560933 5.7287025 5.5783896 5.956425
1368467_at 12.892579 12.954269 12.939033 12.957365 12.920213 12.870845 12.75698 12.744429 12.610967 12.734729 12.639019 12.594211
1368468_at 4.4736185 4.2470493 4.7359056 4.2844906 4.6278725 4.635086 4.4606485 4.610012 4.699421 4.6363473 4.6070814 4.5799694
1368469_at 5.437009 5.535506 5.521158 5.6400657 5.4259615 5.640336 5.810654 5.687789 5.895126 5.486544 5.6606827 5.550133
1368470_at 8.831356 8.845216 8.864401 8.559226 8.561116 8.728245 8.504886 8.460435 8.385969 8.513459 8.521455 8.513171
1368471_at 5.314476 5.181503 5.411989 5.3596315 5.0158973 5.3732367 5.2343845 5.5299053 5.483373 5.1515613 5.331144 5.456738
1368472_at 4.7056537 4.583486 4.724046 4.660017 4.45164 4.6001434 4.5405073 4.8063617 5.0638475 4.750697 4.641742 4.9555683
1368473_at 5.005643 5.00895 5.058207 4.7991805 4.9076896 5.002834 5.1494775 5.270767 5.121308 5.01667 4.937186 4.973143
1368474_at 7.0194774 7.6678815 6.933665 7.3113847 7.4858856 7.612983 6.79201 7.4019756 7.219528 6.7936196 6.513615 6.2875834
1368475_at 4.4163804 4.5717206 4.6444817 4.2620287 4.6495776 4.4070106 4.7773695 4.65686 4.9501925 4.19116 4.314535 4.627572
1368476_at 6.838472 6.896923 6.6707487 6.5616026 6.5893826 6.626287 6.800325 6.8224945 6.4269743 6.465277 6.6757417 6.546251
1368477_at 6.797924 6.8231854 6.854249 6.788882 6.979497 6.688509 6.662979 6.962668 6.8176556 6.7817645 6.6108856 6.9352493
1368478_at 3.6058028 3.6290147 3.683618 4.010029 3.5235322 3.794387 3.7759376 3.7826097 3.8417344 3.666837 3.595052 3.7840898
1368479_at 3.521778 3.4331946 3.7538676 3.5720634 3.6149576 3.2450585 3.6732967 3.7665763 3.6926904 3.673903 3.601552 3.436291
1368480_at 5.761664 6.136528 6.274788 6.401331 6.14573 6.1231666 6.422338 6.1563373 6.068674 6.1107426 5.995175 6.07833
1368481_at 4.8003306 4.848593 4.8233604 5.2676663 4.9588695 5.0265613 5.078992 5.027898 5.2452474 5.0073624 4.9251194 4.9494824
1368482_at 6.5334477 6.561414 6.013002 6.8858457 6.6186304 6.5024285 6.0750084 6.548368 6.784243 6.422523 6.0074835 6.357392
1368483_a_at 4.127068 3.950178 4.2362566 4.333007 4.2933855 4.1861653 4.279349 4.4231386 4.407547 4.431848 4.458903 4.0874367
1368484_at 5.232344 5.361796 4.815438 4.9863477 5.1750183 5.388424 5.4829626 4.9911904 5.2147374 4.8848886 4.7455115 5.212739
1368485_at 4.890522 4.7109823 4.5808587 5.0873938 4.8648376 4.9023776 4.9093285 4.5906773 4.77559 5.057128 4.9341736 4.743779
1368486_at 6.9490085 7.257035 6.861975 7.6850824 6.42699 8.134411 7.8380084 8.281284 7.117232 7.084925 6.414867 6.223563
1368487_at 3.3900528 3.1500173 3.1519783 3.290728 3.1325963 3.1819067 3.3003006 3.19968 3.4227085 3.2212908 3.1870458 3.3181896
1368488_at 9.69782 9.334214 9.257586 9.462588 8.890009 8.891648 9.067093 8.7484665 8.244741 9.02515 9.113826 8.556875
1368489_at 4.8314223 4.8074403 4.815253 4.5065317 4.8278766 4.788528 4.7542405 4.877799 5.219422 4.7334824 4.458903 4.476327
1368490_at 10.118503 10.124366 9.646894 9.948333 9.953627 9.923805 10.376901 10.828799 9.830905 10.383728 10.6089325 10.693318
1368491_at 6.8072844 5.77501 6.6884046 6.605077 6.202173 6.416915 6.2477236 6.4443 6.067635 6.109497 6.1992273 5.8283625
1368492_at 7.6223364 7.6241555 7.198693 7.2566013 7.4647675 7.4859114 6.805604 6.986825 7.445135 7.1419888 6.6671996 7.4201655
1368493_at 4.5108614 4.5290146 4.415439 4.5060472 4.245266 4.4129114 4.8596897 4.7747064 4.841129 4.722583 4.3899007 4.7396264
1368494_at 4.1491003 4.1899643 3.9493883 4.273648 3.80902 3.7087708 4.0721145 4.0366077 4.260419 3.9444869 4.0053954 4.3385363
1368495_at 4.8492074 5.0193977 5.121998 5.14462 4.8639607 4.862143 5.307413 5.038088 5.497905 5.221294 5.253849 5.244538
1368496_at 4.0422497 4.20767 4.143347 4.137249 4.3268075 4.2318783 4.454674 4.085952 4.103204 4.2383976 3.981606 4.32805
1368497_at 10.841755 11.214857 10.495531 10.894845 10.801 10.964385 10.61158 10.387322 10.678819 11.4352455 11.364919 11.464063
1368498_a_at 3.3480523 3.2018657 3.2990284 3.406596 3.2138426 3.056792 3.25767 3.2109907 3.2435513 3.083735 3.2585409 3.2607882
1368499_at 3.2365553 3.3736126 3.197272 3.2362113 3.4416225 3.2598042 3.2763515 3.1996114 3.513761 3.3075554 3.3842943 3.204691
1368500_a_at 6.288513 6.24696 6.37224 6.6886578 6.5724525 6.443262 6.74143 6.6220927 6.5361867 6.4483476 6.484301 6.497724
1368501_s_at 6.802263 6.773871 6.498923 6.8140106 7.2448354 6.715209 6.5420303 6.910992 7.0854783 6.9217405 6.821288 6.3049846
1368502_at 3.838019 3.9277408 4.150482 3.932859 3.9963038 3.6631184 4.034682 4.190077 3.8599727 4.0372834 4.244817 4.1180825
1368503_at 8.290043 8.197844 8.223112 7.9628415 8.015303 8.175745 7.9253855 7.9649453 8.74782 8.335211 8.30537 8.109785
1368504_at 11.26244 10.9332695 11.141684 11.003595 10.974516 11.2326565 11.266298 11.179444 10.994233 11.2597685 11.400685 11.075771
1368505_at 4.628359 5.291049 4.7032776 4.791591 4.782994 4.5055594 4.8359137 4.6113267 5.1015153 4.6513515 4.3716183 4.9855905
1368506_at 4.5013137 4.8612847 4.7661276 4.7968683 4.7651935 4.415581 4.5493755 4.724071 5.026279 4.5825205 4.6918297 4.622224
1368507_at 11.375671 11.394218 11.311396 11.508046 11.374545 11.30687 11.417645 11.520268 11.375838 11.504577 11.553807 11.583436
1368508_at 8.471952 8.402194 8.35678 8.542877 8.443334 8.506975 8.329046 8.309834 8.60713 8.683272 8.395828 8.531073
1368509_at 6.0950336 5.907715 6.3070645 6.4152193 6.177481 6.7224083 6.3757076 6.3506126 5.9709125 6.8526134 6.789465 7.394411
1368510_at 4.497511 4.457514 4.601782 4.448428 4.669318 4.453866 4.394161 4.6294556 4.460394 4.7104797 4.695298 4.435272
1368511_at 4.158929 4.161851 4.280739 4.1570992 4.0968814 4.217632 4.3833294 4.0544443 3.993105 4.100749 3.9736922 4.1549845
1368512_a_at 10.583618 10.688981 10.627808 10.608511 10.805332 10.471915 10.5705805 10.474858 10.142855 10.221736 10.054952 9.923585
1368513_at 6.3225446 6.909898 6.574696 6.728339 6.579431 6.605939 6.540443 6.721902 6.265716 6.828963 6.612208 6.580176
1368514_at 11.641247 11.709136 11.705336 11.579507 11.647233 11.591628 11.687331 11.6849785 11.463688 11.685543 11.639017 11.703096
1368515_at 4.7448225 4.8170185 4.9138937 4.896641 4.953659 4.7007465 4.9299536 4.708617 5.0401373 4.961864 5.1599436 4.859413
1368516_at 6.8036146 6.9184027 6.8325095 6.934431 6.7931356 6.69179 6.6795473 6.653425 6.5306044 6.6865005 6.9180017 6.8564587
1368517_at 7.0788436 7.292621 6.695386 7.16163 6.4583225 6.824815 6.850205 7.1030087 6.3775554 6.9746146 6.781867 6.83873
1368518_at 8.311984 8.339904 7.9177547 8.160646 8.147224 8.265171 7.8634944 8.121371 8.317144 7.883362 7.4783773 7.9355807
1368519_at 4.910532 4.694669 5.1168756 5.0293026 5.099018 4.9361663 5.0631266 5.123376 5.2650785 4.976246 4.837264 5.2845807
1368520_at 13.079509 13.028583 13.0797825 13.074344 13.253254 13.194987 13.118414 12.900379 13.009696 12.310948 12.167461 11.561824
1368521_at 6.7430477 6.7007713 6.67594 7.0337515 6.7178345 6.8508162 6.1294184 6.7155533 6.953596 6.5288424 6.1892023 6.9173
1368522_at 4.8398094 4.9002233 4.6872573 4.38207 4.4830112 4.6203885 4.2169523 4.438697 3.8122015 4.6218405 3.6191196 4.274571
1368523_at 3.8827155 4.021848 3.7693465 3.847279 4.0934067 3.7984061 4.0691986 3.96964 4.095292 3.9764316 3.8487964 3.958221
1368524_at 3.5249808 3.528827 3.6699278 3.5673423 3.711986 3.5530353 3.3959963 3.5664375 3.6214721 3.64072 3.7818086 3.564727
1368525_at 6.9900255 6.7912064 6.8912373 7.187549 6.653408 7.0891805 7.270129 6.9965296 6.5955443 7.107349 7.115894 6.9724727
1368526_at 7.513655 7.5649967 7.429568 7.3782244 7.4169226 7.4441266 7.317319 7.5129986 7.537036 7.1927514 7.5850844 7.142244
1368527_at 3.3722312 3.1709032 3.1102862 3.2176569 3.1670842 3.151568 3.3366687 3.2680824 3.2524388 3.083735 3.4393375 3.235202
1368528_at 8.881498 9.034376 8.934412 8.738945 8.362549 9.140358 9.067871 9.223743 8.627806 8.991304 8.935942 8.61198
1368529_at 5.0233707 5.4023438 5.1682353 4.804905 4.467416 5.450839 5.16755 5.7880387 4.542207 5.265434 5.315282 4.734473
1368530_at 3.962945 4.2742505 4.2265115 3.875816 4.301971 4.1038513 4.1970425 4.2514086 4.480796 3.9857197 4.1001472 4.1695604
1368531_at 3.4320314 3.486132 3.5187564 3.4939277 3.6488018 3.6146793 3.5894678 3.4453773 3.5837855 3.456816 3.5287778 3.5670953
1368532_at 3.8619397 3.8438745 3.7165532 3.7570913 3.8079543 3.9648862 3.6044981 3.741333 3.8793218 3.6913848 3.8010428 3.9136987
1368533_at 5.5403585 5.8069744 5.1103725 5.0286574 5.631609 5.392622 5.4508524 5.5282426 5.3416796 4.97659 6.2948084 5.2443495
1368534_at 5.5669165 5.2823076 5.2526236 5.234186 5.799078 5.3094487 5.5340505 5.514384 5.620282 5.2838206 5.4848566 5.4652753
1368535_at 5.119801 4.823874 5.276656 5.1310477 5.103761 5.2310877 5.1558113 5.2563477 5.925004 5.549334 5.233558 5.808199
1368536_at 10.678619 10.473179 10.799424 10.6371 10.659726 10.81966 10.739774 10.49777 10.623918 10.462811 10.256572 10.701807
1368537_at 6.879238 7.1938376 6.7140136 6.7759075 7.0836315 7.1100674 6.877657 6.9009285 6.5554705 6.9049735 7.1322775 6.738719
1368538_at 8.284734 8.440111 8.37996 8.184435 8.289106 8.14945 8.168636 8.045046 8.276266 8.248622 8.124711 8.057161
1368539_at 3.390909 3.3325474 3.3468013 3.3693619 3.3383923 3.2024899 3.2392375 3.4851372 3.445494 3.3355608 3.2709978 3.3813186
1368540_at 4.3264704 4.541716 4.159543 4.354181 4.2021046 4.1567154 4.6422048 4.1744013 4.170676 4.602572 4.1163282 4.353216
1368541_at 6.3436675 6.10038 5.8636527 5.9913616 5.992497 6.464577 5.688039 6.0880537 6.586519 6.2097254 5.885361 6.0343437
1368542_at 4.897457 5.114455 4.902957 4.760828 5.168177 5.0672812 5.00055 4.8333616 4.640842 5.181401 4.849116 4.5413175
1368543_at 7.599607 7.426858 8.442336 7.4776053 8.344956 8.050535 7.9656825 7.600248 7.777557 7.58295 7.3279386 8.105322
1368544_a_at 4.3973217 4.477378 4.31161 4.7163553 4.6051836 4.271352 4.4296017 4.530981 4.8618736 5.1525245 5.2661076 5.4580193
1368545_at 5.14437 4.98483 5.31237 5.449079 4.954432 5.1123075 4.7419615 5.023385 5.3813725 5.3712277 5.021696 4.8979764
1368546_at 4.78183 5.2006187 4.8730683 4.8841286 4.9707136 5.0303984 4.7439737 5.1462293 4.9715195 5.0410395 5.2789364 5.170308
1368547_at 3.89146 3.679965 3.71442 3.960339 3.7815528 4.039504 4.103562 3.9219089 3.8536768 3.5950038 3.9045005 3.8698144
1368548_at 3.2330031 3.2339246 3.190454 3.103311 3.2991493 3.367461 3.2142906 3.3912678 3.1137779 3.3252037 3.325243 3.3854127
1368549_at 9.149504 9.090589 9.209751 8.899131 9.107227 9.089352 9.040297 8.929729 9.168349 9.028042 9.043779 9.029705
1368550_at 4.865224 4.9190907 5.2018538 4.792328 4.9203186 4.792903 4.8893785 4.7698975 4.9502106 4.9028673 4.7759876 4.868416
1368551_at 4.7229214 4.4579887 4.487185 4.6367326 4.326092 4.7464485 4.660085 4.7072406 4.6754684 4.599914 4.5344386 4.844445
1368552_at 10.909325 10.935723 10.858327 10.81004 10.824383 10.862784 10.786845 10.97203 10.675954 10.883343 10.953212 10.865559
1368553_at 5.1915054 5.1243763 5.1488676 5.322358 5.560995 5.36077 5.1109533 5.2921343 5.120879 4.9009647 5.000328 5.317359
1368554_at 5.4258432 5.298405 5.44131 5.2674446 5.358452 5.2864265 5.5100164 5.4939423 5.3692636 5.429455 5.4947367 5.532745
1368555_at 5.783564 6.1250196 5.582544 5.5436854 5.729238 5.7666526 5.296894 5.444746 5.7741055 5.5145364 4.8492756 5.2650957
1368556_at 4.2971587 4.515764 4.5407577 4.246207 4.5373707 4.553064 4.473795 4.5023756 4.283184 4.412713 4.657605 4.5486383
1368557_s_at 3.9514654 4.1878963 4.5842867 4.5841784 4.5488667 4.546399 4.335864 4.3910747 4.9502106 4.496517 4.3921757 4.708903
1368558_s_at 8.396748 8.571783 7.9993443 8.263506 8.4802475 8.70314 6.9370866 8.075783 8.276794 7.6426992 7.5028534 7.7611313
1368559_at 5.3335457 5.4999657 5.3285074 5.3860836 5.296527 5.370869 5.2614465 5.579591 5.6554832 5.200053 5.2309847 5.177038
1368560_at 4.5821466 4.7168427 4.6540904 4.655732 4.912876 4.6380033 5.1492505 4.76347 5.1287584 4.5318336 4.927132 4.6982126
1368561_at 3.765147 3.8864472 3.946086 3.9942408 3.6309214 3.710902 3.6168568 4.116037 4.3021603 3.8369904 3.8355472 3.7087443
1368562_at 4.674117 4.448975 4.801305 4.881831 4.6822042 4.655902 5.2661304 5.1005526 4.561221 4.7494025 4.566682 4.7045054
1368563_at 7.9372196 6.852663 7.8843236 7.183768 8.056862 7.69587 6.542888 6.5821996 6.407657 6.3433914 6.803155 7.736254
1368564_at 4.504851 4.391391 4.669482 4.6348286 4.454576 4.595846 4.824155 4.822274 4.711417 4.8692203 4.4640136 4.5978746
1368565_at 5.7283263 6.052563 4.2894707 3.941273 5.75721 5.791368 5.656873 4.9911904 4.1407537 4.3368106 4.951241 5.3180723
1368566_a_at 11.491341 11.669964 11.260275 11.285977 11.386672 11.290336 11.410934 11.399795 11.561297 11.290561 11.297992 11.272015
1368567_at 7.9807234 7.9505587 7.9618025 7.875748 7.8558846 7.6718516 7.8341928 8.12464 7.6804976 7.8045006 7.952146 7.785569
1368568_at 5.2579613 5.412591 5.691391 5.456582 5.2911935 5.370869 5.617718 5.4023275 5.663685 5.4332857 5.3961496 5.616929
1368569_at 3.4926622 5.055775 4.10471 4.2013974 3.941459 3.5477843 3.9616997 3.7545247 3.9840255 3.5938118 5.4547505 3.78694
1368570_at 8.082232 8.335792 8.278111 8.013189 8.341631 7.889255 7.7536554 8.06802 7.5744762 7.2397585 8.073683 7.927534
1368571_at 4.973076 5.221303 4.494202 5.137702 4.895144 4.9827394 4.660085 4.577501 4.649961 5.3205805 5.3809285 5.175601
1368572_a_at 5.2355247 5.1786056 5.4050097 5.1098456 5.1446185 5.0255013 5.067881 5.190072 5.5091467 5.225551 5.1577716 5.292292
1368573_at 9.027417 8.835709 8.571607 8.840204 8.578733 8.875696 8.600222 8.883778 7.989416 8.762903 9.0872 8.771735
1368574_at 10.441334 10.464822 10.475871 10.6220255 10.281998 10.520045 10.463321 10.454247 10.008898 10.240753 10.009549 10.180206
1368575_at 4.9263687 4.970241 5.2248697 4.9881005 5.37303 5.1067057 5.1305485 5.153922 5.289875 4.9757767 5.3748665 5.4169803
1368576_at 3.7656147 4.1417646 4.066043 3.7742405 4.2549267 3.7774982 3.9557784 3.619671 4.0218287 3.705027 3.8250523 4.138089
1368577_at 3.4736028 3.3506684 3.3392837 3.213229 3.3025966 3.4704113 3.3454173 3.4685922 3.5424979 3.3832088 3.4756954 3.4248693
1368578_at 4.486731 4.331384 4.723628 4.3380413 4.565669 4.436629 4.470083 4.6697636 4.703395 4.5875154 4.4040375 4.6657157
1368579_at 4.229114 4.2920847 4.504439 4.333007 4.357456 4.2719145 4.215021 4.3620167 4.666118 4.292966 4.424637 4.4215183
1368580_at 6.176175 6.1342235 6.250806 6.2190094 6.1408277 6.570492 6.520513 6.4471817 6.1974535 6.071956 6.1590886 6.1196227
1368581_at 6.148179 5.995571 5.876189 5.900529 6.0533433 5.843104 6.1195884 5.7423 5.7145424 5.8858476 5.589235 5.990845
1368582_at 3.619185 3.7463162 4.02901 3.8021014 3.899267 3.994962 3.9243796 3.8480024 4.2176843 4.1912985 3.7509725 3.950747
1368583_a_at 13.731672 13.79226 14.021793 13.945318 13.857212 13.805478 13.80661 13.797855 13.674424 13.841841 13.998166 13.808235
1368584_a_at 4.4170356 4.4630117 4.779716 4.4813523 4.4093122 4.218726 4.7095737 4.541318 4.607399 4.5432334 4.5818925 4.4989047
1368585_at 5.413759 5.323289 5.913542 5.6833715 5.6794252 5.4508386 5.7792573 5.840835 5.7956266 5.524361 5.52175 5.780544
1368586_at 4.777175 5.0314054 4.9736137 4.7270155 4.891118 4.6988497 4.962223 4.921254 5.1315694 4.8872104 4.7802496 5.0419827
1368587_at 13.88527 13.86971 13.896077 13.864295 13.916114 13.920101 13.886433 13.879935 13.868202 13.827544 13.72975 13.867576
1368588_at 6.5456867 6.287862 5.955106 6.2190156 6.129573 7.0500536 6.563427 6.1672664 6.242533 6.691962 6.6881595 5.9396343
1368589_at 8.51743 9.455275 8.906213 9.251016 8.808275 9.151081 9.155439 8.6813755 7.9431434 8.487929 9.199206 8.998228
1368590_at 3.8077419 4.345378 4.2813134 4.021339 4.262918 4.066864 3.9886594 4.1068716 4.308309 4.151227 4.0224447 3.9442363
1368591_at 9.069182 9.107264 9.000599 8.91615 8.826752 8.955312 9.12708 9.02219 8.661317 8.754551 8.6737995 9.008573
1368592_at 7.9934993 7.7403507 7.3043914 7.788893 7.36148 7.1709576 7.256898 7.137146 7.092622 7.3793774 7.5835204 7.150249
1368593_at 8.727221 9.139477 8.857899 8.691631 8.966684 8.942183 8.967083 9.02449 8.604473 8.400476 8.785551 8.430191
1368594_at 5.12882 4.802666 5.1520147 4.861933 4.885488 4.926279 5.0770836 4.876183 5.115284 4.919549 4.810646 4.935109
1368595_at 4.712301 4.764245 5.0970397 4.5121727 4.6317616 4.655051 4.7117524 4.550335 4.5404134 4.7220154 4.489069 4.654751
1368596_at 7.073906 7.214388 7.1558747 7.8759274 7.0210776 7.6642346 8.058145 7.339603 7.0320396 7.8078523 7.1074147 7.6407876
1368597_at 5.6641264 6.2530046 6.1945906 6.2026834 6.097567 6.1511216 6.548009 6.4852953 5.719764 6.5359454 6.0561037 6.5235744
1368598_at 6.149699 6.0137367 6.325036 6.0617223 6.1837826 6.105499 6.3364453 6.3545814 6.4162226 5.9149203 5.9179463 6.2764664
1368599_at 5.185705 5.133685 5.294322 5.3860836 5.3448095 5.2831526 5.3780575 5.480581 5.747409 5.313126 5.409111 5.5152893
1368600_at 11.153483 11.074334 10.923146 11.119029 10.993954 10.925904 11.243465 11.109088 10.794679 11.152382 11.190602 11.109593
1368601_at 4.403538 4.350088 4.3758507 4.2228208 4.219259 4.295883 4.3884997 4.3040924 4.7376566 4.210948 4.2926154 4.476658
1368602_at 3.625497 3.7633157 3.7120318 3.7574122 3.8684516 3.853032 3.8848283 3.7427893 3.8508203 3.8702178 3.638195 4.025695
1368603_at 4.2058287 4.434825 4.5174417 4.6471767 4.5465965 4.380841 4.589671 4.773643 4.6959925 4.4186015 4.3847094 4.4986506
1368604_at 4.659517 4.776599 4.6261272 4.6053176 4.779528 4.645132 4.831377 4.684224 4.766013 4.9235516 4.8422713 4.9062123
1368605_at 5.0996847 5.4018736 5.036269 4.880649 5.0057726 5.2136173 4.760202 4.8819604 4.9369373 5.035757 4.921932 4.4455514
1368606_at 3.6982 4.0524554 3.7591493 4.077662 4.0556 4.37434 4.12628 4.0137925 4.1021385 3.6959414 3.895605 4.0589867
1368607_at 7.232659 8.756347 8.474541 7.32305 9.062172 7.4772367 9.278758 8.151165 8.091401 8.806419 10.067034 8.973783
1368608_at 9.850086 10.067145 10.052006 9.982687 10.009291 9.898428 10.184012 9.620249 9.930449 9.661626 9.23845 9.533776
1368609_at 12.64537 12.5644865 12.713707 12.592176 12.762552 12.810546 12.701753 12.645024 12.630177 12.648644 12.760851 12.684551
1368610_at 3.8266656 3.728946 3.9341476 3.784469 3.78612 3.884448 3.7427886 4.0977845 4.0857105 4.1273336 4.048916 4.001624
1368611_at 3.8028445 3.7535505 3.6808143 3.7487013 3.8391178 3.9177122 3.7922006 3.894591 3.8467238 4.08807 3.7948925 3.736061
1368612_at 5.2962933 5.3189936 5.41445 5.2997217 5.2629776 5.389871 5.5808034 5.4919662 5.551757 5.288179 5.272823 5.2268767
1368613_at 3.8103106 3.830469 3.8117857 4.0969963 4.0492363 3.7333367 4.127192 3.9209514 4.289379 3.873206 3.7619245 4.0039396
1368614_at 8.31905 8.180771 7.970009 8.4569 8.1457205 8.1587105 7.913326 7.9652786 7.625489 7.84842 7.7398767 7.5733895
1368615_a_at 4.3645945 4.5290146 4.3205543 4.333007 4.537152 4.3479843 4.646677 4.755991 4.8527527 4.2911973 4.458903 4.5683
1368616_at 5.896716 5.6778584 6.060093 5.9450827 6.320449 5.88776 6.0551705 6.1723733 6.253457 6.484398 5.926626 6.0687957
1368617_at 4.317772 4.426568 4.7176876 5.206685 4.036898 4.8347373 4.7896743 4.1603103 4.337404 5.19446 4.299411 4.891014
1368618_at 9.437868 9.543193 9.374161 9.614725 9.388152 9.403854 9.389014 9.414296 9.187333 9.510515 9.179056 9.553902
1368619_at 4.808662 5.075499 5.202038 4.993881 4.9933863 4.9435577 4.9864144 5.1676035 5.214416 4.7508364 4.752097 5.026182
1368620_at 5.122851 5.3996215 5.3391933 5.546916 5.4679985 5.3492565 5.377955 5.140688 5.626859 5.105109 5.336621 5.349259
1368621_at 10.657694 10.998385 10.850827 10.958236 11.025642 11.010004 10.58495 10.832281 10.591858 10.657426 10.345916 10.422744
1368622_at 3.9227657 4.147258 4.0458016 4.0276804 4.089611 3.9588594 4.1916947 4.20361 4.286706 4.1290054 4.3636236 4.3260126
1368623_at 4.2283525 4.5108376 4.3426104 4.3903933 4.4342666 4.4136515 4.331846 4.541318 4.5848856 4.6140976 4.377043 4.282852
1368624_at 3.4549797 3.5135405 3.6636882 3.4772654 3.5408497 3.535968 3.5126595 3.7593107 3.7785015 3.5898957 3.6544266 3.6003501
1368625_at 4.680135 4.7413864 5.0182056 4.845061 5.126214 5.023448 5.028952 4.88782 5.023354 4.8257904 4.884097 4.9747553
1368626_at 3.7909882 4.193591 3.9866264 3.871458 4.2137446 4.2108197 4.403742 4.156318 4.2223926 3.9228652 3.9538064 4.16494
1368627_at 12.948586 12.902786 12.9709 12.992282 12.984484 12.929278 12.713473 12.801499 12.674754 12.77377 12.396096 12.514174
1368628_at 3.6890213 3.802524 3.8783336 3.743849 3.597941 3.65203 3.9167995 3.855069 3.888943 3.7215044 3.8487964 3.822222
1368629_at 3.9382076 4.228084 4.426842 4.432221 4.365486 4.006872 4.16024 4.265603 4.4978275 4.449093 4.1019554 4.419836
1368630_at 3.363424 3.5308638 3.7541163 3.598887 3.5241506 3.5657597 3.734541 3.5304563 3.3990495 3.650081 3.6085289 3.4823353
1368631_at 4.406471 4.530505 4.433705 4.548581 4.264579 4.4458823 4.561048 4.4851584 4.111058 4.3823414 4.441089 4.208708
1368632_at 3.3700743 3.3468027 3.1982713 3.4183109 3.152309 3.1508577 3.2155352 3.2519507 3.4111998 3.3645375 3.2404895 3.2868671
1368633_at 3.4490077 3.2960107 3.4332557 3.3718524 3.4672606 3.27898 3.5229216 3.4005234 3.5059571 3.3497517 3.2858198 3.4772468
1368634_at 7.5642223 7.406883 7.684774 7.4741154 7.5552173 7.600049 7.487159 7.6327505 8.028727 7.5979147 7.425156 7.5446496
1368635_at 3.772707 4.020548 4.046582 3.9979603 3.9497902 3.8915186 4.3241177 4.080425 4.330654 3.8702173 3.961488 4.0489655
1368636_at 5.336613 5.1850333 5.266776 5.2497344 5.360113 5.340499 5.1674414 5.6121764 5.659192 5.5253496 5.438961 5.520051
1368637_at 4.3228183 4.0361776 4.010609 4.4618206 4.0035696 3.876693 4.3146815 4.2886295 4.035822 4.1464615 4.2032743 3.9136987
1368638_at 5.3559756 5.195087 5.3728204 5.310688 5.294812 5.2391396 5.2072525 5.3961935 5.543748 5.4180346 5.316943 5.3744736
1368639_at 3.5665302 3.633713 3.7457194 3.8501506 3.812619 3.8535712 3.5885634 3.9791749 4.117672 3.6393294 3.9830706 3.9107454
1368640_at 5.029907 4.5845237 5.178483 4.799673 4.7484975 5.024401 4.9783697 5.125213 5.1237836 4.8807335 4.7024527 5.1128798
1368641_at 4.25074 4.4045777 4.61018 4.791784 4.4405756 4.445868 4.638692 4.19986 4.892146 4.4242806 5.1744504 4.5005946
1368642_at 9.77809 9.756913 9.7240305 9.797594 10.078676 9.866375 9.762882 9.7782545 9.451736 9.762468 9.814886 9.606545
1368643_at 4.315157 4.3850307 4.1939116 4.129463 4.1832805 4.1935005 4.0766068 4.210265 4.1818743 4.4049606 4.3310146 4.3658476
1368644_at 4.41612 4.340251 4.432809 4.0869627 4.169038 4.3867407 4.2601824 4.032191 4.4362607 3.9453666 4.415688 4.1768675
1368645_at 6.6300683 6.236754 6.0019 6.570715 6.6403084 6.5316906 6.3776493 6.21739 5.9115357 6.3355308 6.052766 6.0737443
1368646_at 8.862243 9.035704 8.852892 8.769364 9.03989 9.235513 8.758572 8.963877 8.526776 8.880499 9.06262 8.8106575
1368647_at 7.8404922 7.8506083 7.4600983 7.7376866 7.4949408 7.7216067 7.662613 7.744116 7.387291 7.8356314 7.695699 7.4176874
1368648_at 4.363172 4.445694 4.4393506 4.3798566 4.2793055 4.2616825 4.4851637 4.689404 4.7149744 4.489747 4.39694 4.5631404
1368649_at 8.101662 8.369505 8.055189 7.8999934 7.821418 7.8781276 7.8767276 7.8084483 7.8989697 7.8955865 7.9468503 7.779186
1368650_at 7.6233916 7.145023 7.0481634 7.0561495 7.4893713 7.926715 7.1870084 6.967382 7.222751 6.612431 7.3325286 6.376894
1368651_at 11.339388 10.916747 10.910987 11.110624 11.015744 11.060031 11.409266 11.258713 11.067209 10.656504 10.652346 9.579203
1368652_at 7.086854 6.811276 7.1342344 6.964617 7.0337524 6.97634 7.0020967 6.8020053 7.1020217 6.7996416 7.005343 6.8961935
1368653_a_at 10.841464 10.935066 10.936963 10.898373 10.78353 10.752467 10.756102 10.835548 10.883251 10.9347925 10.862415 10.821451
1368654_at 6.647977 6.449238 6.5894814 6.466476 6.641911 6.9854264 6.7101583 6.6521416 6.494877 6.550208 6.568779 6.6490717
1368655_at 9.497717 9.798419 9.61662 9.692964 9.74401 9.628109 9.262312 9.590937 9.345782 9.278105 9.394076 9.541985
1368656_at 3.7475643 3.992495 4.1142178 4.028809 3.9418297 4.0324574 4.067841 3.9786775 4.0672684 4.0743785 3.7989783 3.838206
1368657_at 3.4626267 3.462423 3.5751283 3.4509063 3.468273 3.4684618 3.8043036 3.7468464 3.859703 3.4178646 3.640676 3.7041373
1368658_at 5.2578235 5.499203 5.040399 5.057251 5.1904545 5.1878147 4.957461 5.443605 4.672545 5.114613 5.458083 5.0198984
1368659_at 11.180852 11.129197 9.665729 10.316877 10.8036785 9.743326 11.286138 10.859393 10.565563 10.638125 10.949352 10.518445
1368660_at 4.6493826 4.71784 4.718691 4.8228507 4.8326054 4.797333 4.7976418 4.8653855 4.7257376 5.0523596 4.6214166 4.652524
1368661_at 6.5970163 6.4412303 6.635076 6.5931993 6.824427 6.8184443 6.2582097 7.137382 6.745935 6.800183 7.533343 7.5133677
1368662_at 7.657767 7.764545 7.646663 7.0082345 7.8616514 7.32898 7.0621176 6.986678 6.3034763 6.6608167 7.2713795 6.8728857
1368663_at 3.398057 3.661643 3.4544706 3.3831367 3.7327356 3.4793417 3.3877504 3.5564632 3.5347755 3.4540277 3.3853161 3.616847
1368664_at 4.991991 4.887734 5.1986227 5.020423 5.175064 5.234951 5.0201254 5.2242117 5.3891106 5.0473237 5.0210037 5.235789
1368665_at 8.51795 8.530241 8.3353615 8.420441 8.445188 8.461996 8.605898 8.582024 8.413431 8.764487 8.683641 8.457989
1368666_a_at 3.9870584 3.9490077 4.0225306 4.0015974 3.9016252 4.0498743 3.771622 3.98396 4.051029 3.9210377 3.5310934 4.013544
1368667_at 4.93608 4.9343486 4.8200026 5.1350985 4.973818 5.0260553 5.054057 4.8428245 5.417191 5.113714 5.035344 5.2785845
1368668_at 9.046918 9.372313 9.068067 9.327504 9.205175 9.104271 9.288687 9.199195 8.787161 9.095242 9.052431 9.07192
1368669_at 7.816716 8.085295 7.790038 7.8596916 7.8544736 7.972352 7.6936994 7.6383843 7.585307 7.486587 7.6320405 7.9682417
1368670_a_at 5.1445994 5.2138677 5.7708764 5.4146886 5.47915 5.648699 5.715455 5.514734 5.6246495 5.229846 5.490955 5.2601595
1368671_at 5.850457 6.2675714 6.0399356 6.076492 6.167957 6.2704773 6.2423453 5.8652377 6.3286877 6.1609144 6.201438 6.0263066
1368672_at 4.429181 4.081287 4.3554525 4.432221 4.2377343 4.5192237 4.5482297 4.3633285 4.5677795 4.319919 4.466763 4.580229
1368673_at 3.799095 3.7815545 3.896577 3.8560226 3.804782 3.9834485 4.202642 3.949894 4.115792 3.8469954 3.8419995 3.744096
1368674_at 11.336022 11.446246 11.194851 11.419843 11.455728 11.440126 11.5193815 11.242489 11.306274 11.169114 11.029897 11.074658
1368675_at 7.942853 7.8130574 7.9656296 7.437625 8.066484 8.120139 7.8219094 7.737408 7.5791645 8.15575 8.014227 7.9535
1368676_at 5.146065 5.507002 5.424268 5.222206 5.274471 5.526164 5.152651 5.1867685 5.438075 5.8323326 6.135939 5.8378897
1368677_at 3.915863 3.8338559 3.961984 3.9021807 3.6264398 3.5747523 3.888017 3.9020028 3.960764 3.9531362 3.9791598 3.917776
1368678_at 4.215987 4.2413816 4.4831147 4.2575064 4.401926 4.21628 4.496959 4.255623 4.4325256 4.203473 4.1900845 4.391031
1368679_a_at 7.7044077 7.6354623 7.601271 7.746804 7.646266 7.52819 7.4066844 7.750805 7.228661 7.4499893 7.6305904 7.3545766
1368680_a_at 4.245949 4.044114 4.4147606 4.1938133 4.6160393 4.244835 4.207021 4.3705473 4.329121 4.1407557 4.0780163 4.169126
1368681_at 6.2217607 5.733849 6.262204 6.2894845 5.982465 6.054225 5.9921823 6.3718023 6.1934032 5.892752 6.030743 6.1077766
1368682_at 4.622923 4.4556947 4.445107 4.340703 4.509083 4.5525184 4.6366267 4.62527 4.597582 4.4774585 4.3553066 4.366456
1368683_at 3.082777 3.0141625 3.0784056 3.2558835 3.1551201 3.263794 3.2454925 3.2138011 3.3743353 3.2030785 3.2750404 3.331243
1368684_at 5.335746 5.476178 5.1637144 5.2474203 5.725131 5.3708696 5.6797323 5.422522 5.6789923 5.6021614 5.345606 5.496189
1368685_at 4.8025904 4.7306957 4.8215694 4.7367487 4.8443375 4.9973464 5.089667 4.7001696 4.941598 4.8157244 5.0619526 5.0580945
1368686_at 13.997172 14.055387 14.010864 14.006818 14.04737 14.045288 14.020214 13.988227 13.938114 13.992452 13.957172 13.949219
1368687_at 6.3969884 6.2781477 6.294027 6.4663897 6.213744 6.1886816 6.51023 6.3512616 6.071194 6.535807 6.541538 6.2928624
1368688_at 4.5509186 4.399413 4.4958367 4.465276 4.499582 4.37312 4.5121064 4.705891 4.4715185 4.3811235 4.498042 4.7597165
1368689_at 3.7723222 3.7793515 4.0787067 4.123801 3.8409119 4.1363535 4.0498347 4.017599 4.274781 3.916456 4.193966 3.8869495
1368690_a_at 4.0004916 4.0651503 4.109358 3.95609 3.8783581 4.1708965 4.0568957 4.166846 4.3286552 4.1023664 3.8760862 3.977563
1368691_at 4.8115535 5.1679893 4.8868613 5.2455206 4.6287518 4.6271396 5.00634 4.7324414 4.8865 5.241263 4.8712587 4.9980764
1368692_a_at 9.12551 9.194429 9.030739 8.579491 9.212264 8.960526 8.959757 8.334024 8.55942 8.565473 8.518498 8.110571
1368693_at 7.062023 7.090012 7.247307 7.250924 7.44657 7.519295 6.823282 6.88134 6.9889264 6.8079014 7.293905 7.033071
1368694_at 3.8699925 3.8932047 4.1652355 4.0397787 3.934129 3.860528 3.866598 3.892448 4.248287 4.142378 4.1019554 4.2296276
1368695_at 12.4132595 12.161654 12.342651 12.371189 12.38881 12.232759 12.256246 12.321285 12.182234 12.169891 11.955438 12.102559
1368696_at 4.83022 4.7014165 5.2891955 4.792797 4.8784213 4.9769535 4.849651 4.9261684 4.942942 4.974913 4.977194 5.395492
1368697_at 3.5641942 3.7014935 3.8846076 3.8597 3.8106163 3.6505105 3.9007926 3.8203795 3.820595 3.6446753 3.5529475 3.9734554
1368698_at 6.724073 7.0873747 6.151734 6.7265663 6.7620783 6.555341 5.687467 6.254341 5.8869247 6.3530073 5.454751 5.841326
1368699_at 4.1699467 4.210347 4.040652 3.779449 4.0514636 4.2187567 4.449914 4.26168 3.9438071 4.058975 4.1479487 4.059816
1368700_at 4.7740912 4.8235855 4.679598 4.599411 4.5209765 4.636113 4.8489184 4.8819604 4.934936 4.7494025 4.8170166 4.32482
1368701_at 5.2631884 4.8235855 5.232679 5.241979 5.2152123 5.121216 4.9463263 5.122671 5.218112 5.0015016 4.8581815 5.195529
1368702_at 8.73467 8.950251 8.908422 8.854846 9.303359 8.99863 8.95807 8.902024 9.551806 8.729792 9.279861 8.885689
1368703_at 7.5520744 7.686358 7.517447 7.673466 7.590876 7.441162 7.446338 7.516412 7.0796742 7.2540956 7.2618947 7.49484
1368704_a_at 4.386792 4.278674 4.3969555 4.0344467 4.2892265 4.215659 4.529128 4.332876 4.305483 4.308836 4.3968673 4.7393527
1368705_at 5.1315513 5.1635265 5.246404 5.174064 5.081488 5.059787 5.377955 5.087553 5.2429276 5.0601583 4.9969764 5.3375607
1368706_at 12.238838 12.058433 12.189048 12.206124 12.093473 12.145059 12.047713 12.197812 12.130249 12.160577 12.094272 12.1583395
1368707_at 13.6175165 13.559653 13.5201435 13.4992 13.547798 13.60595 13.568406 13.548981 13.50059 13.505014 13.493399 13.388478
1368708_a_at 4.250945 4.1082296 4.587109 4.3891497 4.638674 4.5239162 4.453254 4.777037 4.937333 4.4302063 4.329054 4.536655
1368709_at 3.9630823 3.615735 4.0875382 3.6477745 3.843336 3.755402 3.8294537 3.7369745 3.8211386 3.8915243 3.7015765 3.9896648
1368710_at 6.9106297 7.015564 6.7657113 7.0099235 6.975767 7.1035066 6.7340417 6.820134 6.6673946 6.8479834 6.865404 6.672382
1368711_at 9.686578 9.133662 9.245497 8.7355385 9.297953 8.322025 8.024543 7.7982116 8.020623 8.106503 9.091401 8.045597
1368712_at 8.211584 8.245575 7.8830733 8.244219 8.075052 8.267637 8.005664 7.9541173 7.7717404 8.159411 7.879888 7.6196632
1368713_at 4.099532 3.9975512 4.131993 4.2340136 4.5673976 4.0470533 4.050422 4.6234083 4.4953933 4.1026955 4.532507 4.1720524
1368714_at 3.364559 3.3815315 3.3479588 3.355614 3.2562346 3.5426533 3.513799 3.5670357 3.5313807 3.3715668 3.4488018 3.492809
1368715_s_at 3.7311118 4.3097305 3.9693067 3.9642193 3.8165498 3.9403336 3.6251104 4.066046 3.6084447 3.5990028 4.2190742 4.0864396
1368716_at 4.392767 4.2577896 4.131993 4.234794 4.337525 4.49718 4.4116545 4.2435064 4.518356 4.3045087 4.493176 4.124025
1368717_at 10.54994 10.5385685 10.344417 10.48414 10.544439 10.627704 10.444406 10.527059 10.10099 10.252994 10.423197 10.123285
1368718_at 9.299608 10.020014 7.999406 9.777611 8.356655 9.756569 10.941324 12.019192 10.64517 12.447786 13.182263 12.709239
1368719_at 5.068406 5.0651875 4.9287763 5.335701 4.895144 5.400331 5.5706596 5.288103 5.408409 5.0073624 5.0211387 5.146199
1368720_at 12.834058 12.793692 12.948423 12.868788 13.117004 13.187642 13.058986 13.2267065 13.309861 12.957124 12.898568 13.090754
1368721_at 5.5720816 5.7683454 5.8337755 5.558027 5.881038 5.770954 5.887967 5.8121257 5.8480163 5.7800255 5.8725348 5.84864
1368722_at 3.5456986 3.4396007 3.6894083 3.6876936 3.657787 3.6963296 3.5276458 3.3519423 3.723775 3.5452325 3.817547 3.7309186
1368723_at 4.88555 4.9582686 4.672421 4.572489 4.924961 4.968273 4.495843 4.920025 4.908327 4.5991163 4.622779 4.7080503
1368724_a_at 5.986337 5.5040946 6.1671143 5.970948 5.745932 5.6249332 5.967676 5.6576495 5.8157053 6.0827084 6.2852125 6.0429587
1368725_at 5.0194244 4.9306164 5.1014233 4.719653 4.9953527 5.0457516 4.523363 4.6578503 5.0876827 4.7400002 4.655258 4.509655
1368726_a_at 5.95438 6.2749085 6.1066628 6.174549 6.1532516 6.235818 6.022523 5.980484 6.1542683 6.1215224 6.099492 5.9976025
1368727_at 3.5301921 3.3556354 3.5995872 3.581613 3.7226202 3.4529152 3.5113182 3.5715842 3.6260116 3.5173824 3.7989783 3.608192
1368728_at 5.500867 5.2966475 5.3374257 5.595795 5.158616 5.096456 5.2715316 5.2542796 5.4270363 5.3729687 5.371958 5.437155
1368729_a_at 4.2163277 4.005614 4.439351 4.64981 4.393341 4.5419607 4.246488 4.3224497 4.4526615 4.5318336 4.258635 4.429509
1368730_a_at 4.0594125 4.290137 4.5050077 4.38207 4.394804 4.2914467 4.548441 4.4153023 4.698534 4.1864634 4.4409723 4.627368
1368731_at 13.42623 13.05481 13.200774 13.2937975 13.333221 13.285172 13.476381 13.556525 13.556341 13.756781 13.550919 13.611248
1368732_at 7.2846417 7.7256885 7.4829216 7.764299 7.5611415 7.5782394 7.1753197 7.375293 6.943849 7.2756457 7.2050776 7.5470514
1368733_at 13.388278 13.251329 13.006811 13.165601 13.283488 13.283783 12.919176 13.023215 13.230928 13.246662 13.329635 13.243927
1368734_at 4.8334002 4.3556423 4.42551 4.481307 4.6252327 4.541264 4.529128 4.427327 4.7494726 4.298237 4.409816 4.320195
1368735_a_at 3.939571 4.3019075 4.0864954 4.0061398 4.4844866 4.17811 4.016608 3.994953 4.0402985 4.1798286 3.9958534 4.332885
1368736_at 3.7044823 3.6933653 3.5643122 4.594075 3.375637 5.591142 4.3423233 5.1762476 4.898402 4.4919662 6.961716 4.5942707
1368737_at 4.8967414 4.7138844 4.9982142 4.9147534 5.0495853 4.7254257 4.9051676 4.9553986 5.171007 4.895629 4.853949 5.0290127
1368738_at 3.5348527 3.374953 3.5128474 3.4698493 3.4200132 3.5877733 3.3571093 3.4743583 3.7988925 3.5731676 3.7568648 3.3849907
1368739_s_at 4.2433043 4.365403 4.53402 4.4087024 4.5210495 4.791262 4.5322914 4.66102 4.7840996 4.9046307 4.2943573 4.760056
1368740_at 4.0249643 3.9740474 3.9807224 4.0454483 4.0209594 4.1549807 4.1634007 4.189357 4.442484 3.9491644 4.1802444 4.346297
1368741_at 13.416979 13.387111 13.338361 13.406017 13.425845 13.404567 13.416153 13.437075 13.372327 13.355389 13.330856 13.360753
1368742_at 7.169177 7.1466804 6.9369726 7.1833005 6.7920012 7.143935 6.2178235 6.9473925 6.9509883 6.662746 6.3133893 7.065526
1368743_a_at 3.5421278 3.348265 3.8925025 3.7838511 3.869828 3.7126114 3.668901 3.8836439 3.960474 3.6897838 3.8148866 3.9641464
1368744_a_at 4.1547213 3.937028 4.1724367 4.412734 4.4051685 4.3793106 3.9945946 4.132038 3.8907666 4.108676 4.0531707 4.0404177
1368745_at 7.0872865 7.1118436 6.0945506 7.4410596 6.789055 6.9062805 7.3418384 7.004213 6.5840096 7.2174516 7.348723 6.7479005
1368746_a_at 5.1668973 5.038926 5.0954075 5.039329 5.149289 5.1962614 5.169489 4.826412 5.344022 5.145532 5.0998015 5.127137
1368747_at 5.1511292 4.8110185 4.771094 4.843158 4.913906 5.1471415 5.0753994 4.5433006 4.8175864 5.1223183 4.889243 4.7583504
1368748_at 6.1531353 5.8120837 5.604048 5.5556045 5.550872 5.633627 5.914171 5.8153524 5.778617 6.23813 5.863694 5.6747766
1368749_at 5.7176647 5.5268016 5.8979354 5.680632 5.7344465 5.7149305 5.6239696 5.8135066 6.1861105 5.737476 5.6647916 5.9560947
1368750_a_at 4.928821 4.4217243 4.1578407 4.3407803 4.288786 4.353093 4.114618 4.101587 4.345834 4.341579 4.1019554 4.3385105
1368751_at 4.1091843 3.8036041 3.9824727 4.0353146 3.8024802 3.7564018 3.8029196 4.0153394 3.7988925 3.8895957 3.834277 3.9354484
1368752_at 3.6586833 3.6872547 3.7647057 4.0540648 3.951418 3.794387 4.0027328 3.912631 4.003394 3.9420161 4.051195 3.8205044
1368753_at 4.091569 4.0347433 4.475229 4.052702 4.2825336 3.9077578 3.9916325 4.1632442 4.079255 4.080909 4.1242476 4.3015285
1368754_at 5.947728 6.0991836 5.9669228 6.0175834 6.1711235 5.9973288 5.781035 5.958141 6.1993065 5.9302044 5.4963994 6.039438
1368755_at 11.071925 11.008351 10.788172 10.9297905 11.149162 11.041511 10.396039 10.636531 10.946888 10.635164 9.874881 10.714891
1368756_at 4.7704554 5.296202 5.1586084 5.206331 5.194455 4.850974 5.0697994 4.949163 5.4722147 5.3042264 4.962426 5.023996
1368757_at 3.4766674 3.7644725 3.6851017 3.822631 3.8923085 3.440322 3.85008 3.7401216 4.0932937 3.7359443 3.7956052 3.6844351
1368758_a_at 4.635416 4.58023 4.781207 4.6485224 4.7983103 4.7930017 5.071549 5.119361 4.800865 4.682005 4.8106484 4.7999487
1368759_at 4.819692 4.80838 4.607258 4.7674227 4.651536 4.856803 5.0036573 4.756977 5.3003426 4.352704 5.040309 4.926063
1368760_at 3.6804833 3.6608503 3.7547967 3.8013968 3.8463717 3.7953238 3.680345 3.6013627 4.161111 3.766304 3.8992174 3.997247
1368761_at 3.6857193 3.8366847 3.7952247 3.9069798 3.614907 3.7706044 3.8523753 3.463074 3.7963207 3.6834087 3.6707633 3.683115
1368762_at 9.585508 5.7542553 10.074401 10.124982 10.079552 10.357249 5.5963564 11.06217 6.105047 5.7064247 10.253632 10.034738
1368763_at 4.735216 4.477378 4.7296133 4.586289 4.885415 4.6276608 4.7899427 4.751982 4.6442947 4.581374 4.620088 4.6945605
1368764_at 3.33951 3.3456225 3.3396373 3.4981377 3.3155622 3.4005828 3.3633096 3.3582616 3.4179082 3.268684 3.2083728 3.4481869
1368765_at 4.3540134 4.4398623 4.7351913 4.4997654 4.6418176 4.5489235 4.827471 4.5443163 4.766407 4.282935 4.7069845 4.8296947
1368766_at 4.1460567 4.0712924 4.2835245 4.4819794 4.2933307 4.291548 4.3732924 4.395886 4.2891703 4.1733365 4.230291 4.561394
1368767_at 5.3887243 5.1237564 5.3237877 5.254092 5.468977 5.2533884 5.5696664 5.2875986 5.5027304 5.144088 4.902588 5.17311
1368768_at 5.475954 5.347422 5.7475643 5.4306526 5.460186 5.671092 5.7985806 5.4918222 5.882134 5.4695287 5.4880967 5.5426583
1368769_at 11.059914 11.032671 11.251445 11.061097 11.2224245 11.156742 11.060757 11.195691 11.013304 11.336275 11.4261675 11.472898
1368770_at 4.3192186 4.128501 4.2807045 4.1623363 4.341546 4.4221687 3.9151614 4.327379 4.7186193 4.010591 3.671465 4.2875853
1368771_at 4.576661 4.6219406 4.388736 4.4635997 4.6957984 4.7247777 4.6256866 4.5140443 4.4876437 4.253997 4.743019 4.5037475
1368772_at 4.91224 4.8013062 5.0706143 4.8953295 5.142064 5.0901756 4.920647 5.152118 5.2734036 5.253748 5.1108556 5.368552
1368773_at 3.7731986 3.6047053 3.5567484 3.7043529 3.6611078 3.4530787 3.5905244 3.5103173 3.9080606 3.5809853 3.66829 3.6663086
1368774_a_at 5.1668973 4.9563346 5.2406573 5.2932963 5.3908863 5.4952025 5.328198 5.2454515 5.457199 5.0798774 5.2075334 5.437748
1368775_at 4.725237 5.572896 4.927974 4.4238825 4.5098176 4.963109 4.5997825 4.572582 4.4459963 5.571084 4.6616735 4.9045877
1368776_at 4.5222344 4.301178 4.410473 4.5295687 4.6407 4.357951 4.315647 4.556872 4.609986 4.4507046 4.2318172 4.4027505
1368777_at 4.118398 4.2887344 4.261486 4.133682 4.37154 3.9804418 3.991465 4.271165 4.3545613 4.2679462 4.3832173 4.0602665
1368778_at 7.706804 9.270678 8.885299 9.428425 8.79488 8.678709 7.130773 8.580898 8.112015 7.463826 7.0365987 8.215452
1368779_a_at 8.199701 8.189485 8.072899 8.181263 7.9232717 7.989469 7.9959555 7.777128 7.5907583 8.150784 7.8854394 8.147406
1368780_at 5.0168324 4.7040677 4.8991537 4.8704886 4.839489 4.8314195 5.224119 4.7399664 5.0430098 4.64172 4.863961 5.0455112
1368781_at 4.5244093 4.5988 4.286295 4.607953 4.4932613 4.5788455 4.67249 4.652197 4.7342906 4.5811796 4.5548077 4.6713448
1368782_at 3.7547982 3.5265846 3.8214307 3.7440808 3.7766883 3.795027 3.8124783 3.7507477 3.7871945 3.8001893 3.6992924 3.7845323
1368783_at 3.9901764 4.055909 3.9866264 3.9469526 3.9780908 4.2443366 3.9653406 4.32374 4.1982136 4.004732 3.8588376 3.956583
1368784_at 9.397368 9.5550785 9.621114 9.626174 9.522998 9.415805 9.604707 9.53899 9.416889 9.115732 9.21942 9.297076
1368785_a_at 3.7057753 3.2279809 3.43588 3.6896265 3.3248172 3.451603 3.2963681 3.4275403 3.4713411 3.5547683 3.7370894 3.5115848
1368786_a_at 4.14589 4.037609 4.117935 3.9006338 3.9196992 3.8887768 4.1835165 4.398963 4.1550827 3.9741414 3.8929555 4.0209885
1368787_at 5.690419 5.709024 5.9566526 5.7303166 5.6495285 5.8695216 6.0609055 6.0036902 6.0899043 5.688023 5.9104567 5.959401
1368788_at 4.4394245 4.5178614 4.3888063 4.6527205 4.6216745 4.5527506 4.6961374 4.4085 4.464161 4.5901666 3.9379628 4.4622545
1368789_at 5.268581 5.134649 4.573433 4.9169946 5.3448095 5.3388405 4.938517 5.138645 5.3402867 5.1309347 4.6464143 4.9261594
1368790_at 12.168194 12.056072 12.059818 11.91299 12.0670595 12.018125 11.991245 12.019739 12.06352 12.205899 12.102362 12.142341
1368791_at 5.060773 5.089125 4.9290113 5.113372 5.0261765 5.149618 5.002842 5.1230154 5.1292434 5.1128263 5.1383743 5.32304
1368792_at 6.7041793 6.8412337 6.396766 6.6311116 6.2915864 6.434145 6.9582124 6.7564178 6.4503536 6.428371 6.655785 6.494547
1368793_at 4.2095966 4.071292 4.603466 4.4235983 4.2060127 4.3860626 4.409568 4.441634 4.62187 4.4249268 4.3313866 4.395117
1368794_at 11.137441 11.13041 11.185307 11.137972 10.950766 10.981215 11.341359 11.158755 11.094711 11.076068 11.089514 11.102166
1368795_at 5.974861 5.8913083 6.2724905 6.2482877 6.3720775 6.2645354 6.1537833 6.1551456 6.6791677 6.2655377 6.3505054 6.1354103
1368796_at 5.5021677 5.62477 5.731011 5.5598717 5.789139 5.700163 6.0086184 5.7004986 6.074 5.8863754 5.758812 5.705063
1368797_at 7.605304 7.4389687 8.06415 8.006025 7.37571 7.8971477 8.024363 8.392752 7.4249783 7.8544602 7.96516 8.522896
1368798_at 4.1460094 3.77992 3.8700655 3.9168847 4.190757 3.9504845 4.2361937 4.223995 3.7053087 4.016836 3.9465308 3.8658378
1368799_at 5.3846326 5.4239182 5.2236276 5.17326 5.248466 5.370981 5.0946374 5.0202427 5.5218863 5.330968 5.1444154 5.539561
1368800_at 4.0019684 3.9881256 3.9909577 3.8712666 3.9174993 3.8783824 4.142482 4.019205 4.332426 4.0533323 3.8913114 3.9478931
1368801_at 4.3993645 4.195436 4.1609774 4.0469227 4.040147 3.802739 4.0703325 4.00235 4.111351 4.160262 4.0533524 4.071821
1368802_at 4.5358677 4.107498 4.5408998 4.300605 4.3529778 4.311553 4.458438 4.4465294 4.7347465 4.404972 4.3300095 4.52767
1368803_at 4.444874 4.477378 4.5586805 4.4919753 4.6662726 4.4497952 4.40471 4.221781 4.657483 4.4288335 4.5405006 4.6823325
1368804_at 3.7836368 3.7840173 3.9724512 3.87894 3.849607 3.8488982 4.248938 4.127347 4.2495575 4.188301 4.125102 4.1168375
1368805_at 4.4569607 4.452794 4.5850263 4.798332 4.8742456 4.394162 4.6904244 4.651582 4.7635746 4.719202 4.634753 4.715849
1368806_at 13.582622 13.503694 13.555434 13.510014 13.576677 13.486289 13.5397625 13.559809 13.62531 13.536796 13.5066185 13.529264
1368807_at 5.122054 5.221429 5.56861 5.2871065 5.5064735 5.1397924 5.36298 5.434903 5.6110373 5.4155855 5.371273 5.515995
1368808_at 8.982306 8.896524 8.565037 8.693535 8.629927 8.764442 8.609749 8.897136 8.749891 8.803829 8.806574 8.771034
1368809_at 9.2648325 9.377376 9.052997 9.273348 9.141663 9.066342 9.075835 9.08586 9.154429 9.070757 9.119537 9.197142
1368810_a_at 3.831578 3.8448026 3.9931889 4.0364265 3.9258754 4.0291557 3.9962335 4.190123 4.09205 3.792888 3.9878528 4.019168
1368811_at 5.72716 5.7121034 5.7141604 5.736207 5.7523375 5.295079 5.178751 5.3279543 5.2297215 5.842873 5.6814413 5.6611605
1368812_at 4.5731506 4.8604784 4.6337504 4.6343746 4.821863 4.7463064 4.4976444 4.509083 4.7611485 4.749607 4.4816155 4.5439987
1368813_at 5.843962 5.61856 5.843608 5.542232 5.587367 5.704341 5.2251163 5.9672103 6.1720457 5.0799975 5.517317 5.648529
1368814_at 11.372772 11.394875 11.483888 11.236342 11.518378 11.650312 11.302547 11.248417 11.356774 11.360789 11.233529 11.235039
1368815_at 5.260277 5.2074285 5.3613834 5.304455 5.0671277 5.2017946 5.235939 5.154888 5.2065964 4.9650683 5.2748127 5.4161596
1368816_at 4.0425234 3.729707 3.813412 3.851115 3.8538034 3.7451973 3.937286 3.816772 4.1520963 3.9860685 3.9214466 4.165151
1368817_at 9.896682 10.059701 9.82486 9.892393 9.944124 9.827936 9.895543 9.887418 9.594277 9.889363 9.955405 9.946096
1368818_at 8.727595 8.874165 8.600132 8.677976 8.691153 8.636221 8.518585 8.50967 8.359099 8.600796 8.717627 8.580182
1368819_at 10.280006 10.487782 10.199177 10.240996 10.241877 10.29885 10.361565 10.253801 10.11723 10.460726 10.735944 10.459367
1368820_at 7.5553017 7.622562 7.4510965 7.337422 7.213241 7.424555 7.558619 7.5758014 7.53495 7.6368375 7.5558767 7.3092837
1368821_at 6.2069902 6.606006 6.1700277 6.3451753 6.1850147 6.132321 6.046251 6.3981857 6.0899043 6.4147973 6.444989 6.1803665
1368822_at 7.2688646 7.526511 7.3398495 7.254992 7.094014 7.0373163 7.2367363 7.47612 7.0731554 7.5229936 7.508813 7.432044
1368823_at 3.6061096 3.3721719 3.603774 3.6720698 3.4666553 3.6086493 3.5797665 3.6676784 3.573902 3.3458652 3.5948925 3.5171275
1368824_at 10.131524 10.408835 10.200882 10.284305 10.1401005 10.002608 10.17117 10.135648 10.047283 9.995916 9.970908 9.976041
1368825_at 3.3700743 3.3623922 3.5064185 3.6142442 3.6061192 3.4644494 3.5656445 3.4574738 3.531128 3.376569 3.5084496 3.685743
1368826_at 13.3991585 12.760616 12.792517 12.787789 11.247095 12.923131 13.399086 12.893404 13.53238 13.302163 10.291425 13.166729
1368827_at 6.90981 6.769092 6.524452 7.130446 6.3238487 6.705206 6.9872704 6.620823 6.46109 7.0536146 6.9898095 6.5932117
1368828_at 5.674682 5.6850185 5.7018557 5.76743 5.5791345 5.452005 5.9494777 5.7828484 5.7407613 5.670767 5.538467 5.51752
1368829_at 6.907803 7.521441 7.319713 7.171503 7.2972417 7.2923837 7.234155 7.572546 7.12717 7.2813015 7.1279163 7.3180223
1368830_at 4.968365 4.9056215 5.1675396 4.854168 5.0602818 4.9814186 5.1028566 5.2192383 5.00865 4.9663143 5.075841 4.7796545
1368831_at 9.268651 9.341407 9.198002 9.370629 9.236803 9.30121 9.304455 9.090939 8.963104 9.211558 8.999377 9.099542
1368832_at 8.1325245 8.269087 8.129308 8.104818 8.020147 8.128096 7.915776 8.014008 7.7736826 7.942193 7.789721 7.6796536
1368833_at 4.3190312 4.57427 4.542873 4.6030006 4.5037465 4.2511725 4.3956513 4.5212774 4.80915 4.633418 4.4392066 4.4986506
1368834_at 6.5267572 6.414861 6.325036 6.422353 6.5871034 6.476088 5.9089866 6.107765 6.401682 6.101414 5.657102 6.052277
1368835_at 9.716812 9.648893 9.60556 9.996874 9.725344 10.009157 9.385458 9.681746 9.394339 9.459389 9.282087 9.246456
1368836_a_at 4.9971423 4.836543 5.2633014 4.850839 5.0060034 4.9522796 5.2925806 5.0724072 5.2598495 4.9494524 5.118867 5.2792697
1368837_at 7.4603457 7.692896 7.3951626 7.788114 7.5769596 8.138498 7.4983582 6.9445987 7.371659 7.1416616 7.315188 7.1904902
1368838_at 7.6078787 7.6153965 7.190578 7.574064 7.6311083 7.783293 7.2908583 7.514448 7.6097674 7.5093403 7.520619 7.531649
1368839_at 7.1114845 7.1217203 7.411509 7.3800106 7.215047 7.2973523 7.3584027 7.4625864 7.210248 7.6008916 7.5061407 7.468683
1368840_at 12.021403 12.179986 12.290124 12.00075 12.540863 11.831238 11.841611 12.393052 12.386362 12.275184 12.283408 12.320204
1368841_at 7.0737915 7.2703266 7.1647162 7.311835 7.0809035 7.226421 7.0139666 7.1510696 7.286175 7.2044044 7.04029 7.108613
1368842_at 7.7767935 8.118667 7.8345456 7.8692346 8.051284 7.9883294 8.054815 7.8289266 7.7024007 7.614029 7.840654 7.8688664
1368843_at 9.908373 9.922436 9.771057 9.891678 10.018908 9.894547 9.865935 9.820017 9.608395 9.894722 9.9394 9.834377
1368844_at 8.30672 8.427781 8.230428 8.607509 8.5829735 8.412599 8.111822 8.385792 8.552847 8.523227 8.267973 8.184014
1368845_at 3.781042 3.8849232 3.7673256 3.6831923 3.8296554 3.6410046 3.9438257 3.6777465 3.9692962 3.7819188 3.879874 3.8020964
1368846_at 4.7082796 4.6886353 4.6749153 4.597355 4.9005165 4.811385 4.836083 4.8163733 4.9131355 4.6945343 4.7279654 4.7846165
1368847_at 9.642771 9.691723 9.400639 9.653037 9.571123 9.453911 9.495247 9.531076 9.14881 9.416029 9.25788 9.366503
1368848_at 9.141025 9.031277 9.015589 9.194814 9.058056 9.328372 9.228403 9.31595 9.004087 9.405106 9.531494 9.229164
1368849_at 8.306081 8.399154 8.062415 8.417593 8.065957 8.289039 8.3565235 8.340085 7.962991 8.258486 8.253175 8.155903
1368850_at 5.436162 5.180649 5.0518947 5.3585835 5.2469683 5.2550955 5.3693933 5.53211 5.579231 5.9277864 5.28805 5.2978024
1368851_at 9.064894 9.228926 9.151236 9.104681 9.407566 9.291886 9.045006 9.101942 8.988823 9.114418 9.14019 9.119165
1368852_at 10.491395 10.607968 10.442632 10.670561 10.572673 10.513656 10.679369 10.418264 10.463698 10.530702 10.546559 10.52366
1368853_at 3.2572 3.5955722 3.530201 3.169878 3.1929762 3.3662653 3.3447042 3.3824286 3.3770578 3.3634079 3.1383438 3.4582076
1368854_at 3.5069573 3.4237201 3.3065224 3.341877 3.2458186 3.2828014 3.2966206 3.3813565 3.705771 3.320962 3.2898324 3.4945765
1368855_at 6.1373715 5.9964714 5.9622912 5.863548 6.0228453 6.1190042 6.50785 6.149597 6.027825 6.2122293 6.318851 6.1483593
1368856_at 6.368279 6.5830307 5.976234 6.0841637 6.372618 6.4765797 6.1577287 6.341658 6.1456017 6.2473288 6.0835767 6.2012625
1368857_at 3.0669444 3.2268474 3.3746233 3.1844063 3.1877377 3.0872602 3.27648 3.1303034 3.5585244 3.3104448 3.3139281 3.1964915
1368858_at 3.43025 3.6181886 3.663703 3.4783154 3.5926225 3.4351392 3.5113182 3.7547767 3.4457498 3.6425152 3.5044808 3.4579294
1368859_at 9.28892 9.231618 9.000959 9.0663595 9.082393 8.910818 9.1709385 9.167109 8.852705 9.329944 9.246332 9.335999
1368860_at 4.5852394 4.317897 4.3336525 4.6469336 4.4037256 4.130176 4.4553957 4.488087 4.182399 4.2004156 4.6494884 4.660228
1368861_a_at 4.0500927 4.3652587 4.433705 4.4020486 4.5914316 4.1560593 4.3471174 4.454705 4.518123 4.1972704 4.0642548 4.4986506
1368862_at 8.442259 8.521275 8.210837 8.548678 8.256409 8.350037 8.368617 8.635819 7.755293 8.445932 8.594001 8.271943
1368863_at 9.578209 9.507983 9.433431 9.527759 9.396654 9.49711 9.551917 9.434093 9.234812 9.410785 9.539879 9.509725
1368864_at 3.4735453 3.270298 3.6124587 3.5716171 3.4418206 3.4309201 3.527602 3.5042448 3.7133298 3.3293498 3.211972 3.5698297
1368865_at 3.3938138 3.189353 3.3237197 3.3247297 3.2138426 3.4279854 3.3492687 3.4929223 3.329558 3.356636 3.3331025 3.3895795
1368866_at 6.5866733 6.952426 6.655591 6.4667535 6.6368747 6.7331357 6.6855783 6.686809 6.544505 6.514749 6.501077 6.537276
1368867_at 7.3212466 7.283016 6.9472475 7.031785 6.706515 6.8790226 6.9069877 7.3002005 6.6013846 7.0025783 7.248244 6.882934
1368868_at 5.163018 5.4624157 5.4498653 5.1781383 5.253607 5.2434397 5.2922106 5.152852 5.4967737 5.036482 5.2702904 5.1530924
1368869_at 6.0076933 6.635034 6.2199836 6.2406173 5.9980493 6.6503863 6.21521 6.3677306 6.3142967 6.0191994 6.00889 6.3190145
1368870_at 8.473439 8.244376 7.886295 8.97656 7.4481244 8.476747 8.967112 8.0405855 8.624522 9.042755 8.226636 8.481979
1368871_at 8.960325 8.841363 8.879492 9.028343 8.431157 8.182113 9.214769 8.585644 7.2974844 8.874741 9.013976 9.144344
1368872_a_at 5.597393 5.397278 5.484222 5.149066 5.4270706 5.066914 4.972304 5.4286456 4.8515983 4.9748564 5.3137703 4.8743825
1368873_at 3.8253813 4.0364223 4.1143456 3.8128653 4.1336827 4.064752 3.813591 3.9476905 4.257552 3.9095051 3.9793458 4.0968266
1368874_a_at 5.851431 6.3270664 6.031847 5.9968467 6.1191764 5.9465604 5.6445775 5.610436 5.631028 5.8638935 6.1657114 5.8286033
1368875_a_at 7.052614 7.0031424 7.551701 7.006188 7.3456516 7.132805 7.0858846 7.7209735 7.298875 7.348182 7.139843 7.590923
1368876_a_at 4.767621 4.9610515 5.072525 4.9851437 5.0994053 5.1392956 4.9124656 4.7772713 5.273816 4.81343 4.7716002 5.1254735
1368877_at 7.2388687 8.556019 9.235362 7.407029 9.934904 10.9395 10.041588 10.136845 11.227016 8.868557 8.46149 10.070174
1368878_at 10.158067 10.577417 9.87735 10.275385 10.22021 9.79214 10.0718565 9.931938 9.871421 10.731263 11.047925 11.058305
1368879_a_at 4.0139055 3.7704778 4.0656505 4.133682 4.2334075 3.968519 4.3412824 4.0678754 4.435808 4.0662885 4.247901 4.18254
1368880_at 4.411571 4.226215 4.2279577 4.2243967 3.9193563 4.3599987 4.2310696 4.018517 4.3778973 4.2914276 4.412984 4.052573
1368881_at 8.756888 8.869279 8.823831 8.978178 9.002449 8.649952 8.446011 8.634486 8.556159 8.894333 8.809583 8.704722
1368882_at 5.4216914 4.591523 4.1319923 4.4183326 4.2104793 4.4533563 4.659954 5.7730894 6.4489784 4.5884833 5.3013053 4.5219674
1368883_at 4.685452 4.2812657 4.745484 4.512989 4.565669 4.6003704 4.6336 4.918781 4.987281 4.3922544 4.502749 4.655915
1368884_at 5.0109158 4.8532834 4.6789007 4.8433876 4.714852 4.739006 4.5563407 4.621761 5.100588 4.7709417 4.5801125 4.9999585
1368885_at 5.8962603 6.1264286 5.083094 5.7748814 5.596089 5.6054187 5.329256 5.630258 5.3675346 5.2042146 5.3866606 5.711707
1368886_at 9.671723 9.762496 9.552077 9.625352 9.531642 9.60031 9.916528 9.65617 9.215631 9.77346 9.751046 9.557322
1368887_at 3.6857193 3.6486726 3.5693958 3.7877362 3.4678988 3.5614104 3.6326826 3.614204 3.481949 3.6582792 3.5002465 3.514837
1368888_a_at 8.199086 9.215039 7.572111 7.875149 8.568913 8.869378 7.816466 9.176408 7.9596624 8.337895 8.932695 8.67766
1368889_at 7.3586607 7.6323614 7.246972 7.134885 7.380765 7.1517353 7.3530345 7.722026 6.8972073 7.36217 7.420348 6.9977283
1368890_at 8.01859 8.013676 7.8686247 7.9939632 7.9187136 8.050772 8.037069 7.948533 7.8189526 8.080843 7.904702 8.012053
1368891_at 5.936393 6.205415 5.881908 6.0538993 5.811185 5.922852 5.8432508 5.862645 5.814234 5.9618974 5.707289 5.937957
1368892_at 3.7836366 3.6398866 3.7099671 3.8021014 3.5148017 3.7612302 3.573399 3.7032251 4.1262302 3.5302734 3.9338107 3.6662962
1368893_at 4.4201365 3.954298 4.192197 4.1855893 4.234602 4.0904336 4.17327 4.2044916 4.4546733 4.383395 4.2439585 4.341135
1368894_at 4.4173107 4.399815 4.3849516 4.478815 4.56613 4.4466443 4.5165825 4.536077 4.7155457 4.695671 4.469193 4.5303164
1368895_at 3.8937044 4.096526 4.070233 3.8338833 4.105447 4.2673264 4.165887 4.114788 4.141814 3.8532798 4.4296737 4.101766
1368896_at 6.5060406 6.7742805 6.3947215 6.6330585 6.7238 7.1149864 7.49063 6.9487133 6.462218 7.1773787 7.774169 6.8161993
1368897_at 4.6790695 4.8272085 4.5451355 4.684986 4.963438 5.4293118 5.4428205 5.256447 4.454606 4.747513 5.7304535 4.8235464
1368898_at 4.7673855 4.7288675 4.834152 4.656831 5.0698256 4.7315226 4.833425 4.905359 4.736778 4.8316607 4.8359895 5.0374503
1368899_at 7.773771 7.7219386 7.54441 7.8594728 7.683311 7.723664 7.681636 7.6589603 7.7200327 7.6697383 7.6602774 7.7533026
1368900_at 4.6746235 4.93579 4.7463245 4.6898746 4.8954325 4.7075615 5.140707 4.904131 4.5674562 4.891693 4.726039 5.304017
1368901_at 4.639415 4.996894 5.485618 5.359406 5.2167664 5.167115 4.9944053 5.0632033 5.0416255 4.712857 4.752097 5.397922
1368902_at 5.19552 5.4092774 5.617368 5.4414606 5.490809 5.1832495 5.302528 5.6882825 5.8149905 5.370564 5.1975656 5.698487
1368903_at 7.6791635 7.676465 7.8491364 7.380124 7.924468 7.7823706 7.7929487 7.4258733 7.7441072 7.8325005 7.655534 7.495036
1368904_at 6.055571 5.9330378 5.974603 5.925408 5.978157 6.0499277 5.9634995 6.170451 6.163477 6.2538657 5.911863 5.8925743
1368905_at 7.5241556 7.3950605 7.5205235 7.741071 7.6158295 7.299952 8.370092 8.900496 8.601524 10.991629 11.209138 11.339804
1368906_at 3.4248488 3.376934 3.4443023 3.484668 3.3824818 3.5351193 3.6649516 3.7783327 3.5131724 3.5322835 3.5556986 3.5985365
1368907_at 4.858376 4.8035197 5.000373 4.7528515 5.097469 4.893361 4.722477 5.010699 4.7180133 5.11289 5.1472826 5.089767
1368908_at 8.463622 8.268206 8.337244 8.387485 8.457838 8.276365 8.435564 8.7249 8.385184 8.503842 8.681246 8.48584
1368909_a_at 7.0940304 7.1097655 6.7115784 7.124395 6.7193046 7.099585 6.687833 6.762371 6.713087 6.86334 6.870881 6.8769655
1368910_at 5.4263062 5.5687895 5.670899 5.6666484 5.3930836 5.2353406 5.5405273 5.7649198 5.641211 5.727586 5.5727606 5.353964
1368911_at 6.32321 6.6695933 6.395791 6.364092 6.6590095 6.434197 6.6090264 6.322567 6.3255014 6.8336964 6.513615 6.2057924
1368912_at 4.1802273 4.108072 4.264978 4.101264 4.4146247 4.021288 4.1231995 4.1590824 3.9734097 3.8702178 4.0448585 4.3049984
1368913_at 3.5075629 3.299089 3.5961208 3.39991 3.7211347 3.5880122 3.3345327 3.617358 3.9735548 3.6238384 3.295557 3.4095976
1368914_at 3.9730833 4.3241825 4.053619 4.2289615 4.2334075 4.3040676 4.135936 4.184057 4.8070264 4.084414 4.052699 4.019168
1368915_at 11.278183 11.150772 11.170414 11.068527 11.139735 11.114248 10.936648 11.101351 10.929674 10.785438 10.445935 10.403256
1368916_at 10.681 10.836801 10.587412 10.558797 10.704311 10.670082 10.752815 10.573696 10.631343 10.571349 10.347878 10.458169
1368917_at 4.9302683 4.993887 5.2475014 5.175741 4.850847 4.9321747 5.144776 4.8775034 5.275162 5.0202737 5.1736107 4.891537
1368918_at 5.2016993 4.955555 5.0174017 4.952057 5.0078354 5.08643 5.1694098 5.122755 5.0500813 5.16893 4.9862986 5.0944138
1368919_at 4.41612 4.6116443 4.7881446 4.436881 4.4283977 4.5323157 4.674032 4.7243695 4.9502106 4.3613625 4.23743 4.8042884
1368920_at 4.9798226 4.5811443 4.9719 4.7396736 4.7635255 4.8153186 4.929205 4.84348 5.4206777 4.8077903 4.9328785 5.037934
1368921_a_at 5.427903 5.4637914 5.1838336 5.4138927 5.190361 5.1579003 5.351748 5.2745957 5.904077 5.506332 5.1643023 5.255257
1368922_at 4.193412 4.0793247 4.3025436 4.275822 4.275929 4.040079 4.2876477 4.182418 4.2940555 4.27962 4.156166 4.167307
1368923_at 4.785644 4.6033096 4.7444105 4.663451 4.5799556 4.607479 4.342983 4.6256814 4.810894 4.6687503 4.420936 4.591338
1368924_at 11.214956 10.904001 11.035818 10.929981 10.995399 11.29586 10.846249 11.070579 10.695217 10.932731 10.835168 10.719812
1368925_a_at 5.0728865 4.9425983 4.738123 4.9674673 4.8805614 5.199288 4.640385 4.7514505 4.7007327 5.243164 5.454719 5.44049
1368926_at 4.5253253 4.3999143 4.5221987 4.4238186 4.5605183 4.2645383 4.9220333 4.4729176 4.609986 4.2108293 4.134184 4.3555164
1368927_at 6.916123 6.5437756 6.75464 6.739811 6.685571 6.7443423 6.7074447 6.6243644 6.6900506 6.7817645 6.5928736 7.0498724
1368928_at 6.2458725 6.1653957 6.4368854 6.0490575 6.068782 6.4491878 6.389766 6.116823 6.12218 6.5335894 6.446563 6.380776
1368929_at 7.4468646 7.606885 7.554672 7.6209745 7.459979 7.5696483 7.636695 7.6751676 7.1141915 7.7191 7.604057 7.659215
1368930_at 4.0791817 4.214878 4.0024023 3.925642 4.077068 3.991114 4.148777 4.132139 4.3137155 3.9168823 3.9549093 4.0696397
1368931_at 7.989249 8.244043 7.856779 7.9566984 7.736713 7.645638 8.1484375 7.8318615 7.5412493 7.5342226 7.5704236 7.736167
1368932_at 5.590248 5.3695693 5.844699 5.954309 6.0645146 5.978319 5.628315 5.565074 5.507662 5.5969887 5.815153 5.501164
1368933_at 7.18653 7.373741 7.1375966 7.293689 7.127777 7.1833334 7.0864277 7.2048364 7.1738048 7.29426 7.222934 7.3468738
1368934_at 10.566622 11.128637 10.808853 10.997605 11.015332 11.20928 10.988462 11.178657 10.860927 10.639883 11.098488 10.570127
1368935_at 4.04225 3.9635937 3.9619355 4.06355 4.032157 4.123399 3.9826872 4.288889 4.1472836 4.0290346 4.0133796 4.065527
1368936_at 10.659309 10.7955475 10.608508 10.784772 10.579599 10.600365 10.778928 10.808981 10.716869 10.878799 10.983628 10.890144
1368937_at 5.6239486 5.4149756 5.4903803 5.582515 5.574181 5.827782 5.8373084 5.682416 5.4998784 5.6905637 5.8626614 5.6923876
1368938_at 5.620633 5.172249 5.6733427 5.893078 5.382968 5.3986206 5.5403547 5.5877194 5.2598495 5.502833 5.296755 5.418104
1368939_a_at 4.133627 4.332361 4.416251 4.215684 4.6347675 4.218513 4.2198515 4.353079 4.5685267 4.3251915 4.256969 4.437249
1368940_at 10.649261 10.510621 10.096693 10.953004 10.100032 10.526163 10.930584 10.756208 10.279429 10.847784 10.951345 10.852478
1368941_at 3.7334843 4.1597414 4.3429136 4.116127 4.114328 3.9803069 3.953201 4.3325 4.303955 4.170071 4.149516 3.9768755
1368942_at 4.772791 4.82244 4.7943783 4.636213 4.7985435 4.677904 4.9124656 4.8573337 4.64717 4.6686993 4.7872243 4.916725
1368943_at 13.123578 13.171823 13.21538 13.071517 13.14792 13.241825 13.254273 13.090746 13.251476 13.0675955 13.002115 12.741641
1368944_at 7.2240396 7.431845 7.430154 7.1464624 7.2392993 7.5204654 7.5137033 7.3782988 7.0293036 7.3774414 7.3787355 6.9749956
1368945_at 6.066086 5.7993746 6.084559 5.960843 5.8634515 5.9006853 5.971839 6.069947 5.232071 5.900605 5.6659355 5.6510396
1368946_at 5.451831 5.6129723 5.6284122 5.5050864 5.3327503 5.422757 5.731921 5.474666 5.501091 5.508994 5.4829597 5.5052614
1368947_at 9.134504 8.045277 8.098839 8.235143 7.820127 7.838377 7.9315896 7.612971 8.354075 8.209658 8.902884 8.495262
1368948_at 6.4927216 6.030421 5.7002254 6.224104 6.094381 6.3678675 5.9436827 6.3704066 6.294287 6.189457 6.2465453 6.1716695
1368949_at 3.9524584 3.8796868 4.3042 4.158792 4.09894 4.0978823 4.2726135 4.1496096 4.221676 4.015881 4.1685977 4.049919
1368950_a_at 5.648678 5.613327 6.003461 5.710194 5.96189 5.988216 6.2760935 5.7939987 5.845951 6.0679007 5.483901 5.822792
1368951_at 4.3248644 4.068836 4.3640895 3.984333 4.321902 4.0396585 4.2422833 3.8412666 4.419989 4.2651567 4.177739 4.0718217
1368952_at 4.310229 4.32992 4.6361914 4.4126062 4.5289774 4.5407166 4.660085 4.4216967 4.3418045 4.4390593 4.481039 4.6038556
1368953_at 8.529022 8.523499 8.391778 8.349131 8.157303 8.371418 8.550706 8.544596 8.124245 8.877193 9.089781 8.869609
1368954_at 4.7700596 4.4496503 4.6945963 4.4230323 4.5542994 4.5926137 4.3173275 4.732209 4.856723 4.7314034 4.951352 4.814906
1368955_at 7.5494776 7.5994043 7.5557837 7.50038 7.6153135 7.5306015 7.5051446 7.3657045 7.18606 7.2891684 7.2295184 7.1189103
1368956_at 4.817054 4.937093 5.010811 4.776438 5.321964 4.9875307 4.96074 5.1973014 5.334487 5.176353 4.923735 5.0674577
1368957_at 4.4867992 4.191007 4.6627316 4.53104 4.3434725 4.313797 4.818775 4.899874 4.4557104 4.2601233 4.29417 4.4986506
1368958_at 3.7163897 3.9529781 3.8622997 3.8380811 4.088333 3.8209045 4.260599 4.1594887 4.11345 4.040454 4.068199 4.0460405
1368959_at 4.546584 4.34575 4.5430336 4.4669347 4.6344433 4.652347 4.849651 4.424605 4.8240147 4.479273 4.5067577 4.563096
1368960_at 9.699114 9.6747465 9.785754 9.527376 9.656809 9.490457 9.659527 9.467457 9.417661 9.950574 9.805392 9.986443
1368961_at 5.459348 5.376559 5.4507236 5.5335307 5.3544946 5.3885584 5.905193 5.698284 5.859308 5.63123 5.600187 5.3885007
1368962_at 4.7726073 4.823405 4.9589877 4.6186776 4.7885003 4.7602496 4.8046036 4.971505 5.0085673 4.6052446 4.8162436 4.7644787
1368963_at 6.5678477 6.793112 6.511215 6.626204 6.371066 6.5394206 6.780957 6.691443 6.2761617 6.674269 6.5352817 6.701972
1368964_at 4.4372544 4.735996 4.206988 4.234448 4.7215757 4.518443 4.801067 4.6559076 4.2209973 4.768651 4.6560936 4.383771
1368965_at 5.281966 4.9188466 5.1278615 5.1593103 5.0547476 5.140952 5.3780518 5.3905773 5.382983 5.2445908 4.9820614 5.128893
1368966_at 3.6586618 3.6976593 3.7677717 3.8007576 3.8317525 3.774566 3.8184242 3.8709552 4.081295 3.8806036 3.901537 3.8682084
1368967_at 6.506058 7.2301607 6.380991 6.876459 6.533496 6.4994636 6.782273 6.776721 6.5427217 6.96512 7.1159925 6.561489
1368968_at 4.150364 4.140691 4.1519895 4.194107 4.182448 4.1913223 4.462538 4.2875457 4.3024244 4.203482 4.1479855 4.2489486
1368969_at 4.3812838 4.204958 4.128333 4.0817046 4.1637945 4.1297417 4.200308 3.8434634 4.039803 4.00125 4.083222 4.52658
1368970_at 4.6758647 4.6590624 4.8557725 4.759094 4.426759 4.6887584 4.5577865 4.596398 5.0259395 4.641431 4.1955805 4.880549
1368971_a_at 5.1262417 5.3787303 4.6100154 5.5335307 4.8705783 4.893361 5.025376 5.071355 5.2334433 5.3881326 5.406327 5.166642
1368972_at 3.7642217 3.503432 3.611563 3.6048703 3.389187 3.3636591 3.6938703 3.5712435 3.7059472 3.6887093 3.5595953 3.5698297
1368973_at 7.382003 7.695449 7.500313 7.484102 7.608965 7.7022023 7.300858 7.361209 7.2225566 7.3997226 7.321602 7.3179765
1368974_at 4.5569067 4.3624873 4.4835224 4.2959237 4.567909 4.4598684 4.455085 4.615582 4.758451 4.338774 4.252526 4.655688
1368975_at 6.5028524 6.6496997 6.294033 6.80354 6.7833395 7.0622444 6.1349845 6.425257 6.589538 6.2449756 6.3110127 6.431407
1368976_at 5.601992 5.8769155 5.8416486 5.735977 6.2548337 6.2407136 5.415801 5.7943664 5.813899 5.546322 5.4439793 5.6702304
1368977_a_at 8.266554 8.146055 8.046655 8.062998 8.148975 8.053026 8.311596 8.192614 8.326272 8.634318 8.905523 8.717734
1368978_at 5.0655446 4.6503787 5.2827797 4.93519 5.3850975 5.039107 5.1415772 5.0205636 5.4399 5.3390303 4.9364414 5.2491956
1368979_at 5.543239 5.328597 5.7412496 5.665079 5.750229 5.634219 5.846455 5.783285 5.811845 5.9617653 5.610078 5.7180195
1368980_at 6.3105035 6.041538 5.7788663 5.6858654 5.9295874 5.89399 5.8797636 5.414216 5.5258493 6.509537 6.3415623 5.9269753
1368981_at 3.4919207 3.3990786 3.372361 3.2389414 3.502614 3.3350403 3.47554 3.4281082 3.6330347 3.2094364 3.302023 3.3792021
1368982_at 4.516322 4.1201763 4.683161 4.318048 4.701517 4.322406 4.288014 4.3580074 4.988654 4.1440816 4.477192 4.8629656
1368983_at 3.9397259 4.145454 4.1304007 4.321746 4.284248 4.090239 4.139531 4.2598195 4.145616 4.197679 4.1397543 4.2200255
1368984_at 8.176943 7.843711 7.783326 7.6326838 7.663225 7.7290034 7.9463873 7.97725 7.564658 8.178432 8.159176 8.050242
1368985_at 4.3617897 4.012335 4.1994953 4.09525 4.2514973 4.244337 4.4826818 4.3423786 4.2547274 4.310294 4.0725327 4.1479836
1368986_at 4.751499 4.8201323 4.660658 4.7242546 4.7405963 4.716857 4.85561 5.108135 4.5610924 4.676856 4.657358 4.8337154
1368987_at 5.3432055 5.047496 5.477161 5.333007 5.1019497 5.16378 5.096139 5.4885 5.2857027 5.166811 5.426155 5.424635
1368988_at 4.731569 4.6051593 4.598418 4.6245084 4.639616 4.6237383 4.8220596 4.7928934 4.7873635 4.890133 4.916077 5.05988
1368989_at 4.586689 4.674619 4.325876 4.3198953 4.7422514 4.65736 4.211641 4.7235312 4.5033545 4.5529795 4.663818 4.5339136
1368990_at 5.4830155 5.146615 5.5287843 5.3409305 5.551722 5.3079267 5.560693 5.2463045 5.868801 5.573968 5.3680763 5.2944036
1368991_at 5.824996 6.4026 6.2319865 5.9843597 6.539639 6.715184 6.165337 6.0626063 5.773753 6.164084 6.2651978 6.366823
1368992_a_at 10.248021 10.119579 10.230208 10.269513 10.155532 9.898784 9.821749 10.000692 9.851791 10.336327 10.025362 9.81119
1368993_at 4.9822865 4.9862027 4.8270464 5.095598 5.3199086 4.974455 4.788991 5.0506945 4.9545794 4.688971 4.586723 4.544725
1368994_a_at 5.8921866 5.8291826 5.7900734 5.9806967 5.584995 5.719867 5.7335906 5.7714314 5.6549363 5.764738 5.816337 5.788171
1368995_at 3.3207998 3.3795083 3.4779992 3.623021 3.5010054 3.3176274 3.4813254 3.3381615 3.4494386 3.5676467 3.3365288 3.4168897
1368996_at 4.2408924 4.031295 4.3569174 4.313664 4.2911468 4.1175103 4.410543 4.1713448 4.469097 4.2244635 4.215234 4.2522593
1368997_at 4.5581355 4.4755774 4.7315435 4.436514 4.6140122 4.5186253 4.809454 4.2733936 4.457248 4.5833015 4.853377 4.8170753
1368998_at 3.3700743 3.4262838 3.421759 3.4567633 3.3231199 3.2844057 3.5079498 3.1680949 3.5700223 3.26262 3.4631934 3.4102516
1368999_a_at 4.7631645 4.6115694 5.095026 4.722952 4.5474935 4.621848 4.6820955 4.9321494 5.1967545 4.802695 4.710882 4.943887
1369000_at 5.38457 5.1341085 5.381843 5.1949267 5.048037 5.1183333 5.252958 5.423686 4.955539 5.271084 4.9889636 5.480535
1369001_at 3.9617727 3.442887 3.8206024 3.795654 3.7861204 3.9304333 3.5333016 3.6009905 4.1874495 3.8158512 3.951576 3.9605758
1369002_at 4.28953 4.892104 4.348126 4.340339 4.2139926 4.4950695 4.140767 4.3944764 4.5504594 4.4003086 4.106723 4.2987986
1369003_at 5.6960773 5.576352 5.8423953 5.4972363 5.659104 5.8338647 5.75118 5.368835 5.58719 5.176154 4.726144 5.470581
1369004_at 4.637928 4.630282 5.021045 4.7754817 4.800205 4.6988497 4.787413 5.1124234 5.1686735 4.802695 5.0225773 5.115275
1369005_at 4.4295273 4.172372 4.438298 4.414662 4.454576 4.3790846 4.4788594 4.5240903 4.2310104 4.3055496 4.4164295 4.4453645
1369006_at 3.8800368 3.862052 3.847189 4.0302296 3.6811345 3.8465488 4.3333282 4.093114 4.1601725 3.9478438 3.9309878 3.906917
1369007_at 5.24846 5.104104 5.163541 5.4170003 5.283827 5.345479 5.2100916 5.430537 5.3229814 5.118738 5.4140635 5.149165
1369008_a_at 3.9901764 4.089923 4.2792115 4.295078 4.133415 4.031147 4.4244967 4.190123 4.567031 4.3731775 4.289496 4.631116
1369009_at 3.598528 3.5850048 3.6944947 3.6581013 3.9902084 3.605859 4.028367 3.6951144 3.7562199 3.6321921 3.7167473 3.5910163
1369010_at 5.2371807 4.8667207 5.42758 5.309344 5.113838 5.093711 4.9569225 5.0157156 5.068877 5.2645063 5.077937 4.8626957
1369011_at 12.289347 12.422325 12.317005 12.153683 12.50295 12.52921 12.317126 11.989523 12.322593 11.838264 12.050559 11.726773
1369012_at 6.131271 6.3546104 5.9412127 5.990365 6.208212 6.0205965 6.250038 5.931747 5.97772 5.939472 5.793592 6.1216474
1369013_a_at 10.220717 10.325492 10.170801 10.297389 10.166969 10.120861 10.17875 10.267494 10.445633 10.430178 10.364861 10.4600115
1369014_at 4.5386057 4.4388237 4.523411 4.3720164 4.335252 4.324156 4.6309156 4.38677 4.696186 4.3450794 4.3286066 4.4368935
1369015_at 4.603499 4.6653037 4.8958454 4.5697627 4.565669 4.432219 4.3826246 4.885884 4.613518 4.421775 4.408531 4.6298647
1369016_at 5.168891 5.0231543 5.325288 5.081012 5.200645 5.030402 5.097041 5.2053804 5.535144 5.018523 5.4362392 5.072851
1369017_at 4.3085785 4.264486 3.9683714 4.051347 4.3297567 4.074383 4.680869 4.17267 4.5928993 4.3816833 3.9573765 4.4716105
1369018_at 5.006237 5.5737395 5.293647 5.2171946 5.325101 5.077924 5.270832 5.1462293 5.3075275 5.491754 4.929495 5.173687
1369019_at 3.640212 3.5474336 3.5330276 3.3345833 3.3776255 3.5689452 3.5503633 3.5575297 3.3176398 3.417418 3.302023 3.6679091
1369020_at 4.450428 4.271906 4.3812294 4.3680143 4.1751328 4.3672366 4.5662937 4.070507 4.62681 4.253997 4.2514343 4.3726196
1369021_at 5.8402214 5.2104588 5.791778 5.416767 5.4820385 5.332142 5.636986 5.5342665 6.0065403 5.5963173 5.536749 5.537092
1369022_at 5.41771 5.3455873 5.381406 5.709174 5.523412 5.330163 5.78986 5.693554 5.851362 5.3853254 5.453488 5.6074276
1369023_at 9.973044 10.084845 10.071358 10.002445 9.962624 9.909731 10.1882515 10.057281 9.947016 10.10266 10.2867365 10.261885
1369024_at 7.1205225 7.183502 6.988854 6.7714143 6.8658743 7.12703 6.984814 6.9316006 6.667981 6.8022356 6.9549136 6.691417
1369025_at 4.185845 4.413158 4.3914 4.585398 4.2390795 3.8393292 4.4417424 4.1614313 4.305849 4.197679 4.0889063 4.0835347
1369026_at 6.289758 6.3087397 6.052181 6.146826 6.214987 6.1646733 6.208768 6.1475544 6.2831783 6.3991337 6.1110325 6.0441995
1369027_at 4.21115 4.251815 4.3647423 4.018709 4.4296684 4.038963 4.1916947 4.5248556 4.187624 3.9228652 4.304818 4.283183
1369028_at 4.77219 4.7220125 5.110373 5.015053 4.80733 5.1432633 4.9086666 5.0349855 4.688612 4.798061 4.9605746 4.7880535
1369029_at 5.9529395 5.888304 5.619924 5.751095 5.9771557 5.908093 4.9956193 5.7730894 5.5706596 5.5074964 5.357938 5.3535924
1369030_at 3.8353903 3.9948921 3.8381665 4.0461035 3.96578 4.0746737 3.8657932 4.055046 4.1710873 3.899674 4.0010753 3.9894066
1369031_at 8.52965 8.440753 7.9994044 8.482757 8.42333 8.275644 7.7913127 8.227843 8.144006 7.8688006 7.5141897 7.9336224
1369032_at 7.5693784 7.3926497 7.713562 7.5955186 7.406316 7.694274 7.7160444 7.686234 7.6830997 7.616183 7.575467 7.555023
1369033_at 3.2877936 3.3999135 3.7337255 3.714666 3.4056647 3.3407543 3.3711617 3.5443494 3.7961733 3.3401294 3.463141 3.5139105
1369034_at 4.471753 4.4005804 4.51342 4.555972 4.679843 4.3218765 4.4339695 4.4829826 4.5669823 4.3853307 4.4219103 4.443825
1369035_a_at 3.4605134 3.3122504 3.313156 3.6926749 3.2562346 3.2872393 3.2038732 3.4285972 3.7947407 3.5380774 3.4486146 3.5409298
1369036_at 3.5467618 3.6942985 3.5957901 3.7304602 3.5673354 3.375562 3.6168253 3.5280125 3.607168 3.6139746 3.5789652 3.6981232
1369037_at 4.5561905 4.628277 4.53651 4.2503185 4.459594 4.354706 4.661552 4.557782 4.5395527 4.366262 4.5319457 4.1717606
1369038_at 5.5121555 5.3244915 5.2026167 5.2674446 5.2813663 5.173419 5.246807 5.271592 5.529007 5.623172 5.5096807 5.342024
1369039_at 7.752623 7.9181705 7.794595 7.9191914 7.699685 7.74959 8.125576 7.5877013 7.8011556 7.9946914 7.940205 7.6099253
1369040_at 5.4416337 5.666975 5.789515 5.56963 5.6849947 5.889102 6.020212 5.622009 5.2293043 5.8158307 5.7507772 5.801948
1369041_at 3.4507947 3.393653 3.5377102 3.3527296 3.2914584 3.5203204 3.5056396 3.596065 3.4734468 3.493108 3.625131 3.6554341
1369042_at 7.1302824 6.882229 7.143748 7.2802987 7.130321 7.242189 6.978902 6.7975473 7.0099893 6.559525 6.890102 6.9908967
1369043_at 3.383447 3.5595074 3.3941996 3.3949366 3.3427515 3.4863899 3.6881106 3.6683981 3.5900044 3.4995282 3.5733366 3.8580303
1369044_a_at 6.4403787 7.318961 6.1139545 7.59403 6.215227 6.579146 7.477246 6.7080064 6.4375553 7.19078 6.649768 7.133439
1369045_at 6.339094 6.3367414 6.293859 6.318849 6.2432957 6.2364783 6.433785 6.2295794 6.696508 6.223168 6.0298753 6.361074
1369046_at 3.8452785 3.7207675 3.9127202 3.9725344 3.8762727 3.94058 3.8357978 3.8007095 3.7435498 4.086976 3.7774417 3.9479518
1369047_at 3.2939136 3.1441958 3.2807767 3.2165692 3.166723 3.1697717 3.129384 3.075954 3.170294 3.1522079 3.116414 3.202961
1369048_at 4.1993237 4.223955 4.5746093 4.7103586 4.336264 4.5294676 4.3829384 4.4726067 4.776263 4.463914 4.386459 4.655688
1369049_at 3.8443336 4.257166 3.8022265 4.2395697 4.0681725 4.6788826 4.260834 4.3477945 3.7967358 4.161382 4.1371098 4.0160437
1369050_at 7.754036 8.265618 8.176214 8.237203 8.284061 8.244107 8.230434 8.017257 8.126797 7.9344945 8.289735 7.9153748
1369051_at 7.0188746 7.1704745 7.374094 6.9969134 7.2705584 7.534632 7.0661182 7.194494 6.92916 7.0976086 7.1200128 7.391365
1369052_at 5.2144485 5.4472413 5.1440296 5.392516 5.24076 5.7048163 5.157469 5.34283 5.037219 5.4743547 5.1254964 5.1560297
1369053_at 4.341944 3.85251 4.1098127 4.2962685 4.062394 4.1227922 4.1843486 4.5728374 4.4068823 4.0526204 4.45998 4.2822475
1369054_at 4.158495 4.175866 3.9396832 4.133682 4.193472 4.2514286 4.121545 4.0000353 4.0850315 4.137904 4.090719 4.0209484
1369055_at 3.8562121 3.6389537 3.7730544 3.6617668 3.7195964 3.9218094 3.70722 3.844457 3.958821 3.7798216 3.8285475 3.869921
1369056_at 3.4455435 3.2687676 3.3034074 3.410397 3.4660978 3.5319896 3.2583652 3.3179188 3.3814385 3.1364188 3.328965 3.3894227
1369057_at 7.437286 7.5888968 7.4736934 7.690174 7.573611 7.3630342 7.381463 7.542992 7.597963 7.668719 7.4608088 7.695382
1369058_at 5.635982 5.5945845 5.9075856 5.547444 5.657875 5.21607 6.0489078 5.643147 5.112683 5.435755 5.2192197 5.3077555
1369059_at 8.092856 8.150102 8.1158695 8.008635 8.041047 8.002076 7.937127 7.85696 7.651809 8.122568 8.21648 7.9249372
1369060_a_at 8.210264 8.172836 8.076803 7.991759 7.9737754 8.144633 7.984069 8.039772 7.947004 8.274828 8.245958 8.135891
1369061_at 8.895063 8.822195 8.783031 8.753798 8.51255 8.578953 8.747623 8.8833885 8.51639 9.297031 9.298008 9.646761
1369062_at 4.6616626 4.8298492 5.040925 4.8090534 4.9381294 4.979574 5.411477 5.0851107 5.34204 4.8058944 4.8188076 4.9207573
1369063_at 10.602905 9.721004 9.997057 10.204628 9.969272 9.706868 9.938766 10.070924 10.201101 10.700163 10.598565 9.861828
1369064_a_at 3.632047 3.8621476 3.7947466 4.0138044 4.12142 3.6882498 3.7835553 3.667389 4.012361 3.6172407 3.891653 3.8410976
1369065_a_at 8.926769 8.971728 8.680246 9.230049 8.752086 8.942296 9.045112 8.958877 8.507778 8.837671 8.726765 8.571992
1369066_at 6.093665 5.9524336 5.8522058 5.7067037 5.9923673 6.2640324 5.9505253 6.0238404 6.1833777 6.198006 5.8196836 5.788171
1369067_at 3.5066736 3.441043 3.4269826 3.7312548 3.7429452 3.6042702 3.7477994 3.6411045 3.7988925 3.5646985 3.4706972 3.6065178
1369068_at 4.308578 4.0935903 4.4604473 3.8362079 4.4545755 4.3142405 4.3556504 4.002126 4.146308 4.2598596 4.299413 4.037863
1369069_at 8.166419 7.8610764 7.5437303 7.813439 7.5980763 7.8060265 7.7150517 7.939022 7.4428287 7.955164 8.000586 7.627987
1369070_at 7.9023285 8.019321 7.993109 8.202918 7.9934 7.9553 7.9504547 7.954112 7.81346 8.027418 8.177229 7.999958
1369071_at 3.7094686 3.8197415 3.8925025 3.954137 4.0846515 3.7887971 3.844502 3.7171001 3.8692064 3.8183224 3.6929555 3.9419267
1369072_at 7.2026196 6.308068 6.2937727 6.1487985 7.9828424 6.820187 4.9842796 6.402853 5.8215156 6.0640125 5.913802 5.886873
1369073_at 9.76926 9.697199 9.955389 9.713502 10.25472 10.241764 10.506779 9.411956 10.213791 9.630108 9.892384 9.711522
1369074_at 12.551445 12.467267 12.492085 12.655687 12.433627 12.77648 12.573592 12.625457 12.48516 12.393242 12.235379 12.278858
1369075_a_at 4.6120996 4.6491084 4.388543 4.2845445 4.631529 4.500122 4.3855743 4.2671432 4.6071877 4.641431 4.428544 4.2745433
1369076_at 8.669616 8.503348 8.819192 8.689851 8.767544 8.569238 8.8093195 8.452875 8.61081 8.78488 8.628964 8.732507
1369077_at 7.5034914 7.4761314 7.536163 7.480502 7.5432153 7.435365 7.341079 7.6747503 7.3603325 7.6641765 8.1444435 8.046965
1369078_at 8.345072 8.426678 8.131238 8.2567425 8.206418 8.132845 8.193107 8.235149 7.8667717 8.15763 8.213767 8.113023
1369079_at 4.4519053 4.5254993 4.4139576 4.294945 4.6028204 4.4637613 4.6125383 4.416827 4.8420234 4.5559425 4.6958733 4.689084
1369080_at 4.370597 4.325574 4.201462 4.364133 4.4597406 4.344845 4.473754 4.5026565 4.374882 4.258635 4.604913 4.5832047
1369081_at 6.9522095 7.0635076 6.9365396 6.986294 6.795169 6.9442406 7.827782 6.875693 7.117328 6.9275494 7.07526 6.986493
1369082_at 5.028085 4.724229 4.9303665 4.6861367 4.9108005 4.8243885 4.787413 5.024578 5.052597 5.0834904 4.8012633 4.699745
1369083_at 5.4489207 5.902792 5.6733265 5.7274632 5.321707 5.70815 5.598537 5.4862213 5.5400286 5.3277125 5.1899576 5.6317954
1369084_a_at 6.6310077 6.6942225 6.7830644 6.766022 6.753197 6.5903683 6.9028554 6.833899 7.037489 6.64761 6.9021173 6.546177
1369085_s_at 6.3072805 6.16557 6.408957 6.0949397 6.032792 5.3717966 5.4829626 5.829096 5.6069727 6.790323 6.242696 6.900713
1369086_a_at 6.6504135 6.8666325 5.390749 5.7250104 5.9479856 6.176908 5.7610397 5.6021767 5.330016 6.393984 6.540644 5.64786
1369087_at 5.285054 5.6747656 5.404235 5.307915 5.173815 5.450709 5.753851 5.468044 5.380169 5.509119 5.380335 5.2825165
1369088_at 7.5197287 7.5569305 7.65077 7.4930935 7.7136226 7.8023 7.4244084 7.296371 7.31948 7.409836 7.570862 7.695553
1369089_at 3.9175577 4.1016536 3.916984 4.124463 3.784112 3.626235 3.8022292 4.132139 3.859275 4.0846314 3.89625 3.8642204
1369090_at 3.7357514 3.7269764 3.9857426 3.6951277 3.7393992 3.858038 3.7933984 4.038746 4.06946 3.7033985 3.5277803 3.6684594
1369091_at 3.9382076 3.9663267 3.839926 3.8390145 4.0729074 4.030301 3.7808378 3.7470605 3.7592838 4.0312424 4.396282 4.155469
1369092_at 8.451914 8.38429 8.422998 8.025515 8.163977 8.383565 8.045019 8.3100815 8.315152 8.250723 8.262246 8.29639
1369093_at 7.1750813 7.911987 7.5455875 7.4765177 7.4477563 7.139069 7.3959317 7.5449457 7.2102923 7.568941 7.55399 7.3597693
1369094_a_at 4.900263 5.4239182 5.651228 5.1871057 5.7678823 4.954099 6.4206977 5.308074 6.349626 5.5433865 5.452581 5.2376804
1369095_at 4.419156 4.4236817 4.247636 4.3175306 4.4210877 4.318945 4.20412 4.471754 4.7380805 4.556692 4.355546 4.707567
1369096_at 3.758039 3.985398 3.9756694 3.9387958 3.9054282 3.858369 4.0103855 3.9172485 4.034191 3.948035 3.737376 3.7974033
1369097_s_at 6.3064866 6.9664807 6.5216627 6.49095 6.807514 6.8738303 6.49011 6.6190777 6.2432227 6.5666404 6.8786526 6.4018807
1369098_at 3.953797 4.232614 4.0447826 3.852161 4.4168577 4.005521 3.9270387 4.0732026 4.159209 4.1102962 3.9076986 4.074045
1369099_at 8.757352 8.175132 8.238858 8.247573 8.381461 8.689418 8.693859 8.310379 7.8335075 8.643631 8.901955 8.411444
1369100_at 3.6589763 3.982082 3.9817994 3.8617556 3.7542574 3.7516038 3.9776976 3.9710522 4.034684 3.8703444 3.774027 3.9806795
1369101_at 8.443554 8.189388 8.396774 8.249023 8.395311 8.509275 8.2583275 8.535933 7.950772 8.226514 8.22579 8.050657
1369102_at 4.3228083 3.966325 3.961685 3.9755673 4.198702 3.8415923 3.9158835 3.6544638 4.048291 3.7178087 3.7576368 3.9635968
1369103_at 5.6095343 5.954053 5.361777 5.3026557 5.568753 5.497676 5.2257733 5.360461 5.0772634 5.3190303 5.1967125 5.331882
1369104_at 6.338555 5.9310985 5.7057467 5.7314634 6.0282636 6.019351 5.8467736 5.8085804 5.5599995 6.1050262 6.0807977 6.126245
1369105_a_at 4.9101048 3.8958976 4.3017607 4.4573274 4.229781 4.482383 3.3571093 4.476326 4.405571 3.7434208 4.849121 3.6047883
1369106_at 4.599092 4.475163 4.6646194 4.4255943 4.6123786 4.301062 4.41732 4.3553147 4.180684 4.402934 4.2365146 4.4751487
1369107_at 3.7153938 3.783235 3.789718 3.5400088 3.573281 3.7643933 3.6617122 3.6035016 3.7652018 3.6172407 3.7101943 3.8308227
1369108_at 3.5920746 3.6038568 3.8458416 3.985429 3.72314 3.7469137 3.7095656 3.8582864 4.1179266 3.6742473 3.813357 3.8306344
1369109_at 3.339095 3.64315 3.454562 3.6426716 3.5638533 3.5624135 3.5725842 3.5490172 3.554373 3.6524744 3.585855 3.6586125
1369110_x_at 10.415708 10.167693 10.169308 10.313098 10.330716 10.444709 7.569524 10.0417385 9.859701 9.742844 9.853269 9.062683
1369111_at 14.031994 14.020422 13.93448 14.0106735 13.949142 13.993324 13.858708 13.935402 13.991252 13.88704 13.911919 13.800682
1369112_at 4.2229657 4.276085 4.299806 4.5173154 4.2178183 4.5489225 4.3378115 4.2581234 4.34546 4.159337 4.4700623 4.1074896
1369113_at 3.3281593 3.358226 3.321195 3.5486171 3.3539457 3.3800597 3.5552893 3.548124 3.4953227 3.2696733 3.2656696 3.1901307
1369114_at 2.98333 3.2198613 3.0534902 3.2074294 3.1869135 3.2781796 3.2679882 3.0771496 3.182232 3.033659 3.145362 3.1233606
1369115_at 4.5572405 4.7929754 4.7130527 4.6371984 5.0184293 5.0173264 4.54644 4.8471494 5.0060964 4.6078053 4.5102143 5.00477
1369116_a_at 5.3310995 5.2765694 5.5673084 5.382783 5.5081635 5.550476 5.4783053 5.37726 5.685791 5.1215463 5.3306503 5.7236547
1369117_at 4.0917487 3.9919722 3.8699691 4.0124025 3.9186873 3.9213068 4.3467846 3.7400405 3.9699502 4.000617 4.0175886 4.1042914
1369118_a_at 3.9142315 4.1931934 4.086797 4.163477 4.376893 3.9956002 4.2149186 4.2294564 4.2566724 4.2597656 4.244593 4.410962
1369119_a_at 4.1245813 4.2090187 4.538851 4.383822 4.3270187 4.247102 4.6427164 4.6956778 4.439371 4.53489 4.344874 4.6943135
1369120_a_at 6.7148757 6.3116326 6.9163327 6.6955686 6.848801 6.624569 6.844442 6.9266534 7.048627 6.6571555 6.516627 6.872779
1369121_at 4.8400674 4.728867 4.922924 4.712 4.844084 4.6341624 4.958813 4.98547 4.5500445 4.724724 4.5093436 4.906227
1369122_at 7.846592 7.6996765 7.6394506 7.775342 7.513489 7.4690166 7.4542975 7.600686 7.547502 7.651966 7.6496997 7.819355
1369123_a_at 6.1422305 6.3769484 5.864021 6.1040125 5.984181 6.1875277 5.9177923 6.264978 5.791194 6.003327 5.600187 6.0675306
1369124_at 4.0797224 3.7492528 4.1767635 3.8018622 3.928128 3.869988 4.336666 4.0023217 4.3341665 4.100093 4.051195 4.0422497
1369125_at 3.331423 3.2453337 3.4025805 3.2120333 3.3785644 3.4193058 3.5113182 3.2669036 3.443136 3.266094 3.1347387 3.2662177
1369126_at 4.300729 4.3327074 3.7956488 4.184115 4.4826593 3.7791028 4.3304186 4.0414352 3.820813 4.35001 3.946573 3.8650477
1369127_a_at 6.6256356 6.5689187 6.19958 6.587057 6.500625 6.09954 6.362126 6.7375636 6.572075 6.4558372 6.2566338 6.2694287
1369128_at 4.08111 3.8142636 4.328946 4.0552874 4.058831 3.8349965 4.1231995 4.0858946 4.3058634 4.029215 4.247406 4.394767
1369129_at 4.3607974 4.224596 3.8881483 4.277046 3.955918 4.303836 3.8173559 3.9127915 3.8173358 4.197285 4.093874 4.187296
1369130_at 4.918848 4.932598 4.514781 4.727993 4.8070946 4.805409 4.628901 4.6858697 4.7141523 4.5280304 4.5864463 4.5786095
1369131_at 4.0030107 4.227907 3.9905784 3.9946623 4.077342 4.0732083 4.0006976 3.9442797 4.25766 4.0007954 3.910248 3.973812
1369132_at 4.9652243 4.8914394 4.927562 5.188332 5.1900883 5.020298 5.067857 4.7952657 5.0142508 4.9849086 5.0161595 5.2012515
1369133_a_at 3.7932558 3.6251853 3.6064193 3.7222118 3.705561 3.7841551 3.7824783 3.691236 3.8384967 3.6303174 3.726973 3.7513416
1369134_x_at 3.6884031 3.6078014 3.987638 3.4758964 3.6672397 3.7462952 3.8525527 3.6994967 3.5844865 3.677028 3.6413434 3.5074923
1369135_at 5.3432055 5.719744 5.8521886 5.9006896 5.8563275 5.835394 5.605323 6.0629787 6.0472136 5.906093 5.801805 5.8482556
1369136_at 3.8987453 3.9892402 4.034115 4.025446 3.9166558 3.8210833 4.1153603 4.1272726 4.211665 4.0894175 4.01571 4.0573955
1369137_at 5.119801 4.780821 4.979037 5.062853 4.923358 5.06047 4.909915 4.9379463 5.020911 5.033176 4.846682 4.8362064
1369138_a_at 4.1644726 3.9205086 3.9178216 3.9423168 4.004989 4.212877 4.2730207 3.9783022 4.1911516 4.5167685 4.122097 3.9321446
1369139_at 3.6268654 3.5840616 3.6746724 3.7239366 3.752161 3.6537533 3.7605636 3.7959075 3.7125795 3.4976952 3.7138543 4.0178556
1369140_at 4.01593 4.104521 3.8795533 4.0390615 3.903225 4.134265 4.0340023 3.98416 3.9932308 3.9583218 4.00416 3.7980564
1369141_at 3.7300994 3.3861375 3.351474 3.4263654 3.649687 3.425597 3.5536177 3.3028436 3.5250819 3.4792478 3.7031584 3.5933867
1369142_at 3.7760904 3.605027 3.5656455 3.6557806 3.5689692 3.5291724 3.7432895 3.8791027 3.8161135 3.6516066 3.7144964 3.7715933
1369143_at 3.987276 3.9641888 3.9812715 3.9144084 3.8629498 4.165036 3.832316 3.8278236 3.9892583 3.80996 3.8667774 4.201829
1369144_a_at 3.7341285 3.5823817 3.8446903 3.678131 3.7638004 3.605859 3.7739055 3.7232926 3.7168472 3.5829153 3.5278883 3.5599174
1369145_a_at 4.4286222 4.5647917 4.486917 4.277323 4.5031943 4.404308 4.385539 4.5698457 4.80915 4.5318336 4.277264 4.4246306
1369146_a_at 7.432915 7.836009 6.8247275 7.582717 7.3156066 7.7844563 7.63389 8.255835 7.991416 8.750065 8.299397 9.144936
1369147_at 4.370637 4.471674 4.4807634 4.438183 4.457465 4.2001753 4.542012 4.676415 4.7380204 4.310294 4.519026 4.577623
1369148_at 8.483709 8.075085 8.431065 7.9414277 8.372765 8.377192 8.021613 8.093422 7.8025384 8.25754 7.9934125 8.080091
1369149_at 4.807566 4.630282 4.8709807 4.9965096 4.743568 4.647919 5.137387 4.8095474 4.775144 4.7672396 5.1025558 4.866562
1369150_at 8.931368 8.943688 8.486623 8.882269 8.496413 8.648701 8.487587 8.429796 8.403042 8.151084 8.467245 7.871907
1369151_at 4.9415417 4.7367773 5.1464744 4.9599266 5.097363 4.984331 5.1182637 5.100252 5.331636 4.9159064 4.9425883 4.913318
1369152_at 7.858391 7.77475 7.531074 7.8471217 7.464407 7.8346915 7.7450404 7.8569875 7.36838 7.8359766 7.9196506 7.7419395
1369153_at 3.5015013 3.781186 3.6426554 3.63057 3.60078 3.6134746 3.8171725 3.5817883 3.8467238 3.578685 3.5053144 3.4826858
1369154_at 3.8391106 3.9239833 4.1381655 3.770319 3.8948712 3.752572 4.200882 4.099434 3.6273773 4.009118 4.0043097 4.205312
1369155_at 4.578278 4.2240176 4.533574 4.5850186 4.616873 4.3982935 4.5482955 4.497965 4.6614113 4.5283384 4.4053392 4.3713026
1369156_at 7.1415653 6.8377476 6.57646 7.276057 7.40881 7.6440907 7.346139 7.2885737 6.9315248 6.9651265 7.106386 6.889255
1369157_at 8.7934265 8.82703 8.679098 8.749023 8.601007 8.796396 8.767825 8.890017 8.365344 9.086261 9.36223 9.259211
1369158_at 4.0903864 3.7461898 4.425915 4.05328 4.346869 4.061652 4.236761 3.8593464 4.20588 4.106989 4.003751 4.1143384
1369159_at 4.9300175 4.8510327 4.633759 4.906327 5.1609516 4.6596327 4.9063587 5.2476935 5.1421328 4.7214146 4.9882393 5.205026
1369160_a_at 4.9255342 4.8087096 4.791975 4.7588243 4.705026 4.7235384 4.3531923 4.624326 4.8715634 4.7560754 4.5626583 4.7510386
1369161_at 8.274004 9.154301 8.837729 8.5364065 8.613994 8.808521 8.534385 8.32794 8.628487 8.865302 8.922188 9.31395
1369162_at 3.6063874 3.7257514 3.7714467 3.6163325 3.7692564 3.5404122 3.821889 3.5164135 4.184992 3.6799362 3.735856 3.7133062
1369163_at 4.931707 4.7361546 4.8462763 4.768424 4.7432933 4.669618 4.891965 4.8262115 5.23656 4.91521 4.9183645 5.013382
1369164_a_at 4.146402 4.113428 4.399391 4.179433 4.0585713 4.201189 4.267459 4.1127152 4.371307 4.3818903 4.2067003 4.326368
1369165_at 4.030424 3.962591 4.09603 3.981606 4.1808014 3.8174257 4.0834503 4.001481 4.1982136 4.043679 4.0333652 3.8613524
1369166_at 3.8538024 4.0650463 3.9648454 3.8021014 4.018486 3.9711347 3.991662 3.9496982 4.2993803 4.0313883 3.8254638 4.432747
1369167_at 5.3559246 5.1671667 5.685013 5.5039835 5.492615 5.3927083 5.6331654 5.222043 5.6192307 5.50967 5.528422 5.802432
1369168_a_at 5.551859 5.3912525 5.6816187 5.182929 5.2803583 5.450839 5.827442 5.3484693 5.3633494 5.500122 5.5629435 5.1176023
1369169_at 9.72593 9.978079 9.810829 10.034913 9.683337 9.972636 10.031101 9.950008 9.682912 9.654747 9.973734 9.781165
1369170_at 3.9451249 4.0115013 3.8104737 4.398226 3.723037 3.911063 3.8755832 3.9370446 3.7205706 3.8602226 4.0187416 3.7675195
1369171_at 11.291171 11.402999 11.269849 11.276142 10.499098 11.4077215 11.413749 11.213363 11.217176 11.123742 11.228597 11.100491
1369172_at 3.9750335 4.208812 4.4731507 4.252753 4.005017 4.327014 4.041931 4.2316875 4.3222003 4.3219566 4.3933883 4.4131556
1369173_at 5.3533487 5.309438 5.1899343 5.6857624 5.3624425 5.460465 5.4780006 5.378704 5.36265 5.1452785 5.086362 5.065736
1369174_at 7.7109427 7.618674 7.6459794 7.4297576 7.438359 7.6085258 7.752793 7.3575115 6.921803 7.217587 7.823437 7.473887
1369175_a_at 3.4631238 3.4902296 3.8445613 3.4447708 3.6740177 3.4294364 3.9038131 3.8434565 3.9167383 3.4576972 3.6920657 3.74307
1369176_at 6.2690325 6.1165576 6.613814 6.5298195 6.3484573 6.2387547 6.499635 6.423588 6.498524 6.304871 6.1092577 6.449556
1369177_at 7.35437 7.0969753 7.028559 7.2685275 7.071667 7.171362 7.342647 7.3968873 7.17689 7.20845 7.1499467 6.7772846
1369178_a_at 4.1447153 4.2020025 4.131993 4.221874 3.837933 4.1993136 4.462538 4.2603693 4.157911 4.438627 4.206027 4.0138354
1369179_a_at 6.4252195 6.0214057 6.496222 5.5547433 6.6851873 6.8894577 6.3042593 6.1300926 6.2102356 6.3304048 6.7334332 6.1106353
1369180_at 4.648597 4.307072 4.889461 4.8673687 4.8274117 4.6001434 4.85853 4.9860206 4.7986455 4.831692 4.754938 5.192058
1369181_at 6.4746 5.6845136 6.023833 6.272495 6.13259 5.8483644 5.943204 6.7007527 6.2375402 6.280782 5.8172917 5.858778
1369182_at 4.371847 4.3957367 4.0539227 3.86463 4.226959 4.2205324 4.0568957 4.2615986 4.028774 3.8419418 3.9644852 4.2437434
1369183_at 4.7412977 4.4272556 4.739692 4.775482 4.799884 4.597477 4.879323 4.7050924 5.0341187 4.805431 4.7030725 4.991041
1369184_at 4.1226406 3.624166 3.6494966 4.0689516 3.9000611 3.8196514 4.0972147 3.779959 3.8827374 3.6005597 3.95035 3.9623384
1369185_a_at 4.870436 4.536824 4.902918 4.8531117 4.677209 4.662445 4.828499 4.759596 5.2185116 4.540665 4.7955327 4.771123
1369186_at 7.212117 7.2913666 7.357226 7.5829825 7.460952 7.5411525 7.095152 7.08504 7.585307 7.035797 6.655072 7.3722477
1369187_a_at 7.6226397 7.444447 7.862207 7.225124 7.305044 7.4514027 7.35313 7.736366 7.113888 7.134244 7.24198 7.07355
1369188_at 3.9712954 3.8043795 3.9837651 3.904723 4.0123863 3.7826352 4.0609574 4.0867443 4.087377 3.909585 4.2413707 4.1768675
1369189_at 4.670174 4.9399767 5.1412644 5.1661696 5.1125803 4.9317923 5.1593037 5.474282 5.386762 4.9570265 4.925437 5.4353313
1369190_at 5.3070855 5.103489 5.496942 5.182929 5.19942 5.3146944 5.2706513 5.345895 5.6463246 5.3860803 5.5245943 5.2413063
1369191_at 3.444399 3.3407998 3.402896 3.4736884 3.389187 3.5078251 3.4524326 3.418641 3.5278182 3.4503424 3.6538203 3.5851152
1369192_at 4.7898045 4.819468 4.683161 4.728141 4.731559 4.679248 4.8975296 4.902939 4.6083765 4.5298414 5.0992746 4.9295883
1369193_at 5.2578235 5.1343193 5.4151745 5.3786736 5.5066648 5.389523 5.3606625 5.144128 5.4902897 5.3382106 5.5642977 5.159437
1369194_a_at 3.6301703 3.6026843 3.551401 4.0261383 3.6099954 3.666075 3.8072536 3.7115715 3.744927 3.9560182 3.7328143 3.6902924
1369195_at 5.947933 6.6749086 5.220309 6.2468576 5.450527 6.3390746 5.8385577 5.9271607 6.457573 6.0588527 6.3006663 6.3035245
1369196_at 5.4055557 5.2117205 5.312478 5.5025654 5.1562414 5.30367 5.211563 5.5373344 5.5603037 5.7884674 5.2979326 5.665557
1369197_at 5.9140816 6.3536134 5.7690687 6.0909357 5.7983103 6.392299 6.220683 6.223246 6.2022796 6.0104866 5.638798 5.4624906
1369198_at 4.890479 4.7541685 4.9715533 5.1392727 5.2611446 4.9135237 5.287337 5.1597247 4.9053926 4.7477503 4.831255 5.0335064
1369199_at 4.410156 4.732437 4.444305 4.4830875 4.741538 4.778521 4.6956453 4.377085 5.093218 4.3420477 4.688164 4.6312094
1369200_at 9.436215 9.703921 9.585186 9.659649 9.309461 9.432105 9.741577 9.312585 9.817483 9.579895 9.341969 9.351956
1369201_at 5.044546 5.0346212 5.1796966 5.265007 5.261629 5.0756507 5.516712 5.5456147 5.251634 4.84695 5.267529 5.185878
1369202_at 3.6380801 3.5147557 3.5304916 3.3460104 3.3738487 3.2559018 3.3549488 3.4747725 3.2799637 3.6603134 3.4143739 3.4212859
1369203_at 3.7931972 3.5815463 3.5997536 3.5745559 3.8098218 3.5303102 3.696841 3.6906242 3.6375778 3.6905177 3.778633 3.9064212
1369204_at 7.4300575 7.411117 7.062115 7.6367607 7.431712 7.424208 7.1730194 7.2025476 7.444206 6.873085 6.4749575 7.1901617
1369205_at 4.5537133 4.6921296 4.923775 4.645222 4.817401 4.8568525 4.813432 4.9987016 5.2888613 4.6956716 4.655258 4.9417973
1369206_at 12.585819 12.577881 12.667312 12.506648 12.687434 12.593638 12.72003 12.649637 12.382642 12.65381 12.694041 12.6236515
1369207_at 4.6223483 4.4373946 4.2477303 4.6008883 5.0433035 4.7220182 4.7477407 4.71407 4.3347764 4.8427773 4.5003777 4.13521
1369208_at 6.01634 5.96596 5.5631323 5.963867 6.3526 6.117529 6.208768 5.8005304 6.218868 5.8713713 5.688477 5.5952806
1369209_at 6.6669493 6.6938796 6.5958486 6.4446273 6.593885 6.4193864 6.6287484 6.494372 6.5696273 6.5365777 6.5965877 6.580707
1369210_at 3.2898734 3.2305865 3.2926824 3.1487706 3.1832879 3.211518 3.3571093 3.0924947 3.468268 3.4141936 3.1068642 3.2862225
1369211_at 5.833628 5.548978 6.138993 5.9540524 5.8626285 5.934799 5.7616625 5.992623 6.121053 6.105338 5.7674155 5.951672
1369212_s_at 7.022734 7.207884 6.872718 7.0149713 6.8670235 7.627666 7.419266 7.3578634 7.0976405 7.26604 7.271465 7.381438
1369213_at 4.7711506 4.320943 4.8252745 4.998278 4.677209 4.818636 4.95478 4.8425317 4.8088827 4.641431 4.628024 4.7917542
1369214_a_at 5.282547 5.4110727 5.4699516 5.472077 5.420994 5.5063868 5.327314 5.4961915 5.6877465 5.3706136 5.492478 5.4214845
1369215_a_at 10.508776 10.607471 10.554656 10.609441 10.411071 10.498684 10.535171 10.552866 10.427242 10.5429945 10.676419 10.612192
1369216_a_at 5.4155235 5.2359695 5.672042 5.4330196 5.3795567 5.609256 5.380989 5.2561674 5.305466 5.2835226 5.341612 5.427223
1369217_at 4.125406 3.9620981 4.1044607 4.0183945 4.198409 4.090239 4.1231995 4.0423903 4.4607277 3.8100817 4.0334415 3.9043345
1369218_at 8.186487 8.226946 7.919506 8.2152 8.263958 8.0393715 7.902264 7.954691 7.538237 8.131445 7.9929647 7.9457145
1369219_at 6.10157 5.966841 6.147262 5.8451943 5.916423 6.221118 6.1576676 5.882786 6.0053797 6.067613 5.850852 5.9250803
1369220_at 7.4793005 7.5905886 7.128523 7.449998 7.2387943 7.3139353 7.2367315 7.53357 7.3460317 7.5374527 7.5514116 7.5353017
1369221_at 5.954822 5.377386 5.8215365 5.484556 5.9069147 5.5553684 6.1650634 5.549201 6.3084893 5.845647 5.634967 5.640317
1369222_at 5.057008 4.9517136 5.130582 4.9635577 5.035825 4.977148 5.050161 4.836595 5.218013 5.157485 4.8489575 4.973549
1369223_at 6.273112 6.3769484 6.36709 6.36018 6.205993 6.298766 6.461642 6.2970786 6.6721005 6.3207774 6.192122 6.394606
1369224_at 7.477697 10.9715 10.950717 10.784614 8.326244 10.782443 10.892397 10.273294 9.499825 11.606567 10.846193 11.959749
1369225_at 11.958328 11.919618 12.450363 12.174445 12.390665 12.110602 12.200745 11.920176 12.067418 11.913656 12.284248 12.000659
1369226_at 8.217218 8.157114 8.528404 8.413633 8.64407 8.594269 8.230316 8.005648 7.9384665 8.247892 8.739119 8.179829
1369227_at 6.5386853 6.9139557 6.3211355 6.3026505 6.3902574 6.5276346 6.499635 6.6805954 6.0533943 6.076318 6.843905 6.1809397
1369228_at 5.0925946 5.210252 5.246234 5.222019 5.1020155 5.016215 5.513493 5.480581 5.24199 5.107949 5.406784 5.4935813
1369229_at 5.3016233 5.303255 5.3195333 5.4166245 5.4877853 5.2655606 5.395631 5.5263505 5.784317 5.5073986 5.707588 5.513118
1369230_at 4.723786 4.708995 4.5051517 4.5015874 4.4334965 4.593997 4.5529866 4.4449267 4.5438657 4.430374 4.1019554 4.561118
1369231_at 4.322551 4.3380046 4.6337504 4.2840824 4.221412 4.5762553 4.4981194 4.308605 4.570014 4.2957697 4.2972584 4.3921857
1369232_at 4.3699837 4.2620444 4.5321493 4.386574 4.2003365 4.175573 4.1698213 4.491993 4.457248 4.093095 4.4374723 4.4067655
1369233_at 3.7717319 3.663029 3.792132 3.7787907 3.6645374 3.648981 4.0192966 3.4751832 3.7006063 3.6865537 4.1442184 4.0055885
1369234_at 8.31673 8.124752 8.064552 8.178512 8.187759 8.381363 8.109597 8.248666 7.679978 8.090722 8.155565 7.7416973
1369235_at 4.442233 4.3912797 4.5543566 4.2862234 4.8227983 4.6677384 4.487522 4.744358 4.872707 4.6112247 4.604726 4.7761106
1369236_at 5.3139696 5.163126 5.26478 4.957454 5.083789 5.4427633 5.3762736 5.2857733 5.208563 5.4679465 5.4650035 5.1072593
1369237_at 4.7875347 4.7509613 5.149056 4.8594503 4.9364557 4.848413 4.853043 4.956746 4.9883194 4.6575522 4.7651176 4.982189
1369238_at 10.233039 9.886804 9.941273 10.096701 9.471135 9.978928 10.420764 10.362318 10.0924425 9.85564 9.502051 9.214046
1369239_at 3.9260864 4.162784 3.8324542 3.9401236 3.8874347 3.8943114 3.8286407 4.0732026 4.152943 4.157265 4.14462 3.9292321
1369240_a_at 5.398863 5.227899 5.320694 5.4299574 5.46418 5.581011 5.358558 5.2959642 5.8228955 5.6177263 5.249838 5.409997
1369241_at 5.1250567 4.8968797 5.0327654 4.8160496 5.1601963 5.3633966 4.775764 5.295913 5.275353 4.9821954 5.203103 4.936846
1369242_at 3.3285296 3.4244816 3.301825 3.550925 3.3973289 3.2818403 3.482409 3.3685153 3.4095943 3.4894302 3.37213 3.2740495
1369243_at 3.831776 4.04108 4.277461 4.026521 3.8178022 4.2749753 3.9377127 4.193938 4.008473 3.9138498 4.1219797 3.804431
1369244_at 7.352465 7.3606 6.824605 7.1559677 7.1060467 7.2344227 7.221688 7.1341405 6.82256 7.168238 6.9839067 7.0964694
1369245_at 3.9847982 4.0127287 4.0821986 3.925829 3.9282892 3.9828448 3.9847302 4.3625298 4.060728 4.2397013 4.0888805 4.2004747
1369246_a_at 3.3146908 3.3356347 3.5788882 3.322262 3.439053 3.3525898 3.7504594 3.4064243 3.566926 3.4517438 3.373966 3.6589065
1369247_at 6.4932227 6.750446 6.179898 6.4580526 6.5384703 6.7267737 6.6288795 6.2515554 6.32066 6.3155384 6.237838 6.240436
1369248_a_at 8.918903 8.942668 8.914046 9.465005 9.124145 8.6986065 8.904186 9.015439 8.181964 8.595864 8.169616 8.493904
1369249_at 8.641395 8.645357 8.411955 8.542814 8.623576 8.251757 8.502678 8.892776 8.08717 8.416648 8.724962 8.119713
1369250_at 4.6014347 4.7600355 5.0838313 5.1407743 5.2254887 4.714546 4.8821354 5.270685 4.8547845 4.8490324 4.795467 4.9636483
1369251_a_at 5.1428504 4.989146 5.3061213 4.964387 5.0487375 5.242792 5.33679 5.1595774 5.558774 5.1960073 5.1534433 5.3917
1369252_a_at 4.962592 4.8163815 5.2382536 5.0156026 4.780769 4.6492496 5.2491527 5.080116 5.4124546 4.7926226 5.068008 5.4711633
1369253_at 3.7341285 3.627619 3.8392327 3.7129211 3.7139537 3.7202508 3.788074 3.731069 4.007395 3.7889237 3.8153703 3.8422434
1369254_a_at 3.6931148 4.15767 4.1420727 3.9761956 3.7019887 3.774156 4.2022376 3.7981248 3.7541986 3.989131 3.7728302 4.061737
1369255_at 7.1712065 6.881365 7.0129814 6.7665296 6.8231745 6.5748158 6.929438 7.3391066 6.367384 7.183666 6.486863 6.9689064
1369256_at 5.9433017 5.8567424 5.8210516 5.7424507 5.505138 5.738166 5.7439246 5.5751624 5.5543923 5.582424 5.581103 5.6687646
1369257_at 4.430754 4.663597 4.827273 4.7319403 4.831955 4.4821024 4.659412 4.437731 4.6564264 4.30766 4.5240593 4.594976
1369258_at 3.0907962 3.1629965 3.1468487 3.305605 3.1116107 3.1490054 3.0375676 3.1400466 3.2934601 3.2662084 3.0614002 3.0629866
1369259_at 7.8860865 7.613904 6.9670253 6.555098 6.442534 7.006468 6.8242917 6.1940045 7.5680337 7.8139553 7.283305 7.713064
1369260_a_at 4.0254903 4.0619297 4.180538 3.9989765 4.040252 4.1311083 4.116329 4.0929737 4.126911 4.2573643 4.00432 4.080841
1369261_at 4.837641 5.01492 5.2154183 4.955719 4.9546514 4.9581714 5.0787735 5.056549 5.2390704 4.8465433 4.9446497 5.2651315
1369262_at 6.973216 7.3679934 6.8124866 7.163362 7.162103 7.0899515 6.9410105 6.934983 6.650746 7.0917087 6.9530644 6.7802043
1369263_at 3.5378244 3.3388782 3.3731337 3.4453955 3.4132185 3.4327252 3.5471985 3.1544528 3.2263772 3.3842566 3.471561 3.3326197
1369264_at 4.8161774 5.010471 5.112602 4.930102 4.917322 4.7692237 5.039424 4.967684 5.276601 4.9840827 5.0882797 5.085078
1369265_at 6.8097134 6.9356656 6.5540867 6.695284 6.548096 6.840065 6.7338123 7.087816 6.9284997 6.969741 7.152161 6.6825957
1369266_at 5.9326696 5.7224064 5.680262 6.172789 6.1542373 5.654538 5.72683 5.5157332 6.4013076 5.370665 5.953421 6.0388536
1369267_at 3.822825 3.6279075 3.9175677 3.822677 3.872538 3.8134866 3.9925323 3.6986973 4.065046 4.042738 3.9059334 3.7622097
1369268_at 4.7272587 4.0036263 4.0489554 4.7921424 4.422137 4.145961 3.8577838 4.1318417 4.291549 4.261267 4.8047204 4.1251163
1369269_at 9.593864 9.793652 9.540689 9.611398 9.472457 9.582814 9.435789 9.549708 9.112472 9.523063 9.6063595 9.4995165
1369270_at 8.889702 8.891914 9.0346 8.786909 8.99411 9.307461 8.935993 8.946818 9.164129 8.679996 8.631619 8.752079
1369271_at 4.04225 4.195855 4.2503204 3.7950172 3.7138019 4.008495 4.1891737 4.1123104 4.102388 4.015173 4.194542 4.112371
1369272_at 5.6179657 5.837669 5.17781 5.577122 5.8927193 5.768015 4.977917 5.3614144 5.516014 4.932228 4.858414 5.216723
1369273_a_at 4.1975513 4.0637746 4.2842836 4.160876 4.1736746 4.2526574 4.089864 4.103967 4.4510107 4.1640115 4.4136543 4.2811766
1369274_a_at 4.315119 4.1221194 4.383925 4.317565 4.2863884 4.1418715 4.340681 4.42792 4.357273 4.1073523 4.3237953 4.4408536
1369275_s_at 12.778527 12.757829 12.676527 12.672664 12.734715 12.8671465 12.863176 12.900893 12.705533 12.68755 12.715028 12.844248
1369276_at 5.1470146 5.000998 4.807868 4.7557826 4.661989 4.9348497 5.012583 4.6708927 4.6620584 5.094285 5.3766007 5.028549
1369277_at 5.4656477 5.9568353 5.7416387 5.7727127 5.6639214 6.044777 5.786334 6.033359 6.029158 5.819881 5.592573 5.694877
1369278_at 8.594294 8.363411 8.44297 8.369659 8.297656 8.562348 8.9318075 8.861771 8.273393 8.804865 8.870958 8.7855625
1369279_at 5.4579544 5.344253 5.6613154 5.1647925 5.547777 5.336999 5.567531 5.4973726 5.675139 5.494427 5.50047 5.549838
1369280_at 3.9756854 3.797905 4.0268803 3.9627516 4.151754 4.005839 4.1198044 4.2365694 4.24066 4.0534883 3.7817626 4.0793333
1369281_at 3.388321 3.270298 3.6106007 3.3202038 3.2991493 3.2934687 3.4941013 3.297234 3.3635833 3.2278721 3.262135 3.2901495
1369282_at 3.3700857 3.2519763 3.2852483 3.2834952 3.2913964 3.364267 3.2726681 3.2998111 3.4952836 3.1935437 3.2053676 3.316472
1369283_at 3.6560667 3.8457692 3.5151832 3.4939277 3.9053257 3.744539 3.822659 3.5953457 3.821482 3.7290657 3.440158 3.7318387
1369284_at 5.005329 4.489541 4.870039 4.926443 4.9713125 4.8818636 5.2094135 5.0708685 5.340293 4.912984 4.7729015 5.087426
1369285_at 6.262493 5.868288 5.8973403 6.3694816 6.369968 6.069041 6.3501987 6.3533406 6.120101 6.422523 6.339919 6.1904316
1369286_at 12.558658 12.598664 12.706402 12.56396 12.727144 12.6127825 12.678799 12.519279 12.373184 12.627253 12.585667 12.517973
1369287_at 4.253632 4.3337784 4.4177303 4.398287 4.895144 4.4893293 4.122684 4.469514 4.5486403 4.122451 4.3625703 4.7138605
1369288_at 4.055372 3.9924204 4.297102 4.3960032 4.058011 4.038963 4.2334404 4.0773506 4.4073567 4.388588 4.267824 4.3594875
1369289_at 10.098674 10.147324 10.112315 10.168093 10.099533 10.251546 10.161743 10.127183 9.791474 10.125347 9.84329 10.096037
1369290_at 4.469102 4.7709284 4.530817 4.6896963 4.8017793 4.646017 4.381793 4.650508 4.457488 4.4710455 3.9690888 4.721773
1369291_at 10.3537245 10.518055 10.134165 10.165639 10.512078 10.356156 10.238182 9.971004 10.163987 10.213766 10.060568 10.111691
1369292_at 4.341608 4.155324 4.56019 4.1841145 4.3920193 4.1290426 4.0881195 4.125142 4.4940596 4.5041714 4.2966566 4.402213
1369293_at 5.5444627 5.7320466 6.2824903 5.869825 5.9183545 5.630812 5.890324 5.997854 5.854914 5.8057623 5.874131 5.9498153
1369294_at 4.661901 4.4054604 4.5992937 4.4101896 4.733121 4.4510255 4.462538 4.6511836 4.9277196 4.421775 4.3536034 4.697069
1369295_at 4.7261815 4.4946494 4.539947 4.770751 4.5135164 4.365937 4.491863 4.8129187 4.7015443 4.4766226 4.463306 4.7784166
1369296_at 12.81847 12.840321 12.731775 12.800022 12.923783 12.743427 12.669309 12.6326275 12.849193 12.681941 12.622452 12.712211
1369297_at 3.7096686 3.788702 4.2376547 4.0783277 3.9434104 4.1612744 3.8024976 4.194301 3.8750877 3.915212 4.0132794 3.9840865
1369298_at 3.8434243 3.77512 4.0602717 3.8268816 3.757231 3.8423777 4.0288405 4.08479 3.962812 3.796805 3.8519797 3.9031065
1369299_at 4.33153 4.8119755 4.3621974 4.6560826 4.9998217 4.726388 4.5877333 4.784095 4.696683 4.621025 4.137104 4.582295
1369300_at 4.1139474 4.274126 4.2597804 4.3027506 4.1439276 4.108124 4.016302 4.0865383 4.2321386 4.327712 4.105426 4.2755675
1369301_at 4.1735682 4.039575 4.125376 4.3083153 4.6853147 4.440748 4.41699 4.3504353 4.7431817 4.0649176 4.0745845 4.3786497
1369302_at 4.2909513 4.5299726 4.7823963 4.727317 4.291675 4.527224 4.5769796 4.746447 4.325881 4.435112 4.1457744 4.477848
1369303_at 3.3995144 3.624166 3.5746484 3.6373463 3.7556212 3.5841868 3.7907474 3.8177984 3.759997 3.620903 3.6069531 3.5550706
1369304_at 6.932662 7.0999417 7.0679116 6.709675 6.935161 7.0881333 6.6855783 7.0689006 7.0418983 7.0345335 7.1430264 6.898154
1369305_at 4.6232677 4.949769 4.783657 4.5034523 4.968083 4.591205 4.424365 4.410307 4.516079 4.760984 4.828827 4.993889
1369306_at 4.38038 4.417507 3.9466414 4.342441 4.006434 4.9733295 4.0574455 4.2803373 4.3195662 3.9740543 3.7747447 3.911317
1369307_at 4.8389883 4.904122 4.789084 4.7615786 4.867759 4.6802444 4.7519884 4.5988297 4.9005857 4.604107 4.590505 4.917326
1369308_at 5.049597 5.0914726 4.7899566 5.3322525 5.0267406 5.46656 4.939828 5.525963 5.255844 5.200053 5.1634016 4.882816
1369309_a_at 4.57346 4.282201 4.6823792 4.3995514 4.6335163 4.458697 4.787413 4.662404 4.851017 4.6192617 4.5921392 4.7593985
1369310_at 5.0921574 5.154649 5.127059 5.2007093 5.172966 5.143773 5.30522 5.379795 5.0748386 5.2254677 5.2208796 5.013382
1369311_at 3.586268 3.5639005 3.4948683 3.6117427 3.7005332 3.6255088 3.5845344 3.4943888 3.685261 3.6255896 3.659961 3.727661
1369312_a_at 8.8360615 8.973096 8.893506 8.997438 8.828287 8.943483 8.927806 8.820673 8.6435585 8.761603 8.763361 8.930161
1369313_at 4.6636925 4.966133 4.6503525 4.9979486 5.0208535 4.619014 4.784672 4.8437204 5.3444495 4.687842 4.9711323 4.9170647
1369314_at 4.2446933 4.417342 4.4868884 4.06017 4.2229757 4.2825274 4.131563 4.2122183 4.286239 4.0313883 4.051402 4.0484295
1369315_at 4.071701 3.7514985 4.1319923 3.8493242 4.364072 4.0389624 4.096303 4.059537 4.093192 3.91231 3.948248 4.21896
1369316_s_at 6.516038 6.95671 6.2598124 6.613936 6.526745 6.7540145 6.3649673 6.9780903 6.526104 6.858917 7.04937 6.6677914
1369317_at 3.890791 3.8945398 3.8527527 3.526291 3.9676397 3.8918576 3.90346 3.674949 3.7292824 3.733733 3.8843124 3.8851461
1369318_at 6.103241 6.0122066 5.9007807 5.870748 5.9550223 6.192099 5.8098326 6.169616 6.128067 6.5097747 6.513615 6.2438335
1369319_at 9.211485 9.140886 9.09496 9.1747465 9.049505 9.121732 8.990239 9.21336 9.313366 9.038279 8.78555 9.157088
1369320_at 3.903004 4.0184684 4.1947865 3.7731645 3.972791 4.032997 3.724378 3.9388323 4.1217756 3.8358748 3.7702174 3.9556456
1369321_s_at 3.1942682 3.4483597 3.4473598 3.4450848 3.252424 3.375482 3.2721708 3.4929223 3.4222412 3.173053 3.3842943 3.2144196
1369322_at 5.0914555 4.790024 5.04742 5.1793914 5.0602922 5.195255 5.125513 5.17199 5.2173314 5.1734567 5.321532 5.270813
1369323_at 6.489089 6.9111137 6.9192705 6.801405 6.8443604 6.831367 7.064315 7.0821457 7.043649 6.7288246 6.5940948 6.774233
1369324_at 3.37011 3.3639276 3.3956506 3.3995287 3.6516035 3.2547946 3.499159 3.3146482 3.5107832 3.3391213 3.4636304 3.5528617
1369325_at 7.404438 6.9125586 7.2030315 6.9617853 6.839055 7.477946 7.3628798 6.8353233 6.519141 6.975018 7.168499 7.096247
1369326_at 3.769449 3.898513 4.017744 4.0450816 4.2645254 4.155326 3.9627275 3.8245554 3.7596624 4.1222963 3.9552295 3.966857
1369327_at 4.483591 4.232363 4.3004236 4.390053 4.373563 4.4038267 4.387813 4.2460985 4.1975546 4.0382166 4.2068996 4.364033
1369328_at 6.843832 6.706372 6.466639 6.915601 6.189697 7.398839 7.1723757 6.987585 6.6381 6.8262825 7.225169 6.658179
1369329_at 4.9047275 5.063527 5.0828376 5.309527 4.828759 4.868766 4.9270635 5.2595086 5.334853 5.105109 4.7504296 5.128971
1369330_at 4.8794813 5.066964 4.915454 5.0450153 4.8790064 4.9363055 5.08035 4.809599 5.0840654 4.8442245 4.9711514 5.135685
1369331_a_at 4.8091745 4.4202733 4.840313 4.9438972 5.0226126 4.6490374 4.806779 4.76241 4.826541 5.064501 5.3815174 5.4890757
1369332_a_at 3.5397377 3.4373457 3.704338 3.4503872 3.5784702 3.5592213 3.4479523 3.7427893 3.6620526 3.6594117 3.517363 3.6320188
1369333_a_at 3.209958 3.4307098 3.4547625 3.1827948 3.343023 3.4112566 3.3081388 3.310778 3.2585497 3.6624193 3.3049436 3.4343567
1369334_at 3.649275 3.487353 3.7526166 3.765523 3.7786047 3.5987723 3.7054377 3.6579359 3.8644447 3.715883 3.8225975 3.7123504
1369335_at 3.541855 3.295682 3.8476367 3.6688159 3.5973885 3.5650246 3.4575784 3.5802557 3.8317146 3.472794 3.5894578 3.3976812
1369336_at 4.995058 5.05596 5.364216 5.115905 5.267956 4.9781933 5.373417 5.1462293 5.1273556 5.14219 4.952939 5.247706
1369337_at 3.993368 3.9705324 3.993418 4.357225 4.197172 4.090396 3.8150227 4.133508 4.1982136 4.2908425 4.458903 4.488658
1369338_at 5.534397 5.823319 5.5542445 5.8610134 5.8186517 5.5361624 5.883494 5.842256 5.6618586 5.623683 5.1688333 5.671496
1369339_at 5.5368624 5.226372 5.349203 5.5434713 5.4427814 5.24201 5.46786 5.5368237 5.7163715 5.215514 5.179102 5.3838234
1369340_at 4.1750045 4.1221194 4.334677 4.238647 4.3056235 4.1376634 4.3821683 4.458148 4.457248 4.2258353 4.2990828 4.2846293
1369341_a_at 4.228999 3.8468134 4.128251 4.073058 4.1951504 3.9525824 3.913035 4.078158 4.152856 4.233941 4.0466366 4.258418
1369342_at 5.824667 5.6435375 5.7782106 5.2207828 5.284393 5.91459 5.019816 5.3768215 5.391168 4.965496 4.9792223 5.591266
1369343_at 3.4553697 3.1528163 3.2930748 3.395341 3.4044685 3.5395198 3.3996167 3.3085024 3.2970684 3.3716974 3.21335 3.4006104
1369344_at 5.5587177 5.4005456 5.0893965 5.47931 5.728574 5.283208 5.4634566 5.6047044 5.6128726 5.7123766 5.2444763 5.5593004
1369345_at 3.6347983 3.7261508 4.0082173 3.6577983 3.9161987 3.761611 4.220766 3.901147 4.154413 3.8161876 3.8176908 3.8882096
1369346_at 3.4055963 3.3817585 3.405728 3.5497205 3.4852068 3.2635639 3.377768 3.5639844 3.5087311 3.3613331 3.3311083 3.6066637
1369347_s_at 5.252717 5.4089165 5.325288 5.411454 5.456326 5.364676 5.6550817 5.768509 5.8422346 5.39546 5.5680118 5.704865
1369348_at 3.9382074 4.0304527 4.179942 4.119636 4.0049887 4.1126833 4.069698 4.1409864 4.2355375 4.0405207 4.2061157 4.067358
1369349_a_at 3.5252552 3.4276295 3.3315606 3.5425422 3.4122365 3.479999 3.4575784 3.4584644 3.375061 3.3417556 3.3350768 3.5760343
1369350_at 5.417837 5.110374 5.5407248 5.4851613 5.401144 5.3634434 5.7676754 5.3962393 5.538864 5.505571 5.2949114 5.4665985
1369351_at 4.229018 4.1544666 4.2943254 4.338361 4.233408 4.2185583 4.2301064 4.1434364 4.524477 4.243864 3.5153065 4.371194
1369352_at 6.8462267 6.7388573 6.5944085 6.5949855 6.5973063 6.9038033 6.6631894 6.9139757 6.158621 6.7649536 6.731166 6.6698256
1369353_at 4.171504 4.080412 4.140174 4.0700436 4.2536936 4.442574 4.3209486 4.366485 4.28597 4.064514 4.07051 4.1985426
1369354_at 6.0051417 6.156288 6.151765 6.0991826 6.1542897 6.053966 6.425111 6.196667 6.3796973 6.000025 6.0889983 6.3692927
1369355_at 4.526046 4.6068234 5.0486107 4.65057 4.7497096 4.500122 4.8982744 4.5680604 4.8603096 4.7442837 4.576209 5.035044
1369356_at 4.061276 3.8764918 4.1863985 4.0263414 3.824382 4.038963 4.109095 4.080053 4.192141 4.1075826 4.1615615 4.137043
1369357_at 5.1668973 5.1648865 5.162413 5.0314255 4.820412 5.010152 5.5521646 4.9057403 4.966978 4.979541 5.1612787 5.0150733
1369358_a_at 5.8076644 5.598156 5.9964867 5.888496 5.831557 5.8839765 5.843852 5.8837214 6.1894765 5.9891315 5.792542 6.0548315
1369359_at 3.5498857 3.8104587 3.8897114 4.2234387 4.004989 3.7398334 4.253724 4.004881 4.122347 3.796985 3.7899988 3.9192548
1369360_at 5.6608725 5.644422 5.700119 5.57145 5.893432 5.6525235 5.6518917 5.870799 5.879017 5.6785674 5.8501 5.639689
1369361_at 3.444438 3.3566813 3.4991658 3.5584373 3.2991493 3.2352462 3.5027146 3.451345 3.573418 3.603343 3.3693087 3.5375872
1369362_at 4.895529 4.9072247 5.333169 5.007492 5.075641 4.9888124 5.0932784 5.18613 4.9987817 4.942946 5.2034473 5.226969
1369363_at 3.4927316 3.4349074 3.7604313 3.7660823 3.3364995 3.605859 3.5783298 3.433237 3.6206408 3.5355334 3.8726256 3.7912643
1369364_at 3.3668466 3.4289396 3.477156 3.5797586 3.5327585 3.6114392 3.6188025 3.6427455 3.533164 3.469568 3.5806437 3.6113539
1369365_at 4.1883874 4.1279564 4.534128 4.30815 4.226856 4.2008467 4.4109316 4.4194493 4.488518 4.343379 4.2862215 4.537903
1369366_at 4.5743494 4.7649403 4.6751704 4.7748203 4.7885003 4.3910055 5.1301713 4.6683254 4.9176836 4.8230495 4.6806164 4.802764
1369367_at 4.2834816 4.334572 4.413351 3.9635808 3.9368558 4.045409 4.051835 4.274727 4.405571 4.157876 4.2032743 4.2380013
1369368_at 4.238532 4.12212 4.296784 4.37537 4.1290865 4.265851 3.9877973 4.3348026 4.579911 4.381465 4.1699724 4.301708
1369369_at 5.061453 4.870611 5.144474 4.869031 4.90543 4.804503 5.059103 4.8579764 5.072614 4.802695 4.609744 5.0629597
1369370_s_at 4.8505673 4.3470373 4.409099 4.4244065 4.5545225 4.423358 4.863189 4.5319805 4.6318126 4.595107 4.6831126 4.667373
1369371_a_at 4.1736627 4.210294 4.1248813 3.741711 4.129566 4.3615727 4.368311 4.2029853 4.40547 4.2589526 4.487735 4.2673497
1369372_at 4.61892 4.4516635 4.659949 4.622154 4.6651964 4.4575896 4.6351976 4.563535 4.8751526 4.546256 4.5823483 4.831748
1369373_at 6.0649147 6.129213 5.919583 5.815045 5.9000187 5.8162866 5.642259 6.0448904 5.7626905 5.9870715 6.1991105 5.858778
1369374_at 4.1278815 3.9194312 4.0325418 3.937067 4.34664 4.010112 3.8360822 4.087145 4.0339537 3.9863122 4.10805 3.9013011
1369375_a_at 3.7503486 3.5211072 3.731287 3.769587 3.7861204 3.760998 3.755976 3.8663747 3.5865939 3.8702178 3.794498 3.6346633
1369376_a_at 3.8768406 3.6562648 4.331013 4.088724 4.1849637 4.1015787 4.1274476 4.15007 4.347407 4.174029 4.010763 4.2677007
1369377_at 3.3208704 3.4029973 3.4914682 3.5182326 3.3667178 3.315109 3.299348 3.250207 3.4889839 3.424069 3.334902 3.2816975
1369378_at 4.6856093 4.4717865 4.383925 4.894191 4.5821505 4.6290526 4.8830314 4.7123775 4.8906746 4.944779 5.2731476 5.0103884
1369379_at 4.4662046 4.3217697 4.584097 4.6854897 4.6646566 4.9138956 5.1424985 4.712524 5.296078 4.3697176 4.603003 4.5685415
1369380_at 4.7287726 4.4489484 4.6601105 4.5436034 4.4358473 4.562295 4.309997 4.5030084 4.6183424 4.7494025 4.379204 4.566754
1369381_a_at 3.5358667 4.009653 3.4957314 3.5943108 3.8017614 3.5396278 3.7341082 3.5511074 3.5517468 3.799969 3.5341554 3.7999542
1369382_at 6.148161 6.0478945 6.3065066 5.8745537 6.428688 5.6734967 5.608348 6.3308253 6.186597 5.960446 5.8104334 5.685973
1369383_a_at 4.4968195 4.432419 4.7360573 4.68604 4.6216755 4.400223 4.4919205 4.754019 4.62292 4.5407653 4.799422 4.539933
1369384_at 3.9043205 3.7356107 3.923082 3.5881906 3.7555723 3.8877876 3.7987814 3.957551 3.879442 3.7456787 3.8046856 3.7764947
1369385_at 4.563653 4.325033 4.524643 4.5533295 4.5218945 4.246923 4.604328 4.504158 4.7840886 4.5585756 4.4105515 4.259873
1369386_at 3.8367205 3.9737961 4.1350393 4.1498075 4.1932354 4.4497952 4.3424773 4.113086 4.3515387 4.2393312 4.113548 4.3705544
1369387_at 5.852436 5.8767557 5.414843 5.601153 6.319226 6.185972 5.282629 5.9186864 5.8292475 5.6302505 5.1913266 5.771543
1369388_at 3.6898403 3.7104685 3.7310636 3.994787 3.8660939 4.038963 3.6754186 3.9728043 3.8064177 3.9263327 3.8430164 3.7802794
1369389_at 4.0989017 3.9806643 4.131993 4.089557 4.2119384 3.9349036 4.0568957 4.2349157 4.218759 4.000235 3.8453233 4.2904763
1369390_a_at 5.584669 4.3215857 4.88811 5.0972133 4.8211412 4.534028 4.7448936 4.68945 4.6937733 4.9073687 4.7450705 4.2608438
1369391_at 3.8261175 3.7699623 3.917912 4.092976 3.9853306 3.843014 3.821514 3.8633227 4.079619 3.8599422 3.7120256 3.9445786
1369392_at 5.1171927 4.922 4.9592505 5.1716557 5.0904446 4.7926445 5.4702573 5.1814537 5.0956984 4.838084 5.000555 4.747899
1369393_at 4.493186 4.3931966 4.491747 4.482078 4.909804 4.5787716 3.7986548 4.5311766 4.502226 4.4258747 4.151802 4.121687
1369394_at 4.785134 4.3156013 4.6293836 4.454417 4.3310337 4.2548676 4.590974 4.322193 4.601755 4.463914 4.3462744 4.391031
1369395_at 3.3867753 3.26407 3.5587606 3.2938004 3.5773444 3.5430822 3.6360736 3.445936 3.777961 3.4268582 3.4535306 3.7550244
1369396_at 5.2830467 5.5674725 5.484835 5.4167376 5.3074226 5.2873974 5.496665 5.6014757 5.4391785 5.4278307 5.6036053 5.667897
1369397_at 4.7829776 5.004529 5.0374002 5.297517 5.1062956 4.8124537 5.0442386 5.0760574 4.9246407 5.033679 4.978756 5.0564866
1369398_at 5.3590193 5.2269597 5.5271325 5.419512 5.383141 5.2905955 5.324198 5.4848886 5.6416097 5.4105034 5.50529 5.5261517
1369399_at 3.4116907 3.5328827 3.413203 3.5409017 3.5320907 3.4922094 3.3652296 3.3520236 3.6121097 3.4046974 3.5853357 3.4995697
1369400_a_at 4.9654865 4.7378 5.1271214 5.1728053 5.190936 5.0242376 5.1844296 5.5002046 5.2931514 5.1781044 5.093054 5.115425
1369401_at 3.3973486 3.3568141 3.47502 3.287377 3.278757 3.3733048 3.2157602 3.5607202 3.3532562 3.380272 3.352012 3.342033
1369402_at 7.469947 7.402236 7.5172668 7.4029484 7.403296 7.3952284 7.3953323 7.322428 7.031199 7.4190927 7.307627 7.0396943
1369403_at 4.7576227 4.49452 4.3443165 4.4763513 4.40631 4.5130987 4.529128 4.5386353 4.775381 4.3476615 4.3965135 4.716008
1369404_a_at 4.2222743 4.1916685 4.8061504 4.596225 4.4296107 4.6337833 4.650939 4.524039 4.6374125 4.7494025 4.703072 5.0694056
1369405_a_at 3.7221482 3.9503207 3.9185936 3.8506417 3.9009974 3.9944627 3.6825912 3.8712513 4.018002 3.741704 3.800696 3.7965398
1369406_at 4.04225 3.9701133 4.046477 3.972 3.7861204 4.43441 3.9980574 4.190123 4.128662 4.1293745 4.058505 4.23419
1369407_at 6.961167 6.8691344 6.727466 6.243459 6.765228 6.5726175 6.4908233 6.621065 6.666449 6.499152 6.9051156 6.568419
1369408_at 4.16756 4.0372186 3.921991 3.9980283 3.816411 4.080536 3.8817956 4.0858865 4.319879 3.8336601 3.9680693 4.1768675
1369409_at 8.871013 8.822849 8.514079 8.503171 8.542393 8.612118 8.954874 8.932758 8.393735 8.683021 8.918616 8.698285
1369410_at 7.2853823 7.451762 7.5995617 7.4832954 7.520779 7.5657997 7.8503504 7.4699507 8.230893 7.58926 7.3756337 7.287545
1369411_at 3.7460597 3.6886895 3.7563157 3.800131 3.9426222 3.846285 3.9789913 3.578835 3.9290237 3.6068456 3.6036375 3.7141209
1369412_a_at 6.6403875 6.4296913 6.599817 6.6477456 6.178187 6.4187903 6.6518135 6.6077514 6.645963 6.9199505 6.744965 6.5786853
1369413_at 4.2534757 4.0460916 4.301248 4.163637 4.256451 4.262682 4.1674914 4.1774497 4.544637 4.305765 4.0360065 4.5223517
1369414_at 8.947498 9.027851 9.115925 8.970459 9.083212 9.055822 9.111679 9.132931 8.819582 9.027992 9.273792 9.1604595
1369415_at 8.081385 7.8004346 8.874861 8.413839 7.6288214 8.47677 7.625375 7.967214 7.8764877 7.384013 8.6247635 6.064337
1369416_at 5.9782395 5.730343 6.123919 6.068573 5.9775767 5.9838033 5.6772847 5.957162 6.4423985 5.7990623 5.8269467 6.005343
1369417_a_at 3.7946754 4.1959667 4.291768 4.133682 4.059806 4.115338 3.9710002 4.0099535 4.1336417 4.0307803 4.0282397 4.1424623
1369418_at 4.125117 4.0639915 4.2656145 4.0456524 4.4614773 4.3551807 4.19988 3.967447 4.6053805 4.0939846 4.2725835 4.287552
1369419_at 4.8902884 5.0261946 5.255869 5.139396 5.057565 5.0818224 4.913911 5.377898 5.316087 5.1416245 5.0304093 5.375263
1369420_at 4.218776 4.3488107 4.731145 4.6130724 4.722478 4.7713223 4.787413 4.5230465 4.0427446 4.4766827 4.693974 4.1572804
1369421_at 6.6296544 6.966357 5.969615 6.542823 6.4048505 6.5906076 6.727212 6.3232055 6.414475 6.5276027 6.5392365 6.2172313
1369422_at 4.8287287 4.800895 4.930415 5.005507 5.0316124 4.7640347 4.975106 4.769898 5.0413046 5.102477 4.8069754 4.9575887
1369423_at 4.3512387 3.8861141 4.074444 4.3238587 4.2454195 4.126393 4.3805084 4.2134266 4.093952 4.1463428 4.133099 4.365163
1369424_at 12.712239 12.768998 12.701872 12.63786 12.765339 12.82916 12.802111 12.764789 12.606011 12.6659155 12.687392 12.8053255
1369425_at 3.7982996 3.9266112 4.3691583 4.0078716 4.150904 4.037507 4.248584 4.1413736 4.136365 3.9826355 4.01272 4.029888
1369426_at 4.907274 4.7885103 4.7588263 4.9635577 4.930244 4.894697 5.0282145 4.9843073 5.0988646 4.9470415 5.0104556 4.8455143
1369427_at 9.4600315 9.656971 9.383536 9.860226 9.912398 10.066615 9.217092 9.930882 9.343143 9.231301 8.973833 9.711169
1369428_a_at 4.157276 4.247518 4.109489 4.0035005 4.2142367 4.2443366 4.260834 4.226416 4.711417 4.43228 4.3688803 4.4016585
1369429_at 3.7505748 3.5701704 3.7278228 3.624408 3.817306 3.6236067 3.538766 3.637302 3.7988925 3.5429552 3.731824 3.7103765
1369430_at 9.431524 8.910906 8.662397 9.549685 8.849163 9.41103 9.5143585 8.730298 9.308244 9.375962 9.55753 9.369083
1369431_at 4.455158 4.567621 4.3382225 4.4861007 4.193355 4.3967066 4.179146 4.3534875 4.5460024 4.397106 4.1907253 4.4736443
1369432_at 4.784356 4.6768284 5.072609 4.8632593 4.863851 4.9866686 4.956993 5.122381 5.087435 4.8272123 4.9925013 5.1831913
1369433_at 5.0078564 5.1258683 4.784652 4.83357 4.7556524 4.911756 4.960112 5.1430883 5.1567564 5.0073624 4.998173 4.74121
1369434_at 3.7341285 3.798586 3.6860106 3.8884265 3.6105256 4.0601907 3.6405485 3.6673074 3.8143 3.6863546 3.776493 3.605898
1369435_at 12.590426 12.530868 12.489537 12.406288 12.447052 12.549142 12.529117 12.566805 12.492749 12.509948 12.500645 12.522408
1369436_at 3.998153 3.749566 3.8925025 3.908505 4.033951 3.7326677 3.6537373 3.8249028 4.344782 3.4065206 3.867598 3.9501808
1369437_at 4.2093267 4.362729 4.530633 4.556214 4.4519253 4.5181727 4.388829 4.742623 4.3111753 4.2188196 4.4023876 4.316708
1369438_at 4.4557524 4.300233 4.533574 4.482954 4.5093827 4.6890607 4.7604175 4.5301323 4.7532005 4.5280623 4.4694414 4.7593985
1369439_at 3.483208 3.4369032 3.4296227 3.6295087 3.2813485 3.5154767 3.4729722 3.59365 3.743779 3.3855615 3.5944552 3.6707816
1369440_at 7.0466704 8.600737 6.466622 6.4630136 7.3207355 5.4936814 5.627857 5.0145583 5.172667 6.4110937 6.985341 5.6736503
1369441_at 4.4820623 4.477378 4.3892117 4.550543 4.5497227 4.58374 4.4551225 4.446262 4.3968067 4.604269 4.356581 4.402555
1369442_at 3.5212526 3.3612587 3.5367737 3.6232138 3.5066357 3.6859322 3.6322873 3.4921112 3.433026 3.5558224 3.4229608 3.4427676
1369443_at 6.606749 6.8667 6.919373 6.6000834 6.5457225 7.12252 6.2788754 7.0591717 6.759758 6.723639 6.998345 6.43085
1369444_at 3.550119 3.5042362 3.578142 3.5740569 3.7306092 3.6484118 3.679673 3.637998 3.5745332 3.6597936 3.4701173 3.810382
1369445_at 6.191632 6.172235 5.98178 6.1982555 6.2187896 5.9449215 6.2788754 6.0157576 5.971054 6.0743103 6.334053 5.945811
1369446_at 7.2900047 6.9111137 7.1171575 7.068176 6.722718 6.9520855 6.79181 7.1856513 6.8197675 6.8181043 7.263925 7.130352
1369447_at 5.148593 5.1526556 5.540272 5.760312 5.461691 5.3632402 5.5839767 5.196951 5.7087264 5.4609175 5.501559 5.6345377
1369448_at 5.6527243 5.6349845 5.72362 5.755028 5.6267796 5.8883867 5.9498315 5.7278624 6.0615263 5.522311 5.563496 5.918047
1369449_at 4.829012 4.7171326 4.6221027 4.8925447 4.640275 4.845029 4.868452 4.8800898 5.0517592 4.7602596 4.9443235 4.783509
1369450_at 11.205732 10.746502 11.191093 11.207521 11.4083 11.108789 11.173117 11.234542 11.259533 11.099416 10.905112 11.035834
1369451_a_at 3.4253519 3.5356743 3.722398 3.5577562 3.7180119 3.6305041 3.8856897 3.5137162 3.5435588 3.378143 3.4692738 3.5874333
1369452_a_at 8.470425 8.422519 8.289564 8.595264 8.45598 8.658983 8.662417 8.386356 8.381586 8.5214615 8.43424 8.468422
1369453_at 7.817048 7.609564 7.6251507 7.623993 7.8020597 7.752838 7.88303 7.7148995 7.0437675 7.690578 7.9162116 7.6740913
1369454_at 4.298309 4.0863276 4.190133 4.141427 4.184469 3.9916134 4.086387 4.0137434 4.2358 4.310294 3.9596531 4.151269
1369455_at 8.367579 9.385624 7.766617 7.9637585 8.051619 6.378929 7.0036535 6.121572 6.0002403 7.8902264 7.8591175 6.6846037
1369456_at 3.3454685 3.2148542 3.469296 3.3623347 3.2991493 3.3591022 3.4062622 3.5331233 3.3541505 3.4173503 3.2066908 3.5022485
1369457_a_at 4.2553973 4.2354126 4.5578384 4.4788904 4.468738 4.297525 4.787413 4.2407947 4.4642277 4.310294 4.210429 4.2821827
1369458_at 4.496459 4.4061913 4.4893794 4.4623995 4.405173 4.4007726 4.437555 4.415247 4.6866174 4.5523257 4.408531 4.6315947
1369459_at 6.2690325 5.7626195 6.0750775 6.1813717 6.0365124 6.14225 6.34382 6.284418 6.396354 6.2817807 6.2055707 6.1845527
1369460_at 5.4258432 5.722784 5.579852 5.6236696 5.745524 5.621425 5.6399918 5.453635 5.8833895 5.5353093 5.1532326 5.479951
1369461_at 3.730326 3.9101777 3.9233398 3.7388213 3.7606163 3.7983198 3.785176 3.690508 3.806811 3.8842986 3.6727307 3.9260828
1369462_at 3.9499643 3.4947135 4.099515 3.7283902 3.7290382 3.892305 4.1916947 3.7427893 4.034929 3.8474126 3.8905952 3.9369533
1369463_at 5.1541643 4.7710686 5.275672 5.0649867 4.9609914 4.762855 4.9411488 5.1065235 5.240511 5.0962963 4.9468336 4.8338623
1369464_at 4.2118664 4.214882 4.456463 4.173609 4.3826604 4.166216 4.4438257 4.348143 4.470872 4.144576 4.281748 4.467619
1369465_at 13.028121 12.81834 13.009733 12.936854 13.008728 12.904654 12.959725 12.81314 12.730704 12.593675 12.179048 12.791599
1369466_at 3.61733 3.6073298 3.7252595 3.4701257 3.669322 3.506783 3.8362377 3.5402205 3.618867 3.4508483 3.8578606 3.6591365
1369467_a_at 9.407621 9.352249 9.386235 9.767683 9.796428 10.076096 9.738474 9.509953 10.282993 9.014238 9.371565 9.101604
1369468_at 6.801497 7.134021 6.7173457 7.10801 7.143483 6.9532695 6.5592785 7.122364 6.5391865 7.175125 7.0941052 7.391214
1369469_s_at 3.39818 3.1917014 3.338822 3.3340843 3.3434076 3.2012913 3.6373305 3.440728 3.4211986 3.385568 3.2257245 3.389385
1369470_at 4.191724 4.072714 4.378392 4.2751684 4.334068 4.2307453 4.142308 4.1405115 4.7389255 4.5187807 4.4829006 4.4529514
1369471_at 5.003342 4.981909 4.923775 4.813031 5.161741 4.914599 5.124131 5.2199244 4.639587 5.0879445 5.350081 5.1022367
1369472_a_at 7.2284784 7.2316446 7.0318294 6.8361444 7.1986027 7.4486465 6.9125013 7.0506325 6.307983 7.125855 6.971168 6.7730694
1369473_at 10.297483 10.065374 10.096859 10.057031 10.006707 10.042017 10.071812 10.176762 9.981404 10.22238 10.088071 9.814936
1369474_a_at 3.5155513 3.676593 3.587437 3.6171665 3.5819016 3.6257255 3.6202798 3.6025093 3.9058993 3.5396113 3.5596983 3.5568259
1369475_x_at 3.7004929 4.0344787 3.807681 4.1004887 3.8389397 3.7844555 3.9071307 3.887135 3.936354 4.1339364 3.9141762 3.8292987
1369476_at 4.9633555 4.889015 4.7342453 4.6825075 4.87221 4.790923 4.8925247 5.1420426 5.01927 4.9693956 4.860366 5.186728
1369477_at 3.7347593 3.856704 3.9014919 3.7340903 3.7951093 3.9407926 3.750563 3.984769 4.4067817 4.1461034 4.024761 4.047476
1369478_at 4.060525 3.8296487 4.015546 4.1538963 3.9805834 4.1369867 4.1872697 4.0737762 4.171293 3.9929056 3.9532692 3.9191084
1369479_at 6.068941 5.987253 6.5025573 6.3028083 6.286908 6.320725 6.208768 6.284911 6.4463034 6.427202 6.1478395 6.2464337
1369480_at 3.5252182 3.5483816 3.807618 3.5094008 3.4046438 3.605859 3.6529083 3.7539203 3.5735092 3.605933 3.563369 3.6730034
1369481_at 3.5920746 3.480534 3.5575905 3.6782491 3.4852068 3.4877713 3.741574 3.8245292 3.7323787 3.6438751 3.7542286 3.7313638
1369482_a_at 3.7117412 3.9705324 3.8447254 3.7815964 3.8409119 3.754656 3.8883362 4.057991 4.0601335 3.7951858 4.0073404 3.8301132
1369483_at 6.8237586 6.6276355 6.418082 6.3541923 6.7444882 6.8333583 6.1245813 6.5838304 6.5142646 6.3878317 6.197819 6.2873626
1369484_at 4.0987215 4.044687 4.1506453 4.3361206 4.220626 4.108772 3.878189 4.227291 4.306254 4.1889644 4.2384925 4.1178603
1369485_at 9.970152 9.931252 10.170231 9.883259 9.956973 10.304489 10.218106 9.872131 10.014067 9.94192 10.063512 10.106071
1369486_at 3.302576 3.453528 3.5703123 3.5182068 3.662123 3.4752874 3.6384687 3.5770173 3.5855772 3.515974 3.6359015 3.5563169
1369487_a_at 3.9509587 3.9334626 4.0054903 3.869924 3.8968635 3.8447347 4.2360363 3.9300685 3.944764 3.9308393 3.8463902 3.9800687
1369488_at 3.89673 4.1137743 4.158143 4.0667057 3.9124284 4.0793734 4.0812206 4.1312065 3.9409676 4.1568527 3.9191232 4.1435513
1369489_at 5.464077 5.7714477 5.6138544 5.5504036 5.802081 5.563419 5.8623705 5.7915087 6.0729694 5.8305774 5.680257 5.961243
1369490_at 3.5710201 3.5864825 3.8000743 3.70837 3.753812 3.7059557 3.7084231 3.7475555 4.084218 3.705752 3.6982987 3.8752372
1369491_at 9.539323 9.6727705 10.003454 9.640897 9.541208 9.395865 9.666758 9.4864235 9.366974 9.2182865 9.225303 9.251819
1369492_at 11.028434 11.225173 11.0858345 11.28399 11.154043 11.291586 11.073329 10.959961 11.305851 10.972817 11.025718 10.700028
1369493_at 8.2899065 9.779629 7.36661 7.8865123 8.127572 8.597022 7.412565 8.785593 7.1098337 8.496767 8.879566 7.5527534
1369494_a_at 5.3720613 5.337578 5.706305 5.455665 5.417284 5.288699 5.9050417 5.5661473 5.8908186 5.6651726 5.467691 5.6331224
1369495_at 5.494542 5.423918 5.3015223 5.3547897 5.444029 5.461543 5.366173 5.687031 5.530306 5.3839493 5.636427 5.474245
1369496_at 7.7117486 7.214953 7.577955 7.3000283 7.2606525 7.4163685 7.642737 7.5940804 7.3352814 7.3793774 7.2747917 7.63102
1369497_at 4.3364563 4.4602203 4.3507943 4.66434 4.7885003 4.692837 4.426256 4.6054134 4.526408 4.6163206 3.9843206 4.391031
1369498_at 4.107562 4.1570044 4.2620296 4.228475 4.1696258 4.206131 4.3246593 4.3093576 4.4225616 4.126302 4.2380633 4.118204
1369499_at 5.861629 5.1850333 5.6169567 5.2674446 5.5555897 5.6242723 5.17342 5.765349 5.4977226 5.4631085 5.713145 5.558551
1369500_at 5.0523524 4.964235 4.98215 5.15726 5.2415466 5.1696906 5.025324 5.0793467 5.492786 5.254266 4.8835583 4.949221
1369501_at 6.2156444 6.0562286 6.1671143 6.0597515 6.150885 6.431819 6.3152027 6.133948 6.0153885 6.4157405 6.5586834 5.8616247
1369502_a_at 12.684896 12.681529 12.741227 12.277221 12.854872 12.771304 12.612878 12.613388 12.718215 12.583075 12.732344 12.597447
1369503_at 3.2230577 3.270298 3.2352455 3.240225 3.2923162 3.1697717 3.3059995 3.3023105 3.2827384 3.2758243 3.2315254 3.2430341
1369504_at 5.8555636 5.537156 5.8750896 5.810339 5.728836 5.9245195 5.7112846 5.5553107 5.711951 5.892576 5.8921733 5.5881147
1369505_at 5.6832957 5.3788466 6.0137415 5.2257757 5.829456 5.632029 5.2196593 5.655816 5.7314115 4.700551 5.994789 5.5996757
1369506_at 4.389587 4.3550596 4.2667084 4.3658876 4.4294977 4.177022 4.272567 4.335446 4.5400376 4.4035907 4.316023 4.3711023
1369507_at 3.8636017 4.0490417 3.9400573 4.181824 4.117216 3.9891112 3.9691486 3.996894 4.471672 3.8651845 4.072277 4.295886
1369508_at 4.7989564 4.8235855 5.0156803 4.9380608 5.4284215 4.929457 4.7865477 4.999652 5.1020355 4.808323 4.7692623 4.811544
1369509_a_at 4.6361504 5.3705626 4.652627 4.7056417 4.605912 4.680176 4.473524 4.5996375 4.548699 4.568397 4.404971 4.798916
1369510_at 6.1023006 5.9570065 6.2087865 6.142724 6.337776 6.2879577 6.377667 6.16486 6.3903956 6.0984745 6.191903 6.37402
1369511_at 6.08921 6.938483 5.635847 6.298036 5.4308743 7.6358685 5.4664917 5.4784536 5.4836144 6.3116612 5.3781567 6.0139112
1369512_at 5.166897 5.2240505 5.2084618 5.2037945 5.47915 5.2505693 5.094637 5.336916 5.2185116 4.9912434 5.01884 5.4893456
1369513_at 4.2955737 4.614148 4.432805 4.494577 4.540331 4.5065126 4.3596673 4.636814 4.543507 4.5318336 4.4857974 4.5094433
1369514_at 5.2667017 5.2054467 5.6196256 5.471043 5.4960737 5.4956207 5.628966 5.643319 5.685835 5.6806426 5.4766326 5.700097
1369515_s_at 4.157159 3.9301572 4.2688165 4.197901 4.245124 4.2443366 4.0964165 4.3454795 4.523389 4.367963 4.1173325 4.289483
1369516_at 3.7670693 3.8158038 3.8601387 3.4892118 3.8102655 3.7315536 3.6940734 3.9975748 3.928183 3.6553657 3.3424096 3.7699316
1369517_at 6.0315847 5.572896 5.2728653 5.49778 5.6681027 5.646571 5.738395 5.6570673 5.3696775 5.607008 5.653509 5.6098385
1369518_at 4.860664 5.0165954 5.167775 4.8722243 4.9615674 5.004698 4.867721 5.0939717 5.172157 5.0388536 4.8847795 5.029825
1369519_at 4.2061405 4.388025 4.24769 4.128229 4.192443 4.08706 4.2746067 4.30029 4.2309184 4.25397 4.0165854 4.3216944
1369520_a_at 4.876631 5.227562 5.2354097 5.3270016 5.3329988 5.001584 5.164067 5.1096873 5.416935 5.132475 5.3865113 5.330919
1369521_at 3.4619558 3.642334 3.5800638 3.5814576 3.507526 3.347761 3.550649 3.3666344 3.5582566 3.649534 3.3973393 3.3836968
1369522_a_at 3.479787 3.1917014 3.5249288 3.2956245 3.2577918 3.3846853 3.3104243 3.062148 3.335297 3.4802144 3.1976964 3.2972515
1369523_at 5.328901 5.2269597 5.338936 5.5151987 5.2398825 5.34142 5.560288 5.2003117 5.620644 5.3200655 4.9190526 5.213552
1369524_at 4.20499 4.4443865 4.1951723 4.1264267 4.466288 4.179387 4.3358297 4.507057 4.486496 4.335726 4.225194 4.3751917
1369525_at 5.3016233 4.861168 5.3639927 5.068713 5.096719 5.1377153 5.164669 5.042389 5.0629845 4.994541 4.7765903 5.0647163
1369526_at 9.008686 9.219347 9.346307 8.885762 9.442829 9.233029 8.974846 9.199916 8.690645 8.967761 8.917533 8.905032
1369527_at 5.0728865 5.4107194 5.009546 5.0133686 5.1682987 5.143169 5.0946374 5.0344 5.1152425 5.3405886 5.2719736 5.189869
1369528_at 5.5837092 5.3081346 5.29446 5.52004 5.2700195 4.9179955 5.2827306 5.3095007 5.354842 5.0755744 5.1823287 5.477502
1369529_at 4.3020773 4.3640275 4.1356 4.3892355 4.253479 4.0421457 4.3279243 4.110377 4.280248 4.2065516 3.8967004 4.136146
1369530_at 4.509469 4.147729 4.40075 4.7079663 4.4896555 4.317557 4.8260174 4.7096543 5.028867 4.6582375 4.5667934 4.380981
1369531_at 6.2380095 6.6209784 6.764403 6.701154 8.079604 6.2318106 5.590536 6.1973267 7.91286 6.5773335 7.805034 7.412381
1369532_at 4.605348 4.3632994 4.66285 4.568692 4.5880275 4.515867 4.6348634 4.681467 4.526374 4.4388485 4.5551467 4.61144
1369533_a_at 5.471262 5.010471 5.5280714 5.2941065 5.085131 4.9694014 5.403164 5.5400133 5.696847 5.3471475 5.2131567 5.2936106
1369534_at 4.967617 4.9785786 4.9563513 4.9290733 4.8951445 4.963865 5.060341 4.890007 5.161068 5.200053 4.9359484 4.9489164
1369535_at 5.01162 4.928741 5.1462045 5.0203032 5.0031266 5.0751357 5.2858605 4.652267 5.028548 4.987035 5.0979075 5.181481
1369536_at 4.391458 4.6422496 4.6148586 4.8704967 4.6474957 4.7694106 4.949135 4.8359833 4.3843637 4.5179853 4.752097 4.573587
1369537_at 4.6435585 4.1659536 4.7331734 4.862691 5.0943804 4.609292 4.9969063 4.7414756 5.0350065 4.916274 4.7207794 4.7632627
1369538_at 4.371118 4.5372953 4.3193283 4.359238 4.4317756 4.333772 4.293884 4.2473917 4.5585513 4.453282 4.6070814 4.529684
1369539_at 6.297388 5.901891 6.02547 6.0952253 5.714918 6.2733903 6.116821 6.0631843 5.7326803 6.0067577 6.2065973 5.9874783
1369540_at 3.7880182 3.6478329 3.9819202 3.9736578 3.8588958 3.663184 3.8427196 4.399789 4.095292 3.9157398 3.9125395 3.961148
1369541_at 3.6523845 3.5764673 3.7031584 3.7173162 3.6289423 3.555313 3.8648658 3.8172183 3.6339374 3.8183227 3.6651835 3.5768318
1369542_at 4.8790402 4.7975035 4.840033 5.148622 4.859897 5.1997285 5.1803837 5.1334724 5.1705346 4.9570265 4.9166946 5.2317724
1369543_s_at 6.500345 6.563196 6.3497534 6.5073624 6.0916014 6.416127 6.3363156 6.5806823 6.063163 6.559525 6.3708153 6.4140964
1369544_a_at 3.9238484 4.048118 4.060362 4.025373 4.0049896 3.850778 3.9048624 4.0714617 3.9744062 3.7442544 4.0397315 4.0393367
1369545_at 4.3526807 4.741054 4.668993 4.6818705 4.618914 4.5496097 4.787413 4.892135 4.9963474 4.6897593 4.696425 4.931605
1369546_at 11.005592 11.090721 11.016358 10.948335 11.132206 11.119949 11.117192 11.052963 11.128454 11.012324 11.030644 10.905343
1369547_at 4.014134 3.9349902 4.0514584 3.9919832 4.0578175 3.9041748 4.105036 3.8480022 4.1247606 4.216696 3.8279302 4.071821
1369548_at 5.3102756 5.4889913 5.2782125 5.3547416 5.280634 5.4239917 5.474734 5.5368457 5.378469 5.3381815 5.893673 5.5187798
1369549_at 6.388101 6.4915023 6.296095 6.949951 6.6084046 6.616738 6.8113923 6.6203814 6.95961 6.25179 6.1443863 6.3572845
1369550_at 3.547788 3.5954528 3.657501 3.612057 3.647245 3.6359477 3.6558213 3.6979115 3.7499263 3.6479516 3.6024036 3.6980236
1369551_at 4.6790686 4.62762 4.763382 4.688896 4.735068 4.9040117 4.865919 4.836442 5.0966496 4.7162714 4.494467 4.740383
1369552_at 4.8314223 4.870611 4.963878 4.848839 4.4686527 4.986804 4.737195 4.733393 5.0384445 4.7727814 4.438099 4.705906
1369553_at 4.256448 4.146971 4.718819 4.425575 4.3500724 4.27782 4.319301 4.4524755 4.7542315 4.1824803 4.424016 4.5636787
1369554_at 9.908823 9.7774105 9.7224655 9.835135 9.764315 9.79619 9.905433 9.897028 9.847542 10.158102 10.2060585 10.2213745
1369555_at 4.056878 3.999373 3.9692814 3.6200752 3.9325168 4.0258913 3.854495 3.88637 4.367689 3.7668242 3.7301066 3.9685535
1369556_at 5.0165977 5.066909 5.126137 4.8012238 4.7988005 4.8349705 5.260771 4.8857775 5.230304 4.91747 4.8944025 4.9791546
1369557_at 7.3782654 7.366783 7.133264 7.374453 7.1129947 7.1422234 7.0231333 7.367104 6.9212127 7.1629376 7.2305017 7.1803684
1369558_at 9.435976 8.991685 9.2036295 8.872896 8.9542675 9.193386 8.928676 9.308075 8.915245 8.845748 8.557578 8.688818
1369559_a_at 9.870901 9.9699545 9.8658 9.894098 9.783661 10.068748 9.93708 10.022499 9.818294 9.916251 10.200219 10.117321
1369560_at 10.494736 10.109048 10.033736 10.062317 9.974269 9.997873 10.35729 10.2581835 9.871803 10.067751 10.239018 9.766361
1369561_at 3.4578424 3.3648386 3.4544706 3.4509063 3.331971 3.3418207 3.567641 3.6386838 3.8092802 3.3883955 3.3559496 3.3652496
1369562_at 6.2530513 6.345749 6.369858 6.019044 6.4217134 6.200758 6.1313024 6.244307 6.265936 5.9751554 6.034856 6.1907444
1369563_at 4.1981263 4.0063367 4.2572303 4.355485 4.399488 4.2612524 4.383286 4.3723664 4.410136 4.3180003 4.333431 4.2353373
1369564_at 4.319463 4.172759 4.25856 4.17374 4.04496 4.224587 4.1233716 4.1767254 4.2687726 4.230809 4.231552 4.4140596
1369565_at 5.129256 4.9460835 5.029504 4.886609 5.271704 4.955586 4.8660154 5.000242 5.2533717 4.979402 4.948098 5.06108
1369566_at 4.2545424 4.298409 4.4402246 4.4963727 4.5911427 4.260208 4.637112 4.5677147 4.774175 4.750472 4.514571 4.6999474
1369567_at 4.4837666 4.445689 4.938693 4.284175 4.3585234 4.739059 4.5680118 4.5996375 5.054694 4.654864 4.487607 4.5276175
1369568_at 5.1467495 5.279729 5.2591248 5.124833 5.4735384 5.360279 5.3482075 5.4232836 5.224023 5.2420716 5.267347 5.1594377
1369569_at 3.9108315 3.7206607 3.9907374 3.7670145 4.104408 4.0897613 3.997647 4.1155825 4.2865024 3.8994303 3.8529992 4.0012097
1369570_at 3.2770019 3.421796 3.3716872 3.2424614 3.1006708 3.1955347 3.1739533 3.4485393 3.3124921 3.314099 3.2022917 3.121929
1369571_at 9.124823 9.036098 8.856108 9.043012 9.019655 8.959326 9.152581 9.1064005 8.724291 8.940025 9.081692 8.856772
1369572_at 3.7200556 3.6875668 3.6614873 3.7377083 3.901553 3.8279123 4.0145226 3.6334846 3.7580929 3.7227578 3.8739753 3.5823197
1369573_at 4.081147 4.2437744 4.146686 4.1249037 4.122214 4.1432133 4.143157 4.017224 4.336429 4.039626 4.2416134 4.230377
1369574_at 3.7258482 3.5722566 3.6634307 3.4939277 3.7207384 3.7510188 3.4575784 3.7132864 3.7988925 3.6705003 3.4886525 3.6643734
1369575_at 3.3967736 3.2021425 3.477053 3.4509063 3.2628145 3.5233986 3.418967 3.420057 3.5420818 3.4361756 3.5081375 3.4933574
1369576_at 3.6467311 3.744237 3.4544706 3.4475274 3.712141 3.7462952 3.6431828 3.5625374 3.7940383 3.5676467 3.7292192 3.7123504
1369577_at 6.8401146 7.218249 6.9397044 6.0352407 7.9772644 7.119027 5.7293725 5.052217 6.3957877 5.3226094 6.2222137 5.0803237
1369578_at 3.8283155 3.833724 3.936656 3.8154223 3.7800732 3.9164834 4.1354113 3.9735463 4.338493 3.9270532 3.9182448 3.926531
1369579_at 5.739316 5.347422 5.687362 5.6049647 5.81575 5.76914 5.768571 5.7423816 6.275089 5.5967183 5.6877694 6.122196
1369580_at 3.8099027 3.577039 3.9218903 4.00653 3.8409119 3.9132278 4.004855 4.0089297 4.11069 3.9295707 3.738407 3.9136987
1369581_at 11.433869 11.438891 11.596257 11.5138645 11.317562 11.578411 11.450788 11.344258 11.571421 11.1206255 11.148181 11.117812
1369582_at 5.292549 5.2533817 5.2441835 5.581429 5.4823513 5.7519526 5.5340505 5.598227 5.995695 5.304363 5.6703897 5.5678873
1369583_at 5.0404043 5.118641 4.9796543 4.8697815 5.2129893 5.402181 5.041377 5.3100996 5.347703 4.816264 4.8708577 5.3445063
1369584_at 5.8554897 5.7809324 5.5033417 5.8764167 5.7864 5.7186527 5.636864 5.7939725 5.9151673 5.432494 5.893813 5.830003
1369585_at 3.5920746 3.6117027 3.5445025 3.530108 3.7144883 3.5733647 3.5598867 3.4800181 3.7095816 3.3754666 3.5931578 3.6024222
1369586_at 3.4354274 3.4891596 3.5144463 3.394491 3.5381837 3.5571394 3.4917529 3.3573952 3.470363 3.1083567 3.346192 3.242812
1369587_at 4.069478 3.981998 4.2831864 4.0724125 4.1751328 3.9553037 4.3015785 4.1369123 4.3153515 4.0339556 4.2465615 4.1438885
1369588_a_at 8.113851 8.268805 8.214935 8.117979 8.161281 7.9837103 7.807065 7.9877753 8.15052 8.349014 8.290845 8.609438
1369589_x_at 3.7205908 3.7676935 3.5828035 3.7760441 3.6461937 3.417996 3.774635 3.6061177 3.6938436 3.466921 3.9751956 3.7298007
1369590_a_at 7.1043386 7.1206856 7.081678 7.078651 6.748204 6.783159 6.8667197 7.3989363 6.809696 6.786848 6.8667655 6.795499
1369591_at 3.5169663 3.1655731 3.4777913 3.6442578 3.2576485 3.4796019 3.4698176 3.4572713 3.705771 3.3555937 3.4283128 3.3854127
1369592_at 6.876923 6.655804 6.710728 6.9862127 6.671688 6.920169 7.3991256 7.004421 6.700754 6.87398 6.7384067 6.7928457
1369593_at 3.34607 3.409313 3.3582578 3.3699267 3.4423716 3.2211773 3.4905846 3.3552284 3.3651528 3.2972689 3.2699924 3.2747436
1369594_at 6.1533856 6.4947224 5.66215 6.1221495 6.1636004 6.357987 6.646214 6.194298 5.6556664 5.99251 5.906438 5.5334435
1369595_at 3.4286237 3.5193896 3.6361299 3.580788 3.6617398 3.833689 3.6640646 3.7187052 3.7456307 3.6966956 3.6986306 3.657747
1369596_at 4.3169537 4.3146696 4.3755302 4.3706665 4.509817 4.2662945 4.723957 4.4517975 4.3632116 4.644313 4.2541294 4.3978157
1369597_at 8.393229 8.36237 8.217815 8.229815 8.200216 8.275419 8.116194 8.3552685 7.8329277 8.242121 8.324816 8.327017
1369598_at 4.31802 4.325574 4.333653 4.2325583 4.471366 4.1782503 4.0626397 4.1510544 4.456497 3.9641414 4.142541 4.323373
1369599_at 4.517078 4.5299144 4.459223 4.607336 4.7443604 4.7494583 4.6200857 4.7097335 4.603297 4.493272 4.614108 4.666542
1369600_at 3.885852 3.8442748 4.211487 4.3245544 4.0266967 4.143408 4.0641813 3.9045475 4.388364 4.21848 4.195415 4.255802
1369601_at 5.4273252 5.315998 5.153874 5.116991 5.1482344 5.4892473 5.3779545 5.43143 5.24171 5.3052645 4.9307075 5.1694007
1369602_at 4.346691 4.576163 4.4022145 4.4487877 4.4898195 4.457518 4.649464 4.6721087 4.41182 4.5263166 4.476978 4.480007
1369603_at 3.7489197 3.6626873 3.7698493 3.6691253 3.5307584 3.3529372 3.6438057 3.4535158 3.5925486 3.4106343 3.758757 3.7607079
1369604_at 4.122655 4.2708855 4.328182 4.361395 4.4432907 4.49963 4.678155 4.4246054 4.3208237 4.659114 4.5577164 4.667033
1369605_at 4.772672 4.5935774 5.0880957 5.0396085 5.0623035 4.763406 5.074006 5.0423894 5.356851 5.100766 4.9151335 5.0757494
1369606_at 3.721224 3.6639383 3.7034886 3.6970026 3.651711 3.7491307 3.7890768 3.8345451 3.711657 3.6607394 3.6840324 3.558642
1369607_at 5.2557583 5.0751376 5.649589 5.6724076 5.344909 5.586781 5.4154067 5.516585 5.8227377 5.6530733 5.492249 5.63375
1369608_at 3.962775 3.7604227 3.8615694 4.0376844 4.028617 3.9205983 4.1347523 3.980316 4.3246255 4.0998487 3.9332829 4.0403047
1369609_at 3.5740006 3.5008607 3.839647 3.4829156 3.6083815 3.633019 3.4101973 3.5722919 3.6515627 3.5438235 3.648689 3.786148
1369610_at 6.7319655 6.5359178 6.4434786 6.661925 6.600286 6.7174373 6.3757076 6.174531 6.639954 6.2176104 6.5169153 6.2942996
1369611_at 5.1673245 5.38713 5.136148 5.1617064 5.4795337 5.5032916 4.843035 5.142005 5.033261 5.4072456 5.2092175 4.994974
1369612_at 4.7618504 4.4955673 4.474786 4.6418133 4.514846 4.6988497 4.6468086 4.877921 4.7870398 4.600477 4.815794 4.7249765
1369613_at 3.942045 3.6069949 3.6442256 3.7236345 3.6294472 3.6103566 3.6758642 3.792112 3.810764 3.8743823 3.8536785 3.9819524
1369614_at 3.9382076 4.0287123 3.9286957 3.8808627 4.004989 3.794387 3.9581606 4.1218867 4.1982136 4.157445 4.260269 4.190214
1369615_at 5.476965 5.3081074 5.507642 5.4896803 5.563556 5.29697 5.439024 5.7187223 5.6999817 5.519513 5.3670926 5.473749
1369616_at 4.7080655 4.7152643 4.7282763 4.523281 4.725977 4.4816256 4.787413 4.5733643 4.136879 4.75344 4.2435226 4.5316987
1369617_at 7.512606 7.8894043 7.4158525 7.8225327 7.908824 7.6929216 8.399391 7.683036 7.0724454 7.5475183 8.03916 7.5805054
1369618_at 4.1581945 4.0370464 4.44704 4.159991 4.454576 4.2079115 4.151245 4.3561983 4.290177 4.2018027 4.3182797 4.4453645
1369619_at 4.164545 4.788489 4.6934295 4.234794 4.53096 4.7591267 4.599352 4.6267347 4.645551 4.46429 4.666171 4.6791544
1369620_at 3.5920746 3.6017954 3.8793154 3.8197625 3.6309211 3.6865132 3.81624 3.7665508 3.7260175 3.588309 3.666539 3.738278
1369621_s_at 9.85181 9.779533 9.679937 9.755009 9.762728 9.624635 9.747467 9.732157 9.778559 9.804666 9.865473 9.769464
1369622_at 4.103862 4.390006 4.705557 4.048853 4.3915 4.0829616 4.24108 4.459193 4.3808103 4.453658 4.110777 4.2625117
1369623_at 4.293915 4.2736855 4.30093 4.22612 4.281821 4.3273544 4.658128 4.2322664 4.797142 4.2033167 4.408531 4.4050636
1369624_at 5.66711 5.477429 5.454962 5.518978 5.804875 5.6196837 5.6204343 5.5517364 5.80537 5.607551 5.343383 5.558551
1369625_at 7.011499 7.2392726 6.8904724 6.3020124 7.103853 6.345991 7.366066 7.038649 6.312941 6.7697945 6.8354883 7.073847
1369626_at 8.8199835 8.952794 8.842742 8.954587 8.849866 8.711082 8.731788 9.105543 8.826493 8.945277 9.078648 9.2441025
1369627_at 3.523982 3.7699623 3.5815349 3.580788 3.7207935 3.6291885 3.4111354 3.8336306 4.2087035 3.7181401 3.7028065 3.733753
1369628_at 8.957557 9.056904 9.245269 8.837496 9.03576 9.263584 8.894225 8.951089 8.92413 8.364132 8.741091 8.614592
1369629_at 11.672801 11.589472 11.594755 11.585608 11.529579 11.637041 11.696814 11.625404 11.796448 11.630837 11.627528 11.532809
1369630_at 12.742155 12.772636 12.729191 12.812419 12.755589 12.746986 12.885671 12.759476 12.823973 12.817896 12.792996 12.768487
1369631_at 8.139449 8.147008 7.8916016 8.023181 8.188547 7.8430643 7.91584 8.112058 7.9772425 8.200017 8.039625 8.205915
1369632_a_at 6.6364493 6.319945 7.2600107 5.959227 7.0467415 6.381827 6.5368285 6.3801465 6.393425 6.4205346 6.0809164 6.217034
1369633_at 10.950391 10.93782 11.079408 10.867859 11.110723 10.76086 10.481548 10.69946 10.527992 10.961765 10.848392 11.095025
1369634_at 6.3818645 6.0718284 6.15093 6.7823057 6.4729514 6.5155807 6.348529 6.324172 6.419742 6.2718573 6.692759 6.188372
1369635_at 12.2585335 12.0698185 12.035237 12.126073 12.033302 12.01178 12.006257 12.2333355 11.724207 12.176395 12.081251 12.07323
1369636_at 12.658049 12.579084 12.532531 12.705274 12.541453 12.508975 12.59373 12.724165 12.342033 12.618486 12.564141 12.63621
1369637_at 4.4529376 4.0961347 4.5960927 4.688142 4.5837774 4.105347 4.475485 4.3390036 4.769059 4.631214 4.595433 4.707333
1369638_at 6.0341454 5.74389 5.253592 5.691936 5.536304 5.6601133 5.404556 5.813273 5.2057543 5.3865657 5.389113 5.1785097
1369639_at 3.5058105 3.5365906 3.7521634 3.4482572 3.6309211 3.4229555 3.5309734 3.5875173 3.7674625 3.7959893 3.6722636 3.7521617
1369640_at 5.8044825 5.6329017 5.5307984 5.4144626 5.598869 5.866975 5.7755075 5.437226 5.7670817 5.6942425 5.780156 5.72264
1369641_at 7.658424 7.649108 7.5340843 7.754645 7.8884134 7.827851 7.729677 7.620009 7.640758 7.910967 7.934298 7.9559946
1369642_at 7.683502 7.7428703 7.5676785 7.606285 7.7181787 7.675791 7.6431117 7.4654775 7.4628906 7.7215877 7.96934 7.5256486
1369643_a_at 7.806029 7.9611444 7.415711 7.7676144 8.046102 7.80168 7.923866 7.8189344 7.608013 7.9837766 7.7199187 7.80701
1369644_at 9.123298 9.295231 8.94847 9.151733 9.359038 9.307159 9.185154 9.156338 8.943468 9.444295 9.142345 9.019655
1369645_at 3.7036836 3.635422 3.966623 3.674701 3.8409123 3.8437119 3.8014908 3.832511 3.959504 3.6904867 3.7420263 3.727391
1369646_at 3.45718 3.5255535 3.5159335 3.4081223 3.4718537 3.297844 3.467896 3.4236522 3.632795 3.2094364 3.3055007 3.5273683
1369647_at 6.8765717 7.416786 7.118016 6.9424314 7.137661 7.262024 7.186404 7.2581077 6.7820725 7.1629376 7.041481 6.9057145
1369648_at 6.757015 7.4185066 6.633912 6.5165863 6.9588046 7.4108024 6.8985763 6.6276817 6.822303 6.723342 6.633085 6.8442016
1369649_at 4.753647 4.501244 4.639059 4.9565563 4.76846 4.8450294 4.5988955 4.64269 4.9846272 4.4748354 4.5577164 4.932398
1369650_at 7.480708 7.4018235 7.0460086 7.455825 7.2727227 7.5594835 7.451482 7.507747 7.172351 7.6184006 7.4388294 7.3460293
1369651_at 4.5016165 4.667124 4.779716 4.780113 4.7885003 4.3502064 4.481963 4.9864054 4.9447722 4.7048717 4.6461506 4.823916
1369652_at 3.5835185 3.5640638 3.6388502 3.8273594 3.9497902 3.8196452 3.6710224 3.7743883 3.797222 3.5595608 3.6204648 3.819405
1369653_at 7.7962575 7.8292155 8.002588 7.681907 7.8439555 7.887079 7.886067 7.9699197 7.207 7.842574 7.9041653 7.9173374
1369654_at 10.80363 10.860936 10.887856 10.8095255 11.053167 10.935695 11.1160555 10.766101 10.682683 10.505303 10.422181 10.498696
1369655_at 9.068747 8.524622 7.931655 8.658171 8.473933 8.38134 8.719784 8.0763 7.87844 7.858347 8.198267 8.135176
1369656_at 7.6023474 7.317758 6.9514966 6.97388 7.0926332 7.1337466 6.9378242 7.3966403 7.1450715 6.8888626 7.1191716 7.087516
1369657_at 3.974441 4.1151075 4.250945 4.272187 4.28967 4.1935 4.1833754 4.172715 4.3620777 4.1447434 4.0248947 3.9989107
1369658_at 9.262655 9.118565 8.766662 8.794265 9.324398 9.575014 9.305332 8.951532 9.032781 8.782339 8.854668 8.796235
1369659_at 5.514372 5.039254 5.3508415 5.4183707 5.405759 5.735304 5.3648577 5.5631266 5.6944404 5.258436 5.237015 5.354499
1369660_at 3.8821313 3.8292813 4.236187 4.0034537 4.199721 4.283615 4.470689 4.10563 4.2297525 4.1219196 3.8539193 4.1650524
1369661_at 8.060436 7.816423 7.98212 8.000666 8.038433 7.753039 7.8920064 7.9665833 7.825928 7.9860997 7.7938023 7.9990983
1369662_at 3.447888 3.394225 3.4026816 3.6322203 3.4852068 3.5357738 3.3572161 3.4997823 3.5074031 3.3521934 3.405822 3.3553448
1369663_at 6.2895107 6.2251287 10.255727 6.0626817 9.302827 9.447473 9.340627 9.253568 9.297264 8.773 9.371548 8.8466625
1369664_at 11.010697 11.28054 10.762732 10.809742 11.11716 11.255413 10.819889 11.487244 10.849432 11.042815 10.24688 10.405392
1369665_a_at 7.9292197 8.184866 7.7035203 8.059444 7.897571 8.402081 7.2182198 7.8390403 7.7859354 7.5798397 7.040016 7.732831
1369666_at 6.087188 5.9568353 6.1496863 6.194048 6.131633 6.260385 6.7213597 6.0609694 6.126238 6.177385 6.473681 6.217276
1369667_at 6.860259 6.8969026 6.7499714 6.63239 6.5649543 6.765298 7.2474437 6.971334 6.8621078 7.0171623 7.026002 7.101206
1369668_x_at 3.9826012 3.804656 3.866856 3.7897031 3.9345605 3.7139764 3.7345088 3.760544 3.8276353 3.8920023 3.8524678 3.8443732
1369669_at 8.46401 8.509314 8.28079 8.473694 8.446644 8.242737 8.366968 8.563637 7.9800787 8.180414 8.431816 8.2956085
1369670_at 5.0259314 5.262336 4.9570017 4.771965 5.077924 5.08619 5.0485888 5.1462293 5.111994 4.6406565 4.8771424 4.8563
1369671_at 12.423216 12.360612 12.517251 12.27832 12.525601 12.5050955 12.302055 12.452029 12.436252 12.338201 12.179728 12.195906
1369672_at 6.6652164 6.7424016 6.4046936 6.6750684 6.4362 6.605553 6.3446937 6.5579195 6.6571174 6.5268435 6.3559937 6.494335
1369673_at 3.9155033 3.8054023 4.167773 3.6081445 4.0609174 3.8515232 3.9911978 4.012047 3.9198682 3.8702178 4.1915097 4.0326242
1369674_at 3.7145748 3.4573743 3.4308589 3.7394142 3.436613 3.5948594 3.833263 3.7494454 3.7927897 3.583556 3.5558157 3.4710069
1369675_at 6.7545986 6.5787134 6.6928515 6.8441367 6.7779665 6.5799317 6.616573 6.56054 6.685979 6.5215874 6.4392705 6.527607
1369676_at 7.495827 7.319776 7.3314686 7.3785515 7.263591 7.2958994 7.384199 7.353379 7.3201947 7.3447948 6.9123535 7.213099
1369677_at 3.3452916 3.6641233 3.5449476 3.4208033 3.6476831 3.4852235 3.497536 3.5014737 3.743589 3.6449354 3.4010563 3.43446
1369678_a_at 8.053329 8.097653 7.8425827 7.7971992 8.078251 7.887091 7.9351954 7.9895983 7.48562 7.891098 7.7017193 7.824345
1369679_a_at 9.644946 9.603638 9.790182 9.553262 9.758468 9.592288 9.653548 9.698042 10.014067 9.548767 9.491041 9.394015
1369680_at 4.962601 5.0795574 4.727379 4.9078674 4.838772 4.949051 4.6965613 4.9008017 4.9632616 4.9764357 4.83573 4.892388
1369681_at 4.381792 4.140953 4.0207067 4.221636 3.9805298 3.967184 4.00434 4.193267 4.250296 4.085843 3.8815434 4.14727
1369682_at 7.271461 7.152711 7.064037 7.1133456 6.952812 7.02781 6.998306 6.849518 6.3572016 6.9719095 6.812299 6.993636
1369683_at 7.3967257 7.3349514 7.002485 7.1556606 6.8348885 7.1870427 7.0986257 7.073603 7.1349874 7.4746513 7.2866316 7.2349925
1369684_at 5.3252544 5.080324 5.1938977 5.2645946 5.2680235 5.408472 5.3676043 5.2106543 5.036703 5.429167 5.1195526 5.030318
1369685_at 3.9382076 3.782032 3.629939 4.050772 4.068129 3.8407695 3.9328082 3.7678478 4.094644 3.715883 3.845887 3.9379902
1369686_at 3.9972541 4.1374006 4.050045 3.9155626 3.8954022 4.1899624 4.2399673 4.0103006 4.198817 4.1450715 4.123519 4.0615287
1369687_at 4.0602865 4.0231285 3.9264207 4.2158575 4.013743 3.94058 4.061679 3.9323206 4.324327 3.8797715 4.0280576 4.1569047
1369688_s_at 4.8919525 4.758085 4.9197183 4.6847987 5.0854764 4.8764825 4.929614 4.9911904 5.2921104 4.9181304 5.19616 4.8566875
1369689_at 6.957818 7.190095 6.972204 6.931683 6.8685117 6.9620366 6.921511 6.984667 6.922044 7.1704326 7.1533747 6.8923483
1369690_at 6.973439 7.4069667 7.1402946 7.1627355 7.093002 7.040021 7.16162 7.095551 6.956818 7.165323 7.129577 7.1727185
1369691_at 4.1970215 3.8002484 4.162096 4.0893016 4.2065434 4.0539103 4.169072 4.1435785 4.3013554 4.015111 4.2541294 4.1888237
1369692_at 3.766375 3.6719847 3.9866264 3.811559 4.089674 3.688668 3.8453 3.8408363 4.0442266 4.056488 3.6804018 3.8203769
1369693_a_at 5.876799 5.384671 4.9581585 5.641353 5.579855 5.6320357 5.2266836 5.8477273 6.127635 6.721892 5.9269114 6.231371
1369694_at 3.6873193 3.7699623 3.3698053 3.4399529 3.6602695 3.5404284 3.7480597 3.7003987 3.5586522 3.4904523 3.6313736 3.4727907
1369695_at 4.0098066 4.0712924 4.3982797 4.223932 4.180139 3.8716764 4.286113 4.308793 4.457248 4.273045 3.9656591 4.130982
1369696_at 3.4778905 3.7010193 3.6004894 3.6954935 3.5330052 3.3518527 3.6586664 3.566633 3.7689052 3.684418 3.5666258 3.5983214
1369697_at 3.7027164 3.624166 3.7605753 3.798219 3.867612 3.5630217 3.9668865 3.835996 3.9668858 3.5676467 3.6622863 3.9136987
1369698_at 4.83498 4.9005213 4.686403 4.708425 4.837255 4.500122 5.76461 6.1168723 5.374447 8.623278 9.20331 9.158534
1369699_at 4.2919846 4.5826435 4.6074915 4.4819794 4.651206 4.5333815 4.7191386 4.5930405 4.7697096 4.584746 4.142757 4.42715
1369700_at 6.2690325 6.397856 5.8468623 6.2977324 6.26464 6.1902704 6.2513676 6.0646048 6.0767164 6.6041007 6.515979 6.2468314
1369701_at 12.513045 12.470158 12.402923 12.524537 12.393008 12.695712 12.529922 12.4533 12.517504 12.225228 12.136843 12.14463
1369702_at 7.5093307 7.664806 6.9357705 7.432018 7.2976794 7.3197722 7.189299 6.943627 7.170375 7.4085517 7.561552 7.0329576
1369703_at 8.008901 7.8851185 7.7827597 7.6014686 7.8931937 7.990948 8.211529 7.994361 7.416246 7.9267592 8.282761 8.093281
1369704_at 6.400125 6.0646353 6.45114 6.14468 6.167273 6.192122 6.124706 6.1832333 6.191191 6.051553 5.919132 6.2563906
1369705_at 5.070429 4.7288504 5.147031 4.727948 5.0079136 4.997167 4.8794823 5.0089235 5.178625 5.159049 4.908395 5.0687704
1369706_at 3.4782562 3.720661 3.883419 3.6569812 3.6957922 3.65203 3.5374715 3.6720493 3.770892 3.642139 3.690005 3.8249376
1369707_at 4.2537503 4.190775 4.2594504 4.417324 4.3299932 4.2959514 4.5237994 4.318116 4.6615696 4.310294 4.420464 4.283183
1369708_a_at 5.803924 5.8573422 5.6240654 5.474595 5.597175 5.2263727 6.4740267 5.826763 5.7792907 5.842803 5.8745966 5.6229167
1369709_at 3.9612906 3.8775113 4.052474 4.082204 4.149754 4.090239 4.0643044 3.9509096 4.488963 4.086976 3.9503503 4.204053
1369710_a_at 3.6483126 3.51364 3.7026665 3.409118 3.8504944 3.433044 3.8470235 3.5686991 3.5124738 3.7525964 3.8527474 3.7612813
1369711_at 4.2534757 4.102605 4.2496433 4.068886 4.42846 4.1934595 4.3298526 4.482983 4.582796 4.21409 4.458903 4.3656845
1369712_at 7.80901 7.7666693 7.6094265 7.8974586 7.836285 7.8156376 7.848644 7.68953 7.2824636 7.761584 7.8067794 7.611706
1369713_at 5.1055336 5.1113524 5.1219726 5.068694 5.248775 5.0626955 5.2928348 5.425777 5.4910755 5.0073624 5.1636405 5.3902135
1369714_at 7.5290904 7.3194013 7.154978 7.3737893 7.233653 7.275474 7.303417 7.257361 7.0683293 7.5482035 7.345755 7.4080997
1369715_at 4.0430264 3.9310827 4.148968 4.01095 4.0815206 3.759317 4.0846453 4.1037426 4.3277836 3.9968977 3.961167 3.9889297
1369716_s_at 9.772594 9.9262 9.951838 10.049854 10.018014 9.891112 9.857352 9.814187 9.856761 9.54828 9.710331 10.002681
1369717_at 4.0784016 4.020548 4.296897 4.225205 4.458704 4.1288147 4.1147475 4.306167 4.314993 3.9521565 4.3773227 4.1873097
1369718_at 8.675892 8.580417 8.7374325 8.780907 8.254475 8.531037 8.694272 8.80849 8.517326 8.535747 7.872818 8.902286
1369719_at 3.0618665 3.160445 3.2554348 3.0354762 3.4326677 3.2243924 2.9827578 3.1870146 3.2585497 3.3947496 3.2375965 3.3537817
1369720_at 9.850452 9.844572 9.65237 9.756534 9.858212 9.840828 9.805404 9.703663 9.664973 9.590429 9.418678 9.176782
1369721_at 4.5810237 4.7853355 4.782069 4.6024876 4.7849693 4.7325807 4.753643 4.713531 5.243513 5.1040545 4.626383 4.904072
1369722_a_at 8.769983 8.723111 8.726141 8.688246 8.571059 8.640558 8.645854 8.712183 8.393462 8.664816 8.603502 8.784361
1369723_at 7.931517 7.859118 7.858941 7.6124396 7.663094 7.921537 7.8140874 7.59685 7.4118395 7.661335 7.744001 7.8872495
1369724_at 4.855168 5.048313 5.2610044 4.6771984 5.0324183 5.108776 5.210091 5.060612 5.3769674 5.1585073 5.2989507 5.159437
1369725_at 8.252864 8.250952 8.011527 8.379284 8.572425 8.3617115 8.217725 7.9322314 8.014609 8.267386 8.253748 8.021203
1369726_at 8.577209 8.667601 8.546544 8.77987 8.64942 8.625067 8.253593 8.641065 8.746137 8.90944 8.975476 9.259325
1369727_at 13.697218 13.69764 13.682904 13.82458 13.744432 13.803215 13.83506 13.860755 13.997244 13.779736 13.653595 13.763755
1369728_at 5.215314 5.6815414 5.159302 5.6400657 5.5499973 5.636472 5.465396 4.9229965 5.8365307 5.576516 5.2676964 5.5491447
1369729_at 8.713728 9.191254 8.967617 8.5496025 8.571775 8.802212 8.910099 9.202232 8.472427 8.883116 9.168156 8.862202
1369730_a_at 4.679069 4.605975 4.6070075 4.7071204 4.516235 4.549697 4.28039 4.5262647 4.7644587 4.601197 4.58689 4.4941826
1369731_at 3.4021478 3.2955835 3.2364383 3.3208137 3.554944 3.28045 3.277626 3.3753703 3.300453 3.226113 3.4078872 3.256337
1369732_a_at 4.735874 5.081356 5.0242834 5.0536184 4.5955534 5.171336 5.2602024 4.826412 4.959984 4.6996193 4.8843203 4.800063
1369733_at 8.697414 9.085712 8.716835 8.870608 8.95896 8.804567 8.942379 8.856953 8.548666 8.637461 8.657021 8.928404
1369734_at 9.501294 9.395858 9.214963 9.184198 9.506718 9.413125 9.323147 9.196714 9.257245 9.20346 9.194492 9.013508
1369735_at 6.1467047 6.3300858 5.970388 6.1027093 5.9740167 6.297395 6.297531 5.953747 6.212587 5.7958922 6.499813 5.854085
1369736_at 5.2982025 5.1850333 5.1018624 5.118041 5.181831 4.964471 5.0928373 4.9540024 5.553342 4.9703507 5.1460404 5.156253
1369737_at 9.518274 9.089668 9.500334 9.22583 9.596617 9.674235 9.368729 8.866277 9.421976 9.027717 8.953087 8.44452
1369738_s_at 9.866115 9.541489 9.8933325 9.623469 9.848875 9.831427 9.837637 9.445853 10.028124 9.377289 9.308436 9.083252
1369739_at 3.9642618 3.8640697 3.9812453 4.068933 3.8290792 3.9945068 3.9858494 4.1355467 4.2297087 3.7852483 4.0975695 4.061132
1369740_at 4.4246073 4.4094887 4.43599 4.6728306 4.6836576 4.6852975 4.7084312 4.7883472 4.7743206 4.5576887 4.6835303 4.843276
1369741_at 5.119801 5.2679343 5.371361 5.068843 5.248466 5.1829915 5.263797 5.176776 5.5232196 5.3821626 5.110466 5.547821
1369742_at 4.8811517 4.4574003 4.8102036 4.659191 4.5634527 4.687211 4.7166843 4.7929783 4.4993134 4.7411714 4.5301094 4.7397213
1369743_a_at 8.403201 8.317674 8.479048 8.830496 8.397773 8.922602 9.298683 8.97361 8.911474 8.479152 8.796289 8.801812
1369744_at 3.8961575 3.920565 3.9913206 3.800272 3.9917662 3.6946507 3.9089112 3.8215737 4.0929885 4.0567923 4.0887322 3.9937036
1369745_at 6.01634 5.9582386 6.0219717 5.93639 5.889237 5.7621055 6.2184825 5.9472084 6.256469 5.7693043 5.8864074 6.1222715
1369746_a_at 11.4307 11.887592 11.499887 11.910365 11.828613 11.897582 11.817887 11.777251 11.820487 11.711011 12.115957 11.872485
1369747_at 7.098532 6.3451357 6.4628553 6.546153 6.49736 6.6162 6.314885 6.2353997 6.3727922 6.1959033 6.770012 6.3482146
1369748_at 3.3255231 3.453899 3.4130745 3.3724892 3.439801 3.618226 3.5309885 3.4457378 3.5722978 3.4471667 3.395874 3.6625922
1369749_a_at 3.6502624 3.9804506 3.9131958 4.089471 3.9602308 3.8837287 3.7199416 4.094538 4.0070744 3.8662574 3.706516 3.8254573
1369750_at 3.5656056 3.4612794 3.7627127 3.7608097 3.6118262 3.8883617 3.7259965 3.817049 3.777581 3.6990647 3.806505 3.7941742
1369751_at 3.6707911 3.6947114 4.012247 3.6953688 4.0851545 3.6613557 3.8944886 4.047253 3.823076 3.845292 3.8995922 3.9136987
1369752_a_at 4.851327 4.817976 4.8501077 4.8100557 4.821741 4.8450294 4.935215 4.6472387 5.0811496 4.677792 4.6567097 4.7231255
1369753_at 4.241524 3.9252717 3.8237116 3.8508463 3.8954022 3.7380483 4.1288614 4.0138183 4.1911035 3.9084058 3.874844 3.6539686
1369754_a_at 8.546505 8.516043 8.3897705 8.487921 8.488016 8.712518 8.490194 8.531425 8.192665 8.502245 8.729242 8.424652
1369755_at 3.6240218 3.4211893 3.8535175 3.625882 3.7861204 3.6829438 3.7661974 3.833151 3.7449968 3.6063058 3.9368277 3.9655051
1369756_a_at 7.436444 7.8056254 7.3444233 7.5874386 7.623233 7.781213 7.480982 7.439743 7.570168 7.483841 7.5794015 7.385499
1369757_at 5.800616 5.6265655 5.6452546 5.6060343 5.915234 5.740458 5.547974 5.7114596 5.9193444 5.7045336 5.708809 5.657543
1369758_at 8.911979 8.791259 8.124491 8.59433 8.553198 8.548864 8.78011 8.951271 8.501602 8.974653 8.971966 8.207987
1369759_at 5.1775713 4.912979 5.129729 5.139647 4.936485 5.0814333 4.8758287 5.259722 5.336359 5.0818596 5.44637 5.211607
1369760_a_at 3.5467618 3.5828912 3.6434944 3.8559742 3.7419643 3.6979816 3.704689 3.8827932 3.8819396 3.8892293 3.7938242 3.9019442
1369761_at 3.6851802 3.9657028 3.8566687 3.8803325 3.9051058 3.6611474 3.936531 3.8278933 3.7771294 3.4403152 3.5224671 3.8052645
1369762_at 3.9385977 4.053543 3.9686697 3.9909813 3.8603518 3.880256 4.186611 3.9648721 4.21024 4.0927196 4.090771 4.049026
1369763_at 4.2534757 3.9410763 3.9996822 4.0011196 3.8539054 3.8397415 4.3283453 3.9486058 4.183445 3.8770158 4.0945463 4.081139
1369764_at 13.273255 13.227499 13.297666 13.289342 13.294066 13.218547 13.286316 13.310877 13.130653 13.282691 13.173516 13.199691
1369765_at 3.8323758 3.7974477 3.775667 3.8150423 3.7268775 3.5856118 3.7166674 3.6317759 3.7726853 3.8702178 3.816282 3.80359
1369766_at 5.234497 4.9790554 4.997905 5.290151 5.1407337 5.067601 5.130171 4.9143753 5.525589 5.1365047 4.8944116 5.0632095
1369767_a_at 3.781047 3.442887 3.874768 3.892906 3.7076144 3.738147 3.797581 4.099683 3.9478536 3.7933044 3.5882473 4.1436386
1369768_at 6.444946 6.2668333 6.392945 6.349204 6.329416 6.536214 6.4125786 6.107364 6.3324013 6.4173203 6.377232 6.5537963
1369769_at 4.3650646 4.2768784 4.6065435 4.5627484 4.3422627 4.480581 4.713776 4.672565 4.80915 4.4954276 4.3969955 4.4363832
1369770_at 3.795853 3.8076692 3.9116316 4.1044993 4.289226 3.8704038 3.9297724 4.09387 4.3119116 3.9309344 3.9257283 4.060196
1369771_at 5.5907803 5.996005 5.483309 5.3104506 5.5949545 5.5778055 5.1428633 5.5662413 4.7785473 5.383582 5.1822424 5.850047
1369772_at 6.9517865 7.070162 7.4905205 7.3023496 6.9563603 7.1491585 7.8778358 7.3317957 7.1858587 7.526984 7.745392 7.438009
1369773_at 3.6859262 3.5764673 3.5731397 3.645355 3.742787 3.5242233 3.6825912 3.5402205 3.527004 3.8067589 3.5587513 3.841205
1369774_at 4.168684 4.1221194 4.037756 4.059584 4.1483803 4.088771 3.951623 4.1013412 4.284025 4.0650625 4.0055833 4.186101
1369775_at 8.365995 8.509276 8.317184 8.434494 8.54723 8.346002 8.38738 8.58165 8.233175 8.461485 8.156052 8.349206
1369776_a_at 6.4521947 6.3639526 6.694376 6.4807296 6.601257 6.67301 6.454308 6.753242 6.6024694 6.4608235 6.47139 6.6276755
1369777_a_at 7.8860865 7.7706017 7.6812806 7.733928 7.5188365 7.9814343 7.666753 7.9294596 7.4995832 8.027933 8.454577 7.7697887
1369778_at 3.8039746 3.6086295 3.9066823 3.434798 3.6811345 3.708265 3.7188015 3.7200773 3.7518876 3.3787563 3.6986485 3.6078417
1369779_at 6.108257 6.4825673 5.87317 6.049436 5.9275417 6.1132975 6.353397 6.293419 5.9670143 6.255533 6.39761 6.340412
1369780_at 5.42968 5.4636726 5.8947735 5.7410226 5.7168517 5.6658583 5.814476 5.724847 5.9691525 5.5502667 5.5244207 5.908604
1369781_at 3.8913968 3.7830362 3.5720735 3.7746356 3.7897913 3.796203 3.7965941 3.7947652 3.7841952 3.8702178 3.8359106 3.779842
1369782_a_at 5.8035355 5.738063 6.195471 5.667595 5.824803 5.926669 5.8829927 6.0976057 6.0626063 5.5019083 6.1628857 5.7402153
1369783_a_at 5.0006757 5.127801 4.917203 5.26586 4.930046 4.8791704 6.022322 5.221884 5.2226143 5.4485016 6.297231 5.6494827
1369784_at 3.833585 3.6220832 3.5138817 3.610872 3.5411327 3.6723926 4.0899105 3.546933 3.5882103 3.7958827 3.7133455 3.7171233
1369785_at 8.482676 8.4611 8.401454 8.458998 8.262322 8.216824 8.512968 8.527833 7.9463763 8.911542 8.650317 8.59682
1369786_at 5.3418927 5.0353537 5.7272315 5.6931643 5.086861 5.250379 5.58697 5.3814883 5.76998 5.3704042 5.4908257 5.639689
1369787_at 3.6291351 3.5482075 3.8071635 3.5078406 3.7111053 3.6705983 3.841162 3.6140683 3.8429904 3.8494933 3.7392097 3.8826754
1369788_s_at 9.209127 7.883225 8.305065 8.405006 7.8100815 7.4958973 7.4481716 7.466361 7.685915 8.627909 8.700252 7.7452416
1369789_at 3.3274932 3.212943 3.2554348 3.371282 3.4852068 3.5089867 3.1940436 3.4247875 3.2988296 3.330421 3.2595823 3.4867985
1369790_at 11.497365 11.886193 11.307073 12.057213 11.300383 12.263172 12.301847 12.395472 12.312521 12.096247 11.496826 11.852719
1369791_at 8.542934 8.305656 8.152458 8.06852 8.125185 8.546518 8.575903 8.577358 8.079187 8.507443 8.716978 8.453308
1369792_at 5.6891775 5.552102 5.7765 5.7285705 5.7700357 5.724789 5.894948 5.654979 5.8537145 5.462543 5.740532 5.6964235
1369793_a_at 3.6960502 4.1209755 3.9321167 4.1683006 4.3664455 4.244337 3.9967337 3.957551 4.2089033 4.1636496 3.7416763 3.8876019
1369794_a_at 4.5936666 4.630282 4.5632463 4.420883 4.454576 4.746925 4.4600935 4.708183 4.6524467 4.6271863 4.431398 4.5092993
1369795_at 4.217988 4.262048 4.4121313 4.2963724 4.2326612 4.387178 4.400859 4.3391275 4.414076 4.3214154 4.428981 4.595194
1369796_at 4.0144606 4.0880547 4.427158 4.409585 4.160631 4.3199935 4.12922 4.439939 4.328037 4.3639517 4.163976 4.318522
1369797_at 4.1676674 3.986872 4.0821986 3.9875069 4.0191307 4.018343 4.0337515 4.214557 4.1522026 4.163574 4.192444 4.158481
1369798_at 4.1300325 3.9888093 4.557849 4.415473 4.344199 4.557169 4.5310073 4.453065 4.4558973 4.471056 4.2397456 4.426346
1369799_at 10.554743 10.587779 10.675551 10.506596 10.589108 10.5119 10.728167 10.602814 10.54866 10.627069 10.363376 10.524158
1369800_at 3.6857193 3.8123326 3.7008572 3.7382555 3.9745502 3.791303 4.0754247 3.8086982 3.8981068 3.7483037 3.7511668 3.9299831
1369801_at 4.2639637 4.345944 4.4083314 4.492967 4.5585175 4.135607 4.126379 4.214451 4.6388702 4.2390046 4.273088 4.4476104
1369802_at 3.9452188 3.7675734 3.8984294 3.9322848 3.8831103 3.9129975 3.7120202 3.8163235 4.140028 3.8183227 3.7589161 3.816416
1369803_at 4.209421 4.1199093 4.421161 4.2528343 4.32277 4.3155 4.6189427 4.312682 4.7460394 4.247884 4.2032743 4.3308616
1369804_a_at 4.773122 4.5115104 4.710537 4.813808 4.8180633 5.0215006 4.9145637 4.7943754 4.73694 4.8778396 5.0279083 5.1770663
1369805_at 3.8166513 3.624166 3.8461752 3.6612415 3.8869524 3.7400086 4.0344024 3.9318635 3.7688544 3.8980258 3.7084467 3.8858805
1369806_at 5.1829844 4.789806 4.854075 4.8621645 5.19942 5.022237 4.946088 4.994256 5.2116413 4.980602 5.1577454 4.9223247
1369807_at 4.144061 4.137331 4.3682632 4.3402033 4.3125687 4.104962 4.260834 4.300712 4.77724 4.358503 4.210502 4.578085
1369808_at 4.1616077 3.8509145 3.9238575 4.2156897 4.2501025 4.3206234 4.3285036 4.173075 4.5203867 4.0062814 3.8481083 4.3312325
1369809_at 4.540206 5.023304 4.971554 4.9906287 4.883333 4.8582716 4.734787 4.7144895 4.8015504 4.8558726 4.895696 4.689812
1369810_at 6.771719 6.8042116 6.675933 6.6297846 6.7974176 6.606348 6.6005764 6.786628 6.6324186 6.520687 6.4207377 6.4877744
1369811_at 4.438694 4.241849 4.6003504 4.3127995 4.596925 4.5192127 4.6489964 4.5470552 4.8379498 4.55157 4.565152 4.8016043
1369812_at 5.323903 5.424543 5.3290114 5.23454 5.605095 5.3740673 5.49039 5.494175 5.7131963 5.4343395 5.728304 5.40156
1369813_at 7.2184258 7.075237 7.0900087 6.946124 7.114201 7.33752 7.198225 7.2317805 7.0883145 7.1873336 7.2260046 7.2164826
1369814_at 4.119024 4.0706177 4.399803 4.1343904 4.1613326 4.3711486 4.1231995 4.482983 4.5826144 4.2744446 4.3026304 4.5755854
1369815_at 5.2030864 5.5967345 5.4967957 5.5720243 5.3908863 5.5792303 5.3492637 5.275519 5.764658 5.343471 5.189522 5.558551
1369816_at 4.7417173 5.077503 4.97418 4.711825 4.6707773 4.713412 5.0262284 4.6223884 4.7833652 4.8094497 4.621673 4.6548414
1369817_at 4.2800484 4.206236 4.405818 4.2188873 4.6022043 4.653642 4.4577675 4.1098733 4.5081654 4.3157134 4.022128 4.311811
1369818_at 4.4805403 4.325574 4.4309044 4.430261 4.339576 4.650087 4.738369 4.6964054 4.5486526 4.4800186 4.563461 4.448753
1369819_at 4.746279 4.585711 4.4995546 4.53104 4.509579 4.6185684 4.5959015 4.5996375 4.8290095 4.5389247 4.574477 4.9041376
1369820_at 3.9341307 4.116636 4.213127 4.2569427 4.30733 4.135215 4.260834 4.014132 4.166087 4.040271 4.426123 3.9438934
1369821_a_at 5.0728865 4.7400284 4.944207 4.6000166 4.9295855 4.863158 4.9072022 5.2024527 4.5606184 4.735405 5.1231546 4.9466524
1369822_at 4.161704 4.4337564 4.232293 4.20807 4.6344957 4.350438 4.5101724 4.4078226 4.5923853 4.077903 4.5695972 4.4380064
1369823_at 4.601263 4.3053436 4.419676 4.678916 4.1166525 4.427105 4.326135 4.3662395 4.3576117 4.310294 4.2039156 4.4239597
1369824_at 4.8793507 4.567318 5.0625763 4.836383 4.8784027 4.708784 4.7219515 4.77872 4.6861486 4.90454 4.632057 5.049054
1369825_at 4.5743494 4.5098133 4.613597 4.525489 4.502253 4.325617 4.68808 4.6740856 4.864926 4.4551535 4.466977 4.5891824
1369826_at 6.3834424 6.255541 6.246513 6.1863275 6.0759487 6.3193173 6.6105494 6.5282955 6.090337 6.2206826 6.3415623 6.3343487
1369827_at 5.4906454 5.210656 5.1892824 5.197898 5.273343 5.213909 5.3505125 5.2168293 5.3671255 5.0733805 4.9098387 5.312932
1369828_at 5.270343 5.0564547 5.327401 5.4402075 5.3032875 5.105688 5.159526 5.1095743 5.73067 5.1740894 5.2032166 5.2875557
1369829_at 4.5303864 4.1515894 4.2977495 4.2164116 4.397994 4.1897125 4.4068327 4.2196884 4.6662087 4.231612 4.333125 4.4605474
1369830_at 4.9147143 5.2679343 4.923775 4.7598343 4.8866916 4.9503503 4.558302 4.963245 4.7260847 5.1148148 4.814121 4.7414637
1369831_at 4.902131 4.585397 5.1639833 5.063814 4.9669943 4.8500347 5.223034 5.0683374 5.194586 4.736758 4.945565 5.0443935
1369832_at 4.6260962 5.0932417 4.923775 4.8082676 5.3076987 4.9954534 5.108136 5.76189 5.4492908 5.1296816 5.045789 5.1896825
1369833_at 4.000063 4.4364634 3.9922674 4.746565 3.8596935 4.353307 4.1393776 3.9845839 4.3444304 4.001108 4.0712066 4.245375
1369834_at 7.656301 7.6522126 7.478638 7.8155003 7.9055514 7.9569955 7.6625953 7.4150443 7.6875854 7.5638795 7.9297643 7.355086
1369835_at 5.8908577 5.813299 6.159987 5.839898 6.0752535 5.670658 6.1173897 6.288672 6.410663 5.996575 5.9378276 6.1831083
1369836_at 5.9448814 6.0265074 6.661487 5.77149 6.9493723 5.2050276 6.2897434 6.061183 6.5471134 6.277696 5.633027 6.0627904
1369837_at 12.24678 12.296933 12.348057 12.541918 12.403048 12.571005 12.563861 12.428716 12.337303 12.31422 12.183639 12.398494
1369838_at 3.9042475 4.176649 3.9747348 4.0478587 4.1733174 4.2187195 4.228851 3.867208 4.1937246 3.9736238 4.1450973 3.8929732
1369839_at 4.2322235 4.119919 4.301816 4.329425 4.4189 4.247898 4.3126507 4.4151316 4.6099863 4.398061 4.309924 4.4354954
1369840_at 10.378748 10.662162 9.633117 10.056519 10.136104 9.689265 8.189812 9.958977 8.913525 10.257325 10.4311695 9.64392
1369841_at 3.4175487 3.4316225 3.8001127 3.5368567 3.5669115 3.5064955 3.6584363 3.701545 3.7347426 3.745209 3.6783278 3.6703203
1369842_at 3.7256947 3.6576324 3.757747 3.7129211 3.6468494 3.9347346 3.917097 3.6590774 4.118163 3.6664658 3.7304032 3.8331032
1369843_at 3.8904612 4.279417 4.038329 3.8721247 3.962541 3.7226593 4.159257 4.214813 4.075841 4.1217775 4.008656 4.2222214
1369844_at 3.967054 3.8054416 3.7622085 3.9014688 3.7955503 3.8256364 4.163714 3.6665797 4.067382 4.0442076 3.7304842 3.945821
1369845_at 4.9203663 5.110259 5.3235817 4.9948573 5.0378695 4.8450294 5.2908106 5.3155107 5.3807154 5.261775 5.2553487 4.9067855
1369846_at 3.40436 3.2465165 3.5151799 3.3464708 3.542607 3.5524912 3.370911 3.4927058 3.7188425 3.448051 3.402141 3.7410498
1369847_at 4.9997 4.968293 5.1886544 5.2046804 5.0527887 5.154534 5.2825847 4.891859 5.385392 5.0073624 4.7370234 5.208313
1369848_at 3.3059545 3.3972762 3.4643877 3.560924 3.5958555 3.5603297 3.567641 3.6743088 3.6281466 3.5826573 3.4825318 3.4968848
1369849_at 5.1591825 5.072556 5.06577 5.027588 5.4192877 5.0801744 4.8887644 5.137658 5.0171566 5.0159864 4.8723726 5.3140316
1369850_at 5.284277 5.565748 5.6863317 5.425871 6.069799 5.8429027 5.779445 5.7228518 5.5590057 6.120577 6.1445794 6.089733
1369851_at 6.8473887 6.53503 7.208648 6.8691974 7.004706 6.7218676 7.1331196 7.0044208 7.206669 6.824952 6.803242 7.048523
1369852_at 12.259549 12.270529 12.157302 12.211694 12.257542 12.275889 12.28274 12.221837 12.203994 12.224545 12.219293 12.199211
1369853_at 4.7010937 4.7829523 4.3903484 4.543071 4.47507 4.6888914 4.4155025 4.646356 4.800171 4.5539355 4.407187 4.630033
1369854_a_at 8.877585 9.160011 8.964526 8.880824 8.901261 9.210654 9.095262 9.075271 8.647431 8.93064 8.902972 8.954428
1369855_at 3.5607016 3.6564152 3.6813378 3.6166365 3.6591542 3.5804572 3.7260044 3.7427893 3.8066995 3.7987025 3.6616273 3.6964748
1369856_at 4.2574415 4.0557504 4.3037353 4.2243223 4.244148 4.0996084 3.9342988 4.132189 4.1493483 4.3835106 4.5654974 4.3400087
1369857_a_at 5.4353476 5.0228868 5.474532 5.410757 5.4892387 5.355527 5.349571 5.2426906 5.7920494 5.200053 5.0046644 5.0632095
1369858_at 4.0596476 4.077959 4.2248573 4.1809716 4.094823 4.1974506 4.2947397 4.264776 4.346652 4.421775 4.0647626 4.2201004
1369859_at 4.119882 4.0958896 4.064371 3.9653232 4.1208954 4.2001696 4.345867 4.353751 4.313663 4.4271526 4.2875876 4.396082
1369860_a_at 4.626671 4.477378 4.761689 4.506842 4.745905 4.6995687 4.4686794 4.6445036 4.6533365 4.595216 4.464509 4.829609
1369861_at 4.342324 4.0487247 4.1565695 4.1145797 3.8097773 3.990684 3.9407842 4.025132 4.037471 3.975952 4.1019554 4.1577783
1369862_at 4.2218065 4.404723 4.851455 4.285214 4.124901 4.437555 4.1834598 4.2612576 4.469316 4.3518233 4.3541737 4.5332203
1369863_at 9.753987 9.295231 9.750982 8.858928 8.83308 9.523409 8.056239 9.439536 8.762415 9.181067 9.250758 9.154844
1369864_a_at 9.963001 10.101164 10.390378 10.250067 10.713264 11.3190365 9.936373 10.7179 11.2796545 9.977603 8.720689 9.262527
1369865_at 3.9261525 4.020548 4.116596 4.1173944 4.2191067 4.0858145 4.22688 4.1757193 4.19041 4.0475483 3.8536863 4.127216
1369866_at 4.3416066 4.426568 4.4000626 4.4012747 4.668554 4.5906143 4.3066025 4.3684945 4.3825154 4.4351697 4.2075896 4.303264
1369867_at 5.4567537 5.614253 6.931253 5.7472315 6.077891 6.009322 5.8601093 5.269905 5.763334 5.523992 5.3269715 5.5031805
1369868_at 9.943806 9.996372 10.04689 10.132769 10.174436 10.089358 10.43515 10.23713 9.752382 10.485664 10.259386 10.037952
1369869_at 3.6181238 3.6038697 3.3511984 3.7024274 3.3195977 3.7495675 3.5901494 3.4694834 3.55656 3.7114527 3.5617676 3.5124295
1369870_at 7.251771 7.3299847 7.1951885 7.412137 7.31225 7.289376 7.5825415 7.412267 7.1586127 7.4368677 7.549201 7.284116
1369871_at 3.5788832 3.232633 3.4740732 3.4939277 3.557548 3.6003852 3.512159 3.4504747 3.5127695 3.2960272 3.5684948 3.342033
1369872_a_at 4.2475643 4.231736 4.4249725 4.196403 4.454576 4.3195496 4.5632744 4.2359114 4.4150176 4.177503 3.998943 4.356771
1369873_at 4.429307 4.2885017 4.016571 4.240976 4.312204 4.1890774 4.525223 4.5837994 4.538148 4.3112345 4.317791 4.4290657
1369874_at 4.330865 4.210775 4.3050137 4.282314 4.1435413 4.1591797 4.462538 4.2350903 4.6190586 4.297492 4.1885624 4.472206
1369875_at 4.6944237 4.660569 4.721489 4.7108355 4.422123 4.701438 4.708107 4.4563303 4.6818285 4.5926886 4.9543085 5.0631437
1369876_at 3.8468738 3.7440035 3.6829503 3.8167245 4.0889196 3.523592 3.6009383 3.9304883 3.65199 4.03594 3.6852794 3.8125777
1369877_at 4.6900153 4.95049 5.002649 4.631747 4.6658244 4.70984 4.6453123 4.753589 4.701673 4.257516 4.344047 4.5995274
1369878_at 3.7086625 3.8729768 3.9233494 3.7129211 4.0485253 3.8371272 3.980416 3.9817715 4.0574613 3.8017776 3.9133792 3.8244271
1369879_a_at 12.876718 12.837876 12.876096 12.834125 12.851803 12.916561 12.867744 12.886332 12.860194 12.824641 12.847077 12.79547
1369880_at 4.3063664 4.205736 4.199047 4.083944 4.0999937 3.926123 4.22505 4.125201 4.203664 4.09694 4.129719 4.4029183
1369881_at 4.1560845 4.184119 4.028308 4.1219225 4.136091 4.331745 4.0872116 4.3544827 4.615323 4.144355 4.1848555 4.411829
1369882_at 4.4994397 4.6907353 4.397255 4.406683 4.3068542 4.295883 4.4018793 4.3735704 4.2704535 4.449269 4.3387895 4.839879
1369883_at 3.2174897 3.4471111 3.492164 3.304772 3.3346112 3.512971 3.426081 3.2836678 3.3579814 3.472794 3.4416084 3.3977184
1369884_at 4.6256137 4.869291 4.8049703 4.791626 4.6739807 4.7723546 4.7691565 4.873753 4.6816916 4.652124 4.583906 4.662264
1369885_at 4.6744413 4.915883 4.6895123 4.898693 4.9135814 4.841345 4.8077927 4.995854 5.3470535 4.674858 4.6900864 5.2984676
1369886_a_at 6.329997 6.3315854 6.193096 6.2811213 6.461346 6.498989 6.1989064 6.3344593 5.837303 6.362506 6.473681 6.31965
1369887_at 4.578904 4.7129607 4.596718 4.6520844 4.6745996 4.639619 4.6843176 4.5139837 4.3414974 4.512488 4.336473 4.4228764
1369888_at 4.0620975 4.0352063 3.7837615 3.9875069 3.9331126 4.146934 4.536628 4.0800943 3.9615185 4.011399 4.021113 4.206176
1369889_at 3.7363083 3.820747 4.054186 3.9454956 4.0860147 4.004698 3.8906996 3.9213874 3.9870589 3.9764318 4.000659 3.8909996
1369890_at 3.052669 3.0646322 3.2682612 3.11729 3.1402822 3.0318124 3.0695915 3.0641925 3.182631 3.1199663 3.186919 3.2481308
1369891_at 4.9506736 4.7842703 4.983795 5.023252 4.91951 5.0329375 4.8550453 5.0222464 5.084576 4.677497 4.9894986 4.923709
1369892_at 3.565519 3.540312 3.7000144 3.5670295 3.532938 3.594272 3.8640764 3.6593766 3.672886 3.5868647 3.5943115 3.7158632
1369893_at 4.6594324 4.497637 4.6499376 4.5670958 4.458229 4.303642 4.724161 4.4530435 4.3539467 4.4943376 4.4535384 4.51814
1369894_at 3.3048577 3.2672014 3.2362657 3.281068 3.2413619 3.2033389 3.3868034 3.090402 3.3410335 3.2147202 3.1304886 3.3162248
1369895_s_at 5.937507 6.3008933 6.212885 6.051209 6.1958413 6.1147504 6.0147004 6.577926 6.243154 6.353817 6.4020963 6.3318744
1369896_s_at 7.649185 7.8817625 7.737449 7.7476044 7.786285 7.7942343 7.549835 7.506354 7.3563476 7.5919023 7.607154 7.469799
1369897_s_at 12.269172 12.211159 12.199408 12.199734 12.150144 12.090143 12.223381 12.156292 12.116591 12.110644 12.184452 12.277224
1369898_a_at 4.363172 4.503443 4.6947136 4.8471403 4.5091233 4.5415063 4.7031937 4.806073 5.03503 4.7217364 4.6039367 4.6931562
1369899_s_at 6.6357875 6.574833 6.472841 5.898422 6.052167 6.534056 6.208768 6.3137817 6.060504 6.3983474 6.6102715 6.3781223
1369900_at 4.058449 4.0716753 3.9206083 4.02444 4.0293007 3.9151337 4.252841 4.154912 3.8852484 4.1209197 4.208013 4.3087792
1369901_at 3.9971025 4.118313 4.29965 4.0281477 4.376503 4.228114 4.3444247 4.3259125 4.35735 4.239587 4.1712017 4.268772
1369902_at 8.009993 7.913221 7.75594 7.56482 7.5645275 7.611524 7.836238 7.510783 6.78305 7.3546476 7.5186605 7.470068
1369903_at 3.6380801 4.020548 3.9866264 4.184115 4.0055513 3.898375 3.8783498 3.902154 4.394767 3.8802152 3.952177 3.9717016
1369904_at 4.142929 4.332241 4.283186 4.5310397 4.4331756 4.445071 4.6211424 4.515147 4.406129 4.3868017 4.322567 4.603855
1369905_at 3.5322654 3.555729 3.6184826 3.57557 3.5819016 3.605859 3.8716276 3.5623207 3.6005263 3.4510434 3.5439646 3.477316
1369906_s_at 11.979461 11.977076 12.005306 12.02028 11.881614 12.056514 11.920176 12.144948 11.981573 12.069525 12.056011 12.109987
1369907_at 5.5047855 5.11013 5.635847 5.5993314 5.2278056 5.575893 5.3883543 5.536041 5.431122 5.663357 5.492249 5.3766274
1369908_at 3.7341285 3.4426124 3.384469 3.6161735 3.3407052 3.3831282 3.604087 3.403349 3.673623 3.5080533 3.609772 3.4533732
1369909_s_at 11.268447 11.117542 11.2955 11.231056 11.057915 11.036385 11.28266 10.91829 10.67507 11.055728 11.243712 11.238516
1369910_at 3.7341285 3.7651246 4.0239983 3.9875069 3.7861204 3.8986855 3.5862565 3.8307471 3.810344 3.4854808 3.6650171 3.966857
1369911_at 4.9302683 4.731424 5.012536 4.915228 5.051141 4.902026 4.9124656 5.3655577 5.1209764 5.0061793 4.90419 5.0707984
1369912_at 6.550644 6.6780663 6.377932 6.6114135 6.1539164 6.480843 6.3970184 6.534017 6.3208756 6.557287 6.6501303 6.5010777
1369913_at 4.0453615 4.000162 4.24753 3.9536407 4.0793552 4.07829 4.0568953 4.088435 4.393247 4.0869756 3.8944528 4.071821
1369914_at 3.655312 3.978881 3.9093266 3.9875069 3.8409119 3.760519 3.676498 3.8042448 3.7362838 3.6366637 3.3709912 3.649697
1369915_at 6.7066593 6.4662437 6.7287 6.629572 6.6710734 6.5689263 6.895015 6.8978786 6.7850456 6.581986 6.7045984 6.8869214
1369916_at 4.6958795 4.8920527 4.923775 4.932212 4.9714646 5.0528183 5.1856756 5.0772786 5.266497 4.958371 4.7697415 5.1305294
1369917_at 4.98484 4.6809397 4.703756 5.0753393 4.8718147 4.864998 4.759573 4.9371104 5.16054 4.747069 4.8526845 4.9195147
1369918_at 3.9010012 3.6662202 4.008297 3.7129211 3.8954022 3.6986127 3.7532055 3.7947652 3.929295 3.8474991 3.7174606 3.6373334
1369919_at 5.6715393 4.9948816 5.669059 5.108293 5.3431263 5.0957985 5.030724 5.4119945 5.0003977 5.190147 5.3478966 5.2132497
1369920_at 4.3781595 4.798381 4.3971734 4.506404 4.840803 4.53373 4.7944417 4.9330463 4.5585513 4.373747 4.304465 4.7629004
1369921_at 6.6785526 6.06765 5.928631 6.2322445 6.239056 6.911103 7.410273 7.87956 7.66985 9.6060295 10.301308 9.533518
1369922_at 8.97791 8.893257 8.846119 8.771838 8.654559 8.876645 8.8648815 8.85213 8.606981 9.009481 9.194701 8.982167
1369923_at 6.1311197 5.7593865 5.6095366 6.0404196 5.729459 5.8022084 5.723648 5.5241055 5.9637384 6.102846 5.5627837 6.1398954
1369924_at 5.6479845 5.8189626 5.9778204 5.6819835 6.0078397 5.997143 6.0197077 5.9372087 5.6668873 5.6183395 5.5739064 5.5746436
1369925_at 3.83775 3.7500098 3.8405292 3.8936143 4.017101 3.7462952 3.8737638 3.8754764 4.1718807 3.7545068 3.9980986 3.8016398
1369926_at 7.5305505 7.8323708 7.317707 7.634263 7.6386557 7.573411 7.733928 7.681367 7.775757 7.786992 8.116258 8.217703
1369927_at 11.423717 11.422742 11.487089 11.437865 11.352396 11.345667 11.405103 11.380666 11.395569 11.487479 11.4138 11.448203
1369928_at 3.5632806 3.6991255 3.5788882 3.7097273 3.500941 3.600303 3.6614904 3.3937614 3.705771 3.715883 3.4718742 3.5757415
1369929_at 11.581527 11.582228 11.504665 11.416462 11.612687 11.607143 11.58114 11.563341 11.487214 11.555301 11.602308 11.551371
1369930_at 11.687577 11.622765 11.658778 11.712078 11.624905 11.5196085 11.728292 11.715158 12.008354 11.972398 11.900539 11.983655
1369931_at 7.248478 7.2896624 7.225284 7.3356457 7.3288035 7.3661623 7.1535563 7.491886 7.4246078 7.4607024 7.1570168 7.509746
1369932_a_at 10.217951 10.060642 10.166913 10.086217 9.9835005 9.83182 10.14372 10.049458 10.041041 10.404932 10.315816 10.274149
1369933_at 11.219423 11.314917 11.22669 11.236365 11.347434 11.138274 11.134786 11.206662 11.207349 11.252523 11.363642 11.232736
1369934_at 11.988716 12.044953 12.134073 12.136853 11.982281 11.9898815 11.973252 12.014451 11.985223 12.083792 12.053695 12.144849
1369935_at 8.060764 7.9679165 8.031296 7.872103 7.9552956 7.7654433 7.863719 8.215666 7.8613834 8.139545 8.154332 7.9616704
1369936_at 10.704633 10.6896715 10.8695135 10.867144 10.651051 10.904613 10.712566 10.827216 10.491121 10.748234 11.05182 10.797496
1369937_at 10.7423935 10.85465 10.879805 10.851715 10.75596 10.702167 10.531903 10.742434 11.041465 10.782771 10.846747 10.753504
1369938_at 7.369178 7.3280034 7.26256 7.3891582 7.3400683 7.2209744 7.568863 7.2994885 7.4031568 7.575923 7.3753643 7.217137
1369939_at 12.041951 11.993671 12.043518 12.075174 11.899222 12.054537 12.114206 11.972451 12.0962925 12.031085 11.970502 12.014658
1369940_at 10.396042 10.30969 10.474618 10.385162 10.388409 10.407748 10.622166 10.426691 10.466758 10.414826 10.662761 10.3922415
1369941_at 10.669817 10.857084 10.759896 10.622762 10.64499 10.9578 10.916452 10.830181 10.759804 11.194589 11.387245 11.117276
1369942_at 8.999189 9.169733 9.198378 8.964738 9.095654 9.191491 9.155332 8.999006 8.792464 9.074895 9.2515335 9.21077
1369943_at 10.680989 10.33131 10.410291 10.271185 10.353077 10.145578 10.041577 10.517141 9.960263 10.432988 10.705262 10.518415
1369944_at 8.599579 8.9175 8.80314 8.885409 9.001346 8.751989 8.742101 8.713154 8.509579 8.901783 8.778881 8.731759
1369945_at 4.6783705 4.3831396 4.6950884 4.457539 4.4611306 4.608469 4.9881697 4.53001 4.7057676 4.798131 4.558097 4.707567
1369946_at 6.665446 6.8158298 6.5913334 6.4428062 6.5639386 6.449255 6.728975 6.503782 6.457575 6.664459 6.3671246 6.4618917
1369947_at 5.530725 5.5872808 5.7958045 5.6537232 5.6234894 5.497325 5.6298156 5.65783 5.4989905 5.451029 5.336621 5.9762387
1369948_at 7.753326 7.8810697 7.950423 7.594948 7.2986107 7.4973545 7.356092 7.4842434 7.6934147 7.711876 8.214429 8.320469
1369949_at 6.894711 6.6523833 7.0785265 6.8442144 7.248447 6.954021 6.800906 7.275359 6.8532243 6.8471355 6.7095604 6.9563293
1369950_at 9.700651 9.626675 9.544369 9.737841 9.547062 9.498265 9.533996 9.568721 9.45679 9.692896 9.62837 9.637018
1369951_at 3.7415276 3.8737833 4.022858 3.7934158 3.9433653 3.9203703 4.1939425 4.019147 4.101899 3.8190916 3.936298 4.0245523
1369952_at 12.117707 12.229785 12.058852 12.152968 12.054672 12.105669 12.2324095 12.048092 12.053546 12.158299 12.173218 12.145459
1369953_a_at 4.67596 4.5290146 4.3827896 4.7754817 4.579448 4.5410957 4.3956513 4.2672005 4.27997 4.5318336 4.5670137 4.35712
1369954_at 12.871259 12.907995 12.778473 12.904571 12.903916 12.876629 12.892695 12.877948 12.840199 12.851194 12.935038 12.91082
1369955_at 5.9583597 6.1471386 6.215418 6.0526843 6.078595 6.0767965 6.0497766 6.0937757 6.431428 6.176112 5.9202394 6.0891914
1369956_at 9.569583 9.669246 9.291788 9.377827 9.565687 9.485726 9.402395 9.487846 9.824153 9.366111 9.209144 9.439042
1369957_at 5.8183603 5.8788037 5.8105693 5.938477 6.1146064 5.904804 5.8347554 6.1087403 6.3858433 6.9169645 6.503727 6.700516
1369958_at 8.741512 8.566107 8.281305 8.643914 8.31769 8.846136 8.929697 8.687382 8.562922 9.065403 9.384232 9.238762
1369959_at 12.498042 12.338898 12.380947 12.329707 12.2584305 11.92752 12.067513 11.938368 11.789799 12.144358 12.143116 11.991507
1369960_at 10.006351 9.868913 10.25265 9.907077 10.16548 9.99286 9.975342 10.035548 9.9546585 9.860826 9.90808 10.038374
1369961_at 8.979033 8.964183 9.156526 8.933311 9.268609 9.222517 9.01281 9.041019 9.15718 8.922173 8.872301 9.034258
1369962_at 8.401683 8.555973 8.354273 8.69851 8.2702265 8.177592 8.348022 8.444202 8.223312 8.709689 8.903811 8.471889
1369963_at 5.891265 5.465508 5.0536585 5.337184 5.4484844 5.3773384 5.292283 5.169945 5.4822216 5.10915 5.322445 5.3856745
1369964_at 7.2412286 7.2709193 6.511215 7.345655 7.032176 7.329311 6.963354 7.1893387 7.439901 6.93991 6.400045 7.0192547
1369965_at 7.865272 7.824231 8.090644 7.3966904 7.6183457 7.9259167 7.913326 7.550034 7.90964 7.863373 7.9299383 7.86143
1369966_a_at 12.175462 12.260916 12.317525 12.202824 12.169542 12.172616 12.192983 12.167628 12.208726 12.290081 12.310671 12.305735
1369967_at 8.69088 8.822397 8.738711 8.841145 8.504951 8.690504 8.6393175 8.640269 8.452243 8.6781645 8.68143 8.730472
1369968_at 6.2734957 6.471585 6.055288 5.881403 6.185429 6.51981 6.171661 6.418089 6.41064 6.1524606 6.16938 6.082467
1369969_at 9.538411 9.335656 8.909843 9.200366 9.076596 9.35197 9.253042 9.439718 9.210524 9.938478 10.39195 9.9777155
1369970_at 10.426933 10.496609 10.385871 10.381807 10.45936 10.276343 10.555773 10.364216 10.587614 10.430653 10.302669 10.293885
1369971_a_at 9.1133375 9.216633 8.969027 9.000669 8.932101 8.865536 8.845319 8.911102 8.449971 9.01564 8.84192 8.907733
1369972_at 6.9269185 6.7865763 6.525385 7.0038595 6.5176897 6.6482134 7.1235557 6.67436 6.6556234 6.7076545 7.184664 6.890467
1369973_at 11.276223 11.183245 11.252559 11.401557 11.40672 11.301246 11.293395 11.211331 11.030335 11.094711 10.847765 11.156827
1369974_at 7.205656 7.368979 6.68014 6.7779284 6.7915335 7.208644 7.3153358 6.661145 6.663452 6.895418 7.2183814 6.881729
1369975_at 8.642074 8.755053 8.685081 8.468213 8.638098 8.547492 8.654275 8.324248 8.643589 8.5639515 8.598595 8.339837
1369976_at 10.148871 10.365755 10.130263 10.221226 10.099552 9.818983 9.955327 10.119717 10.0581 10.081937 9.895749 9.715756
1369977_at 4.2879467 4.1730933 4.0703998 4.1176996 4.0789213 4.175251 4.208159 4.226162 4.271001 3.9713433 4.166116 4.2093587
1369978_at 7.6657248 7.788807 7.588328 7.626175 7.6256914 7.701243 7.4408727 7.6749716 7.634445 7.7277694 7.4246497 7.451937
1369979_at 8.927429 9.189947 8.805058 8.868525 8.932147 9.139421 9.012772 9.058469 8.820499 8.955109 8.805021 8.960161
1369980_s_at 9.469263 9.526008 9.462507 9.534365 9.435738 9.459942 9.45954 9.453046 9.178475 9.359658 9.494257 9.389475
1369981_at 8.900492 8.716721 8.611864 8.744562 8.579415 8.656899 8.852918 8.591253 8.709593 8.8971 8.841459 8.639279
1369982_at 9.858704 9.903963 9.825066 9.769655 9.798244 9.766951 10.122051 10.186953 9.557783 10.015798 9.99396 10.035205
1369983_at 7.948729 8.168661 7.59777 7.7898498 8.440275 8.358124 7.7478027 7.993909 8.51778 7.1334724 6.3958683 7.004694
1369984_at 9.726885 9.741554 9.588969 9.675459 9.503369 9.545568 9.562879 9.680052 9.609487 9.738806 9.760006 9.745338
1369985_at 5.9769826 5.6482925 6.0958595 5.9124947 6.0733376 5.9222875 5.978637 5.983063 6.0778923 5.950361 6.133442 6.165263
1369986_at 12.0301895 11.870361 11.904595 11.891654 11.823883 11.697233 11.674214 11.697326 11.659491 11.620256 11.536779 11.464434
1369987_at 4.6556406 4.5034 4.705594 4.644963 4.699854 4.610859 4.668942 4.652648 4.874132 4.6826324 4.5153875 4.764147
1369988_at 5.6299295 5.582546 5.6549544 5.5365863 5.7250366 5.5330286 5.72799 5.5573044 5.793131 5.5786133 5.5462284 5.595707
1369989_at 9.880762 9.843869 9.604645 9.700836 9.606967 9.639665 9.714731 9.701499 9.392569 9.779443 9.76731 9.739925
1369990_at 10.665072 10.727583 10.720334 10.719061 10.612215 10.622412 10.661339 10.65969 10.497556 10.696619 10.691564 10.822998
1369991_at 9.963953 10.102939 10.091248 10.155299 10.017821 9.972422 9.806751 9.983863 9.851918 10.202981 10.154298 10.119741
1369992_at 8.978806 9.113453 8.8471155 8.863395 8.826028 8.621233 9.09265 8.997725 8.519173 9.057958 9.1235285 9.350775
1369993_at 6.325513 6.2646656 6.437581 6.390941 6.179447 6.059329 6.4757404 6.267875 6.2927585 6.1289496 6.244828 6.145971
1369994_at 7.6574326 7.8001575 7.6864867 7.8541036 7.698442 7.657421 7.9536924 7.6301384 7.4498525 7.584102 7.6914597 7.4857855
1369995_at 8.856435 8.940058 8.779067 8.79371 8.630336 8.677127 8.879319 8.81508 8.38003 8.830944 8.909123 8.765015
1369996_at 8.601067 8.69364 8.618083 8.482901 8.30916 8.567459 8.663246 8.637827 8.377916 8.610734 8.593983 8.747453
1369997_at 9.02216 8.861543 8.696068 8.809843 8.721971 8.899181 8.758982 8.632289 8.591143 8.803022 8.911129 8.72508
1369998_at 9.176003 9.283576 8.926279 9.287013 9.051592 9.04056 9.175627 9.263963 8.83586 9.126713 9.141526 9.20146
1369999_a_at 3.699868 3.8825965 3.976682 3.9875069 3.8954022 3.827197 3.741574 3.9516368 4.0913286 4.063464 4.2685494 3.9477048
1370000_at 10.027631 9.861921 10.286985 9.96556 9.987535 9.901382 9.853876 9.730843 9.295397 9.927642 10.277167 10.109923
1370001_at 9.439492 9.577979 9.478512 9.604541 9.432251 9.421759 9.5389 9.486732 9.258799 9.415738 9.461574 9.466528
1370002_at 8.6107235 8.485162 8.243291 8.510432 8.364759 8.493318 8.400174 8.464521 7.975667 8.376042 8.401583 8.154943
1370003_at 12.192511 12.126585 11.98406 12.133675 11.94899 12.08175 12.053616 12.04285 11.73977 12.216471 12.349866 12.039314
1370004_at 9.145227 9.518948 9.404998 9.485867 9.5459385 9.34745 9.48851 9.227211 9.030697 9.027132 9.077962 9.329296
1370005_at 10.1168785 10.091388 9.824792 10.252555 9.911719 10.221073 10.019219 10.21496 10.273 10.072153 9.942254 9.945111
1370006_at 11.210537 11.253304 11.257292 11.067744 11.110329 11.138135 11.187985 11.169609 11.089441 11.268217 11.291832 11.206698
1370007_at 11.54704 11.737985 11.685291 11.935791 11.534036 11.285394 11.586385 11.648009 11.589982 11.511005 11.4982 11.389984
1370008_at 5.5023346 5.33383 5.2162457 5.474696 5.31382 5.303812 5.6024265 5.435535 5.70746 5.494928 5.564731 5.474125
1370009_at 14.259139 14.246489 14.193973 14.174919 14.215913 14.19348 14.231493 14.203591 14.274087 14.137487 14.091301 14.023795
1370010_at 12.437909 12.5203905 12.485859 12.348133 12.53638 12.501691 12.548615 12.460236 12.22538 12.506599 12.58259 12.439626
1370011_at 5.6562533 5.729486 5.7145424 5.8120284 5.885742 5.852627 5.8029237 5.8213882 5.8539686 5.9201717 5.94499 5.9234505
1370012_at 6.0010586 6.227577 6.4418473 6.6303473 6.7408767 6.2384334 6.318702 6.4326944 6.3773446 6.1301346 5.943893 6.386695
1370013_at 3.3521287 3.3076968 3.4795551 3.1389318 3.38916 3.4568517 3.2623763 3.446989 3.4901385 3.17496 3.2275226 3.3264108
1370014_at 8.6188135 8.675226 8.614477 8.673676 8.418851 8.618673 8.41105 8.491132 8.384974 8.556365 8.282323 8.307211
1370015_at 8.139253 8.095935 8.194574 8.232066 8.179307 7.898212 8.110117 8.176551 8.098162 8.178193 8.197741 8.193547
1370016_at 3.486389 3.7506196 3.6418145 3.6085846 3.692973 3.2812817 3.5701988 3.7436392 3.7823305 3.757295 3.6286366 3.6801515
1370017_at 7.994993 8.209159 8.215956 8.305708 7.7981706 8.120586 7.9399967 8.0103245 8.002587 8.037216 8.006369 7.8330803
1370018_at 4.798364 4.7118845 4.6774883 4.625433 4.543433 4.5156994 4.918125 4.6128316 4.837282 4.4288225 4.8781276 4.707567
1370019_at 12.874998 13.006905 13.06354 13.0690975 13.172275 13.181457 13.260433 13.052467 13.179049 12.991291 12.76566 12.96685
1370020_at 10.47199 10.453262 10.319518 10.630205 10.319178 10.359865 10.760078 10.5057745 10.124397 10.714482 10.952572 10.659601
1370021_at 3.6380801 3.5184774 3.5918524 3.5464797 3.8235173 3.5078955 3.6251104 3.5954335 3.6701999 3.6835613 3.767196 3.601337
1370022_at 4.157212 4.0155954 4.1118608 4.205859 3.8532884 4.141751 4.124708 4.1919503 3.928452 4.213344 3.9261796 4.0929294
1370023_at 6.5413065 6.8487215 6.782394 6.588099 7.185704 7.079974 6.9162555 6.7481184 6.8683777 6.4780135 6.708817 7.0301666
1370024_at 10.4461355 10.042868 10.560836 11.093121 10.815523 11.070643 10.309524 10.41472 10.103015 10.42475 10.763298 10.52881
1370025_at 7.8029304 7.8212233 7.814993 7.8431826 7.8013277 7.798012 8.04104 7.9356976 7.8614907 7.9283147 7.8478513 7.8335657
1370026_at 6.865831 6.975256 7.017278 6.6793313 7.15603 6.6252394 6.4782085 6.772334 7.026484 8.092775 7.869481 8.475756
1370027_a_at 14.211832 14.297578 14.249479 14.241102 14.300854 14.238033 14.247772 14.266725 14.227571 14.107973 14.206769 14.190021
1370028_at 4.3085785 4.247054 4.2820935 4.2782598 4.406418 4.4085197 4.488955 4.1976867 4.467547 4.3289948 4.277727 4.2836514
1370029_at 9.63701 9.661434 9.544229 9.561422 9.457121 9.572361 9.730108 9.591513 9.4734335 9.56565 9.696628 9.483092
1370030_at 10.70697 10.614378 10.811401 10.460462 10.38833 10.354483 10.722415 10.572847 10.150352 10.961351 11.097111 10.955135
1370031_at 8.1152 8.150766 7.9819317 8.34432 8.124828 7.9343486 8.084574 7.855099 8.015398 8.034607 8.164398 8.066693
1370032_at 9.003397 8.6482525 8.676321 8.667558 8.683239 8.606082 8.481981 8.727276 8.092434 8.424423 8.497276 8.614722
1370033_at 4.0381107 3.9012666 3.782292 3.836268 3.7367604 3.7566535 3.9504983 3.8572562 3.7041452 3.9288397 3.9952781 3.580106
1370034_at 5.413851 5.296941 5.2392173 5.84501 4.935157 5.2737994 4.8813763 5.320454 5.30419 5.0898657 5.4624114 5.1336737
1370035_at 8.689106 8.639245 8.63772 8.744547 8.757262 8.695701 8.657579 8.580059 8.828766 8.665321 8.846334 8.635171
1370036_at 10.108263 10.28533 10.067948 10.130527 10.002052 10.322551 10.139261 10.383616 9.858964 9.90729 9.885926 9.891436
1370037_at 3.8721554 3.7748818 3.698464 4.147366 3.7349665 3.9301162 4.0406 3.9052682 4.004498 3.974108 3.9598014 3.8341272
1370038_at 6.3103914 5.8826714 6.3255577 6.207572 5.93062 6.0362153 6.458049 6.1570396 6.3759656 5.8916807 5.897929 6.193922
1370039_at 6.302146 5.9382887 6.581525 6.224884 6.1269774 6.1666813 6.0765414 6.4371777 6.690695 6.1135306 6.244062 6.2640066
1370040_at 7.350727 7.1522417 7.0729465 7.130141 7.200113 7.0739126 7.2199416 7.1512527 7.3154573 7.248278 7.05311 6.9936876
1370041_at 3.6902654 3.636265 3.6663241 3.6374314 3.717184 3.6612701 3.6056066 3.6084375 3.9114287 3.7282612 3.5725079 3.6195915
1370042_at 3.8798938 3.7639012 3.7256749 3.6379545 3.7482636 3.656208 3.872496 3.6929648 3.8862767 3.5676467 3.7989783 3.8017168
1370043_at 10.377838 10.3067045 9.807817 10.116111 9.919634 9.681008 9.719558 9.982212 10.020012 10.0867815 9.850938 9.553651
1370044_at 7.0936847 7.6661 7.347256 7.327859 7.295423 7.432197 7.3674 7.260064 6.979026 7.253303 7.3353586 6.8850245
1370045_at 9.15076 9.097861 9.153354 8.802716 8.874258 9.2196665 8.791755 9.040841 8.625801 8.861717 8.988202 8.914887
1370046_at 6.860259 6.5431943 6.488784 6.011835 6.592673 6.4596057 6.3757076 6.7777133 6.780317 6.6145234 6.851163 6.419558
1370047_at 10.052659 10.221806 9.992608 10.029575 10.0922985 10.046275 10.118487 10.016662 9.931126 9.963061 9.858611 9.848505
1370048_at 4.1461673 4.0489244 4.1816244 4.3586864 4.1751328 4.2688437 4.317283 4.342911 4.650191 4.3038416 3.9352164 4.100234
1370049_at 6.2336645 6.2044764 6.087065 6.247514 6.005332 6.3212724 6.1788845 6.0645533 5.6536083 6.259833 6.491022 5.992867
1370050_at 8.734573 8.966956 8.720964 8.862311 8.7099285 8.596561 8.675855 8.89402 8.3843355 8.859405 8.819324 8.641862
1370051_at 4.535434 4.4511175 4.383925 4.684899 4.848703 4.62882 4.5827055 4.562687 4.5012255 4.9585395 5.450921 4.978228
1370052_at 5.657449 5.828771 5.5683713 5.5339384 5.241209 5.5985394 5.2744503 5.199457 5.4051747 5.58984 5.639512 5.2978024
1370053_at 3.5478556 3.5677602 3.7994723 3.7541194 3.723065 3.6427543 3.5705197 3.588567 3.5041747 3.6993058 3.6568687 3.6989121
1370054_at 8.126362 7.981291 8.171206 7.8173084 7.745668 7.5434103 7.5657334 7.535641 7.8571796 8.37843 7.7829585 8.314272
1370055_at 6.1480074 6.32148 6.315201 6.3675656 6.299007 6.049802 6.5834017 6.371808 6.291121 6.694836 6.9968553 6.8588448
1370056_at 7.1285625 6.8433433 7.3888464 7.826764 7.50018 7.2841406 5.9138193 6.794862 7.012654 6.2510114 5.850203 7.0820813
1370057_at 10.748523 10.358199 10.164482 10.639774 10.293229 10.212552 10.079952 10.141571 9.920927 10.0551195 9.966249 10.140754
1370058_at 3.4054976 3.1917014 3.4500532 3.4087446 3.3712132 3.4530725 3.3307362 3.349712 3.5175924 3.478759 3.3378103 3.4501293
1370059_at 3.5625086 3.5924747 3.3155644 3.4403157 3.4737806 3.5095193 3.4078765 3.318432 3.678241 3.6708822 3.5771525 3.6256757
1370060_at 10.163484 10.074152 10.0101185 9.905449 9.814508 9.922123 9.9115095 9.926335 9.855605 10.008804 9.925893 9.985041
1370061_at 5.297788 5.7127542 5.550704 5.4718404 5.4911494 5.6639895 5.866388 5.626626 5.7637033 5.550669 5.5604296 5.6274347
1370062_at 10.754613 10.611857 10.488197 10.715979 10.424575 10.515004 10.565808 10.611032 10.706208 10.671166 10.739819 10.725308
1370063_at 7.875373 8.227537 8.171749 8.0649605 7.934704 7.95954 8.053045 7.996566 7.832372 7.847688 7.8125243 8.057503
1370064_at 8.04771 8.171692 8.194574 8.20964 8.238598 8.088517 8.167594 8.287098 8.075176 8.281677 8.109042 8.242589
1370065_at 13.837048 13.8287945 13.77295 13.792845 13.794666 13.821 13.868559 13.80225 13.822379 13.891646 13.88468 13.820599
1370066_at 8.556585 8.668319 8.532007 8.602945 8.589237 8.567127 8.857176 8.568052 8.356134 8.793421 8.728139 8.832992
1370067_at 9.899019 9.78957 8.998773 9.932072 8.971768 10.051196 10.756226 9.913451 9.993586 10.299023 11.141807 10.180427
1370068_at 4.1885405 4.02446 3.9981673 3.813151 4.1751328 4.186104 4.2594795 4.0564384 4.399242 4.175579 4.045605 4.3096075
1370069_at 4.8148355 4.6344166 4.403248 4.8600407 4.8404255 4.7454734 4.5315466 4.78201 5.245755 4.7353888 4.682823 5.0539317
1370070_at 7.0213156 6.834696 6.995448 6.961962 6.8797565 7.0676622 6.8904133 6.8346806 7.1664834 6.923878 6.903308 6.8393784
1370071_at 6.693629 6.7822223 6.578002 6.4296675 6.733191 6.5562778 6.2669005 6.590193 6.505974 6.7288265 6.3974824 6.7468967
1370072_at 4.634169 5.570121 4.8767614 5.354268 5.3908863 5.231673 4.0568957 4.3636 4.4638386 4.9874105 7.8066626 4.8178606
1370073_at 11.311611 11.328405 11.438616 11.408398 11.369091 11.147222 11.230267 11.322451 10.777667 11.278644 11.077863 11.243338
1370074_at 5.9397144 5.993548 6.074237 5.86759 6.159659 5.9737754 6.004362 5.937787 6.3133955 6.0575337 5.8796735 5.793907
1370075_at 9.480412 9.348462 9.315076 9.466162 9.284927 9.585167 9.16103 9.218183 9.480971 9.640475 9.76378 9.536616
1370076_at 3.767163 3.6930804 3.6366928 3.719327 3.7264674 3.4150932 3.657526 3.743416 3.5599043 3.5344667 3.7217393 3.502662
1370077_at 5.5482364 5.497811 5.55748 5.432368 5.6092873 5.6716537 5.3299866 5.3567085 5.7792907 5.8819613 5.2806253 5.675705
1370078_at 5.909246 5.870764 5.884548 5.972512 5.889297 5.943248 5.6238227 6.0698676 6.3502274 5.836764 5.936731 6.0547915
1370079_at 4.4981546 4.083204 4.3895617 4.7168884 4.5676236 4.594296 4.3956513 4.60895 4.887383 4.3712444 4.661702 4.3421392
1370080_at 8.6429205 8.627751 8.22711 8.617315 8.591038 8.707801 8.126145 8.194318 8.205096 8.172007 8.300168 8.275677
1370081_a_at 8.600967 8.32132 8.323693 8.274645 8.269503 8.366358 8.169124 8.04279 7.886864 8.098592 8.168613 7.922066
1370082_at 6.941767 6.8361096 6.56084 6.812 6.741594 6.4029655 6.6025796 6.85728 6.4259634 6.538435 6.6912017 6.7402773
1370083_at 4.4609685 4.816493 4.3571525 4.5655346 4.508294 4.436316 4.7232823 4.4862566 4.742652 4.368722 4.1261535 4.380101
1370084_at 5.7547474 6.3164434 6.0437984 5.56963 5.5081863 6.3903937 5.198878 5.4979534 6.3106713 5.840362 6.2503023 6.4137797
1370085_at 7.4162173 7.4454985 7.3620157 7.323224 7.48376 7.4840846 7.549422 7.474767 7.317796 7.333599 7.314665 7.3139596
1370086_at 13.936504 13.924753 13.95529 13.952527 13.942997 13.927908 13.962903 13.914991 13.951553 13.901243 13.87679 13.8526535
1370087_at 10.414864 10.464546 10.440048 10.418998 10.332264 10.355536 10.454908 10.466311 10.315355 10.508538 10.605525 10.653683
1370088_at 7.9449496 7.471106 7.5618362 7.574754 7.4947286 7.478822 7.475272 7.6690154 7.312887 8.071308 7.966835 7.960958
1370089_at 3.9424326 3.8350043 3.8841412 3.8828611 4.0529346 3.8153088 3.8790357 3.974296 4.162505 4.086008 3.8415458 4.0122776
1370090_at 5.4714823 5.6566486 5.1476326 5.7482853 5.8829575 5.4421716 5.7378025 5.825549 5.814225 4.954732 5.0262256 5.1177697
1370091_at 4.75961 4.8196726 5.034211 4.6829963 5.0379596 5.110574 5.3138213 4.822137 4.9091315 5.0073624 5.036992 4.766964
1370092_at 4.2805357 4.2474837 4.232092 4.2742467 4.3197584 4.2784467 4.4041443 4.486161 4.458491 4.162243 4.1495914 4.255122
1370093_at 3.7430634 3.4049697 3.7621775 3.5357528 3.6687882 3.6637561 3.5401087 3.9416058 3.631707 3.9401991 3.5928476 3.794146
1370094_at 3.9556975 3.7736764 3.948998 3.8654377 4.1843033 3.6411483 3.7928138 3.8067038 4.393959 4.004169 3.8969307 3.8822682
1370095_at 5.74187 5.9248877 5.5199866 6.084515 5.904214 5.951742 5.7851033 5.9338245 5.9742365 5.7662253 5.64126 5.897827
1370096_at 4.679069 4.5486026 4.4828897 4.5854893 5.2772694 5.2340393 4.456563 4.7473016 5.341791 4.397439 4.024888 4.7558274
1370097_a_at 4.518951 4.3734455 4.030673 4.154999 4.6188674 4.2443366 4.595412 4.485037 4.611713 4.586812 3.8995922 4.1617374
1370098_at 10.4567585 10.173078 10.664603 10.349268 10.283857 10.255621 10.363829 10.083954 10.603251 10.180201 9.618705 9.998842
1370099_at 7.358343 7.241711 7.3971443 7.130446 7.3694777 7.6039248 7.581419 7.4722114 7.3907413 7.342654 7.50029 7.6809545
1370100_at 7.182112 7.318741 6.9200654 7.061095 6.741802 7.0881333 7.159337 7.176364 6.5424266 7.322603 7.130258 7.0421762
1370101_at 3.556373 3.7115104 3.6594462 3.4532554 3.4498818 3.605859 3.4870112 3.446131 3.7788029 3.6086965 3.4664824 3.6136794
1370102_at 6.3482704 6.5085425 6.4843597 6.731179 6.643507 6.541959 6.6965847 6.62534 6.9689474 6.635685 6.702871 6.6081786
1370103_at 4.611385 4.5239816 4.7456017 4.701969 4.450238 4.6728506 4.6939993 4.523269 4.752559 4.551751 4.705979 4.856812
1370104_at 4.2048492 4.1193385 4.304412 4.180399 4.564158 4.4497952 4.265995 4.420598 4.422144 4.3007965 4.4884863 4.41041
1370105_at 5.089415 4.9719553 4.88567 5.015845 5.0838323 4.993385 5.1007867 4.856372 5.2829156 4.972677 4.9894986 5.115511
1370106_at 3.872846 3.8170924 3.748811 3.8162801 3.6363187 3.8918576 3.886412 3.6608155 3.886952 3.6811566 3.7499683 3.8316576
1370107_at 4.846867 4.4697204 5.1118455 5.0344996 4.879332 4.7777767 4.830604 4.90662 5.212204 4.840556 4.684966 4.9526253
1370108_a_at 7.852542 8.00905 7.812446 8.057657 8.243317 7.9857163 7.58687 7.8360577 7.6910458 7.571247 7.1409583 7.3964696
1370109_s_at 13.090094 12.9964 13.052963 12.953087 12.992778 13.049213 13.012434 13.020592 13.151593 13.109662 13.154606 12.936369
1370110_at 4.04225 3.8542864 4.3594003 4.2080326 4.289226 4.4245057 4.49215 4.377457 4.260755 4.145228 4.4786615 4.3173633
1370111_at 7.2508745 8.144672 7.0697064 7.495081 7.2810025 7.1690693 7.320354 8.640526 7.550739 7.3315945 7.2261834 6.0333714
1370112_at 9.575826 9.671246 9.554596 9.646458 9.488031 9.503825 9.698556 9.7782545 9.528293 9.492052 9.291307 9.512654
1370113_at 6.6701484 6.4306316 6.451731 6.677367 6.1793833 6.2650347 6.536039 6.1256356 6.3435655 6.2453847 6.512748 5.848508
1370114_a_at 8.604483 6.644396 8.548606 6.5051765 9.037443 6.400109 9.428152 9.018401 6.822075 8.994718 7.984203 8.1939945
1370115_at 4.3062916 4.205621 4.517113 4.34581 4.524292 4.234125 4.5065565 4.5091147 4.405571 4.2900696 4.1852093 4.397331
1370116_at 3.9280195 3.9205654 4.136833 3.7719805 3.929281 3.891858 3.9007604 4.008691 3.9616163 3.8996582 3.7771351 4.311617
1370117_at 3.9990172 3.533833 3.5942125 3.563586 3.6805391 3.5811422 3.4215863 3.632259 3.6534119 3.7821486 3.716664 3.446114
1370118_at 5.490989 5.9276123 5.9312167 5.6569695 6.0398664 6.0162344 6.123649 5.988311 6.2511544 6.108527 5.8741274 6.210333
1370119_at 7.8461957 7.850377 7.7070384 7.9041576 7.9515967 7.842404 7.419183 7.7098145 8.28207 7.6122527 7.2978067 7.636432
1370120_at 4.1954317 3.9419951 3.8876266 3.8688264 4.140663 4.023531 4.0133877 3.8781192 4.0283804 3.868635 3.9403598 3.98233
1370121_at 7.5970936 7.5776424 7.796464 7.5923886 7.6141815 7.8854485 7.873059 7.726702 7.4016705 8.006916 8.107527 8.172594
1370122_at 3.9812615 4.0049763 3.7846632 4.0628295 3.8205004 3.9319792 3.915833 3.7723267 4.0964274 4.0335965 3.8687928 4.1695027
1370123_a_at 7.499536 7.297044 7.3203897 7.018175 7.1818147 7.337285 7.476294 7.422985 7.185233 7.430343 7.497486 7.2184467
1370124_at 6.3723865 6.4837313 6.5596185 6.464973 6.5824456 6.6028423 6.6164007 6.6469917 6.686043 6.3793936 6.554727 6.4665594
1370125_at 4.3406177 4.423663 4.476225 4.399952 4.437046 4.4497952 4.78229 4.269697 4.330992 4.437783 4.375715 4.4223404
1370126_at 3.6857193 3.617219 3.7401266 3.565105 3.6824083 3.794387 4.0568957 3.6497798 3.4265943 3.5859816 3.644348 3.5579395
1370127_at 6.050834 6.1336107 6.0058665 5.9418917 5.9309797 6.234595 5.9999332 6.0875735 6.0343084 6.2452354 6.129794 6.145777
1370128_at 6.2948017 6.2628617 6.493557 6.353301 6.3643265 6.072428 6.4934115 6.5191483 6.290557 6.366846 6.3247285 6.52614
1370129_at 7.395879 7.481317 7.244223 7.2660146 7.1439776 7.2205415 7.090064 7.1988215 6.8563538 7.3955297 7.065786 7.129741
1370130_at 10.501127 10.51935 10.33368 10.336588 10.209385 10.209379 10.278877 10.455452 10.237853 10.552774 10.502375 10.433379
1370131_at 5.5837092 5.45446 5.767521 5.4806747 5.6740017 5.481409 5.6260004 5.592268 6.1041026 6.0138288 5.6364274 5.624367
1370132_at 3.8858523 3.821341 3.9491189 3.832163 3.8877432 3.841577 4.248393 3.9261823 4.260686 4.24187 3.9387999 4.1768675
1370133_at 5.9070992 5.9677196 5.9204493 5.7973585 5.9054294 5.9426904 5.8197436 6.1380606 6.2236195 6.006256 5.8910007 6.3155127
1370134_at 10.255832 10.2157 10.210209 10.363284 10.214786 10.119019 10.32283 10.254187 9.941443 10.196717 10.26482 10.122679
1370135_at 7.182284 7.0069246 6.695386 5.9377565 7.57642 6.582854 6.060371 6.804551 6.4484897 6.9765263 6.9301085 6.789163
1370136_at 6.3155804 6.7414384 6.635713 6.5373693 6.5333037 6.68685 6.612602 6.4878516 6.4918685 6.7386317 6.5689325 6.8115206
1370137_at 5.2124867 5.1850333 4.733168 4.8945017 5.140968 5.031593 5.022084 4.8536634 4.902021 5.293861 5.019377 5.2672853
1370138_at 4.416565 4.5891953 4.5390177 4.5064216 4.748971 4.373914 4.6301956 4.5233707 4.6975327 4.6443233 4.6935887 4.540227
1370139_a_at 3.7180045 3.529114 3.6707957 3.6623218 3.6467795 3.8423188 3.7043087 3.3961256 3.6924365 3.4245071 3.558421 3.6383438
1370140_a_at 4.439832 4.232663 4.400372 4.5783463 4.4461837 4.4596853 4.5724616 4.424605 4.903544 4.421775 4.5577164 4.5594597
1370141_at 9.009526 8.960874 8.900315 8.855389 9.037649 9.336918 8.930522 8.931979 8.611141 8.945117 9.229095 9.026759
1370142_at 5.2124867 5.134504 5.657261 5.364915 5.3448095 5.3994374 5.8306093 5.3605847 6.548585 5.255511 5.3766007 5.414716
1370143_at 4.8302627 5.0815096 5.420074 5.253975 5.1848516 5.241098 5.3382225 5.2061777 5.074223 5.173291 5.060914 5.075193
1370144_at 7.7448034 8.145962 7.7160554 8.212933 8.194251 8.389578 8.381409 7.873317 7.8484917 8.1026125 8.313374 7.785872
1370145_at 4.2273426 4.156316 3.8052537 4.3043137 4.165941 4.347085 4.346734 4.0894375 4.2832603 4.0313883 4.314084 4.0021887
1370146_at 3.2292514 3.2256484 3.3627431 3.3914297 3.130943 3.4085236 3.4776103 3.3355746 3.3393126 3.3575413 3.329958 3.256626
1370147_at 7.0184054 7.497239 6.965138 7.479436 8.203142 8.173459 7.0951447 7.895978 8.088381 7.4255967 6.9674535 7.2024317
1370148_at 14.257647 14.1621 14.201795 14.264135 14.134493 14.21259 14.299103 14.269152 14.312383 14.315787 14.227165 14.256646
1370149_at 11.188137 11.144507 11.309784 11.029604 11.231399 11.138317 11.159174 11.05065 10.924257 11.071522 10.976997 11.002799
1370150_a_at 12.67519 13.081299 12.740676 13.204437 12.85728 13.428572 13.550611 13.181236 13.356753 12.862009 13.22707 12.071063
1370151_at 13.301197 13.273456 13.292349 13.318291 13.357177 13.377456 13.333933 13.226466 13.102112 13.183856 13.046775 13.005062
1370152_at 4.3584175 4.4582043 4.441352 4.3047285 4.3103175 4.469949 4.5866327 4.655765 4.6045165 4.386055 4.0546427 4.5981054
1370153_at 6.481202 6.4215775 5.876189 6.068573 5.8291097 6.2598567 5.9037614 6.487826 6.421252 6.745774 7.3379207 6.237897
1370154_at 10.790137 10.351055 10.685776 11.061759 10.668798 10.23457 11.064901 10.513347 10.885516 11.015153 10.241507 11.144237
1370155_at 7.725859 8.023947 7.875534 7.860837 7.7476473 8.102591 7.9349804 8.089439 7.877315 7.830697 7.942478 7.7855654
1370156_at 8.874777 8.150383 7.9343348 7.862638 8.545951 7.924798 7.1175776 7.892468 7.860669 7.624925 9.726326 8.581618
1370157_at 3.797312 3.651268 3.7307198 3.8542275 3.8704982 3.7189567 3.5856755 3.722365 3.8077352 3.8657947 3.6224065 3.7627263
1370158_at 6.4017744 6.8068724 6.482308 6.2196198 6.3324013 6.2667212 6.0572233 6.1826296 6.530012 6.8019757 6.978326 6.583522
1370159_at 7.5289173 7.68606 7.3174715 7.477483 7.4313407 7.769622 7.3607907 7.347442 7.14077 7.4027405 7.4823365 7.5773573
1370160_at 8.857363 9.23026 8.83374 8.974149 8.863461 8.6218815 8.703024 8.964841 8.777737 8.855217 8.954353 8.740615
1370161_at 9.3076515 9.702227 9.489294 9.417185 9.753836 9.307264 9.335175 9.432512 9.424284 9.196728 9.435127 9.31605
1370162_at 7.4146824 7.680781 7.4723043 7.7151012 7.5616646 7.463132 7.5865784 7.5587373 6.9878764 7.55471 7.6315217 7.4095387
1370163_at 9.681945 9.689707 9.351973 9.723244 9.332715 9.397204 9.351945 9.706676 9.322048 9.917192 10.311768 9.832035
1370164_at 11.061228 11.109029 11.233775 11.109422 11.202759 11.161822 11.14117 11.183341 10.940824 11.015296 11.06857 11.185236
1370165_at 3.8153903 3.768732 3.7863839 3.5527182 3.5819016 3.65406 3.8022292 3.8258958 3.8502831 3.6485896 3.7613184 3.6907582
1370166_at 12.240923 12.15929 12.208579 12.125761 12.273771 12.197686 12.172937 12.11707 11.817118 11.958811 11.9681 11.991832
1370167_at 12.552781 12.490869 12.517339 12.498209 12.617375 12.47453 12.581497 12.516977 12.399305 12.395915 12.282592 12.320694
1370168_at 10.256226 10.222874 10.099428 9.863063 9.990464 9.899861 10.030387 10.026875 9.739203 10.179015 10.393497 10.041288
1370169_at 9.329602 9.380165 9.170011 9.214009 9.436122 9.255408 9.505343 9.180143 9.092763 9.396475 9.353348 9.339622
1370170_at 10.732134 10.753066 10.59069 10.709752 10.588164 10.508811 10.679428 10.497298 10.130466 10.616438 10.53337 10.520912
1370171_at 8.6190195 8.754456 8.502701 8.903844 8.727266 8.674532 8.381953 8.53022 8.461147 8.409953 8.701946 8.574743
1370172_at 10.861552 10.916039 10.934725 10.88148 10.775683 10.878674 10.909041 10.960301 10.694881 11.106278 10.988927 11.153419
1370173_at 8.623373 8.567799 8.365674 8.573492 8.3282795 8.663713 8.630967 8.720335 8.260493 8.6819 8.882959 8.48451
1370174_at 6.575401 5.9815845 5.9858184 5.6171603 6.13239 6.4263854 6.10031 6.2239647 6.362943 6.189409 6.138554 6.133021
1370175_a_at 8.488251 8.399733 8.501345 8.530421 8.410585 8.570267 8.470546 8.370139 8.252197 8.230982 8.499723 8.299112
1370176_at 7.12969 7.052941 7.9994044 6.8280888 8.526372 6.905628 6.850989 6.7480326 6.706305 7.438002 8.491021 8.283198
1370177_at 5.5047855 5.313078 5.2290525 5.4602537 5.631857 5.641712 5.8034935 5.3988028 5.814687 5.699732 5.5874233 5.788172
1370178_at 4.7104397 4.6507425 4.9033394 4.67066 4.6191254 4.467679 4.356329 4.3068733 4.577367 4.9053626 5.3234477 4.9513726
1370179_at 10.131638 10.243125 10.193121 10.317651 10.101907 10.135016 10.188321 10.30646 10.307975 10.222957 10.251113 10.29434
1370180_at 11.295028 11.459473 11.506754 11.272684 11.719662 11.402691 11.118331 11.323023 11.21284 11.190075 11.062879 11.095508
1370181_at 7.5594983 7.649728 7.335314 7.468086 7.1534867 7.5233564 7.4830346 7.4510226 7.284504 7.675975 7.802566 7.5514793
1370182_at 4.8093014 4.602132 4.6908636 4.987217 4.9609394 4.6500864 4.840358 4.7118263 4.959754 4.8401346 4.8956957 4.88729
1370183_at 7.610021 7.7047753 7.5531754 7.6458306 7.5259748 7.66689 7.7150517 7.6301384 7.435442 7.812153 7.802566 7.644872
1370184_at 10.222455 10.391271 10.307968 10.448338 10.1742935 10.185835 10.232652 10.299351 10.10578 10.390981 10.1239395 10.444038
1370185_at 4.3938 4.1890078 4.364352 4.597752 4.4670215 4.4874096 4.550216 4.3241415 4.5678287 4.18886 4.2032743 4.5773687
1370186_at 10.026332 10.234105 10.01033 10.324364 10.326792 10.421763 9.37239 10.1602 10.127531 9.826314 9.504751 9.761667
1370187_at 10.910674 10.900452 10.915974 10.746776 10.805539 10.749969 10.833832 10.820723 10.761751 10.832657 10.809349 10.638791
1370188_at 10.021413 10.205211 10.134386 10.194719 10.282472 10.274392 10.066244 9.822756 9.852437 10.1231165 10.164172 10.076973
1370189_at 9.927162 10.275495 10.197778 10.210685 10.295644 10.131272 10.06416 9.773161 9.9272585 10.10211 10.028711 10.062355
1370190_at 11.772863 11.7529955 11.661783 11.824803 11.777588 11.761353 11.637977 11.671419 11.545635 11.681169 11.66771 11.54925
1370191_at 8.483332 8.550812 8.13498 8.44106 8.383919 8.255529 7.9995613 8.357784 8.25232 8.271047 8.621496 8.199847
1370192_at 8.369893 8.344004 8.202202 8.4004755 8.342296 8.35668 8.42121 8.266523 8.265591 8.335211 8.325366 8.229311
1370193_at 11.071699 11.21979 10.700153 11.327923 10.594867 11.347145 11.17084 11.081059 11.19537 11.263522 11.154687 11.28456
1370194_at 8.03349 8.388617 7.9600015 8.013746 8.188303 8.114452 8.191497 7.9963374 7.973806 7.9248204 7.9120507 7.9955087
1370195_at 8.296686 8.1842 8.043432 8.268751 8.16663 8.230221 7.934214 8.1428585 7.7514157 8.309688 8.253025 8.128887
1370196_at 7.175635 7.297044 7.182879 6.843981 6.836441 6.7603593 6.8108354 6.842546 6.450651 7.1717315 6.62873 6.6766844
1370197_a_at 6.6322446 6.550896 6.1244354 6.5784063 6.4490604 6.783816 6.098032 6.3358793 6.296148 6.37276 6.267948 6.4301505
1370198_at 3.2031493 3.3233287 3.4339976 3.1340184 3.456901 3.1584225 3.2618098 3.0107667 3.3322914 3.3348706 3.2847338 3.3298683
1370199_at 10.259032 10.363783 10.276277 10.25049 10.250179 10.455274 10.184681 10.373778 9.961625 10.28538 10.359484 10.291823
1370200_at 11.903188 11.995224 11.921515 11.956314 11.883564 11.961004 11.937173 12.003255 11.6851015 11.793051 11.87141 11.640681
1370201_at 3.5676167 3.6955206 3.6800401 3.6005795 3.7327356 3.7609107 3.765931 3.7154374 4.014124 3.7023227 3.6559172 3.8330073
1370202_at 9.5348 10.266279 9.279374 9.734953 9.700632 10.100551 8.89293 9.949164 9.595893 9.573024 9.4477005 9.104489
1370203_at 8.2657795 7.9395404 7.967118 7.8508854 7.968497 8.135913 7.999334 7.9208503 7.5055737 7.9297256 7.895985 7.935602
1370204_at 9.272945 9.307662 9.115926 9.096617 9.140381 9.240899 9.10046 9.097818 8.376219 9.113728 9.036312 9.047615
1370205_at 3.8151512 3.631838 3.799242 3.9359977 3.9667385 3.8016663 3.7969449 3.9250574 4.002637 3.8116956 3.6806488 3.6930952
1370206_at 4.189745 4.4335194 4.232293 4.2844906 4.522669 4.2465296 4.650861 4.2714024 4.410219 4.4168873 4.5084047 4.308812
1370207_at 11.418367 11.276082 11.500199 11.338859 11.350506 11.423544 11.353922 11.405102 11.346053 11.440446 11.386054 11.466951
1370208_at 8.247548 8.566676 8.384214 8.417089 8.508701 8.177478 8.349421 8.206007 8.2271385 8.382943 8.13772 8.3527975
1370209_at 9.312208 9.662719 9.877748 9.173484 10.156869 10.0130005 9.319173 9.351854 10.283241 8.955187 9.2323265 9.143308
1370210_at 5.115275 5.010471 5.0803046 5.1543612 5.257316 5.0503697 5.3713665 5.079015 5.267521 4.881597 5.057745 5.039363
1370211_at 5.897986 5.8441296 5.9712973 6.016491 6.2646694 6.0410013 6.4308515 6.2837996 6.4644256 6.035461 5.8009286 6.1492686
1370212_at 5.3394427 5.7216973 5.2844644 5.098263 5.19942 5.4928784 5.3520355 5.2100377 5.237638 5.447299 5.5993795 5.634475
1370213_at 11.888392 11.9623785 11.98367 11.859883 11.832492 11.89119 11.839172 11.93841 11.834129 11.825051 11.833329 11.809844
1370214_at 4.666602 4.5682507 4.770374 4.7062063 4.605047 4.684372 4.693588 4.7379584 4.7918453 4.7370806 4.5577164 4.9379654
1370215_at 10.21086 9.972772 9.983953 10.067237 10.204432 9.98944 9.694492 9.901744 10.244542 9.7458105 9.314232 9.95891
1370216_at 4.3085785 4.4237432 4.2636757 4.333007 4.286529 4.4090595 4.5967054 4.482983 4.4728556 4.518197 4.5200562 4.3499804
1370217_at 5.2987914 5.3705244 5.460684 5.5927324 5.4234257 5.3618813 5.34546 5.416435 5.1546717 5.293861 5.5642977 5.6483073
1370218_at 6.646983 6.060767 6.325036 6.3205934 6.687235 6.102633 5.9140997 6.2092366 6.490251 6.6795387 5.88067 6.2356515
1370219_at 8.367762 8.360259 8.0613785 8.380432 8.358043 8.421426 7.754547 8.22126 8.822242 8.07923 7.7102714 8.331308
1370220_at 10.788744 9.70251 10.868572 10.252944 10.758182 10.523544 10.810619 9.355945 9.765736 10.999564 10.759053 11.238839
1370221_at 4.3672566 4.097131 4.433705 4.1243463 4.4642153 4.27841 4.4866323 4.290074 4.504828 4.326888 4.429281 4.3084664
1370222_at 4.5136905 4.9606223 4.814273 4.815807 4.820862 4.795226 4.8145 4.7461586 4.663028 4.4516892 4.351475 4.7235765
1370223_at 7.878068 7.8863525 7.876112 7.7665963 7.9136467 7.769286 7.753963 7.7105885 7.7736826 7.81171 7.7398767 7.8347673
1370224_at 10.04455 10.009687 9.978057 10.177336 9.966148 10.304512 10.022123 9.929336 9.990433 9.720894 9.913827 9.616947
1370225_at 5.075425 4.923952 5.271888 5.051673 4.967242 5.4898753 4.800676 5.0851016 5.006833 5.1463385 4.694314 5.1225057
1370226_at 9.937128 10.044924 9.915216 9.99666 9.92433 9.940691 9.943346 9.882065 10.272928 9.934471 9.902216 9.927977
1370227_at 3.2252157 3.1148112 3.2926824 3.22845 3.321991 3.297844 3.1275506 3.1857898 3.0760043 3.2429612 3.2695236 3.1447093
1370228_at 14.503086 14.444961 14.471866 14.452728 14.452651 14.508404 14.475122 14.4927025 14.3925295 14.501699 14.52451 14.5362
1370229_at 4.6267767 4.3764477 4.9054475 4.99875 5.0327687 4.721486 5.098872 4.899681 5.032216 4.593112 5.0451503 5.1476555
1370230_at 11.262468 11.241932 11.276018 11.2548485 11.171264 11.240598 11.220485 11.249198 11.02673 11.256211 11.163256 11.301181
1370231_at 7.7414594 7.5999236 7.526895 7.276057 7.414239 7.5710306 7.47354 7.2994375 7.4670277 7.286047 7.1716766 7.2559295
1370232_at 10.283558 10.891919 10.737242 10.496845 10.6201725 10.141087 10.766701 10.676434 10.778455 10.209679 10.299921 9.742254
1370233_at 4.626671 4.7075605 4.924466 4.8979716 4.798777 4.678396 5.0255995 4.847019 4.9247303 4.962208 4.768972 4.8806005
1370234_at 12.868735 12.936919 12.6909685 12.911273 12.846873 12.901119 12.907702 12.833202 12.761192 12.831429 12.747554 12.722673
1370235_at 13.062142 12.92207 12.803519 12.972996 12.747645 13.1454735 13.078185 13.14297 13.278589 12.892652 13.040729 12.93779
1370236_at 9.218098 9.270438 8.894167 9.0215845 9.104021 9.048595 8.823726 9.048633 9.080714 8.926304 8.955541 8.864247
1370237_at 12.080698 12.143884 12.13223 12.045808 12.090075 12.180671 12.18097 12.074213 12.050814 12.175929 12.283521 12.175585
1370238_at 11.611693 11.699741 11.686405 11.624091 11.583696 11.686942 11.681479 11.644958 11.634733 11.720805 11.627988 11.612159
1370239_at 12.91608 12.863922 13.152023 13.425023 12.8086405 13.017115 13.156612 13.084735 13.616651 12.882821 13.36442 12.927244
1370240_x_at 12.813621 12.87023 13.090337 13.420488 12.707553 12.900507 13.109183 12.998651 13.608779 12.832945 13.362537 12.9017515
1370241_at 13.915214 13.926871 13.809622 13.883287 13.866991 13.945261 13.800493 13.935115 13.930231 13.712442 13.943999 13.810758
1370242_at 12.61501 12.691789 12.784785 12.580181 12.658179 12.56384 12.585504 12.5890045 12.505611 12.729466 12.659097 12.675666
1370243_a_at 10.756442 10.987066 10.529992 10.770651 10.037546 10.63381 10.6934185 10.541023 10.518216 10.298891 10.539659 10.266154
1370244_at 12.117322 12.246818 12.080479 12.16291 12.257482 12.202665 12.204431 12.18611 12.285076 12.555513 12.633551 12.629213
1370245_at 10.404588 10.5019455 10.330051 10.379932 10.702105 10.424563 10.208408 10.283071 10.412206 10.59393 10.718475 11.030304
1370246_at 11.901216 11.934623 11.887589 11.87227 11.88128 11.818396 11.9470215 11.952784 11.995606 11.939328 11.8685665 11.82477
1370247_a_at 6.204519 6.3923936 6.1654763 6.276459 6.4229803 6.1672454 6.137129 6.1665983 6.751554 7.202364 7.7481327 7.5720534
1370248_at 6.235944 6.387443 6.315087 6.3118095 6.102146 6.370669 6.5454493 6.5524817 6.2897797 6.678508 6.5267215 6.3428493
1370249_at 7.020384 6.906093 7.215373 7.897263 7.1487293 6.988159 7.18369 6.7591906 7.3798766 7.334241 7.116303 7.181806
1370250_at 9.127718 9.105258 9.033677 9.113611 9.00309 9.418815 9.3277235 8.937167 9.306038 9.187362 9.43754 9.18007
1370251_at 6.192954 6.076362 6.227253 6.114273 6.255793 6.196162 6.2392135 6.539469 6.2745705 6.5462775 6.1512423 6.3236413
1370252_at 8.589226 8.106158 8.375357 8.341735 8.613654 8.198635 8.379139 8.853309 8.526375 8.628605 8.991255 8.661234
1370253_at 11.626319 11.7319765 11.786356 11.679745 11.598332 11.644236 11.66674 11.6447525 11.685541 11.707713 11.6606655 11.737033
1370254_at 3.5041685 3.442473 3.698561 3.6124945 3.668474 3.7462952 3.6626632 3.3552284 3.6597838 3.4295254 3.4951408 3.5604804
1370255_at 4.0508823 4.0912447 4.1839733 4.333538 4.326357 4.3283224 4.336501 4.428776 4.605422 4.0923758 4.287491 4.4986506
1370256_at 8.073453 9.142099 9.954398 8.832841 10.248309 9.045312 8.361334 8.884373 8.171142 8.345888 7.6055694 7.9028387
1370257_at 4.1458187 4.2564864 4.3903313 4.3206434 4.2212677 4.321018 4.1822844 4.187309 4.779297 4.258939 4.320155 4.449524
1370258_at 5.273655 5.134361 4.8702564 5.247612 4.9940677 4.8077545 4.9525886 4.9438715 5.0908318 4.7373176 4.872525 5.0945053
1370259_a_at 7.8485622 8.0397 7.635407 7.9611835 8.036289 7.862917 7.894948 7.7910156 7.582907 7.7549887 7.8177752 7.695382
1370260_at 7.026891 7.7447762 7.2573543 7.1113005 7.2774086 7.2459826 7.1500173 6.9654155 6.8572536 6.681688 7.0239305 6.887959
1370261_at 8.367605 8.259579 8.2362175 8.254271 8.056631 8.269402 8.330898 8.302126 8.198369 8.168472 8.425268 8.006953
1370262_at 9.655846 9.470768 9.248917 9.400284 9.224964 9.252527 9.443771 9.482187 9.128096 9.458893 9.440157 9.407917
1370263_at 5.8052187 5.74389 5.660154 5.599987 5.716662 5.489612 5.7328653 6.1300955 5.768289 5.390844 5.4179955 5.878195
1370264_at 8.035208 7.909389 8.1768055 7.796861 8.0173 7.678993 7.827001 7.7777343 7.886837 7.745115 7.7481327 7.811506
1370265_at 6.4604278 6.371148 6.103329 6.130767 6.514621 6.2606106 6.490835 6.3010607 6.272821 6.118203 5.813297 6.104437
1370266_at 7.4680424 7.3975415 7.154588 7.3029847 7.47229 7.395064 7.165483 7.4531727 6.789515 7.4607024 7.204013 7.2309003
1370267_at 6.674633 6.735548 6.7913656 6.8554525 6.4375763 6.571683 6.60976 6.4830513 6.6194215 6.632032 6.502899 6.4924626
1370268_at 4.270781 3.9923396 4.217811 4.20469 4.4435053 4.1555014 4.2578154 4.0723476 4.227933 4.2315536 4.139737 4.4904203
1370269_at 4.883124 4.537413 4.963608 4.558969 4.802659 4.544712 5.1796637 5.5048165 5.6063275 5.5923033 7.4185967 7.301471
1370270_at 3.689061 3.7877743 3.7763898 3.6592426 3.7842495 3.5728946 3.6097603 3.915464 3.8779526 3.9604158 3.7811964 3.8118396
1370271_a_at 7.019637 6.8705416 7.4203024 6.94895 7.0769944 6.682942 7.251969 7.3431616 7.2750325 7.17037 7.213973 7.151788
1370272_x_at 6.0566826 5.88074 6.284656 5.8036475 6.106585 5.950824 6.074351 6.1884284 6.3932557 6.1074424 5.8754435 6.0146775
1370273_at 3.15123 3.4124887 3.3752637 3.440491 3.2372558 3.3812835 3.590978 3.4145408 3.3216388 3.519649 3.4785063 3.5028749
1370274_at 12.682317 12.727722 12.816958 12.775735 12.706091 12.625669 12.631728 12.724254 12.867362 12.73756 12.756739 12.695098
1370275_at 12.976395 13.014233 12.937366 12.939092 12.884219 12.951717 13.0622835 12.969021 12.795109 12.941612 12.989326 12.983698
1370276_at 11.689773 11.832856 11.787003 11.820683 11.617121 11.750309 11.8171015 11.798536 12.152574 11.741594 11.734627 11.7209015
1370277_at 12.082524 12.031888 11.91852 12.037731 11.836272 11.906822 12.001082 11.971122 11.882813 12.033563 12.01787 12.045044
1370278_at 11.359355 11.376426 11.371802 11.362893 11.183444 11.2772875 11.50099 11.287016 11.557656 11.281556 11.273346 11.33426
1370279_at 5.4983063 5.220706 5.471905 5.4967666 5.019251 5.255377 5.573943 5.582883 5.570224 5.4271755 5.3484488 5.521543
1370280_at 10.68555 10.627827 10.483894 10.77662 10.642621 10.444389 10.593446 10.870086 10.568427 10.793006 10.997582 11.051113
1370281_at 11.228945 11.326755 10.626875 11.693351 10.703521 11.028837 11.227115 11.039786 10.868849 10.625749 10.175702 10.071447
1370282_at 7.2727447 7.0274854 7.3227696 6.747455 6.715855 6.808474 6.513895 6.7975473 6.8954873 6.6174474 6.4426317 6.803166
1370283_at 12.278275 12.422724 12.422941 12.601265 12.508811 12.29773 12.269725 12.364644 12.217955 12.41335 12.363682 12.174546
1370284_at 12.096211 12.073937 12.112787 12.055113 12.010763 11.98423 12.128644 11.995171 12.210409 12.103179 12.026069 12.016261
1370285_at 6.645636 6.748339 6.8845863 6.509654 6.856124 7.1577 6.569136 6.6846256 6.318086 6.372339 6.8046055 6.5360413
1370286_at 9.402148 9.311616 9.809673 9.055304 9.678692 9.395709 9.508471 9.823375 10.01214 9.472964 9.309651 9.283201
1370287_a_at 9.612311 9.451382 9.435083 9.467503 9.392321 9.466579 9.533001 9.527197 8.962149 9.831249 10.19271 9.994279
1370288_a_at 9.114027 8.987667 8.812462 8.869421 8.835213 8.693609 8.840493 9.082531 8.378115 9.20133 9.396135 9.199974
1370289_x_at 3.6980703 3.5535827 3.534162 3.561951 3.5881886 3.65203 3.4763086 3.5723646 3.4609542 3.57352 3.6140506 3.4990125
1370290_at 8.860336 9.152816 9.03373 9.082934 8.958075 8.742337 8.676222 8.939556 8.518919 9.0922985 8.556718 8.954537
1370291_at 5.3932924 5.3019505 5.6887817 5.5698752 5.271196 5.314189 5.2633953 5.411321 5.4097676 5.3510823 5.4839954 5.0847106
1370292_a_at 3.9467247 3.7978234 3.9866264 3.9069762 3.8129473 3.794387 3.8371468 4.0600004 3.9506433 4.096299 3.5725842 4.0822096
1370293_at 5.730487 5.6024303 5.941366 5.756548 5.7566767 5.6978354 5.7293725 5.642105 5.381678 5.5938234 5.6733356 5.823525
1370294_a_at 6.960268 7.6615868 6.9407024 6.920711 6.8690495 6.422855 6.503162 6.411158 7.1421714 7.662101 6.5904956 7.2965226
1370295_at 8.412749 8.633988 8.631135 8.511309 8.556788 8.425928 8.3497305 8.427954 8.39086 8.701525 8.494207 8.558605
1370296_at 13.526977 13.528031 13.436959 13.465441 13.471844 13.507989 13.507243 13.476932 13.469953 13.474307 13.214548 13.475333
1370297_at 6.034144 6.2284493 6.208542 6.1273255 6.0313697 5.9164042 5.8680396 5.922539 6.3231077 6.3945785 5.7076416 6.2223563
1370298_at 9.904093 9.974332 10.040442 10.007001 9.786952 9.84764 10.010594 9.533876 10.008612 9.809551 9.987839 9.708752
1370299_at 13.821425 13.780398 13.740234 13.790637 13.682507 13.697917 13.747648 13.770551 13.716067 13.660078 13.705538 13.576461
1370300_at 8.373605 8.352156 8.160744 8.344323 8.269772 8.512626 8.365213 8.224936 8.352977 8.3321495 8.296703 8.223146
1370301_at 6.858838 7.501538 6.8984156 7.050803 7.4918256 7.054505 6.8043823 7.1553926 7.2675686 6.8436265 7.126949 7.0875225
1370302_at 8.211601 8.489801 8.050063 8.121696 8.376055 7.852686 8.27865 8.042578 7.924039 8.300296 7.9929647 8.472236
1370303_at 6.2144446 6.4608917 6.414956 6.3257065 6.476361 6.6371346 6.758626 6.4325714 6.331577 6.5852537 6.9349027 6.3790884
1370304_at 8.745417 8.771634 8.589613 8.75801 8.6510105 8.617271 8.704119 8.567674 8.8666525 8.823526 8.875744 8.872993
1370305_at 9.648242 9.68667 9.780853 9.676589 9.502009 9.647052 9.731896 9.6090765 9.607297 9.498782 9.610544 9.621139
1370306_at 9.201872 8.884634 9.216424 9.079031 8.847055 9.128139 9.107984 9.218484 8.796949 9.229984 9.273899 9.217456
1370307_at 7.6180873 7.6654 7.5669675 7.5293813 7.5891333 7.5880733 7.3798995 7.4710336 7.038315 7.697508 7.4995003 7.5154595
1370308_at 7.5317793 7.727594 7.8805304 7.690111 7.5839844 7.5060024 7.3008547 7.473471 7.7396884 7.8288875 7.473497 7.645236
1370309_a_at 11.029105 11.12768 10.810304 11.039419 10.948581 10.825501 11.013344 10.977167 10.74466 11.005318 11.111072 10.890593
1370310_at 12.926413 12.866315 12.85915 12.783097 12.88643 12.861224 12.906768 12.805402 12.925508 12.624019 12.628149 12.729991
1370311_at 8.075644 8.311766 8.129543 8.173279 8.152531 8.160104 8.206594 8.134932 8.541365 8.350738 8.296534 8.074238
1370312_at 3.7836366 3.920565 3.8266687 3.915056 3.8379183 4.0820904 3.7897398 3.8503366 3.790337 4.015477 4.1019554 3.6643734
1370313_at 9.279546 9.180222 9.068776 9.076038 8.811493 8.909342 9.0415325 9.366164 8.908442 9.05916 9.190959 9.368939
1370314_at 7.8179026 7.8830323 7.9386306 7.9696608 8.093966 8.256705 7.9893055 8.1593275 8.047932 8.385523 8.245641 8.20651
1370315_a_at 5.586791 5.4968157 5.876189 5.5741324 5.6797605 5.635506 5.3600063 5.562958 5.6284456 5.6527596 5.4069095 5.594624
1370316_at 8.140812 8.174026 7.941656 8.100196 7.89885 7.75187 7.8473177 7.9597077 7.791606 8.181429 8.18292 8.083143
1370317_at 7.096986 6.9127946 6.9224873 7.0703287 7.0113916 7.1645904 7.257479 7.020657 6.8165236 7.137135 7.2829947 6.87935
1370318_at 7.6823144 7.842777 7.5669675 7.596906 7.7674327 7.581057 7.5913844 7.7005467 7.442061 7.8554993 8.021759 7.9341497
1370319_at 9.5198555 9.680765 9.455978 9.65143 9.552991 9.693212 9.601899 9.824507 9.591956 9.689283 9.914038 9.732904
1370320_at 10.915419 10.683774 10.7624855 10.555347 10.937319 10.935625 10.875521 11.051128 11.012853 11.131179 11.052828 11.156498
1370321_at 10.436727 10.511502 10.503665 10.357235 10.393622 10.365604 10.515211 10.386757 10.005556 10.37897 10.161953 10.379757
1370322_at 9.994113 9.896236 9.940876 9.886737 9.879456 9.979894 9.845189 10.0388 9.740098 9.816655 9.720263 9.846963
1370323_at 6.591771 6.3315854 6.4553847 6.368725 6.209049 6.1661468 6.212871 6.478368 5.670201 6.6440463 6.5836368 6.648106
1370324_at 7.3665557 7.280524 7.442309 7.5427194 7.4025717 7.250104 7.747321 7.512969 7.41018 7.263932 7.3096642 7.427835
1370325_at 10.07528 9.993236 9.83257 10.011184 10.005359 9.7201185 9.931141 9.993093 9.498163 10.138186 9.888356 9.7477665
1370326_at 7.474761 7.613546 7.4773064 7.3468637 7.3859196 7.4403768 7.3041306 7.4870644 7.2508903 7.407068 7.4679785 7.470274
1370327_at 8.040726 7.8140907 7.8510776 7.934751 7.7633986 7.907487 8.036949 7.841651 7.700339 7.955296 7.8494534 7.878601
1370328_at 5.32573 5.005409 5.40114 5.241097 5.409058 5.204818 5.4342184 5.6995444 5.259408 5.308406 5.6788483 5.4724727
1370329_at 8.816355 8.868138 9.246631 9.032084 8.949437 9.104289 9.166817 9.149289 8.963072 8.748886 8.622028 8.9270525
1370330_at 7.2524114 7.5306344 7.2220078 7.264148 7.0835576 7.3529897 7.5332465 7.266041 7.330504 7.380531 7.189552 7.2634783
1370331_at 8.059467 8.217585 8.035875 7.7479787 8.001904 7.9641614 7.789471 8.028731 7.7661076 7.995472 7.5881786 7.993977
1370332_at 4.8314223 4.954485 5.271593 5.2574944 5.114033 4.650087 5.2907195 4.8213186 5.272395 4.8014708 4.7638416 5.0524015
1370333_a_at 13.138397 13.207872 13.076398 13.21048 13.185737 13.085386 13.016152 12.928555 13.127587 12.947772 13.03152 13.028306
1370334_at 8.472412 8.970043 8.865021 8.535044 8.33618 9.451374 8.993586 7.9624667 8.539768 8.494574 9.159758 9.311577
1370335_at 8.336029 8.393368 8.125511 7.9982038 8.078438 8.149618 8.210141 8.157003 7.675026 8.301737 8.33859 8.168564
1370336_at 11.285573 11.319303 11.0273695 11.001964 11.027912 9.869508 10.289307 9.968538 8.983218 10.649389 11.388913 10.866546
1370337_at 8.116495 8.353049 8.133242 8.110793 8.171152 8.303343 8.175425 8.059984 7.81432 8.213742 8.126239 8.10885
1370338_at 3.3704 3.4816844 3.9841373 3.3776119 3.646352 3.653145 3.4891434 3.554359 3.7899327 3.399729 3.7488627 3.6643734
1370339_at 10.288455 10.520801 10.172863 10.509987 10.363571 10.154442 10.24979 10.344862 10.233788 10.314056 10.340132 10.318729
1370340_x_at 9.552632 9.6839075 9.517728 9.731114 9.548369 9.37023 9.470648 9.739039 9.562131 9.553035 9.581643 9.556333
1370341_at 3.4566064 3.4836786 3.325321 3.4912324 3.5809367 3.1892562 3.3157988 3.44005 3.5962987 3.4977765 3.5389593 3.5698297
1370342_at 3.825808 3.3548808 3.5844066 3.4729402 3.5286405 3.511601 3.812838 3.3105798 3.4686558 3.8234584 3.4865716 3.5339146
1370343_at 7.300678 7.5980105 7.185028 7.263593 7.2482157 7.402235 7.4851413 7.119471 6.568958 7.1975756 7.2757797 7.2801576
1370344_at 8.651785 8.885459 8.329847 8.301331 8.17894 8.257544 8.068487 8.452046 8.014357 8.2821865 8.006093 8.566944
1370345_at 6.227352 6.7324076 6.297423 6.1853466 5.9733963 5.417163 5.9397097 5.4175005 6.890994 7.1629386 5.703842 6.453317
1370346_at 5.8683987 6.4697604 5.70237 5.7424507 5.4664054 4.793621 4.9128733 4.855728 6.0909023 6.2719154 4.9827013 5.754184
1370347_at 5.2106514 5.561274 5.307708 5.56963 5.4229636 5.5732727 5.4171467 5.191128 5.4249325 5.504104 5.364538 5.2729144
1370348_at 10.712311 10.632479 10.55329 10.530159 10.487618 10.307314 10.463557 10.639778 10.6059475 10.705627 10.725995 10.750894
1370349_a_at 14.024624 13.991771 14.081523 14.017289 14.02624 14.028298 14.028298 14.058119 14.069613 14.037283 14.05057 14.032802
1370350_x_at 11.607318 11.699098 11.617736 11.021163 11.863789 10.422669 9.220383 9.697475 9.537221 9.769548 10.339756 8.990639
1370351_at 8.911241 8.919176 8.630539 8.839859 8.804077 8.804461 8.993446 8.819551 8.788519 8.833693 8.674158 8.543433
1370352_at 11.582506 11.524599 11.850517 11.685123 11.668568 11.829204 11.674352 11.579812 11.517344 11.694756 11.798873 11.866132
1370353_at 7.9457703 8.040658 7.774509 8.095171 7.792722 8.184171 7.9259644 7.774774 7.498321 8.174538 8.28836 8.047536
1370354_at 8.421253 8.486559 8.164089 8.41231 8.352682 8.210838 8.16835 8.254755 7.8384585 8.305237 8.42428 8.135788
1370355_at 13.117525 13.183782 12.531141 13.232744 12.696018 13.016902 13.283395 13.004706 12.763065 12.010104 12.328977 8.978088
1370356_at 7.5230675 7.877385 7.4336743 7.704376 7.405952 7.3381734 7.559578 7.47066 6.9900208 7.5379887 7.5046163 7.0246058
1370357_at 8.678798 8.476599 8.251148 8.502648 8.312727 8.444269 8.511297 8.368844 7.994626 8.275524 8.4987335 8.221651
1370358_at 8.816504 9.058117 8.900894 8.955226 9.0590105 8.895628 9.012028 8.938293 8.576342 8.7932825 8.832338 8.950484
1370359_at 12.676522 12.568346 12.667403 12.569459 12.705353 12.7557125 12.52642 12.509841 12.516527 12.592029 12.6364765 12.510166
1370360_at 9.19016 9.110415 9.119421 8.703737 8.889643 8.868087 8.981688 9.024872 8.684274 8.804166 8.887982 8.825404
1370361_at 4.6217937 4.4791226 4.3964596 4.4666324 4.451583 4.694296 4.849651 4.5319614 4.507147 5.057128 5.293519 5.3334036
1370362_at 6.7659583 6.9002647 7.305964 7.168533 7.327923 7.314048 6.9641786 7.0997424 7.203448 6.85694 7.120046 6.9948983
1370363_at 12.294669 12.604942 12.267834 11.925212 12.251918 11.6978035 11.679623 12.072287 12.092968 12.93785 12.818847 12.659315
1370364_at 7.6240954 7.7217903 7.424714 7.5414724 7.5614524 7.687729 7.516426 7.41303 7.4850655 7.8225365 7.624564 7.476817
1370365_at 8.964783 8.916037 8.623043 8.871219 8.852284 8.638889 9.121895 8.822935 8.790805 9.000849 9.082165 8.941511
1370366_at 10.12235 10.26416 10.199604 10.160282 10.254386 10.094182 10.028181 10.020075 10.08253 10.122885 9.987036 10.125286
1370367_at 4.135391 4.2429 4.454434 4.512411 4.3387413 4.2861056 4.2108746 4.4297514 4.4277353 4.253997 4.313543 4.405592
1370368_at 7.0214615 6.9496226 6.943105 7.169284 6.9895997 7.1076803 6.9582124 6.9484735 6.951062 7.1861463 6.958845 7.029808
1370369_at 6.107491 5.820889 6.0797863 6.0894356 6.14573 6.1121583 6.041146 6.1950717 6.9211664 5.877776 6.1146026 6.0762267
1370370_at 7.8945527 7.8621593 7.9625616 7.860837 8.038132 7.7415433 7.7122154 7.8383675 8.279677 7.927789 7.846623 8.115083
1370371_a_at 8.721816 9.107018 8.738094 8.768417 8.858533 9.045862 8.828826 9.091296 8.626012 9.001287 8.83711 8.79592
1370372_at 4.2118015 4.085919 4.3746457 4.3174405 4.2070165 4.1314745 4.197344 4.294828 5.1132154 4.364003 4.4569507 4.3532147
1370373_at 5.4918504 5.5945654 5.876189 5.539253 5.5498743 5.626795 5.6729403 5.710791 5.8370724 5.706232 5.6360493 5.9079666
1370374_at 8.850307 8.894395 9.248917 8.497698 8.719871 9.124586 8.334772 8.799886 8.390053 8.668034 8.247959 8.555017
1370375_at 11.671958 11.626107 11.626831 11.742515 11.514064 11.754133 11.898431 11.5591545 11.426206 11.250247 11.192264 11.198829
1370376_a_at 8.870615 8.8190155 8.599542 8.802368 8.3622055 8.5072975 8.557024 8.662081 8.668072 8.756117 9.089436 8.772627
1370377_at 13.009869 13.0477705 12.985433 12.686323 13.067155 12.809131 13.059583 12.633101 12.857336 12.93817 12.662136 12.91575
1370378_at 12.246985 12.228245 12.233096 12.129523 12.168888 12.166999 12.174778 12.225247 12.30954 12.238786 12.192818 12.181748
1370379_at 5.639855 5.572896 6.0435405 5.5255904 5.6784286 5.8862734 5.743381 5.6296334 5.816647 5.977081 6.7931643 7.4509225
1370380_s_at 7.918541 7.61371 7.769321 7.6319666 7.4490294 7.8338428 7.8217983 7.6421194 7.461606 7.8713613 7.567719 7.615932
1370381_at 11.068303 11.066126 11.117928 11.078069 11.130317 11.025766 11.068025 11.116895 10.486234 11.073163 11.234773 11.071305
1370382_at 3.2698388 3.3990786 3.4185672 3.2131925 3.3421214 3.3377447 3.3722193 3.4404972 3.694088 3.2860057 3.0659235 3.3135428
1370383_s_at 8.028407 8.662735 7.643048 8.1967745 8.11603 8.45356 7.9387836 8.572574 8.995078 7.8615837 7.374467 8.08375
1370384_a_at 7.44528 8.835636 5.0542946 7.3665767 7.5713367 6.0059485 5.569802 7.1211157 5.3781977 7.170615 8.337805 5.3414545
1370385_at 5.735677 5.872353 5.604294 5.9343047 6.0639853 6.2295647 5.6738043 6.16137 5.468423 6.161147 6.548063 5.9914227
1370386_at 7.8282967 7.914987 7.756119 7.7221875 7.7222548 7.519049 7.5642 7.7367244 7.466796 7.8725367 7.960293 7.7149277
1370387_at 11.586851 10.920701 11.753675 10.980257 10.826962 10.053839 11.060103 11.181872 11.288814 11.848694 11.025687 11.964313
1370388_at 3.910386 3.974028 4.2787576 3.979984 4.268927 4.0717983 4.334627 4.030197 4.02891 3.9479873 3.961791 4.230377
1370389_at 3.8157725 3.8590837 3.708476 3.7599156 3.8088892 4.033076 4.05169 3.7833047 3.9362867 3.8213077 3.6681702 3.8504326
1370390_at 4.6170173 4.60535 4.7165675 4.7504644 4.636389 4.623455 4.788232 4.6740427 4.573693 4.7183757 4.784069 4.915269
1370391_at 4.9785504 4.9209557 5.0875363 4.832627 4.9868546 4.9486313 4.9124656 4.8430567 5.1586876 5.018779 4.674704 5.095497
1370392_at 4.800351 4.9775305 5.343339 5.2514687 5.398442 5.0635843 5.2326446 5.127853 5.1214075 5.261734 4.9363704 5.152271
1370393_at 5.5417395 5.4735966 5.2295527 5.454879 5.1537123 5.5083094 5.5588584 5.5411544 5.459858 5.537798 5.405791 5.752478
1370394_at 4.8983164 7.7291336 5.820096 6.9048448 7.485316 8.18043 6.055553 5.1505165 7.5034323 6.900111 5.37996 6.870648
1370395_at 6.66188 6.6576457 6.605754 6.692488 6.716869 6.7991333 6.8922405 6.8819304 6.889088 6.668292 6.7333493 6.9730577
1370396_x_at 14.07462 14.0354395 14.097294 14.069257 14.076146 14.038672 14.053591 14.077094 14.114513 14.058044 14.065584 14.091139
1370397_at 11.712172 12.174492 11.57653 11.954963 12.261509 11.710731 11.563448 12.006713 11.895738 11.987193 12.377114 12.480494
1370398_at 6.201833 6.1262836 5.8583856 5.9127083 6.0945697 6.2281275 6.075308 5.7335906 6.001325 6.0244355 5.9999785 6.051032
1370399_at 7.547122 7.452888 7.403801 7.265778 7.3029118 7.529543 7.555959 7.367377 7.3490458 7.1132355 7.203065 7.327468
1370400_at 5.258048 5.2416763 5.28504 5.428241 5.192503 5.489612 5.354528 5.081327 5.545076 4.9372506 5.149603 4.9599147
1370401_at 3.6509826 3.7576456 3.670039 3.7910686 3.5570958 3.6986127 3.828836 3.6904757 4.0230155 3.7121825 3.8569582 3.705397
1370402_at 7.3339415 7.3380594 7.3775306 7.0851216 7.2428255 7.1970396 7.397348 7.4083486 7.61737 7.4525485 7.3310857 7.457282
1370403_at 4.485444 4.380599 4.5958424 4.6257296 4.7499084 4.5941114 4.377641 4.5619125 4.6831565 4.73524 4.711836 4.762241
1370404_at 3.820531 3.5089648 3.926459 3.6891868 4.0224996 3.8141751 4.010988 3.7947652 3.896403 3.716651 3.7033265 3.9435291
1370405_at 3.4279108 3.7097232 3.495412 3.6729054 3.3022616 3.625145 3.6092145 3.6603584 3.4968612 3.7542489 3.636375 3.4300556
1370406_a_at 3.707832 3.7783806 3.5769465 3.6815987 3.5287154 3.3831282 3.6403182 3.584684 3.7295651 3.6244106 3.8995922 3.7647154
1370407_at 9.033306 8.896912 8.912126 8.79105 8.89687 9.076984 8.892662 8.958996 8.554847 9.086068 9.497803 9.231196
1370408_at 4.50867 4.7125993 4.502562 4.4331036 4.776509 4.6667056 4.421775 4.4231863 4.447202 4.2436633 4.432442 4.454891
1370409_at 4.3085785 4.148215 4.4361973 4.338486 4.3952804 4.4432607 4.4833245 4.349851 4.6614113 4.3869066 4.240982 4.5588517
1370410_at 3.9189053 3.9302013 3.9918518 4.0150366 3.9078486 3.843014 3.932167 4.0267143 4.534395 3.7244446 3.7484932 4.1745415
1370411_at 5.3836937 5.576696 5.7416387 5.533229 5.7678823 5.6987224 5.6303225 5.6121764 5.8800907 5.574695 5.7068143 5.5996757
1370412_at 4.081279 4.1612267 4.0913153 4.145448 4.174488 3.9237046 4.174696 4.3074493 4.095788 3.9685767 3.8250492 3.9436295
1370413_at 7.0404525 7.2106047 6.6149273 6.9945188 6.9795203 7.2958994 6.9385085 6.939318 6.807983 6.9209404 7.1591086 6.9800706
1370414_at 9.122885 9.252337 8.950712 9.297864 9.108977 8.893852 9.022314 9.433888 8.863172 9.424256 9.16307 9.196598
1370415_at 5.780073 5.778917 5.843608 6.244203 5.8787556 5.577139 5.5515804 5.700055 6.00292 5.567511 5.5048137 5.7007747
1370416_at 4.8348875 4.538046 4.779716 4.645064 4.5256815 4.7437687 4.595412 4.820957 4.8846 4.5681715 4.789227 4.660205
1370417_at 4.095267 4.175326 4.211077 4.128536 4.158955 4.1870756 4.3240933 4.029333 4.225348 4.086976 4.2032743 4.359787
1370418_s_at 5.2354107 5.12753 5.3135114 5.2473702 5.629164 5.05934 5.555329 5.0552454 5.487294 5.162956 5.634627 5.332166
1370419_a_at 5.658082 5.6418543 5.6505194 5.39888 5.507857 5.5778494 5.729373 6.0974727 5.8909216 5.322277 5.437806 5.431838
1370420_at 11.930932 12.991965 11.487287 12.780434 12.360814 11.946933 11.170104 12.4332 11.593816 11.365405 11.838111 11.43755
1370421_a_at 5.4602003 5.669935 6.063678 6.0467224 6.114358 6.116073 5.753657 6.154266 6.0879793 5.814213 5.6642494 6.422833
1370422_at 6.475405 6.525069 6.027589 6.595988 6.5163946 6.7194195 5.8674865 6.358773 6.3001666 6.500249 6.052815 6.5236382
1370423_at 5.5047855 5.766962 5.392348 5.477756 5.650651 5.685243 5.745747 5.7258487 5.9184294 5.756865 5.6449623 6.092074
1370424_at 3.9645536 3.8515325 3.843204 3.8518798 4.113439 4.001542 3.9400964 3.8577852 3.7518876 3.796657 4.169236 4.160248
1370425_at 12.428566 12.4091215 12.4759245 12.503094 12.613492 12.272051 12.393008 12.298849 12.47123 12.334997 12.170615 12.778708
1370426_a_at 10.952524 10.9402075 10.857543 11.181033 10.871261 10.944463 11.084899 10.942014 10.858854 10.981359 10.923868 10.70411
1370427_at 5.4750385 5.401185 5.093732 5.3319197 4.9435005 5.3159432 5.2100906 5.590433 5.206465 5.381714 5.555701 5.623912
1370428_x_at 12.277563 12.155684 12.122837 12.137441 12.014614 12.312605 11.56919 12.054332 12.103806 11.890903 11.8892765 11.703246
1370429_at 9.760357 9.602867 9.629489 9.806282 9.585862 9.797394 9.418517 9.524824 9.347775 9.330759 9.470143 9.395739
1370430_at 4.7266603 4.3836155 5.1142626 4.6369615 4.504764 4.787236 4.8019414 5.0063167 5.220222 4.8407226 5.0415993 4.571451
1370431_at 3.6411114 4.1221194 4.113975 4.1961527 4.0965385 3.974117 4.0568957 4.0492907 4.5041122 3.7911122 3.9960854 4.008868
1370432_at 3.4723723 3.4583786 3.4384544 3.2361188 3.3434076 3.2384508 3.7487247 3.4212952 3.7876678 3.2931268 3.3605936 3.3773754
1370433_at 10.379263 10.308302 10.539045 10.344909 9.223521 10.36565 9.967614 9.778969 9.816055 10.288874 9.786537 10.259227
1370434_a_at 3.412784 3.442887 3.3787284 3.3842227 3.3158376 3.3251023 3.5986671 3.3891363 3.531128 3.3832088 3.2839 3.4126778
1370435_a_at 7.3127623 7.379786 7.140388 7.269765 7.166422 7.2490263 7.149374 7.271553 7.255406 7.615817 7.484895 7.465892
1370436_at 7.255887 8.511767 5.5659304 6.8571754 8.954792 7.0046825 6.370136 7.054953 6.708648 7.5825295 8.1869755 6.667507
1370437_at 6.481202 6.0631385 6.1523457 6.144374 6.276089 6.5037227 6.35941 6.000152 6.461604 6.422523 6.92021 6.118446
1370438_at 5.424353 5.5846596 5.57303 5.7323675 5.248466 5.3801804 5.484805 5.534961 5.2185116 5.140038 5.4638314 5.505087
1370439_a_at 3.0809274 3.1925032 3.3315606 3.2748659 3.2160416 3.2909074 3.3571093 3.1639535 3.5325904 3.2353468 3.0402882 3.3211281
1370440_at 7.712712 7.771598 7.5777574 7.6395755 7.7174025 7.666997 7.897386 7.9548097 7.5260944 8.190123 7.966835 7.852369
1370441_at 3.8342638 3.729865 3.679974 3.9781497 3.668777 3.8507035 3.9827936 3.7676287 3.6930983 3.6664658 3.6611495 3.6241763
1370442_at 3.3107088 3.3924544 3.28437 3.265179 3.2179606 3.2242713 3.1706154 3.192552 3.202889 3.1669147 3.096569 3.3663154
1370443_at 7.631558 7.4936604 7.694966 7.1839 7.4818525 7.2682343 7.5184917 7.745714 7.5781183 7.4772973 7.3439507 7.359879
1370444_at 4.262616 4.248702 4.849781 4.437339 4.4095373 4.0929976 4.662059 4.526539 4.593075 4.4998646 4.496282 4.641526
1370445_at 6.3750405 6.5506144 6.1624904 6.3454084 6.0826726 6.12956 5.9414344 5.958141 6.144742 6.350848 6.201454 6.506959
1370446_at 7.0031767 6.993405 6.7821608 6.7784133 6.6802635 6.701475 6.660704 6.843331 6.9720244 7.0044937 6.6143928 6.6572704
1370447_at 4.588813 4.5039663 4.6030135 4.402214 4.5800447 4.551963 4.6415796 4.633236 4.77894 4.5421658 4.532625 4.3627505
1370448_at 4.0984206 4.2184124 4.377093 4.322466 4.2002325 4.1979895 4.19915 4.157705 4.2604833 4.165502 4.3343487 4.3285365
1370449_at 7.825083 8.140315 7.8598394 7.902225 8.263815 7.9251814 7.667389 7.6408024 7.784571 8.110474 7.9795012 7.8144746
1370450_at 4.040224 4.456581 4.433705 4.0229754 4.2330666 4.249106 3.9065676 4.371734 4.395261 4.1541333 4.2294674 4.4453645
1370451_a_at 4.6477604 4.95842 5.0530167 4.979245 4.767721 4.8904214 5.2655954 4.9366684 4.8819904 5.001376 4.7581797 4.8789487
1370452_at 3.6972697 3.5812898 3.9405096 3.6860702 3.8109865 3.7259593 3.8864 3.697158 3.721178 3.7185519 3.7477236 3.6529286
1370453_at 4.8314223 4.796808 4.7579966 4.8603263 5.083644 4.5108447 4.950037 4.8011584 4.57499 4.934836 4.703051 4.7510924
1370454_at 4.5968914 4.7198935 4.568321 4.566686 4.404456 4.6102514 4.5574384 4.427085 4.5216355 4.446758 4.6070814 4.7870564
1370455_a_at 3.175379 3.1334915 3.2910907 3.3315644 3.2069037 3.3926537 3.1536658 3.2428527 3.4256086 3.2634785 3.2228346 3.2736378
1370456_at 3.6056342 3.8790123 3.8792155 3.7280653 3.9258916 3.774824 3.7720633 3.6770856 3.7362604 3.696955 3.9490306 3.803553
1370457_at 3.7565198 3.941549 4.035921 3.9816983 4.0380945 3.8489056 3.942484 4.038585 4.030128 3.8037863 3.7694166 4.269668
1370458_at 4.1672115 4.0712924 4.146373 3.97542 4.252001 4.3413625 4.2651014 4.226092 4.3773823 4.2887554 4.249797 4.0966554
1370459_at 3.6619089 3.8935602 3.9299045 4.0819497 3.9227557 4.0159626 3.8886642 3.8279006 4.043722 4.039898 4.015314 4.0950704
1370460_at 7.5531445 7.8740993 7.58148 7.483602 7.3859196 7.775648 7.581649 7.6540747 7.4929986 7.79923 7.7262897 7.610034
1370461_at 5.178302 5.67929 5.474404 5.5073123 5.0618043 4.747314 5.052571 5.010764 5.0624704 5.841804 5.2060356 5.389291
1370462_at 5.237287 5.5512853 5.2146955 5.1312523 4.677209 4.6270237 4.685239 4.7359295 5.1980467 5.8222957 4.6296473 5.144382
1370463_x_at 5.72716 5.967099 5.9321685 5.934659 5.7003345 5.9062057 6.307315 6.4050198 5.900318 5.637576 5.9032135 6.238876
1370464_at 5.0126004 5.5932846 4.7879395 5.287743 5.1406317 5.282091 5.023581 4.803475 5.0423174 6.043331 7.073374 6.551904
1370465_at 5.492026 5.963918 5.521364 6.0181003 5.3448095 6.056973 5.4068074 5.097883 4.6614113 6.2760305 7.477461 7.1849713
1370466_at 3.8832643 3.997294 3.8001127 4.0791006 3.8874347 3.9266164 4.11446 4.164744 4.121564 4.0119505 3.8487964 4.0572343
1370467_at 4.2515917 4.1973605 4.4159045 4.180286 4.5708766 4.512513 4.683379 4.7101173 4.814169 4.5541577 4.25413 4.700269
1370468_at 3.0822062 3.235648 3.1722586 3.2546446 3.094568 3.1009164 3.28945 3.203391 3.6250894 3.2960272 3.4813175 3.3821616
1370469_at 5.4853907 5.3795223 5.3724823 5.58932 5.587065 5.5599775 5.3538475 5.693554 5.8847523 5.34722 5.293131 5.6863656
1370470_at 4.087629 3.8991044 3.892503 4.0220485 3.9152627 4.009873 3.903539 4.086693 3.5690308 3.949174 3.8745427 3.748651
1370471_at 3.5860329 3.67718 3.750232 3.6662934 3.6291559 3.6802306 3.6691353 3.7569551 3.900138 3.598902 3.6910343 3.9304543
1370472_a_at 4.373354 4.4609413 4.456314 4.599597 4.6313524 4.40201 4.4753256 4.529253 4.642374 4.212228 4.294052 4.796896
1370473_a_at 6.2314253 6.6445675 6.183411 6.4847083 6.03129 6.181503 6.256583 6.054752 6.153357 5.947844 6.131968 6.233685
1370474_at 5.586528 6.1070886 6.0180707 5.725828 5.9719963 5.936185 5.8992534 5.725902 5.6043696 5.705793 5.625075 5.5454454
1370475_at 13.195105 13.279326 13.254531 13.274589 13.267221 13.280532 13.182142 13.165573 13.075539 13.164175 13.21223 13.22544
1370476_at 7.467386 7.3273716 7.2609243 7.4193063 7.3854227 7.1432524 7.2056103 7.389429 7.382991 7.3436418 7.3776546 7.196494
1370477_at 3.5128841 3.5592082 3.8154764 3.5994124 3.5316768 3.4318147 3.9229443 3.6913538 3.9137154 3.4265506 3.6069531 3.689973
1370478_at 5.416893 5.0272193 5.624264 5.5381975 5.423827 5.5673566 5.2855997 5.6767664 5.6468487 5.458105 5.3263087 5.751665
1370479_x_at 13.067688 13.072499 13.052979 12.980656 13.094252 12.859343 13.235749 12.953643 13.312059 12.418116 12.353834 13.328721
1370480_at 3.8576062 3.704447 3.6789317 3.823278 3.9467976 3.7049537 3.8022292 3.7861814 3.8714697 3.8129926 3.700184 3.6998074
1370481_at 4.9166307 5.0724454 4.9747705 5.1762133 5.0233297 4.875438 5.3790903 5.3267646 5.5473304 5.105109 5.032618 5.1428423
1370482_at 4.961466 4.9642353 5.436221 5.094289 5.040634 4.9783163 5.503296 4.980382 5.5191975 4.770693 5.178488 4.8786488
1370483_at 3.9842317 4.274602 3.8367624 3.8991387 4.0609174 3.9995594 3.7707393 3.643353 4.153613 3.715883 3.7877238 3.6777163
1370484_at 5.125001 4.9145145 5.1673164 5.0470033 5.0906014 4.972001 5.093165 5.1763663 5.238564 5.107796 4.8974977 5.111874
1370485_a_at 5.525798 4.75203 5.3450956 5.0996103 5.597834 5.1743603 5.4869976 5.2992835 4.4021144 5.205064 4.8671556 5.699069
1370486_a_at 5.373678 4.8999724 5.029191 5.214626 4.831606 4.9116554 5.172167 5.1962795 5.7251477 5.2112627 5.0047555 5.4200993
1370487_a_at 6.4749293 6.1758995 6.5234194 6.2274375 5.880123 6.2628818 6.244407 6.13241 6.2754493 5.906393 6.1392393 6.121805
1370488_a_at 6.9872446 6.977241 6.9423933 6.755235 6.8377047 6.9374843 6.9500904 7.291752 6.2192683 6.6945105 6.793912 6.2813363
1370489_a_at 4.2900734 4.1439366 4.1176586 4.2459517 3.9957004 4.1670866 4.500165 4.0602627 4.168867 4.300497 4.1540203 3.8139317
1370490_at 3.742721 4.0822577 3.760046 4.1547656 4.2496905 4.0197816 4.135234 4.0642962 4.1882815 3.970214 4.1460423 4.009408
1370491_a_at 7.480397 5.6545906 5.7754407 6.0219445 6.0160913 5.435878 5.334188 5.9563355 5.5362077 6.7027626 6.505522 6.7220125
1370492_a_at 4.422647 4.609543 4.6337504 4.546008 4.6672397 4.536484 4.695906 4.7785234 4.584457 4.654827 4.580972 4.3964524
1370493_a_at 3.5139537 3.4826622 3.6243656 3.7162583 3.4763882 3.9001434 3.8232431 3.3950036 4.121 3.48788 3.5617676 3.5289967
1370494_at 3.9514832 4.154828 4.2309666 3.987507 3.90361 4.3559203 4.0644913 4.249853 4.39734 4.1423783 4.1472397 4.576482
1370495_s_at 13.366734 13.184068 13.215082 13.197829 13.343104 13.310092 13.085764 13.267693 13.217397 13.264112 13.304279 13.272523
1370496_at 12.701582 12.682406 12.867042 12.699356 12.753593 12.864744 12.658625 12.623796 12.615835 12.581746 12.695919 12.502197
1370497_at 3.685719 3.8899984 3.9767544 4.031603 3.876406 3.9545667 3.7760534 3.8480022 4.3631334 3.9681237 3.9537714 3.8310993
1370498_at 3.4011097 3.2306194 3.5369725 3.3781211 3.5463855 3.5045328 3.3677208 3.3637702 3.4794855 3.498519 3.6044803 3.3937109
1370499_at 4.275499 4.126606 4.224268 4.263725 4.3194094 4.4218273 3.9867308 3.9438634 4.344389 4.022799 3.9151585 4.0444927
1370500_a_at 3.5409584 3.7699623 3.534094 3.7600164 3.7178996 3.8108666 3.7748327 3.5264976 3.7569063 3.6636133 3.7351933 3.5698297
1370501_at 9.5433655 9.606124 9.526121 9.623508 9.427322 9.438658 9.443601 9.644972 9.441248 9.446571 9.441793 9.415767
1370502_at 4.074525 3.7127848 4.0614185 4.01695 3.9228394 3.8369741 4.060776 3.9310827 4.0137615 4.1862764 3.8874972 4.0586734
1370503_s_at 4.5217586 4.5278263 4.534105 4.4674525 4.3675656 4.393318 4.3914437 4.359455 4.441787 4.584516 4.475322 4.401101
1370504_a_at 5.687308 5.572896 6.047105 5.796139 5.8458223 5.5716343 5.9018493 5.72846 6.280429 5.9261103 6.172904 6.3778734
1370505_at 6.799931 6.904382 6.432862 6.621095 6.3691754 6.504833 6.7202773 6.7513814 6.6963434 6.637329 6.606137 6.5557446
1370506_at 7.2247133 7.0447903 7.052277 6.9870543 6.932441 7.0522623 6.763256 6.994954 6.7840495 6.888159 7.016568 6.8409967
1370507_at 5.763239 6.0383134 5.7416387 5.688414 5.8879766 5.932718 6.150317 5.6197076 6.3636627 6.125403 5.9196987 5.9890037
1370508_a_at 4.970246 4.352847 5.288939 4.945696 4.8832254 4.5918894 5.1393538 5.0128956 4.9235573 4.6085157 4.816375 4.790298
1370509_at 7.003789 7.023768 6.868526 7.287958 6.9350457 7.399961 7.7135086 6.770339 7.526962 7.447017 7.464833 7.3062825
1370510_a_at 7.850643 8.139665 8.006113 7.879765 7.960511 8.125806 8.217817 7.925561 7.7414913 8.062847 7.9807663 7.7071624
1370511_at 13.823839 13.889126 13.891946 13.82498 13.917092 13.882831 13.838385 13.849975 13.788236 13.813036 13.765151 13.719519
1370512_at 8.210459 8.434953 8.219681 8.319021 8.313768 8.206683 8.096407 8.1172905 7.6399813 8.220512 8.164631 8.148237
1370513_at 3.5467618 3.6729984 3.5854797 3.682887 3.4987454 3.5699515 3.7370837 3.5977395 3.763722 3.503184 3.500352 3.6829128
1370514_a_at 3.3285296 3.1917014 3.583382 3.1389318 3.3434076 3.385122 3.5416338 3.5935066 3.5180812 3.3825989 3.698012 3.4325488
1370515_x_at 4.041689 3.9709463 4.1044464 4.432362 4.456667 4.038963 4.3939085 4.2569394 4.2510424 3.9621255 4.2432756 4.009145
1370516_at 6.73725 6.562534 6.6482906 6.8964367 6.7872243 6.710733 6.184855 6.6692815 6.1334925 6.536791 6.1762443 6.321086
1370517_at 3.5173337 3.448445 3.7596707 3.5505435 3.7127347 3.4753008 3.358571 3.7183678 3.710435 3.7457938 3.6256475 3.6665506
1370518_a_at 3.8343627 3.9440472 4.144834 3.9662993 4.066896 4.0645704 4.035887 4.121418 3.705771 4.0936127 4.13548 4.2847204
1370519_at 4.41612 4.747958 4.5559263 4.337986 4.2872443 4.4497952 4.285606 4.491605 4.174748 4.1928744 4.712327 4.3709593
1370520_at 4.69921 4.279868 4.092738 4.6656837 4.0021954 4.496107 4.5338855 4.00902 4.462732 4.535264 4.278134 4.266778
1370521_at 6.6172004 6.597851 6.4410152 6.5544653 6.628519 6.6524415 6.470305 6.6243644 6.575379 6.5318365 6.4347706 6.542909
1370522_at 9.367455 9.262547 9.301464 9.299534 9.370388 9.122586 9.333415 9.229417 8.788588 9.181067 9.15115 9.014585
1370523_a_at 8.040642 8.165647 8.055375 8.030434 8.141377 8.24279 7.9606237 7.97248 7.9564366 8.099909 8.100205 7.990473
1370524_at 9.46575 9.475653 9.407826 9.498179 9.424617 9.571396 9.382998 9.43826 9.066617 9.460953 9.651968 9.518632
1370525_at 8.518934 8.528076 8.609694 8.315281 8.016476 8.548221 8.305927 8.476158 8.192522 8.3839655 8.551813 8.272495
1370526_at 6.350695 6.266907 6.134169 6.1285715 5.9365396 6.1360087 6.512249 6.4191036 6.48407 6.3477573 6.1442246 6.0192866
1370527_a_at 8.787281 8.793244 9.041316 8.896698 8.855415 9.22939 8.941052 9.228795 9.154304 8.885283 8.868015 9.133087
1370528_at 6.373741 6.192592 6.420494 6.3409605 6.436964 6.4162903 6.3755383 6.5282955 6.54125 6.2184873 6.217337 6.462322
1370529_a_at 7.9317203 8.009769 7.876626 8.080894 7.8401594 7.9511337 7.970342 8.079163 7.558136 8.156583 7.5888176 7.9011545
1370530_a_at 8.248511 8.571514 8.304026 8.749545 8.331154 8.574393 8.41105 8.501067 8.255955 8.572066 8.404565 8.47736
1370531_a_at 5.7191277 5.7769194 5.5541725 6.1163216 5.6290855 5.782893 5.5803795 5.7762456 5.7288723 5.74518 5.589248 5.7263317
1370532_at 5.582879 5.3043256 5.453247 5.4704976 5.6118793 5.5855846 5.763969 5.8224635 5.697963 5.463999 5.3193583 5.4389343
1370533_at 4.3088984 4.1730933 4.322173 4.2956247 4.4021206 4.3333483 4.3639092 4.174175 4.2011843 4.422263 4.4872656 4.157406
1370534_at 7.96317 7.719923 7.947617 7.783241 7.960511 7.5996184 7.761333 7.5302606 7.353753 7.5303383 7.5235057 7.4275966
1370535_at 3.7097752 3.922395 3.7377243 3.9194589 3.7785585 3.693224 3.9336784 3.6620414 4.1142426 3.752869 3.7503316 3.888965
1370536_at 5.2657957 5.5587406 5.1742153 5.2559595 5.579911 5.2569466 5.5203767 5.2792196 5.076379 5.4684763 5.5282574 5.1258354
1370537_at 7.5228157 7.1861844 7.126708 7.42944 7.32844 7.2958994 7.2566447 7.2836814 7.1055665 7.4537144 7.3147783 7.4324737
1370538_at 8.428522 8.051683 7.9230194 8.279276 8.014484 7.582968 8.005664 8.166553 7.4873753 8.419399 8.521038 8.068523
1370539_at 7.0044594 7.074876 7.0043283 7.2224016 7.076604 7.2753544 7.1220493 7.050156 7.171214 7.198936 7.085187 6.9653454
1370540_at 4.0117025 4.0051293 4.3001184 4.0044928 4.0636263 4.51457 4.285811 3.8695285 3.9852505 4.412316 4.2680492 4.019168
1370541_at 6.293736 6.440144 5.9936385 5.804072 6.378515 6.5388455 6.551176 6.081174 6.298962 6.3524446 6.491221 5.858778
1370542_a_at 6.881372 6.977715 6.768182 6.7462053 6.792546 6.991018 6.705189 6.642717 6.7497225 6.5421267 6.9704323 6.72449
1370543_at 7.131759 7.279639 7.0949783 7.2738624 7.0601864 7.3407416 7.0831823 7.4394636 7.002535 7.11572 7.1199193 6.9875236
1370544_at 6.309855 6.082734 6.092105 6.103772 5.8941584 6.2838697 5.9016557 6.25396 5.952689 6.1461034 6.1256847 6.4007506
1370545_at 4.619121 4.4384165 4.7257676 4.313692 4.712268 4.87926 4.695627 4.680043 4.856723 4.8531113 4.6237907 4.7435102
1370546_at 3.6857193 3.6306462 3.7911487 3.8390872 3.8089166 3.512971 3.890371 3.740983 3.9229054 3.7588549 3.720749 3.5595431
1370547_at 14.012625 13.981809 13.949208 13.937013 13.980697 14.042909 13.953986 13.939235 13.842549 13.917981 13.923348 13.859762
1370548_at 6.984293 7.6563234 7.375435 7.237562 7.6263094 7.893494 7.2392464 7.7521234 7.585307 7.1219225 6.26235 6.489665
1370549_at 6.192873 6.3691816 5.6484537 6.183789 5.9471517 5.9347053 5.8841496 5.894926 5.9134583 6.2241163 5.9413266 5.7599335
1370550_at 5.3659735 5.9843817 5.3910327 5.4256086 5.793516 5.4038725 5.5665374 5.6850395 5.618259 5.50967 5.768183 5.5559683
1370551_a_at 6.5042295 6.461413 6.5613546 6.5550346 6.5804663 6.511788 6.6912923 6.694734 6.9025774 6.6434035 6.338834 6.691417
1370552_at 5.241642 5.671604 5.3205423 5.5760584 5.487194 5.631998 5.53405 5.48293 5.3003426 5.489661 5.420904 5.4441633
1370553_at 8.099564 7.8468537 8.237379 7.7830644 7.8212404 7.92436 7.8920064 8.044203 7.4555564 7.668954 7.656845 7.420158
1370554_at 9.234306 9.423561 9.299248 9.402407 9.191948 9.193664 9.359241 9.285411 9.304092 9.396775 9.235769 9.206947
1370555_at 3.7950885 3.8472285 4.02108 3.8926685 3.6932197 3.9233892 3.9274073 3.7947655 4.044545 3.939353 3.8066008 4.276941
1370556_at 4.114785 4.1167674 4.3415556 4.430945 4.324229 3.9998813 4.667988 4.0941405 4.704078 4.2490053 4.408531 4.4372845
1370557_a_at 3.9382076 3.78121 3.9988167 3.7129211 3.8584492 3.7699616 3.8240488 3.872641 3.7673464 3.681554 3.8317146 3.9013755
1370558_a_at 3.2841191 3.2254307 3.126633 3.331842 3.409053 3.296795 3.2789404 3.163318 3.392611 3.3387184 3.324719 3.333954
1370559_at 3.819162 3.5873673 3.8458416 3.6404173 3.8939652 3.687775 3.563989 3.6996713 3.75086 3.5300627 3.7989783 3.868083
1370560_at 4.205319 3.9866116 4.152217 4.304422 4.2483783 4.142074 4.1916947 4.1496935 4.3035536 4.1280613 4.26458 4.1659155
1370561_at 4.2941504 3.9169588 3.9439766 4.268196 4.015595 3.8918576 4.1788354 3.9613183 4.0360622 4.110946 3.7069287 3.8145797
1370562_at 4.1272106 4.192727 4.352542 4.4483695 4.5030336 4.2751594 4.4505324 4.3105025 4.434836 4.2387257 4.1786785 4.355172
1370563_at 11.648914 11.9685135 11.365578 11.79741 11.715656 11.572887 11.483418 11.4218645 11.61133 11.678998 11.974391 11.993996
1370564_at 4.0328865 4.078382 4.08668 4.3217244 4.026858 4.345322 4.1590114 4.1491866 4.299605 4.061788 4.249184 4.152325
1370565_at 3.980573 3.6103678 4.2725024 4.017828 4.0000772 4.0953836 4.1049094 3.8976498 4.3539467 3.7796485 4.124465 3.9054968
1370566_at 10.467798 9.478076 10.817187 10.116916 9.666932 10.336505 11.273627 10.875658 10.550661 10.161568 9.794301 10.103549
1370567_at 6.6289363 6.543603 6.735644 6.6657457 6.675162 6.5972586 6.6414776 6.5990725 6.876441 6.6183834 6.7342014 6.693086
1370568_at 5.749505 5.6494656 5.7079735 5.769613 5.840057 5.657956 5.7363095 5.5647626 5.4420724 5.3629375 5.7987447 5.625825
1370569_at 4.554224 4.544446 4.8089733 4.784225 4.621675 4.8112626 4.6770115 4.6578503 4.9596033 4.7617264 5.2204766 5.024695
1370570_at 7.346439 7.8028784 7.275174 7.363611 7.6112194 7.5255947 7.5111957 7.3306704 7.2297807 7.504638 7.608643 7.3541613
1370571_at 4.9785504 5.514747 4.9743915 4.6489415 4.92682 4.8193293 4.6529007 4.604383 4.903544 4.993844 4.9627633 4.8374352
1370572_at 3.8079054 3.4651952 3.7330294 3.8021014 3.677467 3.6326616 3.8002765 3.8579867 3.8167665 3.6421 3.6794014 3.6506364
1370573_at 10.081298 9.82301 9.861615 10.054785 9.903945 10.202688 10.032814 10.331359 9.5166 9.859132 9.718211 9.48087
1370574_a_at 6.553429 6.522297 6.6170764 6.270064 6.5774536 6.518361 6.5953984 6.5734487 6.5570173 6.428317 6.5585685 6.6186614
1370575_a_at 8.875272 8.898515 8.731197 9.048657 8.997933 8.762 8.720502 8.981568 8.745455 8.97351 9.131367 8.716106
1370576_at 5.1683197 5.3754187 5.403751 5.3200517 5.5001326 5.5581465 5.5291333 5.6303 5.554617 5.2469215 5.192655 5.431838
1370577_at 6.411595 6.48543 6.2570624 6.2794113 6.1895256 6.390598 6.254613 6.101176 6.271979 6.0478497 6.170892 6.0207863
1370578_at 7.035435 7.0619407 7.2004747 6.68269 7.104958 6.9895835 6.9413843 7.1121793 6.977773 7.1629376 7.0729 6.9655576
1370579_at 8.904268 8.8489895 8.814964 8.845282 8.822245 8.956291 8.939434 8.937092 9.046749 8.8795395 8.875183 9.000484
1370580_a_at 13.486055 13.4062605 13.156315 13.3265915 13.312118 13.444372 13.591013 13.629365 13.46226 13.8131695 13.736615 13.665344
1370581_at 3.4399161 3.3678434 3.759189 3.6454616 3.8576021 3.778616 3.8372855 3.8186862 3.705771 3.7304716 3.8353875 3.9655402
1370582_a_at 3.175221 3.3672762 3.3139873 3.251374 3.2622216 3.2474144 3.2472494 3.3054612 3.5529249 3.341431 3.2187185 3.418316
1370583_s_at 6.5465546 6.5908504 6.5733714 6.8171515 6.414197 6.814366 6.050744 6.12824 6.1839037 7.567446 8.223921 7.558082
1370584_a_at 5.939635 6.43328 6.223671 5.709174 5.9664736 5.8900094 5.2936068 5.5252056 5.7682295 6.317909 6.8508964 6.113518
1370585_a_at 6.5781713 7.0025687 6.246441 6.666748 7.038906 7.3954554 6.1834803 6.9062095 6.7344666 6.2371097 6.031333 6.610877
1370586_a_at 5.492276 5.5334625 5.757099 5.7084618 5.580718 5.8435125 5.7830067 5.612495 6.120193 5.8139563 5.829416 5.714328
1370587_at 4.8035364 4.5801697 4.996479 4.686838 4.890098 4.654356 4.6183224 4.9063025 4.899948 4.899129 4.613861 4.815613
1370588_a_at 3.8499513 3.942296 3.9866264 4.0019684 4.120051 4.1484847 4.126592 4.091239 3.8113413 4.0163574 4.052617 3.87998
1370589_at 5.2356377 4.9383316 5.02683 5.0981317 5.091963 5.580187 5.019642 5.0464244 5.215884 4.9455395 5.213446 5.1125636
1370590_at 6.7216425 6.748204 6.918462 6.8245144 6.8608665 6.768708 6.916255 6.91245 7.16401 6.871258 6.8458295 6.8864927
1370591_at 7.6660523 7.8793664 7.9090066 7.8680716 7.7708178 7.86661 7.5262933 7.346356 7.4886613 7.593838 7.3876185 7.897272
1370592_at 7.2649 7.3280034 7.64642 6.8592324 6.9720283 6.7087626 7.0007505 6.8776197 6.5108414 7.6981792 8.073321 7.277148
1370593_at 13.531323 13.277458 13.596512 13.01821 13.520557 13.394027 13.528947 13.591219 13.47555 13.845652 13.828278 13.929501
1370594_at 4.162479 4.4463253 4.268366 4.687435 4.17346 4.2188435 4.5128794 4.581314 4.775176 4.315545 4.359693 4.412272
1370595_a_at 3.5896254 3.4337642 3.6068964 3.6028113 3.4534187 3.5592213 3.3435533 3.4667368 3.6676 3.3748147 3.4258413 3.579357
1370596_a_at 4.3636656 4.01391 4.1677127 4.0141954 4.0670815 4.188676 4.260834 4.034047 4.1982136 4.0383544 3.9389746 3.982059
1370597_at 6.154234 6.6390853 6.62082 6.809035 6.576597 6.7980857 6.7537117 6.391017 5.7792907 6.1514044 6.7694607 6.1744895
1370598_a_at 4.2581825 4.2938604 4.6269927 4.3732533 4.4959927 4.2514915 4.3601403 4.4760866 4.7561245 4.288674 4.006502 4.4000144
1370599_a_at 7.887636 7.9717417 7.692895 7.8190165 7.9765387 7.9133997 7.976855 8.038408 7.489526 7.552644 7.641063 7.2275076
1370600_at 6.135415 6.158711 6.0031915 6.4528503 5.8362675 6.103472 6.1598296 6.3704066 5.73114 6.032781 6.189721 5.936916
1370601_a_at 4.235782 4.2336397 4.471082 4.1968875 4.328661 4.5075502 4.369776 4.317191 4.6456537 4.266534 4.332928 4.27422
1370602_at 4.3108196 4.2060347 4.3637233 4.3499336 4.1086483 4.3783865 4.5554895 4.4373794 4.371686 4.2258596 4.093878 4.4610825
1370603_a_at 6.0737157 6.5293307 5.966566 6.266894 6.2642326 6.52694 5.8197436 6.2899737 6.1607623 5.721337 5.505586 5.8112283
1370604_at 3.6742673 3.8288229 3.7586052 3.7910573 3.776201 3.966503 3.878813 3.7446685 3.7836928 4.329318 4.1223803 3.9044623
1370605_s_at 6.021137 5.8953342 5.7163496 6.474104 6.1841364 6.53506 5.433098 5.9142666 5.6090317 6.422523 7.3051844 6.5684547
1370606_at 6.76244 6.848946 6.512269 6.7807274 6.7238 6.1359415 6.938905 6.891036 6.137526 7.0025783 7.2634706 6.7177925
1370607_a_at 4.5453563 4.224591 4.3444223 4.5883427 4.682687 4.431372 4.573595 4.7223206 4.2939196 4.670274 5.407502 5.001918
1370608_at 3.679129 3.5158327 3.50677 3.2914002 3.4481833 3.4262776 3.436014 3.444132 3.8206332 3.5399508 3.5750222 3.4082718
1370609_a_at 10.298052 10.267364 10.37668 10.186399 10.395745 10.3158245 10.257712 10.364017 9.964178 10.485798 10.449504 10.509074
1370610_at 4.3998013 4.325574 4.5859675 4.6385293 4.6072598 4.476468 4.3049555 4.356554 4.527553 4.372914 4.50686 4.438148
1370611_at 5.6613855 5.6606154 6.0820675 5.8434668 6.1467237 5.992749 6.0416927 5.904497 5.9649506 5.6743126 5.805608 5.9377255
1370612_at 5.134656 5.5726104 5.509537 5.277176 5.4661856 5.3807044 5.090707 5.5931153 5.732895 5.5466013 5.252599 5.617661
1370613_s_at 12.622049 12.6197 12.763725 12.575547 12.828304 12.214232 12.722696 12.742194 12.685462 13.156106 13.12741 13.249251
1370614_s_at 5.539629 4.8999443 5.5503526 5.1917586 4.9754763 5.3853517 4.8953857 5.0816402 5.303256 5.1466084 5.238358 5.628056
1370615_at 4.591594 4.5336356 4.914219 4.78633 4.711544 5.2007427 4.9191847 4.8289795 4.875848 4.645811 5.0357094 4.956933
1370616_at 4.407547 4.3158016 4.439163 4.483168 4.5463266 4.621811 4.836467 4.8959246 4.768686 4.57742 4.7286158 4.942569
1370617_at 4.6444664 4.5290146 4.7745104 4.6768837 4.7156944 4.3391047 4.3823433 4.541318 4.852544 4.733577 4.302347 4.417179
1370618_at 8.228554 8.231957 8.400813 8.204362 8.240442 8.3672695 8.453675 8.390279 8.008091 8.273647 8.263609 8.258112
1370619_at 4.719828 4.7288675 4.8281455 4.5127344 4.803867 5.0134606 5.079837 4.6176786 5.0128713 4.5668902 4.7185636 4.735079
1370620_at 4.3159766 4.4906287 4.5051374 4.3356996 4.471465 4.3291655 4.697077 4.6392336 4.903544 4.553418 4.4349613 4.6873703
1370621_at 5.0302315 4.8071003 4.8972692 4.693163 4.792599 5.0303984 4.593247 4.7144895 4.8962693 4.6956716 4.808362 4.655688
1370622_at 3.980747 4.3904357 4.117322 4.484903 3.7794085 3.9891112 4.2660184 4.12666 4.5204873 4.086976 4.3315573 4.21259
1370623_at 6.909785 6.8710184 6.5601177 6.803864 6.82634 6.892837 6.4049034 6.8229537 6.898206 6.5935216 6.460841 6.629321
1370624_at 4.0656257 4.0372334 4.382736 4.273265 4.3648787 4.214057 3.970196 4.4729414 4.5881405 4.102674 4.136644 4.3356485
1370625_at 3.6380801 3.5440834 3.7946239 3.3810499 3.687291 3.3842196 3.693809 3.94847 4.0488586 3.760614 3.6464283 3.810382
1370626_at 3.2908418 3.3822486 3.354166 3.2853265 3.362922 3.1505454 3.5822864 3.3046892 3.3632412 3.282904 3.3618248 3.4035108
1370627_at 4.49632 4.161173 4.3828244 4.53104 4.370402 4.4353447 4.353629 4.552491 4.5632834 4.4039702 4.6486816 4.224025
1370628_at 4.5113616 4.7062645 4.780796 4.733907 5.2353764 5.288699 4.5589285 5.015909 4.939622 4.4231873 4.2976475 4.689906
1370629_at 3.692462 4.1221194 3.835801 3.7428212 3.7870924 3.8918576 3.4694755 3.6904757 3.8422418 3.6265287 3.6267374 3.4760883
1370630_a_at 7.319407 7.6323614 6.8219733 7.491914 6.830205 7.3726153 6.9582124 7.456996 6.6981964 7.208229 7.547022 6.894197
1370631_at 3.8541198 3.7285101 3.8734064 3.998557 4.293025 3.6953478 4.071006 3.9369357 4.1447763 4.042697 3.919578 3.9721408
1370632_at 4.4567604 4.079171 4.326928 4.1778135 4.202712 3.8782792 4.2998323 4.1901226 4.160692 3.881449 4.1987085 4.153591
1370633_at 4.999077 5.00075 4.980233 5.0157957 4.952395 4.9970326 4.7841845 4.8955517 5.1298685 5.023137 5.049362 5.145092
1370634_x_at 6.6024227 6.2252874 6.6411366 6.434894 6.645748 6.4019175 6.323373 6.553299 6.587599 6.5400343 6.535562 6.56083
1370635_at 4.4750643 4.2040052 4.7866836 4.234794 4.32432 4.3752656 4.6557975 4.610189 4.579159 4.5928345 4.6447916 4.7593985
1370636_at 4.1224303 4.0910783 4.126402 4.381797 4.4071627 4.3834496 4.528716 4.551731 4.5277567 4.2035494 4.2773237 4.4118423
1370637_at 3.7354803 3.8923771 4.0513983 3.749093 3.9248164 3.685959 4.0568957 3.7881405 3.9045506 4.0242925 3.7490938 3.8650138
1370638_at 4.8531003 5.2195115 4.969378 4.6507354 4.9610567 5.0595407 4.583956 4.826412 5.0849266 4.5259395 4.780111 4.707567
1370639_at 7.214854 7.1439376 7.5197496 7.2259417 7.4024477 7.2389965 7.3891935 7.4525194 7.449176 7.2643213 7.313139 7.545025
1370640_a_at 4.9031153 4.594331 5.092717 5.0768433 5.010086 5.1189833 5.0913887 5.294512 5.509944 5.113862 4.91831 5.0632095
1370641_s_at 6.6359305 6.267496 6.4579353 6.494431 6.536889 6.5651603 6.3757076 6.552968 6.640368 6.5819836 6.5349116 6.585944
1370642_s_at 7.053994 7.966316 7.2850714 7.287958 7.335279 7.8062673 7.239235 7.429939 6.9307475 7.5961075 7.115035 7.227781
1370643_a_at 5.048008 4.647582 5.137372 5.05821 5.343856 5.0425034 5.021443 5.021394 5.0870605 4.739885 4.9521465 5.0804987
1370644_at 3.5633233 3.6719847 3.5859604 3.508364 3.4081254 3.5606217 3.6884122 3.6635506 3.3452284 3.5715566 3.501181 3.6225293
1370645_at 4.2177734 4.174118 4.079531 4.102436 4.2266483 4.0081887 4.347223 4.4632397 4.184472 4.023642 3.8451414 4.154521
1370646_at 6.23281 5.9187 6.420494 5.9850373 6.2780786 6.325283 5.97072 6.009459 6.466115 5.979374 6.1326447 6.254087
1370647_at 4.255523 4.1941133 4.36687 4.328765 4.2233386 4.384274 4.3158994 4.132308 4.420807 4.1121354 4.25413 4.1510177
[truncated: 3,480,423 more chars]
