# Supplementary material for: Transcriptomic point of departure determination: a comparison of distribution-based and gene set-based approaches
Source: Front Genet. 2024 May 9;15:1374791. doi: 10.3389/fgene.2024.1374791 (PMC11112360; doi:10.3389/fgene.2024.1374791)
Supplement: Supplementary file 6 [file DataSheet1.zip › Data Sheet 1/ibuprofen_29day_Rat_Liver_rma.txt]

ProbesetID V2 V3 V4 V5 V6 V7 V8 V9 V10 V11 V12 V13
Dose 0 0 0 20 20 20 60 60 60 200 200 200
1367452_at 9.39952 9.382607 9.845434 9.697096 9.655194 9.563387 9.633626 9.721611 9.719136 9.638242 9.555983 9.520656
1367453_at 9.864684 9.904999 10.036676 10.064014 10.048223 9.992881 10.009756 10.10141 10.094484 10.004798 9.774492 9.611527
1367454_at 9.301992 9.274102 9.681271 9.47744 9.545072 9.349953 9.54936 9.551701 9.245223 9.688331 9.69115 9.545885
1367455_at 10.775732 10.750674 11.258787 11.123806 11.077815 11.071297 11.06183 11.241265 11.146733 11.010022 10.711437 10.868133
1367456_at 11.183906 11.161182 11.584117 11.603494 11.434366 11.497574 11.396028 11.572429 11.465287 11.307984 11.0723095 11.350539
1367457_at 8.354419 8.399559 8.619625 8.393003 8.635856 8.360949 8.622821 8.544669 8.531091 8.613265 8.384189 8.61849
1367458_at 8.4179325 8.382668 8.413885 8.722595 8.550828 8.457292 8.546059 8.559462 8.485805 8.504527 8.663128 8.498293
1367459_at 11.794295 11.827026 12.0419035 12.013438 12.035092 11.971235 12.02855 11.986867 11.980881 11.991516 12.093626 11.981947
1367460_at 10.919865 10.878668 11.184208 11.227671 11.031513 10.955723 11.002446 11.021668 10.913611 10.972881 10.566672 10.829337
1367461_at 9.775171 9.630612 10.016312 9.991931 9.927182 9.935922 10.001624 10.021073 9.769721 9.655265 9.869765 9.785345
1367462_at 10.36848 10.4035425 10.2893305 10.133194 9.862552 10.333196 10.217861 10.473024 10.442321 10.467077 10.014791 9.809379
1367463_at 10.360613 10.393038 10.44031 10.610842 10.814749 10.985526 10.858639 10.680266 10.653052 10.572057 10.483567 10.812779
1367464_at 8.930276 8.881824 9.22702 9.206944 9.098098 8.990108 9.068211 9.234741 8.997646 9.2094145 8.84589 8.92656
1367465_at 9.857497 9.870019 10.202928 9.957228 10.043715 9.906554 9.971264 10.025135 9.924722 10.048672 10.251198 9.923622
1367466_at 9.814742 9.833009 10.05988 10.058026 10.017228 9.960096 9.831068 10.026073 9.7916565 9.875669 9.678616 9.86747
1367467_at 11.064296 11.062485 11.385613 11.287517 11.200244 11.290869 11.310348 11.202144 11.388301 11.084127 10.83972 11.050675
1367468_at 9.354157 9.335979 9.211294 9.110025 9.224603 8.964403 9.210023 9.191797 9.156023 8.825272 8.953945 9.161999
1367469_at 11.018555 11.034145 11.697932 11.698564 11.217492 11.146238 11.383071 11.460006 11.395226 11.561798 11.151795 11.29548
1367470_at 10.079471 10.090227 10.24039 10.032096 10.261044 10.355456 10.129075 10.308568 10.211162 10.066625 10.144814 10.074239
1367471_at 8.433939 8.401475 8.499386 8.4756155 8.497085 8.540123 8.532499 8.407368 8.555342 8.492227 8.414568 8.40197
1367472_at 9.759973 9.726163 9.922663 10.124479 9.972934 9.999808 10.01563 9.947445 9.856374 9.877834 9.579193 9.624086
1367473_at 8.932354 9.012149 9.659404 9.408463 9.3383875 9.057163 9.472881 9.419831 9.324431 9.530321 9.155131 9.298967
1367474_at 9.148706 9.170414 9.530967 9.472667 9.3409815 9.260804 9.257114 9.547181 9.336246 9.415279 8.900382 8.943179
1367475_at 9.822889 9.688116 10.225187 10.091777 10.168721 9.941395 10.282969 10.100492 10.167237 10.011666 9.818187 9.823531
1367476_at 10.212356 10.20057 10.57102 10.630128 10.593377 10.494855 10.678712 10.71341 10.667393 10.675403 10.490218 10.58795
1367477_at 9.577107 9.553454 9.482019 9.661917 9.497503 9.650973 9.6509 9.52571 9.526622 9.424419 9.134123 9.063526
1367478_at 7.3856807 7.493146 8.024353 7.992802 7.8453727 7.9782557 8.123777 8.134172 8.007313 7.9654713 7.892552 8.039674
1367479_at 10.700323 10.644183 10.638298 10.904982 10.7930155 10.572759 10.959751 10.656943 10.675938 10.8201 10.449957 10.471068
1367480_at 9.047701 9.07602 9.241459 9.163715 9.262085 9.055094 9.142034 9.158608 9.088088 9.012501 8.946768 8.782959
1367481_at 8.7144 8.702857 8.645864 8.638727 8.71141 8.447995 8.660145 8.592472 8.635588 8.784107 8.604024 8.597083
1367482_at 9.123744 9.089989 9.45801 9.423233 9.473001 9.24141 9.561369 9.554779 9.444574 9.53337 9.533507 9.440893
1367483_at 7.750968 7.8203793 8.234373 8.1841545 8.158981 7.896123 8.188595 8.272905 8.2060795 8.359938 7.9200935 8.24069
1367484_at 8.225904 8.27079 8.721511 8.651948 8.69034 8.311743 8.549184 8.693514 8.65529 8.625138 8.010735 8.246634
1367485_at 8.901081 9.009533 9.635744 9.39597 9.556945 9.289385 9.395021 9.44915 9.425026 9.328369 9.137628 9.1131
1367486_at 9.524708 9.515787 9.6036005 9.720861 9.705328 9.730467 9.723004 9.659223 9.647103 9.5851965 9.822998 9.62838
1367487_at 7.2689037 7.3092365 7.4849815 7.515306 7.5453224 7.5888076 7.421438 7.5489693 7.6925583 7.461417 7.8067904 7.7027206
1367488_at 6.723412 6.824056 7.513437 7.715417 7.7325106 7.34336 7.6302767 7.506206 7.148125 7.4178724 7.0482197 7.6538243
1367489_at 6.32525 6.4603877 6.5805426 6.704729 6.5695434 6.4706373 6.520524 6.426905 6.7677236 6.6541586 6.7246914 6.5935884
1367490_at 6.866453 6.813399 6.990883 6.8795853 7.009372 6.8320312 6.872929 6.5407443 6.734754 6.9465194 7.086898 6.796556
1367491_at 8.336778 8.297264 8.81069 8.878614 8.672671 8.647469 8.841288 8.900762 8.799059 8.658186 8.524875 8.845384
1367492_at 8.305054 8.264099 8.811059 8.645988 8.567142 8.540264 8.5687685 8.675938 8.665545 8.536923 8.466497 8.46422
1367493_at 8.996265 9.073582 9.487797 9.686066 9.507725 9.5407715 9.756543 9.612036 9.409907 9.435634 9.366011 9.597883
1367494_at 9.167163 9.257736 9.397227 9.307565 9.4601965 8.973396 9.363329 9.252855 9.181852 9.385442 8.931588 8.973438
1367495_at 6.5535374 6.5187435 6.9302564 6.6659718 6.702002 6.6207094 6.8556848 6.7264543 6.557555 6.4146624 6.0152383 5.9603043
1367496_at 10.872244 10.92933 11.142514 11.03543 11.009544 10.916034 11.087386 11.065233 11.067013 11.245391 11.119293 11.193503
1367497_at 7.7576213 7.7943287 8.521559 8.40665 8.302497 8.063428 8.291133 8.277879 8.324972 8.185057 7.85636 8.2310095
1367498_at 8.17443 8.247093 8.574392 8.235929 8.321075 8.431129 8.511258 8.529536 8.612522 8.191135 8.235247 8.005158
1367499_at 7.5475245 7.680837 8.156292 8.098051 8.051895 7.752185 7.9729066 8.067379 7.868474 7.5364137 7.66203 7.9779954
1367500_at 9.443181 9.5045595 9.899195 9.710573 9.758886 9.45418 9.878254 9.628925 9.6746 10.056415 9.646298 9.775796
1367501_at 7.9123297 7.862235 8.216667 8.281476 8.222203 7.958626 8.109567 8.111071 8.079882 8.234656 8.086904 7.980102
1367502_at 7.5871205 7.4935226 7.789215 7.7779436 7.865124 7.4371886 7.9027615 7.8333383 7.435747 7.888674 7.6000323 7.6936474
1367503_at 10.3830595 10.40091 10.496068 10.444342 10.483852 10.505581 10.632295 10.562376 10.470479 10.45555 10.408604 10.456343
1367504_at 7.347235 7.406811 8.086395 7.9024715 7.9548945 7.555848 7.7959647 7.8879085 7.76018 7.760457 7.818693 7.9633746
1367505_at 7.558907 7.557643 7.9739847 7.8927646 7.9666476 7.634634 7.9906254 7.8437557 7.7529564 7.4708767 7.5859027 7.57289
1367506_at 9.298819 9.287552 9.463028 9.316435 9.170743 9.178776 9.449594 9.240065 9.212079 9.364551 9.251882 9.123416
1367507_at 6.64444 6.787224 6.969208 7.004542 6.971933 6.9095936 6.7788463 7.037826 6.8824415 6.5506625 6.273694 6.9059205
1367508_at 7.997498 7.927907 8.250739 8.353116 8.502848 8.479304 8.404083 8.294855 8.264257 8.007099 7.8204846 8.112862
1367509_at 8.856842 8.872117 9.271307 9.073383 8.978026 8.829414 9.065284 9.218579 9.056922 9.22474 8.85944 8.989705
1367510_at 9.154629 9.185891 9.216558 9.258823 9.297577 9.084136 9.368068 9.22273 9.0732 9.351704 8.639458 9.000451
1367511_at 7.817888 7.8606796 8.272893 8.169164 8.188348 7.7820992 8.266932 8.103336 8.035401 8.208528 8.304757 8.31443
1367512_at 10.275244 10.289675 10.768445 10.677938 10.755283 10.508465 10.715574 10.725885 10.610772 10.686546 10.6261215 10.727795
1367513_at 7.6714478 7.6305494 7.498728 7.735912 7.4673505 7.2523136 7.5205765 7.83595 7.741129 7.6745095 7.200873 7.0067997
1367514_at 7.2836075 7.281056 7.5626917 7.3146734 7.360264 7.2290163 7.144129 7.1222363 7.415044 7.294564 7.0313997 7.2068567
1367515_at 5.6806827 5.8486733 7.398622 7.139129 7.20226 6.5514536 6.620552 7.215831 6.6360426 7.056805 6.525171 7.004971
1367516_at 8.117706 8.121869 8.606437 8.445015 8.604656 8.280894 8.65135 8.485971 8.439535 8.238581 8.128944 8.212936
1367517_at 7.3365192 7.393899 7.4518065 7.416272 7.5878077 7.5367174 7.5589924 7.5270796 7.4969983 7.7204676 7.163388 7.3157783
1367518_at 7.815091 7.762844 8.165141 8.072907 8.089266 8.160648 8.212686 8.1059 8.251486 8.135256 8.299484 8.079864
1367519_at 7.888491 7.7811475 7.903213 8.063439 8.076514 7.8672643 8.189358 8.138203 8.097258 7.9141674 7.964425 7.790567
1367520_at 9.262327 9.225751 9.406953 9.528113 9.673341 9.386558 9.573808 9.329827 9.442201 9.544901 9.44286 9.353003
1367521_at 6.331388 6.6916604 6.4131083 6.583798 6.7918124 6.845782 7.0360146 7.078582 7.02912 7.2723036 6.9946404 6.963616
1367522_at 8.997389 9.07943 9.024842 9.062183 8.8770275 9.196844 8.838057 8.961133 9.004202 8.949959 9.028583 9.08754
1367523_at 7.2583385 7.3080583 7.474151 7.468667 7.5393195 7.400161 7.5309944 7.5919676 7.7429047 7.428685 7.571121 7.6414194
1367524_at 7.5566654 7.54708 7.1570883 7.329998 7.375174 7.574732 7.4052 7.470273 7.4547763 7.3042426 7.3721466 7.3637896
1367525_at 8.836862 8.778412 9.221828 9.077997 9.062777 8.900484 9.073572 9.047661 9.014267 9.373493 9.071314 9.061034
1367526_at 8.289705 8.363369 8.388804 8.235757 8.313537 8.331584 8.263809 8.358816 8.346561 8.204283 8.427997 8.177872
1367527_at 7.3247967 7.3726153 7.8295565 7.9028788 7.66244 7.4997835 7.8689175 7.697303 7.512627 7.1972313 6.5145617 7.148517
1367528_at 8.463576 8.555598 8.5850315 8.703577 8.35283 8.663782 8.555274 8.762076 8.401648 8.721571 8.644736 8.548389
1367529_at 8.777434 8.843543 9.219364 9.090897 9.088784 9.0334835 9.09001 9.185715 9.004366 9.0738535 9.052168 9.023619
1367530_at 6.9465466 7.0770597 7.3448815 7.418497 7.4455667 7.206414 7.5410132 7.619054 7.343997 7.402619 7.450959 7.2954607
1367531_at 10.058598 10.064496 10.513885 10.485386 10.479452 10.506537 10.292465 10.638062 10.368543 10.511268 10.210585 10.399653
1367532_at 10.352494 10.405441 10.800015 10.764383 10.834762 10.629852 10.649454 10.941293 10.683885 10.973216 10.625779 10.887372
1367533_at 7.599426 7.600734 7.7726927 7.7733126 7.669829 7.972487 7.91436 8.027044 8.045245 7.890176 8.190741 7.8322806
1367534_at 7.318926 7.3243523 7.515289 7.4785457 7.381808 7.3386765 7.5083427 7.475872 7.325733 7.342394 7.4692464 7.520504
1367535_at 8.643736 8.679255 8.726258 8.983688 8.776408 8.650414 8.685816 8.740243 8.866808 9.013558 9.305672 9.084847
1367536_at 7.456538 7.3112864 7.5728617 7.4919558 7.2864103 7.5477295 7.3485894 7.4362345 7.3307543 7.194759 7.403774 7.321786
1367537_at 6.8014283 6.890979 7.098235 7.1989074 7.0062847 7.175769 7.185018 7.2818484 7.050654 6.8758926 7.0587587 6.972012
1367538_at 6.2426105 6.233908 6.7695103 6.901509 6.708591 6.7053366 6.66068 6.896039 6.918399 6.6965237 6.815029 6.690116
1367539_at 8.096697 8.194406 8.536239 8.240419 8.536731 7.9582295 8.315943 8.423398 8.007311 7.9764595 8.232086 8.413425
1367540_at 6.6670237 6.618076 7.205387 6.8702865 6.9851313 6.6063814 6.8848567 6.976845 7.071802 7.060525 6.9795327 7.1311855
1367541_at 6.9920845 7.0209336 7.670278 7.589768 7.3723145 7.2220645 7.3155384 7.393124 7.1501493 7.3950524 6.923728 7.1296563
1367542_at 7.5782833 7.438434 7.740565 7.924897 7.795249 7.333509 7.9439654 7.906413 7.7379756 7.5961905 7.0171027 7.7820134
1367543_at 8.289366 8.31876 8.418567 8.298361 8.279671 8.38416 8.318827 8.363583 8.0494375 8.293531 8.08222 8.089066
1367544_at 5.254437 5.46806 6.0433364 5.9314995 6.0792975 5.694641 5.6941786 5.944123 5.785752 5.734502 5.515555 5.9162006
1367545_at 6.261307 6.297644 6.943925 7.066693 7.067347 6.6496344 6.947179 7.1131053 6.747708 6.8926215 6.852421 7.049015
1367546_at 9.544233 9.473044 10.0292225 9.97089 9.730928 9.756432 9.668173 9.86391 9.826131 9.910984 9.4452915 9.272743
1367547_at 7.1771154 7.1775403 7.5931544 7.428125 7.543756 7.337343 7.5405674 7.455562 7.659096 7.4897146 7.2024283 7.171789
1367548_at 8.091708 8.10035 8.280859 8.421125 8.326228 8.320721 8.072252 8.303734 7.939636 8.116897 8.196575 8.135138
1367549_a_at 9.727033 9.734307 10.17628 10.139129 10.215778 10.170579 10.262437 10.042174 10.013597 10.015412 9.98089 10.15516
1367550_a_at 7.450774 7.3847456 8.263834 8.138298 7.9370036 7.36177 8.218683 8.243179 7.9279137 8.060486 7.6784177 7.9120035
1367551_a_at 7.4886146 7.621889 8.493742 8.397154 8.225153 7.755026 8.595638 8.361791 8.168097 8.377544 7.694112 8.309789
1367552_at 4.5972977 4.6476755 4.4080534 4.297062 4.548723 4.585308 4.5214324 4.536252 4.529834 4.5662427 4.647301 4.443505
1367553_x_at 11.836368 11.7823515 11.790054 11.805111 11.656936 12.389282 12.273672 11.785203 12.022402 13.057647 13.596941 13.493717
1367554_at 3.9023004 3.837219 4.0109696 3.9402192 4.1101227 4.071112 3.988493 3.9924088 3.9237676 4.1137686 3.9703178 4.0851793
1367555_at 14.590789 14.612406 14.676994 14.640381 14.696177 14.684751 14.649228 14.621028 14.597401 14.701849 14.674649 14.685689
1367556_s_at 14.399436 14.336626 14.421174 14.5019045 14.47998 14.406581 14.392665 14.432433 14.368066 14.570105 14.447407 14.509939
1367557_s_at 12.883572 12.853815 13.170918 13.085668 12.962554 12.982355 12.9944935 12.967458 12.850943 12.965249 13.009334 12.956581
1367558_x_at 3.0238729 2.9578536 3.002965 3.0104527 3.0203164 3.0733786 3.0408092 2.98649 2.9969923 2.9742596 3.1227102 3.0240023
1367559_at 12.723133 12.751319 13.04356 13.108916 12.991017 12.781953 12.7351885 12.880352 12.827562 12.844999 12.681196 12.610458
1367560_at 11.38637 11.360695 11.773185 11.813752 11.673522 11.67496 11.734954 11.699243 11.612977 11.896824 12.202964 12.045066
1367561_at 12.088601 12.059783 12.399511 12.241131 12.198824 12.250053 12.20263 12.19607 12.197251 12.202624 12.404733 12.315246
1367562_at 7.744575 7.6314383 8.173067 8.105476 8.325409 8.186893 8.157463 7.85555 8.048484 8.286487 8.65815 7.959915
1367563_at 8.156551 8.214186 8.565452 8.542957 8.377502 8.346638 8.538146 8.4338665 8.600334 8.516552 8.8553 8.509146
1367564_at 6.589597 6.407821 6.060487 6.2053165 6.2716746 6.1667924 6.1054997 6.209934 6.139279 6.2618365 6.252376 6.1260886
1367565_a_at 13.644048 13.622931 13.789557 13.664345 13.732765 13.695954 13.815515 13.656388 13.768529 13.699911 13.71035 13.706568
1367566_at 4.879622 4.9963894 4.0624175 4.219886 4.171795 4.461707 4.2198553 4.274859 4.467822 4.1806345 4.5243745 4.313203
1367567_at 11.352257 11.408202 11.805742 11.619995 11.737383 11.633603 11.544656 11.658862 11.57994 11.599976 11.870032 11.750941
1367568_a_at 8.5217 8.526456 8.700022 9.195955 8.76707 8.634194 9.03412 8.904278 8.879778 8.417196 8.147646 8.163988
1367569_at 11.635798 11.654372 11.666753 11.876858 11.665194 11.936334 11.548273 11.712067 11.660075 11.676088 11.731088 11.752425
1367570_at 6.2327766 6.268039 6.2246184 6.0078773 6.204803 6.1243935 6.1602163 6.1054792 6.5758886 6.278732 6.167436 6.2262826
1367571_a_at 6.550891 6.5541887 5.368415 5.6546555 5.410089 5.5909166 5.4937963 5.425129 5.4252567 5.578267 5.58949 5.562497
1367572_at 5.596023 5.573199 5.1495724 5.0490003 5.23433 5.131433 5.1776333 5.1219053 5.0703006 5.274062 5.25628 5.2032104
1367573_at 12.013 12.046765 12.311467 12.390211 12.220758 12.267436 12.250179 12.152621 12.22809 12.330962 12.53045 12.415701
1367574_at 7.3917365 7.4586124 7.6547804 7.5700865 7.782528 7.700019 7.7003036 7.48847 7.9110184 8.115556 8.454046 8.30698
1367575_at 11.240517 11.246186 11.470257 11.632688 11.290316 11.443946 11.288304 11.345401 11.361859 11.240207 11.115058 11.055564
1367576_at 13.238075 13.215026 13.711828 13.725434 13.74476 13.607122 13.793775 13.6543455 13.560517 13.364897 12.747271 13.5362425
1367577_at 7.1743865 7.1081104 6.0447574 6.53328 6.0855265 7.641316 6.2679935 6.896603 7.1193476 7.00865 6.3015 5.5092683
1367578_at 10.084848 10.05031 10.2578945 10.115179 10.139607 10.014623 10.275162 10.058201 10.162138 10.320598 10.6117325 10.338706
1367579_a_at 10.983716 11.022013 11.500472 11.54291 11.261047 11.438406 11.252398 11.280204 11.385387 11.243214 11.091502 10.891639
1367580_at 10.679894 10.78082 11.009995 10.94719 10.895299 10.7656765 10.883479 10.847296 10.762378 10.973728 11.281724 10.977859
1367581_a_at 6.193855 6.107699 6.054165 5.366132 6.1960907 5.8215165 5.6982155 5.697189 5.6722193 6.043668 5.6718144 5.7602324
1367582_at 10.898166 10.898078 11.314983 11.139392 11.152477 11.0360155 11.167202 11.04287 11.109429 11.235423 11.411157 11.217005
1367583_at 12.991684 12.999982 13.306064 13.296635 13.182683 13.261385 13.344806 13.180089 13.156253 13.317242 13.192453 13.267411
1367584_at 7.424808 7.4619665 7.5924377 7.458978 7.4904313 7.55243 7.676141 7.228232 7.686118 7.546563 8.094721 7.901515
1367585_a_at 10.981267 11.0608635 10.944921 11.002387 10.850112 11.04788 11.0331545 11.136877 11.106612 11.294841 10.727526 10.911971
1367586_at 12.864518 12.861826 12.8296585 12.772168 12.682208 12.7441225 12.744313 12.808557 12.759678 12.59587 12.615109 12.6394
1367587_at 3.595305 3.6611917 3.5448713 3.7526095 3.7954638 3.7099695 3.8632078 3.6364183 3.96326 3.7678251 3.7646296 3.7665043
1367588_a_at 10.705073 10.713839 11.310559 11.16169 11.306219 10.993791 11.069756 11.125813 10.924698 11.322683 11.15543 11.44978
1367589_at 9.264421 9.200303 9.387241 9.393036 9.167794 9.52667 9.238188 9.292696 9.133825 9.383482 9.301621 9.119838
1367590_at 10.437401 10.403791 10.593881 10.667944 10.562094 10.416747 10.295374 10.491674 10.342834 10.5181675 10.334731 10.31419
1367591_at 9.373641 9.40983 9.681102 9.812548 9.521496 9.528178 9.691255 9.592078 9.692738 9.688225 9.59021 9.495618
1367592_at 3.4967477 3.504865 3.3832028 3.482703 3.4587758 3.458093 3.4848433 3.4750512 3.5142756 3.4924452 3.5627072 3.3973029
1367593_at 8.280478 8.235273 8.362887 8.389138 8.482191 8.081036 8.569401 8.297069 8.242767 8.411907 8.109783 8.31814
1367594_at 9.027891 9.033438 9.314514 9.424582 9.238636 9.485758 9.295885 9.109983 9.297987 9.254068 9.317844 9.099524
1367595_s_at 13.411926 13.42387 13.545731 13.566867 13.614686 13.559507 13.672953 13.487749 13.63386 13.444289 13.2407 13.394303
1367596_at 11.813332 11.805212 12.006772 11.826283 11.965655 11.727924 11.917299 11.755092 11.870726 11.960306 12.336483 11.98625
1367597_at 11.766004 11.768935 12.06868 12.019124 11.879892 11.970808 11.962034 11.856228 11.942234 11.988945 12.220463 12.018653
1367598_at 14.004737 13.977035 14.159588 14.263381 14.212256 14.151565 14.222433 14.146992 14.122687 14.186611 14.00201 14.191476
1367599_at 11.829317 11.807027 12.18746 12.244765 12.145186 12.089791 12.170927 11.928537 12.270727 11.974272 11.884455 11.826899
1367600_at 5.949412 5.987305 5.491902 5.399091 5.4443803 6.028163 5.6285973 5.4500475 5.747377 5.4405828 6.1976423 5.5786924
1367601_at 6.893784 6.9487934 7.691108 8.186556 7.687649 7.664315 8.021231 7.3874106 7.2737393 8.125986 6.8990784 7.695233
1367602_at 8.061477 8.159447 8.657291 9.086269 8.830658 8.777407 8.767177 8.6191 8.137157 8.948858 7.933551 8.790087
1367603_at 11.331594 11.290695 11.360995 11.15451 11.320034 11.367118 11.264377 11.197253 11.195486 11.082337 10.876108 10.988242
1367604_at 11.083447 11.066168 11.023749 10.9894085 11.14388 11.262916 11.067291 11.23932 11.138459 11.175459 11.004927 11.040324
1367605_at 10.610953 10.55599 10.792303 10.812556 10.707118 10.696697 10.7545 10.705373 10.801082 10.66107 10.492073 10.610687
1367606_at 11.654094 11.640693 11.952863 11.915083 11.852591 11.756932 11.922195 11.762221 11.926261 11.985793 12.337548 12.096345
1367607_at 12.12102 12.102424 12.450589 12.413255 12.423079 12.379074 12.344276 12.412841 12.4749565 12.437273 12.520806 12.486293
1367608_at 5.360844 5.431357 5.418627 5.1721544 5.378789 5.2782726 5.306842 4.9419737 5.186849 5.5127215 5.8491845 5.2716503
1367609_at 11.792888 11.758331 11.333942 11.83403 10.854503 11.80106 11.378572 11.534053 10.887835 11.343807 10.940488 10.506268
1367610_at 12.1625595 12.093703 12.32732 12.2173 12.200539 12.229316 12.281247 12.242114 12.121038 12.258206 12.4086895 12.125225
1367611_at 5.995353 5.895522 5.4504147 5.7813935 5.4028554 5.631675 5.588616 5.6194973 5.3860574 5.539303 5.6352363 5.487849
1367612_at 13.746573 13.771378 14.009517 13.927334 13.996252 13.929286 13.95629 13.93466 13.9501915 13.836734 13.699302 13.910382
1367613_at 12.730404 12.745488 12.793466 12.785253 12.808836 12.804059 12.841747 12.862659 12.73241 12.703509 12.577561 12.660927
1367614_at 7.241847 7.4041505 7.0121164 6.9218626 6.992614 6.966601 7.172226 7.038787 7.2085395 7.132859 7.659843 7.3534837
1367615_at 4.6965137 4.5277114 4.317026 4.2705965 4.326349 4.4369416 4.426604 4.428685 4.348228 4.439768 4.6428967 4.447482
1367616_at 4.8723965 4.8508444 4.6452007 4.6666555 4.6494136 4.672923 4.6053796 4.7990456 4.805542 4.7939024 4.604139 4.648781
1367617_at 9.323406 9.313025 9.627705 9.617215 9.439089 9.545848 9.781712 9.592118 9.631342 9.921784 10.318006 10.024343
1367618_a_at 10.97053 10.997995 10.909271 11.304959 11.196309 11.173838 11.233397 11.1489 11.014214 11.212736 11.4309435 11.336179
1367619_at 12.21731 12.228292 12.6329365 12.438785 12.522967 12.500957 12.508241 12.493274 12.447114 12.401301 12.116942 12.441132
1367620_at 12.713168 12.708241 12.785657 12.925279 12.7305 12.762904 12.825392 12.720151 12.846342 12.906941 12.78267 12.684771
1367621_at 7.8802896 7.8838634 8.6464205 8.352186 8.465911 8.408558 8.436564 8.4065 8.265461 8.209257 8.499799 8.334212
1367622_at 11.898216 11.907089 12.025669 12.053233 12.058338 12.015884 12.078667 12.069867 12.128361 11.943385 11.815288 11.771054
1367623_at 11.820514 11.824792 11.913094 11.745586 11.8522005 11.7050705 11.835872 11.823783 11.574239 11.633176 11.662309 11.576276
1367624_at 10.536839 10.491427 10.42027 10.540714 10.497902 10.52282 10.24766 10.524292 10.723236 10.31897 10.964581 10.251328
1367625_at 13.119311 13.132627 13.384942 13.287289 13.382679 13.314408 13.371868 13.336959 13.372157 13.417612 13.491924 13.388224
1367626_at 5.2787027 5.28221 4.972829 5.24815 5.037468 5.3273983 5.110281 5.1670537 5.0221744 5.10135 5.1929626 4.99177
1367627_at 6.820511 6.826943 7.855696 7.6814547 7.918136 7.453784 7.666557 7.893053 7.742304 8.213297 8.098562 8.030191
1367628_at 5.8945575 5.7733436 6.2429986 5.4435377 5.857544 6.238112 6.228894 6.031929 6.333202 5.935215 6.377421 5.9128523
1367629_at 11.821766 11.866261 11.954435 11.842336 12.02297 12.003544 11.981424 11.979133 11.933963 11.787079 11.949309 11.7208
1367630_at 12.04551 12.035759 12.177149 11.934423 12.190745 12.157634 12.0986185 12.024926 12.11216 12.148923 12.10438 11.922707
1367631_at 4.9416523 5.005991 5.373847 5.627206 4.940645 5.678609 5.760151 6.605507 5.325225 5.809371 4.697896 4.959689
1367632_at 9.898851 9.919963 9.989016 10.367582 9.89774 10.193363 10.217789 10.3884 10.546596 10.8513975 10.3692045 9.911445
1367633_at 9.098135 9.111585 9.415401 9.422207 9.177934 9.585432 9.485867 9.560785 10.026918 9.868355 9.892942 9.361983
1367634_at 11.9967 12.040285 12.166952 12.135323 12.057506 12.040432 12.201873 12.058192 12.089375 12.238947 12.510441 12.184228
1367635_at 12.75296 12.663964 13.094162 13.141127 12.967409 13.11447 13.113201 12.935994 12.965612 13.059427 13.469775 13.320937
1367636_at 7.7468905 7.7112155 7.9170356 8.100597 7.9457064 7.9275136 7.849117 7.8970346 7.724321 7.8605447 7.9981155 7.702772
1367637_a_at 10.07412 10.087302 10.528515 10.347362 10.386228 10.289875 10.5202 10.517254 10.4158325 10.478474 9.872402 10.396543
1367638_at 9.416648 9.512751 9.682647 9.741528 9.502524 9.809502 9.725769 9.561317 9.656043 9.677237 9.697746 9.886305
1367639_a_at 12.38436 12.397286 12.409398 12.311519 12.562216 12.464286 12.46073 12.618343 12.471086 12.464726 12.461564 12.483335
1367640_at 12.132051 12.179726 12.488182 12.480435 12.352614 12.27907 12.421679 12.301441 12.291067 12.564833 12.783495 12.616062
1367641_at 13.282921 13.263594 13.598118 13.453525 13.502385 13.415282 13.50203 13.433752 13.432895 13.334523 13.372162 13.556886
1367642_at 10.474786 10.478982 10.656073 10.812482 10.602024 10.678302 10.665876 10.582401 10.54712 10.886152 10.602825 10.722654
1367643_at 11.467347 11.47607 11.38443 11.849536 11.430439 11.79101 11.692631 11.56302 11.702839 11.769674 11.967699 11.893264
1367644_at 6.9916005 6.981244 7.279628 7.376693 7.202531 7.547218 7.5903482 7.562042 7.6119213 7.3519382 7.51495 7.5183992
1367645_at 12.522336 12.499969 12.610445 12.616793 12.556299 12.495922 12.607449 12.566264 12.457246 12.571731 12.801299 12.581978
1367646_at 11.717914 11.620144 12.134515 12.227456 11.939904 12.152518 12.116829 12.000826 11.966854 11.843004 12.094106 12.202387
1367647_at 14.009286 13.979979 14.110012 14.0666685 14.17286 14.096578 14.133797 14.088741 14.116926 14.19143 14.208976 14.142676
1367648_at 6.658101 6.659355 6.7227407 6.7248263 6.389794 7.5705276 6.6553564 6.644818 6.5341277 7.089837 8.40177 6.956797
1367649_at 6.3524923 6.2291255 6.119888 5.959586 6.31593 6.2263193 6.087452 5.95965 6.006842 6.6347675 5.928622 5.911537
1367650_at 5.746902 5.694095 5.805318 6.361538 5.8386645 5.9632783 6.0935497 6.167075 5.9360156 6.124538 6.0327697 5.8177047
1367651_at 10.046903 10.060527 10.307238 10.538036 10.349872 10.227828 10.179654 10.338057 10.162543 10.808781 10.260904 10.510702
1367652_at 8.927781 8.876808 9.392935 9.364934 9.132832 9.144299 8.856974 9.209435 9.299268 9.013626 8.656736 8.933555
1367653_a_at 12.217474 12.10989 12.488044 12.407883 12.401919 12.204533 12.256507 12.179246 12.315452 12.080313 11.896123 12.001564
1367654_at 8.147132 8.185834 8.487021 8.556527 8.5680895 8.534636 8.586195 8.55167 8.584713 8.062377 8.27587 8.474319
1367655_at 7.227893 7.171486 7.470603 6.7100205 7.053942 7.4072695 6.9322367 7.0213795 7.279314 7.3274426 7.794607 7.471074
1367656_at 10.230437 10.178476 10.323556 10.587854 10.29872 10.377209 10.464127 10.425406 10.316271 10.406218 9.992629 10.15973
1367657_at 11.92333 11.899648 12.3220625 12.312451 12.366011 12.095204 12.533353 12.274536 12.206907 12.545357 12.191257 12.763816
1367658_at 6.2230973 6.247349 6.3424544 6.52494 6.341408 6.5217986 6.4806824 6.605945 6.497415 6.405604 6.3687615 6.1011677
1367659_s_at 10.617311 10.717687 10.55454 10.525828 10.31836 10.907175 10.396288 10.571086 10.594929 11.37824 11.252304 11.426399
1367660_at 6.182534 6.3399115 6.103045 6.341473 6.243516 6.2461567 6.367457 6.0624766 6.195383 5.9271693 6.462689 6.0802345
1367661_at 6.0585575 6.100894 6.22226 6.2765255 6.6424026 6.572089 6.6859574 6.4394674 6.3909264 6.9218874 6.7227917 6.48532
1367662_at 12.380645 12.357421 12.524496 12.37359 12.353661 12.47689 12.437716 12.494754 12.52831 12.331403 11.956662 12.143878
1367663_at 11.053781 11.12361 11.3466 11.461381 11.316943 11.258885 11.349762 11.369791 11.280494 11.161916 10.906879 11.168113
1367664_at 4.641904 4.6328225 4.148797 4.1704345 4.224019 4.558224 4.4528365 4.0770264 4.315823 4.182134 4.4774084 4.3091497
1367665_at 4.594432 4.5727787 4.4444537 4.4910793 4.4863653 4.334719 4.2982225 4.473406 4.325281 4.318321 4.2746744 4.379392
1367666_at 8.266893 8.2863035 9.079434 8.978129 8.911028 8.933779 8.863088 9.137685 8.802859 8.8838415 8.258787 8.398448
1367667_at 11.800807 11.79551 12.220923 12.110847 11.91649 11.945387 11.564782 11.893646 11.699806 12.251197 12.598266 12.537602
1367668_a_at 5.551602 5.624299 6.0510635 6.2216945 5.9666953 5.991902 6.107738 5.893879 6.154276 6.094113 5.8343244 6.259575
1367669_a_at 9.07905 9.042018 9.36915 9.229747 9.334355 9.353798 9.329859 9.486904 9.179049 9.653786 9.519301 9.429705
1367670_at 10.16276 10.197828 10.37725 10.344702 10.29346 10.533509 10.485645 10.374466 10.436018 10.110129 10.040081 9.99118
1367671_at 8.587656 8.744406 8.942343 9.087266 8.633382 8.490372 9.012297 9.001183 8.700819 8.755154 8.629458 8.862913
1367672_at 11.232444 11.279995 11.635931 11.443419 11.537089 11.386979 11.504656 11.577323 11.6694 11.638526 11.43007 11.602743
1367673_at 10.419403 10.391147 10.5329075 10.630129 10.51622 10.76109 10.633642 10.6248045 10.513459 10.131416 9.394995 9.91199
1367674_at 9.008729 9.056137 9.179196 9.270646 9.006068 9.114781 9.002978 9.031648 8.946154 8.8801155 8.281607 8.997067
1367675_at 8.255656 8.176467 8.345425 8.356808 8.375769 8.205748 8.371458 8.415752 8.38047 8.465609 8.516578 8.386504
1367676_at 5.7247686 5.83697 6.977826 6.5385814 6.3903546 5.8536477 6.4193006 6.7154684 5.6870327 6.660097 6.3710465 6.6278343
1367677_at 11.631349 11.624903 11.233666 11.407512 11.477232 11.5970335 11.526937 11.66779 11.37096 11.710322 11.412929 11.14271
1367678_at 10.153223 10.071993 10.74186 10.702553 10.574894 10.488018 11.070701 10.564195 10.619638 10.992901 10.622833 10.596601
1367679_at 9.491556 9.521572 9.736745 9.625768 9.480708 9.509361 9.149594 10.2210245 10.004666 9.709524 9.902246 9.835777
1367680_at 11.856548 11.832791 12.169784 12.192004 12.002211 12.219566 12.166138 11.9849415 12.1161585 12.263612 11.966014 12.178911
1367681_at 9.532249 9.481636 9.805831 9.6650305 9.710319 9.766749 9.826544 9.90265 9.91193 9.894466 9.943977 10.13138
1367682_at 7.0794616 7.074991 7.0029078 7.021469 7.0388365 6.8315587 6.3469605 6.674481 6.49271 6.907418 6.8450766 6.6406093
1367683_at 9.391124 9.414145 9.739094 9.374219 9.280886 9.467258 9.335308 9.543353 9.494715 9.27519 8.951226 9.153709
1367684_at 4.80251 4.8804965 4.350519 4.5717225 4.452655 4.344739 4.321207 4.3790975 4.4765725 4.439997 4.427869 4.3843555
1367685_at 11.733924 11.699351 11.862478 11.915353 11.84782 11.829567 11.936657 11.853183 11.910664 11.910837 11.993751 11.889931
1367686_at 11.138837 11.167076 11.840734 11.605179 11.654363 11.414442 11.363248 11.7556095 11.45881 11.591681 11.517248 11.397555
1367687_a_at 7.3396783 7.574588 8.232479 8.31863 8.149218 8.1158495 8.085323 7.9704285 7.8826575 8.139939 7.49926 7.6536217
1367688_at 7.8698826 7.8084817 8.136838 8.166935 7.964279 7.7623525 8.185374 7.8669376 8.184067 8.196117 8.279153 8.078718
1367689_a_at 6.2898045 6.3592896 6.8870144 6.8794622 6.6494327 6.4552326 6.734695 6.422018 6.9605227 7.6992593 8.916464 9.061005
1367690_at 11.330928 11.311601 11.291759 11.301188 11.292184 11.331539 11.260691 11.279052 11.269316 11.435906 11.485454 11.482636
1367691_at 9.891884 9.867732 10.736554 10.664528 11.183822 10.011656 10.41872 10.581804 9.736477 10.396895 9.6728325 10.362881
1367692_at 4.0981293 4.0796013 3.860307 3.598658 4.118653 3.8597412 3.8003232 3.8366487 3.8661234 4.0855694 3.8691504 3.8853023
1367693_at 9.125849 9.145818 9.932462 9.632056 9.579262 9.457712 9.605507 9.439925 9.52816 9.5645895 9.28387 9.55859
1367694_at 10.417 10.513889 10.801195 10.734781 10.649856 10.845689 10.885071 10.831536 10.737247 11.099165 11.595435 11.260257
1367695_at 11.936677 11.901144 12.03732 12.225906 12.176114 12.245435 12.19696 12.242819 12.133985 11.875296 11.344349 11.651015
1367696_at 7.80385 7.854471 7.9055724 7.6151123 7.783535 7.960346 7.8978205 8.079771 8.082102 7.9875765 8.232003 8.036968
1367697_at 9.851493 9.840618 10.3463335 10.020907 10.387365 10.161475 10.118009 10.539136 10.315166 10.086407 9.803587 10.01431
1367698_a_at 8.654035 8.685229 8.797935 8.956436 8.650589 8.948924 8.8686 8.882733 8.550706 8.416359 8.586677 8.549408
1367699_at 6.3023863 6.3845043 6.640026 6.642084 6.716353 6.4134192 6.4409904 6.558424 6.471527 6.7792835 6.650758 6.688836
1367700_at 4.6873407 4.787054 4.148426 4.474644 4.20539 4.293149 4.4045334 4.301553 4.339923 4.1599 4.177278 4.1672525
1367701_at 6.256178 6.3002205 6.1601186 6.6007857 6.6185637 6.498965 6.315962 6.337126 6.7262626 6.640568 7.36307 7.056832
1367702_at 12.507142 12.539613 12.544269 12.575295 12.555506 12.696714 12.655429 12.697256 12.763381 12.512001 11.912061 12.491023
1367703_at 5.0350285 4.9366293 4.717824 4.729724 4.9685574 4.872876 4.794022 5.089466 5.275687 4.9240956 5.312033 5.194399
1367704_at 8.518126 8.588607 8.934921 8.989748 8.872312 8.942581 9.019733 8.939093 8.859821 8.620469 8.486427 8.623648
1367705_at 8.460856 8.466334 8.159793 8.173931 8.49976 8.344061 8.482807 8.3307295 8.367428 8.790258 8.383375 8.574925
1367706_at 10.498587 10.461713 10.768211 10.862131 10.732222 10.746719 10.821122 10.726169 10.679015 10.710623 10.202363 10.464867
1367707_at 9.480352 9.48228 10.361607 10.796617 9.780474 8.801249 9.1865225 8.927426 8.376441 8.663726 8.37252 8.146776
1367708_a_at 11.06267 11.013681 11.647966 11.953903 11.088459 10.338413 10.47377 10.275757 9.818462 10.30197 10.2402725 10.11009
1367709_at 9.638917 9.700709 9.092257 9.103598 9.156236 9.952672 8.892048 9.265432 9.829166 10.100228 11.5643 10.27001
1367710_at 9.729461 9.684271 9.954276 9.807634 9.7460165 9.795616 9.892227 9.768091 9.892879 9.767537 9.398439 9.687951
1367711_at 10.652527 10.628681 11.008598 10.932512 10.87506 11.078858 10.769053 10.897131 10.670858 10.554685 10.11329 10.423241
1367712_at 6.0186896 6.0283985 5.549712 5.638291 5.8921347 5.9131393 5.7262735 5.7579217 5.8130736 5.76186 6.941828 6.071174
1367713_at 8.533891 8.515223 8.949171 9.164805 8.965978 8.7188015 8.695847 9.02987 8.593859 8.606262 7.9658318 8.71052
1367714_at 7.368125 7.3067164 7.276941 7.520189 7.2894154 7.452868 7.2205644 7.3767285 7.2643595 7.3008747 7.017917 7.314992
1367715_at 10.096466 10.099367 10.157983 10.336964 10.182352 10.216521 10.045782 10.227322 10.231098 10.293052 10.329652 10.323941
1367716_at 7.433995 7.38205 7.864175 8.054916 7.8009257 7.6582904 8.004316 7.8691545 7.7327332 7.687693 7.5378838 7.643509
1367717_at 12.136505 12.20034 12.306591 12.402113 12.250716 12.198301 12.395692 12.040724 12.295121 12.343877 12.445321 12.260724
1367718_at 8.370498 8.381579 8.57035 8.380669 8.492696 8.398922 8.469036 8.631277 8.396246 8.434244 8.109758 8.236752
1367719_at 9.029405 8.9759865 9.326812 9.056495 9.369831 9.215404 9.235515 9.068971 9.198383 9.128549 8.873385 9.101244
1367720_at 11.057702 10.99716 11.073399 11.000626 11.049678 11.474189 11.328815 11.231118 11.065985 11.141784 11.18196 11.1621
1367721_at 10.614111 10.587764 11.046939 10.88429 11.0838785 11.316112 11.209457 11.493905 10.925793 11.594423 10.573535 11.069178
1367722_at 6.830476 6.8416348 6.9852595 6.9924116 6.969478 7.2007604 6.9528217 7.0497994 7.0989146 7.02297 7.4095616 6.9901214
1367723_a_at 7.0151186 7.1828885 7.552405 7.4341645 7.599122 7.2716885 7.517464 7.5492926 7.363925 7.6692157 7.403774 7.544819
1367724_a_at 9.8612795 9.792564 9.8506775 9.9087715 9.808204 9.915586 9.969474 10.1190605 9.90952 9.827377 9.656741 9.691305
1367725_at 6.739568 6.8873534 7.7179356 7.761579 7.9353766 8.045223 8.258091 8.652945 7.101487 7.638987 6.781406 7.145934
1367726_at 7.1100526 7.04699 6.8977194 6.941392 6.906076 7.239567 7.1740065 6.8585963 7.0742793 7.057652 6.923575 6.960073
1367727_at 7.270571 7.504417 7.636103 7.6112065 7.5208507 7.3545904 7.3394003 7.4101496 7.5920835 7.850195 7.8205304 7.6918974
1367728_at 6.859867 6.914304 7.3652315 7.325867 7.469785 6.799914 7.236143 7.2666717 6.968756 7.2587085 6.6763444 7.1875043
1367729_at 10.965012 10.923281 11.627024 11.574307 11.853288 11.532616 11.761327 11.690138 11.591987 11.024541 9.209884 10.344914
1367730_at 9.363253 9.24959 9.6152115 9.337981 9.583115 9.724263 9.444265 9.615411 9.429104 9.167936 9.246278 9.203966
1367731_at 7.5161123 7.515975 7.7716594 7.6863847 7.6616626 7.4688754 7.733114 7.643202 7.357363 7.5064874 7.174261 7.389207
1367732_at 8.169741 8.194698 8.709485 8.612596 8.477018 8.558191 8.639767 8.648001 8.434368 8.705244 8.3354025 8.553392
1367733_at 6.8490562 6.9710293 8.016624 6.5154204 7.050661 6.610734 6.6704884 7.0266376 7.0375733 6.870476 7.3758693 7.6660028
1367734_at 7.532275 7.489376 7.3634453 7.2039733 7.2109537 7.545136 7.4681354 7.402327 7.757156 7.452336 7.4436336 7.3072257
1367735_at 11.369375 11.405778 11.872815 11.7651415 11.627377 11.269827 11.752215 11.529682 11.456499 11.832045 11.636126 11.673184
1367736_at 8.980105 8.988945 9.346568 9.169553 9.36307 9.145749 9.13559 9.349985 9.124813 8.929505 8.553219 9.028809
1367737_at 10.236739 10.209092 10.392585 10.189293 10.598752 10.506734 10.504853 10.437907 10.622947 10.581616 10.519305 10.58253
1367738_at 6.9739575 6.901227 6.6077414 6.830904 6.6680713 7.0340757 6.5772533 6.7360873 7.1134577 7.1143184 7.2006345 7.0881534
1367739_at 5.304855 5.314278 4.5650253 4.7283525 4.4483767 4.7027044 4.476391 4.498649 4.6256056 4.553967 4.7356825 4.6486745
1367740_at 5.8391294 5.681081 6.241569 6.007708 6.067973 6.1941643 6.2594357 6.12061 6.344076 6.382344 6.346054 6.3898144
1367741_at 9.020361 8.889088 10.345833 9.734794 10.149976 9.993969 10.150491 10.747956 9.909696 9.863799 10.048208 10.1242285
1367742_at 5.840907 5.679228 5.8053694 5.671107 5.6624784 5.7244906 5.5392694 5.8135314 5.4758706 5.2908454 5.47725 5.686456
1367743_at 6.481837 6.475279 6.5876803 6.809669 6.3365455 6.59461 6.391405 6.378242 6.7375345 6.613466 6.4762697 6.145078
1367744_at 5.886123 5.9596252 5.5210977 5.7157197 5.608515 5.7184877 5.754593 5.596784 5.605108 5.416766 6.248556 5.8936996
1367745_at 7.9185853 7.934347 8.265079 8.382762 8.20727 8.082922 8.186592 8.224974 8.242257 8.412451 8.359038 8.312041
1367746_a_at 8.147833 8.0465765 8.386014 8.350542 8.277838 8.226437 8.516759 8.528824 8.381069 8.366332 8.534988 8.440792
1367747_at 7.528088 7.42625 7.7945714 7.709473 7.870871 7.5304704 7.7059903 7.807332 7.680416 8.116898 7.0293345 7.4186707
1367748_at 9.38818 9.362425 9.432122 9.459703 9.263622 9.392538 9.594397 9.309915 9.618057 9.267763 8.940968 8.778994
1367749_at 3.2943861 3.4180746 3.496297 3.418494 3.9322774 3.517587 3.4506469 3.5669374 3.4497423 3.6316826 3.3553715 3.3776443
1367750_at 8.633902 8.663054 9.032652 9.119802 8.922503 8.565955 8.889236 9.008157 8.861743 8.972575 8.920259 8.573213
1367751_at 7.5457973 7.5509634 7.797187 7.5937514 7.6972976 7.320246 7.867878 7.7297916 7.7097135 7.533502 7.5928774 7.840687
1367752_at 8.334484 8.278933 8.895132 8.563822 8.875742 8.405359 8.616209 8.515414 8.363713 8.261507 8.267512 8.281782
1367753_at 7.183492 7.0028453 7.563004 7.7358932 7.232016 7.387149 7.370456 7.3518834 7.4269695 7.5473423 7.441931 7.1886363
1367754_s_at 9.7775135 9.7366705 10.233659 9.839239 10.163322 10.248799 9.925696 10.2381735 9.992692 9.669124 9.363787 10.137261
1367755_at 13.047338 13.025908 13.181211 13.200449 13.193155 13.282938 13.362931 13.393618 13.354117 13.221495 12.998767 13.1863
1367756_at 8.811691 8.838259 8.932758 8.8773 8.78293 8.852594 9.010198 8.953496 8.774618 8.850054 8.283708 8.918926
1367757_at 11.86631 11.927466 12.13674 12.195682 12.054728 11.989585 12.195032 12.243304 12.233498 12.278912 11.994054 12.079675
1367758_at 7.6153383 7.6151605 7.7988944 7.8276763 7.7514157 7.648647 7.7541327 7.9903216 7.830796 7.8220487 7.440422 7.133014
1367759_at 8.687364 8.600628 8.617516 8.150143 8.539675 8.787994 8.494315 8.532142 8.382662 8.714997 8.232545 8.5336275
1367760_at 7.920487 7.975528 8.419212 8.422803 8.514456 8.407745 8.460564 8.694032 8.541877 8.320549 8.304306 8.562471
1367761_at 7.401862 7.4423313 7.4274125 7.44493 7.4459233 7.5376062 7.572233 7.2296424 7.4188867 7.335452 7.036579 7.2228017
1367762_at 4.998002 5.1236486 5.034641 5.051796 5.004527 5.166958 5.1939106 5.0420437 5.160345 5.0318785 5.013688 5.0920095
1367763_at 10.581922 10.559438 11.318317 10.975 11.220723 11.224433 11.121065 11.33353 11.05278 11.527244 11.800898 11.676186
1367764_at 7.070587 7.3567877 7.8686023 7.650527 7.7997704 7.2990584 7.80019 8.108706 8.127562 7.879383 7.2058816 7.8915067
1367765_at 9.754538 9.743446 10.005757 8.985975 9.05671 9.591421 9.586648 10.035244 9.565727 9.129329 9.893842 9.453921
1367766_at 10.38061 10.361559 10.685976 10.521094 10.523453 10.633693 10.550143 10.451417 10.742457 10.820607 11.180473 11.070844
1367767_at 9.768295 9.821584 9.966655 9.96394 9.85528 10.325459 10.114539 10.0525 10.03103 10.188321 10.171713 10.116194
1367768_at 5.518394 5.3379416 5.1286964 5.351566 5.374598 5.183101 5.038376 5.0895925 5.049537 5.1770163 5.2134085 5.38148
1367769_at 7.7870035 7.887153 7.949134 7.921022 8.021696 7.8411016 7.933007 8.06563 7.9611964 7.9472523 8.136753 8.1009035
1367770_at 9.270953 9.323531 9.383581 9.564219 9.560703 9.473131 9.623408 9.349279 9.629777 9.614808 9.684736 9.568801
1367771_at 9.027332 9.097896 10.08122 9.672931 9.869415 10.503477 10.630121 10.917946 9.503803 10.532338 8.454609 9.115379
1367772_at 7.1957326 7.2359657 7.610585 7.6226363 7.5233936 7.490564 7.749558 7.5674353 7.1635623 7.4071608 7.401399 7.6092687
1367773_at 10.33295 10.230374 10.931913 10.856496 10.533669 10.442572 10.572276 10.529141 10.404446 10.845738 10.554137 10.625223
1367774_at 12.569481 12.585184 13.0950985 13.052376 13.04768 12.8608465 12.970732 12.84183 12.878755 12.879364 12.654126 13.1338415
1367775_at 11.21999 11.18516 10.93512 11.825668 11.968929 11.663689 11.989489 11.83777 11.792915 11.701884 11.287134 11.5273285
1367776_at 5.984919 5.8896847 6.4189653 6.136657 5.877769 5.8751674 5.964251 6.131822 5.9956484 5.973934 5.8143535 5.5350866
1367777_at 10.83959 10.81583 10.778341 11.008538 10.727134 11.146492 11.099577 10.988434 11.305118 11.363811 11.722415 11.454585
1367778_at 8.859705 8.813059 9.328825 9.480506 9.146891 9.013245 9.255491 9.182522 9.303169 9.66407 9.153702 9.087242
1367779_at 7.023872 7.0779777 6.7518625 6.7207904 6.683252 6.901262 6.7296114 6.6779838 6.6892176 6.7412148 6.511989 6.72137
1367780_at 7.6159873 7.5788803 7.2624574 7.4405804 7.2494855 7.224754 7.5875607 7.3818855 7.425672 7.3597274 7.741862 7.656225
1367781_at 3.7969425 3.8538222 3.9501777 4.119525 4.2023106 4.234028 4.1454697 4.185417 4.187432 4.0793405 4.1340075 4.1179357
1367782_at 4.9994154 4.9575562 4.567443 4.5638924 4.5922437 4.673241 4.5500994 4.5899215 4.421254 4.7557774 4.9789305 4.577913
1367783_at 11.441386 11.478102 11.481478 11.617274 11.554493 11.614471 11.5846615 11.623061 11.588645 11.622313 11.591073 11.6336355
1367784_a_at 12.561887 12.559122 12.550093 12.636531 12.368841 12.662196 12.517487 12.501491 12.694885 12.831801 12.923333 12.787357
1367785_at 5.385371 4.8611803 4.502799 4.478589 4.4768047 4.4600167 4.2343464 4.551976 4.4683547 4.4781227 4.5026245 4.4595556
1367786_at 9.77299 9.661606 9.877658 9.938261 9.849325 10.171049 9.899209 10.195686 9.909136 9.464794 8.904011 9.390056
1367787_at 5.7915206 5.9496746 5.709528 5.7370257 5.6740294 5.9830437 5.699071 5.651548 5.745526 5.88412 5.9914117 5.6796947
1367788_at 7.327264 7.396165 7.4232044 7.2925053 7.469111 7.2191367 7.3433113 7.4346895 7.087507 7.6199493 7.17481 7.2009625
1367789_at 7.3702073 7.2959747 7.355639 7.279871 7.159105 7.5036297 7.203645 7.4210296 7.3098726 7.244463 7.108334 7.1010356
1367790_at 9.593868 9.584742 9.846357 9.939302 9.633382 9.61947 9.750407 9.799538 9.744813 9.670663 9.520953 9.447928
1367791_at 6.7265077 6.770194 6.9623914 6.8021655 6.7467065 6.882572 7.128555 6.8991785 7.163861 7.06818 7.41981 7.0054417
1367792_at 5.385492 5.492023 4.5544796 4.8390484 4.872559 4.9779444 4.614231 4.6392317 4.876122 5.0865564 4.7429132 4.6523423
1367793_at 12.7036915 12.710663 12.85865 12.978199 12.963898 12.820163 12.909365 12.852511 12.917315 12.654965 12.427279 12.502544
1367794_at 6.3032503 6.1339726 6.392315 6.0275545 6.213486 6.103225 5.6475325 6.3369007 6.379222 9.062739 13.159035 11.312998
1367795_at 5.9285316 5.949739 6.9496303 6.0461297 6.6998835 6.9993706 6.7943377 7.4061093 6.59582 6.8905387 6.2112813 6.083718
1367796_at 7.58423 7.569188 8.059068 8.102218 8.044055 7.892746 8.044421 7.916321 7.7631054 8.000707 7.681862 7.746792
1367797_at 6.491544 6.4418406 6.1262426 6.3916903 6.230185 6.344765 6.144681 6.298429 6.1438046 6.1909227 6.1899853 6.149586
1367798_at 12.197297 12.219274 12.49848 12.53431 12.408893 12.435758 12.496484 12.476792 12.462218 12.24497 11.812409 12.035906
1367799_at 6.0256805 5.977653 5.603332 5.6005354 5.5266886 5.5757084 5.56718 5.5629883 5.7752776 5.6581316 5.4727287 5.6790357
1367800_at 5.875994 5.859941 5.947144 5.8167133 5.5486774 5.7794104 6.1410666 5.60478 5.8147287 6.007265 5.815298 6.074558
1367801_at 9.230648 9.174435 9.289346 9.347675 9.036673 9.10236 9.226281 9.139223 9.019066 9.197157 8.935834 9.030237
1367802_at 9.421659 9.471866 9.609364 8.597186 8.560666 8.006983 8.337692 8.010998 7.8202095 10.075457 9.2781515 8.841033
1367803_at 5.8280344 5.7475038 6.228656 6.34575 6.335247 5.4965353 5.733713 6.139619 5.9039383 6.127254 5.8349767 5.974495
1367804_at 12.42405 12.404652 12.827227 12.8200445 12.808575 12.716638 12.904296 12.852873 12.831422 12.805042 12.848974 12.915776
1367805_at 5.2441506 5.3183327 5.213325 5.188289 5.2616506 5.155331 5.317906 5.4258285 5.4499907 5.3735147 5.3188586 5.450804
1367806_at 6.1400037 5.973775 5.6909437 5.926125 5.6865506 6.03551 5.7139306 5.6928368 6.108927 5.6651096 5.7972035 5.6583614
1367807_at 8.586028 8.5737295 8.986899 8.9612465 8.767139 8.3887825 8.902121 8.863845 8.838544 9.033285 8.87749 8.956772
1367808_at 9.618942 9.636706 10.017485 9.696447 9.919262 9.56698 9.728683 9.652918 9.727626 9.822302 9.591849 9.542405
1367809_at 5.72215 5.753932 5.088135 5.2370567 5.074281 5.09325 5.07015 5.0642824 5.0720553 5.0410585 5.148107 4.854888
1367810_at 6.9658947 7.022506 6.428236 6.6469913 6.4827366 6.6393657 6.3999553 6.5233397 6.625607 6.53207 6.768884 6.5655217
1367811_at 5.5906453 5.5130467 5.4000077 4.6384335 5.5267634 5.439836 5.181759 4.9820337 5.254187 5.2487144 6.964388 5.487446
1367812_at 7.5744476 7.520943 7.309005 7.5836897 7.4278607 7.4243574 7.4400992 7.155457 7.3420095 7.424656 7.51495 7.1538706
1367813_at 6.9647355 7.009177 7.1334047 7.2311325 7.013038 7.1351557 7.178542 7.1219144 6.8016343 6.7251725 6.3963194 6.6436944
1367814_at 8.259585 8.3702545 8.409173 8.405186 8.537906 8.687912 8.74237 8.295458 8.242108 8.034899 8.086685 8.46833
1367815_at 8.455902 8.512718 8.387915 8.708877 8.500492 8.904608 8.599169 8.659042 8.68388 8.428347 8.559838 8.318923
1367816_at 4.8465137 4.9265623 4.8086395 4.8645744 4.7498302 5.1091776 4.8989034 4.951203 5.120276 5.160832 5.2189846 5.2875485
1367817_at 6.832566 6.7881436 7.3554206 7.475962 7.3109355 6.928979 7.1504774 7.1463804 7.0901556 6.7650847 6.562051 6.784365
1367818_at 8.254989 8.324133 8.656306 8.551626 8.514388 8.33232 8.424602 8.393816 8.471995 8.270699 8.252392 8.241039
1367819_at 11.654711 11.64107 11.697117 11.767104 11.705585 11.840185 11.872756 11.855904 11.890098 11.582349 11.411294 11.603778
1367820_at 8.824466 8.856559 9.046168 9.291704 9.099954 8.856751 9.048202 8.810344 8.688689 8.859236 8.334133 8.493349
1367821_a_at 4.597627 4.5916967 3.970546 4.075657 3.850013 3.927956 3.98758 3.9417958 4.0299544 4.000083 3.9460363 3.9189353
1367822_at 5.7934947 5.784433 5.633909 5.5960016 5.6011057 5.722315 5.604484 5.675516 5.571561 5.607362 5.8357577 5.5945635
1367823_at 6.276801 6.2840753 6.226295 6.317263 6.130958 6.8038 6.330156 6.388367 6.225648 5.8572574 6.192278 6.453911
1367824_at 8.458901 8.515451 8.763551 8.645473 8.841423 8.613441 8.621622 8.66374 8.702956 8.693685 8.695935 8.528507
1367825_at 7.228285 7.325491 6.5644503 6.672362 6.5658436 6.860072 6.601508 6.415756 6.7570424 6.750025 6.7753377 6.6434007
1367826_at 9.524184 9.466511 9.844534 9.766562 9.843496 9.508308 9.582644 9.431378 9.497501 9.262343 9.258192 9.774585
1367827_at 9.177234 9.148763 9.753756 9.369034 9.621085 9.491569 9.482425 9.587074 9.517726 9.299198 9.397637 9.393906
1367828_at 9.723829 9.7418375 9.457304 9.516439 9.389401 9.492588 9.705796 9.588253 9.644358 9.398217 9.58166 9.385223
1367829_at 11.226123 11.285488 11.401275 11.526388 11.382409 11.381756 11.6135645 11.530823 11.492943 11.367151 11.07294 11.260005
1367830_a_at 7.3821344 7.464629 7.495359 7.4043875 7.4332128 7.652234 7.519121 7.209898 7.26305 7.58316 7.8594084 7.5203137
1367831_at 8.508425 8.5074625 8.713233 8.804943 8.461617 8.398767 8.452481 8.505141 8.543311 8.804666 8.7161255 8.596226
1367832_at 10.398755 10.342028 11.069263 10.8146515 10.906166 10.487052 10.796112 10.661708 10.675302 10.879468 10.018327 10.832956
1367833_at 8.895094 8.984225 9.234986 9.171909 9.290762 9.111228 9.113396 9.241213 9.005055 8.938056 8.6407 8.866935
1367834_at 7.359602 7.315201 7.7858157 7.7366595 7.5398283 7.4924407 7.4296036 7.5784745 7.3065634 7.622778 7.7158136 7.4413247
1367835_at 6.9122753 6.604714 5.6448903 5.841013 5.5087805 5.5602856 5.628329 5.4361515 5.6835327 5.5704727 5.4955587 5.548283
1367836_at 9.436479 9.401126 8.979948 8.357242 8.696467 9.185834 8.725509 9.381211 9.266195 10.104335 10.142565 10.104995
1367837_at 9.127393 9.082375 9.363338 9.334419 9.375253 9.470501 9.517603 9.405371 9.25608 9.098325 8.882682 8.91541
1367838_at 12.078913 12.031711 12.176036 12.601329 12.354117 12.750003 12.540372 12.544907 12.457747 12.445058 11.88288 12.356379
1367839_at 10.177304 10.142452 10.25054 10.252313 10.016599 10.59085 10.1269455 10.389658 10.181901 10.272624 10.727388 10.696443
1367840_at 7.671696 7.673141 7.9451966 8.045103 8.03886 7.621071 7.997368 7.9888053 7.5284605 7.7714353 7.594688 7.8535733
1367841_a_at 3.6621132 3.6296992 3.6036284 3.8624055 3.6687486 3.620021 3.6528897 3.5542128 3.558272 3.5838745 3.6478906 3.5524087
1367842_at 6.7070627 6.6629424 6.3038254 6.218078 6.3180223 6.194428 6.1751614 6.1913433 6.081777 6.1033273 6.383575 6.215839
1367843_at 10.257239 10.28737 10.631254 10.574979 10.35911 10.4797535 10.47043 10.542941 10.5697775 10.507489 9.942415 10.178092
1367844_at 8.200882 8.169816 8.587727 8.738654 8.586346 8.496616 8.40721 8.466687 8.625108 8.723978 8.881659 8.510409
1367845_at 4.249734 4.0924587 3.7358966 3.619252 3.720344 3.8074317 3.6428554 3.8206341 3.654437 3.827255 3.563646 3.6266727
1367846_at 6.329463 6.17327 5.973931 5.5851383 5.8180766 5.5305495 5.5839324 5.722469 5.998095 5.840784 5.9351563 6.5686917
1367847_at 7.265917 7.164745 6.820654 6.9857497 7.517996 7.3290524 7.2115393 6.2895904 7.4941926 8.646887 9.796397 9.291006
1367848_at 7.1316404 7.131747 7.345216 7.333883 7.376351 7.3710265 7.4979935 7.63088 7.330761 7.195852 7.379215 7.4788437
1367849_at 9.007519 8.994446 9.618444 9.675181 9.190277 9.331005 9.461063 9.240441 9.396477 9.176463 8.66309 9.212455
1367850_at 7.496801 7.4348 8.008709 7.586071 7.960228 7.5089455 7.8980365 7.9277906 7.857937 8.347301 8.239567 8.420275
1367851_at 4.6575723 4.5703826 4.054888 4.0115795 4.0955544 4.093607 4.162653 4.1415005 4.217555 4.060418 4.1439934 4.1726313
1367852_s_at 4.833072 4.9255786 4.972425 5.009596 5.000949 5.106849 5.0111365 4.9001894 4.7303386 5.3294544 5.2619224 5.0834103
1367853_at 7.4416165 7.2878795 7.903648 7.8177557 7.987501 7.563173 7.9596953 7.8848643 7.935198 7.9418387 7.441782 7.875214
1367854_at 11.470244 11.422395 12.21021 12.249086 11.759881 11.2304125 11.090573 11.14227 10.835204 11.414738 10.974656 11.058548
1367855_at 8.933236 8.935572 8.925352 9.320761 8.879781 9.371332 8.808813 8.90274 8.603484 9.206981 9.425349 9.033617
1367856_at 9.152919 9.155637 9.276655 9.044862 9.115838 8.907485 8.669446 8.668587 8.796126 9.177057 8.997588 8.632242
1367857_at 11.797276 11.768156 12.224517 12.034838 12.024575 11.915203 11.451202 11.929569 11.714543 12.587427 11.790667 11.976846
1367858_at 4.403452 4.344239 4.3224487 4.334112 4.2753706 4.345377 4.3006544 4.304205 4.2778716 4.586899 4.6307287 4.4182863
1367859_at 5.6688476 5.474084 4.9981656 5.498512 5.1468277 5.5285215 5.5933037 5.52489 5.346719 5.344768 5.347351 5.441015
1367860_a_at 9.83765 9.898578 10.438878 10.32664 10.578009 9.905566 10.02521 10.608866 9.832024 9.843443 10.006277 10.26639
1367861_at 5.438836 5.4973226 5.347862 5.338084 5.7390323 5.2344894 5.493548 5.465569 5.8393903 5.750706 5.6390443 5.5280156
1367862_at 4.747085 4.67476 4.0171447 4.017914 4.078455 4.044981 3.9927871 4.1584816 4.06722 3.966465 3.9313812 4.091837
1367863_at 7.8896894 8.019469 8.031547 7.781238 7.986995 7.8760233 7.7950034 7.8258104 7.656363 8.126267 7.6978264 7.7682185
1367864_at 6.5348516 6.4180727 6.2173634 6.357125 6.1609316 6.5983634 6.242907 6.3071322 6.5248113 6.52241 6.5506783 6.3824544
1367865_at 6.1199656 6.2517433 6.947377 6.8546886 6.865835 6.377632 6.9603977 6.713246 7.035777 7.259722 7.3226833 7.3288183
1367866_at 6.085137 6.0840487 6.1608477 6.1491456 6.2461724 6.133979 6.1971154 5.886089 6.3505907 6.039581 6.3780727 6.0711775
1367867_at 8.416755 8.449753 8.634945 8.458484 8.772803 8.492514 8.741141 8.585231 8.497798 8.388568 8.045479 8.402856
1367868_at 8.036743 8.028217 7.7461977 8.239035 7.624692 7.752185 7.723857 7.5464597 7.629436 7.9767513 7.227665 7.213234
1367869_at 8.869396 8.993554 9.483475 9.687595 9.328014 9.362164 9.501684 9.314437 9.366173 9.484424 8.8377905 9.264031
1367870_at 8.702823 8.642263 9.218985 8.924142 8.834929 8.818341 9.048677 8.96501 8.822706 8.807002 8.4413395 8.524032
1367871_at 13.01947 13.034885 13.551512 13.348521 13.583212 13.620859 13.59381 13.445335 13.429674 12.943666 12.2945385 12.839993
1367872_at 8.360957 8.360418 8.53116 8.582122 8.386599 8.528862 8.509986 8.54161 8.363047 8.361488 8.526566 8.404314
1367873_at 8.798344 8.79128 9.235547 9.181083 9.108771 9.016339 9.083128 9.157375 9.153855 9.226171 9.29879 9.224142
1367874_at 5.712534 5.850493 5.9844747 6.0719085 5.904665 5.5500193 6.027941 5.9564567 6.159861 6.0841455 5.3101773 5.7814484
1367875_at 8.885982 8.880828 8.8594265 9.261871 8.853343 8.950925 8.917915 8.8337145 8.9443035 9.034356 8.7010145 8.829243
1367876_at 6.2527347 6.161248 6.83654 6.582448 6.645812 6.937116 6.3870196 6.706083 6.518972 6.736156 6.425184 6.0886545
1367877_at 7.872655 7.934562 7.9216514 7.837617 7.992571 8.0377445 7.8159866 7.72902 7.9038005 8.299778 7.976243 8.067181
1367878_at 8.453185 8.536669 9.007924 8.805655 8.822045 8.527758 8.6767845 8.710105 8.391928 8.644251 8.672791 8.846769
1367879_at 6.900829 6.783231 7.045183 6.9274197 7.104347 6.9175344 7.053492 6.938895 6.68964 6.897627 7.1604977 6.891609
1367880_at 4.8444667 4.7089067 5.1347036 4.946306 5.036553 5.042075 5.289714 4.9837246 5.2423334 5.1222506 4.9930353 5.098751
1367881_at 7.8215094 7.784287 8.198532 7.9932966 7.9915495 8.085352 8.046379 8.021899 8.091034 8.178869 8.63353 8.44957
1367882_at 7.318132 7.159506 7.467224 7.288744 7.4556665 7.64072 7.7493124 7.3066216 7.5870504 7.708596 7.6389546 7.342841
1367883_at 6.111554 6.09038 6.8421917 6.817175 6.9292827 6.597505 6.472532 7.1282287 6.6474915 6.7736225 6.1697907 6.46061
1367884_at 10.016025 10.043421 10.516462 10.3153715 10.315665 10.135368 10.477755 10.185632 10.077201 10.3856535 10.561181 10.131674
1367885_at 11.5655 11.576149 11.85683 11.863029 11.9386835 11.877013 11.934058 11.89832 11.872175 11.632802 10.971553 11.421914
1367886_at 7.2554574 7.3353057 7.7162185 7.611724 7.804287 7.7155237 7.7131867 7.621009 7.7382307 7.6739635 7.624579 7.5123076
1367887_at 12.548728 12.583499 12.631311 12.782229 12.717447 12.727909 12.7842865 12.713036 12.785974 12.617038 12.4334345 12.625375
1367888_at 4.219066 4.126307 4.0814857 4.157922 4.2557507 4.082722 4.2653685 4.1778755 4.4566727 4.2891326 4.213539 4.1942606
1367889_at 7.8256135 7.9750576 8.3093605 8.103485 8.331068 8.061026 8.312483 8.061445 8.01553 8.172876 7.8290787 7.869527
1367890_at 6.2774615 6.1698747 6.4361954 6.4617224 6.3244114 6.2900968 6.7194467 6.335889 6.8078136 6.379617 6.755878 6.7284474
1367891_a_at 5.4359684 5.5699415 5.347331 5.8285155 5.506437 5.520091 5.58949 5.4426446 5.4915977 5.4594297 5.5578804 5.501712
1367892_at 10.2544985 10.217779 10.469224 10.670244 10.276659 10.409446 10.501876 10.409097 10.124631 10.178715 9.873031 10.027697
1367893_a_at 5.6000447 5.7701893 6.7611947 6.418799 6.4102755 6.3123093 6.362368 6.5728974 6.424236 6.400594 6.001272 6.6197486
1367894_at 11.208544 11.237597 11.909248 11.842165 11.934292 12.507404 12.483077 12.3073 11.900009 12.850991 12.562926 12.541411
1367895_at 10.269235 10.167763 10.748586 10.516155 10.641801 10.472273 10.522363 10.585003 10.45568 10.566357 10.249059 10.397637
1367896_at 13.28103 13.314086 13.295943 13.07917 12.860859 13.313979 13.489018 13.328575 13.421048 13.463036 11.86056 12.375055
1367897_at 10.107123 10.129264 10.307423 10.395311 10.20086 10.302355 10.283613 10.367838 10.239407 10.285606 10.102877 10.399173
1367898_at 9.180382 9.094627 9.333858 9.306505 9.285668 9.381721 9.464567 9.346171 9.533205 9.577325 9.711036 9.702403
1367899_at 6.599325 6.766452 7.191634 6.838376 7.2265654 7.0268006 7.165633 7.125757 7.27548 7.1979976 7.480688 7.334314
1367900_at 7.4624014 7.372798 8.324966 8.098085 8.161184 7.816478 8.180601 7.901162 8.0494375 7.5924687 7.846165 8.187543
1367901_at 8.165103 8.127747 8.597679 8.688175 8.686894 8.2877035 8.519341 8.307269 8.25285 8.625681 8.588346 8.421528
1367902_at 6.445862 6.46701 7.2003107 7.2371416 7.054207 6.942173 6.9347954 6.9295106 6.9774427 6.8458734 6.9992857 7.0216455
1367903_at 9.149587 9.138054 8.890959 8.891289 8.845415 8.935551 9.027351 8.936235 8.777459 8.849878 8.591288 8.87528
1367904_at 5.7396355 5.6403856 6.063646 6.600808 6.123635 7.081962 6.251616 6.5469627 6.333004 6.646953 7.376985 6.5675545
1367905_at 10.154396 10.134902 9.8855 10.293433 9.954148 10.238542 10.196288 9.975446 9.969932 10.108044 9.640119 9.754726
1367906_at 9.599588 9.61989 9.875268 9.808788 9.762887 9.520572 9.593204 9.77419 9.562578 9.851456 9.344312 9.441854
1367907_a_at 9.105227 9.032531 9.077412 8.996766 9.038284 9.014338 8.992796 9.095713 8.9130745 9.155763 8.993723 8.903676
1367908_at 10.872959 10.946069 11.385769 11.31692 11.300771 11.067307 11.208645 11.288643 11.273315 11.460312 10.941307 11.284265
1367909_at 11.52095 11.512358 11.754366 11.669175 11.740353 11.68321 11.962923 11.606832 11.807303 11.148451 10.788996 10.893331
1367910_at 6.5057306 6.56273 7.175222 7.183643 7.2030325 7.0751686 7.1895013 7.3353586 6.875946 7.2004285 7.2294464 7.1886363
1367911_at 7.8102627 7.7998953 7.8258743 7.639089 7.7160573 7.7939076 7.607089 7.815177 7.76642 7.5873113 7.141766 7.2008495
1367912_at 5.158004 5.386005 5.730996 6.0087414 5.8259954 5.5636005 5.8692217 5.8997064 5.5291996 6.0493083 5.7668724 5.9374456
1367913_at 7.3037868 7.3760805 6.872135 6.782511 6.7783604 6.752507 7.101452 6.830796 6.902497 6.8759627 7.06639 7.126129
1367914_at 6.3815503 6.4680314 6.6754675 6.20723 6.6447163 6.7482657 6.3232017 6.4905586 6.652229 6.5947504 6.790927 6.317154
1367915_at 8.37555 8.43308 8.434151 8.382385 8.587398 8.542982 8.524939 8.64982 8.210041 8.670664 8.600548 8.4513645
1367916_at 6.612198 6.7272577 6.047631 6.2087603 5.980611 6.188531 5.8982105 6.1994476 6.3512383 6.0850186 6.2298203 6.093368
1367917_at 13.360411 13.395008 13.431363 13.541175 13.508413 13.602643 13.545813 13.539273 13.50736 13.469872 13.101 13.1919775
1367918_at 5.662278 5.8091755 5.1320205 5.2199793 5.1227884 5.596698 5.277795 5.352067 5.1682987 5.0430636 5.1872215 5.3168316
1367919_at 5.766232 5.7834215 5.8760624 5.502696 5.308042 5.761998 5.5415516 5.50608 5.4259734 5.5074463 5.7218804 5.403574
1367920_at 5.5086355 5.494947 5.27557 5.414774 5.275945 5.536722 5.190967 5.3882494 5.3973236 4.957764 5.3180676 5.169199
1367921_at 7.1574864 7.193501 7.4913263 7.421348 7.2982583 7.2290163 7.2242517 7.4229355 7.319027 7.282139 6.926055 7.1971927
1367922_at 7.005394 6.9261513 7.3752737 7.462327 7.4556527 7.279868 7.24368 7.460368 7.3965044 7.457121 7.476615 7.546284
1367923_at 5.872993 6.101914 5.400861 5.4342217 5.784675 5.5130415 5.3383527 5.585729 5.724152 5.8570166 5.7009144 5.4284787
1367924_at 6.888079 7.088642 7.1893005 7.129948 7.1426578 6.9963665 7.03009 6.9662204 7.1686797 7.2656574 7.249398 7.017808
1367925_at 6.785023 6.739962 7.1812587 6.944499 7.1778927 6.9741044 6.969694 6.988995 6.911211 7.108518 7.004932 7.0545545
1367926_at 7.9914002 8.113188 8.343494 8.431687 8.223548 8.35826 8.145094 8.348985 8.293623 8.221318 8.37164 8.165818
1367927_at 9.956595 9.952082 10.165126 10.183337 10.058876 10.202747 10.089104 10.1397 10.14318 10.119332 10.23538 10.04635
1367928_at 4.0684876 4.071786 3.9913652 3.7803824 3.9171405 3.932451 3.894327 3.8607342 3.822949 3.761243 3.80188 3.7806337
1367929_at 9.202293 9.2213955 9.197418 9.564022 9.208183 9.181219 9.599661 9.125782 9.241493 9.225338 9.19553 9.480422
1367930_at 4.04351 4.1043224 4.053501 4.053458 4.001241 4.0340853 4.0595293 4.003427 4.19014 4.192233 3.978863 3.906105
1367931_a_at 8.931651 8.907933 9.429416 9.287459 9.137004 9.2816725 9.163483 9.207972 9.216291 9.177208 9.017174 9.1314
1367932_at 11.51839 11.481315 12.084033 12.033298 11.507445 12.166138 11.649682 12.088996 11.79796 11.939121 12.731018 12.64987
1367933_at 6.543192 6.623155 7.7715154 7.888834 7.7079086 7.4744315 7.5566654 7.833805 6.938734 7.124828 6.580336 7.319382
1367934_at 5.3293133 5.616784 5.4793243 5.646517 5.4164085 5.511773 5.5427437 5.3196163 5.562051 5.723102 5.8599286 5.6274524
1367935_at 7.675376 7.5768504 8.152188 8.259496 7.915566 8.099935 8.052474 8.122896 7.8361297 7.975161 7.7287216 7.836312
1367936_at 6.581331 6.5353065 6.9122725 6.760243 6.75127 7.0894766 7.000531 7.041634 7.196826 7.276133 6.799107 7.3159943
1367937_at 7.3758593 7.320319 7.620655 7.6130123 8.323491 7.885527 7.8346744 7.626887 7.694403 8.503844 8.7298155 8.050071
1367938_at 10.66583 10.639711 10.68911 10.650167 10.688878 10.935506 10.581146 10.85165 10.8430395 10.313406 10.235065 10.251098
1367939_at 9.766564 9.714704 10.454092 10.855909 10.291849 9.436581 10.72269 9.977667 10.520443 10.497199 11.619064 10.062375
1367940_at 4.966254 5.1131454 5.7299137 5.348765 5.9253116 5.3872423 5.4031043 5.323056 5.0359797 5.405129 5.747618 5.661009
1367941_at 8.108511 8.205278 8.682585 8.602464 8.47452 8.432871 8.672318 8.685143 8.490768 8.436575 8.184607 8.472235
1367942_at 6.611441 6.648743 7.053225 6.777481 6.7908707 6.720966 6.7097 6.801695 7.1154532 7.500229 7.31877 7.308188
1367943_at 7.399276 7.3812165 7.6525064 7.5504284 7.6884775 7.602253 7.3148093 7.4559364 7.5073757 7.439713 7.4196396 7.2776527
1367944_at 5.835512 5.7834277 6.011973 5.838795 5.9412403 6.189283 5.86051 5.993135 6.1557345 6.0958486 6.1457477 5.7803698
1367945_at 10.924622 10.908183 11.231286 11.319376 11.263707 10.814917 11.499163 11.2183075 11.146511 10.893118 10.558745 10.791675
1367946_at 9.454203 9.415953 9.486911 9.583 9.182913 9.651116 9.453412 9.276789 9.282763 9.419085 9.407593 9.170359
1367947_at 8.071022 8.122681 8.260749 8.280733 8.179384 8.1286125 8.147004 8.24572 8.23247 8.376588 8.145302 8.160538
1367948_a_at 9.448461 9.450182 9.6381445 9.855615 9.719143 9.88639 9.802761 9.759118 9.791448 9.92505 9.335756 9.660922
1367949_at 7.2485003 7.2594433 7.0181584 7.034767 6.9858866 7.219509 7.076288 6.945869 7.019546 7.028697 7.0811434 6.9219255
1367950_at 7.2058473 7.28911 7.968999 7.9550023 7.6250215 8.013778 7.5492673 7.764835 7.5037003 7.4934216 7.587814 7.868858
1367951_at 5.66791 5.685098 4.555107 4.442988 4.637782 4.7881646 4.8301244 4.3775177 4.86343 4.617263 4.5142884 4.879595
1367952_at 6.3225946 6.0679903 6.0106974 6.112725 6.1670337 6.0751886 6.1907887 6.2641697 6.478883 6.3476734 6.1200423 6.339677
1367953_at 5.0736275 4.936488 4.6300793 4.5963364 4.6607804 4.8658857 4.8720603 4.5849643 4.9944363 4.956138 5.182706 4.705066
1367954_at 7.7533154 7.6828337 6.7225323 6.578928 6.8308105 7.3969254 6.8693705 6.883139 6.599666 6.5658813 7.0589724 6.963616
1367955_at 6.018892 6.168 6.448361 6.084686 6.3436027 6.035898 6.093328 6.3010964 5.905113 6.361264 6.130603 5.9214563
1367956_at 5.36188 5.183301 5.418743 5.6445856 5.309516 5.4958005 5.273014 5.4338737 5.022923 5.30446 5.2681556 5.3460164
1367957_at 9.192636 9.210548 8.076069 9.483909 8.374692 7.6307716 7.6176577 9.055789 9.199992 7.8849 8.498271 8.274506
1367958_at 8.199775 8.167048 8.573054 8.584047 8.612768 8.182786 8.626831 8.587622 8.297647 8.355372 7.852257 8.414755
1367959_a_at 6.263171 6.209721 6.0456543 6.3073545 5.908908 6.529535 6.1580234 6.413155 6.4874887 7.236439 7.2589383 6.3574386
1367960_at 7.3719006 7.368331 7.6180563 7.4205947 7.580723 8.064703 7.929189 8.345761 7.867589 7.9935894 7.6703105 7.689189
1367961_at 4.15219 4.156657 4.22976 4.1171894 4.35069 4.187813 4.138319 4.148924 4.181019 4.4317017 4.126259 4.1428304
1367962_at 4.7297373 4.8419094 4.5036387 4.7625804 4.5137405 4.80194 4.533063 4.5869613 4.804971 4.515852 4.8362656 4.7795525
1367963_at 7.1306167 7.0936155 7.2457776 7.2157583 7.270927 7.4738464 7.2944465 6.8776035 6.9834476 6.9858685 7.1328883 7.3213725
1367964_at 5.210492 4.916548 5.232545 5.049795 5.0557528 5.0058975 5.189185 4.8161097 5.0599194 5.2894373 5.0411253 5.3998127
1367965_at 6.445862 6.370238 6.632156 6.79238 6.5396786 6.5025992 6.2533965 6.4082365 6.7941613 6.6309433 6.941828 6.9195805
1367966_at 9.211691 9.244551 9.576149 9.542454 9.497248 9.295551 9.476654 9.483061 9.301832 9.47949 8.927906 9.221285
1367967_at 6.4629383 6.6459394 6.3852158 6.4155574 6.424401 6.243387 6.284073 6.6215963 6.372637 6.9591002 6.8303847 6.665028
1367968_at 4.7593527 4.44831 3.832519 4.071431 3.9901423 3.8877242 3.7907116 3.9084392 4.076171 3.9155226 3.9461167 3.9589095
1367969_at 10.361982 10.358192 10.768008 10.469174 10.506416 10.507754 10.533009 10.507297 10.557385 10.573551 10.482855 10.413428
1367970_at 4.237871 4.225111 4.5646243 4.3899546 4.334656 4.7295794 4.5795555 4.2778554 4.318305 4.382509 4.4953527 4.1455526
1367971_at 8.884192 8.878025 9.670601 9.594994 9.553566 9.199968 9.683805 9.478127 9.585197 9.694592 9.395483 9.627928
1367972_at 9.133852 9.181019 9.677595 9.707232 9.474939 9.605148 9.522114 9.658994 9.490444 9.533478 8.9700985 9.308794
1367973_at 4.414378 4.4559255 4.3593655 4.477245 4.910267 4.812005 4.4251866 4.5719466 4.8427024 4.5931334 4.683349 4.707269
1367974_at 8.263602 8.2521305 8.516219 8.492615 8.160337 8.493835 8.712505 8.72184 8.742006 8.585546 8.374222 9.129415
1367975_at 4.9427605 4.9271593 4.8600006 5.4158664 5.275342 5.3344903 5.287829 5.429715 5.0344553 4.845285 5.2584324 6.045304
1367976_at 5.9237614 5.952554 7.026367 6.7853074 6.8291907 6.3286176 6.3706503 6.609696 6.466786 6.3851213 6.2612333 6.291156
1367977_at 3.924135 3.8313484 4.16771 4.1066656 4.0310054 4.2902303 4.0066233 4.114007 4.1575327 4.2149477 4.611069 4.3779864
1367978_at 5.8606973 5.877264 5.882914 6.1152587 5.9133677 6.1191053 5.903942 6.068589 6.120256 5.883847 5.83268 6.095704
1367979_s_at 10.51176 10.439372 11.484242 11.215943 11.265513 11.403014 11.031618 11.139482 11.072475 11.541437 11.781169 12.098209
1367980_at 7.471379 7.2831616 7.706567 8.090506 7.6877894 7.6072974 7.7696724 7.7824116 7.4299555 7.69501 7.550262 8.091288
1367981_at 6.6869535 6.7378287 6.9516454 7.1824307 6.940059 6.882819 7.035454 7.0052714 6.948029 6.9690213 7.0472555 7.168986
1367982_at 10.028198 10.133341 10.709718 9.624353 10.411899 11.251314 10.407232 10.614723 10.290981 10.338099 10.313042 9.844171
1367983_at 5.4257956 5.4300966 5.6349854 5.2823386 5.495733 5.5652313 5.4723253 5.3353915 5.5511656 5.3863406 5.7197375 5.3594966
1367984_at 6.1942625 6.1848626 6.3790555 6.4771543 6.354755 6.058729 6.0081244 6.241066 6.244332 6.3217006 5.4981856 5.9603667
1367985_at 6.231319 6.284182 6.7532697 7.092788 6.578046 6.9195313 7.0541162 6.7494125 7.0036144 8.805719 9.326664 9.207781
1367986_at 6.042002 5.8150883 6.350664 6.996294 6.359467 6.28332 6.340377 6.306307 6.4982514 5.972509 6.1580424 6.6037526
1367987_at 8.427003 8.310171 8.552137 8.536018 8.577175 8.502853 8.411491 8.397486 8.514686 8.937733 8.813141 8.709717
1367988_at 12.616313 12.58262 12.82835 12.922351 12.864929 12.831665 13.063229 12.800391 12.816491 12.852547 12.659101 12.847162
1367989_at 5.087862 4.8276916 4.607747 4.38727 4.2922993 4.5012197 4.5632935 4.4950924 4.3376045 4.683197 4.453079 4.4969807
1367990_at 5.9659066 5.898149 5.4162235 5.0672393 5.436839 5.799104 5.177705 5.560923 5.4239936 5.595754 5.363788 5.2553234
1367991_at 8.643876 8.721975 9.155792 9.211186 9.01268 9.054958 9.058429 9.063052 8.809679 9.076122 8.974771 9.005971
1367992_at 5.3271255 5.1519623 4.846084 4.9114237 4.8596306 5.092844 5.0483317 4.9090858 5.2872715 4.7276955 5.231324 4.9101048
1367993_at 6.3881683 6.282763 6.6740613 6.775025 6.522874 6.7291365 6.8195295 6.5915475 6.8356442 6.5658813 6.349726 6.6671433
1367994_at 9.3558445 9.286081 9.974736 10.064124 10.072224 9.595814 10.1254835 10.153964 10.063686 10.027035 9.292774 9.615677
1367995_at 12.679625 12.642385 13.036156 12.883468 13.026646 12.822879 12.86632 12.974561 12.967759 13.031476 12.726258 13.007225
1367996_a_at 7.05263 7.0164413 6.99847 7.417392 6.6020093 6.6502156 6.935792 6.972524 6.686855 7.087621 6.3336606 6.7980413
1367997_at 7.422638 7.3613358 7.63297 7.6073728 7.5714555 7.624346 7.797817 7.5597215 7.5358334 7.6955833 7.5328674 7.515428
1367998_at 8.356255 8.435374 8.4348755 6.540017 7.9674892 8.504226 7.229603 6.3476834 9.285129 9.296454 7.9976196 7.098008
1367999_at 12.178815 12.158436 12.181348 12.615088 12.126912 12.105318 12.614774 12.284195 12.46919 12.105041 11.595889 12.013234
1368000_at 14.192289 14.221971 14.387455 14.352365 14.367394 14.379731 14.327833 14.372248 14.367394 14.371063 14.411657 14.408907
1368001_at 4.1174135 4.0127354 4.073789 4.1260614 4.2608895 4.2130804 4.3895383 4.230946 4.1389494 4.1191344 4.2073584 4.1125917
1368002_at 7.1693697 7.0883064 7.149869 7.3097343 6.9132724 7.3818855 7.025162 7.292517 7.087804 7.0551815 6.8811216 6.9992747
1368003_at 6.097185 5.860679 5.852041 5.785378 5.8202033 6.2255454 5.591984 5.4675674 5.9814453 6.2601933 5.5634227 5.5549884
1368004_at 8.895216 8.911438 9.279164 9.245006 9.224243 9.016832 9.236174 9.217173 9.212395 9.266614 8.927731 8.939491
1368005_at 6.621541 6.7069826 5.6490564 5.90093 5.6187406 5.9131393 5.832587 5.7321606 6.0875688 5.7386513 6.37839 5.658597
1368006_at 6.784221 6.856627 7.2455783 6.9275403 7.1411457 7.1824756 7.201259 7.166728 7.278254 7.4061217 7.305156 7.440431
1368007_at 6.985389 6.911486 6.483417 6.795006 6.637594 6.507443 6.7809324 6.8393545 7.0332994 8.502075 9.646147 7.9731474
1368008_at 5.2000203 5.26453 5.2711496 5.3751917 5.369278 5.4969425 5.2145987 5.2418847 5.4460945 5.380871 5.779838 5.425269
1368009_at 9.13874 9.178007 9.500579 9.4550705 9.562335 9.257466 9.332885 9.359461 9.176152 9.034709 9.322754 9.084824
1368010_at 7.2699194 7.348419 7.3745227 7.1027 7.419605 7.1533275 7.24331 7.288313 7.2017107 7.307468 6.969031 7.2430024
1368011_at 7.7723165 7.7470865 7.6505356 7.7520466 7.568069 7.4844656 7.6099343 7.5362406 7.730262 7.6646237 7.1198115 7.5300803
1368012_at 6.0569506 5.891178 5.986597 6.2197847 5.90517 5.805999 5.863952 6.080351 5.913569 6.2048163 6.539479 6.5813894
1368013_at 4.5088205 4.5247245 4.5720367 4.3148203 4.752719 4.613775 4.4994 4.450344 4.498496 4.535948 4.555421 4.5029044
1368014_at 5.5664873 5.4700117 4.6072035 4.834099 4.7912216 4.950716 4.714444 4.840205 4.8028994 4.79743 5.022909 4.7155676
1368015_at 6.586799 6.52042 6.2826314 6.372747 6.3458242 6.410385 6.371955 6.0921454 6.5433517 6.4605694 6.4973545 6.231994
1368016_at 12.438577 12.476601 12.754632 12.8132925 12.672641 12.600718 12.403129 12.732633 12.664327 12.653219 12.634385 12.558424
1368017_at 4.8328466 4.7752466 4.892275 4.939686 4.8423223 5.0131865 4.8197327 4.9683447 5.1375 4.937941 4.9244337 4.9021897
1368018_at 7.9538717 7.954094 8.418876 8.47538 8.398642 8.302624 8.353716 8.240939 8.215197 8.135367 7.9259987 8.2298765
1368019_at 6.96665 7.004413 7.5448484 7.5174685 7.3898125 7.1362486 7.411638 7.173382 7.084169 7.3519382 7.2156 7.1700563
1368020_at 6.5812926 6.608467 6.9863877 6.9909744 6.5895557 6.418852 6.4161067 6.030252 6.518355 6.848403 7.469139 7.1289086
1368021_at 13.5348 13.557804 13.78275 13.993973 13.642461 13.78275 13.936127 13.74153 13.817398 13.790792 13.67531 13.928725
1368022_at 6.690617 6.686395 6.7318506 6.6641498 6.5347795 6.5396667 6.5828815 6.413096 6.872025 6.4766045 6.586598 6.2317767
1368023_at 7.0235314 6.99581 6.556864 6.70092 6.5493016 6.8234205 6.5086193 6.520831 6.9040976 6.5784163 6.7823544 6.870517
1368024_at 6.356886 6.286769 6.6684256 6.6845565 6.664274 6.906534 6.5771785 6.4606733 6.5292225 6.622722 6.6253633 6.844917
1368025_at 6.0973988 5.983955 6.8844395 6.7099814 6.921861 7.2197723 6.745472 7.0897193 6.4834666 6.9077497 6.6774287 6.590637
1368026_at 7.6853414 7.580378 7.561359 7.443353 7.38564 7.2839346 7.275048 7.2422676 6.9183955 7.50413 7.246394 6.997305
1368027_at 7.0570383 6.932724 6.803663 6.94049 6.895734 6.911263 6.6986637 6.7252693 6.8354135 6.647399 6.7938366 6.8227844
1368028_at 4.902562 5.011482 4.560365 4.4688306 4.672504 4.3324375 4.5840526 4.316904 4.4815316 4.7020245 4.5765414 4.196584
1368029_at 9.907104 9.871453 10.421814 10.273652 10.289422 10.229968 10.2742405 10.32045 10.176467 10.169931 9.903854 10.324501
1368030_at 7.8484178 7.886618 8.341661 8.3708 8.391967 8.101556 8.371661 8.323585 8.105883 8.546074 8.144286 8.376981
1368031_at 7.2080703 7.225917 7.4796443 7.415924 7.3498836 7.222888 7.079381 7.3689175 6.9613643 7.3747954 7.292632 7.0328565
1368032_at 5.2542067 5.283944 5.9947 6.0946 6.028995 5.624888 5.483381 5.9732656 5.34587 5.4914875 5.298666 5.6400485
1368033_at 6.3683224 6.309701 6.2815843 6.3933396 6.350078 6.3253064 6.3391156 6.391537 5.9275966 6.356399 6.5600705 6.0929823
1368034_at 4.555642 4.3734474 4.3567066 4.1263676 4.4223604 4.4071817 4.300931 4.3564043 4.2335396 4.452146 4.1696334 4.442936
1368035_a_at 9.418809 9.37995 9.969756 10.405558 10.210837 9.409279 10.062893 9.871746 10.187177 9.891598 9.053417 9.776062
1368036_at 9.562495 9.531148 10.121487 10.680019 10.125487 9.706041 10.337487 9.735674 10.04699 10.076429 9.358478 9.622622
1368037_at 6.9257374 6.8843617 6.7615833 6.753539 6.792804 6.659014 6.874452 6.552467 6.642187 6.754743 6.675211 6.5686917
1368038_at 7.8431683 7.8051634 8.038034 7.931773 7.9572215 7.8019023 8.129673 7.9322104 8.061703 8.031902 7.3886065 7.670919
1368039_at 5.3026905 5.5366006 5.464775 5.638286 5.4233904 5.3266916 5.2856455 5.2995005 5.4528317 5.571641 4.884308 5.1630816
1368040_at 7.814887 7.7875586 7.9314404 7.9574523 7.844814 7.8556957 8.055773 8.047556 7.981776 7.9977036 7.5150228 7.995964
1368041_at 9.043035 8.970842 9.332513 9.212866 9.244939 9.168186 9.279712 9.256523 9.216044 9.212874 8.894284 9.052157
1368042_a_at 10.189895 10.339723 10.610312 10.637685 10.7005415 10.479114 10.713191 10.713819 10.497458 10.650708 10.519528 10.70881
1368043_at 7.2655926 7.2574196 7.7183056 7.6683154 7.7413197 7.4851646 7.3498354 7.6948395 7.3373833 7.5037456 7.354259 7.5032206
1368044_at 3.4881206 3.5908883 3.4864578 3.407286 3.4175336 3.592473 3.4585767 3.40603 3.4013171 3.3382287 3.5995958 3.6344364
1368045_at 9.300423 9.232105 9.628326 9.436359 9.394154 9.227039 9.462941 9.529063 9.651344 9.448849 8.845768 9.250609
1368046_at 9.145722 9.229094 9.458074 9.326097 9.313333 9.028422 9.260113 9.529551 9.273846 9.517446 9.057314 9.23879
1368047_at 6.782091 6.8594646 7.1356297 7.5226994 7.4944987 7.3393526 7.013495 7.2357664 7.211029 8.350832 9.055421 8.276812
1368048_at 13.685108 13.706531 13.872859 14.04434 14.093119 13.790089 13.83208 13.978044 13.960505 14.007021 13.974888 13.981493
1368049_at 10.870533 10.916971 11.173674 11.007343 11.051879 10.883117 10.69203 11.108229 10.833379 10.620206 10.332706 10.362912
1368050_at 6.484427 6.62776 7.029462 6.9853177 6.790013 6.2566166 6.9832892 7.391124 7.414185 7.2831483 7.0946646 7.3111415
1368051_at 10.78036 10.753593 11.2902565 11.126195 11.222401 11.176363 11.129699 11.143683 11.223802 11.215831 10.6636915 11.122412
1368052_at 4.440549 4.3473854 4.528634 4.4927893 4.8075047 4.514386 4.6433706 4.5902195 4.708872 4.6395383 5.1630573 5.2215514
1368053_at 5.4112687 5.4386106 5.391887 6.0166326 5.6581945 5.3760114 5.7732677 5.636208 5.8733697 5.339275 5.4111676 5.3481364
1368054_at 6.721352 6.7033896 7.025782 7.014611 7.1647606 6.961351 6.6863513 6.8235073 6.8373394 6.8403697 6.571649 6.577958
1368055_a_at 7.5144196 7.378977 7.586653 7.5809903 7.568069 7.5503907 7.676761 7.6554384 7.3835096 7.2724466 7.0195904 7.1373315
1368056_at 7.07199 6.879277 6.764595 6.969974 6.847003 6.9198704 6.8710194 6.735157 6.9302487 7.1920815 6.9968195 6.9026365
1368057_at 7.7973375 7.7947516 7.867407 8.119093 7.846587 7.9834967 8.642124 8.222467 7.959946 8.350925 7.4573364 8.097256
1368058_at 6.9883146 6.8912487 6.948754 6.766652 7.055198 6.66719 7.2078876 7.146794 6.946648 6.714598 6.7712193 6.596468
1368059_at 9.33641 9.315047 8.260212 8.471999 8.285406 8.058077 8.583124 9.420338 8.7254715 7.357417 6.129846 7.4374914
1368060_at 12.366156 12.338884 12.712096 12.535565 12.775001 12.618262 12.643799 12.786993 12.596993 12.407016 12.02658 12.639036
1368061_at 6.9390507 6.8105493 5.8061686 6.072506 5.594822 5.9480453 5.970663 6.1911016 5.9474187 5.9067774 5.8490944 6.0290437
1368062_at 8.19141 8.131616 8.571117 8.63736 8.450424 8.503485 8.44186 8.692492 8.577219 8.369939 8.449297 8.309814
1368063_a_at 8.048695 7.987763 8.190818 8.347834 8.193696 8.018602 8.20092 8.306449 7.902536 8.011269 7.9356384 7.9475393
1368064_a_at 10.189174 10.151552 10.717176 10.511845 10.24577 9.803072 10.211942 10.308752 10.02328 9.673699 8.947246 9.777295
1368065_at 7.1340218 7.194377 7.027169 6.9473414 6.6616745 6.7653213 6.8412023 6.4151635 6.5347548 6.5823774 6.6435375 6.5850816
1368066_at 5.6646757 5.718076 5.9601445 5.9655995 5.8458037 5.6800184 5.839002 5.899443 5.8346047 5.90764 6.1601367 5.9939237
1368067_at 8.211942 8.227772 8.401942 8.308249 8.294905 7.9456825 8.080626 8.50022 8.2399235 8.202858 7.988912 8.119654
1368068_a_at 6.7718487 6.8489304 6.5839686 7.24537 6.7105365 6.8683376 6.8485374 6.644785 6.899726 6.423765 6.4934177 6.623148
1368069_at 8.020782 8.094191 8.070633 7.913734 8.092154 8.040279 8.025471 8.025149 7.8926 8.140539 7.9606867 7.8441234
1368070_at 7.606881 7.5510144 7.6272373 7.7161593 7.5956545 7.6710215 7.769882 7.8650274 7.7025204 7.516598 7.3541303 7.593045
1368071_at 11.466919 11.412129 11.687588 11.756429 11.660336 11.860951 11.799685 11.840107 11.752597 11.547674 11.335641 11.750732
1368072_at 6.3612185 6.241473 6.3414145 5.8931465 6.0458527 5.923419 5.8101444 6.370734 5.943899 6.469869 6.451684 6.2264915
1368073_at 7.671735 7.590875 8.156147 8.263479 7.9128428 7.531117 7.5574455 7.6211414 7.9446163 7.6160417 8.295022 8.284864
1368074_at 6.2591276 6.26581 6.3698797 6.2670407 6.379898 6.3312387 6.1421456 6.1325207 6.063919 6.404386 6.370612 6.2113056
1368075_at 10.018792 10.139387 10.811975 10.5879345 10.623873 10.030592 10.627161 10.50541 10.530542 10.705487 10.883211 10.848912
1368076_at 6.8406477 6.833063 7.1569924 7.122379 7.1629224 7.1490602 7.0953865 7.3139806 7.503301 6.9917154 7.4191813 7.4153104
1368077_at 12.684044 12.708713 13.023388 12.907906 12.94207 12.984873 12.973401 12.968665 12.980499 12.57865 12.284673 12.443899
1368078_at 3.9324768 3.6825888 4.029964 3.9417546 4.307764 3.5922961 3.9319787 3.8949702 4.1692324 4.403589 4.431035 4.965757
1368079_at 7.9923344 7.923746 8.830712 8.606314 8.731653 7.928201 8.445536 8.016507 7.938122 8.519031 8.319174 8.2216625
1368080_at 4.1128254 4.0652623 3.6563442 3.793384 3.675433 4.0288715 3.892407 3.8833683 3.8417487 3.7269032 3.7682698 3.7439525
1368081_at 7.47504 7.512995 6.76044 7.0529327 6.654777 7.236987 6.9688573 7.0220947 7.232118 6.9815793 7.403748 6.940165
1368082_at 7.907213 7.916179 8.086506 8.363564 8.1501875 8.188137 8.196013 8.170911 8.263489 8.330725 7.9525695 8.016606
1368083_at 8.229927 8.192246 8.707472 8.279495 8.582256 8.308153 8.44731 8.480992 8.324572 8.534351 8.087921 8.36665
1368084_at 6.7537413 6.660042 6.308241 6.4751525 6.099738 6.517903 6.4954877 6.185067 6.6073 6.16836 6.639999 6.4742746
1368085_at 10.000577 10.008371 10.345259 10.407981 10.225351 10.1793375 10.314338 10.2203 10.119368 9.849372 9.491729 9.740013
1368086_a_at 8.179709 8.14451 8.876513 9.1237545 8.339421 8.336679 8.6408 8.474302 8.213719 8.8083 8.769964 8.726761
1368087_a_at 7.8946333 7.909395 8.177429 8.637541 8.349105 8.296181 8.173186 8.161354 7.6547484 7.6389294 7.8387785 8.030916
1368088_at 6.598826 6.687923 6.781456 6.873923 6.664647 6.708485 6.466587 6.8881664 6.6105204 6.6699934 6.782219 6.355329
1368089_at 7.8428397 7.860631 7.990849 8.019432 8.297141 8.345539 8.076842 8.114041 8.295879 8.213619 8.273439 8.239244
1368090_at 7.179767 7.166956 6.976254 7.0951595 7.2369576 6.7153854 7.135575 7.117482 7.0015244 7.304464 7.1112905 7.079493
1368091_at 8.624051 8.678749 8.966083 8.967475 8.745984 8.613738 8.825413 8.931203 8.818202 8.735154 8.094348 8.418411
1368092_at 12.012594 12.017601 12.395595 12.379082 12.36594 12.2934675 12.404385 12.354737 12.327445 12.168223 11.852407 12.008442
1368093_at 3.9153855 4.0247965 3.7460353 3.697983 3.737178 3.7059233 3.7700222 3.6485374 3.787643 3.9124959 3.9176068 3.6115532
1368094_at 6.3280206 6.415621 6.4486923 6.401041 6.5021596 6.685545 6.4719 6.4309998 6.798176 6.49531 6.5497527 6.7555904
1368095_at 9.137268 9.220446 9.38044 9.30658 9.006523 9.031949 9.723883 9.502147 9.585305 9.484456 9.154918 9.57913
1368096_at 9.124907 9.143695 9.216186 9.271553 9.076568 9.203869 9.209824 9.187676 9.300234 9.2391815 8.817724 8.998967
1368097_a_at 4.4861283 4.4930143 4.9569516 4.735961 4.6391106 4.7761593 4.6196513 4.547088 4.721451 4.6205807 4.7913227 4.848354
1368098_a_at 7.3687234 7.5088396 7.4682817 7.581344 7.4723344 7.849264 7.5875583 7.6179786 7.6156507 7.6513343 7.777405 7.399988
1368099_at 5.7883387 5.7751036 6.7680655 6.969632 6.2352614 6.2077193 6.63014 6.442114 6.556549 6.6400433 6.3037996 6.646213
1368100_at 10.293313 10.196624 10.541651 10.641527 10.613689 10.411795 10.587193 10.5728245 10.590338 10.789636 10.6171875 10.877367
1368101_at 6.8821335 6.690833 7.0941167 7.1380286 7.068826 6.6737876 7.070206 6.8580337 7.0316544 7.1927505 6.244163 6.784365
1368102_at 7.5437775 7.6101656 7.9175544 8.200775 8.1663685 8.051392 8.102226 7.1384206 7.519775 6.957987 6.9119344 7.420664
1368103_at 6.4464884 6.6708975 6.9308352 7.003372 6.5640445 6.8408017 6.9246044 6.6983004 7.1462073 7.2223177 7.2068567 7.070607
1368104_at 6.8001633 6.763493 6.306349 6.4658318 6.384919 6.536688 6.6308002 6.49216 6.614989 6.776067 6.405977 6.453203
1368105_at 5.49833 5.457206 5.2138343 5.530538 5.3476715 5.4234104 5.4910975 5.2705374 5.6488657 5.2723274 5.99949 5.6681833
1368106_at 8.497655 8.469861 8.860612 9.1564245 8.536474 8.423249 8.538956 8.883165 8.509128 8.23342 7.912894 8.650266
1368107_at 3.9941401 3.9945202 3.752447 3.8140726 3.787056 3.908121 3.8970525 3.9158416 3.965154 3.6321225 4.0429106 3.9426384
1368108_at 5.071351 4.885641 4.706869 4.999474 4.904601 5.064994 4.927879 4.869235 4.8333206 4.8134437 5.4098177 4.976136
1368109_at 6.8482575 6.8709283 6.9179134 6.995462 6.859444 7.129053 6.613015 6.8555427 6.929302 7.207031 7.1999035 7.0878334
1368110_a_at 4.615468 4.8442106 4.241086 4.065291 4.078954 4.2910576 4.2280316 4.21109 4.287007 4.3120255 4.218273 4.2668285
1368111_at 7.4428186 7.252331 7.418996 7.0662327 7.7549734 7.384257 7.161502 7.4476247 7.2360835 7.2701945 7.1400642 7.1578326
1368112_at 5.5144367 5.5578485 5.2646923 5.297929 5.295153 5.304343 5.297836 5.403628 5.2767816 5.1539407 5.417553 5.2537346
1368113_at 4.8088064 4.6216607 4.3627396 4.68151 4.832924 4.9804645 4.6742787 4.638387 4.8418064 4.752555 4.5023727 4.543082
1368114_at 4.763918 4.615541 5.0931025 4.643673 4.5189795 5.2884235 4.546069 4.5465574 5.230138 4.653148 4.5356464 4.6216044
1368115_at 9.900351 9.880664 10.160869 9.928359 9.7637615 10.657829 10.123742 10.480307 9.925648 9.961047 9.836545 9.808682
1368116_a_at 6.1657863 6.3888993 6.9502807 6.9530125 6.85704 6.458373 6.683763 6.627399 6.438097 6.874563 6.2946157 6.591496
1368117_at 8.066894 7.978068 8.646529 8.602693 8.706694 8.330195 8.6017 8.66811 8.627972 8.457467 8.136924 8.486149
1368118_at 7.5673637 7.54882 7.750872 7.5521965 7.720456 7.2132583 7.5505466 7.5777707 7.7030206 7.7589765 7.775069 7.852668
1368119_at 5.918061 5.9021173 5.958848 6.03417 5.963174 5.9995527 6.0701847 5.8377476 6.1805468 5.92035 5.9937634 6.021533
1368120_at 5.2548447 5.160325 4.5304184 4.5154285 4.5077953 4.6003513 4.822031 4.6542025 4.570669 4.4397326 4.9281635 4.7258053
1368121_at 10.25047 10.356517 9.415429 9.560341 9.749956 10.045313 9.639458 9.615934 9.696147 8.813793 7.8779507 8.394952
1368122_at 9.097284 9.074613 9.625129 9.275256 9.269687 9.383287 9.447491 9.459201 9.409164 9.157091 9.053035 9.457519
1368123_at 7.379875 7.436695 6.7476506 6.936127 6.7144027 6.9597583 6.825619 7.0531077 7.0853486 6.951841 7.348113 7.11427
1368124_at 6.650171 6.8237004 6.958913 6.9978147 6.897954 6.8714657 6.698916 6.7690134 7.185407 6.7808294 7.8202147 8.114002
1368125_at 6.6348453 6.6237197 6.18991 6.3241215 6.1411824 6.1002493 6.2748494 6.1494384 5.9829884 6.5024557 6.288185 5.9709444
1368126_at 6.423038 6.667243 6.569846 7.219066 6.4376235 6.5870433 6.3721085 6.5138283 6.1961374 5.9666767 6.7298217 7.153466
1368127_at 6.5736723 6.491606 6.657227 6.7649894 6.401893 6.58417 6.621158 6.542242 6.7401 6.5878286 6.8663635 6.82432
1368128_at 5.8715353 5.674018 5.935155 7.0166836 6.573491 6.4660807 6.555633 6.2354627 7.381241 7.4898243 7.5027046 7.3670444
1368129_at 6.054883 5.8433905 6.99887 7.0506067 6.7581544 6.617354 6.901279 6.7969537 6.873697 6.9745784 6.810218 6.985702
1368130_at 4.7382936 4.9622736 4.652872 4.7660055 4.809252 4.8465605 4.985552 4.7671347 4.67958 5.1393995 5.004657 4.9388485
1368131_at 4.8838406 4.8410606 4.370711 4.6941576 4.6661596 4.724079 5.0174904 4.687557 5.0108976 4.5616655 5.3762884 4.759577
1368132_at 8.958692 9.027688 9.845633 9.460546 9.720041 9.136845 9.692926 9.612109 9.404523 9.452379 8.911018 9.444423
1368133_at 6.724132 6.821165 7.0925565 6.839797 7.172008 7.0119796 6.900649 7.1444235 7.215451 7.167564 7.139219 7.409057
1368134_a_at 8.181978 8.196175 8.175632 8.433529 8.086504 8.252953 8.302508 7.8257914 8.162161 8.197356 7.7876854 8.104351
1368135_at 6.358255 6.3559365 5.8617897 6.5521703 5.8340244 6.5162992 6.2260246 6.7623253 6.556044 5.822161 6.3451405 6.609965
1368136_at 7.007706 7.0118413 7.796228 7.9127436 7.4986343 7.4004507 7.419099 7.393808 7.3474736 7.2896376 6.798377 7.27176
1368137_at 6.191348 6.1356654 6.1740594 6.237444 6.5128736 6.0884643 6.215779 6.293469 6.143329 6.426334 6.2185974 6.2431073
1368138_at 6.337853 6.4742613 6.028789 6.1112213 5.734861 6.402383 6.461817 6.01212 6.4457297 5.8376217 6.1086297 5.867568
1368139_s_at 5.820945 5.933655 5.6597137 5.705876 5.634399 5.9255137 5.59352 5.534054 5.6727242 5.8780465 6.079515 5.52002
1368140_at 5.832325 5.845627 5.606843 5.7262945 5.9388824 5.860544 5.6268015 5.132486 5.7547 5.1988764 5.440952 5.293209
1368141_at 10.956599 10.999077 11.295814 11.215119 11.348834 11.383226 11.325427 11.261639 11.243905 11.157791 10.966985 11.110666
1368142_at 5.525442 5.644393 5.427437 5.3185062 5.1984816 5.312239 5.2776566 5.302224 5.3079615 5.2564626 5.0413494 5.208061
1368143_at 6.0266676 6.056905 6.4043837 6.8147106 6.456033 6.802754 6.408953 6.6998773 6.7627583 6.451081 7.2555737 6.252408
1368144_at 4.9060974 4.8370214 5.400975 4.901866 5.4695244 5.437619 5.3141856 5.19899 5.372156 5.507761 5.3857303 5.495945
1368145_at 6.5715346 6.513191 6.3038893 6.339489 6.2307243 6.6004257 6.401553 6.315922 6.273461 6.383329 6.638542 6.1886077
1368146_at 9.30175 9.193921 9.502745 10.660527 9.664088 9.073526 9.903006 9.953394 8.897092 8.733505 7.2786746 8.166053
1368147_at 6.8447313 6.7850456 6.9403834 8.870047 7.5001574 6.984741 7.680548 7.7857738 6.488306 6.845619 5.2496843 6.218218
1368148_at 5.6334815 4.9488955 4.557598 4.6914864 4.740681 4.849741 4.8120475 4.785874 4.690771 4.8638034 4.924821 4.464445
1368149_at 6.3069015 6.266066 6.050525 6.2297497 6.2953067 6.19247 6.2269154 6.2376523 6.4701743 6.292117 6.286075 6.2450895
1368150_at 12.007136 12.025119 12.462705 12.38917 12.387933 12.211005 12.598336 12.525841 12.5413475 12.713458 12.631232 12.895318
1368151_at 9.617002 9.600808 9.869843 9.888688 9.856901 9.753822 9.898114 9.796406 9.896694 9.71525 9.645428 9.645111
1368152_at 7.067767 6.750142 7.296721 7.2362056 7.2047853 7.152297 7.205356 7.23657 7.2907853 7.0383224 7.3746104 7.3271704
1368153_a_at 7.484151 7.377936 7.280923 7.3211117 7.349468 7.2346354 7.388537 7.217048 7.188046 7.472549 7.3288083 7.502368
1368154_at 6.8903856 6.9169645 7.2308116 7.3293896 7.2963886 7.342767 7.485952 7.2260666 7.248258 6.980818 6.7816696 6.842756
1368155_at 11.631774 11.696172 11.01493 11.096577 8.485456 11.845856 11.052478 9.264516 10.815796 10.163345 10.343815 12.534694
1368156_at 5.95103 5.7617064 5.71767 5.732236 5.9737086 5.7475667 5.882455 5.6215687 5.647856 6.0596113 5.667031 5.752494
1368157_at 6.3096013 6.385406 6.2332525 6.2531185 6.5243764 6.9641156 6.3751335 6.3140216 6.5558643 6.3531084 6.460712 6.3972282
1368158_at 7.9185853 7.83707 8.622387 8.367998 8.3362255 8.198862 8.061116 8.326858 8.06454 7.959508 7.80653 8.03898
1368159_at 8.2069845 8.153255 8.124532 8.460157 8.268643 8.353058 8.391379 8.191004 8.370783 8.218719 8.082874 8.072279
1368160_at 6.8878946 6.7024217 8.05699 8.724087 7.863704 10.13071 9.499842 8.649957 7.604624 10.392811 10.176063 8.880279
1368161_a_at 13.986099 13.965302 14.094237 14.151226 14.132317 14.043274 14.073058 14.058723 14.139562 14.008267 14.037184 14.044533
1368162_at 4.540867 4.6790476 4.4156213 4.602558 4.6701727 4.708554 4.560113 4.5452943 4.718318 4.6517954 4.795801 4.696419
1368163_at 9.192762 9.153128 9.680648 9.676047 9.743492 9.453042 9.707894 9.487796 9.307741 9.187536 8.468482 9.469482
1368164_at 6.5522556 6.5280547 7.204711 6.729655 7.0153146 6.8204813 7.103133 6.9197407 7.191271 6.9619713 7.1697044 7.4981813
1368165_at 6.83618 6.892258 7.7322106 7.51885 7.1968217 7.4798083 7.6606307 7.5438547 7.263791 7.266789 7.1543026 7.3714805
1368166_at 5.995304 5.9337845 5.944967 6.2388883 6.1287746 6.004878 6.2001185 6.0867357 6.037567 5.857399 5.966609 5.630676
1368167_at 6.0251365 6.1047854 5.789131 5.5465508 5.529533 5.6765924 5.686974 5.988675 5.842637 5.8215227 5.632998 6.04003
1368168_at 8.560149 8.4470005 8.841659 9.330011 9.051073 8.871915 8.4250555 7.9054565 8.318191 7.0282397 6.6422834 8.0180855
1368169_at 6.7346363 6.4907994 6.498824 6.617944 6.5595655 6.8672357 6.6641674 6.420057 6.54831 6.4640217 6.8205023 6.4855237
1368170_at 3.9194183 3.9172819 4.011875 4.0371003 4.150126 4.141481 3.7938933 3.9327083 3.7793975 4.1053495 4.140597 3.9817097
1368171_at 8.423321 8.400899 8.802347 9.361227 8.87571 7.6187415 9.417223 9.441388 9.974742 5.2772245 5.9271173 6.4850082
1368172_a_at 6.009869 5.869438 6.380503 6.7177277 6.306998 5.0949736 7.006506 6.7211423 7.509408 3.9278398 3.6588008 4.105448
1368173_at 7.301791 7.2454166 7.89149 7.3485513 8.046911 7.362506 7.3326764 7.6530957 7.0761895 7.0889378 7.158976 7.1988974
1368174_at 4.4719763 4.5787883 4.0029798 4.065522 4.117159 4.1893663 4.2189083 4.226262 4.286299 4.1813083 4.777032 4.2910223
1368175_at 6.093244 5.953332 7.011262 7.0671096 6.915106 6.394701 6.9624534 6.8082085 6.7043996 6.9409304 6.234601 6.758981
1368176_at 8.039177 8.060017 7.907345 7.8632207 7.755612 8.106071 7.787781 7.635213 7.8615775 7.8821683 8.02359 7.981395
1368177_at 6.9301476 6.9174433 7.4655514 7.3962617 7.2138767 7.042344 7.4153104 7.407634 7.231057 7.5124555 7.26672 7.5147295
1368178_at 8.500892 8.499879 9.09317 9.04536 9.011981 8.731665 9.062553 9.010485 8.835471 8.760624 8.62931 9.057785
1368179_at 7.26927 7.2829714 7.166549 7.197616 7.2702513 7.1192684 7.2474327 7.1874003 7.1289053 7.3250136 7.715145 7.193201
1368180_s_at 13.145735 13.194264 12.993373 13.057008 12.989961 12.781534 12.926333 12.631075 12.871589 12.412812 12.125304 11.892175
1368181_at 10.33975 10.353526 10.4025 10.495894 9.908298 10.819631 10.025981 10.2390175 10.033195 9.88938 9.648737 10.282311
1368182_at 4.6140585 4.3680744 4.493698 4.4687967 4.59722 4.781945 4.4864 4.4109235 4.5578775 4.6642675 4.821274 4.539462
1368183_at 7.9604645 8.020856 8.0149555 7.8594728 8.073188 7.9122 8.019557 8.044317 7.995528 8.27013 8.116166 7.7003403
1368184_at 8.289653 8.262256 8.402523 8.332108 8.425108 8.276976 8.434704 8.3420315 8.328499 8.147536 7.817259 7.7851095
1368185_at 5.6100297 5.7345915 5.2649446 5.26535 5.404312 5.2268243 4.968121 5.139346 5.4800644 5.502245 5.861648 5.434413
1368186_a_at 6.619625 6.667591 6.704639 6.619937 6.6405296 6.75024 6.523972 6.761374 6.970585 6.7991457 7.025329 6.940603
1368187_at 7.398617 7.44094 8.157211 6.6316986 7.0100546 7.0868545 7.6702065 8.108605 8.685821 8.238562 8.299357 8.407707
1368188_at 13.268614 13.290984 13.712932 13.577199 13.710755 13.684334 13.681282 13.656858 13.609481 13.358952 13.09161 13.312546
1368189_at 10.153667 10.207416 10.972912 10.877554 10.544335 10.305028 10.472726 10.652747 10.430972 10.643833 10.300292 10.412126
1368190_at 5.3286047 5.416662 5.2402587 5.376658 5.3885536 5.4269915 5.282036 5.1688485 5.2294006 5.350563 5.6830297 5.4018617
1368191_a_at 10.765964 10.678283 10.771228 10.976278 10.820153 10.726174 10.847951 10.7876835 10.828039 10.667888 10.238373 10.287475
1368192_at 4.8182487 4.847673 5.1893916 5.1336603 4.9229727 5.027809 5.1518965 5.2693458 5.408308 5.1782646 5.2667475 5.1088142
1368193_at 5.4994016 5.506011 5.2275877 5.2092485 5.3572426 5.4313397 5.1895423 5.4504843 5.6017656 5.6772547 5.115609 5.2407923
1368194_at 4.9265623 5.078851 4.447445 4.5748353 4.5413704 4.501806 4.5517006 4.3670053 4.488119 4.4781303 4.9739885 4.838663
1368195_at 6.0042486 6.020431 6.4706326 6.1874547 6.2146425 6.2433057 6.246724 6.196383 6.255672 6.419406 6.3409767 6.281173
1368196_at 5.388644 5.3203764 4.8710747 4.9740734 5.145873 4.9591947 5.0209055 4.869912 4.844419 5.0239697 5.2971764 5.2262177
1368197_at 4.5687447 4.649681 4.5145054 4.5600133 4.673643 4.5013695 4.4001637 4.3818207 4.5263157 4.4225426 4.6923237 4.471365
1368198_at 5.8076596 5.903578 5.6073055 5.7273664 5.5298557 5.947869 6.1633425 6.063013 6.319783 5.8584943 6.1655555 5.9239154
1368199_at 7.032165 7.2013454 7.6892405 7.7243347 7.639442 7.1974835 7.579699 7.748884 7.4243865 7.569708 7.1571703 7.530499
1368200_at 6.0096397 5.9907103 6.0802407 6.3760023 6.1402416 6.5926576 6.250049 6.176446 6.440455 6.025137 5.9625063 6.292406
1368201_at 5.551874 5.675175 5.6562095 6.2262135 5.8771963 6.192289 5.9118204 5.9973702 6.0759735 6.096452 5.8677077 5.9086227
1368202_a_at 7.833488 7.870241 8.221473 8.306032 8.063401 8.008281 7.9378242 7.7622833 8.124627 7.9178743 7.722497 7.770875
1368203_at 5.2155886 5.2105713 5.2164707 5.51412 5.330212 5.7341385 5.116806 5.2485685 5.937571 5.608926 6.042414 5.969365
1368204_at 6.2991695 6.030734 6.1955366 6.2968082 6.2802553 6.2749434 6.3271875 6.2798476 6.2652392 6.0374365 6.0559287 6.192032
1368205_at 12.835581 12.823555 13.118957 12.998838 13.192454 13.097874 13.166352 12.9566765 13.293103 13.391586 13.487258 13.670089
1368206_at 8.418572 8.337589 8.139946 8.147631 8.339484 8.24743 8.2037115 8.13032 8.072112 8.008444 7.946133 7.842384
1368207_at 6.313793 6.381965 5.8006606 5.567549 5.9864593 5.782599 6.1400223 5.7521386 5.9387517 6.080922 6.8446836 6.166105
1368208_at 6.358954 6.326858 5.88894 6.307639 5.637583 5.9272866 5.8405595 6.1277103 6.4109926 5.806724 5.6977715 5.6722503
1368209_at 6.4129868 6.313544 6.131243 6.088416 6.241586 5.976183 6.255244 5.9658175 5.870511 6.195629 6.296008 6.1785374
1368210_at 5.271259 5.311161 4.781056 4.902512 4.949696 5.154322 4.9048553 4.94408 4.8766427 4.729017 5.181068 5.113338
1368211_at 11.757231 11.76355 11.970695 11.860532 11.967711 11.874974 12.002116 11.902763 11.940276 12.07223 12.09514 12.038823
1368212_at 6.798413 7.0264006 8.038388 7.8203773 7.886263 7.312166 7.9679136 7.904424 7.7546177 7.9261103 7.851142 7.8346395
1368213_at 9.002013 8.991458 9.462058 9.348316 8.868349 8.941623 8.588235 9.376989 8.699653 9.028254 8.190049 8.939243
1368214_at 6.7454686 6.645776 7.198396 7.014675 7.1628537 6.7854137 7.044423 7.3340096 7.023814 6.899058 6.7524514 6.9697604
1368215_at 9.161672 9.166042 9.299261 9.410437 9.372001 9.245653 9.44694 9.381376 9.267037 9.441169 9.302005 9.503588
1368216_at 8.641484 8.54543 8.980356 8.971314 8.92164 8.735873 8.869027 8.884433 8.729245 8.741721 8.5952 8.906417
1368217_at 7.504319 7.572908 8.716238 8.557871 8.312361 8.163895 8.5454235 8.197426 8.540539 8.548712 8.004133 8.44195
1368218_at 5.249915 5.2872014 5.4591103 5.426619 5.3064785 5.166464 5.2702875 5.4141498 5.1834955 5.616018 5.335063 5.483754
1368219_at 6.411125 6.595277 6.3344197 6.278636 6.397565 6.2942095 6.383245 6.1250405 6.4075747 6.3664923 6.0345497 5.9609447
1368220_at 8.114701 8.122738 8.125703 8.357273 8.310644 8.091364 8.260781 8.297084 8.044422 8.3256 8.472803 8.461731
1368221_at 9.592694 9.678532 10.084282 9.557078 10.222721 9.516198 9.530716 9.826663 9.498361 9.629817 8.493179 9.099809
1368222_at 5.8518114 5.887727 6.271739 5.8539124 6.4233847 5.853441 5.6334286 6.019335 5.9666314 6.012394 5.3277283 5.476741
1368223_at 5.9774733 6.0341887 6.8890414 6.567033 6.712066 6.879555 7.538217 7.276047 6.425088 7.41515 5.989421 6.513584
1368224_at 12.968216 12.996576 12.642843 12.883741 12.585891 12.846824 12.638591 13.424801 13.115165 13.396921 13.77429 13.589885
1368225_at 6.4574943 6.5462213 7.0108953 7.0087857 6.936889 7.026424 7.017999 6.895063 6.9677835 7.0417595 6.700266 7.050439
1368226_at 7.6344466 7.7086306 7.664978 7.4765816 7.170337 7.33067 7.386811 7.2763257 7.06092 7.1379576 7.0285645 6.6817737
1368227_at 8.174814 8.184769 8.59262 8.329397 8.0142355 8.048359 8.448924 8.280822 7.9013767 8.473153 8.101823 8.766306
1368228_at 8.025486 8.054758 8.24947 8.340792 8.402796 7.940229 8.311235 8.487049 8.134022 8.395133 8.023214 8.356005
1368229_at 6.049405 5.934089 6.348386 6.0994725 6.2900043 6.1269155 6.34666 6.1822953 6.215035 6.317454 6.167436 6.324236
1368230_a_at 7.9839797 7.9968762 8.707685 8.447774 8.638223 8.432268 8.396288 8.501403 8.073921 8.501365 8.07822 8.147314
1368231_at 6.789982 6.8412385 7.1433587 7.5063825 7.315667 7.466163 7.486742 7.0920815 7.408571 6.8475575 6.770682 7.15978
1368232_at 7.7490287 7.7595234 7.88352 7.9443803 7.763921 7.9139833 7.960905 7.9199 7.664215 7.861342 8.165793 8.123695
1368233_at 7.6787357 7.710712 7.96991 7.751637 8.026472 7.5347195 7.63149 7.7207847 7.421857 7.8717675 7.579045 7.6435447
1368234_at 7.8560443 7.8681717 8.497348 8.616174 8.177032 8.026608 8.2614355 8.337805 7.9144573 8.471936 7.77301 8.280773
1368235_at 6.918905 6.9041753 7.247084 7.4616 7.285149 7.3302264 7.4052 7.57337 7.286428 7.4097867 7.279385 7.226775
1368236_at 4.275654 4.324338 4.294298 4.45632 4.384322 4.486752 4.4537187 4.4029303 4.307634 4.079324 4.24232 4.4532466
1368237_at 5.3259897 5.205032 4.9795685 5.0394955 5.0310087 5.086274 5.169098 5.010865 5.193741 4.799226 5.506635 5.2342324
1368238_at 5.061487 5.190406 5.12808 4.9453354 5.16837 5.283263 5.0618744 5.077334 5.1201186 4.829457 5.3071933 5.3102536
1368239_at 8.22114 8.157743 8.59998 8.751516 8.650574 8.256031 8.577104 8.311707 8.392171 8.777693 8.619419 8.485025
1368240_a_at 4.6724286 4.6319795 4.6818914 4.6448298 4.57585 4.808233 4.6206107 4.6368074 4.7609215 4.7590394 4.808198 4.9018865
1368241_a_at 8.688394 8.723424 8.578387 8.271415 8.175494 8.549871 8.347648 8.3083515 8.238786 8.557645 8.700486 8.633377
1368242_at 5.070998 4.9994736 4.7427397 4.763543 4.8615627 4.7105417 4.734729 4.4783945 4.8296747 4.572541 4.950886 4.7661963
1368243_at 5.4172106 5.421657 5.0222397 5.374343 5.0102158 5.6824794 5.4882483 5.169819 5.202975 4.933116 5.4073625 5.3211226
1368244_at 9.370923 9.277736 9.377531 9.386463 9.313929 9.453525 9.535353 9.578396 9.664888 9.60787 9.306394 9.484887
1368245_at 11.349084 11.362311 11.534528 11.791978 12.248686 11.866561 11.436402 11.853738 11.684301 11.126799 11.212916 11.777354
1368246_at 5.483821 5.5729213 5.3504725 5.6162524 5.5692763 5.594507 5.6979265 5.6929264 5.322206 5.2364993 5.7116437 5.7992916
1368247_at 6.24407 6.165818 7.6004887 6.502198 6.6128716 6.666975 6.364506 6.842682 8.3155155 6.3400574 6.6630964 6.6085343
1368248_at 5.585303 5.874714 5.760874 5.8539133 5.4105344 6.1167207 5.5958114 5.580313 5.5975213 5.8538675 5.2859287 5.3941646
1368249_at 8.675491 8.7373 9.436014 9.473039 9.396888 9.598288 9.997543 9.664178 9.024045 9.488931 8.511454 9.169172
1368250_at 4.3448095 4.1969337 3.9651277 3.9602535 4.0338287 3.9273725 3.961404 3.9913967 4.039363 3.9376483 4.097442 3.9193342
1368251_at 5.7650127 5.763781 5.487409 5.682653 5.4719453 5.6652136 5.549743 5.5629883 6.0996366 6.2864294 6.433504 6.3398476
1368252_at 3.5854964 3.5800714 3.586303 3.495449 3.3929563 3.5146894 3.441444 3.5987456 3.6092768 3.4075494 3.488513 3.4985864
1368253_at 12.015518 12.03274 12.113924 12.249175 12.215908 12.169745 12.251794 12.173233 12.153473 12.042199 11.881351 11.696265
1368254_a_at 5.5633864 5.5459476 5.407889 5.4061956 5.5175447 5.7296553 5.624523 5.482928 5.6185746 5.3859115 6.0664086 5.586891
1368255_at 4.577605 4.5926185 4.543715 4.428987 4.4699574 4.32407 4.373001 4.4103584 4.3662786 4.412219 4.394721 4.360503
1368256_at 3.2632937 3.2496183 3.6275506 3.6383662 3.7435012 3.6111486 3.4894981 3.566566 3.4900951 3.5780258 3.482448 3.5303125
1368257_at 4.2986746 4.335061 4.434501 4.262575 4.215618 4.224147 4.4334707 4.3373647 4.3269153 4.2153463 4.4930754 4.2677317
1368258_at 6.1491475 5.982224 5.4703236 5.5191813 5.4280972 5.5655828 5.5576515 5.488451 5.739605 5.413972 5.704195 5.561679
1368259_at 6.806045 6.794089 7.1999393 6.666069 7.012558 7.2392244 7.07978 7.291511 7.1090045 7.461091 7.3980393 7.669726
1368260_at 5.108965 5.23843 5.725258 5.269841 5.3959026 5.473304 5.3229885 5.6539154 5.3889065 5.0333004 5.576339 5.464651
1368261_at 4.633499 4.3785133 4.653335 4.7034006 4.667033 4.6536703 4.7236104 4.6247034 4.796282 4.6867633 4.804327 4.7220383
1368262_at 5.887019 5.7920237 6.3372107 6.0440273 6.2833834 5.8652964 6.0736327 6.3964214 6.071794 5.977868 5.954021 6.216789
1368263_a_at 4.2384663 4.188154 4.3117604 4.422615 4.2045097 4.4589214 4.5903134 4.581311 4.8063474 4.34984 4.697127 4.8701234
1368264_at 6.857617 6.944343 7.38403 7.4549603 6.9803395 6.8688555 7.160378 7.089733 6.9995856 7.369515 7.083684 7.130321
1368265_at 8.046274 8.030974 8.320107 8.628958 8.303413 8.220795 8.489685 8.383382 8.365018 7.677597 7.1562862 7.4800663
1368266_at 12.782973 12.796826 13.021635 13.177746 13.021394 13.171758 13.189653 13.201439 13.003292 12.840283 12.411259 13.033507
1368267_at 7.215627 7.368043 7.2568865 7.219349 7.23228 6.981127 7.3519197 7.113462 7.257379 7.368773 7.167233 7.3653264
1368268_at 7.033847 7.125408 7.3366847 7.3270154 7.4264035 7.311334 7.4270034 7.292415 7.115048 6.9384727 7.242643 7.1742134
1368269_at 3.7070436 3.7890887 3.8328965 3.6302614 3.7924173 3.7701614 3.8409438 3.8819027 3.9111276 3.9550908 4.005679 3.867151
1368270_at 6.2108884 6.0243664 7.0096064 6.710908 6.2009377 6.1940193 6.8030105 6.6596713 6.685219 7.0678635 6.79172 6.9372916
1368271_a_at 4.457229 4.4530582 4.791889 4.491228 4.66631 4.18833 4.4040112 4.4735346 4.672739 4.485157 6.447329 4.9703865
1368272_at 9.3114195 9.3291445 9.5228815 9.58263 9.574424 10.393578 9.619871 10.247402 9.954459 10.412152 9.122314 9.783771
1368273_at 9.054312 8.999867 9.398573 9.0731945 9.324534 9.094879 9.182658 9.273663 9.02706 8.881778 8.654363 9.03018
1368274_at 8.147699 8.221048 8.242493 8.105564 8.245996 8.40192 8.090151 8.176102 8.028274 7.934441 7.974645 8.066432
1368275_at 10.486086 10.459989 10.601207 10.673689 10.330989 10.616358 10.282971 10.418249 10.362784 10.559177 11.17425 11.078157
1368276_at 8.086807 8.112934 7.994841 8.0133 8.052275 8.3276615 7.9520917 8.0362 8.220323 8.05905 8.043661 7.9787655
1368277_at 7.5626893 7.5110693 8.193666 8.050639 8.1214695 8.040801 7.987007 7.8340926 7.7021046 7.68559 7.5007386 7.834563
1368278_at 6.8280873 6.7723966 6.2309713 6.259872 6.4674582 6.4181633 6.385402 6.3386765 6.4401608 6.6023583 7.4510803 6.268774
1368279_at 4.0506444 3.9673615 5.014451 4.6087723 4.8402123 4.13334 4.295583 4.216951 4.245225 4.312476 4.069783 4.453429
1368280_at 11.858247 11.879767 12.017659 11.880259 11.759221 11.92795 11.982594 11.94353 12.024463 12.025304 11.690125 11.956753
1368281_at 5.9351006 6.073493 5.8012905 6.1002464 5.8474245 5.859447 5.9573007 5.8316965 6.247115 5.7622013 6.1115046 6.0049276
1368282_at 3.8401349 3.871552 4.4366646 4.1189356 4.580172 4.3698997 4.4760365 4.344531 4.3470626 4.466681 4.289052 4.185767
1368283_at 10.453023 10.397494 11.274836 10.989234 10.767511 11.0564 11.164985 11.25718 10.802778 12.074873 12.246632 12.311438
1368284_at 7.9458194 7.8730316 8.143877 7.691856 7.851477 8.119429 8.035526 8.132374 8.19849 7.844139 8.12933 8.512986
1368285_at 5.523112 5.476427 5.32938 5.4347463 5.0297775 5.871071 5.438015 5.033864 5.1015167 4.9239044 5.4721994 5.630763
1368286_at 6.6196404 6.862454 6.933396 6.9493814 6.644414 6.930314 6.8550997 6.886673 6.964822 6.886204 7.073184 6.964834
1368287_at 4.854111 5.2207127 5.4939637 5.3941894 5.155488 5.330843 4.9902887 5.074927 4.9853206 4.96696 5.5421352 5.5758667
1368288_at 14.043114 13.999715 14.198942 14.163437 14.202766 14.176104 14.168102 14.197711 14.125731 14.158909 14.022964 14.104011
1368289_at 11.360433 11.371925 11.556948 11.540638 11.178195 11.576127 11.583703 11.594547 11.724756 11.618743 10.823381 11.205389
1368290_at 4.0384827 3.9743426 3.4166129 3.8483367 3.5893404 3.495841 3.477466 3.5319629 3.5744703 3.5063083 3.5517018 3.6630952
1368291_at 8.512306 8.503891 8.455742 8.535419 8.493593 8.073405 8.089659 8.927276 9.105798 8.87523 8.75131 8.277174
1368292_at 7.2326803 7.37029 7.5715218 7.622826 7.7289457 7.9081783 7.8170357 7.63488 7.835476 7.6736875 8.04303 7.7320566
1368293_at 5.677515 5.738053 6.043139 5.9865413 5.769541 6.002687 5.792085 5.8083487 6.2221484 6.061405 6.2821655 6.277759
1368294_at 9.973173 9.9295 10.177808 10.141974 10.191748 10.497451 10.2366085 10.301081 10.081501 10.331932 10.415623 10.168878
1368295_at 9.160052 9.207417 9.188553 9.337345 9.19573 9.056076 9.159539 9.238054 9.326139 9.291038 9.342577 9.175894
1368296_at 9.024093 9.002561 8.959016 9.073387 9.081442 8.742172 8.858546 8.784156 9.075399 9.215042 8.8881 9.055058
1368297_at 5.083767 5.106084 5.2376614 5.0557137 5.170023 5.0408144 5.2720337 5.187114 5.1364136 5.1189175 5.2121058 5.022332
1368298_at 6.138475 6.2339063 6.141986 5.8980737 5.8641725 5.899925 6.1929536 5.659073 6.1124597 6.0222745 6.377421 6.323705
1368299_at 4.87646 4.8702326 4.389102 4.2780237 4.3027344 4.489599 4.2739267 4.319023 4.458112 4.238493 4.402709 4.6559744
1368300_at 5.34819 5.547817 6.1080284 6.1429067 5.7787066 6.1331778 6.0074205 5.754349 5.5357656 6.413305 6.674445 6.556475
1368301_at 6.6163225 6.7493496 6.194603 6.6158457 6.342595 6.5023146 6.4637604 6.61688 6.3138547 6.878465 7.357779 7.032826
1368302_at 5.1541896 5.087796 5.469402 5.101057 5.380165 5.156936 5.19616 5.1728644 5.4065623 5.277301 5.6909385 5.340839
1368303_at 7.764277 7.7550583 8.411007 8.571671 8.031509 7.3281293 7.9181657 7.593941 7.715137 6.9352403 6.731931 7.2496037
1368304_at 11.037387 11.082008 11.296413 11.315656 11.283153 11.813886 11.317817 11.962444 11.647687 11.573999 10.385753 11.481608
1368305_at 7.4764447 7.546856 7.880438 7.696128 7.8072906 7.9411793 7.817121 8.03528 7.86286 7.7715974 7.924219 8.072881
1368306_at 6.472415 6.5280824 6.2399473 6.3415914 6.5716534 6.474523 6.5035987 6.4529424 6.397912 6.269218 6.582043 6.4432034
1368307_at 6.999346 6.8883 6.1200314 6.4128065 6.284769 6.533992 6.4599104 6.2829804 6.617602 6.2491946 6.8672714 6.7302966
1368308_at 7.401327 7.385321 6.58969 8.138222 6.4038715 7.4298453 6.649346 7.4011497 6.5529137 6.3863716 7.2921 6.845625
1368309_at 7.1291523 7.068371 7.1293955 7.107717 7.136935 7.0160275 7.3227215 7.112731 7.2385626 7.2901573 7.031637 7.137987
1368310_at 6.0125394 6.0465136 5.914997 5.6447115 5.7899685 5.980385 5.731352 5.9604745 6.095505 5.7656493 5.729328 5.7464256
1368311_at 8.1134615 8.04577 8.049871 7.6547523 8.189523 7.4696817 8.456219 7.847155 7.689349 7.4651937 7.3075066 7.3956866
1368312_at 5.482852 5.3987894 5.1473045 5.345155 5.424939 5.271967 5.085678 5.1097903 5.449279 5.0650215 5.679124 5.1230145
1368313_a_at 5.085272 5.032394 4.3330245 4.3454285 4.605688 4.4937563 4.3952565 4.5335093 4.446968 4.415104 4.5913982 4.432831
1368314_at 9.410645 9.3877945 9.674364 9.795817 9.642739 9.582252 9.496353 9.254965 9.638019 10.174212 10.348154 10.175456
1368315_at 7.111884 7.1129594 7.0443335 7.3127875 7.061335 7.48498 7.0488896 7.114813 7.2095666 7.123374 7.5690665 7.186133
1368316_at 10.599998 10.630757 11.145594 10.946641 10.962435 11.192114 10.8687525 11.196683 10.973499 11.079756 10.810575 10.822446
1368317_at 5.052756 5.1230545 4.9298596 5.24815 5.128855 5.4957557 5.493209 5.1579094 5.3188725 5.3279033 6.460889 5.307228
1368318_at 6.8653154 6.8229733 6.9448977 7.1040645 6.865272 6.806262 7.3835816 7.3656626 7.0984874 7.0778375 6.985905 7.167728
1368319_a_at 5.179057 5.174618 4.9789543 5.3232317 4.93174 4.8537397 4.970682 5.1819463 4.863768 5.182782 5.345141 4.963618
1368320_at 4.855364 4.7797356 4.7702293 4.3400126 4.63907 4.819916 4.6113496 4.522216 4.4068403 4.8243527 4.6523376 4.743109
1368321_at 5.7694006 5.6964393 6.874679 6.6581593 7.343501 6.9623804 6.6561112 6.5257 8.372753 8.038622 10.494127 10.897472
1368322_at 8.145596 8.103169 8.011561 8.157782 8.100201 8.12767 8.16871 7.93439 8.011118 7.9559875 8.058634 7.790091
1368323_at 6.4663363 6.2602873 6.796576 6.7439995 6.429164 6.43999 6.5603757 6.6974535 6.6153173 7.1290874 7.073537 6.8976517
1368324_at 5.455133 5.544528 5.314616 5.4868364 5.4259377 5.612244 5.3829207 5.2979317 5.4121065 5.2602634 5.560343 5.7548842
1368325_at 6.6035104 7.0586314 7.738013 8.041468 7.5706205 7.8369393 8.0351925 7.908067 7.8370786 7.542418 6.8671317 7.0709863
1368326_at 5.702535 5.6062555 6.761442 6.8812404 6.6856318 6.114517 6.203783 6.615695 6.046131 6.2229137 6.293392 6.3096604
1368327_at 6.6742234 6.645083 6.2457833 6.53974 6.193756 6.72865 6.2538104 6.378873 6.8017864 6.481933 6.532881 6.7583528
1368328_at 8.374908 8.362363 8.294503 8.109285 8.137357 7.74465 7.9644113 8.161329 7.654721 7.891128 7.352648 7.364722
1368329_at 5.587078 5.522448 5.453612 5.3200417 5.301386 5.3608847 5.233721 5.1011586 5.2748795 5.461794 5.367994 5.2552605
1368330_at 5.935243 5.9348483 6.297139 6.2894177 6.041949 6.0284877 6.1528983 6.156889 6.148543 5.956191 5.7001476 5.8852153
1368331_at 11.089743 11.135546 11.5465355 11.389498 11.576386 11.238838 11.264832 11.287597 11.487008 11.50735 11.07044 11.415045
1368332_at 5.4018073 5.742035 5.5068846 5.1818857 5.9619236 5.9429684 5.57403 6.1069813 6.279866 6.283705 6.105094 6.526549
1368333_at 5.4060373 5.7187014 5.138533 5.300207 5.133702 5.24126 5.0350046 4.94408 5.2365403 5.133068 5.4783673 5.019255
1368334_at 6.630936 6.6666837 7.3990436 6.968016 7.0797615 7.06721 7.077431 6.776543 7.046328 6.7205 7.099805 7.0123606
1368335_at 13.563272 13.573652 13.661391 13.653553 13.785026 13.454554 13.38689 13.532593 13.705096 13.90523 14.112761 13.889617
1368336_at 10.387271 10.50337 11.185427 11.246872 11.225155 11.165009 11.426426 10.696288 10.805868 10.796601 10.972852 11.130163
1368337_at 6.420285 6.424635 5.693291 5.587083 5.8207207 6.2749434 6.107738 5.7170796 5.9459066 5.8052773 5.9760866 5.771497
1368338_at 5.2284937 5.114398 4.4798346 4.817396 4.7289886 4.7267036 4.84128 4.754958 4.659987 5.0208693 5.9359922 5.459955
1368339_at 4.6027713 4.524439 4.7634563 4.7731924 5.024781 4.7926664 4.8067856 4.563556 4.436661 4.9460974 4.518885 4.483816
1368340_at 7.0968556 7.033432 7.3155036 7.3944173 7.3015494 7.3809576 7.4905887 7.3160005 7.420875 7.443109 7.705417 7.432489
1368341_at 7.2118316 7.137818 7.133154 7.181594 7.14068 7.119949 6.8810205 6.828893 6.9552875 6.681127 6.851416 7.0664353
1368342_at 4.8621483 4.6744976 4.354104 4.199174 4.3395166 4.5638638 4.3590374 4.3266745 4.3329544 4.3068333 4.508748 4.205167
1368343_at 5.278423 5.378034 5.444937 5.2548876 5.4833612 5.4939504 5.5699925 5.3289294 5.3624935 5.5879364 5.192836 5.5567174
1368344_at 3.7329757 3.5092313 3.604173 3.7091854 3.6159742 3.7260323 3.6267257 3.5349314 3.4678752 3.5878835 3.7887354 3.5850372
1368345_at 4.7916193 4.8413005 4.660217 4.601677 4.6188793 4.954644 4.8938494 4.5887938 4.7483273 4.7724895 4.7439027 4.5235567
1368346_at 6.4229403 6.492983 6.703764 6.601835 6.3607297 6.3061633 6.365282 6.215336 6.4389243 6.7447653 6.360306 6.2383933
1368347_at 6.633578 6.6563606 5.740365 5.934693 5.757638 6.1973376 5.8198123 5.8254576 6.0168366 6.062063 6.0357275 5.816526
1368348_at 5.106921 4.9978914 4.694293 4.6971955 4.524761 4.8026257 4.880371 4.6840544 4.922455 4.59173 5.1141133 4.752472
1368349_at 5.6890173 5.5596676 5.667308 5.7320433 5.647376 5.7180595 5.7867403 5.477192 5.644748 5.5094204 5.644508 5.771467
1368350_at 3.5308125 3.563253 3.7095253 3.744698 3.7477407 3.6619258 3.7419624 3.7151227 3.6251435 3.6713314 3.8143096 3.855021
1368351_at 6.5053654 6.484388 6.5590057 6.694706 6.462686 6.4810405 6.527252 6.844296 6.311703 6.5930114 6.7356377 6.5008416
1368352_at 4.6135387 4.3994946 4.38478 4.711827 4.6438694 4.844913 4.548422 4.6446037 4.864755 4.35399 4.6819954 4.692059
1368353_at 5.5091352 5.617507 5.5694737 5.9374714 5.941393 6.137704 5.9825883 6.1191607 5.9838586 5.8323607 6.0740995 5.933483
1368354_at 9.501829 9.512413 10.280691 9.899293 9.204158 9.893625 9.948253 9.442124 9.251463 9.104581 8.9441185 8.96565
1368355_at 4.3345203 4.3115273 4.9317894 5.112373 4.969258 4.9313517 4.7814994 4.913976 4.878116 4.714158 4.5635047 4.756998
1368356_a_at 8.827753 8.939435 9.464623 9.048606 9.147472 9.272218 9.210023 9.25559 9.603194 9.7374 9.207649 9.646662
1368357_at 6.7131634 6.565673 6.2541437 6.2295976 6.4305325 6.4281335 6.335811 6.1576877 6.362609 6.169891 6.6839647 6.5576854
1368358_a_at 4.480887 4.220515 3.8804252 4.619351 3.9981754 4.1905336 4.0262146 4.234136 4.419687 3.8978598 4.3030643 4.050067
1368359_a_at 4.4219365 4.672683 4.384785 5.265905 4.36292 4.715703 4.4334707 4.609766 4.6580725 4.3518844 4.7869787 4.598573
1368360_at 13.456596 13.410344 13.675748 13.648239 13.633176 13.577605 13.646537 13.610288 13.680213 13.693653 13.561559 13.735267
1368361_a_at 7.1854243 7.2905936 7.1922517 6.913507 7.2013297 6.7602506 6.975766 7.0709786 7.0301924 7.5871034 7.5798755 7.365658
1368362_a_at 10.365478 10.394131 10.620196 10.557066 10.471085 10.529169 10.681779 10.589093 10.626136 10.821999 10.540714 10.468815
1368363_at 4.0073094 4.036066 4.00653 4.1312466 4.0500484 3.8437772 3.913498 4.2198005 4.071423 4.0280066 3.908068 4.0040913
1368364_at 5.480437 5.7722163 5.4114285 5.1937175 5.409565 5.5273266 5.3245597 5.2379184 5.3750052 5.266758 5.7536855 5.3887057
1368365_at 11.69532 11.762441 11.972477 12.011453 11.75393 11.804973 11.763034 11.799112 11.851949 11.655415 11.203939 11.575056
1368366_at 4.862212 5.01363 5.107686 4.974654 4.855398 4.9566526 4.787967 4.9584627 5.2300873 5.0420446 4.9787083 4.9891186
1368367_at 6.0756903 6.1931477 6.1161394 5.7123885 5.9153275 6.294389 6.196068 6.2146816 6.5219975 5.886485 6.516274 6.0713964
1368368_a_at 9.316824 9.396855 9.677392 9.590164 9.4451685 9.552594 9.354088 9.374851 9.433071 9.626958 9.435247 9.480097
1368369_at 4.4229317 4.481657 4.8011627 4.7726774 4.578553 4.849594 4.532962 4.617609 4.923627 4.5026293 5.1867466 4.5339575
1368370_at 4.7277093 4.9761014 5.401169 5.2291255 5.271847 4.974371 5.258857 5.283635 5.3729477 5.670984 5.4648356 5.569609
1368371_at 5.632351 5.636071 5.4067774 5.4761343 5.515279 5.7178926 5.536875 5.4815702 5.6524105 5.5844154 5.575662 5.398972
1368372_at 7.1610217 7.22164 7.2713957 7.104561 7.1157255 7.035705 7.4446383 8.276945 8.246607 8.510435 7.275534 6.70274
1368373_at 4.440714 4.5772886 4.5254626 4.7519913 4.7100773 4.7319756 4.5793743 4.5729623 4.985446 4.509033 4.7822504 4.6993837
1368374_a_at 6.5415773 6.5947304 6.2042418 6.2034945 6.331688 6.1971154 6.182921 6.4493537 6.3801746 6.3809347 6.229006 6.2033076
1368375_a_at 4.2734857 4.194875 4.8861732 5.110727 5.305084 5.0144205 5.5178194 5.238313 5.3357825 5.188089 5.0755935 4.866038
1368376_at 7.1777573 7.2384396 7.1264353 7.204346 8.254087 8.966779 8.833733 8.696304 7.6565804 8.719184 8.24073 8.36561
1368377_at 5.071372 5.3453193 5.06534 4.7393494 4.740681 5.022625 4.935867 4.995942 5.094587 4.955674 5.194317 4.9530435
1368378_at 11.549655 11.547173 11.814494 11.923314 11.761787 12.339569 11.970309 11.718469 11.826372 11.158496 10.465698 11.206984
1368379_at 7.660607 7.759697 7.603937 7.7153783 7.78372 7.8321896 7.661686 7.6858206 7.930627 7.972685 8.504618 8.107429
1368380_at 13.782389 13.737838 14.064708 13.9628315 13.972403 13.950033 14.013529 14.013303 14.056307 14.024137 14.051942 14.059629
1368381_at 4.9255037 4.8299303 4.7735376 4.63791 4.8241615 5.003216 4.7993565 4.8166413 4.931695 4.839221 5.0154037 4.776658
1368382_at 6.413579 6.371237 5.9301467 6.4553356 6.078618 6.365376 6.3881187 6.3044515 6.6608663 6.033777 6.912597 6.835106
1368383_at 6.4450574 6.3960505 6.395935 6.3745294 6.3335238 6.4954348 6.563244 6.3150826 6.359225 6.4555264 6.4580283 6.8407965
1368384_at 4.4619436 4.6165233 4.4225664 4.399611 4.5143714 4.55072 4.5840526 4.525205 4.5166984 4.5730734 4.787459 4.5829644
1368385_a_at 8.576029 8.64121 8.38836 8.633152 8.545647 8.364292 8.505721 8.4998865 8.468673 8.431466 8.261081 8.390648
1368386_at 9.232144 9.321465 9.504314 9.466565 9.419317 9.502487 9.575311 9.379833 9.54203 9.281731 9.297621 9.473192
1368387_at 10.585295 10.61231 10.879511 10.885864 10.892458 10.702097 11.017192 10.912701 10.809229 10.576684 10.447306 10.861456
1368388_at 5.423507 5.4216704 5.0974913 5.1067553 5.0747585 5.313966 5.399709 5.0524507 5.3174057 5.265054 5.522055 5.221476
1368389_at 8.603084 8.666666 8.733839 9.14051 8.731911 8.6972475 8.617561 8.629412 8.621226 9.108837 8.436154 8.467785
1368390_at 8.723849 8.701094 8.872478 8.880513 8.808711 8.922336 8.939843 8.766238 8.935501 8.657602 8.50197 8.56921
1368391_at 5.1203356 5.271678 5.224286 4.8899107 5.0845613 5.0432634 4.9207554 5.236227 5.1320324 5.1593914 5.182456 5.530947
1368392_at 7.966689 8.074672 7.406398 7.6848526 7.4903474 7.6828704 7.2452645 7.362362 7.5159874 7.3886786 7.4271274 7.529973
1368393_at 5.715484 5.9381275 5.5828853 5.6588893 5.367038 5.765319 5.2288294 5.4819627 5.42471 5.701344 5.501783 5.988369
1368394_at 6.018651 5.9626875 5.837966 5.8273454 5.7351923 5.9792128 5.8842053 5.875643 6.0411315 5.8839674 6.481569 5.8568993
1368395_at 5.7998223 5.8086147 5.2089567 5.2475505 5.333009 5.7335043 5.267271 5.401448 5.470341 5.426396 5.5028353 5.3608327
1368396_at 5.621022 5.597329 5.9066944 5.7111998 5.757688 6.01638 5.7451963 6.015344 5.988253 5.7798023 6.189119 6.059312
1368397_at 12.448931 12.467438 12.646515 12.655368 12.566813 12.571296 12.773708 12.630197 12.550501 12.667476 12.081064 12.683514
1368398_at 4.70253 4.684454 4.531878 4.557684 4.49448 4.5726867 4.4900947 4.600295 4.458613 4.6387024 4.981077 4.545788
1368399_a_at 10.99023 11.031263 11.273208 11.3376 11.27901 11.221604 11.353163 11.322641 11.2651825 11.4198475 10.763453 11.194106
1368400_at 7.652429 7.7215743 8.124714 8.031934 7.893083 7.5087857 7.9689255 8.006239 7.846428 8.093656 7.6557074 8.125228
1368401_at 5.322387 5.375312 4.7915225 5.039605 5.1471243 5.159822 5.0345144 5.0896354 5.37555 5.0686193 5.2992063 5.330097
1368402_at 8.301128 8.326151 8.845169 8.742688 9.035873 8.519713 8.721963 9.028428 8.713736 8.625729 8.499729 8.676942
1368403_at 7.762117 7.7055597 8.239117 8.297885 8.205368 8.0972185 8.411424 8.618453 8.356158 8.413546 7.8613787 8.277053
1368404_at 5.4072647 5.4682436 5.2882814 5.116953 5.0553203 5.427653 5.248976 5.573984 5.1830854 4.8392496 5.83323 4.927368
1368405_at 6.750846 6.8810167 7.25186 7.1486797 7.3332877 7.051087 7.0974655 7.110246 6.95201 7.0222635 7.101258 6.864485
1368406_at 4.489362 4.397254 4.791522 4.5115967 4.6106586 4.8039103 4.5886874 4.374567 4.5913057 4.4778585 4.4617724 4.3242006
1368407_at 5.121677 5.268596 5.799213 5.572145 5.7443357 5.824842 5.690696 5.32068 5.6870327 6.0000806 5.8633256 5.648243
1368408_at 4.7377768 4.763058 4.764822 4.630194 4.7687416 4.9051576 4.7576456 4.7225866 4.7330246 4.7480044 5.0419555 4.754937
1368409_at 8.810829 8.751765 9.812452 9.340712 10.038275 9.490746 9.7570305 9.261866 9.509033 9.303823 9.322971 9.516005
1368410_at 6.135314 6.2629457 6.402832 6.29102 6.3201017 5.9389515 6.1916976 6.283415 6.461247 6.566933 6.3053174 6.2174144
1368411_a_at 4.466015 4.312788 4.078133 4.0595365 4.194376 4.2985663 3.9793422 3.9918308 4.1279755 3.951569 4.280815 4.137904
1368412_a_at 5.042523 5.3070493 4.932102 4.908325 4.483905 4.969204 5.03229 4.842923 4.793216 4.8936853 4.908188 5.2873936
1368413_at 5.6098623 5.199114 5.0361724 5.1430826 5.154849 5.491892 5.326083 5.167054 5.3603964 5.3465624 5.3194036 5.286626
1368414_at 6.5985994 6.564044 6.2935514 6.2925444 6.345017 6.296654 6.127209 6.2079806 6.329806 6.3217006 6.2102494 6.308755
1368415_at 4.220449 4.3027883 4.1977816 4.1817665 4.2168083 4.3076634 4.164898 4.1419644 3.9886477 4.2575293 4.431752 4.5317583
1368416_at 3.7750597 3.7519166 4.1671004 4.01158 3.952159 4.3415766 4.4297533 3.9401436 4.2068224 3.629224 4.0028825 4.215685
1368417_at 6.157726 6.0943394 5.1764 5.431279 5.4268417 5.8405657 5.477586 5.350234 5.7357435 5.746499 6.3487744 5.4898643
1368418_a_at 12.686699 12.696231 12.893456 13.164951 12.873546 12.995713 12.961013 13.045899 13.258248 13.585511 13.91577 13.772571
1368419_at 8.358743 8.349181 8.577496 8.615906 8.452696 8.371989 8.567608 8.411911 8.477763 8.363446 7.758268 8.471316
1368420_at 12.751008 12.712342 12.932451 12.9856825 12.976666 12.919823 12.912081 12.934868 13.148145 13.457902 13.548403 13.539508
1368421_at 4.309838 4.282163 4.2010064 4.1556673 4.1090984 4.42406 4.1194663 4.2516522 4.3796406 4.179432 4.2099924 4.495962
1368422_at 5.0025034 5.212726 4.4804707 5.538847 4.51898 5.3957577 6.031786 5.1503534 5.826148 5.1038637 5.382494 5.5921435
1368423_at 6.1488442 6.1865797 5.8534937 6.1012764 6.113859 6.359361 6.147586 6.06678 6.385169 6.1960044 6.6935935 6.4886923
1368424_at 6.5528417 6.540595 7.2610774 7.1680512 7.028078 6.8294997 6.813418 7.3300424 7.138304 7.245332 7.1546082 7.2780347
1368425_at 5.3094015 5.2009573 4.856282 4.9362874 5.059197 5.3286285 4.9992013 4.980962 4.945069 4.799493 4.9348726 5.199336
1368426_at 10.838721 10.857179 10.9018955 11.000837 11.203348 10.627481 10.931227 10.747401 11.161773 11.412085 10.980088 11.136803
1368427_at 7.5673165 7.656523 7.988762 7.9408965 8.219976 7.7082705 8.0648155 7.8001666 8.098306 7.8443356 7.8619 7.860209
1368428_at 8.003363 7.9895787 8.57293 8.996578 8.855279 8.36308 8.878616 8.363446 8.350718 7.602265 6.3063087 7.2907805
1368429_at 3.541269 3.6071558 3.7118897 3.6702876 3.5607834 3.3619933 3.4133346 3.5335724 3.3982537 3.6152651 3.5006154 3.4427023
1368430_at 8.9473505 9.054009 8.979964 8.977388 8.810459 9.00942 9.047735 8.936405 9.291843 9.305334 9.426765 9.485393
1368431_at 10.870478 10.855956 11.206727 11.1841135 11.140547 10.899477 11.209338 11.158616 11.237275 11.158991 11.068666 10.919672
1368432_a_at 4.6087847 4.5949697 5.053359 4.7878194 4.928007 4.8369737 4.7700334 4.644738 4.894959 4.9041653 4.8646536 4.817792
1368433_at 8.883722 8.885805 9.337422 9.401013 9.118429 9.00056 9.348113 9.215473 9.32946 9.3525 9.2071085 9.344022
1368434_at 6.128463 6.0496883 6.92661 6.1460834 6.612479 5.85596 6.1570435 6.1684027 6.0559893 6.272625 5.3562922 5.7983484
1368435_at 10.302597 10.366529 11.256404 10.427433 11.006085 9.870375 11.125191 11.266197 11.603401 11.252046 10.706545 11.215068
1368436_at 8.68157 8.727322 8.868455 9.025756 8.899026 8.890846 8.838348 9.062506 8.70999 8.784225 8.16479 8.60404
1368437_at 5.5960646 5.4950404 5.0192676 5.2316837 5.2104836 5.5577273 5.2260942 5.1430087 5.53121 5.301156 5.4519587 5.4710383
1368438_at 5.165897 5.3892703 5.1695786 4.857552 4.978847 5.0826974 5.218219 4.854685 4.8948293 4.9295835 5.0879927 4.855153
1368439_at 7.2171173 7.206478 6.2774577 6.730546 6.844957 6.6591687 6.4900403 6.678002 6.8249416 6.6973486 6.787168 6.742823
1368440_at 6.9650784 6.8875604 7.0464716 7.286818 7.1762843 6.933751 6.9780927 7.0666666 7.0955215 6.776816 6.6755 6.7874513
1368441_at 6.207427 6.2911963 6.0009375 6.4913945 6.119874 6.3697777 6.426962 6.0945673 6.524977 6.0749087 6.432416 6.188555
1368442_at 13.10661 13.131457 13.335175 13.445649 13.396296 13.277928 13.328525 13.441433 13.363616 13.707125 13.682835 13.738109
1368443_at 5.9598346 5.89847 5.7230573 5.8977046 5.804934 6.2962313 6.078108 5.582504 5.9640074 5.660742 6.3391724 6.043121
1368444_at 7.6351204 7.624932 7.825926 8.197298 7.7247987 7.7952714 7.894589 7.80106 7.696515 7.965271 7.6766706 7.5008254
1368445_at 6.9282603 6.7721424 6.495101 6.582812 6.5822406 6.7486877 6.621652 6.7744555 6.684407 6.330551 6.8338013 6.689472
1368446_at 7.0327497 7.052814 6.8934817 7.272035 7.421175 7.9878416 7.7588053 7.5676975 7.92115 8.4097 8.194691 8.135813
1368447_x_at 7.1222906 6.999938 6.299558 6.848876 6.268327 6.5764747 6.823515 6.299594 7.4824953 7.546216 9.989063 7.997069
1368448_at 7.660001 7.617353 7.4283853 7.703262 7.4856453 7.69601 7.480802 7.617825 7.7675543 7.472612 7.548501 7.316805
1368449_at 4.919963 4.986292 4.738929 4.6674843 4.7766705 4.8411264 4.7765875 4.7273703 4.784645 4.700794 4.8387995 4.5914636
1368450_at 5.241477 5.29569 5.377057 5.26535 5.2208395 5.412482 5.351855 5.2611065 5.630681 5.219106 5.4081097 5.185844
1368451_at 7.200826 7.2349257 6.671466 6.4882483 6.7272406 6.7446218 6.5065947 6.6433897 6.574 6.7733064 6.855208 6.946228
1368452_at 9.106947 9.156242 9.64412 9.564113 9.621634 9.579976 9.788987 9.886908 9.661322 9.689871 9.081997 9.214759
1368453_at 10.141142 10.128997 10.854312 11.037963 10.757823 10.635064 10.61756 10.088695 10.762556 11.423369 11.480778 11.406185
1368454_at 4.9845047 4.8077154 4.337696 4.319601 4.311848 4.5075145 4.405609 4.212916 4.3996115 4.539948 4.9789 4.5978127
1368455_at 5.4027233 5.4606104 5.7044864 5.691775 5.8037734 5.59249 5.8157487 5.9426165 5.985851 5.8653784 6.1828313 6.1421714
1368456_at 4.203329 4.2342567 4.0349226 4.2390237 4.1698766 4.2736526 4.111056 4.084768 4.259998 4.0395417 4.1196027 4.339985
1368457_at 4.213389 4.2003584 4.4004025 4.3024154 4.366355 4.4674487 4.2756906 4.2909465 4.279959 3.959319 4.6592693 3.9847465
1368458_at 8.476304 8.412899 10.284751 9.9372635 10.044016 10.16611 10.449604 9.430762 8.124516 10.480317 10.292267 9.380593
1368459_at 4.066036 4.475845 4.067947 4.151721 4.0067363 4.2046304 4.1092553 4.0023336 4.11992 4.078204 3.9144166 4.0677953
1368460_at 7.2921476 7.3654094 7.8548074 7.8452344 7.617129 7.2463307 7.4084177 7.2584705 7.7294273 7.9793124 7.6828837 7.3721147
1368461_at 11.108233 11.120098 10.711975 10.345368 10.002571 11.134944 11.155336 11.100641 11.17625 11.424048 10.602264 10.369941
1368462_at 4.9246073 4.8344955 5.1991606 5.1298413 5.320883 5.228966 5.3488355 4.9948783 5.5625825 5.409885 5.3320966 5.223811
1368463_at 6.302617 6.739224 6.8723955 6.5534744 6.7611904 6.5787416 6.812097 6.5733824 6.985669 6.747105 6.8437133 6.979025
1368464_at 5.913461 5.793157 5.212363 5.0605226 5.1197257 5.1824894 5.168886 5.344315 5.0960255 5.279591 5.377353 5.550527
1368465_at 3.612031 3.677948 3.8633535 3.850182 3.6392949 3.953075 3.7574246 3.6777651 3.8937442 3.7297544 3.8074214 3.6946592
1368466_a_at 5.0668516 4.827829 5.2583857 5.092409 5.107498 5.2464013 5.195166 5.121562 5.22774 5.220747 5.206532 5.170358
1368467_at 12.396767 12.392569 12.625056 12.619669 12.580919 12.712444 12.602602 12.4518385 12.617652 12.504202 12.197027 12.3547535
1368468_at 5.580928 5.7106037 5.321141 5.4569817 5.354518 5.5390105 5.546936 5.295701 5.5139513 5.139948 5.8505898 5.496523
1368469_at 5.4558387 5.4716086 5.8163376 5.4684 5.643885 5.5483985 5.592348 5.309516 5.306063 5.893728 5.344963 5.4486227
1368470_at 7.361212 7.3999023 7.6881776 7.7099614 7.583936 7.1577826 7.6075644 7.6178064 7.456195 7.4125233 7.2028093 7.5916896
1368471_at 6.0584292 6.040022 6.0281405 6.1187196 6.0035386 5.989765 6.2796044 5.950685 6.347933 6.120833 6.438564 6.462072
1368472_at 5.6385136 5.6572666 5.102176 4.998752 4.9149313 5.2457128 5.052705 4.87384 5.20443 5.0462255 5.293236 5.3784475
1368473_at 5.225438 5.3463697 5.24496 5.586884 5.581397 5.633499 5.4247994 5.4673824 5.52846 5.705926 5.47933 5.723752
1368474_at 5.146307 5.433145 6.2209563 5.8772726 6.0173845 5.898007 6.055214 6.6590405 6.278008 6.1705933 5.9931364 6.6528716
1368475_at 5.1365438 5.0958004 5.111958 4.9884644 5.011356 5.084615 5.106882 5.077732 5.23086 4.974688 5.5178394 5.0504637
1368476_at 5.8970594 5.749317 6.448809 6.2928176 6.2874923 6.2359595 6.3220363 6.436553 6.3684297 6.397328 5.9589567 6.342267
1368477_at 6.8002505 6.798114 7.2033453 6.958676 7.400655 7.385415 7.092085 7.0906777 7.407944 7.6122165 7.8432074 7.7584677
1368478_at 3.922048 3.9839897 3.9766877 3.9552195 4.163433 4.191554 4.2599416 4.03325 4.4788814 3.9205306 4.693886 4.401841
1368479_at 3.8678217 3.938418 4.0936527 3.9915082 3.798231 4.1905336 4.042455 3.988803 4.298826 3.7880282 4.185539 3.9985456
1368480_at 6.492798 6.519967 6.371338 6.4222984 6.50034 6.5593896 6.5291443 6.301117 6.6153173 6.153725 6.6669083 6.5375657
1368481_at 5.7586226 5.7493925 5.5905566 5.378251 5.830396 5.587424 5.273013 5.4484234 5.6017656 5.8780465 5.6379614 5.3813386
1368482_at 6.014417 6.18147 6.6914454 5.7026677 6.453208 6.375556 6.336815 6.3289957 6.446925 6.643753 6.7068543 6.7967734
1368483_a_at 4.2524176 4.4565783 4.124787 4.034239 4.0074515 4.231334 4.203203 4.0070934 4.1042213 4.148902 4.01475 4.070208
1368484_at 5.724773 5.675175 4.987706 5.0265036 5.081489 4.983895 5.278795 4.7713027 5.2829537 5.118918 5.286517 5.544823
1368485_at 5.2808266 5.2535534 5.365841 5.0937777 5.3030605 5.350707 4.908436 5.029685 5.469921 5.0605917 5.0250435 5.153145
1368486_at 5.801774 5.935494 6.709703 6.7560515 6.7565207 6.202831 6.6666355 5.3384213 5.9105835 6.7185726 5.8175335 7.1381383
1368487_at 3.3780255 3.4304307 3.3248036 3.5350053 3.306492 3.5224829 3.3570743 3.3608477 3.389338 3.2507823 3.4902287 3.4785655
1368488_at 8.378941 8.191858 8.640854 9.076452 8.602896 7.9978366 8.40623 8.276494 8.283283 7.913354 8.3182535 8.52348
1368489_at 5.471243 5.362782 5.506651 5.3301725 5.3594427 5.5593934 5.579611 5.689568 5.560161 5.7738843 5.6325397 5.569609
1368490_at 8.341714 8.426749 9.754009 9.66429 9.113435 9.966279 10.03091 9.349289 8.630686 8.939299 8.746074 9.678621
1368491_at 6.0900164 5.9594054 5.839129 6.060625 5.881601 6.004736 5.951651 5.8160753 6.114873 5.7203827 6.263592 5.966972
1368492_at 6.68922 6.8182197 7.039817 6.8737607 6.825158 7.131942 6.8339605 7.2661324 7.288277 7.310094 7.023954 7.519857
1368493_at 5.872922 5.6975 5.2079673 5.321422 5.11349 5.4574203 5.3377614 5.307479 5.2383156 4.948049 5.4209394 5.1783757
1368494_at 3.840546 3.7970755 3.6646314 3.80758 3.5417917 3.839085 3.6267264 3.5331957 3.9436536 5.593492 6.469601 6.4526854
1368495_at 6.103371 6.043666 6.31186 6.410089 6.1680436 6.7128167 6.41573 6.0937524 6.477168 6.256809 6.4462185 6.594909
1368496_at 5.3728676 5.1605787 4.5006104 4.5041137 4.5513287 4.5882325 4.732722 4.5117617 4.66693 4.3964567 4.5356464 4.7141266
1368497_at 10.088278 10.12209 10.6552515 10.657539 10.892348 10.455825 10.206675 10.518165 10.1906 10.049971 9.193322 9.902045
1368498_a_at 3.2687018 3.236112 3.2315316 3.1613452 3.2895083 3.3382733 3.215397 3.2472785 3.2913332 3.2702715 3.2586958 3.28677
1368499_at 3.302258 3.310625 3.3753943 3.3445494 3.2766352 3.3576007 3.3879833 3.3825874 3.3255968 3.4802704 3.4011264 3.273451
1368500_a_at 7.089999 7.0809813 7.0280695 6.982453 6.872786 7.1103415 6.93386 6.8111405 7.0951743 6.984864 7.265088 7.0976233
1368501_s_at 5.484746 5.3781877 6.3311524 5.8985467 6.0178757 5.6944885 5.9449964 6.3147388 6.3447356 6.5080223 7.0967765 6.918628
1368502_at 4.8655086 4.9482117 4.3536777 4.5715313 4.4679704 4.751838 4.5227957 4.2926598 4.349314 4.4338694 4.5500593 4.4090433
1368503_at 7.362095 7.3307905 6.903832 7.096723 7.047217 7.267238 7.1178665 7.586015 7.078378 7.0776362 6.660357 7.1286044
1368504_at 10.586966 10.568341 10.963505 10.918139 10.845843 11.042529 10.947769 10.973067 11.141784 10.845869 10.484284 10.9330435
1368505_at 6.0557075 6.0734935 6.1471543 5.7829075 5.564056 6.1606216 6.170191 6.15683 6.3214192 5.779913 7.207752 6.892182
1368506_at 4.827973 4.857742 5.249756 5.1777077 5.0504694 5.142617 5.1742787 5.3034697 4.985446 5.218088 5.989024 5.9628186
1368507_at 10.605919 10.607955 10.878032 10.982954 10.736633 10.829562 10.909494 10.823198 10.756459 10.775803 10.5584135 10.693313
1368508_at 7.6457324 7.64912 7.648763 8.056817 7.7727585 7.7954206 7.7721586 8.105717 7.7981625 7.524017 7.3179045 7.6883907
1368509_at 4.885504 5.0505958 5.284752 4.834915 4.8132997 5.1360383 5.12263 5.1049714 4.94121 5.45676 5.3532333 5.5682273
1368510_at 5.1086407 5.080291 4.7007275 4.896805 4.888742 5.0766344 5.122979 4.841218 5.0023403 5.051883 5.032084 4.8340435
1368511_at 5.497942 5.3881006 4.439387 4.5198393 4.4071426 4.747904 4.634955 4.3469524 4.7789755 4.603534 4.1776986 4.68909
1368512_a_at 9.611512 9.658888 10.07441 10.040481 10.1569 9.514868 10.045269 10.011348 9.615591 9.51078 8.407808 8.996093
1368513_at 6.4188156 6.161944 6.0087395 6.352623 6.012338 6.1601624 6.0736327 6.1164722 6.0312777 5.9108195 6.030496 6.1121073
1368514_at 10.8728695 10.8632555 11.293078 11.1914625 11.098243 11.174301 11.314576 11.289526 11.412386 11.305527 10.896404 11.182979
1368515_at 4.898938 4.9671164 4.950718 5.389387 4.9242544 5.3122387 5.2696886 5.1492906 5.2221212 4.9732437 5.457485 5.2716513
1368516_at 5.8889604 5.792282 6.0913453 6.244705 6.1879582 5.986945 6.16193 6.2018714 6.1741385 5.9907846 5.8996706 5.770018
1368517_at 6.1397448 6.2442503 6.377539 6.5668736 6.489163 6.2497745 6.4278646 6.360311 6.339278 6.3483934 6.3394904 6.287091
1368518_at 7.09525 7.1072726 7.3672833 7.0139494 6.8773246 6.9722495 7.0696187 7.0994787 7.565827 7.67527 7.3711925 7.720813
1368519_at 5.3495255 5.523473 5.2676587 5.129816 5.151106 5.183876 5.2571115 5.253511 5.5713787 5.225379 5.2205667 5.1657267
1368520_at 12.688644 12.677198 12.882591 12.883317 12.990427 12.261728 12.784117 12.875735 12.730816 11.899708 12.72476 10.8604355
1368521_at 6.446154 6.6240172 6.3747253 6.4148364 6.110481 6.547154 6.4332757 6.3577943 6.8237348 6.7980685 6.9731193 7.089873
1368522_at 4.479961 4.5031047 4.438031 4.6926885 4.2312446 4.373373 4.4953804 4.3584538 4.4295244 4.270316 4.5144362 4.5500927
1368523_at 4.281724 4.2864876 4.234057 4.2531834 3.9965494 4.2902126 4.187918 4.340909 4.564901 4.2354236 4.3716145 4.155417
1368524_at 3.8761892 3.8761058 3.7124054 3.7309752 3.681647 3.802705 3.6698954 3.8540487 3.8735983 3.8309572 3.8159814 3.8301497
1368525_at 6.5926194 6.6014996 6.709467 6.5856223 6.3675365 6.4520645 6.48294 6.4562693 6.1932425 6.574689 6.1073036 6.2607427
1368526_at 6.558587 6.670741 7.054839 7.015653 7.0399184 6.912588 6.974576 6.821032 6.7421966 6.792754 6.889171 6.8326025
1368527_at 3.2426674 3.3335752 3.2542293 3.256294 3.230811 3.3174043 3.205058 3.2886825 3.3251586 3.1408873 3.2072368 3.2454836
1368528_at 8.021569 7.99116 8.400381 8.142195 8.459642 8.005714 8.6012745 8.449438 8.419158 8.400957 7.702825 8.048308
1368529_at 4.3851585 4.421362 4.514916 4.5224924 4.867675 4.5931277 4.8002834 4.7608438 4.793205 4.9758673 4.637549 4.7296267
1368530_at 4.839897 5.186739 5.115937 4.5050864 4.8622766 5.102397 4.9214377 4.4961095 4.807909 5.0111833 5.0074105 4.8416467
1368531_at 3.4529474 3.500499 3.43497 3.722969 3.397161 3.9140232 3.528858 3.566566 3.5154023 3.4390523 3.7864308 3.508825
1368532_at 4.188579 4.039709 4.1786833 3.8997447 4.316108 4.367355 4.601806 3.9337134 3.9420402 4.241408 4.0604835 3.9235287
1368533_at 5.9724264 6.032123 5.4771643 5.54134 5.787634 5.4468994 5.5958986 5.5895214 5.6351433 6.033064 5.785864 5.5908947
1368534_at 6.1580086 6.375574 5.821944 5.799225 5.7570558 6.1036053 5.9874377 6.0439444 5.9647083 5.9023056 5.7383685 6.0092816
1368535_at 5.8992705 6.000176 5.572271 5.865329 5.658982 6.1193657 5.6547933 5.8109555 5.8529367 5.8588986 5.657297 5.5754147
1368536_at 9.719666 9.783525 9.706557 10.018871 10.021558 9.900432 10.1749735 10.027608 10.414963 10.613963 10.211717 10.33132
1368537_at 5.459639 5.5541954 6.030515 6.0220947 5.768767 5.708387 5.7821784 6.2012005 5.843884 6.1785846 5.8531957 6.1916814
1368538_at 7.04166 7.053285 7.1103315 7.208874 7.2207584 7.108853 7.161502 7.190533 7.169933 7.2421293 7.264891 7.203546
1368539_at 3.4167383 3.4725814 3.5295618 3.3920982 3.5949223 3.5796695 3.4542365 3.6267653 3.471002 3.510418 3.4161453 3.273451
1368540_at 4.037814 4.1958113 3.905787 3.9224296 3.8304114 3.941854 3.8428683 4.073733 3.877038 4.1666293 4.237774 3.9671874
1368541_at 5.818536 5.706608 6.2905917 5.95626 5.872812 6.4195285 6.179843 5.9702187 6.3011036 6.193002 7.0849996 6.8409395
1368542_at 4.4117336 4.3403497 4.485324 4.6991925 4.533403 4.6138983 4.6984715 4.704346 4.7567987 4.410926 4.755127 4.491365
1368543_at 6.713604 6.872787 6.206688 5.594841 6.010094 6.713083 6.6853414 7.4632454 7.180996 7.019589 5.7179637 5.831086
1368544_a_at 4.676346 4.6534233 4.5707216 4.665725 4.419834 4.821265 4.7695007 4.7209992 4.894959 4.6671333 5.58576 4.8576646
1368545_at 5.7884808 5.7510777 5.6224146 5.6788077 5.7243786 5.871229 5.872198 5.885305 5.794108 5.6915307 5.769143 5.743555
1368546_at 4.8180933 4.8491974 5.2353234 4.9010887 4.9250865 5.00624 4.7450256 5.2705917 4.864378 4.9688535 4.7019954 4.711694
1368547_at 4.3966627 4.4654255 4.100754 4.146801 4.2525873 4.445986 4.1410007 4.1878986 4.146783 3.961803 4.206651 4.3583107
1368548_at 3.2119317 3.3456573 3.228244 3.2034452 3.2065556 3.3227563 3.2114382 3.3723664 3.2492707 3.227754 3.3083227 3.3139853
1368549_at 8.109527 8.1640835 8.587757 8.492003 8.581394 8.538234 8.785728 8.7368145 8.663597 8.63652 8.350447 8.688413
1368550_at 5.201535 5.1755505 5.058587 5.0725756 5.0410624 4.8751984 5.052232 4.950534 5.154299 5.1073227 5.9743023 5.6832294
1368551_at 4.947315 4.8293037 4.8597274 4.8467817 4.697839 4.7648416 4.8518667 4.605693 4.9328136 4.8074546 4.9340997 4.6938744
1368552_at 10.500836 10.498511 10.738095 10.700882 10.491982 10.600868 10.671499 10.556334 10.583669 10.607381 10.304148 10.531716
1368553_at 5.369794 5.3522987 5.2999973 5.0957108 4.760212 5.363266 5.0836525 5.3577194 5.1881485 5.3924484 5.2359924 5.315341
1368554_at 5.7722745 5.9427414 5.557253 5.430463 5.8052363 5.570196 5.4943275 5.4644055 5.638771 5.8561373 5.704549 5.6333265
1368555_at 5.218914 5.263194 5.4502916 5.4384503 5.400376 5.451963 5.6306944 5.4320536 5.9994006 5.4857492 5.868164 5.611401
1368556_at 4.7653236 5.1091146 4.923685 4.6326857 4.8159637 4.8101563 4.5987415 4.4751005 4.5543113 4.8234887 4.561185 4.5438356
1368557_s_at 4.645078 4.539239 5.0263214 5.072789 5.098712 5.118292 4.932968 5.005398 4.8202395 5.394296 4.7785077 4.881055
1368558_s_at 7.0518126 6.977813 7.196511 6.969795 7.34686 6.896533 7.3210983 7.3476276 7.4560256 6.5477405 6.9838586 7.8077126
1368559_at 6.1197114 6.0522623 5.897642 6.0308 6.076224 6.155768 5.964725 6.302538 6.3834333 6.0227 6.3451405 6.3059516
1368560_at 5.60458 5.588728 5.5737114 5.4924765 5.528737 5.8150215 5.3461657 5.569092 5.668296 5.6724167 5.7513976 5.3707314
1368561_at 4.2188873 4.20078 4.215062 4.310266 4.0705385 4.071715 4.217189 4.331126 4.552245 4.1244607 4.587966 4.3733044
1368562_at 5.2119346 5.329125 5.0694847 5.1857624 5.0417814 5.3483534 5.0544844 5.1011686 5.2967634 5.416376 5.652505 5.0608897
1368563_at 6.8309093 6.8426037 8.090923 7.875161 6.3281 6.3858976 6.6514726 7.5036445 7.4781146 7.617203 6.5226564 6.246491
1368564_at 5.372858 5.318193 5.032257 5.1480136 5.145584 5.546541 5.113913 5.068386 5.029025 5.1914234 5.419443 5.249662
1368565_at 4.2092123 4.1978474 4.105691 4.3250246 4.3362446 4.2177024 4.107397 4.1769285 4.101178 4.2065306 4.6775064 4.2131968
1368566_a_at 10.796034 10.793485 11.2919 11.160391 11.346272 10.77335 11.201083 11.009118 11.197533 11.19435 10.741039 10.903106
1368567_at 6.8723006 6.7469745 7.150486 6.8698635 7.0954795 7.0615125 6.995526 6.993565 6.79852 6.954348 6.462777 6.731162
1368568_at 6.1748614 6.3116727 5.7596025 6.10038 5.9173512 6.144198 6.0475445 5.987279 6.0166206 6.0608697 6.1967053 5.9068794
1368569_at 4.3497887 4.269021 4.222733 5.1791368 4.024577 4.4419875 4.479572 4.148867 4.0768833 4.121681 4.894498 4.2723446
1368570_at 6.4200106 6.3245726 7.3055706 7.2175045 7.0038433 7.1571865 7.598053 6.8941875 6.7429643 6.8304453 7.159074 6.727602
1368571_at 4.9852386 5.0172086 4.956488 4.9581757 4.9605956 4.6784644 4.5870605 4.666725 5.141481 5.2770042 4.624414 4.7797956
1368572_a_at 6.072243 6.213535 5.464059 5.7057858 5.4818993 5.97413 5.8417 5.5297103 5.7386255 5.560152 5.96764 6.019988
1368573_at 7.0837884 6.950471 7.493165 7.5116196 7.425956 7.2363143 7.5000353 7.3155437 7.18736 7.392579 6.9370756 7.1614547
1368574_at 9.622608 9.604567 10.15185 10.4722595 10.223953 10.0576515 10.192234 10.332116 10.227551 10.176675 9.655562 10.001389
1368575_at 5.9703717 5.9599905 5.540508 5.811591 5.639048 5.7733226 5.610564 5.6618214 5.7156873 5.57115 5.895718 5.59937
1368576_at 5.4285917 5.2766066 4.4846153 4.535853 4.612216 4.609488 4.8627214 4.701996 4.9533043 4.5256314 4.43936 4.3481083
1368577_at 4.0445833 4.1582537 3.5432189 3.5164897 3.5611267 3.6166956 3.5127945 3.5334024 3.6460412 3.4941537 3.6049128 3.7252028
1368578_at 4.9046173 4.934535 4.747161 5.0046897 5.0333414 5.421836 5.27211 5.3312383 5.4879136 4.854635 5.0816264 5.2297187
1368579_at 5.4148693 5.422448 4.869934 5.1268873 4.8641067 4.9682903 4.9377704 4.8453264 4.8509183 5.013405 5.300501 5.2097006
1368580_at 6.4659376 6.5513263 6.4290247 6.588743 6.494115 6.5945225 6.359984 6.4479322 6.494289 6.5887666 6.573196 6.5235744
1368581_at 6.0607796 6.036204 5.853528 6.2635283 5.915328 6.126446 5.965019 6.190906 6.1305733 6.372983 6.022834 6.3620567
1368582_at 5.0349007 5.0571613 4.435359 4.5584927 4.509781 4.8455286 4.616602 4.7139006 4.97604 4.7702713 4.833989 4.5952215
1368583_a_at 13.626596 13.592133 13.780826 13.784078 13.735784 13.742826 13.793138 13.759303 13.741891 13.62297 13.865331 13.687079
1368584_a_at 4.7339315 4.9146194 4.915419 4.8270273 4.9146886 4.743028 5.004656 4.734986 4.625223 4.8133464 5.1150403 4.6520195
1368585_at 6.309875 6.126328 5.948783 6.531659 6.133001 6.7187796 6.3771396 6.446217 6.3575015 6.1288953 6.6804004 6.5833244
1368586_at 5.9758162 5.893176 5.6117315 5.4214134 5.524141 5.604242 5.535349 5.5147247 5.7199 5.3365803 5.6521616 5.7502627
1368587_at 13.704995 13.772345 13.891545 13.830308 13.914564 13.903319 13.910669 13.934439 13.960234 13.93587 13.752472 13.821936
1368588_at 5.1960416 5.247631 5.7742066 5.4524393 5.4665246 4.9099393 5.0573564 5.6045723 5.2957916 5.2349315 5.030883 5.584891
1368589_at 8.017158 8.0771 7.6413026 7.7202935 8.085912 7.565298 7.6058536 7.8248906 7.864039 7.904163 7.7638364 8.121742
1368590_at 3.803912 3.9092264 4.1356115 4.4759865 4.0534296 3.9909787 4.316119 4.2297883 4.31061 3.988457 4.2483144 4.32375
1368591_at 8.79614 8.912344 9.188414 9.390401 9.1729765 8.880836 9.095244 9.237362 9.220764 9.3635235 9.098457 9.163191
1368592_at 7.1327605 6.869428 7.019777 6.7644253 6.840109 6.598581 6.995794 6.288602 6.595193 6.583264 6.344299 6.856208
1368593_at 7.597981 7.5594573 8.2543 8.578781 8.220568 7.768211 8.356119 8.114547 7.8385687 8.025723 8.123761 8.059971
1368594_at 5.5334597 5.3845897 5.207123 5.161384 5.2561407 5.146612 5.2475095 5.160247 5.6017656 5.436801 5.1719933 5.3111196
1368595_at 4.998454 4.951193 4.692009 4.3148775 4.8342824 4.241417 4.3852987 4.5112925 4.547124 4.67789 4.8282437 4.8430424
1368596_at 7.031583 7.0685215 7.5834 7.3654747 7.380945 7.2069607 7.5367413 7.0882087 6.59877 7.34256 6.814984 7.069537
1368597_at 6.346608 6.4194417 6.822282 6.582533 7.0528264 6.6224766 6.3771186 6.3166003 6.264616 6.626318 6.638561 6.5529957
1368598_at 6.6906915 6.6095862 6.406696 6.447587 6.599784 6.649659 6.5161614 6.4357123 6.686122 6.681611 7.003258 6.659686
1368599_at 7.084751 7.052863 6.13159 6.2024984 6.2971 6.405355 6.172502 6.0538125 6.239826 6.0691595 6.8949 6.7145386
1368600_at 10.683834 10.687456 11.018077 10.944221 10.875982 10.787149 10.744208 10.67795 10.718976 10.527597 9.526413 10.029543
1368601_at 5.103161 5.0352163 5.1117306 5.0016103 5.2456765 5.4865117 5.417318 5.22506 5.40513 5.1038632 5.5371666 5.4720817
1368602_at 3.9896939 3.9950445 4.1525 4.2041235 4.343466 4.372465 4.218726 4.160077 4.3667107 4.0091143 4.3675756 4.3431187
1368603_at 4.900739 4.7673945 4.723267 4.7514744 4.6661596 5.0196905 4.982763 4.615648 5.076736 4.8590946 5.412813 5.3153415
1368604_at 5.278426 5.314531 5.1232595 4.9794407 5.261582 5.1498704 4.9663806 5.1136312 4.984769 4.8525486 4.966973 5.162924
1368605_at 4.8449273 4.7870054 5.0611515 4.944153 5.1452827 5.007473 5.0712576 5.0512867 5.097358 5.514555 5.036045 5.1387005
1368606_at 4.6374965 4.5903835 4.3066745 4.3648157 4.408038 4.4735084 4.485243 4.3362045 4.425946 4.367484 4.3381205 4.482795
1368607_at 9.121274 9.154556 7.828673 7.454091 8.047726 6.8932104 7.9412313 8.725481 8.214027 8.827573 6.7390656 6.1833825
1368608_at 9.463928 9.513891 9.59129 9.515436 9.663917 9.642043 9.811094 9.786578 9.632636 9.368866 8.676633 9.161955
1368609_at 12.188986 12.091304 12.501016 12.494659 12.323596 12.473578 12.322399 12.535511 12.444171 12.618583 12.487913 12.596836
1368610_at 4.405993 4.3041487 4.107277 3.987002 4.025577 4.164853 3.948944 4.04597 4.2330985 4.5246544 4.056486 4.054189
1368611_at 4.0077953 4.023608 4.0926557 4.128365 4.018421 4.2690096 4.1054673 4.0442805 4.2457504 4.2126565 4.343895 4.1459646
1368612_at 5.516544 5.4178925 5.1927066 5.450161 5.2818117 5.207622 5.2200356 5.342686 5.4032636 5.4671044 5.701459 5.3063145
1368613_at 5.056999 5.342748 4.816701 4.9022527 4.709289 4.890254 5.1205816 5.047625 4.730564 4.7657485 5.1576524 5.2157645
1368614_at 7.6263537 7.621769 8.157386 8.146716 7.9446554 7.8003597 8.02783 8.086808 7.7447515 8.128258 7.253076 7.3188367
1368615_a_at 5.574109 5.337312 4.9658885 4.9989457 5.1190186 4.9990864 5.079772 5.2012534 5.286069 5.1624393 5.3872523 5.208398
1368616_at 6.346218 6.372686 6.3307343 6.574466 6.38818 6.3300066 6.4202952 6.4766483 6.5009375 6.521394 6.5767756 6.375777
1368617_at 4.368594 4.379296 3.8479257 4.429915 4.184625 4.299541 4.423526 4.066794 4.2886357 4.285219 4.489948 4.37193
1368618_at 8.636912 8.658806 8.847738 9.258784 8.767187 8.853192 8.8957205 8.911595 9.001426 9.173644 8.9285145 8.839784
1368619_at 5.6888123 5.793058 5.685107 6.0734453 6.0044136 6.2138557 6.0077095 5.8871884 6.0457125 6.0915766 6.306398 6.1607094
1368620_at 6.866414 7.0543976 5.777788 5.6888323 5.9976554 6.231876 5.907935 5.9973702 6.0096874 5.765886 5.991335 5.7409387
1368621_at 9.922844 9.933773 10.625014 10.575293 10.455204 10.499373 10.837197 10.630354 10.582531 10.415463 10.525568 10.793429
1368622_at 4.854739 4.819482 4.172424 4.4669285 4.317543 4.448052 4.3388987 4.185427 4.3661547 4.2581773 4.47143 4.2339354
1368623_at 5.0463104 4.881299 4.719061 4.7075834 4.7223053 5.0107307 4.5928626 4.70085 4.7400894 4.751505 4.837094 4.675272
1368624_at 4.19714 4.098155 3.803193 3.7950857 3.7015655 3.954433 3.8089786 3.7169895 3.8430166 3.726781 3.8113668 3.7362013
1368625_at 5.567272 5.680346 5.634046 5.3591404 5.5194373 5.797329 5.504347 5.428872 5.511645 5.544104 5.785864 5.571035
1368626_at 4.8463063 4.891487 4.3434205 4.359452 4.400346 4.2933106 4.3788795 4.402751 4.3756204 4.898116 4.4837575 4.5065207
1368627_at 12.140471 12.141837 12.481432 12.535056 12.504799 12.133135 12.552735 12.522913 12.55969 12.51638 11.498824 12.257623
1368628_at 3.882328 3.885452 3.8611746 3.899168 3.804017 4.071402 3.8074098 3.8559225 3.851342 3.9951394 4.01789 3.774591
1368629_at 5.05409 5.0755334 4.8314967 4.9315457 4.8841276 5.134161 5.0823364 4.9393406 4.999179 4.9345603 5.2667475 4.8905096
1368630_at 3.5526311 3.398935 3.4420142 3.444352 3.4618738 3.3896394 3.4950516 3.5189219 3.4494836 3.658027 3.4624524 3.3824198
1368631_at 4.5632725 4.713604 4.3715844 4.3575506 4.3159714 4.2323036 4.511016 4.3696237 4.5950694 4.2462835 4.47143 4.242257
1368632_at 3.6282742 3.4653213 3.2148776 3.3219342 3.2475686 3.2870152 3.3026853 3.3533075 3.233447 3.2795768 3.378921 3.3192291
1368633_at 3.5922835 3.760673 3.5939898 3.808177 3.4751396 4.0546837 3.922543 3.9374034 3.9278083 3.669801 3.9496446 3.736147
1368634_at 8.195934 8.112572 8.147089 8.21554 8.377295 8.365849 8.335747 8.288218 8.311541 8.246254 8.501049 8.39617
1368635_at 4.3809104 4.446063 4.451437 4.4601927 4.341667 4.4503803 4.341492 4.3233833 4.4392614 4.0045023 4.3188105 4.419754
1368636_at 5.880729 5.9959145 5.962379 6.2717757 6.1401205 6.30036 6.3384204 6.540117 6.541032 6.224285 6.689595 6.472123
1368637_at 4.3306265 4.2056055 4.0209417 4.1097775 4.078954 4.171898 4.457432 4.217228 4.344382 4.291361 4.246957 3.98811
1368638_at 5.342618 5.350235 5.247893 5.3038197 5.230091 5.3204536 5.1931148 5.2230673 5.2350154 5.088598 5.232562 5.3686066
1368639_at 4.317029 4.221367 3.8908427 4.077964 4.059327 4.4715714 4.1119413 4.036166 4.1317134 3.9879737 4.3922534 4.1710033
1368640_at 6.0057206 5.9810715 5.798531 5.4740877 5.811291 5.8889747 5.6850395 5.5815883 5.4701724 6.00301 5.743907 5.4640512
1368641_at 3.9402947 3.8648086 4.16424 3.988415 4.0473385 4.098899 4.0375514 3.984706 4.0605783 3.868293 3.8823545 3.8976948
1368642_at 8.451882 8.318405 9.069881 8.972994 8.910702 8.61851 9.040399 8.966541 9.014126 8.782399 8.337691 8.715361
1368643_at 4.184847 4.215764 4.1496506 4.3224583 4.0872498 4.1247425 4.093341 4.1625757 4.0180635 4.2501307 4.167288 4.361021
1368644_at 5.024227 5.006135 4.591289 4.5721893 4.4979453 4.5479603 4.767335 4.2940917 4.8401794 4.4194217 4.8422103 4.671002
1368645_at 6.0789585 6.2620215 6.04428 5.788041 5.791647 5.995363 5.7147403 5.9959407 6.180878 6.3334064 6.0751524 6.1777296
1368646_at 8.355797 8.440686 8.402657 8.5635195 7.9730625 8.657122 8.354052 8.37372 8.450978 8.7145605 8.289016 8.454815
1368647_at 7.12303 7.0276575 7.3189197 7.2648554 7.3238335 7.293702 7.2157507 7.1402283 7.3157396 7.3907647 7.4332633 7.450041
1368648_at 5.283977 5.1605787 4.8133674 4.9476857 4.7618885 4.939307 4.684982 4.7828245 5.0741653 4.7974296 5.152211 5.0149193
1368649_at 7.6662517 7.6586714 7.6686416 7.6787143 7.5102487 7.4000483 7.453725 7.4731603 7.2954297 7.454041 7.1382065 7.4076877
1368650_at 6.38452 6.5160894 6.9348745 6.425862 6.5295434 5.741647 6.2408643 6.4692507 7.147304 6.9375825 7.465069 8.22223
1368651_at 10.654232 10.669418 11.410302 11.065109 11.01647 10.349482 10.75487 10.4936285 10.723367 10.016587 9.376994 9.212482
1368652_at 7.07671 7.159402 6.880772 7.1132817 6.804377 7.198192 7.053178 7.064318 6.984209 6.7627473 7.0311193 6.957139
1368653_a_at 10.223514 10.184439 10.182153 10.429749 10.213925 10.215083 10.352504 10.410305 10.19776 9.920081 9.351063 9.62346
1368654_at 6.06853 6.0549865 6.1637707 6.10687 5.940407 6.1139865 6.0162153 6.141844 5.924206 5.8780465 5.949964 6.129628
1368655_at 9.286306 9.151817 9.236498 9.021284 9.170467 9.411306 9.177108 9.268988 9.432629 9.485387 9.568194 9.603311
1368656_at 4.396945 4.295723 4.227809 4.0266323 4.1873436 4.401716 4.5269794 4.165004 4.264601 4.1137433 4.315726 4.2037063
1368657_at 3.8105094 3.76965 3.756444 3.6465895 3.5957155 3.6114008 3.6745965 3.6947134 3.7652266 3.707386 3.7661817 3.7265582
1368658_at 4.3970256 4.352535 4.542254 4.461551 4.3111815 4.537945 4.4003735 4.6344857 4.6250997 4.184429 4.502075 4.2146873
1368659_at 9.870317 9.877485 11.114275 9.431886 9.280122 8.885304 10.250875 10.381194 10.816217 9.283386 11.012025 10.456421
1368660_at 5.2132955 5.115997 5.333096 5.217811 5.779071 5.1144924 4.9874787 4.8270082 5.1505985 5.3177557 5.305434 4.9495254
1368661_at 7.0932875 7.024327 7.230614 7.4583707 7.135914 7.050177 7.2114534 7.0187764 7.1727166 7.135572 7.2822337 7.313091
1368662_at 6.912932 6.984148 7.0720468 7.3432016 7.075208 6.847929 6.952215 6.889207 7.474444 7.266949 6.99791 6.947955
1368663_at 4.200421 4.3440223 3.8455462 3.914138 3.7818792 4.095259 3.996795 4.1249485 3.9911222 4.0385113 4.245293 4.0798817
1368664_at 6.278678 6.3767424 6.1472254 6.381965 6.2400484 6.4006176 6.1960683 6.3615384 6.40152 6.292762 6.532182 6.702501
1368665_at 7.8581853 7.907719 7.9158735 8.07661 7.9258966 7.9702716 7.7458124 7.947322 7.6674156 7.7584558 7.510352 7.698685
1368666_a_at 3.9515827 3.9967911 3.869283 3.7807074 4.0470886 3.9040024 3.8518348 3.8986032 3.9288845 3.896992 3.9656231 3.7313073
1368667_at 6.6846476 6.6027217 6.3512645 6.302294 5.9653654 6.434289 6.529476 6.1529408 6.4313364 5.8503876 6.336517 5.9113383
1368668_at 8.145754 8.2044525 8.758777 8.593507 8.688159 8.6453085 8.334703 8.490254 8.485477 8.334252 7.970068 8.285221
1368669_at 7.8828807 7.997579 7.459531 7.6501727 7.541095 7.7453957 7.5619793 7.583275 8.051432 8.555931 8.816961 8.717007
1368670_a_at 6.3328476 6.3499384 5.7352853 5.5281863 5.747048 5.6819124 5.78263 5.84009 5.593886 5.659191 5.8757396 5.5470133
1368671_at 6.714224 6.765758 6.106132 6.4093237 6.1871233 6.523002 6.298682 6.3239446 6.6014476 6.5971036 7.2401557 6.880106
1368672_at 5.2169785 5.1752386 4.755661 4.834326 4.9974685 5.2910175 5.004882 5.083384 4.9381123 4.8486643 5.3330455 4.7957597
1368673_at 4.6999364 4.8551664 4.178301 4.2939963 4.0354776 4.1691356 4.078472 4.0220237 4.3694186 3.8677776 4.4330826 4.0390334
1368674_at 10.838026 10.804571 11.247288 10.98486 11.23554 11.080666 11.076597 11.020815 10.8139925 10.548186 10.242703 10.407404
1368675_at 6.9897714 6.9677916 6.8907037 6.714977 6.8227053 7.130185 6.7185965 7.113399 6.815034 6.611768 6.937226 6.953908
1368676_at 5.1943564 5.4926667 5.285837 5.540872 5.317658 5.353255 5.546687 5.3764596 5.2788587 5.5166063 5.667597 5.621757
1368677_at 3.8158937 3.8754134 3.7538579 3.7708287 3.834143 3.7381349 3.739795 3.732004 3.91702 3.8538697 3.627833 3.8559966
1368678_at 4.8221273 4.713604 4.4392176 4.5612435 4.417428 4.5563364 4.625828 4.4969544 4.409152 4.446293 4.722237 4.4281473
1368679_a_at 6.81085 6.795981 6.6419487 6.8444786 6.5101733 6.4453716 6.5922356 6.636746 6.861064 6.942434 6.9005003 7.2437663
1368680_a_at 5.0574055 5.196901 4.6869173 4.9446626 4.954977 4.8260155 4.810902 4.791962 4.8388424 4.6297235 4.867301 4.9696817
1368681_at 6.9500246 6.88644 6.7949176 6.461836 7.0644584 6.5965457 6.703449 6.904882 6.5625243 6.8382792 6.645363 6.7254496
1368682_at 5.1922293 5.333331 4.587451 4.6760173 4.5626297 4.405615 4.4327464 4.472496 4.5262756 4.7988615 4.804262 4.4120455
1368683_at 3.278973 3.1805568 3.1853874 3.2359667 3.0960853 3.1874723 3.3147438 3.2255466 3.178041 3.2038562 3.3590846 3.2160916
1368684_at 5.4643736 5.5059214 5.411917 5.327592 5.587928 5.8720293 5.584075 5.7059116 5.7429295 5.496137 5.798995 5.4962416
1368685_at 5.607776 5.385779 5.129841 5.0565267 5.253285 5.1222773 4.982182 4.9964714 5.0936475 5.0704217 5.1376085 4.9790435
1368686_at 13.889834 13.916114 14.007366 14.07956 14.0444145 14.009422 13.9977865 14.021744 13.942782 13.947816 13.850949 13.9678135
1368687_at 5.7597322 5.89172 6.18467 5.93265 6.192104 6.0221715 6.1439896 6.214363 6.2117767 6.0888124 5.9839497 6.0651655
1368688_at 4.809872 4.769666 4.760615 4.6499615 4.6082926 4.9310813 4.7843623 4.7710514 4.8779545 4.9669294 5.0918913 5.027022
1368689_at 4.5675874 4.6239586 4.24554 4.224669 4.3606853 4.721425 4.471824 4.4927874 4.7286444 4.243197 4.801265 4.6100993
1368690_a_at 4.83692 4.837734 4.883843 4.801193 4.7532825 5.0957856 4.6696916 4.615648 5.0592923 4.883638 5.0821843 4.9087105
1368691_at 4.7840757 4.85984 4.776169 4.8021374 5.2163777 4.8254566 5.05449 4.8002267 4.9403744 4.780483 4.745141 4.5568953
1368692_a_at 7.7040105 7.72727 8.605917 8.401234 8.304499 7.7820134 8.24089 8.973399 8.924571 8.67066 8.47145 8.065472
1368693_at 6.512436 6.670539 6.505357 6.584651 6.1216054 6.4982076 6.385653 6.305661 6.5091352 6.748022 6.644503 6.436518
1368694_at 4.6985617 4.6008224 4.504177 4.724126 4.4361124 4.662427 4.6801386 4.406584 4.6827307 4.440682 4.549382 4.585535
1368695_at 11.605888 11.600272 11.847323 11.736989 11.934361 11.6314535 11.848877 11.719063 12.171648 12.328161 12.726463 12.636857
1368696_at 6.205196 6.206552 5.429998 5.5061436 5.661614 5.9131393 5.962247 5.810117 5.7442 5.594085 5.8146253 5.518791
1368697_at 3.7313714 3.7946622 3.6581962 3.6289003 3.7101085 3.7958035 3.71925 3.6880143 3.6649039 3.8231692 3.931778 3.7410557
1368698_at 5.9635615 5.9505224 6.295285 6.308704 6.2354245 5.884056 6.005542 6.026068 5.7163115 5.6081486 5.2856197 5.909348
1368699_at 4.55676 4.4370646 4.267495 4.105198 4.1761684 4.1351013 4.147992 4.067952 4.282776 4.2716417 4.067361 4.2112837
1368700_at 4.0735345 4.136485 4.253703 4.4429865 4.147766 4.3740454 4.4232364 4.0679526 4.02174 4.0901833 4.23277 4.170908
1368701_at 5.443879 5.4202437 5.334395 5.3114634 5.387625 5.236232 5.36455 5.3822703 5.502595 5.3421407 5.580043 5.4772205
1368702_at 7.595442 7.613365 7.7551317 7.9532347 7.8101964 7.409594 7.591238 8.242071 7.9972715 7.893979 7.73972 7.739172
1368703_at 6.378649 6.301639 6.523166 6.6790266 6.549429 6.7174296 6.808255 6.630734 6.462253 6.6389346 6.6755 6.9279013
1368704_a_at 4.6949263 4.7302294 4.8762894 4.9145803 4.906955 4.8473024 4.8281803 4.640454 4.773424 4.738555 5.194499 4.7596445
1368705_at 5.4003754 5.504189 5.0002756 5.0105805 5.240622 5.163824 5.084837 4.9288836 4.8578773 5.139027 5.1444297 4.759577
1368706_at 11.448341 11.497098 11.762475 11.786838 11.727545 11.729788 11.77419 11.69717 11.920233 11.536225 11.031508 11.703839
1368707_at 13.200316 13.18777 13.457937 13.419766 13.447252 13.424961 13.428569 13.381509 13.630729 13.975967 14.034728 14.077348
1368708_a_at 5.69443 5.7359138 5.5035467 5.6578674 5.1979218 5.685546 5.7059035 5.2313395 5.590916 5.1801662 5.835906 5.5708737
1368709_at 4.3237476 4.48003 4.1664305 4.1412363 4.223113 4.0780816 4.121004 4.153541 4.087122 4.645321 4.3006 4.226781
1368710_at 6.4434433 6.5503674 6.8182654 6.536009 6.610888 6.534957 6.792807 6.8235917 6.7773304 6.5310383 6.535122 6.6434007
1368711_at 8.245644 8.33374 7.516541 8.910435 7.821409 7.3315587 7.4919314 7.6764603 8.203814 7.5252995 8.943169 8.400478
1368712_at 6.5084066 6.6035733 7.360453 7.184579 7.3221145 6.9298344 7.1437144 7.499471 7.100883 7.583169 6.973349 7.2080207
1368713_at 4.73181 4.8085914 4.525225 4.7580724 4.442507 4.660043 4.420383 4.5302086 4.474637 4.514509 4.6029143 4.56878
1368714_at 3.6320534 3.7023063 3.584588 3.6319964 3.726313 3.62379 3.6360712 3.625023 3.7348995 3.6501815 3.5065327 3.5702307
1368715_s_at 4.6679916 4.575454 4.8403673 4.536046 4.7995296 5.045638 4.6578345 4.691017 4.931668 4.4869776 4.6876955 4.8993196
1368716_at 4.196279 4.173793 4.3263783 4.0969353 4.260234 4.3008766 4.1575766 4.192725 4.2847567 4.319501 4.2794876 4.179882
1368717_at 10.166453 10.151657 10.311007 10.331183 10.291917 10.280599 10.284742 9.938373 10.083976 10.190833 9.065304 10.003242
1368718_at 5.360854 5.396141 7.5013947 8.584938 7.0856266 9.035335 5.0345845 5.2094793 5.6382136 8.314737 8.503667 9.561846
1368719_at 5.386552 5.6320696 5.1927066 5.161384 5.2172832 5.3660693 5.1687512 5.32528 4.9915047 5.1953254 5.2482786 5.112435
1368720_at 12.529025 12.517101 12.488086 12.685674 12.593702 12.916657 12.913194 12.958136 12.86138 12.861043 12.525645 12.889567
1368721_at 6.466027 6.5184684 6.1347938 6.312951 6.0905895 6.5150476 6.349966 6.149211 6.256721 6.1499186 6.492346 6.3606467
1368722_at 3.9954126 3.9350424 3.7938335 3.8802898 3.7160132 3.947143 3.799825 3.7556617 3.8692021 3.7683735 3.899698 3.8486872
1368723_at 5.535107 5.471372 5.0060673 5.0757785 4.930643 5.209421 5.095335 5.217877 5.1779947 5.1759353 5.0428433 5.105503
1368724_a_at 6.053372 5.961729 5.996364 5.9196124 6.0165186 6.161764 6.271697 5.9523954 6.325744 5.866487 6.01592 6.149586
1368725_at 4.5226765 4.3963895 4.9462175 5.181756 5.1678753 4.5886307 5.068946 4.905017 5.12066 4.995572 5.067437 5.2992487
1368726_a_at 5.0056953 5.145219 5.901199 5.805777 5.555688 5.651345 5.7808657 5.947775 5.809682 5.500184 5.424182 5.681123
1368727_at 3.8522878 3.9410489 3.755507 3.9579446 3.9812727 4.0185413 3.8791144 3.8205383 3.876718 3.7617972 3.8418925 3.7658536
1368728_at 5.544487 5.4476376 5.5106597 5.311609 5.7965746 5.599259 5.624377 5.6554894 5.4520745 5.480151 5.711062 5.7087326
1368729_a_at 4.701816 4.589599 4.3464203 4.604204 4.3321657 4.5026026 4.404229 4.574724 4.5694776 4.3905096 4.6225915 4.56878
1368730_a_at 4.9889793 4.9182324 4.440393 4.4991975 4.3951535 4.5316 4.491453 4.3800435 4.483447 4.5203567 4.506401 4.530294
1368731_at 13.054166 13.119878 13.272936 13.030044 13.1595335 13.258556 12.983485 13.303424 13.440123 13.495635 14.016136 13.6074705
1368732_at 6.881033 6.802422 7.074722 6.9957714 6.924802 7.321271 7.075841 7.04501 6.9256597 6.78328 6.7368684 6.7732224
1368733_at 12.791644 12.815426 13.221833 12.876259 13.111471 12.955727 12.805038 13.198964 12.84684 12.959474 12.227766 12.766252
1368734_at 5.0630665 5.017798 5.1644096 4.8043413 5.146818 5.055092 4.9912148 4.5541983 4.788703 5.162799 4.881541 4.8160496
1368735_a_at 4.114626 4.0971875 4.2173586 4.0258026 4.1346645 4.3033695 4.1084957 4.1991687 4.172742 4.1271744 4.0377364 4.10021
1368736_at 3.991873 3.908945 3.6002088 3.8289208 3.70915 3.7974102 3.7763429 3.8400338 3.766752 4.120249 3.7729912 4.017577
1368737_at 5.8525696 5.6744347 5.5205936 5.446416 5.4252367 5.6193867 5.718158 5.637203 5.571952 5.332037 5.796987 5.794991
1368738_at 3.7329664 3.6894956 3.8307533 3.734631 3.7025425 3.9497964 3.748539 3.8313558 3.8009892 3.7518785 4.070269 3.6859362
1368739_s_at 5.4874988 5.4481206 4.761437 5.2220154 4.912455 5.0826974 4.7073183 4.6877995 4.7486773 4.9613767 4.896096 4.922674
1368740_at 4.8884463 4.9891715 4.539064 4.5642548 4.4922495 4.866352 4.418207 4.769622 4.6291685 5.144125 4.9355445 4.714692
1368741_at 13.118088 13.127704 13.146368 13.176495 13.280197 13.163204 13.250966 13.200646 13.434269 13.678075 13.939687 13.8490925
1368742_at 6.9606304 6.9547677 6.735884 6.6728754 6.422604 6.731382 6.646589 6.428547 6.903257 7.114844 7.0805836 7.2868056
1368743_a_at 4.9619856 4.8680496 4.4121084 4.5742702 4.611602 4.687567 4.788275 4.69374 4.679266 4.542932 4.998847 4.8091307
1368744_a_at 4.6937046 4.709658 4.588886 4.2468696 5.0078 4.228742 4.303478 4.307445 4.122168 4.6698055 4.1795816 4.240144
1368745_at 6.3654127 6.548679 6.8058248 6.1885886 6.613716 6.5081625 6.1386595 6.2713957 6.881246 6.825211 6.4295583 5.8136206
1368746_a_at 5.4074035 5.440546 5.541889 5.733593 5.5262403 5.87325 5.6054335 5.6031237 5.770009 5.4367256 5.575456 5.767623
1368747_at 4.4473457 4.3966494 4.641347 4.6014223 4.813109 4.564055 4.663665 4.7940316 4.7036695 4.6630907 4.4528546 4.678435
1368748_at 5.27289 5.553612 5.304301 5.399973 5.617348 5.6640353 5.5861726 5.5346985 5.799051 5.6612964 5.459985 5.705168
1368749_at 6.2414603 6.2127476 5.686327 5.880344 5.8753977 6.137878 6.021302 5.8825755 6.016783 5.9013653 6.06777 5.86541
1368750_a_at 4.443827 4.340221 4.183297 4.0503025 4.264886 4.0103292 4.2142277 3.857873 3.9424653 4.204488 4.1869545 4.1347394
1368751_at 4.0173883 3.9347937 4.0762663 3.8082345 3.7944894 4.0169044 3.917977 3.6315842 3.8359106 3.7563264 4.038925 3.8163912
1368752_at 5.036706 5.078583 4.246873 4.036359 4.1454372 4.47622 4.105547 4.238573 4.1660175 3.9741638 4.5983953 4.1383986
1368753_at 4.2970877 4.355303 4.0065327 4.1404676 4.0258574 4.299936 4.1343565 4.0690975 4.029046 4.180731 4.0700126 3.9358873
1368754_at 6.6911664 6.62072 6.4148207 6.6174045 6.283442 6.379157 6.3767967 6.442287 6.336776 6.3726225 6.674986 6.578039
1368755_at 10.309759 10.304441 10.548465 10.321445 10.4095545 10.825855 10.5769615 10.919115 10.947656 10.999722 10.692512 11.139916
1368756_at 5.3870893 5.573011 5.293673 5.4821105 5.195774 5.7719226 5.384317 5.438752 5.52846 5.21061 5.4474955 5.366966
1368757_at 4.5220747 4.4910173 3.878043 4.0016155 3.9122274 4.22299 4.0703077 3.8691106 4.225144 3.9721897 4.385489 4.1390543
1368758_a_at 5.049716 5.0346947 4.8612986 5.0672684 5.071633 5.015209 4.8723717 5.0968943 4.7721014 4.893346 5.1929226 5.048449
1368759_at 6.837955 6.7171087 5.403858 5.93439 5.66322 6.182142 5.908036 5.8008246 6.0038805 5.740937 5.949325 5.537061
1368760_at 4.1735935 4.2999706 4.3180037 4.247347 4.260056 4.537898 4.324812 4.275705 4.294048 4.2891326 4.332572 4.3925033
1368761_at 4.1504107 4.0123377 3.9554167 3.9442992 3.9086645 3.9601316 3.9031992 3.9502509 4.0594053 3.8149335 4.0083904 4.1347394
1368762_at 8.892349 8.900385 9.956253 9.677172 9.922442 9.215886 9.747788 10.199919 10.672773 9.502051 6.7390656 10.815156
1368763_at 5.134391 5.1354322 4.996661 5.3981733 5.1489387 5.4135695 5.0639772 5.185893 5.094587 5.157003 5.258706 5.1365085
1368764_at 3.4374292 3.5118186 3.3932128 3.4529085 3.38588 3.2913647 3.587502 3.3761797 3.3530428 3.5095391 3.4742522 3.29401
1368765_at 5.318407 5.3304343 4.922531 5.033069 5.0378885 5.2610736 5.019815 4.900829 5.089998 5.0231667 5.0800095 5.015644
1368766_at 5.5073676 5.555311 5.010989 5.285488 5.1056776 5.1783924 5.322988 4.9314055 5.178692 5.0866027 5.261848 5.150127
1368767_at 6.648923 6.555889 6.286438 6.285232 6.179885 6.00084 5.7585325 6.0721283 6.0286493 6.2063494 6.236368 6.3044167
1368768_at 5.79209 5.793157 5.755669 5.8131285 5.7943406 5.7593246 5.8272295 5.661459 5.6076307 5.8667126 5.979589 5.863032
1368769_at 10.765144 10.806242 10.49344 10.832539 10.75813 11.469184 10.683935 10.9102545 10.592283 10.785377 10.518948 10.885705
1368770_at 3.6076026 3.8283417 3.831473 4.039056 3.9309614 3.8873143 4.0315685 4.049734 4.0025635 3.9401097 4.0364676 3.9508584
1368771_at 4.787528 5.06487 4.936143 4.6665716 4.913916 4.6772504 4.727907 4.601966 4.6978536 4.8822436 4.7500634 4.9055886
1368772_at 6.2290387 6.009335 5.522033 5.5613337 5.778349 5.607192 5.726787 5.460013 5.6259503 5.6253476 5.713758 5.4444227
1368773_at 4.2395477 4.1053295 4.259201 4.0728345 3.9656606 4.309636 3.9489446 3.919585 4.0539308 4.1692104 4.1150603 4.0508113
1368774_a_at 5.528244 5.560152 5.985315 5.525777 5.838758 5.752897 5.6304193 5.603934 5.7020025 5.6012635 5.716511 5.8317013
1368775_at 3.3750958 3.340307 4.3653493 4.1086836 4.2267065 3.520552 3.7438204 4.2781906 3.8184502 4.0250883 3.5163677 3.9939697
1368776_at 4.809503 4.858381 4.5784965 4.343055 4.507805 4.653751 4.371236 4.7332697 4.5191765 4.3889065 4.388088 4.4706364
1368777_at 4.3152866 4.303707 4.6496854 4.3723087 4.294508 4.5064735 4.2338305 4.287342 4.3353996 4.480068 4.462549 4.4882708
1368778_at 6.792853 6.727906 7.3705688 6.994489 6.6450415 7.799713 7.7574925 7.6330924 6.467396 6.815523 4.7402973 4.9415317
1368779_a_at 7.234485 7.2764874 7.48226 7.239283 7.301607 7.4256907 7.290478 7.2193637 7.1376534 6.9146767 6.154852 6.291341
1368780_at 5.9256725 5.710803 5.754661 6.011485 5.6894712 6.004736 5.809641 6.0843773 6.0089445 6.0120807 6.0492 5.9693747
1368781_at 4.9107723 5.032145 4.8756695 5.1080465 4.9720984 5.0361843 4.754922 4.9187074 4.9831514 5.149728 4.7879314 4.824582
1368782_at 4.2813272 4.2753305 4.2480593 3.9892638 4.085553 4.4178543 3.9797428 3.944432 4.2023983 4.2126565 4.4083967 4.4288135
1368783_at 4.589258 4.40959 4.3744655 4.448188 4.253177 4.5894394 4.457933 4.261313 4.345153 4.5638714 4.5005355 4.324577
1368784_at 8.005064 7.963386 8.450096 8.55337 8.552278 8.315247 8.728816 8.442116 8.5300865 8.277838 8.068656 8.756208
1368785_a_at 3.4880679 3.53069 3.8083324 3.5542073 3.5188365 3.8607545 3.5681381 3.66897 3.8700964 3.4430277 3.5335367 3.6964705
1368786_a_at 4.398546 4.372696 4.5535855 4.4829025 4.4258204 4.6136928 4.6292653 4.4611197 4.7977552 4.315139 4.830043 4.6184435
1368787_at 6.46092 6.361874 5.911808 6.1639915 6.1007686 6.4019966 6.2064605 6.2058754 6.0868225 6.339251 6.36546 6.147957
1368788_at 5.252245 5.2358093 5.221116 5.2465124 5.151371 4.9155807 5.1804523 5.067237 5.00552 5.2055645 5.4137735 4.7061586
1368789_at 5.6274743 5.7553425 4.851844 4.9939127 5.1610813 5.3130684 4.923221 5.2726607 5.214393 5.333951 5.493739 5.0307045
1368790_at 11.376052 11.429224 11.725498 11.785049 11.665588 11.641906 11.64843 11.825328 11.900352 12.20308 12.47554 12.475376
1368791_at 5.3722835 5.4973087 5.0447226 5.0352287 5.2620516 5.1590776 5.10647 5.0236235 5.236432 5.2453423 5.2033424 5.091812
1368792_at 6.2894363 6.4288025 6.434766 6.646973 6.4296236 6.316633 6.5593095 6.5338683 6.4376864 6.39826 6.366056 6.5639133
1368793_at 5.2258625 5.119829 4.8700943 4.73779 4.931305 4.97849 4.8019257 4.7392254 5.020773 4.775669 4.94314 5.05952
1368794_at 10.932489 10.906188 11.023686 11.061893 11.012138 10.974519 11.017241 11.125932 11.08408 10.889612 10.888146 10.882404
1368795_at 7.2749825 7.0876617 6.858167 6.941756 7.0662355 7.0526175 7.1311135 6.9360557 7.0069165 6.9063597 7.3887763 7.2258973
1368796_at 6.679642 6.6613255 6.289872 6.5329576 6.3666525 6.5397277 6.319111 6.2273736 6.6037507 6.3437715 6.6345625 6.3700676
1368797_at 7.396776 7.339167 6.76077 7.2098775 7.144915 8.048436 7.9582543 7.8474755 7.7756534 7.5918894 7.975124 7.0216455
1368798_at 3.685335 3.4882343 3.9149406 3.770591 4.133488 3.7952178 3.7817993 3.65543 3.6771839 3.9083865 3.6596024 3.578448
1368799_at 5.6570425 5.565778 5.9520497 5.893078 5.900806 5.816476 5.838523 5.815466 5.9359803 5.8733745 6.0630136 5.843449
1368800_at 4.083869 4.0867014 3.9683056 4.0514393 4.283737 4.0719995 4.110329 4.2518363 3.9795434 4.1860495 4.0162144 4.2541103
1368801_at 4.171234 4.23075 4.130433 4.323846 4.353491 4.276385 4.119709 4.1487017 4.0982075 4.2307377 4.2291746 4.1069703
1368802_at 4.9243174 5.102926 5.0971456 5.224634 4.925737 5.168716 4.9453635 4.8901715 5.087011 5.2469234 5.134761 5.1873617
1368803_at 4.9123764 4.7284837 4.5819097 4.6683874 4.6031384 4.704202 4.51381 4.403411 4.585088 4.685147 4.9041967 4.6089168
1368804_at 4.8517723 4.699065 4.5290813 4.5553923 4.8306913 5.3487654 5.018656 4.352544 4.9147177 4.8304167 5.6232057 5.3990145
1368805_at 6.086684 6.1513314 5.5843277 5.851898 5.900198 6.136466 5.741294 5.638006 5.8108354 5.5115957 6.0747967 5.9034457
1368806_at 13.184913 13.171905 13.375658 13.3313 13.368343 13.363653 13.276348 13.406568 13.306821 13.459107 13.291919 13.432826
1368807_at 6.248118 6.3450117 6.204092 6.285539 6.2908144 6.473945 6.422242 6.562496 6.2608924 6.349615 6.727361 6.434492
1368808_at 7.997497 8.008654 8.22386 8.010858 8.047726 8.314806 8.120049 8.232962 8.10353 8.365974 8.2025585 8.178602
1368809_at 8.259013 8.248468 8.703758 8.400895 8.581399 8.504338 8.607827 8.401504 8.442432 8.42379 8.2386675 8.19606
1368810_a_at 4.800171 4.6908255 4.1908245 4.5168066 4.486023 4.4073753 4.3623514 4.489598 4.60528 4.2543755 4.334697 4.443064
1368811_at 5.4792037 5.6439314 5.2566237 5.204684 5.3168726 5.1942873 5.1026616 5.2737994 5.3784733 5.142021 5.5540533 5.2999306
1368812_at 4.7282133 4.5711465 4.533261 4.619269 4.449549 4.4853306 4.5596266 4.4074535 4.621233 4.499521 4.4276714 4.427739
1368813_at 5.7186913 5.9442496 5.281031 5.1475196 5.3577805 5.664169 5.5672655 5.701415 5.3218513 5.981679 5.867537 5.8189034
1368814_at 10.625027 10.588578 11.191409 10.92941 11.114362 10.9927 11.176766 11.217405 11.076001 10.703294 10.898578 11.258376
1368815_at 5.749845 5.6764154 5.502964 5.47103 5.3674564 5.6854258 5.5631638 5.508806 5.4137383 5.5155687 5.7458024 5.4105988
1368816_at 4.749929 4.5595784 4.3893137 4.0183086 4.5559883 4.309636 4.3861523 4.5456624 4.575329 4.229073 4.0674434 4.220712
1368817_at 8.881652 9.042325 9.150185 9.249344 9.252119 9.256213 9.325978 9.41938 9.4183445 9.153892 8.998486 9.412276
1368818_at 7.4448113 7.5175233 7.914797 8.298188 7.9084935 7.8023663 8.092328 8.022839 7.890655 7.7528305 7.2674866 7.6127424
1368819_at 9.853413 9.97904 10.420271 10.302763 10.021334 10.025446 10.192934 10.338639 9.98263 10.129496 10.500144 10.37629
1368820_at 6.766405 6.8053846 6.9378304 6.816805 7.0113397 7.0457177 6.809863 7.08279 6.605515 6.825172 6.4176054 6.5235744
1368821_at 5.1701827 4.9589086 5.798531 5.642027 6.247196 5.8171515 5.5027647 5.6078095 5.762054 6.1194377 5.9800954 5.75887
1368822_at 5.7688904 5.9324474 6.212249 6.3532677 6.2417064 6.1245728 6.19158 6.4252954 6.411285 6.535077 6.411605 6.5796285
1368823_at 3.8552797 3.9378612 3.8925116 3.8836846 3.888443 3.877808 3.7443626 3.9190097 3.8403492 4.0043793 3.8259306 3.9441419
1368824_at 9.031436 9.045831 9.509261 9.114294 9.522477 9.007571 9.323229 9.10508 8.928576 9.190863 8.83215 8.862358
1368825_at 4.02658 3.9577494 3.6235378 3.882495 3.6173093 3.6449125 3.6267257 3.630588 3.7843773 3.7000701 3.65332 3.7033904
1368826_at 12.590617 12.530748 13.168476 11.445787 12.6145115 12.480102 12.609756 12.47591 12.989288 13.215663 12.405515 12.534829
1368827_at 6.116212 6.285275 6.8437834 6.584651 6.564475 6.37572 6.4015183 6.05439 6.423108 6.095715 6.586479 6.4342656
1368828_at 6.115871 6.1882467 5.6249866 5.676944 5.7523856 5.5754566 5.555881 5.5730543 5.8054857 5.630341 5.7282043 5.5801773
1368829_at 6.3043756 6.2284775 6.776637 6.5677924 6.5816813 6.9687634 6.895268 6.668315 6.4307427 6.7001157 7.3180704 6.7980413
1368830_at 5.622884 5.656686 4.9176655 5.296997 5.0416584 5.3864174 4.994626 5.099525 5.0019693 5.306548 5.428429 4.884986
1368831_at 8.326527 8.393521 8.971728 8.883842 8.776049 8.671152 8.765946 8.923636 8.648969 8.7675495 8.059482 8.4262295
1368832_at 7.495165 7.5035753 7.6742153 7.8420324 7.6693563 7.4485674 7.7181873 7.656587 7.5077453 7.7966437 7.479701 7.721488
1368833_at 5.255469 5.27342 5.2622876 5.2628016 5.5822377 5.7709303 5.284234 5.3750386 5.3156776 5.495711 5.6348968 4.957933
1368834_at 5.3160496 5.479116 5.738716 5.536071 5.286691 5.7673416 5.645736 5.7626047 5.8716555 5.4707537 5.8184886 5.647797
1368835_at 8.511887 8.585583 9.321537 8.885931 9.066265 8.870588 8.954775 9.304434 9.428173 9.371223 8.915812 9.189922
1368836_a_at 5.7816386 5.7524447 5.600224 5.575854 5.7209764 5.679826 5.729623 5.6570606 5.6258984 5.7854505 5.835453 5.582634
1368837_at 6.3997536 6.592457 6.9403834 6.7300043 6.956518 6.9725122 7.1350784 7.260091 7.1087785 6.765988 6.667238 6.377047
1368838_at 6.5389886 6.6304154 6.716036 6.318605 6.890625 6.5419416 6.190991 6.523159 6.419958 6.793648 6.9201264 6.4973307
1368839_at 7.317078 7.484976 7.66618 7.6133046 7.4342756 7.4509916 7.2614446 7.5711584 7.3972564 7.376867 7.7051077 7.491708
1368840_at 11.961229 11.946582 11.855726 11.692965 11.281556 12.346111 11.957862 12.091931 12.435178 12.332932 12.474663 12.407451
1368841_at 6.888079 6.731101 7.0705457 7.0442786 6.8329773 6.538304 6.9603486 7.024759 7.225495 7.1110487 7.240054 7.3188367
1368842_at 6.6969523 6.6588097 7.1244617 6.7715254 6.6777587 6.757794 6.92072 6.8896832 6.8197 7.192046 7.309509 7.2418365
1368843_at 8.61497 8.739952 9.279258 9.072989 9.247555 8.824392 9.033938 9.215304 8.926837 9.117111 8.620295 9.145558
1368844_at 7.4437532 7.413265 7.6886826 7.5796027 7.8119946 7.63614 7.6445894 7.8334646 7.764679 7.5427876 7.4967294 7.5167866
1368845_at 4.2782164 4.4890947 4.1420546 4.250662 4.3286896 4.418356 4.074649 4.403389 4.286643 4.0468073 4.218273 4.2184277
1368846_at 5.346556 5.322095 5.350078 5.2448273 5.679216 5.1223345 5.3371444 5.322962 5.112615 5.5830693 5.125387 5.013026
1368847_at 8.231541 8.192593 8.772173 8.621069 8.740921 8.578585 8.764154 8.675587 8.793659 8.572451 8.27763 8.398831
1368848_at 8.078293 8.129081 8.528095 8.554961 8.287394 8.086379 8.193504 8.48387 8.29105 8.392625 8.410704 8.425548
1368849_at 7.2692595 7.322998 7.629004 7.702055 7.5656652 7.43642 7.487458 7.4950643 7.346911 7.3361974 7.27402 7.538387
1368850_at 5.653333 5.7026577 5.235034 5.315383 5.1660223 5.1924925 5.361584 5.1230483 5.0784883 5.2130127 5.35917 5.374426
1368851_at 8.193768 8.172834 8.491901 8.6305275 8.64579 8.435801 8.474212 8.466108 8.545535 8.665755 8.662621 8.665159
1368852_at 10.259514 10.216774 10.497208 10.600866 10.462103 10.344131 10.219348 10.384704 10.415458 10.282676 9.635521 10.102952
1368853_at 3.6278498 3.5191808 3.7512298 3.46235 3.6348665 3.648442 3.595329 3.7127953 3.596526 3.649348 3.7709053 3.4896457
1368854_at 3.846619 3.8902647 3.5474353 3.6118605 3.5228686 3.7638822 3.611141 3.6485374 3.9781926 3.631396 3.6755643 3.6270442
1368855_at 5.925504 5.927314 5.8594904 6.2296166 6.010409 5.9105887 5.8746424 6.0823083 5.8858457 6.063712 6.0348706 6.0968833
1368856_at 5.25365 5.4091682 5.4845095 5.5751505 5.3907337 5.576989 5.2499 5.5321274 5.5240493 5.5316954 5.863127 5.6453676
1368857_at 3.3099272 3.3004332 3.1396492 3.0987163 3.1391058 3.229852 3.2204518 3.1147916 3.3305206 3.134155 3.2270725 3.2177558
1368858_at 4.1500874 4.0164967 3.8081076 4.096961 3.875914 3.981644 3.9211023 3.8401217 4.2068224 3.9070053 3.9596677 4.0622077
1368859_at 8.486897 8.443236 8.681791 8.630657 8.68701 8.538879 8.643917 8.575533 8.401484 8.844631 8.370647 8.454424
1368860_at 4.5356855 4.5246334 4.3691683 4.093211 4.4438977 4.206031 4.2397537 4.1256084 4.01225 4.3118763 4.1024046 4.067934
1368861_a_at 5.0421805 5.2384295 5.1947856 4.9553094 5.301386 5.4915857 5.1229787 5.3569136 5.6038365 5.1880407 5.1434793 5.2716503
1368862_at 7.889297 7.9013157 8.238337 8.321656 8.044384 7.9877095 8.099727 8.056752 8.0494375 7.9511595 7.625185 7.7986894
1368863_at 8.716002 8.73883 8.846596 8.822752 8.890969 8.990503 8.889678 9.016951 8.806031 8.569258 8.595846 8.659409
1368864_at 3.8316422 3.8659217 3.4879715 3.78817 3.541156 3.6836483 3.5664184 3.5320234 3.52088 3.670317 3.7646914 3.560279
1368865_at 3.599605 3.6414297 3.5558043 3.6323204 3.751116 3.7803075 3.5340736 3.6906862 3.8107898 3.5022433 3.8396392 3.7283826
1368866_at 5.770022 5.674181 5.948848 6.1234655 6.1445355 6.057921 6.16242 6.0206957 6.063469 6.1029015 6.273912 6.120601
1368867_at 5.722511 5.8210044 6.2262273 6.216784 6.21887 5.7309637 6.3092985 5.936668 6.370542 6.2667866 6.0624075 6.2467327
1368868_at 5.96374 5.6863823 5.250765 5.2340107 5.1177845 5.187646 5.165453 5.197914 5.167901 5.056821 5.238476 5.1171923
1368869_at 5.979082 5.8950195 6.1759763 6.259306 6.1532407 6.1834855 6.062478 5.9236245 6.037424 5.948777 6.0829477 5.971854
1368870_at 7.6785955 7.6771317 8.938468 8.022347 8.835201 7.578019 8.575141 7.3192654 8.077199 6.6840034 6.5989523 7.292316
1368871_at 8.393777 8.4755 8.595949 8.665 8.376059 8.465344 8.441042 8.111916 8.577029 8.35176 8.538832 8.540169
1368872_a_at 5.3006415 5.2493105 5.3185906 5.5179634 4.992219 5.1885695 5.298784 5.25505 5.3684654 4.563513 4.9402313 5.303449
1368873_at 4.546836 4.5668316 4.459052 4.4266458 4.285208 4.204076 4.135017 4.5205307 4.3785787 4.2236967 4.412897 4.5110426
1368874_a_at 5.288667 5.1991134 5.492902 5.5447626 5.341384 5.5445795 5.3212476 5.577807 5.4759393 5.4780297 5.1767797 5.5148993
1368875_a_at 7.472118 7.40356 7.3439727 7.5392118 7.4267783 7.5415564 7.4703155 7.193942 7.5414357 7.404928 7.7353344 7.432428
1368876_a_at 5.801315 5.6773195 5.2424555 5.15227 5.199122 5.273794 5.255316 5.1188393 5.203882 5.2754765 5.295392 4.979887
1368877_at 5.689072 5.8669496 6.8567314 6.748568 8.324859 9.484245 9.808816 10.24661 7.864761 9.100628 5.8507633 6.058232
1368878_at 8.607274 8.536798 9.313676 9.227398 8.907953 9.329868 8.846733 9.207008 8.841099 9.138787 9.637681 9.553554
1368879_a_at 5.535964 5.3570685 4.5697017 5.186217 4.9354124 4.9171615 5.209006 5.1830807 5.245656 4.7081428 5.4837356 5.17801
1368880_at 4.7282085 4.5499997 4.4114766 4.490346 4.3631163 4.8281746 4.6852794 4.4553394 4.5387173 4.3790016 4.634607 4.61939
1368881_at 7.223431 7.2429447 7.953499 7.8082066 7.726559 7.3387585 7.7091713 7.6231146 7.2393064 7.7578444 7.3178406 7.700874
1368882_at 4.86502 4.9725413 6.0322404 5.4559245 5.230914 5.102472 5.3340373 5.7288647 4.570572 4.5277967 4.552842 4.798332
1368883_at 5.278403 5.4467726 4.9163976 4.7593293 4.7965035 4.862016 4.7829175 4.821854 4.871305 4.7176805 4.7271485 5.0223327
1368884_at 5.375033 5.4308314 5.188583 4.813525 4.9153504 4.9551773 5.0942674 5.0813565 5.122277 5.18075 5.209596 5.282291
1368885_at 5.8758373 6.057385 5.4319725 5.524106 5.636218 5.5708 5.5233245 5.789398 5.7960687 5.853221 5.6276784 6.103017
1368886_at 9.11077 9.137169 8.954274 9.305554 9.204591 9.163303 9.1800585 9.431962 9.162951 9.310266 9.418847 9.190273
1368887_at 3.6616693 3.6968348 3.6963859 3.6960285 3.8063796 3.9408417 3.7139964 3.7314608 3.6438313 3.7816 3.7203584 3.7040203
1368888_a_at 6.632252 6.4101076 8.129316 7.853997 6.49493 7.3192906 7.4725904 6.919046 6.8535132 7.742532 7.1686673 7.5507517
1368889_at 6.4291215 6.3804674 6.545705 6.385938 6.770031 6.090842 6.488891 6.4311714 6.408263 6.6123347 6.8659167 6.3456244
1368890_at 7.5390124 7.5598326 7.6517367 7.6720057 7.4191594 7.738761 7.4248424 7.6168466 7.441604 7.2456436 7.0676503 7.322313
1368891_at 5.70155 5.692902 5.617878 5.4407434 5.435658 5.569359 5.5638123 5.4785686 5.3371797 5.306216 5.469559 5.526588
1368892_at 4.5015774 4.5632973 4.426323 4.446741 4.5113745 4.645619 4.546698 4.571912 4.520236 4.5907483 4.804262 4.590955
1368893_at 4.5891323 4.4785833 4.55034 4.592668 4.6536546 4.782076 4.660082 4.583041 5.024149 4.8088074 4.584421 4.638796
1368894_at 5.550509 5.654676 5.1623154 5.5699663 5.291408 5.5287576 5.936303 5.516453 5.700744 5.1308136 5.837897 5.2642565
1368895_at 4.9498563 4.924717 4.7857494 4.6922226 4.574887 4.6024284 4.7638593 4.748946 4.8439693 4.6855097 4.9422865 5.0391116
1368896_at 5.589862 5.6874657 6.292942 5.8743978 6.1729617 5.2220645 6.2164574 6.263068 5.918922 5.8584223 5.884782 5.327465
1368897_at 4.465123 4.4161797 5.09169 4.525877 4.796464 4.6458025 4.8360176 4.8554583 4.6680613 4.91267 4.4281435 4.250705
1368898_at 5.697862 5.630721 5.7538404 5.8862357 5.6791024 5.84224 5.6459327 5.725106 5.970764 5.862266 6.2413335 5.7040176
1368899_at 7.453545 7.305456 7.465478 7.5718875 7.1771007 7.3705554 7.470852 7.466149 7.3807387 7.461091 7.843014 7.350171
1368900_at 5.2851033 5.3726397 4.755821 4.9922895 4.863344 5.3867197 4.948963 4.735378 5.29842 5.1666594 5.2458763 5.1347694
1368901_at 4.918098 4.9899845 5.0401525 5.4111123 5.0874166 5.3416886 5.493548 5.2815485 5.2295537 5.306548 5.304144 5.0739336
1368902_at 7.2991385 7.31641 7.1206417 7.13279 6.9199715 6.9150033 7.233417 6.507913 7.302928 6.8695545 7.3855186 7.1324925
1368903_at 6.827774 6.8634615 7.50331 7.26059 7.4590836 6.865435 7.3034687 7.246614 7.2102475 7.693969 7.514185 7.4650316
1368904_at 6.635049 6.2916894 6.162388 6.4326253 6.0836234 6.255788 6.4158106 6.1611876 6.271229 6.218919 6.4642925 6.494869
1368905_at 6.694376 6.5277796 7.309173 7.123179 7.063617 7.3242583 7.4544606 7.347775 7.3023605 7.443356 8.916273 7.5677686
1368906_at 3.2582157 3.2561643 3.3675227 3.2976236 3.535895 3.2222872 3.394626 3.2418811 3.2252712 3.4203453 3.346579 3.233681
1368907_at 4.905713 4.942048 4.6994414 4.6178246 4.6680374 4.8369737 4.8293324 4.489287 4.659278 4.6092405 4.974171 4.820572
1368908_at 7.1258044 7.104762 8.051378 7.9410224 7.7974377 7.7732806 8.057998 7.9213033 8.187165 7.892116 7.5558133 7.5238686
1368909_a_at 6.7752037 6.673096 6.518018 6.8535886 6.713304 6.51424 6.2243576 6.360658 6.496522 6.683732 6.4487267 6.641833
1368910_at 5.1483397 5.16769 5.3143945 5.4238157 5.438063 5.2318697 5.284659 5.094167 5.4021997 5.130052 5.007433 5.2813835
1368911_at 6.2393394 6.2042446 6.004173 6.002304 5.7422643 6.051056 5.9884157 5.762145 5.762057 6.23518 6.5352697 6.0927453
1368912_at 4.61795 4.6805973 4.757549 4.3615584 4.6336303 4.837407 4.4207644 4.6344857 4.3928995 4.5820303 4.7979946 4.593591
1368913_at 4.3488836 3.9428394 4.0757027 4.161782 3.9057438 4.3788986 4.096178 4.160164 4.245225 3.854825 4.1950254 4.4299865
1368914_at 4.5331955 4.570421 4.294316 4.3716674 4.397786 4.591052 4.459812 4.502325 4.3854103 4.604737 4.50393 4.550167
1368915_at 10.10544 10.109936 10.3503475 10.558557 10.595414 10.502362 10.754138 10.453069 10.777843 10.27915 9.737618 10.620946
1368916_at 10.078354 10.035162 10.297746 10.069486 10.364203 10.5211935 10.33015 10.594707 10.270499 9.939902 9.643494 10.353671
1368917_at 5.5738215 5.564795 5.150315 4.864786 5.3581204 4.9270754 5.107534 5.7848825 4.974224 4.845274 5.6022215 4.9417615
1368918_at 6.0651655 6.026734 5.634985 5.8294945 5.6667147 5.799054 5.702094 5.3934546 5.6000013 5.659333 5.695263 5.7020044
1368919_at 5.415412 5.426338 5.1109114 4.9210277 5.1116815 5.0984683 5.0570297 4.8215823 5.1146765 5.2556086 5.1912103 5.161388
1368920_at 5.5660257 5.5452075 4.7809463 5.2861896 5.112107 5.1526694 5.00428 5.096011 5.353551 4.7974296 5.098404 5.205463
1368921_a_at 6.138048 6.1820936 5.843494 6.217168 6.2395043 6.259486 6.2436047 6.0538125 6.2608924 6.129381 6.454066 6.224263
1368922_at 5.5406384 5.697783 4.517679 4.672183 4.5296354 4.5874987 4.464813 4.6892786 5.0291324 4.4778633 4.7183075 4.788145
1368923_at 5.7814894 5.91179 5.1761503 5.161384 5.2337775 5.2954016 4.787967 5.1385756 4.857278 4.845616 5.407338 5.3454533
1368924_at 9.716397 9.754004 10.194538 10.265058 10.320613 9.66114 9.9271 10.479497 10.002859 10.415558 9.594239 10.194181
1368925_a_at 4.459752 4.589599 4.5898194 4.5418625 4.323447 4.6038847 4.366733 4.2653894 4.4280367 4.6111646 4.5288 4.5339475
1368926_at 4.6523147 4.666266 4.700072 4.7324314 4.7151856 4.847066 4.613652 4.744256 4.723381 4.9839735 4.866517 4.8921876
1368927_at 7.0286717 6.989495 7.0251975 7.190769 7.0451193 7.168771 7.0767646 7.056525 7.086005 7.0473256 7.270565 7.132242
1368928_at 6.2499924 6.276032 5.93265 6.2788105 6.1393557 6.1008472 5.905053 6.5264916 6.0662456 6.0270343 5.9819627 5.988156
1368929_at 6.890319 6.8845873 7.063289 7.3570375 7.1878705 7.171052 7.1801867 7.131189 7.2978168 7.1379433 6.9869146 7.0679684
1368930_at 4.5247693 4.504075 4.225279 4.281009 4.2142086 4.04604 4.264952 4.4318085 4.2386928 4.13589 4.1631765 4.1321917
1368931_at 7.2331395 7.2581863 7.588334 7.4789815 7.4699535 7.2890368 7.4783225 7.5212283 7.3887305 7.5595374 7.781582 7.7062254
1368932_at 5.7847986 5.8967476 5.294722 5.573731 5.5243073 5.6968164 5.6200657 5.746176 5.508338 5.386983 5.473584 5.709503
1368933_at 6.7935023 6.870911 6.7513084 6.737311 6.801715 6.882187 6.8654003 6.9190044 6.6315446 6.6300125 6.547591 6.7746973
1368934_at 9.987296 9.920848 10.707743 10.859178 11.021487 10.713029 11.464152 11.20024 10.949554 12.367545 12.302507 12.4153385
1368935_at 4.3708315 4.2728724 4.0129538 3.9806547 4.088049 3.9361281 3.938674 3.8015082 4.1760225 4.0302367 3.9962695 3.9788651
1368936_at 9.83912 9.68437 10.087767 10.161476 10.016354 9.834206 9.935478 9.981856 9.912094 9.928647 9.633171 9.831236
1368937_at 5.350454 5.347196 5.4036965 5.4750733 5.505565 5.3393264 5.4391546 5.3791313 5.448987 5.474448 5.698659 5.41222
1368938_at 5.106907 5.2152753 5.291335 5.1088057 5.595763 5.2545705 5.493548 5.250652 5.511088 5.3427 5.1540747 5.4500456
1368939_a_at 4.5995994 4.658407 4.40333 4.2952633 4.445054 4.3908415 4.3370395 4.386307 4.3925066 4.428797 4.4930754 4.3292427
1368940_at 9.754629 9.788002 10.67297 10.418514 10.32209 9.559461 10.045452 9.781088 9.512537 9.281174 9.052053 9.367189
1368941_at 4.822395 4.74013 4.3872404 4.4482684 4.249639 4.4332027 4.268538 4.184037 4.3152905 4.4009776 4.152397 4.3331785
1368942_at 5.038867 4.918372 4.820125 4.504172 4.8495393 4.639966 4.4452143 4.414169 4.398921 4.6457243 4.7103686 4.531881
1368943_at 12.715907 12.651044 12.864515 12.917439 12.831278 13.039889 12.877845 13.082441 12.920759 12.900007 12.560532 12.8131275
1368944_at 5.574634 5.8982425 6.364216 6.475772 6.452314 6.1003304 6.254328 6.2396445 6.1910205 6.1897187 5.862616 6.404285
1368945_at 4.898379 4.9263053 5.2581453 5.326396 5.427166 4.8858223 5.1531157 5.1437826 5.0680594 5.1737924 5.0980844 5.008832
1368946_at 5.8032355 5.93126 5.460924 5.5178423 5.5328193 5.6538634 5.6063232 5.632675 5.541551 5.4377713 5.5014663 5.660845
1368947_at 7.0299788 7.037976 6.3111854 7.300118 6.6578693 6.413932 6.413489 7.067378 6.4530344 5.9204407 7.502068 7.570819
1368948_at 5.9211197 5.693144 5.7264724 5.6991796 5.793485 5.956337 5.8066373 5.7594 5.841184 5.8268504 5.9155784 6.002777
1368949_at 4.3693447 4.3886023 4.3223205 4.5199566 4.439088 4.4571433 4.272419 4.291238 4.5762253 4.379654 4.5900216 4.4961796
1368950_a_at 6.0625854 5.9065943 5.691016 5.497159 5.816399 5.5413737 5.4181232 5.4142027 5.6747127 5.8100452 5.458928 5.5696096
1368951_at 4.656111 4.61417 4.417107 4.435849 4.5123687 4.5715594 4.3195076 4.513633 4.5183134 4.571501 4.3858423 4.6237807
1368952_at 5.1306195 5.106203 4.59442 4.819859 4.871827 5.02921 5.088797 4.839934 4.707853 4.7360735 4.878954 4.941617
1368953_at 7.51509 7.3370414 7.060025 7.4167376 7.2827196 6.923425 7.2326875 6.9997206 6.9118 7.5898633 7.8067136 7.317193
1368954_at 4.7671185 4.936488 4.853728 4.8140755 5.1391153 4.9728084 4.932383 5.0225306 5.0221744 5.0121 4.804262 4.8930635
1368955_at 6.2203345 6.08217 6.7881904 7.145252 6.7743354 6.495653 6.986346 6.807691 6.5862966 6.666082 5.828219 6.593382
1368956_at 5.0722795 5.0787134 5.318309 5.0913105 5.54828 5.1233697 5.3122206 5.382216 5.113375 5.2672095 5.36117 5.180333
1368957_at 5.689883 5.669977 5.097198 5.4816685 5.12497 5.6136694 5.380361 5.0990696 5.5444508 5.5286317 5.317563 5.3594356
1368958_at 4.2326527 4.181837 3.7893581 3.9076374 3.751754 3.753454 3.739349 3.6818485 3.7744553 3.853189 3.9912622 3.7079432
1368959_at 4.6653104 4.7985606 4.7176247 4.9347377 4.752214 4.842004 4.8299193 4.819993 4.782549 4.874317 4.812975 4.973149
1368960_at 8.716233 8.64749 8.811957 8.758712 8.61864 9.186548 8.908218 8.961619 8.879354 8.8822975 9.154884 8.795212
1368961_at 5.7029138 5.716263 5.6909432 5.442821 5.6219087 5.8777924 5.608631 5.663503 5.496916 5.938849 6.39844 5.769998
1368962_at 4.9950957 5.0225945 4.6685348 4.713561 4.6799273 4.773123 4.4259906 4.603654 4.864864 4.9972277 4.87507 4.701991
1368963_at 6.3735485 6.3712835 6.377589 6.437769 6.2204795 5.92872 6.2205057 6.062546 6.3847203 6.4093895 6.4851213 6.088137
1368964_at 4.0308027 4.3123107 4.1012316 3.9673693 4.078954 4.1857915 4.059543 4.1609497 4.067989 3.7950115 4.0366077 4.109025
1368965_at 5.5188103 5.4376206 5.52551 5.3754544 5.427166 5.9062243 5.6215453 5.651113 5.7010255 5.5372906 5.8331766 5.5956755
1368966_at 4.594143 4.647858 4.1522264 3.9925773 3.9240324 3.9849205 3.9456656 4.004963 4.2184443 4.0360894 4.1829863 3.9970996
1368967_at 6.004379 6.1177907 6.221028 6.0594654 6.3674526 6.556639 6.316609 6.6693897 6.328366 6.1245704 6.162999 6.6332965
1368968_at 4.97917 4.966758 4.147314 4.171445 4.2484064 4.1906734 4.370533 4.135467 4.274313 4.270563 4.256998 4.313924
1368969_at 4.876236 4.6467056 4.228353 4.1202116 4.1012754 3.9976606 4.2469187 4.0047255 4.0832434 4.1610146 4.1477404 4.2382545
1368970_at 5.165956 5.229603 5.3150687 5.152735 5.841552 5.1933317 5.0917926 5.1056013 5.3075085 5.373472 5.4218674 5.344748
1368971_a_at 5.010727 5.1087513 5.0401525 5.0737777 4.7035475 5.0083013 4.8106055 4.731007 4.7759247 4.845285 4.7520723 4.7890825
1368972_at 3.964123 4.00595 3.6330884 3.7651849 3.7973115 3.8772914 3.941209 3.6924748 3.7959917 3.6682036 3.6405518 3.7952461
1368973_at 6.87155 6.9482784 7.2891364 7.1250443 7.090266 7.2448363 7.379609 7.2151318 7.183658 7.30406 7.238743 7.230252
1368974_at 5.081348 4.982622 4.5395675 4.499304 4.487568 4.556957 4.800148 4.577201 4.7025905 4.7120733 4.5045996 4.665627
1368975_at 5.432634 5.431402 5.789773 6.004632 5.893446 5.910574 5.9919724 6.118143 6.241577 6.5984344 6.0196667 6.47839
1368976_at 4.636815 4.679064 5.2641573 5.1764026 5.3761506 5.2108264 5.184648 5.546567 5.62355 6.085761 5.6133986 5.64856
1368977_a_at 7.235888 7.2742987 7.3895836 7.485564 7.4181986 7.1497116 7.3656006 7.3004255 7.3086667 7.591702 7.511425 7.353613
1368978_at 6.134054 6.170761 5.737535 5.732774 5.653569 5.644541 5.848266 6.0170326 6.2073236 5.9780116 6.107105 5.8031206
1368979_at 6.336222 6.2039413 5.8748693 6.0069537 5.973743 6.1487865 6.105536 5.940406 6.2469335 5.946447 6.2776155 6.074839
1368980_at 4.6754646 4.701201 4.857931 4.7510023 4.9539356 4.890007 4.6924925 4.8833194 4.670411 4.9071717 4.6798525 4.572694
1368981_at 3.8178074 4.0041385 3.906537 4.343008 3.8683152 4.336805 4.0926404 4.275705 3.883232 4.0717583 4.369708 4.3948
1368982_at 4.970066 4.9763517 4.977665 5.0013714 5.0759196 5.3116426 5.3343005 5.094544 5.3314705 4.8885026 5.576845 5.3810472
1368983_at 4.48184 4.385041 4.2265124 4.357909 4.255125 4.7029448 4.4143324 4.274227 4.476756 4.398781 4.482432 4.539218
1368984_at 6.9202037 6.8185234 7.067647 7.003194 7.004865 6.9663754 6.7851233 7.079622 7.033845 7.154547 7.1402655 6.913949
1368985_at 4.461446 4.489929 4.30472 4.3175974 4.365436 4.272193 4.197239 4.3146305 4.275769 4.2689853 4.2793083 4.3571386
1368986_at 5.455184 5.485368 5.0442123 4.896671 4.9049296 5.13025 5.039053 4.9413223 4.82502 5.2221875 5.0999193 4.916233
1368987_at 6.1290097 6.1074777 6.0265746 6.3022285 6.1418715 6.3872876 6.329687 6.195089 6.3117757 6.044975 6.3076777 6.298809
1368988_at 5.6078596 5.5668473 5.4492292 5.613555 5.529756 5.815121 5.3553915 5.456094 5.5741415 5.465354 5.767842 5.7130995
1368989_at 4.4342365 4.521055 4.740216 5.0534916 4.9350324 5.0573273 4.8894815 5.1765356 5.1841354 4.97776 5.3366957 4.9860544
1368990_at 6.051456 5.8952584 5.762147 5.8970566 5.759647 6.2793994 5.876031 5.797861 5.816328 5.7855425 5.856318 5.9070835
1368991_at 6.0875335 6.0361285 5.851213 5.8770714 5.649201 5.834005 5.9762473 5.9540668 5.7022953 5.4301567 5.435616 5.4390254
1368992_a_at 9.381253 9.37041 9.592968 9.1273 9.470296 9.422927 9.549419 9.9808855 9.370339 9.487796 9.281043 9.589368
1368993_at 5.3917336 5.163248 5.2309875 5.5357575 5.5849786 5.4481535 5.549163 5.4835587 5.363278 5.3366976 5.2121058 4.9668427
1368994_a_at 5.6995745 5.5336723 5.575202 5.6145554 5.497831 5.2612925 5.2851095 5.2879844 5.6443834 5.334668 5.5287776 5.548119
1368995_at 3.7680895 3.7370214 3.694204 3.6530023 3.656991 3.7252657 3.5688515 3.6922 3.7304156 3.61837 3.5186453 3.569026
1368996_at 4.350585 4.4116607 4.645592 4.815224 4.610659 4.6377673 4.6615877 4.762282 4.6428466 4.665832 4.7623982 4.55494
1368997_at 4.7446623 4.7458115 4.865542 5.0112166 4.599948 4.572969 4.7689743 4.779644 4.6243596 5.012263 4.484192 4.6944437
1368998_at 4.221147 4.4268413 3.6130543 3.6309326 3.7410276 3.8283207 3.6070433 3.646175 3.7868176 3.7316751 3.9090683 3.6131518
1368999_a_at 5.953585 5.9421782 5.477127 5.1293535 5.4275327 5.6842 5.289189 5.326314 5.775661 5.2200837 5.923628 5.791611
1369000_at 5.2224545 5.341237 5.4160604 5.290126 5.419734 5.1924834 5.4298797 5.120288 5.3746176 5.304532 5.304834 5.3442545
1369001_at 3.9497929 3.9875505 3.811063 3.953371 4.036063 4.342106 4.105374 3.961537 4.1672726 3.95011 4.1764 4.1807375
1369002_at 5.0459456 4.911587 4.7699823 5.070839 4.9819074 5.26263 4.829199 5.0692945 4.9553847 5.197805 5.429422 5.530276
1369003_at 5.2241783 5.410392 5.271612 5.3417454 5.518034 5.276532 5.535242 5.5109925 5.4696174 5.3098006 5.262536 5.3325777
1369004_at 5.536045 5.3201427 4.887931 4.950328 5.1864586 5.371357 5.1742535 4.923072 5.251327 5.375231 5.2559032 5.195138
1369005_at 4.7893934 4.6466904 4.742472 4.838325 4.9652934 5.228488 4.989241 4.908399 5.231602 4.7783713 5.285603 4.9015613
1369006_at 4.4150286 4.4132156 4.3766494 4.644121 4.134217 4.707708 4.290455 4.3527913 4.6340594 4.2231503 4.686775 4.298955
1369007_at 5.390751 5.399851 5.6776834 5.2293324 5.3938875 5.436766 5.591937 5.3108425 5.4377604 5.332021 5.5269294 5.618106
1369008_a_at 4.346774 4.4418163 4.40055 4.378442 4.523698 4.676 4.544218 4.53078 4.4578457 4.4989724 4.611021 4.674705
1369009_at 3.8952842 3.869007 3.6570609 3.8449223 3.557271 3.7099695 3.7778413 3.7803595 3.8289227 3.681108 3.5550656 3.712403
1369010_at 4.6987658 4.664441 4.919262 4.8327484 4.843585 4.8679876 4.949795 4.9224443 4.7847157 4.700639 4.9676576 4.9170628
1369011_at 11.754879 11.77906 12.100377 12.219484 12.101579 12.18434 12.038747 12.252258 11.965888 11.975279 11.811688 12.018653
1369012_at 5.6129603 5.6317554 6.2488422 6.1804137 6.0347238 5.736121 5.9057207 5.8569036 5.976525 5.581572 5.637992 5.6110315
1369013_a_at 9.923528 9.992551 10.151804 10.115247 9.931239 9.902147 10.092784 9.996682 9.887595 10.072899 9.82897 9.67633
1369014_at 4.87551 4.9687977 5.079297 5.406452 5.1660223 5.6843033 5.5283337 5.2203827 5.592863 5.1851234 5.5794983 5.321411
1369015_at 4.973071 4.859074 4.919024 5.2542787 5.35334 5.228355 5.1784444 4.888364 5.4751434 4.9815793 5.092022 4.9891186
1369016_at 5.756746 5.745774 5.4264984 5.541415 5.474774 5.5672774 5.633006 5.721113 5.765277 5.6696672 5.41894 5.584736
1369017_at 5.000652 4.711542 4.614296 4.291529 4.485151 4.471943 4.630275 4.236799 4.6689377 4.4435234 4.810296 4.4723616
1369018_at 5.5848546 5.5441623 5.4757223 5.137535 5.406241 5.6113787 5.320709 5.550454 5.3595796 5.080572 5.4099 5.242662
1369019_at 3.6990416 3.687592 3.612526 3.6726794 3.5560918 3.5840847 3.5588992 3.7100172 3.706309 3.7498884 3.639522 3.6517036
1369020_at 5.3581066 5.1236124 5.0427084 5.2900095 5.3586397 5.5885696 5.220725 5.1841774 5.397991 5.5713043 5.50673 5.4685087
1369021_at 6.581658 6.7527847 6.098711 6.0883207 6.044004 6.2353725 6.3170767 6.190906 6.401986 6.1725407 6.429912 6.3282824
1369022_at 5.9287763 5.9724913 5.982513 5.8084264 6.025222 6.0776596 5.949014 6.0016646 5.8130736 6.152655 5.921796 5.918916
1369023_at 9.62514 9.570967 9.584812 9.542662 9.231361 9.282301 9.560883 9.533233 9.622956 9.653454 9.203184 9.145435
1369024_at 5.7084217 5.833104 5.793311 5.899777 5.816368 5.595773 5.697132 5.911084 5.8607445 5.789552 5.891297 5.974255
1369025_at 4.690578 4.658634 4.397328 4.525899 4.5189795 4.29724 4.451132 4.4130454 4.650882 4.2820415 4.594052 4.7680655
1369026_at 5.0787687 5.1950927 5.907751 5.654572 5.7529516 5.208518 5.420676 5.358953 5.310681 5.5431433 5.460416 5.527589
1369027_at 4.6405106 4.6420603 4.4008894 4.525899 4.402757 4.5249224 4.6860104 4.3717933 4.4425387 4.413664 4.878276 4.630661
1369028_at 5.083221 4.9863367 4.8635464 4.7492743 4.8428326 4.9843354 4.6053934 4.5920687 4.775038 4.602023 4.6547427 4.5562115
1369029_at 4.517121 4.4692264 4.755183 5.016883 4.7268925 4.8004594 4.955582 5.133099 4.901181 5.1143517 4.845083 5.0616555
1369030_at 4.8628907 4.6744156 4.345435 4.5137935 4.425487 4.793398 4.4553137 4.5581865 4.6385946 4.4811764 4.6691484 4.378413
1369031_at 7.604921 7.630843 8.354143 8.082653 8.277388 7.855413 8.002939 7.8551083 8.085787 7.9899836 7.8248606 7.960038
1369032_at 7.636039 7.576599 7.847414 7.8877306 7.7727585 7.8285613 7.6641803 7.8024216 7.8871465 7.841339 7.7455964 7.7503815
1369033_at 3.8116167 3.8359523 3.8651032 3.9018924 4.0017767 3.8151002 3.8450787 4.059778 3.9087074 3.9868612 3.8132813 3.9813783
1369034_at 5.2112093 4.9816093 5.0091987 5.0789022 4.9572434 5.1704082 5.0248947 4.9713573 5.155631 5.00375 5.3613625 5.3420277
1369035_a_at 3.8455179 3.8370044 3.5954463 3.6286013 3.4984443 3.7182062 3.6452353 3.5789638 3.7015083 3.6818492 3.648334 3.6360624
1369036_at 3.4615037 3.4638224 3.587403 3.5283554 3.5984719 3.4503589 3.6159081 3.5840201 3.6137989 3.6540058 3.5717015 3.530662
1369037_at 4.5195 4.407214 4.5986805 4.4113865 4.342724 4.7942815 4.413655 4.345644 4.450411 4.415104 4.511023 4.7252283
1369038_at 5.668195 6.0117064 6.102913 5.805372 5.884747 6.0549335 5.8846483 5.8493385 5.791874 6.0038705 6.1428165 6.0296183
1369039_at 7.188634 7.282694 7.6282845 7.5101433 7.5133505 7.31918 7.3898153 7.6092734 7.198132 7.7606854 7.2331467 7.4984426
1369040_at 4.7182302 4.7395086 5.3070107 5.018921 5.0980177 5.276737 5.3616195 5.059368 4.978958 5.0363684 4.765374 5.017374
1369041_at 3.7187808 3.7870228 3.6218789 3.8342366 3.6103034 3.7710948 3.6914835 3.9226856 3.9206038 3.6771028 3.7866185 3.9373333
1369042_at 6.2308984 6.2317953 6.7384486 6.580751 6.7424345 6.620545 6.643207 7.0387754 6.7479167 6.3749847 6.4365716 5.863943
1369043_at 3.7958336 3.6756458 3.883755 3.7111092 3.7093506 3.6366835 3.5584157 3.7237833 3.7214596 3.6437056 3.727774 3.7489722
1369044_a_at 5.7249994 5.5773463 5.8744264 6.106737 5.8667994 5.2089787 6.086159 4.888934 4.627559 5.471035 4.7635455 5.108818
1369045_at 6.5950427 6.689958 6.8996882 6.8832054 6.756892 7.108474 7.1102576 6.8427267 7.1917243 7.111309 7.2826595 7.3320265
1369046_at 4.426873 4.237728 3.9068992 3.8802898 3.8672006 3.9227085 3.977564 3.772002 3.9274707 3.957187 3.956079 3.9233344
1369047_at 3.0315094 3.0403783 3.165006 3.1382456 3.1242983 3.1034477 3.1315079 3.1158276 3.1607308 3.189967 3.029222 3.1129792
1369048_at 4.9405165 5.0022364 4.7556767 5.1466694 4.933567 5.0270457 5.0551224 4.7077494 5.251111 4.782527 5.039257 5.162924
1369049_at 3.8314147 3.7621307 3.6611657 3.8604069 3.830536 3.9704723 3.6779528 3.6836486 3.7435865 3.866719 3.7765286 3.8603737
1369050_at 7.608766 7.5484576 7.8803105 7.8154993 7.4805436 7.610795 7.789518 7.8188367 7.6472635 7.3513384 6.694707 6.924977
1369051_at 6.7312317 6.870727 6.759606 7.028448 6.9685016 7.0112195 7.04946 7.185017 7.061709 7.076598 7.288846 7.2809405
1369052_at 5.163472 5.1988616 4.8790092 4.7904654 4.884411 4.5426993 4.991428 4.6962934 4.8656945 5.0757656 4.52979 4.9523954
1369053_at 4.813465 4.820113 4.6118793 4.8198767 4.6922226 4.704359 4.7308984 4.6773157 4.755441 4.824284 4.74281 4.9345064
1369054_at 4.393493 4.465754 4.1319 4.113726 4.4830637 4.141475 4.093643 4.203464 4.244969 4.101224 4.1607504 4.18952
1369055_at 3.6611602 3.6699877 3.8078225 3.8368495 3.6616707 3.8193254 3.5605314 3.805518 3.8591187 3.708978 3.79184 3.7341592
1369056_at 3.4363737 3.4568799 3.4838388 3.590466 3.660316 3.5032845 3.417919 3.539246 3.4020896 3.5741346 3.662145 3.39073
1369057_at 7.668159 7.649837 7.5343103 7.5244513 7.5149035 7.5915923 7.5333505 7.4303694 7.592287 7.737622 7.4447446 7.5159597
1369058_at 5.5566344 5.472572 5.124792 5.4665422 5.2216763 5.277888 5.116742 5.0596 5.0698423 5.699581 5.107992 5.154519
1369059_at 7.132406 7.150659 7.295593 7.6963067 7.294811 7.336889 7.291209 7.3920827 7.368641 7.294564 7.1937675 7.4080377
1369060_a_at 6.9323516 6.894917 7.1660266 7.071832 7.0347495 6.9426856 7.0962596 7.2432947 7.260377 7.21637 7.016213 7.281073
1369061_at 8.170795 8.202606 8.147953 8.451185 8.467266 8.513426 8.436955 8.3407345 8.160353 8.196579 7.8415914 8.167486
1369062_at 5.8041525 5.6668215 5.416271 5.1857214 5.4613523 5.668996 5.256856 5.352132 5.236493 5.3595924 5.2543526 5.130825
1369063_at 8.863076 8.889329 9.222808 9.234122 9.291727 9.516289 9.24732 8.945807 9.023322 9.221127 8.973018 9.3468685
1369064_a_at 4.128436 4.053762 3.8758116 3.9121823 3.9920738 3.8834903 3.904695 3.8500578 3.8532877 3.976407 3.9240236 3.8685288
1369065_a_at 8.344786 8.364476 8.772305 8.824439 8.542078 8.537993 8.454342 8.610681 8.6299925 8.574681 8.217939 8.253229
1369066_at 5.701887 5.758368 6.289748 6.6015306 6.099144 6.617726 6.5425344 6.2467365 6.6783476 6.464616 6.1318474 6.238502
1369067_at 4.0640335 4.0615463 3.8473442 3.9188116 3.8110096 3.9788103 3.7939816 3.8885202 3.96326 3.7678251 3.904405 3.8519847
1369068_at 3.914609 4.0509195 3.985974 4.203618 3.8838058 3.906329 3.9909365 3.9685605 4.101217 3.9289398 4.0140934 4.042116
1369069_at 7.3599224 7.2967896 7.309431 7.3879247 7.2651067 7.175607 7.2832704 7.4117174 7.424713 7.1466227 7.187261 7.3240595
1369070_at 6.8277917 6.8875604 7.484094 7.475517 7.314275 7.280406 7.1978016 7.310657 7.2969604 7.2800903 7.0577526 7.21849
1369071_at 4.3586187 4.282368 4.159384 4.2737055 4.1560183 4.538657 4.22101 4.221282 4.2023582 4.3623686 4.9509983 4.2225704
1369072_at 5.3778076 5.4305134 5.5101705 6.361028 5.2607055 5.6898026 5.845658 5.5203896 5.4227457 5.412615 5.9897304 6.4618063
1369073_at 9.6032095 9.626988 9.911725 9.488867 9.828897 9.536311 9.662291 9.818553 9.70664 9.2877445 9.246236 9.518567
1369074_at 11.98965 11.962673 12.292154 12.232727 12.441151 12.243154 12.413665 12.350548 12.422984 12.148702 11.943955 12.349734
1369075_a_at 4.693186 4.6950727 4.520543 4.654766 4.694792 4.5118113 4.5091486 4.525098 4.6556015 4.817771 4.7635455 4.6547627
1369076_at 8.24673 8.250576 8.521722 8.559864 8.757055 8.080479 8.447851 8.675567 8.363843 8.698372 8.023446 8.487225
1369077_at 6.5965395 6.611745 6.6154084 6.829734 6.7220783 6.7041774 6.62978 6.601673 6.8696084 7.1373043 7.509458 7.0553517
1369078_at 7.3892636 7.5280237 7.5254154 7.9343233 7.74006 7.614893 7.65227 7.9968133 7.8810863 7.4476895 7.5428667 7.662913
1369079_at 4.8381233 4.9723053 5.1214414 5.216279 4.9862237 5.521093 5.340497 5.258496 5.2610855 5.2266684 5.8865123 5.671322
1369080_at 5.298437 5.3570466 4.924763 4.9451604 4.768975 5.2103887 5.060687 4.7408504 4.966969 5.022051 5.224969 5.1163225
1369081_at 6.26295 6.0550194 7.0394073 6.677758 6.7417564 7.0007386 6.4897165 6.705267 6.475294 7.1751733 7.050744 7.179994
1369082_at 5.6429152 5.699964 5.0123954 5.120381 5.0155563 5.015603 4.9239616 4.9471126 5.0159507 4.781563 4.837138 4.8404646
1369083_at 5.588295 5.5640717 5.6740394 5.453418 5.880612 5.5712547 5.714677 5.714402 5.6845255 5.527393 5.4303756 5.906691
1369084_a_at 7.9551096 7.7450476 7.202851 7.4362493 7.253964 7.506527 7.080553 7.2411485 7.2628493 7.1876597 7.538534 7.39638
1369085_s_at 5.2629566 5.215275 5.134 5.1848164 5.103886 4.9975176 4.7935257 5.357077 5.013602 5.335416 5.131981 4.823779
1369086_a_at 4.7456703 4.87818 4.947005 5.223932 5.130771 4.8894153 5.0751934 5.586333 4.9317093 5.196086 4.9597034 5.151203
1369087_at 5.278176 5.285565 5.036282 5.4203544 5.2434254 5.267837 5.3287754 5.041649 5.517924 5.239516 5.780573 5.155036
1369088_at 7.2005997 7.184085 7.2201166 7.502781 7.1032915 7.6819334 7.5190177 7.41439 7.386328 7.554349 7.3165836 7.6243815
1369089_at 4.704526 4.6403546 4.7859225 4.9534745 4.8427567 5.027174 4.985929 4.64722 5.130301 4.83901 5.1335073 4.8068423
1369090_at 4.743778 5.1114492 4.8366528 4.356797 4.759 4.82566 4.4528365 4.391321 4.4596624 4.685983 4.221966 4.5462427
1369091_at 3.8932521 3.8916943 4.3414984 4.089347 4.2553368 4.0436707 4.061338 4.0652795 4.3936872 4.4423094 4.1985283 3.9533916
1369092_at 7.4228354 7.474281 7.518735 7.567542 7.558113 7.581142 7.788713 7.65492 7.7659254 7.6038814 7.504414 7.7980547
1369093_at 6.165752 6.1822357 6.727723 6.924084 6.828216 6.9097905 6.719938 6.6905055 6.745825 6.912077 7.162571 6.7968955
1369094_a_at 5.1542797 5.296046 5.6490564 6.079295 5.9622927 5.4147234 5.7214355 5.814044 5.481222 6.16825 5.6637645 5.9885798
1369095_at 4.4704075 4.6601067 4.3129225 4.3855762 4.690625 4.4561996 4.5601635 4.4492645 4.3386574 4.460391 4.4886236 4.4126816
1369096_at 4.4144526 4.5658126 4.2561097 4.100545 4.2561436 4.309636 4.2127285 4.119335 4.29228 4.2142296 4.156882 4.2773514
1369097_s_at 5.6184816 5.5803356 5.770563 6.036878 5.730449 5.607192 5.8945136 5.665547 5.5668125 5.470419 5.8491845 5.647246
1369098_at 5.0987926 4.851361 3.9843576 4.1340675 4.121605 4.3184934 4.1295104 4.051077 4.261974 4.3142676 4.747585 4.1434813
1369099_at 7.1425304 7.264999 7.4001102 7.2690825 7.3809624 6.8722095 7.0619645 7.3583546 7.673806 7.8164496 7.811658 7.6716337
1369100_at 4.745488 4.868367 4.3306274 4.6573334 4.2735233 4.272043 4.386546 4.3424015 4.4524307 4.279758 4.5478516 4.700129
1369101_at 7.623283 7.667396 7.9285393 8.266525 7.8810554 7.9364805 7.943262 7.8589625 8.106781 8.43318 7.599665 8.186848
1369102_at 4.007482 4.0580683 3.8461127 3.833732 3.8924038 3.8912191 3.83556 3.8169255 4.0000086 3.8780248 4.016342 3.86165
1369103_at 4.4651446 4.414931 4.665421 4.7386646 4.6801853 4.5693736 4.5419264 4.481514 4.4104624 4.725455 4.560184 4.5295634
1369104_at 5.4310756 5.587458 5.1121593 4.841694 4.7700105 4.794957 4.762462 5.0728183 4.8634014 4.8244543 5.066811 4.8338237
1369105_a_at 3.519302 3.5120757 3.7295218 3.7029505 3.2471623 3.2115428 3.6982887 4.3044515 3.8389368 3.4637656 3.7018974 3.4522567
1369106_at 4.5252733 4.491071 4.4536276 4.3259315 4.460842 4.6510496 4.627738 4.358585 4.604389 4.310556 4.565602 4.539828
1369107_at 4.145051 4.1159453 3.8865879 3.9028058 3.8671947 3.8253012 3.929625 3.8503456 3.9937136 3.8711684 4.0213237 3.85475
1369108_at 4.4742155 4.2079363 4.0207367 4.188548 4.030259 4.063858 4.1453753 3.9295561 4.0978594 3.942672 4.138133 3.9895105
1369109_at 4.2822604 3.9064937 3.8135393 3.9017417 3.6366446 3.7803004 4.1013813 3.8123794 3.9252434 3.8246295 3.9135702 3.8678977
1369110_x_at 9.60034 9.553544 8.591198 10.11627 10.690338 9.884211 10.27333 9.846383 10.25907 8.508124 8.228089 9.460952
1369111_at 13.752473 13.748907 14.0029745 13.902437 13.91114 13.906794 13.901845 13.859003 13.868217 13.985166 13.825031 13.952414
1369112_at 4.3102093 4.226178 4.1142044 4.446371 4.4126873 4.4287395 4.3669405 4.323896 4.2546988 4.410569 4.305498 4.5098968
1369113_at 3.4561417 3.480139 3.3343146 3.2900057 3.333829 3.321437 3.4042451 3.3275197 3.2469647 3.3446279 3.3844497 3.2674654
1369114_at 3.2051601 3.2295308 3.1358953 3.1767263 3.115059 3.0639515 3.1050751 3.108358 3.1491828 3.0582023 3.1477365 3.0917747
1369115_at 5.5183525 5.6077905 4.6735196 4.8221235 4.9078503 5.0363784 5.136983 5.2716136 4.7132916 5.486733 5.1609507 5.0595307
1369116_a_at 5.5885773 5.5806437 5.928776 5.94593 5.8518777 5.734518 5.7869754 5.799559 5.6727242 5.9422703 5.827526 5.736951
1369117_at 4.1672993 4.1721873 4.2437 4.2828484 4.2591014 4.4496794 4.2348385 4.557292 4.2208357 4.393006 4.6018724 4.428649
1369118_a_at 5.1507006 5.213919 5.345956 5.2940283 5.1490154 5.168251 5.2655487 5.117276 5.291331 5.234478 5.154847 4.8285904
1369119_a_at 4.9698105 4.9929905 4.6359186 4.995989 4.8192472 4.975627 5.037698 4.7431774 5.030303 4.732733 4.8793306 4.609412
1369120_a_at 8.113668 8.046053 7.495051 7.6523995 7.572769 7.5799675 7.489223 7.546553 7.3916073 7.443109 7.6766706 7.4714823
1369121_at 5.9899454 6.0070477 5.2411366 5.423631 5.3832927 5.6279025 5.7048903 5.216229 5.357248 5.188612 5.6483974 5.62067
1369122_at 7.0807357 7.024327 7.3317485 7.1264367 7.33261 7.0252285 7.072585 7.086793 6.8725057 7.126099 6.6880817 6.842756
1369123_a_at 6.185944 6.1976852 6.0757837 6.3261456 5.989537 5.8912897 6.0772786 5.902767 5.886021 6.0439787 6.313213 6.120601
1369124_at 4.9381857 4.828412 4.6373796 4.7542934 4.703807 4.6815805 4.635174 4.578805 4.6254597 4.762451 4.925666 4.9329157
1369125_at 3.383952 3.4129145 3.2459102 3.3097029 3.249113 3.427053 3.2544453 3.2644415 3.3033376 3.403008 3.2912338 3.2437932
1369126_at 3.6635878 3.581256 3.7551222 4.229178 3.8103366 3.6556509 4.0672703 3.9036686 3.7704358 3.9135747 3.726463 3.9442418
1369127_a_at 6.6541324 6.5736814 6.566879 6.5870943 6.6038256 6.7783866 6.7609324 6.461728 6.378869 6.541285 6.433519 6.7664213
1369128_at 4.492213 4.4744987 4.0094633 4.09209 4.169058 4.109892 4.0383615 3.9181483 4.1429424 3.965651 3.9648259 3.9273856
1369129_at 3.7629526 3.8257344 4.038693 4.0796795 4.007414 3.8600543 3.8725777 4.0531187 3.8597054 3.981132 4.0617013 4.182266
1369130_at 4.7181873 4.6326065 5.016451 4.888671 4.6815658 5.0741205 4.955095 4.747244 4.918565 5.0869694 5.178699 5.2557254
1369131_at 4.294497 4.224233 4.1190815 4.38514 3.9483633 4.705363 4.152899 4.159912 4.3935337 4.41971 4.3770432 4.4103312
1369132_at 6.5405393 6.568653 6.0966783 6.006929 5.8685765 6.2214584 5.9766483 6.1532845 6.314519 6.0874662 6.211093 6.089594
1369133_a_at 3.9182189 3.9233928 3.8610601 3.7275362 3.7114048 3.7661746 3.7925434 3.6642258 3.6844482 3.8262718 3.6967049 3.8066704
1369134_x_at 3.6502872 3.5239964 3.5456493 3.5024185 3.6147742 3.7059472 3.5487175 3.6860497 3.4530742 3.5645409 3.6306195 3.4545312
1369135_at 6.878496 6.9103765 6.823439 6.9713807 6.935389 6.8826575 7.0036383 6.745856 7.09168 6.4233813 7.321027 7.2487125
1369136_at 5.112797 4.9285536 4.5658293 4.5242786 4.4916525 4.546113 4.6277246 4.6112537 4.703764 4.3323536 4.80324 4.5713587
1369137_at 4.939376 4.904627 5.1148815 4.9432316 5.119401 4.970254 5.1636586 4.86106 5.2325735 5.219649 5.1010337 5.0659747
1369138_a_at 4.1313086 4.3139076 3.6962748 3.6948898 3.8501203 3.792346 3.8256412 3.6994843 3.8698008 3.653265 3.6225646 3.8395054
1369139_at 3.8814974 4.072444 3.913605 3.7242596 4.1568966 4.011566 4.229534 3.586014 4.016739 4.0593367 3.9402854 3.7546687
1369140_at 4.127115 4.2371197 4.0246058 3.8482451 4.006977 4.0547857 4.0811734 3.9649727 4.082762 4.1104 3.977745 3.8719604
1369141_at 3.5403123 3.5010078 3.6337748 3.594396 3.536636 3.6469326 3.5207646 3.7034738 3.651237 3.5333133 3.7923274 3.5395367
1369142_at 4.284212 4.2079363 3.7458103 3.581754 3.8006558 4.024183 3.7601864 3.6463528 3.7291384 3.669308 3.914285 3.6584785
1369143_at 4.301182 4.3085155 4.2191887 4.2822447 4.1550436 4.3014603 4.21866 4.2660484 4.2457595 4.3793254 4.478904 4.241994
1369144_a_at 4.289361 4.4370475 4.0610847 4.213022 4.351002 4.335436 4.496009 4.5926714 4.5060596 4.2260385 4.267601 4.1940737
1369145_a_at 4.4934793 4.5655274 4.7417455 4.632368 4.7302012 4.707225 4.684998 4.6070023 4.7011676 4.93845 4.6297665 4.5461707
1369146_a_at 6.2705364 6.324061 6.132432 6.7197165 6.279132 6.384301 7.0975914 6.49216 6.173354 7.5112066 6.852728 7.1609745
1369147_at 5.266489 5.251338 5.0422597 5.4686403 5.3940806 5.5607214 5.0759974 5.121964 5.461167 5.2899456 5.533818 5.1635976
1369148_at 7.770851 7.852695 7.5117826 7.768205 7.885114 7.6921 7.950158 7.9034085 7.9139895 7.9934316 7.4257298 7.63474
1369149_at 5.29894 5.395804 5.024882 5.1671104 5.092553 5.4804177 5.1792536 5.117994 5.2501597 5.0339856 5.380017 5.265848
1369150_at 7.9800377 7.975182 7.77607 8.093689 8.179604 7.354859 7.390641 7.417203 7.894574 7.7944283 7.845783 8.013866
1369151_at 5.4887037 5.5704207 5.343777 5.4547606 5.3865323 5.5304513 5.210405 5.3349276 5.4527845 5.490259 5.409334 5.259543
1369152_at 6.35643 6.4068365 6.9661474 6.6989813 6.787342 6.4255505 6.357845 6.903429 6.557555 6.7010026 6.154776 6.688451
1369153_at 3.5418317 3.537627 3.5936496 3.5941231 3.5518928 3.6283813 3.6034298 3.473945 3.5270464 3.5585735 3.6756387 3.5515664
1369154_at 3.9021564 3.9552715 4.003051 3.970797 3.9499376 4.094152 4.2544503 3.852247 3.8606946 3.9817991 3.9704437 3.8395054
1369155_at 6.450857 6.447982 5.138046 5.1438227 4.909761 5.235739 5.2319455 5.1531677 5.357035 5.058454 5.2547946 5.0313053
1369156_at 5.3996096 5.293215 6.473302 6.2491493 6.066249 5.937685 5.974986 6.5874486 6.1303916 6.344578 6.4224167 6.427083
1369157_at 7.396043 7.500304 7.89401 7.8923607 7.8388305 7.876867 7.9288516 7.924792 7.609612 7.7587276 7.568044 7.9002233
1369158_at 4.3967533 4.373534 4.39289 4.436892 4.5437603 4.481693 4.5105886 4.6382275 4.6082287 4.377445 4.664912 4.5100536
1369159_at 6.0334277 5.9437385 5.3159204 5.9031215 5.5238404 5.839027 5.5709944 5.7953835 5.557268 5.688039 5.8633256 5.806924
1369160_a_at 4.5496645 4.602423 4.6818914 4.468684 4.608533 4.4650574 4.3370395 4.5657077 4.5717335 4.391729 4.5848184 4.545135
1369161_at 8.21946 8.194506 8.075789 8.462649 8.148569 8.6374855 8.203077 8.297262 8.146392 8.19934 8.299365 8.179665
1369162_at 4.6742415 4.75305 4.2237916 4.338249 4.3989353 4.4637184 4.2655272 4.3506927 4.3667245 4.653148 5.898778 4.855898
1369163_at 5.2974935 5.368691 5.4663153 5.626065 5.4058547 5.9926095 5.966919 5.450581 5.8263993 5.557824 5.889217 5.418152
1369164_a_at 4.9595184 4.9376326 4.792761 4.550845 4.5189795 4.589733 4.4822407 4.3394384 4.4980135 4.7440705 4.414824 4.3504543
1369165_at 4.5258064 4.533869 4.1053047 4.0410323 4.1257725 4.0156655 4.1667986 4.041996 4.177805 4.0923853 4.0764523 4.0553794
1369166_at 4.259581 4.3122716 4.2621627 4.0165153 4.1189537 4.0459814 4.3092737 4.158248 4.341143 3.9872224 4.3017597 4.2724705
1369167_at 6.497733 6.2163334 6.0757837 5.9060526 5.718523 5.966866 6.0016565 6.2907567 6.095816 5.9426804 6.0803013 5.944295
1369168_a_at 5.019911 5.056786 5.1231046 5.2643094 5.483796 5.1516523 4.979407 5.136962 5.261038 5.557011 5.4317255 5.444442
1369169_at 8.969273 8.995535 9.331922 9.4303665 9.287803 9.221745 9.191815 9.152579 9.1745615 9.149453 8.298763 8.586678
1369170_at 3.9839563 4.0485244 4.111602 3.9942257 3.9756835 4.0588202 4.090969 3.6758094 3.954849 4.0534353 3.8996975 4.030093
1369171_at 10.684056 10.664878 11.070788 11.091916 11.135785 10.566253 11.018898 11.033955 10.875231 11.346781 11.246673 11.350567
1369172_at 3.9959533 3.9978027 3.980987 4.0890594 3.9651906 4.2449427 4.0080166 4.0123367 4.059415 3.9090865 4.129654 4.309945
1369173_at 5.08323 5.086521 5.4490438 5.1588125 5.3517137 5.190724 5.24195 5.1300077 5.440752 5.50409 5.372548 5.5349803
1369174_at 6.6123486 6.7184024 6.5867944 6.4838724 6.5275054 6.4123764 6.170957 6.6120596 6.68823 6.5845366 6.21155 6.2257466
1369175_a_at 4.7217236 4.4637747 4.22725 4.438776 4.1655025 4.8611364 4.3952565 4.458046 4.729347 4.2278347 4.5144362 4.5511026
1369176_at 6.8677063 6.790735 6.5026894 6.593266 6.753912 6.645074 6.3620453 6.475406 6.417936 6.543296 6.9036083 6.541288
1369177_at 6.8186665 6.8256435 6.664172 6.847937 6.858862 6.8653045 6.787415 6.9333463 6.8462563 7.0498724 7.154815 7.1151996
1369178_a_at 4.473064 4.340221 4.415117 4.3705087 4.4915557 4.273299 4.2272325 4.5825195 4.296633 4.329695 4.6201563 4.4509296
1369179_a_at 5.8625674 6.028347 5.736992 5.566948 5.7749166 5.908677 5.809732 5.673192 5.927501 5.939484 5.6789193 5.829029
1369180_at 5.4978223 5.3336625 4.8925104 4.980584 4.9960833 4.834735 4.8574038 4.781918 5.001561 5.257631 5.2417274 4.77468
1369181_at 5.864802 5.799429 5.720991 5.5383797 5.75346 5.7980623 5.6979265 5.62673 5.7423916 5.876932 6.092605 6.0613656
1369182_at 3.7853973 3.8083687 3.9901679 3.7982929 3.8500118 4.1485953 4.119544 4.138593 4.1548576 3.9401133 3.7779903 3.79233
1369183_at 5.396603 5.479186 4.7080555 4.684246 4.7985487 4.768546 4.87282 4.744256 4.8869777 4.745762 4.8646536 4.84457
1369184_at 4.5805235 4.839678 4.34386 4.4366827 4.2548184 4.5429487 4.2335606 4.2911797 4.3629847 4.597135 4.504945 4.231641
1369185_a_at 6.1901965 6.0704284 5.630423 5.5190215 5.8358417 5.7801766 5.638301 5.704687 5.886537 5.7097774 5.9693155 5.6973906
1369186_at 6.697605 6.6623306 6.7783337 6.710823 6.7733345 6.881419 6.852402 6.9630933 6.9235916 6.9456625 7.0236454 7.1824183
1369187_a_at 7.5595794 7.5167136 7.14997 7.7258615 7.387816 7.6914334 7.453359 7.5231376 7.507571 7.095509 7.2592473 7.465717
1369188_at 4.0844545 4.1778026 4.11126 4.043172 4.0414867 4.2795825 4.0922303 4.0122404 3.9876225 4.027829 3.9291315 3.8958488
1369189_at 5.6722465 5.5882483 5.7342205 5.7546086 5.801374 5.9948015 5.955554 5.7351823 5.884429 5.9263 5.9414425 6.0179048
1369190_at 6.6217985 6.4395313 5.9774547 5.8684406 6.214483 5.983092 5.7515554 5.9488873 6.171942 6.0131826 6.1985373 5.9243164
1369191_at 3.5430915 3.7296329 3.513253 3.652573 3.6274295 3.623007 3.646919 3.5012364 3.6455703 3.4995825 3.676791 3.5666616
1369192_at 4.9968143 4.881388 4.5176163 4.6986547 4.5531297 4.6353354 4.596344 4.31463 4.6890874 4.652817 4.592495 4.6062984
1369193_at 5.4129434 5.2864842 5.238543 5.1202774 5.1080112 5.20417 5.2735977 5.088193 5.154497 5.271263 5.314899 5.324354
1369194_a_at 3.7109406 3.6657126 3.5583558 3.8200583 3.6756692 3.5874016 3.5250134 3.8288367 3.5959618 3.662205 3.6225646 3.4557908
1369195_at 5.4546027 5.435446 5.859821 5.3378916 5.3676887 4.9771376 5.166579 5.177925 5.0754495 5.703781 5.6908007 5.330097
1369196_at 5.4564247 5.599019 5.3869343 5.267152 5.6098433 5.3294125 5.3956947 5.3458967 5.289048 5.41448 5.215376 5.416402
1369197_at 5.0907288 5.331684 5.403007 5.2332826 5.3384776 5.4965353 5.340339 5.4661956 5.6055527 5.396682 5.0626407 5.194983
1369198_at 5.55292 5.481876 5.7331023 5.565135 5.4916086 5.753387 5.7405267 5.646718 5.5096703 5.4110794 5.840535 5.696195
1369199_at 5.6070943 5.474643 5.372201 5.532795 5.3823357 5.5566373 5.611663 5.3123693 5.2392282 5.4539533 5.6034336 5.669143
1369200_at 8.738334 8.6721 8.93049 8.9376 8.690728 8.847415 9.074814 8.732086 8.793541 8.941165 8.538943 8.614679
1369201_at 5.7557173 5.9243255 5.801886 5.364727 5.891762 5.731746 5.7559757 5.2875004 5.703733 5.9329185 5.860478 5.431107
1369202_at 3.9634068 3.8196542 3.9024658 3.8470027 3.9749744 4.0101147 3.6879785 3.6817844 3.7652266 4.160417 4.3427114 5.627755
1369203_at 3.710369 3.723925 3.7568011 3.78487 3.7543995 3.8160841 3.8202403 3.8875988 4.0114737 3.7358494 3.8409734 3.8963888
1369204_at 6.8101754 6.9590993 7.0033593 6.820535 6.5901704 6.9900513 6.8587885 6.8947024 6.9904776 7.198406 7.1386285 7.2682333
1369205_at 5.63781 5.667873 5.5008216 5.411098 5.418295 5.405778 5.663652 5.427052 5.4432745 5.315793 5.4076467 5.358745
1369206_at 12.226413 12.251798 12.457036 12.333131 12.358109 12.277205 12.537154 12.303843 12.488916 12.422226 12.730331 12.562673
1369207_at 3.999754 3.966933 4.5492544 4.227852 4.397703 4.152296 4.1159635 4.468933 4.654181 4.875983 4.873688 4.974883
1369208_at 6.3646574 6.2371655 5.7635574 5.91853 5.8389893 5.6878715 5.7698007 6.3638163 6.257341 6.651928 7.2476993 6.86258
1369209_at 6.710589 6.8062744 6.716304 6.671387 6.4021497 6.6491513 6.4886775 6.563607 6.611962 6.334147 6.440616 6.589809
1369210_at 3.469148 3.5622468 3.4064677 3.3611467 3.2457814 3.3357377 3.3237567 3.2653978 3.4106424 3.3173854 3.4895084 3.188334
1369211_at 6.069953 6.100275 5.974499 6.08891 6.0372643 6.313027 6.0610385 6.185259 6.0852504 6.274431 6.0129213 5.8737364
1369212_s_at 6.742701 6.8615966 7.0032496 6.746431 7.0446644 7.2692437 7.167906 7.1082134 7.1605268 6.9540405 6.7806377 6.5012217
1369213_at 5.962475 6.0310183 5.4376893 5.6302595 5.544265 5.652157 5.5344386 5.6652446 6.061141 5.5094748 5.828875 5.5074353
1369214_a_at 6.0997624 6.0967555 6.115249 6.2246804 6.0572834 6.3608875 6.3367476 6.362968 6.3359957 6.0463023 6.445032 6.4283786
1369215_a_at 9.250178 9.314723 9.867327 9.751341 9.785534 9.461801 9.70706 9.495518 9.840253 9.565152 9.536894 9.670862
1369216_a_at 5.545157 5.67211 5.7114706 5.8639355 5.9133296 5.69938 5.7041025 5.530062 5.4958105 5.7723646 5.7231293 5.6175056
1369217_at 4.4093485 4.505823 4.370711 4.4292455 4.322014 4.60434 4.614875 4.5666485 4.5115175 4.3802032 4.6591105 4.4061804
1369218_at 6.889314 7.1565914 7.314223 7.315326 7.217164 7.0644603 6.939813 7.249078 7.1849513 7.5217986 7.5547404 7.45399
1369219_at 6.7343707 6.8728967 6.678099 6.4755254 6.723087 6.3254743 6.479257 6.3357925 6.199914 7.1061726 6.438998 6.6271772
1369220_at 6.492672 6.433551 6.64375 6.9265485 6.8576326 6.611083 6.5337014 6.543732 6.5333734 6.7146573 6.6379137 6.868767
1369221_at 5.839328 5.9281683 6.17449 6.4618025 6.1544533 6.056779 6.1099267 6.348644 6.175358 6.9416676 6.453532 6.8883963
1369222_at 5.805955 5.77492 5.4305687 5.4206023 5.4405046 5.9528594 5.463929 5.370125 5.4600816 5.90055 5.6844296 5.3892984
1369223_at 7.0048556 7.0209413 7.0029078 7.078786 7.1857624 7.2536774 7.238703 6.947819 7.1748614 7.3844767 7.2964416 6.7910113
1369224_at 10.303683 10.287588 7.8094482 9.170027 10.213849 10.649744 10.534407 8.364216 11.038945 11.078338 9.2105465 6.3127313
1369225_at 11.893138 11.917771 11.900134 11.982631 12.133927 11.6927395 11.978662 11.693555 12.02946 11.694379 12.505549 12.153616
1369226_at 7.1227555 7.099495 7.4485984 7.7533565 7.6589518 7.233848 7.086876 7.188112 7.7252617 7.4941783 9.143827 8.478883
1369227_at 5.4009953 5.3049974 5.39442 5.547478 5.379282 5.661947 5.5331984 5.6227603 5.5013394 5.66988 5.3787603 5.5617037
1369228_at 6.040627 6.331196 5.80882 6.073036 5.893624 5.6139736 5.544839 5.7750435 6.1938004 5.974924 6.3936434 5.8374033
1369229_at 6.473389 6.485139 5.982672 6.1089253 6.198526 6.472312 6.154747 6.0618634 6.17177 6.13303 6.5445967 6.4770584
1369230_at 4.6284533 4.782626 4.5595713 4.895152 4.405343 4.6919203 4.64105 4.7537827 5.0518475 4.7770205 4.9259214 4.703115
1369231_at 5.529743 5.4475417 5.352399 5.717389 5.3775263 5.2801604 5.627614 5.615169 5.5861797 5.213129 5.596112 5.434587
1369232_at 4.8259354 4.772805 4.554655 4.5303354 4.544604 4.6632175 4.547221 4.4858513 4.601419 4.4848366 4.8651605 4.6322255
1369233_at 4.0718203 4.0526867 4.072734 3.9742036 3.8809948 4.155503 4.0370474 3.905182 3.8971524 4.0154457 4.0003147 3.9688702
1369234_at 7.3972764 7.3748474 7.655678 7.830656 7.8563876 8.079062 7.7280335 7.45693 7.974171 7.807314 7.9458985 7.4993367
1369235_at 4.774081 4.657768 4.9769874 5.0505238 4.7924213 5.0428867 5.168721 4.9163775 4.9012322 4.920931 4.850985 4.7888565
1369236_at 4.8753834 4.971775 4.8195343 4.8958325 4.933007 4.7557096 4.9255867 4.8913155 4.8370156 4.8322587 5.040432 4.9263525
1369237_at 5.7157364 5.715646 5.260534 5.2579284 5.3792095 5.1488757 5.2313013 5.1495934 5.3637795 5.4432096 5.1515613 5.4129047
1369238_at 9.460207 9.418317 9.931884 9.073013 9.769266 8.750212 9.33686 9.13431 9.303022 8.503435 8.000722 9.015216
1369239_at 4.308061 4.2995872 3.872168 3.9754636 4.053221 4.005131 3.9539292 3.927141 4.117158 4.15174 3.9492953 4.0512733
1369240_a_at 5.4220614 5.443524 5.6028333 5.7921185 5.8209553 5.7319927 5.6418633 5.573373 5.6475954 5.6060762 5.7930465 5.8588643
1369241_at 5.271425 5.398411 5.329902 5.4531636 5.4502926 5.4219365 5.3837347 5.256664 5.41324 5.2905936 5.474727 5.4650855
1369242_at 3.513384 3.4295483 3.692145 3.5961325 3.5229387 3.6144145 3.6047053 3.5481184 3.951525 3.4844513 3.6719642 3.5166657
1369243_at 4.744729 4.5488205 4.0917463 4.1365128 4.0217495 4.2458925 4.160537 3.9270604 4.340705 4.054531 3.9742565 4.3924675
1369244_at 6.4703813 6.499796 6.467525 6.8948617 6.7144594 6.3005686 6.479773 6.5023985 6.325269 6.658593 6.106316 6.2075267
1369245_at 4.5771 4.6351776 4.9083576 4.7234898 4.940897 4.876506 4.800208 4.7111187 4.7787 5.0581737 4.684128 4.673676
1369246_a_at 4.3434906 4.201455 4.028175 3.9014184 3.91402 4.152364 3.8682399 3.8477669 4.1654162 3.8971355 3.9646723 4.0121927
1369247_at 5.191432 5.0665655 5.5068846 5.4911785 5.6312037 5.3057303 5.57815 5.4622283 4.991804 5.445113 5.4191117 5.630007
1369248_a_at 6.644435 6.603194 7.6475224 7.2360687 7.757062 6.667571 7.272855 7.408718 7.1836734 6.9547873 6.632025 7.096984
1369249_at 7.8589087 7.896166 8.047406 7.9773993 7.8695407 7.786015 7.639105 8.036213 7.6943994 7.6038365 7.4163623 7.515934
1369250_at 5.020254 4.99629 5.00172 5.2492247 5.030603 5.0128703 5.110161 4.9689407 4.9073887 5.101465 5.200249 4.9212947
1369251_a_at 5.920078 5.803253 5.579056 5.5629616 5.7333603 5.6084604 5.6374664 5.745229 5.685011 5.7877274 5.90075 5.923734
1369252_a_at 5.6523623 5.6877823 5.4866347 5.497742 5.370043 5.512039 5.7184806 5.281851 5.555621 5.4847617 5.573019 5.434598
1369253_at 4.125367 4.1148343 3.8396168 4.0093403 3.8371131 4.015525 4.046074 3.8964114 4.0420194 3.9232264 4.0504684 3.9215462
1369254_a_at 4.004643 4.0681815 3.8023512 3.782326 3.8863077 3.9291816 3.7678173 3.8083153 3.7830896 3.9002163 3.9832444 3.7243836
1369255_at 5.942791 5.906787 5.7308526 6.0945683 5.8909817 5.8968825 6.0923314 6.4252005 6.4528584 6.096375 5.994628 6.396641
1369256_at 6.140037 6.169518 5.7152863 6.197052 5.66173 5.8271666 6.0429487 5.557692 5.551208 5.4727817 5.608178 5.7349834
1369257_at 5.0605545 4.9630156 5.051348 5.190275 5.0451717 5.2401834 5.0738626 5.0454907 5.1367435 5.2653184 5.434498 5.096417
1369258_at 3.1740255 3.092441 3.0951877 3.1534896 3.160813 3.1950188 3.126992 3.2807038 3.2074318 3.09851 3.210143 3.1907983
1369259_at 6.1361694 6.012259 6.0006127 6.140021 5.993439 6.8793526 6.100412 7.034989 6.825156 6.9727182 6.6623225 6.5186267
1369260_a_at 4.6546893 4.4104743 4.1449924 4.234887 4.1151543 4.286399 4.030864 4.2888565 4.2011843 4.245755 4.1300397 4.1200533
1369261_at 4.8094625 4.762035 4.8485565 4.942191 4.8291616 4.8503833 4.9607663 4.8134875 4.8373084 4.8770094 4.8609877 4.876728
1369262_at 6.512829 6.5928717 6.322413 6.2638583 6.0525937 6.3219757 6.4521213 6.2716928 6.4216094 6.3730955 6.5974336 6.339177
1369263_at 3.3970516 3.3868926 3.3612485 3.3900466 3.4605505 3.401015 3.4175074 3.4893968 3.372559 3.5282998 3.432565 3.454729
1369264_at 5.923098 5.886622 5.236143 5.534398 5.3494554 5.339097 5.332114 5.231921 5.26167 5.3815317 5.490915 5.3006887
1369265_at 5.517931 5.5452657 6.1916256 6.169939 6.1594734 5.9419894 5.9919724 6.0070205 6.168782 6.3386483 6.451209 6.0924897
1369266_at 5.7564282 5.762331 5.892878 5.5616136 5.9058414 5.8912706 5.5372047 5.8604665 5.727299 6.039219 5.835683 5.866373
1369267_at 4.794489 4.5288534 4.2170067 4.2005954 4.2065315 4.351551 4.2316284 4.3304267 4.319179 4.225148 4.2984495 4.385244
1369268_at 4.288857 4.143971 4.160211 3.880148 3.9183776 4.136677 4.069338 3.8368406 4.2255135 3.933081 4.3097286 4.2552376
1369269_at 8.330957 8.361043 8.730082 8.538691 8.595502 8.211929 8.368584 8.766232 8.798848 8.9068775 8.636436 8.6893215
1369270_at 8.118166 8.059998 8.312202 8.362455 8.298899 8.353939 8.536955 8.77628 8.130689 8.279871 7.860937 8.422067
1369271_at 4.5255923 4.5613747 4.1719904 4.304743 4.401392 4.2054935 4.2012444 4.3657103 4.2723284 4.5730734 4.353009 4.332094
1369272_at 4.6730266 4.773137 4.700072 4.7763104 4.6384478 5.1614094 4.841653 4.8249135 5.218558 4.956173 5.153927 5.37473
1369273_a_at 4.144865 4.210218 4.262398 4.3422146 4.4260497 4.483185 4.4900947 4.4248476 4.356724 4.3940916 4.4701786 4.334403
1369274_a_at 5.293687 5.146032 4.902402 4.621943 5.142784 4.60434 4.6718054 4.543659 4.472064 5.072995 4.914885 4.3852625
1369275_s_at 12.047054 11.978839 12.360993 12.400742 12.246857 12.453688 12.472858 12.278023 12.232377 12.306196 12.301486 12.47469
1369276_at 4.8713613 4.7436404 4.637306 4.662855 4.588414 4.6367083 4.4528365 4.6933 4.659921 4.6716847 4.7045107 4.843209
1369277_at 5.504346 5.481553 5.552478 5.466364 5.8009653 5.5961905 5.3535647 5.315893 5.3246994 6.1290894 6.0153737 5.5669894
1369278_at 7.691865 7.769676 7.813566 8.072843 7.7650447 7.738761 7.91496 7.9917 7.9597993 8.397254 8.379602 8.085293
1369279_at 5.9401627 5.926373 5.9400663 5.8506193 6.05823 6.6874204 6.220833 6.459082 6.3539305 6.0742626 6.809185 6.0352216
1369280_at 4.7687597 4.7161274 4.3413453 4.656651 4.303231 4.904619 4.5420213 4.440698 4.625105 4.5090337 4.824729 4.626177
1369281_at 3.5865018 3.6026878 3.5150316 3.500656 3.4607997 3.6208894 3.4471073 3.4169993 3.429558 3.4019527 3.6242595 3.8211918
1369282_at 3.6417754 3.6502297 3.4026918 3.4346933 3.3462334 3.5846403 3.4595792 3.4618194 3.5303924 3.3483543 3.4547248 3.3145225
1369283_at 4.127179 4.373929 3.9136283 3.7143695 3.9689677 3.9509337 3.7272775 3.9766479 4.057357 3.8813262 3.9595766 3.9997585
1369284_at 6.4184456 6.4565783 5.899793 5.9514227 5.923561 6.102977 6.1333046 5.8575377 6.0443363 6.0247426 6.1024103 5.7086067
1369285_at 5.1692085 5.043247 6.0110226 5.40001 5.5702224 5.5014844 5.24413 5.3688507 5.643932 5.3420086 5.191773 5.47931
1369286_at 11.904363 11.872423 12.223154 12.265691 12.259888 12.148415 12.3404875 12.287392 12.325804 12.059138 11.810647 12.226879
1369287_at 5.0532217 4.873392 4.907782 5.210561 5.1106825 4.941585 4.812503 5.1122937 5.185053 5.2272663 5.091351 5.129934
1369288_at 5.3611913 5.5164804 4.6119933 4.7012243 4.879696 4.764027 4.932968 4.808182 4.949622 4.755005 4.940572 4.925018
1369289_at 9.184867 9.262265 9.74921 9.774078 9.78879 9.45418 9.499264 9.912217 9.523799 9.548644 8.9583025 9.564934
1369290_at 4.553793 4.4927015 4.619996 4.513645 4.5201874 4.5129423 4.605962 4.7371254 4.623827 4.496027 4.661544 4.820983
1369291_at 9.158455 9.26101 9.347675 9.684848 9.4064455 9.346562 9.529426 9.397306 9.338119 9.492969 9.542356 9.480968
1369292_at 4.4845443 4.451269 4.2465677 4.192148 4.263735 4.1705637 4.156247 4.3146296 4.3796406 4.422348 4.059156 4.3243217
1369293_at 6.701997 6.8491306 6.2256866 6.545878 6.282566 6.542566 6.5463333 6.2633967 6.522637 6.3305364 6.430843 6.4204726
1369294_at 4.798451 4.7359037 4.643703 4.708426 4.896182 4.808343 4.9305935 4.7068367 4.9951587 4.9032135 4.9911556 5.2490425
1369295_at 5.797144 5.6704483 5.2676573 5.168257 4.889202 4.8856277 4.87506 5.2010245 4.920946 5.146965 5.4379063 4.755247
1369296_at 12.3804245 12.324842 12.573955 12.300905 12.498507 12.454407 12.525192 12.470839 12.640742 12.603357 12.503765 12.49278
1369297_at 4.056846 3.9675455 4.111602 4.0283737 3.9796183 3.9476726 3.8759394 3.9589305 4.202532 4.1078005 4.0518775 4.010374
1369298_at 5.0780454 5.091431 4.304613 4.1870813 4.2973056 4.494008 4.3530354 4.686034 4.6517625 4.6693115 4.6405115 5.196392
1369299_at 4.935531 4.9298368 4.5902443 4.9959245 5.0277715 4.892469 4.8689985 4.5581927 4.9223866 5.0947247 4.992444 5.0235205
1369300_at 4.290381 4.061681 4.142666 4.1086836 4.228494 4.2947755 4.0829515 4.1415005 4.262579 4.0901833 4.2914147 4.237818
1369301_at 4.867987 4.9428635 5.133078 5.0759144 5.044021 5.4453278 4.990995 4.9341207 5.18471 5.063171 5.0394893 5.2041826
1369302_at 4.646527 4.550026 4.6756287 4.584338 4.6652403 4.748579 4.767022 4.618844 4.4662476 4.7562413 4.9824367 4.775808
1369303_at 3.6495674 3.5160353 3.661491 3.6120102 3.731303 3.6612763 3.809172 3.8344257 3.6461117 3.7852845 3.7084706 3.6112902
1369304_at 6.317115 6.2879395 6.176845 6.5378428 6.387267 5.8108926 6.5987554 6.355551 6.2526946 6.291883 5.894338 6.6013885
1369305_at 4.7543354 4.7675514 4.8142242 4.640833 4.7118797 4.898616 4.620886 4.682413 4.6729546 4.9531126 5.029338 4.8416467
1369306_at 4.156448 4.1404753 4.29547 4.165425 4.16244 4.1436563 4.025985 4.335789 4.2675986 4.2278347 4.1191225 4.1694665
1369307_at 5.695677 5.540227 5.2354383 5.3447123 4.9782467 5.2399807 5.28382 5.2630057 5.403145 5.38795 5.3022146 5.1010804
1369308_at 5.2151155 5.1311035 5.055909 5.054489 5.0779195 5.37255 4.9749427 5.1966205 5.2883387 5.3806 5.1774487 5.3789253
1369309_a_at 5.401792 5.2932615 4.846919 4.82858 4.7828164 4.8239074 4.7437963 4.9413476 4.7996273 4.590687 4.764169 4.8838444
1369310_at 5.55416 5.6159706 5.0191507 5.031144 4.795293 4.926482 5.138418 4.952508 5.093137 5.042012 4.880519 5.148876
1369311_at 4.2781286 4.158471 3.8587985 3.7483454 3.6665475 3.712187 3.8203673 3.6821847 3.8071334 3.8686805 3.7432344 3.6930184
1369312_a_at 7.6389384 7.6727557 8.173422 8.189817 8.0476055 7.977504 8.052696 8.157858 7.748916 8.04333 7.7934227 8.305233
1369313_at 4.632949 4.464724 3.8979912 4.3671546 4.3391013 4.088088 4.33774 4.3492794 4.3099995 4.4008207 4.3808765 4.2632604
1369314_at 4.227858 4.36814 4.098246 4.2296753 4.197877 4.210387 4.017535 4.1353893 4.132118 4.2925353 4.2008567 4.067674
1369315_at 4.8103228 4.7714815 4.5201244 4.668437 4.6957254 5.1602545 4.7442503 4.476218 5.045953 4.620713 4.8660717 5.0839167
1369316_s_at 6.0397477 6.0440536 5.969563 6.1008058 6.228277 5.806394 5.9105506 5.942095 5.7068987 6.2516265 5.8333483 6.1244564
1369317_at 3.9513423 3.9253888 4.007637 3.813412 3.8339117 3.9823573 3.9127045 3.8405714 3.8836536 3.9685388 4.198316 3.9663367
1369318_at 5.633075 5.6282163 5.7044864 5.473929 5.5196543 5.8130074 5.5758114 5.4186373 5.5808287 5.291849 5.4499574 5.4274426
1369319_at 8.258796 8.301179 8.553447 8.356023 8.564449 8.429557 8.371592 8.404118 8.341673 8.45216 8.016571 8.192766
1369320_at 4.955043 4.984544 4.498521 4.7605667 4.3945923 4.73532 4.419874 4.421174 5.018263 4.285863 4.9777555 4.6568594
1369321_s_at 3.194143 3.3991015 3.357305 3.3564847 3.307348 3.3414235 3.3457184 3.326743 3.272971 3.3842037 3.3167326 3.287314
1369322_at 5.6892595 5.673761 5.6764135 5.740779 5.877079 5.916043 5.69543 5.4459157 5.535899 5.8348436 5.5999203 5.3960195
1369323_at 6.353312 6.2912755 6.4375143 6.8410935 6.578046 6.651959 6.3191104 6.76517 6.8986006 6.7730384 6.542641 7.1708875
1369324_at 3.792966 3.8629937 3.5631986 3.903338 3.4816332 3.86821 3.7624385 3.665335 3.8426967 3.6861947 3.8601084 3.7380774
1369325_at 6.149294 6.1438117 6.315825 6.248609 6.1751394 6.3287616 6.1073875 6.3945165 6.2112675 6.2994995 6.130603 6.0614266
1369326_at 4.703312 4.8707495 4.3894997 4.0929317 4.378479 4.3574286 4.423561 4.439317 4.575329 4.3080664 4.4637833 4.3087153
1369327_at 4.4427185 4.5099115 4.38309 4.401574 4.0939217 4.1905336 4.414346 4.2846003 4.4884677 4.1479626 4.3167725 4.432122
1369328_at 5.664282 5.7129984 6.117249 6.382812 5.7887177 5.721754 5.753631 5.82529 5.3380995 6.18667 5.984824 6.198295
1369329_at 6.371091 6.453374 6.2995944 5.9172964 6.3865104 6.047181 6.1465335 6.321298 6.251438 6.471942 6.160555 6.141895
1369330_at 5.172505 5.166993 5.1761503 5.087085 5.175559 5.2878346 4.982167 4.9660487 5.062273 5.0244937 5.1161532 5.0068784
1369331_a_at 5.8459344 5.836754 5.2023487 5.016329 5.010038 5.199225 5.164996 4.8789473 5.194495 5.40055 5.1001406 4.9267273
1369332_a_at 4.186605 4.293486 3.9858932 4.3836823 4.12085 4.3697014 4.2767777 4.202565 4.2250233 4.02532 4.6496687 4.261069
1369333_a_at 3.4061158 3.4197755 3.2752755 3.1913571 3.288159 3.230329 3.339581 3.1811655 3.28766 3.382978 3.3842802 3.16577
1369334_at 4.844097 4.6665983 4.590358 4.7961817 4.529729 4.9169445 4.8791904 4.9300175 4.857278 4.724678 4.5527325 4.8249426
1369335_at 4.440471 4.3824186 3.7459671 3.815279 3.7518456 3.731266 3.6463647 3.697336 3.7553644 3.6996257 3.6888661 3.6412315
1369336_at 5.8254066 6.1430497 6.094798 6.113102 5.810746 6.2802973 5.8769245 5.964153 6.1698165 5.8603053 6.399536 6.0843773
1369337_at 5.512256 5.513577 4.3894997 4.8649716 4.5559883 4.4610224 4.5262923 4.615648 4.420388 4.493973 4.8850093 4.709012
1369338_at 6.4623556 6.245956 5.9870653 6.2116365 6.2860518 6.5921082 6.2160287 5.8106728 6.1251626 6.146282 6.511904 6.2399755
1369339_at 6.263881 6.221783 5.7218103 5.755041 5.6973724 5.7343845 5.674383 5.6482096 5.826399 5.7573056 5.967351 5.798241
1369340_at 4.894843 4.8618283 4.4677973 4.73428 4.6809487 4.755788 4.690308 4.627281 4.7596517 4.573802 4.65211 4.663713
1369341_a_at 4.2007 4.2655725 4.267353 4.176452 4.273259 4.244381 4.2833242 4.0581517 4.2099247 4.3745418 4.283434 4.4473915
1369342_at 5.8742757 5.8966537 5.7559595 5.7476883 5.9136095 5.8074226 5.701566 5.61961 5.750059 5.7652984 5.677078 5.7387223
1369343_at 3.6862056 3.6227543 3.5906477 3.419885 3.5218532 3.6096196 3.675834 3.5144396 3.6246476 3.4893777 3.5288913 3.4784036
1369344_at 5.617914 5.763927 5.424469 5.6349244 5.4719644 5.432988 5.2229776 5.176543 5.4794602 5.193952 5.655293 5.2230787
1369345_at 4.256121 4.3688893 4.2893834 4.2021236 4.1347885 4.403487 4.481593 4.0677786 4.1270247 4.043872 4.232351 4.090629
1369346_at 3.7718248 3.714434 3.5355093 3.6112463 3.5024173 3.5258503 3.5985885 3.4141424 3.5455778 3.6323252 3.770596 3.5158265
1369347_s_at 5.8503757 5.7952046 5.9023385 5.841836 5.9266486 6.04779 5.7014112 5.9616704 5.965227 5.87212 6.061117 5.995826
1369348_at 5.39683 5.3924985 5.101148 4.815702 5.2121277 5.134354 4.922759 5.2240286 4.7341347 5.066327 5.2092395 4.9946985
1369349_a_at 3.6935277 3.778975 3.8631349 3.7990932 3.7387674 3.809779 3.7495978 3.7086816 3.5918875 3.73831 3.598709 3.6803653
1369350_at 6.439865 6.2868347 5.6608553 5.6466007 5.4426317 5.762473 5.51944 5.583395 5.8433976 5.4041557 5.755626 5.7772365
1369351_at 5.237878 5.1507645 5.3365803 5.4635067 5.0465355 5.4108167 5.327532 5.373639 5.373192 5.190775 5.2230973 5.2716503
1369352_at 5.388557 5.327679 5.4943233 5.6010695 5.2881308 5.4280148 5.475423 5.3864555 5.3767295 5.58066 5.531597 5.432479
1369353_at 6.4366817 6.3342648 4.720543 5.225546 4.6520815 5.3199778 4.824331 4.7828493 5.0609217 4.879115 5.532701 4.803959
1369354_at 7.102625 7.2721543 6.9975924 7.05132 7.0140343 7.2314296 7.012704 7.0072637 7.1295924 6.9308157 7.0390615 6.949108
1369355_at 5.09668 4.8958197 4.809386 4.7488775 4.973011 4.9697156 4.8380413 4.622117 4.9122787 4.8607254 5.0324545 4.8820276
1369356_at 4.343379 4.324057 4.0632906 4.0421658 4.2423606 4.1012897 4.1243076 4.093853 4.1658874 4.0980625 4.1425357 4.1004415
1369357_at 5.2505407 5.221394 5.294765 5.441589 5.097879 5.512449 5.147851 5.0986466 5.6165175 5.244403 5.204193 5.380558
1369358_a_at 6.7810817 6.635902 6.494338 6.9634886 6.756573 6.925067 6.984288 6.6696477 6.797251 6.651622 6.757335 6.6810603
1369359_at 5.162161 4.975305 5.1141524 5.2525373 5.3532453 5.6082077 5.404585 5.639757 5.6575704 5.1987886 5.749099 5.7339597
1369360_at 6.114578 6.0530567 6.28703 6.233814 6.3196206 6.167099 6.0205526 6.08711 6.360286 6.211087 6.5226564 6.4957776
1369361_at 4.358259 4.3691263 3.798058 4.1874547 3.9542243 4.217538 4.110952 3.8036888 4.2098327 4.2278347 3.9308891 4.104411
1369362_at 5.233012 5.221379 5.3949175 5.272567 5.7031026 5.24683 5.2143073 5.277555 5.375443 5.44637 5.364631 5.5458736
1369363_at 3.5857003 3.7478464 3.7687845 3.7307382 3.7906227 3.6985042 3.8776045 3.6870022 3.699597 3.6713314 3.8119807 3.7197287
1369364_at 3.6540222 3.5352244 3.4461057 3.4726784 3.5361466 3.5796485 3.4198904 3.5029519 3.3856947 3.567139 3.6057332 3.520243
1369365_at 5.464172 5.337312 4.984482 4.86716 4.9434175 5.1006145 5.1342006 4.933024 5.2399406 4.8848977 5.323621 5.1585693
1369366_at 5.7158875 5.631132 4.974133 4.7357464 5.0700154 5.104198 4.8918943 4.7927303 4.985778 5.066234 4.869732 4.75474
1369367_at 4.9955916 4.962526 4.686238 4.8648643 4.735383 4.9115014 4.837881 4.560615 4.7678676 4.6090026 4.883284 4.91868
1369368_at 4.773754 4.696394 4.648897 4.5717697 4.7364607 4.555898 4.714472 4.3819885 4.604864 4.8394356 4.647325 4.4718943
1369369_at 6.423005 6.3784466 5.3487353 5.3467264 5.7608404 5.8199816 5.289714 5.3090405 5.3521 5.8568377 6.0678945 5.6086636
1369370_s_at 5.2760878 5.298004 4.926362 5.1920056 4.871858 5.2529254 4.957227 4.9228215 5.036202 4.9865975 5.224942 5.153105
1369371_a_at 4.2829065 4.609859 4.175925 4.3487062 4.336583 4.257 4.3991394 4.1613164 4.4142966 4.252636 4.6885824 4.3641815
1369372_at 5.631781 5.5022225 5.2932277 5.4613023 5.3066754 5.4716306 5.307525 5.263104 5.4356694 5.089844 5.7910423 5.526756
1369373_at 5.9761486 5.8365183 5.5552588 5.3875 5.3701134 5.459642 5.417651 5.609835 5.7973213 5.350175 5.101812 5.441348
1369374_at 4.0893846 4.1271515 4.325169 3.9755106 4.1598773 4.179942 4.1700764 4.0463877 4.2061863 4.084421 4.070636 4.034733
1369375_a_at 3.8237722 3.860062 4.003501 4.021638 4.0001116 3.9856808 3.8805573 3.8968155 3.9164605 4.354271 3.9045432 3.9138603
1369376_a_at 4.819469 4.9786777 4.266757 4.295041 4.245189 4.538126 4.4653997 4.3493333 4.5947967 4.338866 4.409071 4.6318035
1369377_at 3.6109529 3.636884 3.6418118 3.6263227 3.6005204 4.10562 3.700656 3.8032584 4.025086 3.5767348 4.248251 4.026703
1369378_at 4.7815557 4.855252 4.746812 4.8733935 5.0168595 4.905703 4.891933 4.8746047 4.735237 4.9129896 4.8168488 4.8446445
1369379_at 4.9349174 4.747281 4.5535855 4.6894274 4.630762 4.760193 4.6659927 4.832368 4.8302436 4.979822 4.6881485 4.93685
1369380_at 4.7233095 4.8057995 4.811485 4.418187 5.0931377 4.761096 4.6857576 4.4706283 4.505067 4.95943 4.568238 4.595855
1369381_a_at 3.648199 3.7199128 3.6865275 3.7218308 3.7788727 3.8509943 3.7384458 3.801615 3.8262904 3.8082566 3.8974051 3.774755
1369382_at 6.416445 6.539431 5.418122 5.6916156 5.692181 5.827274 5.5547175 5.9115953 5.5687695 5.7249618 5.859287 5.9457827
1369383_a_at 5.383423 5.1837435 5.0431643 5.3007946 4.82375 5.4959145 5.3207407 4.9069176 5.0293818 4.777442 5.2445683 5.3214903
1369384_at 4.6391287 4.44343 4.0916405 4.022275 4.278455 4.0642877 4.2010946 4.181493 4.105671 3.9013073 3.7354858 3.8101923
1369385_at 4.867234 4.8685493 4.7536845 4.874733 4.8602805 5.155219 4.8280168 4.768508 5.0822654 4.9683394 5.28979 4.79529
1369386_at 4.499586 4.356796 4.1879463 4.288515 4.1071143 4.334068 4.356169 4.282506 4.1921463 4.3030524 4.3363686 4.224778
1369387_at 6.1200953 6.134238 5.8036494 5.4883504 5.488546 5.7563415 5.7913756 5.5173254 5.419076 6.036493 5.920178 6.125122
1369388_at 4.533776 4.234366 3.9356627 4.2485337 3.8193383 4.2081103 4.0263042 4.062978 4.0621433 3.7188745 4.1024466 3.938832
1369389_at 4.692836 4.757614 4.568769 4.7538905 4.5236964 4.948737 4.587915 4.550626 4.702796 4.562345 4.7622275 4.752158
1369390_a_at 4.269594 4.319231 4.311068 3.9752977 4.1959276 4.2163706 4.188551 4.273396 4.4062886 4.389621 4.3433723 4.2512927
1369391_at 4.2927704 4.1332655 4.4515495 4.2428374 4.4727707 4.4269595 4.316442 4.4571805 4.3294525 4.4013247 4.7686496 4.4230485
1369392_at 4.98991 5.015856 5.0847406 4.9691157 5.017061 5.008747 5.222381 4.982871 4.854408 4.9524274 5.0812826 4.891636
1369393_at 3.4226463 3.540874 3.761691 3.8692443 3.7729099 3.6958947 3.715271 3.7126315 3.8762012 3.8386354 3.5627294 4.041491
1369394_at 4.892145 4.8703127 4.6158085 4.5970306 4.6340656 5.1632533 4.6990743 4.6554956 4.7789197 4.8018436 4.743682 4.4242954
1369395_at 3.7138064 3.6819751 3.5280073 3.6663206 3.52299 3.6851974 3.5415063 3.5987177 3.749485 3.450682 3.5329003 3.623744
1369396_at 5.9879274 6.118866 5.5928583 5.666151 5.8118496 5.6383076 5.707203 5.607809 5.8235216 5.8816957 5.913027 5.601347
1369397_at 5.094201 5.0150146 4.9107947 4.838558 5.084227 5.064093 4.950266 4.86002 4.9084363 4.974178 4.902863 5.004598
1369398_at 6.1634064 6.0550194 5.7709713 5.897512 5.557557 5.8728504 5.911779 5.816541 5.467534 5.951183 5.657104 5.708117
1369399_at 3.7758193 3.6939259 3.8430166 3.878903 3.6886709 3.905319 3.6781554 3.7416213 3.7718575 3.8439565 3.791193 3.6582687
1369400_a_at 5.98463 6.303374 5.5625467 6.043021 5.662482 6.429602 5.873295 5.915968 6.3853974 6.119374 6.340765 5.8687263
1369401_at 3.4748747 3.444373 3.3671536 3.4439306 3.4132938 3.2900174 3.4174938 3.4890895 3.3525984 3.3332305 3.4451551 3.3776317
1369402_at 6.688398 6.7678347 6.7104588 6.7123137 6.8203154 6.779585 6.6040025 6.624122 6.589776 6.7272987 6.3970633 6.4407067
1369403_at 4.835341 4.846707 4.663477 4.360796 4.625779 4.7008305 4.3655677 4.357167 4.470909 4.562566 4.988766 4.5085635
1369404_a_at 4.2684784 4.3184795 4.5213003 4.306776 4.2687635 4.345655 4.320567 4.352906 4.2724957 4.547064 4.4979343 4.459401
1369405_a_at 5.875257 5.809437 5.189285 5.3773046 4.85472 5.1006145 4.957277 5.1009774 5.0261645 5.1728005 5.3194394 5.501712
1369406_at 4.2931185 4.499625 4.2216387 4.228454 4.1790433 4.5413957 4.6743846 4.222754 4.358734 4.2851515 4.359284 4.208894
1369407_at 5.9409046 6.184937 5.870885 6.1129866 5.5535398 5.831335 6.1955967 5.7594 6.0045257 6.348344 6.521274 6.402163
1369408_at 4.8245125 4.8896294 4.609629 4.7713985 4.386739 4.7391443 4.7812567 4.575205 4.856724 4.3345695 4.838518 4.604631
1369409_at 7.6089525 7.600522 8.090488 8.083837 8.003253 7.7928567 8.001646 7.8866024 7.9625506 7.792368 8.006197 8.149411
1369410_at 7.3910646 7.4944963 7.8701353 7.5010414 8.166578 7.7569695 7.8647647 8.207812 7.6733813 7.8516283 7.7451105 8.381626
1369411_at 3.9331496 3.7576725 3.6960368 3.7685013 3.7155173 3.715504 3.7419624 3.6485374 3.9591131 3.6583958 3.7208471 3.5086648
1369412_a_at 6.690617 6.7734823 6.4390683 6.8012543 6.501121 6.5889554 6.605446 6.4513526 6.2858496 6.2972226 6.543858 6.5110965
1369413_at 5.6219106 5.6393228 4.606595 4.784674 4.6217833 4.8462725 4.61061 4.940341 5.0173464 4.654084 5.0591464 4.5578375
1369414_at 7.34961 7.347178 8.10273 8.006779 7.829611 7.9523525 8.113034 8.047466 7.9733515 7.997201 7.8936996 7.948306
1369415_at 7.8361287 7.842126 8.181415 8.2573395 8.293604 5.9825525 7.324883 7.843242 7.585728 7.447488 7.811892 7.726954
1369416_at 7.107163 7.043631 6.376716 6.441334 6.4168673 6.540892 6.5560703 6.432512 6.385844 6.592359 6.2054005 6.40725
1369417_a_at 4.604219 4.5557647 4.6818914 4.7658234 4.8453517 4.9701643 4.9780607 5.131883 5.134606 4.9551115 4.629831 4.7781305
1369418_at 4.86995 4.9225397 4.1885576 4.4662733 4.3157263 4.274091 4.3519793 4.408882 4.2400923 4.3151965 4.344403 4.391441
1369419_at 5.47827 5.615366 5.6721835 5.4050894 5.3635674 5.613337 5.6365743 5.4987516 5.483088 5.667211 5.47097 5.195553
1369420_at 4.788126 4.496251 4.3518033 4.584338 4.364819 4.5218697 4.504891 4.538442 4.738529 4.513647 4.5612545 4.348549
1369421_at 5.5800767 5.6223726 5.601667 5.7750998 5.7272725 5.190001 5.440212 5.6373553 5.2014 5.097944 5.476687 5.60013
1369422_at 6.559109 5.579854 5.323756 5.6503077 5.3926706 5.892168 5.976283 5.2494717 5.7968526 5.2951417 5.877764 6.058733
1369423_at 5.092524 4.8841343 4.591289 4.309441 4.4635973 4.4748497 4.5091486 4.382832 4.3527575 4.599606 4.438892 4.318976
1369424_at 11.875656 11.902112 12.2069 12.404859 12.243873 12.287339 12.3474865 12.177242 12.291022 12.254648 12.49722 12.492375
1369425_at 4.4218717 4.7695346 4.3148155 4.236334 4.4729147 4.2705927 4.3648167 4.2841682 4.4401913 4.405303 4.3024693 4.3868036
1369426_at 5.2211547 5.183768 5.1549525 5.1210976 5.20275 5.2500796 5.360435 5.2998815 5.23431 5.5061684 5.3259363 5.503835
1369427_at 8.698947 8.681116 8.699671 8.726086 8.757883 8.41477 8.850542 8.841258 8.7279625 8.779507 8.786912 9.12353
1369428_a_at 4.5773106 4.8156013 4.4505835 4.647129 4.3560047 4.806492 4.515583 4.4662237 4.6115847 4.4137335 5.0802097 4.4795723
1369429_at 3.7951741 3.6676586 3.660468 3.6414433 3.7191615 3.7806516 3.503906 3.67684 3.6951528 3.761306 3.590996 3.5266094
1369430_at 8.755291 8.764698 9.073475 8.923772 9.0319395 8.863191 8.841249 8.797714 9.008894 8.2821 9.187737 9.168445
1369431_at 5.4069047 5.4670663 4.2842283 4.5311365 4.4522314 4.587427 4.6680818 4.4280753 4.5230274 4.3277283 4.508584 4.4175267
1369432_at 5.4377465 5.361052 5.044833 4.9973645 4.987799 5.010547 4.9005494 5.116748 5.1922913 4.9653397 4.9759874 5.1966887
1369433_at 4.72982 4.880551 5.106727 4.788337 4.9842443 4.986068 4.859795 4.935061 4.849095 4.7362595 4.904289 4.753215
1369434_at 3.9153557 3.8832445 4.261737 3.837832 4.2636347 4.0622363 4.209731 4.166087 4.1690755 4.282102 4.352442 4.13058
1369435_at 11.567447 11.563043 12.241117 12.12723 12.129535 11.645932 11.919339 12.288285 11.949569 12.223292 11.36413 12.161398
1369436_at 4.251109 4.4643583 4.182953 4.256624 4.3312535 4.1905336 4.4882603 4.101433 4.110706 4.171196 4.219121 4.2266817
1369437_at 5.920077 5.8700967 4.768138 5.1468043 4.9290986 4.9422626 5.07477 4.839484 5.1775017 4.825467 5.176512 5.046625
1369438_at 5.345699 5.4838586 5.3127456 5.467615 5.6209664 5.4354196 5.4913397 5.211348 5.483827 5.4732995 5.4126067 5.5956316
1369439_at 3.69133 3.7492807 3.793151 4.0332475 4.393005 4.158388 3.9629457 3.852247 3.8450396 3.746022 3.8397503 4.0460987
1369440_at 5.9930177 5.9069815 6.106389 6.2783117 5.273373 6.5872684 5.7883325 6.0538125 5.846447 5.404812 5.372526 5.184799
1369441_at 5.095083 4.9925804 4.9015346 4.636571 4.7792044 4.8928 4.8232193 4.6666007 4.8085823 4.8676815 5.199226 4.783467
1369442_at 3.4596694 3.5776458 3.6043453 3.4754257 3.5626376 3.5414252 3.4288123 3.4854348 3.393498 3.47608 3.5798213 3.6123574
1369443_at 6.575341 6.587104 6.1853995 6.4199443 6.2449217 6.746103 6.7739644 6.8118825 6.4307427 6.4854074 6.8335423 6.6744175
1369444_at 3.9601054 3.8887005 3.8778806 3.9730272 3.9346545 4.0549207 4.1214876 3.9669514 4.1698246 4.096195 4.057127 4.019869
1369445_at 6.0268474 5.827601 5.8059464 5.621682 5.7303147 5.5524106 5.5422063 5.653018 5.6799517 5.9584513 5.444321 5.5608788
1369446_at 7.389446 7.2800674 7.117427 7.2534857 7.18241 7.137592 7.253223 6.8948045 7.1694117 7.083727 7.155729 7.3622704
1369447_at 5.971255 5.833752 5.818678 6.051032 5.773189 6.213423 5.927522 5.8912644 5.8531456 5.819355 6.152941 6.0508738
1369448_at 6.2596464 6.317495 6.649743 6.3985696 6.201962 6.3287663 6.546479 6.1544127 6.335902 6.1631737 6.390333 6.4405017
1369449_at 5.085269 5.0888205 5.0301504 5.136428 5.117696 5.086216 5.2244415 5.222829 5.3189864 4.9577646 5.3636413 5.1380696
1369450_at 10.555911 10.6056595 10.751371 10.05812 10.322532 10.750141 10.719777 10.924177 11.007296 10.969399 10.398633 10.418554
1369451_a_at 3.6311777 3.7226164 3.6221182 3.7184358 3.7967505 3.787125 3.767246 3.585147 3.6183987 3.5577815 3.7352357 3.5697124
1369452_a_at 7.572844 7.6059327 7.899162 8.034523 7.8857875 7.75683 7.80222 7.864277 7.6738067 7.7082686 7.249536 7.830551
1369453_at 7.2178698 7.238288 7.5023236 7.920575 7.345758 7.5902443 7.7588863 7.3507338 7.6161423 7.862965 7.3289456 7.3035083
1369454_at 4.8811474 4.845042 4.7577605 4.4887486 4.926071 4.70905 4.7028294 4.50989 4.764057 4.9348087 4.79548 4.34966
1369455_at 6.6426134 6.758075 7.069485 6.8616233 6.1006045 7.8225217 6.763267 7.1183414 6.543852 5.569454 5.7067127 5.7641945
1369456_at 3.6879797 3.7643993 3.563549 3.5418963 3.4112394 3.6596625 3.4451237 3.5375187 3.4935045 3.4693172 3.4952836 3.549795
1369457_a_at 4.6545506 4.561586 4.1801763 4.2762756 4.3369055 4.4072037 4.4238067 4.347184 4.2376347 4.169238 4.3665757 4.5975785
1369458_at 4.750794 4.7637215 4.742661 4.686022 4.792967 4.9282284 4.7087073 4.7012496 4.8857703 4.743966 4.936047 4.812011
1369459_at 6.4958577 6.3238215 6.0415854 6.513212 6.312159 6.3287616 6.358138 6.3535542 6.4705267 6.163226 6.632953 6.403937
1369460_at 5.087551 5.182954 5.238822 5.261572 5.4343386 5.176058 5.3068423 5.1536255 5.2014 5.321347 4.9294295 5.232143
1369461_at 3.980086 4.038679 3.9161155 3.8069024 3.9875805 4.0233803 3.9870534 3.9217513 3.8657131 4.062438 3.7311378 3.8572943
1369462_at 4.601533 4.580458 4.195998 4.4147253 4.400605 4.438864 4.3169985 4.259416 4.29456 4.1294045 4.366815 4.243801
1369463_at 6.3419657 6.241935 5.8615603 5.7262945 5.747048 6.2206116 5.7332306 5.820772 6.42106 5.643682 6.5640845 6.169277
1369464_at 4.828101 4.796812 4.6448383 4.698719 4.472579 5.035224 4.6948586 4.770792 5.036501 4.557936 4.8816643 4.6616945
1369465_at 12.52649 12.4754 12.752643 12.683706 12.851524 13.058912 13.038313 13.158096 13.163373 12.759277 12.676053 12.65124
1369466_at 3.782082 3.9271388 3.9006033 3.9552195 3.9071164 4.1537943 4.106939 3.8887768 4.2434525 3.7824798 3.9391122 3.9815397
1369467_a_at 9.161175 9.170271 9.370351 9.237361 9.073683 9.153917 9.002327 9.761021 9.477741 9.798935 9.22311 8.9470415
1369468_at 6.3423877 6.340662 6.869769 7.022189 6.9269423 6.7684946 6.723218 6.8392687 6.477422 6.579683 6.3404436 6.2568817
1369469_s_at 3.5469415 3.559446 3.629423 3.5723789 3.6341684 3.631517 3.6324992 3.6619616 3.5139647 3.6439216 3.632884 3.6353571
1369470_at 4.9794445 5.0507507 5.3826356 5.061535 5.3511343 5.2856617 5.0760403 5.0721197 5.063716 4.939091 4.902902 4.949222
1369471_at 4.772614 5.018219 4.6818914 4.766339 4.7602143 4.779566 4.539572 4.6886683 4.6128783 5.1759353 4.8509116 4.961813
1369472_a_at 6.17049 6.181235 6.1323876 6.198023 6.3289204 6.176202 6.2884507 6.1661096 6.461876 6.202001 6.3023257 6.4661274
1369473_at 9.316013 9.459465 9.785795 9.678005 9.742272 9.559925 9.7915 9.676094 9.554629 9.689471 9.191761 9.619048
1369474_a_at 3.9581292 3.9630167 3.725568 3.7338285 3.8319592 3.6975424 3.6710742 3.7084465 3.709457 3.8706598 3.6709685 3.774748
1369475_x_at 4.454536 4.4069724 3.8732646 3.80694 3.9077792 4.2042046 3.9969325 4.085329 4.3164706 4.044826 4.1991663 4.031848
1369476_at 5.06789 5.2142835 4.965883 5.3391085 4.8935843 5.1418533 5.0617833 5.0014014 5.3584957 4.910578 5.312996 5.05311
1369477_at 5.4439235 5.4602942 4.360792 4.34647 4.10639 4.7374983 4.4944057 4.453653 4.4245095 4.33951 4.418492 4.493716
1369478_at 4.737962 4.662472 4.4718575 4.305556 4.496562 4.67321 4.595534 4.7820907 4.5850854 4.5735755 4.8888774 4.6027017
1369479_at 6.476126 6.5148416 6.1859527 6.510172 6.2390833 6.66335 6.543177 6.3913016 6.5714703 6.335742 6.451071 6.5780253
1369480_at 3.8718665 3.9801476 3.7600794 3.7532678 3.8420684 4.0421615 3.9283133 3.8756468 3.7577825 3.6346443 3.7877135 3.7705562
1369481_at 4.6634607 4.5977974 4.1901984 4.38727 4.073642 4.6315165 4.1568108 4.2295303 4.2277036 4.266429 4.5983953 4.39454
1369482_a_at 3.9655404 4.155135 3.8237143 3.8252277 3.952159 3.9353032 3.8733594 3.879174 3.8898146 3.8319378 3.8649585 3.8613014
1369483_at 6.324366 6.3059344 6.421602 6.633983 6.793925 6.891114 6.7475286 6.52762 6.8864565 6.8305497 6.886193 7.147552
1369484_at 4.5402613 4.48217 4.6373177 4.5635376 4.705307 4.885581 4.706772 4.6883183 4.8843584 4.8402767 4.860508 4.812731
1369485_at 8.96872 9.020772 8.735968 9.211161 8.791288 9.050879 9.061904 9.310292 9.206887 9.457133 9.110227 9.259513
1369486_at 3.87498 3.9177053 3.9163668 3.8766148 3.9817517 3.9427013 3.910604 3.8456123 3.8074641 3.8690424 3.890236 3.8831155
1369487_a_at 4.2345467 4.250167 4.0719852 4.0503025 3.9433177 3.9976606 4.0823445 3.9221282 3.904621 4.0304127 3.9992065 3.9921756
1369488_at 4.3454857 4.23494 4.214968 4.1520147 4.340907 4.035936 4.1023808 4.1034975 4.112608 4.199486 4.1688967 4.3062906
1369489_at 6.888079 7.0543976 6.964679 6.8637857 6.7970266 7.198192 6.8869886 7.0660048 7.1238456 6.7351837 7.309509 6.8699136
1369490_at 4.076437 4.027459 3.9248922 4.095774 3.841273 3.8531013 4.094037 4.043644 4.1597033 3.6953197 3.9422495 3.808217
1369491_at 8.626647 8.6339035 9.09745 9.244521 8.638277 9.234365 9.227135 9.049753 8.467014 9.020902 8.515197 8.774036
1369492_at 9.933374 9.987495 10.60862 10.667389 10.551539 10.213188 10.665649 10.425294 10.079836 10.481 9.466799 9.937782
1369493_at 6.307519 6.6002884 8.820253 9.578721 9.375797 7.4905214 8.092911 6.7011437 7.011902 7.4992056 7.3001175 9.090621
1369494_a_at 6.3836656 6.2363515 6.291862 6.292825 6.317406 6.095329 6.33396 5.913134 6.452622 6.0574765 6.015056 6.4332795
1369495_at 6.003674 6.051896 6.145977 6.3876305 6.2835293 6.1104712 6.1015897 6.1598806 6.339879 6.2566547 6.635211 6.5175624
1369496_at 6.578805 6.60837 6.8030243 6.8985267 7.1417303 7.0151415 6.935487 6.975144 6.8515844 6.9522877 7.186385 7.0232306
1369497_at 5.004649 5.0020823 4.570341 4.561611 4.610659 4.6590934 4.262593 4.6900234 4.5734906 5.008748 4.967571 4.9991894
1369498_at 5.1969104 4.963158 4.346508 4.4777374 4.449464 4.4680843 4.436323 4.421504 4.602196 4.404854 4.677882 4.4939346
1369499_at 6.2063503 6.0730157 5.3878336 5.5889115 5.481813 5.223636 5.159196 5.270942 5.6863723 5.636861 6.0057206 5.564633
1369500_at 5.1955395 5.0410695 5.306429 5.343252 5.24481 5.2681866 5.2032337 5.1399546 5.060478 5.1025877 5.236334 5.3146963
1369501_at 5.6584673 5.5892944 5.825427 5.6069674 5.8122816 5.721638 5.7121344 5.906212 5.6887717 5.692829 5.7754283 5.6494913
1369502_a_at 12.397907 12.340423 12.540153 12.3539295 12.607758 11.954675 12.5197315 12.418715 12.544223 12.258943 12.088078 12.374317
1369503_at 3.3638551 3.378146 3.4620476 3.3391838 3.3424137 3.2882195 3.4343927 3.4866462 3.4770598 3.3395736 3.1761105 3.3713446
1369504_at 5.42265 5.3282604 5.2862434 5.356674 5.3110104 5.2156887 5.265418 5.0296855 5.4299994 5.1039634 5.3964267 5.417365
1369505_at 6.133202 5.9697075 6.009025 5.8145537 5.5105042 6.0252366 5.8160458 5.80453 5.745874 5.810634 6.1926475 6.2428136
1369506_at 4.8496118 4.8396783 4.7200813 4.7736907 5.047118 4.874122 4.9952116 4.765044 5.042676 4.7424073 5.002886 4.7820826
1369507_at 4.5976057 4.592656 4.736559 4.3514204 4.490967 4.7646027 4.670397 4.653595 4.619008 4.586009 4.7429132 4.3757896
1369508_at 5.641086 5.598516 5.3381777 5.592034 5.488583 5.578434 5.2819195 5.497409 5.4378414 5.3370337 5.5140524 5.279107
1369509_a_at 4.313403 4.2890234 5.1149855 4.8571186 5.2670937 4.5465536 4.446742 4.344764 4.5800834 4.5063696 4.4052324 4.5808964
1369510_at 6.8710403 6.9480295 6.977826 7.1511955 7.1439867 7.121919 7.0641317 7.063946 7.0175056 7.0101285 7.169792 7.274091
1369511_at 7.036767 7.122367 5.7021093 6.313082 6.9741845 6.520291 6.6683154 6.5113025 6.5440884 6.366649 7.3926454 6.312764
1369512_at 5.425317 5.537753 5.341522 5.3335667 5.251951 5.1572456 5.3283095 5.2314897 5.402275 5.3806615 5.3596106 5.3169837
1369513_at 4.745568 4.80496 4.773738 4.6991267 4.688571 4.966467 4.7979774 4.7853155 4.797702 5.112032 4.8831606 4.6213646
1369514_at 6.7595186 6.830118 6.3687143 6.6520824 6.502416 6.996426 6.779235 6.5891714 6.9486685 6.624859 7.0106025 6.7095723
1369515_s_at 4.6070166 4.560375 4.3917465 4.424239 4.4642053 4.634825 4.476557 4.2946825 4.426527 4.3443413 4.5240307 4.482342
1369516_at 4.110732 4.294536 3.959673 4.2732253 3.9592018 4.232222 4.115177 4.1012874 4.2053823 4.0777807 4.1831827 4.188408
1369517_at 5.6150746 5.534579 5.453602 5.527088 5.2691984 5.566538 5.4162765 5.305234 5.564741 5.333951 5.684062 5.6328044
1369518_at 5.2885118 5.317521 5.298131 5.185251 5.1865745 5.2462134 5.3199525 5.0986466 5.3382215 5.0752544 5.1789846 5.3969655
1369519_at 4.698474 4.8469105 4.486023 4.7384877 4.507946 4.7736907 4.585763 4.4678545 4.5542517 4.5332613 4.8204794 4.4897165
1369520_a_at 5.7695775 5.611253 5.4854794 5.5924115 5.4045143 5.7944736 5.5236855 5.365673 5.64898 5.591284 5.7174196 5.6480722
1369521_at 3.714646 3.7328758 3.69764 3.6983795 3.7846196 3.754556 3.884 3.85972 3.7548556 3.581043 3.994808 3.696236
1369522_a_at 3.3637986 3.378146 3.5127337 3.6504219 3.6664076 3.7870362 3.754663 3.5839393 3.7333922 3.4893777 3.865633 3.5728114
1369523_at 6.132909 6.1235037 5.8008494 6.0088477 5.826726 6.2526865 5.9516644 5.986795 6.129658 5.675293 5.9993577 5.8552637
1369524_at 4.7703247 4.686315 4.8950634 4.655421 4.97314 4.9686913 4.9014616 4.71837 4.9239316 4.835553 4.7918015 4.9314003
1369525_at 5.2164574 5.3672104 5.3043003 5.039172 5.1642065 5.400543 5.271097 5.144871 5.3037834 5.373472 5.3068247 5.280385
1369526_at 7.672405 7.6144905 7.8973317 8.039232 8.013679 8.336079 8.10779 7.947224 7.808161 7.494817 7.309509 7.656343
1369527_at 5.9472575 6.2655687 5.5297437 5.4465785 5.5194182 5.926558 5.807441 5.5771294 5.6766744 5.807192 5.877764 5.8720546
1369528_at 5.866547 5.9592276 5.2419815 5.634779 5.4118037 6.075369 5.6424704 5.675562 5.7955713 5.184628 5.914882 5.686247
1369529_at 4.867597 4.851684 4.3430977 4.5678473 4.5821967 4.766786 4.4986334 4.511878 4.5048146 4.515164 4.7839684 4.529351
1369530_at 5.0362945 5.070277 4.936143 4.998462 4.708637 4.9457397 4.9113364 4.829116 4.85645 4.665618 5.0749664 4.9834285
1369531_at 6.5999107 6.691717 6.242489 6.3385935 6.071346 6.891198 6.72801 6.9442644 6.5698185 5.7685356 6.4493837 6.3425817
1369532_at 5.0061665 5.0487394 4.8442745 5.185971 4.90306 5.0931563 4.885008 4.9554358 4.9279995 4.9785643 5.148348 5.0930605
1369533_a_at 6.1521697 6.1881256 6.6087317 6.1069136 6.7037983 6.423888 6.303931 6.176501 6.49325 6.685696 6.8106604 6.502448
1369534_at 5.213129 5.239708 5.1014824 5.063137 5.0822372 5.1209097 5.06079 5.2419357 5.150177 5.0925837 5.4533377 5.243082
1369535_at 5.3762665 5.4042406 5.1614394 5.1142473 5.170125 5.36902 5.103809 5.2239275 5.266436 5.2206936 5.1949787 5.0766134
1369536_at 5.5984426 5.4571404 5.2977533 5.312735 5.374741 5.521172 5.1599674 5.5162826 5.3982244 5.5792685 5.610749 5.3291783
1369537_at 6.066208 6.021612 5.545452 5.958699 5.599657 5.991254 6.2161884 6.0261483 6.1172447 5.4951096 5.413019 5.9221377
1369538_at 4.9121356 5.034874 5.092999 4.7396874 4.9561267 5.0792065 4.773031 4.8427577 5.022636 5.2317977 4.9422865 4.9487495
1369539_at 4.900529 4.9372416 5.4163923 5.285624 5.5785685 5.1217422 5.372306 5.170949 5.052664 5.3281603 5.082125 5.101831
1369540_at 4.397575 4.477422 4.2450686 4.470992 4.345334 4.4553065 4.6450825 4.4271803 4.639525 4.541079 4.5983953 4.4299865
1369541_at 4.307482 4.251786 3.8579092 3.5817223 3.8566566 3.8017364 3.8220725 3.6305475 3.5072992 3.9165118 3.6242044 3.7279522
1369542_at 5.4978223 5.5161424 5.5545406 5.4472547 5.449951 5.7279243 5.189373 5.4430394 5.7095037 5.3364277 5.842195 5.6661515
1369543_s_at 5.532859 5.54182 6.225696 6.1423974 5.7051187 5.7497516 5.701685 5.989977 6.008754 5.883611 5.4127874 6.014348
1369544_a_at 4.5293655 4.73328 4.167101 4.1859293 4.1160192 4.1803155 4.232355 4.1501083 4.1158257 4.131385 4.661545 4.1683598
1369545_at 5.647876 5.4612093 5.053928 5.3269496 5.308258 5.238138 5.263549 5.115997 5.5430074 5.3776727 5.667597 5.276136
1369546_at 10.13968 10.199559 10.641541 10.591634 10.532436 10.434061 10.487608 10.6709585 10.425044 10.303766 10.080086 10.014393
1369547_at 4.635833 4.7878513 4.4820457 4.6880016 4.44462 4.671754 4.6927133 4.451071 4.857278 4.511751 4.8275137 4.6154356
1369548_at 5.2912526 5.2988157 5.184154 5.3350034 5.4267454 5.3644114 5.4714456 5.304918 5.169525 5.1415133 5.435899 5.3393903
1369549_at 8.122593 8.041119 7.2776413 6.9980774 7.054939 7.547314 7.258615 7.2315683 7.358527 7.2653766 7.4376383 7.5214643
1369550_at 4.1627684 4.224041 3.9041765 3.8756142 3.8106613 3.921427 3.8908994 3.732004 3.925536 3.8762743 3.9783003 3.835291
1369551_at 5.5592155 5.539734 5.0515013 5.1366444 5.106717 5.175476 4.9758716 5.002925 5.064542 4.8709946 5.05398 4.964387
1369552_at 5.419171 5.5295315 4.898447 4.7853904 5.2087054 5.06635 5.036283 4.718583 5.3298755 5.086189 5.257071 4.9690256
1369553_at 5.4532285 5.4450617 5.0231013 5.4343433 5.0087323 5.3912673 5.367521 5.081211 5.4323683 4.8859024 5.23693 5.055891
1369554_at 9.059212 9.079478 9.21432 9.5182905 9.175549 9.050466 9.187439 9.187418 9.330316 9.348241 8.945588 9.205295
1369555_at 4.7239203 4.74914 4.410255 4.9473 4.653869 4.7336345 4.415538 4.259912 4.7091193 4.4753838 4.72247 4.6960874
1369556_at 5.1587086 5.2104464 4.9179335 5.1897817 4.999675 5.2111225 5.0123067 5.086072 5.0064583 4.808769 5.5013714 5.1815825
1369557_at 6.4038453 6.366581 6.299229 6.6465755 6.245265 6.3276763 6.458227 6.3900485 6.234517 6.465981 6.2590566 6.43238
1369558_at 8.071008 8.130073 8.462067 8.269226 8.477072 7.8374405 8.289892 8.346119 8.238636 8.804695 8.307475 8.613275
1369559_a_at 8.822914 8.788557 9.452124 9.184565 9.21591 9.166522 9.497774 8.997759 9.345488 9.808407 9.89377 9.623378
1369560_at 9.352508 9.426079 9.581404 9.839923 9.527343 9.5494175 9.423415 9.246023 9.413584 9.192142 8.676365 9.125446
1369561_at 4.448754 4.4132357 3.887234 3.9926615 3.9625566 4.3285456 4.065055 4.1864214 4.3280163 4.0271044 4.3942738 4.4570885
1369562_at 6.807236 6.8926754 6.2605233 6.1360183 5.939556 6.3532367 6.0271893 6.25062 6.104916 6.1836824 6.2769675 6.028542
1369563_at 4.7492003 4.7750616 4.606194 4.80705 4.6262107 4.6877384 4.7132063 4.750932 4.7113957 4.447236 4.6023035 4.48207
1369564_at 4.5893745 4.495202 4.7896795 4.4662313 4.6647577 4.603862 4.5365477 4.646742 4.7587366 4.5286417 4.696253 4.5451794
1369565_at 5.070496 5.065455 5.0276675 5.2754807 5.1474433 5.239921 5.3144846 5.122912 5.2446914 5.10434 5.2851686 5.3142567
1369566_at 5.3106117 5.3480616 5.395288 5.456973 5.3103147 5.474879 5.3974466 5.423786 5.421972 5.4803114 5.6955075 5.230917
1369567_at 5.173238 4.9779515 4.9418902 4.9854727 4.806612 5.5239387 4.8105297 4.75215 4.930883 4.8180013 5.4642844 4.8662224
1369568_at 4.750757 4.6499033 4.7475533 4.5677404 4.7516193 4.770133 4.574417 4.7674026 4.6107683 4.8280497 4.521438 4.6860723
1369569_at 5.4258704 5.3619037 4.663772 4.834098 4.6376777 5.0732727 4.6018057 4.653595 4.873944 4.3554735 4.742913 4.8577476
1369570_at 3.4214365 3.3519804 3.5574245 3.4726784 3.3960314 3.4944346 3.6921816 3.544213 3.5996883 3.3636203 3.5527182 3.4271498
1369571_at 8.5711775 8.598384 8.629349 8.805475 8.696842 8.51948 8.501675 8.779684 8.574044 8.728257 8.214155 8.529707
1369572_at 4.770382 4.713604 4.1516523 4.6207457 4.266041 4.7454996 4.390389 4.360074 4.546423 4.407136 4.7367163 4.520772
1369573_at 4.8539395 4.947596 4.717669 4.5749884 4.9442735 4.7013 4.5046864 4.492157 4.3938417 4.733732 4.448656 4.35688
1369574_at 4.2894025 4.1331463 4.012122 4.0508738 3.9051843 4.0290337 4.1933985 4.4982195 4.081511 4.1783037 4.20965 4.035859
1369575_at 3.7188597 3.8107464 3.7062228 3.7200377 3.6555727 3.9952571 3.736699 3.7571003 4.012059 3.8568275 3.913233 3.607094
1369576_at 4.002834 4.0393944 3.7968073 3.9140072 3.993332 4.0852804 3.9256105 3.865334 3.953257 3.841876 3.9610856 3.906054
1369577_at 6.5850415 6.6676936 6.685649 7.516783 7.646468 6.5658684 5.9672112 7.9158173 7.007311 7.6032424 7.2967772 6.6802893
1369578_at 4.8452454 4.612051 4.9513254 4.7938294 5.008521 4.729016 4.732245 5.0496044 4.8302727 5.2476974 4.8365917 4.8721466
1369579_at 6.27648 6.40612 5.8887167 5.789741 5.979272 5.9622126 5.908003 5.9373355 6.123896 5.929333 6.162653 6.190347
1369580_at 4.342062 4.5366507 4.2323313 4.7142587 4.349015 4.8313403 4.8230896 4.647031 4.8372264 4.43406 4.481736 4.6290474
1369581_at 11.142282 11.125232 11.309748 11.314233 11.246408 11.484845 11.260917 11.197416 11.300955 11.430361 11.299655 11.337771
1369582_at 6.2316866 6.261107 6.1050396 6.266809 6.455106 6.3424373 6.4586573 6.0961347 6.14077 6.191442 6.5217905 6.4249425
1369583_at 5.187711 5.0441313 5.101815 4.9578395 4.8736525 5.292188 5.0796614 5.272854 5.132823 5.2307897 5.0181494 5.1969414
1369584_at 6.0720916 6.1438894 5.741969 6.06932 5.987801 6.162367 5.817324 5.9249687 5.8682227 6.1925874 6.6795454 6.72895
1369585_at 4.179288 4.181273 3.7965226 3.86288 3.913166 3.9598203 3.8601885 3.8201568 3.9569862 3.887729 3.9228806 3.9682617
1369586_at 3.1773875 3.3170204 3.3603635 3.4816475 3.3836253 3.3957772 3.3309236 3.2944913 3.3918858 3.6055295 4.0894594 3.680638
1369587_at 4.3448334 4.326149 4.191682 4.565893 4.309562 4.685563 4.515455 4.34955 4.4272547 4.152314 4.6418138 4.4317536
1369588_a_at 7.27107 7.3184347 7.1729283 6.9712963 7.2380056 7.20386 7.2021365 7.2037735 7.0305963 6.7838445 7.4988155 7.3690295
1369589_x_at 3.9460971 3.8851726 3.8805048 3.9416385 3.7312024 3.9981809 3.7876916 3.9528542 3.8981962 4.1771965 3.9495358 3.7924747
1369590_a_at 6.033659 5.9783516 6.6831594 5.813455 6.2849627 6.0330462 6.516933 6.175368 6.5672126 6.215883 5.8358493 6.119218
1369591_at 4.066036 3.9428227 3.879529 4.0803413 4.117633 3.9709606 4.093154 4.0177383 4.001721 3.9523542 4.229413 4.133401
1369592_at 8.022671 7.993267 7.3101196 7.3467846 7.2861915 7.153806 7.102576 7.223996 7.3043623 7.2797403 7.471473 7.092591
1369593_at 3.6781719 3.6072402 3.3539736 3.6382396 3.4891593 3.464759 3.500168 3.5106153 3.546479 3.5237432 3.5409298 3.5343387
1369594_at 5.8528132 5.735966 6.052687 6.1129966 6.0421734 5.775273 6.173349 6.031929 6.061662 5.910369 5.5033274 5.6544123
1369595_at 3.9262428 3.9820924 3.6507854 3.7735856 3.850717 3.668279 3.6637146 3.7969232 3.7963831 3.6835413 4.4043818 4.1335707
1369596_at 5.0643663 4.999034 4.9065976 4.625543 4.7276516 4.8311133 4.747369 4.9186006 4.9505057 4.819587 4.893427 5.2239237
1369597_at 7.834219 7.80366 7.8090167 7.607638 7.669587 7.4614844 7.44235 7.729011 7.3790874 7.6651416 7.288926 7.5029483
1369598_at 4.5564556 4.4253483 4.5206604 4.200141 4.326151 4.4824014 4.2654095 4.262844 4.301461 4.510001 4.4922357 4.2461057
1369599_at 5.8892384 5.69321 5.2868147 5.4212327 5.4318013 5.521878 5.4456973 5.274772 5.553164 5.543902 6.041928 5.496233
1369600_at 4.384565 4.3005023 4.269128 4.416403 4.195178 4.4616995 4.253967 4.2617207 4.388824 4.388357 4.4436274 4.3715696
1369601_at 5.574109 5.4713717 5.764527 5.9527283 6.0974503 5.985188 5.89032 5.8270035 5.945626 5.916072 5.629006 5.9164658
1369602_at 4.754 4.616449 4.639468 4.49175 4.558357 4.634307 4.495672 4.7393208 4.525881 4.5965695 4.817753 4.512388
1369603_at 3.5666306 3.5386224 3.5458045 3.5423596 3.5474448 3.4810092 3.4667568 3.406552 3.5490746 3.5019112 3.6330168 3.5424442
1369604_at 4.945461 4.9706144 4.46286 4.6709604 4.6754837 4.662034 4.55095 4.448222 4.7728357 4.631811 4.824695 4.7378883
1369605_at 6.1031704 5.9255757 5.2885914 5.613544 5.4036703 5.7927175 5.686453 5.2474732 5.7819433 5.3382154 5.5518365 5.5166435
1369606_at 3.8680182 3.9049346 3.797403 3.6287568 3.7262373 3.8212547 3.936088 3.6818485 3.7260432 3.8806949 3.7125056 3.7007763
1369607_at 6.7455587 6.7667413 5.81772 5.829495 6.1362934 6.042376 5.8866496 5.7724624 5.9574723 5.8242083 5.8365674 5.916829
1369608_at 4.9377766 4.8396783 4.4004607 4.4856863 4.2991886 4.2956033 4.3240957 4.373789 4.5559797 4.324684 5.004657 4.425696
1369609_at 3.9049823 3.885397 3.6623065 3.7549522 3.6527264 3.7960567 3.6471112 3.697058 3.8706698 3.7847223 3.8386505 3.8880699
1369610_at 5.889476 6.175456 5.9278545 5.794266 6.043365 5.741814 5.584849 5.9302588 5.8606234 5.7589407 5.8633256 5.9785447
1369611_at 4.886849 4.7850018 5.3350573 5.4115 5.1924953 5.1742296 5.3742523 5.2386284 5.105072 5.5926905 5.486991 5.1465383
1369612_at 5.3925076 5.375924 5.157305 5.302624 5.2217026 5.3077073 5.2986813 5.098502 5.167174 5.3815746 5.1393423 5.295191
1369613_at 3.8921545 3.948949 3.8500364 4.024422 4.121813 4.078223 4.00064 3.9775374 3.9911504 4.0744944 4.5765414 3.9666016
1369614_at 4.4559627 4.5141034 4.293801 4.2884607 4.0520387 4.4056816 4.2275505 4.1022863 4.2399354 4.0679646 4.091541 4.482342
1369615_at 6.143247 6.3108745 5.6095686 5.6408253 5.7562776 5.8217406 5.747532 5.5703597 5.901302 5.5106716 5.717435 5.8369117
1369616_at 5.0760403 4.8228607 4.6078663 4.5117292 5.035965 4.72046 4.6814675 4.5429916 4.5772285 4.612677 4.641348 4.564911
1369617_at 6.8281245 6.7945213 6.982195 6.891129 6.6712236 6.993068 6.957108 6.515464 6.6525154 6.9703236 6.7533503 6.356932
1369618_at 4.9873347 5.263026 4.282948 4.7302704 4.5455394 4.557638 4.64596 4.632127 4.803492 4.433714 4.706128 4.534291
1369619_at 6.493765 6.457432 5.400861 5.621123 5.4084563 5.6538634 5.520789 5.529063 5.5597744 5.675855 5.8444004 5.4965487
1369620_at 3.9425888 3.875503 4.1671004 4.057312 4.223113 3.8484044 3.8795025 4.237195 4.0112524 4.001973 4.0787363 3.9615753
1369621_s_at 8.741148 8.763904 9.151401 9.181083 9.17182 8.851209 9.187264 9.01007 9.047694 9.200852 9.050562 9.143136
1369622_at 4.680581 4.5613747 4.4481325 4.8221316 4.4479494 4.623761 4.2270403 4.471182 4.3337975 4.425048 4.2547016 4.4299865
1369623_at 4.8942575 4.8083344 5.068552 5.1128464 4.681978 5.1878138 4.955058 4.9410944 5.5284605 4.850216 5.636176 5.3006887
1369624_at 6.1634545 6.060665 6.215088 6.1334195 6.902188 6.1740036 5.9890504 5.6838417 5.9647083 6.513329 5.994267 5.8922906
1369625_at 6.3645215 6.4504404 6.3765645 6.86269 6.296924 6.5840425 6.5017147 6.1118774 6.3582706 6.533925 7.316301 6.8341255
1369626_at 8.376286 8.427814 8.67056 8.7428875 8.481248 8.629457 8.722391 8.560631 8.642686 8.650542 8.882853 8.749344
1369627_at 4.406664 4.420062 4.1144943 4.1788282 4.156906 4.357365 4.445836 4.424916 4.378699 3.9983535 4.435464 4.5321846
1369628_at 8.133096 8.168918 8.74868 8.80677 8.977908 8.374118 8.841795 9.220822 8.65711 8.042452 8.444812 7.5691524
1369629_at 10.9177 10.973015 11.317087 11.326998 11.271304 11.11224 11.305048 11.4161 11.225405 11.37393 10.630696 10.886132
1369630_at 12.333869 12.359095 12.498173 12.609706 12.395051 12.424115 12.538984 12.559742 12.479517 12.383859 12.116868 12.294812
1369631_at 7.453373 7.4306207 7.402647 7.7230816 7.5581365 7.855844 7.563469 7.5035667 7.5627127 7.7051682 7.953745 7.485372
1369632_a_at 6.0530753 6.1555543 6.009125 6.1141224 5.9723887 5.720981 5.7617903 5.9280853 5.849962 5.952905 5.8269854 6.017556
1369633_at 9.92958 9.965538 10.511726 10.178136 10.306253 9.895551 10.324038 10.181501 10.151956 10.188093 9.348365 9.902605
1369634_at 6.6426 6.5877843 6.527236 6.649178 6.4381194 6.9380407 6.923213 6.799711 6.6760345 6.868731 7.638232 7.43324
1369635_at 11.620987 11.532124 11.784395 11.988467 11.864702 11.795368 11.965331 11.961183 11.955687 11.451732 10.725628 11.319173
1369636_at 12.170282 12.144442 12.413309 12.61997 12.446798 12.370452 12.653978 12.590957 12.646948 12.05695 11.599297 11.973168
1369637_at 4.9964285 5.1067557 5.082651 5.277139 5.61366 5.7201095 5.393194 5.3504715 5.571883 5.3206897 5.525879 5.5444794
1369638_at 5.291313 5.385038 5.5112023 5.611745 5.338458 5.733704 5.539233 5.394516 5.721889 5.6514955 5.6987147 5.4817185
1369639_at 4.1903276 4.2547684 3.7603233 4.2353563 3.9317892 4.0879087 3.9076657 3.9951627 3.9900684 3.7633371 3.9120927 4.01711
1369640_at 5.401126 5.6189637 5.748422 5.9884577 5.324072 6.059165 6.0720334 5.577578 5.775698 6.002928 6.2849936 6.575996
1369641_at 7.3523107 7.352817 7.3242598 7.3152256 7.2627144 7.15654 6.9259167 7.488965 7.0114236 6.9392977 6.884233 7.1518703
1369642_at 6.954612 6.862521 6.794607 6.480613 6.9035196 6.5239773 6.623701 6.90879 6.583306 6.2241817 6.8661175 6.629888
1369643_a_at 6.6881933 6.658965 6.62113 6.3913884 6.782336 6.116193 6.305802 6.2267404 6.196972 6.5170217 5.859314 6.3385353
1369644_at 8.372078 8.398354 8.48376 8.360574 8.742701 8.458028 8.552571 8.471828 8.3947 8.270699 8.289636 8.339318
1369645_at 4.523385 4.4426174 4.0992084 4.121318 4.313348 4.37549 4.268406 4.1423254 4.1889915 4.348606 4.23911 4.2204394
1369646_at 4.066522 3.972042 3.80947 3.8531039 3.867274 3.9359744 3.9933372 3.9401436 4.0830255 3.9788823 4.0220394 4.2236
1369647_at 5.733661 5.8290825 5.9052258 5.9671354 5.992533 5.7910028 5.786855 6.026975 5.8610926 5.949829 6.091144 6.1204324
1369648_at 5.9410896 5.856764 6.1095576 6.2446404 6.363592 6.1930466 6.1648197 6.4308724 6.202149 6.283937 5.9812775 6.4548035
1369649_at 5.2122245 5.1485457 5.2439413 5.1638207 5.2172832 5.2166376 5.4545007 5.07722 5.3917356 5.408469 5.3635845 5.2961993
1369650_at 7.22241 7.0800185 7.035884 6.859826 7.212598 6.642825 6.840733 6.745485 6.735844 6.8320603 6.9407797 7.0759487
1369651_at 5.7180405 5.608822 5.560044 5.586989 5.4351006 5.4888864 5.6339593 5.5203896 5.3188725 5.4012666 5.6985445 5.4987054
1369652_at 3.7694256 3.7282677 3.6696234 3.7485118 3.773386 3.9269073 3.6486735 3.724032 3.7933836 3.690093 3.8526387 3.815249
1369653_at 6.9107666 6.8184075 6.8446937 7.147622 6.7835755 6.7695694 7.0992794 7.0975466 6.854396 7.2719917 7.0616236 7.0589094
1369654_at 10.19571 10.122952 10.2902775 10.407248 10.37214 9.983938 10.306457 10.440682 10.249963 10.287432 10.029307 10.030841
1369655_at 8.320141 8.179548 8.2936945 7.2028723 8.961569 7.010546 7.602698 8.716329 8.252443 7.4383726 6.608877 7.1749268
1369656_at 6.443819 6.1429224 6.8360443 6.5669904 6.860659 6.46199 6.385653 6.7049866 6.5179224 6.946927 6.2607875 6.81719
1369657_at 4.4695272 4.546276 4.0273986 4.284629 4.13831 4.3459945 4.166663 4.0661125 4.455053 4.199253 4.1526732 4.099207
1369658_at 8.668625 8.679108 8.929861 8.888938 8.858438 8.56858 8.57534 9.154022 8.941225 9.01506 7.8163323 7.8937593
1369659_at 5.4605355 5.4343963 5.736224 5.6052194 5.7478223 5.690799 5.766963 5.86723 5.8724685 6.057717 5.9625063 6.000335
1369660_at 5.139685 5.335884 4.85839 5.039281 4.907283 5.1771474 4.995185 4.9428368 5.276663 5.0873337 5.3890743 5.4346714
1369661_at 8.23856 8.205815 7.9313197 7.8974514 7.9447484 8.071856 7.881977 7.6846924 7.91824 7.8822017 7.972337 7.8660226
1369662_at 3.7186549 3.6282175 3.4897962 3.5582585 3.4525108 3.5388784 3.518454 3.4616601 3.5495489 3.53731 3.5527182 3.6481855
1369663_at 9.245924 9.299306 8.651546 5.989623 8.491817 9.937961 8.680681 8.960447 5.66521 8.101672 8.265514 9.478147
1369664_at 9.079322 8.990819 9.96797 10.550923 10.114362 9.927382 10.558589 9.799906 10.121317 10.466941 9.959006 10.336735
1369665_a_at 7.581692 7.697884 7.3243794 7.3331347 7.0134134 7.093651 7.5278053 7.3743534 7.522122 7.6785355 7.0278335 7.119451
1369666_at 5.7407713 5.780096 6.0194974 5.7375946 5.7416463 5.859472 5.8822722 6.142565 5.7471905 5.946834 5.8419795 5.9259257
1369667_at 6.1680603 6.2466774 6.7848 6.5243745 6.514024 6.72757 6.5291443 6.779461 6.421081 6.8145757 6.6402006 6.547981
1369668_x_at 3.7431173 3.7704651 3.9372373 3.8127344 3.7811816 4.086767 3.8834372 3.806047 3.845023 3.8693616 3.9888566 3.8750222
1369669_at 6.950603 6.833507 7.5402527 7.299468 7.4744115 6.858698 7.375278 7.384664 7.416204 7.2209888 6.6755 7.2217503
1369670_at 5.025831 5.397133 4.887311 5.4596786 4.9902267 5.1962595 5.0169973 5.50608 5.7010255 5.5088644 5.125081 4.7534246
1369671_at 11.743061 11.764549 12.102031 12.055966 12.030889 12.01605 12.18609 12.036458 12.022893 11.856701 10.749669 11.617252
1369672_at 6.2915792 6.1100464 6.3147683 6.2833176 6.2549243 6.289099 6.2004375 6.2178946 6.163303 6.194716 6.3532186 6.530573
1369673_at 4.6626625 4.7067413 4.3071938 3.8971272 4.1675415 4.11787 4.012882 4.471825 4.222559 4.2330556 4.2607493 4.4645963
1369674_at 3.597261 3.7298539 3.8461127 3.5694284 3.5814495 3.578884 3.6131384 4.4060564 3.5948174 3.975141 4.31776 3.5509582
1369675_at 6.5637617 6.4975686 6.385592 6.3216276 6.442702 6.4298654 6.2662187 6.311762 6.2369103 6.5789595 6.157652 6.213819
1369676_at 7.0394764 6.8713946 7.0043826 7.040667 6.69789 6.9847016 6.736655 7.038747 7.4185376 6.800029 7.345736 6.9670215
1369677_at 3.5580308 3.4941895 3.6515586 3.6864653 3.688853 3.8552806 3.5447 3.6386752 3.572538 3.7618089 3.5593755 3.751789
1369678_a_at 6.78085 6.7680526 7.193138 7.460274 7.186844 7.072764 7.087914 7.3251953 7.065641 7.170762 6.921955 6.9411297
1369679_a_at 8.74528 8.928434 9.005501 8.946909 8.725046 8.628725 8.926035 8.785725 8.855495 8.468815 8.232412 8.812109
1369680_at 5.747847 5.8886623 5.2050695 5.5088954 5.1813526 5.3631597 5.090764 5.287572 5.2729797 5.1455293 5.3806553 5.2204037
1369681_at 5.843288 5.9107385 4.6278834 4.826921 4.9815173 5.104748 4.7859855 4.9522896 5.0235276 4.8535814 5.127763 5.0027256
1369682_at 6.7174716 6.724477 6.9458356 6.81859 6.7143545 6.6690145 6.538682 6.676153 6.8010507 6.830802 6.9713864 6.779288
1369683_at 6.0923944 6.140498 6.365754 6.0785904 6.2226596 6.164663 5.952912 6.211098 6.239826 6.020393 5.9478383 6.039014
1369684_at 5.313796 5.3373456 5.1643457 4.9066715 4.9272823 4.838125 4.8611264 4.855695 4.823464 4.8607254 4.9115095 4.8317633
1369685_at 4.165654 4.139279 3.8738098 3.845321 3.9006038 3.8732677 3.940477 3.8729887 3.8684146 3.8178318 4.052817 3.954814
1369686_at 4.9979286 4.8573394 4.552372 4.2138805 4.393419 4.5883646 4.380938 4.492383 4.4111285 4.36704 4.429939 4.553454
1369687_at 4.614552 4.43839 4.3468094 4.307081 4.2424607 4.761752 4.1833644 4.1694546 4.6380286 4.3018413 4.535629 4.4449263
1369688_s_at 5.439532 5.301938 5.297271 5.316352 5.176777 5.346116 4.886177 5.0905533 5.3371253 5.366158 5.620059 5.3561926
1369689_at 6.6023927 6.5667996 6.689973 6.6362066 6.5375805 6.616933 6.6793594 6.7508054 6.595618 6.660777 6.810367 6.708791
1369690_at 7.0043755 6.9294515 6.4599805 7.15316 6.4877615 6.863723 6.2996235 6.646145 6.62477 6.5193005 6.7300754 6.6943674
1369691_at 5.5600214 5.4431973 4.861266 5.0261364 4.620787 5.148681 4.6742525 4.9812794 5.0532866 5.1511965 5.210599 5.1835127
1369692_at 3.8933728 4.0567284 3.9403603 3.9002647 4.103875 3.9393342 3.9678957 3.967447 3.7854562 4.043845 4.1705914 3.9092586
1369693_a_at 5.211847 5.3138595 5.5823073 5.5020585 4.8672414 5.3017726 5.7389073 5.4347205 5.7507663 5.6799164 5.30042 5.528963
1369694_at 3.817183 3.8949482 3.7747216 3.6389534 3.620532 3.6382227 3.6755369 3.6212542 3.5959618 3.631396 3.632502 3.5834746
1369695_at 4.908789 4.7620516 4.337099 4.4913945 4.5036497 4.5041647 4.395133 4.391321 4.5532084 4.260466 4.5166106 4.4912786
1369696_at 3.746564 3.756044 3.8543184 3.899144 3.857305 3.7974102 3.9324794 4.003497 3.9759908 3.6713314 3.899908 3.9524837
1369697_at 4.677105 4.7706146 4.3584647 4.3174844 4.5084057 4.9263897 4.574442 4.1864977 4.9230914 4.2449017 4.9138575 4.5705357
1369698_at 5.4862933 5.2774553 5.141433 5.0130334 5.200521 5.0398283 5.300749 5.078104 5.0940747 5.167766 5.367461 5.060608
1369699_at 5.1450377 5.08654 5.047679 4.8284483 4.921385 5.0550776 4.9560814 4.963835 5.0550923 4.7379026 5.0460663 4.7822666
1369700_at 5.7848587 5.8176603 5.7551737 6.0503078 5.7786307 5.7467117 5.7569323 5.886105 5.8736153 5.875125 5.823225 5.966972
1369701_at 11.907874 11.833139 12.373455 12.198402 12.255738 11.849919 12.173726 12.051883 12.072672 12.1792965 11.082708 11.729791
1369702_at 6.5569234 6.5802164 7.0925565 6.6564965 6.7975917 6.451209 6.5622478 6.4293904 6.35504 7.019088 6.78496 6.995088
1369703_at 7.434385 7.45952 7.3365526 7.5275126 7.196958 7.3970256 7.2614846 7.202829 7.339756 7.841179 7.588182 7.599288
1369704_at 6.713604 6.8384285 7.0910077 6.7606735 7.0437126 6.8276577 6.5492196 6.915791 6.726141 7.08096 6.8918004 6.691699
1369705_at 5.320187 5.4961863 5.459835 5.141243 5.2670937 5.4603825 5.225951 5.133099 5.3457823 5.317295 5.313134 5.357401
1369706_at 4.1308146 3.9719975 3.994813 3.9721494 4.012287 4.054872 3.9245677 3.9333367 4.0226884 4.059615 3.9604897 3.8872247
1369707_at 5.1578517 5.148681 4.8718376 4.5937495 4.7485685 4.5636373 5.0153065 4.611825 4.9097695 4.9525514 4.830835 5.327862
1369708_a_at 5.3863354 5.31394 5.271292 5.390572 5.2833347 5.5165424 5.091654 5.1615 5.5037293 5.326203 5.3313155 5.524506
1369709_at 4.440548 4.476547 4.269251 4.3677635 4.367162 4.565156 4.7387323 4.6019735 4.881104 4.246273 4.7080626 4.4147882
1369710_a_at 3.7211964 3.6626377 3.6118424 3.5848656 3.7228801 3.7266529 3.7925434 3.70066 3.765816 3.5600886 3.8369102 3.5449965
1369711_at 5.463549 5.464627 5.0119286 5.515538 5.0641246 5.9131393 5.685814 5.475987 5.6583424 5.0703373 5.5971184 5.3204455
1369712_at 6.4744525 6.359273 7.375092 6.9557033 7.282395 6.65513 6.828681 6.961002 6.8930225 7.007507 6.9086924 7.102625
1369713_at 6.973323 6.992219 6.1936984 6.2378707 6.0970883 6.603328 6.5002637 6.5183177 6.527422 6.454226 6.839142 6.6492577
1369714_at 6.749248 6.726575 6.519745 6.6233077 6.5002027 6.369662 6.445154 6.6727333 6.403236 6.587751 6.416384 6.6341476
1369715_at 4.5548763 4.5229883 4.4225564 4.6011825 4.469122 4.3501077 4.342664 4.308742 4.653554 4.292515 4.6480417 4.595969
1369716_s_at 9.464169 9.476582 9.793918 9.618994 9.4301 9.528402 9.750994 9.573339 9.622722 9.85329 9.446165 9.514765
1369717_at 5.114332 4.936488 4.518027 4.8863482 4.427541 4.696927 4.622783 4.5806355 4.9571877 4.492422 4.71251 4.5979433
1369718_at 8.495606 8.4686985 9.127657 9.196291 9.209358 8.655171 9.151823 9.115534 9.020831 9.041261 9.200777 8.968067
1369719_at 3.1575444 3.1852086 3.2530184 3.30751 3.2192764 3.2387347 3.298835 3.2928421 3.187814 3.1038494 3.309386 3.1591976
1369720_at 8.675506 8.718198 9.278212 9.359614 9.268713 8.900025 9.047145 9.302719 9.164529 9.043643 8.631704 8.891434
1369721_at 5.010727 5.2384295 5.1116657 5.089096 4.8121367 5.0739617 5.2550793 4.901903 5.167474 4.834507 5.15383 5.2036114
1369722_a_at 8.166881 8.044938 7.787964 7.7553253 7.7972794 7.823909 7.7500734 7.844865 7.664741 7.959262 7.6578603 7.6020365
1369723_at 7.0646653 7.2547917 6.9520593 7.303268 6.9525394 6.957102 7.003758 6.969595 6.880907 7.053514 6.87167 6.9123135
1369724_at 5.527281 5.5840425 5.4174056 5.4185367 5.850651 5.8510976 5.6036124 5.442431 5.47756 5.432696 5.542961 5.5957956
1369725_at 7.560867 7.5129085 8.200519 7.57208 8.037276 7.4605656 7.4289317 7.5047836 7.6132984 7.680242 7.5966706 7.2588506
1369726_at 8.61645 8.636467 8.312794 8.194789 8.273127 7.6629806 8.4402275 8.262304 8.215291 8.585713 8.572108 7.9015865
1369727_at 13.581313 13.528652 13.883292 13.777277 13.801838 13.750379 13.782381 13.801838 13.839175 13.922054 13.763689 13.991547
1369728_at 4.9268613 4.7355785 5.299506 5.175434 5.361479 5.3275743 5.248729 5.154889 5.230981 5.2333784 4.899833 4.9905343
1369729_at 7.7593703 7.774663 8.326204 8.438774 8.02914 7.9238687 8.1168995 8.323488 8.0743885 8.197997 7.8366456 8.281166
1369730_a_at 5.096647 5.095935 4.982522 4.8774157 4.9535046 4.9225106 5.1053586 4.875862 4.953896 4.9111795 4.9041967 4.7721043
1369731_at 3.5266669 3.5111122 3.6525245 3.622517 3.5478442 3.720902 3.6874838 3.8281457 3.6179202 3.6753964 3.5695765 3.451956
1369732_a_at 4.858656 4.701973 4.5989857 4.6800547 4.641305 4.950716 4.7917376 4.783269 4.6170626 4.701795 4.9967346 5.206315
1369733_at 8.759215 8.762001 9.017582 9.036714 9.118717 8.783031 9.119427 8.981756 9.066047 9.137079 8.981457 9.190584
1369734_at 8.113089 8.078191 8.702311 8.654717 8.567198 8.490362 8.546013 8.641906 8.411718 8.669685 8.28369 8.528093
1369735_at 5.658089 5.7036986 6.2407875 5.8071256 6.301193 5.8988485 5.7304463 5.8519135 6.166084 6.5168276 6.1281967 6.011524
1369736_at 5.314059 5.4233317 5.4521255 5.2432637 5.5349545 5.5564456 5.333214 5.4887915 5.365602 5.3616323 5.262831 5.351257
1369737_at 8.074848 8.054758 8.640557 7.8897367 8.541447 7.7575 7.972807 8.431741 7.8337293 8.08938 6.1312337 6.9915123
1369738_s_at 9.201564 9.224867 9.318843 8.852947 9.23788 9.179854 9.189856 9.185788 9.034933 8.929226 8.697651 8.851084
1369739_at 5.1572013 5.3263636 4.498229 4.388719 4.378274 4.4709344 4.493672 4.3039193 4.4262133 4.5205507 4.591755 4.520274
1369740_at 5.4713054 5.334038 5.3040147 5.3843694 5.1338778 5.3941884 5.217854 5.4375224 5.286069 5.6908965 5.303962 5.3750916
1369741_at 6.387164 6.3515415 6.0585546 6.0090857 6.0555496 5.772289 5.7318916 5.819532 6.0884356 5.662354 5.9555273 6.0143466
1369742_at 4.996748 5.005557 4.848521 5.0055275 4.8076744 5.011693 4.676013 4.59714 4.673971 4.7159195 4.792267 4.8103094
1369743_a_at 7.949246 7.9830103 8.551501 7.7865524 8.29038 8.184526 7.934748 8.460237 7.8485303 8.226499 8.3141775 8.448719
1369744_at 4.9480414 4.793524 4.5103955 4.923492 4.6715035 4.9210963 4.847139 5.02408 4.9022365 4.7049413 5.0856156 4.771074
1369745_at 6.5718827 6.4560485 6.1657753 6.2580338 6.1380863 6.1301193 6.155857 6.1286325 6.5307784 6.232489 6.2176776 6.0798073
1369746_a_at 10.874638 10.807414 11.356353 11.123654 11.423563 10.924322 11.479103 11.307567 11.474653 11.053479 10.667514 10.777633
1369747_at 6.135591 6.1740437 6.304729 6.414223 6.315009 6.325351 6.144605 6.618898 6.2830415 6.3580027 6.1606994 6.0611906
1369748_at 3.6121562 3.7710338 3.6537893 3.694037 3.7753398 3.9056158 3.6267853 3.7820542 3.8173301 3.5712004 3.6956747 3.6949923
1369749_a_at 5.036847 5.081874 4.5507874 4.66524 4.47653 4.91893 4.7370424 4.4428988 4.797265 4.624761 4.783899 4.8620796
1369750_at 3.9123023 4.004573 4.1026096 4.1268883 3.9734201 4.243332 3.930071 4.312338 4.1830997 4.002185 4.108482 4.203958
1369751_at 5.094384 5.0960293 4.302453 4.634556 4.253022 4.588514 4.5192175 4.4806795 4.693562 4.3523264 4.7294908 4.595655
1369752_a_at 5.0127 5.03267 5.0410705 5.102829 5.038059 5.1341586 4.939972 4.899173 5.0491714 5.1529384 5.1509967 4.9791956
1369753_at 4.6151175 4.660659 4.1314754 4.249431 4.093888 4.2949295 4.2599416 4.064927 4.360251 4.089979 4.2603326 4.1856675
1369754_a_at 7.3466682 7.314819 7.708786 7.6371226 7.661484 7.3494296 7.673689 7.5346513 7.521121 7.815162 7.5279274 7.653165
1369755_at 4.0080214 4.032942 3.8250506 3.8006861 3.8920379 4.0113273 3.7419624 3.5781674 3.8242283 3.853429 3.8636215 3.658726
1369756_a_at 7.316457 7.1491604 7.4470687 7.497138 7.2861915 7.657173 7.6877146 7.722853 7.515935 7.7227077 7.9710402 7.5375667
1369757_at 6.353228 6.2844887 6.056257 5.9120474 6.192874 6.150933 6.096515 5.7327156 6.169435 6.118695 6.073691 5.7459755
1369758_at 7.7626057 7.763983 7.8078027 8.551418 7.9417953 7.6876955 7.6781673 7.676186 7.2876625 7.643613 7.694049 7.943495
1369759_at 5.899493 6.0941687 5.273727 5.106826 5.588169 5.4922075 5.523362 5.2875304 5.427122 5.42968 5.7043843 5.501712
1369760_a_at 4.1585255 4.261166 3.9172952 3.8024044 4.0549183 4.442217 3.7885354 4.082134 3.870011 4.0132523 3.9780893 3.943912
1369761_at 4.020362 4.2492886 4.031122 4.111241 4.088172 4.249189 4.3215785 4.214311 4.261383 3.9832428 4.051099 4.1793
1369762_at 4.0494018 3.9928353 4.086178 4.0090284 4.219693 4.411081 4.2184744 4.371068 4.363184 4.062082 4.1162896 4.042986
1369763_at 4.1154933 3.9653301 4.1459904 4.2568884 4.1845527 4.3891087 4.1612425 4.184707 4.2468777 4.120249 4.0230045 4.097229
1369764_at 12.6875725 12.733457 13.067216 12.743488 12.913471 12.850623 12.936727 13.010313 13.221773 13.505228 13.716176 13.647108
1369765_at 3.5800793 3.629804 3.6422672 3.5825293 3.480107 3.679814 3.5477712 3.6536338 3.5228984 3.4190323 3.5804923 3.696956
1369766_at 5.6031523 5.635286 5.9873652 5.8851027 5.747048 5.9194937 5.978405 5.5927544 5.741474 5.680993 5.7101045 6.139665
1369767_a_at 4.0426426 4.098507 4.3556967 4.17412 4.090537 4.444495 4.0210466 4.223607 4.2287226 4.184367 4.368868 4.235488
1369768_at 6.7565336 6.6752987 6.2321744 6.3519382 6.3357472 6.283105 6.517467 6.3375454 6.2773542 6.2098923 6.199917 6.2503586
1369769_at 5.1136227 5.083612 4.677208 4.6969748 4.629404 5.1006145 4.8476906 4.6103787 4.692407 4.6489935 4.6586895 4.639181
1369770_at 4.427237 4.1311655 4.230116 4.4077997 4.393243 4.4802523 4.4624968 4.3887277 4.6414804 4.460684 4.25996 4.5169435
1369771_at 4.9679966 5.1664944 5.1931973 5.8468785 5.2493057 5.4215975 5.6188736 5.3161345 5.300565 5.2502623 4.67395 5.379409
1369772_at 6.973398 6.952025 7.051103 7.1450906 7.047559 7.139348 7.198031 7.1139827 7.214816 7.278764 7.8649187 7.5042105
1369773_at 4.281862 4.5517836 4.4804707 4.5489483 4.313652 4.483515 4.574782 4.747631 4.5113106 4.5730734 4.795477 4.604187
1369774_at 4.860314 4.748101 4.339243 4.754768 4.6947646 4.6608343 4.5275545 4.345022 4.4788814 4.492514 4.641101 4.4977565
1369775_at 7.4636602 7.352196 7.96519 7.4566145 7.867662 7.6068387 7.977931 7.7950206 7.4735193 7.8185687 7.551452 7.6008883
1369776_a_at 6.962811 6.898308 6.889179 6.835939 6.9430766 6.7294335 6.853371 6.914778 6.743559 6.834147 6.720328 6.8189015
1369777_a_at 6.873023 6.8245063 7.206351 7.4296837 6.949262 7.096557 7.317908 7.327159 6.95439 7.079165 6.860987 6.7359896
1369778_at 4.2198305 4.221367 4.048979 4.0404987 3.9866369 4.150347 4.1456523 4.137697 4.7343974 4.1952314 4.1966653 4.0010433
1369779_at 5.303274 5.297179 5.5336366 5.6328793 5.314147 5.3715234 5.330695 5.485614 5.2981925 5.4927177 5.5352187 5.611144
1369780_at 7.007706 6.8384285 6.5691786 6.857604 6.7761846 7.127885 6.685121 6.4352503 7.1005874 6.696814 6.999555 6.6037126
1369781_at 4.032347 4.0603104 3.9150467 3.792205 3.799424 4.1508846 3.8454912 3.957688 3.9808047 4.0025487 4.0151567 3.92101
1369782_a_at 6.0384455 6.174999 5.91897 5.8806467 5.9615955 6.3356256 5.986595 5.8585567 6.027092 6.0399737 6.054947 5.9282827
1369783_a_at 5.181758 5.2513814 4.8288627 4.7961817 5.0635242 5.140347 4.9275827 4.7264633 4.775994 4.637011 5.075671 5.0492816
1369784_at 4.0540724 3.9660454 4.0188017 4.013956 3.8767385 4.258458 3.989328 4.1133785 4.0235214 3.8966408 4.19777 4.199211
1369785_at 7.4377465 7.5093746 7.9317093 7.99817 8.005184 7.8548555 7.8298388 8.137909 7.603378 7.761685 7.085549 7.4330683
1369786_at 6.459842 6.530062 6.6814127 6.700138 6.739561 7.1774077 6.7563534 6.665052 6.925936 6.705793 7.004367 6.904058
1369787_at 3.9837909 3.9801476 3.9461045 3.8010519 3.9145203 4.2451963 3.9945626 3.7886217 3.7628157 4.126361 3.8641036 3.7066257
1369788_s_at 6.8563695 6.7791343 7.149869 7.341683 6.885002 7.04825 6.6192784 7.2096725 6.627639 6.983266 7.0853486 7.0416427
1369789_at 3.3241427 3.3579764 3.566483 3.5833156 3.6576362 3.5002046 3.5611663 3.4007227 3.4329715 3.672352 3.5355377 3.441734
1369790_at 10.785327 10.960636 11.858311 11.366568 11.719048 11.572632 11.768554 11.666314 10.607621 11.565615 9.233355 9.976645
1369791_at 7.488495 7.5495334 7.7876253 7.97922 7.9323936 7.7339773 7.6927996 8.06662 7.6470323 7.7876105 7.137572 7.61038
1369792_at 6.5419216 6.427342 5.9852777 6.0105176 6.119489 6.24698 6.087339 6.072517 6.3494816 5.889029 6.19664 5.935863
1369793_a_at 4.2257175 4.275983 4.3919706 4.5507164 4.456565 4.21056 4.4334707 3.9983847 4.4183626 4.4809313 4.648551 4.6727552
1369794_a_at 6.1036644 6.0577426 4.9122643 5.069862 5.095593 5.4750586 4.8238797 5.038479 5.1718755 5.2761602 5.049334 4.8185997
1369795_at 4.3330517 4.2701206 4.3233066 4.1283655 4.403434 4.264797 4.2217474 4.1701155 4.131549 4.2547045 4.2784014 4.2352276
1369796_at 5.1396 5.1058207 4.719701 4.8845205 4.887101 5.4270635 4.787967 4.995942 5.2407937 5.130928 5.1989555 5.0056586
1369797_at 4.602012 4.454668 4.375642 4.3296003 4.44462 4.6569824 4.388257 4.4031773 4.477767 4.2903214 4.549378 4.468912
1369798_at 5.2781754 5.399316 4.959466 4.6928453 4.8678083 5.0418587 4.6550503 4.5956764 4.993409 4.7252336 5.3438845 4.92614
1369799_at 9.848975 9.850843 10.035486 10.232888 9.985538 9.998672 10.204636 10.154862 9.905502 9.958211 9.219609 9.507155
1369800_at 4.5006585 4.35746 3.8885882 4.079466 3.8105292 3.9232664 3.7961578 4.014655 3.9385672 3.8052201 4.0487266 3.9519117
1369801_at 4.6581373 4.7403765 4.8810983 4.773985 4.8564663 5.008503 4.8376336 4.850662 4.916172 4.98438 5.1070843 5.2711363
1369802_at 4.6117706 4.6670403 3.854574 3.9855723 3.9815369 4.16733 4.0242796 4.07736 4.247377 4.0049496 3.878766 3.8231506
1369803_at 5.0606523 4.965921 4.8058834 4.7937946 4.7779245 4.594754 4.728981 4.644163 5.0059342 4.696251 4.7591586 4.6713667
1369804_a_at 4.708339 4.8312416 4.6111336 4.6061 4.9785447 4.567363 4.9766665 4.746655 4.8495536 4.604839 5.35917 4.5052624
1369805_at 4.0911026 4.304435 4.019388 4.326666 3.9262435 4.125309 4.1036057 4.277692 4.400834 4.044826 4.2819433 4.1123867
1369806_at 4.900675 4.844021 4.90319 4.764967 5.025526 5.104829 4.876915 4.838292 4.8278313 4.9362683 5.1303644 4.941224
1369807_at 4.9730945 4.972129 4.9576187 4.9264965 4.9203076 4.950716 4.9948697 5.047625 5.0370064 5.045234 5.1772375 5.0058208
1369808_at 5.557603 5.770277 5.34715 5.881161 5.8437457 6.036487 6.146448 5.684391 6.194083 4.9889274 6.0798035 5.6876655
1369809_at 6.0039053 5.882693 5.435786 5.3514295 5.181899 5.54311 5.1407957 5.308102 5.28055 5.225457 5.5014663 5.3221526
1369810_at 7.4552603 7.503373 6.495142 6.7264123 6.8396235 6.640094 6.6036015 6.9924192 6.694007 6.711793 6.9072585 6.833472
1369811_at 5.193961 5.368312 5.0269537 4.8431387 5.048171 5.1395226 4.9162903 5.094282 5.1541815 5.1029825 5.2797127 4.9870005
1369812_at 5.903549 5.884347 5.990654 5.846249 5.919959 6.1797295 5.919357 6.126028 6.145329 5.9097443 5.987177 5.84647
1369813_at 6.5245905 6.5088906 6.652399 6.6988482 6.761449 6.5744085 6.6362567 6.783106 6.730697 6.580978 6.64582 6.435683
1369814_at 4.6151175 4.753134 4.7970476 4.970351 4.5517716 4.8263245 4.723335 4.6825385 4.8359733 4.554386 4.9647064 4.9463444
1369815_at 5.84278 5.8744855 5.5752234 5.454101 5.666388 5.7069483 5.5750947 5.9103494 5.9071846 5.8672695 5.8624578 5.91387
1369816_at 4.725391 4.644578 4.5267353 4.4873667 4.755786 4.5766935 4.695977 4.6743875 4.5515265 4.639667 4.5240455 4.413291
1369817_at 4.8155246 4.7570977 4.133897 4.2222495 4.3998003 4.29113 4.187277 4.113888 4.098923 4.27319 4.0764527 4.077018
1369818_at 5.0563626 5.0060334 4.8337803 4.7271686 4.7323895 5.0498075 5.2501764 5.1228294 5.420399 5.0427294 4.765543 4.8607035
1369819_at 5.0039673 4.93797 4.98093 4.801941 4.827075 4.74413 4.977723 4.999483 4.7378054 4.8853116 4.6889467 4.8031774
1369820_at 4.066036 4.0041385 4.1847677 4.167876 4.060216 4.1313286 4.2112503 4.2306128 4.2178044 4.120249 4.281541 4.2798123
1369821_a_at 4.9418135 4.871737 4.8664384 4.7067404 4.843899 4.9128094 4.7776823 4.6112556 4.6657977 4.805253 4.7343464 4.466091
1369822_at 4.8364353 4.90158 4.498237 4.422702 4.2889485 4.3735685 4.2880554 4.373078 4.4333057 4.369439 4.3857265 4.596878
1369823_at 5.4710655 5.6227007 5.505459 5.2990904 5.4423866 5.462821 5.1907215 5.4306993 5.513687 5.451951 5.834407 5.4935713
1369824_at 5.0173054 4.934062 5.1054907 4.5866566 4.634782 5.218152 4.5912304 4.892358 4.9548073 4.9580154 4.8487167 4.787548
1369825_at 5.18316 4.95175 4.9536815 4.9720335 5.23597 5.3287888 5.1812773 5.286477 5.147733 5.0272937 5.285692 5.2561398
1369826_at 6.310514 6.187677 5.9468036 6.004632 5.9169016 6.2529097 6.0722857 5.9204745 6.1741385 6.073097 6.3110466 6.2093863
1369827_at 6.003364 5.996717 5.648094 5.8123517 5.810717 5.9532447 5.679038 5.7658596 5.861028 5.6657333 5.8515453 5.6745424
1369828_at 6.246572 6.222036 6.0560913 5.9706244 5.9790716 6.2144184 6.228894 6.0670404 6.2369604 6.1557856 6.467605 6.218886
1369829_at 5.6020756 5.606755 4.9473963 5.264123 5.477291 5.217837 5.1265798 5.1246247 5.373472 5.414647 5.5896926 5.328601
1369830_at 4.802307 4.664383 4.137269 4.444699 4.411257 4.1450152 4.3370395 4.512638 4.4328146 4.385936 4.3517118 4.510087
1369831_at 6.3470907 6.255724 5.7688494 5.921579 5.817115 5.864392 5.756974 5.697794 6.12894 5.909103 6.02476 6.004969
1369832_at 6.668153 6.7148232 6.274563 6.666818 6.7426677 6.821644 6.6964846 6.3191757 6.7577295 6.0994425 6.967598 6.2497573
1369833_at 4.3972154 4.4585133 4.4998507 4.5143223 4.537636 4.8293514 4.8059244 4.5919237 4.8979487 4.6776257 4.6985235 4.7153807
1369834_at 6.5157347 6.6163645 6.9121284 6.821748 6.6936994 6.2529097 6.820448 7.005133 6.6594667 6.739172 6.422536 6.741437
1369835_at 6.7243953 6.6633573 6.3322425 6.3825994 6.4980927 6.796981 6.44583 6.3743954 6.7684107 6.2124557 6.464354 6.5436826
1369836_at 6.538003 6.574429 6.4010878 6.8702316 6.7672806 7.3093987 6.990602 6.8096347 7.3187256 7.138921 7.429063 7.4737105
1369837_at 12.031562 12.022608 12.507545 12.421308 12.282719 12.260336 12.320271 12.4249115 12.247141 12.121749 11.39271 11.674775
1369838_at 4.6748247 4.744023 4.211329 4.2741337 4.1765833 4.3501077 4.1681795 4.111176 4.211982 4.11106 4.4096985 4.181871
1369839_at 5.2552156 5.2248344 5.0261316 4.975238 5.203399 4.8340683 4.9524565 5.0696316 5.0100307 5.090991 5.0199165 5.00325
1369840_at 6.8434496 6.7946134 9.426158 9.830063 9.468637 8.868017 9.198375 7.56807 8.452793 9.308008 9.893279 10.185689
1369841_at 3.908453 3.8614378 3.6131172 3.610188 3.5647433 3.6679394 3.8062668 3.4245095 3.6959388 3.4689283 3.6198828 3.5581615
1369842_at 3.764984 3.795297 4.0186334 4.0759907 3.9074495 4.0358553 4.0442514 4.275705 4.017101 4.0082455 4.1150603 3.9357078
1369843_at 4.6418104 4.4644184 4.8384514 4.8123255 4.836066 4.9457197 5.12109 5.00924 5.157545 4.946 5.004657 5.18319
1369844_at 4.912135 5.0883293 4.111645 4.3399525 4.2537975 4.4623137 4.245363 4.1425114 4.380149 4.221366 4.382145 4.1353035
1369845_at 6.034702 5.799695 5.9956913 6.560468 6.5374765 6.6657443 6.28517 6.129534 6.4676547 6.4538097 7.006938 6.366175
1369846_at 3.4983883 3.5263515 3.649036 3.5756614 3.5297694 3.5590878 3.472131 3.373415 3.5018485 3.6102102 3.6757612 3.4702208
1369847_at 6.606219 6.51954 6.044314 6.0572414 5.877333 6.2753973 6.1782255 6.112802 6.250326 6.050582 6.1846924 6.0978494
1369848_at 4.03926 4.101709 3.6120298 3.7891488 3.671694 3.6975846 3.5787203 3.688078 3.6626132 3.6981602 3.6405518 3.6504257
1369849_at 5.174448 5.1095977 5.0896072 5.2074738 5.168716 5.167199 5.315192 4.9560585 5.232271 5.2258615 5.2503977 5.081209
1369850_at 5.442564 5.4014416 5.628328 5.741043 5.5266285 5.746831 5.690891 5.6023073 5.727871 5.326606 4.745391 5.5621023
1369851_at 7.6149726 7.5435863 7.5743504 7.4338813 7.515108 7.8524146 7.3121724 7.4482465 7.372803 7.6067 7.6422057 7.2471185
1369852_at 11.5539875 11.582144 12.0211115 12.122067 12.00776 11.71481 11.94899 11.858282 11.898986 12.236422 12.092233 12.221215
1369853_at 5.433063 5.429927 5.1373315 5.054022 5.221275 5.241903 5.038652 5.1564536 5.2495275 5.2355356 5.2927303 5.2759843
1369854_a_at 7.8324018 7.8476715 7.5766797 7.9032936 7.735048 7.8200455 7.9316216 7.858622 7.737539 7.7128253 7.2765007 7.6428266
1369855_at 3.8256145 3.891825 3.6928031 3.6811543 3.6872199 3.766072 3.6523108 3.6132905 3.7265487 3.6557622 3.6370013 3.628075
1369856_at 5.418233 5.3862185 5.009748 5.05439 5.029911 5.1662273 5.1995716 4.985345 5.245556 5.0885983 5.2102523 5.2566986
1369857_a_at 6.8350143 6.5766687 5.9914956 5.8771653 6.0689692 6.1004543 6.0668454 6.0541544 6.1236515 6.052198 6.4746056 6.1507916
1369858_at 5.3787704 5.428341 5.022821 5.1984997 5.0044346 4.9623876 4.943016 4.95857 5.112997 5.1528244 4.955044 5.0391116
1369859_at 5.455164 5.228491 4.323627 4.332838 4.4484615 4.5999184 4.4569025 4.266386 4.6622458 4.341473 4.4298143 4.5779943
1369860_a_at 5.136301 5.1332817 4.894292 5.0653486 4.922227 5.413718 5.017952 5.134124 5.1199265 4.868453 5.365341 5.238027
1369861_at 5.0587354 5.080691 4.8756604 5.0183597 5.1239004 4.9844885 4.8295765 5.124339 5.1540318 4.781061 4.8449674 4.705669
1369862_at 4.6673183 4.741606 4.3987303 4.5718026 4.5075426 4.368595 4.288294 4.4557204 4.5327106 4.371994 4.6600924 4.6120586
1369863_at 7.423263 7.3041906 7.69023 8.094562 7.6000757 8.569035 8.478825 7.9711394 7.968674 8.171633 8.092606 8.240465
1369864_a_at 8.67689 8.695099 9.069176 9.4480295 9.317229 9.701147 10.2681055 10.453421 10.14545 10.06753 7.0307145 8.209228
1369865_at 4.730714 4.564041 4.3072953 4.326666 4.4974427 4.6247115 4.4106917 4.3808804 4.5440307 4.4029136 4.6849833 4.253595
1369866_at 4.8151736 4.844876 4.7181234 4.436535 4.6024184 4.8431654 4.5762253 4.551321 4.552791 4.740882 4.7304726 4.5428896
1369867_at 6.337853 6.310306 6.750036 5.716893 5.786251 5.859833 6.766064 6.6287265 6.0534077 5.8492002 5.451896 4.9435673
1369868_at 9.178978 9.09701 9.644372 9.680568 9.741788 9.364716 9.5688925 9.654271 9.427354 9.5059395 9.600721 9.428651
1369869_at 4.4470067 4.65899 3.9018831 4.0108757 4.0806646 4.0932055 3.9760087 3.9788601 4.146352 4.0565643 4.3151236 4.0864105
1369870_at 7.3179793 7.382043 7.3426623 7.4982157 7.2544584 7.348395 7.5032983 7.3045697 7.298325 7.482814 7.761859 7.661645
1369871_at 3.9019096 3.8752403 3.6280785 3.691632 3.689079 3.7509007 3.7110116 3.852247 3.6228032 3.6797266 3.720682 3.697454
1369872_a_at 4.6284533 4.660968 4.423334 4.4647026 4.3596764 4.378471 4.5091486 4.42955 4.3463497 4.3996162 4.4782176 4.5310397
1369873_at 5.3047338 5.2663875 4.7061434 4.755168 4.69313 5.0141807 4.766587 4.7266064 4.9114428 4.7550397 4.738843 4.85755
1369874_at 5.4810667 5.661978 5.322957 5.447893 5.327124 5.6772885 5.481431 5.485811 5.4440346 5.499659 5.3617887 5.520839
1369875_at 5.920512 5.869769 5.1504726 5.056863 5.5941916 5.413245 5.4349966 5.3357058 5.5981693 5.190774 5.2288494 5.043664
1369876_at 4.162842 4.158215 3.9691975 3.677815 4.0397325 3.9144187 3.7392368 3.7022338 3.736847 4.032356 4.0422077 3.8354223
1369877_at 5.2795444 5.3432283 4.8288016 4.705067 5.0726976 5.110434 4.9002714 4.6893616 4.9068403 4.8296256 4.75134 4.6584296
1369878_at 4.3950195 4.3253655 4.259503 4.3522882 4.218716 4.8741536 4.3848915 4.389626 4.6834087 4.511118 4.5273 4.825507
1369879_a_at 12.476998 12.434378 12.619278 12.679479 12.718181 12.636719 12.6634655 12.605691 12.707484 12.655545 12.467058 12.728903
1369880_at 4.2743354 4.1731224 4.320695 4.1725383 4.4134693 4.4575024 4.389355 4.2927732 4.448345 4.103101 4.2466125 4.320121
1369881_at 4.7244835 4.858239 4.470923 4.672329 4.9788475 4.963313 4.5693645 4.675558 4.857278 4.523279 5.098693 4.6968946
1369882_at 4.7851186 4.6945186 4.7858152 4.7971096 4.7610445 4.979075 4.6771626 4.657355 4.682482 4.7849207 4.6285496 4.795217
1369883_at 3.892013 3.7723758 3.8271275 3.7107775 3.8718646 3.9675279 3.6544683 3.7004366 3.946105 3.7400413 3.918358 3.7386932
1369884_at 5.4513526 5.906898 4.8562403 5.0284324 5.0607443 5.3490696 5.245468 5.235305 5.1331806 4.97723 5.3225527 5.1465383
1369885_at 5.720876 5.6060576 5.35487 5.6090317 5.584071 5.743152 5.6355186 5.2544856 5.8276405 5.7192554 5.684561 5.6315556
1369886_a_at 5.9813337 5.6091986 5.6589403 5.728374 5.4877734 5.3994575 5.81533 5.909472 5.692208 5.69235 5.5375724 5.4577127
1369887_at 4.5402083 4.551541 4.4246836 4.429715 4.560916 4.5373526 4.3865776 4.404071 4.507755 4.546323 4.6436377 4.414997
1369888_at 4.2493186 4.2157416 4.2118683 4.3583775 4.0645065 4.1781683 4.458512 4.2670064 4.246412 4.0977287 4.205658 4.1735687
1369889_at 4.580677 4.4077654 4.3530254 4.135429 4.427305 4.3155184 4.288862 4.3107605 4.300338 4.3181877 4.630605 4.3104877
1369890_at 3.1992068 3.1776097 3.254562 3.2382107 3.043026 3.1976721 3.2785015 3.085637 3.3579192 3.1229472 3.254567 3.2825751
1369891_at 5.3411126 5.311998 5.29529 5.141185 5.0354853 5.346116 5.1955886 5.0318737 5.2466707 5.3069515 5.030428 5.320823
1369892_at 3.6300135 3.6052048 3.4557803 3.4828255 3.4620447 3.6658528 3.6590986 3.550618 3.6337044 3.4941537 3.7757366 3.56039
1369893_at 4.8115797 4.833592 4.7855825 4.6800547 4.809552 4.910273 4.696149 4.6937146 4.7061324 4.625411 4.772124 4.6674724
1369894_at 3.378223 3.3253968 3.3349664 3.2404988 3.1933913 3.2699783 3.20544 3.2296505 3.2813299 3.141829 3.287224 3.3258624
1369895_s_at 6.125071 6.1534195 6.3343077 6.6451845 6.5109625 6.5266104 6.352538 6.4670353 6.3326535 6.646729 6.317178 6.4412327
1369896_s_at 6.5217505 6.520832 7.0029078 6.79417 6.9770646 6.9474673 6.909389 6.967064 6.890904 6.86575 6.7396183 6.828928
1369897_s_at 11.934769 11.907585 12.078493 12.10806 12.0301895 11.893604 12.157835 11.895673 12.090082 12.183961 11.852101 11.915427
1369898_a_at 5.4403644 5.4893904 5.0704846 4.859864 4.983656 5.0778146 5.031191 4.828182 4.9586115 4.9682665 5.475784 4.9912357
1369899_s_at 5.57633 5.7945805 6.2130065 6.1014256 5.8748794 5.890782 5.942762 5.8623457 5.8893533 5.67983 5.3181043 6.0000296
1369900_at 4.536234 4.457831 3.9174256 4.069256 3.9585316 4.1902947 3.9561536 3.8842566 4.05404 3.8952212 4.188011 4.029296
1369901_at 5.4276857 5.5138054 4.4963484 4.6416197 4.697506 4.910024 4.6683626 4.684751 4.7031116 4.5531845 5.015891 4.6997185
1369902_at 6.850274 6.8484993 6.8572474 6.8121295 6.8415413 6.876171 7.0260634 6.7917213 6.623358 6.7290587 6.035614 6.149586
1369903_at 4.5726805 4.633457 4.4357057 4.4266458 4.8549404 4.6941576 4.8108363 4.71712 4.803364 4.812685 4.8069525 4.5169435
1369904_at 5.6495724 5.230563 5.3081903 5.1384525 5.3761816 5.3441486 5.589759 5.132395 5.4945545 5.50636 5.6194596 5.454104
1369905_at 3.930377 3.8483732 3.8900962 3.6038234 3.8428152 4.0670595 3.9084592 3.997314 3.854701 3.603542 4.0058117 3.850566
1369906_s_at 11.950606 11.949437 11.802657 11.95622 11.848006 11.99378 11.934761 12.010393 11.707432 11.820232 11.855173 11.953928
1369907_at 6.1123967 6.0937214 5.776934 5.9675126 6.0072026 6.05156 6.0710692 5.6462264 5.8838434 5.955807 6.0035715 5.8435483
1369908_at 3.9097815 3.947477 3.7600794 3.9545262 3.7911925 3.7028773 3.709134 3.7746177 3.7753627 3.7043395 3.7153332 3.7572622
1369909_s_at 10.886621 10.923489 10.909442 11.143842 10.645376 10.870359 10.852944 11.003973 11.0385475 11.119083 10.891267 10.5576315
1369910_at 4.2776384 4.198278 3.9166656 4.0918617 4.0413914 4.1014094 3.984531 3.9618046 4.2234583 3.9958057 4.1730394 3.9154663
1369911_at 5.727887 5.5765915 5.0546494 4.9903765 5.2969465 5.42736 5.1373954 5.108536 5.255129 5.2635555 5.6725726 5.3153415
1369912_at 6.1388173 6.1785536 6.0082035 6.1931133 6.203313 5.985687 5.917137 6.1810484 6.2385697 5.9413753 5.9844337 6.0415654
1369913_at 5.0252934 4.9300756 4.809742 4.6310997 5.3015504 4.934206 4.5773835 4.7132254 4.6235514 4.8222356 4.8977523 4.888704
1369914_at 4.1711016 4.2223034 4.242452 4.109069 4.0165133 4.1395254 4.008837 3.9101098 3.8981855 3.992955 3.9705706 4.0016217
1369915_at 6.8682237 6.785519 7.216178 6.8831606 7.309412 7.192106 7.056476 7.2587047 7.1347895 7.078814 7.053786 7.0112705
1369916_at 5.6385136 5.7121205 5.2539597 5.2434063 5.3187823 5.2954016 5.1290565 5.270426 5.424577 5.271368 5.562042 5.3429823
1369917_at 5.298662 5.377609 5.365023 5.4133177 5.0690346 5.4563975 5.3655624 5.255312 5.406549 5.371574 5.425872 5.30749
1369918_at 4.0070257 3.9185927 3.972947 3.8069024 3.9693902 4.487477 4.0383325 3.8660655 4.074892 3.9822454 4.2817116 4.2215185
1369919_at 5.183256 5.2121716 5.182879 5.324748 4.9711785 5.045638 5.191148 5.1592193 5.0968437 5.2349315 5.100802 5.085399
1369920_at 4.8958077 5.0715413 5.064816 5.032229 5.09838 5.0083013 4.798951 5.022279 5.039586 5.250822 5.181798 4.9891186
1369921_at 6.282199 6.267454 6.2938647 6.1806746 6.345018 6.4862547 6.2104936 6.249826 6.4333253 6.039133 6.2822866 6.1142206
1369922_at 8.066125 8.111218 8.194164 8.57812 8.324057 8.153799 8.365534 8.44919 8.254294 8.765062 8.16285 8.444488
1369923_at 6.074859 6.155942 5.569759 5.609993 5.6163774 5.731224 5.611702 5.6916394 5.4818125 5.783695 5.283766 5.372527
1369924_at 6.108455 6.1947317 5.811949 5.7567716 5.874498 5.9534926 5.731801 5.625511 5.544326 5.8258185 5.6792755 5.6632357
1369925_at 4.014412 3.9750621 3.9712775 4.082127 3.9772098 4.1110764 4.0360155 3.9857073 4.2528734 3.9278398 4.1724443 3.8851974
1369926_at 7.4082055 7.458824 7.4253206 7.8452053 7.551123 7.5980606 7.9332843 7.561561 8.0423565 7.482424 7.571841 7.475618
1369927_at 11.151884 11.122914 11.082377 11.17454 11.111974 11.218196 10.910944 11.104331 10.982423 11.193996 11.055436 11.099818
1369928_at 4.1574855 4.2314253 3.6652257 3.5487173 3.541916 3.6945379 3.5587838 3.740885 3.5421855 3.7570536 3.7943847 3.6841507
1369929_at 11.030088 10.99618 11.216567 11.27652 11.1484165 11.211515 11.190732 11.266019 11.296893 11.254761 11.203453 11.314418
1369930_at 10.920685 10.929772 11.1065 11.085123 11.018278 11.223728 11.121022 11.1149645 10.981225 10.79929 10.6867075 10.762632
1369931_at 6.9333153 6.8543158 7.0958977 6.8448043 7.132037 7.4098234 7.1231594 6.9828706 7.430376 7.4329534 8.003223 7.624798
1369932_a_at 9.578143 9.574821 9.655374 9.646007 9.556221 9.575432 9.515376 9.59824 9.541017 9.740608 9.727317 9.707514
1369933_at 10.499547 10.504668 10.604975 10.762543 10.592906 10.636596 10.616743 10.637379 10.531561 10.749808 10.7354145 10.97109
1369934_at 11.570368 11.591298 11.657251 11.625614 11.56998 11.603933 11.589076 11.5392685 11.659434 11.947743 12.289547 12.052462
1369935_at 8.019436 8.01024 8.021572 8.033406 8.037952 8.18836 7.970343 8.06989 7.869562 8.215749 8.396051 8.141578
1369936_at 10.0581 10.089947 10.729873 10.522091 10.530785 10.433164 10.532063 10.37099 10.381261 10.663789 10.445246 10.340569
1369937_at 10.017128 9.986897 10.342471 9.876719 10.426929 10.115106 10.129097 10.193886 9.874414 10.212451 9.960373 10.008042
1369938_at 6.600722 6.680814 6.9386725 6.7788215 6.7068863 6.7278576 6.5239096 6.907255 6.8055215 6.577404 6.5256634 6.764292
1369939_at 11.624786 11.595345 11.620362 11.771022 11.764504 11.675259 11.570292 11.668727 11.485545 11.50614 11.102261 11.178912
1369940_at 9.7268505 9.730366 10.13345 9.705735 10.014535 9.76422 10.02163 9.764595 9.869954 9.642298 9.629432 9.467551
1369941_at 10.301756 10.303805 10.826107 10.84285 10.452945 10.809884 10.684029 10.756565 10.913447 11.005877 11.121075 11.02773
1369942_at 8.849382 8.889254 9.09798 9.235813 9.079294 9.209124 9.131011 9.256796 8.9392605 9.241499 9.18709 9.194691
1369943_at 9.506451 9.480575 9.57845 9.718507 9.506601 9.649419 9.679777 9.504574 9.788529 9.584758 9.51891 9.437708
1369944_at 8.089174 8.019469 8.698367 8.530232 8.563008 8.432871 8.467895 8.172012 8.59645 8.412217 8.496921 8.202946
1369945_at 4.989755 4.8645973 4.943275 4.7678275 4.9472446 4.9429646 4.9564605 4.814004 5.093683 5.108116 4.584133 4.7307067
1369946_at 5.5616827 5.5623474 6.3466725 6.2343245 6.1119437 5.75157 6.0545487 5.9735436 5.9055195 5.8135157 5.9011726 5.916669
1369947_at 5.7361565 6.050089 5.720792 5.722682 5.946573 5.9601064 5.7927947 5.81423 5.9898195 5.845138 5.9151597 5.72721
1369948_at 7.946373 7.9632025 7.504459 7.6415257 7.69546 7.8968153 7.662971 7.6472588 7.9386826 7.8103485 8.186601 7.827306
1369949_at 6.737202 6.828364 6.8764787 6.915677 7.021392 6.81463 7.077657 6.9961643 7.0994983 7.131589 7.4091454 7.5008254
1369950_at 8.88256 8.856244 9.277424 9.194281 9.084989 8.873854 9.124184 9.054797 9.052017 9.027041 9.111411 9.036222
1369951_at 4.157476 4.1291046 4.039211 4.0045314 4.102646 4.236002 4.2041206 4.1288404 3.921595 4.048708 4.3638496 4.146263
1369952_at 11.422694 11.429904 11.875597 11.856494 11.820269 11.677096 11.737765 11.835623 11.965675 12.095916 12.546204 12.217986
1369953_a_at 4.144891 4.118082 4.2089777 4.281255 4.3434334 4.305895 4.224472 4.236799 4.254923 4.368822 4.2828465 4.3585253
1369954_at 12.389613 12.420515 12.673405 12.765289 12.711614 12.607905 12.8426485 12.5642185 12.718959 12.823362 12.794317 13.007025
1369955_at 6.6067443 6.5738807 6.297139 6.14661 6.096324 6.1459274 6.2298303 6.0931487 5.99341 6.1839986 6.5257053 6.220855
1369956_at 8.249553 8.295468 8.609968 8.489014 8.592179 8.584436 8.729985 8.683568 8.895533 8.897256 8.805346 8.900002
1369957_at 5.4354877 5.4283485 5.224968 5.298609 5.2670937 5.89521 5.582191 5.861757 5.8897796 5.9398246 7.698905 6.5974402
1369958_at 6.900674 6.8937182 7.806589 7.4357505 7.58727 7.4725776 7.5392275 7.864919 7.607614 7.9214315 7.7300553 7.6875014
1369959_at 11.313837 11.353795 11.908928 12.0291 11.837388 11.308395 11.838353 11.643067 11.970168 11.630412 11.945377 11.980901
1369960_at 9.766266 9.846706 10.059339 10.131584 9.991813 9.887116 10.220549 10.14238 9.9870405 9.671702 9.2951565 9.501231
1369961_at 8.520703 8.487734 8.275492 8.279905 8.48135 8.601349 8.449904 8.553367 8.4201 8.445056 8.583079 8.4936695
1369962_at 8.007367 7.9870653 8.56905 8.722945 8.202414 8.538391 8.105627 8.575301 8.465165 8.260249 8.648554 8.404751
1369963_at 4.6506577 4.7197104 4.9153767 4.870681 4.799947 5.065963 4.935437 4.674286 4.8350644 4.747509 4.8636723 4.709012
1369964_at 6.5985794 6.4778247 6.099369 5.832806 5.92872 6.1994963 5.7676997 6.053416 6.155971 6.729002 6.4545345 6.605665
1369965_at 7.960492 7.985323 7.4372115 8.207603 7.551505 7.2892995 8.138179 7.9451017 8.068117 7.5399613 7.429596 8.30802
1369966_a_at 11.5539255 11.542405 11.765896 11.655779 11.655711 11.697413 11.738133 11.628362 11.69096 11.901938 12.006974 11.766182
1369967_at 8.100172 8.058528 8.217029 8.195092 8.074619 8.289646 8.12129 8.265154 8.111741 8.071926 7.968531 7.837355
1369968_at 5.2342234 5.2243366 5.9899783 5.3990912 5.267094 5.668537 5.7687693 5.39836 5.832573 5.507226 5.699902 5.8614025
1369969_at 8.95959 8.903905 8.847225 8.859382 8.817065 8.946054 8.698914 8.743646 8.6997 8.885341 8.5581255 8.820129
1369970_at 10.128797 10.127779 10.204811 10.308483 10.271137 10.186475 10.171024 10.308294 10.201544 10.235876 10.053206 10.246245
1369971_a_at 7.2524834 7.3393354 7.7709303 8.097909 7.8416452 7.3657646 8.047165 8.309193 7.630529 7.766928 7.071304 7.624622
1369972_at 6.0607796 6.099889 6.0348053 6.411774 6.099395 6.1202855 6.449966 6.258549 6.095214 6.288948 6.180477 6.235764
1369973_at 10.759278 10.773936 11.00323 10.610244 10.763212 10.914328 10.66071 11.070144 10.972422 10.352736 9.848492 10.240218
1369974_at 6.3419843 6.437382 6.52497 6.939545 6.643671 6.414148 6.6862783 6.465312 6.429223 7.045265 6.3973055 6.3322487
1369975_at 7.926135 7.803228 7.8863015 7.858373 7.912806 7.590921 7.889944 7.7626886 7.758674 7.8648562 7.699506 7.7436323
1369976_at 9.163558 9.226506 9.729576 9.887003 9.654104 9.486655 9.3270235 9.4271345 9.495591 9.508928 9.432717 9.293666
1369977_at 4.3050413 4.571785 4.1271133 4.080382 4.024345 4.2013307 4.143196 4.026208 4.212397 3.9824355 4.114252 4.2144337
1369978_at 6.931994 6.997528 7.3645067 6.984936 7.2834964 6.982838 7.2167916 7.113578 7.090961 7.2826066 6.902424 6.938306
1369979_at 8.350344 8.223835 8.846519 8.428619 8.574919 8.410772 8.696117 8.638011 8.565428 8.599262 8.359619 8.594191
1369980_s_at 8.374026 8.357802 8.684572 8.844303 8.589927 8.592735 8.751693 8.772794 8.712776 8.811564 8.81392 8.761911
1369981_at 7.228602 7.179927 8.145531 7.758491 7.8896627 7.3357244 7.8415227 7.8298388 7.593694 7.631996 7.593279 7.779356
1369982_at 9.129734 9.112937 9.585263 9.508987 9.411502 9.346524 9.485323 9.297004 9.182454 9.179999 9.214254 8.969715
1369983_at 7.1976004 7.1649184 7.968999 7.206321 7.7382307 7.5770636 7.4154906 7.9730577 8.042266 8.132602 7.6766706 7.8520613
1369984_at 8.730441 8.684403 9.061162 9.055149 8.897645 8.7965355 8.949951 8.836451 8.877241 9.151054 9.045435 8.911892
1369985_at 6.229831 6.3899255 5.850399 5.8401303 5.9099493 5.9980216 5.957858 5.663263 5.944808 6.0035667 6.026867 6.026798
1369986_at 10.992467 10.992087 11.542552 11.418553 11.414992 11.183008 11.511415 11.411804 11.321994 11.215265 10.97373 11.315992
1369987_at 5.758054 5.7817383 5.1955395 5.5286527 5.3204737 5.5332537 5.816804 5.7617254 5.780255 5.2667837 5.47334 5.6412287
1369988_at 6.431286 6.3187666 6.007976 6.149146 5.912853 6.3328323 6.362177 6.0553975 6.0264993 5.8335843 6.258606 6.2263923
1369989_at 8.924012 8.889922 9.413729 9.009154 8.90677 9.209579 8.965415 9.234283 9.108175 9.159337 8.877263 8.993217
1369990_at 9.847185 9.82872 9.850611 9.956166 9.845665 9.960555 9.931106 9.861929 9.962254 9.867325 9.734554 9.674742
1369991_at 9.425438 9.446375 9.535198 9.521831 9.459828 9.65704 9.428092 9.445359 9.517666 9.430903 9.749168 9.475981
1369992_at 7.279514 7.4336357 8.118543 8.384931 7.9974685 7.7504864 7.903632 7.9167433 7.7157125 7.834508 7.7469287 7.3166428
1369993_at 6.332133 6.296398 6.3743105 6.3806725 6.2715178 6.0230145 6.2552257 6.1610093 6.354017 6.3629513 6.4195943 6.2710824
1369994_at 7.0261674 7.045578 7.370121 7.182673 7.4252057 7.2304854 7.48843 7.208172 7.0760713 6.9908156 7.172502 7.2740693
1369995_at 7.885906 7.8235865 8.261999 8.249382 8.111205 7.9979925 8.217251 8.312035 8.043267 8.071563 7.811864 7.975384
1369996_at 7.629473 7.5164194 8.010593 7.572533 7.824816 7.776005 7.9828835 7.828586 7.885211 7.9526443 7.515707 7.4813876
1369997_at 8.499283 8.439085 8.54866 8.86464 8.584661 8.5192375 8.669441 8.639337 8.612159 8.756586 8.873764 8.686237
1369998_at 8.532799 8.533183 8.969211 8.911665 8.808303 8.648489 8.650317 8.639467 8.679295 8.685343 8.423282 8.632816
1369999_a_at 4.896653 4.644934 4.59256 4.5878105 4.5375175 4.4139028 4.4794455 4.214634 4.4029694 4.322611 4.360381 4.2692666
1370000_at 9.084111 9.012885 9.280657 8.93669 9.038761 9.355076 8.861393 9.076747 9.037123 9.803974 10.068575 9.4677515
1370001_at 9.197772 9.216232 9.501662 9.449879 9.436756 9.405177 9.465504 9.409604 9.27592 9.455103 9.201466 9.331532
1370002_at 7.7626057 7.846707 7.9853277 8.14266 7.9810667 7.577418 8.01546 7.9326267 8.020672 8.125517 7.786422 7.9446816
1370003_at 11.481253 11.536453 11.894005 12.126787 11.792583 11.816702 11.717291 11.948576 11.8010845 12.173027 12.030949 12.100613
1370004_at 8.251747 8.287244 8.553447 8.648215 8.361098 8.207188 8.525806 8.352106 8.116718 8.436875 8.11622 8.077494
1370005_at 9.385804 9.411157 9.695991 9.836623 9.468637 9.240103 9.394043 9.446633 9.383545 9.9785185 9.132189 9.86759
1370006_at 10.747801 10.677448 10.865916 10.958437 10.888752 10.759837 10.92889 10.875715 10.91836 10.914487 10.726353 10.867019
1370007_at 11.457108 11.415497 11.7129 11.475894 11.511368 11.3993225 11.40345 11.550348 11.581946 11.531016 11.979845 11.591906
1370008_at 5.8923507 5.7724867 5.6686187 6.0622597 5.5992584 5.9052553 5.5197363 5.6316504 5.8808155 5.6476145 6.0706573 5.4709377
1370009_at 14.0107 14.024788 14.224874 14.189497 14.238347 14.216573 14.247087 14.199651 14.202912 14.148029 14.190851 14.161978
1370010_at 11.820052 11.817966 12.033686 12.10919 12.070569 11.879406 12.067638 12.172379 12.038404 12.181798 12.03078 12.151961
1370011_at 6.4461603 6.388108 6.110049 6.0742836 5.8614345 6.167438 6.0807643 5.845891 6.131449 5.9820004 6.20548 6.0114646
1370012_at 6.4092093 6.355387 6.460868 6.49374 6.490864 6.838949 6.5067353 6.402591 6.535413 6.6043835 6.977047 6.5980663
1370013_at 3.875089 3.8884645 3.4386709 3.6031923 3.600507 3.6969001 3.683631 3.6616375 3.5869043 3.570745 3.6507666 3.6202679
1370014_at 7.881817 7.8919954 8.361106 8.235338 8.056697 8.202559 8.285322 7.939149 7.9641967 8.305893 7.842668 7.5672774
1370015_at 7.891331 7.916461 8.379887 8.329623 8.211744 8.274826 8.407519 8.307271 8.427386 8.192835 8.449134 8.26659
1370016_at 3.9153855 4.101411 4.074667 3.9926615 3.8981936 4.038742 3.8582766 4.141071 4.0630965 3.8220732 3.9890664 3.8367229
1370017_at 8.05854 8.05772 7.894715 8.023155 7.767626 7.948366 7.639868 7.7526417 7.6935554 7.755688 8.128695 8.083391
1370018_at 5.3952007 5.309086 4.4466057 4.4527445 4.5337625 4.577092 4.5068984 4.5989914 4.378454 4.7323055 4.57255 4.603701
1370019_at 12.872057 12.880332 13.250028 13.105751 13.035792 13.175295 13.190992 13.232542 13.224499 13.130296 12.730668 12.692157
1370020_at 10.017609 10.008625 10.157641 10.399194 9.966812 9.933643 9.89869 9.846822 9.952775 9.678771 9.536246 9.641308
1370021_at 3.7745879 3.6860085 3.5626023 3.734631 3.6035197 3.6578112 3.577968 3.5823822 3.7343907 3.6477146 3.5011039 3.5577872
1370022_at 4.308461 4.255032 4.196702 4.184628 4.4078045 4.1810684 4.09062 4.203254 3.9819598 4.321333 4.2569733 4.034842
1370023_at 6.0001616 6.1350827 6.5269136 6.5813737 6.645646 6.8889427 6.855567 6.5590243 6.562026 6.762061 6.997431 6.543388
1370024_at 10.099427 10.064474 9.839799 10.154395 9.768753 10.269278 10.087858 10.415979 9.663229 10.968332 11.886212 10.638913
1370025_at 6.7913384 6.5802307 7.124893 7.240123 7.0604863 6.9942923 7.0947638 7.189547 7.2987475 6.977213 6.959377 7.2253036
1370026_at 6.58926 6.74348 6.7324114 6.861825 6.8958516 6.5803394 6.591259 6.4519854 6.448097 6.505188 6.747182 6.7887263
1370027_a_at 14.061429 14.012919 14.31904 14.217829 14.234679 14.299266 14.2939 14.220394 14.200101 14.166473 14.139925 14.267212
1370028_at 4.6874437 4.8531055 4.774131 4.7770305 4.546194 4.7369914 4.724576 4.589121 4.7433214 4.706238 4.880802 4.622101
1370029_at 8.990851 8.982202 9.561747 9.293107 9.391962 9.213519 9.399053 9.499413 9.2709875 9.332456 9.038393 9.39382
1370030_at 9.705407 9.707225 10.161651 9.997469 9.946621 10.110246 9.671414 9.974756 10.12479 10.243834 9.582557 9.622573
1370031_at 6.9015784 7.0703125 7.402201 7.655145 7.6127124 7.3535395 7.565955 7.178078 7.370174 7.5064254 7.9652405 7.8281937
1370032_at 8.104585 8.054657 8.013837 7.8651857 7.895252 7.929542 7.87296 8.121036 7.8085866 7.8137264 6.815951 7.516598
1370033_at 4.0154085 3.9598558 3.9691863 4.007757 3.9597 4.089925 4.197115 3.904029 4.124202 4.062357 4.0983496 4.137482
1370034_at 5.1727867 5.1332364 5.0107174 5.201316 4.9278083 5.3237147 4.706263 4.890921 4.842656 5.781909 6.1320086 5.9026113
1370035_at 7.8794603 8.016039 7.810637 7.813661 7.880979 7.8582354 7.909705 7.9360704 7.9149537 7.3379107 7.7038364 7.5894012
1370036_at 9.320437 9.424801 9.606195 9.817401 9.60835 9.458862 9.757275 9.555165 9.492283 9.510447 9.001511 9.377144
1370037_at 4.4543324 4.5420294 4.0700064 4.020836 4.2578278 4.1171737 4.0201335 3.828751 4.0993767 4.1198997 4.131317 3.946936
1370038_at 6.9549885 6.9993167 6.997316 6.8233547 6.9715185 6.849356 6.8787255 6.614225 6.95693 7.2354884 6.69861 6.407169
1370039_at 6.853799 6.8294277 6.645784 6.677755 6.7571893 6.844913 6.753781 6.6566057 6.6845493 6.6470385 6.8650055 6.6718764
1370040_at 7.152869 7.0474668 7.0948586 7.103745 7.1326294 6.862807 6.8635316 7.084366 7.15389 7.1371794 6.871298 7.088077
1370041_at 3.8730578 3.8826714 3.853029 3.7511907 3.8251507 4.058715 3.8080573 3.806684 3.7520993 3.7048268 4.006355 3.6933687
1370042_at 4.6463985 4.2805243 3.9603431 4.0177517 4.078954 4.2895384 4.139539 4.0123367 4.03453 3.8380504 4.0991364 4.0209293
1370043_at 8.8197155 8.799863 9.5856285 9.362449 9.66653 9.064883 9.427882 8.997884 9.172867 9.23939 8.724807 9.030963
1370044_at 6.211955 6.099889 6.334986 6.4325743 6.248404 6.0648913 6.309288 6.59591 6.34763 6.403124 6.06777 6.248769
1370045_at 8.492506 8.5696535 8.424379 8.403495 8.179768 8.346578 8.155972 8.320729 8.282324 8.830152 8.652218 8.448548
1370046_at 6.402159 6.388918 6.090563 6.1496973 6.247196 6.4765744 5.786449 6.1987886 5.8790765 6.594253 6.4772534 6.383359
1370047_at 8.77496 8.783463 9.345239 9.20722 9.110201 8.837679 9.238309 9.119349 8.897676 9.138025 8.337737 8.789065
1370048_at 5.6773243 5.626049 4.4841757 4.4810047 4.5455236 4.5583954 4.3356323 4.5597477 4.554004 4.4336824 5.092661 4.5803943
1370049_at 5.31189 5.3766236 5.629719 5.8059745 5.458 5.8502927 5.7006755 5.6879163 5.711738 5.754315 5.4163985 5.584526
1370050_at 7.553502 7.6131434 7.9457717 7.9785666 7.9514484 7.8423357 7.9870925 7.8650723 7.9255843 7.9157524 7.7539473 8.034267
1370051_at 5.4165974 5.492397 5.133004 4.9366727 5.1117 5.166997 4.806786 5.0344834 4.8941507 5.107284 5.1199303 5.235837
1370052_at 4.1384897 4.147189 4.623813 4.5880823 4.9242435 4.4099607 4.706181 4.694253 4.443011 4.6233487 4.38184 4.774163
1370053_at 3.7927392 3.7987542 3.7772913 3.9238935 3.7136261 3.833235 3.765814 3.8729327 3.9825978 3.8030322 3.7496393 3.602459
1370054_at 8.449093 8.46122 7.945112 8.088104 8.29484 8.072977 8.119322 8.075922 8.016769 8.265415 7.4206147 7.8373528
1370055_at 7.2278614 7.1839366 6.243395 6.604252 6.2496324 6.646617 6.221688 6.304654 6.5353966 6.312593 6.521494 6.330196
1370056_at 6.939865 6.9560366 7.0051627 6.285253 6.465866 6.805309 6.439073 6.7727685 7.7385435 6.6448545 6.73502 7.1824183
1370057_at 9.925172 9.936484 10.521064 10.191265 10.25192 10.2229595 9.921293 10.244887 9.80964 9.855059 8.625202 9.075776
1370058_at 3.7201276 3.7742383 3.6624112 3.892002 3.8627167 3.9976606 3.7192512 3.7862172 3.9929495 3.7628813 3.9021068 3.868544
1370059_at 4.3344345 4.316061 3.8099306 3.801233 3.6970289 3.8915126 3.7925534 3.7778955 3.8081317 3.9601345 3.945997 4.068922
1370060_at 9.488226 9.521372 9.655091 9.644283 9.580796 9.532629 9.665479 9.6732235 9.4002905 9.654328 9.3121195 9.36703
1370061_at 5.7261605 5.6450443 5.823963 5.7345924 5.8004766 5.8095555 5.8022356 5.6110864 5.9300566 5.924196 5.7056932 5.8189034
1370062_at 10.17148 10.2366905 10.356599 10.162611 10.055245 10.01587 10.052048 10.30151 10.019167 9.959213 9.778178 9.858955
1370063_at 7.510705 7.4850936 8.029935 8.077076 7.4334745 8.072554 8.338289 7.536137 7.76345 8.055838 8.074266 7.815409
1370064_at 7.2325397 7.2847824 7.831667 7.6760106 7.719799 7.709327 7.6673484 7.70078 7.6258426 7.8207836 7.143808 7.35662
1370065_at 13.557137 13.539755 13.804182 13.730086 13.853534 13.662583 13.667924 13.792499 13.813639 13.987373 13.9827175 13.969416
1370066_at 7.8870764 7.8763223 8.095518 8.329256 8.102759 8.006329 8.146526 7.977805 8.178353 8.113902 7.7892523 8.146149
1370067_at 8.377516 8.356755 9.430048 9.409 9.12667 8.379248 8.091352 8.045517 7.810341 9.387087 7.771768 8.487425
1370068_at 4.806836 4.755356 4.9639707 5.1175222 4.911578 5.21286 4.924137 5.0968375 5.0884457 4.955056 5.543935 5.0002036
1370069_at 5.797008 5.895933 5.365835 5.6973305 5.3239117 5.446434 5.4713717 5.7374134 5.6690207 5.8669777 5.7736053 6.0305195
1370070_at 7.144484 7.2048287 7.148944 7.231708 7.103467 7.204393 7.1172194 6.978198 7.435737 7.2055225 7.3358216 7.3292623
1370071_at 6.4302998 6.223034 6.3257184 6.27182 6.023199 6.4048843 6.0278397 6.2234473 5.9524374 6.1831665 5.9272017 6.0610757
1370072_at 5.6294394 5.420264 4.2514133 4.8277326 4.4325333 5.1672125 5.1332474 4.6430264 4.8132415 4.783332 4.413982 4.600736
1370073_at 10.263239 10.289478 10.693486 10.559226 10.656047 10.093537 10.45918 10.594707 10.651983 10.517786 10.510095 10.840436
1370074_at 6.192484 6.186603 5.7705345 5.873956 5.826726 5.925104 5.909673 5.8493385 5.822053 6.0284286 6.041124 6.022317
1370075_at 9.0486 9.034387 9.085435 9.198461 9.048388 9.136943 9.1004925 8.785015 9.302506 9.337705 9.053657 9.006009
1370076_at 4.314801 4.0984993 3.8848803 3.72488 3.7831893 4.039958 3.8987982 3.8240914 3.842469 3.6906533 3.940607 3.813746
1370077_at 6.1735077 6.145925 6.1955366 6.385578 6.072354 6.1119127 6.2394633 6.0512896 6.4500504 6.0077047 6.39844 6.3929667
1370078_at 6.2767434 6.2059073 6.057264 6.0621386 6.4841843 6.4062595 6.2420654 6.1916404 6.129688 6.118171 6.1945577 6.0988736
1370079_at 5.1455474 5.2867117 5.2457166 5.203308 5.0814304 5.3837633 5.2195864 5.2714286 5.2129025 5.367034 6.1544075 6.2663445
1370080_at 7.721467 7.7044115 8.191656 8.017903 8.167973 7.639768 7.9743366 8.027328 8.259538 8.030461 8.53443 7.964423
1370081_a_at 7.1546345 7.1644483 7.5809774 7.8558984 7.692011 7.3587847 7.534161 7.741065 7.540164 7.4969797 7.5291343 7.581322
1370082_at 5.8733597 5.9312453 6.5980096 6.194903 6.535772 5.901353 6.388784 6.190906 6.2783117 6.7772098 6.419655 6.365296
1370083_at 4.348211 4.310091 4.25733 4.3629827 4.1833687 4.644833 4.546698 4.335692 4.517185 4.5102367 4.4472027 4.592425
1370084_at 5.6876884 5.7900352 5.6909432 5.8665557 5.975066 6.110191 5.9379554 6.0888085 6.16897 5.734146 6.7013197 6.088541
1370085_at 6.0393567 6.2929587 6.437775 6.4777203 6.5703626 6.256993 6.503189 6.7009826 6.3372307 6.1974792 5.9839263 6.202416
1370086_at 13.627641 13.647453 13.826054 13.912614 13.857333 13.863319 13.772054 13.889244 13.87353 13.986042 14.088314 14.0417795
1370087_at 9.248588 9.298552 9.878739 9.679654 9.672895 9.528965 9.624013 9.846359 9.424736 9.798509 9.4008045 9.583399
1370088_at 6.555573 6.5357523 6.4125733 6.5337253 6.684414 6.2637115 6.365785 6.521602 6.5052667 6.6320543 6.4010634 6.3376403
1370089_at 4.3454857 4.491811 3.8615701 3.8583891 3.9240549 3.798985 3.7467446 3.7028935 3.8681502 3.8032634 4.0116773 3.8922346
1370090_at 4.8722105 4.8684397 5.4214363 4.8378563 4.8565273 5.1393423 5.1257095 4.9462323 5.4491773 5.6508822 5.3718038 5.543414
1370091_at 5.715391 5.80872 5.3069224 5.6438107 5.450678 5.506102 5.466947 5.732159 5.550873 5.3564234 5.6521616 5.4696517
1370092_at 4.657743 4.6063194 4.722205 4.8885884 4.6815586 5.294507 5.012607 4.8057265 5.0379624 4.8134437 5.1356974 5.073148
1370093_at 4.231825 4.366992 4.1914034 4.149028 4.227051 4.1654506 4.076539 4.227853 4.226775 4.2138596 4.395547 4.150174
1370094_at 4.9261923 4.9019156 4.3890915 4.305324 4.5800886 4.610608 4.290538 4.3929014 4.546633 4.460212 5.0263367 4.92047
1370095_at 6.1019664 6.1356964 5.7145033 5.7928405 5.9905705 6.041674 5.829575 5.811185 6.01588 5.856176 6.299098 5.824559
1370096_at 5.2075453 5.177926 5.1019855 5.052088 4.9691224 5.3611817 5.2612324 5.18498 5.5721235 5.296445 5.8035917 5.467735
1370097_a_at 4.0749836 4.164497 4.130189 4.1086836 3.9437406 4.150308 4.0285215 3.9825046 4.206186 4.0420184 4.231242 4.38774
1370098_at 9.540458 9.550193 9.413175 9.512696 9.637531 9.348445 9.799571 9.598153 9.770197 9.543464 8.887761 9.354242
1370099_at 7.2554216 7.3118834 7.0769672 7.236581 7.376444 7.2734632 7.3199663 7.251396 7.342286 7.1220903 7.5981493 7.413323
1370100_at 6.8724318 6.8302703 6.522421 6.8423123 6.67026 6.3939714 6.5121236 6.4487247 6.585204 6.897627 6.7089806 6.4812627
1370101_at 4.148968 4.0522537 3.5415716 3.538556 3.649321 3.6155355 3.8744304 3.5573304 3.6626132 3.6244378 3.6654398 3.6156685
1370102_at 6.978739 6.8836412 6.5772014 6.7410803 6.573346 6.8955097 6.814924 6.7474966 6.81263 6.784489 6.917165 6.836028
1370103_at 5.3289075 5.2927556 4.600237 4.9351425 4.8564134 4.8142676 4.773278 4.739385 5.096468 4.714827 4.942381 4.849814
1370104_at 4.9388022 4.8985863 4.9650497 5.087717 4.9561367 5.357505 5.108089 5.0397577 5.297864 4.875697 5.207064 5.0115175
1370105_at 5.3748655 5.426498 4.9541893 5.187634 4.9277096 5.475996 5.055156 5.1881456 5.038952 5.0846376 5.2120333 5.235488
1370106_at 4.3956304 4.1453876 3.667784 3.6745837 3.699573 3.8087497 3.6703932 3.6582193 3.7368793 3.6666515 3.9989293 3.661973
1370107_at 6.2597456 6.2112484 6.027842 6.0891075 5.8216476 6.137712 5.8752027 5.7092075 6.0250463 6.051228 5.945079 5.6679306
1370108_a_at 6.6426997 6.653097 6.819632 6.821431 7.0378532 6.6022015 6.93759 7.110904 6.800105 7.2198415 6.7932734 6.996515
1370109_s_at 12.732261 12.67497 12.968073 13.038774 13.02366 13.082436 12.966216 13.028118 12.997399 13.175412 13.061278 13.200584
1370110_at 4.873931 4.905713 4.5916104 4.8676295 4.756486 4.7468705 4.6502385 4.506006 4.8530583 4.806905 4.757037 4.498404
1370111_at 6.2967787 6.334527 7.332525 6.9570365 7.6248875 6.0296974 7.1328516 6.8639946 6.789086 7.0880847 5.866018 5.9490223
1370112_at 8.531601 8.543926 9.050578 8.728279 8.988805 8.57338 8.792378 8.808904 8.865912 8.866378 8.597018 9.158621
1370113_at 6.5362606 6.581438 6.3694744 6.142699 6.053135 6.441623 6.1507807 6.080632 6.2377605 6.0222154 6.063243 6.1261816
1370114_a_at 6.7695885 6.829492 8.841845 6.8201156 6.9123383 7.703343 8.094933 9.558672 8.105091 8.246778 7.229772 7.4647417
1370115_at 5.1566067 5.167547 5.096041 5.218607 5.1309896 5.2969565 5.2616444 5.043635 5.309577 5.1132946 5.1788306 4.992325
1370116_at 4.4298115 4.49026 4.1299744 4.227028 4.151927 4.318577 4.2238426 4.1932077 4.2994337 4.2703133 4.1906314 4.3484526
1370117_at 4.011277 4.069086 3.6756752 3.716855 3.962807 3.825262 3.6756234 3.7293353 3.601614 3.8182847 3.9267838 3.7180758
1370118_at 6.829071 6.9940596 6.28627 6.411324 6.2326403 6.552108 6.585187 6.3029876 6.420764 6.524973 6.803663 6.466842
1370119_at 8.203191 8.264969 7.282998 7.60512 7.6698513 7.994965 7.8645315 7.534555 8.112001 7.5607405 8.005518 7.643312
1370120_at 4.276081 4.3395395 3.9212606 3.8931627 4.1466155 3.9560158 3.966726 4.043256 4.1940794 3.977296 4.1065264 3.9030797
1370121_at 8.410583 8.180479 7.787591 7.6833324 8.019461 7.6024942 7.6097994 7.7571335 8.066986 7.95368 7.884547 7.3075433
1370122_at 4.4172955 4.2864466 4.0884075 3.9934905 4.020384 4.0246353 4.159688 4.11019 4.0941076 4.1406546 4.461401 4.303155
1370123_a_at 6.3303638 6.2923856 6.0253477 6.3672237 5.923428 6.123733 6.288771 6.1470323 6.2313337 6.2313447 6.264433 6.264809
1370124_at 6.884535 6.955249 6.71724 7.150142 7.0468974 7.3129005 7.0187635 6.973824 7.2145596 6.901931 7.1400642 7.3415294
1370125_at 4.899419 4.83306 4.779789 4.8465977 4.537636 4.842943 4.480455 4.766653 4.754809 4.388592 4.747614 4.844307
1370126_at 3.870447 3.9530284 3.67285 3.6811543 3.76563 3.9700892 3.6590986 3.543442 3.8429632 3.5864654 3.7943559 3.7416835
1370127_at 6.4771433 6.2690945 6.031101 6.0192275 5.8731017 5.890582 5.8964405 5.809748 5.75167 5.954651 6.1177626 5.966972
1370128_at 7.271562 7.229313 6.6378913 6.440666 6.5777535 6.4911356 6.5903697 6.4536185 6.4621334 6.6025205 6.857402 6.6943483
1370129_at 6.9411116 7.158506 6.949234 7.295849 6.933282 6.870391 6.9280496 7.10212 6.960997 7.035624 6.846591 7.3734326
1370130_at 9.25297 9.28652 9.728506 9.720059 9.763042 9.526638 9.613825 9.654072 9.562842 9.466299 9.108488 9.460559
1370131_at 4.9847 4.768446 4.8622212 4.704861 5.2223005 4.7303123 4.8229103 4.704178 4.909938 5.268329 4.6891966 4.791853
1370132_at 4.2311563 4.2105265 3.949229 3.9998794 3.9748793 4.031094 4.054582 3.9370892 3.7763362 3.7850897 3.9013505 3.8877056
1370133_at 6.230619 6.2888784 6.2249207 6.2109923 6.50458 6.8140225 6.143148 6.3386765 6.5125113 6.5469503 6.3877726 6.5088525
1370134_at 9.313324 9.262265 9.493324 9.573459 9.572263 9.499208 9.510212 9.681882 9.605302 9.43231 9.310396 9.342998
1370135_at 6.0702114 5.799687 5.8758335 5.3824587 5.4301996 5.65861 5.395876 5.892158 5.710638 5.958013 7.1214466 6.8601384
1370136_at 7.010282 7.110497 7.004376 6.921466 7.2506447 7.235492 7.1860013 7.1832876 7.258653 7.3520513 7.2202086 7.366505
1370137_at 5.0318418 4.9988832 5.1241126 5.1616955 5.1904597 4.9975896 5.26501 5.131531 4.9519105 4.837211 4.961458 4.8313947
1370138_at 5.044194 4.7814636 4.6022263 4.730421 4.6110096 4.877945 4.7027626 4.6641836 4.638706 4.6299453 4.805916 4.624172
1370139_a_at 3.593135 3.6159775 3.8631349 3.9000785 3.9348726 3.8785331 3.8179634 3.8520713 3.810845 3.7866638 3.9028432 3.8101962
1370140_a_at 5.040883 4.872689 4.5714636 4.7154846 4.8868065 4.99152 4.715056 4.783934 4.550872 4.9247136 4.8130774 4.5582924
1370141_at 8.399791 8.467449 8.31239 8.469039 8.40516 8.444049 8.173275 8.509193 8.508036 8.702002 8.569477 8.757279
1370142_at 5.907786 6.028205 5.751099 5.8749065 5.667456 6.089542 5.960456 5.8382826 5.8201013 5.628137 6.064707 5.7699633
1370143_at 6.387255 6.4305367 5.6331415 5.5740914 5.28117 5.7692413 5.1968093 5.448249 5.5458083 5.743451 5.7835965 5.5154176
1370144_at 7.057551 7.084158 7.5680685 7.620655 7.593097 7.5039635 7.3313527 7.579851 7.4168253 7.4737773 7.5556064 7.834617
1370145_at 4.546646 4.665846 4.4444532 4.347005 4.2652283 4.19197 4.27318 4.3040915 4.2257404 4.593953 4.136238 4.570101
1370146_at 3.5737176 3.6374424 3.7281742 3.6942995 3.8103921 3.8470485 3.7710676 3.6502056 3.921111 3.6986065 3.798961 3.6202679
1370147_at 7.060035 7.078815 6.713464 7.5035963 7.805749 8.092879 7.489232 7.6442103 7.6477513 7.6250615 6.2515492 6.963616
1370148_at 14.145557 14.147456 14.287488 14.217257 14.189862 14.3553505 14.3404875 14.294665 14.334553 14.339061 14.323466 14.357754
1370149_at 10.4357605 10.348132 10.672148 10.56949 10.587712 10.399538 10.672113 10.535494 10.60218 10.761946 10.416589 10.524123
1370150_a_at 12.869506 12.787562 13.140132 12.946728 12.813808 12.526016 12.516481 12.577058 12.260507 12.838887 12.559529 12.563572
1370151_at 12.912157 12.906897 13.097958 13.113822 13.163678 13.056949 13.060302 13.199405 12.9999275 13.022336 12.274991 12.763581
1370152_at 5.577215 5.5863934 4.817724 4.847929 4.76348 5.160355 4.845866 5.002315 5.07533 5.010064 5.0724106 4.985443
1370153_at 5.9492617 5.920575 5.8761806 5.708623 6.1513996 5.508142 5.9575424 5.595842 5.6542807 6.0442743 5.9727654 5.9024706
1370154_at 9.761693 9.744578 9.962764 9.295454 10.272231 10.363795 10.449775 9.953166 10.114504 10.782888 10.126361 10.788049
1370155_at 6.87284 6.8875675 7.201533 7.2495165 7.2237453 7.274328 7.440096 6.9109516 7.05895 7.084708 7.2866263 6.8541985
1370156_at 7.9013906 7.848368 7.2696095 7.371294 6.6776304 6.746103 6.8229904 6.928852 6.6975074 6.9493217 7.528826 7.056772
1370157_at 3.7646532 3.894494 3.921884 3.778953 3.9936473 3.7092135 3.8776045 3.8875306 3.938847 3.9139228 3.7679331 3.7179685
1370158_at 7.300552 6.91844 6.579905 6.5445952 6.1883163 6.740663 6.4949126 6.4589696 6.7375345 6.3730955 6.656859 6.5432477
1370159_at 6.9956307 7.081243 7.298618 7.5059276 7.0305977 7.301103 7.2974076 7.5710945 7.3060822 7.190722 6.8776298 7.0481586
1370160_at 8.399854 8.446229 8.576203 8.394246 8.602635 8.398232 8.459138 8.427713 8.453375 8.291815 8.331593 8.240962
1370161_at 8.591888 8.629068 9.019562 9.034473 8.931206 8.923918 9.221246 8.89907 8.844158 8.85445 8.9093075 9.014893
1370162_at 6.6422515 6.729701 6.9235935 7.099081 6.9456315 6.7919335 7.057175 7.0071354 6.8071694 6.9211817 6.779186 6.901716
1370163_at 9.0310135 9.081747 9.259315 9.20624 8.963624 9.005526 8.713852 8.963244 8.651475 8.790008 8.419258 8.291246
1370164_at 10.610779 10.661736 10.802142 10.94563 10.626607 10.827285 10.868696 10.801443 10.894169 11.133857 11.088857 11.108143
1370165_at 4.1164446 4.182914 3.9152682 4.0538096 3.9162843 3.8996716 4.0640593 3.8107305 4.1085477 3.86342 3.8762999 4.048118
1370166_at 11.411675 11.438021 11.6386175 11.806843 11.663273 11.364102 11.64354 11.765522 11.786253 11.790491 11.45379 11.684467
1370167_at 11.826392 11.777413 12.243126 12.132848 12.151644 11.852476 12.166972 12.248064 12.359132 12.265958 12.156968 12.397242
1370168_at 8.856859 8.868983 8.881603 8.977264 8.740072 8.460437 8.832465 8.849122 8.274597 9.160475 8.638661 8.839959
1370169_at 8.609166 8.579921 8.973215 8.743642 8.85671 8.6605 8.813905 8.867739 8.686382 8.834576 8.491822 8.726217
1370170_at 9.664523 9.65977 10.099396 10.063358 10.11931 9.802265 9.950755 10.122704 9.800641 10.11546 9.738965 9.947577
1370171_at 7.881403 8.029901 8.665947 8.722641 8.559309 8.185015 8.5170555 8.392128 8.462759 8.299463 8.260214 8.134634
1370172_at 10.60103 10.5871935 10.690887 10.735987 10.639751 10.775986 10.827614 10.667417 10.666372 10.644463 11.005244 10.469857
1370173_at 7.0681787 7.0764856 7.8779163 7.957708 7.658328 7.3687296 7.816484 7.9566784 7.480486 7.2958527 6.597771 7.2132645
1370174_at 5.6165247 5.6519866 5.5740876 5.915172 5.8642783 6.1606045 5.7903347 6.307141 5.880067 5.669374 5.6985426 5.7160187
1370175_a_at 7.51316 7.535868 7.9927115 7.801784 7.968646 7.810585 7.9803123 7.783685 8.019012 8.096947 7.8737297 7.8165584
1370176_at 5.991686 5.8851094 6.1279984 6.2656584 6.087452 7.0086956 6.218268 7.173588 6.481007 6.1417074 6.3921967 6.7218275
1370177_at 5.122288 5.1472216 5.3064575 5.1769433 5.007184 5.329792 5.2714367 5.3127146 5.34873 5.4340878 5.4775887 5.3559427
1370178_at 4.3222117 4.3519034 4.669326 4.870104 4.838009 4.853377 4.909146 4.678425 4.6729918 5.0435405 5.118345 4.974842
1370179_at 9.488906 9.4637985 9.718869 9.677289 9.727881 9.575949 9.693801 9.672993 9.411711 9.724162 9.068726 9.142564
1370180_at 10.4407835 10.434902 10.712519 10.918538 10.666577 11.071406 10.958758 11.227736 10.914582 10.951537 10.767838 10.920307
1370181_at 6.5854607 6.61303 6.9492087 6.8604136 7.0165625 6.4725122 6.995338 6.821983 6.6438327 7.202486 6.7821255 6.8157096
1370182_at 5.9181805 6.033684 5.4579535 5.32742 5.134654 5.309094 5.229822 5.7198343 4.942313 5.07405 5.3243685 5.425992
1370183_at 6.7295613 6.802723 7.051021 6.9851456 6.9065714 6.927691 6.9750075 7.22202 6.8106036 7.3255024 6.8641496 7.030096
1370184_at 9.8000555 9.9099455 9.957296 9.810632 10.075998 9.86997 10.035757 9.884698 9.901605 10.082669 9.706528 9.822743
1370185_at 5.461537 5.2909794 5.1346173 5.249413 5.253994 5.6393147 5.384317 5.1967444 5.435242 5.055669 5.2945695 4.9891186
1370186_at 9.612709 9.665948 9.526982 9.577571 9.715053 10.197021 9.808035 9.664385 9.932159 8.673098 8.488269 9.294585
1370187_at 10.420368 10.460388 10.467308 10.463844 10.506319 10.505232 10.604107 10.549965 10.5388365 10.209143 10.453535 10.47748
1370188_at 9.35167 9.332722 9.450929 9.428336 9.47381 9.287887 9.473043 9.54622 9.151739 9.499141 9.06959 9.488457
1370189_at 9.360784 9.363915 9.855551 9.712374 9.937237 9.598437 9.658098 9.681933 9.447113 9.669099 9.324357 9.547203
1370190_at 11.050599 10.991731 11.513726 11.249011 11.365921 11.359381 11.337152 11.400183 11.259563 11.0353565 10.6938925 11.214829
1370191_at 7.1864758 7.2527847 7.9523697 7.7399383 7.675507 7.367241 7.309574 7.7098837 7.287116 7.5857077 7.1917677 7.7167726
1370192_at 7.4163265 7.4566636 7.744467 7.7740817 7.794659 7.40222 7.540032 7.5351295 7.6260047 7.6893525 7.6004534 7.7419863
1370193_at 10.4644165 10.358469 11.0437 10.614265 11.064362 10.271571 10.556203 10.703975 10.684568 11.017742 10.264909 10.523481
1370194_at 6.7028365 6.607381 7.5421085 7.267946 7.7160754 7.0690274 7.228583 7.3722377 7.0609965 7.350491 7.428481 7.48793
1370195_at 7.057497 6.9450297 7.3381276 7.3903255 7.160495 7.14771 7.5529213 7.42184 7.349212 7.2549734 7.286402 7.465065
1370196_at 6.8984833 7.037435 6.2088223 6.4687214 6.4273705 6.444044 6.9575353 6.5068097 6.6371484 6.496485 6.245445 6.3895373
1370197_a_at 5.6588106 5.906153 6.005001 6.332535 5.912277 5.8952394 5.3707676 5.9462233 6.381723 5.6913075 6.4565945 6.2353034
1370198_at 3.2706923 3.321193 3.425647 3.475425 3.3694668 3.473191 3.2858667 3.4097435 3.4909964 3.3435133 3.6116817 3.590425
1370199_at 9.923719 9.938442 9.966194 10.455377 10.21585 9.892351 10.160479 10.079232 10.192115 10.13136 9.778063 10.048009
1370200_at 11.355332 11.36512 11.564546 11.715743 11.611883 11.513481 11.560112 11.749448 11.650384 11.555577 11.039931 11.035275
1370201_at 4.362755 4.5391026 4.0650697 4.1518803 3.941015 4.3891087 3.9625285 4.3422365 4.1878915 4.0206513 4.1317105 4.443592
1370202_at 8.100302 8.287665 9.332119 9.364138 8.866276 8.414537 9.372771 8.745081 8.405025 8.8320465 8.433677 9.044277
1370203_at 7.2838235 7.4753895 7.5998554 7.751806 7.647467 7.8463182 8.017816 7.8843093 7.855488 7.9327116 7.5865784 7.7433863
1370204_at 8.048534 7.970955 8.383488 8.388138 8.225105 8.3281355 8.400351 8.50368 8.424659 8.508016 8.410379 8.350274
1370205_at 4.073264 4.1607003 3.983156 4.298781 4.106742 4.188224 4.2221694 4.0257344 4.108046 4.2775927 4.3381367 4.2067595
1370206_at 4.7645197 4.751065 4.530583 4.65829 4.7333145 4.7380342 4.661886 4.3965087 4.621826 4.9957232 4.6821723 4.45077
1370207_at 10.872526 10.867052 11.145726 11.130539 11.133635 11.1007595 11.148607 11.082504 11.213994 11.025124 11.094437 10.944419
1370208_at 7.6273513 7.719745 7.889661 7.8801785 7.887234 7.8411016 7.9887724 7.968726 8.021626 7.953361 7.791806 7.8176136
1370209_at 8.408188 8.419388 7.7723126 8.730275 7.8815775 8.758898 8.266177 9.511528 9.1179 9.627291 8.891719 8.172432
1370210_at 6.0881543 6.060141 5.7396655 5.642422 5.8313346 5.906107 5.6625195 5.7406297 5.8374496 5.752499 5.8840804 5.9248805
1370211_at 7.0710597 7.05431 6.803934 6.8173223 6.6521134 7.0095644 6.956769 6.837217 6.9235606 6.6211276 7.054588 6.9927893
1370212_at 5.6410036 5.565733 4.908448 4.96277 4.999111 5.160573 5.1999283 5.081393 5.1569405 4.8947606 5.175686 5.0576525
1370213_at 11.192106 11.169578 11.593776 11.55436 11.366104 11.19455 11.564487 11.436351 11.3581705 11.658014 11.744317 11.783063
1370214_at 5.0135603 4.952814 4.9959874 5.0001297 4.9917727 5.046865 4.8914175 5.0599837 4.902836 4.7751465 5.0241704 4.964249
1370215_at 9.744066 9.760312 9.605888 9.47417 9.500841 9.751261 9.745751 9.705467 10.1540165 10.003371 9.833695 10.185507
1370216_at 4.832652 4.9372873 4.6095448 4.366161 4.3545313 4.586685 4.1579175 4.5210767 4.4120297 4.498462 4.2666416 4.2641315
1370217_at 6.17695 6.124175 5.825091 5.8554196 5.8008275 5.753225 5.814163 5.674547 5.6940794 6.0063586 6.2252097 5.643107
1370218_at 5.8582387 5.8851094 6.1091375 6.0163884 6.20218 6.5168476 6.1164494 5.956209 6.2860456 6.439313 6.5552516 6.6311173
1370219_at 7.7240744 7.644013 7.925372 7.6101537 7.5539355 7.988079 7.9325523 8.12406 8.255526 8.022247 8.395273 8.396459
1370220_at 10.020901 9.999149 9.771848 10.568952 8.913474 10.287786 9.922807 9.879606 9.862545 9.299914 9.928308 10.05026
1370221_at 5.4578667 5.659471 5.1233277 5.5237393 5.597252 5.5147486 5.4026203 5.607689 5.519549 5.0644474 5.5193515 5.7701426
1370222_at 5.7537227 5.9217024 5.441221 5.2216835 5.179506 5.2049155 5.4073744 5.0296855 5.4101725 5.0272937 5.4476957 5.3176775
1370223_at 7.510658 7.4867063 7.3043103 7.401675 7.4084177 7.35241 7.399396 7.253824 7.283794 7.5596485 7.025804 7.3626776
1370224_at 9.141767 9.108825 9.238293 9.41105 9.093973 9.246732 9.0152025 9.768153 9.539544 10.148594 10.3501425 10.389156
1370225_at 5.0235496 5.2819543 5.0479593 4.7790337 5.0764866 5.065837 4.9342527 4.972603 5.0583925 5.3501925 4.9763374 4.9134274
1370226_at 9.427195 9.410404 9.537678 9.364729 9.525636 9.359615 9.808285 9.6453705 9.645586 9.739424 9.774519 9.47743
1370227_at 3.352708 3.3584955 3.2365446 3.3112326 3.339557 3.511382 3.2800052 3.377225 3.5367823 3.442007 3.329295 3.3678234
1370228_at 14.277659 14.250206 14.369831 14.371347 14.341816 14.403337 14.353881 14.345374 14.353881 14.391154 14.379215 14.3621855
1370229_at 5.858914 5.4629064 5.5280695 5.695571 5.8366914 6.0602317 5.906123 5.660243 6.1364503 5.635208 6.280987 5.5530705
1370230_at 10.62622 10.653193 11.012091 11.004184 11.011346 10.747556 10.999582 10.939514 11.019745 11.091949 10.811045 10.663708
1370231_at 7.079647 7.097294 7.111651 7.4481883 7.025751 6.8546367 7.28133 7.3445716 7.0760894 7.2496285 7.2369204 7.112434
1370232_at 10.047431 10.042367 10.113804 10.210319 10.420292 10.178936 10.268461 9.978996 9.7331295 9.778815 9.296133 9.655911
1370233_at 5.0900054 5.287552 4.9273105 4.9643774 5.075654 5.1669736 5.0853605 5.0259476 5.326399 4.923277 5.335986 4.97534
1370234_at 12.537838 12.52649 12.762167 12.745829 12.7911625 12.588016 12.756232 12.825023 12.714354 13.042839 13.060745 12.997401
1370235_at 12.299458 12.259371 12.928962 12.672772 12.676735 12.22144 12.527836 12.435581 12.424579 12.998143 12.905067 13.020567
1370236_at 7.972659 7.9169436 8.264858 7.9609213 8.136844 8.019419 8.099131 7.9652934 7.9911094 8.1215725 7.9535227 7.9208646
1370237_at 11.679372 11.674804 11.962659 11.679307 11.832299 11.808587 11.993188 11.887376 11.868591 11.76135 11.390223 11.7811985
1370238_at 10.971755 10.955135 11.198339 11.251142 11.213019 11.112302 11.285752 11.231325 11.348278 11.282232 11.046168 10.9391365
1370239_at 12.885408 12.895691 12.893505 13.099878 12.673202 13.375262 13.277482 12.80223 13.118078 13.787477 14.180579 14.05086
1370240_x_at 12.860612 12.816099 12.848715 13.081264 12.5957985 13.279551 13.2812395 12.768756 13.013012 13.761072 14.12716 14.030861
1370241_at 13.46098 13.416918 13.884855 13.950784 13.903083 13.581255 13.836659 13.636116 13.770278 13.777917 13.7191305 13.87453
1370242_at 12.394811 12.329287 12.479203 12.255343 12.379847 12.440806 12.519805 12.352837 12.475922 12.499085 12.580507 12.419694
1370243_a_at 9.893777 9.921892 10.182866 10.076866 9.764107 9.621407 9.88698 9.847245 9.617756 9.968251 9.525175 9.693728
1370244_at 11.323615 11.296208 11.668921 11.832275 11.726199 11.811992 11.855923 11.983397 11.7776165 12.019341 11.951194 11.990307
1370245_at 9.23549 9.247465 9.525525 9.671888 9.566842 9.693247 9.699497 9.833533 9.610579 9.809961 9.622949 9.70666
1370246_at 11.079321 11.014858 11.30924 11.410801 11.18195 11.140026 11.255956 11.25668 11.236084 11.299876 11.189472 11.221607
1370247_a_at 6.635901 6.55976 6.514812 6.434314 6.2273984 6.3799834 6.6597614 6.347435 6.302307 6.599017 6.353229 6.1157417
1370248_at 6.3476906 6.4020815 5.911808 5.95507 5.9790716 5.774158 6.005664 5.7854047 5.952242 5.8669777 5.908458 5.8344064
1370249_at 7.1230626 7.1049066 7.183756 6.9903426 7.048211 7.565696 6.713597 7.079609 6.9482217 7.3887725 7.6901717 7.544132
1370250_at 8.417251 8.497395 9.016514 8.688254 8.784374 8.442145 8.786493 8.899076 8.7182665 8.945519 8.843691 8.7823515
1370251_at 6.214347 6.2807364 6.1075206 6.196846 6.188599 6.452594 6.1949205 6.0430007 6.256069 6.16785 6.282347 5.9400625
1370252_at 7.3553286 7.291703 7.3789787 7.5736356 7.4669414 8.072088 7.92238 7.3075566 8.009614 7.9501805 7.6106424 7.433603
1370253_at 10.963326 10.983681 11.185596 11.233403 11.189592 11.046242 11.244388 10.991844 11.140992 11.170021 11.326806 11.239087
1370254_at 4.080458 4.031869 3.7155004 3.8345854 3.688855 3.789258 4.0284805 3.707551 3.6500015 3.7056653 3.9660225 3.7576342
1370255_at 4.628379 4.927373 4.61262 4.660351 4.7319794 4.952173 4.722831 4.708852 4.8761215 4.8889427 4.5611105 4.5343018
1370256_at 7.762945 7.8219147 8.070635 7.3636293 7.6737285 8.105116 8.123888 9.563341 9.087744 7.447488 7.31294 7.6712284
1370257_at 4.354761 4.4063425 4.4494877 4.6938376 4.7456627 4.4343824 4.345245 4.4531703 4.3853445 4.6651306 4.5719385 4.526803
1370258_at 5.147647 5.158055 5.200561 5.209329 5.068043 5.4017963 5.2038503 5.231979 5.258126 5.1606708 5.1906767 5.031506
1370259_a_at 7.13171 7.1574926 7.5799875 7.393785 7.4027987 7.304881 7.4497733 7.303817 7.209677 7.5287485 7.1541157 6.962079
1370260_at 6.324135 6.212883 6.09373 6.265472 5.95352 5.999448 6.1847467 6.3331943 6.1015835 6.2390733 5.908695 6.111366
1370261_at 7.4541926 7.421707 7.606431 7.3492126 7.675674 7.3333616 7.5702305 7.3291864 7.200606 7.712924 7.4410167 7.5904737
1370262_at 8.6665 8.723219 8.964985 8.917072 8.73443 8.635178 8.902765 8.7769375 8.527815 8.660538 8.365606 8.48068
1370263_at 5.801172 5.8092155 5.735649 5.7159452 5.7748547 5.777544 5.683178 5.78024 5.742441 6.0536957 5.751801 5.8500547
1370264_at 7.2351627 7.1485457 7.2776413 7.1066422 6.835259 7.374404 7.4951224 7.442675 7.409545 7.4119887 7.309509 7.382885
1370265_at 5.223318 5.317247 5.7815223 5.7363825 5.4732413 5.800021 5.660469 5.60902 5.946076 5.5891495 5.767627 5.943235
1370266_at 5.9442396 5.8619814 6.198205 6.4987392 6.1254973 6.1139913 6.299988 6.3473353 6.195804 6.186427 5.683685 6.2304845
1370267_at 5.8887377 5.9519267 6.136967 6.0642753 6.16341 5.876173 6.014113 5.899443 5.887703 5.898835 5.760863 5.657869
1370268_at 4.731814 4.6029334 4.512549 4.564887 4.5219088 4.561983 4.7769184 4.7173085 4.6920695 4.4313097 4.661059 4.7556114
1370269_at 5.599755 5.663791 5.8590307 5.7346873 5.8277984 5.93262 5.9514575 5.7724204 5.538506 6.040886 6.1738825 5.79303
1370270_at 4.3220315 4.317175 3.9131205 4.172059 4.104967 4.606165 4.4432487 4.384849 4.4836397 4.1696925 4.6023016 4.4974604
1370271_a_at 7.5328317 7.5919833 8.193431 7.5601783 8.265391 8.249029 7.6499662 7.7132854 7.5830936 8.314042 7.762357 7.569625
1370272_x_at 6.0563974 6.0823445 6.8022223 6.203028 6.660966 6.602782 6.3813343 6.199395 6.295218 6.2484 6.292242 5.9557033
1370273_at 5.0433 5.0331693 3.9615448 3.7390184 3.895089 3.8016353 3.6358318 3.533314 3.5882566 3.7480648 3.7236362 3.6124592
1370274_at 12.769287 12.719615 13.153122 13.078753 12.852682 13.0236 12.993185 12.970333 12.983083 12.825624 12.896238 13.028194
1370275_at 12.942832 12.943839 13.044632 13.027824 12.950507 13.06488 12.995567 13.010955 13.018519 12.885939 12.800166 12.842816
1370276_at 11.020579 10.927017 11.303234 11.208264 11.102227 11.165458 11.202429 11.030852 10.966696 11.126878 10.913673 10.831467
1370277_at 11.444523 11.510987 11.778789 11.7875395 11.514001 11.535366 11.505944 11.600946 11.506496 11.495363 11.297095 11.485892
1370278_at 11.12736 11.109987 11.208578 11.312317 11.141946 11.28892 11.272361 11.153186 11.19111 11.232554 10.933135 10.927471
1370279_at 5.8980446 5.8334827 5.938079 6.0934663 6.0575743 6.078539 5.9280396 5.8965974 5.9797873 6.1957397 6.2368255 6.0394006
1370280_at 9.880284 9.929568 10.040585 10.246161 10.017265 10.176376 10.0872 10.043263 10.008469 10.109741 10.260814 10.270951
1370281_at 10.002013 10.071648 11.011527 10.899722 10.415429 9.056603 10.145801 9.48897 9.320247 11.239358 10.486283 10.253571
1370282_at 6.1386943 6.139415 6.433176 6.1710215 5.5171766 6.1882734 6.1082115 5.9928703 5.7810497 6.741242 6.335806 6.078601
1370283_at 11.821525 11.946895 12.3063345 12.272579 12.318681 12.068707 11.866021 12.175073 12.149837 12.100921 12.284747 12.335964
1370284_at 11.566587 11.573553 11.803243 11.625209 11.735024 11.6530695 11.826283 11.767379 11.860685 11.702774 11.575621 11.466066
1370285_at 6.1054864 6.213666 6.1148334 6.362525 6.2792354 6.372049 6.3814754 6.523812 6.372487 6.6279817 6.4092693 6.485809
1370286_at 7.670316 7.7396464 7.9414954 8.27866 8.092405 8.424165 8.310893 9.330068 8.294708 8.65719 8.366645 8.089847
1370287_a_at 8.454502 8.359652 9.012639 8.865637 8.832238 8.881655 8.715893 8.733333 8.7817545 9.05653 9.218896 9.086042
1370288_a_at 7.7053647 7.645728 7.8130145 7.781004 7.712835 7.6117463 7.5419683 7.4677043 7.4974365 7.8777075 7.7899647 7.810469
1370289_x_at 3.6633742 3.6920717 3.522902 3.598989 3.6579156 3.6696131 3.775965 3.5568345 3.6237862 3.5522497 3.5725787 3.457243
1370290_at 8.348265 8.29064 8.875153 8.700478 8.51702 8.558825 8.589323 8.4697895 8.539203 8.476041 8.531464 8.2485895
1370291_at 5.555152 5.575117 5.8122444 5.4811096 5.8008633 5.87107 5.7668066 5.4407573 5.577389 6.0131636 5.682272 5.7683563
1370292_a_at 4.0881324 3.864563 3.6834614 3.8140244 3.834462 3.7427642 3.8866458 3.7334595 3.818052 3.857995 3.8787725 3.8363912
1370293_at 6.199581 6.2123785 5.840062 6.3657646 6.0819206 5.6920424 5.9420214 5.9973702 6.061662 5.8230796 5.9404383 6.218568
1370294_a_at 6.4586363 6.3915462 6.5662227 6.0510983 5.991571 6.2479744 6.2722216 6.0873322 6.107508 5.955796 5.9433556 5.729385
1370295_at 7.285974 7.3306007 7.814246 7.7623854 7.619811 7.3743525 7.659292 7.6329327 7.3716846 8.039822 7.807466 7.6958027
1370296_at 13.219142 13.21477 13.478588 13.375537 13.46329 13.299152 13.495998 13.454488 13.511638 13.335617 13.22818 13.253452
1370297_at 7.2827187 7.2856617 6.5745463 6.9147315 6.6616745 6.861369 6.7319756 6.7615747 6.584855 6.640369 6.8326483 6.5088525
1370298_at 9.164622 9.188449 9.327618 9.290722 8.963673 9.451174 8.962445 9.378182 9.166455 9.083638 8.8682995 8.710593
1370299_at 13.591522 13.58858 13.802399 13.826753 13.679834 13.679573 13.740756 13.698526 13.656677 13.621459 13.316069 13.400461
1370300_at 7.91514 7.9656897 8.191122 8.059893 8.11318 7.976619 7.783513 7.9203196 7.6249237 7.7166886 7.6652493 7.627626
1370301_at 6.4793367 6.5308313 7.264584 7.274139 7.0364423 7.1882606 7.2775254 6.8596816 7.0629444 6.715932 6.5253897 6.8549895
1370302_at 7.871955 7.8577223 8.070437 8.0864725 7.913305 7.98007 8.0831585 7.8896008 8.170854 7.778719 8.193542 7.96239
1370303_at 6.196905 6.4014673 6.2774415 6.362693 6.083715 6.158348 6.2814164 6.5338597 6.3508496 6.1660924 6.383831 6.483371
1370304_at 8.7956295 8.870542 8.664897 8.539651 8.680782 8.644166 8.258374 8.673564 8.172859 8.374828 8.341356 8.273321
1370305_at 8.858963 8.85522 9.156914 9.214107 9.116728 9.025913 9.228342 9.134464 9.03559 9.139399 9.292753 9.026944
1370306_at 9.397293 9.378395 9.22769 9.398996 9.265272 9.297169 9.4579525 9.361158 9.280539 9.169602 8.667694 9.199402
1370307_at 6.3083506 6.1227083 6.7298856 6.812829 6.5949016 6.5234222 6.712824 6.6912518 6.780528 6.740423 6.458965 6.833586
1370308_at 7.1045923 7.21088 7.3014994 7.3401055 6.989465 6.9735723 7.3218994 7.102358 7.026921 6.715799 7.0281386 6.770959
1370309_a_at 10.224105 10.211836 10.811713 10.534662 10.595023 10.525375 10.511552 10.63166 10.527042 10.551188 10.360667 10.534556
1370310_at 12.632632 12.479405 12.989447 12.722415 12.662795 12.819507 12.875912 12.808985 12.7616 12.532663 12.406615 12.510865
1370311_at 7.118203 7.1797166 7.7395177 7.5233026 7.629363 7.470051 7.432729 7.6441956 7.157712 7.4606814 7.3562922 7.5247626
1370312_at 4.3476186 4.594729 4.422142 4.4522333 4.260056 4.362288 4.2785244 4.122665 4.5112967 4.185937 4.2831755 4.3066525
1370313_at 9.058781 9.030033 9.079371 8.948061 8.990187 8.973751 9.08255 8.832161 8.891963 8.550965 8.645745 8.741344
1370314_at 7.381378 7.4359417 7.753772 7.54315 7.6191673 7.555848 7.4276752 7.788209 7.5756073 7.6287794 8.047702 7.6101904
1370315_a_at 6.4414787 6.45577 6.262566 6.050954 6.300814 6.063778 5.953392 6.114535 6.023535 6.031263 6.057335 6.166339
1370316_at 7.459203 7.5467014 7.706741 7.8548627 7.5941277 7.7277308 7.6302023 7.7496815 7.5857944 7.432458 7.111422 7.142037
1370317_at 6.0585485 6.1854544 6.4395714 6.522117 6.519129 6.2961884 6.30654 6.334445 6.492246 6.5054274 6.253288 6.152702
1370318_at 7.2902336 7.2588606 6.9119344 7.0587316 7.1464143 7.0268044 7.0250144 6.899263 7.1101007 7.0647817 7.4341 7.237565
1370319_at 9.079407 9.072963 9.557379 9.58551 9.39828 9.340236 9.355744 9.370936 9.459755 9.292165 8.804735 8.977253
1370320_at 10.187388 10.2093525 9.980119 10.194208 10.037072 10.501475 10.315184 10.351019 10.989246 10.664839 10.295092 10.554978
1370321_at 9.752875 9.764654 10.136357 10.138007 10.137437 9.904293 10.127025 10.114175 10.058885 10.1148205 9.715273 9.884183
1370322_at 9.455926 9.440282 9.423313 9.388868 9.436804 9.448655 9.673666 9.586061 9.501701 9.38261 9.453775 9.403918
1370323_at 6.4665723 6.3784533 6.0706077 6.408761 5.9641843 6.1935105 6.1860194 5.936668 5.8223586 6.1496453 6.0317945 5.8140736
1370324_at 7.7172008 7.7618117 7.7142096 7.7209325 7.7951083 7.72804 7.7019315 7.537078 7.7620144 7.772315 8.105981 7.99966
1370325_at 9.345867 9.410707 9.426285 9.614435 9.462488 9.451211 9.318983 9.5134115 9.320462 9.364785 9.240294 9.173364
1370326_at 6.9084144 6.84072 6.9924955 7.0220413 6.9733434 7.0809183 7.060198 6.846124 6.9506907 7.160218 6.776522 7.0750513
1370327_at 7.3683057 7.468901 7.1193147 7.181705 7.3026333 7.003919 7.1998196 7.191434 7.1223774 6.986454 7.313759 7.181035
1370328_at 6.211598 6.176549 5.8734174 6.1288805 6.10205 6.525297 6.3278294 6.1286325 6.575255 6.096644 6.4178367 5.854004
1370329_at 9.151142 9.090723 9.075088 9.141788 9.072518 9.468556 9.506829 9.359495 9.401914 8.9471035 7.916639 8.1259985
1370330_at 7.2455974 7.120877 7.1464877 6.8362017 6.9322968 6.714707 6.7941036 6.787752 6.79398 6.757961 6.4474416 6.735222
1370331_at 7.532157 7.6792336 7.955548 8.020404 7.674781 8.018429 7.911084 7.8871126 7.667739 7.534661 7.509458 7.413596
1370332_at 5.454971 5.3517966 5.378644 5.1891747 5.3026776 5.236535 5.3631167 5.226267 5.2164216 5.665657 5.348884 4.9976015
1370333_a_at 12.787644 12.77991 13.204726 12.956538 13.195108 12.88718 13.029565 12.966325 12.921675 12.79409 12.536253 12.843263
1370334_at 8.381163 8.399248 7.371282 8.211559 7.745074 8.223726 7.543278 8.541237 7.9804306 9.289068 9.242756 8.843418
1370335_at 7.7934246 7.7849646 7.752466 8.06345 7.5860796 7.47554 7.6052246 7.722573 7.7283087 7.881344 7.4481826 7.918631
1370336_at 11.032021 10.992056 10.103396 10.795173 10.465312 9.891676 9.706986 9.426254 10.564467 10.567924 11.537294 11.219668
1370337_at 6.672621 6.62794 7.4658265 7.3097343 7.301607 7.015903 7.2133956 7.5402317 7.0994983 7.2454033 6.850529 7.199469
1370338_at 3.673456 3.5567932 3.4783356 3.4376507 3.5598888 3.527759 3.501015 3.4732587 3.4035566 3.597678 3.4685135 3.467534
1370339_at 9.759062 9.785172 10.048367 9.982789 9.991326 10.086615 10.0696 9.951769 10.045893 9.803987 9.673884 9.854392
1370340_x_at 8.903386 8.917024 8.8722515 8.911547 9.062062 9.006621 9.063597 8.816961 8.874233 8.773064 8.806702 8.864234
1370341_at 3.6311638 3.5965803 3.5441296 3.6091406 3.562492 3.546985 3.4751134 3.5189886 3.5499732 3.4144003 3.6001437 3.536971
1370342_at 3.794073 3.6486952 3.8454175 3.9403374 3.9024167 3.8415854 3.9465203 3.8191884 3.734207 3.6771057 3.8222644 3.5211263
1370343_at 5.875103 5.84356 6.614786 6.415694 6.634162 6.1954637 6.2099147 6.2988424 6.1450186 6.693718 6.3664174 6.241695
1370344_at 7.3179793 7.28911 8.264523 7.845474 7.926873 7.7842407 7.6824765 7.7401714 7.716533 7.4862976 6.9939065 7.0837145
1370345_at 5.6131535 5.472602 5.6368904 5.355878 5.625925 5.457982 5.4308395 5.532627 5.1270065 5.3014846 5.5625706 5.1348057
1370346_at 4.678175 4.50686 5.2411366 4.879102 4.7151995 4.9385114 5.237897 5.2402463 5.042595 4.6809783 5.301404 5.575468
1370347_at 5.033855 4.9170246 5.2978487 5.179137 5.5335155 5.298382 5.390428 5.322461 5.5854654 5.4942784 5.8168287 5.5434265
1370348_at 9.90726 9.915224 10.087388 10.44334 9.991498 10.043984 10.132645 10.136698 10.17933 10.168125 10.155765 10.195502
1370349_a_at 13.786904 13.826832 13.989282 13.942617 13.904658 13.927748 14.009464 13.974736 13.905728 13.990716 13.847068 13.93539
1370350_x_at 9.897664 9.818347 8.49608 10.262287 8.762112 8.23523 8.56327 10.400253 10.390187 10.300445 10.033201 9.987259
1370351_at 7.6656384 7.760393 8.093115 8.0367775 8.02944 7.628036 7.931117 8.010161 7.870807 7.9620457 7.6882524 7.995663
1370352_at 10.962184 10.965261 11.325262 10.812217 11.254927 11.053318 11.043261 11.416708 10.985148 11.319345 9.358167 10.60883
1370353_at 7.1166887 7.1477175 7.18074 7.2586923 7.211819 6.872355 7.2040725 7.260835 6.949184 6.9814343 6.7388844 7.116054
1370354_at 7.262226 7.290051 7.9601893 7.858525 7.8456173 7.5021033 7.947307 7.789802 7.721136 7.4366384 7.194255 7.5097265
1370355_at 12.244697 12.317521 13.050576 12.9934 12.869492 11.80977 12.6686945 11.463041 11.799334 11.909407 12.128168 12.199681
1370356_at 7.1615496 7.139867 7.3372374 7.333435 7.1425157 7.1015544 6.897191 7.0400786 6.757779 6.757725 6.937278 6.975412
1370357_at 7.77884 7.8095207 7.8320236 7.91199 7.7869577 7.651285 7.971381 7.8098483 7.8391476 7.965415 7.7307177 7.7846785
1370358_at 8.52706 8.556046 8.394657 8.540997 8.468285 8.371789 8.602942 8.411104 8.380325 8.442898 8.2746315 8.252363
1370359_at 11.933021 11.892426 12.45018 12.233886 12.43499 12.015512 12.224747 12.255453 12.288092 12.226704 11.972566 12.39227
1370360_at 7.8242126 7.8884997 8.326551 8.028264 8.349589 7.941682 8.186293 8.090214 7.9861174 8.008429 7.8015637 7.931719
1370361_at 4.8765836 4.7724533 4.814432 4.813778 4.6863847 4.795709 4.8004203 4.6901073 4.860351 4.8047314 5.3319383 4.65253
1370362_at 7.6842847 7.7641993 7.7012343 7.6468425 7.502409 7.7315364 7.8345885 7.8916807 7.936996 7.7241793 7.838601 7.924351
1370363_at 11.4391575 11.429294 11.464011 11.60476 11.350396 12.395344 11.3154 11.338842 11.141888 11.0342245 9.260082 9.894349
1370364_at 7.046257 7.074302 7.459441 7.717775 7.601969 7.314782 7.39424 7.4084363 7.286314 7.386402 7.6557918 7.3690033
1370365_at 8.193748 8.182045 8.516154 8.542059 8.556631 8.402936 8.387016 8.191693 8.416701 8.589458 9.320508 8.743002
1370366_at 9.288943 9.263233 9.621024 9.861279 9.640891 9.495159 9.570273 9.801326 9.693366 9.405421 9.366927 9.471267
1370367_at 5.4637833 5.3738103 5.0060673 5.0170803 5.2148805 5.3287888 5.072707 4.9734764 4.9338512 5.0379505 5.4442134 5.121549
1370368_at 6.644518 6.650556 6.9927464 6.869958 6.9226055 6.8586917 6.9597692 6.825122 6.930463 6.7122326 6.7620068 7.1551733
1370369_at 6.7039657 6.669089 6.3830547 6.2023845 6.167178 6.2056336 6.2376456 6.1232147 6.5534644 6.5019817 6.28738 6.5349383
1370370_at 7.592044 7.4974456 7.816058 7.586931 7.9304442 7.9464865 7.73475 7.7553353 7.461924 7.867684 8.189528 7.914961
1370371_a_at 8.076445 8.226888 7.757497 8.294212 8.231525 8.047312 8.10454 8.213511 8.119614 8.326662 7.885114 8.404348
1370372_at 4.9899426 4.890115 4.8970532 4.874268 4.575548 5.1275077 4.8047066 4.9859834 4.532031 4.6131544 4.8739696 4.575301
1370373_at 6.607395 6.802535 6.3459616 6.581239 6.344336 6.759507 6.4045553 6.157878 6.65035 6.2539477 6.5259905 6.52483
1370374_at 8.152696 8.043693 7.921227 8.726956 7.7860975 8.27145 8.349397 7.777359 7.7926273 7.568844 7.350003 7.3083386
1370375_at 11.245032 11.22906 11.544843 11.67065 11.496013 11.693223 11.56055 11.689252 11.650154 10.76428 9.884128 10.675707
1370376_a_at 7.652897 7.6431093 8.005461 8.104387 7.8261433 7.8178644 8.010462 7.7099295 7.5836205 8.513359 8.592041 8.577908
1370377_at 12.644246 12.654882 12.937213 12.901544 12.939146 12.942331 13.076031 12.999697 13.031612 12.889422 12.296341 12.544691
1370378_at 12.250732 12.209955 12.1526985 12.211245 12.125868 12.440208 12.167135 12.276744 12.254816 12.0242605 12.013328 11.904292
1370379_at 6.22569 6.2630157 6.2372255 5.9715395 5.991571 6.004647 6.3434186 6.051523 5.8263993 6.0071006 6.4125304 6.5456233
1370380_s_at 7.1819987 6.8451214 7.3195 7.211281 6.924571 7.157842 7.200661 6.9589334 7.1270204 7.092518 6.680541 6.6867
1370381_at 9.790584 9.845561 10.632483 10.815817 10.586029 10.025557 10.521997 10.110568 10.333591 10.69162 10.010691 10.576962
1370382_at 3.2379773 3.1953323 3.4098084 3.2773569 3.3179724 3.3456795 3.3093529 4.510913 3.2734277 3.3943765 4.2527275 3.4228733
1370383_s_at 7.5807543 7.671963 8.467173 8.246938 8.087368 7.9187884 7.9425144 8.926488 8.270622 8.775172 9.089403 8.958193
1370384_a_at 4.870782 4.915122 7.553681 7.1364846 7.2149568 5.4482107 6.082209 4.8898406 5.6042676 5.296731 5.7985535 7.9164386
1370385_at 5.222286 5.173031 5.1832137 5.0357757 5.231193 5.051608 5.0975194 4.947494 4.843501 5.120092 5.050354 5.3024397
1370386_at 6.6733136 6.8297772 7.1398582 6.7323585 6.8312316 6.863723 6.5134716 6.677544 6.6716337 6.731743 6.39844 6.452145
1370387_at 10.286555 10.269828 10.282228 10.482451 11.10875 11.0793495 11.176754 10.932587 10.569974 9.303871 5.4517584 8.892447
1370388_at 4.873517 4.8066425 4.724485 4.78048 4.7496433 4.9899645 5.054863 4.7757635 4.887738 4.5646424 4.816347 4.4529424
1370389_at 3.718564 3.7184038 3.7089205 3.779348 3.6548831 3.7243109 3.6830792 3.6725054 3.7608821 3.6834903 3.8125048 3.785192
1370390_at 5.2985 5.05264 5.1961813 5.27554 5.307957 5.3528247 5.089406 5.443541 5.3963804 5.3224487 5.350196 5.1261854
1370391_at 5.513618 5.5789595 5.290282 5.3862185 5.1326222 5.36073 5.2112656 5.3548594 5.344064 5.130824 5.6829844 5.667426
1370392_at 5.091305 5.145592 4.9639463 4.970883 4.9141083 5.532814 5.0534053 4.9568624 5.003861 5.4108515 6.7096224 5.8159976
1370393_at 4.2089133 4.202399 4.657611 4.5817623 4.647357 4.5686817 4.4717317 4.504808 4.5660343 4.7498612 4.762506 4.839731
1370394_at 6.186913 6.1147804 7.5264363 5.837888 6.2599244 6.7005568 6.0674543 6.7878475 5.9958324 6.769532 6.5248947 7.371808
1370395_at 6.8649044 6.722678 7.2449217 7.091323 7.0697126 7.1829295 7.1528893 7.1785808 7.1554923 6.8611307 7.2209015 6.934484
1370396_x_at 13.987976 14.016136 14.128392 14.086796 14.094208 14.09359 14.142812 14.069257 14.132765 14.092464 14.020305 14.077282
1370397_at 11.376923 11.370726 11.68068 11.711125 11.510189 11.881088 11.698531 11.741854 11.681058 11.802791 12.120015 11.860985
1370398_at 5.5526547 5.550996 5.5911403 5.468747 5.748239 5.4546585 5.675205 5.7991433 5.5430074 5.6524935 5.8044586 5.8768015
1370399_at 7.453816 7.4231997 7.1630926 7.1476755 6.740523 7.368311 7.131533 7.2931547 7.3050547 6.952424 7.254104 7.0761895
1370400_at 5.3846726 5.452615 5.3382225 5.299921 5.301386 5.5197344 5.3171353 5.140132 5.4032636 5.2183733 4.9476786 5.400652
1370401_at 4.54359 4.54496 4.0655947 4.2270274 4.0975175 4.3912864 4.097248 3.9969156 4.630073 3.9705153 4.6443276 4.3240633
1370402_at 7.594255 7.479218 7.6904407 7.5515723 7.7595696 7.8299994 7.8209944 7.519455 7.7809806 7.5673885 7.8205304 7.5216913
1370403_at 5.3039527 5.7352962 5.22547 4.9168134 5.1873555 5.6236634 5.321863 5.075429 5.4302135 5.416274 5.8894725 5.911592
1370404_at 4.166831 4.00723 3.9792292 4.0728345 4.024389 3.9439986 4.0214286 4.041403 4.088443 3.8847558 3.9491785 4.1116853
1370405_at 3.9903579 3.8230069 3.5294478 3.6143825 3.6984236 3.6198003 3.5728443 3.6321442 3.516509 3.5680652 3.506287 3.5065591
1370406_a_at 4.0756474 4.1643085 3.9652839 4.003825 3.951787 4.4745083 3.9236145 3.9582381 4.2357407 3.9303734 4.091857 4.01466
1370407_at 7.2542796 7.3746276 8.28219 8.058877 8.287071 7.7589173 8.135399 8.063128 8.0834675 8.410671 8.038859 8.289816
1370408_at 4.655485 4.5764093 4.3786755 4.4761834 4.377945 4.709027 4.5278993 4.4692326 4.421821 4.4309006 4.6706 4.5677285
1370409_at 5.2279744 5.3850117 4.9586926 5.0124044 5.0487843 5.0766335 5.045292 5.0255404 5.0060854 4.9940715 5.228442 5.0499873
1370410_at 5.1097164 4.9534607 4.8522058 5.0710373 4.8937883 4.817821 4.935066 4.688001 5.3574724 4.7735977 5.1534357 4.8394146
1370411_at 5.792702 5.934445 6.0699153 6.2872367 6.1204724 6.2877564 6.5102134 6.39144 6.557555 6.006875 6.286056 6.0549817
1370412_at 4.0766 4.1839714 4.1024475 3.7039564 3.8792098 3.9692883 3.919306 3.7968602 3.9252434 3.8532782 3.7760332 3.912892
1370413_at 5.8902125 5.6584525 5.8371263 6.1514096 5.821972 5.6981416 5.849611 6.090963 5.878884 5.761049 5.7349505 5.9725847
1370414_at 8.467072 8.535998 8.713626 8.820397 8.600203 8.639415 8.698665 8.737935 8.586335 8.399088 8.5259495 9.050749
1370415_at 6.2195606 6.2455006 6.3809958 6.305461 6.0910244 6.48211 6.0021386 6.326632 6.430755 6.3217006 6.205736 6.0411773
1370416_at 4.9744225 5.0621214 5.0782514 4.76954 4.7639165 4.793422 4.871484 4.8371606 4.881509 4.6225996 4.8421836 4.717119
1370417_at 4.610071 4.7191997 4.7545357 4.6478815 4.4629946 5.068154 4.9927864 4.4043264 4.865775 4.597711 4.9344373 4.638646
1370418_s_at 6.146265 6.0755477 5.738607 5.8040504 5.9294963 5.962035 5.6823874 5.757715 5.988311 5.8775682 5.950879 5.85456
1370419_a_at 5.749691 5.796524 5.8603973 5.7854505 5.972987 5.8084764 5.7617774 6.138279 6.0506964 6.2380795 6.0794606 6.227932
1370420_at 10.983987 11.002548 12.051903 12.901027 12.348074 11.967722 12.403266 11.66197 11.408322 12.04301 11.097907 12.180167
1370421_a_at 7.2595234 7.1737385 6.541723 6.6187916 6.291688 6.728118 6.3693233 6.2076616 6.427233 6.5581484 6.4325514 6.5895863
1370422_at 6.500078 6.3832264 6.3454094 6.1534863 6.1219683 6.167086 6.16242 6.2382817 6.075282 6.4425054 6.841769 6.6285114
1370423_at 5.8380294 5.6732326 5.4756675 5.574192 5.4044604 5.9111013 5.699391 5.5370145 5.6526685 5.2840867 5.635107 5.5552344
1370424_at 3.9184031 3.8800604 3.9377458 3.968611 3.946045 4.2642517 4.2228317 4.0876055 4.0508018 4.0768747 4.159309 3.8887937
1370425_at 12.544803 12.593455 12.222909 12.295588 12.346252 12.3575 12.60419 12.821679 12.461679 11.979098 8.5886135 10.663644
1370426_a_at 10.898515 10.866031 11.086126 11.187725 11.065588 11.145988 10.871277 11.039114 11.085468 10.86961 11.031586 10.946333
1370427_at 5.238204 5.3612413 5.2595396 5.1419334 5.202467 4.9557524 5.117242 4.9265194 5.0456624 5.0135365 4.8360577 4.892357
1370428_x_at 11.487084 11.435182 11.4284 11.725411 11.688191 11.518304 11.589664 10.748274 11.757501 11.146457 9.3633 11.551195
1370429_at 9.56708 9.513694 9.0898905 9.181241 9.285616 9.395634 9.338818 8.521748 9.352663 9.004508 8.515325 9.104755
1370430_at 5.1026096 4.979802 4.984832 4.8997073 5.0620503 5.1687145 4.9030247 4.9280343 5.02565 4.693802 5.1164656 5.075783
1370431_at 4.541028 4.700151 4.5833364 4.7056427 4.5167913 4.6749334 4.5542507 4.5012007 4.5473504 4.476165 4.464779 4.4487214
1370432_at 3.7906382 3.7340925 4.1109304 3.9857612 3.8649373 4.152302 4.1687994 4.197624 4.417887 4.0901833 3.974278 3.8094952
1370433_at 9.582851 9.698251 9.8252 10.210735 8.937759 9.890905 10.385612 9.927942 9.90606 9.699795 9.36082 9.306224
1370434_a_at 4.6679916 4.423588 3.4836693 3.559822 3.5374272 3.5878775 3.5385528 3.5979245 3.4796135 3.688621 3.7311378 3.4458497
1370435_a_at 6.0352597 6.2594028 6.3941236 6.3870573 6.41642 6.307283 6.5626163 6.4340906 6.135714 6.2584376 6.0603423 6.0798426
1370436_at 4.936849 4.98892 6.4104433 5.667183 5.883973 7.6437607 6.1129417 5.178593 5.8263993 8.712355 8.606955 7.6263566
1370437_at 5.337403 5.368213 6.0011706 6.1491456 6.3253574 6.14949 6.0737157 6.385482 6.1132975 6.040728 5.797835 5.977775
1370438_at 7.2046475 7.2093678 6.406967 6.349077 6.1937957 6.6194263 6.31247 6.0641603 6.6030703 6.359978 6.686587 6.321503
1370439_a_at 3.226948 3.2210548 3.2116015 3.4844944 3.4188306 3.3539512 3.3572786 3.4453728 3.5327888 3.2546792 3.3424067 3.5082684
1370440_at 7.138636 7.2741094 7.493258 8.037485 7.4487405 7.446697 7.5102386 7.4910846 7.4089108 7.4721117 7.7539024 7.625416
1370441_at 4.221147 4.407012 3.9668922 4.1160126 3.9355974 4.068844 3.9051042 3.8343494 4.3143926 4.0901833 4.104741 3.7514815
1370442_at 3.4915097 3.537022 3.3124464 3.3701077 3.434343 3.3876457 3.2532122 3.334677 3.4020486 3.2414954 3.4105682 3.3130002
1370443_at 7.9521923 7.9548016 7.2117043 7.627745 7.233485 7.4036713 7.4934635 7.536134 7.4375777 7.6103673 7.476154 7.482855
1370444_at 5.467157 5.662475 5.329518 5.7913656 5.586106 6.2008166 6.1334443 6.383936 5.9679136 6.0496883 5.96347 6.0601225
1370445_at 6.737144 6.8505297 6.395028 6.4974103 6.2222533 6.564653 6.2177367 6.5172997 6.6429377 6.710893 7.910609 7.15907
1370446_at 6.131454 5.91713 6.539387 6.4202514 6.471855 6.380863 6.685455 6.5678005 6.492244 6.32709 6.0473247 6.3556747
1370447_at 5.202647 5.122017 5.1690674 4.7424536 5.044052 5.2030144 4.978924 4.7968683 4.896343 4.990059 5.429221 5.2837048
1370448_at 4.590989 4.5333114 4.48544 4.2800407 4.433573 4.582552 4.652238 4.3745956 4.511025 4.457634 4.410965 4.451974
1370449_at 7.258148 7.2049174 7.3185215 7.387101 7.439274 7.6287065 7.5446463 7.2162027 7.393004 7.372904 7.2958307 7.2972054
1370450_at 4.8804235 4.8511744 4.881171 4.697259 4.8089476 5.127329 4.9507694 4.82602 5.281063 4.8620605 5.1010337 5.5904646
1370451_a_at 5.322096 5.3007307 5.432511 5.016937 5.5166607 5.0039163 5.2776875 5.177985 5.17575 5.525173 5.145672 5.127103
1370452_at 3.8936796 3.7618232 4.037064 3.9997694 3.9353185 3.9116657 4.0755672 3.8785315 3.9055967 3.8849974 4.0235014 4.0707607
1370453_at 4.9543576 4.842381 4.9827895 4.6849995 4.723263 5.2932677 4.836009 4.613454 4.908798 4.7830343 4.9117336 5.1962223
1370454_at 4.6847553 4.523111 4.443943 4.9049234 4.5977435 5.0585475 4.9401283 4.936629 4.8201795 4.5419908 4.906432 4.921172
1370455_a_at 3.3193495 3.3639066 3.2001336 3.2338455 3.2253773 3.190605 3.232662 3.2459695 3.168304 3.1777296 3.2074547 3.1998563
1370456_at 4.0087566 4.0616736 3.9991314 3.8929229 4.2412224 4.109952 3.8230326 3.8247187 3.823847 4.18812 3.9088268 3.8704782
1370457_at 4.3982253 4.3315797 4.023609 3.8419654 3.9640505 4.0237236 3.9965441 4.0043883 3.881456 3.9848847 4.095501 3.9707932
1370458_at 3.9260857 3.9686797 4.22287 4.32502 4.157465 4.186692 4.2550097 4.1604705 4.2659335 4.39445 4.45515 4.117138
1370459_at 4.6151175 4.80313 4.3978796 4.4069858 4.314094 4.72659 4.628874 4.3382387 4.3526716 4.546307 4.9746637 4.5638294
1370460_at 6.6045103 6.6137013 6.959225 6.960009 7.0478034 6.9388614 6.857604 7.1234746 6.8990464 6.9835587 7.0452204 6.9446616
1370461_at 5.4877462 5.623839 5.403357 5.3498316 5.3082314 5.346519 5.3894205 5.444214 5.3179903 5.459313 5.2057843 5.2574096
1370462_at 5.4721026 5.525801 5.0060673 5.2628675 4.913217 5.452187 5.051889 5.397021 5.404007 5.2770495 5.181037 5.1156964
1370463_x_at 6.2434855 6.247999 6.5973196 5.433971 6.4777884 6.202629 5.909841 6.463845 5.516249 6.801205 6.2337174 5.688265
1370464_at 4.063906 4.2870126 4.588495 5.2131147 4.3545938 4.6228957 4.2919645 4.2822556 4.3113904 4.323635 4.048429 4.099018
1370465_at 5.0829287 4.9718704 4.683201 5.3465433 4.463574 4.5912576 4.238966 4.208677 4.5846252 4.531886 4.1959314 4.4179897
1370466_at 4.111331 4.1453724 3.8264227 3.9124088 4.0312567 3.9422352 3.9802125 3.9529998 3.9291146 3.8788774 3.9113848 3.9205716
1370467_at 4.902173 4.889283 5.022821 4.8324523 5.127454 5.1508713 4.6978493 4.8637295 4.8611326 5.051277 5.180576 4.9568033
1370468_at 3.0947413 3.1584835 3.3389206 3.111555 3.1188383 3.160104 3.2056668 3.419104 3.0872922 3.077697 3.0343442 3.0995529
1370469_at 5.7427955 5.65172 5.851213 5.6412015 5.696279 5.705648 5.523656 5.5754204 5.478295 5.739383 5.828706 5.5080433
1370470_at 4.3318834 4.4378033 4.3094287 4.3614664 4.4475684 4.6987934 4.1760573 4.0330763 4.1942806 4.219709 4.49457 4.306509
1370471_at 4.657708 4.548559 3.954316 4.6358786 4.1864824 4.345792 4.115224 4.1195965 4.2014885 4.2350316 4.550895 4.17762
1370472_a_at 5.1274085 5.3857713 5.039686 5.0314474 4.963838 4.939461 4.9227247 5.0281954 4.881675 4.953194 4.984049 4.9396143
1370473_a_at 5.6010175 5.9316154 6.0551453 6.2139683 6.008482 6.0919585 6.0284333 6.0031886 5.82765 6.1194377 5.8754053 5.8805366
1370474_at 5.5661144 5.5841565 4.895301 5.4943447 5.0139127 5.143689 5.256916 5.0686436 5.0330157 5.4509234 5.103871 5.2175703
1370475_at 12.9948 12.972198 13.260986 13.252804 13.110719 13.056425 13.360804 13.24351 13.24341 13.240343 13.128906 13.100574
1370476_at 6.528037 6.365529 6.8427453 7.031449 6.6907663 6.5630713 6.7640276 6.9095817 6.459276 6.702761 6.3549614 6.4589977
1370477_at 3.8514485 3.837908 3.738581 3.6118605 3.7879705 3.7099695 3.739152 3.5211189 3.8386595 3.5222933 3.6903663 3.7390156
1370478_at 6.183255 6.209265 6.2728367 6.2228985 6.092876 6.2632103 6.3395143 6.3386526 6.211087 5.9302626 6.3777556 6.4299207
1370479_x_at 12.705878 12.674791 12.49074 12.560607 12.658624 12.481078 12.821781 12.978503 12.916584 12.750001 8.99812 11.068522
1370480_at 4.472398 4.3327665 4.0944386 4.0827503 3.9932208 4.3085136 4.033398 4.038456 4.106229 4.056381 4.0913053 4.1306896
1370481_at 5.845217 5.6130486 5.6569886 5.7500196 5.81126 5.8713884 5.5934367 5.6887474 5.870877 5.7012153 6.314323 5.961173
1370482_at 6.1893163 6.5151415 6.210828 6.0146613 5.9919376 6.0878606 6.051265 5.9995365 6.300995 5.9867616 6.496394 5.9598756
1370483_at 3.5999432 3.5268548 3.7098155 3.8236418 3.9006038 3.8072956 3.7092142 3.7834332 3.7111232 3.9727426 3.6875224 3.7574584
1370484_at 5.25857 5.265217 5.1603503 5.1970887 5.1350856 5.406778 5.220531 5.0985727 5.404229 5.17753 5.152958 5.341707
1370485_a_at 4.6701775 4.682793 4.430616 4.76046 4.6852508 4.5874314 4.4334154 4.543659 4.5559797 4.8186135 4.536549 4.5649915
1370486_a_at 6.419575 6.2512355 5.8947244 5.460806 5.981039 5.9101095 5.8597245 5.342123 5.7728167 5.9689918 5.6835365 5.873899
1370487_a_at 6.7876344 6.8442926 6.506286 6.7383895 6.3820214 6.6421356 6.49801 6.551891 6.5608773 6.534361 6.5488143 6.42178
1370488_a_at 5.574683 5.5079117 5.922756 6.22795 5.9372134 5.8828673 6.1797295 6.017494 6.1215167 6.3891563 6.3451405 6.511667
1370489_a_at 4.1413965 4.0987043 3.738303 3.8594368 3.8264027 4.0264053 4.0381637 3.8787618 3.937447 3.9669225 3.917972 3.7424746
1370490_at 4.7395253 4.6006703 4.243167 4.506444 4.5559883 5.081212 4.806786 4.6535954 4.591612 4.36704 5.1010337 5.195553
1370491_a_at 5.481144 5.3006554 5.3648586 5.0968437 5.0756826 5.3776493 5.383735 5.198546 5.196708 5.156512 5.328982 5.4354997
1370492_a_at 4.300703 4.4574795 4.3835907 4.288849 4.5514994 4.428011 4.288151 4.290391 4.262949 4.5375934 4.4930754 4.631254
1370493_a_at 4.03957 3.9906616 3.7251906 3.8075407 3.8796294 3.5285842 3.496534 3.6909335 3.6228268 3.9721897 3.7053063 3.5752966
1370494_at 5.483326 5.387246 5.4863234 5.549094 5.522563 5.732791 5.633251 5.6990747 5.6313295 5.5696936 5.9464226 5.9635754
1370495_s_at 12.901781 12.889637 13.232958 13.0056925 13.222287 13.243931 13.232745 13.297718 13.217736 13.378027 13.230879 13.314743
1370496_at 12.3262415 12.293357 12.477445 12.526361 12.474073 12.654705 12.612481 12.466841 12.605868 12.560475 12.329362 12.451652
1370497_at 4.383431 4.309492 4.086645 4.1459413 4.0987625 3.9837456 3.9899118 4.112607 4.1421375 3.9686596 4.3321557 4.1364555
1370498_at 3.3121464 3.3374035 3.2553885 3.3122861 3.3146946 3.3405852 3.317965 3.2161694 3.1998546 3.376956 3.2913263 3.2480912
1370499_at 4.176163 4.1242723 4.261323 3.877787 4.160883 4.124922 4.174437 4.143076 4.259651 4.3903036 4.1331954 4.211531
1370500_a_at 3.8214326 4.204371 3.6764665 3.734749 3.6085691 3.789276 3.6265337 3.6067545 3.6993694 3.6354282 3.6182246 3.6321442
1370501_at 8.224648 8.307141 8.514894 8.612075 8.554038 8.464484 8.479028 8.476902 8.587178 8.328421 8.320328 8.437429
1370502_at 4.1309776 4.155629 4.0778837 3.9900455 4.122085 4.0102577 3.9277596 3.9675097 4.109111 3.9771543 4.0377245 3.9912226
1370503_s_at 4.5601583 4.464141 4.0477347 4.0000777 4.045208 4.121545 4.0451508 3.9808784 4.06133 4.257737 4.053685 4.1737947
1370504_a_at 6.296914 6.0914946 5.8554974 6.2745247 6.131084 6.6489396 6.29058 6.0289 6.4457355 6.118708 6.147901 6.4924226
1370505_at 5.9893627 6.0170326 6.2089615 6.183459 6.02326 6.039963 6.1293983 5.814575 6.029621 6.1790104 6.065282 5.913643
1370506_at 6.2925186 6.3329296 6.533338 6.267886 6.5093093 6.209155 6.4531136 6.369426 6.1325965 6.2276196 5.931831 6.0369854
1370507_at 5.341711 5.430784 5.599134 5.384589 5.6237693 5.8226686 5.683416 5.443218 5.4672027 5.575262 5.666782 5.59723
1370508_a_at 5.883155 5.686279 5.099983 5.34248 5.2695675 5.499224 5.313272 5.115245 5.629016 5.2833753 5.1627607 5.0046887
1370509_at 6.6074724 6.542881 6.725595 6.8628907 6.6355352 6.266922 6.4668217 6.5349603 6.3028526 6.4575667 6.6605935 6.6467905
1370510_a_at 7.23844 7.217923 7.4587846 7.4420457 7.54047 7.5346365 7.365286 7.3144164 7.264116 7.335632 7.1332445 7.1006207
1370511_at 13.5887165 13.584955 13.878925 13.817695 13.855548 13.839099 13.827261 13.872477 13.822775 14.068928 14.166515 14.008612
1370512_at 7.4517255 7.4429 7.504626 7.6370664 7.481925 7.4194202 7.75979 7.520731 7.398914 7.713941 7.637466 7.624043
1370513_at 4.637533 4.549402 3.8887331 3.8386009 3.9902518 4.0399213 3.809172 3.8673296 4.2057714 3.8080122 3.8830628 3.8105636
1370514_a_at 4.6754417 4.486023 4.5747814 4.417927 4.4278827 4.722559 4.4961166 4.414626 4.2068224 4.4329023 4.3227496 4.3621893
1370515_x_at 4.9577513 4.9840784 4.4147696 4.4626803 4.4605575 4.8189063 4.4413805 4.3182707 4.3577394 4.5529256 4.6753693 4.5292187
1370516_at 5.7089224 5.954907 6.168401 6.1535945 6.1020737 6.115604 6.1976533 5.9982843 6.164999 6.3094864 6.234696 6.587873
1370517_at 4.3326416 4.4370475 3.7003477 4.021674 3.994001 3.9404497 3.9669719 3.9834924 4.1685295 3.9473262 3.8375754 4.048735
1370518_a_at 4.3565397 4.3515224 3.9545445 3.84871 4.0836983 4.095481 4.1392593 3.859327 3.9083776 4.0436277 3.973385 4.0258603
1370519_at 4.5504484 4.658688 4.815715 4.6277733 4.515424 4.698798 4.6262045 4.6470013 4.656933 4.665924 4.729777 4.6194057
1370520_at 4.435106 4.4234724 4.2060494 4.1421466 3.94379 4.0757017 4.108315 4.2179403 4.2840166 4.2097607 4.014148 4.1423845
1370521_at 6.51763 6.436579 6.088835 6.2779813 6.2071958 6.1868315 6.0316133 6.1611114 5.925425 6.220835 5.7042103 6.2143674
1370522_at 8.727298 8.739465 9.122012 9.021436 9.087957 8.7690735 8.922482 8.950997 8.86664 8.706878 8.4649515 8.497543
1370523_a_at 6.5013595 6.5696683 7.676986 7.277767 7.3675666 6.8749123 7.157552 7.49976 7.0953116 7.4567847 6.1248193 7.279197
1370524_at 8.331387 8.20045 9.030733 8.899113 8.86034 8.578821 8.714723 8.810812 8.850183 8.823093 8.335895 8.693718
1370525_at 7.27992 7.237312 7.9914403 8.326235 7.8622336 7.534734 7.85281 8.184483 7.8862615 8.156797 7.2840123 7.7325697
1370526_at 6.357915 6.436194 5.818636 5.6262026 5.620153 5.388138 5.484613 6.8662553 5.668521 5.9396524 6.6476736 5.8264227
1370527_a_at 8.272499 8.229017 8.133408 8.347744 8.102651 8.540856 8.4643955 8.538474 8.328445 8.434892 7.786612 8.143277
1370528_at 6.7696824 6.6975265 6.7160296 6.3498464 6.769187 6.5144553 6.4446893 6.2558227 6.299158 6.756058 6.516875 6.410996
1370529_a_at 7.156132 7.1546087 7.1044655 7.033904 7.3861876 7.2054896 7.266294 7.139532 6.940558 7.034339 6.927879 6.693033
1370530_a_at 7.4398193 7.551636 7.7128673 7.853997 7.855893 7.778602 7.8188787 7.7440505 7.6981063 7.7189336 7.031029 7.084324
1370531_a_at 4.764575 4.819281 5.369027 5.0560503 5.301386 5.0691433 5.1046095 5.1687837 5.0450897 5.216516 4.7528515 4.692053
1370532_at 5.9383945 6.0098057 6.1308618 5.7026925 6.0376234 6.1744876 6.038674 5.9115624 6.027258 6.149891 6.0813107 5.759143
1370533_at 4.271681 4.452648 4.4940042 4.4645386 4.4071426 4.425728 4.3527155 4.368294 4.343931 4.3711414 4.2340364 4.3047056
1370534_at 6.317441 6.3897176 6.6717362 7.0095916 6.5368695 6.7486486 6.9979477 6.669031 7.0018854 6.423809 6.9933505 6.7535343
1370535_at 4.238628 4.307005 4.1530547 4.28918 4.188925 4.2981215 4.219434 4.3545957 4.4601307 4.3988047 4.6503963 4.573045
1370536_at 4.8195252 5.0485754 5.3301992 5.2874575 5.367043 4.9817533 5.034706 5.093305 4.8161993 4.9054546 4.8430257 5.01245
1370537_at 6.2469673 6.1430497 6.3032866 6.4386578 6.1219487 6.04524 6.16858 6.229469 6.1002874 6.271967 6.62784 6.5811625
1370538_at 7.728213 7.7343783 7.7906857 7.7117305 7.28055 7.1254525 7.3880024 7.451687 7.378743 7.6144314 7.9198656 7.64664
1370539_at 6.6008477 6.3034825 6.4907794 6.1745443 6.5315323 5.991543 6.032559 6.422018 6.285665 6.3863473 5.966246 6.2898464
1370540_at 3.9780247 4.000826 3.7019389 4.0219593 3.914895 3.927409 3.8263628 4.3005524 4.01534 4.0622864 3.93948 3.933634
1370541_at 4.808349 4.825444 5.258553 5.0073633 5.2626925 5.2678223 5.3140907 5.483459 5.47031 5.485318 5.256534 5.705854
1370542_a_at 6.334572 6.325682 6.1267347 6.2932634 6.0927157 6.147732 6.0255585 6.07031 6.238264 6.38155 6.239527 6.169277
1370543_at 6.3990884 6.4184966 6.599184 6.751922 6.5177164 6.6068506 6.51764 6.577735 6.729497 6.723689 6.5212173 6.857676
1370544_at 6.0828047 6.135662 6.078592 6.106722 5.9714847 5.7982707 6.123384 6.088453 5.8819103 6.1783743 5.89509 5.9296823
1370545_at 5.337403 5.3085628 5.400861 5.4291453 5.630093 5.795202 5.5392694 5.4547853 5.694238 5.1665287 5.704218 5.3183064
1370546_at 4.579738 4.6666617 4.2136087 4.5982075 4.576123 4.847304 4.5356665 4.490942 5.0162954 4.105419 4.641101 4.5965414
1370547_at 13.789133 13.825054 13.99863 13.964754 13.981913 13.980503 14.005751 13.9727955 13.999574 14.095276 14.084921 14.289208
1370548_at 6.64614 6.540682 7.0837836 7.151135 7.0582647 6.591841 7.3709702 7.218277 7.1610804 6.988296 6.562757 7.3560214
1370549_at 5.7228837 5.571927 5.8395066 5.70542 5.912885 5.873147 5.779129 6.035925 5.973666 5.88821 5.6673465 6.0116487
1370550_at 5.736989 5.5855393 5.8969526 5.6876917 5.6332335 5.76599 5.9120493 5.768779 5.8318596 6.048347 5.7022305 5.7341304
1370551_a_at 8.383896 8.417717 7.5101905 7.5520225 7.090266 7.8945456 7.3277597 7.7072 7.4560738 7.573794 7.7232842 7.193201
1370552_at 5.780573 6.0136 5.6518316 5.774736 5.5503836 5.7835655 5.3367453 5.6421146 5.586935 5.814777 5.5324717 5.7986164
1370553_at 6.199358 6.2092776 6.4935117 6.805962 6.804519 6.1219983 6.8842826 6.6013823 6.6985164 6.5212693 6.7080812 6.6995125
1370554_at 7.723093 7.7835236 8.112277 8.116788 8.110699 7.8227844 8.006361 7.94166 7.893258 8.00823 7.653285 7.866049
1370555_at 4.663699 4.409382 4.368726 4.584338 4.708206 5.2919617 4.9507694 5.0725718 5.1303015 4.850267 5.1485543 4.621605
1370556_at 5.4142456 5.0677805 5.3467407 5.635904 5.642732 5.8929133 5.4873953 5.5101824 5.610546 5.6333747 5.5501766 5.315895
1370557_a_at 4.1457734 4.342598 4.041394 3.9557214 4.0625963 4.014206 4.052861 4.067727 4.0777416 4.0217257 4.1734505 3.9600024
1370558_a_at 3.2253492 3.3018973 3.2754633 3.346284 3.2270327 3.4173777 3.317105 3.248336 3.32931 3.1949031 3.2153027 3.370389
1370559_at 4.148968 4.1302257 3.9201674 3.9766526 3.9130769 4.0268145 3.94608 3.8392608 3.9665966 3.8818681 4.1354375 3.9823852
1370560_at 5.1447954 4.8800097 4.348957 4.403942 4.461018 4.786077 4.4737024 4.5227437 4.806554 4.296218 4.6163306 4.5005255
1370561_at 4.2818565 4.5071187 4.0074725 3.952788 4.0413914 4.3056903 4.0516386 4.0123367 4.144233 4.0248694 4.210967 4.005169
1370562_at 5.4408145 5.471372 4.6391635 5.2849884 4.7627425 5.18506 5.150945 5.1076922 5.179109 4.6927443 5.2093477 5.000466
1370563_at 10.578366 10.548555 11.255337 11.364359 11.195309 11.02741 11.194457 11.26485 10.739272 11.133857 10.247943 10.851345
1370564_at 4.3583283 4.3304563 4.3349714 4.5283704 4.357601 4.4596567 4.481046 4.226649 4.575329 4.43807 4.457755 4.6250973
1370565_at 5.1919174 4.931779 4.919024 4.7339225 4.722306 5.231728 4.9909706 4.2955103 4.8214264 4.963874 5.115777 4.8736396
1370566_at 10.240862 10.215972 9.893113 9.3460245 9.562607 10.533659 10.273066 10.033211 11.034235 10.711368 7.9309626 8.277053
1370567_at 6.856374 6.854044 6.9274917 6.9567475 6.7955356 6.7733703 6.6971865 6.752546 6.816258 6.9534097 6.7096777 6.8863606
1370568_at 5.741396 5.8488617 5.6994066 5.5492773 5.633675 5.659558 5.702316 5.6534586 5.7370424 5.644539 5.786943 5.6952925
1370569_at 5.231265 5.4478316 5.235972 5.1578135 4.9867287 5.6538634 4.9783797 5.0490212 5.3707795 5.1494193 5.8561635 5.835697
1370570_at 5.892247 5.998681 6.464609 6.4138784 6.3824906 6.3555264 6.4661975 6.399741 6.261748 6.305114 6.187771 6.266427
1370571_at 5.029796 4.933452 4.8746448 4.825947 5.1490874 4.9937787 5.0372276 4.8926044 4.9124346 5.3099523 5.8512716 4.7526717
1370572_at 3.880631 3.7990525 3.692145 3.829085 3.8405054 3.927653 3.8262966 3.6427295 3.8387737 3.8243277 3.8799646 3.8650663
1370573_at 9.252255 9.247955 9.518723 10.051287 9.356503 9.667061 9.043224 9.459127 9.852413 9.443674 8.950317 9.262165
1370574_a_at 7.200492 7.2545905 7.104136 7.1701746 6.962911 7.2438617 6.734848 7.105173 7.231058 7.3477263 7.440988 7.3442726
1370575_a_at 7.466233 7.526491 8.378258 8.125021 8.256813 7.7942476 7.8624234 8.105813 7.8126044 8.00525 7.928319 8.063731
1370576_at 5.7385283 5.8525896 5.5109634 5.7651777 5.7166486 5.5762806 5.7023187 5.5921206 5.893837 5.7042737 6.132842 5.7476563
1370577_at 6.111518 6.3364196 5.916893 6.122363 5.920593 6.066449 5.8814006 6.16642 6.1582046 5.977705 6.095119 6.0112696
1370578_at 6.6123986 6.673096 6.959608 7.055232 6.890171 7.147341 6.993806 6.8957295 6.933061 6.8992424 6.9874086 7.100581
1370579_at 9.080418 9.173746 9.201934 9.337332 9.071459 9.119396 9.262753 9.0334635 8.777754 9.446028 9.00757 9.154623
1370580_a_at 12.758057 12.75123 13.159369 13.339611 13.294698 13.186426 13.147307 13.1296835 13.262156 13.454908 13.350412 13.372347
1370581_at 4.3424416 4.4500465 4.500552 4.6993465 4.4428005 4.945712 4.7459116 4.5879564 5.167322 4.382839 5.2270985 4.963376
1370582_a_at 3.5902748 3.543933 3.351904 3.4757211 3.3784592 3.4230673 3.327658 3.3332844 3.2808037 3.412801 3.3355305 3.2788968
1370583_s_at 5.7547984 5.7203526 5.4940205 5.814055 5.835715 5.434816 5.63819 5.3283863 5.1937 5.8504205 5.1469584 5.3311257
1370584_a_at 5.9825554 6.196751 5.9460998 5.389671 5.0811396 5.312239 5.976993 5.972037 5.4513583 5.8022466 5.333049 5.4533367
1370585_a_at 5.695004 5.610977 6.2279453 5.9422336 5.703856 6.1028304 5.8198123 6.3244686 6.30096 6.1490617 5.7604256 6.278387
1370586_a_at 6.0549197 5.9648323 6.1894917 5.7544084 6.387754 5.9401884 5.8781195 5.9115615 5.754737 6.0345583 6.139299 5.7605977
1370587_at 5.0743523 5.13548 4.877308 5.069482 4.904831 5.1553717 4.9086905 4.897998 4.975456 4.9847674 4.9901676 5.0078278
1370588_a_at 4.2261453 4.321601 4.0256023 4.9446626 4.4191985 4.465334 4.4376726 4.352906 4.5183134 4.3996162 4.617712 4.6216044
1370589_at 4.647443 4.6897526 5.0872383 4.9754715 4.847517 4.7564054 5.0275526 5.01215 5.072669 4.966283 4.8538475 4.864369
1370590_at 7.703234 7.786444 7.347717 7.303559 7.2597275 7.485423 7.3581214 7.279571 7.411553 7.435463 7.484335 7.6100144
1370591_at 6.581332 6.6157293 6.8300576 6.9739304 6.869222 6.641664 6.8537345 7.005133 6.797251 7.195852 7.1508355 7.0783167
1370592_at 5.7084217 5.6769853 5.838343 5.6518216 4.989631 5.7052407 5.2606397 6.149463 5.411405 6.701427 5.833125 6.388329
1370593_at 13.131352 13.117572 12.69007 12.795218 12.680821 13.576879 13.01169 13.298442 13.300197 13.587076 13.47587 13.069958
1370594_at 5.2760963 5.287939 5.3201017 5.112859 5.263777 5.864565 5.5392694 5.3625393 5.7911386 5.2022305 5.6701155 5.359496
1370595_a_at 4.3865924 4.2741766 4.092261 4.2169037 4.0963335 4.3642073 4.185443 4.0463324 4.322069 3.9518116 4.01331 3.9377656
1370596_a_at 4.3148975 4.2950816 4.366665 4.045489 4.114676 4.152364 4.149927 4.01649 4.156439 4.2823753 4.2082987 4.139227
1370597_at 5.261651 5.214256 6.335685 6.1845593 5.860883 5.5443726 6.065033 5.7644653 5.9097476 5.646179 5.784384 6.247245
1370598_a_at 4.9918575 4.7983394 4.4401636 4.55628 4.570978 4.5856533 4.5465193 4.6099977 4.5333633 4.7176805 4.6093326 4.680549
1370599_a_at 7.1271377 7.087599 7.2366276 7.4150634 7.4751105 7.2989535 7.3692975 7.4180827 7.4481344 7.56056 7.011122 7.4705224
1370600_at 5.316696 5.1961455 5.490375 5.2025604 5.610898 5.5504284 5.6651225 5.332938 5.052318 5.894021 5.219318 5.3889318
1370601_a_at 5.4465976 5.5829573 4.717669 4.8575287 5.1454334 5.0826974 5.3924737 5.2586823 5.2014 4.6711555 5.0241704 4.8680716
1370602_at 4.6555142 5.0193124 4.7429485 4.9681234 4.79434 5.06886 4.6569033 4.679907 4.5376635 5.073251 4.813156 5.290698
1370603_a_at 5.395224 5.452819 5.785281 5.2112226 5.594192 5.575661 5.4373474 5.4130154 5.6592655 5.68268 5.6824403 5.718612
1370604_at 3.8705986 3.938644 3.7542279 3.8805814 3.6788347 3.721316 3.5400186 3.7959135 3.6964262 3.624652 3.8223333 3.9459915
1370605_s_at 6.1013365 6.069778 5.3244014 5.9561872 5.427248 5.513756 5.4384093 5.610429 5.2092404 5.5178423 6.7240963 5.8379173
1370606_at 5.548409 5.755913 6.1232605 6.3316603 5.9666953 5.6905737 6.1806445 5.849068 5.6727242 5.5335875 5.377346 5.830343
1370607_a_at 4.4197445 4.51855 4.72837 4.502694 4.3852234 4.619522 4.9132347 4.4171276 4.501199 4.4806323 4.5511403 4.7579203
1370608_at 4.030592 4.08 3.7545774 3.6652124 3.910019 3.7874825 3.7676773 3.8413289 3.8459916 3.8154485 3.9126372 3.9967942
1370609_a_at 9.1079 9.221279 9.339124 9.592649 9.36223 9.273892 9.708736 9.510931 9.643372 9.466243 9.070004 9.404562
1370610_at 5.4192643 5.3955173 4.700072 4.808259 4.7581124 4.875225 4.9024825 4.678545 4.5742345 4.712934 5.0136003 4.8393736
1370611_at 6.170763 6.1445026 6.0169563 6.1735926 6.229102 6.558508 6.1409082 6.1390495 6.3556795 6.35528 6.678761 6.27856
1370612_at 6.8392553 6.829274 6.2919073 6.7305107 6.302337 6.637194 6.2932935 6.7477584 6.9617777 6.495695 6.774958 6.5941277
1370613_s_at 12.523004 12.471941 12.241411 12.793325 12.538559 12.918544 12.650319 12.607528 12.572683 12.691631 12.744903 12.644179
1370614_s_at 5.5681257 5.580457 6.3398905 5.990036 6.035805 6.041613 5.886799 5.810342 5.8143377 6.3393216 5.938137 5.7344275
1370615_at 5.04461 4.850398 5.223311 4.914442 5.21891 4.8880386 4.9377823 4.988144 5.147557 5.086649 5.322908 5.137373
1370616_at 5.75551 5.4660916 5.310019 5.4074163 4.9963136 5.4210806 5.1678066 5.394636 5.2076726 5.2430825 5.2161207 5.3006887
1370617_at 5.1166058 4.9503994 4.9674377 4.9262266 4.945958 4.8919544 5.020918 5.1309986 4.8780103 4.709257 5.0779905 4.9891186
1370618_at 7.632056 7.7021914 7.86398 7.823973 7.958441 7.751725 7.882835 8.051198 7.64987 7.9003553 7.4228277 7.9505997
1370619_at 5.113037 5.0866284 4.899399 4.8340983 4.7302794 4.9723806 5.019815 4.980556 4.973262 4.9366465 4.956926 4.966051
1370620_at 4.9999704 5.174762 4.873175 4.8782606 5.0896254 5.2857184 4.8234386 4.955409 4.9392943 4.777553 5.2249384 4.9126773
1370621_at 5.1209188 5.083498 5.4363728 5.1039476 5.1472716 5.0884356 5.270403 5.247358 5.2163277 5.3777337 5.1642027 5.4670644
1370622_at 4.709315 4.262154 4.4229546 4.525899 4.385237 4.5046687 4.5797734 4.541794 4.6090574 4.447236 4.7016487 4.6016583
1370623_at 6.9168916 6.904208 7.0550766 6.738644 7.0513387 6.876877 6.889885 7.1390986 7.153456 7.4755306 6.816421 7.3258014
1370624_at 4.6919503 4.618246 4.6816874 4.9153304 4.7242823 5.027177 5.061947 4.7827263 5.1668386 4.667526 5.1983876 4.874442
1370625_at 4.2454653 4.1302257 3.886379 4.0125036 3.883665 4.4440527 4.1557527 3.9576194 4.017211 4.066349 4.22558 4.1032085
1370626_at 3.633723 3.5175793 3.3825228 3.6558964 3.549314 3.6281528 3.4120364 3.4451206 3.5629508 3.4689808 3.6805851 3.586908
1370627_at 4.857521 4.975305 4.8231134 5.0512934 4.7637734 4.7494473 4.962114 4.6735415 4.978774 4.826342 4.8913426 5.157649
1370628_at 4.6233225 4.7145195 4.9890695 4.8559113 4.8048215 4.9584394 4.740176 4.9973397 5.0766864 5.077937 4.904567 5.0282254
1370629_at 3.7958336 3.7774296 3.6846747 3.6265857 3.6019678 3.5538437 3.7030146 3.6099303 3.721023 3.6197116 3.5884228 3.6202679
1370630_a_at 6.6653285 6.749316 6.829754 7.016145 6.9602137 6.750572 6.561743 6.4384003 6.523814 6.7753196 6.607654 6.842756
1370631_at 4.6774006 4.365333 4.207507 4.401671 4.3298445 4.428578 4.1667986 4.2369184 4.18064 4.2011743 4.4398427 4.286053
1370632_at 4.824313 4.582197 4.5845337 4.6127434 4.6106586 4.7903776 4.833234 4.578805 4.952648 4.6372004 5.248597 5.0512295
1370633_at 5.5243053 5.479584 5.1594343 5.033523 5.4900827 5.2849846 5.024279 5.088338 5.0508385 5.2112236 5.2943335 5.162924
1370634_x_at 7.147852 7.174695 6.7337055 6.7731686 7.010217 6.8811903 6.583712 6.6623373 6.671382 6.9864078 6.71977 6.7166677
1370635_at 6.0997066 6.0819416 5.400861 5.358082 5.449977 5.74337 5.5030823 5.7142625 5.52846 5.4143386 5.8900805 5.539006
1370636_at 4.80235 4.81126 4.6412964 4.776331 4.962613 4.856716 4.6210756 4.637706 4.996746 4.940508 5.231432 4.9468665
1370637_at 4.712655 4.569873 4.565418 4.7647543 4.4376 4.5348 4.3127623 4.538888 4.340555 4.572316 4.5356464 4.7426
1370638_at 5.130422 5.134806 4.7881274 4.8967257 4.9568977 4.8954673 4.784176 4.9567566 4.7318935 4.897083 4.5370073 4.8963532
1370639_at 7.748651 7.8721786 7.879117 7.817029 7.6972747 8.022596 7.6874957 7.763141 7.859214 8.024924 8.062793 8.045622
1370640_a_at 5.706569 5.715746 5.7139435 5.702918 5.681837 5.791257 5.7487707 5.7978325 5.7516985 5.8356237 6.042682 5.722851
1370641_s_at 6.342168 6.3092427 6.3403187 6.184087 6.410773 6.4089313 6.367885 6.5907106 6.267796 6.3530827 6.5687933 6.3711762
1370642_s_at 6.8392415 6.7177553 6.699796 6.5724382 6.9932632 6.794911 6.8256974 6.795224 6.3685036 7.093012 6.3909783 6.2045956
1370643_a_at 5.9595537 6.1006365 5.4413567 5.4350977 5.6462927 5.734353 5.562743 5.546955 5.570027 5.746051 5.601075 5.288165
1370644_at 3.9001303 3.7550704 3.6554651 3.9566839 3.6677783 3.8292184 3.7960017 3.8342657 3.8946397 3.714582 3.7653303 3.7313204
1370645_at 4.785254 4.781976 4.4057937 4.531315 4.606036 4.7774243 4.5636573 4.3531218 4.6631937 4.600745 4.673434 4.6046805
1370646_at 6.7422824 6.8511434 6.713852 6.533388 6.644513 6.8427544 6.5157256 6.4542356 6.551751 6.7033114 6.596429 6.641149
1370647_at 4.4235883 4.3788776 4.453397 4.584338 4.538719 4.4450336 4.402841 4.4711905 4.7211094 4.645373 4.637261 4.388969
1370648_a_at 5.991686 5.864678 5.41827 5.404386 5.3932753 5.3965235 5.439917 5.3846035 5.2708406 5.4702363 5.3669586 5.3573484
1370649_at 6.017504 6.126803 5.930336 6.1982307 6.0936213 6.080689 5.956802 5.867494 6.0912685 5.9816217 5.9839387 5.855356
1370650_s_at 4.1734533 4.1652794 4.0287514 4.153491 4.154539 4.085131 4.062077 3.9434838 3.9736109 4.131171 4.0445137 4.144417
[truncated: 3,479,912 more chars]
